# Supplementary material for: 2D Synthetic dataset of numerical simulations of long-period seismicity in a volcanic edifice and related sensitivity kernels
Source: Data Brief. 2021 Jan 25;34:106673. doi: 10.1016/j.dib.2020.106673 (PMC7841316; doi:10.1016/j.dib.2020.106673)
Supplement: Supplementary Data S1 — Supplementary Raw Research Data. This is open data under the CC BY license http://creativecommons.org/licenses/by/4.0/ [file mmc1.zip › Dataset/OUTPUT_SEISMOGRAMS/9000_3000/disp_Z_hetero_8000_2685_ISO7e-1Hz.semd]

-1.714286 0.0
-1.713286 0.0
-1.712286 0.0
-1.711286 -3.7852279999999996e-32
-1.710286 -3.4558817999999994e-19
-1.709286 -3.1492792e-18
-1.708286 -1.5940422e-17
-1.707286 -5.909681299999999e-17
-1.706286 -1.7886304e-16
-1.705286 -4.6768891e-16
-1.704286 -1.0930402e-15
-1.703286 -2.3346008e-15
-1.702286 -4.6278552e-15
-1.701286 -8.6095175e-15
-1.700286 -1.5157440000000002e-14
-1.699286 -2.5414906000000003e-14
-1.698286 -4.0787217e-14
-1.697286 -6.289770699999999e-14
-1.696286 -9.3491452e-14
-1.695286 -1.3427827e-13
-1.694286 -1.8671228000000001e-13
-1.693286 -2.517128e-13
-1.692286 -3.2934088999999997e-13
-1.691286 -4.1845528e-13
-1.690286 -5.1638021e-13
-1.689286 -6.1862509e-13
-1.688286 -7.186992399999999e-13
-1.687286 -8.0806367e-13
-1.686286 -8.7625762e-13
-1.685286 -9.1122492e-13
-1.684286 -8.998519699999999e-13
-1.683286 -8.2870849e-13
-1.682286 -6.8496437e-13
-1.681286 -4.5743328e-13
-1.680286 -1.3767862e-13
-1.679286 2.7889774999999997e-13
-1.678286 7.9206949e-13
-1.677286 1.3959886e-12
-1.676286 2.0786554e-12
-1.675286 2.8217185e-12
-1.674286 3.600649e-12
-1.673286 4.3853051e-12
-1.672286 5.1408773999999995e-12
-1.671286 5.8291776999999995e-12
-1.670286 6.4102098e-12
-1.669286 6.8439374e-12
-1.668286 7.0921567e-12
-1.667286 7.120365e-12
-1.666286 6.8995265e-12
-1.665286 6.4076369e-12
-1.664286 5.6310110000000004e-12
-1.663286 4.5652254e-12
-1.662286 3.2156837e-12
-1.661286 1.5977876999999999e-12
-1.660286 -2.6327722e-13
-1.659286 -2.3331085e-12
-1.658286 -4.5689574e-12
-1.657286 -6.9208419e-12
-1.656286 -9.332834e-12
-1.655286 -1.1744445e-11
-1.654286 -1.4092052e-11
-1.653286 -1.6310301000000002e-11
-1.652286 -1.8333449e-11
-1.651286 -2.0096628e-11
-1.650286 -2.1537005e-11
-1.649286 -2.2594882e-11
-1.648286 -2.3214734000000002e-11
-1.647286 -2.3346252999999997e-11
-1.646286 -2.2945417999999997e-11
-1.645286 -2.1975659e-11
-1.644286 -2.0409127e-11
-1.643286 -1.8228104e-11
-1.642286 -1.5426522e-11
-1.641286 -1.2011579000000001e-11
-1.640286 -8.0053599e-12
-1.639286 -3.4463673e-12
-1.638286 1.6091644e-12
-1.637286 7.0863224e-12
-1.636286 1.2891094999999999e-11
-1.635286 1.8910622e-11
-1.634286 2.5014260000000003e-11
-1.633286 3.1055548e-11
-1.632286 3.6875142e-11
-1.631286 4.2304699e-11
-1.630286 4.7171658000000004e-11
-1.629286 5.1304756e-11
-1.628286 5.4540145e-11
-1.627286 5.6727789e-11
-1.626286 5.7737896e-11
-1.625286 5.7467100999999997e-11
-1.624286 5.5844018000000004e-11
-1.623286 5.283392e-11
-1.622286 4.8442289000000006e-11
-1.621286 4.2716964e-11
-1.620286 3.5748826e-11
-1.619286 2.7670886e-11
-1.618286 1.8655806000000002e-11
-1.617286 8.9119372e-12
-1.616286 -1.321996e-12
-1.615286 -1.1783356e-11
-1.614286 -2.2192942e-11
-1.613286 -3.2262975e-11
-1.612286 -4.1705418999999996e-11
-1.611286 -5.0240378e-11
-1.610286 -5.760429e-11
-1.609286 -6.3557699e-11
-1.608286 -6.789238799999999e-11
-1.607286 -7.0437737e-11
-1.606286 -7.1066162e-11
-1.605286 -6.9697541e-11
-1.604286 -6.6302568e-11
-1.603286 -6.090500299999999e-11
-1.602286 -5.3582762e-11
-1.601286 -4.4467837e-11
-1.600286 -3.3745009e-11
-1.599286 -2.1649326e-11
-1.598286 -8.4622969e-12
-1.597286 5.4932258000000004e-12
-1.596286 1.9859506e-11
-1.595286 3.4251749e-11
-1.594286 4.8267255e-11
-1.593286 6.149585e-11
-1.592286 7.3531442e-11
-1.591286 8.3984523e-11
-1.590286 9.249527100000001e-11
-1.589286 9.874689e-11
-1.588286 1.024787e-10
-1.587286 1.0349842000000001e-10
-1.586286 1.0169294e-10
-1.585286 9.7037016e-11
-1.584286 8.9599194e-11
-1.583286 7.954425399999999e-11
-1.582286 6.713181399999999e-11
-1.581286 5.2710543e-11
-1.580286 3.6707893e-11
-1.579286 1.9615294999999997e-11
-1.578286 1.9691204000000002e-12
-1.577286 -1.5672072e-11
-1.576286 -3.2753238000000005e-11
-1.575286 -4.8750462e-11
-1.574286 -6.3199267e-11
-1.573286 -7.5722257e-11
-1.572286 -8.6054688e-11
-1.571286 -9.406644299999999e-11
-1.570286 -9.9779213e-11
-1.569286 -1.0337755e-10
-1.568286 -1.0521308e-10
-1.567286 -1.0580111000000001e-10
-1.566286 -1.0580957999999998e-10
-1.565286 -1.0604047e-10
-1.564286 -1.074044e-10
-1.563286 -1.1088936e-10
-1.562286 -1.175251e-10
-1.561286 -1.2834473e-10
-1.560286 -1.4434564e-10
-1.559286 -1.6645152e-10
-1.558286 -1.9547781e-10
-1.557286 -2.3210208000000002e-10
-1.556286 -2.7684135e-10
-1.555286 -3.3003752e-10
-1.554286 -3.9185169999999997e-10
-1.553286 -4.6226802999999996e-10
-1.552286 -5.4110679e-10
-1.551286 -6.2804618e-10
-1.550286 -7.2265154e-10
-1.549286 -8.2441077e-10
-1.548286 -9.327733e-10
-1.547286 -1.0471916e-09
-1.546286 -1.1671616e-09
-1.545286 -1.2922607e-09
-1.544286 -1.4221809e-09
-1.543286 -1.5567547e-09
-1.542286 -1.6959734000000001e-09
-1.541286 -1.839995e-09
-1.540286 -1.9891431e-09
-1.539286 -2.1438948e-09
-1.538286 -2.3048605e-09
-1.537286 -2.4727533e-09
-1.536286 -2.6483536e-09
-1.535286 -2.8324672e-09
-1.534286 -3.0258808999999998e-09
-1.533286 -3.2293168e-09
-1.532286 -3.4433904e-09
-1.531286 -3.6685689e-09
-1.530286 -3.905138e-09
-1.529286 -4.1531757e-09
-1.528286 -4.4125332e-09
-1.527286 -4.682826700000001e-09
-1.526286 -4.9634390000000005e-09
-1.525286 -5.2535309e-09
-1.524286 -5.5520619e-09
-1.523286 -5.8578191000000005e-09
-1.522286 -6.1694558999999994e-09
-1.521286 -6.4855336e-09
-1.520286 -6.804570099999999e-09
-1.519286 -7.1250922000000005e-09
-1.518286 -7.4456864e-09
-1.517286 -7.765052499999999e-09
-1.516286 -8.0820552e-09
-1.515286 -8.395769499999999e-09
-1.514286 -8.7055266e-09
-1.513286 -9.010949600000001e-09
-1.512286 -9.311984500000001e-09
-1.511286 -9.6089234e-09
-1.510286 -9.9024178e-09
-1.509286 -1.0193484000000001e-08
-1.508286 -1.0483497e-08
-1.507286 -1.0774171e-08
-1.506286 -1.1067535000000001e-08
-1.505286 -1.1365889e-08
-1.504286 -1.1671755e-08
-1.503286 -1.1987811e-08
-1.502286 -1.2316812999999999e-08
-1.501286 -1.2661518000000001e-08
-1.500286 -1.302458e-08
-1.499286 -1.3408455e-08
-1.498286 -1.3815293e-08
-1.497286 -1.4246831e-08
-1.496286 -1.4704284999999999e-08
-1.495286 -1.5188248e-08
-1.494286 -1.5698601e-08
-1.493286 -1.6234428e-08
-1.492286 -1.6793958e-08
-1.491286 -1.7374518e-08
-1.490286 -1.7972515e-08
-1.489286 -1.8583439e-08
-1.488286 -1.9201898e-08
-1.487286 -1.9821679e-08
-1.486286 -2.0435831999999998e-08
-1.485286 -2.1036786e-08
-1.484286 -2.1616488e-08
-1.483286 -2.2166551000000002e-08
-1.482286 -2.2678429999999998e-08
-1.481286 -2.3143603999999998e-08
-1.480286 -2.3553751e-08
-1.479286 -2.3900934e-08
-1.478286 -2.4177768000000002e-08
-1.477286 -2.4377582999999998e-08
-1.476286 -2.4494551e-08
-1.475286 -2.4523801999999998e-08
-1.474286 -2.4461513e-08
-1.473286 -2.4304964e-08
-1.472286 -2.4052553999999997e-08
-1.471286 -2.3703814e-08
-1.470286 -2.3259367e-08
-1.469286 -2.2720885000000002e-08
-1.468286 -2.2091015e-08
-1.467286 -2.13733e-08
-1.466286 -2.0572088000000002e-08
-1.465286 -1.9692438e-08
-1.464286 -1.8740032999999998e-08
-1.463286 -1.7721100000000002e-08
-1.462286 -1.6642335e-08
-1.461286 -1.551085e-08
-1.460286 -1.4334124000000001e-08
-1.459286 -1.3119980000000001e-08
-1.458286 -1.1876554000000001e-08
-1.457286 -1.0612286e-08
-1.456286 -9.3359091e-09
-1.455286 -8.0564277e-09
-1.454286 -6.7830914e-09
-1.453286 -5.5253486e-09
-1.452286 -4.2927752e-09
-1.451286 -3.0949759999999995e-09
-1.450286 -1.9414515e-09
-1.449286 -8.4142858e-10
-1.448286 1.9634381e-10
-1.447286 1.1638325e-09
-1.446286 2.0539874e-09
-1.445286 2.8610307000000002e-09
-1.444286 3.5807572e-09
-1.443286 4.2108369e-09
-1.442286 4.7511016e-09
-1.441286 5.2038065e-09
-1.440286 5.5738462e-09
-1.439286 5.868913700000001e-09
-1.438286 6.0995833e-09
-1.437286 6.2793089999999996e-09
-1.436286 6.4243222e-09
-1.435286 6.5534237999999995e-09
-1.434286 6.6876643e-09
-1.433286 6.849909499999999e-09
-1.432286 7.0642956999999996e-09
-1.431286 7.3555807e-09
-1.430286 7.7484019e-09
-1.429286 8.2664604e-09
-1.428286 8.931644300000001e-09
-1.427286 9.7631202e-09
-1.426286 1.0776418e-08
-1.425286 1.1982534000000001e-08
-1.424286 1.3387090999999999e-08
-1.423286 1.4989573e-08
-1.422286 1.6782681e-08
-1.421286 1.8751824e-08
-1.420286 2.0874784e-08
-1.419286 2.3121578e-08
-1.418286 2.5454527e-08
-1.417286 2.7828559e-08
-1.416286 3.0191752e-08
-1.415286 3.2486114e-08
-1.414286 3.4648612e-08
-1.413286 3.6612421e-08
-1.412286 3.830839e-08
-1.411286 3.9666678000000004e-08
-1.410286 4.0618572e-08
-1.409286 4.1098383e-08
-1.408286 4.1045439e-08
-1.407286 4.040607e-08
-1.406286 3.913557e-08
-1.405286 3.7200049e-08
-1.404286 3.4578132e-08
-1.403286 3.126244e-08
-1.402286 2.7260777e-08
-1.401286 2.2597006e-08
-1.400286 1.7311529e-08
-1.399286 1.146134e-08
-1.398286 5.1196408e-09
-1.397286 -1.6250395e-09
-1.396286 -8.6701916e-09
-1.395286 -1.5901153e-08
-1.394286 -2.3193387e-08
-1.393286 -3.0415173e-08
-1.392286 -3.7430659e-08
-1.391286 -4.4103193e-08
-1.390286 -5.0298887e-08
-1.389286 -5.589025899999999e-08
-1.388286 -6.0759919e-08
-1.387286 -6.4804123e-08
-1.386286 -6.793614e-08
-1.385286 -7.0089251e-08
-1.384286 -7.1219358e-08
-1.383286 -7.1307021e-08
-1.382286 -7.035886300000001e-08
-1.381286 -6.840832299999999e-08
-1.380286 -6.5515593e-08
-1.379286 -6.1766842e-08
-1.378286 -5.7272603e-08
-1.377286 -5.2165444e-08
-1.376286 -4.6596887000000004e-08
-1.375286 -4.0733708e-08
-1.374286 -3.4753693999999996e-08
-1.373286 -2.8840971e-08
-1.372286 -2.3181042e-08
-1.371286 -1.7955688000000002e-08
-1.370286 -1.3337899000000001e-08
-1.369286 -9.4869716e-09
-1.368286 -6.5439563e-09
-1.367286 -4.6275774999999995e-09
-1.366286 -3.8307843e-09
-1.365286 -4.2180225e-09
-1.364286 -5.823330700000001e-09
-1.363286 -8.649311799999999e-09
-1.362286 -1.2667015000000002e-08
-1.361286 -1.7816713e-08
-1.360286 -2.4009563999999998e-08
-1.359286 -3.1130051e-08
-1.358286 -3.9039158e-08
-1.357286 -4.7578108000000006e-08
-1.356286 -5.6572574e-08
-1.355286 -6.5837175e-08
-1.354286 -7.5180112e-08
-1.353286 -8.4407809e-08
-1.352286 -9.3329355e-08
-1.351286 -1.0176063e-07
-1.350286 -1.0952803e-07
-1.349286 -1.1647161000000001e-07
-1.348286 -1.2244764e-07
-1.347286 -1.2733052e-07
-1.346286 -1.3101402e-07
-1.345286 -1.3341181e-07
-1.344286 -1.3445752e-07
-1.343286 -1.3410413e-07
-1.342286 -1.3232299999999999e-07
-1.341286 -1.2910257e-07
-1.340286 -1.2444686e-07
-1.339286 -1.1837384e-07
-1.338286 -1.1091391999999998e-07
-1.337286 -1.0210853e-07
-1.336286 -9.200900600000001e-08
-1.335286 -8.0675788e-08
-1.334286 -6.8178035e-08
-1.333286 -5.4593624e-08
-1.332286 -4.0009593e-08
-1.331286 -2.4522961e-08
-1.330286 -8.2418905e-09
-1.329286 8.7129227e-09
-1.328286 2.6206714999999996e-08
-1.327286 4.4089107e-08
-1.326286 6.219267900000001e-08
-1.325286 8.0331797e-08
-1.324286 9.830186700000001e-08
-1.323286 1.1587907999999999e-07
-1.322286 1.3282087999999998e-07
-1.321286 1.4886705999999998e-07
-1.320286 1.6374184000000001e-07
-1.319286 1.7715667000000002e-07
-1.318286 1.8881401e-07
-1.317286 1.9841193000000003e-07
-1.316286 2.0564959000000001e-07
-1.315286 2.1023332e-07
-1.314286 2.1188351000000002e-07
-1.313286 2.1034186000000001e-07
-1.312286 2.0537888999999997e-07
-1.311286 1.9680184e-07
-1.310286 1.8446222e-07
-1.309286 1.6826329e-07
-1.308286 1.4816699e-07
-1.307286 1.2420025e-07
-1.306286 9.6460384e-08
-1.305286 6.5119427e-08
-1.304286 3.0427266e-08
-1.303286 -7.2866345e-09
-1.302286 -4.7613024999999996e-08
-1.301286 -9.0064273e-08
-1.300286 -1.3407747e-07
-1.299286 -1.7901927e-07
-1.298286 -2.2419245999999997e-07
-1.297286 -2.6884437e-07
-1.296286 -3.1217673000000003e-07
-1.295286 -3.5335737e-07
-1.294286 -3.9153316e-07
-1.293286 -4.2584438e-07
-1.292286 -4.5544009e-07
-1.291286 -4.7949431e-07
-1.290286 -4.9722289e-07
-1.289286 -5.0790043e-07
-1.288286 -5.108773800000001e-07
-1.287286 -5.055965399999999e-07
-1.286286 -4.916088e-07
-1.285286 -4.685877e-07
-1.284286 -4.3634252e-07
-1.283286 -3.9482918999999997e-07
-1.282286 -3.4415921e-07
-1.281286 -2.8460567e-07
-1.280286 -2.1660653e-07
-1.279286 -1.4076467e-07
-1.278286 -5.7844618000000003e-08
-1.277286 3.1234113e-08
-1.276286 1.2540718e-07
-1.275286 2.2347898999999998e-07
-1.274286 3.2413943e-07
-1.273286 4.2598364999999996e-07
-1.272286 5.2753446e-07
-1.271286 6.2726704e-07
-1.270286 7.2363524e-07
-1.269286 8.150991900000001e-07
-1.268286 9.0015329e-07
-1.267286 9.7735438e-07
-1.266286 1.0453486e-06
-1.265286 1.1028974999999999e-06
-1.264286 1.1489012e-06
-1.263286 1.1824197e-06
-1.262286 1.2026901e-06
-1.261286 1.2091412999999999e-06
-1.260286 1.2014030999999999e-06
-1.259286 1.1793121999999999e-06
-1.258286 1.1429137e-06
-1.257286 1.0924577e-06
-1.256286 1.028392e-06
-1.255286 9.513511799999999e-07
-1.254286 8.621412e-07
-1.253286 7.6172189e-07
-1.252286 6.511863e-07
-1.251286 5.3173856e-07
-1.250286 4.0467025e-07
-1.249286 2.7133629e-07
-1.248286 1.3313113e-07
-1.247286 -8.5343607e-09
-1.246286 -1.5225466e-07
-1.245286 -2.9664946e-07
-1.244286 -4.4038115e-07
-1.243286 -5.8216996e-07
-1.242286 -7.2080599e-07
-1.241286 -8.551588800000001e-07
-1.240286 -9.8418438e-07
-1.239286 -1.1069282e-06
-1.238286 -1.2225282e-06
-1.237286 -1.3302137e-06
-1.236286 -1.4293040999999999e-06
-1.235286 -1.5192053999999999e-06
-1.234286 -1.5994072000000002e-06
-1.233286 -1.6694783999999999e-06
-1.232286 -1.7290637999999999e-06
-1.231286 -1.7778806e-06
-1.230286 -1.8157165000000002e-06
-1.229286 -1.8424281e-06
-1.228286 -1.8579408000000002e-06
-1.227286 -1.8622498999999999e-06
-1.226286 -1.8554218e-06
-1.225286 -1.8375973e-06
-1.224286 -1.8089944e-06
-1.223286 -1.7699120000000001e-06
-1.222286 -1.7207325e-06
-1.221286 -1.6619243e-06
-1.220286 -1.5940429e-06
-1.219286 -1.5177308e-06
-1.218286 -1.4337152e-06
-1.217286 -1.3428032e-06
-1.216286 -1.2458754e-06
-1.215286 -1.1438764e-06
-1.214286 -1.0378026e-06
-1.213286 -9.286880600000001e-07
-1.212286 -8.175884e-07
-1.211286 -7.0556192e-07
-1.210286 -5.9365028e-07
-1.209286 -4.8285798e-07
-1.208286 -3.7413170000000005e-07
-1.207286 -2.6834011e-07
-1.206286 -1.6625465e-07
-1.205286 -6.8532258e-08
-1.204286 2.4299732e-08
-1.203286 1.1185561e-07
-1.202286 1.9390005000000003e-07
-1.201286 2.7035301e-07
-1.200286 3.4129066e-07
-1.199286 4.0694235e-07
-1.198286 4.6768314e-07
-1.197286 5.2402283e-07
-1.196286 5.765910000000001e-07
-1.195286 6.2611893e-07
-1.194286 6.7341897e-07
-1.193286 7.1936133e-07
-1.192286 7.6484996e-07
-1.191286 8.1079721e-07
-1.190286 8.5809875e-07
-1.189286 9.076090100000001e-07
-1.188286 9.6011794e-07
-1.187286 1.0163299000000002e-06
-1.186286 1.0768447e-06
-1.185286 1.1421424e-06
-1.184286 1.2125699999999999e-06
-1.183286 1.2883339000000002e-06
-1.182286 1.3694937e-06
-1.181286 1.4559618e-06
-1.180286 1.5475054e-06
-1.179286 1.6437529e-06
-1.178286 1.7442025e-06
-1.177286 1.8482357e-06
-1.176286 1.9551308e-06
-1.175286 2.064081e-06
-1.174286 2.1742120999999997e-06
-1.173286 2.2846029e-06
-1.172286 2.3943052000000003e-06
-1.171286 2.5023644e-06
-1.170286 2.60784e-06
-1.169286 2.7098247e-06
-1.168286 2.8074630999999998e-06
-1.167286 2.8999678999999998e-06
-1.166286 2.9866356e-06
-1.165286 3.0668584e-06
-1.164286 3.1401348999999998e-06
-1.163286 3.2060789999999997e-06
-1.162286 3.2644234e-06
-1.161286 3.315024e-06
-1.160286 3.3578591e-06
-1.159286 3.3930267000000002e-06
-1.158286 3.4207395999999998e-06
-1.157286 3.4413183e-06
-1.156286 3.4551814e-06
-1.155286 3.4628336e-06
-1.154286 3.4648533e-06
-1.153286 3.4618775e-06
-1.152286 3.4545881000000004e-06
-1.151286 3.4436944e-06
-1.150286 3.4299186999999996e-06
-1.149286 3.4139794999999996e-06
-1.148286 3.3965772e-06
-1.147286 3.3783799e-06
-1.146286 3.3600105999999995e-06
-1.145286 3.3420363e-06
-1.144286 3.3249591999999997e-06
-1.143286 3.3092086e-06
-1.142286 3.295137e-06
-1.141286 3.2830172e-06
-1.140286 3.2730419e-06
-1.139286 3.2653251e-06
-1.138286 3.2599061000000004e-06
-1.137286 3.2567545e-06
-1.136286 3.2557763999999998e-06
-1.135286 3.2568227e-06
-1.134286 3.2596972000000003e-06
-1.133286 3.2641641e-06
-1.132286 3.2699575e-06
-1.131286 3.2767883e-06
-1.130286 3.2843513e-06
-1.129286 3.2923306999999998e-06
-1.128286 3.3004053000000004e-06
-1.127286 3.3082504e-06
-1.126286 3.3155409000000004e-06
-1.125286 3.32195e-06
-1.124286 3.3271498e-06
-1.123286 3.3308094e-06
-1.122286 3.3325921999999997e-06
-1.121286 3.3321545e-06
-1.120286 3.3291435e-06
-1.119286 3.3231958999999997e-06
-1.118286 3.3139379e-06
-1.117286 3.3009876e-06
-1.116286 3.2839573e-06
-1.115286 3.2624612e-06
-1.114286 3.2361221000000004e-06
-1.113286 3.2045815e-06
-1.112286 3.1675132e-06
-1.111286 3.1246365e-06
-1.110286 3.0757331e-06
-1.109286 3.0206628000000003e-06
-1.108286 2.959381e-06
-1.107286 2.8919555e-06
-1.106286 2.8185813e-06
-1.105286 2.7395943e-06
-1.104286 2.6554821e-06
-1.103286 2.5668904999999998e-06
-1.102286 2.4746271e-06
-1.101286 2.3796586e-06
-1.100286 2.2831049e-06
-1.099286 2.1862261e-06
-1.098286 2.0904058999999997e-06
-1.097286 1.9971287e-06
-1.096286 1.9079529e-06
-1.095286 1.8244798e-06
-1.094286 1.7483194000000001e-06
-1.093286 1.6810541e-06
-1.092286 1.624201e-06
-1.091286 1.5791748e-06
-1.090286 1.5472510000000001e-06
-1.089286 1.5295328000000001e-06
-1.088286 1.5269201e-06
-1.087286 1.5400847e-06
-1.086286 1.5694499999999999e-06
-1.085286 1.6151779e-06
-1.084286 1.6771612999999998e-06
-1.083286 1.7550255e-06
-1.082286 1.8481345999999999e-06
-1.081286 1.9556076e-06
-1.080286 2.0763379e-06
-1.079286 2.2090211e-06
-1.078286 2.3521865e-06
-1.077286 2.5042329e-06
-1.076286 2.6634662e-06
-1.075286 2.8281402e-06
-1.074286 2.9964950999999996e-06
-1.073286 3.1667973e-06
-1.072286 3.3373740999999997e-06
-1.071286 3.5066481e-06
-1.070286 3.6731642e-06
-1.069286 3.8356127e-06
-1.068286 3.9928473e-06
-1.067286 4.1438959e-06
-1.066286 4.2879659e-06
-1.065286 4.4244441e-06
-1.064286 4.55289e-06
-1.063286 4.6730243e-06
-1.062286 4.7847148e-06
-1.061286 4.8879574e-06
-1.060286 4.9828547e-06
-1.059286 5.0695949e-06
-1.058286 5.1484281999999995e-06
-1.057286 5.2196466000000004e-06
-1.056286 5.2835631e-06
-1.055286 5.340493899999999e-06
-1.054286 5.3907442e-06
-1.053286 5.4345971000000005e-06
-1.052286 5.4723063000000005e-06
-1.051286 5.5040914000000005e-06
-1.050286 5.5301394999999995e-06
-1.049286 5.5506078e-06
-1.048286 5.565630400000001e-06
-1.047286 5.5753276e-06
-1.046286 5.5798161e-06
-1.045286 5.579221e-06
-1.044286 5.5736884e-06
-1.043286 5.5633958e-06
-1.042286 5.5485639e-06
-1.041286 5.5294648999999995e-06
-1.040286 5.5064277000000004e-06
-1.039286 5.4798438e-06
-1.038286 5.4501655e-06
-1.037286 5.4179051e-06
-1.036286 5.3836288e-06
-1.035286 5.347947900000001e-06
-1.034286 5.3115073000000005e-06
-1.033286 5.2749733e-06
-1.032286 5.2390177999999995e-06
-1.031286 5.2043010000000005e-06
-1.030286 5.1714562e-06
-1.029286 5.1410723e-06
-1.028286 5.1136784e-06
-1.027286 5.0897295000000004e-06
-1.026286 5.0695931e-06
-1.025286 5.0535397999999995e-06
-1.024286 5.0417359e-06
-1.023286 5.034239e-06
-1.022286 5.0309968e-06
-1.021286 5.0318491000000005e-06
-1.020286 5.0365333e-06
-1.019286 5.0446925000000005e-06
-1.018286 5.0558867e-06
-1.017286 5.0696062e-06
-1.016286 5.0852865e-06
-1.015286 5.1023257e-06
-1.014286 5.120102e-06
-1.013286 5.1379920999999995e-06
-1.012286 5.1553893999999995e-06
-1.011286 5.1717226e-06
-1.010286 5.1864724e-06
-1.009286 5.1991858e-06
-1.008286 5.2094911e-06
-1.007286 5.2171096000000005e-06
-1.006286 5.2218642e-06
-1.005286 5.2236864e-06
-1.004286 5.2226206e-06
-1.003286 5.2188245e-06
-1.002286 5.2125689e-06
-1.001286 5.2042321e-06
-1.000286 5.194293e-06
-0.9992857 5.1833226e-06
-0.9982857 5.1719709e-06
-0.9972857 5.1609536000000005e-06
-0.9962857 5.1510369e-06
-0.9952857 5.1430192e-06
-0.9942857 5.1377139e-06
-0.9932857 5.1359304e-06
-0.9922857 5.1384554e-06
-0.9912857 5.146034e-06
-0.9902857 5.1593521e-06
-0.9892857 5.1790192e-06
-0.9882857 5.205554e-06
-0.9872857 5.239372e-06
-0.9862857 5.2807742e-06
-0.9852857 5.3299413e-06
-0.9842857 5.3869282e-06
-0.9832857 5.4516647e-06
-0.9822857 5.5239574999999995e-06
-0.9812857 5.603497e-06
-0.9802857 5.6898685e-06
-0.9792857 5.7825641e-06
-0.9782857 5.8810002e-06
-0.9772857 5.984536199999999e-06
-0.9762857 6.0924954e-06
-0.9752857 6.204187e-06
-0.9742857 6.3189312e-06
-0.9732857 6.436078999999999e-06
-0.9722857 6.5550381e-06
-0.9712857 6.6752904e-06
-0.9702857 6.7964115999999996e-06
-0.9692857 6.9180864e-06
-0.9682857 7.040117799999999e-06
-0.9672857 7.1624356e-06
-0.9662857 7.2850987e-06
-0.9652857 7.4082905000000006e-06
-0.9642857 7.532313599999999e-06
-0.9632857 7.6575766e-06
-0.9622857 7.784575500000001e-06
-0.9612857 7.9138758e-06
-0.9602857 8.0460858e-06
-0.9592857 8.1818321e-06
-0.9582857 8.3217316e-06
-0.9572857 8.4663618e-06
-0.9562857 8.6162345e-06
-0.9552857 8.771767999999999e-06
-0.9542857 8.9332651e-06
-0.9532857 9.1008943e-06
-0.9522857 9.274671e-06
-0.9512857 9.4544525e-06
-0.9502857 9.6399283e-06
-0.9492857 9.830624499999999e-06
-0.9482857 1.002591e-05
-0.9472857 1.022501e-05
-0.9462857 1.0427021e-05
-0.9452857 1.0630939e-05
-0.9442857 1.0835681e-05
-0.9432857 1.1040113e-05
-0.9422857 1.1243088e-05
-0.9412857 1.1443467999999999e-05
-0.9402857 1.1640161e-05
-0.9392857 1.1832146e-05
-0.9382857 1.2018501e-05
-0.9372857 1.2198421e-05
-0.9362857 1.2371241e-05
-0.9352857 1.2536438000000001e-05
-0.9342857 1.2693647e-05
-0.9332857 1.2842655e-05
-0.9322857 1.2983396e-05
-0.9312857 1.3115942e-05
-0.9302857 1.3240486e-05
-0.9292857 1.3357320999999999e-05
-0.9282857 1.3466820000000001e-05
-0.9272857 1.3569412e-05
-0.9262857 1.3665554000000001e-05
-0.9252857 1.3755708e-05
-0.9242857 1.3840319e-05
-0.9232857 1.3919793999999999e-05
-0.9222857 1.3994485000000002e-05
-0.9212857 1.4064676e-05
-0.9202857 1.413058e-05
-0.9192857 1.4192331000000001e-05
-0.9182857 1.4249989e-05
-0.9172857 1.4303548e-05
-0.9162857 1.4352953000000001e-05
-0.9152857 1.4398114e-05
-0.9142857 1.443892e-05
-0.9132857 1.4475274999999998e-05
-0.9122857 1.4507107000000001e-05
-0.9112857 1.4534403e-05
-0.9102857 1.4557227e-05
-0.9092857 1.4575738e-05
-0.9082857 1.4590211999999999e-05
-0.9072857 1.4601050999999999e-05
-0.9062857 1.4608794e-05
-0.9052857 1.461412e-05
-0.9042857 1.4617844000000001e-05
-0.9032857 1.4620908999999999e-05
-0.9022857 1.4624378e-05
-0.9012857 1.462941e-05
-0.9002857 1.463724e-05
-0.8992857 1.4649154000000001e-05
-0.8982857 1.4666465e-05
-0.8972857 1.4690473999999998e-05
-0.8962857 1.4722450000000002e-05
-0.8952857 1.4763596e-05
-0.8942857 1.4815024e-05
-0.8932857 1.4877726e-05
-0.8922857 1.4952559999999999e-05
-0.8912857 1.5040227e-05
-0.8902857 1.5141257999999999e-05
-0.8892857 1.5256008999999999e-05
-0.8882857 1.5384656999999998e-05
-0.8872857 1.5527199e-05
-0.8862857 1.568346e-05
-0.8852857 1.5853099e-05
-0.8842857 1.6035628e-05
-0.8832857 1.6230418999999998e-05
-0.8822857 1.6436731e-05
-0.8812857 1.6653721e-05
-0.8802857 1.6880466e-05
-0.8792857 1.7115984e-05
-0.8782857 1.7359249999999998e-05
-0.8772857 1.760921e-05
-0.8762857 1.7864801999999998e-05
-0.8752857 1.8124966e-05
-0.8742857 1.8388654e-05
-0.8732857 1.8654845e-05
-0.8722857 1.8922543e-05
-0.8712857 1.9190794e-05
-0.8702857 1.9458682e-05
-0.8692857 1.9725331e-05
-0.8682857 1.9989918e-05
-0.8672857 2.0251662e-05
-0.8662857 2.0509836e-05
-0.8652857 2.0763763e-05
-0.8642857 2.1012822e-05
-0.8632857 2.1256450000000002e-05
-0.8622857 2.1494149e-05
-0.8612857 2.1725486e-05
-0.8602857 2.19501e-05
-0.8592857 2.2167711e-05
-0.8582857 2.237812e-05
-0.8572857 2.2581219000000002e-05
-0.8562857 2.2776989999999998e-05
-0.8552857 2.2965517000000002e-05
-0.8542857 2.3146978e-05
-0.8532857 2.3321657e-05
-0.8522857 2.3489933e-05
-0.8512857 2.3652284e-05
-0.8502857 2.3809277e-05
-0.8492857 2.3961566999999997e-05
-0.8482857 2.410988e-05
-0.8472857 2.425501e-05
-0.8462857 2.4397798000000003e-05
-0.8452857 2.4539128e-05
-0.8442857 2.4679898000000002e-05
-0.8432857 2.482102e-05
-0.8422857 2.496339e-05
-0.8412857 2.510788e-05
-0.8402857 2.5255321000000003e-05
-0.8392857 2.5406482e-05
-0.8382857 2.5562064999999998e-05
-0.8372857 2.5722687e-05
-0.8362857 2.5888866000000002e-05
-0.8352857 2.6061016e-05
-0.8342857 2.6239433999999998e-05
-0.8332857 2.6424291000000003e-05
-0.8322857 2.6615635e-05
-0.8312857 2.6813375999999997e-05
-0.8302857 2.7017292999999997e-05
-0.8292857 2.7227020000000003e-05
-0.8282857 2.7442059e-05
-0.8272857 2.7661773000000003e-05
-0.8262857 2.7885389000000002e-05
-0.8252857 2.8112004000000002e-05
-0.8242857 2.8340594e-05
-0.8232857 2.8570011e-05
-0.8222857 2.8799008e-05
-0.8212857 2.9026234000000003e-05
-0.8202857 2.9250258999999998e-05
-0.8192857 2.9469588999999996e-05
-0.8182857 2.9682681e-05
-0.8172857 2.9887960000000003e-05
-0.8162857 3.0083854e-05
-0.8152857 3.0268811e-05
-0.8142857 3.0441328e-05
-0.8132857 3.0599981e-05
-0.8122857 3.0743448e-05
-0.8112857 3.0870549e-05
-0.8102857 3.0980272e-05
-0.8092857 3.1071789e-05
-0.8082857 3.1144501e-05
-0.8072857 3.1198041e-05
-0.8062857 3.123231e-05
-0.8052857 3.1247473e-05
-0.8042857 3.1243982e-05
-0.8032857 3.1222569000000003e-05
-0.8022857 3.1184246e-05
-0.8012857 3.113029e-05
-0.8002857 3.1062231e-05
-0.7992857 3.0981823e-05
-0.7982857 3.0891015999999997e-05
-0.7972857 3.0791921e-05
-0.7962857 3.0686769e-05
-0.7952857 3.0577871e-05
-0.7942857 3.0467572e-05
-0.7932857 3.0358203e-05
-0.7922857 3.0252033e-05
-0.7912857 3.0151236e-05
-0.7902857 3.0057834000000002e-05
-0.7892857 2.9973676999999998e-05
-0.7882857 2.9900397e-05
-0.7872857 2.9839395999999997e-05
-0.7862857 2.9791812e-05
-0.7852857 2.9758524999999998e-05
-0.7842857 2.9740136000000002e-05
-0.7832857 2.9736984000000003e-05
-0.7822857 2.9749143e-05
-0.7812857 2.9776450000000002e-05
-0.7802857 2.981852e-05
-0.7792857 2.9874765999999998e-05
-0.7782857 2.9944438999999997e-05
-0.7772857 3.0026646e-05
-0.7762857 3.0120392999999998e-05
-0.7752857 3.0224606e-05
-0.7742857 3.0338165e-05
-0.7732857 3.0459924000000002e-05
-0.7722857 3.0588743e-05
-0.7712857 3.0723501e-05
-0.7702857 3.0863109000000004e-05
-0.7692857 3.1006522e-05
-0.7682857 3.115274e-05
-0.7672857 3.1300817000000003e-05
-0.7662857 3.1449846e-05
-0.7652857 3.1598963999999995e-05
-0.7642857 3.1747334e-05
-0.7632857 3.1894137000000005e-05
-0.7622857 3.2038565e-05
-0.7612857 3.2179807000000006e-05
-0.7602857 3.2317038e-05
-0.7592857 3.2449412e-05
-0.7582857 3.257606e-05
-0.7572857 3.2696082000000004e-05
-0.7562857 3.2808552000000005e-05
-0.7552857 3.2912527e-05
-0.7542857 3.3007043e-05
-0.7532857 3.3091135e-05
-0.7522857 3.3163843e-05
-0.7512857 3.3224234e-05
-0.7502857 3.3271414e-05
-0.7492857 3.3304542e-05
-0.7482857 3.3322848000000004e-05
-0.7472857 3.3325654e-05
-0.7462857 3.3312375e-05
-0.7452857 3.3282538e-05
-0.7442857 3.3235784e-05
-0.7432857 3.3171875e-05
-0.7422857 3.3090697e-05
-0.7412857 3.299225e-05
-0.7402857 3.2876645e-05
-0.7392857 3.2744097e-05
-0.7382857 3.2594912e-05
-0.7372857 3.2429469e-05
-0.7362857 3.2248209000000005e-05
-0.7352857 3.2051619e-05
-0.7342857 3.1840219e-05
-0.7332857 3.1614539e-05
-0.7322857 3.1375114e-05
-0.7312857 3.1122471e-05
-0.7302857 3.0857117e-05
-0.7292857 3.0579536999999995e-05
-0.7282857 3.0290180999999998e-05
-0.7272857 2.9989471000000002e-05
-0.7262857 2.9677796e-05
-0.7252857 2.9355513e-05
-0.7242857 2.9022951e-05
-0.7232857 2.8680412e-05
-0.7222857 2.8328176000000002e-05
-0.7212857 2.7966504e-05
-0.7202857 2.7595637999999998e-05
-0.7192857 2.7215799e-05
-0.7182857 2.6827189e-05
-0.7172857 2.6429984e-05
-0.7162857 2.6024330000000003e-05
-0.7152857 2.5610328e-05
-0.7142857 2.5188038e-05
-0.7132857 2.4757452000000003e-05
-0.7122857 2.4318493e-05
-0.7112857 2.3870999000000003e-05
-0.7102857 2.3414708e-05
-0.7092857 2.294926e-05
-0.7082857 2.2474178000000002e-05
-0.7072857 2.1988869e-05
-0.7062857 2.1492622000000002e-05
-0.7052857 2.0984611e-05
-0.7042857 2.0463902e-05
-0.7032857 1.9929466e-05
-0.7022857 1.9380191e-05
-0.7012857 1.8814903e-05
-0.7002857 1.8232392e-05
-0.6992857 1.7631433999999998e-05
-0.6982857 1.7010821e-05
-0.6972857 1.6369384000000002e-05
-0.6962857 1.570603e-05
-0.6952857 1.5019761e-05
-0.6942857 1.43097e-05
-0.6932857 1.3575115e-05
-0.6922857 1.2815435e-05
-0.6912857 1.2030263e-05
-0.6902857 1.121938e-05
-0.6892857 1.0382752e-05
-0.6882857 9.5205223e-06
-0.6872857 8.6330012e-06
-0.6862857 7.7206565e-06
-0.6852857 6.7840936e-06
-0.6842857 5.8240342e-06
-0.6832857 4.8412911e-06
-0.6822857 3.8367453e-06
-0.6812857 2.8113204e-06
-0.6802857 1.7659563e-06
-0.6792857 7.0158848e-07
-0.6782857 -3.8087324000000005e-07
-0.6772857 -1.4805602e-06
-0.6762857 -2.5966594e-06
-0.6752857 -3.7284187999999998e-06
-0.6742857 -4.8751538e-06
-0.6732857 -6.036247399999999e-06
-0.6722857 -7.2111419e-06
-0.6712857 -8.3993378e-06
-0.6702857 -9.6003802e-06
-0.6692857 -1.0813851e-05
-0.6682857 -1.2039354999999999e-05
-0.6672857 -1.3276510999999999e-05
-0.6662857 -1.4524943999999999e-05
-0.6652857 -1.5784281e-05
-0.6642857 -1.705414e-05
-0.6632857 -1.8334141e-05
-0.6622857 -1.9623911e-05
-0.6612857 -2.0923089e-05
-0.6602857 -2.2231349e-05
-0.6592857 -2.3548417e-05
-0.6582857 -2.4874095e-05
-0.6572857 -2.6208288999999998e-05
-0.6562857 -2.7551039e-05
-0.6552857 -2.8902541999999998e-05
-0.6542857 -3.0263194999999998e-05
-0.6532857 -3.1633607e-05
-0.6522857 -3.3014635e-05
-0.6512857 -3.4407401e-05
-0.6502857 -3.5813305999999994e-05
-0.6492857 -3.7234037e-05
-0.6482857 -3.8671573e-05
-0.6472857 -4.0128171e-05
-0.6462857 -4.1606364000000004e-05
-0.6452857 -4.3108926e-05
-0.6442857 -4.463885e-05
-0.6432857 -4.619931e-05
-0.6422857 -4.7793617e-05
-0.6412857 -4.9425176e-05
-0.6402857 -5.1097425000000005e-05
-0.6392857 -5.2813788999999996e-05
-0.6382857 -5.4577623e-05
-0.6372857 -5.6392162e-05
-0.6362857 -5.8260446e-05
-0.6352857 -6.0185289e-05
-0.6342857 -6.2169238e-05
-0.6332857 -6.421451e-05
-0.6322857 -6.632297399999999e-05
-0.6312857 -6.8496109e-05
-0.6302857 -7.0734995e-05
-0.6292857 -7.3040297e-05
-0.6282857 -7.5412248e-05
-0.6272857 -7.785066e-05
-0.6262857 -8.035493699999999e-05
-0.6252857 -8.2924083e-05
-0.6242857 -8.5556724e-05
-0.6232857 -8.825114200000001e-05
-0.6222857 -9.1005302e-05
-0.6212857 -9.3816902e-05
-0.6202857 -9.6683414e-05
-0.6192857 -9.9602107e-05
-0.6182857 -0.00010257013
-0.6172857 -0.00010558454000000001
-0.6162857 -0.00010864235
-0.6152857 -0.0001117406
-0.6142857 -0.0001148764
-0.6132857 -0.00011804698000000002
-0.6122857 -0.00012124972
-0.6112857 -0.00012448222999999998
-0.6102857 -0.00012774241
-0.6092857 -0.0001310284
-0.6082857 -0.00013433873
-0.6072857 -0.0001376723
-0.6062857 -0.00014102838999999998
-0.6052857 -0.00014440669
-0.6042857 -0.00014780737
-0.6032857 -0.00015123102000000002
-0.6022857 -0.00015467866000000002
-0.6012857 -0.00015815181
-0.6002857 -0.00016165236
-0.5992857 -0.00016518264
-0.5982857 -0.00016874537
-0.5972857 -0.00017234362
-0.5962857 -0.00017598075999999998
-0.5952857 -0.00017966045000000002
-0.5942857 -0.00018338657
-0.5932857 -0.00018716318
-0.5922857 -0.00019099446
-0.5912857 -0.00019488466
-0.5902857 -0.00019883805
-0.5892857 -0.00020285891
-0.5882857 -0.00020695139999999998
-0.5872857 -0.0002111196
-0.5862857 -0.00021536741
-0.5852857 -0.00021969859
-0.5842857 -0.00022411664
-0.5832857 -0.00022862487
-0.5822857 -0.00023322632
-0.5812857 -0.00023792378999999998
-0.5802857 -0.00024271981
-0.5792857 -0.00024761664
-0.5782857 -0.00025261627
-0.5772857 -0.00025772044
-0.5762857 -0.00026293063999999997
-0.5752857 -0.0002682481
-0.5742857 -0.0002736738
-0.5732857 -0.00027920851
-0.5722857 -0.00028485272
-0.5712857 -0.0002906067
-0.5702857 -0.00029647049
-0.5692857 -0.00030244382
-0.5682857 -0.00030852624999999997
-0.5672857 -0.00031471702
-0.5662857 -0.00032101514
-0.5652857 -0.0003274193
-0.5642857 -0.00033392796
-0.5632857 -0.0003405393
-0.5622857 -0.00034725124
-0.5612857 -0.00035406144
-0.5602857 -0.00036096734999999997
-0.5592857 -0.00036796621
-0.5582857 -0.00037505511
-0.5572857 -0.00038223102000000005
-0.5562857 -0.00038949083
-0.5552857 -0.0003968315
-0.5542857 -0.00040425001999999996
-0.5532857 -0.00041174358
-0.5522857 -0.00041930953000000003
-0.5512857 -0.00042694555000000005
-0.5502857 -0.00043464979000000005
-0.5492857 -0.00044242079
-0.5482857 -0.00045025763
-0.5472857 -0.00045816000000000005
-0.5462857 -0.00046612822000000005
-0.5452857 -0.00047416329
-0.5442857 -0.00048226692999999994
-0.5432857 -0.00049044152
-0.5422857 -0.00049869009
-0.5412857 -0.00050701638
-0.5402857 -0.0005154247
-0.5392857 -0.00052391993
-0.5382857 -0.00053250737
-0.5372857 -0.00054119273
-0.5362857 -0.00054998191
-0.5352857 -0.00055888095
-0.5342857 -0.00056789604
-0.5332857 -0.00057703319
-0.5322857 -0.00058629821
-0.5312857 -0.00059569666
-0.5302857 -0.00060523362
-0.5292857 -0.00061491378
-0.5282857 -0.0006247411900000001
-0.5272857 -0.00063471925
-0.5262857 -0.00064485075
-0.5252857 -0.0006551377699999999
-0.5242857 -0.0006655816799999999
-0.5232857 -0.0006761831599999999
-0.5222857 -0.00068694226
-0.5212857 -0.00069785838
-0.5202857 -0.00070893038
-0.5192857 -0.00072015669
-0.5182857 -0.0007315352400000001
-0.5172857 -0.00074306367
-0.5162857 -0.00075473936
-0.5152857 -0.00076655961
-0.5142857 -0.0007785215500000001
-0.5132857 -0.0007906223799999999
-0.5122857 -0.0008028592700000001
-0.5112857 -0.00081522976
-0.5102857 -0.0008277314
-0.5092857 -0.00084036201
-0.5082857 -0.0008531197600000001
-0.5072857 -0.00086600303
-0.5062857 -0.0008790106200000001
-0.5052857 -0.00089214154
-0.5042857 -0.00090539525
-0.5032857 -0.00091877137
-0.5022857 -0.0009322698099999999
-0.5012857 -0.00094589086
-0.5002857 -0.0009596349600000001
-0.4992857 -0.0009735027599999999
-0.4982857 -0.00098749506
-0.4972857 -0.001001613
-0.4962857 -0.0010158577
-0.4952857 -0.0010302305
-0.4942857 -0.0010447328
-0.4932857 -0.0010593663999999999
-0.4922857 -0.0010741328999999999
-0.4912857 -0.001089034
-0.4902857 -0.001104072
-0.4892857 -0.0011192488
-0.4882857 -0.0011345667999999999
-0.4872857 -0.0011500284000000001
-0.4862857 -0.0011656363
-0.4852857 -0.0011813935
-0.4842857 -0.0011973029
-0.4832857 -0.001213368
-0.4822857 -0.0012295920999999999
-0.4812857 -0.001245979
-0.4802857 -0.0012625326
-0.4792857 -0.0012792571
-0.4782857 -0.0012961567
-0.4772857 -0.0013132359
-0.4762857 -0.0013304991
-0.4752857 -0.001347951
-0.4742857 -0.0013655962
-0.4732857 -0.0013834393
-0.4722857 -0.0014014849
-0.4712857 -0.0014197372
-0.4702857 -0.0014382008
-0.4692857 -0.0014568795
-0.4682857 -0.0014757772
-0.4672857 -0.0014948973
-0.4662857 -0.0015142431
-0.4652857 -0.0015338171999999999
-0.4642857 -0.001553622
-0.4632857 -0.0015736594000000002
-0.4622857 -0.0015939309
-0.4612857 -0.0016144375
-0.4602857 -0.0016351798
-0.4592857 -0.0016561578
-0.4582857 -0.0016773714
-0.4572857 -0.0016988198999999997
-0.4562857 -0.0017205022
-0.4552857 -0.001742417
-0.4542857 -0.0017645627
-0.4532857 -0.0017869375000000001
-0.4522857 -0.0018095398
-0.4512857 -0.0018323672
-0.4502857 -0.0018554179
-0.4492857 -0.0018786901000000002
-0.4482857 -0.0019021819999999999
-0.4472857 -0.001925892
-0.4462857 -0.0019498189
-0.4452857 -0.0019739618
-0.4442857 -0.0019983199
-0.4432857 -0.0020228932
-0.4422857 -0.0020476817
-0.4412857 -0.0020726860000000002
-0.4402857 -0.0020979074
-0.4392857 -0.0021233473
-0.4382857 -0.0021490076
-0.4372857 -0.0021748902999999997
-0.4362857 -0.0022009981
-0.4352857 -0.0022273338
-0.4342857 -0.0022539003
-0.4332857 -0.0022807009
-0.4322857 -0.0023077389
-0.4312857 -0.0023350176
-0.4302857 -0.0023625402000000003
-0.4292857 -0.0023903098
-0.4282857 -0.0024183295
-0.4272857 -0.002446602
-0.4262857 -0.0024751302
-0.4252857 -0.0025039164000000003
-0.4242857 -0.0025329629
-0.4232857 -0.0025622719
-0.4222857 -0.0025918450999999998
-0.4212857 -0.0026216841
-0.4202857 -0.0026517906
-0.4192857 -0.0026821658999999997
-0.4182857 -0.0027128116999999997
-0.4172857 -0.0027437294
-0.4162857 -0.0027749207
-0.4152857 -0.0028063876
-0.4142857 -0.0028381320999999998
-0.4132857 -0.0028701562999999997
-0.4122857 -0.0029024632
-0.4112857 -0.0029350555
-0.4102857 -0.0029679365999999998
-0.4092857 -0.0030011102
-0.4082857 -0.0030345804
-0.4072857 -0.0030683513999999997
-0.4062857 -0.0031024276000000003
-0.4052857 -0.0031368138
-0.4042857 -0.0031715146000000005
-0.4032857 -0.0032065349
-0.4022857 -0.0032418793
-0.4012857 -0.0032775521999999996
-0.4002857 -0.003313558
-0.3992857 -0.0033499004000000004
-0.3982857 -0.0033865828000000002
-0.3972857 -0.0034236080000000003
-0.3962857 -0.003460978
-0.3952857 -0.0034986948
-0.3942857 -0.0035367592999999997
-0.3932857 -0.003575172
-0.3922857 -0.0036139321
-0.3912857 -0.0036530393
-0.3902857 -0.0036924917000000002
-0.3892857 -0.0037322876
-0.3882857 -0.0037724247
-0.3872857 -0.0038129008000000004
-0.3862857 -0.0038537131
-0.3852857 -0.0038948587
-0.3842857 -0.0039363353000000005
-0.3832857 -0.0039781404
-0.3822857 -0.0040202725
-0.3812857 -0.0040627299
-0.3802857 -0.0041055115
-0.3792857 -0.0041486172
-0.3782857 -0.004192047700000001
-0.3772857 -0.0042358039
-0.3762857 -0.0042798874
-0.3752857 -0.0043243013000000005
-0.3742857 -0.0043690488
-0.3732857 -0.0044141339
-0.3722857 -0.0044595614
-0.3712857 -0.0045053359
-0.3702857 -0.0045514633
-0.3692857 -0.0045979494
-0.3682857 -0.0046448
-0.3672857 -0.004692021
-0.3662857 -0.0047396185
-0.3652857 -0.0047875983
-0.3642857 -0.0048359663
-0.3632857 -0.0048847272
-0.3622857 -0.0049338858
-0.3612857 -0.0049834467000000006
-0.3602857 -0.0050334133
-0.3592857 -0.0050837887
-0.3582857 -0.0051345756
-0.3572857 -0.0051857762
-0.3562857 -0.0052373917999999995
-0.3552857 -0.0052894233
-0.3542857 -0.0053418717
-0.3532857 -0.0053947369
-0.3522857 -0.005448019100000001
-0.3512857 -0.0055017179000000005
-0.3502857 -0.0055558332
-0.3492857 -0.0056103643
-0.3482857 -0.0056653109
-0.3472857 -0.0057206726
-0.3462857 -0.0057764493
-0.3452857 -0.0058326408
-0.3442857 -0.0058892474
-0.3432857 -0.0059462694
-0.3422857 -0.0060037073
-0.3412857 -0.0060615621
-0.3402857 -0.006119834899999999
-0.3392857 -0.006178526399999999
-0.3382857 -0.0062376377
-0.3372857 -0.0062971703
-0.3362857 -0.0063571257
-0.3352857 -0.0064175045
-0.3342857 -0.0064783089
-0.3332857 -0.0065395398
-0.3322857 -0.0066011977
-0.3312857 -0.0066632834
-0.3302857 -0.006725797699999999
-0.3292857 -0.0067887406
-0.3282857 -0.006852112699999999
-0.3272857 -0.0069159134
-0.3262857 -0.006980142599999999
-0.3252857 -0.0070448004
-0.3242857 -0.007109886100000001
-0.3232857 -0.0071753988
-0.3222857 -0.0072413379
-0.3212857 -0.007307703299999999
-0.3202857 -0.007374495199999999
-0.3192857 -0.007441713399999999
-0.3182857 -0.007509357999999999
-0.3172857 -0.0075774304
-0.3162857 -0.0076459313000000004
-0.3152857 -0.007714863000000001
-0.3142857 -0.0077842276
-0.3132857 -0.007854028800000001
-0.3122857 -0.0079242694
-0.3112857 -0.0079949539
-0.3102857 -0.0080660873
-0.3092857 -0.0081376747
-0.3082857 -0.008209722
-0.3072857 -0.008282234900000001
-0.3062857 -0.0083552201
-0.3052857 -0.0084286839
-0.3042857 -0.008502633899999999
-0.3032857 -0.0085770764
-0.3022857 -0.008652018000000001
-0.3012857 -0.0087274646
-0.3002857 -0.0088034227
-0.2992857 -0.0088798966
-0.2982857 -0.0089568915
-0.2972857 -0.009034411800000001
-0.2962857 -0.0091124602
-0.2952857 -0.0091910384
-0.2942857 -0.009270148399999999
-0.2932857 -0.0093497903
-0.2922857 -0.0094299634
-0.2912857 -0.0095106669
-0.2902857 -0.009591897799999999
-0.2892857 -0.0096736534
-0.2882857 -0.0097559299
-0.2872857 -0.0098387231
-0.2862857 -0.009922028400000001
-0.2852857 -0.010005841
-0.2842857 -0.010090155
-0.2832857 -0.010174965
-0.2822857 -0.010260268
-0.2812857 -0.010346058
-0.2802857 -0.010432331000000001
-0.2792857 -0.010519083
-0.2782857 -0.010606312
-0.2772857 -0.010694013
-0.2762857 -0.010782187
-0.2752857 -0.010870831
-0.2742857 -0.010959946
-0.2732857 -0.011049531
-0.2722857 -0.011139587999999999
-0.2712857 -0.011230117999999999
-0.2702857 -0.011321124
-0.2692857 -0.011412609
-0.2682857 -0.011504574
-0.2672857 -0.011597023
-0.2662857 -0.011689959
-0.2652857 -0.011783385
-0.2642857 -0.011877304
-0.2632857 -0.01197172
-0.2622857 -0.012066631999999999
-0.2612857 -0.012162045
-0.2602857 -0.012257958999999999
-0.2592857 -0.012354375
-0.2582857 -0.012451295
-0.2572857 -0.012548719
-0.2562857 -0.012646646
-0.2552857 -0.012745076999999999
-0.2542857 -0.012844011
-0.2532857 -0.012943446999999999
-0.2522857 -0.013043385
-0.2512857 -0.013143825
-0.2502857 -0.013244767999999999
-0.2492857 -0.013346209999999999
-0.2482857 -0.013448155000000002
-0.2472857 -0.013550604
-0.2462857 -0.013653556999999998
-0.2452857 -0.013757015
-0.2442857 -0.013860983
-0.2432857 -0.013965463
-0.2422857 -0.014070456
-0.2412857 -0.014175968
-0.2402857 -0.014282001999999999
-0.2392857 -0.014388563000000002
-0.2382857 -0.014495653
-0.2372857 -0.014603277999999999
-0.2362857 -0.014711438999999998
-0.2352857 -0.014820139999999999
-0.2342857 -0.014929384999999998
-0.2332857 -0.015039173
-0.2322857 -0.015149507
-0.2312857 -0.015260387
-0.2302857 -0.015371811
-0.2292857 -0.015483778
-0.2282857 -0.015596286000000001
-0.2272857 -0.015709329
-0.2262857 -0.015822904
-0.2252857 -0.015937006
-0.2242857 -0.016051627000000002
-0.2232857 -0.016166762
-0.2222857 -0.016282401000000002
-0.2212857 -0.016398539
-0.2202857 -0.016515166
-0.2192857 -0.016632277
-0.2182857 -0.016749863
-0.2172857 -0.016867917
-0.2162857 -0.016986432
-0.2152857 -0.017105402
-0.2142857 -0.017224824
-0.2132857 -0.017344693
-0.2122857 -0.017465003
-0.2112857 -0.017585754999999998
-0.2102857 -0.017706946999999997
-0.2092857 -0.017828576999999998
-0.2082857 -0.017950647
-0.2072857 -0.018073157
-0.2062857 -0.018196109000000002
-0.2052857 -0.018319505
-0.2042857 -0.018443348
-0.2032857 -0.018567641
-0.2022857 -0.018692388
-0.2012857 -0.018817589
-0.2002857 -0.018943251
-0.1992857 -0.019069374
-0.1982857 -0.019195959999999998
-0.1972857 -0.019323011
-0.1962857 -0.019450528
-0.1952857 -0.019578511
-0.1942857 -0.019706959
-0.1932857 -0.019835870999999998
-0.1922857 -0.019965247
-0.1912857 -0.020095082
-0.1902857 -0.020225374
-0.1892857 -0.020356118
-0.1882857 -0.020487313
-0.1872857 -0.020618951
-0.1862857 -0.020751027999999998
-0.1852857 -0.020883541000000002
-0.1842857 -0.021016484
-0.1832857 -0.021149853
-0.1822857 -0.021283641000000002
-0.1812857 -0.021417845
-0.1802857 -0.02155246
-0.1792857 -0.021687483
-0.1782857 -0.021822909
-0.1772857 -0.021958735
-0.1762857 -0.022094958999999997
-0.1752857 -0.022231576
-0.1742857 -0.022368586
-0.1732857 -0.022505983
-0.1722857 -0.022643768
-0.1712857 -0.022781937
-0.1702857 -0.022920489
-0.1692857 -0.02305942
-0.1682857 -0.023198728999999998
-0.1672857 -0.02333841
-0.1662857 -0.023478462
-0.1652857 -0.02361888
-0.1642857 -0.023759660999999998
-0.1632857 -0.023900799
-0.1622857 -0.024042289
-0.1612857 -0.024184125
-0.1602857 -0.0243263
-0.1592857 -0.02446881
-0.1582857 -0.024611644999999998
-0.1572857 -0.024754798999999997
-0.1562857 -0.024898263
-0.1552857 -0.02504203
-0.1542857 -0.025186091
-0.1532857 -0.025330440000000003
-0.1522857 -0.025475069
-0.1512857 -0.025619971000000002
-0.1502857 -0.025765138
-0.1492857 -0.025910567000000002
-0.1482857 -0.026056252000000002
-0.1472857 -0.026202187000000002
-0.1462857 -0.02634837
-0.1452857 -0.026494797
-0.1442857 -0.026641466
-0.1432857 -0.026788376000000003
-0.1422857 -0.026935525000000002
-0.1412857 -0.02708291
-0.1402857 -0.027230533
-0.1392857 -0.027378395
-0.1382857 -0.027526493000000003
-0.1372857 -0.027674828999999998
-0.1362857 -0.027823402
-0.1352857 -0.02797221
-0.1342857 -0.028121253
-0.1332857 -0.028270527
-0.1322857 -0.028420030000000002
-0.1312857 -0.028569761000000003
-0.1302857 -0.028719712
-0.1292857 -0.028869882000000003
-0.1282857 -0.029020262
-0.1272857 -0.029170842000000002
-0.1262857 -0.029321616999999998
-0.1252857 -0.029472576
-0.1242857 -0.029623708999999998
-0.1232857 -0.029775005999999996
-0.1222857 -0.029926453
-0.1212857 -0.030078043000000002
-0.1202857 -0.030229762
-0.1192857 -0.030381599
-0.1182857 -0.030533542
-0.1172857 -0.030685579999999997
-0.1162857 -0.030837703
-0.1152857 -0.030989898000000002
-0.1142857 -0.031142160999999998
-0.1132857 -0.031294479
-0.1122857 -0.031446846
-0.1112857 -0.031599254
-0.1102857 -0.031751696999999995
-0.1092857 -0.031904169
-0.1082857 -0.032056664
-0.1072857 -0.03220918
-0.1062857 -0.032361709999999995
-0.1052857 -0.032514252
-0.1042857 -0.0326668
-0.1032857 -0.032819351
-0.1022857 -0.032971901
-0.1012857 -0.033124442999999996
-0.1002857 -0.033276973
-9.9285714E-02 -0.033429486
-9.8285712E-02 -0.033581973
-9.7285718E-02 -0.033734425
-9.6285716E-02 -0.033886833000000005
-9.5285714E-02 -0.034039185
-9.4285712E-02 -0.034191474
-9.3285717E-02 -0.034343687000000005
-9.2285715E-02 -0.03449581
-9.1285713E-02 -0.034647828
-9.0285711E-02 -0.034799727
-8.9285716E-02 -0.034951494
-8.8285714E-02 -0.035103114
-8.7285712E-02 -0.035254573000000004
-8.6285718E-02 -0.035405855
-8.5285716E-02 -0.035556947
-8.4285714E-02 -0.035707836
-8.3285712E-02 -0.035858506
-8.2285717E-02 -0.036008950000000005
-8.1285715E-02 -0.036159155
-8.0285713E-02 -0.036309109
-7.9285711E-02 -0.036458805000000004
-7.8285716E-02 -0.036608236
-7.7285714E-02 -0.036757393
-7.6285712E-02 -0.036906268
-7.5285718E-02 -0.037054857000000004
-7.4285716E-02 -0.037203159
-7.3285714E-02 -0.037351166
-7.2285712E-02 -0.037498874
-7.1285717E-02 -0.037646279
-7.0285715E-02 -0.037793379
-6.9285713E-02 -0.03794017
-6.8285711E-02 -0.038086643
-6.7285717E-02 -0.038232797
-6.6285715E-02 -0.038378622
-6.5285712E-02 -0.038524112
-6.4285718E-02 -0.038669258000000005
-6.3285716E-02 -0.038814053
-6.2285714E-02 -0.038958486
-6.1285716E-02 -0.039102545
-6.0285714E-02 -0.039246216
-5.9285715E-02 -0.039389488
-5.8285713E-02 -0.039532344000000004
-5.7285715E-02 -0.039674772000000004
-5.6285713E-02 -0.039816755
-5.5285715E-02 -0.039958276
-5.4285713E-02 -0.040099319
-5.3285714E-02 -0.040239867000000006
-5.2285716E-02 -0.040379902999999995
-5.1285714E-02 -0.040519412
-5.0285716E-02 -0.040658376999999996
-4.9285714E-02 -0.040796780000000005
-4.8285715E-02 -0.040934609999999996
-4.7285713E-02 -0.041071852
-4.6285715E-02 -0.041208492
-4.5285713E-02 -0.041344514
-4.4285715E-02 -0.041479907999999996
-4.3285713E-02 -0.041614665
-4.2285714E-02 -0.04174877
-4.1285716E-02 -0.041882211
-4.0285714E-02 -0.042014979
-3.9285716E-02 -0.042147064
-3.8285714E-02 -0.042278456
-3.7285715E-02 -0.042409144
-3.6285713E-02 -0.042539119
-3.5285715E-02 -0.042668366
-3.4285713E-02 -0.042796877
-3.3285715E-02 -0.04292464
-3.2285713E-02 -0.043051643
-3.1285714E-02 -0.043177872
-3.0285714E-02 -0.043303316
-2.9285714E-02 -0.043427959
-2.8285714E-02 -0.043551784
-2.7285714E-02 -0.04367478
-2.6285714E-02 -0.043796928
-2.5285713E-02 -0.043918213
-2.4285715E-02 -0.044038618
-2.3285715E-02 -0.044158127
-2.2285715E-02 -0.044276724999999996
-2.1285715E-02 -0.044394394999999996
-2.0285714E-02 -0.044511119
-1.9285714E-02 -0.044626882
-1.8285714E-02 -0.044741668
-1.7285714E-02 -0.044855464
-1.6285714E-02 -0.044968256
-1.5285715E-02 -0.045080029
-1.4285714E-02 -0.045190772
-1.3285714E-02 -0.045300476
-1.2285714E-02 -0.045409126
-1.1285714E-02 -0.045516717
-1.0285715E-02 -0.045623237
-9.2857145E-03 -0.045728678
-8.2857143E-03 -0.045833031999999996
-7.2857141E-03 -0.04593629
-6.2857145E-03 -0.046038444000000005
-5.2857143E-03 -0.04613949
-4.2857141E-03 -0.046239415
-3.2857142E-03 -0.046338214
-2.2857143E-03 -0.046435875
-1.2857143E-03 -0.046532386
-2.8571428E-04 -0.046627739
7.1428571E-04 -0.046721919
1.7142857E-03 -0.046814914
2.7142856E-03 -0.046906710000000004
3.7142858E-03 -0.046997293
4.7142855E-03 -0.047086645
5.7142857E-03 -0.047174747999999996
6.7142858E-03 -0.047261581999999996
7.7142855E-03 -0.047347127
8.7142857E-03 -0.047431364999999996
9.7142858E-03 -0.047514273
1.0714286E-02 -0.047595831000000005
1.1714286E-02 -0.047676018
1.2714285E-02 -0.047754811
1.3714286E-02 -0.047832191999999996
1.4714286E-02 -0.047908141
1.5714286E-02 -0.047982638
1.6714286E-02 -0.048055666
1.7714286E-02 -0.048127206
1.8714286E-02 -0.048197241
1.9714287E-02 -0.048265758
2.0714285E-02 -0.048332743
2.1714285E-02 -0.048398186
2.2714285E-02 -0.048462072
2.3714285E-02 -0.048524392
2.4714286E-02 -0.048585137
2.5714286E-02 -0.048644296
2.6714286E-02 -0.048701864000000004
2.7714286E-02 -0.048757831
2.8714286E-02 -0.048812188
2.9714286E-02 -0.048864929999999994
3.0714286E-02 -0.04891604200000001
3.1714287E-02 -0.048965518
3.2714285E-02 -0.049013348000000005
3.3714287E-02 -0.04905952400000001
3.4714285E-02 -0.049104029
3.5714287E-02 -0.049146846999999994
3.6714286E-02 -0.049187965
3.7714284E-02 -0.049227371
3.8714286E-02 -0.049265043
3.9714284E-02 -0.049300962999999996
4.0714286E-02 -0.049335114000000006
4.1714285E-02 -0.049367471
4.2714287E-02 -0.049398013
4.3714285E-02 -0.049426721
4.4714287E-02 -0.049453572
4.5714285E-02 -0.049478543
4.6714287E-02 -0.049501611
4.7714286E-02 -0.04952275799999999
4.8714284E-02 -0.049541959999999996
4.9714286E-02 -0.049559202000000004
5.0714284E-02 -0.049574457999999995
5.1714286E-02 -0.049587717999999996
5.2714285E-02 -0.049598957
5.3714287E-02 -0.049608165999999995
5.4714285E-02 -0.049615325
5.5714287E-02 -0.049620423999999996
5.6714285E-02 -0.049623444999999995
5.7714287E-02 -0.049624377000000004
5.8714285E-02 -0.049623213
5.9714288E-02 -0.049619935000000004
6.0714286E-02 -0.049614533999999995
6.1714284E-02 -0.049607002
6.2714286E-02 -0.049597322
6.3714288E-02 -0.049585482
6.4714283E-02 -0.049571472
6.5714285E-02 -0.049555278
6.6714287E-02 -0.049536885
6.7714289E-02 -0.049516279
6.8714283E-02 -0.049493439
6.9714285E-02 -0.049468351
7.0714287E-02 -0.049440992999999996
7.1714282E-02 -0.049411354000000005
7.2714284E-02 -0.049379404
7.3714286E-02 -0.049345125
7.4714288E-02 -0.049308494999999994
7.5714283E-02 -0.049269495999999996
7.6714285E-02 -0.049228099000000004
7.7714287E-02 -0.049184285999999994
7.8714289E-02 -0.049138039999999994
7.9714283E-02 -0.049089337999999996
8.0714285E-02 -0.04903815599999999
8.1714287E-02 -0.048984477
8.2714289E-02 -0.048928283
8.3714284E-02 -0.048869557
8.4714286E-02 -0.048808288
8.5714288E-02 -0.04874446
8.6714283E-02 -0.04867806
8.7714285E-02 -0.048609075
8.8714287E-02 -0.048537497
8.9714289E-02 -0.048463317
9.0714283E-02 -0.048386527
9.1714285E-02 -0.048307117
9.2714287E-02 -0.048225082
9.3714289E-02 -0.048140413
9.4714284E-02 -0.048053105
9.5714286E-02 -0.04796315
9.6714288E-02 -0.047870542
9.7714283E-02 -0.047775274
9.8714285E-02 -0.047677332999999995
9.9714287E-02 -0.047576713
0.1007143 -0.0474734
0.1017143 -0.047367383
0.1027143 -0.047258651
0.1037143 -0.04714719
0.1047143 -0.04703298
0.1057143 -0.046916009
0.1067143 -0.046796259
0.1077143 -0.046673714
0.1087143 -0.046548352
0.1097143 -0.046420157999999996
0.1107143 -0.046289113
0.1117143 -0.046155197
0.1127143 -0.046018395000000004
0.1137143 -0.045878685
0.1147143 -0.045736053
0.1157143 -0.045590481
0.1167143 -0.045441955
0.1177143 -0.045290458000000006
0.1187143 -0.045135978
0.1197143 -0.044978503
0.1207143 -0.044818022
0.1217143 -0.044654522
0.1227143 -0.044487995999999995
0.1237143 -0.044318434
0.1247143 -0.044145828
0.1257143 -0.043970168999999996
0.1267143 -0.043791448
0.1277143 -0.04360966
0.1287143 -0.043424795
0.1297143 -0.043236845999999995
0.1307143 -0.043045802
0.1317143 -0.042851655999999995
0.1327143 -0.042654396
0.1337143 -0.042454014
0.1347143 -0.042250496
0.1357143 -0.042043830000000004
0.1367143 -0.041834
0.1377143 -0.041620995
0.1387143 -0.041404797
0.1397143 -0.041185392
0.1407143 -0.040962765
0.1417143 -0.040736899
0.1427143 -0.040507776
0.1437143 -0.040275382
0.1447143 -0.0400397
0.1457143 -0.039800713
0.1467143 -0.039558412
0.1477143 -0.039312779
0.1487143 -0.039063804
0.1497143 -0.038811474
0.1507143 -0.038555783
0.1517143 -0.038296721
0.1527143 -0.03803428
0.1537143 -0.037768454
0.1547143 -0.037499240999999996
0.1557143 -0.037226637
0.1567143 -0.036950639
0.1577143 -0.036671248
0.1587143 -0.036388461
0.1597143 -0.03610228
0.1607143 -0.035812703
0.1617143 -0.035519729
0.1627143 -0.035223356000000004
0.1637143 -0.034923584
0.1647143 -0.034620411999999996
0.1657143 -0.034313835
0.1667143 -0.034003849999999995
0.1677143 -0.033690452
0.1687143 -0.03337363
0.1697143 -0.033053383
0.1707143 -0.032729699
0.1717143 -0.032402569
0.1727143 -0.032071985
0.1737143 -0.031737934
0.1747143 -0.031400408
0.1757143 -0.031059392
0.1767143 -0.030714879
0.1777143 -0.030366855
0.1787143 -0.030015309999999996
0.1797143 -0.029660235
0.1807143 -0.02930162
0.1817143 -0.028939458
0.1827143 -0.028573744999999998
0.1837143 -0.028204473
0.1847143 -0.027831638000000002
0.1857143 -0.027455241
0.1867143 -0.027075279
0.1877143 -0.026691753999999998
0.1887143 -0.026304668
0.1897143 -0.025914019
0.1907143 -0.025519813000000002
0.1917143 -0.025122053999999998
0.1927143 -0.024720747
0.1937143 -0.024315897
0.1947143 -0.023907506999999998
0.1957143 -0.023495582
0.1967143 -0.023080125
0.1977143 -0.022661139
0.1987143 -0.022238625
0.1997143 -0.021812586000000002
0.2007143 -0.021383021000000002
0.2017143 -0.02094993
0.2027143 -0.02051331
0.2037143 -0.020073159
0.2047143 -0.019629474
0.2057143 -0.01918225
0.2067143 -0.018731484
0.2077143 -0.018277171000000002
0.2087143 -0.017819305
0.2097143 -0.017357882
0.2107143 -0.016892899
0.2117143 -0.016424354
0.2127143 -0.015952242
0.2137143 -0.015476564
0.2147143 -0.014997320000000001
0.2157143 -0.014514511
0.2167143 -0.014028139
0.2177143 -0.013538211
0.2187143 -0.013044730999999999
0.2197143 -0.012547708000000001
0.2207143 -0.012047147
0.2217143 -0.011543061
0.2227143 -0.011035459
0.2237143 -0.010524352
0.2247143 -0.010009752
0.2257143 -0.0094916701
0.2267143 -0.008970119200000001
0.2277143 -0.0084451101
0.2287143 -0.0079166537
0.2297143 -0.007384760799999999
0.2307143 -0.006849441
0.2317143 -0.0063107028999999995
0.2327143 -0.0057685538
0.2337143 -0.005223
0.2347143 -0.0046740468000000005
0.2357143 -0.0041216987
0.2367143 -0.0035659588
0.2377143 -0.0030068297
0.2387143 -0.0024443128
0.2397143 -0.0018784098
0.2407143 -0.0013091215
0.2417143 -0.00073644892
0.2427143 -0.00016039339
0.2437143 0.00041904332
0.2447143 0.0010018587
0.2457143 0.0015880494
0.2467143 0.0021776108000000002
0.2477143 0.0027705371
0.2487143 0.003366821
0.2497143 0.0039664534
0.2507143 0.004569424000000001
0.2517143 0.0051757208
0.2527143 0.0057853304
0.2537143 0.0063982377
0.2547143 0.0070144262
0.2557143 0.0076338787
0.2567143 0.008256576299999999
0.2577143 0.0088825
0.2587143 0.0095116302
0.2597143 0.010143946
0.2607143 0.010779427
0.2617143 0.011418054
0.2627143 0.012059806000000001
0.2637143 0.012704663
0.2647143 0.013352606999999999
0.2657143 0.014003620999999999
0.2667143 0.014657683999999999
0.2677143 0.015314781999999999
0.2687143 0.015974899
0.2697143 0.016638018
0.2707143 0.017304126
0.2717143 0.017973209
0.2727143 0.018645253
0.2737143 0.019320243
0.2747143 0.019998166999999997
0.2757143 0.020679012
0.2767143 0.021362765000000002
0.2777143 0.022049408
0.2787143 0.022738928000000002
0.2797143 0.023431307999999998
0.2807143 0.02412653
0.2817143 0.024824578
0.2827143 0.02552543
0.2837143 0.026229065
0.2847143 0.026935461
0.2857143 0.027644596
0.2867143 0.028356444
0.2877143 0.029070981000000003
0.2887143 0.029788178
0.2897143 0.030508009000000003
0.2907143 0.031230446999999998
0.2917143 0.031955465
0.2927143 0.032683034
0.2937143 0.033413127
0.2947143 0.034145717
0.2957143 0.034880778
0.2967143 0.035618281
0.2977143 0.036358205
0.2987143 0.037100524
0.2997143 0.037845215
0.3007143 0.038592258
0.3017143 0.03934163
0.3027143 0.040093309
0.3037143 0.040847278
0.3047143 0.041603521000000004
0.3057143 0.042362016
0.3067143 0.043122746999999996
0.3077143 0.043885695
0.3087143 0.044650841000000004
0.3097143 0.045418166
0.3107143 0.046187650999999996
0.3117143 0.046959275
0.3127143 0.047733015
0.3137143 0.048508847
0.3147143 0.049286749000000005
0.3157143 0.050066691
0.3167143 0.05084864100000001
0.3177143 0.051632576
0.3187143 0.052418461
0.3197143 0.053206261
0.3207143 0.053995941
0.3217143 0.054787466
0.3227143 0.055580796
0.3237143 0.056375895
0.3247143 0.057172723
0.3257143 0.057971233
0.3267143 0.058771396
0.3277143 0.059573166000000004
0.3287143 0.060376502
0.3297143 0.061181368
0.3307143 0.061987725
0.3317143 0.062795536
0.3327143 0.06360476300000001
0.3337143 0.064415368
0.3347143 0.065227324
0.3357143 0.06604059
0.3367143 0.066855137
0.3377143 0.067670934
0.3387143 0.068487955
0.3397143 0.069306162
0.3407143 0.07012552799999999
0.3417143 0.070946029
0.3427143 0.07176763
0.3437143 0.072590302
0.3447143 0.073414017
0.3457143 0.074238743
0.3467143 0.075064448
0.3477143 0.07589109599999999
0.3487143 0.076718658
0.3497143 0.077547092
0.3507143 0.078376371
0.3517143 0.07920645300000001
0.3527143 0.080037297
0.3537143 0.080868864
0.3547143 0.081701117
0.3557143 0.08253400999999999
0.3567143 0.083367497
0.3577143 0.084201543
0.3587143 0.085036102
0.3597143 0.085871125
0.3607143 0.086706574
0.3617143 0.087542407
0.3627143 0.08837858300000001
0.3637143 0.089215057
0.3647143 0.090051786
0.3657143 0.09088873
0.3667143 0.09172585600000001
0.3677143 0.092563115
0.3687143 0.093400473
0.3697143 0.094237895
0.3707143 0.09507534
0.3717143 0.09591276800000001
0.3727143 0.096750143
0.3737143 0.097587431
0.3747143 0.09842459099999999
0.3757143 0.099261582
0.3767143 0.10009838
0.3777143 0.10093492
0.3787143 0.10177118
0.3797143 0.10260711
0.3807143 0.10344267
0.3817143 0.10427781000000001
0.3827143 0.1051125
0.3837143 0.10594667
0.3847143 0.10678029
0.3857143 0.1076133
0.3867143 0.10844565
0.3877143 0.10927727999999999
0.3887143 0.11010816000000001
0.3897143 0.11093823
0.3907143 0.11176743
0.3917143 0.11259572
0.3927143 0.11342305
0.3937143 0.11424936000000001
0.3947143 0.1150746
0.3957143 0.11589873
0.3967143 0.11672169
0.3977143 0.11754344000000001
0.3987143 0.11836395
0.3997143 0.11918314999999999
0.4007143 0.12000101999999999
0.4017143 0.1208175
0.4027143 0.12163256
0.4037143 0.12244615
0.4047143 0.12325824
0.4057143 0.12406879
0.4067143 0.12487775999999999
0.4077143 0.12568511000000002
0.4087143 0.12649081
0.4097143 0.12729482
0.4107143 0.12809710000000002
0.4117143 0.12889759
0.4127143 0.12969627
0.4137143 0.13049309
0.4147143 0.13128801
0.4157143 0.13208097000000002
0.4167143 0.13287194
0.4177143 0.13366087
0.4187143 0.13444768999999998
0.4197143 0.13523237999999999
0.4207143 0.13601487
0.4217143 0.13679509
0.4227143 0.13757301
0.4237143 0.13834857
0.4247143 0.13912171
0.4257143 0.13989238
0.4267143 0.14066051000000002
0.4277143 0.14142606000000002
0.4287143 0.14218898
0.4297143 0.14294919
0.4307143 0.14370666
0.4317143 0.14446133
0.4327143 0.14521314999999999
0.4337143 0.14596208
0.4347143 0.14670806
0.4357143 0.14745102999999998
0.4367143 0.14819097
0.4377143 0.1489278
0.4387143 0.14966151
0.4397143 0.15039203
0.4407143 0.15111932
0.4417143 0.15184334
0.4427143 0.15256406
0.4437143 0.15328141
0.4447143 0.15399534999999998
0.4457143 0.15470585
0.4467143 0.15541284
0.4477143 0.15611629
0.4487143 0.15681614
0.4497143 0.15751235
0.4507143 0.15820486
0.4517143 0.15889363
0.4527143 0.15957860000000001
0.4537143 0.16025971
0.4547143 0.16093692
0.4557143 0.16161016
0.4567143 0.16227940000000002
0.4577143 0.16294456
0.4587143 0.16360560000000002
0.4597143 0.16426246
0.4607143 0.16491509
0.4617143 0.16556342999999998
0.4627143 0.16620742
0.4637143 0.16684702999999998
0.4647143 0.16748221000000002
0.4657143 0.16811289
0.4667143 0.16873903999999998
0.4677143 0.1693606
0.4687143 0.16997754999999998
0.4697143 0.17058982
0.4707143 0.17119737999999998
0.4717143 0.17180019
0.4727143 0.17239819
0.4737143 0.17299136
0.4747143 0.17357965
0.4757143 0.17416300999999998
0.4767143 0.17474140999999999
0.4777143 0.1753148
0.4787143 0.17588314
0.4797143 0.1764464
0.4807143 0.17700451
0.4817143 0.17755743999999998
0.4827143 0.17810514
0.4837143 0.17864757
0.4847143 0.17918466
0.4857143 0.17971637000000001
0.4867143 0.18024266
0.4877143 0.18076348
0.4887143 0.18127875999999998
0.4897143 0.18178846
0.4907143 0.18229253
0.4917143 0.18279091
0.4927143 0.18328356
0.4937143 0.18377042
0.4947143 0.18425144999999998
0.4957143 0.18472659
0.4967143 0.18519579
0.4977143 0.18565902
0.4987143 0.18611621
0.4997143 0.18656735
0.5007143 0.18701237
0.5017143 0.18745123
0.5027143 0.18788389
0.5037143 0.18831032
0.5047143 0.18873047
0.5057143 0.18914430000000002
0.5067143 0.18955178
0.5077143 0.18995287
0.5087143 0.19034753000000001
0.5097143 0.19073571
0.5107143 0.19111740000000002
0.5117143 0.19149254
0.5127143 0.1918611
0.5137143 0.19222303999999998
0.5147143 0.19257829999999998
0.5157143 0.19292686
0.5167143 0.19326867
0.5177143 0.19360367
0.5187143 0.19393184
0.5197143 0.19425312
0.5207143 0.19456748
0.5217143 0.19487485999999998
0.5227143 0.19517522
0.5237143 0.19546851999999998
0.5247143 0.19575472000000002
0.5257143 0.19603376
0.5267143 0.19630562
0.5277143 0.19657022999999998
0.5287143 0.19682758
0.5297143 0.19707761000000001
0.5307143 0.19732032
0.5317143 0.19755561
0.5327143 0.19778351
0.5337143 0.19800395
0.5347143 0.19821692
0.5357143 0.19842240000000003
0.5367143 0.19862032
0.5377143 0.19881069
0.5387143 0.19899345999999998
0.5397143 0.19916862
0.5407143 0.19933614
0.5417143 0.199496
0.5427143 0.19964816
0.5437143 0.19979260000000001
0.5447143 0.1999293
0.5457143 0.20005819
0.5467143 0.20017928999999998
0.5477143 0.20029254000000002
0.5487143 0.20039792
0.5497143 0.20049538
0.5507143 0.2005849
0.5517143 0.20066644
0.5527143 0.20073997
0.5537143 0.20080544
0.5547143 0.20086283
0.5557143 0.2009121
0.5567143 0.20095319
0.5577143 0.20098608999999998
0.5587143 0.20101077
0.5597143 0.20102716999999998
0.5607143 0.20103524
0.5617143 0.20103499000000002
0.5627143 0.20102636999999998
0.5637143 0.20100934999999998
0.5647143 0.20098391
0.5657143 0.20095001
0.5667143 0.20090761
0.5677143 0.20085671000000002
0.5687143 0.20079729000000002
0.5697143 0.20072932999999998
0.5707143 0.2006528
0.5717143 0.20056766999999998
0.5727143 0.20047396
0.5737143 0.20037163000000002
0.5747143 0.20026065999999998
0.5757143 0.20014106
0.5767143 0.20001279
0.5777143 0.19987584
0.5787143 0.19973021
0.5797143 0.19957586
0.5807143 0.19941281
0.5817143 0.19924103
0.5827143 0.19906048999999998
0.5837143 0.19887118
0.5847143 0.19867308000000003
0.5857143 0.19846619
0.5867143 0.19825047
0.5877143 0.19802591
0.5887143 0.1977925
0.5897143 0.19755021
0.5907143 0.19729903000000001
0.5917143 0.19703896
0.5927143 0.19676995
0.5937143 0.19649202
0.5947143 0.19620513
0.5957143 0.19590928999999999
0.5967143 0.19560447
0.5977143 0.19529067
0.5987143 0.19496789
0.5997143 0.19463612
0.6007143 0.19429534
0.6017143 0.19394557
0.6027143 0.19358679
0.6037143 0.193219
0.6047143 0.19284221
0.6057143 0.19245641
0.6067143 0.1920616
0.6077143 0.19165778
0.6087143 0.19124495
0.6097143 0.19082311000000002
0.6107143 0.19039224999999999
0.6117143 0.18995239
0.6127143 0.1895035
0.6137143 0.18904561
0.6147143 0.18857868
0.6157143 0.18810272
0.6167143 0.18761774
0.6177143 0.18712371
0.6187143 0.18662062999999998
0.6197143 0.18610849999999998
0.6207143 0.1855873
0.6217143 0.18505704
0.6227143 0.18451771
0.6237143 0.18396929
0.6247143 0.18341179
0.6257143 0.18284519999999999
0.6267143 0.18226951
0.6277143 0.18168472
0.6287143 0.18109084
0.6297143 0.18048787
0.6307143 0.17987581
0.6317143 0.17925466
0.6327143 0.17862443
0.6337143 0.17798514
0.6347143 0.1773368
0.6357143 0.17667940999999998
0.6367143 0.176013
0.6377143 0.17533759000000002
0.6387143 0.17465318
0.6397143 0.1739598
0.6407143 0.17325747
0.6417143 0.1725462
0.6427143 0.17182602
0.6437143 0.17109696000000002
0.6447143 0.17035903
0.6457143 0.16961223
0.6467143 0.16885661999999999
0.6477143 0.16809219
0.6487143 0.16731896000000002
0.6497143 0.16653695000000002
0.6507143 0.16574617
0.6517143 0.16494666
0.6527143 0.16413841
0.6537143 0.16332143999999998
0.6547143 0.16249578
0.6557143 0.16166142
0.6567143 0.16081838
0.6577143 0.1599667
0.6587143 0.15910637
0.6597143 0.15823741
0.6607143 0.15735985
0.6617143 0.15647369
0.6627143 0.15557896999999998
0.6637143 0.15467569
0.6647143 0.15376389
0.6657143 0.15284359
0.6667143 0.1519148
0.6677143 0.15097756
0.6687143 0.1500319
0.6697143 0.14907784000000002
0.6707143 0.14811541
0.6717143 0.14714465
0.6727143 0.14616557000000002
0.6737143 0.14517822
0.6747143 0.14418262
0.6757143 0.14317882
0.6767143 0.14216683
0.6777143 0.14114671
0.6787143 0.14011846
0.6797143 0.13908213
0.6807143 0.13803774
0.6817143 0.13698534
0.6827143 0.13592495000000002
0.6837143 0.13485659
0.6847143 0.13378031
0.6857143 0.13269613
0.6867143 0.13160409
0.6877143 0.13050421
0.6887143 0.12939651
0.6897143 0.12828105
0.6907143 0.12715785
0.6917143 0.12602694
0.6927143 0.12488837
0.6937143 0.12374215
0.6947143 0.12258835
0.6957143 0.12142698999999998
0.6967143 0.12025812
0.6977143 0.11908178999999999
0.6987143 0.11789805
0.6997143 0.11670692
0.7007143 0.11550848000000001
0.7017143 0.11430277
0.7027143 0.11308983999999998
0.7037143 0.11186975
0.7047143 0.11064254
0.7057143 0.10940828
0.7067143 0.10816703
0.7077143 0.10691883999999999
0.7087143 0.10566375
0.7097143 0.10440183
0.7107143 0.10313313
0.7117143 0.10185769
0.7127143 0.10057558999999999
0.7137143 0.09928685599999999
0.7147143 0.097991549
0.7157143 0.096689723
0.7167143 0.095381419
0.7177143 0.094066683
0.7187143 0.092745561
0.7197143 0.0914181
0.7207143 0.090084347
0.7217143 0.088744343
0.7227143 0.087398139
0.7237143 0.086045777
0.7247143 0.084687304
0.7257143 0.083322765
0.7267143 0.081952213
0.7277143 0.080575695
0.7287143 0.079193257
0.7297143 0.07780495800000001
0.7307143 0.07641084999999999
0.7317143 0.07501099
0.7327143 0.073605432
0.7337143 0.07219423999999999
0.7347143 0.07077747699999999
0.7357143 0.069355202
0.7367143 0.067927479
0.7377143 0.066494371
0.7387143 0.065055949
0.7397143 0.063612277
0.7407143 0.062163424
0.7417143 0.060709455
0.7427143 0.05925044
0.7437143 0.057786447
0.7447143 0.056317542
0.7457143 0.054843793999999994
0.7467143 0.05336526700000001
0.7477143 0.051882030999999995
0.7487143 0.050394144
0.7497143 0.048901676
0.7507143 0.047404689
0.7517143 0.045903245
0.7527143 0.04439741
0.7537143 0.042887242
0.7547143 0.041372806
0.7557143 0.039854163
0.7567143 0.038331377
0.7577143 0.036804512000000005
0.7587143 0.03527363
0.7597143 0.033738796
0.7607143 0.032200079
0.7617143 0.030657544
0.7627143 0.029111261
0.7637143 0.027561300999999996
0.7647143 0.026007736000000004
0.7657143 0.024450637
0.7667143 0.02289008
0.7677143 0.02132614
0.7687143 0.019758895000000002
0.7697143 0.01818842
0.7707143 0.016614795999999998
0.7717143 0.015038102
0.7727143 0.013458415999999999
0.7737143 0.011875817
0.7747143 0.010290385
0.7757143 0.0087021988
0.7767143 0.0071113347
0.7777143 0.0055178709
0.7787143 0.003921883399999999
0.7797143 0.0023234472
0.7807143 0.0007226362
0.7817143 -0.0008804767300000001
0.7827143 -0.0024858196
0.7837143 -0.0040933217
0.7847143 -0.005702913
0.7857143 -0.0073145238
0.7867143 -0.008928086
0.7877143 -0.010543531
0.7887143 -0.01216079
0.7897143 -0.013779795
0.7907143 -0.015400477
0.7917143 -0.017022765000000002
0.7927143 -0.018646588000000002
0.7937143 -0.020271876
0.7947143 -0.021898552999999998
0.7957143 -0.023526546
0.7967143 -0.025155776999999997
0.7977143 -0.02678617
0.7987143 -0.028417644
0.7997143 -0.030050117999999997
0.8007143 -0.031683512000000004
0.8017143 -0.033317739
0.8027143 -0.034952717
0.8037143 -0.036588358
0.8047143 -0.038224575000000004
0.8057143 -0.039861281
0.8067143 -0.041498392
0.8077143 -0.043135817
0.8087143 -0.044773471999999995
0.8097143 -0.046411267
0.8107143 -0.04804912
0.8117143 -0.049686944000000004
0.8127143 -0.051324656999999996
0.8137143 -0.052962173
0.8147143 -0.054599415
0.8157143 -0.056236301
0.8167143 -0.05787275100000001
0.8177143 -0.059508689000000003
0.8187143 -0.06114403400000001
0.8197143 -0.062778714
0.8207143 -0.06441265
0.8217143 -0.066045765
0.8227143 -0.067677983
0.8237143 -0.06930923
0.8247143 -0.070939434
0.8257143 -0.072568509
0.8267143 -0.074196386
0.8277143 -0.075822981
0.8287143 -0.077448215
0.8297143 -0.079072005
0.8307143 -0.08069427600000001
0.8317143 -0.08231493399999999
0.8327143 -0.083933905
0.8337143 -0.0855511
0.8347143 -0.087166426
0.8357143 -0.08877980299999999
0.8367143 -0.09039114200000001
0.8377143 -0.092000363
0.8387143 -0.093607372
0.8397143 -0.095212081
0.8407143 -0.096814404
0.8417143 -0.098414253
0.8427143 -0.10001154999999999
0.8437143 -0.10160620999999999
0.8447143 -0.10319814000000001
0.8457143 -0.10478728000000001
0.8467143 -0.10637355000000001
0.8477143 -0.10795685000000001
0.8487143 -0.10953712
0.8497143 -0.11111428999999999
0.8507143 -0.11268829
0.8517143 -0.11425902
0.8527143 -0.11582643000000001
0.8537143 -0.11739045000000001
0.8547143 -0.11895101
0.8557143 -0.12050803
0.8567143 -0.12206144
0.8577143 -0.12361117
0.8587143 -0.12515716
0.8597143 -0.12669930999999998
0.8607143 -0.12823757
0.8617143 -0.12977184
0.8627143 -0.13130205
0.8637143 -0.13282812
0.8647143 -0.13434998
0.8657143 -0.13586752
0.8667143 -0.13738067
0.8677143 -0.13888936
0.8687143 -0.14039347
0.8697143 -0.14189292
0.8707143 -0.14338763000000002
0.8717143 -0.14487752
0.8727143 -0.14636248
0.8737143 -0.14784242
0.8747143 -0.14931726
0.8757143 -0.15078692000000002
0.8767143 -0.15225131
0.8777143 -0.15371034
0.8787143 -0.15516394
0.8797143 -0.15661202
0.8807143 -0.15805451
0.8817143 -0.15949133
0.8827143 -0.16092241000000002
0.8837143 -0.16234767
0.8847143 -0.16376706
0.8857143 -0.16518048000000002
0.8867143 -0.16658788
0.8877143 -0.1679892
0.8887143 -0.16938436
0.8897143 -0.17077330999999998
0.8907143 -0.17215598
0.8917143 -0.1735323
0.8927143 -0.1749022
0.8937143 -0.17626564
0.8947143 -0.17762253
0.8957143 -0.17897279
0.8967143 -0.18031638
0.8977143 -0.18165321
0.8987143 -0.18298322
0.8997143 -0.18430633999999999
0.9007143 -0.18562247999999998
0.9017143 -0.18693159
0.9027143 -0.18823358
0.9037143 -0.18952837
0.9047143 -0.1908159
0.9057143 -0.1920961
0.9067143 -0.19336888000000002
0.9077143 -0.19463417
0.9087143 -0.1958919
0.9097143 -0.19714199000000002
0.9107143 -0.1983844
0.9117143 -0.19961902999999998
0.9127143 -0.20084580999999999
0.9137143 -0.20206471
0.9147143 -0.20327562999999998
0.9157143 -0.20447853
0.9167143 -0.20567332
0.9177143 -0.20685997000000003
0.9187143 -0.20803841999999997
0.9197143 -0.2092086
0.9207143 -0.21037045
0.9217143 -0.21152392
0.9227143 -0.21266895
0.9237143 -0.21380549000000001
0.9247143 -0.21493349
0.9257143 -0.21605286999999998
0.9267143 -0.21716359000000002
0.9277143 -0.21826555
0.9287143 -0.21935874
0.9297143 -0.22044305
0.9307143 -0.22151845
0.9317143 -0.22258488
0.9327143 -0.22364225999999998
0.9337143 -0.22469051
0.9347143 -0.22572959
0.9357143 -0.22675942
0.9367143 -0.22777994000000001
0.9377143 -0.22879108
0.9387143 -0.22979276
0.9397143 -0.23078492
0.9407143 -0.23176752
0.9417143 -0.23274047
0.9427143 -0.23370374
0.9437143 -0.23465725
0.9447143 -0.23560095999999997
0.9457143 -0.23653481999999998
0.9467143 -0.23745877999999998
0.9477143 -0.2383728
0.9487143 -0.23927682
0.9497143 -0.24017079000000002
0.9507143 -0.24105470999999998
0.9517143 -0.24192851999999998
0.9527143 -0.24279219
0.9537143 -0.24364566999999998
0.9547143 -0.24448894000000002
0.9557143 -0.24532196
0.9567143 -0.24614471
0.9577143 -0.24695715000000001
0.9587143 -0.24775923
0.9597143 -0.24855095
0.9607143 -0.24933224
0.9617143 -0.25010307
0.9627143 -0.25086342
0.9637143 -0.25161323
0.9647143 -0.25235247
0.9657143 -0.25308109
0.9667143 -0.25379905
0.9677143 -0.25450629
0.9687143 -0.2552028
0.9697143 -0.25588851
0.9707143 -0.25656337
0.9717143 -0.25722736
0.9727143 -0.2578804
0.9737143 -0.25852248
0.9747143 -0.25915351999999997
0.9757143 -0.2597735
0.9767143 -0.26038238
0.9777143 -0.2609801
0.9787143 -0.26156665
0.9797143 -0.26214200000000004
0.9807143 -0.2627061
0.9817143 -0.26325893
0.9827143 -0.26380045
0.9837143 -0.26433065
0.9847143 -0.26484948999999997
0.9857143 -0.26535696999999997
0.9867143 -0.26585306
0.9877143 -0.26633772
0.9887143 -0.26681095
0.9897143 -0.26727275
0.9907143 -0.26772305999999996
0.9917143 -0.2681619
0.9927143 -0.26858922
0.9937143 -0.26900501
0.9947143 -0.26940925
0.9957143 -0.26980191
0.9967143 -0.27018299
0.9977143 -0.27055244
0.9987143 -0.27091026
0.9997143 -0.27125641
1.000714 -0.27159087000000004
1.001714 -0.2719136
1.002714 -0.27222459000000004
1.003714 -0.27252382
1.004714 -0.27281125
1.005714 -0.27308688
1.006714 -0.27335067
1.007714 -0.27360262
1.008714 -0.27384269
1.009714 -0.27407085999999997
1.010714 -0.27428714000000004
1.011714 -0.27449152000000004
1.012714 -0.27468398
1.013714 -0.27486451
1.014714 -0.27503313
1.015714 -0.27518983
1.016714 -0.2753346
1.017714 -0.27546745
1.018714 -0.27558838
1.019714 -0.27569740000000004
1.020714 -0.27579451
1.021714 -0.27587973
1.022714 -0.27595304000000004
1.023714 -0.27601446
1.024714 -0.27606401
1.025714 -0.27610168
1.026714 -0.27612748
1.027714 -0.2761414
1.028714 -0.27614344999999996
1.029714 -0.27613363
1.030714 -0.27611193
1.031714 -0.27607833
1.032714 -0.27603286
1.033714 -0.27597549
1.034714 -0.27590622000000004
1.035714 -0.27582506
1.036714 -0.27573197
1.037714 -0.27562696000000003
1.038714 -0.27551004
1.039714 -0.27538119
1.040714 -0.2752404
1.041714 -0.27508768
1.042714 -0.27492302
1.043714 -0.27474645
1.044714 -0.27455795
1.045714 -0.27435753
1.046714 -0.27414521000000003
1.047714 -0.27392099000000003
1.048714 -0.2736849
1.049714 -0.27343696
1.050714 -0.27317716999999997
1.051714 -0.27290557
1.052714 -0.27262217
1.053714 -0.27232701
1.054714 -0.27202009
1.055714 -0.27170146
1.056714 -0.27137115
1.057714 -0.27102917
1.058714 -0.27067554
1.059714 -0.2703103
1.060714 -0.26993346
1.061714 -0.26954508
1.062714 -0.26914515
1.063714 -0.26873369
1.064714 -0.26831073
1.065714 -0.26787631
1.066714 -0.26743044
1.067714 -0.26697314
1.068714 -0.26650440000000003
1.069714 -0.26602428
1.070714 -0.2655328
1.071714 -0.26502998
1.072714 -0.26451582
1.073714 -0.26399037000000003
1.074714 -0.26345365
1.075714 -0.26290568000000003
1.076714 -0.26234649
1.077714 -0.26177613
1.078714 -0.26119461
1.079714 -0.26060198
1.080714 -0.2599983
1.081714 -0.25938358
1.082714 -0.25875787
1.083714 -0.25812122
1.084714 -0.25747367
1.085714 -0.25681527
1.086714 -0.25614605
1.087714 -0.25546607
1.088714 -0.25477537
1.089714 -0.254074
1.090714 -0.253362
1.091714 -0.25263941
1.092714 -0.25190627
1.093714 -0.25116263
1.094714 -0.25040854
1.095714 -0.24964404
1.096714 -0.24886916
1.097714 -0.24808391
1.098714 -0.24728838000000003
1.099714 -0.24648255000000002
1.100714 -0.24566649999999998
1.101714 -0.24484025999999998
1.102714 -0.24400384
1.103714 -0.24315729000000003
1.104714 -0.24230063
1.105714 -0.24143391999999997
1.106714 -0.2405572
1.107714 -0.23967050999999998
1.108714 -0.23877388000000002
1.109714 -0.23786735
1.110714 -0.236951
1.111714 -0.23602484999999998
1.112714 -0.23508895999999999
1.113714 -0.23414338999999998
1.114714 -0.23318819999999998
1.115714 -0.23222344
1.116714 -0.23124916
1.117714 -0.23026546
1.118714 -0.22927236
1.119714 -0.22826995999999997
1.120714 -0.22725831
1.121714 -0.22623749
1.122714 -0.22520753999999998
1.123714 -0.22416855
1.124714 -0.22312057999999999
1.125714 -0.22206369
1.126714 -0.22099796000000002
1.127714 -0.21992342
1.128714 -0.21884015
1.129714 -0.21774822000000002
1.130714 -0.21664767999999998
1.131714 -0.21553859
1.132714 -0.214421
1.133714 -0.21329499000000002
1.134714 -0.21216058999999998
1.135714 -0.21101786
1.136714 -0.20986686
1.137714 -0.20870764
1.138714 -0.20754028
1.139714 -0.20636481
1.140714 -0.20518131
1.141714 -0.20398982000000002
1.142714 -0.20279041
1.143714 -0.20158315999999998
1.144714 -0.20036811
1.145714 -0.19914536
1.146714 -0.19791494
1.147714 -0.19667695999999998
1.148714 -0.19543148
1.149714 -0.19417857
1.150714 -0.1929183
1.151714 -0.19165076
1.152714 -0.19037602
1.153714 -0.18909418
1.154714 -0.18780528
1.155714 -0.18650943
1.156714 -0.1852067
1.157714 -0.18389715
1.158714 -0.18258088
1.159714 -0.18125795
1.160714 -0.17992842
1.161714 -0.17859238
1.162714 -0.17724989
1.163714 -0.17590102999999999
1.164714 -0.17454582999999999
1.165714 -0.17318439
1.166714 -0.17181677
1.167714 -0.17044302
1.168714 -0.16906321000000002
1.169714 -0.1676774
1.170714 -0.16628567
1.171714 -0.16488807
1.172714 -0.16348466
1.173714 -0.16207552
1.174714 -0.16066070999999998
1.175714 -0.15924032
1.176714 -0.15781440000000002
1.177714 -0.15638305
1.178714 -0.15494634
1.179714 -0.15350434
1.180714 -0.15205714
1.181714 -0.15060484
1.182714 -0.1491475
1.183714 -0.14768523
1.184714 -0.14621810999999998
1.185714 -0.14474624
1.186714 -0.14326969
1.187714 -0.14178858
1.188714 -0.14030298
1.189714 -0.13881299
1.190714 -0.13731869000000002
1.191714 -0.13582017999999998
1.192714 -0.13431753999999999
1.193714 -0.13281085
1.194714 -0.13130018
1.195714 -0.12978563999999998
1.196714 -0.1282673
1.197714 -0.12674521
1.198714 -0.12521948
1.199714 -0.12369015
1.200714 -0.12215732
1.201714 -0.12062106
1.202714 -0.11908143
1.203714 -0.11753851
1.204714 -0.11599236
1.205714 -0.11444307
1.206714 -0.11289071
1.207714 -0.11133534
1.208714 -0.10977705
1.209714 -0.10821592
1.210714 -0.10665201999999999
1.211714 -0.10508543000000001
1.212714 -0.10351625
1.213714 -0.10194455000000001
1.214714 -0.10037042
1.215714 -0.09879393
1.216714 -0.09721519299999999
1.217714 -0.09563429
1.218714 -0.09405131600000001
1.219714 -0.092466356
1.220714 -0.090879499
1.221714 -0.089290837
1.222714 -0.087700458
1.223714 -0.086108455
1.224714 -0.08451491
1.225714 -0.08291991
1.226714 -0.081323541
1.227714 -0.079725881
1.228714 -0.078127015
1.229714 -0.07652702
1.230714 -0.074925978
1.231714 -0.07332396299999999
1.232714 -0.07172105299999999
1.233714 -0.070117315
1.234714 -0.068512833
1.235714 -0.066907675
1.236714 -0.065301917
1.237714 -0.063695636
1.238714 -0.062088900999999995
1.239714 -0.060481793
1.240714 -0.058874394999999996
1.241714 -0.057266775000000006
1.242714 -0.055659020999999996
1.243714 -0.054051220999999997
1.244714 -0.052443449
1.245714 -0.0508358
1.246714 -0.049228361
1.247714 -0.047621218
1.248714 -0.046014463
1.249714 -0.044408187
1.250714 -0.042802485
1.251714 -0.041197447
1.252714 -0.039593165
1.253714 -0.037989733
1.254714 -0.036387242
1.255714 -0.034785779999999995
1.256714 -0.033185439
1.257714 -0.031586302999999996
1.258714 -0.029988455999999997
1.259714 -0.028391983
1.260714 -0.026796959
1.261714 -0.025203466
1.262714 -0.023611578
1.263714 -0.022021368
1.264714 -0.020432907
1.265714 -0.018846263999999998
1.266714 -0.017261508
1.267714 -0.015678704999999998
1.268714 -0.014097921999999999
1.269714 -0.012519222
1.270714 -0.010942674
1.271714 -0.0093683411
1.272714 -0.0077962926
1.273714 -0.006226595
1.274714 -0.004659317699999999
1.275714 -0.0030945317000000004
1.276714 -0.001532309
1.277714 2.7275908000000003e-05
1.278714 0.0015841471000000002
1.279714 0.0031382271
1.280714 0.0046894362
1.281714 0.0062376937
1.282714 0.007782918
1.283714 0.0093250259
1.284714 0.010863934
1.285714 0.012399559000000001
1.286714 0.013931817
1.287714 0.015460627000000001
1.288714 0.016985905
1.289714 0.018507571
1.290714 0.020025547
1.291714 0.021539754
1.292714 0.023050116
1.293714 0.024556561
1.294714 0.026059017000000004
1.295714 0.027557413000000003
1.296714 0.029051685
1.297714 0.030541763000000003
1.298714 0.032027587
1.299714 0.033509091000000005
1.300714 0.034986212
1.301714 0.036458892
1.302714 0.037927067
1.303714 0.039390675
1.304714 0.040849656
1.305714 0.042303946
1.306714 0.043753481999999996
1.307714 0.045198199
1.308714 0.046638030000000004
1.309714 0.048072904
1.310714 0.049502757999999994
1.311714 0.050927511999999994
1.312714 0.052347104000000005
1.313714 0.053761450999999995
1.314714 0.055170484
1.315714 0.056574127
1.316714 0.057972304
1.317714 0.059364940000000005
1.318714 0.060751964
1.319714 0.062133302
1.320714 0.06350887699999999
1.321714 0.064878626
1.322714 0.06624247200000001
1.323714 0.067600358
1.324714 0.06895221300000001
1.325714 0.07029798
1.326714 0.07163760599999999
1.327714 0.072971027
1.328714 0.074298197
1.329714 0.075619062
1.330714 0.07693357199999999
1.331714 0.07824168399999999
1.332714 0.079543353
1.333714 0.080838532
1.334714 0.08212717900000001
1.335714 0.083409256
1.336714 0.084684714
1.337714 0.085953507
1.338714 0.08721559400000001
1.339714 0.08847093
1.340714 0.089719467
1.341714 0.090961158
1.342714 0.092195946
1.343714 0.09342378500000001
1.344714 0.094644615
1.345714 0.095858378
1.346714 0.097065023
1.347714 0.098264485
1.348714 0.099456706
1.349714 0.10064163000000001
1.350714 0.10181919
1.351714 0.10298932999999999
1.352714 0.10415197999999999
1.353714 0.10530709
1.354714 0.10645458999999999
1.355714 0.10759444
1.356714 0.10872658
1.357714 0.10985095
1.358714 0.11096751999999999
1.359714 0.11207622
1.360714 0.11317701000000001
1.361714 0.11426985999999999
1.362714 0.11535472000000001
1.363714 0.11643155
1.364714 0.11750032
1.365714 0.11856101
1.366714 0.11961357000000002
1.367714 0.12065796
1.368714 0.12169416
1.369714 0.12272215
1.370714 0.12374189
1.371714 0.12475335000000001
1.372714 0.1257565
1.373714 0.1267513
1.374714 0.12773774000000002
1.375714 0.12871575000000002
1.376714 0.12968533000000002
1.377714 0.13064642999999998
1.378714 0.13159901
1.379714 0.13254303
1.380714 0.13347846000000002
1.381714 0.13440525
1.382714 0.13532336
1.383714 0.13623276
1.384714 0.13713340999999998
1.385714 0.13802527
1.386714 0.13890829
1.387714 0.13978245
1.388714 0.14064771
1.389714 0.14150403
1.390714 0.14235140000000002
1.391714 0.14318977
1.392714 0.14401914000000002
1.393714 0.14483946
1.394714 0.14565071999999998
1.395714 0.14645291
1.396714 0.14724600000000002
1.397714 0.14802997
1.398714 0.14880482
1.399714 0.14957053
1.400714 0.15032709
1.401714 0.15107449
1.402714 0.15181272
1.403714 0.15254176
1.404714 0.15326159
1.405714 0.1539722
1.406714 0.15467358
1.407714 0.15536571
1.408714 0.15604857
1.409714 0.15672214
1.410714 0.15738639000000001
1.411714 0.15804131
1.412714 0.15868685
1.413714 0.15932302
1.414714 0.15994976
1.415714 0.16056705
1.416714 0.16117488
1.417714 0.16177321
1.418714 0.162362
1.419714 0.16294124999999998
1.420714 0.16351091999999998
1.421714 0.16407098
1.422714 0.16462142999999999
1.423714 0.16516224000000002
1.424714 0.16569339
1.425714 0.16621489
1.426714 0.16672672
1.427714 0.16722886
1.428714 0.16772132
1.429714 0.16820411000000002
1.430714 0.16867721
1.431714 0.16914062
1.432714 0.16959436
1.433714 0.17003843
1.434714 0.17047283000000002
1.435714 0.17089759000000002
1.436714 0.17131269
1.437714 0.17171814000000002
1.438714 0.17211395
1.439714 0.17250013
1.440714 0.17287667
1.441714 0.17324358
1.442714 0.17360086
1.443714 0.17394851
1.444714 0.17428652
1.445714 0.17461489
1.446714 0.17493363
1.447714 0.17524271
1.448714 0.17554213999999999
1.449714 0.17583191
1.450714 0.176112
1.451714 0.17638244
1.452714 0.17664318
1.453714 0.17689426
1.454714 0.17713563999999998
1.455714 0.17736735
1.456714 0.17758937
1.457714 0.17780173
1.458714 0.17800442
1.459714 0.17819746
1.460714 0.17838085
1.461714 0.17855461
1.462714 0.17871876
1.463714 0.17887333
1.464714 0.17901830999999999
1.465714 0.17915375
1.466714 0.17927967
1.467714 0.17939607000000002
1.468714 0.17950297999999998
1.469714 0.17960044
1.470714 0.17968845
1.471714 0.17976704000000002
1.472714 0.17983622
1.473714 0.17989602999999998
1.474714 0.17994646
1.475714 0.17998753
1.476714 0.18001926
1.477714 0.18004166
1.478714 0.18005472
1.479714 0.18005847
1.480714 0.18005291
1.481714 0.18003803
1.482714 0.18001386
1.483714 0.17998039000000002
1.484714 0.17993764
1.485714 0.17988562
1.486714 0.17982431
1.487714 0.17975376
1.488714 0.17967396000000002
1.489714 0.17958494
1.490714 0.17948671
1.491714 0.17937931
1.492714 0.17926273999999998
1.493714 0.17913703
1.494714 0.17900224
1.495714 0.17885836
1.496714 0.17870545
1.497714 0.17854354
1.498714 0.17837266
1.499714 0.17819287
1.500714 0.1780042
1.501714 0.17780667
1.502714 0.17760035
1.503714 0.17738525
1.504714 0.17716142
1.505714 0.1769289
1.506714 0.17668772000000002
1.507714 0.17643792
1.508714 0.17617951
1.509714 0.17591255
1.510714 0.17563704
1.511714 0.17535302
1.512714 0.17506053
1.513714 0.17475957
1.514714 0.17445017999999998
1.515714 0.17413235999999999
1.516714 0.17380617
1.517714 0.1734716
1.518714 0.17312869
1.519714 0.17277745
1.520714 0.17241793
1.521714 0.17205013
1.522714 0.1716741
1.523714 0.17128987
1.524714 0.17089747
1.525714 0.17049693000000002
1.526714 0.17008829
1.527714 0.16967159
1.528714 0.16924689
1.529714 0.16881421
1.530714 0.16837359999999998
1.531714 0.16792511
1.532714 0.16746878
1.533714 0.16700467
1.534714 0.16653282
1.535714 0.16605327
1.536714 0.16556608
1.537714 0.16507129
1.538714 0.16456895
1.539714 0.16405908
1.540714 0.16354175
1.541714 0.16301698
1.542714 0.16248482
1.543714 0.16194530999999998
1.544714 0.16139847
1.545714 0.16084436
1.546714 0.16028299
1.547714 0.15971441
1.548714 0.15913864
1.549714 0.15855572
1.550714 0.1579657
1.551714 0.15736859
1.552714 0.15676443999999998
1.553714 0.15615328
1.554714 0.15553517
1.555714 0.15491013
1.556714 0.15427822
1.557714 0.15363948
1.558714 0.15299396999999998
1.559714 0.15234173
1.560714 0.15168281
1.561714 0.15101727
1.562714 0.15034518000000002
1.563714 0.14966659
1.564714 0.14898155
1.565714 0.14829014
1.566714 0.14759242
1.567714 0.14688843000000001
1.568714 0.14617825
1.569714 0.14546193
1.570714 0.14473954
1.571714 0.14401113000000001
1.572714 0.14327674999999998
1.573714 0.14253645
1.574714 0.1417903
1.575714 0.14103833
1.576714 0.14028058999999998
1.577714 0.13951713000000002
1.578714 0.13874798
1.579714 0.13797320000000002
1.580714 0.13719283
1.581714 0.13640688
1.582714 0.13561542000000001
1.583714 0.13481848
1.584714 0.13401608
1.585714 0.13320829
1.586714 0.13239513
1.587714 0.13157665000000002
1.588714 0.13075288999999998
1.589714 0.1299239
1.590714 0.12908972999999999
1.591714 0.12825042
1.592714 0.12740603
1.593714 0.12655663
1.594714 0.12570226
1.595714 0.12484299
1.596714 0.12397886999999999
1.597714 0.12310997000000001
1.598714 0.12223635999999999
1.599714 0.1213581
1.600714 0.12047525
1.601714 0.11958788000000001
1.602714 0.11869605999999999
1.603714 0.11779985
1.604714 0.11689930999999999
1.605714 0.11599449
1.606714 0.11508547
1.607714 0.1141723
1.608714 0.11325503
1.609714 0.11233372
1.610714 0.11140843
1.611714 0.11047919
1.612714 0.10954605999999999
1.613714 0.1086091
1.614714 0.10766835000000001
1.615714 0.10672385000000001
1.616714 0.10577566
1.617714 0.10482381
1.618714 0.10386836999999999
1.619714 0.10290937
1.620714 0.10194688
1.621714 0.10098093000000001
1.622714 0.10001159999999999
1.623714 0.099038926
1.624714 0.09806298199999999
1.625714 0.09708381799999999
1.626714 0.09610149999999999
1.627714 0.095116097
1.628714 0.094127672
1.629714 0.093136291
1.630714 0.092142023
1.631714 0.091144937
1.632714 0.090145104
1.633714 0.089142588
1.634714 0.088137458
1.635714 0.087129779
1.636714 0.086119614
1.637714 0.085107028
1.638714 0.084092078
1.639714 0.083074823
1.640714 0.082055322
1.641714 0.081033626
1.642714 0.080009789
1.643714 0.078983855
1.644714 0.077955873
1.645714 0.07692589400000001
1.646714 0.07589396
1.647714 0.07486011000000001
1.648714 0.073824392
1.649714 0.072786852
1.650714 0.071747531
1.651714 0.070706476
1.652714 0.06966373199999999
1.653714 0.068619347
1.654714 0.06757337299999999
1.655714 0.06652586199999999
1.656714 0.06547687199999999
1.657714 0.06442646299999999
1.658714 0.063374691
1.659714 0.062321621
1.660714 0.061267318
1.661714 0.06021185
1.662714 0.059155282000000003
1.663714 0.058097683000000004
1.664714 0.05703912999999999
1.665714 0.055979693
1.666714 0.05491943999999999
1.667714 0.05385844299999999
1.668714 0.052796776
1.669714 0.051734503
1.670714 0.050671690000000005
1.671714 0.049608404999999994
1.672714 0.048544709
1.673714 0.047480664000000006
1.674714 0.046416325
1.675714 0.045351750999999996
1.676714 0.044286996
1.677714 0.043222109999999994
1.678714 0.042157143
1.679714 0.041092141
1.680714 0.040027153
1.681714 0.038962223000000004
1.682714 0.037897401
1.683714 0.036832731
1.684714 0.035768258000000004
1.685714 0.034704030000000004
1.686714 0.033640093
1.687714 0.032576497
1.688714 0.031513293
1.689714 0.030450537
1.690714 0.029388283
1.691714 0.028326584
1.692714 0.027265499
1.693714 0.026205089
1.694714 0.025145415999999997
1.695714 0.024086541
1.696714 0.023028528
1.697714 0.021971439
1.698714 0.02091534
1.699714 0.019860294
1.700714 0.018806363
1.701714 0.01775361
1.702714 0.016702095
1.703714 0.015651877
1.704714 0.014603013
1.705714 0.013555559000000002
1.706714 0.012509567
1.707714 0.011465089
1.708714 0.010422174
1.709714 0.0093808689
1.710714 0.008341218899999999
1.711714 0.0073032686
1.712714 0.006267061
1.713714 0.0052326384
1.714714 0.0042000429
1.715714 0.0031693165999999995
1.716714 0.0021405021
1.717714 0.0011136431000000001
1.718714 8.8784066e-05
1.719714 -0.00093402859
1.720714 -0.0019547469
1.721714 -0.0029733204
1.722714 -0.0039896968
1.723714 -0.0050038216000000005
1.724714 -0.0060156381
1.725714 -0.007025087700000001
1.726714 -0.0080321093
1.727714 -0.009036641100000001
1.728714 -0.01003862
1.729714 -0.011037981
1.730714 -0.012034661
1.731714 -0.013028595
1.732714 -0.014019718
1.733714 -0.015007969
1.734714 -0.015993287
1.735714 -0.016975611
1.736714 -0.017954884
1.737714 -0.018931051
1.738714 -0.019904062
1.739714 -0.020873867
1.740714 -0.021840418
1.741714 -0.022803675
1.742714 -0.023763595000000002
1.743714 -0.024720139000000002
1.744714 -0.025673272
1.745714 -0.026622959
1.746714 -0.027569167999999998
1.747714 -0.028511863999999998
1.748714 -0.029451016
1.749714 -0.030386591
1.750714 -0.031318556
1.751714 -0.032246878
1.752714 -0.033171520999999995
1.753714 -0.034092445
1.754714 -0.035009612
1.755714 -0.035922977
1.756714 -0.036832498
1.757714 -0.037738128
1.758714 -0.038639814
1.759714 -0.039537507
1.760714 -0.040431154999999996
1.761714 -0.041320699
1.762714 -0.042206084
1.763714 -0.043087252
1.764714 -0.043964147
1.765714 -0.044836712
1.766714 -0.045704888
1.767714 -0.046568622999999996
1.768714 -0.047427861
1.769714 -0.04828255
1.770714 -0.049132644
1.771714 -0.049978093
1.772714 -0.050818855999999996
1.773714 -0.051654893
1.774714 -0.052486161999999996
1.775714 -0.053312635
1.776714 -0.054134271
1.777714 -0.054951046999999996
1.778714 -0.055762933
1.779714 -0.056569901
1.780714 -0.057371921
1.781714 -0.058168976000000004
1.782714 -0.058961037
1.783714 -0.05974808
1.784714 -0.060530077
1.785714 -0.061307003000000006
1.786714 -0.062078831
1.787714 -0.062845525
1.788714 -0.063607056
1.789714 -0.06436338900000001
1.790714 -0.065114483
1.791714 -0.065860304
1.792714 -0.06660081
1.793714 -0.067335955
1.794714 -0.06806569900000001
1.795714 -0.068789994
1.796714 -0.069508795
1.797714 -0.070222054
1.798714 -0.070929725
1.799714 -0.071631762
1.800714 -0.07232812300000001
1.801714 -0.073018763
1.802714 -0.07370364
1.803714 -0.07438272
1.804714 -0.075055961
1.805714 -0.07572333
1.806714 -0.07638479599999999
1.807714 -0.07704032499999999
1.808714 -0.07768989899999999
1.809714 -0.078333484
1.810714 -0.078971067
1.811714 -0.07960262
1.812714 -0.08022812500000001
1.813714 -0.080847571
1.814714 -0.081460929
1.815714 -0.082068186
1.816714 -0.082669326
1.817714 -0.08326433
1.818714 -0.083853176
1.819714 -0.084435847
1.820714 -0.085012318
1.821714 -0.085582561
1.822714 -0.086146558
1.823714 -0.086704275
1.824714 -0.087255682
1.825714 -0.08780075000000001
1.826714 -0.08833945
1.827714 -0.088871748
1.828714 -0.089397602
1.829714 -0.08991698299999999
1.830714 -0.090429862
1.831714 -0.090936199
1.832714 -0.09143596400000001
1.833714 -0.091929123
1.834714 -0.092415645
1.835714 -0.092895504
1.836714 -0.093368674
1.837714 -0.093835132
1.838714 -0.09429486200000001
1.839714 -0.09474784
1.840714 -0.095194048
1.841714 -0.095633476
1.842714 -0.09606611600000001
1.843714 -0.09649195099999999
1.844714 -0.096910977
1.845714 -0.097323186
1.846714 -0.097728579
1.847714 -0.09812713799999999
1.848714 -0.098518864
1.849714 -0.098903745
1.850714 -0.09928178
1.851714 -0.099652959
1.852714 -0.10001726999999999
1.853714 -0.1003747
1.854714 -0.10072523
1.855714 -0.10106884
1.856714 -0.10140552000000001
1.857714 -0.10173523999999999
1.858714 -0.10205799
1.859714 -0.10237375
1.860714 -0.10268247
1.861714 -0.10298415000000001
1.862714 -0.10327875
1.863714 -0.10356625000000001
1.864714 -0.10384661
1.865714 -0.10411983
1.866714 -0.10438586
1.867714 -0.10464470000000001
1.868714 -0.10489632
1.869714 -0.10514070999999998
1.870714 -0.10537786
1.871714 -0.10560775
1.872714 -0.10583039
1.873714 -0.10604576000000002
1.874714 -0.10625386
1.875714 -0.10645470000000001
1.876714 -0.10664828999999999
1.877714 -0.10683463000000001
1.878714 -0.10701374
1.879714 -0.10718561
1.880714 -0.10735027000000001
1.881714 -0.10750772000000001
1.882714 -0.10765798000000001
1.883714 -0.10780104
1.884714 -0.10793692
1.885714 -0.10806563000000001
1.886714 -0.10818718
1.887714 -0.10830156
1.888714 -0.10840878
1.889714 -0.10850881999999999
1.890714 -0.10860170000000001
1.891714 -0.10868741000000001
1.892714 -0.10876592
1.893714 -0.10883723000000001
1.894714 -0.10890133999999999
1.895714 -0.10895822000000001
1.896714 -0.10900786999999999
1.897714 -0.10905028
1.898714 -0.10908543
1.899714 -0.10911331
1.900714 -0.10913389999999999
1.901714 -0.10914722
1.902714 -0.10915324
1.903714 -0.10915197
1.904714 -0.10914341999999999
1.905714 -0.10912757000000001
1.906714 -0.10910444
1.907714 -0.10907403999999998
1.908714 -0.10903638
1.909714 -0.10899148
1.910714 -0.10893935
1.911714 -0.10888
1.912714 -0.10881345999999999
1.913714 -0.10873975000000001
1.914714 -0.10865888
1.915714 -0.1085709
1.916714 -0.10847579999999998
1.917714 -0.10837361000000001
1.918714 -0.10826434
1.919714 -0.10814802
1.920714 -0.10802465
1.921714 -0.10789426
1.922714 -0.10775684
1.923714 -0.10761240999999999
1.924714 -0.10746098000000001
1.925714 -0.10730253999999999
1.926714 -0.1071371
1.927714 -0.10696467000000001
1.928714 -0.10678523999999999
1.929714 -0.10659882
1.930714 -0.10640541999999999
1.931714 -0.10620502
1.932714 -0.10599765
1.933714 -0.10578331
1.934714 -0.10556199999999999
1.935714 -0.10533374000000001
1.936714 -0.10509853000000001
1.937714 -0.10485641
1.938714 -0.10460739000000001
1.939714 -0.10435148
1.940714 -0.10408873
1.941714 -0.10381914999999999
1.942714 -0.10354278
1.943714 -0.10325965
1.944714 -0.10296978000000001
1.945714 -0.10267322999999999
1.946714 -0.10237001
1.947714 -0.10206016999999999
1.948714 -0.10174374000000001
1.949714 -0.10142076
1.950714 -0.10109125000000001
1.951714 -0.10075524
1.952714 -0.10041277000000001
1.953714 -0.10006386
1.954714 -0.099708536
1.955714 -0.099346822
1.956714 -0.09897874
1.957714 -0.098604301
1.958714 -0.09822353
1.959714 -0.097836438
1.960714 -0.097443041
1.961714 -0.097043352
1.962714 -0.09663738300000001
1.963714 -0.096225145
1.964714 -0.095806655
1.965714 -0.095381931
1.966714 -0.094950985
1.967714 -0.09451384
1.968714 -0.09407051300000001
1.969714 -0.093621033
1.970714 -0.093165424
1.971714 -0.09270371499999999
1.972714 -0.092235941
1.973714 -0.091762136
1.974714 -0.09128234199999999
1.975714 -0.090796594
1.976714 -0.090304937
1.977714 -0.089807413
1.978714 -0.089304068
1.979714 -0.088794949
1.980714 -0.088280102
1.981714 -0.08775957399999999
1.982714 -0.087233412
1.983714 -0.086701661
1.984714 -0.086164364
1.985714 -0.08562156
1.986714 -0.08507329
1.987714 -0.08451958999999999
1.988714 -0.0839605
1.989714 -0.083396054
1.990714 -0.082826283
1.991714 -0.082251214
1.992714 -0.081670884
1.993714 -0.081085315
1.994714 -0.080494536
1.995714 -0.079898577
1.996714 -0.079297466
1.997714 -0.078691228
1.998714 -0.07807989600000001
1.999714 -0.077463494
2.000714 -0.076842064
2.001714 -0.076215633
2.002714 -0.075584237
2.003714 -0.074947922
2.004714 -0.074306724
2.005714 -0.073660695
2.006714 -0.073009875
2.007714 -0.072354317
2.008714 -0.071694067
2.009714 -0.071029185
2.010714 -0.070359721
2.011714 -0.069685729
2.012714 -0.069007266
2.013714 -0.068324391
2.014714 -0.067637156
2.015714 -0.06694562
2.016714 -0.066249829
2.017714 -0.065549841
2.018714 -0.06484570299999999
2.019714 -0.064137467
2.020714 -0.063425174
2.021714 -0.062708871
2.022714 -0.061988598
2.023714 -0.06126439
2.024714 -0.060536287
2.025714 -0.059804331999999995
2.026714 -0.059068551999999996
2.027714 -0.058328983
2.028714 -0.057585660000000004
2.029714 -0.056838617
2.030714 -0.056087895
2.031714 -0.055333523999999995
2.032714 -0.054575544
2.033714 -0.05381399
2.034714 -0.053048908
2.035714 -0.052280346
2.036714 -0.051508349
2.037714 -0.050732971
2.038714 -0.049954263000000006
2.039714 -0.049172278
2.040714 -0.04838708
2.041714 -0.04759873
2.042714 -0.046807289
2.043714 -0.046012821
2.044714 -0.045215394
2.045714 -0.04441507
2.046714 -0.043611918
2.047714 -0.042806004
2.048714 -0.041997392
2.049714 -0.041186143
2.050714 -0.040372321
2.051714 -0.039555985
2.052714 -0.038737192999999996
2.053714 -0.037915996
2.054714 -0.037092448
2.055714 -0.036266597
2.056714 -0.035438492
2.057714 -0.034608177
2.058714 -0.033775694
2.059714 -0.032941083
2.060714 -0.032104386
2.061714 -0.031265642999999996
2.062714 -0.030424894
2.063714 -0.029582178
2.064714 -0.028737537999999997
2.065714 -0.027891019
2.066714 -0.027042662000000002
2.067714 -0.026192516
2.068714 -0.025340630000000003
2.069714 -0.024487054999999997
2.070714 -0.023631845999999998
2.071714 -0.022775063
2.072714 -0.021916764999999998
2.073714 -0.021057015999999998
2.074714 -0.02019588
2.075714 -0.019333426
2.076714 -0.018469722
2.077714 -0.017604836
2.078714 -0.01673884
2.079714 -0.015871804
2.080714 -0.015003797
2.081714 -0.014134888
2.082714 -0.013265143
2.083714 -0.012394629
2.084714 -0.011523407999999999
2.085714 -0.01065154
2.086714 -0.009779083499999999
2.087714 -0.008906093
2.088714 -0.0080326208
2.089714 -0.007158717199999999
2.090714 -0.0062844287000000006
2.091714 -0.005409801499999999
2.092714 -0.0045348788
2.093714 -0.0036597034000000004
2.094714 -0.0027843163
2.095714 -0.0019087593
2.096714 -0.0010330738
2.097714 -0.00015730232
2.098714 0.0007185118599999999
2.099714 0.0015943237000000002
2.100714 0.0024700859
2.101714 0.0033457491
2.102714 0.0042212614
2.103714 0.0050965686
2.104714 0.0059716134
2.105714 0.006846336299999999
2.106714 0.0077206751
2.107714 0.0085945649
2.108714 0.0094679403
2.109714 0.010340733000000001
2.110714 0.011212874000000001
2.111714 0.012084295
2.112714 0.012954924000000001
2.113714 0.013824692999999999
2.114714 0.014693534
2.115714 0.01556138
2.116714 0.016428164
2.117714 0.017293821
2.118714 0.01815829
2.119714 0.019021513
2.120714 0.019883431
2.121714 0.020743991
2.122714 0.021603139
2.123714 0.022460826
2.124714 0.023317004
2.125714 0.024171625000000002
2.126714 0.025024643
2.127714 0.025876018
2.128714 0.026725700999999998
2.129714 0.027573653
2.130714 0.028419826
2.131714 0.029264178
2.132714 0.030106661
2.133714 0.030947229
2.134714 0.031785833
2.135714 0.032622422
2.136714 0.033456949
2.137714 0.034289352999999995
2.138714 0.035119582999999996
2.139714 0.035947579
2.140714 0.036773284
2.141714 0.037596637
2.142714 0.038417577
2.143714 0.039236044
2.144714 0.040051977999999995
2.145714 0.040865317
2.146714 0.041676004
2.147714 0.042483979
2.148714 0.043289183
2.149714 0.044091564
2.150714 0.044891069
2.151714 0.045687647
2.152714 0.04648125
2.153714 0.047271833
2.154714 0.048059353
2.155714 0.048843770999999994
2.156714 0.04962504599999999
2.157714 0.050403137
2.158714 0.051178015
2.159714 0.051949639
2.160714 0.05271798
2.161714 0.053482997000000004
2.162714 0.054244662000000006
2.163714 0.055002933000000004
2.164714 0.055757775999999995
2.165714 0.056509156000000005
2.166714 0.057257024999999996
2.167714 0.058001338
2.168714 0.058742053999999995
2.169714 0.059479119999999996
2.170714 0.06021249
2.171714 0.060942104999999996
2.172714 0.061667914
2.173714 0.062389858
2.174714 0.06310787899999999
2.175714 0.063821918
2.176714 0.064531917
2.177714 0.065237813
2.178714 0.065939547
2.179714 0.06663706700000001
2.180714 0.06733030899999999
2.181714 0.068019226
2.182714 0.068703759
2.183714 0.069383869
2.184714 0.07005950300000001
2.185714 0.070730626
2.186714 0.071397197
2.187714 0.072059181
2.188714 0.072716543
2.189714 0.073369261
2.190714 0.07401730399999999
2.191714 0.07466065599999999
2.192714 0.07529928699999999
2.193714 0.075933186
2.194714 0.07656232299999999
2.195714 0.077186688
2.196714 0.077806256
2.197714 0.07842101
2.198714 0.079030928
2.199714 0.079635985
2.200714 0.080236158
2.201714 0.080831419
2.202714 0.081421738
2.203714 0.08200708
2.204714 0.08258741
2.205714 0.083162694
2.206714 0.08373289
2.207714 0.084297959
2.208714 0.084857858
2.209714 0.08541254200000001
2.210714 0.085961964
2.211714 0.086506084
2.212714 0.08704486
2.213714 0.087578245
2.214714 0.088106206
2.215714 0.08862870199999999
2.216714 0.08914569
2.217714 0.089657144
2.218714 0.090163026
2.219714 0.090663315
2.220714 0.091157982
2.221714 0.091647002
2.222714 0.092130358
2.223714 0.092608033
2.224714 0.093080016
2.225714 0.09354628300000001
2.226714 0.094006828
2.227714 0.094461639
2.228714 0.09491070500000001
2.229714 0.095354009
2.230714 0.095791544
2.231714 0.096223294
2.232714 0.096649246
2.233714 0.097069377
2.234714 0.09748367599999999
2.235714 0.09789211899999999
2.236714 0.09829468300000001
2.237714 0.098691345
2.238714 0.09908208200000002
2.239714 0.099466858
2.240714 0.09984565
2.241714 0.10021842
2.242714 0.10058516999999999
2.243714 0.10094583000000001
2.244714 0.10130041
2.245714 0.10164886000000001
2.246714 0.10199116000000001
2.247714 0.10232729
2.248714 0.10265723
2.249714 0.10298097
2.250714 0.10329848000000001
2.251714 0.10360976
2.252714 0.10391481
2.253714 0.10421359999999999
2.254714 0.10450614
2.255714 0.10479243
2.256714 0.10507248
2.257714 0.10534627
2.258714 0.10561382999999999
2.259714 0.10587516
2.260714 0.10613026
2.261714 0.10637913
2.262714 0.10662179000000001
2.263714 0.10685823000000001
2.264714 0.10708845
2.265714 0.10731247
2.266714 0.10753027
2.267714 0.10774186
2.268714 0.10794721
2.269714 0.10814634000000001
2.270714 0.10833923
2.271714 0.10852586
2.272714 0.10870622
2.273714 0.10888028999999999
2.274714 0.10904807
2.275714 0.10920954000000001
2.276714 0.10936467
2.277714 0.10951345999999999
2.278714 0.10965588999999999
2.279714 0.10979194
2.280714 0.10992162
2.281714 0.11004490000000001
2.282714 0.11016178000000001
2.283714 0.11027227
2.284714 0.11037636
2.285714 0.11047405
2.286714 0.11056537000000001
2.287714 0.11065032000000001
2.288714 0.1107289
2.289714 0.11080115
2.290714 0.11086705999999999
2.291714 0.11092668000000001
2.292714 0.11098002
2.293714 0.11102709999999999
2.294714 0.11106795
2.295714 0.11110257999999999
2.296714 0.11113103
2.297714 0.11115331
2.298714 0.11116945
2.299714 0.11117946
2.300714 0.11118336
2.301714 0.11118116
2.302714 0.11117287000000001
2.303714 0.11115851
2.304714 0.11113808
2.305714 0.11111158
2.306714 0.11107903000000001
2.307714 0.11104043000000001
2.308714 0.11099577
2.309714 0.11094506999999999
2.310714 0.11088833000000001
2.311714 0.11082555
2.312714 0.11075671999999999
2.313714 0.11068188
2.314714 0.11060102
2.315714 0.11051414
2.316714 0.11042127
2.317714 0.11032241999999999
2.318714 0.11021761000000001
2.319714 0.11010687
2.320714 0.10999021999999999
2.321714 0.10986768000000001
2.322714 0.10973929
2.323714 0.10960506999999999
2.324714 0.10946507
2.325714 0.10931932
2.326714 0.10916785
2.327714 0.10901069000000001
2.328714 0.10884788
2.329714 0.10867947000000001
2.330714 0.10850546
2.331714 0.10832591000000001
2.332714 0.10814084
2.333714 0.10795025999999999
2.334714 0.10775422
2.335714 0.10755274000000001
2.336714 0.10734582000000001
2.337714 0.1071335
2.338714 0.10691579999999999
2.339714 0.10669271000000001
2.340714 0.10646427
2.341714 0.10623047000000001
2.342714 0.10599133999999999
2.343714 0.10574689000000001
2.344714 0.10549715
2.345714 0.10524211
2.346714 0.10498180000000001
2.347714 0.10471625000000001
2.348714 0.10444546
2.349714 0.10416949
2.350714 0.10388834999999999
2.351714 0.10360206999999999
2.352714 0.10331068
2.353714 0.10301424
2.354714 0.10271277999999999
2.355714 0.10240634000000001
2.356714 0.10209498
2.357714 0.10177873
2.358714 0.10145764
2.359714 0.10113177000000001
2.360714 0.10080116
2.361714 0.10046586
2.362714 0.10012592000000001
2.363714 0.09978137699999999
2.364714 0.099432282
2.365714 0.099078682
2.366714 0.098720612
2.367714 0.098358106
2.368714 0.09799120000000001
2.369714 0.097619923
2.370714 0.097244303
2.371714 0.09686436999999999
2.372714 0.096480147
2.373714 0.096091657
2.374714 0.095698924
2.375714 0.095301971
2.376714 0.094900822
2.377714 0.094495498
2.378714 0.094086025
2.379714 0.09367243
2.380714 0.093254744
2.381714 0.092832994
2.382714 0.092407217
2.383714 0.091977447
2.384714 0.091543718
2.385714 0.09110607800000001
2.386714 0.090664573
2.387714 0.090219249
2.388714 0.08977016
2.389714 0.08931735099999999
2.390714 0.08886088
2.391714 0.088400801
2.392714 0.087937166
2.393714 0.087470032
2.394714 0.086999452
2.395714 0.086525478
2.396714 0.086048164
2.397714 0.085567555
2.398714 0.085083704
2.399714 0.084596651
2.400714 0.08410643799999999
2.401714 0.083613105
2.402714 0.08311669199999999
2.403714 0.08261723
2.404714 0.082114752
2.405714 0.081609294
2.406714 0.081100885
2.407714 0.080589548
2.408714 0.08007531899999999
2.409714 0.079558219
2.410714 0.079038279
2.411714 0.078515528
2.412714 0.07799
2.413714 0.07746173099999999
2.414714 0.07693074899999999
2.415714 0.076397095
2.416714 0.075860816
2.417714 0.075321947
2.418714 0.07478053999999999
2.419714 0.07423663600000001
2.420714 0.07369029299999999
2.421714 0.073141558
2.422714 0.072590489
2.423714 0.072037138
2.424714 0.071481569
2.425714 0.070923829
2.426714 0.070363982
2.427714 0.06980208
2.428714 0.069238181
2.429714 0.068672339
2.430714 0.068104605
2.431714 0.067535025
2.432714 0.066963653
2.433714 0.066390529
2.434714 0.065815693
2.435714 0.065239193
2.436714 0.06466105700000001
2.437714 0.064081326
2.438714 0.06350003500000001
2.439714 0.062917219
2.440714 0.06233290799999999
2.441714 0.061747129
2.442714 0.061159913
2.443714 0.060571294000000005
2.444714 0.059981307
2.445714 0.059389980999999994
2.446714 0.058797351
2.447714 0.058203458
2.448714 0.057608336999999996
2.449714 0.057012035
2.450714 0.056414591
2.451714 0.05581604799999999
2.452714 0.055216457
2.453714 0.05461587
2.454714 0.054014334000000004
2.455714 0.053411908
2.456714 0.052808638
2.457714 0.052204583
2.458714 0.051599798999999995
2.459714 0.050994341
2.460714 0.050388259000000005
2.461714 0.049781607000000005
2.462714 0.04917443700000001
2.463714 0.048566793
2.464714 0.047958723999999994
2.465714 0.04735027
2.466714 0.046741473
2.467714 0.046132374
2.468714 0.045523004
2.469714 0.044913398
2.470714 0.044303588
2.471714 0.043693604000000004
2.472714 0.043083471
2.473714 0.042473216
2.474714 0.041862865
2.475714 0.041252447000000005
2.476714 0.040641989
2.477714 0.040031516
2.478714 0.039421056999999995
2.479714 0.038810648
2.480714 0.038200317
2.481714 0.037590106000000005
2.482714 0.036980049
2.483714 0.03637019
2.484714 0.035760572
2.485714 0.03515124
2.486714 0.034542245
2.487714 0.033933637
2.488714 0.033325466000000005
2.489714 0.032717787
2.490714 0.032110652
2.491714 0.031504116
2.492714 0.030898230000000002
2.493714 0.030293048
2.494714 0.029688616999999997
2.495714 0.029084983000000002
2.496714 0.02848219
2.497714 0.027880282
2.498714 0.027279297
2.499714 0.026679269000000002
2.500714 0.026080228
2.501714 0.025482205
2.502714 0.024885222000000002
2.503714 0.024289302
2.504714 0.023694464
2.505714 0.023100727
2.506714 0.022508105
2.507714 0.021916612999999998
2.508714 0.021326265
2.509714 0.020737076
2.510714 0.020149059
2.511714 0.019562233
2.512714 0.018976613
2.513714 0.018392218999999998
2.514714 0.017809075
2.515714 0.017227203
2.516714 0.016646633
2.517714 0.016067394
2.518714 0.015489519999999998
2.519714 0.014913046000000001
2.520714 0.014338008999999999
2.521714 0.013764450000000001
2.522714 0.013192410000000002
2.523714 0.012621931
2.524714 0.012053056
2.525714 0.011485826999999999
2.526714 0.010920286999999999
2.527714 0.010356476
2.528714 0.0097944328
2.529714 0.009234195
2.530714 0.0086757973
2.531714 0.008119270900000001
2.532714 0.0075646458
2.533714 0.0070119480000000005
2.534714 0.0064612016999999996
2.535714 0.0059124267999999995
2.536714 0.0053656418
2.537714 0.0048208625
2.538714 0.0042781034
2.539714 0.0037373770999999997
2.540714 0.0031986954
2.541714 0.0026620695
2.542714 0.0021275109
2.543714 0.0015950314
2.544714 0.0010646439
2.545714 0.0005363625
2.546714 1.0202608999999999e-05
2.547714 -0.00051381826
2.548714 -0.0010356806
2.549714 -0.0015553631000000002
2.550714 -0.0020728421
2.551714 -0.0025880927
2.552714 -0.0031010877
2.553714 -0.0036117992
2.554714 -0.0041201983999999995
2.555714 -0.0046262554
2.556714 -0.0051299408
2.557714 -0.0056312256
2.558714 -0.0061300816
2.559714 -0.006626481600000001
2.560714 -0.007120401299999999
2.561714 -0.0076118173
2.562714 -0.0081007092
2.563714 -0.0085870597
2.564714 -0.0090708549
2.565714 -0.0095520823
2.566714 -0.010030734
2.567714 -0.010506804
2.568714 -0.010980288
2.569714 -0.011451187
2.570714 -0.0119195
2.571714 -0.012385230999999998
2.572714 -0.012848384
2.573714 -0.013308959999999998
2.574714 -0.013766966
2.575714 -0.014222401999999999
2.576714 -0.014675272
2.577714 -0.015125575
2.578714 -0.01557331
2.579714 -0.016018472
2.580714 -0.016461055000000002
2.581714 -0.01690105
2.582714 -0.017338444
2.583714 -0.017773223
2.584714 -0.018205369
2.585714 -0.018634861
2.586714 -0.019061677
2.587714 -0.019485794
2.588714 -0.019907189000000002
2.589714 -0.020325834
2.590714 -0.020741706
2.591714 -0.021154780999999998
2.592714 -0.021565035
2.593714 -0.021972446
2.594714 -0.022376995
2.595714 -0.022778666
2.596714 -0.023177445
2.597714 -0.023573323
2.598714 -0.023966291
2.599714 -0.024356347
2.600714 -0.024743489
2.601714 -0.025127723
2.602714 -0.025509056000000002
2.603714 -0.025887493
2.604714 -0.026263049000000004
2.605714 -0.026635735
2.606714 -0.027005566999999998
2.607714 -0.027372557
2.608714 -0.027736722
2.609714 -0.028098075
2.610714 -0.028456631
2.611714 -0.028812401999999997
2.612714 -0.029165397
2.613714 -0.029515622999999998
2.614714 -0.029863088
2.615714 -0.030207794000000003
2.616714 -0.030549741
2.617714 -0.030888926
2.618714 -0.031225345
2.619714 -0.031558991999999994
2.620714 -0.031889856
2.621714 -0.032217926
2.622714 -0.032543193000000005
2.623714 -0.032865646
2.624714 -0.033185273
2.625714 -0.033502062
2.626714 -0.033816005
2.627714 -0.03412709
2.628714 -0.034435315
2.629714 -0.034740672
2.630714 -0.035043162999999995
2.631714 -0.035342787
2.632714 -0.035639547
2.633714 -0.035933452
2.634714 -0.03622451
2.635714 -0.036512737
2.636714 -0.036798146999999996
2.637714 -0.037080754
2.638714 -0.037360576
2.639714 -0.037637632000000004
2.640714 -0.037911945
2.641714 -0.03818353
2.642714 -0.038452406
2.643714 -0.038718589
2.644714 -0.038982098
2.645714 -0.039242947
2.646714 -0.039501145
2.647714 -0.039756703000000004
2.648714 -0.040009627
2.649714 -0.040259919
2.650714 -0.040507584
2.651714 -0.040752620999999996
2.652714 -0.040995027
2.653714 -0.041234796
2.654714 -0.041471925
2.655714 -0.041706406
2.656714 -0.041938236000000004
2.657714 -0.042167407999999997
2.658714 -0.042393916999999996
2.659714 -0.042617763
2.660714 -0.042838944000000004
2.661714 -0.043057461
2.662714 -0.043273321000000003
2.663714 -0.043486532999999994
2.664714 -0.043697105
2.665714 -0.043905052
2.666714 -0.044110394000000004
2.667714 -0.044313148999999996
2.668714 -0.044513342000000004
2.669714 -0.044710998
2.670714 -0.044906145
2.671714 -0.045098813
2.672714 -0.045289029
2.673714 -0.045476825
2.674714 -0.045662231000000005
2.675714 -0.045845276
2.676714 -0.046025988
2.677714 -0.046204391
2.678714 -0.04638051
2.679714 -0.046554365
2.680714 -0.046725973
2.681714 -0.046895348
2.682714 -0.047062503
2.683714 -0.047227446
2.684714 -0.047390182999999995
2.685714 -0.047550717
2.686714 -0.047709048
2.687714 -0.047865175
2.688714 -0.048019099999999995
2.689714 -0.048170818
2.690714 -0.04832033
2.691714 -0.048467633
2.692714 -0.048612728
2.693714 -0.048755613
2.694714 -0.048896292
2.695714 -0.049034774
2.696714 -0.049171067000000006
2.697714 -0.049305183
2.698714 -0.049437134
2.699714 -0.049566943
2.700714 -0.049694628000000005
2.701714 -0.049820205
2.702714 -0.049943709999999995
2.703714 -0.050065166
2.704714 -0.050184602
2.705714 -0.050302048
2.706714 -0.050417531999999994
2.707714 -0.050531083
2.708714 -0.050642731
2.709714 -0.050752511
2.710714 -0.05086044
2.711714 -0.050966545999999995
2.712714 -0.051070855
2.713714 -0.051173381999999996
2.714714 -0.051274145
2.715714 -0.051373155999999996
2.716714 -0.05147042699999999
2.717714 -0.051565968999999996
2.718714 -0.051659788
2.719714 -0.05175189
2.720714 -0.051842275
2.721714 -0.05193094300000001
2.722714 -0.052017899
2.723714 -0.052103144000000004
2.724714 -0.052186684
2.725714 -0.052268518
2.726714 -0.052348651999999996
2.727714 -0.05242709300000001
2.728714 -0.052503851000000004
2.729714 -0.052578944999999995
2.730714 -0.052652386
2.731714 -0.052724185
2.732714 -0.05279437199999999
2.733714 -0.052862969
2.734714 -0.05292999599999999
2.735714 -0.052995484999999995
2.736714 -0.053059467000000006
2.737714 -0.05312197
2.738714 -0.053183023999999995
2.739714 -0.053242658
2.740714 -0.053300905999999995
2.741714 -0.053357799
2.742714 -0.053413364000000005
2.743714 -0.053467625
2.744714 -0.053520605
2.745714 -0.053572329
2.746714 -0.053622812
2.747714 -0.053672073
2.748714 -0.053720123999999994
2.749714 -0.053766975
2.750714 -0.053812633
2.751714 -0.053857104
2.752714 -0.053900393
2.753714 -0.05394249500000001
2.754714 -0.05398341500000001
2.755714 -0.054023153000000004
2.756714 -0.054061704
2.757714 -0.054099073
2.758714 -0.054135255
2.759714 -0.054170255
2.760714 -0.05420408
2.761714 -0.054236734
2.762714 -0.054268225
2.763714 -0.054298568000000005
2.764714 -0.054327771
2.765714 -0.054355856
2.766714 -0.054382841
2.767714 -0.054408744
2.768714 -0.054433593
2.769714 -0.054457411000000004
2.770714 -0.054480223
2.771714 -0.05450205600000001
2.772714 -0.054522941000000005
2.773714 -0.054542907
2.774714 -0.054561975000000006
2.775714 -0.054580171000000004
2.776714 -0.054597517
2.777714 -0.054614031
2.778714 -0.054629729
2.779714 -0.05464463
2.780714 -0.054658745999999994
2.781714 -0.054672087
2.782714 -0.05468466
2.783714 -0.054696464
2.784714 -0.05470749999999999
2.785714 -0.054717774000000004
2.786714 -0.054727274
2.787714 -0.054736005000000004
2.788714 -0.054743955999999996
2.789714 -0.054751127
2.790714 -0.05475751799999999
2.791714 -0.054763124
2.792714 -0.054767943000000006
2.793714 -0.054771977
2.794714 -0.05477523100000001
2.795714 -0.05477771
2.796714 -0.054779428
2.797714 -0.054780388
2.798714 -0.054780615000000005
2.799714 -0.054780119999999995
2.800714 -0.054778927000000005
2.801714 -0.054777058999999996
2.802714 -0.054774543999999994
2.803714 -0.054771401
2.804714 -0.054767658000000004
2.805714 -0.054763345
2.806714 -0.054758484
2.807714 -0.0547531
2.808714 -0.054747221000000006
2.809714 -0.054740859
2.810714 -0.054734037000000006
2.811714 -0.05472677299999999
2.812714 -0.054719078000000004
2.813714 -0.054710964
2.814714 -0.05470243
2.815714 -0.054693484
2.816714 -0.054684118
2.817714 -0.054674334
2.818714 -0.054664123999999994
2.819714 -0.054653484
2.820714 -0.05464240099999999
2.821714 -0.054630863999999994
2.822714 -0.054618862
2.823714 -0.054606382
2.824714 -0.054593413
2.825714 -0.054579949999999995
2.826714 -0.054565986000000004
2.827714 -0.054551515
2.828714 -0.054536533
2.829714 -0.054521044000000005
2.830714 -0.054505048
2.831714 -0.054488552
2.832714 -0.054471567
2.833714 -0.054454104999999996
2.834714 -0.054436183
2.835714 -0.054417818
2.836714 -0.054399023
2.837714 -0.05437982
2.838714 -0.054360228
2.839714 -0.054340268
2.840714 -0.054319959999999994
2.841714 -0.054299313
2.842714 -0.054278352999999994
2.843714 -0.05425709
2.844714 -0.054235535
2.845714 -0.054213696
2.846714 -0.054191582999999995
2.847714 -0.054169196
2.848714 -0.054146535999999995
2.849714 -0.054123596
2.850714 -0.054100370999999994
2.851714 -0.05407685500000001
2.852714 -0.054053043
2.853714 -0.054028921
2.854714 -0.05400448
2.855714 -0.053979707
2.856714 -0.05395459
2.857714 -0.053929118000000005
2.858714 -0.053903285999999995
2.859714 -0.053877087000000004
2.860714 -0.053850515
2.861714 -0.05382357
2.862714 -0.053796254
2.863714 -0.053768564000000005
2.864714 -0.053740508000000006
2.865714 -0.053712091000000003
2.866714 -0.053683325
2.867714 -0.053654221
2.868714 -0.053624797
2.869714 -0.053595065
2.870714 -0.053565035000000004
2.871714 -0.05353472099999999
2.872714 -0.053504138
2.873714 -0.0534733
2.874714 -0.053442217
2.875714 -0.053410896
2.876714 -0.053379347
2.877714 -0.053347571999999996
2.878714 -0.053315562999999996
2.879714 -0.053283322
2.880714 -0.05325084199999999
2.881714 -0.053218118
2.882714 -0.053185131000000004
2.883714 -0.053151871999999996
2.884714 -0.053118315
2.885714 -0.05308445
2.886714 -0.053050253000000006
2.887714 -0.053015701000000005
2.888714 -0.052980776
2.889714 -0.052945461
2.890714 -0.052909732999999994
2.891714 -0.052873581
2.892714 -0.052836986
2.893714 -0.052799936
2.894714 -0.052762421999999996
2.895714 -0.052724441000000004
2.896714 -0.052685988999999996
2.897714 -0.052647071000000004
2.898714 -0.05260768799999999
2.899714 -0.052567844999999995
2.900714 -0.052527554
2.901714 -0.052486826
2.902714 -0.052445673
2.903714 -0.052404112999999995
2.904714 -0.052362157000000006
2.905714 -0.052319822
2.906714 -0.052277121
2.907714 -0.052234065
2.908714 -0.05219065899999999
2.909714 -0.052146916
2.910714 -0.052102841
2.911714 -0.052058428999999996
2.912714 -0.052013685
2.913714 -0.051968597
2.914714 -0.051923159999999996
2.915714 -0.051877361999999996
2.916714 -0.051831185999999994
2.917714 -0.05178461399999999
2.918714 -0.051737629
2.919714 -0.051690207
2.920714 -0.051642325999999995
2.921714 -0.051593961
2.922714 -0.051545089999999995
2.923714 -0.051495695
2.924714 -0.051445747
2.925714 -0.051395234
2.926714 -0.05134414
2.927714 -0.051292445000000006
2.928714 -0.05124014
2.929714 -0.051187217
2.930714 -0.051133666
2.931714 -0.051079493000000004
2.932714 -0.05102469
2.933714 -0.050969258999999996
2.934714 -0.050913211
2.935714 -0.050856546
2.936714 -0.050799275
2.937714 -0.050741404999999996
2.938714 -0.05068294699999999
2.939714 -0.050623906999999996
2.940714 -0.050564291
2.941714 -0.050504103999999994
2.942714 -0.050443353
2.943714 -0.050382037000000005
2.944714 -0.050320149999999994
2.945714 -0.05025769399999999
2.946714 -0.050194659999999995
2.947714 -0.050131039
2.948714 -0.050066819
2.949714 -0.050001981
2.950714 -0.049936509
2.951714 -0.049870386
2.952714 -0.049803592
2.953714 -0.0497361
2.954714 -0.049667893000000005
2.955714 -0.049598946
2.956714 -0.049529242
2.957714 -0.049458758
2.958714 -0.049387482999999996
2.959714 -0.049315393000000006
2.960714 -0.049242482
2.961714 -0.049168739
2.962714 -0.049094150999999996
2.963714 -0.049018719999999995
2.964714 -0.048942439
2.965714 -0.048865314
2.966714 -0.048787344999999996
2.967714 -0.048708539999999995
2.968714 -0.048628903
2.969714 -0.048548443000000004
2.970714 -0.048467170999999996
2.971714 -0.048385089
2.972714 -0.048302207
2.973714 -0.048218534
2.974714 -0.048134068
2.975714 -0.048048815
2.976714 -0.047962772
2.977714 -0.047875935
2.978714 -0.0477883
2.979714 -0.047699854
2.980714 -0.047610586999999996
2.981714 -0.047520480999999996
2.982714 -0.04742952
2.983714 -0.04733768
2.984714 -0.047244944
2.985714 -0.047151285
2.986714 -0.047056683
2.987714 -0.046961111
2.988714 -0.046864551
2.989714 -0.046766974
2.990714 -0.046668368
2.991714 -0.04656871
2.992714 -0.046467988
2.993714 -0.046366185
2.994714 -0.046263298
2.995714 -0.046159318
2.996714 -0.046054241999999995
2.997714 -0.045948074
2.998714 -0.045840815
2.999714 -0.045732473
3.000714 -0.045623057
3.001714 -0.045512576
3.002714 -0.045401041
3.003714 -0.045288468
3.004714 -0.045174864
3.005714 -0.045060244
3.006714 -0.044944618
3.007714 -0.04482799
3.008714 -0.04471037
3.009714 -0.04459176
3.010714 -0.044472158
3.011714 -0.044351563
3.012714 -0.044229966999999995
3.013714 -0.044107361
3.014714 -0.043983734
3.015714 -0.043859071
3.016714 -0.043733351000000004
3.017714 -0.043606554
3.018714 -0.043478663
3.019714 -0.043349652
3.020714 -0.0432195
3.021714 -0.043088186
3.022714 -0.042955688
3.023714 -0.042821988
3.024714 -0.042687067999999995
3.025714 -0.042550915
3.026714 -0.042413516
3.027714 -0.042274861999999996
3.028714 -0.042134951
3.029714 -0.04199378
3.030714 -0.041851349
3.031714 -0.041707666000000004
3.032714 -0.041562735
3.033714 -0.041416567
3.034714 -0.041269173
3.035714 -0.041120566000000004
3.036714 -0.040970759999999995
3.037714 -0.040819767
3.038714 -0.040667597
3.039714 -0.040514267
3.040714 -0.040359782999999996
3.041714 -0.040204157000000004
3.042714 -0.040047389
3.043714 -0.039889486
3.044714 -0.039730445
3.045714 -0.039570262999999994
3.046714 -0.039408935
3.047714 -0.039246448
3.048714 -0.039082795000000004
3.049714 -0.038917956000000004
3.050714 -0.038751919
3.051714 -0.038584662
3.052714 -0.038416171
3.053714 -0.038246426
3.054714 -0.038075409
3.055714 -0.037903103
3.056714 -0.037729493
3.057714 -0.037554564
3.058714 -0.037378308
3.059714 -0.037200717
3.060714 -0.037021787
3.061714 -0.036841515000000005
3.062714 -0.036659904
3.063714 -0.03647696
3.064714 -0.036292695
3.065714 -0.036107117
3.066714 -0.035920241000000006
3.067714 -0.035732082
3.068714 -0.03554266
3.069714 -0.035351989
3.070714 -0.035160090000000005
3.071714 -0.03496698
3.072714 -0.034772677
3.073714 -0.034577196
3.074714 -0.034380547
3.075714 -0.034182743
3.076714 -0.033983789
3.077714 -0.033783693999999996
3.078714 -0.033582456000000004
3.079714 -0.033380074
3.080714 -0.033176545
3.081714 -0.03297186
3.082714 -0.032766009
3.083714 -0.032558982
3.084714 -0.032350764
3.085714 -0.032141341999999996
3.086714 -0.0319307
3.087714 -0.031718827
3.088714 -0.031505708
3.089714 -0.031291333
3.090714 -0.031075690999999996
3.091714 -0.030858774
3.092714 -0.030640583
3.093714 -0.030421111000000004
3.094714 -0.030200364
3.095714 -0.029978348000000002
3.096714 -0.029755069000000002
3.097714 -0.029530542
3.098714 -0.029304781000000002
3.099714 -0.0290778
3.100714 -0.028849620000000003
3.101714 -0.028620262
3.102714 -0.028389745
3.103714 -0.028158093
3.104714 -0.027925323
3.105714 -0.027691456
3.106714 -0.027456513000000002
3.107714 -0.027220507
3.108714 -0.026983451000000002
3.109714 -0.026745355
3.110714 -0.026506232
3.111714 -0.026266082
3.112714 -0.02602491
3.113714 -0.025782717
3.114714 -0.025539496000000002
3.115714 -0.025295242
3.116714 -0.025049949
3.117714 -0.024803610999999996
3.118714 -0.024556214
3.119714 -0.024307752
3.120714 -0.024058216
3.121714 -0.023807595
3.122714 -0.023555885
3.123714 -0.023303082000000003
3.124714 -0.023049181999999998
3.125714 -0.022794187
3.126714 -0.022538100999999998
3.127714 -0.022280931
3.128714 -0.022022685
3.129714 -0.021763379
3.130714 -0.021503029
3.131714 -0.021241653
3.132714 -0.020979274000000003
3.133714 -0.020715912
3.134714 -0.020451593
3.135714 -0.020186343
3.136714 -0.019920184
3.137714 -0.019653141
3.138714 -0.019385238
3.139714 -0.019116494999999997
3.140714 -0.018846932
3.141714 -0.018576566
3.142714 -0.018305409999999998
3.143714 -0.018033475
3.144714 -0.017760770000000002
3.145714 -0.017487298000000002
3.146714 -0.017213063
3.147714 -0.016938063
3.148714 -0.016662293999999998
3.149714 -0.016385753
3.150714 -0.016108434999999997
3.151714 -0.015830332
3.152714 -0.015551437999999999
3.153714 -0.015271748
3.154714 -0.014991256
3.155714 -0.014709961
3.156714 -0.014427862000000001
3.157714 -0.014144961000000001
3.158714 -0.013861262
3.159714 -0.013576777
3.160714 -0.013291516000000001
3.161714 -0.013005493
3.162714 -0.012718729
3.163714 -0.012431243
3.164714 -0.012143059999999999
3.165714 -0.011854207
3.166714 -0.011564711
3.167714 -0.011274602
3.168714 -0.010983909
3.169714 -0.01069266
3.170714 -0.010400885
3.171714 -0.010108609999999999
3.172714 -0.0098158605
3.173714 -0.009522659099999999
3.174714 -0.0092290255
3.175714 -0.008934976399999999
3.176714 -0.0086405249
3.177714 -0.0083456813
3.178714 -0.008050452
3.179714 -0.007754840800000001
3.180714 -0.0074588483
3.181714 -0.007162473
3.182714 -0.006865711500000001
3.183714 -0.0065685592
3.184714 -0.0062710095999999995
3.185714 -0.0059730573
3.186714 -0.0056746972
3.187714 -0.005375925
3.188714 -0.005076738700000001
3.189714 -0.0047771383999999995
3.190714 -0.004477127
3.191714 -0.0041767107
3.192714 -0.0038758993
3.193714 -0.0035747063999999997
3.194714 -0.0032731485
3.195714 -0.0029712466
3.196714 -0.0026690244
3.197714 -0.0023665089
3.198714 -0.0020637295
3.199714 -0.0017607177
3.200714 -0.0014575066000000001
3.201714 -0.0011541298
3.202714 -0.0008506211999999999
3.203714 -0.00054701427
3.204714 -0.00024334108
3.205714 6.0367955e-05
3.206714 0.0003640848
3.207714 0.00066778421
3.208714 0.00097144402
3.209714 0.0012750455
3.210714 0.0015785732
3.211714 0.0018820155999999999
3.212714 0.0021853639
3.213714 0.0024886129
3.214714 0.00279176
3.215714 0.0030948049000000004
3.216714 0.0033977489000000002
3.217714 0.0037005945999999995
3.218714 0.0040033454
3.219714 0.0043060041
3.220714 0.0046085734
3.221714 0.0049110538
3.222714 0.005213445200000001
3.223714 0.0055157438
3.224714 0.0058179441
3.225714 0.0061200371000000005
3.226714 0.0064220105
3.227714 0.0067238492
3.228714 0.0070255344
3.229714 0.0073270443
3.230714 0.007628354099999999
3.231714 0.0079294376
3.232714 0.0082302649
3.233714 0.0085308064
3.234714 0.0088310306
3.235714 0.0091309055
3.236714 0.0094304
3.237714 0.0097294833
3.238714 0.010028126
3.239714 0.010326302
3.240714 0.010623987
3.241714 0.010921156
3.242714 0.011217793
3.243714 0.011513879999999999
3.244714 0.011809405
3.245714 0.012104357
3.246714 0.012398728000000001
3.247714 0.012692515000000001
3.248714 0.012985713999999999
3.249714 0.013278326
3.250714 0.013570348
3.251714 0.013861782000000001
3.252714 0.014152627999999999
3.253714 0.014442888000000001
3.254714 0.014732558
3.255714 0.015021637000000001
3.256714 0.015310118000000001
3.257714 0.015597994
3.258714 0.015885254999999997
3.259714 0.016171887
3.260714 0.016457874
3.261714 0.016743196
3.262714 0.017027832
3.263714 0.017311755999999998
3.264714 0.01759494
3.265714 0.017877357
3.266714 0.018158976
3.267714 0.018439766
3.268714 0.018719697
3.269714 0.018998739
3.270714 0.019276861
3.271714 0.019554037
3.272714 0.019830241
3.273714 0.02010545
3.274714 0.020379644
3.275714 0.020652806
3.276714 0.020924921
3.277714 0.021195979
3.278714 0.021465974
3.279714 0.021734899
3.280714 0.022002752
3.281714 0.022269531999999998
3.282714 0.022535241
3.283714 0.022799881
3.284714 0.023063454
3.285714 0.023325962999999998
3.286714 0.02358741
3.287714 0.023847796999999997
3.288714 0.024107119
3.289714 0.024365374999999998
3.290714 0.024622556999999996
3.291714 0.024878659
3.292714 0.025133666000000002
3.293714 0.025387562
3.294714 0.025640332000000002
3.295714 0.025891952000000003
3.296714 0.026142399
3.297714 0.02639165
3.298714 0.026639676
3.299714 0.026886447
3.300714 0.027131935000000003
3.301714 0.027376111
3.302714 0.027618947
3.303714 0.027860416000000002
3.304714 0.02810049
3.305714 0.028339148
3.306714 0.028576367
3.307714 0.028812129
3.308714 0.02904642
3.309714 0.029279231
3.310714 0.029510551
3.311714 0.029740375
3.312714 0.029968703000000003
3.313714 0.030195536
3.314714 0.030420871999999998
3.315714 0.030644717999999998
3.316714 0.030867079999999998
3.317714 0.031087964
3.318714 0.031307375
3.319714 0.031525318999999996
3.320714 0.031741799
3.321714 0.031956815
3.322714 0.032170367
3.323714 0.03238245
3.324714 0.032593057
3.325714 0.032802179
3.326714 0.033009803000000004
3.327714 0.033215914
3.328714 0.03342049
3.329714 0.033623507
3.330714 0.033824943
3.331714 0.034024769999999996
3.332714 0.034222960999999996
3.333714 0.034419490999999997
3.334714 0.034614326
3.335714 0.034807442
3.336714 0.034998811000000005
3.337714 0.035188408000000004
3.338714 0.035376212
3.339714 0.035562206
3.340714 0.035746372000000005
3.341714 0.035928699
3.342714 0.036109175
3.343714 0.036287797
3.344714 0.036464562
3.345714 0.036639473
3.346714 0.036812533
3.347714 0.036983751
3.348714 0.037153135
3.349714 0.037320695
3.350714 0.037486438
3.351714 0.03765038
3.352714 0.037812529000000004
3.353714 0.037972894
3.354714 0.038131484
3.355714 0.038288304
3.356714 0.038443357
3.357714 0.038596644
3.358714 0.038748161999999996
3.359714 0.038897901
3.360714 0.039045856
3.361714 0.039192013
3.362714 0.039336356
3.363714 0.039478869
3.364714 0.039619533
3.365714 0.039758327
3.366714 0.039895225
3.367714 0.040030209000000004
3.368714 0.040163253999999995
3.369714 0.040294341
3.370714 0.040423448
3.371714 0.040550556
3.372714 0.04067565
3.373714 0.040798716
3.374714 0.040919744
3.375714 0.041038726
3.376714 0.041155657
3.377714 0.041270535
3.378714 0.041383362
3.379714 0.041494143000000004
3.380714 0.041602881
3.381714 0.041709584
3.382714 0.041814262
3.383714 0.041916926
3.384714 0.042017584000000004
3.385714 0.042116245999999996
3.386714 0.04221292
3.387714 0.042307613
3.388714 0.042400326
3.389714 0.042491066
3.390714 0.042579832
3.391714 0.042666623
3.392714 0.042751431
3.393714 0.042834249
3.394714 0.042915068
3.395714 0.042993875
3.396714 0.043070654
3.397714 0.043145393000000004
3.398714 0.043218071
3.399714 0.043288674
3.400714 0.043357187
3.401714 0.043423593
3.402714 0.043487878
3.403714 0.043550029
3.404714 0.043610038
3.405714 0.043667899
3.406714 0.043723607000000005
3.407714 0.043777161
3.408714 0.043828564
3.409714 0.043877822000000004
3.410714 0.043924944
3.411714 0.043969944999999996
3.412714 0.044012838000000006
3.413714 0.044053639
3.414714 0.044092364
3.415714 0.044129038
3.416714 0.044163674
3.417714 0.044196296999999996
3.418714 0.044226919999999996
3.419714 0.044255564000000004
3.420714 0.044282241
3.421714 0.044306964
3.422714 0.044329744000000004
3.423714 0.044350585
3.424714 0.044369491000000004
3.425714 0.044386460999999995
3.426714 0.044401491
3.427714 0.044414573
3.428714 0.044425699
3.429714 0.044434854999999995
3.430714 0.044442026
3.431714 0.044447201000000006
3.432714 0.044450358999999995
3.433714 0.044451485
3.434714 0.044450563
3.435714 0.044447577
3.436714 0.044442511999999997
3.437714 0.044435362
3.438714 0.044426115
3.439714 0.044414768
3.440714 0.044401316
3.441714 0.044385763
3.442714 0.044368114
3.443714 0.044348379
3.444714 0.044326571999999995
3.445714 0.044302703
3.446714 0.044276795
3.447714 0.044248867
3.448714 0.04421894
3.449714 0.044187036
3.450714 0.04415318
3.451714 0.044117394
3.452714 0.044079698
3.453714 0.044040117000000004
3.454714 0.043998667
3.455714 0.043955364000000004
3.456714 0.043910224
3.457714 0.043863255999999996
3.458714 0.043814469
3.459714 0.043763866
3.460714 0.04371145
3.461714 0.043657221
3.462714 0.043601179000000004
3.463714 0.043543315
3.464714 0.043483623
3.465714 0.043422097
3.466714 0.043358732
3.467714 0.043293519
3.468714 0.043226453000000005
3.469714 0.043157526
3.470714 0.04308674
3.471714 0.043014091000000004
3.472714 0.042939579
3.473714 0.042863211000000005
3.474714 0.042784994
3.475714 0.042704938
3.476714 0.042623057
3.477714 0.042539366
3.478714 0.042453886
3.479714 0.042366631999999994
3.480714 0.042277630000000004
3.481714 0.042186899
3.482714 0.042094462
3.483714 0.042000343
3.484714 0.041904562
3.485714 0.041807143000000005
3.486714 0.0417081
3.487714 0.041607453
3.488714 0.041505214
3.489714 0.041401395
3.490714 0.041296001
3.491714 0.041189042
3.492714 0.041080517000000004
3.493714 0.040970428
3.494714 0.040858772
3.495714 0.040745543
3.496714 0.040630737
3.497714 0.040514348
3.498714 0.040396367
3.499714 0.040276788
3.500714 0.040155605999999996
3.501714 0.040032814
3.502714 0.039908412000000004
3.503714 0.039782398
3.504714 0.039654778
3.505714 0.039525554000000004
3.506714 0.039394738
3.507714 0.039262345
3.508714 0.039128389
3.509714 0.038992889999999995
3.510714 0.038855872
3.511714 0.038717361
3.512714 0.038577383
3.513714 0.038435971
3.514714 0.038293155
3.515714 0.038148966
3.516714 0.038003435
3.517714 0.037856592
3.518714 0.037708468
3.519714 0.03755909
3.520714 0.03740848
3.521714 0.037256662999999995
3.522714 0.037103656
3.523714 0.036949474999999996
3.524714 0.036794131
3.525714 0.036637633
3.526714 0.036479987
3.527714 0.036321193
3.528714 0.036161253
3.529714 0.036000163999999994
3.530714 0.035837918
3.531714 0.035674512
3.532714 0.035509942
3.533714 0.035344198
3.534714 0.035177279
3.535714 0.035009178
3.536714 0.034839893000000004
3.537714 0.034669425999999996
3.538714 0.034497777
3.539714 0.034324956
3.540714 0.034150967000000004
3.541714 0.033975826
3.542714 0.033799547
3.543714 0.033622148000000004
3.544714 0.033443648
3.545714 0.033264075000000004
3.546714 0.03308345
3.547714 0.032901802
3.548714 0.032719158000000005
3.549714 0.032535548000000004
3.550714 0.032350997
3.551714 0.032165535999999995
3.552714 0.031979187
3.553714 0.031791977
3.554714 0.031603928
3.555714 0.031415059
3.556714 0.031225389
3.557714 0.031034930999999998
3.558714 0.030843694999999997
3.559714 0.030651691000000002
3.560714 0.030458925
3.561714 0.030265399000000002
3.562714 0.03007112
3.563714 0.029876083
3.564714 0.02968029
3.565714 0.029483743
3.566714 0.029286440000000004
3.567714 0.029088379
3.568714 0.028889562
3.569714 0.028689994
3.570714 0.028489681
3.571714 0.028288629000000003
3.572714 0.028086848999999997
3.573714 0.027884357000000002
3.574714 0.027681168000000003
3.575714 0.027477304999999997
3.576714 0.027272786
3.577714 0.027067638999999998
3.578714 0.026861890000000003
3.579714 0.026655567
3.580714 0.0264487
3.581714 0.026241317
3.582714 0.026033452000000002
3.583714 0.025825133
3.584714 0.025616388
3.585714 0.025407245
3.586714 0.025197727000000003
3.587714 0.024987856000000003
3.588714 0.024777654000000003
3.589714 0.024567133999999997
3.590714 0.024356309
3.591714 0.02414519
3.592714 0.023933782
3.593714 0.023722093
3.594714 0.023510121000000002
3.595714 0.023297868
3.596714 0.023085331
3.597714 0.02287251
3.598714 0.022659398
3.599714 0.022445996
3.600714 0.0222323
3.601714 0.022018309
3.602714 0.021804025
3.603714 0.021589451
3.604714 0.021374594
3.605714 0.021159461
3.606714 0.020944067
3.607714 0.020728424999999998
3.608714 0.020512554
3.609714 0.020296477
3.610714 0.020080217
3.611714 0.019863798000000002
3.612714 0.019647251
3.613714 0.019430603
3.614714 0.019213886
3.615714 0.01899713
3.616714 0.018780364
3.617714 0.018563618
3.618714 0.018346918
3.619714 0.018130291
3.620714 0.01791376
3.621714 0.017697345
3.622714 0.017481062999999998
3.623714 0.017264928
3.624714 0.017048951
3.625714 0.01683314
3.626714 0.016617501
3.627714 0.016402037
3.628714 0.016186746999999998
3.629714 0.015971631
3.630714 0.015756684
3.631714 0.015541907
3.632714 0.015327293999999998
3.633714 0.015112844
3.634714 0.014898554999999999
3.635714 0.014684428
3.636714 0.014470463999999999
3.637714 0.014256669000000001
3.638714 0.014043049
3.639714 0.013829614999999998
3.640714 0.013616379999999999
3.641714 0.01340336
3.642714 0.013190575
3.643714 0.012978044
3.644714 0.012765789999999999
3.645714 0.012553838
3.646714 0.012342213999999999
3.647714 0.012130944000000001
3.648714 0.011920054999999999
3.649714 0.011709572
3.650714 0.011499519
3.651714 0.011289921000000001
3.652714 0.011080797
3.653714 0.010872168
3.654714 0.010664048
3.655714 0.01045645
3.656714 0.010249385
3.657714 0.010042858
3.658714 0.009836875
3.659714 0.0096314368
3.660714 0.0094265422
3.661714 0.0092221882
3.662714 0.009018370500000001
3.663714 0.008815083100000001
3.664714 0.0086123204
3.665714 0.008410076399999999
3.666714 0.0082083461
3.667714 0.0080071251
3.668714 0.0078064119999999996
3.669714 0.0076062061
3.670714 0.0074065094
3.671714 0.007207327899999999
3.672714 0.007008668799999999
3.673714 0.0068105437
3.674714 0.0066129658000000004
3.675714 0.0064159525
3.676714 0.006219523500000001
3.677714 0.0060236995
3.678714 0.0058285041000000004
3.679714 0.005633962100000001
3.680714 0.0054400989
3.681714 0.0052469404
3.682714 0.0050545121
3.683714 0.0048628383
3.684714 0.0046719422
3.685714 0.0044818450999999995
3.686714 0.0042925661999999995
3.687714 0.0041041214
3.688714 0.0039165247
3.689714 0.0037297865
3.690714 0.0035439141000000005
3.691714 0.0033589124
3.692714 0.0031747826
3.693714 0.0029915242
3.694714 0.0028091339
3.695714 0.0026276071
3.696714 0.0024469377
3.697714 0.0022671184
3.698714 0.0020881422
3.699714 0.0019100024
3.700714 0.0017326925
3.701714 0.001556208
3.702714 0.0013805457
3.703714 0.0012057047
3.704714 0.0010316861
3.705714 0.00085849388
3.706714 0.0006861342199999999
3.707714 0.00051461611
3.708714 0.00034395096
3.709714 0.00017415229000000002
3.710714 5.2355538999999995e-06
3.711714 -0.00016278225
3.712714 -0.00032988305
3.713714 -0.00049604819
3.714714 -0.00066125895
3.715714 -0.00082549705
3.716714 -0.00098874507
3.717714 -0.0011509871
3.718714 -0.001312209
3.719714 -0.0014723991000000001
3.720714 -0.0016315476
3.721714 -0.0017896482
3.722714 -0.0019466968000000002
3.723714 -0.0021026923
3.724714 -0.0022576363
3.725714 -0.0024115328
3.726714 -0.0025643882
3.727714 -0.0027162105
3.728714 -0.0028670092
3.729714 -0.0030167947
3.730714 -0.0031655778000000004
3.731714 -0.0033133692
3.732714 -0.0034601784
3.733714 -0.0036060143999999995
3.734714 -0.0037508841999999995
3.735714 -0.0038947921
3.736714 -0.0040377407
3.737714 -0.0041797295
3.738714 -0.004320755
3.739714 -0.004460810999999999
3.740714 -0.0045998880999999995
3.741714 -0.0047379745
3.742714 -0.0048750553
3.743714 -0.0050111139
3.744714 -0.005146132
3.745714 -0.0052800899999999994
3.746714 -0.0054129679
3.747714 -0.0055447454
3.748714 -0.0056754026
3.749714 -0.0058049212
3.750714 -0.005933284400000001
3.751714 -0.0060604776
3.752714 -0.0061864892
3.753714 -0.0063113097
3.754714 -0.006434934
3.755714 -0.006557359300000001
3.756714 -0.0066785869
3.757714 -0.0067986213
3.758714 -0.0069174705
3.759714 -0.0070351445
3.760714 -0.0071516566
3.761714 -0.007267022
3.762714 -0.007381256
3.763714 -0.0074943760000000005
3.764714 -0.0076063989
3.765714 -0.007717341199999999
3.766714 -0.0078272191
3.767714 -0.007936046300000001
3.768714 -0.0080438353
3.769714 -0.0081505947
3.770714 -0.0082563318
3.771714 -0.0083610503
3.772714 -0.0084647501
3.773714 -0.0085674284
3.774714 -0.0086690801
3.775714 -0.0087696964
3.776714 -0.0088692665
3.777714 -0.0089677771
3.778714 -0.0090652131
3.779714 -0.009161559100000001
3.780714 -0.0092567992
3.781714 -0.0093509174
3.782714 -0.0094438983
3.783714 -0.009535727400000001
3.784714 -0.009626392400000001
3.785714 -0.0097158831
3.786714 -0.0098041914
3.787714 -0.009891312199999999
3.788714 -0.0099772442
3.789714 -0.010061987
3.790714 -0.010145547
3.791714 -0.010227927999999999
3.792714 -0.010309140999999999
3.793714 -0.010389198
3.794714 -0.010468112
3.795714 -0.010545897
3.796714 -0.010622569
3.797714 -0.010698145000000001
3.798714 -0.010772641000000001
3.799714 -0.010846071
3.800714 -0.010918447999999999
3.801714 -0.010989786
3.802714 -0.011060094
3.803714 -0.011129380999999999
3.804714 -0.011197651999999999
3.805714 -0.011264910000000001
3.806714 -0.011331154
3.807714 -0.011396383
3.808714 -0.011460591000000001
3.809714 -0.011523774
3.810714 -0.011585923000000001
3.811714 -0.01164703
3.812714 -0.011707084
3.813714 -0.011766077
3.814714 -0.011823999
3.815714 -0.011880841000000001
3.816714 -0.011936598
3.817714 -0.011991265000000001
3.818714 -0.012044839
3.819714 -0.01209732
3.820714 -0.012148712
3.821714 -0.01219902
3.822714 -0.012248254
3.823714 -0.012296424999999998
3.824714 -0.012343547
3.825714 -0.012389637
3.826714 -0.012434714999999999
3.827714 -0.0124788
3.828714 -0.012521913
3.829714 -0.012564076
3.830714 -0.01260531
3.831714 -0.012645636
3.832714 -0.012685075
3.833714 -0.012723643
3.834714 -0.012761357
3.835714 -0.01279823
3.836714 -0.012834273
3.837714 -0.012869493
3.838714 -0.012903893
3.839714 -0.012937478
3.840714 -0.012970243
3.841714 -0.013002186
3.842714 -0.013033300999999999
3.843714 -0.013063579
3.844714 -0.01309301
3.845714 -0.013121583
3.846714 -0.013149287
3.847714 -0.013176112
3.848714 -0.013202046
3.849714 -0.013227081
3.850714 -0.01325121
3.851714 -0.013274427
3.852714 -0.01329673
3.853714 -0.013318118
3.854714 -0.013338595
3.855714 -0.013358167999999998
3.856714 -0.013376845
3.857714 -0.013394639000000002
3.858714 -0.013411565
3.859714 -0.013427639
3.860714 -0.013442882
3.861714 -0.013457314000000001
3.862714 -0.013470957
3.863714 -0.013483834
3.864714 -0.013495966
3.865714 -0.013507374
3.866714 -0.013518081999999999
3.867714 -0.013528105
3.868714 -0.013537462
3.869714 -0.013546167
3.870714 -0.013554232
3.871714 -0.013561665999999998
3.872714 -0.013568475
3.873714 -0.013574662
3.874714 -0.013580229999999999
3.875714 -0.013585175
3.876714 -0.013589495
3.877714 -0.013593184
3.878714 -0.013596237
3.879714 -0.013598646999999998
3.880714 -0.013600406
3.881714 -0.013601509000000001
3.882714 -0.013601950000000002
3.883714 -0.013601725
3.884714 -0.013600830999999999
3.885714 -0.01359927
3.886714 -0.013597045
3.887714 -0.013594160999999999
3.888714 -0.013590626
3.889714 -0.013586451
3.890714 -0.01358165
3.891714 -0.01357624
3.892714 -0.013570237
3.893714 -0.013563662999999998
3.894714 -0.013556538
3.895714 -0.013548883999999999
3.896714 -0.013540722
3.897714 -0.013532073
3.898714 -0.013522959000000001
3.899714 -0.013513399
3.900714 -0.013503409
3.901714 -0.013493004
3.902714 -0.013482197999999999
3.903714 -0.013470999
3.904714 -0.013459414
3.905714 -0.013447447999999999
3.906714 -0.013435101
3.907714 -0.013422371999999998
3.908714 -0.013409258
3.909714 -0.013395754
3.910714 -0.013381852
3.911714 -0.013367545
3.912714 -0.013352824
3.913714 -0.013337682
3.914714 -0.013322111000000001
3.915714 -0.013306105
3.916714 -0.013289660000000002
3.917714 -0.013272774
3.918714 -0.013255447
3.919714 -0.013237682
3.920714 -0.013219485
3.921714 -0.013200864
3.922714 -0.013181833
3.923714 -0.013162407
3.924714 -0.013142602
3.925714 -0.013122437999999998
3.926714 -0.013101938
3.927714 -0.013081123
3.928714 -0.013060018
3.929714 -0.013038646
3.930714 -0.01301703
3.931714 -0.012995195000000001
3.932714 -0.012973162
3.933714 -0.012950947999999999
3.934714 -0.012928572999999999
3.935714 -0.012906051000000002
3.936714 -0.012883392999999998
3.937714 -0.012860607000000001
3.938714 -0.012837699999999999
3.939714 -0.012814673999999998
3.940714 -0.012791529
3.941714 -0.012768264
3.942714 -0.012744872999999999
3.943714 -0.01272135
3.944714 -0.012697687
3.945714 -0.012673875999999999
3.946714 -0.012649908999999999
3.947714 -0.012625777
3.948714 -0.012601475
3.949714 -0.012576996
3.950714 -0.012552337
3.951714 -0.012527495999999999
3.952714 -0.012502474
3.953714 -0.012477275999999999
3.954714 -0.012451908
3.955714 -0.012426378
3.956714 -0.012400698
3.957714 -0.012374883000000001
3.958714 -0.012348949
3.959714 -0.012322913999999999
3.960714 -0.012296799
3.961714 -0.012270623
3.962714 -0.012244407999999998
3.963714 -0.012218174000000002
3.964714 -0.01219194
3.965714 -0.012165727
3.966714 -0.012139552
3.967714 -0.01211343
3.968714 -0.012087374
3.969714 -0.012061397
3.970714 -0.012035506
3.971714 -0.012009708000000001
3.972714 -0.011984006
3.973714 -0.0119584
3.974714 -0.011932891000000001
3.975714 -0.011907474
3.976714 -0.011882145
3.977714 -0.011856901
3.978714 -0.011831732999999999
3.979714 -0.011806636
3.980714 -0.011781605
3.981714 -0.011756633
3.982714 -0.011731718
3.983714 -0.011706857
3.984714 -0.011682051
3.985714 -0.011657299
3.986714 -0.011632608000000001
3.987714 -0.011607984
3.988714 -0.011583436
3.989714 -0.011558974
3.990714 -0.011534612999999999
3.991714 -0.011510367
3.992714 -0.011486253
3.993714 -0.011462288999999999
3.994714 -0.011438492
3.995714 -0.011414882
3.996714 -0.011391474
3.997714 -0.011368287
3.998714 -0.011345337
3.999714 -0.011322636
4.000714 -0.011300194999999999
4.001714 -0.011278025
4.002714 -0.011256132
4.003714 -0.011234519
4.004714 -0.011213187
4.005714 -0.011192136
4.006714 -0.01117136
4.007714 -0.011150854
4.008714 -0.011130609
4.009714 -0.011110617
4.010714 -0.011090866
4.011714 -0.011071345
4.012714 -0.011052044
4.013714 -0.011032952
4.014714 -0.011014059
4.015714 -0.010995359
4.016714 -0.010976844
4.017715 -0.010958513
4.018714 -0.010940362
4.019714 -0.010922395000000001
4.020714 -0.010904615999999999
4.021714 -0.010887032
4.022714 -0.010869654
4.023714 -0.010852495
4.024714 -0.010835568
4.025714 -0.010818891
4.026714 -0.010802481
4.027714 -0.010786358
4.028714 -0.010770541
4.029714 -0.010755048
4.030715 -0.010739899
4.031714 -0.01072511
4.032714 -0.010710696
4.033714 -0.010696671
4.034714 -0.010683046
4.035714 -0.010669828000000001
4.036714 -0.010657022
4.037714 -0.010644631
4.038714 -0.010632654
4.039714 -0.010621085
4.040714 -0.010609919
4.041714 -0.010599147
4.042714 -0.010588756999999999
4.043715 -0.010578737
4.044714 -0.010569073
4.045714 -0.010559751
4.046714 -0.010550756
4.047714 -0.010542075
4.048714 -0.010533695999999999
4.049714 -0.010525606
4.050714 -0.010517798
4.051714 -0.010510263
4.052714 -0.010502998
4.053714 -0.010496
4.054714 -0.010489272
4.055714 -0.010482817
4.056714 -0.010476641
4.057714 -0.010470753
4.058714 -0.010465163
4.059714 -0.010459885
4.060714 -0.01045493
4.061714 -0.010450315
4.062714 -0.010446051
4.063715 -0.010442153000000001
4.064714 -0.010438634
4.065714 -0.010435505000000001
4.066714 -0.010432776000000001
4.067714 -0.010430453999999999
4.068714 -0.010428544
4.069714 -0.010427048
4.070714 -0.010425966
4.071714 -0.010425295000000001
4.072714 -0.010425031
4.073714 -0.010425163000000001
4.074714 -0.010425683
4.075714 -0.01042658
4.076715 -0.010427839999999999
4.077714 -0.01042945
4.078714 -0.010431396
4.079714 -0.010433666000000001
4.080714 -0.010436245
4.081714 -0.010439123
4.082714 -0.010442291
4.083714 -0.010445739
4.084714 -0.010449464
4.085714 -0.010453461
4.086714 -0.010457731999999999
4.087714 -0.010462277
4.088714 -0.010467101
4.089714 -0.010472212
4.090714 -0.010477617
4.091714 -0.010483328
4.092714 -0.010489356
4.093714 -0.010495714
4.094714 -0.010502416
4.095714 -0.010509471
4.096714 -0.010516893000000001
4.097714 -0.010524692
4.098714 -0.010532877000000001
4.099714 -0.010541454
4.100714 -0.010550427000000001
4.101714 -0.010559796
4.102714 -0.01056956
4.103714 -0.010579715
4.104714 -0.010590253
4.105714 -0.010601163
4.106714 -0.010612433
4.107714 -0.010624047000000001
4.108714 -0.010635987999999999
4.109715 -0.010648237
4.110714 -0.010660776
4.111714 -0.010673585000000001
4.112714 -0.010686644
4.113714 -0.010699934999999999
4.114714 -0.010713439
4.115714 -0.010727143
4.116714 -0.010741031
4.117714 -0.010755091999999999
4.118714 -0.010769319
4.119714 -0.010783705
4.120714 -0.010798247
4.121714 -0.010812946
4.122715 -0.010827804
4.123714 -0.010842826
4.124714 -0.010858019
4.125714 -0.010873393
4.126714 -0.010888957999999999
4.127714 -0.010904724000000001
4.128714 -0.010920704
4.129714 -0.010936907
4.130714 -0.010953345
4.131714 -0.010970026
4.132714 -0.010986957
4.133714 -0.011004144
4.134714 -0.011021590999999999
4.135714 -0.011039297
4.136714 -0.01105726
4.137714 -0.011075477
4.138714 -0.011093938000000001
4.139714 -0.011112635000000001
4.140714 -0.011131555
4.141714 -0.011150685
4.142715 -0.011170009
4.143714 -0.01118951
4.144714 -0.011209171
4.145714 -0.011228974999999999
4.146714 -0.011248906000000001
4.147714 -0.011268944999999999
4.148714 -0.011289079
4.149714 -0.011309293
4.150714 -0.011329576000000001
4.151714 -0.011349918
4.152714 -0.011370311
4.153714 -0.01139075
4.154714 -0.011411231
4.155715 -0.011431755
4.156714 -0.011452323
4.157714 -0.011472937
4.158714 -0.011493600999999999
4.159714 -0.011514321000000001
4.160714 -0.011535102
4.161714 -0.011555952000000001
4.162714 -0.011576874000000001
4.163714 -0.011597874000000001
4.164714 -0.011618957
4.165714 -0.011640124
4.166714 -0.011661376000000001
4.167714 -0.01168271
4.168715 -0.011704124
4.169714 -0.01172561
4.170714 -0.011747159
4.171714 -0.01176876
4.172714 -0.011790399
4.173714 -0.011812062
4.174714 -0.011833729999999999
4.175714 -0.011855385999999999
4.176714 -0.011877011
4.177714 -0.011898584
4.178714 -0.011920087000000001
4.179714 -0.011941502
4.180714 -0.011962809999999999
4.181714 -0.011983996
4.182714 -0.012005046
4.183714 -0.012025949
4.184714 -0.012046694
4.185714 -0.012067275
4.186714 -0.01208769
4.187714 -0.012107935
4.188715 -0.012128013
4.189714 -0.012147927
4.190714 -0.012167683
4.191714 -0.012187287
4.192714 -0.012206748
4.193714 -0.012226075
4.194714 -0.012245277
4.195714 -0.012264360000000002
4.196714 -0.012283334
4.197714 -0.012302205
4.198714 -0.012320975999999999
4.199714 -0.012339649000000001
4.200714 -0.012358224
4.201715 -0.012376698
4.202714 -0.012395063999999999
4.203714 -0.012413312
4.204714 -0.012431428999999999
4.205714 -0.012449402
4.206714 -0.012467212
4.207714 -0.012484839000000001
4.208714 -0.012502262000000002
4.209714 -0.012519458
4.210714 -0.012536404
4.211714 -0.012553074
4.212714 -0.012569447
4.213714 -0.012585497000000001
4.214714 -0.012601206
4.215714 -0.012616552999999999
4.216714 -0.012631518000000001
4.217714 -0.012646087
4.218714 -0.012660247999999999
4.219714 -0.012673989
4.220714 -0.012687304
4.221714 -0.012700188
4.222714 -0.012712639
4.223714 -0.012724656999999999
4.224714 -0.012736245
4.225714 -0.012747406000000001
4.226714 -0.012758145999999998
4.227714 -0.01276847
4.228714 -0.012778385000000001
4.229714 -0.012787894000000001
4.230714 -0.012797005
4.231714 -0.012805720000000001
4.232714 -0.012814042999999999
4.233714 -0.012821972
4.234715 -0.012829505
4.235714 -0.012836640000000002
4.236714 -0.012843368999999999
4.237714 -0.012849685
4.238714 -0.012855575
4.239714 -0.012861026
4.240714 -0.012866025000000001
4.241714 -0.012870555
4.242714 -0.0128746
4.243714 -0.012878141999999999
4.244714 -0.012881163
4.245714 -0.012883647
4.246714 -0.012885577
4.247715 -0.012886937
4.248714 -0.012887715999999999
4.249714 -0.012887902000000001
4.250714 -0.012887486
4.251714 -0.01288646
4.252714 -0.01288482
4.253714 -0.012882566
4.254714 -0.012879696
4.255714 -0.012876213000000001
4.256714 -0.012872120999999999
4.257714 -0.012867425000000002
4.258714 -0.012862130999999999
4.259714 -0.012856246000000002
4.260714 -0.012849778
4.261714 -0.012842733
4.262714 -0.012835116999999998
4.263714 -0.012826933
4.264714 -0.012818184
4.265714 -0.012808871999999999
4.266714 -0.012798996
4.267715 -0.012788549
4.268714 -0.012777525999999999
4.269714 -0.012765918000000001
4.270714 -0.012753713
4.271714 -0.012740897
4.272714 -0.012727454000000001
4.273714 -0.012713367000000001
4.274714 -0.012698615
4.275714 -0.012683179999999999
4.276714 -0.012667039
4.277714 -0.012650173
4.278714 -0.012632563
4.279714 -0.012614186999999999
4.280715 -0.012595029
4.281714 -0.012575072
4.282714 -0.012554303999999999
4.283714 -0.012532713
4.284714 -0.012510289999999999
4.285714 -0.012487029
4.286714 -0.012462926999999999
4.287714 -0.012437982000000002
4.288714 -0.012412196
4.289714 -0.012385572
4.290714 -0.012358117
4.291714 -0.012329838000000001
4.292714 -0.012300743
4.293715 -0.012270841000000001
4.294714 -0.012240141
4.295714 -0.012208651999999999
4.296714 -0.012176382999999999
4.297714 -0.012143341
4.298714 -0.012109531
4.299714 -0.012074957
4.300714 -0.012039620000000001
4.301714 -0.012003521
4.302714 -0.011966655
4.303714 -0.011929019
4.304714 -0.011890605
4.305714 -0.011851404
4.306714 -0.011811406
4.307714 -0.011770598
4.308714 -0.011728967
4.309714 -0.011686501
4.310714 -0.011643183
4.311714 -0.011599003
4.312714 -0.011553945999999999
4.313715 -0.011508001
4.314714 -0.011461158
4.315714 -0.011413409
4.316714 -0.011364747
4.317714 -0.011315167
4.318714 -0.011264668
4.319714 -0.01121325
4.320714 -0.011160914000000001
4.321714 -0.011107666
4.322714 -0.011053511
4.323714 -0.010998456
4.324714 -0.010942509
4.325714 -0.010885679
4.326715 -0.010827973999999999
4.327714 -0.010769403
4.328714 -0.010709975
4.329714 -0.010649695
4.330714 -0.010588568
4.331714 -0.010526598
4.332714 -0.010463786
4.333714 -0.010400131
4.334714 -0.010335628999999999
4.335714 -0.010270274000000001
4.336714 -0.010204058
4.337714 -0.010136971
4.338714 -0.010069001
4.339714 -0.010000134
4.340714 -0.009930354300000001
4.341714 -0.009859648
4.342714 -0.0097879987
4.343714 -0.0097153905
4.344714 -0.0096418087
4.345714 -0.0095672403
4.346714 -0.009491673700000001
4.347714 -0.0094150993
4.348714 -0.00933751
4.349714 -0.0092589013
4.350714 -0.0091792717
4.351714 -0.009098623600000001
4.352714 -0.009016961799999999
4.353714 -0.008934293900000001
4.354714 -0.008850629799999999
4.355714 -0.008765983500000001
4.356714 -0.0086803695
4.357714 -0.0085938045
4.358714 -0.008506306
4.359715 -0.008417893000000001
4.360714 -0.0083285842
4.361714 -0.008238398000000001
4.362714 -0.008147351
4.363714 -0.0080554593
4.364714 -0.0079627367
4.365714 -0.0078691948
4.366714 -0.0077748417
4.367714 -0.0076796838
4.368714 -0.0075837241
4.369714 -0.0074869633
4.370714 -0.0073893978
4.371714 -0.0072910232
4.372715 -0.0071918308
4.373714 -0.0070918119
4.374714 -0.0069909554
4.375714 -0.0068892485
4.376714 -0.006786678599999999
4.377714 -0.0066832326
4.378714 -0.0065788983
4.379714 -0.0064736647
4.380714 -0.0063675215999999995
4.381714 -0.006260460200000001
4.382714 -0.006152474799999999
4.383714 -0.006043561
4.384714 -0.0059337181
4.385714 -0.0058229473999999995
4.386714 -0.0057112531
4.387714 -0.0055986417
4.388714 -0.005485121799999999
4.389714 -0.0053707045
4.390714 -0.005255402
4.391714 -0.0051392282
4.392715 -0.0050221981
4.393714 -0.0049043261
4.394714 -0.0047856276
4.395714 -0.0046661175
4.396714 -0.0045458091
4.397714 -0.004424715
4.398714 -0.0043028464
4.399714 -0.0041802126
4.400714 -0.0040568207999999994
4.401714 -0.0039326769
4.402714 -0.003807784
4.403714 -0.0036821442
4.404714 -0.0035557576
4.405715 -0.0034286229000000004
4.406714 -0.0033007374
4.407714 -0.0031720985
4.408714 -0.0030427022
4.409714 -0.0029125451
4.410714 -0.0027816246
4.411714 -0.0026499385000000003
4.412714 -0.0025174861
4.413714 -0.0023842684000000003
4.414714 -0.0022502881999999997
4.415714 -0.0021155505
4.416714 -0.0019800626
4.417714 -0.0018438338999999999
4.418715 -0.0017068763999999999
4.419714 -0.001569204
4.420714 -0.0014308327
4.421714 -0.0012917802
4.422714 -0.0011520658
4.423714 -0.0010117092999999998
4.424714 -0.00087073158
4.425714 -0.00072915332
4.426714 -0.00058699488
4.427714 -0.00044427579000000004
4.428714 -0.00030101439
4.429714 -0.00015722734000000001
4.430714 -1.292932e-05
4.431714 0.00013186719
4.432714 0.00027715218
4.433714 0.00042291812999999996
4.434714 0.00056915997
4.435714 0.00071587519
4.436714 0.0008630634499999999
4.437714 0.0010107266
4.438715 0.0011588683
4.439714 0.0013074933
4.440714 0.0014566074
4.441714 0.0016062168999999998
4.442714 0.0017563279000000001
4.443714 0.0019069461000000001
4.444714 0.0020580763
4.445714 0.0022097215999999998
4.446714 0.0023618836999999998
4.447714 0.0025145619
4.448714 0.0026677529999999997
4.449714 0.0028214512
4.450714 0.0029756483999999997
4.451715 0.0031303331
4.452714 0.0032854918
4.453714 0.0034411078
4.454714 0.0035971625000000003
4.455714 0.0037536356
4.456714 0.0039105045
4.457714 0.0040677455999999996
4.458714 0.0042253349
4.459714 0.0043832475000000004
4.460714 0.0045414592
4.461714 0.0046999456
4.462714 0.004858684
4.463714 0.0050176524
4.464714 0.0051768311
4.465714 0.0053362019
4.466714 0.0054957491
4.467714 0.0056554589
4.468714 0.00581532
4.469714 0.0059753234
4.470714 0.006135461399999999
4.471714 0.006295729700000001
4.472714 0.0064561238000000005
4.473714 0.0066166416
4.474714 0.0067772824
4.475714 0.006938043999999999
4.476714 0.0070989263
4.477714 0.0072599280000000006
4.478714 0.0074210468
4.479714 0.0075822791
4.480714 0.0077436212
4.481714 0.007905066
4.482714 0.008066605400000001
4.483714 0.0082282291
4.484715 0.0083899249
4.485714 0.008551678200000001
4.486714 0.008713472199999999
4.487714 0.008875288799999999
4.488714 0.009037109
4.489714 0.009198911
4.490714 0.009360674400000001
4.491714 0.0095223768
4.492714 0.009683996200000001
4.493714 0.009845510799999999
4.494714 0.010006899999999999
4.495714 0.010168146
4.496714 0.010329229
4.497715 0.010490134
4.498714 0.010650846
4.499714 0.010811354
4.500714 0.010971649
4.501714 0.011131723
4.502714 0.011291571
4.503714 0.011451189
4.504714 0.011610574
4.505714 0.011769727
4.506714 0.011928646
4.507714 0.012087332000000001
4.508714 0.012245786
4.509714 0.012404005999999999
4.510714 0.01256199
4.511714 0.012719737
4.512714 0.012877242
4.513714 0.013034493999999999
4.514714 0.013191487
4.515714 0.013348206999999999
4.516714 0.01350464
4.517715 0.013660768
4.518714 0.013816568999999999
4.519714 0.013972021
4.520714 0.014127098
4.521714 0.014281773000000001
4.522714 0.014436017999999998
4.523714 0.014589803
4.524714 0.014743096999999998
4.525714 0.014895868999999999
4.526714 0.015048089999999998
4.527714 0.015199732
4.528714 0.015350764000000001
4.529714 0.015501164
4.530715 0.015650906
4.531714 0.01579997
4.532714 0.015948339
4.533714 0.016095996
4.534714 0.016242929
4.535714 0.016389129
4.536714 0.01653459
4.537714 0.016679308
4.538714 0.016823280000000003
4.539714 0.016966507
4.540714 0.017108991
4.541714 0.017250731999999998
4.542714 0.017391735000000002
4.543715 0.017531999
4.544714 0.017671529000000002
4.545714 0.017810325
4.546714 0.017948386
4.547714 0.018085711
4.548714 0.018222295
4.549714 0.018358132000000003
4.550714 0.018493213
4.551714 0.018627525
4.552714 0.018761057
4.553714 0.018893792
4.554714 0.019025714
4.555714 0.019156802
4.556714 0.019287036
4.557714 0.019416395
4.558714 0.019544858
4.559714 0.019672402000000002
4.560714 0.019799007
4.561714 0.019924651
4.562714 0.020049314
4.563715 0.02017298
4.564714 0.020295629
4.565714 0.020417247
4.566714 0.020537821
4.567714 0.02065734
4.568714 0.020775796
4.569714 0.020893179
4.570714 0.021009483
4.571714 0.021124704
4.572714 0.021238836
4.573714 0.021351877000000002
4.574714 0.021463822
4.575714 0.021574667000000002
4.576715 0.021684407
4.577714 0.021793038
4.578714 0.021900552
4.579714 0.022006943
4.580714 0.022112198
4.581714 0.022216307
4.582714 0.022319256
4.583714 0.022421029000000002
4.584714 0.022521609
4.585714 0.022620976
4.586714 0.022719109
4.587714 0.022815989
4.588714 0.022911591999999998
4.589714 0.023005895
4.590714 0.023098876
4.591714 0.023190511
4.592714 0.02328078
4.593714 0.02336966
4.594714 0.023457132999999998
4.595714 0.023543183
4.596714 0.023627793
4.597714 0.023710953
4.598714 0.023792651
4.599714 0.023872878
4.600714 0.023951632
4.601714 0.024028907
4.602714 0.024104703
4.603714 0.024179021000000002
4.604714 0.024251863999999998
4.605714 0.024323235
4.606714 0.02439314
4.607714 0.024461583
4.608714 0.024528569
4.609715 0.024594099
4.610714 0.024658180000000002
4.611714 0.024720814
4.612714 0.024781999
4.613714 0.024841734999999997
4.614714 0.024900018000000003
4.615714 0.024956843
4.616714 0.025012202
4.617714 0.025066081
4.618714 0.025118470999999996
4.619714 0.025169353
4.620714 0.025218714
4.621714 0.025266534
4.622715 0.025312798
4.623714 0.025357484
4.624714 0.025400572000000003
4.625714 0.025442045
4.626714 0.025481882
4.627714 0.025520065999999998
4.628714 0.025556583
4.629714 0.025591417
4.630714 0.025624555000000004
4.631714 0.025655987
4.632714 0.025685705
4.633714 0.025713706
4.634714 0.025739981000000002
4.635714 0.025764533000000003
4.636714 0.025787359000000003
4.637714 0.025808459
4.638714 0.025827839
4.639714 0.025845502000000003
4.640714 0.025861451
4.641714 0.025875688999999997
4.642715 0.025888217999999998
4.643714 0.025899045
4.644714 0.025908168999999998
4.645714 0.02591559
4.646714 0.025921309000000003
4.647714 0.025925319999999998
4.648714 0.025927619000000002
4.649714 0.025928197999999996
4.650714 0.025927051
4.651714 0.025924164
4.652714 0.025919528
4.653714 0.025913127999999997
4.654714 0.025904949999999996
4.655715 0.025894979000000002
4.656714 0.025883198
4.657714 0.025869595
4.658714 0.025854155
4.659714 0.025836864
4.660714 0.025817714
4.661714 0.025796692
4.662714 0.025773791
4.663714 0.025749009
4.664714 0.025722341
4.665714 0.025693787
4.666714 0.025663352999999996
4.667714 0.025631042
4.668715 0.025596863
4.669714 0.025560826
4.670714 0.025522945
4.671714 0.025483230000000003
4.672714 0.025441698000000002
4.673714 0.025398362999999997
4.674714 0.025353236999999997
4.675714 0.025306339
4.676714 0.025257680999999997
4.677714 0.02520727
4.678714 0.025155122000000002
4.679714 0.025101242
4.680714 0.025045633
4.681714 0.024988301
4.682714 0.024929246999999998
4.683714 0.024868466000000002
4.684714 0.024805953999999998
4.685714 0.024741705000000003
4.686714 0.024675708999999997
4.687714 0.024607954999999997
4.688715 0.024538434999999997
4.689714 0.024467133
4.690714 0.024394036
4.691714 0.024319132
4.692714 0.024242407
4.693714 0.024163851
4.694714 0.024083455
4.695714 0.024001210000000002
4.696714 0.02391711
4.697714 0.023831152
4.698714 0.023743334
4.699714 0.023653657
4.700714 0.023562125
4.701715 0.023468744
4.702714 0.023373522
4.703714 0.023276469
4.704714 0.023177595999999998
4.705714 0.023076918000000002
4.706714 0.022974447000000002
4.707714 0.022870199
4.708714 0.022764186999999998
4.709714 0.022656425
4.710714 0.02254693
4.711714 0.022435711
4.712714 0.022322782
4.713714 0.022208152000000002
4.714714 0.022091831
4.715714 0.021973827
4.716714 0.021854143
4.717714 0.021732786
4.718714 0.021609757
4.719714 0.021485059
4.720714 0.021358691
4.721714 0.021230655
4.722714 0.021100949
4.723714 0.020969573
4.724714 0.020836529
4.725714 0.020701818
4.726714 0.020565442
4.727714 0.020427404
4.728714 0.020287707999999998
4.729714 0.020146364
4.730714 0.020003378
4.731714 0.019858762999999998
4.732714 0.019712531
4.733714 0.019564695
4.734715 0.019415273
4.735714 0.019264280999999998
4.736714 0.019111737
4.737714 0.018957662
4.738714 0.018802073
4.739714 0.018644989
4.740714 0.018486429999999998
4.741714 0.018326414
4.742714 0.018164958
4.743714 0.018002075000000003
4.744714 0.017837781
4.745714 0.017672086
4.746714 0.017505001
4.747715 0.017336532
4.748714 0.017166685
4.749714 0.016995463
4.750714 0.016822868
4.751714 0.016648902
4.752714 0.016473561
4.753714 0.016296846
4.754714 0.016118752
4.755714 0.015939276999999998
4.756714 0.01575842
4.757714 0.015576178999999999
4.758714 0.015392555
4.759714 0.015207546
4.760714 0.015021155999999999
4.761714 0.014833391
4.762714 0.014644259
4.763714 0.014453767999999999
4.764714 0.014261932
4.765714 0.014068764999999999
4.766714 0.013874286
4.767715 0.013678514000000001
4.768714 0.013481471000000002
4.769714 0.013283178999999999
4.770714 0.013083665000000001
4.771714 0.012882955000000001
4.772714 0.012681074
4.773714 0.012478053000000001
4.774714 0.012273918
4.775714 0.012068693
4.776714 0.011862408
4.777714 0.011655084000000001
4.778714 0.011446747
4.779714 0.011237416
4.780715 0.011027112
4.781714 0.010815853
4.782714 0.010603653999999999
4.783714 0.010390528999999999
4.784714 0.01017649
4.785714 0.009961547000000001
4.786714 0.0097457094
4.787714 0.009528984800000001
4.788714 0.0093113806
4.789714 0.0090929025
4.790714 0.008873557800000001
4.791714 0.008653353899999999
4.792714 0.008432297200000001
4.793715 0.0082103965
4.794714 0.0079876612
4.795714 0.0077641023
4.796714 0.007539732899999999
4.797714 0.007314566800000001
4.798714 0.0070886192
4.799714 0.0068619082999999996
4.800714 0.0066344532
4.801714 0.006406273299999999
4.802714 0.006177390600000001
4.803714 0.0059478280000000005
4.804714 0.0057176076
4.805714 0.0054867531
4.806714 0.005255287
4.807714 0.0050232324
4.808714 0.004790610900000001
4.809714 0.0045574438
4.810714 0.0043237501999999995
4.811714 0.0040895487
4.812714 0.0038548557999999998
4.813715 0.0036196862999999997
4.814714 0.0033840536999999995
4.815714 0.0031479696
4.816714 0.0029114448000000003
4.817714 0.0026744882999999997
4.818714 0.0024371086
4.819714 0.0021993131999999997
4.820714 0.0019611094
4.821714 0.0017225049
4.822714 0.0014835075
4.823714 0.0012441258
4.824714 0.0010043699
4.825714 0.00076425122
4.826715 0.00052378291
4.827714 0.0002829803
4.828714 4.1860733e-05
4.829714 -0.00019955604999999997
4.830714 -0.00044124795
4.831714 -0.00068319068
4.832714 -0.0009253577400000001
4.833714 -0.0011677208000000002
4.834714 -0.0014102497
4.835714 -0.0016529129
4.836714 -0.0018956781999999999
4.837714 -0.0021385122
4.838714 -0.002381382
4.839714 -0.0026242546
4.840714 -0.0028670976
4.841714 -0.00310988
4.842714 -0.0033525725
4.843714 -0.0035951470999999995
4.844714 -0.003837578
4.845714 -0.0040798423
4.846714 -0.0043219192
4.847714 -0.0045637902
4.848714 -0.00480544
4.849714 -0.0050468549
4.850714 -0.0052880237
4.851714 -0.0055289376000000005
4.852714 -0.005769588500000001
4.853714 -0.0060099700999999995
4.854714 -0.0062500774
4.855714 -0.0064899046
4.856714 -0.0067294473
4.857714 -0.0069686997
4.858714 -0.0072076546
4.859715 -0.0074463052
4.860714 -0.007684642300000001
4.861714 -0.007922654900000001
4.862714 -0.0081603292
4.863714 -0.0083976505
4.864714 -0.0086346015
4.865714 -0.0088711633
4.866714 -0.0091073132
4.867714 -0.0093430288
4.868714 -0.0095782845
4.869714 -0.0098130535
4.870714 -0.010047309
4.871714 -0.010281022
4.872715 -0.010514165
4.873714 -0.010746709
4.874714 -0.010978626
4.875714 -0.011209888000000001
4.876714 -0.011440470000000001
4.877714 -0.011670346
4.878714 -0.011899493
4.879714 -0.012127888
4.880714 -0.01235551
4.881714 -0.012582343
4.882714 -0.012808366
4.883714 -0.013033565
4.884714 -0.013257925
4.885714 -0.013481433000000001
4.886714 -0.013704074
4.887714 -0.013925838
4.888714 -0.014146711
4.889714 -0.014366682
4.890714 -0.014585738
4.891714 -0.014803864000000002
4.892715 -0.015021047000000001
4.893714 -0.015237271
4.894714 -0.015452519999999999
4.895714 -0.015666775
4.896714 -0.015880018
4.897714 -0.016092225
4.898714 -0.016303376
4.899714 -0.016513448
4.900714 -0.016722416
4.901714 -0.016930256
4.902714 -0.017136941
4.903714 -0.017342445999999997
4.904714 -0.017546746000000002
4.905715 -0.017749816
4.906714 -0.017951632999999998
4.907714 -0.018152171
4.908714 -0.018351412
4.909714 -0.018549334
4.910714 -0.018745918
4.911714 -0.018941151
4.912714 -0.019135016
4.913714 -0.019327502
4.914714 -0.019518597000000002
4.915714 -0.019708293
4.916714 -0.019896583
4.917714 -0.020083462
4.918715 -0.020268925
4.919714 -0.020452967000000002
4.920714 -0.020635584999999998
4.921714 -0.020816775
4.922714 -0.020996534
4.923714 -0.021174854
4.924714 -0.021351732999999998
4.925714 -0.021527162
4.926714 -0.021701133
4.927714 -0.021873636
4.928714 -0.022044659
4.929714 -0.022214187
4.930714 -0.022382203
4.931714 -0.022548692000000002
4.932714 -0.022713632
4.933714 -0.022877002
4.934714 -0.023038780000000002
4.935714 -0.023198941
4.936714 -0.023357462
4.937714 -0.023514319
4.938715 -0.023669488
4.939714 -0.023822942
4.940714 -0.023974660000000002
4.941714 -0.024124619
4.942714 -0.024272797999999998
4.943714 -0.024419179
4.944714 -0.024563740999999997
4.945714 -0.024706469
4.946714 -0.024847349
4.947714 -0.024986369
4.948714 -0.025123521000000003
4.949714 -0.025258795000000004
4.950714 -0.025392184
4.951715 -0.025523684
4.952714 -0.025653289
4.953714 -0.025780997
4.954714 -0.025906804
4.955714 -0.026030710000000002
4.956714 -0.026152711
4.957714 -0.026272805
4.958714 -0.026390986999999998
4.959714 -0.026507251000000003
4.960714 -0.026621594000000002
4.961714 -0.026734007
4.962714 -0.026844483
4.963714 -0.026953011000000002
4.964714 -0.02705958
4.965714 -0.027164177
4.966714 -0.027266785
4.967714 -0.027367393999999996
4.968714 -0.027465983
4.969714 -0.027562541
4.970714 -0.027657046999999997
4.971714 -0.027749483999999998
4.972714 -0.027839837
4.973714 -0.027928091000000002
4.974714 -0.028014233000000003
4.975714 -0.028098247
4.976714 -0.028180124
4.977714 -0.028259854
4.978714 -0.028337427999999998
4.979714 -0.028412839
4.980714 -0.028486084000000002
4.981714 -0.028557164000000003
4.982714 -0.028626077
4.983714 -0.028692823
4.984715 -0.028757405
4.985714 -0.028819827
4.986714 -0.028880095
4.987714 -0.028938211999999998
4.988714 -0.028994182000000004
4.989714 -0.029048009
4.990714 -0.029099701
4.991714 -0.029149256000000002
4.992714 -0.029196677
4.993714 -0.029241963000000003
4.994714 -0.029285112000000002
4.995714 -0.029326123000000003
4.996714 -0.029364988
4.997715 -0.029401702000000002
4.998714 -0.029436254000000002
4.999714 -0.029468635
5.000714 -0.029498833000000002
5.001714 -0.029526834000000002
5.002714 -0.029552626
5.003714 -0.029576194
5.004714 -0.029597525
5.005714 -0.029616602000000002
5.006714 -0.029633415
5.007714 -0.029647952999999998
5.008714 -0.029660199999999998
5.009714 -0.029670150000000003
5.010714 -0.029677793
5.011714 -0.029683122
5.012714 -0.029686134
5.013714 -0.029686827
5.014714 -0.029685197000000003
5.015714 -0.029681248
5.016714 -0.029674979
5.017715 -0.029666395999999998
5.018714 -0.029655502000000004
5.019714 -0.029642303999999998
5.020714 -0.029626809
5.021714 -0.029609022999999998
5.022714 -0.029588956
5.023714 -0.029566613000000002
5.024714 -0.029542000000000002
5.025714 -0.029515123
5.026714 -0.029485984000000003
5.027714 -0.029454592999999998
5.028714 -0.029420949000000002
5.029714 -0.029385055
5.030715 -0.029346911000000003
5.031714 -0.029306518
5.032714 -0.029263872
5.033714 -0.029218974
5.034714 -0.02917182
5.035714 -0.029122407000000003
5.036714 -0.029070736
5.037714 -0.029016801000000002
5.038714 -0.028960605
5.039714 -0.028902141000000003
5.040714 -0.028841413
5.041714 -0.028778421
5.042714 -0.028713167
5.043715 -0.028645658
5.044714 -0.028575896
5.045714 -0.028503890000000004
5.046714 -0.028429649
5.047714 -0.028353181999999998
5.048714 -0.028274498999999998
5.049714 -0.028193614
5.050714 -0.02811054
5.051714 -0.028025289000000002
5.052714 -0.027937876
5.053714 -0.027848314
5.054714 -0.027756617
5.055714 -0.027662795
5.056714 -0.027566863
5.057714 -0.027468829999999996
5.058714 -0.027368704
5.059714 -0.027266494
5.060714 -0.027162205999999998
5.061714 -0.027055843000000003
5.062714 -0.026947408000000003
5.063715 -0.026836904
5.064714 -0.02672433
5.065714 -0.026609684999999998
5.066714 -0.026492967
5.067714 -0.026374173
5.068714 -0.026253302
5.069714 -0.02613035
5.070714 -0.026005313999999998
5.071714 -0.025878191999999998
5.072714 -0.025748982
5.073714 -0.025617685999999997
5.074714 -0.025484306
5.075714 -0.025348846
5.076715 -0.02521131
5.077714 -0.025071707000000002
5.078714 -0.024930047
5.079714 -0.024786341
5.080714 -0.024640604
5.081714 -0.024492852
5.082714 -0.024343102999999998
5.083714 -0.024191377
5.084714 -0.024037694999999998
5.085714 -0.023882078
5.086714 -0.023724551
5.087714 -0.023565136
5.088714 -0.023403857
5.089714 -0.023240737
5.090714 -0.023075799
5.091714 -0.022909064
5.092714 -0.022740554
5.093714 -0.022570288
5.094714 -0.022398285
5.095714 -0.022224561
5.096714 -0.02204913
5.097714 -0.021872007000000002
5.098714 -0.021693205
5.099714 -0.021512732
5.100714 -0.021330599000000002
5.101714 -0.021146814
5.102714 -0.020961386
5.103714 -0.020774321000000002
5.104714 -0.020585627000000002
5.105714 -0.02039531
5.106714 -0.020203379
5.107714 -0.020009841
5.108714 -0.019814706
5.109715 -0.019617981
5.110714 -0.019419681
5.111714 -0.019219815
5.112714 -0.019018397
5.113714 -0.018815442999999998
5.114714 -0.018610968
5.115714 -0.018404989
5.116714 -0.018197524
5.117714 -0.017988592
5.118714 -0.01777821
5.119714 -0.017566401
5.120714 -0.017353181999999998
5.121714 -0.017138573
5.122715 -0.016922594
5.123714 -0.016705263
5.124714 -0.016486598
5.125714 -0.016266617
5.126714 -0.016045335
5.127714 -0.015822766999999998
5.128714 -0.015598928000000001
5.129714 -0.015373831000000001
5.130714 -0.015147487
5.131714 -0.014919911
5.132714 -0.014691112000000001
5.133714 -0.014461100999999999
5.134714 -0.014229889
5.135714 -0.013997487000000001
5.136714 -0.013763906999999999
5.137714 -0.013529161999999999
5.138714 -0.013293262
5.139714 -0.013056223999999998
5.140714 -0.012818063000000001
5.141714 -0.012578797999999999
5.142715 -0.012338445
5.143714 -0.012097027
5.144714 -0.011854565000000001
5.145714 -0.011611083
5.146714 -0.011366606999999999
5.147714 -0.011121164
5.148714 -0.010874779999999999
5.149714 -0.010627486
5.150714 -0.010379309
5.151714 -0.01013028
5.152714 -0.0098804288
5.153714 -0.0096297837
5.154714 -0.0093783732
5.155715 -0.0091262242
5.156714 -0.0088733635
5.157714 -0.0086198153
5.158714 -0.0083656021
5.159714 -0.008110744999999999
5.160714 -0.0078552628
5.161714 -0.0075991724000000005
5.162714 -0.0073424897000000005
5.163714 -0.007085227800000001
5.164714 -0.0068273992
5.165714 -0.0065690139
5.166714 -0.0063100822
5.167714 -0.0060506129
5.168715 -0.0057906145
5.169714 -0.005530096
5.170714 -0.0052690659
5.171714 -0.0050075341
5.172714 -0.0047455108999999995
5.173714 -0.0044830082
5.174714 -0.0042200387
5.175714 -0.003956617
5.176714 -0.0036927598999999998
5.177714 -0.0034284851
5.178714 -0.0031638127
5.179714 -0.0028987643
5.180714 -0.002633363
5.181714 -0.0023676333999999998
5.182714 -0.0021016012
5.183714 -0.0018352934000000001
5.184714 -0.001568737
5.185714 -0.0013019602
5.186714 -0.0010349909
5.187714 -0.0007678567299999999
5.188715 -0.0005005852
5.189714 -0.00023320295
5.190714 3.4264277999999996e-05
5.191714 0.00030179181
5.192714 0.00056935619
5.193714 0.00083693521
5.194714 0.0011045078999999999
5.195714 0.0013720548
5.196714 0.0016395576
5.197714 0.0019069987999999999
5.198714 0.0021743625
5.199714 0.0024416329000000003
5.200714 0.0027087954
5.201715 0.0029758352
5.202714 0.0032427379
5.203714 0.0035094887
5.204714 0.0037760725000000003
5.205714 0.004042474
5.206714 0.0043086766
5.207714 0.0045746627
5.208714 0.0048404137
5.209714 0.0051059098
5.210714 0.005371130500000001
5.211714 0.0056360531999999994
5.212714 0.005900655
5.213714 0.0061649116000000006
5.214714 0.0064287975
5.215714 0.0066922868
5.216714 0.006955353500000001
5.217714 0.007217970399999999
5.218714 0.007480110800000001
5.219714 0.0077417484
5.220714 0.008002857799999999
5.221714 0.0082634142
5.222714 0.008523392900000001
5.223714 0.008782771299999999
5.224714 0.0090415277
5.225714 0.0092996415
5.226714 0.009557094700000001
5.227714 0.0098138698
5.228714 0.010069951
5.229714 0.010325324
5.230714 0.010579975
5.231714 0.010833893
5.232714 0.011087066000000001
5.233714 0.011339482
5.234715 0.011591133
5.235714 0.011842007
5.236714 0.012092092
5.237714 0.012341379
5.238714 0.012589854000000001
5.239714 0.012837505
5.240714 0.013084315000000001
5.241714 0.013330271999999999
5.242714 0.013575357000000001
5.243714 0.013819551
5.244714 0.014062834
5.245714 0.014305186000000001
5.246714 0.014546582
5.247715 0.014786998999999999
5.248714 0.015026411
5.249714 0.015264792
5.250714 0.015502116
5.251714 0.015738356
5.252714 0.015973486000000002
5.253714 0.016207479
5.254714 0.01644031
5.255714 0.016671953
5.256714 0.016902386000000002
5.257714 0.017131584000000002
5.258714 0.017359527
5.259714 0.017586193
5.260714 0.017811564999999998
5.261714 0.018035625
5.262714 0.018258359
5.263714 0.018479752000000002
5.264714 0.018699792
5.265714 0.018918466000000002
5.266714 0.019135764
5.267715 0.019351675000000002
5.268714 0.019566191
5.269714 0.019779299
5.270714 0.019990992
5.271714 0.020201258
5.272714 0.020410087
5.273714 0.020617465999999997
5.274714 0.020823382999999997
5.275714 0.021027825
5.276714 0.021230776
5.277714 0.021432219
5.278714 0.021632138999999998
5.279714 0.021830518
5.280715 0.022027335999999998
5.281714 0.022222573
5.282714 0.02241621
5.283714 0.022608224
5.284714 0.022798596
5.285714 0.022987307999999998
5.286714 0.023174338
5.287714 0.023359669
5.288714 0.023543282
5.289714 0.023725162
5.290714 0.023905293
5.291714 0.024083661
5.292714 0.024260256
5.293715 0.024435066999999998
5.294714 0.024608083000000003
5.295714 0.024779297999999998
5.296714 0.024948705999999998
5.297714 0.0251163
5.298714 0.025282078
5.299714 0.025446035
5.300714 0.025608169000000004
5.301714 0.025768476
5.302714 0.025926952
5.303714 0.026083592000000003
5.304714 0.026238392
5.305714 0.026391345
5.306714 0.026542446
5.307714 0.026691685
5.308714 0.026839052000000002
5.309714 0.026984535999999996
5.310714 0.027128123
5.311714 0.027269799999999997
5.312714 0.027409551
5.313715 0.027547361
5.314714 0.027683211000000003
5.315714 0.027817085999999998
5.316714 0.027948964
5.317714 0.028078831
5.318714 0.028206667
5.319714 0.028332454
5.320714 0.028456173999999997
5.321714 0.028577810999999998
5.322714 0.028697352
5.323714 0.028814782999999997
5.324714 0.028930092
5.325714 0.029043271000000002
5.326715 0.029154311000000002
5.327714 0.029263203
5.328714 0.029369941
5.329714 0.029474523000000002
5.330714 0.029576945000000004
5.331714 0.029677205
5.332714 0.029775305000000002
5.333714 0.029871243
5.334714 0.029965019
5.335714 0.030056632000000003
5.336714 0.030146085
5.337714 0.030233378999999998
5.338714 0.030318511000000003
5.339714 0.03040148
5.340714 0.030482287
5.341714 0.030560928
5.342714 0.030637402
5.343714 0.030711701
5.344714 0.030783820000000003
5.345714 0.030853754
5.346714 0.030921496
5.347714 0.030987037
5.348714 0.031050373000000003
5.349714 0.031111494
5.350714 0.031170394999999997
5.351714 0.031227065000000002
5.352714 0.031281500999999996
5.353714 0.031333693
5.354714 0.031383638
5.355714 0.031431331
5.356714 0.031476768
5.357714 0.031519949
5.358714 0.031560872
5.359715 0.031599536
5.360714 0.031635945
5.361714 0.031670101
5.362714 0.031702008000000004
5.363714 0.031731668
5.364714 0.031759086
5.365714 0.03178427
5.366714 0.031807224
5.367714 0.031827952
5.368714 0.031846459
5.369714 0.031862751
5.370714 0.031876829
5.371714 0.031888697
5.372715 0.031898357
5.373714 0.031905808
5.374714 0.031911049
5.375714 0.031914079000000005
5.376714 0.031914894
5.377714 0.031913488000000004
5.378714 0.031909856
5.379714 0.031903994
5.380714 0.031895892
5.381714 0.031885545
5.382714 0.031872944
5.383714 0.03185808
5.384714 0.03184095
5.385714 0.031821543
5.386714 0.031799855
5.387714 0.031775882
5.388714 0.031749622
5.389714 0.031721070999999997
5.390714 0.03169023
5.391714 0.031657101
5.392715 0.031621687
5.393714 0.031583995
5.394714 0.031544029
5.395714 0.031501797
5.396714 0.031457312
5.397714 0.031410583
5.398714 0.031361621
5.399714 0.031310442
5.400714 0.031257057000000005
5.401714 0.03120148
5.402714 0.031143727000000003
5.403714 0.031083811000000003
5.404714 0.031021743999999997
5.405715 0.030957537999999996
5.406714 0.030891207
5.407714 0.030822761
5.408714 0.030752207
5.409714 0.030679554999999997
5.410714 0.030604811
5.411714 0.030527982999999998
5.412714 0.030449071
5.413714 0.030368080000000002
5.414714 0.030285015000000002
5.415714 0.030199878000000003
5.416714 0.030112668000000002
5.417714 0.030023388999999998
5.418715 0.029932043999999998
5.419714 0.029838632
5.420714 0.029743157000000003
5.421714 0.029645622
5.422714 0.029546028000000002
5.423714 0.029444383
5.424714 0.029340695
5.425714 0.029234965999999998
5.426714 0.02912721
5.427714 0.029017430000000004
5.428714 0.028905639
5.429714 0.028791849
5.430714 0.028676070999999997
5.431714 0.02855832
5.432714 0.028438607
5.433714 0.028316943999999997
5.434714 0.028193346
5.435714 0.028067826999999997
5.436714 0.027940399
5.437714 0.027811073
5.438715 0.027679862
5.439714 0.027546776
5.440714 0.027411824
5.441714 0.027275018999999998
5.442714 0.027136365
5.443714 0.026995871999999997
5.444714 0.026853548
5.445714 0.0267094
5.446714 0.026563436000000003
5.447714 0.026415661
5.448714 0.026266082
5.449714 0.026114704
5.450714 0.025961539
5.451715 0.025806593
5.452714 0.025649875000000003
5.453714 0.025491396000000003
5.454714 0.025331167999999998
5.455714 0.025169205
5.456714 0.025005522
5.457714 0.024840137
5.458714 0.024673065999999997
5.459714 0.024504328
5.460714 0.024333945
5.461714 0.024161939
5.462714 0.023988332
5.463714 0.023813146
5.464714 0.023636405
5.465714 0.023458134000000002
5.466714 0.023278355
5.467714 0.023097091
5.468714 0.022914364
5.469714 0.022730195
5.470714 0.022544603
5.471714 0.022357608
5.472714 0.022169226
5.473714 0.021979472
5.474714 0.02178836
5.475714 0.021595902
5.476714 0.021402109
5.477714 0.021206988000000003
5.478714 0.021010549
5.479714 0.020812798
5.480714 0.020613744
5.481714 0.02041339
5.482714 0.020211744
5.483714 0.020008811
5.484715 0.019804598
5.485714 0.019599112
5.486714 0.019392361
5.487714 0.019184356
5.488714 0.018975107
5.489714 0.018764625
5.490714 0.018552925
5.491714 0.018340023
5.492714 0.018125937
5.493714 0.017910684
5.494714 0.017694282999999998
5.495714 0.017476757
5.496714 0.017258126000000002
5.497715 0.017038413999999998
5.498714 0.016817644
5.499714 0.016595839
5.500714 0.016373025
5.501714 0.016149221999999998
5.502714 0.015924455
5.503714 0.015698746
5.504714 0.015472116000000001
5.505714 0.015244584999999998
5.506714 0.015016174
5.507714 0.014786901
5.508714 0.014556783
5.509714 0.014325837
5.510714 0.014094077
5.511714 0.013861519
5.512714 0.013628176
5.513714 0.013394062
5.514714 0.013159188
5.515714 0.012923569000000001
5.516714 0.012687217
5.517715 0.012450146
5.518714 0.012212369
5.519714 0.011973899999999999
5.520714 0.011734755
5.521714 0.011494951
5.522714 0.011254506000000001
5.523714 0.011013437
5.524714 0.010771766
5.525714 0.010529512
5.526714 0.010286699
5.527714 0.010043349
5.528714 0.0097994875
5.529714 0.0095551382
5.530715 0.009310327
5.531714 0.0090650792
5.532714 0.008819419600000001
5.533714 0.0085733729
5.534714 0.0083269639
5.535714 0.0080802165
5.536714 0.0078331526
5.537714 0.0075857940999999995
5.538714 0.0073381612
5.539714 0.0070902723
5.540714 0.006842144599999999
5.541714 0.0065937944
5.542714 0.006345236
5.543715 0.0060964823
5.544714 0.0058475453
5.545714 0.0055984357
5.546714 0.005349164
5.547714 0.0050997394
5.548714 0.0048501715
5.549714 0.004600469
5.550714 0.0043506418
5.551714 0.0041006995
5.552714 0.0038506529000000003
5.553714 0.0036005130999999997
5.554714 0.0033502925
5.555714 0.0031000054000000004
5.556714 0.0028496665
5.557714 0.002599292
5.558714 0.0023489001
5.559714 0.0020985097
5.560714 0.0018481413
5.561714 0.0015978163
5.562714 0.0013475572
5.563715 0.0010973872
5.564714 0.00084733019
5.565714 0.0005974101899999999
5.566714 0.00034765146
5.567714 9.8078056e-05
5.568714 -0.00015128633
5.569714 -0.00040041855
5.570714 -0.00064929632
5.571714 -0.0008978981
5.572714 -0.0011462035
5.573714 -0.0013941933
5.574714 -0.0016418488999999999
5.575714 -0.0018891536
5.576715 -0.0021360913
5.577714 -0.0023826467
5.578714 -0.0026288059
5.579714 -0.0028745548
5.580714 -0.0031198804
5.581714 -0.0033647698999999995
5.582714 -0.00360921
5.583714 -0.0038531882
5.584714 -0.0040966907999999995
5.585714 -0.004339703800000001
5.586714 -0.0045822122000000005
5.587714 -0.0048242007000000005
5.588714 -0.005065653
5.589714 -0.0053065512000000006
5.590714 -0.0055468772000000005
5.591714 -0.0057866116999999995
5.592714 -0.0060257345
5.593714 -0.0062642248
5.594714 -0.0065020613000000005
5.595714 -0.0067392226
5.596714 -0.0069756868
5.597714 -0.0072114321999999995
5.598714 -0.0074464384
5.599714 -0.007680684900000001
5.600714 -0.0079141515
5.601714 -0.0081468206
5.602714 -0.008378674800000001
5.603714 -0.008609698099999999
5.604714 -0.008839876
5.605714 -0.0090691952
5.606714 -0.009297645
5.607714 -0.0095252151
5.608714 -0.0097518969
5.609715 -0.009977682199999999
5.610714 -0.010202565
5.611714 -0.010426538
5.612714 -0.010649597
5.613714 -0.010871734000000001
5.614714 -0.011092945
5.615714 -0.011313223
5.616714 -0.01153256
5.617714 -0.011750949
5.618714 -0.011968379
5.619714 -0.012184841
5.620714 -0.012400321
5.621714 -0.012614806000000001
5.622715 -0.01282828
5.623714 -0.013040725999999999
5.624714 -0.013252125
5.625714 -0.013462456999999999
5.626714 -0.013671700000000002
5.627714 -0.013879834
5.628714 -0.014086831999999999
5.629714 -0.014292672999999999
5.630714 -0.014497332
5.631714 -0.014700787
5.632714 -0.014903012
5.633714 -0.015103987
5.634714 -0.015303689
5.635714 -0.015502098999999998
5.636714 -0.015699196
5.637714 -0.015894963999999998
5.638714 -0.016089386
5.639714 -0.016282448999999997
5.640714 -0.016474139999999998
5.641714 -0.016664448999999998
5.642715 -0.016853365000000002
5.643714 -0.017040881
5.644714 -0.017226989
5.645714 -0.017411687000000002
5.646714 -0.017594967
5.647714 -0.017776826
5.648714 -0.017957261
5.649714 -0.018136269
5.650714 -0.018313844000000003
5.651714 -0.018489984
5.652714 -0.018664682000000002
5.653714 -0.018837936
5.654714 -0.019009739
5.655715 -0.019180083
5.656714 -0.019348961
5.657714 -0.019516365
5.658714 -0.019682285
5.659714 -0.019846708
5.660714 -0.020009627000000002
5.661714 -0.020171028
5.662714 -0.020330901
5.663714 -0.020489233000000003
5.664714 -0.020646012999999998
5.665714 -0.020801228
5.666714 -0.020954867
5.667714 -0.02110692
5.668715 -0.021257377
5.669714 -0.021406228
5.670714 -0.021553466
5.671714 -0.021699081000000002
5.672714 -0.021843068
5.673714 -0.021985420999999998
5.674714 -0.022126135
5.675714 -0.022265204
5.676714 -0.022402628
5.677714 -0.022538401
5.678714 -0.02267252
5.679714 -0.022804982999999997
5.680714 -0.022935786
5.681714 -0.023064925
5.682714 -0.023192399000000002
5.683714 -0.0233182
5.684714 -0.023442325
5.685714 -0.023564766
5.686714 -0.023685516
5.687714 -0.023804567
5.688715 -0.023921909
5.689714 -0.024037532
5.690714 -0.024151424
5.691714 -0.024263574
5.692714 -0.024373969000000002
5.693714 -0.024482596000000002
5.694714 -0.024589441999999996
5.695714 -0.024694492
5.696714 -0.024797734999999998
5.697714 -0.024899156
5.698714 -0.024998744
5.699714 -0.025096485999999998
5.700714 -0.025192375000000003
5.701715 -0.0252864
5.702714 -0.025378555
5.703714 -0.025468832
5.704714 -0.025557229
5.705714 -0.025643743
5.706714 -0.025728374
5.707714 -0.025811122
5.708714 -0.02589199
5.709714 -0.025970981
5.710714 -0.0260481
5.711714 -0.026123351
5.712714 -0.026196742
5.713714 -0.026268282
5.714714 -0.026337977000000002
5.715714 -0.026405833
5.716714 -0.026471858
5.717714 -0.026536057999999998
5.718714 -0.026598442
5.719714 -0.026659013
5.720714 -0.026717773
5.721714 -0.026774726999999998
5.722714 -0.026829875000000003
5.723714 -0.026883217
5.724714 -0.026934753999999998
5.725714 -0.026984484
5.726714 -0.027032403
5.727714 -0.027078506999999998
5.728714 -0.027122791
5.729714 -0.027165251
5.730714 -0.027205882
5.731714 -0.027244678
5.732714 -0.027281634
5.733714 -0.027316748
5.734715 -0.027350013
5.735714 -0.027381428
5.736714 -0.027410989
5.737714 -0.027438696000000002
5.738714 -0.027464548
5.739714 -0.027488547000000002
5.740714 -0.027510696
5.741714 -0.027530992999999997
5.742714 -0.027549444000000003
5.743714 -0.027566054
5.744714 -0.027580824
5.745714 -0.027593764
5.746714 -0.027604875999999997
5.747715 -0.027614165
5.748714 -0.027621639
5.749714 -0.0276273
5.750714 -0.027631153
5.751714 -0.027633199
5.752714 -0.027633444
5.753714 -0.027631887
5.754714 -0.027628528
5.755714 -0.027623368000000002
5.756714 -0.027616408999999998
5.757714 -0.027607646
5.758714 -0.027597079
5.759714 -0.027584704
5.760714 -0.027570520999999997
5.761714 -0.027554529
5.762714 -0.027536723
5.763714 -0.027517104
5.764714 -0.027495672000000002
5.765714 -0.027472427
5.766714 -0.027447370999999998
5.767715 -0.027420509
5.768714 -0.027391841
5.769714 -0.027361380999999997
5.770714 -0.027329133999999998
5.771714 -0.027295112000000003
5.772714 -0.027259323000000002
5.773714 -0.027221785000000002
5.774714 -0.027182509000000004
5.775714 -0.027141513000000003
5.776714 -0.027098812
5.777714 -0.027054423
5.778714 -0.027008362999999997
5.779714 -0.026960651
5.780715 -0.026911301999999998
5.781714 -0.026860333
5.782714 -0.026807759
5.783714 -0.026753594
5.784714 -0.026697852
5.785714 -0.026640543000000003
5.786714 -0.026581678
5.787714 -0.026521261
5.788714 -0.026459299000000002
5.789714 -0.026395797999999998
5.790714 -0.026330756
5.791714 -0.026264178
5.792714 -0.026196063999999998
5.793715 -0.026126410000000003
5.794714 -0.026055216
5.795714 -0.025982480000000002
5.796714 -0.025908195
5.797714 -0.025832361999999998
5.798714 -0.025754981
5.799714 -0.025676045
5.800714 -0.025595559
5.801714 -0.025513521
5.802714 -0.025429932000000002
5.803714 -0.025344797
5.804714 -0.025258123
5.805714 -0.025169918000000003
5.806714 -0.025080188
5.807714 -0.024988942
5.808714 -0.024896194
5.809714 -0.024801955
5.810714 -0.024706242
5.811714 -0.02460907
5.812714 -0.024510454
5.813715 -0.02441041
5.814714 -0.024308954
5.815714 -0.024206103
5.816714 -0.024101873
5.817714 -0.023996280000000002
5.818714 -0.023889339
5.819714 -0.023781066
5.820714 -0.023671472
5.821714 -0.023560572000000002
5.822714 -0.023448377
5.823714 -0.023334897
5.824714 -0.023220142
5.825714 -0.023104121999999998
5.826715 -0.022986846
5.827714 -0.022868319
5.828714 -0.022748549
5.829714 -0.022627546
5.830714 -0.022505314
5.831714 -0.022381863000000002
5.832714 -0.022257199
5.833714 -0.022131334
5.834714 -0.022004273999999997
5.835714 -0.021876031
5.836714 -0.021746616
5.837714 -0.021616042
5.838714 -0.021484322
5.839714 -0.021351471
5.840714 -0.021217503000000002
5.841714 -0.021082435
5.842714 -0.020946284
5.843714 -0.020809069
5.844714 -0.020670805
5.845714 -0.020531511
5.846714 -0.020391206
5.847714 -0.020249905
5.848714 -0.020107627
5.849714 -0.019964384999999998
5.850714 -0.019820197
5.851714 -0.019675076
5.852714 -0.019529032999999998
5.853714 -0.019382082
5.854714 -0.019234231
5.855714 -0.01908549
5.856714 -0.018935866
5.857714 -0.018785366
5.858714 -0.018633995
5.859715 -0.018481759
5.860714 -0.018328661
5.861714 -0.018174706000000002
5.862714 -0.018019899000000002
5.863714 -0.017864243000000002
5.864714 -0.017707743
5.865714 -0.017550406
5.866714 -0.017392237
5.867714 -0.017233244
5.868714 -0.017073436
5.869714 -0.016912824
5.870714 -0.01675142
5.871714 -0.016589237
5.872715 -0.016426291
5.873714 -0.016262596
5.874714 -0.016098173
5.875714 -0.015933039
5.876714 -0.015767213999999998
5.877714 -0.015600721
5.878714 -0.015433579000000001
5.879714 -0.015265812
5.880714 -0.01509744
5.881714 -0.014928485
5.882714 -0.014758969
5.883714 -0.014588911000000001
5.884714 -0.01441833
5.885714 -0.014247246
5.886714 -0.014075675000000001
5.887714 -0.013903632
5.888714 -0.013731132
5.889714 -0.01355819
5.890714 -0.013384815
5.891714 -0.013211019000000001
5.892715 -0.013036811
5.893714 -0.012862199
5.894714 -0.012687194
5.895714 -0.012511799
5.896714 -0.012336024999999999
5.897714 -0.012159877999999999
5.898714 -0.011983365
5.899714 -0.011806496
5.900714 -0.011629279000000001
5.901714 -0.011451723
5.902714 -0.011273839
5.903714 -0.011095639
5.904714 -0.010917136000000001
5.905715 -0.010738343000000001
5.906714 -0.010559276
5.907714 -0.010379949999999999
5.908714 -0.010200383
5.909714 -0.010020591
5.910714 -0.009840593
5.911714 -0.0096604061
5.912714 -0.0094800482
5.913714 -0.009299536800000001
5.914714 -0.0091188893
5.915714 -0.0089381218
5.916714 -0.0087572495
5.917714 -0.0085762877
5.918715 -0.0083952487
5.919714 -0.0082141458
5.920714 -0.0080329883
5.921714 -0.0078517864
5.922714 -0.0076705488
5.923714 -0.0074892829
5.924714 -0.0073079944
5.925714 -0.0071266892
5.926714 -0.0069453729999999995
5.927714 -0.0067640503
5.928714 -0.0065827262
5.929714 -0.0064014064
5.930714 -0.0062200961
5.931714 -0.0060388022
5.932714 -0.0058575319
5.933714 -0.0056762939
5.934714 -0.0054950982
5.935714 -0.0053139564
5.936714 -0.0051328807
5.937714 -0.0049518854
5.938715 -0.0047709862
5.939714 -0.0045901998
5.940714 -0.0044095439
5.941714 -0.0042290372
5.942714 -0.0040486993
5.943714 -0.0038685503
5.944714 -0.0036886099999999997
5.945714 -0.0035088990000000002
5.946714 -0.0033294367
5.947714 -0.0031502423000000002
5.948714 -0.0029713341
5.949714 -0.0027927295
5.950714 -0.0026144444
5.951715 -0.0024364931999999997
5.952714 -0.0022588893
5.953714 -0.0020816439999999997
5.954714 -0.0019047677000000002
5.955714 -0.0017282686000000002
5.956714 -0.001552154
5.957714 -0.0013764301000000001
5.958714 -0.0012011015
5.959714 -0.0010261725
5.960714 -0.00085164647
5.961714 -0.00067752662
5.962714 -0.00050381595
5.963714 -0.00033051776
5.964714 -0.00015763571
5.965714 1.4825872e-05
5.966714 0.00018686185
5.967714 0.00035846608
5.968714 0.00052963132
5.969714 0.00070034916
5.970714 0.0008706099799999999
5.971714 0.0010404031
5.972714 0.0012097165
5.973714 0.0013785375
5.974714 0.0015468521999999999
5.975714 0.0017146464000000001
5.976714 0.0018819052999999998
5.977714 0.0020486139
5.978714 0.0022147573
5.979714 0.0023803205999999998
5.980714 0.0025452897
5.981714 0.0027096508
5.982714 0.0028733915
5.983714 0.0030364998
5.984715 0.003198965
5.985714 0.0033607776000000003
5.986714 0.0035219291
5.987714 0.0036824126999999997
5.988714 0.0038422222
5.989714 0.0040013525
5.990714 0.0041597992000000006
5.991714 0.0043175591
5.992714 0.0044746288
5.993714 0.0046310058999999995
5.994714 0.0047866874000000005
5.995714 0.0049416703
5.996714 0.0050959518999999995
5.997715 0.0052495281
5.998714 0.0054023942
5.999714 0.0055545446
6.000714 0.0057059729
6.001714 0.0058566711
6.002714 0.0060066308
6.003714 0.0061558414
6.004714 0.0063042919999999995
6.005714 0.0064519700000000004
6.006714 0.0065988621
6.007714 0.006744954599999999
6.008714 0.0068902336
6.009714 0.0070346832
6.010714 0.0071782888
6.011714 0.0073210358
6.012714 0.0074629097
6.013714 0.0076038967
6.014714 0.0077439836
6.015714 0.0078831588
6.016714 0.0080214115
6.017715 0.0081587321
6.018714 0.0082951126
6.019714 0.0084305466
6.020714 0.008565029600000001
6.021714 0.0086985579
6.022714 0.0088311295
6.023714 0.0089627436
6.024714 0.0090934009
6.025714 0.0092231021
6.026714 0.0093518494
6.027714 0.0094796451
6.028714 0.0096064912
6.029714 0.009732390799999999
6.030715 0.0098573459
6.031714 0.009981358000000001
6.032714 0.010104429
6.033714 0.010226558
6.034714 0.010347744
6.035714 0.010467986
6.036714 0.010587279000000002
6.037714 0.010705621
6.038714 0.010823004
6.039714 0.010939424000000001
6.040714 0.011054872
6.041714 0.011169341000000001
6.042714 0.011282822
6.043715 0.011395306000000001
6.044714 0.011506783000000001
6.045714 0.011617244
6.046714 0.011726682
6.047714 0.011835086
6.048714 0.011942451
6.049714 0.012048768
6.050714 0.012154032
6.051714 0.012258239
6.052714 0.012361385
6.053714 0.012463465
6.054714 0.012564480000000001
6.055714 0.012664429000000001
6.056714 0.012763311999999999
6.057714 0.012861130000000002
6.058714 0.012957884
6.059714 0.013053576
6.060714 0.013148208
6.061714 0.013241783
6.062714 0.013334301
6.063715 0.013425762999999999
6.064714 0.013516170000000001
6.065714 0.013605520000000001
6.066714 0.013693812
6.067714 0.013781042000000002
6.068714 0.013867207
6.069714 0.013952301999999998
6.070714 0.01403632
6.071714 0.014119254999999999
6.072714 0.014201096
6.073714 0.014281838000000002
6.074714 0.014361467999999999
6.075714 0.014439979000000002
6.076715 0.01451736
6.077714 0.014593604
6.078714 0.014668699000000002
6.079714 0.014742640000000001
6.080714 0.014815417999999999
6.081714 0.014887029999999999
6.082714 0.01495747
6.083714 0.015026737
6.084714 0.01509483
6.085714 0.01516175
6.086714 0.015227498
6.087714 0.015292081
6.088714 0.015355503999999999
6.089714 0.015417773000000001
6.090714 0.015478897
6.091714 0.015538884
6.092714 0.015597745
6.093714 0.01565549
6.094714 0.015712128
6.095714 0.015767668000000002
6.096714 0.01582212
6.097714 0.015875492
6.098714 0.01592779
6.099714 0.015979022
6.100714 0.016029189
6.101714 0.016078298
6.102714 0.016126348000000002
6.103714 0.016173339
6.104714 0.016219271
6.105714 0.016264142
6.106714 0.016307947
6.107714 0.016350682000000002
6.108714 0.016392341
6.109715 0.016432921
6.110714 0.016472413
6.111714 0.016510813
6.112714 0.016548115000000002
6.113714 0.016584314
6.114714 0.016619406
6.115714 0.016653387999999998
6.116714 0.016686258
6.117714 0.016718014
6.118714 0.016748655999999997
6.119714 0.016778187
6.120714 0.016806606
6.121714 0.01683392
6.122715 0.016860134
6.123714 0.016885252
6.124714 0.01690928
6.125714 0.016932226
6.126714 0.016954094
6.127714 0.016974895
6.128714 0.016994633000000002
6.129714 0.017013316
6.130714 0.017030952000000002
6.131714 0.017047543999999998
6.132714 0.017063097000000003
6.133714 0.017077615
6.134714 0.017091101
6.135714 0.017103556
6.136714 0.017114982
6.137714 0.017125379
6.138714 0.017134746
6.139714 0.017143083
6.140714 0.017150388
6.141714 0.017156659
6.142715 0.017161894
6.143714 0.017166093
6.144714 0.017169253
6.145714 0.017171375
6.146714 0.017172459
6.147714 0.017172507
6.148714 0.017171522
6.149714 0.017169508
6.150714 0.017166469
6.151714 0.017162414
6.152714 0.017157350000000002
6.153714 0.017151286
6.154714 0.017144233000000002
6.155715 0.017136201
6.156714 0.017127206
6.157714 0.017117256
6.158714 0.017106369
6.159714 0.017094555
6.160714 0.017081828
6.161714 0.017068201999999998
6.162714 0.017053686
6.163714 0.017038293
6.164714 0.017022033
6.165714 0.017004913
6.166714 0.016986940000000002
6.167714 0.01696812
6.168715 0.016948457
6.169714 0.016927953000000003
6.170714 0.01690661
6.171714 0.016884425999999998
6.172714 0.016861399
6.173714 0.016837526000000002
6.174714 0.016812806
6.175714 0.016787231
6.176714 0.016760797
6.177714 0.016733499
6.178714 0.016705332
6.179714 0.016676293000000002
6.180714 0.016646377
6.181714 0.016615581
6.182714 0.016583904
6.183714 0.016551345
6.184714 0.016517907
6.185714 0.016483590000000003
6.186714 0.016448400999999998
6.187714 0.016412344
6.188715 0.016375426
6.189714 0.016337655
6.190714 0.016299041
6.191714 0.016259594000000002
6.192714 0.016219326
6.193714 0.016178249000000002
6.194714 0.016136374000000002
6.195714 0.016093714999999998
6.196714 0.016050284
6.197714 0.016006091
6.198714 0.015961149
6.199714 0.015915468
6.200714 0.015869057000000002
6.201715 0.015821926
6.202714 0.015774083
6.203714 0.015725533
6.204714 0.015676282
6.205714 0.015626335999999998
6.206714 0.015575695999999998
6.207714 0.015524367
6.208714 0.015472350000000001
6.209714 0.015419647
6.210714 0.015366262
6.211714 0.015312195
6.212714 0.015257447
6.213714 0.015202023
6.214714 0.015145925999999999
6.215714 0.015089157
6.216714 0.015031724000000002
6.217714 0.01497363
6.218714 0.014914881999999999
6.219714 0.014855487
6.220714 0.014795453
6.221714 0.014734789
6.222714 0.014673504999999998
6.223714 0.014611609999999999
6.224714 0.014549113999999998
6.225714 0.014486027
6.226714 0.014422358
6.227714 0.014358118999999999
6.228714 0.014293315999999999
6.229714 0.014227959000000002
6.230714 0.014162054999999998
6.231714 0.014095608999999999
6.232714 0.014028628000000001
6.233714 0.013961115000000001
6.234715 0.013893071000000002
6.235714 0.013824501
6.236714 0.013755403000000001
6.237714 0.013685777000000001
6.238714 0.013615618999999999
6.239714 0.013544929
6.240714 0.013473704000000001
6.241714 0.013401940999999999
6.242714 0.013329638999999999
6.243714 0.013256793
6.244714 0.013183402
6.245714 0.013109465
6.246714 0.013034983
6.247715 0.012959956
6.248714 0.012884388
6.249714 0.012808283
6.250714 0.012731647
6.251714 0.012654486999999999
6.252714 0.012576811
6.253714 0.012498631000000001
6.254714 0.012419959
6.255714 0.012340807
6.256714 0.012261191000000001
6.257714 0.012181124000000002
6.258714 0.012100622
6.259714 0.012019701
6.260714 0.011938376
6.261714 0.011856662
6.262714 0.011774575
6.263714 0.011692127
6.264714 0.011609332
6.265714 0.011526201
6.266714 0.011442745
6.267715 0.011358973
6.268714 0.011274890999999999
6.269714 0.011190506
6.270714 0.011105824
6.271714 0.011020846
6.272714 0.010935577
6.273714 0.010850017
6.274714 0.010764167
6.275714 0.010678027999999999
6.276714 0.010591598
6.277714 0.010504879
6.278714 0.01041787
6.279714 0.010330572
6.280715 0.010242985
6.281714 0.010155111999999999
6.282714 0.010066955
6.283714 0.009978516
6.284714 0.009889801
6.285714 0.0098008139
6.286714 0.009711560400000001
6.287714 0.009622047199999999
6.288714 0.0095322815
6.289714 0.0094422707
6.290714 0.0093520226
6.291714 0.0092615453
6.292714 0.009170846199999999
6.293715 0.0090799331
6.294714 0.0089888126
6.295714 0.0088974914
6.296714 0.0088059751
6.297714 0.0087142689
6.298714 0.0086223758
6.299714 0.008530299199999999
6.300714 0.008438041600000001
6.301714 0.0083456034
6.302714 0.0082529856
6.303714 0.0081601873
6.304714 0.008067207100000001
6.305714 0.0079740443
6.306714 0.007880697400000001
6.307714 0.0077871657
6.308714 0.007693447
6.309714 0.007599541299999999
6.310714 0.0075054493
6.311714 0.0074111718
6.312714 0.007316710999999999
6.313715 0.0072220697
6.314714 0.0071272537999999995
6.315714 0.0070322691
6.316714 0.006937122799999999
6.317714 0.0068418252
6.318714 0.0067463858
6.319714 0.0066508168
6.320714 0.006555131400000001
6.321714 0.0064593433999999995
6.322714 0.0063634667
6.323714 0.0062675164
6.324714 0.006171507999999999
6.325714 0.0060754563000000004
6.326715 0.005979375800000001
6.327714 0.0058832808
6.328714 0.0057871838999999994
6.329714 0.0056910976
6.330714 0.0055950324
6.331714 0.0054989971
6.332714 0.0054029995
6.333714 0.0053070456
6.334714 0.0052111394
6.335714 0.0051152838
6.336714 0.0050194798
6.337714 0.0049237267
6.338714 0.0048280228
6.339714 0.004732365400000001
6.340714 0.004636751
6.341714 0.004541175099999999
6.342714 0.004445633
6.343714 0.0043501197
6.344714 0.0042546308
6.345714 0.0041591618
6.346714 0.0040637089
6.347714 0.0039682691
6.348714 0.0038728405
6.349714 0.0037774218
6.350714 0.0036820129000000004
6.351714 0.0035866149
6.352714 0.0034912304
6.353714 0.0033958621999999996
6.354714 0.0033005152000000005
6.355714 0.0032051938999999997
6.356714 0.0031099046999999995
6.357714 0.0030146539
6.358714 0.0029194483
6.359715 0.0028242951999999997
6.360714 0.0027292013
6.361714 0.0026341739
6.362714 0.0025392193
6.363714 0.002444344
6.364714 0.0023495531
6.365714 0.0022548515999999998
6.366714 0.0021602438
6.367714 0.002065733
6.368714 0.0019713217999999997
6.369714 0.0018770123
6.370714 0.0017828059
6.371714 0.0016887037
6.372715 0.0015947064
6.373714 0.0015008144
6.374714 0.0014070283
6.375714 0.001313349
6.376714 0.0012197776
6.377714 0.0011263157
6.378714 0.0010329658000000001
6.379714 0.0009397311300000001
6.380714 0.00084661588
6.381714 0.00075362514
6.382714 0.00066076514
6.383714 0.00056804297
6.384714 0.00047546673
6.385714 0.00038304528999999997
6.386714 0.00029078819
6.387714 0.00019870552
6.388714 0.00010680760999999998
6.389714 1.5104898e-05
6.390714 -7.6392388e-05
6.391714 -0.00016767443
6.392715 -0.0002587321
6.393714 -0.00034955713000000004
6.394714 -0.00044014240999999996
6.395714 -0.0005304821100000001
6.396714 -0.00062057188
6.397714 -0.0007104089
6.398714 -0.0007999919
6.399714 -0.00088932138
6.400714 -0.0009783992900000002
6.401714 -0.0010672292
6.402714 -0.0011558159
6.403714 -0.0012441655
6.404714 -0.0013322850000000001
6.405715 -0.0014201822
6.406714 -0.0015078653
6.407714 -0.0015953426999999998
6.408714 -0.0016826225
6.409714 -0.0017697128
6.410714 -0.0018566207
6.411714 -0.0019433523999999999
6.412714 -0.0020299134
6.413714 -0.0021163074
6.414714 -0.0022025368
6.415714 -0.0022886024
6.416714 -0.0023745037
6.417714 -0.0024602381
6.418715 -0.0025458017
6.419714 -0.0026311893
6.420714 -0.0027163942
6.421714 -0.0028014084999999998
6.422714 -0.0028862232
6.423714 -0.002970829
6.424714 -0.0030552153
6.425714 -0.0031393719999999996
6.426714 -0.0032232885
6.427714 -0.0033069544
6.428714 -0.0033903594
6.429714 -0.0034734945000000003
6.430714 -0.0035563506000000004
6.431714 -0.0036389196
6.432714 -0.0037211946999999995
6.433714 -0.0038031696
6.434714 -0.0038848393
6.435714 -0.003966199399999999
6.436714 -0.0040472467
6.437714 -0.004127978500000001
6.438715 -0.0042083931
6.439714 -0.0042884891
6.440714 -0.0043682656
6.441714 -0.0044477216
6.442714 -0.0045268567
6.443714 -0.0046056699
6.444714 -0.0046841604
6.445714 -0.0047623264
6.446714 -0.0048401664
6.447714 -0.0049176779
6.448714 -0.004994858
6.449714 -0.0050717033
6.450714 -0.00514821
6.451715 -0.0052243737
6.452714 -0.0053001892
6.453714 -0.0053756517
6.454714 -0.0054507564
6.455714 -0.0055254975
6.456714 -0.0055998709
6.457714 -0.0056738718
6.458714 -0.0057474965
6.459714 -0.0058207421
6.460714 -0.0058936064
6.461714 -0.0059660881
6.462714 -0.006038187
6.463714 -0.0061099039
6.464714 -0.006181241799999999
6.465714 -0.0062522027
6.466714 -0.006322791899999999
6.467714 -0.0063930143
6.468714 -0.0064628759
6.469714 -0.0065323831
6.470714 -0.0066015426
6.471714 -0.0066703622
6.472714 -0.0067388486
6.473714 -0.0068070098
6.474714 -0.0068748515
6.475714 -0.006942379
6.476714 -0.0070095979
6.477714 -0.007076511200000001
6.478714 -0.0071431218999999995
6.479714 -0.007209429900000001
6.480714 -0.0072754352
6.481714 -0.007341135600000001
6.482714 -0.0074065269
6.483714 -0.007471602999999999
6.484715 -0.007536357600000001
6.485714 -0.0076007826
6.486714 -0.0076648676999999995
6.487714 -0.0077286022
6.488714 -0.0077919743
6.489714 -0.0078549725
6.490714 -0.0079175836
6.491714 -0.0079797952
6.492714 -0.008041594999999999
6.493714 -0.0081029706
6.494714 -0.0081639111
6.495714 -0.0082244063
6.496714 -0.008284446099999999
6.497715 -0.0083440231
6.498714 -0.0084031301
6.499714 -0.0084617626
6.500714 -0.0085199164
6.501714 -0.0085775901
6.502714 -0.0086347827
6.503714 -0.0086914944
6.504714 -0.008747728100000001
6.505714 -0.008803487399999999
6.506714 -0.008858775999999999
6.507714 -0.0089135989
6.508714 -0.0089679612
6.509714 -0.0090218695
6.510714 -0.0090753303
6.511714 -0.0091283495
6.512714 -0.0091809321
6.513714 -0.009233083999999999
6.514714 -0.0092848102
6.515714 -0.0093361152
6.516714 -0.009387001800000001
6.517715 -0.0094374729
6.518714 -0.00948753
6.519714 -0.0095371739
6.520714 -0.0095864052
6.521714 -0.009635224000000001
6.522714 -0.0096836287
6.523714 -0.009731618000000001
6.524714 -0.009779189700000001
6.525714 -0.009826343
6.526714 -0.009873075
6.527714 -0.0099193843
6.528714 -0.0099652687
6.529714 -0.010010727
6.530715 -0.010055758000000001
6.531714 -0.01010036
6.532714 -0.010144534
6.533714 -0.010188279
6.534714 -0.010231595999999999
6.535714 -0.010274486
6.536714 -0.010316948
6.537714 -0.010358985000000001
6.538714 -0.010400595
6.539714 -0.010441781
6.540714 -0.010482541
6.541714 -0.010522876
6.542714 -0.010562785
6.543715 -0.010602265
6.544714 -0.010641315
6.545714 -0.010679931
6.546714 -0.010718107999999999
6.547714 -0.010755843000000001
6.548714 -0.010793128
6.549714 -0.010829957
6.550714 -0.010866322
6.551714 -0.010902215
6.552714 -0.010937628
6.553714 -0.010972551
6.554714 -0.011006976
6.555714 -0.011040895
6.556714 -0.011074298
6.557714 -0.011107177999999999
6.558714 -0.011139528000000001
6.559714 -0.011171343
6.560714 -0.011202617
6.561714 -0.011233347
6.562714 -0.011263532
6.563715 -0.011293169
6.564714 -0.011322259999999999
6.565714 -0.011350808
6.566714 -0.011378817
6.567714 -0.011406292
6.568714 -0.011433239
6.569714 -0.011459667
6.570714 -0.011485583
6.571714 -0.011510995999999999
6.572714 -0.011535917
6.573714 -0.011560354
6.574714 -0.011584317
6.575714 -0.011607815
6.576715 -0.011630857999999999
6.577714 -0.011653451
6.578714 -0.011675603
6.579714 -0.011697318
6.580714 -0.011718602
6.581714 -0.011739456
6.582714 -0.011759884
6.583714 -0.011779884000000001
6.584714 -0.011799454999999999
6.585714 -0.011818595999999999
6.586714 -0.011837303
6.587714 -0.01185557
6.588714 -0.011873394
6.589714 -0.011890768
6.590714 -0.011907685
6.591714 -0.011924139
6.592714 -0.011940122000000001
6.593714 -0.011955629
6.594714 -0.011970651
6.595714 -0.011985184000000001
6.596714 -0.011999222
6.597714 -0.012012758
6.598714 -0.012025789
6.599714 -0.012038311
6.600714 -0.012050321
6.601714 -0.012061816
6.602714 -0.012072794999999999
6.603714 -0.012083255999999999
6.604714 -0.012093199
6.605714 -0.012102622
6.606714 -0.012111526
6.607714 -0.01211991
6.608714 -0.012127774
6.609715 -0.012135119
6.610714 -0.012141943
6.611714 -0.012148246
6.612714 -0.012154027
6.613714 -0.012159284
6.614714 -0.012164017000000001
6.615714 -0.012168221
6.616714 -0.012171896
6.617714 -0.012175039
6.618714 -0.012177647
6.619714 -0.012179716
6.620714 -0.012181243999999999
6.621714 -0.012182228
6.622715 -0.012182666
6.623714 -0.012182556
6.624714 -0.012181895
6.625714 -0.012180683999999999
6.626714 -0.012178920999999999
6.627714 -0.012176609000000001
6.628714 -0.012173749
6.629714 -0.012170343
6.630714 -0.012166395
6.631714 -0.01216191
6.632714 -0.012156894
6.633714 -0.012151353
6.634714 -0.012145295
6.635714 -0.012138726
6.636714 -0.012131656
6.637714 -0.012124092
6.638714 -0.012116042
6.639714 -0.012107517
6.640714 -0.012098521
6.641714 -0.012089063
6.642715 -0.012079148999999999
6.643714 -0.012068783999999999
6.644714 -0.012057973
6.645714 -0.012046719
6.646714 -0.012035022
6.647714 -0.012022883
6.648714 -0.012010302
6.649714 -0.011997276
6.650714 -0.011983802
6.651714 -0.011969874
6.652714 -0.011955488
6.653714 -0.011940635
6.654714 -0.01192531
6.655715 -0.011909505
6.656714 -0.011893212
6.657714 -0.011876424
6.658714 -0.011859134
6.659714 -0.011841334
6.660714 -0.011823019
6.661714 -0.011804183
6.662714 -0.011784823
6.663714 -0.011764936
6.664714 -0.01174452
6.665714 -0.011723573999999999
6.666714 -0.011702099
6.667714 -0.011680096000000001
6.668715 -0.011657569999999999
6.669714 -0.011634524
6.670714 -0.011610963
6.671714 -0.011586893000000001
6.672714 -0.011562321
6.673714 -0.011537253
6.674714 -0.011511697
6.675714 -0.011485659
6.676714 -0.011459146
6.677714 -0.011432165
6.678714 -0.011404721
6.679714 -0.011376819
6.680714 -0.011348465
6.681714 -0.011319661
6.682714 -0.011290412
6.683714 -0.011260719
6.684714 -0.011230582000000001
6.685714 -0.011200005
6.686714 -0.011168985
6.687714 -0.011137524
6.688715 -0.01110562
6.689714 -0.011073273000000002
6.690714 -0.011040481
6.691714 -0.011007245
6.692714 -0.010973564
6.693714 -0.010939439
6.694714 -0.010904869
6.695714 -0.010869858
6.696714 -0.010834406999999999
6.697714 -0.010798519
6.698714 -0.010762199
6.699714 -0.010725450999999999
6.700714 -0.01068828
6.701715 -0.010650694
6.702714 -0.010612698
6.703714 -0.0105743
6.704714 -0.010535507
6.705714 -0.010496327
6.706714 -0.010456766
6.707714 -0.010416831
6.708714 -0.010376529
6.709714 -0.010335865
6.710714 -0.010294844
6.711714 -0.01025347
6.712714 -0.010211745
6.713714 -0.010169672000000001
6.714714 -0.010127249999999999
6.715714 -0.01008448
6.716714 -0.010041360000000001
6.717714 -0.0099978883
6.718714 -0.0099540615
6.719714 -0.0099098761
6.720714 -0.0098653283
6.721714 -0.0098204131
6.722714 -0.0097751268
6.723714 -0.0097294651
6.724714 -0.0096834243
6.725714 -0.0096370008
6.726714 -0.0095901923
6.727714 -0.0095429976
6.728714 -0.009495415
6.729714 -0.0094474453
6.730714 -0.0093990908
6.731714 -0.0093503535
6.732714 -0.0093012379
6.733714 -0.009251749
6.734715 -0.0092018934
6.735714 -0.0091516784
6.736714 -0.0091011119
6.737714 -0.009050203500000001
6.738714 -0.0089989619
6.739714 -0.0089473971
6.740714 -0.0088955188
6.741714 -0.0088433371
6.742714 -0.0087908615
6.743714 -0.0087381006
6.744714 -0.0086850639
6.745714 -0.0086317588
6.746714 -0.0085781925
6.747715 -0.0085243708
6.748714 -0.0084702988
6.749714 -0.0084159801
6.750714 -0.0083614184
6.751714 -0.0083066159
6.752714 -0.008251574000000001
6.753714 -0.008196292800000001
6.754714 -0.008140772099999999
6.755714 -0.0080850114
6.756714 -0.008029009799999999
6.757714 -0.0079727659
6.758714 -0.0079162783
6.759714 -0.0078595462
6.760714 -0.007802568100000001
6.761714 -0.0077453442
6.762714 -0.007687875
6.763714 -0.0076301607
6.764714 -0.0075722025999999994
6.765714 -0.0075140022
6.766714 -0.007455562399999999
6.767715 -0.007396886900000001
6.768714 -0.0073379793
6.769714 -0.007278844
6.770714 -0.0072194853
6.771714 -0.0071599075
6.772714 -0.007100116599999999
6.773714 -0.0070401169
6.774714 -0.0069799135000000005
6.775714 -0.0069195106000000004
6.776714 -0.0068589121
6.777714 -0.0067981215000000005
6.778714 -0.0067371417
6.779714 -0.0066759756
6.780715 -0.0066146247
6.781714 -0.006553089799999999
6.782714 -0.0064913715
6.783714 -0.0064294697999999996
6.784714 -0.006367384
6.785714 -0.006305113500000001
6.786714 -0.0062426567
6.787714 -0.006180012899999999
6.788714 -0.006117181300000001
6.789714 -0.0060541606
6.790714 -0.0059909507
6.791714 -0.0059275516999999995
6.792714 -0.0058639649
6.793715 -0.0058001919
6.794714 -0.0057362358
6.795714 -0.0056721005
6.796714 -0.0056077908
6.797714 -0.0055433131
6.798714 -0.0054786746
6.799714 -0.0054138833
6.800714 -0.0053489486
6.801714 -0.0052838808
6.802714 -0.0052186908
6.803714 -0.0051533894000000005
6.804714 -0.0050879888
6.805714 -0.0050225
6.806714 -0.0049569353
6.807714 -0.004891305800000001
6.808714 -0.0048256225000000005
6.809714 -0.0047598955
6.810714 -0.0046941338999999995
6.811714 -0.004628345799999999
6.812714 -0.0045625384
6.813715 -0.0044967172
6.814714 -0.0044308868
6.815714 -0.0043650503
6.816714 -0.0042992095
6.817714 -0.0042333653
6.818714 -0.0041675168
6.819714 -0.004101662900000001
6.820714 -0.0040358009
6.821714 -0.0039699283999999994
6.822714 -0.003904042
6.823714 -0.0038381379
6.824714 -0.0037722129000000004
6.825714 -0.0037062637000000002
6.826715 -0.0036402871
6.827714 -0.0035742807
6.828714 -0.003508243
6.829714 -0.0034421733
6.830714 -0.0033760713
6.831714 -0.0033099383
6.832714 -0.0032437762
6.833714 -0.0031775882
6.834714 -0.0031113781
6.835714 -0.0030451503
6.836714 -0.0029789105999999997
6.837714 -0.002912665
6.838714 -0.0028464199
6.839714 -0.0027801825
6.840714 -0.0027139597
6.841714 -0.0026477584
6.842714 -0.002581586
6.843714 -0.0025154488000000003
6.844714 -0.0024493535
6.845714 -0.0023833058
6.846714 -0.0023173112
6.847714 -0.0022513745
6.848714 -0.0021854999
6.849714 -0.0021196913
6.850714 -0.0020539517
6.851714 -0.0019882838
6.852714 -0.0019226900000000001
6.853714 -0.0018571722
6.854714 -0.001791732
6.855714 -0.0017263714000000001
6.856714 -0.0016610918
6.857714 -0.0015958951
6.858714 -0.0015307831
6.859715 -0.0014657583999999999
6.860714 -0.0014008236
6.861714 -0.0013359819
6.862714 -0.001271237
6.863714 -0.0012065932999999998
6.864714 -0.0011420555
6.865714 -0.0010776287
6.866714 -0.0010133188
6.867714 -0.00094913175
6.868714 -0.00088507395
6.869714 -0.00082115184
6.870714 -0.00075737194
6.871714 -0.00069374069
6.872715 -0.00063026432
6.873714 -0.00056694867
6.874714 -0.00050379908
6.875714 -0.00044082035
6.876714 -0.00037801653
6.877714 -0.00031539096
6.878714 -0.0002529461
6.879714 -0.0001906836
6.880714 -0.00012860427
6.881714 -6.6708105e-05
6.882714 -4.9943555e-06
6.883714 5.6538397e-05
6.884714 0.00011789213
6.885714 0.00017906924
6.886714 0.00024007245000000002
6.887714 0.00030090459
6.888714 0.0003615685
6.889714 0.0004220668
6.890714 0.00048240177
6.891714 0.00054257521
6.892715 0.00060258835
6.893714 0.00066244165
6.894714 0.00072213484
6.895714 0.0007816666800000001
6.896714 0.0008410351300000001
6.897714 0.0009002372300000001
6.898714 0.0009592690699999999
6.899714 0.001018126
6.900714 0.0010768027
6.901714 0.0011352931000000001
6.902714 0.0011935906
6.903714 0.0012516882
6.904714 0.0013095785999999998
6.905715 0.0013672547
6.906714 0.0014247090000000001
6.907714 0.0014819345
6.908714 0.0015389245
6.909714 0.0015956726
6.910714 0.0016521732
6.911714 0.0017084208999999999
6.912714 0.0017644116999999998
6.913714 0.0018201419
6.914714 0.0018756089
6.915714 0.0019308107
6.916714 0.001985746
6.917714 0.0020404145999999997
6.918715 0.0020948166
6.919714 0.0021489528000000003
6.920714 0.0022028246999999997
6.921714 0.002256434
6.922714 0.0023097824
6.923714 0.0023628720000000002
6.924714 0.0024157049
6.925714 0.0024682831
6.926714 0.0025206084
6.927714 0.002572682
6.928714 0.002624505
6.929714 0.0026760781
6.930714 0.0027274013
6.931714 0.0027784741
6.932714 0.0028292956
6.933714 0.0028798646
6.934714 0.0029301791
6.935714 0.0029802372000000002
6.936714 0.0030300364
6.937714 0.0030795742000000004
6.938715 0.0031288484
6.939714 0.0031778566999999995
6.940714 0.0032265965
6.941714 0.003275066
6.942714 0.0033232638
6.943714 0.0033711891
6.944714 0.0034188412
6.945714 0.0034662204
6.946714 0.0035133270999999997
6.947714 0.0035601628
6.948714 0.0036067296999999997
6.949714 0.0036530299000000002
6.950714 0.0036990659
6.951715 0.0037448411999999997
6.952714 0.0037903591999999997
6.953714 0.0038356229
6.954714 0.003880636
6.955714 0.0039254013
6.956714 0.0039699215
6.957714 0.0040141989
6.958714 0.0040582356
6.959714 0.0041020321
6.960714 0.0041455889
6.961714 0.0041889052
6.962714 0.0042319796000000005
6.963714 0.0042748099
6.964714 0.0043173928
6.965714 0.0043597246999999995
6.966714 0.0044018008
6.967714 0.0044436165
6.968714 0.0044851658
6.969714 0.0045264434
6.970714 0.0045674431000000005
6.971714 0.0046081585999999996
6.972714 0.004648584900000001
6.973714 0.0046887162
6.974714 0.0047285481
6.975714 0.0047680762000000005
6.976714 0.0048072969
6.977714 0.004846207999999999
6.978714 0.004884808
6.979714 0.004923096599999999
6.980714 0.004961074199999999
6.981714 0.0049987426
6.982714 0.0050361039
6.983714 0.0050731618
6.984715 0.0051099207
6.985714 0.0051463856
6.986714 0.005182562
6.987714 0.0052184558
6.988714 0.005254073
6.989714 0.0052894204
6.990714 0.0053245036
6.991714 0.0053593289
6.992714 0.0053939017
6.993714 0.005428226699999999
6.994714 0.0054623084
6.995714 0.00549615
6.996714 0.0055297543
6.997715 0.0055631233
6.998714 0.0055962581
6.999714 0.0056291588
7.000714 0.0056618245999999995
7.001714 0.0056942547
7.002714 0.0057264471
7.003714 0.005758399500000001
7.004714 0.0057901096
7.005714 0.0058215745
7.006714 0.005852791600000001
7.007714 0.0058837583999999995
7.008714 0.0059144728
7.009714 0.0059449329
7.010714 0.0059751372
7.011714 0.0060050847
7.012714 0.0060347757
7.013714 0.0060642102
7.014714 0.0060933897
7.015714 0.006122316
7.016714 0.006150991999999999
7.017715 0.0061794199
7.018714 0.006207603999999999
7.019714 0.0062355473
7.020714 0.006263254899999999
7.021714 0.006290730400000001
7.022714 0.0063179781
7.023714 0.0063450025
7.024714 0.0063718078000000004
7.025714 0.0063983977999999995
7.026714 0.0064247761000000006
7.027714 0.0064509448
7.028714 0.0064769069
7.029714 0.0065026645
7.030715 0.0065282184
7.031714 0.00655357
7.032714 0.0065787193
7.033714 0.0066036664
7.034714 0.0066284105
7.035714 0.006652950800000001
7.036714 0.0066772867
7.037714 0.006701416700000001
7.038714 0.0067253393
7.039714 0.0067490538999999995
7.040714 0.006772559599999999
7.041714 0.006795855
7.042714 0.0068189409
7.043715 0.0068418165
7.044714 0.006864483299999999
7.045714 0.0068869427
7.046714 0.0069091961999999995
7.047714 0.006931245999999999
7.048714 0.0069530957
7.049714 0.006974749000000001
7.050714 0.0069962094
7.051714 0.0070174821
7.052714 0.0070385722
7.053714 0.0070594848
7.054714 0.0070802256
7.055714 0.0071007998
7.056714 0.007121213300000001
7.057714 0.007141471
7.058714 0.0071615781
7.059714 0.007181539000000001
7.060714 0.007201357899999999
7.061714 0.0072210387
7.062714 0.007240584099999999
7.063715 0.0072599963
7.064714 0.007279276899999999
7.065714 0.007298427200000001
7.066714 0.007317447999999999
7.067714 0.0073363392999999995
7.068714 0.0073551011
7.069714 0.0073737319
7.070714 0.0073922318
7.071714 0.0074105992
7.072714 0.007428833499999999
7.073714 0.007446933899999999
7.074714 0.0074648996999999995
7.075714 0.007482730900000001
7.076715 0.0075004275
7.077714 0.0075179902
7.078714 0.007535420399999999
7.079714 0.0075527205
7.080714 0.0075698931999999995
7.081714 0.0075869414999999996
7.082714 0.007603869
7.083714 0.007620680100000001
7.084714 0.0076373799000000004
7.085714 0.0076539734
7.086714 0.0076704658999999994
7.087714 0.007686863
7.088714 0.0077031698000000004
7.089714 0.0077193923
7.090714 0.0077355347
7.091714 0.0077516022
7.092714 0.007767598400000001
7.093714 0.007783526999999999
7.094714 0.007799390000000001
7.095714 0.007815190500000001
7.096714 0.0078309291
7.097714 0.007846607299999999
7.098714 0.0078622244
7.099714 0.0078777797
7.100714 0.007893271700000001
7.101714 0.0079086989
7.102714 0.0079240592
7.103714 0.0079393503
7.104714 0.0079545702
7.105714 0.007969715799999999
7.106714 0.0079847858
7.107714 0.0079997786
7.108714 0.008014693600000001
7.109715 0.00802953
7.110714 0.0080442893
7.111714 0.0080589722
7.112714 0.0080735816
7.113714 0.0080881211
7.114714 0.0081025952
7.115714 0.0081170088
7.116714 0.0081313687
7.117714 0.0081456819
7.118714 0.0081599559
7.119714 0.0081741986
7.120714 0.0081884187
7.121714 0.0082026243
7.122715 0.0082168241
7.123714 0.008231025999999999
7.124714 0.0082452374
7.125714 0.0082594648
7.126714 0.0082737148
7.127714 0.0082879917
7.128714 0.0083022998
7.129714 0.0083166422
7.130714 0.0083310202
7.131714 0.0083454346
7.132714 0.0083598847
7.133714 0.0083743682
7.134714 0.008388882299999999
7.135714 0.008403424000000001
7.136714 0.0084179883
7.137714 0.0084325708
7.138714 0.008447166300000001
7.139714 0.0084617692
7.140714 0.008476374200000001
7.141714 0.0084909763
7.142715 0.008505571200000001
7.143714 0.008520154399999999
7.144714 0.0085347223
7.145714 0.008549272
7.146714 0.0085638014
7.147714 0.0085783096
7.148714 0.0085927961
7.149714 0.0086072614
7.150714 0.0086217071
7.151714 0.0086361346
7.152714 0.0086505468
7.153714 0.008664946699999999
7.154714 0.0086793378
7.155715 0.008693723799999999
7.156714 0.0087081091
7.157714 0.0087224966
7.158714 0.0087368906
7.159714 0.0087512934
7.160714 0.0087657085
7.161714 0.0087801389
7.162714 0.008794586
7.163714 0.0088090514
7.164714 0.0088235356
7.165714 0.0088380395
7.166714 0.008852563
7.167714 0.0088671055
7.168715 0.0088816654
7.169714 0.0088962421
7.170714 0.008910834
7.171714 0.0089254398
7.172714 0.0089400579
7.173714 0.0089546869
7.174714 0.008969326900000001
7.175714 0.008983977
7.176714 0.0089986366
7.177714 0.0090133071
7.178714 0.0090279893
7.179714 0.0090426853
7.180714 0.0090573973
7.181714 0.0090721282
7.182714 0.0090868816
7.183714 0.0091016613
7.184714 0.0091164708
7.185714 0.0091313152
7.186714 0.009146198099999999
7.187714 0.009161124
7.188715 0.0091760965
7.189714 0.0091911192
7.190714 0.0092061957
7.191714 0.009221327500000001
7.192714 0.009236516799999999
7.193714 0.009251763500000001
7.194714 0.009267067799999999
7.195714 0.0092824288
7.196714 0.0092978444
7.197714 0.0093133109
7.198714 0.009328825399999999
7.199714 0.0093443829
7.200714 0.009359978100000001
7.201715 0.0093756047
7.202714 0.0093912575
7.203714 0.009406929199999999
7.204714 0.0094226139
7.205714 0.0094383053
7.206714 0.0094539973
7.207714 0.009469683599999999
7.208714 0.0094853596
7.209714 0.0095010211
7.210714 0.009516664400000001
7.211714 0.0095322866
7.212714 0.0095478856
7.213714 0.009563460499999999
7.214714 0.0095790114
7.215714 0.009594539000000001
7.216714 0.0096100455
7.217714 0.0096255324
7.218714 0.0096410033
7.219714 0.0096564618
7.220714 0.009671910799999999
7.221714 0.0096873555
7.222714 0.009702798700000001
7.223714 0.009718244800000001
7.224714 0.0097336975
7.225714 0.009749158899999999
7.226714 0.009764632
7.227714 0.0097801181
7.228714 0.009795618800000001
7.229714 0.0098111334
7.230714 0.009826661
7.231714 0.0098422002
7.232714 0.0098577482
7.233714 0.0098733013
7.234715 0.0098888551
7.235714 0.0099044053
7.236714 0.0099199468
7.237714 0.0099354736
7.238714 0.0099509794
7.239714 0.009966459
7.240714 0.0099819066
7.241714 0.0099973164
7.242714 0.010012683
7.243714 0.010028003
7.244714 0.010043271
7.245714 0.010058484
7.246714 0.01007364
7.247715 0.010088738
7.248714 0.010103776
7.249714 0.010118754
7.250714 0.010133671
7.251714 0.01014853
7.252714 0.01016333
7.253714 0.010178073
7.254714 0.010192761
7.255714 0.010207395
7.256714 0.010221976
7.257714 0.010236505
7.258714 0.010250981000000001
7.259714 0.010265405
7.260714 0.010279775
7.261714 0.010294089
7.262714 0.010308345
7.263714 0.010322539
7.264714 0.010336666000000001
7.265714 0.010350723
7.266714 0.010364703
7.267715 0.0103786
7.268714 0.010392407999999999
7.269714 0.010406120000000001
7.270714 0.01041973
7.271714 0.010433231
7.272714 0.010446615999999999
7.273714 0.010459880000000001
7.274714 0.010473017999999999
7.275714 0.010486024
7.276714 0.010498893
7.277714 0.010511624
7.278714 0.010524214
7.279714 0.01053666
7.280715 0.010548963
7.281714 0.010561122000000001
7.282714 0.010573138999999999
7.283714 0.010585015
7.284714 0.010596751
7.285714 0.010608351
7.286714 0.010619815
7.287714 0.010631146
7.288714 0.010642347
7.289714 0.01065342
7.290714 0.010664364999999999
7.291714 0.010675184
7.292714 0.010685876
7.293715 0.010696441000000001
7.294714 0.010706876
7.295714 0.010717179
7.296714 0.010727345000000001
7.297714 0.010737370999999999
7.298714 0.01074725
7.299714 0.010756977
7.300714 0.010766544
7.301714 0.010775943999999999
7.302714 0.010785169
7.303714 0.010794212
7.304714 0.010803064
7.305714 0.010811718
7.306714 0.010820167
7.307714 0.010828403
7.308714 0.010836420999999999
7.309714 0.010844215
7.310714 0.01085178
7.311714 0.010859114
7.312714 0.010866213000000001
7.313715 0.010873075
7.314714 0.010879699999999999
7.315714 0.010886087000000001
7.316714 0.010892236
7.317714 0.010898148
7.318714 0.010903825
7.319714 0.010909267
7.320714 0.010914476999999999
7.321714 0.010919455
7.322714 0.010924201
7.323714 0.010928716
7.324714 0.010933
7.325714 0.010937052
7.326715 0.010940871
7.327714 0.010944453
7.328714 0.010947793999999999
7.329714 0.010950890000000001
7.330714 0.010953737
7.331714 0.010956327
7.332714 0.010958654
7.333714 0.010960711
7.334714 0.01096249
7.335714 0.010963983
7.336714 0.010965182
7.337714 0.010966079
7.338714 0.010966664999999999
7.339714 0.010966934000000001
7.340714 0.010966877
7.341714 0.010966488
7.342714 0.010965762
7.343714 0.010964694
7.344714 0.010963278
7.345714 0.010961512
7.346714 0.010959394
7.347714 0.010956922
7.348714 0.010954095
7.349714 0.010950913999999999
7.350714 0.010947377
7.351714 0.010943488000000001
7.352714 0.010939246
7.353714 0.010934653
7.354714 0.010929712
7.355714 0.010924423
7.356714 0.010918789
7.357714 0.010912808999999999
7.358714 0.010906485
7.359715 0.010899817000000001
7.360714 0.010892803
7.361714 0.010885442
7.362714 0.010877731
7.363714 0.010869667999999999
7.364714 0.010861248
7.365714 0.010852468
7.366714 0.010843321
7.367714 0.010833803
7.368714 0.010823906999999999
7.369714 0.010813626
7.370714 0.010802954
7.371714 0.010791884
7.372715 0.010780409999999999
7.373714 0.010768526
7.374714 0.010756224
7.375714 0.010743501
7.376714 0.010730350999999999
7.377714 0.010716769999999999
7.378714 0.010702753
7.379714 0.0106883
7.380714 0.010673406
7.381714 0.010658069999999999
7.382714 0.010642291
7.383714 0.01062607
7.384714 0.010609404999999999
7.385714 0.010592296000000001
7.386714 0.010574745
7.387714 0.010556751
7.388714 0.010538314
7.389714 0.010519434999999999
7.390714 0.010500114
7.391714 0.01048035
7.392715 0.010460141
7.393714 0.010439486999999999
7.394714 0.010418386
7.395714 0.010396833
7.396714 0.010374827
7.397714 0.010352363
7.398714 0.010329437
7.399714 0.010306045
7.400714 0.010282181
7.401714 0.010257841
7.402714 0.01023302
7.403714 0.010207713
7.404714 0.010181915
7.405715 0.010155621
7.406714 0.010128828
7.407714 0.010101533000000001
7.408714 0.010073733
7.409714 0.010045426
7.410714 0.010016613
7.411714 0.0099872916
7.412714 0.009957463
7.413714 0.009927129600000001
7.414714 0.0098962926
7.415714 0.0098649558
7.416714 0.009833122000000001
7.417714 0.0098007949
7.418715 0.009767978200000001
7.419714 0.009734676099999999
7.420714 0.0097008931
7.421714 0.009666632100000001
7.422714 0.0096318967
7.423714 0.0095966891
7.424714 0.009561011400000001
7.425714 0.0095248644
7.426714 0.0094882482
7.427714 0.0094511619
7.428714 0.0094136034
7.429714 0.0093755698
7.430714 0.0093370567
7.431714 0.0092980597
7.432714 0.0092585731
7.433714 0.009218591
7.434714 0.0091781061
7.435714 0.0091371119
7.436714 0.0090956019
7.437714 0.009053568599999999
7.438715 0.009011005700000001
7.439714 0.0089679073
7.440714 0.008924268300000001
7.441714 0.0088800836
7.442714 0.0088353496
7.443714 0.008790064
7.444714 0.008744225500000001
7.445714 0.0086978333
7.446714 0.0086508888
7.447714 0.0086033928
7.448714 0.0085553482
7.449714 0.008506758599999999
7.450714 0.0084576284
7.451715 0.008407962
7.452714 0.0083577652
7.453714 0.008307042300000001
7.454714 0.0082557992
7.455714 0.008204040899999999
7.456714 0.0081517726
7.457714 0.0080989979
7.458714 0.0080457212
7.459714 0.0079919446
7.460714 0.0079376718
7.461714 0.0078829034
7.462714 0.0078276404
7.463714 0.0077718825
7.464714 0.0077156292
7.465714 0.0076588789
7.466714 0.0076016295
7.467714 0.0075438795
7.468714 0.0074856252
7.469714 0.007426864599999999
7.470714 0.0073675947
7.471714 0.0073078132
7.472714 0.007247518099999999
7.473714 0.007186707799999999
7.474714 0.0071253809
7.475714 0.0070635368
7.476714 0.0070011760000000004
7.477714 0.0069382993
7.478714 0.0068749082999999996
7.479714 0.0068110057
7.480714 0.006746594600000001
7.481714 0.0066816785
7.482714 0.0066162618
7.483714 0.0065503482
7.484715 0.006483942699999999
7.485714 0.006417048999999999
7.486714 0.006349672200000001
7.487714 0.0062818158999999995
7.488714 0.0062134837
7.489714 0.0061446794
7.490714 0.0060754039
7.491714 0.006005659500000001
7.492714 0.0059354465
7.493714 0.0058647645
7.494714 0.0057936126
7.495714 0.0057219891
7.496714 0.0056498912999999994
7.497715 0.0055773158000000005
7.498714 0.005504259399999999
7.499714 0.0054307176
7.500714 0.005356687000000001
7.501714 0.0052821629999999994
7.502714 0.005207142
7.503714 0.0051316209
7.504714 0.0050555969
7.505714 0.0049790680000000006
7.506714 0.0049020335
7.507714 0.0048244929
7.508714 0.004746447700000001
7.509714 0.0046679001000000005
7.510714 0.0045888533
7.511714 0.0045093122
7.512714 0.0044292821
7.513714 0.00434877
7.514714 0.0042677835
7.515714 0.004186331
7.516714 0.004104421499999999
7.517715 0.0040220646
7.518714 0.003939269699999999
7.519714 0.0038560465000000003
7.520714 0.0037724047000000003
7.521714 0.0036883535000000003
7.522714 0.0036039018999999995
7.523714 0.0035190576
7.524714 0.0034338285
7.525714 0.0033482214000000003
7.526714 0.0032622414
7.527714 0.0031758933
7.528714 0.0030891810000000003
7.529714 0.0030021067
7.530715 0.0029146722
7.531714 0.0028268785
7.532714 0.0027387256000000002
7.533714 0.0026502128
7.534714 0.0025613394000000003
7.535714 0.0024721036
7.536714 0.0023825039999999997
7.537714 0.0022925389
7.538714 0.0022022072
7.539714 0.0021115076
7.540714 0.0020204398
7.541714 0.0019290034999999998
7.542714 0.0018371999
7.543715 0.0017450302
7.544714 0.0016524971
7.545714 0.0015596037
7.546714 0.0014663543000000001
7.547714 0.0013727537999999998
7.548714 0.0012788081
7.549714 0.0011845235
7.550714 0.001089907
7.551714 0.0009949658300000002
7.552714 0.00089970772
7.553714 0.0008041402900000001
7.554714 0.00070827118
7.555714 0.00061210776
7.556714 0.00051565703
7.557714 0.00041892549
7.558714 0.00032191901
7.559714 0.00022464285
7.560714 0.00012710143
7.561714 2.9298494e-05
7.562714 -6.8762995e-05
7.563715 -0.00016708077
7.564714 -0.00026565319
7.565714 -0.00036447911
7.566714 -0.00046355781
7.567714 -0.00056288882
7.568714 -0.00066247171
7.569714 -0.00076230604
7.570714 -0.0008623910599999999
7.571714 -0.0009627256099999999
7.572714 -0.001063308
7.573714 -0.0011641358
7.574714 -0.0012652059
7.575714 -0.0013665141
7.576715 -0.0014680553
7.577714 -0.0015698235
7.578714 -0.0016718117
7.579714 -0.0017740120000000002
7.580714 -0.0018764154
7.581714 -0.0019790128
7.582714 -0.0020817939
7.583714 -0.0021847482000000003
7.584714 -0.0022878648
7.585714 -0.0023911331
7.586714 -0.0024945418999999997
7.587714 -0.0025980811
7.588714 -0.0027017407999999996
7.589714 -0.0028055114
7.590714 -0.0029093844
7.591714 -0.0030133524
7.592714 -0.0031174084
7.593714 -0.0032215474
7.594714 -0.0033257642
7.595714 -0.0034300556
7.596714 -0.0035344194
7.597714 -0.0036388533999999998
7.598714 -0.0037433571999999997
7.599714 -0.0038479306
7.600714 -0.0039525734
7.601714 -0.0040572864
7.602714 -0.00416207
7.603714 -0.0042669246
7.604714 -0.0043718504
7.605714 -0.0044768468999999995
7.606714 -0.0045819128
7.607714 -0.0046870463999999995
7.608714 -0.0047922451
7.609715 -0.0048975048999999994
7.610714 -0.0050028208
7.611714 -0.0051081868
7.612714 -0.0052135965
7.613714 -0.0053190419
7.614714 -0.005424514500000001
7.615714 -0.005530005399999999
7.616714 -0.0056355046
7.617714 -0.005741002
7.618714 -0.005846487300000001
7.619714 -0.0059519509
7.620714 -0.0060573824
7.621714 -0.0061627725
7.622715 -0.0062681116
7.623714 -0.0063733918
7.624714 -0.0064786051
7.625714 -0.0065837448
7.626714 -0.006688804600000001
7.627714 -0.0067937799000000005
7.628714 -0.0068986657
7.629714 -0.0070034584
7.630714 -0.0071081551
7.631714 -0.0072127536
7.632714 -0.0073172516
7.633714 -0.007421647
7.634714 -0.0075259384
7.635714 -0.0076301229
7.636714 -0.007734198899999999
7.637714 -0.0078381629
7.638714 -0.007942011899999999
7.639714 -0.0080457423
7.640714 -0.008149349
7.641714 -0.0082528262
7.642715 -0.0083561667
7.643714 -0.0084593637
7.644714 -0.0085624088
7.645714 -0.008665293
7.646714 -0.0087680062
7.647714 -0.0088705383
7.648714 -0.008972878299999999
7.649714 -0.0090750153
7.650714 -0.009176937599999999
7.651714 -0.0092786351
7.652714 -0.0093800962
7.653714 -0.0094813098
7.654714 -0.0095822666
7.655715 -0.0096829572
7.656714 -0.009783372700000001
7.657714 -0.0098835058
7.658714 -0.009983350200000001
7.659714 -0.0100829
7.660714 -0.01018215
7.661714 -0.010281097
7.662714 -0.010379738999999999
7.663714 -0.010478072000000001
7.664714 -0.010576098
7.665714 -0.010673815
7.666714 -0.010771223
7.667714 -0.010868323000000001
7.668715 -0.010965115
7.669714 -0.0110616
7.670714 -0.011157778
7.671714 -0.011253649000000001
7.672714 -0.011349212
7.673714 -0.011444466
7.674714 -0.011539408000000001
7.675714 -0.011634037
7.676714 -0.011728347
7.677714 -0.011822335
7.678714 -0.011915993
7.679714 -0.012009315
7.680714 -0.012102294000000001
7.681714 -0.01219492
7.682714 -0.012287185999999999
7.683714 -0.01237908
7.684714 -0.012470592999999999
7.685714 -0.012561712
7.686714 -0.012652429
7.687714 -0.012742732
7.688715 -0.012832612000000002
7.689714 -0.012922058999999998
7.690714 -0.013011060999999999
7.691714 -0.013099609
7.692714 -0.013187695999999999
7.693714 -0.013275314
7.694714 -0.013362454999999999
7.695714 -0.013449113
7.696714 -0.013535282
7.697714 -0.013620956
7.698714 -0.013706132999999999
7.699714 -0.013790807999999998
7.700714 -0.013874975999999999
7.701715 -0.013958637
7.702714 -0.014041785000000001
7.703714 -0.014124419000000001
7.704714 -0.014206536999999998
7.705714 -0.014288137
7.706714 -0.014369213999999998
7.707714 -0.014449767
7.708714 -0.014529789000000001
7.709714 -0.014609279
7.710714 -0.014688232
7.711714 -0.014766643000000001
7.712714 -0.014844508000000001
7.713714 -0.014921821
7.714714 -0.014998575
7.715714 -0.015074764000000001
7.716714 -0.015150383
7.717714 -0.015225425999999999
7.718714 -0.015299885
7.719714 -0.015373755000000001
7.720714 -0.01544703
7.721714 -0.015519703
7.722714 -0.015591771999999999
7.723714 -0.015663229
7.724714 -0.015734072
7.725714 -0.015804297000000002
7.726714 -0.0158739
7.727714 -0.01594288
7.728714 -0.016011237
7.729714 -0.016078967
7.730714 -0.016146070000000002
7.731714 -0.016212546
7.732714 -0.016278397
7.733714 -0.016343618
7.734715 -0.016408212999999998
7.735714 -0.016472179
7.736714 -0.016535513999999998
7.737714 -0.01659822
7.738714 -0.016660291
7.739714 -0.016721725
7.740714 -0.016782519
7.741714 -0.016842666
7.742714 -0.01690216
7.743714 -0.016960995
7.744714 -0.017019162
7.745714 -0.017076654
7.746714 -0.01713346
7.747715 -0.017189569
7.748714 -0.017244973
7.749714 -0.017299659
7.750714 -0.017353617000000002
7.751714 -0.017406837
7.752714 -0.017459306
7.753714 -0.017511017
7.754714 -0.017561959
7.755714 -0.017612123
7.756714 -0.017661504
7.757714 -0.017710093
7.758714 -0.017757886
7.759714 -0.017804877
7.760714 -0.017851064
7.761714 -0.017896446
7.762714 -0.017941020000000002
7.763714 -0.017984787999999998
7.764714 -0.018027749
7.765714 -0.018069906
7.766714 -0.018111261
7.767715 -0.018151817
7.768714 -0.018191576
7.769714 -0.018230542000000002
7.770714 -0.018268716
7.771714 -0.018306103
7.772714 -0.018342702
7.773714 -0.018378517
7.774714 -0.018413548
7.775714 -0.018447795
7.776714 -0.018481255
7.777714 -0.01851393
7.778714 -0.018545816
7.779714 -0.018576911
7.780715 -0.018607211000000002
7.781714 -0.018636711
7.782714 -0.018665407000000002
7.783714 -0.018693294
7.784714 -0.018720366999999998
7.785714 -0.018746618
7.786714 -0.018772044999999998
7.787714 -0.018796642
7.788714 -0.018820404
7.789714 -0.018843326
7.790714 -0.018865404
7.791714 -0.018886635
7.792714 -0.018907017
7.793715 -0.018926547000000002
7.794714 -0.018945224
7.795714 -0.018963045999999997
7.796714 -0.018980014
7.797714 -0.018996125
7.798714 -0.019011382
7.799714 -0.019025784
7.800714 -0.019039332
7.801714 -0.019052025
7.802714 -0.019063866
7.803714 -0.019074853
7.804714 -0.019084985000000002
7.805714 -0.019094264
7.806714 -0.019102686
7.807714 -0.01911025
7.808714 -0.019116956
7.809714 -0.019122798
7.810714 -0.019127775
7.811714 -0.019131883
7.812714 -0.01913512
7.813715 -0.019137478
7.814714 -0.019138957
7.815714 -0.019139550999999998
7.816714 -0.019139255
7.817714 -0.019138068
7.818714 -0.019135984
7.819714 -0.019133001
7.820714 -0.019129117
7.821714 -0.019124330999999998
7.822714 -0.019118641
7.823714 -0.019112047
7.824714 -0.019104549999999998
7.825714 -0.019096151000000002
7.826715 -0.019086851000000002
7.827714 -0.019076653
7.828714 -0.019065560999999998
7.829714 -0.019053578999999998
7.830714 -0.019040711
7.831714 -0.019026962
7.832714 -0.019012335999999998
7.833714 -0.018996838
7.834714 -0.018980473
7.835714 -0.018963245
7.836714 -0.018945159000000003
7.837714 -0.018926218
7.838714 -0.018906425
7.839714 -0.018885783
7.840714 -0.018864292
7.841714 -0.018841955
7.842714 -0.018818770999999998
7.843714 -0.018794739
7.844714 -0.018769858
7.845714 -0.018744126
7.846714 -0.018717539
7.847714 -0.018690094
7.848714 -0.018661789
7.849714 -0.018632619
7.850714 -0.018602579
7.851714 -0.018571665999999997
7.852714 -0.018539876
7.853714 -0.018507206
7.854714 -0.018473651
7.855714 -0.018439209
7.856714 -0.01840388
7.857714 -0.01836766
7.858714 -0.018330551
7.859715 -0.018292553
7.860714 -0.018253669
7.861714 -0.018213899999999998
7.862714 -0.01817325
7.863714 -0.01813172
7.864714 -0.018089317
7.865714 -0.018046045
7.866714 -0.018001911000000002
7.867714 -0.017956919000000002
7.868714 -0.017911076
7.869714 -0.017864388000000002
7.870714 -0.017816859
7.871714 -0.017768494000000003
7.872715 -0.017719297999999998
7.873714 -0.017669275
7.874714 -0.017618427
7.875714 -0.017566759
7.876714 -0.017514272
7.877714 -0.017460967
7.878714 -0.017406843999999998
7.879714 -0.017351903000000002
7.880714 -0.017296145
7.881714 -0.017239567
7.882714 -0.01718217
7.883714 -0.017123950000000002
7.884714 -0.017064907
7.885714 -0.017005039
7.886714 -0.016944346
7.887714 -0.016882826
7.888714 -0.016820482
7.889714 -0.01675731
7.890714 -0.016693315
7.891714 -0.0166285
7.892715 -0.016562865
7.893714 -0.016496415
7.894714 -0.016429156
7.895714 -0.016361094
7.896714 -0.016292234
7.897714 -0.016222583
7.898714 -0.016152149
7.899714 -0.016080940000000002
7.900714 -0.016008965
7.901714 -0.01593623
7.902714 -0.015862744
7.903714 -0.015788517
7.904714 -0.015713552
7.905715 -0.015637861
7.906714 -0.015561446
7.907714 -0.015484314999999998
7.908714 -0.015406472000000001
7.909714 -0.015327921000000001
7.910714 -0.015248665
7.911714 -0.015168708
7.912714 -0.015088052999999999
7.913714 -0.015006699
7.914714 -0.014924647999999999
7.915714 -0.0148419
7.916714 -0.014758455999999998
7.917714 -0.014674317000000001
7.918715 -0.014589483999999998
7.919714 -0.014503956
7.920714 -0.014417738
7.921714 -0.014330828
7.922714 -0.014243230999999999
7.923714 -0.014154949
7.924714 -0.014065987
7.925714 -0.013976348999999999
7.926714 -0.01388604
7.927714 -0.013795067
7.928714 -0.013703437
7.929714 -0.013611156
7.930714 -0.013518231999999998
7.931714 -0.013424673000000002
7.932714 -0.013330486999999999
7.933714 -0.013235681
7.934714 -0.013140263999999999
7.935714 -0.013044245
7.936714 -0.012947629
7.937714 -0.012850424000000001
7.938715 -0.012752635
7.939714 -0.012654268
7.940714 -0.012555328000000001
7.941714 -0.012455821
7.942714 -0.012355749
7.943714 -0.012255117000000001
7.944714 -0.012153925999999999
7.945714 -0.012052181
7.946714 -0.011949882
7.947714 -0.011847033
7.948714 -0.011743636
7.949714 -0.011639693
7.950714 -0.011535206
7.951715 -0.01143018
7.952714 -0.011324618
7.953714 -0.011218523
7.954714 -0.011111901
7.955714 -0.011004759
7.956714 -0.010897101
7.957714 -0.010788935
7.958714 -0.010680269000000001
7.959714 -0.010571112
7.960714 -0.010461474
7.961714 -0.010351363
7.962714 -0.010240790000000001
7.963714 -0.010129766
7.964714 -0.0100183
7.965714 -0.009906404
7.966714 -0.009794087199999999
7.967714 -0.0096813601
7.968714 -0.0095682313
7.969714 -0.0094547104
7.970714 -0.0093408053
7.971714 -0.009226524
7.972714 -0.0091118724
7.973714 -0.0089968562
7.974714 -0.0088814806
7.975714 -0.00876575
7.976714 -0.0086496671
7.977714 -0.0085332351
7.978714 -0.008416456
7.979714 -0.0082993312
7.980714 -0.0081818624
7.981714 -0.0080640508
7.982714 -0.007945898
7.983714 -0.007827404599999999
7.984715 -0.007708573
7.985714 -0.0075894058999999995
7.986714 -0.0074699054999999995
7.987714 -0.0073500755999999995
7.988714 -0.0072299212
7.989714 -0.0071094473
7.990714 -0.006988659900000001
7.991714 -0.006867566100000001
7.992714 -0.006746174
7.993714 -0.0066244924
7.994714 -0.0065025313
7.995714 -0.0063803003
7.996714 -0.0062578103000000005
7.997715 -0.0061350729
7.998714 -0.006012099
7.999714 -0.0058889002999999995
8.000714 -0.0057654885
8.001715 -0.0056418747
8.002714 -0.0055180702
8.003715 -0.0053940854
8.004714 -0.0052699303
8.005714 -0.005145614
8.006714 -0.0050211456
8.007714 -0.0048965328
8.008715 -0.0047717826
8.009714 -0.0046469017
8.010715 -0.0045218956
8.011714 -0.004396769500000001
8.012714 -0.004271528100000001
8.013714 -0.004146175
8.014714 -0.0040207142
8.015715 -0.003895149
8.016714 -0.0037694826
8.017715 -0.0036437187999999996
8.018714 -0.0035178607999999997
8.019714 -0.0033919125
8.020715 -0.0032658783
8.021714 -0.0031397626999999997
8.022715 -0.003013571
8.023714 -0.0028873093
8.024714 -0.002760984
8.025714 -0.0026346024
8.026714 -0.0025081725
8.027715 -0.0023817028999999997
8.028714 -0.0022552024999999997
8.029715 -0.0021286811
8.030714 -0.0020021487
8.031714 -0.0018756155
8.032714 -0.0017490918000000002
8.033714 -0.0016225884
8.034715 -0.0014961153999999998
8.035714 -0.0013696831
8.036715 -0.0012433013
8.037714 -0.0011169793
8.038714 -0.00099072604
8.039714 -0.0008645499299999999
8.040714 -0.0007384587700000001
8.041715 -0.00061245973
8.042714 -0.00048655947000000003
8.043715 -0.00036076408
8.044714 -0.00023507919
8.045714 -0.00010951008999999999
8.046714 1.5938225e-05
8.047714 0.00014126088999999998
8.048715 0.00026645307
8.049714 0.00039150990999999995
8.050714 0.00051642623
8.051714 0.00064119668
8.052714 0.00076581537
8.053715 0.00089027599
8.054714 0.0010145716000000001
8.055715 0.0011386948
8.056714 0.0012626375999999998
8.057714 0.0013863912000000001
8.058714 0.0015099466999999999
8.059714 0.0016332941999999998
8.060715 0.0017564241999999998
8.061714 0.0018793262
8.062715 0.0020019899
8.063714 0.0021244052000000003
8.064714 0.0022465616
8.065714 0.0023684495
8.066714 0.0024900593000000003
8.067715 0.0026113818999999997
8.068714 0.0027324091
8.069715 0.0028531333
8.070714 0.0029735473
8.071714 0.0030936450999999995
8.072714 0.0032134216
8.073714 0.0033328721
8.074715 0.0034519929999999996
8.075714 0.003570781
8.076715 0.0036892336
8.077714 0.0038073488999999998
8.078714 0.0039251248
8.079714 0.0040425599
8.080714 0.0041596522
8.081715 0.0042764004
8.082714 0.0043928023
8.083714 0.0045088553
8.084714 0.0046245565
8.085714 0.0047399022
8.086715 0.0048548878
8.087714 0.0049695085
8.088715 0.0050837582
8.089714 0.0051976298
8.090714 0.0053111161999999995
8.091714 0.0054242086
8.092714 0.0055368979
8.093715 0.0056491742999999995
8.094714 0.0057610276
8.095715 0.0058724476
8.096714 0.005983423
8.097714 0.006093942999999999
8.098714 0.006203996599999999
8.099714 0.0063135732
8.100715 0.006422663100000001
8.101714 0.0065312553
8.102715 0.006639341200000001
8.103714 0.006746911800000001
8.104714 0.0068539586000000005
8.105714 0.006960474300000001
8.106714 0.0070664515
8.107715 0.0071718845000000005
8.108714 0.0072767682
8.109715 0.0073810967
8.110714 0.0074848664
8.111714 0.0075880722000000005
8.112714 0.0076907105000000005
8.113714 0.0077927776
8.114715 0.0078942699
8.115714 0.007995183800000001
8.116714 0.0080955157
8.117714 0.0081952618
8.118714 0.0082944171
8.119715 0.008392977900000001
8.120714 0.0084909385
8.121715 0.0085882937
8.122714 0.0086850385
8.123714 0.0087811663
8.124714 0.0088766705
8.125714 0.008971544599999999
8.126715 0.0090657821
8.127714 0.0091593756
8.128715 0.009252317999999999
8.129714 0.0093446026
8.130714 0.0094362229
8.131714 0.009527172399999999
8.132714 0.009617444400000001
8.133715 0.0097070333
8.134714 0.0097959331
8.135715 0.0098841389
8.136714 0.009971646800000001
8.137714 0.010058451999999999
8.138714 0.010144551
8.139714 0.010229942
8.140715 0.010314622
8.141714 0.010398588
8.142715 0.01048184
8.143714 0.010564375
8.144714 0.010646192
8.145715 0.010727291
8.146714 0.010807668999999999
8.147715 0.010887326000000001
8.148714 0.01096626
8.149714 0.011044469
8.150714 0.011121951
8.151714 0.011198702999999999
8.152715 0.011274722
8.153714 0.011350004
8.154715 0.011424546
8.155714 0.011498340999999999
8.156714 0.011571385
8.157714 0.011643671
8.158714 0.011715194
8.159715 0.011785945
8.160714 0.011855919
8.161715 0.011925108
8.162714 0.011993502999999999
8.163714 0.012061099
8.164714 0.012127888
8.165714 0.012193862
8.166715 0.012259017
8.167714 0.012323345000000001
8.168715 0.012386841
8.169714 0.012449499999999999
8.170714 0.012511319
8.171714 0.012572296
8.172714 0.012632427000000002
8.173715 0.012691712
8.174714 0.012750148999999999
8.175714 0.012807739999999998
8.176714 0.012864484999999998
8.177714 0.012920387
8.178715 0.012975445
8.179714 0.013029662999999999
8.180715 0.013083043
8.181714 0.013135589000000001
8.182714 0.013187302
8.183714 0.013238184
8.184714 0.013288239
8.185715 0.013337466000000001
8.186714 0.013385870000000001
8.187715 0.013433451
8.188714 0.013480207
8.189714 0.013526141
8.190714 0.013571249
8.191714 0.013615529999999999
8.192715 0.013658984
8.193714 0.013701606000000002
8.194715 0.013743396
8.195714 0.013784349999999999
8.196714 0.013824462000000001
8.197714 0.013863731999999998
8.198714 0.013902152999999999
8.199715 0.013939723000000001
8.200714 0.013976439
8.201715 0.014012297000000002
8.202714 0.014047292999999999
8.203714 0.014081424
8.204714 0.014114687999999998
8.205714 0.014147083999999999
8.206715 0.014178609
8.207714 0.014209264000000001
8.208714 0.014239046
8.209714 0.014267956
8.210714 0.014295994
8.211715 0.014323159000000002
8.212714 0.014349451999999999
8.213715 0.014374874
8.214714 0.014399426000000002
8.215714 0.014423107
8.216714 0.014445920999999999
8.217714 0.014467865
8.218715 0.014488939999999999
8.219714 0.014509148999999999
8.220715 0.014528490000000002
8.221714 0.014546962
8.222714 0.014564565
8.223714 0.0145813
8.224714 0.014597164
8.225715 0.014612157
8.226714 0.014626278
8.227715 0.014639526
8.228714 0.014651901
8.229714 0.014663402
8.230714 0.014674027999999999
8.231714 0.014683779
8.232715 0.014692656
8.233714 0.014700659000000001
8.234715 0.014707791000000001
8.235714 0.014714053
8.236714 0.014719445999999999
8.237714 0.014723973
8.238714 0.014727638000000001
8.239715 0.014730445
8.240714 0.014732397000000001
8.241714 0.014733497
8.242714 0.014733749
8.243714 0.014733158
8.244715 0.014731727
8.245714 0.014729462
8.246715 0.014726364
8.247714 0.014722437000000001
8.248714 0.014717685
8.249714 0.01471211
8.250714 0.014705714000000002
8.251715 0.0146985
8.252714 0.014690467
8.253715 0.014681618
8.254714 0.014671953000000001
8.255714 0.014661471
8.256714 0.014650171
8.257714 0.014638054999999999
8.258715 0.014625122
8.259714 0.01461137
8.260715 0.014596801
8.261714 0.014581412
8.262714 0.014565205000000001
8.263714 0.014548179999999999
8.264714 0.014530336
8.265715 0.014511676000000001
8.266714 0.014492201000000001
8.267715 0.014471914999999998
8.268714 0.014450819
8.269714 0.014428917
8.270715 0.014406213
8.271714 0.014382711000000001
8.272715 0.014358418
8.273714 0.01433334
8.274714 0.014307482000000002
8.275714 0.014280852
8.276714 0.014253456999999999
8.277715 0.014225303
8.278714 0.014196399
8.279715 0.014166749
8.280714 0.014136363
8.281714 0.014105247000000001
8.282714 0.014073408
8.283714 0.014040851000000002
8.284715 0.014007582000000001
8.285714 0.013973608000000002
8.286715 0.013938932000000001
8.287714 0.013903558000000002
8.288714 0.013867491000000001
8.289714 0.013830732
8.290714 0.013793286000000002
8.291715 0.013755154
8.292714 0.013716337999999998
8.293715 0.013676840000000001
8.294714 0.013636661
8.295714 0.013595801999999999
8.296714 0.013554265
8.297714 0.01351205
8.298715 0.01346916
8.299714 0.013425596
8.300714 0.013381358999999999
8.301714 0.013336452999999998
8.302714 0.013290881000000001
8.303715 0.013244645000000001
8.304714 0.013197750000000001
8.305715 0.013150200999999999
8.306714 0.013102
8.307714 0.013053157
8.308714 0.013003674000000002
8.309714 0.012953559000000002
8.310715 0.012902818000000002
8.311714 0.012851458
8.312715 0.012799488
8.313714 0.012746913
8.314714 0.012693742000000001
8.315714 0.012639981000000002
8.316714 0.012585639
8.317715 0.012530721000000002
8.318714 0.012475236
8.319715 0.012419191
8.320714 0.012362591000000001
8.321714 0.012305443000000001
8.322714 0.012247753
8.323714 0.012189528
8.324715 0.012130773000000001
8.325714 0.012071492000000001
8.326715 0.012011691
8.327714 0.011951376
8.328714 0.011890551
8.329714 0.011829221
8.330714 0.01176739
8.331715 0.011705064000000001
8.332714 0.011642248
8.333714 0.011578947000000001
8.334714 0.011515165
8.335714 0.011450909
8.336715 0.011386184
8.337714 0.011320996
8.338715 0.011255353000000001
8.339714 0.011189259
8.340714 0.011122723
8.341714 0.011055751
8.342714 0.01098835
8.343715 0.010920527
8.344714 0.01085229
8.345715 0.010783646999999999
8.346714 0.010714603999999999
8.347714 0.010645168
8.348714 0.010575346999999999
8.349714 0.010505147
8.350715 0.010434575
8.351714 0.010363638
8.352715 0.010292343
8.353714 0.010220694
8.354714 0.010148698
8.355714 0.010076362
8.356714 0.010003689
8.357715 0.0099306875
8.358714 0.0098573611
8.359715 0.0097837161
8.360714 0.009709757400000001
8.361714 0.0096354917
8.362714 0.0095609248
8.363714 0.009486062500000001
8.364715 0.0094109113
8.365714 0.0093354785
8.366714 0.0092597707
8.367714 0.0091837952
8.368714 0.0091075592
8.369715 0.0090310707
8.370714 0.0089543377
8.371715 0.0088773675
8.372714 0.0088001681
8.373714 0.0087227476
8.374714 0.0086451146
8.375714 0.0085672757
8.376715 0.0084892388
8.377714 0.0084110114
8.378715 0.0083325998
8.379714 0.0082540115
8.380714 0.0081752522
8.381714 0.0080963277
8.382714 0.0080172431
8.383715 0.0079380035
8.384714 0.0078586141
8.385715 0.0077790792000000004
8.386714 0.007699402300000001
8.387714 0.007619588000000001
8.388714 0.0075396398
8.389714 0.0074595613000000005
8.390715 0.007379356199999999
8.391714 0.0072990282
8.392715 0.007218581600000001
8.393714 0.0071380207
8.394714 0.0070573499999999996
8.395715 0.0069765745
8.396714 0.0068956993
8.397715 0.006814731
8.398714 0.0067336754
8.399714 0.0066525397000000005
8.400714 0.006571331299999999
8.401714 0.006490057400000001
8.402715 0.006408726799999999
8.403714 0.006327347400000001
8.404715 0.0062459287
8.405714 0.006164479400000001
8.406714 0.0060830083
8.407714 0.0060015245
8.408714 0.0059200374
8.409715 0.0058385558
8.410714 0.005757088
8.411715 0.0056756424
8.412714 0.0055942273
8.413714 0.0055128501
8.414714 0.0054315176
8.415714 0.0053502365
8.416715 0.0052690124
8.417714 0.0051878513
8.418715 0.0051067578
8.419714 0.0050257371
8.420714 0.0049447931999999995
8.421714 0.00486393
8.422714 0.0047831516000000004
8.423715 0.004702461200000001
8.424714 0.0046218625
8.425714 0.0045413588
8.426714 0.0044609540000000005
8.427714 0.0043806514
8.428715 0.0043004550999999995
8.429714 0.004220369000000001
8.430715 0.0041403979
8.431714 0.0040605461
8.432714 0.0039808187
8.433714 0.0039012211000000003
8.434714 0.0038217589
8.435715 0.0037424379000000002
8.436714 0.0036632642
8.437715 0.003584244
8.438714 0.0035053839
8.439714 0.0034266905
8.440714 0.0033481700999999997
8.441714 0.0032698295
8.442715 0.0031916752000000002
8.443714 0.0031137137
8.444715 0.0030359515
8.445714 0.0029583944999999998
8.446714 0.0028810486
8.447714 0.0028039194
8.448714 0.0027270125
8.449715 0.002650333
8.450714 0.0025738856000000004
8.451715 0.0024976753
8.452714 0.0024217063
8.453714 0.0023459827999999998
8.454714 0.002270509
8.455714 0.0021952888
8.456715 0.0021203261
8.457714 0.0020456246
8.458714 0.0019711879
8.459714 0.0018970199
8.460714 0.0018231245
8.461715 0.0017495055000000001
8.462714 0.0016761669
8.463715 0.0016031132
8.464714 0.0015303485
8.465714 0.0014578774000000001
8.466714 0.0013857044
8.467714 0.0013138346
8.468715 0.0012422729
8.469714 0.0011710245
8.470715 0.0011000944
8.471714 0.0010294881
8.472714 0.0009592105900000001
8.473714 0.00088926727
8.474714 0.0008196630900000001
8.475715 0.0007504031100000001
8.476714 0.00068149202
8.477715 0.00061293435
8.478714 0.0005447344399999999
8.479714 0.00047689628
8.480714 0.00040942359
8.481714 0.0003423198
8.482715 0.00027558803999999995
8.483714 0.00020923117
8.484715 0.00014325186
8.485714 7.7652561e-05
8.486714 1.2435554999999999e-05
8.487714 -5.2396985e-05
8.488714 -0.00011684291
8.489715 -0.00018090005
8.490714 -0.00024456622
8.491714 -0.00030783906
8.492714 -0.00037071607
8.493714 -0.00043319450999999994
8.494715 -0.0004952714299999999
8.495714 -0.00055694359
8.496715 -0.00061820747
8.497714 -0.0006790593
8.498714 -0.0007394950000000001
8.499714 -0.0007995102399999999
8.500714 -0.0008591004200000001
8.501715 -0.0009182608700000001
8.502714 -0.00097698676
8.503715 -0.0010352731
8.504714 -0.0010931149
8.505714 -0.0011505073000000002
8.506714 -0.0012074454
8.507714 -0.0012639248
8.508715 -0.0013199408
8.509714 -0.0013754894
8.510715 -0.0014305665999999999
8.511714 -0.0014851689000000001
8.512714 -0.0015392929999999997
8.513714 -0.0015929363
8.514714 -0.0016460961000000001
8.515715 -0.0016987704000000002
8.516714 -0.0017509574000000002
8.517715 -0.0018026558
8.518714 -0.0018538642
8.519714 -0.0019045817999999999
8.520715 -0.0019548077
8.521714 -0.0020045414
8.522715 -0.0020537824000000002
8.523714 -0.0021025302
8.524714 -0.0021507843
8.525714 -0.0021985443
8.526714 -0.0022458092999999998
8.527715 -0.0022925788000000002
8.528714 -0.0023388519999999998
8.529715 -0.002384628
8.530714 -0.0024299057000000002
8.531714 -0.002474684
8.532714 -0.0025189616
8.533714 -0.0025627374
8.534715 -0.0026060101000000002
8.535714 -0.0026487784
8.536715 -0.0026910411
8.537714 -0.0027327975
8.538714 -0.0027740467
8.539714 -0.0028147881
8.540714 -0.0028550214000000003
8.541715 -0.0028947465000000003
8.542714 -0.0029339637
8.543715 -0.0029726736
8.544714 -0.0030108768000000003
8.545714 -0.0030485742
8.546714 -0.0030857675
8.547714 -0.0031224576
8.548715 -0.0031586459999999998
8.549714 -0.0031943341999999997
8.550714 -0.0032295236
8.551714 -0.0032642158000000003
8.552714 -0.0032984117
8.553715 -0.0033321124999999997
8.554714 -0.0033653188
8.555715 -0.0033980311999999998
8.556714 -0.0034302495
8.557714 -0.0034619738
8.558714 -0.0034932036
8.559714 -0.003523938
8.560715 -0.0035541758
8.561714 -0.0035839154999999998
8.562715 -0.0036131558
8.563714 -0.0036418950999999996
8.564714 -0.0036701316
8.565714 -0.0036978643000000005
8.566714 -0.0037250913000000004
8.567715 -0.0037518114999999996
8.568714 -0.0037780239
8.569715 -0.003803728
8.570714 -0.0038289236
8.571714 -0.0038536113
8.572714 -0.0038777915
8.573714 -0.0039014652
8.574715 -0.0039246348
8.575714 -0.0039473023
8.576715 -0.00396947
8.577714 -0.003991141399999999
8.578714 -0.0040123196
8.579714 -0.0040330083999999995
8.580714 -0.0040532115
8.581715 -0.004072933
8.582714 -0.0040921768
8.583714 -0.0041109473
8.584714 -0.0041292482
8.585714 -0.004147083
8.586715 -0.0041644555
8.587714 -0.004181368800000001
8.588715 -0.0041978258999999995
8.589714 -0.0042138290000000005
8.590714 -0.0042293806
8.591714 -0.0042444823
8.592714 -0.0042591352999999995
8.593715 -0.0042733405
8.594714 -0.0042870986
8.595715 -0.004300409999999999
8.596714 -0.0043132743
8.597714 -0.0043256914
8.598714 -0.0043376611
8.599714 -0.0043491829
8.600715 -0.0043602562
8.601714 -0.0043708806
8.602715 -0.0043810556
8.603714 -0.0043907818
8.604714 -0.0044000586
8.605714 -0.0044088869
8.606714 -0.004417267
8.607715 -0.0044252002999999995
8.608714 -0.0044326884
8.609715 -0.0044397329
8.610714 -0.0044463362000000005
8.611714 -0.0044525008
8.612714 -0.0044582295
8.613714 -0.0044635253
8.614715 -0.0044683922
8.615714 -0.0044728335
8.616714 -0.0044768527
8.617714 -0.0044804543
8.618714 -0.0044836419
8.619715 -0.0044864195
8.620714 -0.004488791099999999
8.621715 -0.0044907602999999996
8.622714 -0.0044923312
8.623714 -0.0044935074
8.624714 -0.0044942924
8.625714 -0.0044946897
8.626715 -0.0044947024
8.627714 -0.0044943339
8.628715 -0.004493587
8.629714 -0.0044924647000000005
8.630714 -0.0044909699
8.631714 -0.0044891054
8.632714 -0.0044868742
8.633715 -0.0044842789
8.634714 -0.0044813227
8.635715 -0.0044780081
8.636714 -0.0044743385
8.637714 -0.0044703171
8.638714 -0.0044659468
8.639714 -0.0044612309
8.640715 -0.004456173
8.641714 -0.0044507764
8.642715 -0.0044450450999999995
8.643714 -0.0044389823999999994
8.644714 -0.004432592
8.645715 -0.0044258777
8.646714 -0.0044188433
8.647715 -0.004411492
8.648714 -0.0044038276
8.649714 -0.0043958535
8.650714 -0.0043875727
8.651714 -0.0043789882
8.652715 -0.0043701024
8.653714 -0.004360918
8.654715 -0.0043514370000000005
8.655714 -0.0043416614
8.656714 -0.0043315926
8.657714 -0.004321231599999999
8.658714 -0.0043105795999999995
8.659715 -0.0042996373
8.660714 -0.0042884054
8.661715 -0.0042768843
8.662714 -0.0042650747
8.663714 -0.0042529766
8.664714 -0.0042405911
8.665714 -0.0042279184999999995
8.666715 -0.0042149603999999995
8.667714 -0.0042017178
8.668715 -0.0041881929
8.669714 -0.0041743879
8.670714 -0.004160306
8.671714 -0.0041459509000000005
8.672714 -0.0041313266000000005
8.673715 -0.0041164381000000005
8.674714 -0.0041012910999999996
8.675714 -0.0040858915
8.676714 -0.0040702460000000005
8.677714 -0.0040543615
8.678715 -0.0040382456
8.679714 -0.0040219064
8.680715 -0.0040053514
8.681714 -0.0039885883
8.682714 -0.0039716251
8.683714 -0.0039544691
8.684714 -0.003937128
8.685715 -0.003919607800000001
8.686714 -0.0039019153
8.687715 -0.0038840556999999998
8.688714 -0.0038660342
8.689714 -0.0038478549000000003
8.690714 -0.0038295208999999998
8.691714 -0.0038110352999999996
8.692715 -0.0037923997000000004
8.693714 -0.0037736158
8.694715 -0.0037546841000000004
8.695714 -0.0037356051
8.696714 -0.0037163787000000005
8.697714 -0.0036970046
8.698714 -0.0036774821999999998
8.699715 -0.0036578109
8.700714 -0.0036379901000000003
8.701715 -0.0036180194
8.702714 -0.0035978992
8.703714 -0.0035776295
8.704714 -0.0035572109
8.705714 -0.0035366451
8.706715 -0.0035159337000000004
8.707714 -0.003495079
8.708714 -0.0034740841999999997
8.709714 -0.003452953
8.710714 -0.0034316897999999998
8.711715 -0.0034102988000000002
8.712714 -0.0033887856
8.713715 -0.0033671553000000003
8.714714 -0.0033454139999999997
8.715714 -0.0033235672
8.716714 -0.0033016215
8.717714 -0.0032795826
8.718715 -0.0032574567999999996
8.719714 -0.0032352498
8.720715 -0.0032129672000000002
8.721714 -0.0031906147
8.722714 -0.0031681971
8.723714 -0.0031457188000000003
8.724714 -0.0031231844000000003
8.725715 -0.0031005977
8.726714 -0.0030779618
8.727715 -0.0030552805
8.728714 -0.0030325562
8.729714 -0.0030097916999999997
8.730714 -0.0029869896
8.731714 -0.002964152
8.732715 -0.0029412813
8.733714 -0.0029183799
8.734715 -0.0028954502
8.735714 -0.0028724948
8.736714 -0.0028495164
8.737714 -0.002826518
8.738714 -0.0028035029
8.739715 -0.0027804746
8.740714 -0.0027574369999999997
8.741714 -0.0027343940000000002
8.742714 -0.00271135
8.743714 -0.002688309
8.744715 -0.0026652756999999997
8.745714 -0.0026422544
8.746715 -0.0026192496
8.747714 -0.0025962656
8.748714 -0.0025733065
8.749714 -0.0025503761
8.750714 -0.002527478
8.751715 -0.0025046151
8.752714 -0.0024817904
8.753715 -0.0024590061
8.754714 -0.002436264
8.755714 -0.0024135656
8.756714 -0.0023909118999999998
8.757714 -0.0023683033
8.758715 -0.0023457404
8.759714 -0.0023232229
8.760715 -0.0023007509
8.761714 -0.0022783239
8.762714 -0.0022559414
8.763714 -0.0022336031
8.764714 -0.0022113087
8.765715 -0.0021890581000000003
8.766714 -0.0021668514999999998
8.767715 -0.0021446894999999997
8.768714 -0.0021225727
8.769714 -0.0021005028
8.770715 -0.0020784813
8.771714 -0.0020565109
8.772715 -0.0020345942
8.773714 -0.0020127347
8.774714 -0.0019909361
8.775714 -0.0019692028
8.776714 -0.0019475395999999999
8.777715 -0.0019259513999999999
8.778714 -0.0019044437
8.779715 -0.0018830218
8.780714 -0.0018616915
8.781714 -0.0018404582000000002
8.782714 -0.0018193276
8.783714 -0.0017983046
8.784715 -0.0017773944
8.785714 -0.0017566015
8.786715 -0.0017359302
8.787714 -0.0017153837999999999
8.788714 -0.0016949651000000001
8.789714 -0.0016746763999999999
8.790714 -0.0016545197000000002
8.791715 -0.0016344955
8.792714 -0.0016146042999999998
8.793715 -0.0015948459
8.794714 -0.0015752194000000002
8.795714 -0.0015557236
8.796714 -0.0015363570000000001
8.797714 -0.0015171177
8.798715 -0.0014980034999999999
8.799714 -0.0014790126
8.800714 -0.0014601427
8.801714 -0.0014413921
8.802714 -0.0014227593
8.803715 -0.001404243
8.804714 -0.0013858424
8.805715 -0.0013675572
8.806714 -0.0013493876
8.807714 -0.0013313345
8.808714 -0.0013133991
8.809714 -0.0012955831
8.810715 -0.0012778889000000001
8.811714 -0.0012603191
8.812715 -0.0012428768
8.813714 -0.0012255652000000001
8.814714 -0.0012083877
8.815714 -0.0011913477000000002
8.816714 -0.0011744486
8.817715 -0.0011576937
8.818714 -0.001141086
8.819715 -0.001124628
8.820714 -0.0011083222
8.821714 -0.0010921701
8.822714 -0.001076173
8.823714 -0.0010603315999999998
8.824715 -0.0010446461
8.825714 -0.0010291162
8.826715 -0.0010137409999999999
8.827714 -0.00099851923
8.828714 -0.00098344926
8.829714 -0.0009685290900000001
8.830714 -0.00095375663
8.831715 -0.0009391295900000001
8.832714 -0.0009246457900000001
8.833714 -0.0009103030600000001
8.834714 -0.00089609957
8.835714 -0.0008820335999999999
8.836715 -0.00086810396
8.837714 -0.00085430984
8.838715 -0.00084065086
8.839714 -0.00082712722
8.840714 -0.00081373964
8.841714 -0.0008004894000000001
8.842714 -0.00078737812
8.843715 -0.000774408
8.844714 -0.00076158144
8.845715 -0.00074890118
8.846714 -0.00073637007
8.847714 -0.00072399107
8.848714 -0.00071176701
8.849714 -0.00069970056
8.850715 -0.00068779414
8.851714 -0.00067604969
8.852715 -0.00066446873
8.853714 -0.0006530522099999999
8.854714 -0.00064180049
8.855714 -0.00063071334
8.856714 -0.00061978985
8.857715 -0.00060902853
8.858714 -0.00059842737
8.859715 -0.00058798378
8.860714 -0.0005776948899999999
8.861714 -0.00056755744
8.862714 -0.000557568
8.863714 -0.00054772308
8.864715 -0.00053801932
8.865714 -0.00052845344
8.866714 -0.0005190225700000001
8.867714 -0.00050972421
8.868714 -0.00050055637
8.869715 -0.0004915175399999999
8.870714 -0.00048260695
8.871715 -0.00047382432
8.872714 -0.00046517015999999995
8.873714 -0.00045664542
8.874714 -0.00044825174
8.875714 -0.00043999116
8.876715 -0.00043186615000000004
8.877714 -0.00042387942
8.878715 -0.00041603389
8.879714 -0.00040833256
8.880714 -0.0004007783
8.881714 -0.00039337382999999997
8.882714 -0.00038612151999999994
8.883715 -0.00037902339
8.884714 -0.00037208088
8.885715 -0.00036529491
8.886714 -0.00035866578
8.887714 -0.00035219311
8.888714 -0.00034587586
8.889714 -0.00033971235
8.890715 -0.00033370029
8.891714 -0.0003278368
8.892715 -0.00032211851
8.893714 -0.00031654172
8.894714 -0.00031110238999999996
8.895715 -0.00030579633
8.896714 -0.00030061931
8.897715 -0.00029556711
8.898714 -0.00029063576
8.899714 -0.0002858216
8.900714 -0.00028112136000000003
8.901714 -0.00027653225
8.902715 -0.00027205208
8.903714 -0.0002676793
8.904715 -0.00026341299
8.905714 -0.00025925297
8.906714 -0.00025519962
8.907714 -0.000251254
8.908714 -0.00024741776
8.909715 -0.00024369297
8.910714 -0.00024008209
8.911715 -0.00023658790000000003
8.912714 -0.00023321325
8.913714 -0.00022996098
8.914714 -0.00022683387
8.915714 -0.00022383433000000002
8.916715 -0.00022096444
8.917714 -0.00021822575
8.918715 -0.00021561914
8.919714 -0.00021314484
8.920714 -0.00021080227
8.921714 -0.00020859009
8.922714 -0.00020650611999999997
8.923715 -0.0002045474
8.924714 -0.00020271024999999997
8.925714 -0.00020099026
8.926714 -0.00019938244999999997
8.927714 -0.00019788139999999999
8.928715 -0.00019648131999999997
8.929714 -0.0001951762
8.930715 -0.00019395998000000002
8.931714 -0.00019282666000000002
8.932714 -0.00019177048
8.933714 -0.00019078607000000002
8.934714 -0.00018986846999999998
8.935715 -0.00018901336
8.936714 -0.00018821709
8.937715 -0.00018747673
8.938714 -0.00018679016
8.939714 -0.00018615601999999999
8.940714 -0.00018557377
8.941714 -0.00018504356
8.942715 -0.00018456631
8.943714 -0.00018414349
8.944715 -0.00018377713
8.945714 -0.0001834696
8.946714 -0.00018322362
8.947714 -0.00018304199
8.948714 -0.00018292757
8.949715 -0.00018288307
8.950714 -0.00018291097999999998
8.951715 -0.0001830134
8.952714 -0.00018319199
8.953714 -0.00018344783
8.954714 -0.00018378139
8.955714 -0.00018419248
8.956715 -0.00018468021
8.957714 -0.00018524302
8.958714 -0.00018587867
8.959714 -0.00018658434
8.960714 -0.00018735665
8.961715 -0.00018819179
8.962714 -0.00018908561999999999
8.963715 -0.00019003376000000001
8.964714 -0.00019103175000000002
8.965714 -0.00019207516
8.966714 -0.00019315977999999999
8.967714 -0.00019428162000000002
8.968715 -0.00019543716000000003
8.969714 -0.00019662336
8.970715 -0.00019783777
8.971714 -0.00019907857
8.972714 -0.00020034463
8.973714 -0.0002016355
8.974714 -0.00020295136000000001
8.975715 -0.00020429301999999998
8.976714 -0.00020566179
8.977715 -0.00020705945000000002
8.978714 -0.00020848806
8.979714 -0.00020994988999999999
8.980714 -0.00021144726
8.981714 -0.00021298235
8.982715 -0.00021455712
8.983714 -0.00021617313
8.984715 -0.00021783146
8.985714 -0.00021953254000000002
8.986714 -0.00022127613
8.987714 -0.00022306122
8.988714 -0.00022488603000000003
8.989715 -0.00022674794
8.990714 -0.00022864362999999998
8.991714 -0.00023056903
8.992714 -0.00023251944
8.993714 -0.00023448968
8.994715 -0.00023647417
8.995714 -0.0002384671
8.996715 -0.00024046253
8.997714 -0.00024245462
8.998714 -0.00024443775
8.999714 -0.00024640667
9.000714 -0.00024835665
9.001715 -0.00025028357
9.002714 -0.00025218405
9.003715 -0.00025405554
9.004714 -0.00025589627000000004
9.005714 -0.00025770537
9.006714 -0.00025948279
9.007714 -0.0002612293
9.008715 -0.00026294633
9.009714 -0.00026463599
9.010715 -0.00026630084
9.011714 -0.0002679438
9.012714 -0.00026956800000000003
9.013714 -0.00027117662
9.014714 -0.0002727727
9.015715 -0.00027435897
9.016714 -0.00027593778
9.017715 -0.00027751089
9.018714 -0.00027907936000000003
9.019714 -0.00028064351000000004
9.020715 -0.00028220281
9.021714 -0.00028375587
9.022715 -0.00028530038999999996
9.023714 -0.0002868333
9.024714 -0.00028835072
9.025714 -0.00028984812
9.026714 -0.00029132036
9.027715 -0.00029276196
9.028714 -0.0002941671
9.029715 -0.00029552994
9.030714 -0.00029684468000000004
9.031714 -0.00029810581
9.032714 -0.00029930827000000003
9.033714 -0.00030044762
9.034715 -0.00030152008999999997
9.035714 -0.00030252281
9.036715 -0.00030345382
9.037714 -0.00030431212999999996
9.038714 -0.0003050978
9.039714 -0.0003058118
9.040714 -0.00030645609999999996
9.041715 -0.0003070335
9.042714 -0.0003075475
9.043715 -0.00030800225
9.044714 -0.00030840229
9.045714 -0.00030875246
9.046714 -0.00030905767
9.047714 -0.0003093227
9.048715 -0.00030955207
9.049714 -0.00030974986
9.050714 -0.00030991956999999997
9.051714 -0.00031006396000000003
9.052714 -0.00031018494
9.053715 -0.0003102836
9.054714 -0.00031036006
9.055715 -0.00031041357
9.056714 -0.00031044246
9.057714 -0.00031044426
9.058714 -0.00031041577000000004
9.059714 -0.00031035318
9.060715 -0.00031025218
9.061714 -0.00031010818
9.062715 -0.00030991639
9.063714 -0.00030967203
9.064714 -0.00030937049
9.065714 -0.00030900751
9.066714 -0.00030857923
9.067715 -0.00030808242
9.068714 -0.00030751453
9.069715 -0.00030687374
9.070714 -0.00030615906
9.071714 -0.00030537033
9.072714 -0.00030450817
9.073714 -0.00030357401000000005
9.074715 -0.00030256997
9.075714 -0.00030149879
9.076715 -0.00030036374
9.077714 -0.00029916841
9.078714 -0.00029791668
9.079714 -0.00029661244
9.080714 -0.00029525954000000004
9.081715 -0.0002938616
9.082714 -0.00029242181
9.083714 -0.00029094288
9.084714 -0.00028942691
9.085714 -0.00028787522000000003
9.086715 -0.00028628838
9.087714 -0.00028466611000000004
9.088715 -0.00028300727999999996
9.089714 -0.00028130994
9.090714 -0.0002795713
9.091714 -0.00027778797
9.092714 -0.00027595586
9.093715 -0.00027407045
9.094714 -0.00027212693
9.095715 -0.00027012029
9.096714 -0.00026804551000000003
9.097714 -0.00026589778
9.098714 -0.00026367263000000004
9.099714 -0.00026136611
9.100715 -0.00025897489
9.101714 -0.00025649645
9.102715 -0.0002539291
9.103714 -0.0002512721
9.104714 -0.00024852575
9.105714 -0.00024569124
9.106714 -0.00024277073999999998
9.107715 -0.00023976728999999998
9.108714 -0.00023668474
9.109715 -0.00023352759
9.110714 -0.00023030082
9.111714 -0.00022700976
9.112714 -0.00022365993999999998
9.113714 -0.00022025683000000002
9.114715 -0.00021680576
9.115714 -0.00021331159
9.116714 -0.0002097787
9.117714 -0.00020621078
9.118714 -0.0002026107
9.119715 -0.00019898046000000003
9.120714 -0.00019532106
9.121715 -0.00019163256
9.122714 -0.00018791404
9.123714 -0.00018416365
9.124714 -0.00018037866000000002
9.125714 -0.00017655561
9.126715 -0.00017269042
9.127714 -0.00016877852
9.128715 -0.00016481508
9.129714 -0.00016079512
9.130714 -0.00015671370999999998
9.131714 -0.00015256619
9.132714 -0.00014834828
9.133715 -0.00014405629
9.134714 -0.00013968721
9.135715 -0.00013523885
9.136714 -0.00013070992999999998
9.137714 -0.00012610009
9.138714 -0.00012140995
9.139714 -0.00011664108999999999
9.140715 -0.00011179599
9.141714 -0.00010687789
9.142715 -0.00010189079
9.143714 -9.683921e-05
9.144714 -9.1728089e-05
9.145715 -8.6562585e-05
9.146714 -8.134789500000001e-05
9.147715 -7.6089071e-05
9.148714 -7.079084400000001e-05
9.149714 -6.5457442e-05
9.150714 -6.0092446999999996e-05
9.151714 -5.469866e-05
9.152715 -4.9278008999999996e-05
9.153714 -4.3831487999999996e-05
9.154715 -3.8359127000000004e-05
9.155714 -3.2859998e-05
9.156714 -2.7332257e-05
9.157714 -2.1773243e-05
9.158714 -1.6179577e-05
9.159715 -1.0547333e-05
9.160714 -4.8721841e-06
9.161715 8.503951300000001e-07
9.162714 6.624936300000001e-06
9.163714 1.2455759e-05
9.164714 1.8346792e-05
9.165714 2.4301380000000003e-05
9.166715 3.0322119e-05
9.167714 3.6410711e-05
9.168715 4.2567868e-05
9.169714 4.8793231000000004e-05
9.170714 5.5085360000000003e-05
9.171714 6.144170999999999e-05
9.172714 6.7858701e-05
9.173715 7.4331808e-05
9.174714 8.0855688e-05
9.175714 8.7424337e-05
9.176714 9.4031276e-05
9.177714 0.00010066973999999999
9.178715 0.00010733289999999999
9.179714 0.00011401409
9.180715 0.00012070699
9.181714 0.00012740584
9.182714 0.00013410562000000002
9.183714 0.00014080221
9.184714 0.00014749248
9.185715 0.00015417442
9.186714 0.00016084712
9.187715 0.00016751084
9.188714 0.00017416693
9.189714 0.00018081776999999999
9.190714 0.00018746664
9.191714 0.00019411759
9.192715 0.00020077528
9.193714 0.00020744474
9.194715 0.00021413118
9.195714 0.00022083982000000002
9.196714 0.00022757556000000003
9.197714 0.00023434291
9.198714 0.00024114568
9.199715 0.00024798684999999997
9.200714 0.00025486846999999997
9.201715 0.0002617915
9.202714 0.00026875573
9.203714 0.00027575977
9.204714 0.00028280103
9.205714 0.00028987578999999997
9.206715 0.00029697926
9.207714 0.00030410577
9.208714 0.0003112488
9.209714 0.00031840127
9.210714 0.00032555572
9.211715 0.00033270449
9.212714 0.00033983997
9.213715 0.00034695483
9.214714 0.00035404221
9.215714 0.00036109591
9.216714 0.00036811061
9.217714 0.00037508196
9.218715 0.00038200669
9.219714 0.00038888275
9.220715 0.00039570927999999997
9.221714 0.00040248651000000004
9.222714 0.00040921586
9.223714 0.00041589974000000004
9.224714 0.00042254145999999997
9.225715 0.00042914508
9.226714 0.00043571513000000006
9.227715 0.00044225644
9.228714 0.00044877402
9.229714 0.00045527268000000005
9.230714 0.00046175691999999997
9.231714 0.0004682307
9.232715 0.00047469720999999997
9.233714 0.00048115876
9.234715 0.00048761667
9.235714 0.00049407113
9.236714 0.00050052126
9.237714 0.00050696494
9.238714 0.00051339907
9.239715 0.00051981942
9.240714 0.0005262209
9.241714 0.00053259769
9.242714 0.00053894337
9.243714 0.00054525117
9.244715 0.00055151409
9.245714 0.00055772525
9.246715 0.0005638779799999999
9.247714 0.0005699661
9.248714 0.00057598409
9.249714 0.00058192727
9.250714 0.00058779183
9.251715 0.00059357512
9.252714 0.00059927552
9.253715 0.00060489256
9.254714 0.0006104269200000001
9.255714 0.0006158803
9.256714 0.00062125537
9.257714 0.00062655563
9.258715 0.00063178522
9.259714 0.00063694883
9.260715 0.00064205137
9.261714 0.0006470978000000001
9.262714 0.00065209297
9.263714 0.00065704126
9.264714 0.00066194648
9.265715 0.00066681173
9.266714 0.0006716391000000001
9.267715 0.00067642959
9.268714 0.0006811830200000001
9.269714 0.00068589802
9.270715 0.00069057196
9.271714 0.00069520097
9.272715 0.00069978
9.273714 0.0007043030600000001
9.274714 0.00070876317
9.275714 0.00071315276
9.276714 0.0007174636699999999
9.277715 0.00072168759
9.278714 0.00072581611
9.279715 0.00072984117
9.280714 0.00073375513
9.281714 0.00073755109
9.282714 0.00074122308
9.283714 0.00074476625
9.284715 0.00074817699
9.285714 0.0007514529900000001
9.286715 0.00075459343
9.287714 0.00075759881
9.288714 0.00076047104
9.289714 0.0007632133
9.290714 0.00076582992
9.291715 0.0007683262100000001
9.292714 0.0007707082699999999
9.293715 0.0007729825499999999
9.294714 0.00077515597
9.295714 0.0007772353499999999
9.296714 0.00077922723
9.297714 0.00078113771
9.298715 0.00078297207
9.299714 0.00078473468
9.300714 0.0007864287
9.301714 0.00078805615
9.302714 0.00078961757
9.303715 0.0007911120500000001
9.304714 0.0007925374099999999
9.305715 0.0007938901
9.306714 0.0007951653999999999
9.307714 0.0007963572900000001
9.308714 0.00079745905
9.309714 0.00079846322
9.310715 0.00079936181
9.311714 0.00080014661
9.312715 0.00080080954
9.313714 0.0008013426900000001
9.314714 0.0008017388600000001
9.315714 0.0008019914300000001
9.316714 0.00080209493
9.317715 0.0008020447200000001
9.318714 0.00080183763
9.319715 0.00080147156
9.320714 0.00080094587
9.321714 0.00080026111
9.322714 0.00079941901
9.323714 0.00079842248
9.324715 0.00079727524
9.325714 0.00079598185
9.326715 0.0007945474
9.327714 0.00079297715
9.328714 0.00079127658
9.329714 0.00078945068
9.330714 0.00078750427
9.331715 0.0007854412599999999
9.332714 0.00078326475
9.333714 0.00078097692
9.334714 0.0007785785799999999
9.335714 0.00077606937
9.336715 0.0007734476599999999
9.337714 0.00077071054
9.338715 0.00076785382
9.339714 0.0007648723099999999
9.340714 0.00076175984
9.341714 0.00075850944
9.342714 0.00075511371
9.343715 0.0007515649
9.344714 0.0007478553
9.345715 0.00074397744
9.346714 0.00073992433
9.347714 0.00073568976
9.348714 0.00073126853
9.349714 0.00072665657
9.350715 0.0007218511200000001
9.351714 0.00071685081
9.352715 0.0007116556799999999
9.353714 0.00070626725
9.354714 0.00070068836
9.355714 0.00069492312
9.356714 0.00068897675
9.357715 0.0006828553499999999
9.358714 0.0006765657
9.359715 0.00067011492
9.360714 0.00066351035
9.361714 0.00065675913
9.362714 0.00064986793
9.363714 0.00064284277
9.364715 0.0006356886799999999
9.365714 0.00062840963
9.366714 0.00062100821
9.367714 0.0006134856399999999
9.368714 0.00060584157
9.369715 0.0005980741700000001
9.370714 0.00059018012
9.371715 0.00058215469
9.372714 0.0005739918399999999
9.373714 0.00056568447
9.374714 0.00055722458
9.375714 0.00054860352
9.376715 0.00053981225
9.377714 0.00053084163
9.378715 0.0005216827
9.379714 0.00051232691
9.380714 0.0005027664
9.381714 0.0004929942
9.382714 0.00048300453
9.383715 0.00047279282
9.384714 0.00046235596000000003
9.385715 0.00045169222
9.386714 0.00044080139
9.387714 0.00042968467999999994
9.388714 0.00041834464
9.389714 0.00040678515000000005
9.390715 0.00039501097
9.391714 0.00038302786999999997
9.392715 0.00037084217
9.393714 0.00035846053
9.394714 0.00034588979
9.395715 0.00033313656000000003
9.396714 0.00032020706999999997
9.397715 0.00030710687
9.398714 0.00029384062000000004
9.399714 0.00028041195
9.400714 0.00026682328000000004
9.401714 0.00025307575
9.402715 0.00023916912000000002
9.403714 0.00022510184999999998
9.404715 0.00021087108
9.405714 0.00019647274999999998
9.406714 0.00018190179
9.407714 0.00016715225
9.408714 0.00015221750999999998
9.409715 0.00013709059
9.410714 0.00012176431
9.411715 0.00010623162000000001
9.412714 9.048581500000001e-05
9.413714 7.4520807e-05
9.414714 5.8331335000000004e-05
9.415714 4.1913154e-05
9.416715 2.5263176e-05
9.417714 8.3796039e-06
9.418715 -8.7380258e-06
9.419714 -2.6088827000000004e-05
9.420714 -4.367059e-05
9.421714 -6.1479892e-05
9.422714 -7.9512199e-05
9.423715 -9.776205200000001e-05
9.424714 -0.00011622327000000001
9.425714 -0.00013488918
9.426714 -0.00015375286
9.427714 -0.00017280739
9.428715 -0.0001920461
9.429714 -0.00021146284000000002
9.430715 -0.00023105213
9.431714 -0.00025080949
9.432714 -0.00027073145
9.433714 -0.00029081577
9.434714 -0.00031106151000000003
9.435715 -0.000331469
9.436714 -0.00035203991
9.437715 -0.00037277707
9.438714 -0.00039368442000000005
9.439714 -0.00041476692
9.440714 -0.00043603026999999996
9.441714 -0.0004574807
9.442715 -0.00047912476
9.443714 -0.0005009691
9.444715 -0.00052302012
9.445714 -0.00054528377
9.446714 -0.00056776535
9.447714 -0.0005904692
9.448714 -0.00061339861
9.449715 -0.00063655561
9.450714 -0.00065994095
9.451715 -0.00068355389
9.452714 -0.00070739229
9.453714 -0.0007314527
9.454714 -0.0007557303
9.455714 -0.00078021922
9.456715 -0.0008049125400000001
9.457714 -0.0008298025900000001
9.458714 -0.0008548812699999999
9.459714 -0.0008801401199999999
9.460714 -0.0009055706899999999
9.461715 -0.0009311649599999999
9.462714 -0.0009569153900000001
9.463715 -0.0009828151600000002
9.464714 -0.0010088586
9.465714 -0.0010350413
9.466714 -0.0010613599
9.467714 -0.0010878127
9.468715 -0.0011143995999999998
9.469714 -0.0011411217
9.470715 -0.0011679816
9.471714 -0.0011949834
9.472714 -0.0012221318
9.473714 -0.0012494328999999998
9.474714 -0.0012768932
9.475715 -0.0013045197
9.476714 -0.0013323195
9.477715 -0.0013602996000000001
9.478714 -0.0013884664
9.479714 -0.0014168256
9.480714 -0.0014453820999999999
9.481714 -0.0014741396
9.482715 -0.0015031003
9.483714 -0.0015322653999999998
9.484715 -0.0015616339
9.485714 -0.0015912039
9.486714 -0.001620972
9.487714 -0.0016509332
9.488714 -0.0016810813000000002
9.489715 -0.0017114091000000001
9.490714 -0.0017419088000000002
9.491714 -0.0017725717
9.492714 -0.0018033892
9.493714 -0.0018343524
9.494715 -0.0018654526
9.495714 -0.0018966819000000002
9.496715 -0.0019280331
9.497714 -0.0019594998
9.498714 -0.0019910769
9.499714 -0.0020227604
9.500714 -0.0020545480000000002
9.501715 -0.0020864383
9.502714 -0.0021184316
9.503715 -0.0021505291
9.504714 -0.0021827336
9.505714 -0.0022150485
9.506714 -0.0022474782000000003
9.507714 -0.0022800274
9.508715 -0.0023127010000000003
9.509714 -0.0023455043
9.510715 -0.0023784418
9.511714 -0.0024115179
9.512714 -0.0024447361
9.513714 -0.0024780988
9.514714 -0.0025116071
9.515715 -0.0025452609
9.516714 -0.002579059
9.517715 -0.0026129982999999997
9.518714 -0.0026470745
9.519714 -0.0026812820999999997
9.520715 -0.0027156138
9.521714 -0.002750062
9.522715 -0.0027846178
9.523714 -0.0028192716999999997
9.524714 -0.002854014
9.525714 -0.0028888351
9.526714 -0.0029237253
9.527715 -0.0029586756
9.528714 -0.0029936777
9.529715 -0.0030287245
9.530714 -0.0030638100999999997
9.531714 -0.0030989299999999997
9.532714 -0.0031340813
9.533714 -0.0031692619999999995
9.534715 -0.0032044729
9.535714 -0.0032397151000000003
9.536715 -0.0032749918
9.537714 -0.0033103075000000004
9.538714 -0.0033456671999999997
9.539714 -0.0033810770999999997
9.540714 -0.0034165438
9.541715 -0.0034520741000000003
9.542714 -0.0034876746
9.543715 -0.0035233519
9.544714 -0.0035591111000000003
9.545714 -0.0035949572000000003
9.546714 -0.0036308931
9.547714 -0.0036669211
9.548715 -0.0037030419
9.549714 -0.003739254
9.550714 -0.0037755544
9.551714 -0.0038119386
9.552714 -0.0038484001999999997
9.553715 -0.0038849317
9.554714 -0.0039215243
9.555715 -0.003958167899999999
9.556714 -0.0039948514
9.557714 -0.0040315637
9.558714 -0.0040682928
9.559714 -0.004105026899999999
9.560715 -0.0041417552
9.561714 -0.0041784668
9.562715 -0.0042151518
9.563714 -0.0042518019
9.564714 -0.004288409
9.565714 -0.0043249678
9.566714 -0.0043614738
9.567715 -0.0043979238
9.568714 -0.0044343167000000005
9.569715 -0.0044706529
9.570714 -0.0045069337
9.571714 -0.004543161800000001
9.572714 -0.0045793407
9.573714 -0.0046154753
9.574715 -0.0046515703
9.575714 -0.0046876306
9.576715 -0.0047236616
9.577714 -0.0047596674
9.578714 -0.0047956524
9.579714 -0.0048316197
9.580714 -0.0048675709
9.581715 -0.0049035069
9.582714 -0.0049394268000000005
9.583714 -0.0049753285999999996
9.584714 -0.0050112081
9.585714 -0.0050470604
9.586715 -0.0050828789
9.587714 -0.0051186554999999995
9.588715 -0.0051543811
9.589714 -0.0051900457
9.590714 -0.005225639000000001
9.591714 -0.0052611496
9.592714 -0.0052965671999999995
9.593715 -0.0053318807000000005
9.594714 -0.0053670799
9.595715 -0.0054021555
9.596714 -0.0054370987
9.597714 -0.0054719025
9.598714 -0.0055065608
9.599714 -0.0055410692
9.600715 -0.0055754248
9.601714 -0.0056096262000000004
9.602715 -0.0056436733
9.603714 -0.0056775676
9.604714 -0.005711311300000001
9.605714 -0.005744908
9.606714 -0.0057783618
9.607715 -0.0058116769999999995
9.608714 -0.005844858600000001
9.609715 -0.0058779111
9.610714 -0.0059108384
9.611714 -0.0059436443
9.612714 -0.0059763312
9.613714 -0.0060089005
9.614715 -0.0060413524
9.615714 -0.0060736853
9.616714 -0.0061058963
9.617714 -0.006137981099999999
9.618714 -0.0061699335
9.619715 -0.0062017461
9.620714 -0.006233410399999999
9.621715 -0.0062649166999999995
9.622714 -0.0062962543
9.623714 -0.0063274121
9.624714 -0.0063583786
9.625714 -0.0063891421
9.626715 -0.0064196909
9.627714 -0.0064500142
9.628715 -0.0064801025
9.629714 -0.006509947
9.630714 -0.0065395398
9.631714 -0.0065688742
9.632714 -0.006597946
9.633715 -0.0066267523
9.634714 -0.0066552914999999995
9.635715 -0.0066835637
9.636714 -0.0067115703
9.637714 -0.0067393135
9.638714 -0.0067667985
9.639714 -0.0067940286999999995
9.640715 -0.0068210102
9.641714 -0.0068477479
9.642715 -0.006874247599999999
9.643714 -0.006900514599999999
9.644714 -0.0069265538
9.645715 -0.006952368099999999
9.646714 -0.0069779599000000005
9.647715 -0.0070033304000000005
9.648714 -0.007028479
9.649714 -0.007053404300000001
9.650714 -0.007078101799999999
9.651714 -0.007102567200000001
9.652715 -0.007126793199999999
9.653714 -0.0071507711
9.654715 -0.0071744922
9.655714 -0.0071979455
9.656714 -0.007221120899999999
9.657714 -0.007244006
9.658714 -0.0072665891
9.659715 -0.0072888593
9.660714 -0.0073108051000000005
9.661715 -0.0073324168999999995
9.662714 -0.007353684499999999
9.663714 -0.007374600699999999
9.664714 -0.0073951589000000005
9.665714 -0.007415354000000001
9.666715 -0.007435183200000001
9.667714 -0.0074546442
9.668715 -0.0074737363
9.669714 -0.007492461000000001
9.670714 -0.0075108204
9.671714 -0.007528817499999999
9.672714 -0.007546456599999999
9.673715 -0.0075637428
9.674714 -0.007580680499999999
9.675714 -0.007597274100000001
9.676714 -0.0076135279
9.677714 -0.0076294462
9.678715 -0.0076450306
9.679714 -0.0076602832000000004
9.680715 -0.007675204000000001
9.681714 -0.0076897908
9.682714 -0.007704041500000001
9.683714 -0.0077179517
9.684714 -0.0077315148
9.685715 -0.007744724299999999
9.686714 -0.0077575707
9.687715 -0.007770045299999999
9.688714 -0.0077821373
9.689714 -0.0077938355
9.690714 -0.0078051293
9.691714 -0.007816007600000001
9.692715 -0.0078264602
9.693714 -0.007836477
9.694715 -0.0078460493
9.695714 -0.0078551697
9.696714 -0.007863831699999999
9.697714 -0.0078720317
9.698714 -0.0078797668
9.699715 -0.0078870355
9.700714 -0.0078938392
9.701715 -0.0079001802
9.702714 -0.0079060628
9.703714 -0.007911492099999999
9.704714 -0.007916474
9.705714 -0.0079210164
9.706715 -0.0079251273
9.707714 -0.007928814
9.708714 -0.0079320846
9.709714 -0.0079349462
9.710714 -0.0079374055
9.711715 -0.0079394675
9.712714 -0.007941135799999999
9.713715 -0.0079424135
9.714714 -0.007943300399999999
9.715714 -0.0079437952
9.716714 -0.0079438949
9.717714 -0.0079435944
9.718715 -0.0079428864
9.719714 -0.007941763000000001
9.720715 -0.0079402147
9.721714 -0.0079382298
9.722714 -0.0079357967
9.723714 -0.0079329031
9.724714 -0.007929536499999999
9.725715 -0.0079256846
9.726714 -0.007921336499999999
9.727715 -0.0079164805
9.728714 -0.0079111072
9.729714 -0.0079052086
9.730714 -0.007898777400000001
9.731714 -0.0078918092
9.732715 -0.007884301199999999
9.733714 -0.007876251800000001
9.734715 -0.0078676625
9.735714 -0.0078585355
9.736714 -0.007848876
9.737714 -0.0078386882
9.738714 -0.0078279802
9.739715 -0.0078167592
9.740714 -0.0078050332
9.741714 -0.0077928111
9.742714 -0.0077801013999999995
9.743714 -0.0077669123000000005
9.744715 -0.0077532517
9.745714 -0.0077391254000000005
9.746715 -0.0077245392999999996
9.747714 -0.007709497
9.748714 -0.0076940007
9.749714 -0.007678051799999999
9.750714 -0.0076616496
9.751715 -0.0076447919
9.752714 -0.0076274751
9.753715 -0.007609694100000001
9.754714 -0.0075914431
9.755714 -0.0075727148
9.756714 -0.0075535019000000005
9.757714 -0.0075337964999999995
9.758715 -0.0075135904
9.759714 -0.0074928765000000005
9.760715 -0.0074716474
9.761714 -0.0074498967
9.762714 -0.0074276199
9.763714 -0.007404811900000001
9.764714 -0.0073814714
9.765715 -0.007357596
9.766714 -0.0073331867
9.767715 -0.007308244700000001
9.768714 -0.007282773699999999
9.769714 -0.0072567782
9.770715 -0.0072302631
9.771714 -0.0072032351
9.772715 -0.0071757015
9.773714 -0.0071476687
9.774714 -0.007119143999999999
9.775714 -0.0070901347
9.776714 -0.0070606467
9.777715 -0.0070306858
9.778714 -0.0070002562999999995
9.779715 -0.0069693611
9.780714 -0.0069380017999999995
9.781714 -0.0069061789
9.782714 -0.0068738917999999994
9.783714 -0.006841136899999999
9.784715 -0.0068079105
9.785714 -0.0067742068
9.786715 -0.00674002
9.787714 -0.006705342099999999
9.788714 -0.0066701657
9.789714 -0.006634483
9.790714 -0.006598285099999999
9.791715 -0.0065615655
9.792714 -0.006524317
9.793715 -0.0064865329
9.794714 -0.006448209
9.795714 -0.0064093423
9.796714 -0.006369931399999999
9.797714 -0.006329976199999999
9.798715 -0.0062894789
9.799714 -0.0062484432
9.800714 -0.006206875
9.801714 -0.0061647814
9.802714 -0.0061221705
9.803715 -0.0060790524
9.804714 -0.0060354378
9.805715 -0.0059913382
9.806714 -0.0059467649
9.807714 -0.0059017297
9.808714 -0.0058562437
9.809714 -0.0058103175
9.810715 -0.0057639609
9.811714 -0.0057171823
9.812715 -0.0056699886
9.813714 -0.0056223849
9.814714 -0.0055743752
9.815714 -0.0055259614
9.816714 -0.0054771437
9.817715 -0.0054279208
9.818714 -0.0053782896
9.819715 -0.005328246
9.820714 -0.0052777847000000004
9.821714 -0.0052268995
9.822714 -0.005175584
9.823714 -0.0051238312
9.824715 -0.0050716346
9.825714 -0.0050189883
9.826715 -0.0049658865
9.827714 -0.0049123253
9.828714 -0.0048583013
9.829714 -0.0048038135
9.830714 -0.0047488615
9.831715 -0.004693447
9.832714 -0.0046375735
9.833714 -0.0045812456000000005
9.834714 -0.0045244702
9.835714 -0.004467255
9.836715 -0.004409609
9.837714 -0.0043515425000000005
9.838715 -0.0042930656
9.839714 -0.004234189
9.840714 -0.004174923400000001
9.841714 -0.0041152794
9.842714 -0.0040552666
9.843715 -0.003994894000000001
9.844714 -0.0039341692000000004
9.845715 -0.0038730988
9.846714 -0.0038116876
9.847714 -0.0037499387
9.848714 -0.003687854
9.849714 -0.003625434
9.850715 -0.003562677
9.851714 -0.0034995814
9.852715 -0.0034361433999999997
9.853714 -0.0033723587
9.854714 -0.0033082229
9.855714 -0.003243731
9.856714 -0.0031788785999999998
9.857715 -0.0031136613
9.858714 -0.0030480758
9.859715 -0.0029821198
9.860714 -0.0029157922
9.861714 -0.0028490932999999997
9.862714 -0.0027820253
9.863714 -0.0027145923
9.864715 -0.0026467998
9.865714 -0.0025786552
9.866714 -0.0025101677
9.867714 -0.0024413481
9.868714 -0.0023722081
9.869715 -0.0023027609
9.870714 -0.0022330203
9.871715 -0.0021630007000000002
9.872714 -0.0020927166
9.873714 -0.0020221822
9.874714 -0.0019514112999999998
9.875714 -0.0018804169
9.876715 -0.0018092107000000001
9.877714 -0.0017378031999999999
9.878715 -0.0016662032
9.879714 -0.0015944181
9.880714 -0.0015224528
9.881714 -0.0014503110000000001
9.882714 -0.0013779942
9.883715 -0.0013055022
9.884714 -0.0012328331999999999
9.885715 -0.001159984
9.886714 -0.0010869503
9.887714 -0.0010137269
9.888714 -0.00094030802
9.889714 -0.00086668779
9.890715 -0.0007928601899999999
9.891714 -0.0007188199099999999
9.892715 -0.0006445623100000001
9.893714 -0.00057008378
9.894714 -0.00049538207
9.895715 -0.0004204564
9.896714 -0.00034530769
9.897715 -0.00026993857
9.898714 -0.00019435349000000002
9.899714 -0.00011855866
9.900714 -4.2561916e-05
9.901714 3.3627353e-05
9.902715 0.00010999844
9.903714 0.00018653955
9.904715 0.00026323807999999995
9.905714 0.0003400809
9.906714 0.00041705466
9.907714 0.00049414616
9.908714 0.00057134253
9.909715 0.0006486316099999999
9.910714 0.00072600224
9.911715 0.00080344435
9.912714 0.00088094903
9.913714 0.00095850901
9.914714 0.0010361183999999999
9.915714 0.0011137727
9.916715 0.0011914688
9.917714 0.001269205
9.918715 0.0013469808
9.919714 0.0014247962
9.920714 0.0015026523
9.921714 0.0015805505
9.922714 0.0016584921
9.923715 0.0017364788000000001
9.924714 0.0018145111
9.925714 0.0018925895
9.926714 0.0019707135
9.927714 0.0020488811
9.928715 0.0021270895999999997
9.929714 0.0022053346
9.930715 0.0022836104000000003
9.931714 0.0023619099
9.932714 0.0024402249
9.933714 0.0025185453999999998
9.934714 0.0025968613
9.935715 0.002675161
9.936714 0.0027534325
9.937715 0.0028316636
9.938714 0.0029098419
9.939714 0.0029879555
9.940714 0.0030659929
9.941714 0.0031439438
9.942715 0.0032217988000000004
9.943714 0.0032995496000000003
9.944715 0.0033771896
9.945714 0.0034547142000000003
9.946714 0.0035321197999999996
9.947714 0.0036094053999999997
9.948714 0.0036865709
9.949715 0.0037636179
9.950714 0.0038405495
9.951715 0.0039173700999999995
9.952714 0.0039940849
9.953714 0.0040706997
9.954714 0.0041472202
9.955714 0.0042236526
9.956715 0.0043000024999999996
9.957714 0.0043762746
9.958714 0.0044524721
9.959714 0.0045285979
9.960714 0.0046046523
9.961715 0.0046806344
9.962714 0.0047565412000000005
9.963715 0.004832368
9.964714 0.0049081074
9.965714 0.0049837508
9.966714 0.0050592873
9.967714 0.0051347044000000005
9.968715 0.0052099891
9.969714 0.0052851261
9.970715 0.0053601001
9.971714 0.0054348955
9.972714 0.0055094959
9.973714 0.005583886000000001
9.974714 0.0056580506
9.975715 0.0057319754
9.976714 0.0058056481
9.977715 0.0058790571
9.978714 0.0059521924
9.979714 0.0060250466
9.980714 0.0060976137
9.981714 0.006169889099999999
9.982715 0.0062418709
9.983714 0.0063135579999999995
9.984715 0.006384951099999999
9.985714 0.006456052499999999
9.986714 0.0065268658
9.987714 0.0065973938
9.988714 0.0066676417
9.989715 0.0067376131
9.990714 0.0068073125
9.991714 0.006876743300000001
9.992714 0.0069459085
9.993714 0.0070148097
9.994715 0.0070834474
9.995714 0.007151821
9.996715 0.0072199284
9.997714 0.0072877665
9.998714 0.0073553296
9.999714 0.007422611800000001
10.00071 0.007489605200000001
10.00171 0.007556301
10.00271 0.0076226905
10.00371 0.0076887634
10.00471 0.007754509
10.00571 0.0078199177
10.00671 0.00788498
10.00771 0.0079496858
10.00871 0.0080140271
10.00971 0.0080779966
10.01071 0.008141587799999999
10.01171 0.0082047962
10.01271 0.008267618300000001
10.01371 0.0083300518
10.01471 0.008392097500000001
10.01571 0.0084537554
10.01671 0.008515028499999999
10.01771 0.0085759195
10.01871 0.0086364322
10.01971 0.008696571600000001
10.02071 0.0087563421
10.02171 0.0088157489
10.02271 0.0088747962
10.02371 0.0089334884
10.02471 0.0089918271
10.02571 0.009049815
10.02671 0.0091074515
10.02771 0.0091647351
10.02871 0.0092216629
10.02971 0.009278230600000001
10.03071 0.0093344308
10.03171 0.0093902563
10.03271 0.0094456969
10.03371 0.009500741699999999
10.03471 0.0095553783
10.03571 0.009609594400000001
10.03671 0.009663376100000001
10.03771 0.009716710299999999
10.03871 0.009769584
10.03971 0.009821983999999999
10.04071 0.0098738987
10.04171 0.0099253179
10.04271 0.0099762314
10.04371 0.010026632
10.04471 0.010076514
10.04571 0.010125872
10.04671 0.010174706
10.04771 0.010223016
10.04871 0.010270803
10.04971 0.01031807
10.05071 0.010364824
10.05171 0.010411071
10.05271 0.010456819000000001
10.05371 0.010502075000000001
10.05471 0.010546848999999999
10.05571 0.01059115
10.05671 0.010634986
10.05771 0.010678366
10.05871 0.010721297000000001
10.05971 0.010763784
10.06071 0.010805832
10.06171 0.010847446
10.06271 0.010888626
10.06371 0.010929371
10.06471 0.01096968
10.06571 0.011009549
10.06671 0.011048973
10.06771 0.011087946
10.06871 0.01112646
10.06971 0.011164506
10.07071 0.011202075
10.07171 0.011239157
10.07271 0.011275743999999999
10.07371 0.011311827
10.07471 0.011347396000000001
10.07571 0.011382444
10.07671 0.011416966
10.07771 0.011450956
10.07871 0.011484411
10.07971 0.011517329
10.08071 0.01154971
10.08171 0.011581553999999999
10.08271 0.011612866
10.08371 0.011643649
10.08471 0.011673909
10.08571 0.01170365
10.08671 0.01173288
10.08771 0.011761607
10.08871 0.011789837000000001
10.08971 0.011817575
10.09071 0.011844829999999999
10.09171 0.011871606
10.09271 0.011897906
10.09371 0.011923734
10.09471 0.01194909
10.09571 0.011973974
10.09671 0.011998385
10.09771 0.012022319
10.09871 0.012045771
10.09971 0.012068735
10.10071 0.012091204
10.10171 0.01211317
10.10271 0.012134625
10.10371 0.01215556
10.10471 0.012175967000000001
10.10571 0.012195839
10.10671 0.012215167
10.10771 0.012233945999999999
10.10871 0.012252171000000001
10.10971 0.012269839000000001
10.11071 0.012286947
10.11171 0.012303499
10.11271 0.012319494
10.11371 0.012334938
10.11471 0.012349836
10.11571 0.012364196000000001
10.11671 0.012378026
10.11771 0.012391337
10.11871 0.012404140000000001
10.11971 0.012416446
10.12071 0.012428267
10.12171 0.012439615000000001
10.12271 0.012450501000000001
10.12371 0.012460935000000001
10.12471 0.012470925999999998
10.12571 0.012480482000000001
10.12671 0.012489609
10.12771 0.012498313
10.12871 0.012506594000000001
10.12971 0.012514454999999999
10.13071 0.012521892
10.13171 0.012528904
10.13271 0.012535484
10.13371 0.012541628
10.13471 0.012547326
10.13571 0.012552572
10.13671 0.012557356
10.13771 0.012561667
10.13871 0.012565497
10.13971 0.012568837000000001
10.14071 0.012571678999999999
10.14171 0.012574016
10.14271 0.012575841
10.14371 0.01257715
10.14471 0.012577943999999999
10.14571 0.012578217000000001
10.14671 0.012577973999999999
10.14771 0.012577217000000002
10.14871 0.01257595
10.14971 0.012574179
10.15071 0.012571912999999999
10.15171 0.01256916
10.15271 0.01256593
10.15371 0.01256223
10.15471 0.012558073999999999
10.15571 0.01255347
10.15671 0.012548428
10.15771 0.012542958
10.15871 0.012537067
10.15971 0.012530762
10.16071 0.012524049
10.16171 0.012516933
10.16271 0.012509416
10.16371 0.012501498
10.16471 0.01249318
10.16571 0.012484462
10.16671 0.012475339
10.16771 0.012465811
10.16871 0.01245587
10.16971 0.012445515
10.17071 0.01243474
10.17171 0.012423539999999999
10.17271 0.012411913
10.17371 0.012399856
10.17471 0.012387364
10.17571 0.012374439
10.17671 0.012361081000000001
10.17771 0.01234729
10.17871 0.012333071000000001
10.17971 0.012318429
10.18071 0.012303370999999999
10.18171 0.012287904
10.18271 0.012272035
10.18371 0.012255776
10.18471 0.012239137
10.18571 0.012222129
10.18671 0.012204762
10.18771 0.012187047
10.18871 0.012168995
10.18971 0.012150616
10.19071 0.012131919
10.19171 0.012112909
10.19271 0.012093593
10.19371 0.012073976
10.19471 0.01205406
10.19571 0.012033846
10.19671 0.012013333000000001
10.19771 0.011992518
10.19871 0.011971397
10.19971 0.011949966
10.20071 0.011928217
10.20171 0.011906143999999999
10.20271 0.011883739
10.20371 0.011860995000000001
10.20471 0.011837904
10.20571 0.01181446
10.20671 0.011790655
10.20771 0.011766486
10.20871 0.011741948
10.20971 0.011717039
10.21071 0.011691759999999999
10.21171 0.011666111
10.21271 0.011640097
10.21371 0.011613721
10.21471 0.011586991
10.21571 0.011559915
10.21671 0.011532503
10.21771 0.011504765
10.21871 0.011476714
10.21971 0.011448362
10.22071 0.011419720000000001
10.22171 0.011390802
10.22271 0.011361618
10.22371 0.011332179999999999
10.22471 0.011302498999999999
10.22571 0.011272581
10.22671 0.011242437000000001
10.22771 0.011212071
10.22871 0.011181488
10.22971 0.011150690999999999
10.23071 0.011119681
10.23171 0.011088458
10.23271 0.011057022
10.23371 0.011025369
10.23471 0.010993497999999999
10.23571 0.010961403
10.23671 0.010929081
10.23771 0.010896529
10.23871 0.010863744
10.23971 0.010830722
10.24071 0.010797461999999999
10.24171 0.010763963
10.24271 0.010730226
10.24371 0.010696252
10.24471 0.010662045
10.24571 0.010627610000000001
10.24671 0.010592953
10.24771 0.010558082
10.24871 0.010523006
10.24971 0.010487733
10.25071 0.010452276
10.25171 0.010416644
10.25271 0.01038085
10.25371 0.010344902000000001
10.25471 0.010308811999999999
10.25571 0.010272591
10.25671 0.010236244
10.25771 0.010199781
10.25871 0.010163206
10.25971 0.010126524
10.26071 0.010089736
10.26171 0.010052844
10.26271 0.010015845
10.26371 0.0099787379
10.26471 0.0099415178
10.26571 0.009904179
10.26671 0.0098667151
10.26771 0.0098291188
10.26871 0.009791382
10.26971 0.0097534976
10.27071 0.0097154581
10.27171 0.0096772572
10.27271 0.0096388896
10.27371 0.009600350300000001
10.27471 0.0095616371
10.27571 0.0095227486
10.27671 0.0094836847
10.27771 0.0094444491
10.27871 0.0094050454
10.27971 0.0093654802
10.28071 0.0093257615
10.28171 0.0092858994
10.28271 0.0092459042
10.28371 0.0092057875
10.28471 0.0091655616
10.28571 0.0091252397
10.28671 0.0090848349
10.28771 0.0090443595
10.28871 0.0090038251
10.28971 0.0089632427
10.29071 0.0089226225
10.29171 0.0088819725
10.29271 0.0088412991
10.29371 0.0088006083
10.29471 0.0087599023
10.29571 0.0087191824
10.29671 0.0086784486
10.29771 0.0086376982
10.29871 0.0085969281
10.29971 0.0085561333
10.30071 0.0085153086
10.30171 0.0084744468
10.30271 0.0084335414
10.30371 0.0083925857
10.30471 0.008351572600000001
10.30571 0.0083104955
10.30671 0.0082693492
10.30771 0.0082281287
10.30871 0.008186830400000001
10.30971 0.008145452000000001
10.31071 0.008103992899999999
10.31171 0.0080624544
10.31271 0.0080208381
10.31371 0.0079791476
10.31471 0.007937388699999999
10.31571 0.007895566500000001
10.31671 0.0078536883
10.31771 0.007811762
10.31871 0.0077697965
10.31971 0.0077277997
10.32071 0.0076857803
10.32171 0.0076437464
10.32271 0.007601705899999999
10.32371 0.0075596654
10.32471 0.0075176315
10.32571 0.0074756084
10.32671 0.0074336007
10.32771 0.007391609699999999
10.32871 0.0073496369
10.32971 0.0073076821999999994
10.33071 0.007265745100000001
10.33171 0.0072238225
10.33271 0.0071819108
10.33371 0.0071400071
10.33471 0.0070981062999999995
10.33571 0.007056204
10.33671 0.007014296000000001
10.33771 0.0069723785
10.33871 0.0069304471
10.33971 0.0068884998
10.34071 0.006846533500000001
10.34171 0.006804548299999999
10.34271 0.0067625435
10.34371 0.006720521199999999
10.34471 0.0066784844
10.34571 0.0066364359
10.34671 0.006594381599999999
10.34771 0.0065523272
10.34871 0.0065102795
10.34971 0.006468245599999999
10.35071 0.006426232699999999
10.35171 0.0063842497
10.35271 0.0063423038
10.35371 0.0063004023
10.35471 0.006258551700000001
10.35571 0.006216757199999999
10.35671 0.0061750237
10.35771 0.0061333543
10.35871 0.0060917511
10.35971 0.0060502140999999995
10.36071 0.0060087423
10.36171 0.0059673326
10.36271 0.0059259811999999995
10.36371 0.0058846825
10.36471 0.0058434296
10.36571 0.0058022149
10.36671 0.0057610301
10.36771 0.0057198664
10.36871 0.005678715
10.36971 0.0056375673
10.37071 0.0055964152
10.37171 0.0055552515
10.37271 0.0055140696
10.37371 0.005472864399999999
10.37471 0.0054316326
10.37571 0.0053903725
10.37671 0.0053490835999999995
10.37771 0.0053077678
10.37871 0.0052664287
10.37971 0.0052250714000000005
10.38071 0.0051837025
10.38171 0.00514233
10.38271 0.0051009632
10.38371 0.0050596122
10.38471 0.0050182876
10.38571 0.0049770002
10.38671 0.0049357608
10.38771 0.0048945796
10.38871 0.0048534661
10.38971 0.004812429
10.39071 0.0047714750999999994
10.39171 0.004730610499999999
10.39271 0.0046898389
10.39371 0.0046491627
10.39471 0.0046085821
10.39571 0.0045680961
10.39671 0.0045277011
10.39771 0.0044873927
10.39871 0.004447165
10.39971 0.0044070104
10.40071 0.004366921
10.40171 0.0043268883
10.40271 0.0042869033
10.40371 0.0042469572
10.40471 0.0042070416
10.40571 0.004167149
10.40671 0.0041272724
10.40771 0.004087406
10.40871 0.004047545400000001
10.40971 0.004007688
10.41071 0.0039678322
10.41171 0.0039279781
10.41271 0.0038881273000000004
10.41371 0.0038482831
10.41471 0.0038084494000000003
10.41571 0.0037686314
10.41671 0.0037288354999999995
10.41771 0.003689068
10.41871 0.0036493357999999995
10.41971 0.0036096455
10.42071 0.0035700039
10.42171 0.0035304165
10.42271 0.0034908888
10.42371 0.003451424
10.42471 0.0034120254
10.42571 0.0033726941000000003
10.42671 0.0033334301
10.42771 0.0032942316
10.42871 0.0032550961
10.42971 0.0032160187
10.43071 0.0031769941000000003
10.43171 0.0031380161
10.43271 0.003099077
10.43371 0.0030601692
10.43471 0.0030212845
10.43571 0.0029824148
10.43671 0.0029435523
10.43771 0.00290469
10.43871 0.0028658213
10.43971 0.0028269409
10.44071 0.0027880449
10.44171 0.0027491305
10.44271 0.0027101965
10.44371 0.0026712432
10.44471 0.0026322727
10.44571 0.0025932879
10.44671 0.0025542935
10.44771 0.0025152951
10.44871 0.0024762992
10.44971 0.0024373133999999997
10.45071 0.002398345
10.45171 0.0023594019
10.45271 0.0023204915
10.45371 0.0022816212
10.45471 0.002242797
10.45571 0.0022040245
10.45671 0.0021653077000000002
10.45771 0.0021266495
10.45871 0.0020880509
10.45971 0.0020495116999999998
10.46071 0.0020110303
10.46171 0.0019726031
10.46271 0.0019342248999999999
10.46371 0.0018958898999999999
10.46471 0.0018575907
10.46571 0.0018193191999999999
10.46671 0.0017810662
10.46771 0.0017428227
10.46871 0.0017045792
10.46971 0.0016663263999999998
10.47071 0.0016280557
10.47171 0.0015897593
10.47271 0.0015514297
10.47371 0.0015130613
10.47471 0.0014746494
10.47571 0.0014361908
10.47671 0.0013976836999999998
10.47771 0.001359128
10.47871 0.0013205247
10.47971 0.0012818767
10.48071 0.0012431877
10.48171 0.0012044625999999999
10.48271 0.0011657071
10.48371 0.0011269277
10.48471 0.0010881312
10.48571 0.0010493244999999999
10.48671 0.0010105145
10.48771 0.00097170732
10.48871 0.00093290901
10.48971 0.00089412433
10.49071 0.0008553571199999999
10.49171 0.0008166101000000001
10.49271 0.0007778847199999999
10.49371 0.00073918113
10.49471 0.0007004980499999999
10.49571 0.00066183293
10.49671 0.000623182
10.49771 0.00058454048
10.49871 0.00054590264
10.49971 0.00050726203
10.50071 0.00046861182
10.50171 0.00042994484000000003
10.50271 0.00039125407
10.50371 0.00035253274
10.50471 0.00031377467
10.50571 0.00027497445000000003
10.50671 0.00023612760999999999
10.50771 0.00019723088
10.50871 0.00015828224
10.50971 0.00011928100000000001
10.51071 8.0227852e-05
10.51171 4.1124811999999996e-05
10.51271 1.9751706e-06
10.51371 -3.7216654e-05
10.51471 -7.6445286e-05
10.51571 -0.00011570461
10.51671 -0.00015498798
10.51771 -0.00019428853
10.51871 -0.00023359942
10.51971 -0.00027291414
10.52071 -0.00031222673
10.52171 -0.00035153212
10.52271 -0.00039082624000000006
10.52371 -0.00043010637
10.52471 -0.00046937111999999996
10.52571 -0.00050862063
10.52671 -0.00054785655
10.52771 -0.00058708215
10.52871 -0.00062630206
10.52971 -0.00066552229
10.53071 -0.00070475003
10.53171 -0.00074399341
10.53271 -0.0007832612
10.53371 -0.00082256265
10.53471 -0.00086190712
10.53571 -0.0009013037900000001
10.53671 -0.00094076122
10.53771 -0.00098028731
10.53871 -0.0010198888
10.53971 -0.0010595712
10.54071 -0.0010993385
10.54171 -0.0011391931
10.54271 -0.0011791357
10.54371 -0.0012191651
10.54471 -0.0012592786000000002
10.54571 -0.0012994719
10.54671 -0.0013397390000000002
10.54771 -0.0013800727
10.54871 -0.0014204649999999999
10.54971 -0.0014609069
10.55071 -0.0015013889
10.55171 -0.0015419015
10.55271 -0.0015824352999999998
10.55371 -0.0016229817000000001
10.55471 -0.0016635323999999998
10.55571 -0.0017040803999999999
10.55671 -0.0017446202000000002
10.55771 -0.0017851475
10.55871 -0.0018256596
10.55971 -0.0018661556
10.56071 -0.0019066363
10.56171 -0.0019471040999999999
10.56271 -0.0019875628
10.56371 -0.0020280178
10.56471 -0.0020684754
10.56571 -0.002108943
10.56671 -0.0021494287
10.56771 -0.0021899404999999998
10.56871 -0.0022304866
10.56971 -0.002271075
10.57071 -0.0023117129
10.57171 -0.0023524066000000002
10.57271 -0.0023931614
10.57371 -0.0024339812
10.57471 -0.0024748684
10.57571 -0.0025158241000000003
10.57671 -0.0025568472
10.57771 -0.0025979358
10.57871 -0.0026390860999999997
10.57971 -0.0026802931
10.58071 -0.0027215507
10.58171 -0.0027628517
10.58271 -0.0028041888000000003
10.58371 -0.0028455537
10.58471 -0.0028869387999999998
10.58571 -0.0029283361
10.58671 -0.0029697387
10.58771 -0.0030111400000000003
10.58871 -0.0030525345
10.58971 -0.0030939183
10.59071 -0.0031352887
10.59171 -0.0031766445
10.59271 -0.0032179854
10.59371 -0.0032593132
10.59471 -0.0033006309
10.59571 -0.0033419422999999998
10.59671 -0.0033832526000000004
10.59771 -0.0034245677
10.59871 -0.0034658939999999997
10.59971 -0.0035072389000000005
10.60071 -0.0035486086
10.60171 -0.0035900099
10.60271 -0.0036314489999999997
10.60371 -0.0036729310999999995
10.60471 -0.0037144604000000003
10.60571 -0.00375604
10.60671 -0.0037976712
10.60771 -0.0038393544
10.60871 -0.0038810882
10.60971 -0.0039228697
10.61071 -0.0039646944000000005
10.61171 -0.004006557
10.61271 -0.0040484501
10.61371 -0.0040903658
10.61471 -0.0041322953999999995
10.61571 -0.0041742293
10.61671 -0.004216158
10.61771 -0.0042580719
10.61871 -0.0042999614
10.61971 -0.0043418178
10.62071 -0.0043836331
10.62171 -0.0044254
10.62271 -0.0044671131
10.62371 -0.0045087676
10.62471 -0.0045503606
10.62571 -0.0045918907
10.62671 -0.0046333582
10.62771 -0.0046747642
10.62871 -0.004716112
10.62971 -0.0047574056
10.63071 -0.0047986501
10.63171 -0.0048398517
10.63271 -0.0048810172
10.63371 -0.0049221533
10.63471 -0.0049632672
10.63571 -0.0050043658000000005
10.63671 -0.0050454553000000004
10.63771 -0.0050865412
10.63871 -0.0051276285
10.63971 -0.0051687206
10.64071 -0.0052098199
10.64171 -0.0052509273
10.64271 -0.0052920423
10.64371 -0.0053331631
10.64471 -0.0053742864
10.64571 -0.0054154078999999996
10.64671 -0.005456522199999999
10.64771 -0.0054976226
10.64871 -0.0055387023
10.64971 -0.0055797529
10.65071 -0.0056207667999999995
10.65171 -0.0056617358000000005
10.65271 -0.0057026522
10.65371 -0.0057435085
10.65471 -0.0057842979
10.65571 -0.0058250142
10.65671 -0.005865652900000001
10.65771 -0.0059062098
10.65871 -0.0059466827
10.65971 -0.0059870697
10.66071 -0.0060273704999999995
10.66171 -0.0060675855
10.66271 -0.0061077168
10.66371 -0.0061477664999999996
10.66471 -0.0061877385
10.66571 -0.0062276355
10.66671 -0.0062674611
10.66771 -0.0063072192
10.66871 -0.0063469131000000005
10.66971 -0.006386546000000001
10.67071 -0.006426119900000001
10.67171 -0.0064656357
10.67271 -0.0065050939
10.67371 -0.006544493199999999
10.67471 -0.006583831399999999
10.67571 -0.0066231049
10.67671 -0.006662308400000001
10.67771 -0.0067014364
10.67871 -0.0067404813
10.67971 -0.0067794361
10.68071 -0.006818291099999999
10.68171 -0.0068570385
10.68271 -0.006895668000000001
10.68371 -0.006934170999999999
10.68471 -0.006972538499999999
10.68571 -0.0070107628
10.68671 -0.0070488371
10.68771 -0.007086755100000001
10.68871 -0.0071245122000000004
10.68971 -0.007162104900000001
10.69071 -0.0071995324
10.69171 -0.007236794
10.69271 -0.0072738927
10.69371 -0.0073108306
10.69471 -0.0073476134
10.69571 -0.0073842471000000005
10.69671 -0.0074207383
10.69771 -0.0074570955
10.69871 -0.007493326799999999
10.69971 -0.007529440300000001
10.70071 -0.007565444699999999
10.70171 -0.0076013479
10.70271 -0.0076371565
10.70371 -0.0076728764
10.70471 -0.0077085118
10.70571 -0.0077440651
10.70671 -0.0077795383
10.70771 -0.00781493
10.70871 -0.007850238
10.70971 -0.0078854573
10.71071 -0.007920582
10.71171 -0.0079556041
10.71271 -0.0079905134
10.71371 -0.0080253005
10.71471 -0.008059953
10.71571 -0.0080944592
10.71671 -0.008128806799999999
10.71771 -0.008162984199999999
10.71871 -0.0081969782
10.71971 -0.0082307786
10.72071 -0.0082643746
10.72171 -0.0082977574
10.72271 -0.008330919099999999
10.72371 -0.0083638537
10.72471 -0.008396557
10.72571 -0.0084290266
10.72671 -0.0084612606
10.72771 -0.0084932602
10.72871 -0.0085250271
10.72971 -0.0085565647
10.73071 -0.0085878768
10.73171 -0.0086189684
10.73271 -0.0086498461
10.73371 -0.008680515
10.73471 -0.0087109816
10.73571 -0.0087412511
10.73671 -0.0087713284
10.73771 -0.008801218100000001
10.73871 -0.0088309236
10.73971 -0.008860447300000001
10.74071 -0.0088897905
10.74171 -0.0089189525
10.74271 -0.0089479319
10.74371 -0.008976726499999999
10.74471 -0.009005332
10.74571 -0.0090337431
10.74671 -0.0090619549
10.74771 -0.0090899608
10.74871 -0.0091177542
10.74971 -0.0091453287
10.75071 -0.0091726768
10.75171 -0.0091997928
10.75271 -0.0092266702
10.75371 -0.009253303899999999
10.75471 -0.0092796894
10.75571 -0.0093058232
10.75671 -0.009331703
10.75771 -0.0093573282
10.75871 -0.009382698
10.75971 -0.0094078139
10.76071 -0.0094326781
10.76171 -0.0094572926
10.76271 -0.0094816613
10.76371 -0.009505787600000001
10.76471 -0.009529676
10.76571 -0.0095533302
10.76671 -0.009576753700000001
10.76771 -0.0095999501
10.76871 -0.0096229225
10.76971 -0.0096456723
10.77071 -0.0096681993
10.77171 -0.0096905045
10.77271 -0.0097125856
10.77371 -0.0097344397
10.77471 -0.0097560624
10.77571 -0.0097774478
10.77671 -0.0097985903
10.77771 -0.0098194818
10.77871 -0.0098401142
10.77971 -0.0098604789
10.78071 -0.0098805671
10.78171 -0.009900368599999999
10.78271 -0.009919874700000001
10.78371 -0.009939076699999999
10.78471 -0.0099579658
10.78571 -0.0099765355
10.78671 -0.0099947792
10.78771 -0.010012693
10.78871 -0.010030271
10.78971 -0.010047514
10.79071 -0.01006442
10.79171 -0.010080989
10.79271 -0.010097225
10.79371 -0.010113132
10.79471 -0.010128714
10.79571 -0.010143978
10.79671 -0.010158931
10.79771 -0.010173581000000001
10.79871 -0.010187936
10.79971 -0.010202006000000001
10.80071 -0.010215797
10.80171 -0.01022932
10.80271 -0.010242579
10.80371 -0.010255584
10.80471 -0.010268339000000001
10.80571 -0.010280847000000001
10.80671 -0.010293114
10.80771 -0.01030514
10.80871 -0.010316924
10.80971 -0.010328466
10.81071 -0.010339763
10.81171 -0.010350811000000001
10.81271 -0.010361604
10.81371 -0.010372137
10.81471 -0.010382401
10.81571 -0.01039239
10.81671 -0.010402096
10.81771 -0.010411511
10.81871 -0.010420627
10.81971 -0.010429438
10.82071 -0.010437937
10.82171 -0.010446119
10.82271 -0.010453979
10.82371 -0.010461514
10.82471 -0.010468723
10.82571 -0.010475606
10.82671 -0.010482162
10.82771 -0.010488394
10.82871 -0.010494304000000001
10.82971 -0.010499897
10.83071 -0.010505176000000001
10.83171 -0.010510147000000001
10.83271 -0.010514814
10.83371 -0.010519183
10.83471 -0.010523258
10.83571 -0.010527042
10.83671 -0.010530539
10.83771 -0.010533751999999999
10.83871 -0.010536682
10.83971 -0.010539329
10.84071 -0.010541690000000001
10.84171 -0.010543763000000001
10.84271 -0.010545545
10.84371 -0.010547031
10.84471 -0.010548214
10.84571 -0.010549088
10.84671 -0.010549645
10.84771 -0.010549878
10.84871 -0.010549778
10.84971 -0.01054934
10.85071 -0.010548555
10.85171 -0.010547417
10.85271 -0.010545921
10.85371 -0.010544065
10.85471 -0.010541844
10.85571 -0.010539259
10.85671 -0.010536311
10.85771 -0.010533001
10.85871 -0.010529337
10.85971 -0.010525321
10.86071 -0.010520963000000001
10.86171 -0.01051627
10.86271 -0.010511254000000001
10.86371 -0.010505923
10.86471 -0.010500288
10.86571 -0.010494361
10.86671 -0.010488151999999999
10.86771 -0.010481671
10.86871 -0.010474928
10.86971 -0.01046793
10.87071 -0.010460686
10.87171 -0.010453199
10.87271 -0.010445471999999999
10.87371 -0.010437509999999999
10.87471 -0.010429309000000001
10.87571 -0.010420869
10.87671 -0.010412185999999999
10.87771 -0.010403254
10.87871 -0.010394068000000001
10.87971 -0.010384619
10.88071 -0.010374898
10.88171 -0.010364896
10.88271 -0.010354604
10.88371 -0.010344012999999999
10.88471 -0.010333113
10.88571 -0.010321898
10.88671 -0.010310358
10.88771 -0.010298488
10.88871 -0.010286284
10.88971 -0.010273742
10.89071 -0.01026086
10.89171 -0.010247639
10.89271 -0.01023408
10.89371 -0.010220186
10.89471 -0.010205961
10.89571 -0.01019141
10.89671 -0.010176539
10.89771 -0.010161356
10.89871 -0.010145867999999999
10.89971 -0.010130082
10.90071 -0.010114005
10.90171 -0.010097644
10.90271 -0.010081006
10.90371 -0.010064096
10.90471 -0.010046919
10.90571 -0.010029478
10.90671 -0.010011777
10.90771 -0.009993815900000001
10.90871 -0.0099755962
10.90971 -0.0099571167
10.91071 -0.0099383753
10.91171 -0.0099193705
10.91271 -0.009900099400000001
10.91371 -0.0098805584
10.91471 -0.0098607437
10.91571 -0.009840652600000001
10.91671 -0.0098202814
10.91771 -0.0097996279
10.91871 -0.0097786906
10.91971 -0.0097574681
10.92071 -0.0097359603
10.92171 -0.0097141681
10.92271 -0.0096920943
10.92371 -0.0096697418
10.92471 -0.0096471158
10.92571 -0.0096242213
10.92671 -0.0096010655
10.92771 -0.0095776559
10.92871 -0.0095540003
10.92971 -0.0095301075
10.93071 -0.0095059862
10.93171 -0.009481645200000001
10.93271 -0.0094570925
10.93371 -0.0094323361
10.93471 -0.0094073825
10.93571 -0.0093822367
10.93671 -0.0093569048
10.93771 -0.0093313887
10.93871 -0.0093056908
10.93971 -0.0092798116
10.94071 -0.0092537492
10.94171 -0.0092275011
10.94271 -0.0092010632
10.94371 -0.0091744303
10.94471 -0.0091475958
10.94571 -0.0091205533
10.94671 -0.009093294600000001
10.94771 -0.009065812599999999
10.94871 -0.009038098500000001
10.94971 -0.0090101457
10.95071 -0.0089819478
10.95171 -0.008953498
10.95271 -0.008924792899999999
10.95371 -0.0088958288
10.95471 -0.0088666035
10.95571 -0.0088371169
10.95671 -0.0088073713
10.95771 -0.008777369699999999
10.95871 -0.008747117
10.95971 -0.008716619
10.96071 -0.0086858847
10.96171 -0.0086549226
10.96271 -0.0086237429
10.96371 -0.0085923559
10.96471 -0.0085607731
10.96571 -0.0085290063
10.96671 -0.008497065600000001
10.96771 -0.0084649626
10.96871 -0.0084327061
10.96971 -0.0084003055
10.97071 -0.008367768900000001
10.97171 -0.008335102
10.97271 -0.00830231
10.97371 -0.0082693965
10.97471 -0.0082363629
10.97571 -0.0082032093
10.97671 -0.0081699356
10.97771 -0.008136539
10.97871 -0.0081030164
10.97971 -0.0080693637
10.98071 -0.0080355763
10.98171 -0.0080016493
10.98271 -0.007967578099999999
10.98371 -0.0079333578
10.98471 -0.0078989855
10.98571 -0.0078644567
10.98671 -0.00782977
10.98771 -0.0077949247
10.98871 -0.0077599216000000006
10.98971 -0.0077247620000000005
10.99071 -0.0076894495999999994
10.99171 -0.0076539895
10.99271 -0.0076183875
10.99371 -0.0075826509
10.99471 -0.007546787700000001
10.99571 -0.007510807300000001
10.99671 -0.007474718599999999
10.99771 -0.0074385308999999995
10.99871 -0.0074022544
10.99971 -0.0073658972
11.00071 -0.007329467900000001
11.00171 -0.007292973899999999
11.00271 -0.007256420899999999
11.00371 -0.007219814099999999
11.00471 -0.007183155699999999
11.00571 -0.0071464478000000005
11.00671 -0.0071096896
11.00771 -0.0070728798
11.00871 -0.007036015400000001
11.00971 -0.006999091400000001
11.01071 -0.0069621026
11.01171 -0.0069250425
11.01271 -0.0068879039
11.01371 -0.006850680099999999
11.01471 -0.0068133639
11.01571 -0.0067759487
11.01671 -0.0067384295
11.01771 -0.0067008019
11.01871 -0.0066630622
11.01971 -0.0066252098
11.02071 -0.006587243799999999
11.02171 -0.0065491672999999995
11.02271 -0.0065109838
11.02371 -0.006472699199999999
11.02471 -0.0064343207
11.02571 -0.0063958578
11.02671 -0.006357321399999999
11.02771 -0.0063187232
11.02871 -0.0062800762
11.02971 -0.0062413928
11.03071 -0.0062026869000000005
11.03171 -0.006163971599999999
11.03271 -0.0061252597999999995
11.03371 -0.0060865634
11.03471 -0.0060478927
11.03571 -0.0060092574
11.03671 -0.0059706654
11.03771 -0.0059321221
11.03871 -0.0058936319
11.03971 -0.005855197
11.04071 -0.0058168178000000004
11.04171 -0.0057784924
11.04271 -0.005740218
11.04371 -0.0057019897
11.04471 -0.0056638015
11.04571 -0.0056256467000000004
11.04671 -0.0055875174
11.04771 -0.0055494063
11.04871 -0.0055113054
11.04971 -0.0054732070999999995
11.05071 -0.0054351046999999994
11.05171 -0.0053969925
11.05271 -0.0053588654
11.05371 -0.0053207201
11.05471 -0.0052825551
11.05571 -0.0052443702
11.05671 -0.0052061667
11.05771 -0.0051679475
11.05871 -0.0051297178
11.05971 -0.0050914834
11.06071 -0.0050532515
11.06171 -0.0050150309
11.06271 -0.0049768307000000005
11.06371 -0.0049386603
11.06471 -0.0049005299
11.06571 -0.0048624490000000005
11.06671 -0.004824427
11.06771 -0.0047864731
11.06871 -0.0047485944
11.06971 -0.0047107984
11.07071 -0.0046730904
11.07171 -0.0046354744
11.07271 -0.0045979534
11.07371 -0.004560528800000001
11.07471 -0.0045232006
11.07571 -0.004485967699999999
11.07671 -0.0044488279000000006
11.07771 -0.0044117784
11.07871 -0.004374815
11.07971 -0.0043379336
11.08071 -0.0043011296
11.08171 -0.0042643991
11.08271 -0.0042277377
11.08371 -0.0041911425999999995
11.08471 -0.0041546115
11.08571 -0.0041181429
11.08671 -0.0040817366
11.08771 -0.0040453939
11.08871 -0.0040091169999999995
11.08971 -0.003972910400000001
11.09071 -0.0039367787
11.09171 -0.0039007285999999998
11.09271 -0.0038647674999999996
11.09371 -0.0038289043000000003
11.09471 -0.0037931477
11.09571 -0.0037575074999999995
11.09671 -0.0037219932
11.09771 -0.0036866146
11.09871 -0.0036513811
11.09971 -0.0036163012
11.10071 -0.0035813824
11.10171 -0.0035466317000000004
11.10271 -0.0035120541999999998
11.10371 -0.0034776538
11.10471 -0.0034434328
11.10571 -0.0034093919
11.10671 -0.0033755303
11.10771 -0.0033418455
11.10871 -0.0033083335
11.10971 -0.00327499
11.11071 -0.0032418084
11.11171 -0.0032087821
11.11271 -0.0031759038
11.11371 -0.0031431664
11.11471 -0.0031105624999999996
11.11571 -0.0030780848
11.11671 -0.0030457277
11.11771 -0.0030134857
11.11871 -0.0029813553
11.11971 -0.0029493336
11.12071 -0.0029174198
11.12171 -0.0028856148
11.12271 -0.0028539209
11.12371 -0.0028223421
11.12471 -0.0027908844999999997
11.12571 -0.002759555
11.12671 -0.0027283618999999998
11.12771 -0.0026973148
11.12871 -0.0026664237999999996
11.12971 -0.0026356993
11.13071 -0.0026051521
11.13171 -0.0025747924
11.13271 -0.0025446303
11.13371 -0.0025146748
11.13471 -0.0024849338
11.13571 -0.0024554138
11.13671 -0.0024261199000000003
11.13771 -0.0023970555
11.13871 -0.0023682225
11.13971 -0.0023396207
11.14071 -0.0023112485
11.14171 -0.0022831026999999998
11.14271 -0.0022551789
11.14371 -0.0022274713
11.14471 -0.0021999732999999997
11.14571 -0.0021726777000000003
11.14671 -0.0021455771
11.14771 -0.0021186643
11.14871 -0.0020919319
11.14971 -0.0020653735000000003
11.15071 -0.0020389838
11.15171 -0.0020127583
11.15271 -0.0019866942
11.15371 -0.0019607898
11.15471 -0.0019350455
11.15571 -0.0019094627999999998
11.15671 -0.0018840454000000001
11.15771 -0.0018587978
11.15871 -0.0018337263
11.15971 -0.0018088381999999997
11.16071 -0.0017841418
11.16171 -0.0017596460000000001
11.16271 -0.0017353599
11.16371 -0.0017112927000000001
11.16471 -0.0016874532
11.16571 -0.0016638496
11.16671 -0.0016404891000000002
11.16771 -0.0016173777000000002
11.16871 -0.0015945201000000001
11.16971 -0.0015719193
11.17071 -0.0015495767000000002
11.17171 -0.0015274916
11.17271 -0.001505662
11.17371 -0.0014840839
11.17471 -0.0014627517
11.17571 -0.0014416583999999999
11.17671 -0.0014207961
11.17771 -0.0014001555
11.17871 -0.0013797273
11.17971 -0.0013595013999999999
11.18071 -0.0013394681
11.18171 -0.0013196179999999998
11.18271 -0.0012999423
11.18371 -0.0012804336
11.18471 -0.0012610853
11.18571 -0.0012418925
11.18671 -0.0012228519
11.18771 -0.0012039622
11.18871 -0.0011852234
11.18971 -0.0011666377
11.19071 -0.0011482087000000002
11.19171 -0.0011299416
11.19271 -0.0011118428
11.19371 -0.0010939201
11.19471 -0.0010761818000000001
11.19571 -0.0010586368
11.19671 -0.0010412943
11.19771 -0.0010241631999999999
11.19871 -0.0010072521
11.19971 -0.0009905687
11.20071 -0.0009741197600000001
11.20171 -0.0009579109200000001
11.20271 -0.00094194638
11.20371 -0.00092622877
11.20471 -0.0009107590799999999
11.20571 -0.0008955368699999999
11.20671 -0.00088056013
11.20771 -0.0008658253099999999
11.20871 -0.00085132779
11.20971 -0.0008370616299999999
11.21071 -0.0008230203099999999
11.21171 -0.00080919644
11.21271 -0.00079558249
11.21371 -0.0007821709900000001
11.21471 -0.00076895458
11.21571 -0.0007559265700000001
11.21671 -0.00074308095
11.21771 -0.00073041274
11.21871 -0.00071791815
11.21971 -0.00070559463
11.22071 -0.00069344105
11.22171 -0.00068145769
11.22271 -0.00066964612
11.22371 -0.00065800923
11.22471 -0.0006465511
11.22571 -0.00063527668
11.22671 -0.00062419176
11.22771 -0.00061330261
11.22871 -0.0006026157299999999
11.22971 -0.00059213762
11.23071 -0.00058187443
11.23171 -0.0005718317
11.23271 -0.0005620140699999999
11.23371 -0.00055242517
11.23471 -0.00054306734
11.23571 -0.00053394142
11.23671 -0.00052504674
11.23771 -0.0005163811200000001
11.23871 -0.00050794065
11.23971 -0.00049972004
11.24071 -0.00049171254
11.24171 -0.00048391021
11.24271 -0.00047630409999999997
11.24371 -0.00046888454000000004
11.24471 -0.00046164141000000004
11.24571 -0.00045456440999999995
11.24671 -0.00044764347000000003
11.24771 -0.00044086892
11.24871 -0.00043423202000000003
11.24971 -0.00042772499
11.25071 -0.00042134143
11.25171 -0.00041507642
11.25271 -0.00040892673000000006
11.25371 -0.00040289092
11.25471 -0.00039696923999999996
11.25571 -0.00039116385
11.25671 -0.00038547846
11.25771 -0.00037991836
11.25871 -0.00037449011
11.25971 -0.00036920139
11.26071 -0.00036406066
11.26171 -0.00035907676
11.26271 -0.00035425871
11.26371 -0.00034961533
11.26471 -0.00034515485
11.26571 -0.00034088469
11.26671 -0.00033681108
11.26771 -0.00033293887999999997
11.26871 -0.00032927138999999997
11.26971 -0.00032581017
11.27071 -0.00032255498
11.27171 -0.00031950367
11.27271 -0.00031665238
11.27371 -0.00031399549999999997
11.27471 -0.00031152588
11.27571 -0.00030923507000000004
11.27671 -0.00030711349
11.27771 -0.0003051508
11.27871 -0.00030333615
11.27971 -0.00030165854
11.28071 -0.0003001071
11.28171 -0.00029867144
11.28271 -0.00029734197
11.28371 -0.00029611008
11.28471 -0.00029496846
11.28571 -0.00029391122000000004
11.28671 -0.00029293396
11.28771 -0.00029203393
11.28871 -0.00029120997
11.28971 -0.00029046246
11.29071 -0.00028979320999999997
11.29171 -0.00028920529
11.29271 -0.00028870279
11.29371 -0.00028829061
11.29471 -0.00028797409999999996
11.29571 -0.00028775885
11.29671 -0.00028765028
11.29771 -0.00028765344
11.29871 -0.00028777265
11.29971 -0.00028801126
11.30071 -0.00028837144
11.30171 -0.00028885402
11.30271 -0.00028945828
11.30371 -0.00029018201999999997
11.30471 -0.00029102143
11.30571 -0.00029197126
11.30671 -0.00029302487
11.30771 -0.00029417442
11.30871 -0.00029541113
11.30971 -0.00029672551000000004
11.31071 -0.00029810766999999996
11.31171 -0.00029954763
11.31271 -0.00030103563
11.31371 -0.00030256249
11.31471 -0.00030411986
11.31571 -0.00030570053999999996
11.31671 -0.00030729861
11.31771 -0.00030890978
11.31871 -0.00031053135
11.31971 -0.00031216232
11.32071 -0.00031380346
11.32171 -0.00031545712
11.32271 -0.00031712721000000003
11.32371 -0.00031881889000000003
11.32471 -0.00032053839999999996
11.32571 -0.00032229279
11.32671 -0.00032408957
11.32771 -0.00032593634
11.32871 -0.00032784051
11.32971 -0.00032980887999999996
11.33071 -0.00033184733
11.33171 -0.00033396059
11.33271 -0.00033615182999999996
11.33371 -0.00033842259000000003
11.33471 -0.00034077254
11.33571 -0.00034319939
11.33671 -0.00034569887
11.33771 -0.00034826476000000004
11.33871 -0.00035088899
11.33971 -0.00035356181000000003
11.34071 -0.00035627197
11.34171 -0.00035900704999999996
11.34271 -0.00036175368
11.34371 -0.00036449794
11.34471 -0.00036722572
11.34571 -0.00036992302999999996
11.34671 -0.00037257641
11.34771 -0.0003751732
11.34871 -0.00037770192000000005
11.34971 -0.00038015246
11.35071 -0.00038251637000000005
11.35171 -0.00038478702
11.35271 -0.00038695957000000003
11.35371 -0.00038903127
11.35471 -0.00039100119000000003
11.35571 -0.00039287024000000004
11.35671 -0.00039464103
11.35771 -0.00039631764
11.35871 -0.00039790539
11.35971 -0.00039941050999999997
11.36071 -0.00040083987000000005
11.36171 -0.00040220061
11.36271 -0.00040349982999999997
11.36371 -0.00040474424000000003
11.36471 -0.00040593982
11.36571 -0.0004070916
11.36671 -0.00040820332
11.36771 -0.00040927735
11.36871 -0.00041031440000000003
11.36971 -0.00041131357
11.37071 -0.00041227222000000003
11.37171 -0.00041318613
11.37271 -0.00041404942
11.37371 -0.00041485487000000003
11.37471 -0.0004155941
11.37571 -0.00041625772
11.37671 -0.00041683565999999997
11.37771 -0.00041731751
11.37871 -0.00041769285
11.37971 -0.00041795147
11.38071 -0.00041808371
11.38171 -0.0004180808
11.38271 -0.00041793491999999997
11.38371 -0.00041763965
11.38471 -0.0004171899
11.38571 -0.00041658209
11.38671 -0.00041581416000000004
11.38771 -0.00041488565000000004
11.38871 -0.00041379744
11.38971 -0.00041255171
11.39071 -0.00041115172
11.39171 -0.00040960167000000003
11.39271 -0.00040790632999999996
11.39371 -0.00040607074
11.39471 -0.00040409996
11.39571 -0.00040199880000000004
11.39671 -0.00039977143999999997
11.39771 -0.00039742126
11.39871 -0.00039495047999999996
11.39971 -0.00039236005999999994
11.40071 -0.00038964945
11.40171 -0.00038681650999999997
11.40271 -0.00038385756
11.40371 -0.00038076723
11.40471 -0.00037753864
11.40571 -0.00037416351
11.40671 -0.0003706323
11.40771 -0.00036693446
11.40871 -0.00036305869
11.40971 -0.00035899322
11.41071 -0.00035472617
11.41171 -0.0003502458
11.41271 -0.00034554087
11.41371 -0.00034060097
11.41471 -0.00033541676
11.41571 -0.00032998023
11.41671 -0.00032428492999999996
11.41771 -0.00031832608
11.41871 -0.00031210072
11.41971 -0.00030560769999999997
11.42071 -0.00029884766
11.42171 -0.00029182295
11.42271 -0.00028453751000000004
11.42371 -0.00027699662
11.42471 -0.00026920667999999996
11.42571 -0.00026117489
11.42671 -0.00025290894
11.42771 -0.00024441672
11.42871 -0.00023570590000000002
11.42971 -0.00022678365999999998
11.43071 -0.00021765634
11.43171 -0.00020832915000000001
11.43271 -0.00019880595
11.43371 -0.00018908905
11.43471 -0.00017917907
11.43571 -0.00016907484999999998
11.43671 -0.00015877346
11.43771 -0.00014827023000000002
11.43871 -0.00013755889999999998
11.43971 -0.0001266318
11.44071 -0.00011548003999999999
11.44171 -0.00010409379
11.44271 -9.246263100000001e-05
11.44371 -8.057580799999999e-05
11.44471 -6.8422628e-05
11.44571 -5.5992763e-05
11.44671 -4.3276563000000004e-05
11.44771 -3.0265342999999997e-05
11.44871 -1.6951638e-05
11.44971 -3.329404e-06
11.45071 1.0605844e-05
11.45171 2.4856939000000003e-05
11.45271 3.9425032000000004e-05
11.45371 5.4309646e-05
11.45471 6.950877499999999e-05
11.45571 8.501903e-05
11.45671 0.00010083587000000001
11.45771 0.00011695386000000001
11.45871 0.0001333669
11.45971 0.00015006863
11.46071 0.00016705262000000002
11.46171 0.00018431284
11.46271 0.00020184384
11.46371 0.00021964108
11.46471 0.00023770122
11.46571 0.00025602219
11.46671 0.00027460353
11.46771 0.00029344633
11.46871 0.00031255331000000004
11.46971 0.00033192885
11.47071 0.00035157884
11.47171 0.0003715106
11.47271 0.0003917326
11.47371 0.00041225426
11.47471 0.00043308569
11.47571 0.00045423739999999994
11.47671 0.00047571993
11.47771 0.00049754358
11.47871 0.00051971792
11.47971 0.00054225179
11.48071 0.00056515278
11.48171 0.00058842706
11.48271 0.00061207925
11.48371 0.00063611224
11.48471 0.00066052703
11.48571 0.0006853229
11.48671 0.0007104973499999999
11.48771 0.0007360462
11.48871 0.00076196375
11.48971 0.0007882430499999999
11.49071 0.00081487615
11.49171 0.0008418544
11.49271 0.00086916871
11.49371 0.00089680998
11.49471 0.0009247693000000001
11.49571 0.00095303831
11.49671 0.00098160963
11.49771 0.0010104771
11.49871 0.0010396357
11.49971 0.0010690821
11.50071 0.0010988148
11.50171 0.0011288336
11.50271 0.0011591404
11.50371 0.0011897387
11.50471 0.0012206332
11.50571 0.0012518304
11.50671 0.0012833376
11.50771 0.0013151630999999999
11.50871 0.0013473157
11.50971 0.0013798047
11.51071 0.001412639
11.51171 0.0014458275
11.51271 0.0014793781
11.51371 0.0015132981
11.51471 0.0015475936
11.51571 0.0015822694
11.51671 0.0016173286000000001
11.51771 0.0016527731999999998
11.51871 0.0016886033
11.51971 0.0017248174000000002
11.52071 0.0017614129
11.52171 0.0017983857000000002
11.52271 0.0018357305000000002
11.52371 0.0018734409999999998
11.52471 0.0019115108000000002
11.52571 0.0019499324
11.52671 0.0019886988
11.52771 0.0020278027
11.52871 0.0020672376
11.52971 0.0021069976
11.53071 0.0021470776
11.53171 0.0021874737
11.53271 0.0022281834
11.53371 0.0022692053
11.53471 0.0023105396
11.53571 0.0023521877999999998
11.53671 0.0023941526
11.53771 0.0024364381
11.53871 0.0024790492
11.53971 0.0025219916999999997
11.54071 0.0025652722
11.54171 0.0026088972
11.54271 0.0026528732999999997
11.54371 0.0026972069
11.54471 0.0027419041
11.54571 0.0027869693
11.54671 0.0028324068000000003
11.54771 0.0028782188
11.54871 0.0029244064
11.54971 0.0029709689
11.55071 0.0030179039
11.55171 0.0030652074
11.55271 0.0031128740000000003
11.55371 0.0031608964000000004
11.55471 0.0032092663
11.55571 0.0032579736999999998
11.55671 0.0033070086000000004
11.55771 0.0033563596
11.55871 0.0034060155
11.55971 0.0034559652999999997
11.56071 0.0035061978
11.56171 0.0035567035
11.56271 0.0036074729000000003
11.56371 0.0036584985
11.56471 0.003709774
11.56571 0.0037612949999999996
11.56671 0.0038130587
11.56771 0.0038650644
11.56871 0.003917312599999999
11.56971 0.0039698061
11.57071 0.0040225495
11.57171 0.004075548
11.57271 0.0041288087
11.57371 0.0041823394
11.57471 0.004236148
11.57571 0.0042902433000000005
11.57671 0.0043446333
11.57771 0.0043993256
11.57871 0.0044543274
11.57971 0.0045096447
11.58071 0.0045652821
11.58171 0.0046212423
11.58271 0.004677526499999999
11.58371 0.0047341346
11.58471 0.0047910638
11.58571 0.0048483102999999994
11.58671 0.0049058679
11.58771 0.0049637292
11.58871 0.0050218856000000004
11.58971 0.0050803268
11.59071 0.0051390423
11.59171 0.0051980209
11.59271 0.0052572508
11.59371 0.0053167209
11.59471 0.0053764197
11.59571 0.0054363376000000005
11.59671 0.005496465
11.59771 0.005556794
11.59871 0.0056173179
11.59971 0.0056780314
11.60071 0.0057389312
11.60171 0.0058000151
11.60271 0.0058612826
11.60371 0.0059227342999999995
11.60471 0.0059843725
11.60571 0.0060462004
11.60671 0.006108221699999999
11.60771 0.0061704405999999995
11.60871 0.0062328618
11.60971 0.006295489600000001
11.61071 0.006358328399999999
11.61171 0.0064213804
11.61271 0.0064846485
11.61371 0.0065481333999999995
11.61471 0.0066118344
11.61571 0.00667575
11.61671 0.0067398760000000005
11.61771 0.0068042078
11.61871 0.006868738300000001
11.61971 0.0069334586
11.62071 0.006998359500000001
11.62171 0.0070634305000000005
11.62271 0.0071286602
11.62371 0.007194036199999999
11.62471 0.0072595459999999995
11.62571 0.007325177999999999
11.62671 0.007390919900000001
11.62771 0.0074567608
11.62871 0.007522691200000001
11.62971 0.007588701600000001
11.63071 0.007654784
11.63171 0.0077209334
11.63271 0.0077871445999999995
11.63371 0.0078534162
11.63471 0.007919746
11.63571 0.0079861355
11.63671 0.0080525861
11.63771 0.0081191014
11.63871 0.0081856859
11.63971 0.008252343799999999
11.64071 0.0083190811
11.64171 0.0083859028
11.64271 0.0084528139
11.64371 0.0085198189
11.64471 0.0085869222
11.64571 0.008654125799999999
11.64671 0.0087214314
11.64771 0.0087888387
11.64871 0.0088563458
11.64971 0.0089239496
11.65071 0.008991645199999999
11.65171 0.009059425099999999
11.65271 0.009127281400000001
11.65371 0.0091952046
11.65471 0.0092631832
11.65571 0.009331206100000001
11.65671 0.0093992603
11.65771 0.0094673327
11.65871 0.0095354109
11.65971 0.0096034819
11.66071 0.0096715332
11.66171 0.0097395532
11.66271 0.0098075318
11.66371 0.0098754594
11.66471 0.009943328
11.66571 0.010011131
11.66671 0.010078864
11.66771 0.010146523
11.66871 0.010214106
11.66971 0.010281613
11.67071 0.010349043
11.67171 0.010416399
11.67271 0.010483682
11.67371 0.010550895000000001
11.67471 0.010618041
11.67571 0.010685121
11.67671 0.010752137
11.67771 0.010819092
11.67871 0.010885985
11.67971 0.010952815
11.68071 0.011019579
11.68171 0.011086274
11.68271 0.011152895000000001
11.68371 0.011219434
11.68471 0.011285884
11.68571 0.011352234
11.68671 0.011418474
11.68771 0.011484591
11.68871 0.011550574
11.68971 0.011616408
11.69071 0.011682081
11.69171 0.01174758
11.69271 0.011812891
11.69371 0.011878004
11.69471 0.011942907000000001
11.69571 0.012007591
11.69671 0.012072047
11.69771 0.012136270000000001
11.69871 0.012200254
11.69971 0.012263996000000001
11.70071 0.012327496
11.70171 0.012390753999999999
11.70271 0.012453769000000002
11.70371 0.012516546
11.70471 0.012579089
11.70571 0.0126414
11.70671 0.012703486
11.70771 0.012765351999999999
11.70871 0.012827001000000001
11.70971 0.012888438
11.71071 0.012949664999999999
11.71171 0.013010686
11.71271 0.013071497999999999
11.71371 0.013132102
11.71471 0.013192496
11.71571 0.013252673999999999
11.71671 0.013312629
11.71771 0.013372354
11.71871 0.013431838
11.71971 0.013491069
11.72071 0.013550035
11.72171 0.013608720999999999
11.72271 0.013667114000000001
11.72371 0.013725196
11.72471 0.013782953
11.72571 0.013840369
11.72671 0.01389743
11.72771 0.013954121
11.72871 0.014010431
11.72971 0.014066347000000002
11.73071 0.014121858
11.73171 0.014176956
11.73271 0.014231635000000001
11.73371 0.014285889
11.73471 0.014339715
11.73571 0.01439311
11.73671 0.014446076
11.73771 0.014498612999999999
11.73871 0.014550722
11.73971 0.014602406
11.74071 0.014653669
11.74171 0.014704514
11.74271 0.014754943999999999
11.74371 0.014804959999999999
11.74471 0.014854566
11.74571 0.014903763
11.74671 0.01495255
11.74771 0.015000925
11.74871 0.015048885
11.74971 0.015096426
11.75071 0.015143542000000001
11.75171 0.015190226
11.75271 0.015236469
11.75371 0.015282262999999999
11.75471 0.015327596
11.75571 0.015372458
11.75671 0.015416839
11.75771 0.015460726000000001
11.75871 0.015504108
11.75971 0.015546977
11.76071 0.015589321
11.76171 0.015631133
11.76271 0.015672405
11.76371 0.015713131999999998
11.76471 0.015753308
11.76571 0.015792932
11.76671 0.015832001000000002
11.76771 0.015870514
11.76871 0.015908472
11.76971 0.01594588
11.77071 0.015982737
11.77171 0.016019048
11.77271 0.016054815
11.77371 0.016090042000000002
11.77471 0.016124733000000002
11.77571 0.016158888
11.77671 0.016192508
11.77771 0.016225595000000002
11.77871 0.016258148
11.77971 0.016290162
11.78071 0.016321633
11.78171 0.016352555999999997
11.78271 0.016382922
11.78371 0.016412720999999998
11.78471 0.016441944
11.78571 0.016470579
11.78671 0.016498612
11.78771 0.01652603
11.78871 0.016552818
11.78971 0.016578964
11.79071 0.016604451
11.79171 0.016629267
11.79271 0.016653398
11.79371 0.016676835
11.79471 0.016699567
11.79571 0.016721585
11.79671 0.016742884
11.79771 0.016763457
11.79871 0.016783304
11.79971 0.016802424
11.80071 0.016820816
11.80171 0.016838485
11.80271 0.016855434000000002
11.80371 0.016871670000000002
11.80471 0.016887196
11.80571 0.016902023000000002
11.80671 0.016916155999999998
11.80771 0.016929603999999997
11.80871 0.016942370999999998
11.80971 0.016954467
11.81071 0.016965894999999998
11.81171 0.01697666
11.81271 0.016986763999999998
11.81371 0.016996208
11.81471 0.017004991
11.81571 0.017013113
11.81671 0.017020568
11.81771 0.017027352000000003
11.81871 0.017033456
11.81971 0.017038874
11.82071 0.017043595
11.82171 0.017047609
11.82271 0.017050908
11.82371 0.01705348
11.82471 0.017055313
11.82571 0.0170564
11.82671 0.017056731
11.82771 0.017056296999999998
11.82871 0.017055092
11.82971 0.01705311
11.83071 0.017050348
11.83171 0.017046802
11.83271 0.017042471
11.83371 0.017037356
11.83471 0.017031458
11.83571 0.017024779
11.83671 0.017017323
11.83771 0.017009093
11.83871 0.017000096
11.83971 0.016990335
11.84071 0.016979815
11.84171 0.016968539999999997
11.84271 0.016956513
11.84371 0.016943736
11.84471 0.016930212
11.84571 0.016915939
11.84671 0.016900916999999998
11.84771 0.016885142
11.84871 0.016868609
11.84971 0.016851313
11.85071 0.016833245
11.85171 0.016814399
11.85271 0.016794764
11.85371 0.01677433
11.85471 0.016753087
11.85571 0.016731025
11.85671 0.016708134
11.85771 0.016684402
11.85871 0.016659823
11.85971 0.016634386
11.86071 0.016608085999999998
11.86171 0.016580919
11.86271 0.016552881999999998
11.86371 0.016523973
11.86471 0.016494192999999997
11.86571 0.016463545
11.86671 0.016432033000000002
11.86771 0.016399662000000002
11.86871 0.016366442
11.86971 0.016332377999999998
11.87071 0.016297482999999998
11.87171 0.016261765
11.87271 0.016225236
11.87371 0.016187904
11.87471 0.01614978
11.87571 0.016110872
11.87671 0.016071188
11.87771 0.016030733000000002
11.87871 0.015989515000000003
11.87971 0.015947534
11.88071 0.015904794
11.88171 0.015861291
11.88271 0.015817025
11.88371 0.015771991
11.88471 0.015726185
11.88571 0.015679597
11.88671 0.015632221999999998
11.88771 0.015584048999999999
11.88871 0.01553507
11.88971 0.015485275000000001
11.89071 0.015434655
11.89171 0.015383201999999999
11.89271 0.015330907999999999
11.89371 0.015277768
11.89471 0.015223773999999999
11.89571 0.015168924
11.89671 0.015113215
11.89771 0.015056647
11.89871 0.014999222000000001
11.89971 0.014940943
11.90071 0.014881814
11.90171 0.014821842000000002
11.90271 0.014761032
11.90371 0.014699394999999999
11.90471 0.014636936
11.90571 0.014573667
11.90671 0.014509597
11.90771 0.014444733000000001
11.90871 0.014379085
11.90971 0.014312657999999999
11.91071 0.014245459
11.91171 0.014177493
11.91271 0.014108763
11.91371 0.01403927
11.91471 0.013969015000000001
11.91571 0.013897996
11.91671 0.013826208
11.91771 0.013753651
11.91871 0.013680317
11.91971 0.013606200999999998
11.92071 0.013531296
11.92171 0.013455597
11.92271 0.013379097999999999
11.92371 0.013301791999999998
11.92471 0.013223674999999999
11.92571 0.013144744
11.92671 0.013064995
11.92771 0.012984429
11.92871 0.012903048
11.92971 0.012820854
11.93071 0.012737853
11.93171 0.012654052
11.93271 0.012569457999999999
11.93371 0.012484084999999999
11.93471 0.012397942
11.93571 0.012311044
11.93671 0.012223405
11.93771 0.01213504
11.93871 0.012045963
11.93971 0.011956188999999999
11.94071 0.011865731
11.94171 0.011774604
11.94271 0.011682817
11.94371 0.011590380999999999
11.94471 0.011497306
11.94571 0.011403597
11.94671 0.011309257999999999
11.94771 0.011214291999999999
11.94871 0.0111187
11.94971 0.01102248
11.95071 0.010925628
11.95171 0.01082814
11.95271 0.01073001
11.95371 0.01063123
11.95471 0.010531793000000001
11.95571 0.010431692000000001
11.95671 0.010330918
11.95771 0.010229465
11.95871 0.010127325999999999
11.95971 0.010024495999999999
11.96071 0.0099209698
11.96171 0.009816746
11.96271 0.0097118238
11.96371 0.0096062045
11.96471 0.0094998912
11.96571 0.0093928888
11.96671 0.009285204600000001
11.96771 0.0091768467
11.96871 0.0090678244
11.96971 0.0089581488
11.97071 0.0088478322
11.97171 0.0087368877
11.97271 0.0086253276
11.97371 0.0085131644
11.97471 0.008400411
11.97571 0.00828708
11.97671 0.0081731821
11.97771 0.0080587277
11.97871 0.007943725399999999
11.97971 0.0078281832
11.98071 0.0077121069000000006
11.98171 0.0075955017
11.98271 0.0074783711
11.98371 0.007360717399999999
11.98471 0.0072425421
11.98571 0.007123845
11.98671 0.0070046262
11.98771 0.006884885800000001
11.98871 0.006764623
11.98971 0.0066438370000000005
11.99071 0.0065225286
11.99171 0.0064006985
11.99271 0.006278349599999999
11.99371 0.0061554849
11.99471 0.006032109
11.99571 0.0059082278000000005
11.99671 0.0057838493
11.99771 0.0056589826
11.99871 0.0055336383
11.99971 0.0054078278
12.00071 0.0052815645
12.00171 0.0051548617
12.00271 0.0050277336
12.00371 0.0049001948
12.00471 0.004772259500000001
12.00571 0.0046439418
12.00671 0.0045152552
12.00771 0.0043862121
12.00871 0.0042568234
12.00971 0.0041270989
12.01071 0.003997047
12.01171 0.0038666734
12.01271 0.0037359830000000004
12.01371 0.0036049787
12.01471 0.0034736611
12.01571 0.00334203
12.01671 0.003210083
12.01771 0.0030778167
12.01871 0.0029452271
12.01971 0.0028123091
12.02071 0.0026790578
12.02171 0.0025454679
12.02271 0.0024115348
12.02371 0.0022772545
12.02471 0.0021426242
12.02571 0.0020076423
12.02671 0.0018723087
12.02771 0.0017366254
12.02871 0.0016005963
12.02971 0.0014642270999999998
12.03071 0.0013275258
12.03171 0.0011905023999999999
12.03271 0.0010531685000000001
12.03371 0.00091553766
12.03471 0.00077762497
12.03571 0.00063944667
12.03671 0.00050101994
12.03771 0.00036236258
12.03871 0.00022349268
12.03971 8.4428177e-05
12.04071 -5.4813398e-05
12.04171 -0.00019421527000000003
12.04271 -0.00033376173000000003
12.04371 -0.00047343837999999996
12.04471 -0.00061323235
12.04571 -0.00075313237
12.04671 -0.00089312898
12.04771 -0.0010332143999999999
12.04871 -0.0011733827
12.04971 -0.0013136295
12.05071 -0.0014539520000000001
12.05171 -0.0015943484000000001
12.05271 -0.0017348184
12.05371 -0.0018753621
12.05471 -0.0020159800999999997
12.05571 -0.0021566733
12.05671 -0.0022974424
12.05771 -0.0024382876
12.05871 -0.0025792084
12.05971 -0.0027202032
12.06071 -0.0028612696
12.06171 -0.0030024035
12.06271 -0.0031435997
12.06371 -0.0032848515
12.06471 -0.0034261509
12.06571 -0.0035674886
12.06671 -0.0037088539
12.06771 -0.0038502356
12.06871 -0.0039916209
12.06971 -0.0041329975
12.07071 -0.0042743519
12.07171 -0.0044156714000000005
12.07271 -0.0045569432
12.07371 -0.0046981553
12.07471 -0.0048392965
12.07571 -0.0049803562
12.07671 -0.0051213257
12.07771 -0.0052621974
12.07871 -0.0054029646
12.07971 -0.0055436227
12.08071 -0.005684168
12.08171 -0.0058245983
12.08271 -0.005964913
12.08371 -0.006105111199999999
12.08471 -0.0062451938
12.08571 -0.006385162099999999
12.08671 -0.006525016200000001
12.08771 -0.0066647583
12.08871 -0.0068043875
12.08971 -0.006943904
12.09071 -0.0070833063
12.09171 -0.0072225906
12.09271 -0.0073617535
12.09371 -0.0075007891
12.09471 -0.007639688600000001
12.09571 -0.0077784425
12.09671 -0.007917039300000001
12.09771 -0.0080554659
12.09871 -0.0081937076
12.09971 -0.0083317478
12.10071 -0.008469569
12.10171 -0.008607153000000001
12.10271 -0.0087444809
12.10371 -0.008881533700000001
12.10471 -0.0090182926
12.10571 -0.009154740100000001
12.10671 -0.009290857999999999
12.10771 -0.0094266303
12.10871 -0.0095620424
12.10971 -0.0096970813
12.11071 -0.009831736
12.11171 -0.0099659977
12.11271 -0.010099859
12.11371 -0.010233316
12.11471 -0.010366365
12.11571 -0.010499005
12.11671 -0.010631236
12.11771 -0.010763062
12.11871 -0.010894484
12.11971 -0.011025507
12.12071 -0.011156132999999999
12.12171 -0.011286369000000001
12.12271 -0.011416216
12.12371 -0.011545679
12.12471 -0.01167476
12.12571 -0.011803459
12.12671 -0.011931774
12.12771 -0.012059706
12.12871 -0.012187248999999999
12.12971 -0.012314397000000001
12.13071 -0.012441142
12.13171 -0.012567476
12.13271 -0.012693388
12.13371 -0.012818865
12.13471 -0.012943895
12.13571 -0.013068462
12.13671 -0.013192554
12.13771 -0.013316152999999999
12.13871 -0.013439247
12.13971 -0.013561819999999999
12.14071 -0.01368386
12.14171 -0.013805353000000001
12.14271 -0.013926288
12.14371 -0.014046653999999999
12.14471 -0.014166444
12.14571 -0.014285649000000001
12.14671 -0.014404264
12.14771 -0.014522286
12.14871 -0.01463971
12.14971 -0.014756536
12.15071 -0.014872762
12.15171 -0.014988388
12.15271 -0.015103417000000001
12.15371 -0.015217847000000001
12.15471 -0.01533168
12.15571 -0.015444914
12.15671 -0.015557550000000002
12.15771 -0.015669587000000002
12.15871 -0.015781021
12.15971 -0.01589185
12.16071 -0.016002066
12.16171 -0.016111664
12.16271 -0.016220634
12.16371 -0.016328967
12.16471 -0.016436653
12.16571 -0.016543677
12.16671 -0.016650026
12.16771 -0.016755686
12.16871 -0.016860644
12.16971 -0.016964882
12.17071 -0.017068387
12.17171 -0.017171144
12.17271 -0.017273141000000002
12.17371 -0.017374364
12.17471 -0.017474804
12.17571 -0.017574451
12.17671 -0.017673298
12.17771 -0.01777134
12.17871 -0.017868573
12.17971 -0.017964994
12.18071 -0.018060605
12.18171 -0.018155406000000002
12.18271 -0.018249401
12.18371 -0.018342595
12.18471 -0.018434992
12.18571 -0.018526598000000002
12.18671 -0.018617419
12.18771 -0.018707462
12.18871 -0.018796731
12.18971 -0.018885231
12.19071 -0.018972966
12.19171 -0.019059938000000002
12.19271 -0.01914615
12.19371 -0.019231599000000002
12.19471 -0.019316282
12.19571 -0.019400194
12.19671 -0.019483331
12.19771 -0.019565683
12.19871 -0.019647241
12.19971 -0.019727992
12.20071 -0.019807926
12.20171 -0.019887029
12.20271 -0.019965286000000002
12.20371 -0.020042683000000002
12.20471 -0.020119207
12.20571 -0.020194844
12.20671 -0.020269578
12.20771 -0.020343398999999998
12.20871 -0.020416295
12.20971 -0.020488256
12.21071 -0.020559273
12.21171 -0.020629341000000002
12.21271 -0.020698453999999998
12.21371 -0.020766607
12.21471 -0.020833799
12.21571 -0.020900031
12.21671 -0.020965301999999998
12.21771 -0.021029614
12.21871 -0.021092971000000002
12.21971 -0.021155372000000002
12.22071 -0.021216823
12.22171 -0.021277329
12.22271 -0.02133689
12.22371 -0.021395508
12.22471 -0.021453186
12.22571 -0.021509922
12.22671 -0.021565717
12.22771 -0.021620569
12.22871 -0.021674472
12.22971 -0.021727422
12.23071 -0.021779412
12.23171 -0.021830435000000002
12.23271 -0.021880482
12.23371 -0.021929543000000003
12.23471 -0.021977608000000003
12.23571 -0.022024667
12.23671 -0.022070711
12.23771 -0.022115729
12.23871 -0.022159712
12.23971 -0.022202652
12.24071 -0.022244542
12.24171 -0.022285379
12.24271 -0.022325156999999998
12.24371 -0.022363874
12.24471 -0.022401531
12.24571 -0.022438129
12.24671 -0.022473671
12.24771 -0.02250816
12.24871 -0.022541605
12.24971 -0.022574011
12.25071 -0.022605385999999998
12.25171 -0.022635738
12.25271 -0.022665077
12.25371 -0.022693409
12.25471 -0.022720742
12.25571 -0.022747082
12.25671 -0.022772436
12.25771 -0.022796806
12.25871 -0.022820194
12.25971 -0.022842601
12.26071 -0.022864025
12.26171 -0.022884460000000002
12.26271 -0.022903900999999997
12.26371 -0.022922341000000002
12.26471 -0.022939772
12.26571 -0.02295618
12.26671 -0.022971556
12.26771 -0.022985885
12.26871 -0.022999155
12.26971 -0.023011352000000002
12.27071 -0.023022464
12.27171 -0.023032479
12.27271 -0.023041385
12.27371 -0.023049173
12.27471 -0.023055832999999998
12.27571 -0.02306136
12.27671 -0.023065749
12.27771 -0.023068997
12.27871 -0.023071104000000002
12.27971 -0.023072072000000002
12.28071 -0.023071904
12.28171 -0.023070606
12.28271 -0.023068184999999998
12.28371 -0.023064649
12.28471 -0.023060008
12.28571 -0.023054272
12.28671 -0.023047451
12.28771 -0.023039556
12.28871 -0.023030593999999998
12.28971 -0.023020578
12.29071 -0.023009515
12.29171 -0.022997409
12.29271 -0.022984268000000002
12.29371 -0.022970096000000002
12.29471 -0.022954894
12.29571 -0.022938661
12.29671 -0.022921398
12.29771 -0.022903101
12.29871 -0.022883766
12.29971 -0.022863389
12.30071 -0.022841962
12.30171 -0.022819481
12.30271 -0.022795937999999998
12.30371 -0.022771326
12.30471 -0.022745639
12.30571 -0.022718871999999998
12.30671 -0.022691021000000002
12.30771 -0.022662082
12.30871 -0.022632052
12.30971 -0.022600933
12.31071 -0.022568725
12.31171 -0.022535430999999998
12.31271 -0.022501055
12.31371 -0.022465602
12.31471 -0.022429078
12.31571 -0.022391492000000002
12.31671 -0.022352852
12.31771 -0.022313168
12.31871 -0.022272448
12.31971 -0.022230702
12.32071 -0.022187938
12.32171 -0.022144165
12.32271 -0.022099388
12.32371 -0.022053615
12.32471 -0.022006850999999997
12.32571 -0.021959098
12.32671 -0.021910356
12.32771 -0.021860628
12.32871 -0.021809909
12.32971 -0.021758197
12.33071 -0.021705488000000002
12.33171 -0.021651776
12.33271 -0.021597053
12.33371 -0.021541312
12.33471 -0.021484547
12.33571 -0.021426748000000002
12.33671 -0.021367907000000002
12.33771 -0.02130802
12.33871 -0.02124708
12.33971 -0.021185080999999998
12.34071 -0.021122021
12.34171 -0.021057898
12.34271 -0.020992712
12.34371 -0.020926468
12.34471 -0.020859167999999997
12.34571 -0.020790818
12.34671 -0.020721427
12.34771 -0.020651004
12.34871 -0.02057956
12.34971 -0.020507109
12.35071 -0.020433663
12.35171 -0.020359235
12.35271 -0.020283842
12.35371 -0.020207497
12.35471 -0.020130212999999997
12.35571 -0.020052004
12.35671 -0.019972882
12.35771 -0.019892857
12.35871 -0.019811939
12.35971 -0.019730136000000002
12.36071 -0.019647453
12.36171 -0.019563895
12.36271 -0.019479463000000002
12.36371 -0.01939416
12.36471 -0.019307982999999997
12.36571 -0.019220931
12.36671 -0.019133001
12.36771 -0.019044189
12.36871 -0.018954489
12.36971 -0.018863899
12.37071 -0.018772413
12.37171 -0.018680027
12.37271 -0.018586739
12.37371 -0.018492546
12.37471 -0.018397448
12.37571 -0.018301445
12.37671 -0.018204539
12.37771 -0.018106736000000002
12.37871 -0.018008039
12.37971 -0.017908456
12.38071 -0.017807995
12.38171 -0.017706667000000002
12.38271 -0.017604481999999998
12.38371 -0.017501453
12.38471 -0.017397592
12.38571 -0.01729291
12.38671 -0.017187421
12.38771 -0.017081139
12.38871 -0.016974071
12.38971 -0.016866232999999998
12.39071 -0.016757632
12.39171 -0.016648276
12.39271 -0.016538173
12.39371 -0.016427328
12.39471 -0.016315746
12.39571 -0.016203428
12.39671 -0.016090377
12.39771 -0.015976593
12.39871 -0.015862074
12.39971 -0.015746818
12.40071 -0.015630825
12.40171 -0.015514091
12.40271 -0.015396613
12.40371 -0.015278390000000001
12.40471 -0.015159422999999998
12.40571 -0.015039710000000001
12.40671 -0.014919252000000001
12.40771 -0.014798054000000001
12.40871 -0.014676119
12.40971 -0.014553453000000001
12.41071 -0.014430068
12.41171 -0.014305970000000001
12.41271 -0.014181173
12.41371 -0.014055689000000001
12.41471 -0.013929533000000001
12.41571 -0.013802722
12.41671 -0.01367527
12.41771 -0.013547196000000001
12.41871 -0.013418516
12.41971 -0.013289248
12.42071 -0.013159409
12.42171 -0.013029012000000001
12.42271 -0.012898071
12.42371 -0.0127666
12.42471 -0.012634609
12.42571 -0.012502107999999998
12.42671 -0.012369103000000001
12.42771 -0.012235600000000001
12.42871 -0.012101602
12.42971 -0.011967110999999999
12.43071 -0.011832127
12.43171 -0.01169665
12.43271 -0.011560678000000001
12.43371 -0.011424207
12.43471 -0.011287235
12.43571 -0.011149758000000001
12.43671 -0.011011774
12.43771 -0.010873281
12.43871 -0.010734277
12.43971 -0.010594763
12.44071 -0.01045474
12.44171 -0.010314212
12.44271 -0.010173184
12.44371 -0.010031663
12.44471 -0.0098896577
12.44571 -0.0097471777
12.44671 -0.0096042357
12.44771 -0.0094608447
12.44871 -0.0093170202
12.44971 -0.009172777200000001
12.45071 -0.009028132599999999
12.45171 -0.0088831024
12.45271 -0.0087377033
12.45371 -0.0085919521
12.45471 -0.008445863900000001
12.45571 -0.0082994535
12.45671 -0.0081527345
12.45771 -0.0080057194
12.45871 -0.0078584184
12.45971 -0.0077108409
12.46071 -0.0075629941
12.46171 -0.007414884
12.46271 -0.0072665156
12.46371 -0.007117891099999999
12.46471 -0.0069690133
12.46571 -0.0068198824
12.46671 -0.006670499000000001
12.46771 -0.0065208631000000005
12.46871 -0.006370974
12.46971 -0.0062208324
12.47071 -0.0060704391
12.47171 -0.0059197951
12.47271 -0.0057689034
12.47371 -0.005617767599999999
12.47471 -0.0054663931
12.47571 -0.0053147869
12.47671 -0.0051629573
12.47771 -0.0050109142
12.47871 -0.0048586695
12.47971 -0.0047062364
12.48071 -0.004553629
12.48171 -0.0044008626
12.48271 -0.0042479536
12.48371 -0.0040949184
12.48471 -0.003941774
12.48571 -0.0037885368999999998
12.48671 -0.0036352230000000004
12.48771 -0.0034818479999999996
12.48871 -0.0033284265
12.48971 -0.0031749718000000002
12.49071 -0.0030214955
12.49171 -0.0028680081
12.49271 -0.0027145181
12.49371 -0.0025610325
12.49471 -0.0024075567
12.49571 -0.0022540946
12.49671 -0.0021006485
12.49771 -0.0019472198
12.49871 -0.0017938088
12.49971 -0.0016404152
12.50071 -0.0014870382
12.50171 -0.0013336770000000001
12.50271 -0.001180331
12.50371 -0.0010270002
12.50471 -0.00087368535
12.50571 -0.00072038824
12.50671 -0.0005671121
12.50771 -0.00041386156000000005
12.50871 -0.0002606429
12.50971 -0.00010746407
12.51071 4.5665274e-05
12.51171 0.00019873385
12.51271 0.0003517288
12.51371 0.00050463591
12.51471 0.0006574397
12.51571 0.00081012386
12.51671 0.00096267131
12.51771 0.0011150647999999999
12.51871 0.0012672868
12.51971 0.0014193203
12.52071 0.0015711485999999998
12.52171 0.0017227562999999999
12.52271 0.001874129
12.52371 0.0020252533
12.52471 0.002176118
12.52571 0.0023267130000000002
12.52671 0.0024770303
12.52771 0.0026270634
12.52871 0.0027768077
12.52971 0.0029262601
12.53071 0.0030754184999999996
12.53171 0.0032242824000000003
12.53271 0.0033728516
12.53371 0.0035211273
12.53471 0.0036691096999999996
12.53571 0.0038168
12.53671 0.0039641985
12.53771 0.0041113046
12.53871 0.0042581167
12.53971 0.0044046319
12.54071 0.0045508459
12.54171 0.0046967525
12.54271 0.0048423441
12.54371 0.0049876107
12.54471 0.0051325416
12.54571 0.0052771236
12.54671 0.0054213422
12.54771 0.0055651821
12.54871 0.0057086268
12.54971 0.0058516591
12.55071 0.0059942617
12.55171 0.0061364175
12.55271 0.006278109499999999
12.55371 0.0064193213
12.55471 0.0065600376
12.55571 0.0067002453
12.55671 0.006839932
12.55771 0.0069790876
12.55871 0.0071177040999999995
12.55971 0.0072557741
12.56071 0.007393293299999999
12.56171 0.0075302582
12.56271 0.0076666678000000005
12.56371 0.007802522300000001
12.56471 0.007937822399999999
12.56571 0.0080725709
12.56671 0.0082067701
12.56771 0.0083404222
12.56871 0.00847353
12.56971 0.008606095099999999
12.57071 0.0087381188
12.57171 0.0088696004
12.57271 0.0090005386
12.57371 0.0091309288
12.57471 0.0092607668
12.57571 0.0093900446
12.57671 0.0095187534
12.57771 0.0096468822
12.57871 0.0097744181
12.57971 0.0099013465
12.58071 0.010027651
12.58171 0.010153316
12.58271 0.010278322999999999
12.58371 0.010402653000000001
12.58471 0.010526291
12.58571 0.010649216999999999
12.58671 0.010771416
12.58771 0.010892872999999999
12.58871 0.011013571
12.58971 0.011133500000000001
12.59071 0.011252648
12.59171 0.011371008
12.59271 0.011488572
12.59371 0.011605336
12.59471 0.011721297
12.59571 0.011836455000000001
12.59671 0.011950811
12.59771 0.012064364999999999
12.59871 0.012177120999999999
12.59971 0.012289083999999999
12.60071 0.012400256
12.60171 0.012510641000000001
12.60271 0.012620242
12.60371 0.012729061000000002
12.60471 0.0128371
12.60571 0.012944359
12.60671 0.013050836
12.60771 0.013156526000000002
12.60871 0.013261425
12.60971 0.013365525
12.61071 0.013468818
12.61171 0.013571292
12.61271 0.013672936
12.61371 0.013773736
12.61471 0.013873677
12.61571 0.013972744999999998
12.61671 0.014070924999999998
12.61771 0.014168202
12.61871 0.014264559999999999
12.61971 0.014359989
12.62071 0.014454472999999999
12.62171 0.014548001999999999
12.62271 0.014640568
12.62371 0.014732163000000001
12.62471 0.014822779999999999
12.62571 0.014912416999999999
12.62671 0.015001072
12.62771 0.015088743000000002
12.62871 0.015175432999999999
12.62971 0.015261145
12.63071 0.015345884
12.63171 0.015429653
12.63271 0.015512459999999999
12.63371 0.015594308
12.63471 0.015675205
12.63571 0.015755155
12.63671 0.015834162000000002
12.63771 0.015912228
12.63871 0.015989356
12.63971 0.016065546
12.64071 0.016140794
12.64171 0.016215097
12.64271 0.016288451
12.64371 0.016360845
12.64471 0.016432272
12.64571 0.016502720000000002
12.64671 0.016572178
12.64771 0.016640632
12.64871 0.016708068
12.64971 0.016774473
12.65071 0.016839831
12.65171 0.01690413
12.65271 0.016967357000000002
12.65371 0.0170295
12.65471 0.017090546
12.65571 0.01715049
12.65671 0.017209323000000002
12.65771 0.017267041
12.65871 0.017323639
12.65971 0.017379118
12.66071 0.017433478
12.66171 0.017486722
12.66271 0.017538854
12.66371 0.017589881
12.66471 0.017639808
12.66571 0.017688646
12.66671 0.0177364
12.66771 0.017783078
12.66871 0.017828688999999998
12.66971 0.01787324
12.67071 0.017916736000000003
12.67171 0.017959181
12.67271 0.018000578
12.67371 0.018040927999999998
12.67471 0.018080229
12.67571 0.018118482
12.67671 0.01815568
12.67771 0.018191816
12.67871 0.018226884999999998
12.67971 0.018260875
12.68071 0.018293777
12.68171 0.018325578999999998
12.68271 0.01835627
12.68371 0.01838584
12.68471 0.018414276
12.68571 0.018441566
12.68671 0.018467703
12.68771 0.018492679
12.68871 0.018516486000000002
12.68971 0.018539118
12.69071 0.018560575
12.69171 0.018580855
12.69271 0.018599957
12.69371 0.018617886
12.69471 0.018634646999999997
12.69571 0.018650245
12.69671 0.01866469
12.69771 0.018677989
12.69871 0.018690151
12.69971 0.018701189
12.70071 0.01871111
12.70171 0.018719926
12.70271 0.018727644
12.70371 0.018734272
12.70471 0.018739818000000002
12.70571 0.018744286
12.70671 0.018747678
12.70771 0.018749996
12.70871 0.018751239
12.70971 0.018751403
12.71071 0.018750483000000002
12.71171 0.018748474
12.71271 0.018745367
12.71371 0.018741153
12.71471 0.018735822
12.71571 0.018729364
12.71671 0.018721768
12.71771 0.018713025
12.71871 0.018703126
12.71971 0.01869206
12.72071 0.018679824
12.72171 0.018666411
12.72271 0.018651818
12.72371 0.018636047
12.72471 0.018619097
12.72571 0.018600971
12.72671 0.018581677
12.72771 0.018561221000000003
12.72871 0.018539614
12.72971 0.018516867
12.73071 0.018492992
12.73171 0.018468
12.73271 0.018441907
12.73371 0.018414725
12.73471 0.018386467
12.73571 0.018357145000000002
12.73671 0.018326769
12.73771 0.018295350000000002
12.73871 0.018262895
12.73971 0.018229408
12.74071 0.018194894
12.74171 0.018159354
12.74271 0.018122788
12.74371 0.018085193
12.74471 0.018046566
12.74571 0.018006901999999998
12.74671 0.017966193000000002
12.74771 0.017924432
12.74871 0.01788161
12.74971 0.017837722
12.75071 0.017792758
12.75171 0.017746711
12.75271 0.017699577
12.75371 0.017651354
12.75471 0.017602036
12.75571 0.017551625
12.75671 0.017500122
12.75771 0.017447531000000002
12.75871 0.017393857999999998
12.75971 0.017339109999999998
12.76071 0.0172833
12.76171 0.017226435999999998
12.76271 0.017168534
12.76371 0.017109608000000002
12.76471 0.017049673
12.76571 0.016988743
12.76671 0.016926834
12.76771 0.016863961
12.76871 0.016800138
12.76971 0.016735378
12.77071 0.016669692
12.77171 0.016603091
12.77271 0.01653558
12.77371 0.016467167
12.77471 0.016397856
12.77571 0.016327648
12.77671 0.016256543000000002
12.77771 0.016184538000000002
12.77871 0.016111631999999997
12.77971 0.016037819000000002
12.78071 0.015963093
12.78171 0.015887449
12.78271 0.015810883
12.78371 0.015733387
12.78471 0.015654956
12.78571 0.015575589
12.78671 0.015495281
12.78771 0.015414032999999999
12.78871 0.015331847
12.78971 0.015248725000000001
12.79071 0.015164673
12.79171 0.015079697
12.79271 0.014993809
12.79371 0.014907018
12.79471 0.01481934
12.79571 0.014730789
12.79671 0.014641379000000001
12.79771 0.014551127999999998
12.79871 0.014460052
12.79971 0.01436817
12.80071 0.014275495999999999
12.80171 0.014182048
12.80271 0.014087839999999999
12.80371 0.013992886
12.80471 0.013897198000000001
12.80571 0.013800788
12.80671 0.013703662000000002
12.80771 0.013605828
12.80871 0.013507291
12.80971 0.013408054999999999
12.81071 0.013308119
12.81171 0.013207486
12.81271 0.013106152000000001
12.81371 0.013004115
12.81471 0.012901374
12.81571 0.012797926000000001
12.81671 0.01269377
12.81771 0.012588901
12.81871 0.01248332
12.81971 0.012377026999999999
12.82071 0.012270024
12.82171 0.012162313999999999
12.82271 0.012053903
12.82371 0.011944797
12.82471 0.011835005999999999
12.82571 0.011724542
12.82671 0.011613417
12.82771 0.011501645
12.82871 0.011389243
12.82971 0.011276227
12.83071 0.011162616
12.83171 0.011048426
12.83271 0.010933677
12.83371 0.010818385
12.83471 0.010702568
12.83571 0.01058624
12.83671 0.010469415999999999
12.83771 0.010352109
12.83871 0.010234328
12.83971 0.010116082
12.84071 0.009997377500000001
12.84171 0.0098782184
12.84271 0.0097586068
12.84371 0.0096385433
12.84471 0.009518025800000001
12.84571 0.0093970528
12.84671 0.0092756207
12.84771 0.0091537251
12.84871 0.0090313624
12.84971 0.008908529
12.85071 0.008785221900000001
12.85171 0.0086614396
12.85271 0.0085371823
12.85371 0.0084124506
12.85471 0.0082872488
12.85571 0.008161582799999999
12.85671 0.008035461399999999
12.85771 0.0079088953
12.85871 0.0077818971
12.85971 0.0076544828
12.86071 0.0075266689
12.86171 0.007398474600000001
12.86271 0.00726992
12.86371 0.0071410256999999994
12.86471 0.0070118142
12.86571 0.0068823072
12.86671 0.0067525252
12.86771 0.0066224893
12.86871 0.006492219099999999
12.86971 0.006361732100000001
12.87071 0.0062310435
12.87171 0.006100168
12.87271 0.0059691167
12.87371 0.0058378984
12.87471 0.005706520499999999
12.87571 0.0055749872
12.87671 0.0054433011
12.87771 0.0053114625
12.87871 0.0051794705
12.87971 0.0050473231
12.88071 0.0049150171
12.88171 0.0047825488
12.88271 0.004649915
12.88371 0.0045171123999999995
12.88471 0.0043841392000000005
12.88571 0.0042509942
12.88671 0.0041176787
12.88771 0.0039841947
12.88871 0.0038505469999999997
12.88971 0.0037167425
12.89071 0.0035827899
12.89171 0.0034487006
12.89271 0.0033144879
12.89371 0.0031801672000000003
12.89471 0.0030457550000000003
12.89571 0.0029112696
12.89671 0.0027767303
12.89771 0.0026421567
12.89871 0.0025075689000000003
12.89971 0.0023729866000000003
12.90071 0.0022384287
12.90171 0.0021039134
12.90271 0.0019694571
12.90371 0.0018350749000000002
12.90471 0.0017007798000000002
12.90571 0.0015665832
12.90671 0.0014324937
12.90771 0.0012985184
12.90871 0.0011646622
12.90971 0.0010309281
12.91071 0.00089731757
12.91171 0.00076383067
12.91271 0.00063046659
12.91371 0.0004972238499999999
12.91471 0.00036410064999999996
12.91571 0.00023109546000000001
12.91671 9.8207306e-05
12.91771 -3.4563921999999996e-05
12.91871 -0.00016721704
12.91971 -0.00029974931
12.92071 -0.00043215628
12.92171 -0.00056443155
12.92271 -0.00069656671
12.92371 -0.0008285513099999999
12.92471 -0.00096037302
12.92571 -0.0010920177
12.92671 -0.0012234696
12.92771 -0.0013547117
12.92871 -0.0014857257999999999
12.92971 -0.0016164931
12.93071 -0.0017469945
12.93171 -0.0018772113000000003
12.93271 -0.0020071246
12.93371 -0.0021367168
12.93471 -0.0022659717
12.93571 -0.002394874
12.93671 -0.0025234105
12.93771 -0.0026515697999999997
12.93871 -0.0027793425
12.93971 -0.0029067214
12.94071 -0.0030337011000000002
12.94171 -0.0031602784
12.94271 -0.0032864518
12.94371 -0.0034122214999999997
12.94471 -0.0035375888
12.94571 -0.0036625555000000002
12.94671 -0.003787125
12.94771 -0.0039113002000000004
12.94871 -0.0040350835
12.94971 -0.0041584775000000004
12.95071 -0.0042814834
12.95171 -0.0044041015
12.95271 -0.0045263299
12.95371 -0.004648165500000001
12.95471 -0.004769603
12.95571 -0.004890635
12.95671 -0.0050112521
12.95771 -0.005131443
12.95871 -0.0052511942999999995
12.95971 -0.0053704909
12.96071 -0.0054893164
12.96171 -0.0056076537
12.96271 -0.005725483799999999
12.96371 -0.0058427886
12.96471 -0.0059595495
12.96571 -0.006075748
12.96671 -0.006191367
12.96771 -0.0063063903999999995
12.96871 -0.0064208034
12.96971 -0.0065345928
12.97071 -0.006647748499999999
12.97171 -0.0067602617
12.97271 -0.006872125200000001
12.97371 -0.006983335300000001
12.97471 -0.007093889900000001
12.97571 -0.0072037881000000005
12.97671 -0.0073130315
12.97771 -0.0074216223
12.97871 -0.0075295648
12.97971 -0.0076368626000000005
12.98071 -0.0077435208000000005
12.98171 -0.007849543899999999
12.98271 -0.0079549362
12.98371 -0.0080596998
12.98471 -0.0081638362
12.98571 -0.0082673461
12.98671 -0.0083702274
12.98771 -0.008472475699999999
12.98871 -0.0085740852
12.98971 -0.0086750479
12.99071 -0.0087753535
12.99171 -0.008874989699999999
12.99271 -0.0089739435
12.99371 -0.0090721987
12.99471 -0.009169738799999999
12.99571 -0.0092665461
12.99671 -0.009362603300000001
12.99771 -0.0094578929
12.99871 -0.0095523981
12.99971 -0.0096461023
13.00071 -0.00973899
13.00171 -0.0098310484
13.00271 -0.0099222656
13.00371 -0.010012633
13.00471 -0.010102143
13.00571 -0.01019079
13.00671 -0.010278573
13.00771 -0.010365491000000001
13.00871 -0.010451546
13.00971 -0.010536743
13.01071 -0.010621086
13.01171 -0.010704581000000001
13.01271 -0.010787237
13.01371 -0.01086906
13.01471 -0.010950059
13.01571 -0.01103024
13.01671 -0.011109611
13.01771 -0.011188175
13.01871 -0.011265936
13.01971 -0.011342896
13.02071 -0.011419051999999999
13.02171 -0.011494404
13.02271 -0.011568944
13.02371 -0.011642664
13.02471 -0.011715556
13.02571 -0.011787607
13.02671 -0.011858804
13.02771 -0.011929131
13.02871 -0.011998573
13.02971 -0.012067113
13.03071 -0.012134735
13.03171 -0.012201422
13.03271 -0.01226716
13.03371 -0.012331933
13.03471 -0.012395729000000001
13.03571 -0.012458536
13.03671 -0.012520349
13.03771 -0.012581157999999999
13.03871 -0.012640961
13.03971 -0.012699755
13.04071 -0.01275754
13.04171 -0.012814321
13.04271 -0.012870100999999998
13.04371 -0.012924887000000001
13.04471 -0.012978689
13.04571 -0.013031512
13.04671 -0.013083366999999999
13.04771 -0.013134261999999999
13.04871 -0.013184207
13.04971 -0.013233209
13.05071 -0.013281275000000002
13.05171 -0.013328412
13.05271 -0.013374622000000001
13.05371 -0.013419907000000002
13.05471 -0.013464267
13.05571 -0.013507699000000001
13.05671 -0.013550198
13.05771 -0.013591758
13.05871 -0.013632372000000002
13.05971 -0.013672029
13.06071 -0.013710718000000002
13.06171 -0.013748428
13.06271 -0.013785147
13.06371 -0.013820862
13.06471 -0.01385556
13.06571 -0.013889229999999999
13.06671 -0.013921862
13.06771 -0.013953446999999999
13.06871 -0.013983978999999999
13.06971 -0.014013449
13.07071 -0.014041857999999999
13.07171 -0.014069201
13.07271 -0.014095479999999999
13.07371 -0.014120698
13.07471 -0.014144862000000001
13.07571 -0.014167975999999999
13.07671 -0.014190048000000002
13.07771 -0.014211087999999998
13.07871 -0.014231104
13.07971 -0.014250107
13.08071 -0.014268108
13.08171 -0.014285116
13.08271 -0.014301139000000001
13.08371 -0.014316186
13.08471 -0.014330262
13.08571 -0.014343371999999998
13.08671 -0.014355518000000001
13.08771 -0.014366701
13.08871 -0.014376921
13.08971 -0.014386172999999999
13.09071 -0.014394452
13.09171 -0.014401750999999999
13.09271 -0.014408062000000001
13.09371 -0.014413377
13.09471 -0.014417683999999998
13.09571 -0.014420973
13.09671 -0.014423233
13.09771 -0.014424455
13.09871 -0.014424629999999999
13.09971 -0.014423748
13.10071 -0.014421804
13.10171 -0.014418790999999999
13.10271 -0.014414708
13.10371 -0.014409551999999999
13.10471 -0.014403326999999999
13.10571 -0.014396035000000001
13.10671 -0.014387681
13.10771 -0.014378272000000001
13.10871 -0.014367817
13.10971 -0.014356329
13.11071 -0.014343816999999998
13.11171 -0.014330294
13.11271 -0.014315774000000002
13.11371 -0.014300269
13.11471 -0.01428379
13.11571 -0.014266351
13.11671 -0.014247962000000001
13.11771 -0.014228633
13.11871 -0.014208371
13.11971 -0.014187182
13.12071 -0.014165069
13.12171 -0.014142036
13.12271 -0.014118082
13.12371 -0.014093205
13.12471 -0.014067403
13.12571 -0.014040672
13.12671 -0.014013003
13.12771 -0.013984389
13.12871 -0.013954825
13.12971 -0.013924303
13.13071 -0.013892812000000001
13.13171 -0.013860349
13.13271 -0.013826904000000001
13.13371 -0.013792473999999999
13.13471 -0.013757056000000002
13.13571 -0.013720647
13.13671 -0.013683249
13.13771 -0.013644861999999999
13.13871 -0.013605491999999999
13.13971 -0.013565144000000001
13.14071 -0.013523825000000001
13.14171 -0.013481545999999999
13.14271 -0.013438318000000001
13.14371 -0.013394152999999999
13.14471 -0.013349063999999999
13.14571 -0.013303065
13.14671 -0.01325617
13.14771 -0.013208392
13.14871 -0.013159744000000001
13.14971 -0.013110237
13.15071 -0.013059880999999999
13.15171 -0.013008685999999998
13.15271 -0.012956659
13.15371 -0.012903805
13.15471 -0.012850125
13.15571 -0.012795623
13.15671 -0.012740296
13.15771 -0.012684143
13.15871 -0.012627161000000001
13.15971 -0.012569343
13.16071 -0.012510685
13.16171 -0.012451179
13.16271 -0.012390818999999999
13.16371 -0.012329598
13.16471 -0.012267509999999999
13.16571 -0.012204553
13.16671 -0.012140723
13.16771 -0.012076017
13.16871 -0.012010436
13.16971 -0.011943984
13.17071 -0.011876665
13.17171 -0.011808484999999999
13.17271 -0.011739453
13.17371 -0.011669582
13.17471 -0.011598883
13.17571 -0.011527371
13.17671 -0.011455062
13.17771 -0.011381973
13.17871 -0.011308120999999999
13.17971 -0.011233523
13.18071 -0.011158195
13.18171 -0.011082155
13.18271 -0.011005418
13.18371 -0.010927997
13.18471 -0.010849906999999999
13.18571 -0.010771155
13.18671 -0.010691753
13.18771 -0.010611706
13.18871 -0.010531018000000001
13.18971 -0.010449692
13.19071 -0.01036773
13.19171 -0.010285128
13.19271 -0.010201885
13.19371 -0.010117997
13.19471 -0.010033459
13.19571 -0.009948267
13.19671 -0.009862415000000001
13.19771 -0.0097758988
13.19871 -0.009688714599999999
13.19971 -0.009600859599999999
13.20071 -0.0095123316
13.20171 -0.0094231305
13.20271 -0.0093332579
13.20371 -0.0092427174
13.20471 -0.0091515147
13.20571 -0.0090596572
13.20671 -0.0089671543
13.20771 -0.0088740162
13.20871 -0.008780256
13.20971 -0.008685887599999999
13.21071 -0.008590924699999999
13.21171 -0.0084953826
13.21271 -0.0083992767
13.21371 -0.0083026222
13.21471 -0.0082054343
13.21571 -0.0081077262
13.21671 -0.008009510899999999
13.21771 -0.007910800899999999
13.21871 -0.0078116056
13.21971 -0.0077119337
13.22071 -0.007611791799999999
13.22171 -0.007511185
13.22271 -0.0074101175000000005
13.22371 -0.0073085910000000006
13.22471 -0.007206606799999999
13.22571 -0.007104165000000001
13.22671 -0.007001264
13.22771 -0.0068979032
13.22871 -0.0067940811
13.22971 -0.006689796299999999
13.23071 -0.006585048699999999
13.23171 -0.0064798376
13.23271 -0.006374165199999999
13.23371 -0.0062680337999999995
13.23471 -0.006161447499999999
13.23571 -0.0060544124000000005
13.23671 -0.005946935899999999
13.23771 -0.0058390273
13.23871 -0.0057306977000000005
13.23971 -0.0056219596
13.24071 -0.005512827200000001
13.24171 -0.0054033156999999995
13.24271 -0.0052934407
13.24371 -0.0051832193999999995
13.24471 -0.0050726685
13.24571 -0.0049618051
13.24671 -0.0048506459000000005
13.24771 -0.0047392065999999995
13.24871 -0.0046275021
13.24971 -0.0045155459
13.25071 -0.0044033499
13.25171 -0.0042909242999999994
13.25271 -0.0041782780000000005
13.25371 -0.0040654173
13.25471 -0.0039523467
13.25571 -0.0038390692
13.25671 -0.0037255860999999995
13.25771 -0.0036118967
13.25871 -0.0034979992
13.25971 -0.0033838911000000005
13.26071 -0.0032695687
13.26171 -0.0031550284
13.26271 -0.0030402667
13.26371 -0.0029252802000000002
13.26471 -0.0028100665
13.26571 -0.0026946242
13.26671 -0.0025789531999999998
13.26771 -0.002463055
13.26871 -0.0023469333
13.26971 -0.0022305934
13.27071 -0.0021140429000000003
13.27171 -0.0019972912999999997
13.27271 -0.0018803501
13.27371 -0.0017632325999999998
13.27471 -0.0016459539
13.27571 -0.0015285301
13.27671 -0.0014109788
13.27771 -0.0012933183
13.27871 -0.001175567
13.27971 -0.0010577435
13.28071 -0.00093986609
13.28171 -0.00082195211
13.28271 -0.00070401802
13.28371 -0.00058607889
13.28471 -0.00046814816
13.28571 -0.00035023754
13.28671 -0.00023235676999999998
13.28771 -0.00011451367
13.28871 3.2858868e-06
13.28971 0.0001210379
13.29071 0.00023874009
13.29171 0.00035639166
13.29271 0.00047399308000000003
13.29371 0.0005915458100000001
13.29471 0.00070905194
13.29571 0.00082651377
13.29671 0.00094393354
13.29771 0.0010613131
13.29871 0.0011786535
13.29971 0.0012959546
13.30071 0.0014132152999999999
13.30171 0.0015304324000000001
13.30271 0.0016476013
13.30371 0.0017647159000000001
13.30471 0.0018817678000000002
13.30571 0.001998747
13.30671 0.002115642
13.30771 0.0022324397
13.30871 0.0023491257
13.30971 0.0024656845
13.31071 0.0025821004
13.31171 0.0026983567
13.31271 0.0028144374
13.31371 0.0029303263
13.31471 0.0030460082000000003
13.31571 0.0031614691
13.31671 0.0032766959
13.31771 0.0033916771
13.31871 0.0035064033
13.31971 0.0036208667999999998
13.32071 0.0037350619
13.32171 0.0038489849
13.32271 0.003962633100000001
13.32371 0.0040760064
13.32471 0.0041891057
13.32571 0.0043019332
13.32671 0.004414491899999999
13.32771 0.0045267858
13.32871 0.0046388181
13.32971 0.0047505924
13.33071 0.0048621121
13.33171 0.004973379
13.33271 0.005084393699999999
13.33371 0.005195156
13.33471 0.0053056632
13.33571 0.0054159114
13.33671 0.0055258944
13.33771 0.0056356042
13.33871 0.0057450313999999995
13.33971 0.0058541638
13.34071 0.0059629889
13.34171 0.0060714919999999995
13.34271 0.0061796578
13.34371 0.00628747
13.34471 0.0063949126
13.34571 0.006501969600000001
13.34671 0.006608624999999999
13.34771 0.0067148641000000005
13.34871 0.0068206726
13.34971 0.0069260379
13.35071 0.007030949900000001
13.35171 0.0071353985
13.35271 0.007239377
13.35371 0.007342879
13.35471 0.0074459014
13.35571 0.007548443
13.35671 0.007650502799999999
13.35771 0.007752081700000001
13.35871 0.0078531826
13.35971 0.0079538084
13.36071 0.0080539627
13.36171 0.0081536491
13.36271 0.0082528706
13.36371 0.008351630799999999
13.36471 0.0084499312
13.36571 0.0085477739
13.36671 0.0086451575
13.36771 0.008742080499999999
13.36871 0.0088385394
13.36971 0.0089345289
13.37071 0.0090300418
13.37171 0.0091250702
13.37271 0.0092196031
13.37371 0.0093136288
13.37471 0.0094071343
13.37571 0.0095001058
13.37671 0.0095925287
13.37771 0.0096843891
13.37871 0.0097756718
13.37971 0.009866363
13.38071 0.0099564488
13.38171 0.010045917000000001
13.38271 0.010134756
13.38371 0.010222958
13.38471 0.010310512
13.38571 0.010397415
13.38671 0.010483661
13.38771 0.010569249
13.38871 0.010654176999999999
13.38971 0.010738448
13.39071 0.010822062
13.39171 0.010905025
13.39271 0.010987341
13.39371 0.011069015
13.39471 0.011150053
13.39571 0.01123046
13.39671 0.011310242
13.39771 0.011389403000000001
13.39871 0.011467945
13.39971 0.011545872
13.40071 0.011623182
13.40171 0.011699875
13.40271 0.011775947
13.40371 0.011851394999999999
13.40471 0.011926209
13.40571 0.012000382
13.40671 0.012073905
13.40771 0.012146763999999999
13.40871 0.012218949
13.40971 0.012290444
13.41071 0.012361238
13.41171 0.012431314
13.41271 0.01250066
13.41371 0.012569262
13.41471 0.012637109
13.41571 0.012704189
13.41671 0.012770492999999999
13.41771 0.012836015
13.41871 0.012900746
13.41971 0.012964684
13.42071 0.013027826
13.42171 0.013090174
13.42271 0.013151727999999998
13.42371 0.013212493
13.42471 0.013272473000000002
13.42571 0.013331675000000001
13.42671 0.013390105000000001
13.42771 0.013447770999999999
13.42871 0.013504682
13.42971 0.013560845
13.43071 0.013616267999999999
13.43171 0.013670957
13.43271 0.013724917000000001
13.43371 0.013778152
13.43471 0.013830664000000001
13.43571 0.013882453999999999
13.43671 0.013933521
13.43771 0.013983862
13.43871 0.014033471
13.43971 0.014082342
13.44071 0.014130468
13.44171 0.014177838000000002
13.44271 0.01422444
13.44371 0.014270266
13.44471 0.014315303
13.44571 0.014359537
13.44671 0.01440296
13.44771 0.014445560999999999
13.44871 0.014487328999999998
13.44971 0.014528258
13.45071 0.014568339999999999
13.45171 0.014607568999999999
13.45271 0.014645944
13.45371 0.014683462999999999
13.45471 0.014720127
13.45571 0.014755937
13.45671 0.0147909
13.45771 0.014825020000000001
13.45871 0.014858304000000001
13.45971 0.014890758999999998
13.46071 0.014922393999999999
13.46171 0.014953216
13.46271 0.014983234
13.46371 0.015012454
13.46471 0.015040884
13.46571 0.015068528999999999
13.46671 0.015095391
13.46771 0.015121475999999998
13.46871 0.015146782
13.46971 0.015171307
13.47071 0.015195049
13.47171 0.015218003
13.47271 0.015240163000000001
13.47371 0.015261519
13.47471 0.015282065
13.47571 0.015301790000000001
13.47671 0.015320684
13.47771 0.015338737000000002
13.47871 0.015355939
13.47971 0.015372279
13.48071 0.015387751000000002
13.48171 0.015402347
13.48271 0.015416059999999999
13.48371 0.015428887999999998
13.48471 0.015440828
13.48571 0.01545188
13.48671 0.015462046000000002
13.48771 0.01547133
13.48871 0.015479736999999999
13.48971 0.015487273
13.49071 0.015493947999999999
13.49171 0.015499772
13.49271 0.015504753
13.49371 0.015508903999999999
13.49471 0.015512235000000001
13.49571 0.015514759000000001
13.49671 0.015516483
13.49771 0.015517417
13.49871 0.015517570000000001
13.49971 0.015516949
13.50071 0.015515557999999999
13.50171 0.0155134
13.50271 0.015510476
13.50371 0.015506787
13.50471 0.015502331
13.50571 0.015497104000000001
13.50671 0.0154911
13.50771 0.015484312
13.50871 0.015476733
13.50971 0.015468356
13.51071 0.015459172
13.51171 0.015449173
13.51271 0.015438351000000001
13.51371 0.015426698999999999
13.51471 0.015414211
13.51571 0.015400883
13.51671 0.015386710999999999
13.51771 0.015371693999999998
13.51871 0.015355833
13.51971 0.015339128999999998
13.52071 0.015321586000000002
13.52171 0.01530321
13.52271 0.015284008000000002
13.52371 0.015263987000000001
13.52471 0.015243159
13.52571 0.015221532999999999
13.52671 0.015199119999999998
13.52771 0.01517593
13.52871 0.015151975000000002
13.52971 0.015127264
13.53071 0.015101808999999999
13.53171 0.015075614999999999
13.53271 0.015048692999999998
13.53371 0.015021046
13.53471 0.01499268
13.53571 0.014963596
13.53671 0.014933797
13.53771 0.014903280999999999
13.53871 0.014872049
13.53971 0.014840093999999998
13.54071 0.014807414999999999
13.54171 0.014774007
13.54271 0.014739863
13.54371 0.014704980000000001
13.54471 0.014669349
13.54571 0.014632968
13.54671 0.014595831
13.54771 0.014557937
13.54871 0.014519283000000001
13.54971 0.014479867
13.55071 0.014439691
13.55171 0.014398758000000001
13.55271 0.014357072
13.55371 0.014314638999999999
13.55471 0.014271466
13.55571 0.014227563
13.55671 0.014182941
13.55771 0.014137611
13.55871 0.014091583
13.55971 0.014044871
13.56071 0.013997489
13.56171 0.013949447
13.56271 0.013900758999999999
13.56371 0.013851436
13.56471 0.013801488
13.56571 0.013750922999999998
13.56671 0.013699748000000001
13.56771 0.013647969000000001
13.56871 0.013595590999999999
13.56971 0.013542615000000001
13.57071 0.013489042000000001
13.57171 0.013434868999999999
13.57271 0.013380096000000001
13.57371 0.013324717
13.57471 0.013268729
13.57571 0.013212125
13.57671 0.013154899
13.57771 0.013097046999999999
13.57871 0.013038561
13.57971 0.012979438
13.58071 0.012919675
13.58171 0.012859268000000002
13.58271 0.012798219000000001
13.58371 0.012736525999999998
13.58471 0.012674194
13.58571 0.012611227999999999
13.58671 0.012547635
13.58771 0.012483422999999999
13.58871 0.012418603
13.58971 0.012353188
13.59071 0.01228719
13.59171 0.012220626
13.59271 0.012153508
13.59371 0.012085852
13.59471 0.012017673999999999
13.59571 0.011948989
13.59671 0.011879809
13.59771 0.011810147
13.59871 0.011740015000000001
13.59971 0.011669422
13.60071 0.011598376
13.60171 0.011526883
13.60271 0.011454945
13.60371 0.011382566
13.60471 0.011309745999999999
13.60571 0.011236483
13.60671 0.011162774
13.60771 0.011088616
13.60871 0.011014003
13.60971 0.010938932
13.61071 0.010863395
13.61171 0.010787389
13.61271 0.010710909
13.61371 0.010633952
13.61471 0.010556516
13.61571 0.010478600999999999
13.61671 0.010400209
13.61771 0.010321342
13.61871 0.010242005
13.61971 0.010162208
13.62071 0.010081958
13.62171 0.010001264999999999
13.62271 0.0099201432
13.62371 0.0098386059
13.62471 0.0097566684
13.62571 0.0096743453
13.62671 0.0095916534
13.62771 0.009508606999999999
13.62871 0.0094252224
13.62971 0.0093415139
13.63071 0.0092574948
13.63171 0.0091731767
13.63271 0.0090885704
13.63371 0.009003684
13.63471 0.0089185247
13.63571 0.0088330969
13.63671 0.0087474044
13.63771 0.0086614469
13.63871 0.008575224599999999
13.63971 0.0084887361
13.64071 0.008401977500000001
13.64171 0.0083149462
13.64271 0.0082276376
13.64371 0.008140047400000001
13.64471 0.008052172100000001
13.64571 0.0079640078
13.64671 0.0078755533
13.64771 0.007786807
13.64871 0.0076977703
13.64971 0.0076084456
13.65071 0.007518836399999999
13.65171 0.007428949200000001
13.65271 0.0073387921
13.65371 0.0072483752
13.65471 0.0071577088
13.65571 0.0070668066
13.65671 0.0069756825
13.65771 0.0068843518
13.65871 0.0067928289
13.65971 0.0067011308
13.66071 0.006609271799999999
13.66171 0.006517268
13.66271 0.0064251333
13.66371 0.0063328815
13.66471 0.0062405234
13.66571 0.006148069999999999
13.66671 0.0060555303000000005
13.66771 0.005962911
13.66871 0.0058702171
13.66971 0.005777452299999999
13.67071 0.0056846184
13.67171 0.0055917157
13.67271 0.0054987431
13.67371 0.0054056985
13.67471 0.005312579699999999
13.67571 0.0052193835
13.67671 0.0051261068
13.67771 0.0050327468000000005
13.67871 0.0049393009
13.67971 0.0048457681
13.68071 0.0047521484
13.68171 0.0046584424
13.68271 0.0045646535
13.68371 0.0044707856
13.68471 0.0043768454
13.68571 0.004282840400000001
13.68671 0.0041887801
13.68771 0.0040946758
13.68871 0.0040005401
13.68971 0.0039063867
13.69071 0.0038122296
13.69171 0.0037180842000000005
13.69271 0.0036239657
13.69371 0.003529889
13.69471 0.0034358691000000003
13.69571 0.0033419193999999998
13.69671 0.0032480525999999997
13.69771 0.0031542804000000003
13.69871 0.0030606126999999997
13.69971 0.0029670574999999997
13.70071 0.0028736208999999998
13.70171 0.0027803075
13.70271 0.0026871196999999998
13.70371 0.0025940584
13.70471 0.0025011226
13.70571 0.0024083101
13.70671 0.0023156175
13.70771 0.0022230406
13.70871 0.0021305746
13.70971 0.0020382145999999998
13.71071 0.0019459555999999999
13.71171 0.0018537935999999998
13.71271 0.0017617253
13.71371 0.0016697482
13.71471 0.0015778618000000001
13.71571 0.0014860669
13.71671 0.0013943661
13.71771 0.0013027639
13.71871 0.001211267
13.71971 0.0011198838
13.72071 0.0010286246
13.72171 0.0009375010399999999
13.72271 0.00084652656
13.72371 0.00075571561
13.72471 0.00066508346
13.72571 0.0005746459
13.72671 0.00048441889
13.72771 0.00039441815999999996
13.72871 0.0003046589
13.72971 0.00021515536000000002
13.73071 0.00012592064
13.73171 3.6966318e-05
13.73271 -5.169773699999999e-05
13.73371 -0.0001400635
13.73471 -0.00022812492
13.73571 -0.00031587790000000003
13.73671 -0.00040332034000000003
13.73771 -0.00049045193
13.73871 -0.00057727416
13.73971 -0.0006637898399999999
13.74071 -0.00075000307
13.74171 -0.0008359187600000001
13.74271 -0.00092154241
13.74371 -0.0010068798
13.74471 -0.0010919362
13.74571 -0.0011767165000000001
13.74671 -0.0012612249
13.74771 -0.0013454641
13.74871 -0.0014294356
13.74971 -0.0015131393
13.75071 -0.0015965731999999999
13.75171 -0.0016797336
13.75271 -0.0017626146999999998
13.75371 -0.0018452094
13.75471 -0.0019275086999999999
13.75571 -0.0020095022
13.75671 -0.0020911782
13.75771 -0.0021725246999999997
13.75871 -0.0022535285
13.75971 -0.0023341767
13.76071 -0.0024144560999999998
13.76171 -0.0024943547
13.76271 -0.0025738607
13.76371 -0.002652964
13.76471 -0.0027316557
13.76571 -0.0028099284
13.76671 -0.0028877767999999997
13.76771 -0.002965197
13.76871 -0.0030421874
13.76971 -0.0031187479
13.77071 -0.0031948798999999997
13.77171 -0.0032705866
13.77271 -0.0033458724
13.77371 -0.0034207423999999998
13.77471 -0.003495202
13.77571 -0.003569257
13.77671 -0.0036429134
13.77771 -0.0037161761
13.77871 -0.0037890495
13.77971 -0.0038615366000000003
13.78071 -0.0039336395
13.78171 -0.0040053583
13.78271 -0.0040766909999999995
13.78371 -0.0041476345
13.78471 -0.0042181837
13.78571 -0.0042883312
13.78671 -0.0043580686999999995
13.78771 -0.0044273856
13.78871 -0.0044962707999999995
13.78971 -0.0045647121
13.79071 -0.0046326964
13.79171 -0.0047002104
13.79271 -0.0047672413
13.79371 -0.0048337763
13.79471 -0.0048998041
13.79571 -0.0049653136
13.79671 -0.0050302959
13.79771 -0.0050947434
13.79871 -0.0051586502999999995
13.79971 -0.005222013
13.80071 -0.005284829600000001
13.80171 -0.0053471002000000005
13.80271 -0.0054088268000000005
13.80371 -0.0054700136
13.80471 -0.0055306656999999995
13.80571 -0.0055907894
13.80671 -0.0056503926
13.80771 -0.0057094832000000005
13.80871 -0.00576807
13.80971 -0.0058261612
13.81071 -0.005883765
13.81171 -0.0059408885
13.81271 -0.0059975377
13.81371 -0.0060537175
13.81471 -0.006109431
13.81571 -0.006164680200000001
13.81671 -0.0062194646
13.81771 -0.0062737825
13.81871 -0.0063276304
13.81971 -0.0063810025
13.82071 -0.0064338921
13.82171 -0.006486290699999999
13.82271 -0.0065381893
13.82371 -0.0065895780000000004
13.82471 -0.0066404456
13.82571 -0.006690782899999999
13.82671 -0.006740578800000001
13.82771 -0.006789824
13.82871 -0.0068385096
13.82971 -0.006886627700000001
13.83071 -0.006934172400000001
13.83171 -0.0069811387
13.83271 -0.007027523700000001
13.83371 -0.0070733258
13.83471 -0.0071185459
13.83571 -0.007163185399999999
13.83671 -0.0072072478
13.83771 -0.0072507377
13.83871 -0.0072936615000000005
13.83971 -0.0073360257
13.84071 -0.0073778385
13.84171 -0.007419107
13.84271 -0.0074598393
13.84371 -0.0075000425999999995
13.84471 -0.0075397234
13.84571 -0.0075788885
13.84671 -0.0076175426999999995
13.84771 -0.0076556891
13.84871 -0.007693329800000001
13.84971 -0.0077304656
13.85071 -0.007767095700000001
13.85171 -0.0078032172
13.85271 -0.0078388264
13.85371 -0.0078739184
13.85471 -0.0079084864
13.85571 -0.0079425234
13.85671 -0.007976020399999999
13.85771 -0.0080089703
13.85871 -0.0080413636
13.85971 -0.008073193
13.86071 -0.008104450499999999
13.86171 -0.0081351289
13.86271 -0.008165223
13.86371 -0.0081947284
13.86471 -0.0082236424
13.86571 -0.0082519633
13.86671 -0.008279692
13.86771 -0.008306830599999999
13.86871 -0.0083333827
13.86971 -0.0083593543
13.87071 -0.0083847517
13.87171 -0.0084095838
13.87271 -0.008433859299999999
13.87371 -0.0084575884
13.87471 -0.008480781299999999
13.87571 -0.008503448
13.87671 -0.008525599
13.87771 -0.0085472442
13.87871 -0.0085683925
13.87971 -0.0085890511
13.88071 -0.0086092266
13.88171 -0.0086289241
13.88271 -0.0086481465
13.88371 -0.008666895899999999
13.88471 -0.0086851716
13.88571 -0.008702973000000001
13.88671 -0.0087202963
13.88771 -0.008737138
13.88871 -0.0087534921
13.88971 -0.0087693523
13.89071 -0.008784711800000001
13.89171 -0.0087995642
13.89271 -0.008813903000000001
13.89371 -0.0088277215
13.89471 -0.0088410146
13.89571 -0.008853778100000001
13.89671 -0.0088660083
13.89771 -0.0088777037
13.89871 -0.008888865
13.89971 -0.008899493000000001
13.90071 -0.008909592
13.90171 -0.0089191664
13.90271 -0.0089282235
13.90371 -0.0089367713
13.90471 -0.0089448193
13.90571 -0.008952377499999999
13.90671 -0.008959456999999999
13.90771 -0.0089660694
13.90871 -0.0089722256
13.90971 -0.008977937299999999
13.91071 -0.008983213799999999
13.91171 -0.0089880654
13.91271 -0.0089925001
13.91371 -0.008996524399999999
13.91471 -0.0090001442
13.91571 -0.0090033631
13.91671 -0.0090061825
13.91771 -0.0090086032
13.91871 -0.0090106238
13.91971 -0.0090122412
13.92071 -0.0090134519
13.92171 -0.0090142508
13.92271 -0.009014632100000001
13.92371 -0.0090145899
13.92471 -0.0090141177
13.92571 -0.0090132104
13.92671 -0.0090118621
13.92771 -0.0090100693
13.92871 -0.0090078283
13.92971 -0.009005138400000001
13.93071 -0.009001998800000001
13.93171 -0.0089984125
13.93271 -0.0089943831
13.93371 -0.008989916399999999
13.93471 -0.0089850197
13.93571 -0.008979702400000001
13.93671 -0.0089739748
13.93771 -0.0089678499
13.93871 -0.0089613401
13.93971 -0.0089544592
13.94071 -0.0089472211
13.94171 -0.0089396395
13.94271 -0.0089317284
13.94371 -0.0089235
13.94471 -0.0089149667
13.94571 -0.0089061388
13.94671 -0.008897025
13.94771 -0.0088876317
13.94871 -0.0088779649
13.94971 -0.0088680281
13.95071 -0.0088578228
13.95171 -0.0088473484
13.95271 -0.0088366032
13.95371 -0.0088255845
13.95471 -0.0088142871
13.95571 -0.008802706700000001
13.95671 -0.0087908367
13.95771 -0.008778672099999999
13.95871 -0.0087662062
13.95971 -0.008753433900000001
13.96071 -0.008740351799999999
13.96171 -0.008726955299999999
13.96271 -0.008713242999999999
13.96371 -0.0086992142
13.96471 -0.0086848711
13.96571 -0.0086702159
13.96671 -0.0086552536
13.96771 -0.0086399908
13.96871 -0.0086244363
13.96971 -0.0086085995
13.97071 -0.0085924919
13.97171 -0.008576125399999999
13.97271 -0.0085595129
13.97371 -0.0085426676
13.97471 -0.0085256041
13.97571 -0.0085083346
13.97671 -0.0084908723
13.97771 -0.0084732295
13.97871 -0.0084554165
13.97971 -0.008437443499999999
13.98071 -0.008419318299999999
13.98171 -0.0084010484
13.98271 -0.008382638000000001
13.98371 -0.0083640902
13.98471 -0.008345406999999999
13.98571 -0.0083265877
13.98671 -0.0083076317
13.98771 -0.008288535900000001
13.98871 -0.0082692968
13.98971 -0.008249910000000001
13.99071 -0.0082303712
13.99171 -0.0082106752
13.99271 -0.0081908183
13.99371 -0.008170796400000001
13.99471 -0.0081506063
13.99571 -0.008130246700000001
13.99671 -0.008109716099999999
13.99771 -0.008089016000000001
13.99871 -0.0080681493
13.99971 -0.0080471196
14.00071 -0.0080259328
14.00171 -0.008004596
14.00271 -0.0079831188
14.00371 -0.007961510699999999
14.00471 -0.0079397832
14.00571 -0.0079179488
14.00671 -0.0078960198
14.00771 -0.0078740093
14.00871 -0.007851929700000001
14.00971 -0.0078297933
14.01071 -0.0078076126000000004
14.01171 -0.0077853976000000005
14.01271 -0.0077631579000000004
14.01371 -0.0077409022
14.01471 -0.0077186371
14.01571 -0.0076963668
14.01671 -0.007674095799999999
14.01771 -0.0076518249
14.01871 -0.0076295546
14.01971 -0.0076072844
14.02071 -0.0075850112
14.02171 -0.0075627322
14.02271 -0.007540443
14.02371 -0.0075181393
14.02471 -0.0074958167000000004
14.02571 -0.0074734708
14.02671 -0.007451097899999999
14.02771 -0.0074286952
14.02871 -0.0074062606
14.02971 -0.0073837939
14.03071 -0.0073612966
14.03171 -0.007338771
14.03271 -0.0073162206
14.03371 -0.007293652
14.03471 -0.0072710733
14.03571 -0.0072484923
14.03671 -0.0072259201
14.03771 -0.0072033683000000005
14.03871 -0.0071808485
14.03971 -0.0071583738
14.04071 -0.007135957300000001
14.04171 -0.0071136114
14.04271 -0.007091349100000001
14.04371 -0.0070691822
14.04471 -0.007047120699999999
14.04571 -0.007025175
14.04671 -0.0070033529
14.04771 -0.0069816604
14.04871 -0.0069601017
14.04971 -0.006938680599999999
14.05071 -0.006917397699999999
14.05171 -0.006896251600000001
14.05271 -0.006875240800000001
14.05371 -0.0068543617
14.05471 -0.0068336099999999995
14.05571 -0.0068129797
14.05671 -0.0067924644
14.05771 -0.0067720589999999995
14.05871 -0.0067517569
14.05971 -0.0067315523
14.06071 -0.0067114408
14.06171 -0.0066914188
14.06271 -0.006671484199999999
14.06371 -0.0066516361
14.06471 -0.006631876
14.06571 -0.0066122062
14.06671 -0.006592631
14.06771 -0.006573156100000001
14.06871 -0.0065537897
14.06971 -0.0065345412
14.07071 -0.006515420700000001
14.07171 -0.006496439200000001
14.07271 -0.0064776083
14.07371 -0.0064589403
14.07471 -0.0064404478000000005
14.07571 -0.0064221422000000005
14.07671 -0.006404035200000001
14.07771 -0.0063861364
14.07871 -0.0063684551
14.07971 -0.006350999299999999
14.08071 -0.0063337741999999995
14.08171 -0.0063167849
14.08271 -0.006300033399999999
14.08371 -0.006283520599999999
14.08471 -0.0062672464999999995
14.08571 -0.0062512088
14.08671 -0.006235404
14.08771 -0.0062198276
14.08871 -0.006204474600000001
14.08971 -0.0061893392
14.09071 -0.0061744162
14.09171 -0.0061596991
14.09271 -0.0061451836
14.09371 -0.0061308652
14.09471 -0.0061167397
14.09571 -0.0061028055
14.09671 -0.0060890612
14.09771 -0.0060755072
14.09871 -0.0060621456
14.09971 -0.0060489798
14.10071 -0.0060360144
14.10171 -0.0060232556
14.10271 -0.0060107104
14.10371 -0.0059983871000000005
14.10471 -0.0059862945
14.10571 -0.0059744412000000005
14.10671 -0.0059628368
14.10771 -0.0059514903
14.10871 -0.0059404098
14.10971 -0.0059296031
14.11071 -0.0059190766
14.11171 -0.0059088357
14.11271 -0.0058988844
14.11371 -0.0058892245
14.11471 -0.0058798571
14.11571 -0.0058707807
14.11671 -0.0058619931
14.11771 -0.0058534903999999995
14.11871 -0.0058452672
14.11971 -0.0058373167
14.12071 -0.0058296322
14.12171 -0.0058222056
14.12271 -0.005815028999999999
14.12371 -0.0058080946
14.12471 -0.0058013948999999995
14.12571 -0.0057949233
14.12671 -0.0057886737
14.12771 -0.0057826419
14.12871 -0.0057768248
14.12971 -0.0057712208
14.13071 -0.0057658304
14.13171 -0.0057606554
14.13271 -0.0057556994000000005
14.13371 -0.0057509678
14.13471 -0.0057464672999999996
14.13571 -0.0057422058
14.13671 -0.0057381923
14.13771 -0.0057344365
14.13871 -0.0057309488
14.13971 -0.005727739
14.14071 -0.0057248173
14.14171 -0.0057221929
14.14271 -0.0057198744
14.14371 -0.0057178691
14.14471 -0.0057161829
14.14571 -0.0057148201
14.14671 -0.005713783
14.14771 -0.0057130725
14.14871 -0.0057126872
14.14971 -0.0057126246000000006
14.15071 -0.0057128796
14.15171 -0.0057134457
14.15271 -0.0057143155999999995
14.15371 -0.0057154797000000005
14.15471 -0.0057169290999999995
14.15571 -0.0057186528000000006
14.15671 -0.0057206405000000005
14.15771 -0.0057228819
14.15871 -0.005725367
14.15971 -0.0057280863999999996
14.16071 -0.0057310313
14.16171 -0.0057341953
14.16271 -0.005737572099999999
14.16371 -0.0057411577
14.16471 -0.0057449495
14.16571 -0.0057489469
14.16671 -0.0057531503
14.16771 -0.005757562
14.16871 -0.0057621855
14.16971 -0.0057670255
14.17071 -0.0057720878
14.17171 -0.0057773788
14.17271 -0.0057829053
14.17371 -0.005788674
14.17471 -0.0057946916000000005
14.17571 -0.0058009637999999995
14.17671 -0.0058074962
14.17771 -0.0058142927
14.17871 -0.0058213562
14.17971 -0.0058286881999999995
14.18071 -0.0058362883
14.18171 -0.005844155
14.18271 -0.0058522852
14.18371 -0.005860674
14.18471 -0.0058693153000000005
14.18571 -0.0058782014
14.18671 -0.005887324
14.18771 -0.005896674
14.18871 -0.0059062415
14.18971 -0.0059160171
14.19071 -0.0059259906
14.19171 -0.005936153
14.19271 -0.0059464954000000006
14.19371 -0.0059570102
14.19471 -0.005967691
14.19571 -0.0059785321
14.19671 -0.0059895300999999995
14.19771 -0.0060006823
14.19871 -0.0060119884
14.19971 -0.0060234488
14.20071 -0.006035065599999999
14.20171 -0.006046842100000001
14.20271 -0.006058782699999999
14.20371 -0.0060708921
14.20471 -0.006083176
14.20571 -0.0060956401
14.20671 -0.0061082901
14.20771 -0.0061211307
14.20871 -0.0061341663000000005
14.20971 -0.006147401300000001
14.21071 -0.006160837800000001
14.21171 -0.0061744766
14.21271 -0.006188316900000001
14.21371 -0.0062023573
14.21471 -0.0062165942
14.21571 -0.0062310224
14.21671 -0.0062456347
14.21771 -0.0062604238
14.21871 -0.0062753803
14.21971 -0.006290493899999999
14.22071 -0.006305753
14.22171 -0.0063211475
14.22271 -0.006336664999999999
14.22371 -0.0063522944
14.22471 -0.0063680251
14.22571 -0.0063838474
14.22671 -0.0063997519
14.22771 -0.0064157306
14.22871 -0.006431777
14.22971 -0.006447886700000001
14.23071 -0.0064640561
14.23171 -0.0064802829
14.23271 -0.0064965672
14.23371 -0.0065129097
14.23471 -0.0065293127
14.23571 -0.0065457789
14.23671 -0.006562313499999999
14.23771 -0.0065789201
14.23871 -0.0065956046
14.23971 -0.0066123706
14.24071 -0.0066292232
14.24171 -0.006646166
14.24271 -0.0066632012
14.24371 -0.0066803303
14.24471 -0.0066975532
14.24571 -0.0067148685
14.24671 -0.0067322733
14.24771 -0.0067497633
14.24871 -0.0067673318
14.24971 -0.0067849709
14.25071 -0.006802671099999999
14.25171 -0.0068204223
14.25271 -0.0068382134
14.25371 -0.0068560323
14.25471 -0.0068738663999999994
14.25571 -0.006891704100000001
14.25671 -0.006909533099999999
14.25771 -0.006927342499999999
14.25871 -0.006945122
14.25971 -0.0069628622
14.26071 -0.0069805552
14.26171 -0.0069981950000000005
14.26271 -0.007015777399999999
14.26371 -0.0070332986
14.26471 -0.007050757999999999
14.26571 -0.0070681563
14.26671 -0.0070854949
14.26771 -0.0071027775
14.26871 -0.0071200084
14.26971 -0.0071371927
14.27071 -0.0071543363
14.27171 -0.007171445
14.27271 -0.0071885246
14.27371 -0.0072055808999999995
14.27471 -0.0072226183
14.27571 -0.0072396397
14.27671 -0.007256647199999999
14.27771 -0.007273641700000001
14.27871 -0.0072906223
14.27971 -0.0073075862
14.28071 -0.0073245283
14.28171 -0.007341442
14.28271 -0.0073583185
14.28371 -0.0073751486
14.28471 -0.007391920400000001
14.28571 -0.0074086209
14.28671 -0.0074252377
14.28771 -0.007441755600000001
14.28871 -0.0074581607
14.28971 -0.0074744385
14.29071 -0.0074905751
14.29171 -0.0075065574
14.29271 -0.0075223725
14.29371 -0.0075380099999999995
14.29471 -0.0075534597
14.29571 -0.0075687144999999996
14.29671 -0.007583767700000001
14.29771 -0.0075986149999999995
14.29871 -0.0076132535
14.29971 -0.0076276825
14.30071 -0.007641902600000001
14.30171 -0.0076559161
14.30271 -0.007669726599999999
14.30371 -0.007683338499999999
14.30471 -0.0076967561
14.30571 -0.0077099852
14.30671 -0.007723031
14.30771 -0.007735899300000001
14.30871 -0.0077485944
14.30971 -0.0077611207
14.31071 -0.0077734803
14.31171 -0.0077856756
14.31271 -0.0077977071000000005
14.31371 -0.0078095733999999995
14.31471 -0.007821272399999999
14.31571 -0.0078327997
14.31671 -0.0078441502
14.31771 -0.0078553181
14.31871 -0.0078662953
14.31971 -0.0078770732
14.32071 -0.007887643
14.32171 -0.007897995199999999
14.32271 -0.007908119699999999
14.32371 -0.007918007
14.32471 -0.007927648399999999
14.32571 -0.0079370351
14.32671 -0.0079461599
14.32771 -0.0079550155
14.32871 -0.007963596
14.32971 -0.0079718971
14.33071 -0.007979916
14.33171 -0.0079876503
14.33271 -0.0079950987
14.33371 -0.0080022612
14.33471 -0.0080091384
14.33571 -0.0080157326
14.33671 -0.0080220452
14.33771 -0.0080280784
14.33871 -0.0080338352
14.33971 -0.008039316900000001
14.34071 -0.0080445257
14.34171 -0.008049461800000001
14.34271 -0.0080541256
14.34371 -0.008058516
14.34471 -0.0080626305
14.34571 -0.0080664657
14.34671 -0.0080700163
14.34771 -0.0080732774
14.34871 -0.0080762409
14.34971 -0.0080788988
14.35071 -0.008081242399999999
14.35171 -0.0080832622
14.35271 -0.0080849473
14.35371 -0.0080862876
14.35471 -0.008087272
14.35571 -0.008087891199999999
14.35671 -0.0080881357
14.35771 -0.008087996699999999
14.35871 -0.008087467000000001
14.35971 -0.0080865408
14.36071 -0.0080852122
14.36171 -0.008083479000000001
14.36271 -0.0080813399
14.36371 -0.0080787948
14.36471 -0.0080758451
14.36571 -0.0080724945
14.36671 -0.0080687474
14.36771 -0.0080646096
14.36871 -0.0080600876
14.36971 -0.0080551894
14.37071 -0.0080499223
14.37171 -0.0080442936
14.37271 -0.0080383114
14.37371 -0.0080319827
14.37471 -0.0080253136
14.37571 -0.0080183097
14.37671 -0.0080109741
14.37771 -0.0080033096
14.37871 -0.007995317
14.37971 -0.0079869955
14.38071 -0.0079783429
14.38171 -0.0079693542
14.38271 -0.0079600242
14.38371 -0.0079503465
14.38471 -0.0079403122
14.38571 -0.007929911999999999
14.38671 -0.007919136299999999
14.38771 -0.0079079749
14.38871 -0.007896417800000001
14.38971 -0.007884454
14.39071 -0.0078720739
14.39171 -0.0078592682
14.39271 -0.0078460296
14.39371 -0.007832350100000001
14.39471 -0.0078182245
14.39571 -0.007803648600000001
14.39671 -0.0077886201
14.39771 -0.0077731369
14.39871 -0.0077571995999999995
14.39971 -0.007740809800000001
14.40071 -0.0077239711
14.40171 -0.0077066863000000005
14.40271 -0.007688961300000001
14.40371 -0.0076708006
14.40471 -0.007652210499999999
14.40571 -0.0076331969
14.40671 -0.007613766500000001
14.40771 -0.0075939242
14.40871 -0.0075736745
14.40971 -0.0075530224000000005
14.41071 -0.0075319709000000006
14.41171 -0.007510522100000001
14.41271 -0.0074886775
14.41371 -0.0074664371
14.41471 -0.0074437994
14.41571 -0.007420763
14.41671 -0.0073973242
14.41771 -0.0073734787
14.41871 -0.0073492221
14.41971 -0.0073245494
14.42071 -0.0072994552999999995
14.42171 -0.0072739349
14.42271 -0.0072479837
14.42371 -0.0072215968
14.42471 -0.007194771
14.42571 -0.0071675029
14.42671 -0.0071397917
14.42771 -0.0071116367
14.42871 -0.0070830392
14.42971 -0.0070540016
14.43071 -0.0070245267
14.43171 -0.0069946196
14.43271 -0.0069642854
14.43371 -0.006933531400000001
14.43471 -0.0069023648000000005
14.43571 -0.0068707937
14.43671 -0.0068388254
14.43771 -0.0068064677
14.43871 -0.006773728800000001
14.43971 -0.0067406152
14.44071 -0.006707133400000001
14.44171 -0.0066732879
14.44271 -0.0066390829
14.44371 -0.0066045213
14.44471 -0.006569603300000001
14.44571 -0.0065343294
14.44671 -0.0064986969
14.44771 -0.0064627027000000005
14.44871 -0.006426341899999999
14.44971 -0.0063896084999999995
14.45071 -0.006352496
14.45171 -0.0063149964
14.45271 -0.006277102499999999
14.45371 -0.0062388055
14.45471 -0.0062000974
14.45571 -0.0061609709999999995
[truncated: 192,279 more chars]
