# Supplementary material for: 2D Synthetic dataset of numerical simulations of long-period seismicity in a volcanic edifice and related sensitivity kernels
Source: Data Brief. 2021 Jan 25;34:106673. doi: 10.1016/j.dib.2020.106673 (PMC7841316; doi:10.1016/j.dib.2020.106673)
Supplement: Supplementary Data S1 — Supplementary Raw Research Data. This is open data under the CC BY license http://creativecommons.org/licenses/by/4.0/ [file mmc1.zip › Dataset/OUTPUT_SEISMOGRAMS/9000_3000/disp_Z_hetero_8000_2685_SVF1e0Hz.semd]

-1.200000 0.0
-1.199000 0.0
-1.198000 0.0
-1.197000 0.0
-1.196000 0.0
-1.195000 0.0
-1.194000 0.0
-1.193000 0.0
-1.192000 0.0
-1.191000 0.0
-1.190000 0.0
-1.189000 8.359106899999999e-36
-1.188000 1.1004796e-34
-1.187000 3.8516313e-34
-1.186000 -4.0149099e-33
-1.185000 -6.8547612e-32
-1.184000 -5.7165414e-31
-1.183000 -3.4673278e-30
-1.182000 -1.7066756e-29
-1.181000 -7.1810254e-29
-1.180000 -2.6635942e-28
-1.179000 -8.889796200000001e-28
-1.178000 -2.7090257e-27
-1.177000 -7.6205202e-27
-1.176000 -1.9955828999999998e-26
-1.175000 -4.8971974000000005e-26
-1.174000 -1.1321497e-25
-1.173000 -2.4760190999999997e-25
-1.172000 -5.1395116000000005e-25
-1.171000 -1.0150489e-24
-1.170000 -1.9107533e-24
-1.169000 -3.4316232e-24
-1.168000 -5.8806684e-24
-1.167000 -9.6068905e-24
-1.166000 -1.492572e-23
-1.165000 -2.1952742000000002e-23
-1.164000 -3.0311041e-23
-1.163000 -3.8673746e-23
-1.162000 -4.4118047000000005e-23
-1.161000 -4.1302326000000004e-23
-1.160000 -2.1540776e-23
-1.159000 2.8055944e-23
-1.158000 1.2508203e-22
-1.157000 2.9154625e-22
-1.156000 5.5222109e-22
-1.155000 9.309716700000001e-22
-1.154000 1.4444106000000001e-21
-1.153000 2.092389e-21
-1.152000 2.8452159000000003e-21
-1.151000 3.6281395e-21
-1.150000 4.3045394000000005e-21
-1.149000 4.6604123e-21
-1.148000 4.3939694e-21
-1.147000 3.1153067000000002e-21
-1.146000 3.6184103e-22
-1.145000 -4.3647668e-21
-1.144000 -1.1535564e-20
-1.143000 -2.1502941999999998e-20
-1.142000 -3.4382774e-20
-1.141000 -4.9917320999999997e-20
-1.140000 -6.733275399999999e-20
-1.139000 -8.521200300000001e-20
-1.138000 -1.0140974000000001e-19
-1.137000 -1.1304031e-19
-1.136000 -1.1656964e-19
-1.135000 -1.0803729e-19
-1.134000 -8.3423851e-20
-1.133000 -3.9161332000000004e-20
-1.132000 2.7238999e-20
-1.131000 1.164941e-19
-1.130000 2.2687246e-19
-1.129000 3.5363797e-19
-1.128000 4.8873425e-19
-1.127000 6.208309600000001e-19
-1.126000 7.3583548e-19
-1.125000 8.1793493e-19
-1.124000 8.5117119e-19
-1.123000 8.214710499999999e-19
-1.122000 7.189597e-19
-1.121000 5.4028893e-19
-1.120000 2.9062708e-19
-1.119000 -1.5099593e-20
-1.118000 -3.5213886e-19
-1.117000 -6.8739606e-19
-1.116000 -9.827329e-19
-1.115000 -1.2001571e-18
-1.114000 -1.3087182e-18
-1.113000 -1.2926154e-18
-1.112000 -1.1596793e-18
-1.111000 -9.4906131e-19
-1.110000 -7.3668318e-19
-1.109000 -6.3683084e-19
-1.108000 -7.982616799999999e-19
-1.107000 -1.3933854e-18
-1.106000 -2.5995269e-18
-1.105000 -4.5719655e-18
-1.104000 -7.4094264e-18
-1.103000 -1.1113867e-17
-1.102000 -1.5547753e-17
-1.101000 -2.0393386000000002e-17
-1.100000 -2.5120139e-17
-1.099000 -2.8966441e-17
-1.098000 -3.0943875e-17
-1.097000 -2.9870606e-17
-1.096000 -2.4440307e-17
-1.095000 -1.3330745e-17
-1.094000 4.6470564e-18
-1.093000 3.0362274e-17
-1.092000 6.4148849e-17
-1.091000 1.0557539000000001e-16
-1.090000 1.5322075e-16
-1.089000 2.0448129999999998e-16
-1.088000 2.5544032e-16
-1.087000 3.0083275e-16
-1.086000 3.3413814e-16
-1.085000 3.4783138999999997e-16
-1.084000 3.338125e-16
-1.083000 2.8402477e-16
-1.082000 1.9125425e-16
-1.081000 5.008272e-17
-1.080000 -1.4205654e-16
-1.079000 -3.8379471999999996e-16
-1.078000 -6.68813e-16
-1.077000 -9.8501362e-16
-1.076000 -1.314006e-15
-1.075000 -1.6310384999999998e-15
-1.074000 -1.9054979e-15
-1.073000 -2.1020747e-15
-1.072000 -2.1826537e-15
-1.071000 -2.1089337e-15
-1.070000 -1.8457165999999998e-15
-1.069000 -1.3647275e-15
-1.068000 -6.4874795e-16
-1.067000 3.0423428000000003e-16
-1.066000 1.4772212e-15
-1.065000 2.8311583e-15
-1.064000 4.3030796e-15
-1.063000 5.8058603e-15
-1.062000 7.229943e-15
-1.061000 8.4473001e-15
-1.060000 9.3177595e-15
-1.059000 9.6976346e-15
-1.058000 9.4503962e-15
-1.057000 8.4589005e-15
-1.056000 6.6384545999999996e-15
-1.055000 3.9498172e-15
-1.054000 4.1106462999999997e-16
-1.053000 -3.8928433e-15
-1.052000 -8.8039612e-15
-1.051000 -1.4089803999999999e-14
-1.050000 -1.9447232e-14
-1.049000 -2.4512358000000003e-14
-1.048000 -2.8876686999999996e-14
-1.047000 -3.2109222e-14
-1.046000 -3.378374e-14
-1.045000 -3.3509965e-14
-1.044000 -3.0966842e-14
-1.043000 -2.5935707e-14
-1.042000 -1.8330922e-14
-1.041000 -8.2253298e-15
-1.040000 4.1319468e-15
-1.039000 1.8307631e-14
-1.038000 3.3688083000000004e-14
-1.037000 4.9495835999999996e-14
-1.036000 6.4819117e-14
-1.035000 7.8653658e-14
-1.034000 8.995517400000001e-14
-1.033000 9.7699829e-14
-1.032000 1.0094945e-13
-1.031000 9.891734400000001e-14
-1.030000 9.1030483e-14
-1.029000 7.6983611e-14
-1.028000 5.6781324999999994e-14
-1.027000 3.0764565000000005e-14
-1.026000 -3.8086166e-16
-1.025000 -3.5635094e-14
-1.024000 -7.367432800000001e-14
-1.023000 -1.1291887999999999e-13
-1.022000 -1.5159658000000002e-13
-1.021000 -1.8781768e-13
-1.020000 -2.1965703e-13
-1.019000 -2.4523848e-13
-1.018000 -2.6281692e-13
-1.017000 -2.7085365e-13
-1.016000 -2.6808193e-13
-1.015000 -2.5356053999999996e-13
-1.014000 -2.2671492999999998e-13
-1.013000 -1.873665e-13
-1.012000 -1.3575221e-13
-1.011000 -7.2537233e-14
-1.010000 1.1762421e-15
-1.009000 8.3841349e-14
-1.008000 1.7345846e-13
-1.007000 2.6756676e-13
-1.006000 3.6323788e-13
-1.005000 4.570766e-13
-1.004000 5.452357899999999e-13
-1.003000 6.2345542e-13
-1.002000 6.8713612e-13
-1.001000 7.314581e-13
-1.000000 7.5155455e-13
-0.9990000 7.427455700000001e-13
-0.9980000 7.008335799999999e-13
-0.9970000 6.2245423e-13
-0.9960000 5.0546941e-13
-0.9950000 3.4937989e-13
-0.9940000 1.5572708e-13
-0.9930000 -7.1554135e-14
-0.9920000 -3.258746e-13
-0.9910000 -5.9786774e-13
-0.9900000 -8.754474299999999e-13
-0.9890000 -1.1440841e-12
-0.9880000 -1.3873253e-12
-0.9870000 -1.5875701e-12
-0.9860000 -1.7270873e-12
-0.9850000 -1.7892433e-12
-0.9840000 -1.7598808999999999e-12
-0.9830000 -1.6287674000000003e-12
-0.9820000 -1.3910049999999999e-12
-0.9810000 -1.0482838e-12
-0.9800000 -6.0984911e-13
-0.9790000 -9.305060299999999e-14
-0.9780000 4.766409e-13
-0.9770000 1.0662444e-12
-0.9760000 1.6365642e-12
-0.9750000 2.1441829e-12
-0.9740000 2.5441073e-12
-0.9730000 2.7929659999999997e-12
-0.9720000 2.8525941999999997e-12
-0.9710000 2.693786e-12
-0.9700000 2.2999442e-12
-0.9690000 1.6703271e-12
-0.9680000 8.2257597e-13
-0.9670000 -2.0578617e-13
-0.9660000 -1.3571563e-12
-0.9650000 -2.5551664e-12
-0.9640000 -3.7076411e-12
-0.9630000 -4.7112135e-12
-0.9620000 -5.4574973e-12
-0.9610000 -5.840572e-12
-0.9600000 -5.7654124e-12
-0.9590000 -5.1567674e-12
-0.9580000 -3.9678862e-12
-0.9570000 -2.1884306e-12
-0.9560000 1.4912749e-13
-0.9550000 2.9652994000000004e-12
-0.9540000 6.1321702e-12
-0.9530000 9.475270400000001e-12
-0.9520000 1.2779033000000001e-11
-0.9510000 1.5795924e-11
-0.9500000 1.8259081e-11
-0.9490000 1.9898029e-11
-0.9480000 2.0456769000000002e-11
-0.9470000 1.9713282e-11
-0.9460000 1.7499295e-11
-0.9450000 1.3718973e-11
-0.9440000 8.365157799999999e-12
-0.9430000 1.5317717999999999e-12
-0.9420000 -6.5789069e-12
-0.9410000 -1.565515e-11
-0.9400000 -2.5281640000000002e-11
-0.9390000 -3.4952672000000004e-11
-0.9380000 -4.4092627e-11
-0.9370000 -5.2083185999999994e-11
-0.9360000 -5.8296239e-11
-0.9350000 -6.2130948e-11
-0.9340000 -6.3053084e-11
-0.9330000 -6.0634364e-11
-0.9320000 -5.4589329999999997e-11
-0.9310000 -4.4807262e-11
-0.9300000 -3.1376712999999995e-11
-0.9290000 -1.4600476e-11
-0.9280000 5.0007145e-12
-0.9270000 2.6696963e-11
-0.9260000 4.9570947999999995e-11
-0.9250000 7.255237000000001e-11
-0.9240000 9.446400900000001e-11
-0.9230000 1.1407763e-10
-0.9220000 1.3017703e-10
-0.9210000 1.4162523e-10
-0.9200000 1.4743193e-10
-0.9190000 1.4681764e-10
-0.9180000 1.3927033e-10
-0.9170000 1.2459106e-10
-0.9160000 1.0292523e-10
-0.9150000 7.4776985e-11
-0.9140000 4.1004962999999996e-11
-0.9130000 2.7987835e-12
-0.9120000 -3.8363437000000004e-11
-0.9110000 -8.0774954e-11
-0.9100000 -1.2257513e-10
-0.9090000 -1.6183543999999999e-10
-0.9080000 -1.9665255e-10
-0.9070000 -2.2524340999999998e-10
-0.9060000 -2.4603753999999996e-10
-0.9050000 -2.5776109e-10
-0.9040000 -2.5950811e-10
-0.9030000 -2.5079494e-10
-0.9020000 -2.3159424000000002e-10
-0.9010000 -2.0234671e-10
-0.9000000 -1.6394949e-10
-0.8990000 -1.1772154000000002e-10
-0.8980000 -6.5347928e-11
-0.8970000 -8.8055336e-12
-0.8960000 4.9725571999999996e-11
-0.8950000 1.0796058000000001e-10
-0.8940000 1.6361290999999998e-10
-0.8930000 2.1449626e-10
-0.8920000 2.5862045e-10
-0.8910000 2.9427624e-10
-0.8900000 3.2010479e-10
-0.8890000 3.3514898999999997e-10
-0.8880000 3.3888415e-10
-0.8870000 3.3122769e-10
-0.8860000 3.1252791e-10
-0.8850000 2.8353387e-10
-0.8840000 2.4534855e-10
-0.8830000 1.9936904e-10
-0.8820000 1.472177e-10
-0.8810000 9.0668472e-11
-0.8800000 3.1572496e-11
-0.8790000 -2.8212963e-11
-0.8780000 -8.6889063e-11
-0.8770000 -1.4277085e-10
-0.8760000 -1.9433199000000001e-10
-0.8750000 -2.4023791e-10
-0.8740000 -2.7936774e-10
-0.8730000 -3.1082577999999997e-10
-0.8720000 -3.3394420000000003e-10
-0.8710000 -3.4827896000000003e-10
-0.8700000 -3.5360119999999997e-10
-0.8690000 -3.4988614e-10
-0.8680000 -3.3730141e-10
-0.8670000 -3.1619629e-10
-0.8660000 -2.8709236e-10
-0.8650000 -2.5067596e-10
-0.8640000 -2.0779166000000002e-10
-0.8630000 -1.5943579e-10
-0.8620000 -1.0674807e-10
-0.8610000 -5.0999862e-11
-0.8600000 6.4231755e-12
-0.8590000 6.4045367e-11
-0.8580000 1.2033357e-10
-0.8570000 1.7373831e-10
-0.8560000 2.2274309e-10
-0.8550000 2.6592036e-10
-0.8540000 3.0199192e-10
-0.8530000 3.2989035e-10
-0.8520000 3.4881761e-10
-0.8510000 3.5829633999999997e-10
-0.8500000 3.582094e-10
-0.8490000 3.4882353e-10
-0.8480000 3.3079316e-10
-0.8470000 3.0514228e-10
-0.8460000 2.7322255e-10
-0.8450000 2.3664831e-10
-0.8440000 1.9721022e-10
-0.8430000 1.5677136e-10
-0.8420000 1.1715091e-10
-0.8410000 8.000222700000001e-11
-0.8400000 4.6693021e-11
-0.8390000 1.8195779e-11
-0.8380000 -5.0030652e-12
-0.8370000 -2.2967527e-11
-0.8360000 -3.6343213e-11
-0.8350000 -4.6350114999999996e-11
-0.8340000 -5.4734028e-11
-0.8330000 -6.367589300000001e-11
-0.8320000 -7.5661168e-11
-0.8310000 -9.331381200000002e-11
-0.8300000 -1.1920225e-10
-0.8290000 -1.5562688999999998e-10
-0.8280000 -2.0440067e-10
-0.8270000 -2.6663543e-10
-0.8260000 -3.4254773e-10
-0.8250000 -4.3129736e-10
-0.8240000 -5.308714400000001e-10
-0.8230000 -6.3802514e-10
-0.8220000 -7.482878e-10
-0.8210000 -8.560411899999999e-10
-0.8200000 -9.5467141e-10
-0.8190000 -1.0367956e-09
-0.8180000 -1.0945568e-09
-0.8170000 -1.1199808e-09
-0.8160000 -1.1053803e-09
-0.8150000 -1.0437947e-09
-0.8140000 -9.294435899999999e-10
-0.8130000 -7.581772900000001e-10
-0.8120000 -5.279000299999999e-10
-0.8110000 -2.3894506e-10
-0.8100000 1.0562059000000001e-10
-0.8090000 4.9978311e-10
-0.8080000 9.3447871e-10
-0.8070000 1.3976167e-09
-0.8060000 1.8742393e-09
-0.8050000 2.3468271999999998e-09
-0.8040000 2.7957513e-09
-0.8030000 3.1998657e-09
-0.8020000 3.5372344e-09
-0.8010000 3.7859701e-09
-0.8000000 3.9251671e-09
-0.7990000 3.9358926e-09
-0.7980000 3.8022047e-09
-0.7970000 3.5121572e-09
-0.7960000 3.0587452999999998e-09
-0.7950000 2.4407453e-09
-0.7940000 1.663406e-09
-0.7930000 7.389414599999999e-10
-0.7920000 -3.1321408e-10
-0.7910000 -1.4664252e-09
-0.7900000 -2.6871781e-09
-0.7890000 -3.9357229e-09
-0.7880000 -5.1670446e-09
-0.7870000 -6.332152900000001e-09
-0.7860000 -7.3796719e-09
-0.7850000 -8.2576897e-09
-0.7840000 -8.9158167e-09
-0.7830000 -9.3073861e-09
-0.7820000 -9.3917187e-09
-0.7810000 -9.1363556e-09
-0.7800000 -8.5191708e-09
-0.7790000 -7.530251400000001e-09
-0.7780000 -6.173450600000001e-09
-0.7770000 -4.467517e-09
-0.7760000 -2.4467081e-09
-0.7750000 -1.6082299e-10
-0.7740000 2.3254064000000002e-09
-0.7730000 4.9335907e-09
-0.7720000 7.573633400000001e-09
-0.7710000 1.0146329000000001e-08
-0.7700000 1.2546558e-08
-0.7690000 1.4666995e-08
-0.7680000 1.640222e-08
-0.7670000 1.7653088999999998e-08
-0.7660000 1.8331225e-08
-0.7650000 1.8363432e-08
-0.7640000 1.7695859e-08
-0.7630000 1.6297741e-08
-0.7620000 1.416451e-08
-0.7610000 1.132012e-08
-0.7600000 7.8184396e-09
-0.7590000 3.7435804000000006e-09
-0.7580000 -7.9092973e-10
-0.7570000 -5.6441712e-09
-0.7560000 -1.0651074000000001e-08
-0.7550000 -1.5626837e-08
-0.7540000 -2.0372441e-08
-0.7530000 -2.468114e-08
-0.7520000 -2.8345750999999998e-08
-0.7510000 -3.1166533e-08
-0.7500000 -3.295943e-08
-0.7490000 -3.3564393000000005e-08
-0.7480000 -3.2853495e-08
-0.7470000 -3.0738553e-08
-0.7460000 -2.7177935000000003e-08
-0.7450000 -2.2182277e-08
-0.7440000 -1.5818812e-08
-0.7430000 -8.2140773e-09
-0.7420000 4.4522758e-10
-0.7410000 9.9134201e-09
-0.7400000 1.9889161000000002e-08
-0.7390000 3.0021011e-08
-0.7380000 3.9915221e-08
-0.7370000 4.9145709999999996e-08
-0.7360000 5.7266092e-08
-0.7350000 6.3823563e-08
-0.7340000 6.8374395e-08
-0.7330000 7.0500644e-08
-0.7320000 6.9827749e-08
-0.7310000 6.6042466e-08
-0.7300000 5.8910649e-08
-0.7290000 4.8294319e-08
-0.7280000 3.4167361000000003e-08
-0.7270000 1.6629263e-08
-0.7260000 -4.0837996e-09
-0.7250000 -2.7591129e-08
-0.7240000 -5.3363525e-08
-0.7230000 -8.0723733e-08
-0.7220000 -1.0885177e-07
-0.7210000 -1.3679552e-07
-0.7200000 -1.6348680999999999e-07
-0.7190000 -1.8776315999999998e-07
-0.7180000 -2.0839501000000002e-07
-0.7170000 -2.2411835000000002e-07
-0.7160000 -2.3367208e-07
-0.7150000 -2.3583980999999997e-07
-0.7140000 -2.294948e-07
-0.7130000 -2.1364734e-07
-0.7120000 -1.8749324000000002e-07
-0.7110000 -1.5046192000000002e-07
-0.7100000 -1.0226263999999999e-07
-0.7090000 -4.2927287e-08
-0.7080000 2.7152181000000002e-08
-0.7070000 1.0719313000000001e-07
-0.7060000 1.9600033000000001e-07
-0.7050000 2.9195413e-07
-0.7040000 3.9301029e-07
-0.7030000 4.9671249e-07
-0.7020000 6.0021859e-07
-0.7010000 7.0034085e-07
-0.7000000 7.9360083e-07
-0.6990000 8.7629823e-07
-0.6980000 9.445933799999999e-07
-0.6970000 9.946017300000001e-07
-0.6960000 1.0224997e-06
-0.6950000 1.0246387e-06
-0.6940000 9.976657700000001e-07
-0.6930000 9.386481800000001e-07
-0.6920000 8.4519787e-07
-0.6910000 7.1559385e-07
-0.6900000 5.4889808e-07
-0.6890000 3.4506196e-07
-0.6880000 1.0501983e-07
-0.6870000 -1.6923356e-07
-0.6860000 -4.7458482e-07
-0.6850000 -8.0676523e-07
-0.6840000 -1.1603378e-06
-0.6830000 -1.5287098e-06
-0.6820000 -1.9041712e-06
-0.6810000 -2.2779601999999997e-06
-0.6800000 -2.6403535e-06
-0.6790000 -2.9807829e-06
-0.6780000 -3.2879733e-06
-0.6770000 -3.5501016999999995e-06
-0.6760000 -3.7549722e-06
-0.6750000 -3.8902048e-06
-0.6740000 -3.9434312e-06
-0.6730000 -3.9024961e-06
-0.6720000 -3.7556549999999997e-06
-0.6710000 -3.4917662e-06
-0.6700000 -3.1004721e-06
-0.6690000 -2.5723619e-06
-0.6680000 -1.8991141e-06
-0.6670000 -1.0736139e-06
-0.6660000 -9.0041735e-08
-0.6650000 1.0560702e-06
-0.6640000 2.3678131e-06
-0.6630000 3.8469114e-06
-0.6620000 5.4937647e-06
-0.6610000 7.3075242000000005e-06
-0.6600000 9.2861953e-06
-0.6590000 1.1426769e-05
-0.6580000 1.3725376e-05
-0.6570000 1.6177455000000002e-05
-0.6560000 1.8777932e-05
-0.6550000 2.152141e-05
-0.6540000 2.4402354000000003e-05
-0.6530000 2.7415263e-05
-0.6520000 3.0554844e-05
-0.6510000 3.3816147e-05
-0.6500000 3.7194691999999996e-05
-0.6490000 4.0686552e-05
-0.6480000 4.4288421e-05
-0.6470000 4.7997634e-05
-0.6460000 5.1812151e-05
-0.6450000 5.5730527e-05
-0.6440000 5.9751817999999995e-05
-0.6430000 6.3875484e-05
-0.6420000 6.8101247e-05
-0.6410000 7.2428941e-05
-0.6400000 7.6858345e-05
-0.6390000 8.138901e-05
-0.6380000 8.6020071e-05
-0.6370000 9.075010900000001e-05
-0.6360000 9.557696799999999e-05
-0.6350000 0.00010049765
-0.6340000 0.00010550822000000001
-0.6330000 0.00011060372
-0.6320000 0.00011577815
-0.6310000 0.00012102452
-0.6300000 0.00012633483
-0.6290000 0.00013170028
-0.6280000 0.00013711133000000002
-0.6270000 0.00014255792
-0.6260000 0.00014802965
-0.6250000 0.00015351609
-0.6240000 0.00015900691999999998
-0.6230000 0.00016449233
-0.6220000 0.00016996314
-0.6210000 0.00017541121
-0.6200000 0.00018082952
-0.6190000 0.0001862125
-0.6180000 0.00019155610999999997
-0.6170000 0.00019685801
-0.6160000 0.0002021176
-0.6150000 0.00020733605
-0.6140000 0.00021251626
-0.6130000 0.00021766277000000002
-0.6120000 0.00022278159000000002
-0.6110000 0.00022787999
-0.6100000 0.00023296627
-0.6090000 0.00023804944
-0.6080000 0.00024313891999999999
-0.6070000 0.00024824426
-0.6060000 0.00025337469999999997
-0.6050000 0.00025853897
-0.6040000 0.00026374487
-0.6030000 0.00026899911
-0.6020000 0.00027430699
-0.6010000 0.00027967228
-0.6000000 0.00028509710000000003
-0.5990000 0.00029058187
-0.5980000 0.00029612538
-0.5970000 0.00030172487
-0.5960000 0.00030737619
-0.5950000 0.00031307412999999996
-0.5940000 0.00031881260999999997
-0.5930000 0.00032458513000000003
-0.5920000 0.00033038509
-0.5910000 0.00033620629
-0.5900000 0.00034204331
-0.5890000 0.00034789198
-0.5880000 0.00035374969
-0.5870000 0.00035961586
-0.5860000 0.00036549217999999996
-0.5850000 0.00037138291
-0.5840000 0.00037729501
-0.5830000 0.00038323823999999995
-0.5820000 0.00038922516999999996
-0.5810000 0.00039527099000000003
-0.5800000 0.00040139344000000003
-0.5790000 0.00040761242
-0.5780000 0.00041394969
-0.5770000 0.00042042834
-0.5760000 0.00042707233999999996
-0.5750000 0.00043390595999999996
-0.5740000 0.00044095327
-0.5730000 0.00044823746
-0.5720000 0.00045578031
-0.5710000 0.00046360165
-0.5700000 0.00047171884
-0.5690000 0.00048014640000000006
-0.5680000 0.00048889556
-0.5670000 0.00049797409
-0.5660000 0.00050738608
-0.5650000 0.000517132
-0.5640000 0.00052720866
-0.5630000 0.0005376094100000001
-0.5620000 0.0005483244
-0.5610000 0.00055934097
-0.5600000 0.00057064403
-0.5590000 0.00058221672
-0.5580000 0.00059404074
-0.5570000 0.00060609714
-0.5560000 0.00061836677
-0.5550000 0.0006308309399999999
-0.5540000 0.00064347182
-0.5530000 0.00065627319
-0.5520000 0.00066922057
-0.5510000 0.0006823017899999999
-0.5500000 0.00069550706
-0.5490000 0.0007088293400000001
-0.5480000 0.00072226417
-0.5470000 0.00073580977
-0.5460000 0.00074946688
-0.5450000 0.0007632384900000001
-0.5440000 0.0007771294799999999
-0.5430000 0.0007911465199999999
-0.5420000 0.00080529735
-0.5410000 0.0008195905099999999
-0.5400000 0.00083403502
-0.5390000 0.00084863987
-0.5380000 0.0008634136099999999
-0.5370000 0.00087836397
-0.5360000 0.0008934978699999999
-0.5350000 0.0009088210399999999
-0.5340000 0.0009243380200000001
-0.5330000 0.000940052
-0.5320000 0.00095596515
-0.5310000 0.0009720787599999999
-0.5300000 0.0009883932800000001
-0.5290000 0.001004909
-0.5280000 0.0010216261000000001
-0.5270000 0.0010385454999999998
-0.5260000 0.001055669
-0.5250000 0.0010729994
-0.5240000 0.0010905418
-0.5230000 0.0011083032
-0.5220000 0.0011262933
-0.5210000 0.0011445243
-0.5200000 0.0011630113
-0.5190000 0.0011817725
-0.5180000 0.0012008287
-0.5170000 0.0012202034000000001
-0.5160000 0.0012399223
-0.5150000 0.0012600132
-0.5140000 0.0012805053
-0.5130000 0.0013014284
-0.5120000 0.0013228127999999999
-0.5110000 0.0013446877
-0.5100000 0.0013670819
-0.5090000 0.0013900216
-0.5080000 0.0014135308
-0.5070000 0.0014376300999999999
-0.5060000 0.0014623366999999999
-0.5050000 0.0014876635
-0.5040000 0.0015136189
-0.5030000 0.0015402069000000002
-0.5020000 0.0015674267999999999
-0.5010000 0.0015952732000000002
-0.5000000 0.0016237365
-0.4990000 0.0016528034000000001
-0.4980000 0.0016824572000000001
-0.4970000 0.0017126778
-0.4960000 0.0017434437000000001
-0.4950000 0.0017747318000000002
-0.4940000 0.0018065181999999999
-0.4930000 0.0018387798
-0.4920000 0.0018714942
-0.4910000 0.0019046408999999999
-0.4900000 0.0019382021
-0.4890000 0.0019721634
-0.4880000 0.0020065139
-0.4870000 0.002041247
-0.4860000 0.0020763602000000003
-0.4850000 0.002111856
-0.4840000 0.0021477412
-0.4830000 0.0021840273
-0.4820000 0.0022207298
-0.4810000 0.0022578680999999997
-0.4800000 0.0022954649
-0.4790000 0.002333546
-0.4780000 0.0023721389999999997
-0.4770000 0.0024112733
-0.4760000 0.0024509793
-0.4750000 0.0024912873
-0.4740000 0.0025322279
-0.4730000 0.0025738302
-0.4720000 0.0026161222
-0.4710000 0.0026591302
-0.4700000 0.0027028784000000003
-0.4690000 0.0027473885
-0.4680000 0.0027926803999999998
-0.4670000 0.0028387713
-0.4660000 0.0028856761000000002
-0.4650000 0.0029334079999999998
-0.4640000 0.0029819783
-0.4630000 0.003031397
-0.4620000 0.0030816725000000003
-0.4610000 0.0031328134
-0.4600000 0.0031848277999999997
-0.4590000 0.0032377236
-0.4580000 0.0032915101
-0.4570000 0.0033461962
-0.4560000 0.0034017932
-0.4550000 0.0034583128999999997
-0.4540000 0.0035157689
-0.4530000 0.0035741767
-0.4520000 0.0036335525
-0.4510000 0.0036939145999999997
-0.4500000 0.0037552818
-0.4490000 0.0038176746000000003
-0.4480000 0.0038811137
-0.4470000 0.0039456201
-0.4460000 0.0040112151
-0.4450000 0.0040779189
-0.4440000 0.0041457519
-0.4430000 0.0042147327
-0.4420000 0.0042848791
-0.4410000 0.0043562068
-0.4400000 0.0044287299
-0.4390000 0.0045024604
-0.4380000 0.0045774086
-0.4370000 0.0046535824
-0.4360000 0.0047309888
-0.4350000 0.0048096321
-0.4340000 0.0048895159
-0.4330000 0.0049706425
-0.4320000 0.0050530136
-0.4310000 0.0051366304
-0.4300000 0.0052214946
-0.4290000 0.0053076081
-0.4280000 0.0053949734
-0.4270000 0.0054835953
-0.4260000 0.0055734796
-0.4250000 0.0056646346
-0.4240000 0.0057570705
-0.4230000 0.0058508005
-0.4220000 0.0059458405
-0.4210000 0.0060422091
-0.4200000 0.006139928199999999
-0.4190000 0.006239021599999999
-0.4180000 0.006339517100000001
-0.4170000 0.006441443799999999
-0.4160000 0.0065448337
-0.4150000 0.006649721
-0.4140000 0.006756142099999999
-0.4130000 0.0068641333
-0.4120000 0.0069737325000000005
-0.4110000 0.0070849783
-0.4100000 0.0071979099
-0.4090000 0.0073125651000000005
-0.4080000 0.0074289819
-0.4070000 0.0075471966
-0.4060000 0.0076672441
-0.4050000 0.0077891578
-0.4040000 0.0079129684
-0.4030000 0.008038705
-0.4020000 0.0081663937
-0.4010000 0.0082960578
-0.4000000 0.008427717000000001
-0.3990000 0.0085613887
-0.3980000 0.008697086699999999
-0.3970000 0.0088348213
-0.3960000 0.0089746012
-0.3950000 0.0091164307
-0.3940000 0.0092603128
-0.3930000 0.009406246
-0.3920000 0.0095542287
-0.3910000 0.009704256100000001
-0.3900000 0.0098563229
-0.3890000 0.010010422
-0.3880000 0.010166545
-0.3870000 0.010324686
-0.3860000 0.010484838
-0.3850000 0.010646995
-0.3840000 0.010811153
-0.3830000 0.010977311
-0.3820000 0.011145470000000001
-0.3810000 0.011315634
-0.3800000 0.011487812
-0.3790000 0.011662017
-0.3780000 0.011838265
-0.3770000 0.012016579
-0.3760000 0.012196986
-0.3750000 0.012379517999999999
-0.3740000 0.012564212000000002
-0.3730000 0.01275111
-0.3720000 0.012940259
-0.3710000 0.013131709000000002
-0.3700000 0.013325515999999999
-0.3690000 0.013521739
-0.3680000 0.013720438000000001
-0.3670000 0.013921676000000001
-0.3660000 0.014125519
-0.3650000 0.014332031000000002
-0.3640000 0.014541278999999999
-0.3630000 0.014753328
-0.3620000 0.014968241
-0.3610000 0.01518608
-0.3600000 0.015406906000000001
-0.3590000 0.015630774
-0.3580000 0.015857737
-0.3570000 0.016087847000000002
-0.3560000 0.016321147
-0.3550000 0.016557683
-0.3540000 0.016797491
-0.3530000 0.017040607
-0.3520000 0.017287063
-0.3510000 0.017536886
-0.3500000 0.017790102000000002
-0.3490000 0.018046735
-0.3480000 0.018306806
-0.3470000 0.018570332999999998
-0.3460000 0.018837336
-0.3450000 0.019107832
-0.3440000 0.019381836
-0.3430000 0.019659364
-0.3420000 0.019940434
-0.3410000 0.020225061000000003
-0.3400000 0.02051326
-0.3390000 0.020805046
-0.3380000 0.021100437
-0.3370000 0.021399447000000002
-0.3360000 0.021702092
-0.3350000 0.022008385000000002
-0.3340000 0.022318342
-0.3330000 0.022631977
-0.3320000 0.0229493
-0.3310000 0.023270324
-0.3300000 0.023595058999999998
-0.3290000 0.023923513
-0.3280000 0.024255695
-0.3270000 0.024591613000000002
-0.3260000 0.024931272
-0.3250000 0.025274679999999997
-0.3240000 0.025621845
-0.3230000 0.025972773
-0.3220000 0.026327472999999997
-0.3210000 0.026685959999999998
-0.3200000 0.027048244
-0.3190000 0.027414341000000002
-0.3180000 0.027784274
-0.3170000 0.028158067000000002
-0.3160000 0.02853575
-0.3150000 0.028917355999999998
-0.3140000 0.029302927
-0.3130000 0.029692504999999998
-0.3120000 0.03008614
-0.3110000 0.030483888
-0.3100000 0.030885808999999997
-0.3090000 0.031291967000000004
-0.3080000 0.03170243
-0.3070000 0.032117264
-0.3060000 0.032536543
-0.3050000 0.032960338
-0.3040000 0.033388723
-0.3030000 0.033821768
-0.3020000 0.034259539000000006
-0.3010000 0.034702104
-0.3000000 0.035149523
-0.2990000 0.035601851000000004
-0.2980000 0.036059139999999996
-0.2970000 0.036521434
-0.2960000 0.036988773999999995
-0.2950000 0.037461193
-0.2940000 0.037938717
-0.2930000 0.038421366000000005
-0.2920000 0.038909155
-0.2910000 0.039402096
-0.2900000 0.039900193
-0.2890000 0.040403451
-0.2880000 0.040911871
-0.2870000 0.041425452
-0.2860000 0.041944193000000005
-0.2850000 0.042468094000000005
-0.2840000 0.042997155
-0.2830000 0.043531378999999995
-0.2820000 0.044070768999999996
-0.2810000 0.044615337
-0.2800000 0.045165091
-0.2790000 0.045720045
-0.2780000 0.046280220999999996
-0.2770000 0.046845635999999996
-0.2760000 0.047416316
-0.2750000 0.047992286
-0.2740000 0.048573577
-0.2730000 0.049160217000000006
-0.2720000 0.049752236
-0.2710000 0.050349661999999996
-0.2700000 0.05095252399999999
-0.2690000 0.051560852
-0.2680000 0.052174670000000006
-0.2670000 0.052793993000000004
-0.2660000 0.053418847
-0.2650000 0.054049242
-0.2640000 0.054685195
-0.2630000 0.055326713
-0.2620000 0.05597380799999999
-0.2610000 0.056626485
-0.2600000 0.057284744
-0.2590000 0.05794859
-0.2580000 0.058618025000000004
-0.2570000 0.059293053000000005
-0.2560000 0.059973681
-0.2550000 0.060659921
-0.2540000 0.061351777
-0.2530000 0.062049272999999995
-0.2520000 0.062752422
-0.2510000 0.063461252
-0.2500000 0.064175791
-0.2490000 0.06489607
-0.2480000 0.065622129
-0.2470000 0.06635400899999999
-0.2460000 0.06709175099999999
-0.2450000 0.0678354
-0.2440000 0.06858500399999999
-0.2430000 0.069340604
-0.2420000 0.070102245
-0.2410000 0.070869963
-0.2400000 0.071643793
-0.2390000 0.072423759
-0.2380000 0.073209882
-0.2370000 0.074002176
-0.2360000 0.074800645
-0.2350000 0.075605279
-0.2340000 0.076416059
-0.2330000 0.077232963
-0.2320000 0.078055955
-0.2310000 0.078884989
-0.2300000 0.079720013
-0.2290000 0.080560963
-0.2280000 0.081407774
-0.2270000 0.08226038199999999
-0.2260000 0.083118712
-0.2250000 0.083982688
-0.2240000 0.084852241
-0.2230000 0.08572730599999999
-0.2220000 0.08660781299999999
-0.2210000 0.087493705
-0.2200000 0.088384928
-0.2190000 0.089281442
-0.2180000 0.090183207
-0.2170000 0.09109019900000001
-0.2160000 0.092002394
-0.2150000 0.092919788
-0.2140000 0.09384237899999999
-0.2130000 0.094770174
-0.2120000 0.095703185
-0.2110000 0.096641434
-0.2100000 0.09758494
-0.2090000 0.098533719
-0.2080000 0.099487801
-0.2070000 0.10044721
-0.2060000 0.10141197
-0.2050000 0.10238208
-0.2040000 0.10335756000000001
-0.2030000 0.10433841999999999
-0.2020000 0.10532464
-0.2010000 0.10631621
-0.2000000 0.1073131
-0.1990000 0.10831528
-0.1980000 0.10932271
-0.1970000 0.11033531999999999
-0.1960000 0.11135307
-0.1950000 0.11237586999999999
-0.1940000 0.11340365
-0.1930000 0.11443631
-0.1920000 0.11547377
-0.1910000 0.11651592999999999
-0.1900000 0.11756268
-0.1890000 0.11861392
-0.1880000 0.11966955
-0.1870000 0.12072945
-0.1860000 0.12179351000000001
-0.1850000 0.12286163
-0.1840000 0.12393369
-0.1830000 0.12500959
-0.1820000 0.1260892
-0.1810000 0.12717244
-0.1800000 0.12825916
-0.1790000 0.12934928999999998
-0.1780000 0.13044269
-0.1770000 0.13153927
-0.1760000 0.13263889
-0.1750000 0.13374145
-0.1740000 0.13484684
-0.1730000 0.13595491999999998
-0.1720000 0.13706558
-0.1710000 0.1381787
-0.1700000 0.13929415
-0.1690000 0.14041179
-0.1680000 0.1415315
-0.1670000 0.14265312
-0.1660000 0.14377654
-0.1650000 0.14490162
-0.1640000 0.1460282
-0.1630000 0.14715615999999998
-0.1620000 0.14828535
-0.1610000 0.14941564000000002
-0.1600000 0.15054689
-0.1590000 0.15167894999999998
-0.1580000 0.1528117
-0.1570000 0.15394499
-0.1560000 0.15507869000000002
-0.1550000 0.15621266
-0.1540000 0.15734675
-0.1530000 0.15848085
-0.1520000 0.15961479
-0.1510000 0.16074844000000002
-0.1500000 0.16188165000000002
-0.1490000 0.16301427000000002
-0.1480000 0.16414613
-0.1470000 0.16527706
-0.1460000 0.16640689
-0.1450000 0.16753543
-0.1440000 0.16866249
-0.1430000 0.16978788
-0.1420000 0.17091135999999998
-0.1410000 0.17203271
-0.1400000 0.17315169
-0.1390000 0.17426807
-0.1380000 0.17538157
-0.1370000 0.17649193999999999
-0.1360000 0.1775989
-0.1350000 0.17870216
-0.1340000 0.17980145
-0.1330000 0.18089645999999998
-0.1320000 0.1819869
-0.1310000 0.18307247
-0.1300000 0.18415286
-0.1290000 0.18522778
-0.1280000 0.18629692
-0.1270000 0.18736001
-0.1260000 0.18841673
-0.1250000 0.18946680999999999
-0.1240000 0.19050994999999998
-0.1230000 0.19154586999999998
-0.1220000 0.1925743
-0.1210000 0.19359494000000002
-0.1200000 0.19460755
-0.1190000 0.19561183
-0.1180000 0.19660753
-0.1170000 0.19759438
-0.1160000 0.19857210999999997
-0.1150000 0.19954044999999998
-0.1140000 0.20049910999999998
-0.1130000 0.20144782000000003
-0.1120000 0.20238629
-0.1110000 0.20331424
-0.1100000 0.20423133000000002
-0.1090000 0.20513728
-0.1080000 0.20603172
-0.1070000 0.20691433
-0.1060000 0.20778477
-0.1050000 0.20864268
-0.1040000 0.20948765
-0.1030000 0.21031930000000001
-0.1020000 0.21113722999999998
-0.1010000 0.21194100999999999
-0.1000000 0.21273020999999998
-9.8999999E-02 0.2135044
-9.7999997E-02 0.21426312
-9.7000003E-02 0.21500590000000003
-9.6000001E-02 0.21573228
-9.4999999E-02 0.21644179
-9.3999997E-02 0.21713392
-9.3000002E-02 0.2178082
-9.2000000E-02 0.21846415
-9.0999998E-02 0.21910127
-9.0000004E-02 0.21971907000000002
-8.9000002E-02 0.22031707000000003
-8.8000000E-02 0.22089477
-8.6999997E-02 0.22145167
-8.6000003E-02 0.22198729999999997
-8.5000001E-02 0.22250118000000002
-8.3999999E-02 0.2229928
-8.2999997E-02 0.22346169999999999
-8.2000002E-02 0.22390739
-8.1000000E-02 0.22432939
-7.9999998E-02 0.22472723
-7.9000004E-02 0.22510041
-7.8000002E-02 0.22544845
-7.7000000E-02 0.22577087
-7.5999998E-02 0.22606716999999998
-7.5000003E-02 0.22633686000000003
-7.4000001E-02 0.22657941999999998
-7.2999999E-02 0.22679434999999998
-7.1999997E-02 0.22698114999999996
-7.1000002E-02 0.22713925999999998
-7.0000000E-02 0.22726818000000001
-6.8999998E-02 0.22736734
-6.8000004E-02 0.22743620999999997
-6.7000002E-02 0.22747421
-6.6000000E-02 0.22748075
-6.4999998E-02 0.22745527999999998
-6.4000003E-02 0.22739719
-6.3000001E-02 0.22730588
-6.1999999E-02 0.22718073
-6.1000001E-02 0.22702112
-5.9999999E-02 0.22682643
-5.9000000E-02 0.22659602
-5.7999998E-02 0.22632927
-5.7000000E-02 0.22602552
-5.6000002E-02 0.22568408999999998
-5.5000000E-02 0.22530437
-5.4000001E-02 0.22488566999999998
-5.2999999E-02 0.22442731999999999
-5.2000001E-02 0.22392864
-5.0999999E-02 0.22338899
-5.0000001E-02 0.22280766000000002
-4.8999999E-02 0.22218400000000002
-4.8000000E-02 0.22151731
-4.6999998E-02 0.22080692000000002
-4.6000000E-02 0.22005213
-4.5000002E-02 0.21925225999999998
-4.4000000E-02 0.21840662000000002
-4.3000001E-02 0.21751451
-4.1999999E-02 0.21657525000000002
-4.1000001E-02 0.21558811000000003
-3.9999999E-02 0.21455240999999997
-3.9000001E-02 0.21346745000000003
-3.7999999E-02 0.21233249
-3.7000000E-02 0.21114685000000002
-3.5999998E-02 0.20990979
-3.5000000E-02 0.20862061
-3.4000002E-02 0.20727854999999998
-3.3000000E-02 0.20588288999999999
-3.2000002E-02 0.20443292000000002
-3.0999999E-02 0.20292785
-2.9999999E-02 0.20136695999999998
-2.8999999E-02 0.19974948
-2.8000001E-02 0.19807466
-2.7000001E-02 0.19634175
-2.6000001E-02 0.19454994
-2.5000000E-02 0.19269848
-2.4000000E-02 0.19078654
-2.3000000E-02 0.18881335
-2.2000000E-02 0.18677807
-2.1000000E-02 0.18467989
-2.0000000E-02 0.18251799
-1.8999999E-02 0.18029151
-1.7999999E-02 0.1779996
-1.7000001E-02 0.17564137999999999
-1.6000001E-02 0.17321599
-1.5000000E-02 0.17072252
-1.4000000E-02 0.16816008
-1.3000000E-02 0.16552776
-1.2000000E-02 0.16282462
-1.1000000E-02 0.16004973
-9.9999998E-03 0.15720215
-8.9999996E-03 0.15428092999999998
-8.0000004E-03 0.15128512
-7.0000002E-03 0.14821376
-6.0000001E-03 0.14506587999999998
-4.9999999E-03 0.14184052
-4.0000002E-03 0.13853672
-3.0000000E-03 0.13515352
-2.0000001E-03 0.13168996
-1.0000000E-03 0.12814507
0.0000000E+00 0.12451792
1.0000000E-03 0.12080757
2.0000001E-03 0.11701307999999999
3.0000000E-03 0.11313353
4.0000002E-03 0.109168
4.9999999E-03 0.10511559999999999
6.0000001E-03 0.10097540999999999
7.0000002E-03 0.096746575
8.0000004E-03 0.092428195
8.9999996E-03 0.088019401
9.9999998E-03 0.08351932599999999
1.1000000E-02 0.078927109
1.2000000E-02 0.074241881
1.3000000E-02 0.069462782
1.4000000E-02 0.06458894899999999
1.5000000E-02 0.059619517
1.6000001E-02 0.054553611
1.7000001E-02 0.049390359
1.7999999E-02 0.044128863
1.8999999E-02 0.038768229
2.0000000E-02 0.033307540999999996
2.1000000E-02 0.027745877999999998
2.2000000E-02 0.022082300000000003
2.3000000E-02 0.016315859
2.4000000E-02 0.010445589
2.5000000E-02 0.0044705073
2.6000001E-02 -0.0016103775000000002
2.7000001E-02 -0.0077980738
2.8000001E-02 -0.014093603
2.8999999E-02 -0.020497997
2.9999999E-02 -0.027012295000000002
3.0999999E-02 -0.033637547
3.2000002E-02 -0.040374807
3.3000000E-02 -0.047225135
3.4000002E-02 -0.054189592
3.5000000E-02 -0.06126924400000001
3.5999998E-02 -0.068465155
3.7000000E-02 -0.075778388
3.7999999E-02 -0.083209999
3.9000001E-02 -0.090761046
3.9999999E-02 -0.09843257700000001
4.1000001E-02 -0.10622564000000001
4.1999999E-02 -0.11414127999999998
4.3000001E-02 -0.12218051
4.4000000E-02 -0.13034436
4.5000002E-02 -0.13863383
4.6000000E-02 -0.14704993
4.6999998E-02 -0.15559365
4.8000000E-02 -0.16426599
4.8999999E-02 -0.17306791
5.0000001E-02 -0.18200037
5.0999999E-02 -0.19106434
5.2000001E-02 -0.20026077999999997
5.2999999E-02 -0.20959063
5.4000001E-02 -0.21905482
5.5000000E-02 -0.22865430999999997
5.6000002E-02 -0.23839001
5.7000000E-02 -0.24826283999999998
5.7999998E-02 -0.25827375
5.9000000E-02 -0.26842365
5.9999999E-02 -0.27871344
6.1000001E-02 -0.28914406000000004
6.1999999E-02 -0.29971641
6.3000001E-02 -0.31043142
6.4000003E-02 -0.32128998999999997
6.4999998E-02 -0.33229303
6.6000000E-02 -0.34344145
6.7000002E-02 -0.35473615999999997
6.8000004E-02 -0.36617806
6.8999998E-02 -0.37776807
7.0000000E-02 -0.38950709
7.1000002E-02 -0.40139601999999996
7.1999997E-02 -0.41343578999999997
7.2999999E-02 -0.42562732
7.4000001E-02 -0.43797148
7.5000003E-02 -0.45046923
7.5999998E-02 -0.46312137999999997
7.7000000E-02 -0.47592893000000003
7.8000002E-02 -0.48889271
7.9000004E-02 -0.50201365
7.9999998E-02 -0.51529263
8.1000000E-02 -0.52873055
8.2000002E-02 -0.5423282700000001
8.2999997E-02 -0.5560866999999999
8.3999999E-02 -0.57000672
8.5000001E-02 -0.5840892
8.6000003E-02 -0.59833503
8.6999997E-02 -0.61274501
8.8000000E-02 -0.62732003
8.9000002E-02 -0.64206091
9.0000004E-02 -0.65696849
9.0999998E-02 -0.67204358
9.2000000E-02 -0.68728696
9.3000002E-02 -0.70269941
9.3999997E-02 -0.71828174
9.4999999E-02 -0.73403469
9.6000001E-02 -0.74995901
9.7000003E-02 -0.76605543
9.7999997E-02 -0.7823246500000001
9.8999999E-02 -0.7987674300000001
0.1000000 -0.81538437
0.1010000 -0.83217612
0.1020000 -0.84914332
0.1030000 -0.86628664
0.1040000 -0.88360673
0.1050000 -0.90110404
0.1060000 -0.91877924
0.1070000 -0.93663288
0.1080000 -0.95466552
0.1090000 -0.9728777200000001
0.1100000 -0.9912699500000001
0.1110000 -1.0098427
0.1120000 -1.0285964
0.1130000 -1.0475317
0.1140000 -1.066649
0.1150000 -1.0859486
0.1160000 -1.1054311
0.1170000 -1.1250969
0.1180000 -1.1449466
0.1190000 -1.1649803
0.1200000 -1.1851988
0.1210000 -1.2056022
0.1220000 -1.226191
0.1230000 -1.2469658
0.1240000 -1.2679266999999999
0.1250000 -1.2890742
0.1260000 -1.3104087
0.1270000 -1.3319305
0.1280000 -1.35364
0.1290000 -1.3755375
0.1300000 -1.3976233
0.1310000 -1.4198978
0.1320000 -1.4423610999999998
0.1330000 -1.4650135
0.1340000 -1.4878554
0.1350000 -1.5108868
0.1360000 -1.5341082000000001
0.1370000 -1.5575194
0.1380000 -1.5811207
0.1390000 -1.6049124000000001
0.1400000 -1.6288945
0.1410000 -1.653067
0.1420000 -1.67743
0.1430000 -1.7019836
0.1440000 -1.7267277
0.1450000 -1.7516624
0.1460000 -1.7767875999999998
0.1470000 -1.8021032
0.1480000 -1.8276092000000002
0.1490000 -1.8533055
0.1500000 -1.8791918
0.1510000 -1.9052680999999998
0.1520000 -1.9315341
0.1530000 -1.9579899
0.1540000 -1.984635
0.1550000 -2.0114692
0.1560000 -2.0384922999999997
0.1570000 -2.065704
0.1580000 -2.0931039
0.1590000 -2.1206917
0.1600000 -2.1484671
0.1610000 -2.1764297
0.1620000 -2.2045789
0.1630000 -2.2329144
0.1640000 -2.2614358
0.1650000 -2.2901426999999996
0.1660000 -2.3190344
0.1670000 -2.3481104999999998
0.1680000 -2.3773703999999998
0.1690000 -2.4068136
0.1700000 -2.4364395
0.1710000 -2.4662476
0.1720000 -2.4962371
0.1730000 -2.5264075
0.1740000 -2.556758
0.1750000 -2.5872879
0.1760000 -2.6179964
0.1770000 -2.6488829
0.1780000 -2.6799466
0.1790000 -2.7111867000000003
0.1800000 -2.7426023
0.1810000 -2.7741926
0.1820000 -2.8059566
0.1830000 -2.8378936
0.1840000 -2.8700024
0.1850000 -2.9022822
0.1860000 -2.9347320999999997
0.1870000 -2.9673509
0.1880000 -3.0001378
0.1890000 -3.0330915
0.1900000 -3.066211
0.1910000 -3.099495
0.1920000 -3.1329423000000003
0.1930000 -3.1665519000000004
0.1940000 -3.2003228000000004
0.1950000 -3.2342531
0.1960000 -3.2683421
0.1970000 -3.3025883
0.1980000 -3.3369903
0.1990000 -3.3715464
0.2000000 -3.4062557
0.2010000 -3.4411162
0.2020000 -3.4761268999999997
0.2030000 -3.5112862000000002
0.2040000 -3.5465926000000003
0.2050000 -3.5820443
0.2060000 -3.6176398
0.2070000 -3.6533777000000005
0.2080000 -3.6892563000000003
0.2090000 -3.7252739
0.2100000 -3.7614285999999995
0.2110000 -3.7977189
0.2120000 -3.8341429000000002
0.2130000 -3.8706987999999996
0.2140000 -3.9073847
0.2150000 -3.9441987999999997
0.2160000 -3.9811391
0.2170000 -4.0182039000000005
0.2180000 -4.0553913
0.2190000 -4.092698899999999
0.2200000 -4.130125
0.2210000 -4.1676678
0.2220000 -4.205324500000001
0.2230000 -4.2430937
0.2240000 -4.2809729
0.2250000 -4.318960000000001
0.2260000 -4.357052599999999
0.2270000 -4.3952487
0.2280000 -4.4335462
0.2290000 -4.4719428
0.2300000 -4.5104362
0.2310000 -4.5490239
0.2320000 -4.5877036
0.2330000 -4.626473
0.2340000 -4.6653301
0.2350000 -4.7042720000000005
0.2360000 -4.7432963
0.2370000 -4.7824007
0.2380000 -4.8215825
0.2390000 -4.8608392
0.2400000 -4.9001683
0.2410000 -4.9395669
0.2420000 -4.9790327
0.2430000 -5.018562800000001
0.2440000 -5.0581548
0.2450000 -5.0978057
0.2460000 -5.1375128
0.2470000 -5.1772736
0.2480000 -5.217085
0.2490000 -5.2569441
0.2500000 -5.2968483
0.2510000 -5.3367943
0.2520000 -5.3767793
0.2530000 -5.4168001
0.2540000 -5.456854
0.2550000 -5.4969377999999995
0.2560000 -5.5370484
0.2570000 -5.5771828
0.2580000 -5.617337699999999
0.2590000 -5.6575101000000005
0.2600000 -5.697696700000001
0.2610000 -5.737894000000001
0.2620000 -5.778099200000001
0.2630000 -5.8183093
0.2640000 -5.8585204
0.2650000 -5.8987297000000005
0.2660000 -5.9389338
0.2670000 -5.9791289
0.2680000 -6.0193121000000005
0.2690000 -6.0594801
0.2700000 -6.0996293999999995
0.2710000 -6.1397564000000004
0.2720000 -6.179858
0.2730000 -6.219930199999999
0.2740000 -6.2599696
0.2750000 -6.2999733
0.2760000 -6.3399367
0.2770000 -6.3798569
0.2780000 -6.4197302
0.2790000 -6.4595528
0.2800000 -6.499320999999999
0.2810000 -6.539031100000001
0.2820000 -6.5786793999999995
0.2830000 -6.6182613
0.2840000 -6.657774
0.2850000 -6.6972136
0.2860000 -6.7365758
0.2870000 -6.775856800000001
0.2880000 -6.8150528
0.2890000 -6.8541593999999995
0.2900000 -6.893173599999999
0.2910000 -6.932091
0.2920000 -6.9709069999999995
0.2930000 -7.009618700000001
0.2940000 -7.0482217
0.2950000 -7.086712100000001
0.2960000 -7.1250856
0.2970000 -7.163339100000001
0.2980000 -7.2014675
0.2990000 -7.2394677000000005
0.3000000 -7.2773352
0.3010000 -7.315065699999999
0.3020000 -7.352656100000001
0.3030000 -7.3901013
0.3040000 -7.4273981000000004
0.3050000 -7.4645422
0.3060000 -7.501529199999999
0.3070000 -7.538354399999999
0.3080000 -7.5750150000000005
0.3090000 -7.6115057
0.3100000 -7.647822799999999
0.3110000 -7.6839618
0.3120000 -7.719918300000001
0.3130000 -7.755688600000001
0.3140000 -7.7912681
0.3150000 -7.8266524
0.3160000 -7.861837
0.3170000 -7.8968182
0.3180000 -7.9315908
0.3190000 -7.9661511
0.3200000 -8.0004953
0.3210000 -8.0346182
0.3220000 -8.0685161
0.3230000 -8.1021838
0.3240000 -8.1356175
0.3250000 -8.1688136
0.3260000 -8.2017668
0.3270000 -8.234473300000001
0.3280000 -8.266928799999999
0.3290000 -8.299128699999999
0.3300000 -8.3310686
0.3310000 -8.362744
0.3320000 -8.3941512
0.3330000 -8.4252857
0.3340000 -8.456143
0.3350000 -8.486718699999999
0.3360000 -8.517009
0.3370000 -8.5470088
0.3380000 -8.5767142
0.3390000 -8.6061209
0.3400000 -8.6352244
0.3410000 -8.664020899999999
0.3420000 -8.6925052
0.3430000 -8.7206729
0.3440000 -8.7485202
0.3450000 -8.7760426
0.3460000 -8.8032357
0.3470000 -8.8300951
0.3480000 -8.856616200000001
0.3490000 -8.8827953
0.3500000 -8.9086279
0.3510000 -8.934109699999999
0.3520000 -8.959235999999999
0.3530000 -8.9840025
0.3540000 -9.0084054
0.3550000 -9.0324409
0.3560000 -9.056104
0.3570000 -9.0793908
0.3580000 -9.1022976
0.3590000 -9.1248199
0.3600000 -9.146953400000001
0.3610000 -9.1686942
0.3620000 -9.1900386
0.3630000 -9.2109822
0.3640000 -9.231520399999999
0.3650000 -9.2516497
0.3660000 -9.2713661
0.3670000 -9.2906654
0.3680000 -9.3095437
0.3690000 -9.327996500000001
0.3700000 -9.3460202
0.3710000 -9.363610999999999
0.3720000 -9.3807645
0.3730000 -9.3974777
0.3740000 -9.4137453
0.3750000 -9.4295643
0.3760000 -9.4449304
0.3770000 -9.4598405
0.3780000 -9.4742902
0.3790000 -9.4882756
0.3800000 -9.5017932
0.3810000 -9.514839199999999
0.3820000 -9.527409800000001
0.3830000 -9.5395014
0.3840000 -9.5511101
0.3850000 -9.5622331
0.3860000 -9.572865799999999
0.3870000 -9.5830053
0.3880000 -9.5926486
0.3890000 -9.601791899999998
0.3900000 -9.6104316
0.3910000 -9.618564000000001
0.3920000 -9.626185900000001
0.3930000 -9.6332945
0.3940000 -9.639886
0.3950000 -9.6459575
0.3960000 -9.6515059
0.3970000 -9.6565276
0.3980000 -9.6610196
0.3990000 -9.6649788
0.4000000 -9.6684016
0.4010000 -9.6712857
0.4020000 -9.6736275
0.4030000 -9.6754238
0.4040000 -9.6766718
0.4050000 -9.6773684
0.4060000 -9.6775107
0.4070000 -9.6770957
0.4080000 -9.6761204
0.4090000 -9.6745819
0.4100000 -9.6724778
0.4110000 -9.6698053
0.4120000 -9.6665621
0.4130000 -9.662744400000001
0.4140000 -9.6583508
0.4150000 -9.6533783
0.4160000 -9.6478246
0.4170000 -9.6416876
0.4180000 -9.6349642
0.4190000 -9.6276522
0.4200000 -9.619750100000001
0.4210000 -9.611255700000001
0.4220000 -9.602165999999999
0.4230000 -9.5924795
0.4240000 -9.5821947
0.4250000 -9.5713094
0.4260000 -9.5598213
0.4270000 -9.547729
0.4280000 -9.535030299999999
0.4290000 -9.5217235
0.4300000 -9.5078073
0.4310000 -9.4932795
0.4320000 -9.4781391
0.4330000 -9.4623841
0.4340000 -9.446013
0.4350000 -9.429024199999999
0.4360000 -9.411416899999999
0.4370000 -9.3931891
0.4380000 -9.3743399
0.4390000 -9.3548678
0.4400000 -9.334772099999999
0.4410000 -9.3140513
0.4420000 -9.292703900000001
0.4430000 -9.2707291
0.4440000 -9.2481263
0.4450000 -9.224894599999999
0.4460000 -9.2010327
0.4470000 -9.1765396
0.4480000 -9.1514148
0.4490000 -9.1256574
0.4500000 -9.0992667
0.4510000 -9.0722427
0.4520000 -9.0445846
0.4530000 -9.0162925
0.4540000 -8.9873657
0.4550000 -8.9578032
0.4560000 -8.927606
0.4570000 -8.8967733
0.4580000 -8.865305
0.4590000 -8.8332012
0.4600000 -8.8004619
0.4610000 -8.767087
0.4620000 -8.7330773
0.4630000 -8.6984329
0.4640000 -8.6631536
0.4650000 -8.6272404
0.4660000 -8.590693
0.4670000 -8.5535124
0.4680000 -8.5156992
0.4690000 -8.4772535
0.4700000 -8.438175900000001
0.4710000 -8.398468000000001
0.4720000 -8.3581299
0.4730000 -8.3171628
0.4740000 -8.2755677
0.4750000 -8.2333453
0.4760000 -8.1904963
0.4770000 -8.1470229
0.4780000 -8.1029259
0.4790000 -8.0582067
0.4800000 -8.0128662
0.4810000 -7.9669066
0.4820000 -7.9203293
0.4830000 -7.8731358
0.4840000 -7.825328400000001
0.4850000 -7.7769086000000005
0.4860000 -7.7278785
0.4870000 -7.6782398
0.4880000 -7.6279946
0.4890000 -7.577144399999999
0.4900000 -7.5256921000000006
0.4910000 -7.473640099999999
0.4920000 -7.4209906000000005
0.4930000 -7.3677458
0.4940000 -7.313907899999999
0.4950000 -7.2594792
0.4960000 -7.2044626
0.4970000 -7.148860399999999
0.4980000 -7.0926756
0.4990000 -7.0359103
0.5000000 -6.9785669
0.5010000 -6.920649099999999
0.5020000 -6.8621590999999995
0.5030000 -6.803099799999999
0.5040000 -6.743474300000001
0.5050000 -6.683285499999999
0.5060000 -6.6225357
0.5070000 -6.5612294
0.5080000 -6.4993687
0.5090000 -6.4369574
0.5100000 -6.3739985
0.5110000 -6.310495700000001
0.5120000 -6.2464524
0.5130000 -6.1818723
0.5140000 -6.1167587
0.5150000 -6.0511157
0.5160000 -5.9849471
0.5170000 -5.9182566
0.5180000 -5.8510482
0.5190000 -5.7833262
0.5200000 -5.7150945
0.5210000 -5.6463573
0.5220000 -5.5771187
0.5230000 -5.507383099999999
0.5240000 -5.4371551
0.5250000 -5.366439
0.5260000 -5.2952394
0.5270000 -5.2235603
0.5280000 -5.151407
0.5290000 -5.078784
0.5300000 -5.0056956999999995
0.5310000 -4.9321473
0.5320000 -4.8581436
0.5330000 -4.7836896
0.5340000 -4.7087900000000005
0.5350000 -4.6334498
0.5360000 -4.5576744
0.5370000 -4.4814687
0.5380000 -4.404838
0.5390000 -4.3277878
0.5400000 -4.250323
0.5410000 -4.1724496
0.5420000 -4.0941723
0.5430000 -4.0154971
0.5440000 -3.9364293000000004
0.5450000 -3.8569748
0.5460000 -3.7771389
0.5470000 -3.6969274000000003
0.5480000 -3.6163464
0.5490000 -3.5354014000000005
0.5500000 -3.4540985
0.5510000 -3.3724434999999997
0.5520000 -3.2904427
0.5530000 -3.2081019000000004
0.5540000 -3.1254269
0.5550000 -3.0424243
0.5560000 -2.9591
0.5570000 -2.8754603
0.5580000 -2.7915115
0.5590000 -2.7072597
0.5600000 -2.6227117
0.5610000 -2.5378734
0.5620000 -2.4527514
0.5630000 -2.3673523
0.5640000 -2.2816826
0.5650000 -2.1957487
0.5660000 -2.1095574
0.5670000 -2.0231152
0.5680000 -1.9364288
0.5690000 -1.8495050999999998
0.5700000 -1.7623507999999999
0.5710000 -1.6749728
0.5720000 -1.587378
0.5730000 -1.4995734
0.5740000 -1.411566
0.5750000 -1.3233626
0.5760000 -1.2349706
0.5770000 -1.146397
0.5780000 -1.0576488
0.5790000 -0.96873334
0.5800000 -0.87965773
0.5810000 -0.7904293
0.5820000 -0.70105521
0.5830000 -0.61154277
0.5840000 -0.52189929
0.5850000 -0.43213204
0.5860000 -0.3422484
0.5870000 -0.25225573
0.5880000 -0.16216141
0.5890000 -0.071972865
0.5900000 0.018302453
0.5910000 0.10865708
0.5920000 0.19908351999999999
0.5930000 0.28957427
0.5940000 0.38012175000000004
0.5950000 0.47071841999999997
0.5960000 0.56135659
0.5970000 0.65202871
0.5980000 0.74272705
0.5990000 0.83344402
0.6000000 0.9241717899999999
0.6010000 1.0149027
0.6020000 1.105629
0.6030000 1.1963428999999999
0.6040000 1.2870366
0.6050000 1.3777021999999999
0.6060000 1.4683319
0.6070000 1.5589179
0.6080000 1.6494524
0.6090000 1.7399274
0.6100000 1.830335
0.6110000 1.9206675
0.6120000 2.0109169
0.6130000 2.1010753
0.6140000 2.1911347
0.6150000 2.2810875
0.6160000 2.3709256
0.6170000 2.4606412
0.6180000 2.5502264
0.6190000 2.6396732999999997
0.6200000 2.7289741
0.6210000 2.8181208
0.6220000 2.9071057000000002
0.6230000 2.9959209
0.6240000 3.0845586000000003
0.6250000 3.1730108
0.6260000 3.26127
0.6270000 3.349328
0.6280000 3.4371771000000004
0.6290000 3.5248093000000003
0.6300000 3.6122169000000004
0.6310000 3.6993921
0.6320000 3.7863268999999997
0.6330000 3.8730136999999996
0.6340000 3.9594445
0.6350000 4.0456116
0.6360000 4.1315071
0.6370000 4.2171229
0.6380000 4.3024514
0.6390000 4.3874849000000005
0.6400000 4.4722155
0.6410000 4.5566354
0.6420000 4.6407372
0.6430000 4.724513
0.6440000 4.807955
0.6450000 4.8910554
0.6460000 4.9738068
0.6470000 5.0562017
0.6480000 5.1382322
0.6490000 5.2198909
0.6500000 5.3011704
0.6510000 5.3820632
0.6520000 5.4625615000000005
0.6530000 5.5426583
0.6540000 5.622346
0.6550000 5.7016175
0.6560000 5.7804652
0.6570000 5.8588818
0.6580000 5.9368603
0.6590000 6.0143933
0.6600000 6.091474
0.6610000 6.168095
0.6620000 6.2442493
0.6630000 6.3199297
0.6640000 6.395129099999999
0.6650000 6.4698406
0.6660000 6.5440573
0.6670000 6.6177726
0.6680000 6.6909797
0.6690000 6.7636713
0.6700000 6.8358406
0.6710000 6.9074817
0.6720000 6.9785871
0.6730000 7.04915
0.6740000 7.1191645999999995
0.6750000 7.1886241
0.6760000 7.2575218999999995
0.6770000 7.3258512
0.6780000 7.393606
0.6790000 7.460779700000001
0.6800000 7.527366300000001
0.6810000 7.593359800000001
0.6820000 7.6587534999999995
0.6830000 7.7235408
0.6840000 7.7877164
0.6850000 7.8512736
0.6860000 7.914206399999999
0.6870000 7.9765089
0.6880000 8.038175899999999
0.6890000 8.0992006
0.6900000 8.1595778
0.6910000 8.219301699999999
0.6920000 8.278366199999999
0.6930000 8.3367661
0.6940000 8.3944961
0.6950000 8.4515505
0.6960000 8.5079238
0.6970000 8.5636109
0.6980000 8.6186059
0.6990000 8.672904200000001
0.7000000 8.7265007
0.7010000 8.7793902
0.7020000 8.8315681
0.7030000 8.883029200000001
0.7040000 8.9337684
0.7050000 8.9837819
0.7060000 9.0330645
0.7070000 9.081611
0.7080000 9.129417700000001
0.7090000 9.17648
0.7100000 9.2227936
0.7110000 9.2683539
0.7120000 9.3131572
0.7130000 9.357199099999999
0.7140000 9.400475
0.7150000 9.4429813
0.7160000 9.4847143
0.7170000 9.5256694
0.7180000 9.5658429
0.7190000 9.605231100000001
0.7200000 9.6438311
0.7210000 9.681638300000001
0.7220000 9.7186491
0.7230000 9.7548604
0.7240000 9.7902693
0.7250000 9.824872
0.7260000 9.858664899999999
0.7270000 9.8916456
0.7280000 9.9238105
0.7290000 9.955156599999999
0.7300000 9.9856816
0.7310000 10.01538
0.7320000 10.044260000000001
0.7330000 10.072299999999998
0.7340000 10.09952
0.7350000 10.1259
0.7360000 10.151440000000001
0.7370000 10.17614
0.7380000 10.200009999999999
0.7390000 10.22303
0.7400000 10.24521
0.7410000 10.26654
0.7420000 10.28703
0.7430000 10.30667
0.7440000 10.32546
0.7450000 10.34339
0.7460000 10.36047
0.7470000 10.3767
0.7480000 10.39208
0.7490000 10.40659
0.7500000 10.420250000000001
0.7510000 10.43306
0.7520000 10.445
0.7530000 10.45609
0.7540000 10.46631
0.7550000 10.47568
0.7560000 10.48418
0.7570000 10.49182
0.7580000 10.4986
0.7590000 10.504520000000001
0.7600000 10.50958
0.7610000 10.513770000000001
0.7620000 10.5171
0.7630000 10.51957
0.7640000 10.52118
0.7650000 10.52193
0.7660000 10.52181
0.7670000 10.52084
0.7680000 10.51901
0.7690000 10.51632
0.7700000 10.51277
0.7710000 10.50836
0.7720000 10.5031
0.7730000 10.49699
0.7740000 10.49002
0.7750000 10.4822
0.7760000 10.47353
0.7770000 10.46401
0.7780000 10.45365
0.7790000 10.44244
0.7800000 10.430390000000001
0.7810000 10.4175
0.7820000 10.40378
0.7830000 10.38921
0.7840000 10.37382
0.7850000 10.35759
0.7860000 10.340530000000001
0.7870000 10.32265
0.7880000 10.30395
0.7890000 10.28443
0.7900000 10.26409
0.7910000 10.24293
0.7920000 10.22097
0.7930000 10.1982
0.7940000 10.174619999999999
0.7950000 10.15025
0.7960000 10.12508
0.7970000 10.09911
0.7980000 10.07236
0.7990000 10.04482
0.8000000 10.016490000000001
0.8010000 9.9873967
0.8020000 9.9575259
0.8030000 9.9268869
0.8040000 9.895484100000001
0.8050000 9.8633222
0.8060000 9.8304056
0.8070000 9.796738600000001
0.8080000 9.7623274
0.8090000 9.7271755
0.8100000 9.6912891
0.8110000 9.6546724
0.8120000 9.6173309
0.8130000 9.5792696
0.8140000 9.5404938
0.8150000 9.5010087
0.8160000 9.4608203
0.8170000 9.4199337
0.8180000 9.3783543
0.8190000 9.336087899999999
0.8200000 9.2931405
0.8210000 9.2495181
0.8220000 9.2052259
0.8230000 9.160270500000001
0.8240000 9.1146588
0.8250000 9.068395899999999
0.8260000 9.0214886
0.8270000 8.973943400000001
0.8280000 8.9257672
0.8290000 8.8769674
0.8300000 8.82755
0.8310000 8.7775223
0.8320000 8.7268919
0.8330000 8.6756662
0.8340000 8.6238526
0.8350000 8.5714579
0.8360000 8.5184902
0.8370000 8.464957
0.8380000 8.4108666
0.8390000 8.3562262
0.8400000 8.301043499999999
0.8410000 8.2453273
0.8420000 8.1890851
0.8430000 8.1323251
0.8440000 8.0750547
0.8450000 8.0172829
0.8460000 7.9590179
0.8470000 7.9002671
0.8480000 7.8410402
0.8490000 7.781344699999999
0.8500000 7.7211894
0.8510000 7.6605827
0.8520000 7.5995333
0.8530000 7.5380504
0.8540000 7.476142800000001
0.8550000 7.4138194
0.8560000 7.3510884999999995
0.8570000 7.2879598
0.8580000 7.2244428
0.8590000 7.1605459
0.8600000 7.096279399999999
0.8610000 7.0316516
0.8620000 6.9666727999999996
0.8630000 6.9013520999999995
0.8640000 6.8356991
0.8650000 6.769723399999999
0.8660000 6.7034348999999995
0.8670000 6.6368423
0.8680000 6.5699562
0.8690000 6.5027863
0.8700000 6.4353421
0.8710000 6.3676341999999995
0.8720000 6.2996715
0.8730000 6.2314644
0.8740000 6.163023
0.8750000 6.0943577
0.8760000 6.0254782
0.8770000 5.9563953000000005
0.8780000 5.8871191000000005
0.8790000 5.8176603
0.8800000 5.7480294
0.8810000 5.6782369
0.8820000 5.6082934
0.8830000 5.5382095
0.8840000 5.4679964
0.8850000 5.3976648
0.8860000 5.3272255
0.8870000 5.256689300000001
0.8880000 5.1860675
0.8890000 5.1153716000000005
0.8900000 5.0446123
0.8910000 4.9738009
0.8920000 4.9029488
0.8930000 4.832067
0.8940000 4.7611665
0.8950000 4.6902586
0.8960000 4.6193548
0.8970000 4.5484662
0.8980000 4.477604100000001
0.8990000 4.4067796
0.9000000 4.3360043
0.9010000 4.2652893999999995
0.9020000 4.1946463000000005
0.9030000 4.1240864
0.9040000 4.053621000000001
0.9050000 3.9832618
0.9060000 3.9130203000000003
0.9070000 3.8429078
0.9080000 3.7729356
0.9090000 3.7031155000000004
0.9100000 3.6334589
0.9110000 3.5639773999999997
0.9120000 3.4946825
0.9130000 3.4255858999999997
0.9140000 3.3566993000000003
0.9150000 3.2880343
0.9160000 3.219603
0.9170000 3.1514168000000002
0.9180000 3.0834874
0.9190000 3.0158266
0.9200000 2.9484462
0.9210000 2.8813579999999996
0.9220000 2.8145736
0.9230000 2.7481049
0.9240000 2.6819637
0.9250000 2.6161617
0.9260000 2.5507106000000004
0.9270000 2.4856221
0.9280000 2.4209077999999997
0.9290000 2.3565797
0.9300000 2.2926493
0.9310000 2.2291282
0.9320000 2.1660283
0.9330000 2.1033611
0.9340000 2.0411381
0.9350000 1.979371
0.9360000 1.9180712999999998
0.9370000 1.8572506
0.9380000 1.7969202
0.9390000 1.7370918999999998
0.9400000 1.6777769000000002
0.9410000 1.6189868
0.9420000 1.5607332
0.9430000 1.5030274
0.9440000 1.445881
0.9450000 1.3893053
0.9460000 1.3333117
0.9470000 1.2779115
0.9480000 1.2231159999999999
0.9490000 1.1689365
0.9500000 1.115384
0.9510000 1.0624699
0.9520000 1.0102051
0.9530000 0.95860064
0.9540000 0.9076674499999999
0.9550000 0.85741635
0.9560000 0.80785826
0.9570000 0.7590040600000001
0.9580000 0.7108645
0.9590000 0.66345031
0.9600000 0.6167721
0.9610000 0.57084048
0.9620000 0.52566594
0.9630000 0.48125907999999995
0.9640000 0.43763048000000004
0.9650000 0.39479062000000004
0.9660000 0.35274981
0.9670000 0.31151850999999997
0.9680000 0.27110691
0.9690000 0.23152528
0.9700000 0.19278377
0.9710000 0.15489248
0.9720000 0.11786147
0.9730000 0.081700622
0.9740000 0.046419847
0.9750000 0.012028943
0.9760000 -0.021462412
0.9770000 -0.054044643
0.9780000 -0.085708167
0.9790000 -0.11644359
0.9800000 -0.14624164
0.9810000 -0.17509307
0.9820000 -0.20298871999999998
0.9830000 -0.22991962999999999
0.9840000 -0.25587685
0.9850000 -0.28085152
0.9860000 -0.3048348
0.9870000 -0.32781805
0.9880000 -0.34979261
0.9890000 -0.37075004
0.9900000 -0.39068204
0.9910000 -0.40958035
0.9920000 -0.42743677999999996
0.9930000 -0.44424334
0.9940000 -0.45999205
0.9950000 -0.47467509
0.9960000 -0.48828465000000004
0.9970000 -0.50081308
0.9980000 -0.51225279
0.9990000 -0.5225963
1.000000 -0.53183623
1.001000 -0.53996523
1.002000 -0.5469762300000001
1.003000 -0.552862
1.004000 -0.55761561
1.005000 -0.56123021
1.006000 -0.56369905
1.007000 -0.56501548
1.008000 -0.56517296
1.009000 -0.5641650899999999
1.010000 -0.5619857500000001
1.011000 -0.55862875
1.012000 -0.55408808
1.013000 -0.54835798
1.014000 -0.54143285
1.015000 -0.53330711
1.016000 -0.52397549
1.017000 -0.5134327799999999
1.018000 -0.5016739
1.019000 -0.48869406000000004
1.020000 -0.4744885
1.021000 -0.45905262
1.022000 -0.44238198999999995
1.023000 -0.42447238
1.024000 -0.40531964000000004
1.025000 -0.38491976
1.026000 -0.36326889
1.027000 -0.34036329
1.028000 -0.3161994
1.029000 -0.29077381
1.030000 -0.26408324
1.031000 -0.23612450000000001
1.032000 -0.20689454000000002
1.033000 -0.17639056
1.034000 -0.14460987
1.035000 -0.11154994
1.036000 -0.077208393
1.037000 -0.041582991
1.038000 -0.0046716923
1.039000 0.033527403
1.040000 0.073016022
1.041000 0.11379577
1.042000 0.15586807
1.043000 0.19923422999999998
1.044000 0.24389536
1.045000 0.2898524
1.046000 0.33710618000000003
1.047000 0.38565728
1.048000 0.43550623000000005
1.049000 0.48665334000000005
1.050000 0.53909877
1.051000 0.59284251
1.052000 0.64788442
1.053000 0.70422413
1.054000 0.7618611200000001
1.055000 0.82079479
1.056000 0.88102426
1.057000 0.94254855
1.058000 1.0053665
1.059000 1.0694768000000001
1.060000 1.1348779
1.061000 1.2015681
1.062000 1.2695454
1.063000 1.3388079000000002
1.064000 1.4093532
1.065000 1.4811790999999999
1.066000 1.5542828
1.067000 1.6286615
1.068000 1.7043123
1.069000 1.7812319
1.070000 1.859417
1.071000 1.938864
1.072000 2.0195691
1.073000 2.1015281
1.074000 2.1847369
1.075000 2.2691913
1.076000 2.3548866000000004
1.077000 2.4418177
1.078000 2.5299799000000003
1.079000 2.6193678
1.080000 2.7099764
1.081000 2.8017998
1.082000 2.8948324000000003
1.083000 2.9890681
1.084000 3.0845010999999998
1.085000 3.1811249
1.086000 3.2789330999999997
1.087000 3.3779193
1.088000 3.4780767
1.089000 3.5793982
1.090000 3.6818773
1.091000 3.7855059000000004
1.092000 3.8902771000000005
1.093000 3.9961834
1.094000 4.1032169
1.095000 4.2113695
1.096000 4.3206334
1.097000 4.431
1.098000 4.5424606999999995
1.099000 4.6550069
1.100000 4.7686297
1.101000 4.8833199
1.102000 4.9990684
1.103000 5.1158655
1.104000 5.2337017
1.105000 5.3525668
1.106000 5.4724507
1.107000 5.5933435
1.108000 5.7152346
1.109000 5.8381133
1.110000 5.9619687
1.111000 6.0867898
1.112000 6.2125653000000005
1.113000 6.339284000000001
1.114000 6.4669341000000005
1.115000 6.5955034999999995
1.116000 6.7249812
1.117000 6.855354499999999
1.118000 6.986611299999999
1.119000 7.1187392
1.120000 7.2517253
1.121000 7.3855571
1.122000 7.5202219
1.123000 7.655706299999999
1.124000 7.7919975
1.125000 7.9290822
1.126000 8.066946999999999
1.127000 8.2055777
1.128000 8.344961
1.129000 8.4850825
1.130000 8.6259283
1.131000 8.7674841
1.132000 8.9097358
1.133000 9.0526685
1.134000 9.196267299999999
1.135000 9.340517199999999
1.136000 9.4854027
1.137000 9.6309088
1.138000 9.7770199
1.139000 9.9237211
1.140000 10.071
1.141000 10.218829999999999
1.142000 10.3672
1.143000 10.5161
1.144000 10.665510000000001
1.145000 10.81541
1.146000 10.96579
1.147000 11.116629999999999
1.148000 11.26791
1.149000 11.419609999999999
1.150000 11.571720000000001
1.151000 11.72422
1.152000 11.877089999999999
1.153000 12.03032
1.154000 12.18389
1.155000 12.33777
1.156000 12.49196
1.157000 12.646419999999999
1.158000 12.80116
1.159000 12.95614
1.160000 13.11135
1.161000 13.26677
1.162000 13.42238
1.163000 13.57816
1.164000 13.734089999999998
1.165000 13.890159999999998
1.166000 14.046349999999999
1.167000 14.20262
1.168000 14.358979999999999
1.169000 14.51539
1.170000 14.67184
1.171000 14.8283
1.172000 14.98477
1.173000 15.14121
1.174000 15.2976
1.175000 15.45393
1.176000 15.610180000000001
1.177000 15.76632
1.178000 15.922339999999998
1.179000 16.078210000000002
1.180000 16.233919999999998
1.181000 16.38944
1.182000 16.54475
1.183000 16.69983
1.184000 16.85466
1.185000 17.00922
1.186000 17.16349
1.187000 17.31745
1.188000 17.47107
1.189000 17.62434
1.190000 17.77724
1.191000 17.92974
1.192000 18.08182
1.193000 18.23346
1.194000 18.38465
1.195000 18.53535
1.196000 18.68555
1.197000 18.83522
1.198000 18.98435
1.199000 19.13291
1.200000 19.28089
1.201000 19.42825
1.202000 19.57498
1.203000 19.72105
1.204000 19.86645
1.205000 20.01114
1.206000 20.15512
1.207000 20.298350000000003
1.208000 20.440820000000002
1.209000 20.5825
1.210000 20.72337
1.211000 20.8634
1.212000 21.002580000000002
1.213000 21.140890000000002
1.214000 21.27829
1.215000 21.41477
1.216000 21.55031
1.217000 21.684890000000003
1.218000 21.81848
1.219000 21.95106
1.220000 22.08261
1.221000 22.21311
1.222000 22.34254
1.223000 22.47087
1.224000 22.59808
1.225000 22.724159999999998
1.226000 22.84908
1.227000 22.97282
1.228000 23.09535
1.229000 23.21666
1.230000 23.33672
1.231000 23.45552
1.232000 23.57302
1.233000 23.68922
1.234000 23.80408
1.235000 23.91759
1.236000 24.02973
1.237000 24.14047
1.238000 24.249789999999997
1.239000 24.357670000000002
1.240000 24.46409
1.241000 24.56904
1.242000 24.67248
1.243000 24.77439
1.244000 24.874769999999998
1.245000 24.973580000000002
1.246000 25.0708
1.247000 25.166420000000002
1.248000 25.26042
1.249000 25.352760000000004
1.250000 25.443450000000002
1.251000 25.53245
1.252000 25.61974
1.253000 25.705309999999997
1.254000 25.78914
1.255000 25.871199999999998
1.256000 25.95147
1.257000 26.029950000000003
1.258000 26.1066
1.259000 26.18142
1.260000 26.254369999999998
1.261000 26.32545
1.262000 26.394630000000003
1.263000 26.46189
1.264000 26.52722
1.265000 26.5906
1.266000 26.652009999999997
1.267000 26.711430000000004
1.268000 26.76884
1.269000 26.82423
1.270000 26.877580000000002
1.271000 26.92886
1.272000 26.97807
1.273000 27.02518
1.274000 27.07018
1.275000 27.11305
1.276000 27.153769999999998
1.277000 27.19233
1.278000 27.22872
1.279000 27.26291
1.280000 27.29488
1.281000 27.32464
1.282000 27.352149999999998
1.283000 27.37741
1.284000 27.40039
1.285000 27.42109
1.286000 27.43949
1.287000 27.45557
1.288000 27.469329999999996
1.289000 27.480739999999997
1.290000 27.4898
1.291000 27.496480000000002
1.292000 27.500790000000002
1.293000 27.50269
1.294000 27.50219
1.295000 27.499259999999996
1.296000 27.4939
1.297000 27.48609
1.298000 27.475820000000002
1.299000 27.46308
1.300000 27.447860000000002
1.301000 27.430139999999998
1.302000 27.40991
1.303000 27.387159999999998
1.304000 27.36188
1.305000 27.334059999999997
1.306000 27.3037
1.307000 27.27076
1.308000 27.23526
1.309000 27.19718
1.310000 27.15651
1.311000 27.11324
1.312000 27.06736
1.313000 27.01886
1.314000 26.967740000000003
1.315000 26.91399
1.316000 26.857599999999998
1.317000 26.79856
1.318000 26.736870000000003
1.319000 26.67251
1.320000 26.60549
1.321000 26.53579
1.322000 26.46342
1.323000 26.38835
1.324000 26.3106
1.325000 26.230150000000002
1.326000 26.147
1.327000 26.061139999999998
1.328000 25.97257
1.329000 25.88128
1.330000 25.787280000000003
1.331000 25.69056
1.332000 25.5911
1.333000 25.488909999999997
1.334000 25.38399
1.335000 25.27634
1.336000 25.16594
1.337000 25.052799999999998
1.338000 24.93692
1.339000 24.81829
1.340000 24.69692
1.341000 24.5728
1.342000 24.44593
1.343000 24.31632
1.344000 24.18396
1.345000 24.048849999999998
1.346000 23.910999999999998
1.347000 23.7704
1.348000 23.62706
1.349000 23.480980000000002
1.350000 23.332169999999998
1.351000 23.180619999999998
1.352000 23.02633
1.353000 22.869320000000002
1.354000 22.70958
1.355000 22.54712
1.356000 22.38195
1.357000 22.21406
1.358000 22.04345
1.359000 21.87015
1.360000 21.69415
1.361000 21.51545
1.362000 21.33406
1.363000 21.14999
1.364000 20.96325
1.365000 20.77383
1.366000 20.58175
1.367000 20.38701
1.368000 20.18963
1.369000 19.9896
1.370000 19.78694
1.371000 19.58166
1.372000 19.37376
1.373000 19.16325
1.374000 18.950139999999998
1.375000 18.73445
1.376000 18.51618
1.377000 18.29535
1.378000 18.07196
1.379000 17.84603
1.380000 17.61757
1.381000 17.386589999999998
1.382000 17.153109999999998
1.383000 16.91713
1.384000 16.67866
1.385000 16.437730000000002
1.386000 16.19435
1.387000 15.94853
1.388000 15.70028
1.389000 15.44961
1.390000 15.19655
1.391000 14.941109999999998
1.392000 14.6833
1.393000 14.42314
1.394000 14.160639999999999
1.395000 13.89582
1.396000 13.628689999999999
1.397000 13.359280000000002
1.398000 13.087589999999999
1.399000 12.813649999999999
1.400000 12.53748
1.401000 12.25909
1.402000 11.97849
1.403000 11.69572
1.404000 11.410779999999999
1.405000 11.12369
1.406000 10.834489999999999
1.407000 10.543180000000001
1.408000 10.24979
1.409000 9.9543363
1.410000 9.6568428
1.411000 9.3573302
1.412000 9.0558201
1.413000 8.7523341
1.414000 8.4468953
1.415000 8.1395261
1.416000 7.830248800000001
1.417000 7.519086499999999
1.418000 7.206063
1.419000 6.891201399999999
1.420000 6.5745249
1.421000 6.256058100000001
1.422000 5.9358247
1.423000 5.6138489
1.424000 5.2901555
1.425000 4.9647693
1.426000 4.6377152
1.427000 4.3090187
1.428000 3.9787049999999997
1.429000 3.6468002999999998
1.430000 3.3133306
1.431000 2.9783225
1.432000 2.6418027
1.433000 2.3037981
1.434000 1.9643363
1.435000 1.6234448
1.436000 1.2811518
1.437000 0.9374855099999999
1.438000 0.59247445
1.439000 0.24614753
1.440000 -0.10146614
1.441000 -0.45033716999999995
1.442000 -0.8004359900000001
1.443000 -1.1517327000000002
1.444000 -1.5041973
1.445000 -1.8577995
1.446000 -2.2125088
1.447000 -2.5682943
1.448000 -2.9251253
1.449000 -3.2829709
1.450000 -3.6417998
1.451000 -4.0015806000000005
1.452000 -4.3622814000000005
1.453000 -4.7238711
1.454000 -5.0863177
1.455000 -5.449589
1.456000 -5.8136526
1.457000 -6.1784767
1.458000 -6.5440282000000005
1.459000 -6.9102742
1.460000 -7.2771817
1.461000 -7.6447181
1.462000 -8.012849800000001
1.463000 -8.3815426
1.464000 -8.7507635
1.465000 -9.1204777
1.466000 -9.4906516
1.467000 -9.8612502
1.468000 -10.23224
1.469000 -10.60358
1.470000 -10.97525
1.471000 -11.3472
1.472000 -11.7194
1.473000 -12.09181
1.474000 -12.464400000000001
1.475000 -12.83713
1.476000 -13.209979999999998
1.477000 -13.58289
1.478000 -13.95584
1.479000 -14.32878
1.480000 -14.701690000000001
1.481000 -15.07452
1.482000 -15.44725
1.483000 -15.819820000000002
1.484000 -16.19222
1.485000 -16.56439
1.486000 -16.93631
1.487000 -17.30793
1.488000 -17.67922
1.489000 -18.05014
1.490000 -18.420659999999998
1.491000 -18.79074
1.492000 -19.16034
1.493000 -19.52943
1.494000 -19.89796
1.495000 -20.265900000000002
1.496000 -20.63321
1.497000 -20.999850000000002
1.498000 -21.3658
1.499000 -21.731
1.500000 -22.095419999999997
1.501000 -22.45902
1.502000 -22.82177
1.503000 -23.18363
1.504000 -23.54456
1.505000 -23.904510000000002
1.506000 -24.26347
1.507000 -24.621370000000002
1.508000 -24.9782
1.509000 -25.3339
1.510000 -25.68844
1.511000 -26.04178
1.512000 -26.3939
1.513000 -26.74473
1.514000 -27.09426
1.515000 -27.44243
1.516000 -27.789219999999997
1.517000 -28.13459
1.518000 -28.47849
1.519000 -28.82089
1.520000 -29.161749999999998
1.521000 -29.50104
1.522000 -29.838710000000003
1.523000 -30.17473
1.524000 -30.509069999999998
1.525000 -30.84167
1.526000 -31.17252
1.527000 -31.50156
1.528000 -31.82876
1.529000 -32.154090000000004
1.530000 -32.477509999999995
1.531000 -32.79897
1.532000 -33.118449999999996
1.533000 -33.43591
1.534000 -33.751310000000004
1.535000 -34.06461
1.536000 -34.37577
1.537000 -34.68477
1.538000 -34.99156
1.539000 -35.296110000000006
1.540000 -35.59838
1.541000 -35.89834
1.542000 -36.195949999999996
1.543000 -36.491170000000004
1.544000 -36.78397
1.545000 -37.07432
1.546000 -37.36217
1.547000 -37.6475
1.548000 -37.93027
1.549000 -38.21044
1.550000 -38.48798
1.551000 -38.762859999999996
1.552000 -39.03505
1.553000 -39.3045
1.554000 -39.57118
1.555000 -39.83507
1.556000 -40.09613
1.557000 -40.35431
1.558000 -40.6096
1.559000 -40.86196
1.560000 -41.111360000000005
1.561000 -41.35776
1.562000 -41.60113
1.563000 -41.84144
1.564000 -42.07866
1.565000 -42.31276
1.566000 -42.5437
1.567000 -42.77146
1.568000 -42.996
1.569000 -43.217299999999994
1.570000 -43.43531
1.571000 -43.65003
1.572000 -43.8614
1.573000 -44.06942
1.574000 -44.274029999999996
1.575000 -44.47522
1.576000 -44.67297
1.577000 -44.86723
1.578000 -45.05798
1.579000 -45.24519
1.580000 -45.42885
1.581000 -45.60891
1.582000 -45.78535
1.583000 -45.958149999999996
1.584000 -46.12728
1.585000 -46.29271
1.586000 -46.45442
1.587000 -46.61239
1.588000 -46.766580000000005
1.589000 -46.91697
1.590000 -47.06355
1.591000 -47.20628
1.592000 -47.34514
1.593000 -47.48012
1.594000 -47.61118
1.595000 -47.7383
1.596000 -47.86147
1.597000 -47.98066
1.598000 -48.09586
1.599000 -48.20703
1.600000 -48.314170000000004
1.601000 -48.41725
1.602000 -48.516239999999996
1.603000 -48.611140000000006
1.604000 -48.70192
1.605000 -48.78857
1.606000 -48.87106
1.607000 -48.94938
1.608000 -49.023509999999995
1.609000 -49.09343
1.610000 -49.15913
1.611000 -49.220589999999994
1.612000 -49.277789999999996
1.613000 -49.33072
1.614000 -49.37936
1.615000 -49.4237
1.616000 -49.46372
1.617000 -49.49941
1.618000 -49.53076
1.619000 -49.55775
1.620000 -49.58036
1.621000 -49.5986
1.622000 -49.61244
1.623000 -49.62187
1.624000 -49.62689
1.625000 -49.62748
1.626000 -49.62363
1.627000 -49.61534
1.628000 -49.6026
1.629000 -49.585390000000004
1.630000 -49.56371
1.631000 -49.53756
1.632000 -49.50692
1.633000 -49.47179
1.634000 -49.43216
1.635000 -49.38803
1.636000 -49.33939
1.637000 -49.28624
1.638000 -49.22857
1.639000 -49.16638
1.640000 -49.09967
1.641000 -49.02843
1.642000 -48.952659999999995
1.643000 -48.87236
1.644000 -48.78752
1.645000 -48.69815
1.646000 -48.60424
1.647000 -48.50579
1.648000 -48.40281
1.649000 -48.29529
1.650000 -48.18324
1.651000 -48.06666
1.652000 -47.94555
1.653000 -47.81991
1.654000 -47.68975
1.655000 -47.55507
1.656000 -47.41588
1.657000 -47.272180000000006
1.658000 -47.12397
1.659000 -46.97126
1.660000 -46.81407
1.661000 -46.65239
1.662000 -46.48624
1.663000 -46.31561
1.664000 -46.14053
1.665000 -45.961
1.666000 -45.77703
1.667000 -45.58862
1.668000 -45.395799999999994
1.669000 -45.19856
1.670000 -44.99693
1.671000 -44.790910000000004
1.672000 -44.580510000000004
1.673000 -44.36575
1.674000 -44.14665
1.675000 -43.923210000000005
1.676000 -43.695440000000005
1.677000 -43.46337
1.678000 -43.22701
1.679000 -42.98637
1.680000 -42.74147
1.681000 -42.49232
1.682000 -42.238949999999996
1.683000 -41.98138
1.684000 -41.71961
1.685000 -41.453669999999995
1.686000 -41.18357
1.687000 -40.90934
1.688000 -40.63101
1.689000 -40.34857
1.690000 -40.06208
1.691000 -39.77153
1.692000 -39.47696
1.693000 -39.17839
1.694000 -38.875840000000004
1.695000 -38.56933
1.696000 -38.258900000000004
1.697000 -37.94456
1.698000 -37.62634
1.699000 -37.30426
1.700000 -36.97836
1.701000 -36.648649999999996
1.702000 -36.315180000000005
1.703000 -35.97795
1.704000 -35.637
1.705000 -35.29236
1.706000 -34.94406
1.707000 -34.59212
1.708000 -34.23658
1.709000 -33.87746
1.710000 -33.51479
1.711000 -33.14862
1.712000 -32.77895
1.713000 -32.405840000000005
1.714000 -32.02931
1.715000 -31.64939
1.716000 -31.266119999999997
1.717000 -30.87953
1.718000 -30.48966
1.719000 -30.096529999999998
1.720000 -29.70019
1.721000 -29.30067
1.722000 -28.898010000000003
1.723000 -28.492240000000002
1.724000 -28.083409999999997
1.725000 -27.67154
1.726000 -27.25668
1.727000 -26.838869999999996
1.728000 -26.41813
1.729000 -25.994519999999998
1.730000 -25.56808
1.731000 -25.138830000000002
1.732000 -24.70682
1.733000 -24.27209
1.734000 -23.83469
1.735000 -23.39464
1.736000 -22.952
1.737000 -22.5068
1.738000 -22.05908
1.739000 -21.60889
1.740000 -21.15627
1.741000 -20.701259999999998
1.742000 -20.2439
1.743000 -19.78424
1.744000 -19.32232
1.745000 -18.85818
1.746000 -18.391869999999997
1.747000 -17.92343
1.748000 -17.45291
1.749000 -16.98036
1.750000 -16.50581
1.751000 -16.02933
1.752000 -15.550939999999999
1.753000 -15.070710000000002
1.754000 -14.588680000000002
1.755000 -14.104890000000001
1.756000 -13.6194
1.757000 -13.13225
1.758000 -12.643489999999998
1.759000 -12.153170000000001
1.760000 -11.661340000000001
1.761000 -11.168050000000001
1.762000 -10.67335
1.763000 -10.17728
1.764000 -9.6799038
1.765000 -9.1812611
1.766000 -8.6814046
1.767000 -8.1803843
1.768000 -7.6782509999999995
1.769000 -7.1750544
1.770000 -6.6708453
1.771000 -6.165674699999999
1.772000 -5.6595936
1.773000 -5.1526528
1.774000 -4.6449035
1.775000 -4.136397700000001
1.776000 -3.6271869999999997
1.777000 -3.1173235
1.778000 -2.6068592
1.779000 -2.0958466
1.780000 -1.5843382
1.781000 -1.0723869000000001
1.782000 -0.56004571
1.783000 -0.047367736
1.784000 0.46559372
1.785000 0.9787852899999999
1.786000 1.4921535
1.787000 2.0056447
1.788000 2.5192052
1.789000 3.0327814
1.790000 3.5463195
1.791000 4.0597659
1.792000 4.5730664999999995
1.793000 5.0861679
1.794000 5.599016300000001
1.795000 6.1115578
1.796000 6.623739
1.797000 7.1355059999999995
1.798000 7.6468043
1.799000 8.1575811
1.800000 8.6677827
1.801000 9.1773555
1.802000 9.686245
1.803000 10.1944
1.804000 10.70176
1.805000 11.20828
1.806000 11.713899999999999
1.807000 12.21857
1.808000 12.722230000000001
1.809000 13.22483
1.810000 13.72632
1.811000 14.226630000000002
1.812000 14.72573
1.813000 15.22355
1.814000 15.72004
1.815000 16.21514
1.816000 16.7088
1.817000 17.200969999999998
1.818000 17.691599999999998
1.819000 18.18062
1.820000 18.66799
1.821000 19.15366
1.822000 19.63757
1.823000 20.11966
1.824000 20.599890000000002
1.825000 21.07821
1.826000 21.55455
1.827000 22.02888
1.828000 22.50113
1.829000 22.971259999999997
1.830000 23.43921
1.831000 23.90494
1.832000 24.36839
1.833000 24.82952
1.834000 25.28826
1.835000 25.74458
1.836000 26.19842
1.837000 26.64974
1.838000 27.098470000000002
1.839000 27.544580000000003
1.840000 27.988020000000002
1.841000 28.42873
1.842000 28.86666
1.843000 29.301769999999998
1.844000 29.734009999999998
1.845000 30.16333
1.846000 30.58968
1.847000 31.01301
1.848000 31.433280000000003
1.849000 31.850440000000003
1.850000 32.26444
1.851000 32.67524
1.852000 33.08278
1.853000 33.487030000000004
1.854000 33.88794
1.855000 34.28546
1.856000 34.679539999999996
1.857000 35.07015
1.858000 35.45724
1.859000 35.840759999999996
1.860000 36.22067
1.861000 36.596940000000004
1.862000 36.96951
1.863000 37.338339999999995
1.864000 37.703399999999995
1.865000 38.06464
1.866000 38.42202
1.867000 38.7755
1.868000 39.12504
1.869000 39.47061
1.870000 39.81215
1.871000 40.14964
1.872000 40.48303
1.873000 40.812290000000004
1.874000 41.13738
1.875000 41.45826
1.876000 41.774899999999995
1.877000 42.08726
1.878000 42.39529
1.879000 42.69898
1.880000 42.99828
1.881000 43.293150000000004
1.882000 43.58357
1.883000 43.8695
1.884000 44.150909999999996
1.885000 44.42776
1.886000 44.70002
1.887000 44.967659999999995
1.888000 45.23066
1.889000 45.48897
1.890000 45.74257
1.891000 45.99144
1.892000 46.235530000000004
1.893000 46.47483
1.894000 46.709309999999995
1.895000 46.93893
1.896000 47.16367
1.897000 47.38351
1.898000 47.59841
1.899000 47.80836
1.900000 48.013329999999996
1.901000 48.21329
1.902000 48.40823
1.903000 48.59811
1.904000 48.782920000000004
1.905000 48.96264
1.906000 49.13724
1.907000 49.3067
1.908000 49.47101
1.909000 49.63014
1.910000 49.78407
1.911000 49.93279
1.912000 50.07628
1.913000 50.21451999999999
1.914000 50.347500000000004
1.915000 50.4752
1.916000 50.5976
1.917000 50.71468
1.918000 50.82645
1.919000 50.932869999999994
1.920000 51.03394
1.921000 51.12966
1.922000 51.21999
1.923000 51.304950000000005
1.924000 51.3845
1.925000 51.45866
1.926000 51.52739
1.927000 51.590709999999994
1.928000 51.6486
1.929000 51.70105
1.930000 51.74805
1.931000 51.789609999999996
1.932000 51.8257
1.933000 51.85634
1.934000 51.88151
1.935000 51.90122
1.936000 51.91544999999999
1.937000 51.92421
1.938000 51.9275
1.939000 51.92529999999999
1.940000 51.91764
1.941000 51.90449
1.942000 51.88587
1.943000 51.86178
1.944000 51.83221999999999
1.945000 51.79719
1.946000 51.756690000000006
1.947000 51.71074
1.948000 51.659319999999994
1.949000 51.60246000000001
1.950000 51.54015
1.951000 51.47241
1.952000 51.39924
1.953000 51.32065
1.954000 51.23664
1.955000 51.14723
1.956000 51.05243
1.957000 50.95225
1.958000 50.8467
1.959000 50.73578
1.960000 50.619530000000005
1.961000 50.49794
1.962000 50.37104
1.963000 50.23883
1.964000 50.10133
1.965000 49.95856
1.966000 49.81053
1.967000 49.65726
1.968000 49.49877
1.969000 49.33508
1.970000 49.166199999999996
1.971000 48.99215
1.972000 48.81295
1.973000 48.62863
1.974000 48.43921
1.975000 48.2447
1.976000 48.045139999999996
1.977000 47.84053
1.978000 47.630919999999996
1.979000 47.41631
1.980000 47.19674
1.981000 46.972229999999996
1.982000 46.74281
1.983000 46.508509999999994
1.984000 46.26934
1.985000 46.025349999999996
1.986000 45.77655
1.987000 45.52299
1.988000 45.26468
1.989000 45.00166
1.990000 44.73395
1.991000 44.461600000000004
1.992000 44.18462
1.993000 43.903059999999996
1.994000 43.61694
1.995000 43.3263
1.996000 43.03117
1.997000 42.731590000000004
1.998000 42.427589999999995
1.999000 42.11921
2.000000 41.80648
2.001000 41.48944
2.002000 41.16813
2.003000 40.84257
2.004000 40.51283
2.005000 40.17892
2.006000 39.84089
2.007000 39.49879
2.008000 39.15264
2.009000 38.8025
2.010000 38.448389999999996
2.011000 38.09038
2.012000 37.72849
2.013000 37.36277
2.014000 36.99327
2.015000 36.62002
2.016000 36.24307
2.017000 35.86247
2.018000 35.47826
2.019000 35.09049
2.020000 34.699200000000005
2.021000 34.30444
2.022000 33.90625
2.023000 33.50469
2.024000 33.09979
2.025000 32.69161
2.026000 32.28019
2.027000 31.865579999999998
2.028000 31.44783
2.029000 31.026989999999998
2.030000 30.60311
2.031000 30.17624
2.032000 29.74642
2.033000 29.313709999999997
2.034000 28.87816
2.035000 28.439819999999997
2.036000 27.998739999999998
2.037000 27.55497
2.038000 27.108559999999997
2.039000 26.65958
2.040000 26.20807
2.041000 25.754080000000002
2.042000 25.29767
2.043000 24.8389
2.044000 24.37781
2.045000 23.914469999999998
2.046000 23.44892
2.047000 22.98123
2.048000 22.51144
2.049000 22.03962
2.050000 21.56582
2.051000 21.09009
2.052000 20.61249
2.053000 20.13309
2.054000 19.65192
2.055000 19.169059999999998
2.056000 18.68456
2.057000 18.19846
2.058000 17.71084
2.059000 17.22175
2.060000 16.73124
2.061000 16.23937
2.062000 15.746199999999998
2.063000 15.251790000000002
2.064000 14.75619
2.065000 14.259459999999999
2.066000 13.761660000000001
2.067000 13.26285
2.068000 12.763079999999999
2.069000 12.26242
2.070000 11.76092
2.071000 11.25864
2.072000 10.75564
2.073000 10.25197
2.074000 9.747708600000001
2.075000 9.2428997
2.076000 8.7376066
2.077000 8.231888699999999
2.078000 7.725805800000001
2.079000 7.219416600000001
2.080000 6.712780899999999
2.081000 6.205957799999999
2.082000 5.6990065
2.083000 5.1919859
2.084000 4.6849556
2.085000 4.1779745
2.086000 3.6711018999999996
2.087000 3.1643963999999998
2.088000 2.657917
2.089000 2.1517220999999997
2.090000 1.6458705
2.091000 1.1404207
2.092000 0.63543101
2.093000 0.13095983
2.094000 -0.37293464
2.095000 -0.87619424
2.096000 -1.3787610000000001
2.097000 -1.8805766000000002
2.098000 -2.3815836999999997
2.099000 -2.881724
2.100000 -3.3809401
2.101000 -3.8791741999999996
2.102000 -4.3763686
2.103000 -4.8724663
2.104000 -5.367409800000001
2.105000 -5.8611419
2.106000 -6.3536063
2.107000 -6.8447456
2.108000 -7.3345035
2.109000 -7.822823499999999
2.110000 -8.3096504
2.111000 -8.794927600000001
2.112000 -9.2785999
2.113000 -9.7606122
2.114000 -10.24091
2.115000 -10.719439999999999
2.116000 -11.196150000000001
2.117000 -11.67097
2.118000 -12.14387
2.119000 -12.614790000000001
2.120000 -13.08367
2.121000 -13.550460000000001
2.122000 -14.01511
2.123000 -14.47757
2.124000 -14.937790000000001
2.125000 -15.395710000000001
2.126000 -15.851280000000001
2.127000 -16.304460000000002
2.128000 -16.75519
2.129000 -17.20343
2.130000 -17.64912
2.131000 -18.09221
2.132000 -18.53265
2.133000 -18.9704
2.134000 -19.4054
2.135000 -19.83761
2.136000 -20.26698
2.137000 -20.693459999999998
2.138000 -21.11701
2.139000 -21.53757
2.140000 -21.95509
2.141000 -22.36954
2.142000 -22.78087
2.143000 -23.18903
2.144000 -23.59397
2.145000 -23.99566
2.146000 -24.39405
2.147000 -24.789089999999998
2.148000 -25.180750000000003
2.149000 -25.56897
2.150000 -25.953730000000004
2.151000 -26.334970000000002
2.152000 -26.71267
2.153000 -27.086779999999997
2.154000 -27.45726
2.155000 -27.82407
2.156000 -28.187170000000002
2.157000 -28.546529999999997
2.158000 -28.902119999999996
2.159000 -29.25389
2.160000 -29.6018
2.161000 -29.94583
2.162000 -30.28594
2.163000 -30.62209
2.164000 -30.95424
2.165000 -31.282369999999997
2.166000 -31.606440000000003
2.167000 -31.92642
2.168000 -32.24227
2.169000 -32.55397
2.170000 -32.86148
2.171000 -33.16477
2.172000 -33.46381
2.173000 -33.75857
2.174000 -34.04903
2.175000 -34.335139999999996
2.176000 -34.61689
2.177000 -34.89425
2.178000 -35.16719
2.179000 -35.435680000000005
2.180000 -35.6997
2.181000 -35.95923
2.182000 -36.21424
2.183000 -36.46471
2.184000 -36.71061
2.185000 -36.95193
2.186000 -37.18864
2.187000 -37.42073
2.188000 -37.64817
2.189000 -37.87094
2.190000 -38.08903
2.191000 -38.302409999999995
2.192000 -38.51107
2.193000 -38.71499
2.194000 -38.914159999999995
2.195000 -39.10856
2.196000 -39.29817
2.197000 -39.48299
2.198000 -39.66298
2.199000 -39.83815
2.200000 -40.00848
2.201000 -40.173950000000005
2.202000 -40.33456
2.203000 -40.49028
2.204000 -40.64112
2.205000 -40.787060000000004
2.206000 -40.9281
2.207000 -41.06422
2.208000 -41.19542
2.209000 -41.32169
2.210000 -41.443020000000004
2.211000 -41.55942
2.212000 -41.67087
2.213000 -41.777379999999994
2.214000 -41.87893
2.215000 -41.97553
2.216000 -42.06717
2.217000 -42.15386
2.218000 -42.23559
2.219000 -42.31237
2.220000 -42.38419
2.221000 -42.45106
2.222000 -42.51297
2.223000 -42.56994
2.224000 -42.621959999999994
2.225000 -42.66903
2.226000 -42.711169999999996
2.227000 -42.74837
2.228000 -42.78064
2.229000 -42.807990000000004
2.230000 -42.830420000000004
2.231000 -42.84794
2.232000 -42.860549999999996
2.233000 -42.86827
2.234000 -42.87111
2.235000 -42.86906
2.236000 -42.86215
2.237000 -42.85039
2.238000 -42.83378
2.239000 -42.81234
2.240000 -42.78608
2.241000 -42.75502
2.242000 -42.71916
2.243000 -42.67854
2.244000 -42.63315
2.245000 -42.58302
2.246000 -42.528169999999996
2.247000 -42.46862
2.248000 -42.40437
2.249000 -42.335460000000005
2.250000 -42.261900000000004
2.251000 -42.18372
2.252000 -42.100919999999995
2.253000 -42.01354
2.254000 -41.9216
2.255000 -41.82512
2.256000 -41.72412
2.257000 -41.61863
2.258000 -41.50866
2.259000 -41.39425
2.260000 -41.27541
2.261000 -41.15217
2.262000 -41.02457
2.263000 -40.892610000000005
2.264000 -40.75634
2.265000 -40.61577
2.266000 -40.47094
2.267000 -40.32187
2.268000 -40.1686
2.269000 -40.01114
2.270000 -39.84954
2.271000 -39.68382
2.272000 -39.51401
2.273000 -39.34015
2.274000 -39.162259999999996
2.275000 -38.98039
2.276000 -38.79456
2.277000 -38.60481
2.278000 -38.41117
2.279000 -38.21368
2.280000 -38.012370000000004
2.281000 -37.80729
2.282000 -37.59846
2.283000 -37.38593
2.284000 -37.16972
2.285000 -36.94989
2.286000 -36.72646
2.287000 -36.49948
2.288000 -36.26899
2.289000 -36.03501
2.290000 -35.7976
2.291000 -35.55679
2.292000 -35.31263
2.293000 -35.06515
2.294000 -34.81439
2.295000 -34.560390000000005
2.296000 -34.30321
2.297000 -34.04287
2.298000 -33.77942
2.299000 -33.5129
2.300000 -33.24336
2.301000 -32.97083
2.302000 -32.695370000000004
2.303000 -32.41702
2.304000 -32.135819999999995
2.305000 -31.851810000000004
2.306000 -31.56504
2.307000 -31.275560000000002
2.308000 -30.98341
2.309000 -30.68864
2.310000 -30.391289999999998
2.311000 -30.091420000000003
2.312000 -29.78906
2.313000 -29.484270000000002
2.314000 -29.17709
2.315000 -28.867569999999997
2.316000 -28.555750000000003
2.317000 -28.241699999999998
2.318000 -27.925440000000002
2.319000 -27.607039999999998
2.320000 -27.28654
2.321000 -26.96399
2.322000 -26.639429999999997
2.323000 -26.312920000000002
2.324000 -25.9845
2.325000 -25.65423
2.326000 -25.32215
2.327000 -24.98832
2.328000 -24.65278
2.329000 -24.31557
2.330000 -23.97677
2.331000 -23.6364
2.332000 -23.29452
2.333000 -22.95119
2.334000 -22.60645
2.335000 -22.260360000000002
2.336000 -21.91297
2.337000 -21.564320000000002
2.338000 -21.21447
2.339000 -20.86347
2.340000 -20.51137
2.341000 -20.15823
2.342000 -19.80409
2.343000 -19.448999999999998
2.344000 -19.09303
2.345000 -18.73621
2.346000 -18.3786
2.347000 -18.02026
2.348000 -17.66122
2.349000 -17.30155
2.350000 -16.941290000000002
2.351000 -16.5805
2.352000 -16.21922
2.353000 -15.8575
2.354000 -15.4954
2.355000 -15.13297
2.356000 -14.770249999999999
2.357000 -14.40729
2.358000 -14.04416
2.359000 -13.680890000000002
2.360000 -13.31753
2.361000 -12.95414
2.362000 -12.590770000000001
2.363000 -12.227459999999999
2.364000 -11.864270000000001
2.365000 -11.50125
2.366000 -11.13844
2.367000 -10.7759
2.368000 -10.41368
2.369000 -10.05182
2.370000 -9.6903756
2.371000 -9.3293957
2.372000 -8.9689292
2.373000 -8.609025200000001
2.374000 -8.2497329
2.375000 -7.8910998999999995
2.376000 -7.5331748
2.377000 -7.1760058
2.378000 -6.8196401
2.379000 -6.4641252
2.380000 -6.1095085000000005
2.381000 -5.7558365
2.382000 -5.4031555
2.383000 -5.0515115
2.384000 -4.7009502
2.385000 -4.3515172
2.386000 -4.0032577
2.387000 -3.6562167
2.388000 -3.3104389999999997
2.389000 -2.9659687
2.390000 -2.6228499
2.391000 -2.2811266
2.392000 -1.9408423000000001
2.393000 -1.6020404
2.394000 -1.2647639
2.395000 -0.9290556400000001
2.396000 -0.59495801
2.397000 -0.26251324000000004
2.398000 0.068236783
2.399000 0.39725052000000005
2.400000 0.72448673
2.401000 1.0499046
2.402000 1.3734638000000001
2.403000 1.6951241
2.404000 2.014846
2.405000 2.3325902999999997
2.406000 2.6483184
2.407000 2.9619919
2.408000 3.2735730999999997
2.409000 3.5830243999999998
2.410000 3.8903091
2.411000 4.1953906
2.412000 4.4982333
2.413000 4.7988012
2.414000 5.0970595
2.415000 5.3929735
2.416000 5.6865089
2.417000 5.9776314
2.418000 6.2663078
2.419000 6.5525055
2.420000 6.8361908
2.421000 7.1173318
2.422000 7.3958971
2.423000 7.6718546
2.424000 7.945173199999999
2.425000 8.215822300000001
2.426000 8.4837712
2.427000 8.748990299999999
2.428000 9.0114504
2.429000 9.271122499999999
2.430000 9.527978300000001
2.431000 9.7819902
2.432000 10.03313
2.433000 10.281369999999999
2.434000 10.52669
2.435000 10.76906
2.436000 11.00845
2.437000 11.244850000000001
2.438000 11.47822
2.439000 11.708540000000001
2.440000 11.9358
2.441000 12.15996
2.442000 12.38101
2.443000 12.59893
2.444000 12.8137
2.445000 13.02529
2.446000 13.233690000000001
2.447000 13.438880000000001
2.448000 13.64084
2.449000 13.839550000000001
2.450000 14.03499
2.451000 14.22715
2.452000 14.41602
2.453000 14.60157
2.454000 14.78379
2.455000 14.96267
2.456000 15.138190000000002
2.457000 15.31033
2.458000 15.479090000000001
2.459000 15.644440000000001
2.460000 15.80639
2.461000 15.96491
2.462000 16.11999
2.463000 16.271620000000002
2.464000 16.419800000000002
2.465000 16.56451
2.466000 16.70575
2.467000 16.84349
2.468000 16.97775
2.469000 17.10851
2.470000 17.23576
2.471000 17.35951
2.472000 17.47973
2.473000 17.596439999999998
2.474000 17.70962
2.475000 17.81927
2.476000 17.92538
2.477000 18.02797
2.478000 18.127019999999998
2.479000 18.22253
2.480000 18.3145
2.481000 18.40294
2.482000 18.48784
2.483000 18.5692
2.484000 18.64702
2.485000 18.72132
2.486000 18.79207
2.487000 18.85931
2.488000 18.92301
2.489000 18.9832
2.490000 19.03986
2.491000 19.09302
2.492000 19.14266
2.493000 19.18881
2.494000 19.23146
2.495000 19.27062
2.496000 19.3063
2.497000 19.33851
2.498000 19.36725
2.499000 19.39254
2.500000 19.41439
2.501000 19.4328
2.502000 19.44779
2.503000 19.45937
2.504000 19.46755
2.505000 19.47234
2.506000 19.473760000000002
2.507000 19.47181
2.508000 19.46651
2.509000 19.45789
2.510000 19.44594
2.511000 19.43068
2.512000 19.41214
2.513000 19.39032
2.514000 19.36525
2.515000 19.33694
2.516000 19.3054
2.517000 19.27065
2.518000 19.23272
2.519000 19.19162
2.520000 19.14737
2.521000 19.09999
2.522000 19.0495
2.523000 18.99591
2.524000 18.93926
2.525000 18.87956
2.526000 18.81683
2.527000 18.7511
2.528000 18.682389999999998
2.529000 18.61072
2.530000 18.53612
2.531000 18.45861
2.532000 18.37821
2.533000 18.29496
2.534000 18.208869999999997
2.535000 18.119979999999998
2.536000 18.02831
2.537000 17.93388
2.538000 17.83673
2.539000 17.73687
2.540000 17.634349999999998
2.541000 17.52918
2.542000 17.42139
2.543000 17.31101
2.544000 17.198069999999998
2.545000 17.0826
2.546000 16.96463
2.547000 16.84418
2.548000 16.72129
2.549000 16.595979999999997
2.550000 16.46829
2.551000 16.33823
2.552000 16.20586
2.553000 16.071189999999998
2.554000 15.93425
2.555000 15.79508
2.556000 15.653710000000002
2.557000 15.510180000000002
2.558000 15.3645
2.559000 15.21672
2.560000 15.06688
2.561000 14.91499
2.562000 14.761099999999999
2.563000 14.60525
2.564000 14.44745
2.565000 14.287759999999999
2.566000 14.1262
2.567000 13.962810000000001
2.568000 13.797619999999998
2.569000 13.63068
2.570000 13.46201
2.571000 13.29164
2.572000 13.119629999999999
2.573000 12.945989999999998
2.574000 12.77077
2.575000 12.59401
2.576000 12.41573
2.577000 12.23598
2.578000 12.05479
2.579000 11.8722
2.580000 11.68824
2.581000 11.50296
2.582000 11.316379999999999
2.583000 11.128540000000001
2.584000 10.93948
2.585000 10.74924
2.586000 10.55785
2.587000 10.36535
2.588000 10.17178
2.589000 9.977179
2.590000 9.7815759
2.591000 9.5850118
2.592000 9.3875244
2.593000 9.1891512
2.594000 8.9899302
2.595000 8.7898985
2.596000 8.5890934
2.597000 8.387552900000001
2.598000 8.185314400000001
2.599000 7.982415700000001
2.600000 7.7788942
2.601000 7.574787
2.602000 7.3701315
2.603000 7.1649656
2.604000 6.9593258
2.605000 6.7532495
2.606000 6.546773
2.607000 6.3399337
2.608000 6.1327681
2.609000 5.925313
2.610000 5.7176054
2.611000 5.5096816
2.612000 5.301578
2.613000 5.0933313
2.614000 4.8849776
2.615000 4.6765536
2.616000 4.4680957
2.617000 4.259640399999999
2.618000 4.0512234000000005
2.619000 3.8428812999999997
2.620000 3.6346503
2.621000 3.4265663
2.622000 3.2186653
2.623000 3.0109833999999998
2.624000 2.8035561
2.625000 2.5964188999999998
2.626000 2.3896072
2.627000 2.1831560999999997
2.628000 1.9771006
2.629000 1.7714754
2.630000 1.5663147
2.631000 1.3616527
2.632000 1.1575233
2.633000 0.9539600500000001
2.634000 0.75099608
2.635000 0.5486643400000001
2.636000 0.34699747000000003
2.637000 0.14602778
2.638000 -0.054212683000000005
2.639000 -0.25369211
2.640000 -0.452379
2.641000 -0.6502420600000001
2.642000 -0.84725022
2.643000 -1.0433727
2.644000 -1.2385788
2.645000 -1.4328383
2.646000 -1.6261208999999999
2.647000 -1.8183965
2.648000 -2.0096352
2.649000 -2.1998074
2.650000 -2.3888836
2.651000 -2.5768343
2.652000 -2.7636306
2.653000 -2.9492434000000003
2.654000 -3.1336442
2.655000 -3.3168044
2.656000 -3.4986957999999997
2.657000 -3.6792904
2.658000 -3.8585610999999997
2.659000 -4.0364802
2.660000 -4.213021
2.661000 -4.3881565
2.662000 -4.5618612
2.663000 -4.734109
2.664000 -4.9048748
2.665000 -5.0741337
2.666000 -5.241861200000001
2.667000 -5.4080334
2.668000 -5.5726264
2.669000 -5.7356175
2.670000 -5.8969837
2.671000 -6.0567025
2.672000 -6.2147524
2.673000 -6.3711122
2.674000 -6.525760099999999
2.675000 -6.6786751
2.676000 -6.8298369999999995
2.677000 -6.9792263
2.678000 -7.126822300000001
2.679000 -7.2726063
2.680000 -7.416558299999999
2.681000 -7.558659500000001
2.682000 -7.6988921
2.683000 -7.837237399999999
2.684000 -7.9736777
2.685000 -8.1081949
2.686000 -8.240772
2.687000 -8.3713926
2.688000 -8.500039600000001
2.689000 -8.626697199999999
2.690000 -8.7513499
2.691000 -8.8739827
2.692000 -8.9945801
2.693000 -9.1131285
2.694000 -9.2296131
2.695000 -9.3440212
2.696000 -9.456339499999999
2.697000 -9.5665552
2.698000 -9.6746564
2.699000 -9.7806312
2.700000 -9.8844685
2.701000 -9.986157700000001
2.702000 -10.08569
2.703000 -10.18305
2.704000 -10.278229999999999
2.705000 -10.371229999999999
2.706000 -10.462019999999999
2.707000 -10.550619999999999
2.708000 -10.637
2.709000 -10.721160000000001
2.710000 -10.80309
2.711000 -10.88278
2.712000 -10.96023
2.713000 -11.035440000000001
2.714000 -11.10839
2.715000 -11.179079999999999
2.716000 -11.2475
2.717000 -11.31365
2.718000 -11.37754
2.719000 -11.43914
2.720000 -11.498460000000001
2.721000 -11.5555
2.722000 -11.61025
2.723000 -11.66271
2.724000 -11.71289
2.725000 -11.760769999999999
2.726000 -11.80636
2.727000 -11.84966
2.728000 -11.89067
2.729000 -11.92939
2.730000 -11.96582
2.731000 -11.99996
2.732000 -12.03182
2.733000 -12.06139
2.734000 -12.08869
2.735000 -12.11371
2.736000 -12.13645
2.737000 -12.15692
2.738000 -12.175130000000001
2.739000 -12.19108
2.740000 -12.20476
2.741000 -12.2162
2.742000 -12.225389999999999
2.743000 -12.23234
2.744000 -12.23705
2.745000 -12.23953
2.746000 -12.239790000000001
2.747000 -12.23784
2.748000 -12.23367
2.749000 -12.22731
2.750000 -12.21874
2.751000 -12.208
2.752000 -12.19507
2.753000 -12.17998
2.754000 -12.16273
2.755000 -12.143329999999999
2.756000 -12.1218
2.757000 -12.09813
2.758000 -12.07235
2.759000 -12.04447
2.760000 -12.01449
2.761000 -11.982429999999999
2.762000 -11.9483
2.763000 -11.91212
2.764000 -11.873899999999999
2.765000 -11.83365
2.766000 -11.79138
2.767000 -11.747119999999999
2.768000 -11.70087
2.769000 -11.652650000000001
2.770000 -11.60247
2.771000 -11.55035
2.772000 -11.49631
2.773000 -11.44036
2.774000 -11.38251
2.775000 -11.322790000000001
2.776000 -11.2612
2.777000 -11.19777
2.778000 -11.13251
2.779000 -11.06544
2.780000 -10.99657
2.781000 -10.92592
2.782000 -10.85352
2.783000 -10.77937
2.784000 -10.7035
2.785000 -10.62593
2.786000 -10.546669999999999
2.787000 -10.46574
2.788000 -10.38316
2.789000 -10.29895
2.790000 -10.21314
2.791000 -10.12574
2.792000 -10.036760000000001
2.793000 -9.946245
2.794000 -9.8541982
2.795000 -9.760645
2.796000 -9.665606200000001
2.797000 -9.5691033
2.798000 -9.471157199999999
2.799000 -9.3717895
2.800000 -9.2710219
2.801000 -9.168876
2.802000 -9.0653732
2.803000 -8.960536099999999
2.804000 -8.8543862
2.805000 -8.7469459
2.806000 -8.6382367
2.807000 -8.528281699999999
2.808000 -8.4171034
2.809000 -8.3047241
2.810000 -8.191166800000001
2.811000 -8.076454700000001
2.812000 -7.9606101
2.813000 -7.8436568
2.814000 -7.7256188
2.815000 -7.6065190000000005
2.816000 -7.4863806
2.817000 -7.3652282
2.818000 -7.2430857
2.819000 -7.1199767
2.820000 -6.995926099999999
2.821000 -6.8709582000000005
2.822000 -6.7450969999999995
2.823000 -6.6183671
2.824000 -6.4907931
2.825000 -6.3623995
2.826000 -6.2332101
2.827000 -6.1032496
2.828000 -5.9725422
2.829000 -5.8411125
2.830000 -5.7089843
2.831000 -5.5761814
2.832000 -5.4427281
2.833000 -5.3086478
2.834000 -5.1739648
2.835000 -5.0387029
2.836000 -4.9028855
2.837000 -4.766536100000001
2.838000 -4.6296786999999995
2.839000 -4.4923369
2.840000 -4.3545343
2.841000 -4.2162951
2.842000 -4.0776428000000005
2.843000 -3.9386012
2.844000 -3.7991945
2.845000 -3.6594469
2.846000 -3.5193822999999997
2.847000 -3.3790249
2.848000 -3.2383990000000002
2.849000 -3.0975288
2.850000 -2.9564388
2.851000 -2.8151533
2.852000 -2.6736965
2.853000 -2.5320929999999997
2.854000 -2.3903668
2.855000 -2.248542
2.856000 -2.1066427
2.857000 -1.9646925999999998
2.858000 -1.8227153999999999
2.859000 -1.6807348
2.860000 -1.5387738
2.861000 -1.3968556
2.862000 -1.2550029
2.863000 -1.1132384
2.864000 -0.9715843
2.865000 -0.8300627600000001
2.866000 -0.68869563
2.867000 -0.54750456
2.868000 -0.40651098999999996
2.869000 -0.26573613
2.870000 -0.12520109000000001
2.871000 0.015073198
2.872000 0.15506593
2.873000 0.29475645
2.874000 0.43412418999999997
2.875000 0.57314862
2.876000 0.71180933
2.877000 0.8500860100000001
2.878000 0.9879582600000001
2.879000 1.1254059
2.880000 1.2624088
2.881000 1.3989467
2.882000 1.5349998
2.883000 1.6705481000000002
2.884000 1.8055717999999998
2.885000 1.9400513000000001
2.886000 2.0739669
2.887000 2.2072995
2.888000 2.3400301
2.889000 2.4721397
2.890000 2.6036099
2.891000 2.7344223000000003
2.892000 2.8645588
2.893000 2.9940018
2.894000 3.1227337
2.895000 3.2507374999999996
2.896000 3.3779959999999996
2.897000 3.5044926999999997
2.898000 3.6302116000000004
2.899000 3.7551362
2.900000 3.8792505999999998
2.901000 4.0025394
2.902000 4.1249875
2.903000 4.2465791
2.904000 4.3672998
2.905000 4.4871341000000005
2.906000 4.6060681
2.907000 4.7240872000000005
2.908000 4.8411768
2.909000 4.9573231
2.910000 5.0725125
2.911000 5.186731
2.912000 5.2999653
2.913000 5.4122023
2.914000 5.5234290999999995
2.915000 5.6336328
2.916000 5.7428014
2.917000 5.8509223
2.918000 5.9579842
2.919000 6.063975800000001
2.920000 6.1688855
2.921000 6.2727034
2.922000 6.375418600000001
2.923000 6.4770207
2.924000 6.5775007
2.925000 6.6768482
2.926000 6.7750551
2.927000 6.8721122999999995
2.928000 6.968011000000001
2.929000 7.062742900000001
2.930000 7.1563004999999995
2.931000 7.2486758
2.932000 7.3398612000000005
2.933000 7.429849400000001
2.934000 7.5186326999999995
2.935000 7.6062046
2.936000 7.6925576
2.937000 7.7776857
2.938000 7.8615814
2.939000 7.9442389
2.940000 8.025651400000001
2.941000 8.105813000000001
2.942000 8.1847169
2.943000 8.2623579
2.944000 8.33873
2.945000 8.4138274
2.946000 8.487645500000001
2.947000 8.5601792
2.948000 8.6314239
2.949000 8.7013759
2.950000 8.770030700000001
2.951000 8.8373855
2.952000 8.9034371
2.953000 8.9681827
2.954000 9.0316199
2.955000 9.0937465
2.956000 9.1545619
2.957000 9.2140652
2.958000 9.272255
2.959000 9.329132
2.960000 9.3846954
2.961000 9.438946099999999
2.962000 9.491884
2.963000 9.5435105
2.964000 9.593826499999999
2.965000 9.6428335
2.966000 9.6905321
2.967000 9.7369246
2.968000 9.7820126
2.969000 9.8257981
2.970000 9.8682821
2.971000 9.909467399999999
2.972000 9.9493556
2.973000 9.9879496
2.974000 10.02525
2.975000 10.061259999999999
2.976000 10.09599
2.977000 10.129430000000001
2.978000 10.16158
2.979000 10.19247
2.980000 10.22207
2.981000 10.25041
2.982000 10.27747
2.983000 10.303279999999999
2.984000 10.327820000000001
2.985000 10.35111
2.986000 10.373159999999999
2.987000 10.39396
2.988000 10.41352
2.989000 10.431849999999999
2.990000 10.44895
2.991000 10.46484
2.992000 10.47952
2.993000 10.49299
2.994000 10.50526
2.995000 10.51634
2.996000 10.526240000000001
2.997000 10.53496
2.998000 10.54252
2.999000 10.54891
3.000000 10.55416
3.001000 10.55826
3.002000 10.56123
3.003000 10.56307
3.004000 10.563790000000001
3.005000 10.563400000000001
3.006000 10.56191
3.007000 10.55933
3.008000 10.555670000000001
3.009000 10.55093
3.010000 10.54513
3.011000 10.538269999999999
3.012000 10.53037
3.013000 10.52143
3.014000 10.511470000000001
3.015000 10.50049
3.016000 10.4885
3.017000 10.47553
3.018000 10.46157
3.019000 10.44664
3.020000 10.43075
3.021000 10.41391
3.022000 10.396130000000001
3.023000 10.377419999999999
3.024000 10.35781
3.025000 10.337290000000001
3.026000 10.31588
3.027000 10.29359
3.028000 10.27043
3.029000 10.246410000000001
3.030000 10.22155
3.031000 10.19586
3.032000 10.169350000000001
3.033000 10.14202
3.034000 10.113900000000001
3.035000 10.084990000000001
3.036000 10.0553
3.037000 10.02485
3.038000 9.993647
3.039000 9.9617034
3.040000 9.929031100000001
3.041000 9.8956414
3.042000 9.8615468
3.043000 9.82676
3.044000 9.791293
3.045000 9.7551584
3.046000 9.7183689
3.047000 9.6809372
3.048000 9.6428767
3.049000 9.6042007
3.050000 9.5649227
3.051000 9.5250562
3.052000 9.4846144
3.053000 9.443610900000001
3.054000 9.4020598
3.055000 9.3599744
3.056000 9.3173683
3.057000 9.2742547
3.058000 9.230648
3.059000 9.1865607
3.060000 9.142006199999999
3.061000 9.096997199999999
3.062000 9.0515472
3.063000 9.005668799999999
3.064000 8.9593746
3.065000 8.9126773
3.066000 8.8655889
3.067000 8.8181213
3.068000 8.770287
3.069000 8.7220982
3.070000 8.673565799999999
3.071000 8.6247027
3.072000 8.5755207
3.073000 8.5260317
3.074000 8.4762476
3.075000 8.4261805
3.076000 8.3758429
3.077000 8.325246
3.078000 8.2744025
3.079000 8.2233243
3.080000 8.172024
3.081000 8.1205137
3.082000 8.068805900000001
3.083000 8.0169126
3.084000 7.9648465
3.085000 7.9126194
3.086000 7.860244099999999
3.087000 7.807731599999999
3.088000 7.755094799999999
3.089000 7.7023454000000005
3.090000 7.649494699999999
3.091000 7.596554599999999
3.092000 7.543537000000001
3.093000 7.4904524
3.094000 7.437312599999999
3.095000 7.3841281
3.096000 7.3309101000000005
3.097000 7.277669
3.098000 7.224415200000001
3.099000 7.171159200000001
3.100000 7.1179114000000006
3.101000 7.0646815
3.102000 7.0114799
3.103000 6.9583163
3.104000 6.9052003
3.105000 6.852142499999999
3.106000 6.7991517
3.107000 6.7462377
3.108000 6.6934100999999995
3.109000 6.640678599999999
3.110000 6.5880522
3.111000 6.5355398
3.112000 6.4831503
3.113000 6.4308933999999995
3.114000 6.3787773
3.115000 6.326811
3.116000 6.275003399999999
3.117000 6.2233619
3.118000 6.1718956
3.119000 6.120612100000001
3.120000 6.0695190000000006
3.121000 6.0186245
3.122000 5.9679355
3.123000 5.9174597
3.124000 5.8672037
3.125000 5.8171745
3.126000 5.7673793
3.127000 5.717824
3.128000 5.6685153
3.129000 5.61946
3.130000 5.570663499999999
3.131000 5.5221327
3.132000 5.473873
3.133000 5.4258909
3.134000 5.3781919
3.135000 5.330782
3.136000 5.283667100000001
3.137000 5.2368533
3.138000 5.1903456
3.139000 5.1441502
3.140000 5.0982728999999996
3.141000 5.0527185
3.142000 5.0074928
3.143000 4.9626011
3.144000 4.918048199999999
3.145000 4.873839
3.146000 4.8299782
3.147000 4.7864705
3.148000 4.743319700000001
3.149000 4.7005299
3.150000 4.6581052
3.151000 4.6160486
3.152000 4.5743633
3.153000 4.5330524
3.154000 4.4921186
3.155000 4.451564
3.156000 4.4113908
3.157000 4.371601
3.158000 4.3321963
3.159000 4.293178
3.160000 4.2545478999999995
3.161000 4.2163067
3.162000 4.1784555
3.163000 4.1409953999999995
3.164000 4.1039273000000005
3.165000 4.0672515
3.166000 4.030969
3.167000 3.9950803
3.168000 3.9595857
3.169000 3.924486
3.170000 3.8897816
3.171000 3.8554728000000003
3.172000 3.8215600000000003
3.173000 3.7880436000000004
3.174000 3.7549235
3.175000 3.7222001999999996
3.176000 3.6898731999999996
3.177000 3.6579430000000004
3.178000 3.6264092
3.179000 3.5952717
3.180000 3.5645298999999997
3.181000 3.5341829
3.182000 3.5042301
3.183000 3.4746706
3.184000 3.4455031
3.185000 3.4167259999999997
3.186000 3.3883378
3.187000 3.360337
3.188000 3.3327214
3.189000 3.3054887999999996
3.190000 3.2786369000000004
3.191000 3.2521635
3.192000 3.2260656
3.193000 3.2003410000000003
3.194000 3.1749863000000005
3.195000 3.1499989
3.196000 3.1253755
3.197000 3.1011131
3.198000 3.0772084
3.199000 3.0536583
3.200000 3.0304592
3.201000 3.0076077
3.202000 2.9851004
3.203000 2.9629337
3.204000 2.9411037
3.205000 2.9196065
3.206000 2.8984383
3.207000 2.8775949
3.208000 2.8570721
3.209000 2.8368656
3.210000 2.8169706
3.211000 2.7973828999999997
3.212000 2.7780974
3.213000 2.7591094
3.214000 2.7404137
3.215000 2.7220054
3.216000 2.703879
3.217000 2.6860293
3.218000 2.668451
3.219000 2.6511384
3.220000 2.6340863
3.221000 2.6172889
3.222000 2.6007408
3.223000 2.5844365000000002
3.224000 2.5683707
3.225000 2.5525374
3.226000 2.5369316
3.227000 2.5215477
3.228000 2.5063803
3.229000 2.4914242
3.230000 2.4766738999999998
3.231000 2.4621243
3.232000 2.4477698
3.233000 2.4336053
3.234000 2.4196256
3.235000 2.4058253
3.236000 2.3921987
3.237000 2.3787407
3.238000 2.3654455000000003
3.239000 2.3523074
3.240000 2.3393204
3.241000 2.3264788000000003
3.242000 2.3137761
3.243000 2.3012061
3.244000 2.2887621
3.245000 2.2764377
3.246000 2.2642260000000003
3.247000 2.25212
3.248000 2.2401124
3.249000 2.2281961999999997
3.250000 2.2163641000000003
3.251000 2.2046087
3.252000 2.1929227
3.253000 2.1812988
3.254000 2.1697298
3.255000 2.1582084000000004
3.256000 2.1467276
3.257000 2.1352805
3.258000 2.1238603
3.259000 2.1124603
3.260000 2.101074
3.261000 2.0896951
3.262000 2.0783175000000003
3.263000 2.066935
3.264000 2.055542
3.265000 2.0441324
3.266000 2.0327007
3.267000 2.0212414
3.268000 2.0097487000000003
3.269000 1.9982172
3.270000 1.9866414
3.271000 1.9750157000000002
3.272000 1.9633345
3.273000 1.9515922
3.274000 1.9397832
3.275000 1.9279017999999999
3.276000 1.9159419
3.277000 1.9038977
3.278000 1.8917633
3.279000 1.8795323999999998
3.280000 1.8671991
3.281000 1.8547571999999999
3.282000 1.8422008
3.283000 1.8295234
3.284000 1.816719
3.285000 1.8037815
3.286000 1.7907047999999999
3.287000 1.777483
3.288000 1.7641101
3.289000 1.7505806
3.290000 1.7368888
3.291000 1.7230295
3.292000 1.7089969
3.293000 1.694786
3.294000 1.6803918000000002
3.295000 1.6658096
3.296000 1.6510343
3.297000 1.6360614
3.298000 1.6208863
3.299000 1.6055044
3.300000 1.5899113999999999
3.301000 1.574103
3.302000 1.5580745999999999
3.303000 1.5418222000000001
3.304000 1.5253413
3.305000 1.5086278
3.306000 1.4916774000000002
3.307000 1.4744858
3.308000 1.4570489
3.309000 1.4393624
3.310000 1.4214222
3.311000 1.4032244
3.312000 1.3847649
3.313000 1.3660398
3.314000 1.3470455
3.315000 1.3277782999999999
3.316000 1.3082348000000001
3.317000 1.2884117000000002
3.318000 1.268306
3.319000 1.2479148
3.320000 1.2272355000000001
3.321000 1.2062656999999999
3.322000 1.185003
3.323000 1.1634455
3.324000 1.1415912000000001
3.325000 1.1194383
3.326000 1.0969852
3.327000 1.0742305
3.328000 1.0511727
3.329000 1.0278105
3.330000 1.0041424
3.331000 0.98016728
3.332000 0.95588369
3.333000 0.93129026
3.334000 0.90638557
3.335000 0.8811682499999999
3.336000 0.8556366899999999
3.337000 0.8297895099999999
3.338000 0.8036250199999999
3.339000 0.7771417
3.340000 0.7503379600000001
3.341000 0.7232122599999999
3.342000 0.69576306
3.343000 0.66798893
3.344000 0.6398886
3.345000 0.61146086
3.346000 0.58270474
3.347000 0.5536194
3.348000 0.52420427
3.349000 0.49445903999999996
3.350000 0.46438360999999995
3.351000 0.43397816
3.352000 0.40324316
3.353000 0.37217939
3.354000 0.34078781
3.355000 0.30906969
3.356000 0.27702656
3.357000 0.24466012
3.358000 0.21197227999999999
3.359000 0.1789651
3.360000 0.14564078
3.361000 0.11200158999999998
3.362000 0.078049855
3.363000 0.043787964
3.364000 0.0092182869
3.365000 -0.02565684
3.366000 -0.060835108000000006
3.367000 -0.096314261
3.368000 -0.13209214
3.369000 -0.16816661000000002
3.370000 -0.20453564000000002
3.371000 -0.24119723
3.372000 -0.27814941
3.373000 -0.31539022
3.374000 -0.35291775
3.375000 -0.39073001
3.376000 -0.42882496000000003
3.377000 -0.46720048
3.378000 -0.50585433
3.379000 -0.54478408
3.380000 -0.58398722
3.381000 -0.62346095
3.382000 -0.6632023499999999
3.383000 -0.7032082000000001
3.384000 -0.74347514
3.385000 -0.78399954
3.386000 -0.8247776
3.387000 -0.8658052399999999
3.388000 -0.90707839
3.389000 -0.9485925500000001
3.390000 -0.99034328
3.391000 -1.0323259
3.392000 -1.0745357
3.393000 -1.1169679
3.394000 -1.1596176
3.395000 -1.20248
3.396000 -1.2455502999999999
3.397000 -1.2888234
3.398000 -1.3322947
3.399000 -1.3759591
3.400000 -1.419812
3.401000 -1.4638484999999999
3.402000 -1.5080639999999998
3.403000 -1.5524535000000002
3.404000 -1.5970126000000002
3.405000 -1.6417362000000002
3.406000 -1.6866194
3.407000 -1.7316576000000001
3.408000 -1.7768458
3.409000 -1.8221787999999999
3.410000 -1.8676516
3.411000 -1.913259
3.412000 -1.9589955
3.413000 -2.0048557000000002
3.414000 -2.0508338
3.415000 -2.0969242
3.416000 -2.1431208
3.417000 -2.1894177
3.418000 -2.235809
3.419000 -2.2822883
3.420000 -2.3288494
3.421000 -2.3754859
3.422000 -2.4221918
3.423000 -2.4689604
3.424000 -2.5157856
3.425000 -2.5626613
3.426000 -2.6095811
3.427000 -2.6565392
3.428000 -2.7035294000000003
3.429000 -2.7505459
3.430000 -2.7975830999999998
3.431000 -2.844635
3.432000 -2.8916961000000003
3.433000 -2.9387608
3.434000 -2.9858237
3.435000 -3.0328792
3.436000 -3.0799218
3.437000 -3.1269460999999996
3.438000 -3.1739462000000005
3.439000 -3.2209169
3.440000 -3.2678522
3.441000 -3.3147462
3.442000 -3.3615928000000004
3.443000 -3.4083858
3.444000 -3.4551187999999997
3.445000 -3.5017852
3.446000 -3.5483784999999997
3.447000 -3.5948917
3.448000 -3.6413178
3.449000 -3.6876496000000003
3.450000 -3.7338801
3.451000 -3.7800021000000004
3.452000 -3.8260084
3.453000 -3.8718916
3.454000 -3.9176449
3.455000 -3.9632611
3.456000 -4.0087331
3.457000 -4.0540539
3.458000 -4.0992171
3.459000 -4.144216
3.460000 -4.1890446
3.461000 -4.2336963
3.462000 -4.2781655
3.463000 -4.3224461
3.464000 -4.3665331
3.465000 -4.4104206999999995
3.466000 -4.4541034999999995
3.467000 -4.4975765
3.468000 -4.5408342
3.469000 -4.5838721
3.470000 -4.626685
3.471000 -4.6692677
3.472000 -4.7116153
3.473000 -4.753722600000001
3.474000 -4.7955848
3.475000 -4.8371967
3.476000 -4.8785526
3.477000 -4.9196474
3.478000 -4.9604755
3.479000 -5.0010312
3.480000 -5.0413087
3.481000 -5.081302699999999
3.482000 -5.1210072
3.483000 -5.1604163000000005
3.484000 -5.1995244000000005
3.485000 -5.238325499999999
3.486000 -5.2768137
3.487000 -5.314983799999999
3.488000 -5.3528298
3.489000 -5.390346399999999
3.490000 -5.4275282
3.491000 -5.4643698
3.492000 -5.5008665
3.493000 -5.537013
3.494000 -5.5728048
3.495000 -5.6082374999999995
3.496000 -5.6433067
3.497000 -5.6780078
3.498000 -5.712337
3.499000 -5.7462900999999995
3.500000 -5.7798631
3.501000 -5.8130525
3.502000 -5.8458544
3.503000 -5.878265600000001
3.504000 -5.9102818
3.505000 -5.9418995
3.506000 -5.9731152000000005
3.507000 -6.0039256
3.508000 -6.0343266
3.509000 -6.0643148
3.510000 -6.0938869
3.511000 -6.123039100000001
3.512000 -6.151768199999999
3.513000 -6.1800707
3.514000 -6.207943
3.515000 -6.2353816
3.516000 -6.262383600000001
3.517000 -6.288945699999999
3.518000 -6.3150652
3.519000 -6.3407390999999995
3.520000 -6.3659638
3.521000 -6.3907377
3.522000 -6.4150579
3.523000 -6.438922099999999
3.524000 -6.462328100000001
3.525000 -6.4852737
3.526000 -6.5077573
3.527000 -6.529776
3.528000 -6.551329
3.529000 -6.5724142
3.530000 -6.593029899999999
3.531000 -6.6131748
3.532000 -6.6328473
3.533000 -6.652046
3.534000 -6.6707693
3.535000 -6.6890149999999995
3.536000 -6.7067824
3.537000 -6.72407
3.538000 -6.7408763
3.539000 -6.757199
3.540000 -6.773037499999999
3.541000 -6.7883901
3.542000 -6.8032555
3.543000 -6.8176328999999996
3.544000 -6.8315201000000005
3.545000 -6.8449169
3.546000 -6.8578221
3.547000 -6.8702347999999995
3.548000 -6.8821541999999996
3.549000 -6.893579699999999
3.550000 -6.904511200000001
3.551000 -6.9149479
3.552000 -6.9248907
3.553000 -6.9343396
3.554000 -6.943294399999999
3.555000 -6.9517560000000005
3.556000 -6.9597259
3.557000 -6.9672041
3.558000 -6.9741919999999995
3.559000 -6.9806911
3.560000 -6.9867022
3.561000 -6.9922261
3.562000 -6.997264899999999
3.563000 -7.001819500000001
3.564000 -7.0058919
3.565000 -7.0094831
3.566000 -7.0125945
3.567000 -7.0152275
3.568000 -7.0173837
3.569000 -7.0190638
3.570000 -7.0202693
3.571000 -7.0210017
3.572000 -7.0212625
3.573000 -7.021052399999999
3.574000 -7.020372900000001
3.575000 -7.019225499999999
3.576000 -7.0176117
3.577000 -7.0155323
3.578000 -7.0129893999999995
3.579000 -7.0099838
3.580000 -7.006517800000001
3.581000 -7.0025928
3.582000 -6.9982111
3.583000 -6.993374199999999
3.584000 -6.9880843
3.585000 -6.9823444
3.586000 -6.9761559
3.587000 -6.9695219
3.588000 -6.9624454
3.589000 -6.9549285
3.590000 -6.9469742
3.591000 -6.9385849
3.592000 -6.929764200000001
3.593000 -6.920515000000001
3.594000 -6.910841199999999
3.595000 -6.900744899999999
3.596000 -6.8902306
3.597000 -6.8793006000000005
3.598000 -6.8679586
3.599000 -6.8562083
3.600000 -6.8440527
3.601000 -6.8314955
3.602000 -6.818539599999999
3.603000 -6.8051897
3.604000 -6.7914486
3.605000 -6.777320100000001
3.606000 -6.762807799999999
3.607000 -6.7479149000000005
3.608000 -6.732645600000001
3.609000 -6.7170039
3.610000 -6.700992599999999
3.611000 -6.6846162
3.612000 -6.6678785000000005
3.613000 -6.6507831
3.614000 -6.6333346
3.615000 -6.615535899999999
3.616000 -6.5973915
3.617000 -6.5789051
3.618000 -6.560081199999999
3.619000 -6.540923599999999
3.620000 -6.5214358
3.621000 -6.5016218
3.622000 -6.481485800000001
3.623000 -6.4610317
3.624000 -6.4402632
3.625000 -6.4191841
3.626000 -6.3977979000000005
3.627000 -6.376108499999999
3.628000 -6.3541204
3.629000 -6.3318364
3.630000 -6.309261200000001
3.631000 -6.2863983
3.632000 -6.2632516
3.633000 -6.2398247
3.634000 -6.2161218
3.635000 -6.192147
3.636000 -6.1679043
3.637000 -6.1433982
3.638000 -6.1186329
3.639000 -6.0936123
3.640000 -6.0683411
3.641000 -6.0428239
3.642000 -6.017065
3.643000 -5.9910692
3.644000 -5.9648413
3.645000 -5.9383858
3.646000 -5.9117074999999994
3.647000 -5.8848113
3.648000 -5.857702
3.649000 -5.8303840000000005
3.650000 -5.802862
3.651000 -5.775140599999999
3.652000 -5.7472243999999995
3.653000 -5.7191178
3.654000 -5.6908254
3.655000 -5.6623515
3.656000 -5.633700299999999
3.657000 -5.6048754999999995
3.658000 -5.5758815
3.659000 -5.5467222
3.660000 -5.5174012
3.661000 -5.4879222
3.662000 -5.4582894
3.663000 -5.4285061
3.664000 -5.3985756
3.665000 -5.3685021
3.666000 -5.3382888
3.667000 -5.3079396
3.668000 -5.2774578000000005
3.669000 -5.2468471
3.670000 -5.2161112
3.671000 -5.1852539
3.672000 -5.1542788999999996
3.673000 -5.1231898
3.674000 -5.0919905000000005
3.675000 -5.0606851
3.676000 -5.0292768
3.677000 -4.9977697
3.678000 -4.9661677
3.679000 -4.9344748
3.680000 -4.9026947000000005
3.681000 -4.8708308
3.682000 -4.8388872
3.683000 -4.8068675999999995
3.684000 -4.7747754
3.685000 -4.742614199999999
3.686000 -4.7103874
3.687000 -4.6780981
3.688000 -4.6457499
3.689000 -4.6133459000000006
3.690000 -4.5808893
3.691000 -4.548383100000001
3.692000 -4.5158304000000005
3.693000 -4.4832338
3.694000 -4.4505965000000005
3.695000 -4.4179216
3.696000 -4.3852117
3.697000 -4.3524697
3.698000 -4.3196984
3.699000 -4.2869009
3.700000 -4.25408
3.701000 -4.2212385999999995
3.702000 -4.1883793
3.703000 -4.1555051
3.704000 -4.1226186
3.705000 -4.0897228
3.706000 -4.0568206
3.707000 -4.0239144
3.708000 -3.9910067000000002
3.709000 -3.9581001
3.710000 -3.9251965
3.711000 -3.8922984
3.712000 -3.8594082000000003
3.713000 -3.8265273000000004
3.714000 -3.7936579
3.715000 -3.7608016
3.716000 -3.7279598
3.717000 -3.6951340999999998
3.718000 -3.6623258
3.719000 -3.6295366000000002
3.720000 -3.596767
3.721000 -3.5640188000000004
3.722000 -3.5312925
3.723000 -3.4985896000000003
3.724000 -3.4659114
3.725000 -3.4332585
3.726000 -3.400632
3.727000 -3.3680334999999997
3.728000 -3.335464
3.729000 -3.3029246999999997
3.730000 -3.2704170999999995
3.731000 -3.2379422
3.732000 -3.2055016999999997
3.733000 -3.1730972000000004
3.734000 -3.14073
3.735000 -3.1084016
3.736000 -3.0761136000000002
3.737000 -3.0438673
3.738000 -3.0116644000000004
3.739000 -2.979506
3.740000 -2.9473934
3.741000 -2.915328
3.742000 -2.8833106
3.743000 -2.8513420000000003
3.744000 -2.8194232
3.745000 -2.7875545
3.746000 -2.7557362
3.747000 -2.7239684
3.748000 -2.6922512999999997
3.749000 -2.6605846
3.750000 -2.6289681
3.751000 -2.5974011000000004
3.752000 -2.5658833
3.753000 -2.5344139
3.754000 -2.5029922
3.755000 -2.4716176
3.756000 -2.4402892
3.757000 -2.4090065000000003
3.758000 -2.3777688
3.759000 -2.3465754
3.760000 -2.3154259
3.761000 -2.2843199000000003
3.762000 -2.2532569
3.763000 -2.2222368
3.764000 -2.1912593
3.765000 -2.1603245
3.766000 -2.1294322
3.767000 -2.0985823
3.768000 -2.0677749
3.769000 -2.03701
3.770000 -2.0062875
3.771000 -1.9756072999999998
3.772000 -1.9449694
3.773000 -1.9143734
3.774000 -1.8838191
3.775000 -1.8533058000000002
3.776000 -1.8228332
3.777000 -1.7924003000000002
3.778000 -1.7620064000000002
3.779000 -1.7316505
3.780000 -1.7013315000000002
3.781000 -1.6710483000000003
3.782000 -1.6407992999999998
3.783000 -1.6105831000000002
3.784000 -1.5803983000000001
3.785000 -1.5502436
3.786000 -1.5201172
3.787000 -1.4900175999999998
3.788000 -1.4599432
3.789000 -1.4298926
3.790000 -1.3998643
3.791000 -1.3698567
3.792000 -1.3398685000000001
3.793000 -1.3098986
3.794000 -1.2799456
3.795000 -1.2500082
3.796000 -1.2200855
3.797000 -1.1901762
3.798000 -1.1602795000000001
3.799000 -1.1303941
3.800000 -1.100519
3.801000 -1.0706533
3.802000 -1.0407956
3.803000 -1.010945
3.804000 -0.98110009
3.805000 -0.9512595800000001
3.806000 -0.92142196
3.807000 -0.8915858299999999
3.808000 -0.86174952
3.809000 -0.83191134
3.810000 -0.80206953
3.811000 -0.77222227
3.812000 -0.7423676100000001
3.813000 -0.71250368
3.814000 -0.68262853
3.815000 -0.65274024
3.816000 -0.62283692
3.817000 -0.59291674
3.818000 -0.56297798
3.819000 -0.53301896
3.820000 -0.5030381500000001
3.821000 -0.4730341
3.822000 -0.44300547
3.823000 -0.41295107999999997
3.824000 -0.38286988
3.825000 -0.35276082
3.826000 -0.32262302000000004
3.827000 -0.29245564
3.828000 -0.26225788
3.829000 -0.23202898
3.830000 -0.20176819999999998
3.831000 -0.17147472
3.832000 -0.14114772
3.833000 -0.11078629999999999
3.834000 -0.080389483
3.835000 -0.049956184
3.836000 -0.019485204
3.837000 0.011024764
3.838000 0.041575154
3.839000 0.07216751099999999
3.840000 0.1028035
3.841000 0.13348487
3.842000 0.16421347
3.843000 0.19499121
3.844000 0.22582000000000002
3.845000 0.25670179
3.846000 0.28763851
3.847000 0.31863207
3.848000 0.34968425000000003
3.849000 0.38079675
3.850000 0.41197119
3.851000 0.44320901
3.852000 0.47451150999999997
3.853000 0.5058798
3.854000 0.5373148200000001
3.855000 0.5688173200000001
3.856000 0.6003879
3.857000 0.6320269300000001
3.858000 0.66373474
3.859000 0.6955113700000001
3.860000 0.72735688
3.861000 0.75927116
3.862000 0.79125408
3.863000 0.82330545
3.864000 0.8554250899999999
3.865000 0.88761281
3.866000 0.9198684199999999
3.867000 0.9521918399999999
3.868000 0.9845830499999999
3.869000 1.0170422000000001
3.870000 1.0495693
3.871000 1.0821649
3.872000 1.1148291
3.873000 1.1475625
3.874000 1.1803655
3.875000 1.2132387999999998
3.876000 1.2461829
3.877000 1.2791986
3.878000 1.3122863
3.879000 1.3454468000000002
3.880000 1.3786806
3.881000 1.4119881
3.882000 1.4453698
3.883000 1.4788259
3.884000 1.5123565
3.885000 1.5459617
3.886000 1.5796414
3.887000 1.6133951
3.888000 1.6472227999999998
3.889000 1.6811236999999999
3.890000 1.715097
3.891000 1.7491423
3.892000 1.7832585
3.893000 1.8174447
3.894000 1.8517001000000002
3.895000 1.8860232000000001
3.896000 1.9204131999999998
3.897000 1.954869
3.898000 1.9893896000000002
3.899000 2.0239737
3.900000 2.0586202
3.901000 2.0933279999999996
3.902000 2.1280961
3.903000 2.1629235
3.904000 2.197809
3.905000 2.2327516
3.906000 2.2677505
3.907000 2.3028044000000003
3.908000 2.3379123
3.909000 2.3730731
3.910000 2.4082856
3.911000 2.4435487
3.912000 2.4788609
3.913000 2.514221
3.914000 2.5496272
3.915000 2.5850782
3.916000 2.6205724
3.917000 2.6561078
3.918000 2.6916826
3.919000 2.7272949
3.920000 2.7629425999999997
3.921000 2.7986236
3.922000 2.8343358999999997
3.923000 2.8700772999999997
3.924000 2.9058455
3.925000 2.9416382000000003
3.926000 2.9774534
3.927000 3.0132886
3.928000 3.0491419
3.929000 3.0850112
3.930000 3.1208944
3.931000 3.1567894
3.932000 3.1926941
3.933000 3.2286067000000003
3.934000 3.2645252
3.935000 3.3004474
3.936000 3.3363719
3.937000 3.3722963000000004
3.938000 3.4082189
3.939000 3.4441378
3.940000 3.4800507
3.941000 3.5159558
3.942000 3.5518505
3.943000 3.5877325
3.944000 3.6235996
3.945000 3.6594488000000003
3.946000 3.6952775
3.947000 3.7310828
3.948000 3.7668611999999997
3.949000 3.8026098
3.950000 3.8383256999999995
3.951000 3.8740046
3.952000 3.9096436999999997
3.953000 3.9452393000000003
3.954000 3.9807875
3.955000 4.0162846000000005
3.956000 4.0517271
3.957000 4.087111
3.958000 4.1224327
3.959000 4.1576885
3.960000 4.1928753
3.961000 4.2279892
3.962000 4.263027
3.963000 4.297985499999999
3.964000 4.3328617
3.965000 4.3676522
3.966000 4.4023536000000005
3.967000 4.4369638
3.968000 4.4714794
3.969000 4.5058973
3.970000 4.5402151
3.971000 4.57443
3.972000 4.608539100000001
3.973000 4.6425395
3.974000 4.676428400000001
3.975000 4.710203
3.976000 4.7438598999999995
3.977000 4.7773961
3.978000 4.8108086000000005
3.979000 4.8440941
3.980000 4.8772492
3.981000 4.9102705
3.982000 4.9431544
3.983000 4.9758974
3.984000 5.008496
3.985000 5.0409459
3.986000 5.0732434
3.987000 5.1053852
3.988000 5.1373668
3.989000 5.169184899999999
3.990000 5.2008349
3.991000 5.2323136
3.992000 5.2636169
3.993000 5.2947409
3.994000 5.3256817
3.995000 5.3564355
3.996000 5.3869989
3.997000 5.4173678
3.998000 5.4475389
3.999000 5.4775085
4.000000 5.5072729
4.001000 5.536828600000001
4.002000 5.5661719
4.003000 5.5952992
4.004000 5.6242071
4.005000 5.6528922
4.006000 5.6813508
4.007000 5.7095796
4.008000 5.7375751
4.009000 5.7653341
4.010000 5.7928529
4.011000 5.8201279
4.012000 5.847156
4.013000 5.873933399999999
4.014000 5.9004571
4.015000 5.9267237999999995
4.016000 5.95273
4.017000 5.9784725
4.018000 6.003948299999999
4.019000 6.029154
4.020000 6.0540866
4.021000 6.0787428
4.022000 6.10312
4.023000 6.1272152
4.024000 6.1510254
4.025000 6.1745476
4.026000 6.1977793000000005
4.027000 6.2207177
4.028000 6.2433597
4.029000 6.265702800000001
4.030000 6.2877439
4.031000 6.309481
4.032000 6.3309103
4.033000 6.3520297
4.034000 6.3728362
4.035000 6.3933261
4.036000 6.413497
4.037000 6.4333461
4.038000 6.452870400000001
4.039000 6.472066
4.040000 6.4909308999999995
4.041000 6.5094613
4.042000 6.5276548000000005
4.043000 6.5455079
4.044000 6.5630175
4.045000 6.5801807000000005
4.046000 6.5969951
4.047000 6.6134572
4.048000 6.6295654
4.049000 6.6453159
4.050000 6.660706499999999
4.051000 6.675735100000001
4.052000 6.690399299999999
4.053000 6.7046969999999995
4.054000 6.7186259
4.055000 6.732183699999999
4.056000 6.745368999999999
4.057000 6.758180299999999
4.058000 6.7706153
4.059000 6.782672600000001
4.060000 6.794349800000001
4.061000 6.8056464
4.062000 6.816560000000001
4.063000 6.8270899
4.064000 6.8372339
4.065000 6.8469912
4.066000 6.8563603
4.067000 6.865339
4.068000 6.8739265
4.069000 6.882121400000001
4.070000 6.8899222
4.071000 6.897327300000001
4.072000 6.9043353000000005
4.073000 6.910944700000001
4.074000 6.917154
4.075000 6.922962500000001
4.076000 6.9283679000000005
4.077000 6.9333695
4.078000 6.937965
4.079000 6.9421537
4.080000 6.9459349
4.081000 6.949306299999999
4.082000 6.952267099999999
4.083000 6.954816699999999
4.084000 6.9569536
4.085000 6.9586769
4.086000 6.9599859
4.087000 6.9608793
4.088000 6.9613568
4.089000 6.9614172000000005
4.090000 6.9610596
4.091000 6.960284
4.092000 6.9590889
4.093000 6.9574744
4.094000 6.9554396
4.095000 6.952984600000001
4.096000 6.9501087
4.097000 6.9468111
4.098000 6.9430917999999995
4.099000 6.9389507
4.100000 6.9343872
4.101000 6.9294021
4.102000 6.9239944
4.103000 6.9181650999999995
4.104000 6.9119133
4.105000 6.9052398
4.106000 6.8981454
4.107000 6.890630000000001
4.108000 6.8826944
4.109000 6.8743393
4.110000 6.8655655
4.111000 6.8563744
4.112000 6.8467662
4.113000 6.8367422
4.114000 6.8263032
4.115000 6.8154506
4.116000 6.8041846
4.117000 6.7925073000000005
4.118000 6.7804195
4.119000 6.7679219
4.120000 6.7550153
4.121000 6.7417011
4.122000 6.7279801
4.123000 6.713853
4.124000 6.6993214
4.125000 6.6843851999999995
4.126000 6.669045999999999
4.127000 6.6533044
4.128000 6.6371611999999995
4.129000 6.620617199999999
4.130000 6.603672400000001
4.131000 6.586328099999999
4.132000 6.5685861
4.133000 6.5504462
4.134000 6.5319099000000005
4.135000 6.5129779
4.136000 6.4936519
4.137000 6.4739324
4.138000 6.453821799999999
4.139000 6.4333215
4.140000 6.4124331
4.141000 6.391158
4.142000 6.3694983999999994
4.143000 6.3474573
4.144000 6.325036300000001
4.145000 6.3022375
4.146000 6.279063999999999
4.147000 6.2555179
4.148000 6.2316015
4.149000 6.2073179
4.150000 6.1826698
4.151000 6.1576597
4.152000 6.1322905
4.153000 6.1065644
4.154000 6.0804844
4.155000 6.0540527
4.156000 6.027272
4.157000 6.0001444
4.158000 5.9726723
4.159000 5.9448581
4.160000 5.9167039
4.161000 5.8882114
4.162000 5.8593832
4.163000 5.8302213
4.164000 5.8007273999999995
4.165000 5.7709038
4.166000 5.7407528
4.167000 5.7102766
4.168000 5.679477
4.169000 5.6483567
4.170000 5.6169182
4.171000 5.5851638
4.172000 5.553096200000001
4.173000 5.5207178
4.174000 5.4880317
4.175000 5.4550406
4.176000 5.4217476
4.177000 5.388156
4.178000 5.3542685
4.179000 5.3200882
4.180000 5.2856188
4.181000 5.250863
4.182000 5.2158244
4.183000 5.180506
4.184000 5.1449112999999995
4.185000 5.109043
4.186000 5.0729048
4.187000 5.0364997
4.188000 4.9998306
4.189000 4.9629007000000005
4.190000 4.9257133
4.191000 4.8882712
4.192000 4.8505772
4.193000 4.8126347
4.194000 4.7744464
4.195000 4.736015200000001
4.196000 4.6973445
4.197000 4.6584368000000005
4.198000 4.6192955
4.199000 4.5799237
4.200000 4.5403246
4.201000 4.5005016
4.202000 4.4604577
4.203000 4.4201963
4.204000 4.379721
4.205000 4.3390352
4.206000 4.2981427000000005
4.207000 4.2570468
4.208000 4.2157512
4.209000 4.1742597
4.210000 4.1325755
4.211000 4.0907025
4.212000 4.048644400000001
4.213000 4.0064044
4.214000 3.963986
4.215000 3.9213926000000003
4.216000 3.8786277
4.217000 3.8356941
4.218000 3.7925954999999996
4.219000 3.7493344
4.220000 3.7059138999999996
4.221000 3.6623370000000004
4.222000 3.6186066
4.223000 3.5747256
4.224000 3.5306968000000003
4.225000 3.4865229999999996
4.226000 3.442207
4.227000 3.3977516
4.228000 3.3531595
4.229000 3.3084339999999997
4.230000 3.2635782000000004
4.231000 3.2185953000000005
4.232000 3.1734888000000003
4.233000 3.1282615
4.234000 3.0829173
4.235000 3.0374594
4.236000 2.9918918
4.237000 2.9462181
4.238000 2.9004419
4.239000 2.8545672
4.240000 2.8085979
4.241000 2.7625376
4.242000 2.7163902
4.243000 2.6701596000000003
4.244000 2.6238492
4.245000 2.577463
4.246000 2.5310043
4.247000 2.4844768
4.248000 2.4378836
4.249000 2.3912283
4.250000 2.3445137000000003
4.251000 2.2977429000000003
4.252000 2.2509186
4.253000 2.2040438
4.254000 2.157121
4.255000 2.1101529
4.256000 2.0631419
4.257000 2.0160906
4.258000 1.9690013
4.259000 1.9218764999999998
4.260000 1.8747186
4.261000 1.8275302
4.262000 1.7803138
4.263000 1.7330719
4.264000 1.6858073
4.265000 1.6385226999999998
4.266000 1.5912210999999998
4.267000 1.5439052
4.268000 1.4965782
4.269000 1.4492432
4.270000 1.4019033
4.271000 1.3545618000000001
4.272000 1.3072222
4.273000 1.2598875
4.274000 1.2125611
4.275000 1.1652465
4.276000 1.1179468
4.277000 1.0706652
4.278000 1.023405
4.279000 0.9761691100000001
4.280000 0.92896065
4.281000 0.8817825499999999
4.282000 0.83463751
4.283000 0.7875282299999999
4.284000 0.74045737
4.285000 0.6934274
4.286000 0.64644073
4.287000 0.5994997
4.288000 0.55260663
4.289000 0.50576376
4.290000 0.45897332
4.291000 0.41223750000000003
4.292000 0.36555852
4.293000 0.31893856
4.294000 0.27237986000000003
4.295000 0.22588465
4.296000 0.17945524
4.297000 0.13309395
4.298000 0.086803111
4.299000 0.040585126
4.300000 -0.0055575885
4.301000 -0.051622587000000004
4.302000 -0.09760740799999999
4.303000 -0.14350958
4.304000 -0.18932664999999999
4.305000 -0.23505616
4.306000 -0.28069566
4.307000 -0.32624275999999997
4.308000 -0.3716951
4.309000 -0.41705039
4.310000 -0.46230634000000004
4.311000 -0.50746081
4.312000 -0.5525116299999999
4.313000 -0.5974568
4.314000 -0.64229425
4.315000 -0.68702204
4.316000 -0.73163831
4.317000 -0.77614118
4.318000 -0.8205288999999999
4.319000 -0.8647996
4.320000 -0.9089514599999999
4.321000 -0.9529827200000001
4.322000 -0.9968916
4.323000 -1.0406762
4.324000 -1.0843348
4.325000 -1.1278652999999998
4.326000 -1.1712657
4.327000 -1.2145341
4.328000 -1.2576685
4.329000 -1.3006666999999998
4.330000 -1.3435264
4.331000 -1.3862455
4.332000 -1.4288219
4.333000 -1.4712531
4.334000 -1.5135371
4.335000 -1.5556716
4.336000 -1.5976544
4.337000 -1.6394835
4.338000 -1.6811568
4.339000 -1.7226724
4.340000 -1.7640284999999998
4.341000 -1.8052233000000002
4.342000 -1.8462554
4.343000 -1.8871231
4.344000 -1.9278251
4.345000 -1.9683599
4.346000 -2.0087266
4.347000 -2.0489242
4.348000 -2.0889515000000003
4.349000 -2.1288075
4.350000 -2.1684913
4.351000 -2.2080018999999997
4.352000 -2.2473386
4.353000 -2.2865001
4.354000 -2.3254856
4.355000 -2.3642942
4.356000 -2.4029246
4.357000 -2.4413753
4.358000 -2.4796454
4.359000 -2.5177334
4.360000 -2.5556376
4.361000 -2.5933567
4.362000 -2.6308889
4.363000 -2.6682323
4.364000 -2.7053852
4.365000 -2.7423455999999997
4.366000 -2.7791118
4.367000 -2.8156815
4.368000 -2.8520529999999997
4.369000 -2.8882242999999996
4.370000 -2.9241933
4.371000 -2.9599581
4.372000 -2.9955171
4.373000 -3.0308683999999997
4.374000 -3.0660104
4.375000 -3.1009415
4.376000 -3.1356602999999996
4.377000 -3.1701654
4.378000 -3.2044556
4.379000 -3.2385293
4.380000 -3.2723859
4.381000 -3.3060245000000004
4.382000 -3.3394440999999997
4.383000 -3.3726439
4.384000 -3.4056231
4.385000 -3.4383811
4.386000 -3.4709169999999996
4.387000 -3.5032302
4.388000 -3.5353199
4.389000 -3.5671856
4.390000 -3.5988264
4.391000 -3.6302413999999996
4.392000 -3.6614299000000003
4.393000 -3.6923907999999996
4.394000 -3.7231233
4.395000 -3.7536263
4.396000 -3.7838988
4.397000 -3.8139392
4.398000 -3.8437467000000005
4.399000 -3.8733199000000003
4.400000 -3.9026577
4.401000 -3.9317589
4.402000 -3.9606220999999997
4.403000 -3.9892461
4.404000 -4.0176298
4.405000 -4.0457718
4.406000 -4.073670900000001
4.407000 -4.1013259
4.408000 -4.128735900000001
4.409000 -4.1558996
4.410000 -4.1828159
4.411000 -4.2094838
4.412000 -4.2359021
4.413000 -4.26207
4.414000 -4.287986500000001
4.415000 -4.3136504
4.416000 -4.3390606
4.417000 -4.3642163
4.418000 -4.3891165
4.419000 -4.4137601
4.420000 -4.4381462
4.421000 -4.4622738
4.422000 -4.4861417
4.423000 -4.5097489
4.424000 -4.5330945
4.425000 -4.5561779
4.426000 -4.5789976
4.427000 -4.6015527
4.428000 -4.6238426
4.429000 -4.6458661999999995
4.430000 -4.6676226000000005
4.431000 -4.6891108
4.432000 -4.7103301
4.433000 -4.7312796
4.434000 -4.7519583
4.435000 -4.7723658
4.436000 -4.7925014
4.437000 -4.8123639
4.438000 -4.831953
4.439000 -4.8512682
4.440000 -4.8703085999999995
4.441000 -4.8890736
4.442000 -4.907562599999999
4.443000 -4.9257752
4.444000 -4.9437106
4.445000 -4.9613681
4.446000 -4.9787469
4.447000 -4.9958464000000005
4.448000 -5.0126656999999994
4.449000 -5.0292045
4.450000 -5.0454617
4.451000 -5.0614361
4.452000 -5.077127
4.453000 -5.0925337
4.454000 -5.107654999999999
4.455000 -5.1224899
4.456000 -5.1370371
4.457000 -5.151296
4.458000 -5.1652651
4.459000 -5.1789436
4.460000 -5.1923309
4.461000 -5.2054252000000005
4.462000 -5.2182265
4.463000 -5.2307334
4.464000 -5.2429449
4.465000 -5.2548606
4.466000 -5.2664798
4.467000 -5.2778017
4.468000 -5.2888259
4.469000 -5.2995522
4.470000 -5.30998
4.471000 -5.3201087000000005
4.472000 -5.3299382
4.473000 -5.3394683
4.474000 -5.3486984
4.475000 -5.3576283
4.476000 -5.366258
4.477000 -5.374587
4.478000 -5.382615
4.479000 -5.3903416
4.480000 -5.3977668
4.481000 -5.40489
4.482000 -5.4117106
4.483000 -5.4182287
4.484000 -5.4244436
4.485000 -5.4303549
4.486000 -5.4359619
4.487000 -5.4412641
4.488000 -5.4462612
4.489000 -5.4509528000000005
4.490000 -5.4553382
4.491000 -5.459417
4.492000 -5.4631885
4.493000 -5.4666523
4.494000 -5.4698080000000004
4.495000 -5.4726548
4.496000 -5.4751921
4.497000 -5.4774199
4.498000 -5.4793373
4.499000 -5.480944
4.500000 -5.482239600000001
4.501000 -5.4832239
4.502000 -5.4838959
4.503000 -5.4842558
4.504000 -5.4843031
4.505000 -5.4840374999999995
4.506000 -5.4834582
4.507000 -5.4825656
4.508000 -5.481359
4.509000 -5.479838
4.510000 -5.4780025000000006
4.511000 -5.4758526000000005
4.512000 -5.473388
4.513000 -5.4706082
4.514000 -5.4675132
4.515000 -5.4641031
4.516000 -5.4603778
4.517000 -5.4563372999999995
4.518000 -5.4519817
4.519000 -5.447311
4.520000 -5.4423254
4.521000 -5.4370251000000005
4.522000 -5.4314103000000005
4.523000 -5.4254815
4.524000 -5.419239
4.525000 -5.4126833
4.526000 -5.4058142
4.527000 -5.3986326
4.528000 -5.3911392000000005
4.529000 -5.3833339
4.530000 -5.3752176
4.531000 -5.3667907
4.532000 -5.3580534
4.533000 -5.349006500000001
4.534000 -5.3396501
4.535000 -5.3299848
4.536000 -5.3200107
4.537000 -5.3097278
4.538000 -5.299136799999999
4.539000 -5.2882373000000005
4.540000 -5.2770298
4.541000 -5.2655142
4.542000 -5.2536909
4.543000 -5.2415594
4.544000 -5.2291203
4.545000 -5.2163735
4.546000 -5.2033192999999995
4.547000 -5.1899578
4.548000 -5.1762894
4.549000 -5.1623143
4.550000 -5.1480327
4.551000 -5.133445200000001
4.552000 -5.1185526
4.553000 -5.1033556
4.554000 -5.0878551000000005
4.555000 -5.0720517
4.556000 -5.0559461
4.557000 -5.0395399
4.558000 -5.022833899999999
4.559000 -5.005828999999999
4.560000 -4.9885269
4.561000 -4.9709287
4.562000 -4.9530357
4.563000 -4.9348488
4.564000 -4.916369899999999
4.565000 -4.8975997
4.566000 -4.8785396
4.567000 -4.8591908
4.568000 -4.8395544
4.569000 -4.8196316
4.570000 -4.799423399999999
4.571000 -4.778930900000001
4.572000 -4.758155
4.573000 -4.7370967
4.574000 -4.7157571
4.575000 -4.6941370000000004
4.576000 -4.6722375
4.577000 -4.6500593
4.578000 -4.6276033000000005
4.579000 -4.6048705000000005
4.580000 -4.5818619
4.581000 -4.5585789000000005
4.582000 -4.5350224
4.583000 -4.5111935999999995
4.584000 -4.4870935
4.585000 -4.4627238
4.586000 -4.4380859
4.587000 -4.4131808
4.588000 -4.3880105
4.589000 -4.362576499999999
4.590000 -4.3368801
4.591000 -4.3109234
4.592000 -4.2847082
4.593000 -4.2582359
4.594000 -4.2315084
4.595000 -4.2045277
4.596000 -4.1772954
4.597000 -4.1498136
4.598000 -4.122084
4.599000 -4.0941086
4.600000 -4.0658886999999995
4.601000 -4.0374264
4.602000 -4.0087234
4.603000 -3.9797816
4.604000 -3.9506026
4.605000 -3.9211884
4.606000 -3.8915406999999997
4.607000 -3.8616613
4.608000 -3.8315523
4.609000 -3.8012157999999996
4.610000 -3.7706535
4.611000 -3.7398677
4.612000 -3.7088607000000002
4.613000 -3.6776345000000004
4.614000 -3.6461916
4.615000 -3.6145344
4.616000 -3.5826653
4.617000 -3.5505864999999996
4.618000 -3.5183005000000005
4.619000 -3.4858100000000003
4.620000 -3.4531172
4.621000 -3.4202247999999997
4.622000 -3.3871353
4.623000 -3.3538505000000005
4.624000 -3.3203736
4.625000 -3.2867063
4.626000 -3.2528512000000003
4.627000 -3.2188103000000003
4.628000 -3.1845855999999997
4.629000 -3.1501796
4.630000 -3.1155942
4.631000 -3.0808313
4.632000 -3.0458929
4.633000 -3.0107809
4.634000 -2.9754974
4.635000 -2.9400442
4.636000 -2.9044233
4.637000 -2.8686369
4.638000 -2.8326869
4.639000 -2.7965756
4.640000 -2.7603052999999997
4.641000 -2.7238782
4.642000 -2.687297
4.643000 -2.6505642
4.644000 -2.6136825
4.645000 -2.5766548
4.646000 -2.539484
4.647000 -2.5021734
4.648000 -2.464726
4.649000 -2.4271450999999997
4.650000 -2.3894341999999997
4.651000 -2.3515968000000003
4.652000 -2.3136362
4.653000 -2.275556
4.654000 -2.2373594
4.655000 -2.19905
4.656000 -2.1606313
4.657000 -2.1221064000000003
4.658000 -2.0834785
4.659000 -2.0447506
4.660000 -2.0059258
4.661000 -1.9670067
4.662000 -1.9279962000000002
4.663000 -1.8888971
4.664000 -1.8497117
4.665000 -1.8104426999999998
4.666000 -1.7710922
4.667000 -1.7316628
4.668000 -1.6921567
4.669000 -1.6525762
4.670000 -1.6129239
4.671000 -1.5732021999999999
4.672000 -1.5334135
4.673000 -1.4935603
4.674000 -1.4536455
4.675000 -1.4136718
4.676000 -1.3736418000000001
4.677000 -1.3335588
4.678000 -1.2934257
4.679000 -1.2532458
4.680000 -1.2130222
4.681000 -1.1727585
4.682000 -1.1324579
4.683000 -1.092124
4.684000 -1.0517602
4.685000 -1.0113699999999999
4.686000 -0.9709569600000001
4.687000 -0.93052452
4.688000 -0.8900761599999999
4.689000 -0.8496152200000001
4.690000 -0.80914497
4.691000 -0.7686687600000001
4.692000 -0.72818971
4.693000 -0.68771089
4.694000 -0.64723538
4.695000 -0.60676606
4.696000 -0.56630583
4.697000 -0.52585751
4.698000 -0.48542381
4.699000 -0.44500753
4.700000 -0.40461137
4.701000 -0.364238
4.702000 -0.3238902
4.703000 -0.28357073
4.704000 -0.24328239000000002
4.705000 -0.20302804
4.706000 -0.16281062
4.707000 -0.12263311
4.708000 -0.08249857299999999
4.709000 -0.04241014
4.710000 -0.0023709997999999998
4.711000 0.037615598
4.712000 0.077546376
4.713000 0.11741803
4.714000 0.15722724
4.715000 0.19697072
4.716000 0.23664518
4.717000 0.27624737
4.718000 0.31577412
4.719000 0.35522233
4.720000 0.39458899000000003
4.721000 0.43387115
4.722000 0.47306594999999996
4.723000 0.51217065
4.724000 0.55118254
4.725000 0.59009907
4.726000 0.62891762
4.727000 0.66763572
4.728000 0.70625087
4.729000 0.74476064
4.730000 0.7831624699999999
4.731000 0.82145389
4.732000 0.85963244
4.733000 0.8976954
4.734000 0.93564019
4.735000 0.97346399
4.736000 1.011164
4.737000 1.0487374
4.738000 1.0861811000000001
4.739000 1.1234921
4.740000 1.1606673
4.741000 1.1977035
4.742000 1.2345975
4.743000 1.2713461000000001
4.744000 1.3079462
4.745000 1.3443943999999999
4.746000 1.3806878
4.747000 1.4168231
4.748000 1.4527975
4.749000 1.4886079
4.750000 1.5242518
4.751000 1.5597263
4.752000 1.5950289999999998
4.753000 1.6301576000000002
4.754000 1.6651098
4.755000 1.6998835
4.756000 1.7344767
4.757000 1.7688876
4.758000 1.8031145
4.759000 1.8371553999999999
4.760000 1.871009
4.761000 1.9046735
4.762000 1.9381473
4.763000 1.9714287000000001
4.764000 2.0045159
4.765000 2.0374075
4.766000 2.0701014
4.767000 2.1025956
4.768000 2.1348881
4.769000 2.1669768
4.770000 2.1988593
4.771000 2.2305332
4.772000 2.2619961
4.773000 2.2932455000000003
4.774000 2.3242787000000003
4.775000 2.355093
4.776000 2.3856858
4.777000 2.4160545
4.778000 2.4461966000000004
4.779000 2.4761094
4.780000 2.5057904
4.781000 2.5352374
4.782000 2.5644479000000002
4.783000 2.5934201
4.784000 2.6221517
4.785000 2.6506412999999998
4.786000 2.6788868
4.787000 2.7068866000000003
4.788000 2.7346393
4.789000 2.7621435
4.790000 2.7893979
4.791000 2.8164012
4.792000 2.8431524
4.793000 2.8696501999999997
4.794000 2.8958933
4.795000 2.921881
4.796000 2.9476117
4.797000 2.9730844999999997
4.798000 2.998298
4.799000 3.0232511
4.800000 3.0479426
4.801000 3.072371
4.802000 3.0965350999999997
4.803000 3.1204334
4.804000 3.1440645000000003
4.805000 3.1674269999999995
4.806000 3.1905193
4.807000 3.2133404
4.808000 3.2358884999999997
4.809000 3.2581624
4.810000 3.2801606
4.811000 3.3018819999999995
4.812000 3.3233255
4.813000 3.34449
4.814000 3.3653744
4.815000 3.3859774000000002
4.816000 3.4062984999999997
4.817000 3.4263369000000004
4.818000 3.4460917
4.819000 3.4655623
4.820000 3.4847482999999997
4.821000 3.5036488999999995
4.822000 3.5222635
4.823000 3.5405915
4.824000 3.5586327
4.825000 3.5763863
4.826000 3.5938516
4.827000 3.6110282000000002
4.828000 3.6279148999999995
4.829000 3.6445115
4.830000 3.6608167
4.831000 3.6768294999999998
4.832000 3.6925495
4.833000 3.7079751
4.834000 3.7231058
4.835000 3.7379403
4.836000 3.7524778000000003
4.837000 3.7667178000000003
4.838000 3.7806589
4.839000 3.7943006
4.840000 3.8076423
4.841000 3.8206834
4.842000 3.8334239
4.843000 3.8458634
4.844000 3.8580015000000003
4.845000 3.8698386
4.846000 3.8813751
4.847000 3.892611
4.848000 3.9035466
4.849000 3.9141825999999997
4.850000 3.9245196000000004
4.851000 3.9345585
4.852000 3.9442997
4.853000 3.9537437
4.854000 3.9628915
4.855000 3.971744
4.856000 3.9803013
4.857000 3.988564
4.858000 3.9965328
4.859000 4.004208
4.860000 4.0115897
4.861000 4.0186781
4.862000 4.0254734
4.863000 4.0319752
4.864000 4.0381838000000005
4.865000 4.0440984
4.866000 4.0497191
4.867000 4.0550459
4.868000 4.060078000000001
4.869000 4.0648155
4.870000 4.0692575
4.871000 4.0734045000000005
4.872000 4.0772557
4.873000 4.0808115
4.874000 4.0840719
4.875000 4.0870372
4.876000 4.089707499999999
4.877000 4.0920835
4.878000 4.0941656
4.879000 4.0959547999999995
4.880000 4.097452
4.881000 4.0986583
4.882000 4.0995747
4.883000 4.1002024
4.884000 4.100542900000001
4.885000 4.1005973000000004
4.886000 4.1003671
4.887000 4.0998532999999995
4.888000 4.099057999999999
4.889000 4.0979818
4.890000 4.0966261
4.891000 4.0949922
4.892000 4.0930811
4.893000 4.090894
4.894000 4.088432
4.895000 4.0856961
4.896000 4.0826872
4.897000 4.079406
4.898000 4.0758535
4.899000 4.0720306
4.900000 4.067938
4.901000 4.0635765
4.902000 4.058947
4.903000 4.0540509
4.904000 4.0488888
4.905000 4.0434618
4.906000 4.037770999999999
4.907000 4.0318172
4.908000 4.025602
4.909000 4.0191263
4.910000 4.0123913
4.911000 4.0053986
4.912000 3.9981492
4.913000 3.9906446
4.914000 3.9828859000000003
4.915000 3.9748747
4.916000 3.966612
4.917000 3.9580993
4.918000 3.9493378000000003
4.919000 3.9403286000000004
4.920000 3.9310731000000003
4.921000 3.9215725
4.922000 3.9118279
4.923000 3.9018403999999998
4.924000 3.8916111000000004
4.925000 3.8811412000000005
4.926000 3.8704317
4.927000 3.8594842
4.928000 3.8482998
4.929000 3.8368794999999998
4.930000 3.8252253
4.931000 3.8133379
4.932000 3.8012192000000002
4.933000 3.7888706
4.934000 3.7762936
4.935000 3.7634905000000005
4.936000 3.7504627999999998
4.937000 3.7372123
4.938000 3.723741
4.939000 3.7100513
4.940000 3.6961447
4.941000 3.6820239999999997
4.942000 3.6676913
4.943000 3.6531486
4.944000 3.6383983
4.945000 3.6234424
4.946000 3.6082826999999997
4.947000 3.5929214000000003
4.948000 3.5773605
4.949000 3.5616022
4.950000 3.5456475000000003
4.951000 3.5294984
4.952000 3.5131563
4.953000 3.4966227
4.954000 3.4798987000000006
4.955000 3.4629859
4.956000 3.445885
4.957000 3.4285973999999997
4.958000 3.4111243
4.959000 3.3934668
4.960000 3.3756260000000005
4.961000 3.3576034
4.962000 3.3394000999999998
4.963000 3.3210177
4.964000 3.3024576
4.965000 3.2837216000000002
4.966000 3.2648113
4.967000 3.2457285000000002
4.968000 3.226475
4.969000 3.2070532
4.970000 3.1874653000000004
4.971000 3.1677134000000002
4.972000 3.1477995
4.973000 3.1277262
4.974000 3.1074958
4.975000 3.0871104
4.976000 3.0665725
4.977000 3.0458843
4.978000 3.025048
4.979000 3.0040659
4.980000 2.9829399999999997
4.981000 2.9616723
4.982000 2.9402647
4.983000 2.9187193000000002
4.984000 2.8970379
4.985000 2.8752223
4.986000 2.853274
4.987000 2.8311949
4.988000 2.8089866000000003
4.989000 2.7866507
4.990000 2.7641887
4.991000 2.7416022
4.992000 2.7188931
4.993000 2.6960628
4.994000 2.673113
4.995000 2.6500453999999998
4.996000 2.6268618
4.997000 2.6035639
4.998000 2.5801536
4.999000 2.5566326
5.000000 2.5330030999999997
5.001000 2.5092671
5.002000 2.4854263000000003
5.003000 2.461483
5.004000 2.437439
5.005000 2.4132965
5.006000 2.3890575000000003
5.007000 2.3647241
5.008000 2.340298
5.009000 2.3157811
5.010000 2.2911753999999998
5.011000 2.2664825
5.012000 2.2417040999999998
5.013000 2.216842
5.014000 2.1918979000000003
5.015000 2.1668732
5.016000 2.1417696
5.017000 2.1165887000000003
5.018000 2.0913322
5.019000 2.0660015
5.020000 2.0405984
5.021000 2.0151246
5.022000 1.9895820000000002
5.023000 1.9639723000000002
5.024000 1.9382974000000002
5.025000 1.9125594
5.026000 1.8867603
5.027000 1.8609021
5.028000 1.8349872999999999
5.029000 1.8090179000000002
5.030000 1.7829962000000001
5.031000 1.7569246
5.032000 1.7308053
5.033000 1.7046403
5.034000 1.678432
5.035000 1.6521823000000002
5.036000 1.6258933
5.037000 1.599567
5.038000 1.5732054
5.039000 1.5468099000000002
5.040000 1.5203824
5.041000 1.4939244
5.042000 1.4674372999999998
5.043000 1.4409224999999999
5.044000 1.4143812
5.045000 1.3878146
5.046000 1.3612241
5.047000 1.3346108
5.048000 1.3079758000000001
5.049000 1.2813202
5.050000 1.2546454
5.051000 1.2279524
5.052000 1.2012428
5.053000 1.1745177
5.054000 1.1477787
5.055000 1.1210273
5.056000 1.0942652000000002
5.057000 1.0674940000000002
5.058000 1.0407157
5.059000 1.0139323
5.060000 0.98714558
5.061000 0.9603577699999999
5.062000 0.93357097
5.063000 0.90678735
5.064000 0.8800091200000001
5.065000 0.85323853
5.066000 0.82647773
5.067000 0.79972874
5.068000 0.7729937299999999
5.069000 0.74627465
5.070000 0.7195733999999999
5.071000 0.69289175
5.072000 0.66623143
5.073000 0.63959407
5.074000 0.6129811500000001
5.075000 0.58639408
5.076000 0.5598342000000001
5.077000 0.5333027300000001
5.078000 0.5068009299999999
5.079000 0.48032993999999996
5.080000 0.45389091000000004
5.081000 0.42748498
5.082000 0.40111332
5.083000 0.37477715
5.084000 0.34847769
5.085000 0.32221621
5.086000 0.29599403
5.087000 0.26981256000000003
5.088000 0.24367319
5.089000 0.21757743999999998
5.090000 0.19152683
5.091000 0.16552291
5.092000 0.13956728
5.093000 0.11366152
5.094000 0.087807211
5.095000 0.062005926
5.096000 0.036259216999999996
5.097000 0.010568601
5.098000 -0.015064453000000002
5.099000 -0.04063854
5.100000 -0.066152296
5.101000 -0.091604411
5.102000 -0.11699363
5.103000 -0.14231873
5.104000 -0.16757854
5.105000 -0.19277191999999999
5.106000 -0.21789777000000002
5.107000 -0.24295495999999997
5.108000 -0.26794239000000003
5.109000 -0.29285895
5.110000 -0.31770349
5.111000 -0.34247483
5.112000 -0.36717173999999997
5.113000 -0.39179293000000004
5.114000 -0.41633714
5.115000 -0.44080294000000003
5.116000 -0.46518892
5.117000 -0.4894936
5.118000 -0.51371544
5.119000 -0.5378529
5.120000 -0.5619043899999999
5.121000 -0.5858683499999999
5.122000 -0.60974313
5.123000 -0.6335272000000001
5.124000 -0.65721907
5.125000 -0.68081724
5.126000 -0.70432033
5.127000 -0.7277269799999999
5.128000 -0.75103599
5.129000 -0.77424617
5.130000 -0.79735657
5.131000 -0.8203662
5.132000 -0.8432743100000001
5.133000 -0.86608008
5.134000 -0.88878302
5.135000 -0.9113824899999999
5.136000 -0.93387803
5.137000 -0.9562690699999999
5.138000 -0.9785553400000001
5.139000 -1.0007363
5.140000 -1.0228115
5.141000 -1.0447805
5.142000 -1.0666426999999998
5.143000 -1.0883975000000001
5.144000 -1.1100441
5.145000 -1.1315817000000001
5.146000 -1.1530094
5.147000 -1.1743261
5.148000 -1.1955304999999998
5.149000 -1.2166214
5.150000 -1.2375975000000001
5.151000 -1.2584574
5.152000 -1.2791994
5.153000 -1.2998221
5.154000 -1.320324
5.155000 -1.3407035
5.156000 -1.3609591
5.157000 -1.3810894
5.158000 -1.401093
5.159000 -1.4209684999999999
5.160000 -1.4407149
5.161000 -1.460331
5.162000 -1.479816
5.163000 -1.4991689000000001
5.164000 -1.5183891999999999
5.165000 -1.5374762
5.166000 -1.5564293999999999
5.167000 -1.5752483000000002
5.168000 -1.5939328999999998
5.169000 -1.6124828
5.170000 -1.6308976
5.171000 -1.6491773
5.172000 -1.6673215000000001
5.173000 -1.6853301
5.174000 -1.7032027
5.175000 -1.7209390000000002
5.176000 -1.7385385999999998
5.177000 -1.7560009
5.178000 -1.7733254
5.179000 -1.7905112
5.180000 -1.8075577999999999
5.181000 -1.8244643
5.182000 -1.8412298
5.183000 -1.8578533000000002
5.184000 -1.8743340000000002
5.185000 -1.8906706999999998
5.186000 -1.9068625
5.187000 -1.9229082000000002
5.188000 -1.9388071999999998
5.189000 -1.9545582999999997
5.190000 -1.9701606
5.191000 -1.9856134
5.192000 -2.000916
5.193000 -2.0160677
5.194000 -2.0310679
5.195000 -2.0459161999999997
5.196000 -2.0606121
5.197000 -2.0751553
5.198000 -2.0895455
5.199000 -2.1037824
5.200000 -2.1178659
5.201000 -2.1317956999999996
5.202000 -2.1455716
5.203000 -2.1591934999999998
5.204000 -2.172661
5.205000 -2.1859739
5.206000 -2.199132
5.207000 -2.2121347
5.208000 -2.2249818
5.209000 -2.2376725
5.210000 -2.2502067
5.211000 -2.2625834
5.212000 -2.2748022999999997
5.213000 -2.2868627999999998
5.214000 -2.2987641
5.215000 -2.3105061
5.216000 -2.3220878000000003
5.217000 -2.333509
5.218000 -2.3447692
5.219000 -2.3558682
5.220000 -2.3668058
5.221000 -2.3775818
5.222000 -2.3881961
5.223000 -2.3986487
5.224000 -2.4089398
5.225000 -2.4190696000000003
5.226000 -2.4290382999999998
5.227000 -2.438846
5.228000 -2.4484932
5.229000 -2.4579803
5.230000 -2.4673071
5.231000 -2.4764741
5.232000 -2.4854814999999997
5.233000 -2.4943291999999997
5.234000 -2.5030173
5.235000 -2.5115456000000003
5.236000 -2.5199138999999997
5.237000 -2.5281221
5.238000 -2.5361696
5.239000 -2.5440561
5.240000 -2.5517806
5.241000 -2.559343
5.242000 -2.5667423
5.243000 -2.5739782
5.244000 -2.5810497000000003
5.245000 -2.5879562
5.246000 -2.5946971
5.247000 -2.6012721
5.248000 -2.6076805000000003
5.249000 -2.613922
5.250000 -2.6199963
5.251000 -2.6259035
5.252000 -2.6316433999999997
5.253000 -2.6372163
5.254000 -2.6426224
5.255000 -2.6478622
5.256000 -2.6529362
5.257000 -2.6578451
5.258000 -2.6625896
5.259000 -2.6671704000000003
5.260000 -2.6715886
5.261000 -2.6758449
5.262000 -2.6799401
5.263000 -2.6838752
5.264000 -2.6876507000000003
5.265000 -2.6912676
5.266000 -2.6947264
5.267000 -2.6980272999999997
5.268000 -2.7011708999999997
5.269000 -2.7041575
5.270000 -2.706987
5.271000 -2.7096596
5.272000 -2.7121751
5.273000 -2.7145332
5.274000 -2.7167337
5.275000 -2.7187763
5.276000 -2.7206607000000003
5.277000 -2.7223865
5.278000 -2.7239533
5.279000 -2.7253611
5.280000 -2.7266094
5.281000 -2.7276983
5.282000 -2.7286278
5.283000 -2.7293978
5.284000 -2.7300086
5.285000 -2.7304605
5.286000 -2.7307538
5.287000 -2.7308892
5.288000 -2.7308673
5.289000 -2.7306885999999997
5.290000 -2.7303541
5.291000 -2.7298644
5.292000 -2.7292203
5.293000 -2.7284224999999998
5.294000 -2.7274719
5.295000 -2.7263691999999997
5.296000 -2.7251149999999997
5.297000 -2.7237101
5.298000 -2.7221549
5.299000 -2.7204501999999997
5.300000 -2.7185963
5.301000 -2.7165936000000004
5.302000 -2.7144426
5.303000 -2.7121436
5.304000 -2.7096967999999997
5.305000 -2.7071027
5.306000 -2.7043615
5.307000 -2.7014734
5.308000 -2.698439
5.309000 -2.6952585
5.310000 -2.6919324000000002
5.311000 -2.6884612
5.312000 -2.6848454
5.313000 -2.6810857
5.314000 -2.6771827000000004
5.315000 -2.6731374
5.316000 -2.6689505
5.317000 -2.664623
5.318000 -2.6601559
5.319000 -2.6555499
5.320000 -2.6508062999999997
5.321000 -2.6459262
5.322000 -2.6409104
5.323000 -2.6357602
5.324000 -2.6304765
5.325000 -2.6250601
5.326000 -2.6195118
5.327000 -2.6138326
5.328000 -2.6080228
5.329000 -2.6020832
5.330000 -2.5960142
5.331000 -2.589816
5.332000 -2.583489
5.333000 -2.5770334999999998
5.334000 -2.5704494
5.335000 -2.563737
5.336000 -2.5568964
5.337000 -2.5499277
5.338000 -2.542831
5.339000 -2.5356066999999998
5.340000 -2.5282552
5.341000 -2.5207769
5.342000 -2.5131723000000004
5.343000 -2.5054423
5.344000 -2.4975877
5.345000 -2.4896095
5.346000 -2.4815088
5.347000 -2.4732871
5.348000 -2.4649456
5.349000 -2.4564859
5.350000 -2.4479094999999997
5.351000 -2.4392182
5.352000 -2.4304135000000002
5.353000 -2.421497
5.354000 -2.4124704
5.355000 -2.4033353
5.356000 -2.394093
5.357000 -2.384745
5.358000 -2.3752924
5.359000 -2.3657365
5.360000 -2.3560782999999996
5.361000 -2.3463184000000004
5.362000 -2.3364577
5.363000 -2.3264969
5.364000 -2.3164362
5.365000 -2.3062762
5.366000 -2.2960171000000003
5.367000 -2.2856590999999997
5.368000 -2.2752026
5.369000 -2.2646477000000003
5.370000 -2.2539947000000002
5.371000 -2.2432439
5.372000 -2.2323956999999996
5.373000 -2.2214506
5.374000 -2.210409
5.375000 -2.1992716999999997
5.376000 -2.1880396
5.377000 -2.1767134
5.378000 -2.1652944
5.379000 -2.1537837
5.380000 -2.1421826
5.381000 -2.1304924
5.382000 -2.1187147
5.383000 -2.1068512
5.384000 -2.0949032
5.385000 -2.0828724
5.386000 -2.0707604
5.387000 -2.0585686
5.388000 -2.0462988
5.389000 -2.0339521
5.390000 -2.0215299
5.391000 -2.0090334000000003
5.392000 -1.9964639
5.393000 -1.9838221
5.394000 -1.9711092
5.395000 -1.9583259
5.396000 -1.9454729
5.397000 -1.9325508000000002
5.398000 -1.9195602999999999
5.399000 -1.9065021000000002
5.400000 -1.8933767000000001
5.401000 -1.8801849
5.402000 -1.8669272000000001
5.403000 -1.8536042
5.404000 -1.840217
5.405000 -1.8267663
5.406000 -1.8132532
5.407000 -1.7996786
5.408000 -1.7860439
5.409000 -1.7723499
5.410000 -1.7585982
5.411000 -1.7447899999999998
5.412000 -1.7309268999999998
5.413000 -1.7170101
5.414000 -1.703041
5.415000 -1.6890211
5.416000 -1.6749516
5.417000 -1.6608339
5.418000 -1.6466692
5.419000 -1.6324584999999998
5.420000 -1.6182031
5.421000 -1.6039037999999999
5.422000 -1.5895616000000001
5.423000 -1.5751773
5.424000 -1.5607517
5.425000 -1.5462854
5.426000 -1.531779
5.427000 -1.5172333
5.428000 -1.5026487
5.429000 -1.4880261000000001
5.430000 -1.4733660000000002
5.431000 -1.4586691
5.432000 -1.4439362
5.433000 -1.4291681999999999
5.434000 -1.4143662
5.435000 -1.399531
5.436000 -1.3846640000000001
5.437000 -1.3697662
5.438000 -1.3548394
5.439000 -1.3398847999999999
5.440000 -1.3249041
5.441000 -1.3098989
5.442000 -1.2948708999999998
5.443000 -1.2798217
5.444000 -1.2647532
5.445000 -1.2496669999999999
5.446000 -1.2345647
5.447000 -1.219448
5.448000 -1.2043182
5.449000 -1.1891766
5.450000 -1.1740245999999999
5.451000 -1.158863
5.452000 -1.1436929
5.453000 -1.1285148999999999
5.454000 -1.1133298
5.455000 -1.098138
5.456000 -1.0829398000000001
5.457000 -1.0677356
5.458000 -1.0525255
5.459000 -1.0373099000000001
5.460000 -1.0220887
5.461000 -1.0068624
5.462000 -0.99163121
5.463000 -0.9763954199999999
5.464000 -0.96115563
5.465000 -0.9459123899999999
5.466000 -0.9306664600000001
5.467000 -0.9154187500000001
5.468000 -0.90017039
5.469000 -0.8849225000000001
5.470000 -0.86967647
5.471000 -0.8544337900000001
5.472000 -0.8391961499999999
5.473000 -0.8239651100000001
5.474000 -0.8087423599999999
5.475000 -0.7935296700000001
5.476000 -0.77832881
5.477000 -0.7631415
5.478000 -0.74796942
5.479000 -0.7328141
5.480000 -0.71767708
5.481000 -0.70255967
5.482000 -0.6874631600000001
5.483000 -0.67238864
5.484000 -0.65733702
5.485000 -0.6423092
5.486000 -0.62730587
5.487000 -0.61232764
5.488000 -0.59737498
5.489000 -0.5824483
5.490000 -0.56754798
5.491000 -0.55267429
5.492000 -0.53782752
5.493000 -0.52300794
5.494000 -0.5082158800000001
5.495000 -0.49345166999999995
5.496000 -0.47871573
5.497000 -0.46400855999999996
5.498000 -0.44933073
5.499000 -0.43468289000000004
5.500000 -0.42006578000000006
5.501000 -0.40548028999999997
5.502000 -0.3909274
5.503000 -0.37640809999999997
5.504000 -0.3619235
5.505000 -0.34747475
5.506000 -0.33306304999999997
5.507000 -0.31868959999999996
5.508000 -0.30435561
5.509000 -0.2900623
5.510000 -0.27581081
5.511000 -0.26160222
5.512000 -0.24743758
5.513000 -0.23331784
5.514000 -0.21924388
5.515000 -0.20521651
5.516000 -0.19123643
5.517000 -0.17730427
5.518000 -0.16342062000000002
5.519000 -0.14958597
5.520000 -0.13580081
5.521000 -0.12206560000000001
5.522000 -0.10838077
5.523000 -0.094746775
5.524000 -0.08116411
5.525000 -0.06763330299999999
5.526000 -0.054154935
5.527000 -0.040729655
5.528000 -0.027358174
5.529000 -0.014041277999999999
5.530000 -0.00077981676
5.531000 0.012425296999999998
5.532000 0.025573102
5.533000 0.038662596
5.534000 0.051692750999999995
5.535000 0.064662541
5.536000 0.07757094
5.537000 0.090416946
5.538000 0.10319961
5.539000 0.11591804
5.540000 0.12857141
5.541000 0.14115897
5.542000 0.15368008
5.543000 0.16613416
5.544000 0.17852078000000002
5.545000 0.19083952999999998
5.546000 0.20309016000000002
5.547000 0.21527244
5.548000 0.22738623
5.549000 0.23943141999999998
5.550000 0.25140794
5.551000 0.26331579
5.552000 0.27515488000000005
5.553000 0.28692516
5.554000 0.29862651
5.555000 0.31025877999999996
5.556000 0.32182173
5.557000 0.33331506
5.558000 0.34473835999999997
5.559000 0.35609114000000003
5.560000 0.36737279
5.561000 0.3785826
5.562000 0.3897198
5.563000 0.40078349
5.564000 0.41177273000000003
5.565000 0.42268652
5.566000 0.43352381000000006
5.567000 0.44428352
5.568000 0.45496463
5.569000 0.46556601000000003
5.570000 0.47608675
5.571000 0.48652585
5.572000 0.49688243
5.573000 0.50715581
5.574000 0.51734527
5.575000 0.52745026
5.576000 0.53747036
5.577000 0.54740529
5.578000 0.55725486
5.579000 0.56701899
5.580000 0.57669766
5.581000 0.58629098
5.582000 0.59579909
5.583000 0.6052221600000001
5.584000 0.61456044
5.585000 0.62381416
5.586000 0.63298349
5.587000 0.6420685899999999
5.588000 0.65106959
5.589000 0.6599865899999999
5.590000 0.6688195299999999
5.591000 0.67756837
5.592000 0.68623293
5.593000 0.69481302
5.594000 0.7033082700000001
5.595000 0.71171834
5.596000 0.72004278
5.597000 0.72828112
5.598000 0.7364329000000001
5.599000 0.7444975
5.600000 0.75247441
5.601000 0.76036309
5.602000 0.76816296
5.603000 0.77587357
5.604000 0.78349439
5.605000 0.79102498
5.606000 0.79846494
5.607000 0.80581401
5.608000 0.8130718
5.609000 0.82023805
5.610000 0.82731256
5.611000 0.8342951499999999
5.612000 0.8411856400000001
5.613000 0.84798392
5.614000 0.8546899099999999
5.615000 0.8613035099999999
5.616000 0.86782463
5.617000 0.87425318
5.618000 0.8805890599999999
5.619000 0.8868321800000001
5.620000 0.8929823499999999
5.621000 0.89903949
5.622000 0.9050034
5.623000 0.9108738999999999
5.624000 0.9166508
5.625000 0.92233391
5.626000 0.92792306
5.627000 0.93341814
5.628000 0.93881907
5.629000 0.94412565
5.630000 0.94933789
5.631000 0.95445579
5.632000 0.9594794400000001
5.633000 0.96440893
5.634000 0.9692445399999999
5.635000 0.97398646
5.636000 0.97863516
5.637000 0.9831909999999999
5.638000 0.98765455
5.639000 0.99202618
5.640000 0.9963065400000001
5.641000 1.0004962
5.642000 1.0045956
5.643000 1.0086053
5.644000 1.0125258
5.645000 1.0163574
5.646000 1.0201006000000001
5.647000 1.0237556
5.648000 1.0273223999999999
5.649000 1.0308011000000001
5.650000 1.0341917
5.651000 1.0374938999999999
5.652000 1.0407074
5.653000 1.0438319999999999
5.654000 1.0468671
5.655000 1.0498121
5.656000 1.0526665
5.657000 1.0554298
5.658000 1.0581012
5.659000 1.0606802
5.660000 1.0631664
5.661000 1.0655592
5.662000 1.0678583
5.663000 1.0700634
5.664000 1.0721741999999999
5.665000 1.0741908999999998
5.666000 1.0761134
5.667000 1.0779421
5.668000 1.0796771
5.669000 1.0813191999999998
5.670000 1.0828686
5.671000 1.0843262
5.672000 1.0856927
5.673000 1.0869689
5.674000 1.0881557
5.675000 1.0892538999999999
5.676000 1.0902644
5.677000 1.091188
5.678000 1.0920256
5.679000 1.092778
5.680000 1.0934457
5.681000 1.0940295
5.682000 1.0945297999999999
5.683000 1.0949471
5.684000 1.0952818
5.685000 1.0955342
5.686000 1.0957044
5.687000 1.0957925
5.688000 1.0957986
5.689000 1.0957227999999999
5.690000 1.0955650000000001
5.691000 1.0953253
5.692000 1.0950035
5.693000 1.0945997
5.694000 1.0941138
5.695000 1.0935459
5.696000 1.0928961
5.697000 1.0921644
5.698000 1.0913511
5.699000 1.0904564
5.700000 1.0894805
5.701000 1.0884238
5.702000 1.0872868
5.703000 1.0860695999999999
5.704000 1.0847729
5.705000 1.0833969
5.706000 1.0819422
5.707000 1.0804091
5.708000 1.0787981
5.709000 1.0771095
5.710000 1.0753438
5.711000 1.0735013
5.712000 1.0715823
5.713000 1.0695871
5.714000 1.067516
5.715000 1.0653694
5.716000 1.0631476000000002
5.717000 1.0608507
5.718000 1.0584793000000001
5.719000 1.0560337
5.720000 1.0535143
5.721000 1.0509217
5.722000 1.0482564
5.723000 1.0455189999999999
5.724000 1.0427103
5.725000 1.0398311
5.726000 1.036882
5.727000 1.0338641000000002
5.728000 1.0307781999999999
5.729000 1.0276254
5.730000 1.0244067000000001
5.731000 1.0211229
5.732000 1.0177752
5.733000 1.0143644
5.734000 1.0108915
5.735000 1.0073572
5.736000 1.0037624
5.737000 1.0001077
5.738000 0.9963936200000001
5.739000 0.99262064
5.740000 0.9887890899999999
5.741000 0.98489914
5.742000 0.9809509900000001
5.743000 0.97694471
5.744000 0.9728802400000001
5.745000 0.9687574600000001
5.746000 0.96457619
5.747000 0.96033635
5.748000 0.95603773
5.749000 0.9516802600000001
5.750000 0.9472638400000001
5.751000 0.94278846
5.752000 0.93825432
5.753000 0.9336614999999999
5.754000 0.9290103799999999
5.755000 0.92430143
5.756000 0.91953529
5.757000 0.91471262
5.758000 0.90983436
5.759000 0.9049014200000001
5.760000 0.89991493
5.761000 0.8948761
5.762000 0.8897861499999999
5.763000 0.88464636
5.764000 0.87945815
5.765000 0.8742227199999999
5.766000 0.86894138
5.767000 0.8636153299999999
5.768000 0.8582457
5.769000 0.8528336
5.770000 0.8473798600000001
5.771000 0.84188534
5.772000 0.83635068
5.773000 0.8307765199999999
5.774000 0.82516326
5.775000 0.81951125
5.776000 0.8138207700000001
5.777000 0.8080919299999999
5.778000 0.80232481
5.779000 0.7965194099999999
5.780000 0.79067582
5.781000 0.7847940499999999
5.782000 0.7788741
5.783000 0.7729161099999999
5.784000 0.76692021
5.785000 0.76088663
5.786000 0.75481571
5.787000 0.74870782
5.788000 0.74256347
5.789000 0.73638326
5.790000 0.7301678899999999
5.791000 0.7239181499999999
5.792000 0.71763489
5.793000 0.71131904
5.794000 0.70497151
5.795000 0.69859335
5.796000 0.69218557
5.797000 0.68574916
5.798000 0.67928508
5.799000 0.6727942699999999
5.800000 0.66627767
5.801000 0.65973611
5.802000 0.65317033
5.803000 0.6465810399999999
5.804000 0.63996888
5.805000 0.6333344200000001
5.806000 0.6266781100000001
5.807000 0.6200004400000001
5.808000 0.6133018100000001
5.809000 0.60658259
5.810000 0.59984317
5.811000 0.59308396
5.812000 0.5863053699999999
5.813000 0.57950788
5.814000 0.572692
5.815000 0.56585832
5.816000 0.55900752
5.817000 0.55214036
5.818000 0.54525766
5.819000 0.53836033
5.820000 0.53144931
5.821000 0.52452567
5.822000 0.51759048
5.823000 0.51064482
5.824000 0.5036898
5.825000 0.49672644
5.826000 0.48975581
5.827000 0.4827789
5.828000 0.47579659
5.829000 0.46880967
5.830000 0.46181888
5.831000 0.45482479
5.832000 0.44782785999999997
5.833000 0.44082840999999995
5.834000 0.43382673000000005
5.835000 0.42682295
5.836000 0.41981717
5.837000 0.41280934
5.838000 0.40579946
5.839000 0.39878744
5.840000 0.39177323
5.841000 0.38475683
5.842000 0.37773829
5.843000 0.37071772
5.844000 0.36369539
5.845000 0.35667162999999996
5.846000 0.34964695
5.847000 0.34262198
5.848000 0.33559753
5.849000 0.32857452000000004
5.850000 0.32155404
5.851000 0.31453727
5.852000 0.30752553
5.853000 0.30052022
5.854000 0.29352275
5.855000 0.28653464
5.856000 0.27955733
5.857000 0.27259226999999997
5.858000 0.26564086
5.859000 0.25870437
5.860000 0.25178396999999997
5.861000 0.24488068
5.862000 0.23799541000000002
5.863000 0.23112884
5.864000 0.22428152
5.865000 0.21745381000000003
5.866000 0.21064591
5.867000 0.20385787
5.868000 0.19708960000000003
5.869000 0.1903409
5.870000 0.18361149
5.871000 0.17690104
5.872000 0.1702092
5.873000 0.16353561
5.874000 0.15687997
5.875000 0.15024204000000002
5.876000 0.14362168
5.877000 0.13701885
5.878000 0.13043368
5.879000 0.12386641000000001
5.880000 0.11731745
5.881000 0.11078735
5.882000 0.10427681999999999
5.883000 0.09778670499999999
5.884000 0.09131795399999999
5.885000 0.08487161800000001
5.886000 0.078448828
5.887000 0.072050764
5.888000 0.06567862
5.889000 0.059333583
5.890000 0.053016811999999996
5.891000 0.046729401000000004
5.892000 0.040472369
5.893000 0.034246637
5.894000 0.028053016
5.895000 0.021892198
5.896000 0.015764756
5.897000 0.0096711425
5.898000 0.0036116995
5.899000 -0.0024133302
5.900000 -0.0084037863
5.901000 -0.014359574
5.902000 -0.020280639
5.903000 -0.026166950999999997
5.904000 -0.032018474000000005
5.905000 -0.037835148
5.906000 -0.043616869
5.907000 -0.049363467
5.908000 -0.055074702999999996
5.909000 -0.060750240999999996
5.910000 -0.066389662
5.911000 -0.071992452
5.912000 -0.077558
5.913000 -0.08308562700000001
5.914000 -0.08857458
5.915000 -0.094024069
5.916000 -0.09943326000000001
5.917000 -0.10480133000000001
5.918000 -0.11012747
5.919000 -0.11541091
5.920000 -0.12065094000000001
5.921000 -0.12584693
5.922000 -0.13099837
5.923000 -0.13610483
5.924000 -0.14116605000000002
5.925000 -0.14618183
5.926000 -0.15115215
5.927000 -0.15607706999999998
5.928000 -0.16095676
5.929000 -0.16579146
5.930000 -0.1705815
5.931000 -0.17532723
5.932000 -0.18002901
5.933000 -0.18468718
5.934000 -0.18930204
5.935000 -0.19387379999999999
5.936000 -0.19840260999999998
5.937000 -0.20288844
5.938000 -0.20733116999999998
5.939000 -0.21173053
5.940000 -0.21608607
5.941000 -0.22039718000000003
5.942000 -0.22466315
5.943000 -0.22888308999999998
5.944000 -0.233056
5.945000 -0.23718077999999998
5.946000 -0.24125627
5.947000 -0.24528128999999999
5.948000 -0.24925463
5.949000 -0.25317513
5.950000 -0.25704168
5.951000 -0.26085326
5.952000 -0.26460898
5.953000 -0.2683081
5.954000 -0.27195002999999995
5.955000 -0.27553441
5.956000 -0.27906103
5.957000 -0.28252987999999996
5.958000 -0.28594113000000004
5.959000 -0.28929512
5.960000 -0.2925924
5.961000 -0.29583357
5.962000 -0.29901937
5.963000 -0.30215061
5.964000 -0.30522814000000004
5.965000 -0.30825282
5.966000 -0.31122544
5.967000 -0.31414675
5.968000 -0.31701738
5.969000 -0.31983785000000003
5.970000 -0.32260853
5.971000 -0.32532964999999997
5.972000 -0.32800123999999997
5.973000 -0.33062319
5.974000 -0.33319518
5.975000 -0.33571676
5.976000 -0.33818735
5.977000 -0.3406062
5.978000 -0.34297251
5.979000 -0.34528535
5.980000 -0.34754383
5.981000 -0.34974702
5.982000 -0.35189399
5.983000 -0.35398391
5.984000 -0.35601596
5.985000 -0.35798952
5.986000 -0.35990402
5.987000 -0.36175907999999996
5.988000 -0.36355441
5.989000 -0.36528993
5.990000 -0.36696568
5.991000 -0.36858188
5.992000 -0.37013881
5.993000 -0.37163696
5.994000 -0.37307682999999997
5.995000 -0.37445903
5.996000 -0.37578419
5.997000 -0.37705298000000004
5.998000 -0.37826602
5.999000 -0.37942396
6.000000 -0.38052732
6.001000 -0.38157657
6.002000 -0.38257210999999997
6.003000 -0.38351419000000003
6.004000 -0.38440297
6.005000 -0.38523852999999997
6.006000 -0.38602077
6.007000 -0.38674956
6.008000 -0.38742465000000004
6.009000 -0.38804575
6.010000 -0.38861248000000004
6.011000 -0.38912450000000004
6.012000 -0.38958141
6.013000 -0.38998285
6.014000 -0.39032854
6.015000 -0.39061821999999996
6.016000 -0.39085173
6.017000 -0.39102901
6.018000 -0.39115008
6.019000 -0.39121509000000004
6.020000 -0.39122430999999996
6.021000 -0.39117802
6.022000 -0.39107664
6.023000 -0.39092065
6.024000 -0.39071054000000005
6.025000 -0.39044686
6.026000 -0.39013017
6.027000 -0.38976099000000003
6.028000 -0.38933982
6.029000 -0.38886710999999996
6.030000 -0.38834319
6.031000 -0.38776835
6.032000 -0.38714278
6.033000 -0.38646657
6.034000 -0.38573972
6.035000 -0.38496214
6.036000 -0.38413366
6.037000 -0.38325405
6.038000 -0.38232303
6.039000 -0.38134029999999997
6.040000 -0.38030553
6.041000 -0.37921844
6.042000 -0.37807878
6.043000 -0.37688636000000003
6.044000 -0.37564107
6.045000 -0.3743429
6.046000 -0.37299194
6.047000 -0.37158842000000003
6.048000 -0.37013267
6.049000 -0.36862518
6.050000 -0.36706654
6.051000 -0.36545747
6.052000 -0.36379877
6.053000 -0.3620913
6.054000 -0.36033606
6.055000 -0.35853402
6.056000 -0.35668619
6.057000 -0.35479355
6.058000 -0.35285708
6.059000 -0.35087762
6.060000 -0.34885596999999996
6.061000 -0.34679284
6.062000 -0.34468877
6.063000 -0.34254417
6.064000 -0.34035930999999997
6.065000 -0.33813431
6.066000 -0.33586915
6.067000 -0.33356366
6.068000 -0.33121761
6.069000 -0.32883061
6.070000 -0.32640225
6.071000 -0.32393206
6.072000 -0.32141956
6.073000 -0.31886429
6.074000 -0.31626584999999996
6.075000 -0.3136239
6.076000 -0.31093818
6.077000 -0.30820859
6.078000 -0.30543515
6.079000 -0.30261804
6.080000 -0.29975758
6.081000 -0.29685425
6.082000 -0.29390866
6.083000 -0.29092155999999997
6.084000 -0.28789381
6.085000 -0.28482636
6.086000 -0.28172024
6.087000 -0.27857653
6.088000 -0.27539632
6.089000 -0.27218072000000004
6.090000 -0.26893078
6.091000 -0.26564751999999997
6.092000 -0.26233187
6.093000 -0.25898472
6.094000 -0.25560681
6.095000 -0.25219882
6.096000 -0.24876134000000003
6.097000 -0.24529478999999998
6.098000 -0.24179955999999997
6.099000 -0.23827592
6.100000 -0.23472409
6.101000 -0.2311442
6.102000 -0.22753635
6.103000 -0.22390063000000002
6.104000 -0.22023708999999997
6.105000 -0.21654579
6.106000 -0.21282686
6.107000 -0.2090804
6.108000 -0.20530659
6.109000 -0.20150566
6.110000 -0.19767792
6.111000 -0.19382372
6.112000 -0.18994350000000002
6.113000 -0.18603772999999998
6.114000 -0.18210696
6.115000 -0.1781518
6.116000 -0.17417286
6.117000 -0.17017081
6.118000 -0.16614631
6.119000 -0.1621
6.120000 -0.15803254
6.121000 -0.15394454000000002
6.122000 -0.14983654
6.123000 -0.14570907
6.124000 -0.14156258
6.125000 -0.13739747
6.126000 -0.13321406000000002
6.127000 -0.12901266
6.128000 -0.12479348000000001
6.129000 -0.12055674
6.130000 -0.11630262
6.131000 -0.11203131
6.132000 -0.10774300999999999
6.133000 -0.10343795
6.134000 -0.099116412
6.135000 -0.09477876
6.136000 -0.090425415
6.137000 -0.08605689500000001
6.138000 -0.081673812
6.139000 -0.077276863
6.140000 -0.072866847
6.141000 -0.068444636
6.142000 -0.06401118
6.143000 -0.059567479
6.144000 -0.055114576
6.145000 -0.050653516999999995
6.146000 -0.046185352
6.147000 -0.041711085999999994
6.148000 -0.037231683
6.149000 -0.032748029
6.150000 -0.028260919000000002
6.151000 -0.023771048
6.152000 -0.019279
6.153000 -0.014785241000000001
6.154000 -0.010290115
6.155000 -0.0057938578
6.156000 -0.0012965946
6.157000 0.0032016432999999998
6.158000 0.007700904100000001
6.159000 0.012201294
6.160000 0.016702962999999998
6.161000 0.021206077
6.162000 0.025710801
6.163000 0.030217272999999996
6.164000 0.03472559
6.165000 0.039235782
6.166000 0.043747795000000006
6.167000 0.048261485
6.168000 0.052776601
6.169000 0.057292776
6.170000 0.061809534
6.171000 0.06632627299999999
6.172000 0.070842291
6.173000 0.075356785
6.174000 0.07986885
6.175000 0.084377511
6.176000 0.088881736
6.177000 0.093380449
6.178000 0.09787254999999999
6.179000 0.10235696
6.180000 0.10683259
6.181000 0.11129844
6.182000 0.11575350999999999
6.183000 0.12019693000000001
6.184000 0.12462789
6.185000 0.12904566
6.186000 0.13344964
6.187000 0.13783931
6.188000 0.14221425999999998
6.189000 0.14657413000000002
6.190000 0.15091866
6.191000 0.15524764
6.192000 0.15956091
6.193000 0.16385833
6.194000 0.16813974
6.195000 0.172405
6.196000 0.17665392
6.197000 0.18088627000000002
6.198000 0.18510177
6.199000 0.18930009
6.200000 0.19348082
6.201000 0.19764351
6.202000 0.20178764000000002
6.203000 0.20591264999999997
6.204000 0.21001794
6.205000 0.21410291
6.206000 0.21816695
6.207000 0.22220945
6.208000 0.22622979999999998
6.209000 0.2302275
6.210000 0.23420206
6.211000 0.23815303999999998
6.212000 0.24208005
6.213000 0.24598282999999999
6.214000 0.24986111
6.215000 0.25371474
6.216000 0.25754357
6.217000 0.26134751
6.218000 0.26512649
6.219000 0.26888046
6.220000 0.27260932
6.221000 0.27631295
6.222000 0.27999124
6.223000 0.28364398
6.224000 0.28727087
6.225000 0.2908716
6.226000 0.29444572999999996
6.227000 0.29799277
6.228000 0.3015121
6.229000 0.30500304
6.230000 0.30846486
6.231000 0.31189676
6.232000 0.31529788000000003
6.233000 0.31866733999999997
6.234000 0.32200422
6.235000 0.32530767
6.236000 0.3285768
6.237000 0.33181079
6.238000 0.33500891
6.239000 0.33817049
6.240000 0.34129494
6.241000 0.34438181
6.242000 0.34743077
6.243000 0.35044157000000004
6.244000 0.35341415
6.245000 0.35634848999999996
6.246000 0.35924471
6.247000 0.36210308
6.248000 0.36492387000000004
6.249000 0.36770746
6.250000 0.37045421
6.251000 0.37316454
6.252000 0.37583883
6.253000 0.37847743
6.254000 0.38108062
6.255000 0.38364858
6.256000 0.38618136000000003
6.257000 0.38867889
6.258000 0.39114095
6.259000 0.39356723
6.260000 0.39595724
6.261000 0.39831032
6.262000 0.40062577
6.263000 0.40290272000000005
6.264000 0.40514017
6.265000 0.40733721
6.266000 0.40949276
6.267000 0.41160583
6.268000 0.41367542
6.269000 0.41570058000000004
6.270000 0.41768043
6.271000 0.41961428
6.272000 0.42150151
6.273000 0.42334162000000003
6.274000 0.42513427
6.275000 0.42687929
6.276000 0.42857663
6.277000 0.43022642
6.278000 0.4318289
6.279000 0.43338435000000003
6.280000 0.43489323
6.281000 0.43635606
6.282000 0.4377733
6.283000 0.43914551
6.284000 0.44047316
6.285000 0.44175675
6.286000 0.44299671
6.287000 0.44419337000000003
6.288000 0.445347
6.289000 0.4464577
6.290000 0.44752555
6.291000 0.44855047000000003
6.292000 0.44953227
6.293000 0.45047066999999996
6.294000 0.4513653
6.295000 0.45221569
6.296000 0.45302138000000003
6.297000 0.4537818
6.298000 0.45449640999999996
6.299000 0.45516463
6.300000 0.45578592
6.301000 0.45635980000000004
6.302000 0.45688581
6.303000 0.45736361999999997
6.304000 0.45779295999999997
6.305000 0.45817369
6.306000 0.4585057
6.307000 0.45878906
6.308000 0.45902389
6.309000 0.45921043
6.310000 0.45934896999999997
6.311000 0.45943981999999994
6.312000 0.45948341000000004
6.313000 0.45948015
6.314000 0.45943046
6.315000 0.45933466999999994
6.316000 0.45919316
6.317000 0.4590062
6.318000 0.45877391999999995
6.319000 0.45849648
6.320000 0.45817383
6.321000 0.45780581
6.322000 0.45739225999999994
6.323000 0.45693284
6.324000 0.45642718000000004
6.325000 0.45587481
6.326000 0.45527522000000004
6.327000 0.45462795999999994
6.328000 0.45393248999999997
6.329000 0.45318841000000004
6.330000 0.45239525
6.331000 0.45155277
6.332000 0.45066075
6.333000 0.44971914
6.334000 0.44872803000000006
6.335000 0.4476876
6.336000 0.44659819
6.337000 0.4454603
6.338000 0.44427458
6.339000 0.44304174
6.340000 0.44176262
6.341000 0.44043805
6.342000 0.439069
6.343000 0.43765636999999996
6.344000 0.43620109
6.345000 0.43470399000000004
6.346000 0.43316585999999996
6.347000 0.43158736
6.348000 0.42996909
6.349000 0.42831143
6.350000 0.42661466000000003
6.351000 0.4248789
6.352000 0.42310413
6.353000 0.42129015000000003
6.354000 0.41943667000000007
6.355000 0.41754325000000003
6.356000 0.41560936
6.357000 0.41363444000000005
6.358000 0.41161784999999995
6.359000 0.40955893
6.360000 0.40745703
6.361000 0.40531153999999997
6.362000 0.40312200000000004
6.363000 0.40088804000000006
6.364000 0.39860932
6.365000 0.39628576000000004
6.366000 0.39391736
6.367000 0.39150434999999995
6.368000 0.38904713
6.369000 0.38654623
6.370000 0.38400234
6.371000 0.38141636
6.372000 0.37878926
6.373000 0.37612212
6.374000 0.37341609000000003
6.375000 0.37067239
6.376000 0.36789221
6.377000 0.36507673
6.378000 0.36222707000000004
6.379000 0.35934425
6.380000 0.35642921
6.381000 0.35348274
6.382000 0.35050546
6.383000 0.34749787
6.384000 0.34446032000000004
6.385000 0.34139296
6.386000 0.33829585
6.387000 0.33516889
6.388000 0.33201189
6.389000 0.32882458
6.390000 0.32560665
6.391000 0.32235777
6.392000 0.31907763
6.393000 0.31576593999999997
6.394000 0.31242252
6.395000 0.30904724
6.396000 0.30564012
6.397000 0.30220125
6.398000 0.29873091
6.399000 0.29522949000000004
6.400000 0.29169749
6.401000 0.28813558
6.402000 0.28454447
6.403000 0.28092498
6.404000 0.27727799
6.405000 0.27360443
6.406000 0.26990524
6.407000 0.26618135
6.408000 0.26243366
6.409000 0.25866297
6.410000 0.25487007
6.411000 0.2510556
6.412000 0.24722016
6.413000 0.24336418
6.414000 0.23948803999999999
6.415000 0.23559202
6.416000 0.23167627
6.417000 0.22774087
6.418000 0.22378589
6.419000 0.21981134
6.420000 0.21581717000000003
6.421000 0.21180341
6.422000 0.20777008
6.423000 0.20371727
6.424000 0.19964512999999998
6.425000 0.19555392000000002
6.426000 0.191444
6.427000 0.18731585
6.428000 0.18317009
6.429000 0.17900746
6.430000 0.17482882
6.431000 0.17063513
6.432000 0.16642748
6.433000 0.16220701
6.434000 0.15797492999999999
6.435000 0.15373246000000002
6.436000 0.14948085
6.437000 0.14522128
6.438000 0.1409549
6.439000 0.13668278
6.440000 0.13240584
6.441000 0.12812491
6.442000 0.12384066
6.443000 0.11955360999999999
6.444000 0.11526411
6.445000 0.11097235999999999
6.446000 0.1066784
6.447000 0.10238215
6.448000 0.098083424
6.449000 0.093781931
6.450000 0.089477346
6.451000 0.085169316
6.452000 0.080857507
6.453000 0.076541636
6.454000 0.07222149900000001
6.455000 0.06789700700000001
6.456000 0.06356820199999999
6.457000 0.059235294
6.458000 0.054898666
6.459000 0.050558877
6.460000 0.046216676000000005
6.461000 0.041872979
6.462000 0.037528868
6.463000 0.033185567
6.464000 0.028844416
6.465000 0.024506851
6.466000 0.020174353
6.467000 0.015848433000000002
6.468000 0.011530585
6.469000 0.0072222596
6.470000 0.0029248249
6.471000 -0.0013604561
6.472000 -0.0056324523
6.473000 -0.0098901823
6.474000 -0.014132829000000001
6.475000 -0.018359741000000002
6.476000 -0.02257044
6.477000 -0.026764607000000003
6.478000 -0.030942078
6.479000 -0.03510282
6.480000 -0.039246914
6.481000 -0.043374521
6.482000 -0.047485862000000004
6.483000 -0.051581184
6.484000 -0.055660732
6.485000 -0.059724721
6.486000 -0.063773297
6.487000 -0.067806529
6.488000 -0.071824371
6.489000 -0.07582666
6.490000 -0.079813105
6.491000 -0.083783263
6.492000 -0.087736564
6.493000 -0.091672299
6.494000 -0.095589639
6.495000 -0.099487649
6.496000 -0.10336530000000001
6.497000 -0.10722153
6.498000 -0.11105519000000001
6.499000 -0.11486515
6.500000 -0.1186503
6.501000 -0.12240955999999999
6.502000 -0.1261419
6.503000 -0.1298464
6.504000 -0.13352222
6.505000 -0.13716861
6.506000 -0.14078498
6.507000 -0.14437082
6.508000 -0.14792575
6.509000 -0.15144947
6.510000 -0.15494177
6.511000 -0.15840253999999998
6.512000 -0.16183169
6.513000 -0.16522915
6.514000 -0.16859488
6.515000 -0.17192879
6.516000 -0.17523079
6.517000 -0.17850068
6.518000 -0.18173823
6.519000 -0.18494308
6.520000 -0.18811481
6.521000 -0.19125288
6.522000 -0.19435665
6.523000 -0.19742541
6.524000 -0.20045838000000002
6.525000 -0.2034547
6.526000 -0.20641347
6.527000 -0.20933377
6.528000 -0.21221468
6.529000 -0.2150553
6.530000 -0.21785480999999998
6.531000 -0.22061240999999998
6.532000 -0.22332739999999998
6.533000 -0.22599916
6.534000 -0.22862719
6.535000 -0.2312111
6.536000 -0.23375057999999999
6.537000 -0.23624548
6.538000 -0.23869567000000003
6.539000 -0.24110116
6.540000 -0.24346199000000002
6.541000 -0.24577828999999998
6.542000 -0.24805013
6.543000 -0.25027767
6.544000 -0.25246099
6.545000 -0.25460012
6.546000 -0.25669506
6.547000 -0.25874572
6.548000 -0.26075188
6.549000 -0.26271321999999997
6.550000 -0.26462935
6.551000 -0.2664997
6.552000 -0.26832365
6.553000 -0.27010043
6.554000 -0.27182922
6.555000 -0.27350908999999995
6.556000 -0.27513907
6.557000 -0.27671817
6.558000 -0.27824540000000003
6.559000 -0.27971978
6.560000 -0.28114037
6.561000 -0.2825063
6.562000 -0.28381678
6.563000 -0.28507116
6.564000 -0.28626889
6.565000 -0.28740957
6.566000 -0.28849291
6.567000 -0.28951881
6.568000 -0.29048724
6.569000 -0.29139835
6.570000 -0.2922524
6.571000 -0.29304970999999996
6.572000 -0.29379067
6.573000 -0.29447575
6.574000 -0.29510541
6.575000 -0.29568013
6.576000 -0.29620035
6.577000 -0.29666643
6.578000 -0.2970787
6.579000 -0.29743735
6.580000 -0.29774248000000003
6.581000 -0.29799405
6.582000 -0.29819193
6.583000 -0.29833585
6.584000 -0.29842542
6.585000 -0.29846013
6.586000 -0.29843943
6.587000 -0.29836264
6.588000 -0.29822905
6.589000 -0.29803792
6.590000 -0.29778847999999997
6.591000 -0.29748005
6.592000 -0.2971119
6.593000 -0.29668342
6.594000 -0.29619404
6.595000 -0.29564328
6.596000 -0.29503073999999996
6.597000 -0.29435618999999996
6.598000 -0.29361944
6.599000 -0.29282041
6.600000 -0.29195913
6.601000 -0.2910357
6.602000 -0.29005026
6.603000 -0.28900306
6.604000 -0.28789437
6.605000 -0.28672443999999997
6.606000 -0.28549354
6.607000 -0.28420193
6.608000 -0.28284986
6.609000 -0.28143749
6.610000 -0.27996497000000004
6.611000 -0.27843236000000005
6.612000 -0.27683971
6.613000 -0.27518694
6.614000 -0.27347398
6.615000 -0.27170067
6.616000 -0.26986685
6.617000 -0.26797228
6.618000 -0.26601679
6.619000 -0.26400012
6.620000 -0.26192213
6.621000 -0.25978262999999996
6.622000 -0.25758152
6.623000 -0.25531873
6.624000 -0.25299431
6.625000 -0.25060833000000005
6.626000 -0.24816098
6.627000 -0.24565249000000003
6.628000 -0.24308317999999998
6.629000 -0.24045345
6.630000 -0.23776373999999997
6.631000 -0.23501453000000003
6.632000 -0.23220633000000002
6.633000 -0.22933964999999998
6.634000 -0.22641497
6.635000 -0.22343276
6.636000 -0.22039344
6.637000 -0.21729735
6.638000 -0.21414475
6.639000 -0.21093586000000003
6.640000 -0.20767072999999997
6.641000 -0.20434936
6.642000 -0.20097164
6.643000 -0.19753736
6.644000 -0.19404626
6.645000 -0.19049799
6.646000 -0.18689218
6.647000 -0.1832284
6.648000 -0.17950626
6.649000 -0.17572534
6.650000 -0.1718853
6.651000 -0.16798584
6.652000 -0.16402676
6.653000 -0.16000792
6.654000 -0.15592936
6.655000 -0.15179119
6.656000 -0.14759367
6.657000 -0.14333718
6.658000 -0.13902222
6.659000 -0.13464943000000001
6.660000 -0.13021952
6.661000 -0.12573331000000001
6.662000 -0.12119167
6.663000 -0.11659552000000001
6.664000 -0.11194581999999999
6.665000 -0.10724352
6.666000 -0.10248953
6.667000 -0.09768474799999999
6.668000 -0.092829968
6.669000 -0.087925931
6.670000 -0.08297328
6.671000 -0.077972549
6.672000 -0.07292417
6.673000 -0.067828462
6.674000 -0.062685646
6.675000 -0.057495845000000004
6.676000 -0.052259099999999996
6.677000 -0.046975375
6.678000 -0.04164459
6.679000 -0.036266632
6.680000 -0.030841376
6.681000 -0.025368709000000003
6.682000 -0.019848542
6.683000 -0.014280837999999999
6.684000 -0.0086656233
6.685000 -0.0030030009
6.686000 0.0027068401
6.687000 0.0084636195
6.688000 0.014266961
6.689000 0.020116397
6.690000 0.026011374
6.691000 0.031951265
6.692000 0.037935373
6.693000 0.043962957
6.694000 0.050033245
6.695000 0.056145445
6.696000 0.062298775
6.697000 0.068492466
6.698000 0.07472579
6.699000 0.080998067
6.700000 0.087308674
6.701000 0.093657052
6.702000 0.10004270999999999
6.703000 0.10646522
6.704000 0.11292424000000001
6.705000 0.11941943999999999
6.706000 0.12595056999999998
6.707000 0.13251741
6.708000 0.13911974
6.709000 0.14575735
6.710000 0.15242999999999998
6.711000 0.15913742
6.712000 0.1658793
6.713000 0.17265525999999998
6.714000 0.17946485
6.715000 0.18630751
6.716000 0.19318262
6.717000 0.20008945999999997
6.718000 0.20702722999999998
6.719000 0.21399504
6.720000 0.22099193
6.721000 0.22801688999999997
6.722000 0.23506889
6.723000 0.24214683
6.724000 0.24924965
6.725000 0.25637629
6.726000 0.26352573
6.727000 0.27069701
6.728000 0.27788924
6.729000 0.28510166
6.730000 0.29233354
6.731000 0.29958430999999996
6.732000 0.30685349
6.733000 0.31414069
6.734000 0.32144568
6.735000 0.32876827999999997
6.736000 0.33610836
6.737000 0.34346592000000004
6.738000 0.35084095
6.739000 0.35823346
6.740000 0.36564347999999997
6.741000 0.37307099
6.742000 0.38051590999999996
6.743000 0.38797809
6.744000 0.39545726000000003
6.745000 0.4029531
6.746000 0.41046514999999995
6.747000 0.41799280000000005
6.748000 0.4255353
6.749000 0.43309181999999996
6.750000 0.44066141999999997
6.751000 0.44824299
6.752000 0.45583542
6.753000 0.46343743
6.754000 0.47104777999999997
6.755000 0.47866519999999996
6.756000 0.48628845000000004
6.757000 0.49391626
6.758000 0.50154743
6.759000 0.50918083
6.760000 0.51681548
6.761000 0.52445047
6.762000 0.53208498
6.763000 0.53971838
6.764000 0.5473501000000001
6.765000 0.55497973
6.766000 0.56260689
6.767000 0.5702313999999999
6.768000 0.5778531100000001
6.769000 0.58547193
6.770000 0.5930878199999999
6.771000 0.60070073
6.772000 0.6083106199999999
6.773000 0.61591733
6.774000 0.62352079
6.775000 0.6311207099999999
6.776000 0.63871676
6.777000 0.64630853
6.778000 0.65389546
6.779000 0.66147689
6.780000 0.6690519899999999
6.781000 0.67661987
6.782000 0.6841794600000001
6.783000 0.69172969
6.784000 0.69926931
6.785000 0.70679709
6.786000 0.71431175
6.787000 0.72181197
6.788000 0.72929645
6.789000 0.73676398
6.790000 0.7442133
6.791000 0.75164335
6.792000 0.75905304
6.793000 0.76644151
6.794000 0.7738078899999999
6.795000 0.78115151
6.796000 0.7884718500000001
6.797000 0.79576839
6.798000 0.80304071
6.799000 0.81028864
6.800000 0.8175118800000001
6.801000 0.82471035
6.802000 0.83188387
6.803000 0.83903233
6.804000 0.8461555500000001
6.805000 0.85325334
6.806000 0.8603255299999999
6.807000 0.86737173
6.808000 0.87439157
6.809000 0.8813845
6.810000 0.8883499499999999
6.811000 0.8952872799999999
6.812000 0.9021956500000001
6.813000 0.90907412
6.814000 0.91592176
6.815000 0.9227375499999999
6.816000 0.9295203700000001
6.817000 0.93626911
6.818000 0.9429827300000001
6.819000 0.9496601299999999
6.820000 0.9563003699999999
6.821000 0.9629023299999999
6.822000 0.9694651699999999
6.823000 0.9759880599999999
6.824000 0.9824702500000001
6.825000 0.98891109
6.826000 0.99530993
6.827000 1.0016664
6.828000 1.0079801
6.829000 1.0142508
6.830000 1.0204782000000001
6.831000 1.0266621
6.832000 1.0328023
6.833000 1.0388986
6.834000 1.0449508
6.835000 1.0509588
6.836000 1.0569221
6.837000 1.0628405
6.838000 1.0687135
6.839000 1.0745407
6.840000 1.0803214
6.841000 1.0860549000000002
6.842000 1.0917405
6.843000 1.0973772
6.844000 1.1029642
6.845000 1.1085004
6.846000 1.1139847
6.847000 1.1194162
6.848000 1.1247937
6.849000 1.1301161
6.850000 1.1353824000000001
6.851000 1.1405918
6.852000 1.1457432
6.853000 1.1508359
6.854000 1.1558690999999999
6.855000 1.1608422999999999
6.856000 1.1657549
6.857000 1.1706066
6.858000 1.1753973
6.859000 1.1801266
6.860000 1.1847946
6.861000 1.1894013
6.862000 1.1939467000000001
6.863000 1.198431
6.864000 1.2028542
6.865000 1.2072165
6.866000 1.2115178
6.867000 1.2157582
6.868000 1.2199376
6.869000 1.2240557
6.870000 1.2281123
6.871000 1.2321069
6.872000 1.2360391
6.873000 1.2399082000000001
6.874000 1.2437134
6.875000 1.2474539
6.876000 1.2511286
6.877000 1.2547366
6.878000 1.258277
6.879000 1.2617486
6.880000 1.2651502000000001
6.881000 1.268481
6.882000 1.2717399
6.883000 1.2749259000000002
6.884000 1.2780383
6.885000 1.2810762999999998
6.886000 1.2840392
6.887000 1.2869264
6.888000 1.2897376
6.889000 1.2924723
6.890000 1.2951305
6.891000 1.2977119000000001
6.892000 1.3002164999999999
6.893000 1.3026442
6.894000 1.3049952999999999
6.895000 1.3072697
6.896000 1.3094677000000001
6.897000 1.3115892
6.898000 1.3136345
6.899000 1.3156035
6.900000 1.3174962000000001
6.901000 1.3193127
6.902000 1.3210528
6.903000 1.3227162000000001
6.904000 1.3243026999999998
6.905000 1.325812
6.906000 1.3272436
6.907000 1.328597
6.908000 1.3298717
6.909000 1.3310671
6.910000 1.3321824
6.911000 1.3332171
6.912000 1.3341705000000001
6.913000 1.335042
6.914000 1.3358309000000002
6.915000 1.3365366
6.916000 1.3371588
6.917000 1.3376969
6.918000 1.3381505
6.919000 1.3385194
6.920000 1.3388034
6.921000 1.3390023
6.922000 1.3391161
6.923000 1.3391448000000001
6.924000 1.3390884
6.925000 1.338947
6.926000 1.3387207
6.927000 1.3384095
6.928000 1.3380136
6.929000 1.3375331000000001
6.930000 1.3369679
6.931000 1.3363178999999998
6.932000 1.3355831
6.933000 1.3347632
6.934000 1.3338581999999999
6.935000 1.3328676
6.936000 1.3317911999999998
6.937000 1.3306286
6.938000 1.3293793
6.939000 1.3280431000000001
6.940000 1.3266193000000002
6.941000 1.3251076
6.942000 1.3235077
6.943000 1.3218191000000001
6.944000 1.3200417
6.945000 1.3181751
6.946000 1.3162192
6.947000 1.3141739
6.948000 1.3120391
6.949000 1.309815
6.950000 1.3075016
6.951000 1.3050991
6.952000 1.3026077
6.953000 1.3000277
6.954000 1.2973592
6.955000 1.2946024999999999
6.956000 1.2917581
6.957000 1.2888261
6.958000 1.2858068999999999
6.959000 1.2827004
6.960000 1.2795071
6.961000 1.2762271
6.962000 1.2728604
6.963000 1.2694069000000001
6.964000 1.2658668
6.965000 1.2622398
6.966000 1.2585259
6.967000 1.2547249
6.968000 1.2508363999999998
6.969000 1.2468603999999999
6.970000 1.2427964999999999
6.971000 1.2386444
6.972000 1.2344037
6.973000 1.2300742999999998
6.974000 1.2256559
6.975000 1.2211483
6.976000 1.2165514
6.977000 1.2118652
6.978000 1.2070895
6.979000 1.2022246
6.980000 1.1972705000000001
6.981000 1.1922275
6.982000 1.1870959
6.983000 1.1818761
6.984000 1.1765686
6.985000 1.1711738
6.986000 1.1656922
6.987000 1.1601244
6.988000 1.1544709
6.989000 1.1487323
6.990000 1.142909
6.991000 1.1370014
6.992000 1.1310101
6.993000 1.1249353
6.994000 1.1187774
6.995000 1.1125365
6.996000 1.1062128
6.997000 1.0998066
6.998000 1.0933177
6.999000 1.0867461999999999
7.000000 1.0800923
7.001000 1.0733559
7.002000 1.0665369
7.003000 1.0596354000000001
7.004000 1.0526513
7.005000 1.0455848
7.006000 1.0384358
7.007000 1.0312047
7.008000 1.0238915
7.009000 1.0164964
7.010000 1.0090197
7.011000 1.0014616
7.012000 0.9938225199999999
7.013000 0.9861028799999999
7.014000 0.97830305
7.015000 0.97042341
7.016000 0.9624645100000001
7.017000 0.9544267299999999
7.018000 0.9463106299999999
7.019000 0.9381165699999999
7.020000 0.92984512
7.021000 0.9214968400000001
7.022000 0.9130720999999999
7.023000 0.9045714499999999
7.024000 0.8959952700000001
7.025000 0.8873440300000001
7.026000 0.87861829
7.027000 0.86981831
7.028000 0.8609445800000001
7.029000 0.8519975500000001
7.030000 0.84297759
7.031000 0.833885
7.032000 0.8247203200000001
7.033000 0.81548383
7.034000 0.8061759199999999
7.035000 0.79679703
7.036000 0.7873475600000001
7.037000 0.7778279
7.038000 0.76823854
7.039000 0.75857993
7.040000 0.74885255
7.041000 0.73905694
7.042000 0.72919363
7.043000 0.7192631700000001
7.044000 0.70926612
7.045000 0.6992030899999999
7.046000 0.68907458
7.047000 0.67888116
7.048000 0.6686233899999999
7.049000 0.6583017800000001
7.050000 0.64791683
7.051000 0.63746898
7.052000 0.62695867
7.053000 0.6163863
7.054000 0.60575227
7.055000 0.59505692
7.056000 0.5843005600000001
7.057000 0.5734835300000001
7.058000 0.5626061499999999
7.059000 0.55166879
7.060000 0.5406718199999999
7.061000 0.52961567
7.062000 0.5185008
7.063000 0.50732773
7.064000 0.49609705
7.065000 0.48480937
7.066000 0.47346543999999996
7.067000 0.46206605999999995
7.068000 0.45061205000000004
7.069000 0.4391043
7.070000 0.42754374
7.071000 0.41593141000000006
7.072000 0.40426827000000004
7.073000 0.39255534999999997
7.074000 0.38079366
7.075000 0.36898418
7.076000 0.35712789
7.077000 0.34522568000000003
7.078000 0.33327843999999995
7.079000 0.32128699
7.080000 0.30925209
7.081000 0.29717442
7.082000 0.2850546
7.083000 0.27289323
7.084000 0.26069076
7.085000 0.24844767
7.086000 0.23616434000000003
7.087000 0.22384112
7.088000 0.21147835
7.089000 0.19907632
7.090000 0.18663536
7.091000 0.17415575
7.092000 0.16163783
7.093000 0.14908195
7.094000 0.13648849999999998
7.095000 0.12385792
7.096000 0.11119068
7.097000 0.098487351
7.098000 0.085748528
7.099000 0.072974892
7.100000 0.060167187000000004
7.101000 0.047326216000000004
7.102000 0.034452841000000005
7.103000 0.021547968
7.104000 0.0086125445
7.105000 -0.0043524527
7.106000 -0.017346033
7.107000 -0.030367201999999996
7.108000 -0.043414970000000004
7.109000 -0.056488375
7.110000 -0.069586484
7.111000 -0.0827084
7.112000 -0.095853279
7.113000 -0.10902033
7.114000 -0.1222088
7.115000 -0.13541799
7.116000 -0.14864727
7.117000 -0.16189601
7.118000 -0.17516363999999998
7.119000 -0.18844958
7.120000 -0.20175329
7.121000 -0.21507419000000003
7.122000 -0.22841168
7.123000 -0.24176515
7.124000 -0.25513392999999995
7.125000 -0.26851734
7.126000 -0.28191458
7.127000 -0.29532483
7.128000 -0.30874722
7.129000 -0.3221808
7.130000 -0.33562463
7.131000 -0.34907764999999996
7.132000 -0.36253887
7.133000 -0.37600722
7.134000 -0.38948166
7.135000 -0.40296116
7.136000 -0.41644471000000005
7.137000 -0.42993138000000003
7.138000 -0.44342022999999997
7.139000 -0.45691049
7.140000 -0.4704013
7.141000 -0.48389202000000003
7.142000 -0.49738199
7.143000 -0.51087062
7.144000 -0.52435743
7.145000 -0.53784195
7.146000 -0.55132378
7.147000 -0.56480258
7.148000 -0.5782779800000001
7.149000 -0.5917496
7.150000 -0.60521709
7.151000 -0.61868005
7.152000 -0.63213808
7.153000 -0.64559067
7.154000 -0.65903729
7.155000 -0.6724773
7.156000 -0.68591
7.157000 -0.69933459
7.158000 -0.71275015
7.159000 -0.72615575
7.160000 -0.73955036
7.161000 -0.75293281
7.162000 -0.76630195
7.163000 -0.77965655
7.164000 -0.7929953700000001
7.165000 -0.8063171100000001
7.166000 -0.81962049
7.167000 -0.83290432
7.168000 -0.84616728
7.169000 -0.85940836
7.170000 -0.8726264399999999
7.171000 -0.88582058
7.172000 -0.89898985
7.173000 -0.9121335100000001
7.174000 -0.92525091
7.175000 -0.93834139
7.176000 -0.9514045000000001
7.177000 -0.96443985
7.178000 -0.9774471599999999
7.179000 -0.99042617
7.180000 -1.0033766
7.181000 -1.0162981999999998
7.182000 -1.0291909
7.183000 -1.0420542
7.184000 -1.054888
7.185000 -1.0676919
7.186000 -1.0804655
7.187000 -1.0932081999999999
7.188000 -1.1059195000000002
7.189000 -1.1185986
7.190000 -1.1312446999999999
7.191000 -1.1438570000000001
7.192000 -1.1564345
7.193000 -1.1689763
7.194000 -1.1814811
7.195000 -1.1939481
7.196000 -1.206376
7.197000 -1.2187639
7.198000 -1.2311107
7.199000 -1.2434152
7.200000 -1.2556764999999999
7.201000 -1.2678938
7.202000 -1.2800662
7.203000 -1.2921929
7.204000 -1.3042733000000002
7.205000 -1.3163067000000002
7.206000 -1.3282927
7.207000 -1.3402306
7.208000 -1.3521203000000002
7.209000 -1.3639612
7.210000 -1.3757531
7.211000 -1.3874955
7.212000 -1.3991882
7.213000 -1.4108308
7.214000 -1.4224228
7.215000 -1.433964
7.216000 -1.4454536
7.217000 -1.4568912
7.218000 -1.4682761
7.219000 -1.4796076999999999
7.220000 -1.4908851
7.221000 -1.5021075
7.222000 -1.513274
7.223000 -1.5243837
7.224000 -1.5354355
7.225000 -1.5464284
7.226000 -1.5573616000000001
7.227000 -1.568234
7.228000 -1.5790448
7.229000 -1.589793
7.230000 -1.6004778000000002
7.231000 -1.6110986
7.232000 -1.6216545999999998
7.233000 -1.6321454
7.234000 -1.6425706000000002
7.235000 -1.6529296999999998
7.236000 -1.6632227
7.237000 -1.6734492
7.238000 -1.6836092
7.239000 -1.6937025
7.240000 -1.7037292999999998
7.241000 -1.7136894
7.242000 -1.723583
7.243000 -1.7334098
7.244000 -1.7431698999999998
7.245000 -1.7528629
7.246000 -1.7624886999999998
7.247000 -1.7720466000000001
7.248000 -1.7815366
7.249000 -1.7909576999999999
7.250000 -1.8003095
7.251000 -1.8095909000000001
7.252000 -1.8188011
7.253000 -1.8279391999999999
7.254000 -1.8370042
7.255000 -1.8459949999999998
7.256000 -1.8549103
7.257000 -1.8637491
7.258000 -1.8725105
7.259000 -1.8811934
7.260000 -1.8897967000000002
7.261000 -1.8983196
7.262000 -1.9067615
7.263000 -1.9151216
7.264000 -1.9233996
7.265000 -1.9315949
7.266000 -1.9397072000000002
7.267000 -1.9477366
7.268000 -1.9556828
7.269000 -1.9635459000000002
7.270000 -1.971326
7.271000 -1.9790234
7.272000 -1.9866381
7.273000 -1.9941704
7.274000 -2.0016206000000003
7.275000 -2.0089887
7.276000 -2.016275
7.277000 -2.0234793
7.278000 -2.0306017
7.279000 -2.037642
7.280000 -2.0445999
7.281000 -2.0514751
7.282000 -2.0582670000000003
7.283000 -2.0649752
7.284000 -2.0715987
7.285000 -2.078137
7.286000 -2.0845892
7.287000 -2.0909543999999998
7.288000 -2.0972317
7.289000 -2.1034203000000002
7.290000 -2.1095194
7.291000 -2.1155279
7.292000 -2.1214452
7.293000 -2.1272704
7.294000 -2.1330031
7.295000 -2.1386426
7.296000 -2.1441884
7.297000 -2.1496404
7.298000 -2.1549983000000004
7.299000 -2.1602620999999997
7.300000 -2.1654317
7.301000 -2.1705071
7.302000 -2.1754883
7.303000 -2.1803757
7.304000 -2.1851694
7.305000 -2.1898694
7.306000 -2.1944761
7.307000 -2.1989897000000003
7.308000 -2.2034099
7.309000 -2.2077372
7.310000 -2.2119714
7.311000 -2.2161122
7.312000 -2.2201598
7.313000 -2.2241136000000004
7.314000 -2.2279736000000003
7.315000 -2.2317391
7.316000 -2.23541
7.317000 -2.2389856999999997
7.318000 -2.2424657
7.319000 -2.2458494
7.320000 -2.2491364
7.321000 -2.2523261999999997
7.322000 -2.2554182999999997
7.323000 -2.2584125
7.324000 -2.2613081999999998
7.325000 -2.2641052
7.326000 -2.2668032
7.327000 -2.2694023
7.328000 -2.2719022
7.329000 -2.274303
7.330000 -2.2766044
7.331000 -2.2788068000000004
7.332000 -2.2809101
7.333000 -2.2829147
7.334000 -2.2848204
7.335000 -2.2866275
7.336000 -2.2883361
7.337000 -2.2899461999999997
7.338000 -2.2914579
7.339000 -2.2928711
7.340000 -2.2941856
7.341000 -2.2954013
7.342000 -2.2965180000000003
7.343000 -2.2975354
7.344000 -2.2984530999999997
7.345000 -2.2992706000000003
7.346000 -2.2999875
7.347000 -2.3006035000000002
7.348000 -2.3011179999999998
7.349000 -2.3015305
7.350000 -2.3018409
7.351000 -2.3020485
7.352000 -2.3021532000000002
7.353000 -2.3021547
7.354000 -2.302053
7.355000 -2.3018481
7.356000 -2.3015399999999997
7.357000 -2.3011291
7.358000 -2.3006156
7.359000 -2.3
7.360000 -2.2992827
7.361000 -2.2984644
7.362000 -2.2975458
7.363000 -2.2965275
7.364000 -2.2954101000000002
7.365000 -2.2941943
7.366000 -2.2928808
7.367000 -2.2914702
7.368000 -2.289963
7.369000 -2.2883594
7.370000 -2.2866597
7.371000 -2.2848642999999997
7.372000 -2.2829732
7.373000 -2.2809863
7.374000 -2.2789033
7.375000 -2.276724
7.376000 -2.2744481
7.377000 -2.272075
7.378000 -2.2696044
7.379000 -2.2670355
7.380000 -2.2643678
7.381000 -2.2616008
7.382000 -2.258734
7.383000 -2.2557668
7.384000 -2.2526989
7.385000 -2.2495298
7.386000 -2.2462592999999997
7.387000 -2.2428874000000003
7.388000 -2.2394139
7.389000 -2.2358390999999997
7.390000 -2.2321634
7.391000 -2.2283869000000003
7.392000 -2.22451
7.393000 -2.2205332
7.394000 -2.2164572000000002
7.395000 -2.2122826
7.396000 -2.2080101
7.397000 -2.2036404999999997
7.398000 -2.1991743
7.399000 -2.1946123
7.400000 -2.1899551
7.401000 -2.1852031000000003
7.402000 -2.1803571
7.403000 -2.1754174
7.404000 -2.1703841
7.405000 -2.1652579000000003
7.406000 -2.1600388
7.407000 -2.1547269
7.408000 -2.1493222999999997
7.409000 -2.143825
7.410000 -2.1382352
7.411000 -2.1325527
7.412000 -2.1267774
7.413000 -2.1209092999999997
7.414000 -2.1149484
7.415000 -2.1088948
7.416000 -2.1027487000000002
7.417000 -2.0965099
7.418000 -2.090179
7.419000 -2.0837562
7.420000 -2.0772418
7.421000 -2.0706363
7.422000 -2.0639403
7.423000 -2.0571541
7.424000 -2.0502783
7.425000 -2.0433137
7.426000 -2.0362606
7.427000 -2.0291198
7.428000 -2.0218917999999997
7.429000 -2.014577
7.430000 -2.0071757999999997
7.431000 -1.9996887
7.432000 -1.9921159000000002
7.433000 -1.9844579000000002
7.434000 -1.9767145
7.435000 -1.9688860999999998
7.436000 -1.9609727000000001
7.437000 -1.9529743
7.438000 -1.9448908
7.439000 -1.9367223999999998
7.440000 -1.9284688
7.441000 -1.9201301
7.442000 -1.9117065
7.443000 -1.9031979
7.444000 -1.8946046
7.445000 -1.8859269
7.446000 -1.8771650000000002
7.447000 -1.8683195
7.448000 -1.8593909
7.449000 -1.8503797999999998
7.450000 -1.8412868999999998
7.451000 -1.8321132
7.452000 -1.8228594
7.453000 -1.8135266
7.454000 -1.8041158000000002
7.455000 -1.7946281000000002
7.456000 -1.7850643
7.457000 -1.7754257
7.458000 -1.7657132999999998
7.459000 -1.7559279
7.460000 -1.7460706
7.461000 -1.7361419
7.462000 -1.7261429
7.463000 -1.716074
7.464000 -1.7059356
7.465000 -1.6957283
7.466000 -1.6854523
7.467000 -1.6751076999999999
7.468000 -1.6646948000000001
7.469000 -1.6542135
7.470000 -1.6436636
7.471000 -1.6330453000000003
7.472000 -1.6223583
7.473000 -1.6116027000000002
7.474000 -1.6007783000000002
7.475000 -1.589885
7.476000 -1.5789228999999998
7.477000 -1.5678922000000002
7.478000 -1.5567929
7.479000 -1.5456256
7.480000 -1.5343905999999998
7.481000 -1.5230885
7.482000 -1.5117199
7.483000 -1.5002858000000001
7.484000 -1.4887869
7.485000 -1.4772242999999998
7.486000 -1.465599
7.487000 -1.4539121
7.488000 -1.4421647
7.489000 -1.4303582000000001
7.490000 -1.4184934999999999
7.491000 -1.4065717
7.492000 -1.3945941
7.493000 -1.3825615
7.494000 -1.3704749
7.495000 -1.3583351000000001
7.496000 -1.3461429
7.497000 -1.3338989
7.498000 -1.3216037
7.499000 -1.3092579
7.500000 -1.2968619000000001
7.501000 -1.2844161
7.502000 -1.2719207
7.503000 -1.2593762
7.504000 -1.2467828
7.505000 -1.2341408
7.506000 -1.2214505
7.507000 -1.2087123
7.508000 -1.1959264
7.509000 -1.1830933
7.510000 -1.1702136
7.511000 -1.1572877000000001
7.512000 -1.1443161
7.513000 -1.1312997
7.514000 -1.1182389
7.515000 -1.1051347
7.516000 -1.0919877
7.517000 -1.078799
7.518000 -1.0655691999999999
7.519000 -1.0522993
7.520000 -1.0389902
7.521000 -1.0256426
7.522000 -1.0122577000000001
7.523000 -0.99883601
7.524000 -0.9853784000000001
7.525000 -0.97188568
7.526000 -0.9583585
7.527000 -0.94479751
7.528000 -0.93120337
7.529000 -0.91757653
7.530000 -0.9039176600000001
7.531000 -0.89022722
7.532000 -0.8765056699999999
7.533000 -0.86275358
7.534000 -0.84897149
7.535000 -0.83515989
7.536000 -0.82131932
7.537000 -0.80745043
7.538000 -0.7935538900000001
7.539000 -0.77963048
7.540000 -0.76568103
7.541000 -0.75170645
7.542000 -0.7377076899999999
7.543000 -0.72368584
7.544000 -0.70964196
7.545000 -0.69557722
7.546000 -0.68149278
7.547000 -0.6673899
7.548000 -0.6532697
7.549000 -0.63913339
7.550000 -0.62498213
7.551000 -0.61081694
7.552000 -0.59663882
7.553000 -0.58244872
7.554000 -0.56824745
7.555000 -0.5540357
7.556000 -0.5398140800000001
7.557000 -0.52558309
7.558000 -0.51134317
7.559000 -0.49709459
7.560000 -0.48283761999999997
7.561000 -0.46857245999999997
7.562000 -0.45429925
7.563000 -0.44001811
7.564000 -0.42572916
7.565000 -0.41143252
7.566000 -0.39712843
7.567000 -0.38281707
7.568000 -0.36849878
7.569000 -0.35417394
7.570000 -0.33984305000000004
7.571000 -0.32550669
7.572000 -0.31116558
7.573000 -0.29682054
7.574000 -0.28247247000000003
7.575000 -0.26812239
7.576000 -0.25377139
7.577000 -0.23942064
7.578000 -0.2250714
7.579000 -0.21072491
7.580000 -0.19638250000000002
7.581000 -0.18204547000000001
7.582000 -0.16771512
7.583000 -0.1533927
7.584000 -0.13907944
7.585000 -0.12477649
7.586000 -0.11048493000000001
7.587000 -0.096205756
7.588000 -0.08193987900000001
7.589000 -0.067688106
7.590000 -0.053451158
7.591000 -0.039229661
7.592000 -0.025024163
7.593000 -0.010835135000000001
7.594000 0.0033370127999999997
7.595000 0.017491918999999998
7.596000 0.031629253999999996
7.597000 0.045748700999999996
7.598000 0.059849944
7.599000 0.073932653
7.600000 0.08799646700000001
7.601000 0.10204099
7.602000 0.11606575
7.603000 0.13007025
7.604000 0.14405391
7.605000 0.15801611999999998
7.606000 0.17195616
7.607000 0.18587332
7.608000 0.19976681
7.609000 0.21363581
7.610000 0.22747944999999997
7.611000 0.2412969
7.612000 0.25508732
7.613000 0.26884985
7.614000 0.28258364
7.615000 0.29628794
7.616000 0.30996196
7.617000 0.323605
7.618000 0.33721637
7.619000 0.35079545
7.620000 0.36434163
7.621000 0.37785436
7.622000 0.39133308
7.623000 0.40477728
7.624000 0.41818647000000003
7.625000 0.43156012
7.626000 0.44489773000000005
7.627000 0.45819878999999997
7.628000 0.47146273000000005
7.629000 0.48468900000000004
7.630000 0.49787695
7.631000 0.51102596
7.632000 0.5241354
7.633000 0.53720451
7.634000 0.55023255
7.635000 0.5632187200000001
7.636000 0.57616225
7.637000 0.58906227
7.638000 0.60191797
7.639000 0.6147285
7.640000 0.6274930700000001
7.641000 0.6402108400000001
7.642000 0.65288097
7.643000 0.66550276
7.644000 0.6780754800000001
7.645000 0.69059846
7.646000 0.7030711000000001
7.647000 0.7154929
7.648000 0.72786333
7.649000 0.74018198
7.650000 0.75244848
7.651000 0.76466254
7.652000 0.77682389
7.653000 0.7889322900000001
7.654000 0.8009876100000001
7.655000 0.8129897500000001
7.656000 0.82493844
7.657000 0.83683357
7.658000 0.84867496
7.659000 0.86046243
7.660000 0.8721957
7.661000 0.8838744799999999
7.662000 0.89549851
7.663000 0.9070672999999999
7.664000 0.9185803100000001
7.665000 0.9300370699999999
7.666000 0.94143702
7.667000 0.95277941
7.668000 0.96406359
7.669000 0.9752888200000001
7.670000 0.98645436
7.671000 0.99755945
7.672000 1.0086032999999999
7.673000 1.0195852
7.674000 1.0305043999999999
7.675000 1.0413601
7.676000 1.0521517
7.677000 1.0628787000000002
7.678000 1.0735404
7.679000 1.0841363
7.680000 1.0946658999999999
7.681000 1.105129
7.682000 1.115525
7.683000 1.1258538
7.684000 1.136115
7.685000 1.1463084000000001
7.686000 1.1564339
7.687000 1.1664911
7.688000 1.17648
7.689000 1.1864005
7.690000 1.1962522
7.691000 1.2060351
7.692000 1.215749
7.693000 1.2253936
7.694000 1.2349687999999999
7.695000 1.2444744
7.696000 1.2539101000000001
7.697000 1.2632756
7.698000 1.2725705999999999
7.699000 1.2817949
7.700000 1.2909481
7.701000 1.3000299
7.702000 1.30904
7.703000 1.317978
7.704000 1.3268435
7.705000 1.3356362
7.706000 1.3443558
7.707000 1.353002
7.708000 1.3615743
7.709000 1.3700726
7.710000 1.3784964
7.711000 1.3868455
7.712000 1.3951196000000001
7.713000 1.4033185
7.714000 1.411442
7.715000 1.4194898
7.716000 1.4274619
7.717000 1.4353579
7.718000 1.4431777
7.719000 1.4509211
7.720000 1.458588
7.721000 1.4661781
7.722000 1.4736912
7.723000 1.4811272
7.724000 1.4884857
7.725000 1.4957667
7.726000 1.50297
7.727000 1.5100951
7.728000 1.5171420999999998
7.729000 1.5241106
7.730000 1.5310004
7.731000 1.5378114999999999
7.732000 1.5445435
7.733000 1.5511965
7.734000 1.5577705000000002
7.735000 1.5642652
7.736000 1.5706807
7.737000 1.5770169
7.738000 1.5832738999999998
7.739000 1.5894517000000001
7.740000 1.5955503999999998
7.741000 1.6015701
7.742000 1.6075108
7.743000 1.6133726000000002
7.744000 1.6191553
7.745000 1.6248591
7.746000 1.6304841
7.747000 1.63603
7.748000 1.6414967999999999
7.749000 1.6468843
7.750000 1.6521925
7.751000 1.6574210999999999
7.752000 1.6625699
7.753000 1.6676384999999998
7.754000 1.6726268
7.755000 1.6775345000000002
7.756000 1.6823614
7.757000 1.6871072
7.758000 1.6917716999999999
7.759000 1.6963545
7.760000 1.7008556000000001
7.761000 1.7052745
7.762000 1.7096114999999998
7.763000 1.7138662
7.764000 1.7180385
7.765000 1.7221286999999998
7.766000 1.7261365
7.767000 1.7300620999999998
7.768000 1.7339054
7.769000 1.7376669
7.770000 1.7413463
7.771000 1.7449442
7.772000 1.7484606999999999
7.773000 1.751896
7.774000 1.7552502
7.775000 1.7585237999999999
7.776000 1.7617170000000002
7.777000 1.7648298
7.778000 1.7678626
7.779000 1.7708154
7.780000 1.7736888
7.781000 1.7764825000000002
7.782000 1.7791967999999998
7.783000 1.7818318999999998
7.784000 1.7843876
7.785000 1.7868640000000002
7.786000 1.7892611999999999
7.787000 1.7915791
7.788000 1.7938177999999998
7.789000 1.7959771999999998
7.790000 1.7980572000000001
7.791000 1.8000578999999999
7.792000 1.801979
7.793000 1.8038208
7.794000 1.8055832
7.795000 1.8072663
7.796000 1.8088702
7.797000 1.810395
7.798000 1.8118408
7.799000 1.8132076000000001
7.800000 1.8144958
7.801000 1.8157056
7.802000 1.8168369
7.803000 1.8178901
7.804000 1.8188654
7.805000 1.8197628000000001
7.806000 1.8205824999999998
7.807000 1.8213245999999998
7.808000 1.8219892000000002
7.809000 1.8225763
7.810000 1.8230859
7.811000 1.8235181999999999
7.812000 1.8238731000000001
7.813000 1.8241506
7.814000 1.8243508
7.815000 1.8244736000000001
7.816000 1.8245190000000002
7.817000 1.8244874000000002
7.818000 1.8243786000000002
7.819000 1.8241929000000001
7.820000 1.8239302999999998
7.821000 1.8235911
7.822000 1.8231754999999998
7.823000 1.8226840000000002
7.824000 1.8221166
7.825000 1.821474
7.826000 1.8207563
7.827000 1.8199641
7.828000 1.8190978
7.829000 1.8181578999999999
7.830000 1.8171446
7.831000 1.8160587
7.832000 1.8149003000000001
7.833000 1.8136698999999998
7.834000 1.8123679
7.835000 1.8109946
7.836000 1.8095501
7.837000 1.8080348
7.838000 1.806449
7.839000 1.8047925
7.840000 1.8030655
7.841000 1.8012679999999999
7.842000 1.7993999999999999
7.843000 1.7974611
7.844000 1.7954512999999999
7.845000 1.7933706
7.846000 1.7912183000000002
7.847000 1.7889945
7.848000 1.7866988
7.849000 1.7843310000000001
7.850000 1.7818909
7.851000 1.7793784
7.852000 1.7767933999999999
7.853000 1.7741357999999998
7.854000 1.7714055
7.855000 1.768603
7.856000 1.7657282
7.857000 1.7627815000000002
7.858000 1.7597634000000002
7.859000 1.7566743999999999
7.860000 1.753515
7.861000 1.7502859
7.862000 1.7469877000000003
7.863000 1.7436212
7.864000 1.7401868
7.865000 1.7366856
7.866000 1.7331181
7.867000 1.729485
7.868000 1.7257869
7.869000 1.7220244
7.870000 1.7181979
7.871000 1.7143080000000002
7.872000 1.7103549
7.873000 1.7063389000000002
7.874000 1.7022599999999999
7.875000 1.6981186
7.876000 1.6939148000000002
7.877000 1.6896486
7.878000 1.6853198
7.879000 1.6809287
7.880000 1.6764751000000002
7.881000 1.6719589
7.882000 1.6673801
7.883000 1.6627388
7.884000 1.6580349
7.885000 1.6532686
7.886000 1.6484397000000002
7.887000 1.6435485
7.888000 1.6385952
7.889000 1.63358
7.890000 1.6285032000000002
7.891000 1.6233651000000002
7.892000 1.6181661
7.893000 1.6129065000000002
7.894000 1.6075868
7.895000 1.6022075
7.896000 1.5967691
7.897000 1.5912721
7.898000 1.5857169
7.899000 1.580104
7.900000 1.574434
7.901000 1.5687069000000002
7.902000 1.5629233999999999
7.903000 1.5570836
7.904000 1.5511879
7.905000 1.5452364
7.906000 1.5392291
7.907000 1.5331664
7.908000 1.5270482
7.909000 1.5208744
7.910000 1.5146453
7.911000 1.5083606
7.912000 1.5020206
7.913000 1.4956251
7.914000 1.4891743000000002
7.915000 1.4826682
7.916000 1.4761073
7.917000 1.4694915
7.918000 1.4628212999999999
7.919000 1.456097
7.920000 1.4493193
7.921000 1.4424884
7.922000 1.4356051
7.923000 1.4286699999999999
7.924000 1.4216837
7.925000 1.4146471
7.926000 1.4075607
7.927000 1.4004252
7.928000 1.3932412
7.929000 1.3860092
7.930000 1.3787299
7.931000 1.3714037000000001
7.932000 1.364031
7.933000 1.356612
7.934000 1.3491469
7.935000 1.341636
7.936000 1.3340794
7.937000 1.3264768999999998
7.938000 1.3188286
7.939000 1.3111344
7.940000 1.3033941
7.941000 1.2956077
7.942000 1.2877751
7.943000 1.2798961
7.944000 1.2719708
7.945000 1.263999
7.946000 1.2559809
7.947000 1.2479166
7.948000 1.2398061999999999
7.949000 1.2316501
7.950000 1.2234486
7.951000 1.2152022
7.952000 1.2069114
7.953000 1.1985768
7.954000 1.1901991
7.955000 1.181779
7.956000 1.1733173
7.957000 1.164815
7.958000 1.1562728
7.959000 1.1476916
7.960000 1.1390721
7.961000 1.1304152
7.962000 1.1217216
7.963000 1.1129919
7.964000 1.1042269
7.965000 1.0954269
7.966000 1.0865924
7.967000 1.0777237
7.968000 1.068821
7.969000 1.0598845000000001
7.970000 1.0509142
7.971000 1.0419101
7.972000 1.0328721
7.973000 1.0238003
7.974000 1.0146944
7.975000 1.0055543999999998
7.976000 0.99638021
7.977000 0.98717175
7.978000 0.97792912
7.979000 0.9686523100000001
7.980000 0.95934151
7.981000 0.9499969
7.982000 0.9406188500000001
7.983000 0.9312077400000001
7.984000 0.9217640399999999
7.985000 0.91228839
7.986000 0.90278126
7.987000 0.8932433999999999
7.988000 0.88367537
7.989000 0.8740779900000001
7.990000 0.86445194
7.991000 0.85479785
7.992000 0.84511647
7.993000 0.83540846
7.994000 0.82567437
7.995000 0.81591476
7.996000 0.8061301
7.997000 0.7963209400000001
7.998000 0.7864876700000001
7.999000 0.77663059
8.000000 0.76675005
8.001000 0.75684637
8.002000 0.74691977
8.003000 0.73697055
8.004000 0.72699888
8.005000 0.71700504
8.006000 0.70698927
8.007000 0.6969518499999999
8.008000 0.6868931
8.009000 0.6768133
8.010000 0.66671278
8.011000 0.65659201
8.012000 0.64645135
8.013000 0.63629132
8.014000 0.62611243
8.015000 0.61591519
8.016000 0.60570021
8.017000 0.59546805
8.018000 0.58521931
8.019000 0.5749546
8.020000 0.56467452
8.021000 0.55437963
8.022000 0.5440705
8.023000 0.53374767
8.024000 0.52341158
8.025000 0.5130626699999999
8.026000 0.50270134
8.027000 0.49232794
8.028000 0.48194272000000005
8.029000 0.4715459
8.030000 0.46113771000000003
8.031000 0.45071831
8.032000 0.44028782
8.033000 0.42984638999999997
8.034000 0.41939415999999996
8.035000 0.40893131000000005
8.036000 0.39845798
8.037000 0.38797443000000004
8.038000 0.37748094000000004
8.039000 0.36697786
8.040000 0.35646558
8.041000 0.34594459
8.042000 0.33541543
8.043000 0.32487875
8.044000 0.31433521999999997
8.045000 0.3037856
8.046000 0.29323067999999997
8.047000 0.28267129999999996
8.048000 0.27210834
8.049000 0.26154262
8.050000 0.25097502
8.051000 0.24040636999999998
8.052000 0.22983749
8.053000 0.21926913999999997
8.054000 0.20870202999999998
8.055000 0.19813681
8.056000 0.18757406000000001
8.057000 0.1770143
8.058000 0.16645798
8.059000 0.15590546
8.060000 0.14535704000000002
8.061000 0.13481298
8.062000 0.12427347
8.063000 0.11373867
8.064000 0.10320867
8.065000 0.09268357
8.066000 0.082163454
8.067000 0.071648398
8.068000 0.061138491999999996
8.069000 0.050633855000000005
8.070000 0.040134633
8.071000 0.029641014000000004
8.072000 0.019153241
8.073000 0.008671607100000001
8.074000 -0.0018035318
8.075000 -0.012271758
8.076000 -0.02273259
8.077000 -0.033185488
8.078000 -0.043629852
8.079000 -0.054065028
8.080000 -0.064490328
8.081000 -0.074905017
8.082000 -0.085308339
8.083000 -0.095699524
8.084000 -0.10607779
8.085000 -0.11644236999999999
8.086000 -0.12679249
8.087000 -0.13712744
8.088000 -0.14744649
8.089000 -0.15774897999999998
8.090000 -0.16803428
8.091000 -0.17830181
8.092000 -0.18855103
8.093000 -0.19878144000000003
8.094000 -0.20899258
8.095000 -0.21918404000000002
8.096000 -0.22935544
8.097000 -0.23950639
8.098000 -0.24963657000000003
8.099000 -0.25974563
8.100000 -0.26983328
8.101000 -0.2798992
8.102000 -0.28994306999999997
8.103000 -0.29996457
8.104000 -0.30996335999999997
8.105000 -0.31993910999999997
8.106000 -0.32989145000000003
8.107000 -0.33982003
8.108000 -0.34972445999999996
8.109000 -0.35960432
8.110000 -0.36945923
8.111000 -0.37928876
8.112000 -0.38909249
8.113000 -0.39886995
8.114000 -0.40862071
8.115000 -0.41834437
8.116000 -0.42804042
8.117000 -0.43770843000000004
8.118000 -0.44734789999999997
8.119000 -0.4569584
8.120000 -0.46653948
8.121000 -0.47609066
8.122000 -0.48561147
8.123000 -0.49510151
8.124000 -0.50456026
8.125000 -0.5139872400000001
8.126000 -0.52338201
8.127000 -0.5327440800000001
8.128000 -0.54207295
8.129000 -0.55136816
8.130000 -0.56062918
8.131000 -0.56985551
8.132000 -0.5790466
8.133000 -0.5882019199999999
8.134000 -0.59732096
8.135000 -0.60640313
8.136000 -0.61544785
8.137000 -0.62445463
8.138000 -0.63342284
8.139000 -0.64235195
8.140000 -0.6512413699999999
8.141000 -0.6600905699999999
8.142000 -0.66889906
8.143000 -0.67766635
8.144000 -0.686392
8.145000 -0.6950755599999999
8.146000 -0.7037166499999999
8.147000 -0.7123149
8.148000 -0.72086998
8.149000 -0.72938162
8.150000 -0.73784958
8.151000 -0.74627362
8.152000 -0.75465357
8.153000 -0.76298923
8.154000 -0.77128047
8.155000 -0.77952705
8.156000 -0.78772884
8.157000 -0.7958856400000001
8.158000 -0.80399727
8.159000 -0.81206346
8.160000 -0.8200840100000001
8.161000 -0.8280586499999999
8.162000 -0.8359869000000001
8.163000 -0.8438685899999999
8.164000 -0.85170316
8.165000 -0.85949032
8.166000 -0.8672295099999999
8.167000 -0.87492028
8.168000 -0.88256206
8.169000 -0.8901543
8.170000 -0.8976965199999999
8.171000 -0.90518817
8.172000 -0.9126286000000001
8.173000 -0.9200173400000001
8.174000 -0.92735384
8.175000 -0.93463762
8.176000 -0.94186813
8.177000 -0.94904481
8.178000 -0.9561672800000001
8.179000 -0.96323509
8.180000 -0.97024785
8.181000 -0.97720511
8.182000 -0.9841065899999999
8.183000 -0.99095199
8.184000 -0.99774096
8.185000 -1.0044733
8.186000 -1.0111487000000001
8.187000 -1.017767
8.188000 -1.0243278
8.189000 -1.0308309
8.190000 -1.0372762
8.191000 -1.0436633
8.192000 -1.0499921
8.193000 -1.0562622000000002
8.194000 -1.0624735
8.195000 -1.0686255
8.196000 -1.074718
8.197000 -1.0807508000000001
8.198000 -1.0867234
8.199000 -1.0926357
8.200000 -1.0984871
8.201000 -1.1042773000000001
8.202000 -1.110006
8.203000 -1.115673
8.204000 -1.121278
8.205000 -1.1268205999999998
8.206000 -1.1323006
8.207000 -1.1377177
8.208000 -1.1430718
8.209000 -1.1483626
8.210000 -1.1535901
8.211000 -1.158754
8.212000 -1.1638542
8.213000 -1.1688906000000001
8.214000 -1.1738629999999999
8.215000 -1.1787714
8.216000 -1.1836157
8.217000 -1.1883956
8.218000 -1.193111
8.219000 -1.1977618
8.220000 -1.2023475000000001
8.221000 -1.2068680999999999
8.222000 -1.2113232999999999
8.223000 -1.2157126
8.224000 -1.2200358999999998
8.225000 -1.2242927000000001
8.226000 -1.2284827
8.227000 -1.2326055
8.228000 -1.2366607
8.229000 -1.240648
8.230000 -1.2445669
8.231000 -1.2484171
8.232000 -1.2521985
8.233000 -1.2559106
8.234000 -1.2595532
8.235000 -1.263126
8.236000 -1.266629
8.237000 -1.270062
8.238000 -1.2734249
8.239000 -1.2767176999999998
8.240000 -1.2799405
8.241000 -1.2830931
8.242000 -1.2861757999999999
8.243000 -1.2891885
8.244000 -1.2921314
8.245000 -1.2950046
8.246000 -1.2978082
8.247000 -1.3005421
8.248000 -1.3032067
8.249000 -1.3058018
8.250000 -1.3083274
8.251000 -1.3107836
8.252000 -1.3131702
8.253000 -1.3154871000000001
8.254000 -1.317734
8.255000 -1.3199108
8.256000 -1.3220170999999998
8.257000 -1.3240524999999999
8.258000 -1.326017
8.259000 -1.3279099
8.260000 -1.3297308
8.261000 -1.3314795000000001
8.262000 -1.3331554
8.263000 -1.3347582
8.264000 -1.3362875
8.265000 -1.3377431
8.266000 -1.3391246
8.267000 -1.3404319
8.268000 -1.3416648
8.269000 -1.3428232
8.270000 -1.343907
8.271000 -1.3449164
8.272000 -1.3458513
8.273000 -1.3467118
8.274000 -1.3474982
8.275000 -1.3482107
8.276000 -1.3488494
8.277000 -1.3494146
8.278000 -1.3499066
8.279000 -1.3503257
8.280000 -1.3506722
8.281000 -1.3509462
8.282000 -1.3511479
8.283000 -1.3512776
8.284000 -1.3513356
8.285000 -1.3513218
8.286000 -1.3512364000000001
8.287000 -1.3510795
8.288000 -1.3508512000000001
8.289000 -1.3505515
8.290000 -1.3501802999999999
8.291000 -1.3497378
8.292000 -1.3492238
8.293000 -1.3486383
8.294000 -1.3479813999999999
8.295000 -1.3472529
8.296000 -1.3464528999999998
8.297000 -1.3455814
8.298000 -1.3446382
8.299000 -1.3436234999999999
8.300000 -1.3425373
8.301000 -1.3413797
8.302000 -1.3401507
8.303000 -1.3388504
8.304000 -1.3374789999999999
8.305000 -1.3360363
8.306000 -1.3345228
8.307000 -1.3329383
8.308000 -1.3312831
8.309000 -1.3295571000000002
8.310000 -1.3277607
8.311000 -1.3258938
8.312000 -1.3239564000000001
8.313000 -1.3219487
8.314000 -1.3198705
8.315000 -1.3177221
8.316000 -1.3155032
8.317000 -1.313214
8.318000 -1.3108544
8.319000 -1.3084244999999999
8.320000 -1.3059242
8.321000 -1.3033535
8.322000 -1.3007126
8.323000 -1.2980014
8.324000 -1.2952202
8.325000 -1.2923691
8.326000 -1.2894484
8.327000 -1.2864583
8.328000 -1.2833992
8.329000 -1.2802714
8.330000 -1.2770755
8.331000 -1.2738118999999999
8.332000 -1.2704809
8.333000 -1.2670833
8.334000 -1.2636194
8.335000 -1.26009
8.336000 -1.2564953
8.337000 -1.2528362
8.338000 -1.2491128
8.339000 -1.2453258999999999
8.340000 -1.2414756
8.341000 -1.2375625
8.342000 -1.2335867
8.343000 -1.2295485
8.344000 -1.2254482
8.345000 -1.2212858
8.346000 -1.2170614
8.347000 -1.212775
8.348000 -1.2084266
8.349000 -1.2040162
8.350000 -1.1995438
8.351000 -1.1950091
8.352000 -1.1904122
8.353000 -1.1857529
8.354000 -1.1810312
8.355000 -1.176247
8.356000 -1.1714003000000002
8.357000 -1.1664911999999998
8.358000 -1.1615197000000002
8.359000 -1.156486
8.360000 -1.1513903
8.361000 -1.1462326999999999
8.362000 -1.1410138
8.363000 -1.1357338
8.364000 -1.1303933
8.365000 -1.1249928
8.366000 -1.1195328
8.367000 -1.1140141
8.368000 -1.1084371000000002
8.369000 -1.1028028
8.370000 -1.0971117000000001
8.371000 -1.0913646000000001
8.372000 -1.0855621
8.373000 -1.0797050000000001
8.374000 -1.0737939
8.375000 -1.0678294
8.376000 -1.0618122
8.377000 -1.0557429
8.378000 -1.0496219
8.379000 -1.0434496
8.380000 -1.0372265
8.381000 -1.030953
8.382000 -1.0246295
8.383000 -1.0182562
8.384000 -1.0118334999999998
8.385000 -1.0053615
8.386000 -0.9988406700000001
8.387000 -0.99227112
8.388000 -0.98565314
8.389000 -0.9789869200000001
8.390000 -0.9722728300000001
8.391000 -0.9655110499999999
8.392000 -0.9587019699999999
8.393000 -0.95184585
8.394000 -0.9449429800000001
8.395000 -0.93799373
8.396000 -0.9309984699999999
8.397000 -0.92395749
8.398000 -0.9168712399999999
8.399000 -0.90974011
8.400000 -0.9025645400000001
8.401000 -0.8953450199999999
8.402000 -0.88808183
8.403000 -0.88077551
8.404000 -0.87342653
8.405000 -0.86603528
8.406000 -0.85860221
8.407000 -0.85112778
8.408000 -0.84361248
8.409000 -0.8360567500000001
8.410000 -0.82846107
8.411000 -0.8208259000000001
8.412000 -0.81315162
8.413000 -0.80543878
8.414000 -0.79768784
8.415000 -0.78989929
8.416000 -0.78207357
8.417000 -0.77421116
8.418000 -0.76631256
8.419000 -0.7583783000000001
8.420000 -0.75040893
8.421000 -0.74240495
8.422000 -0.7343669899999999
8.423000 -0.72629564
8.424000 -0.7181915
8.425000 -0.71005519
8.426000 -0.70188735
8.427000 -0.69368863
8.428000 -0.6854597
8.429000 -0.6772012
8.430000 -0.66891382
8.431000 -0.6605981799999999
8.432000 -0.65225498
8.433000 -0.6438847600000001
8.434000 -0.63548815
8.435000 -0.62706568
8.436000 -0.61861789
8.437000 -0.61014523
8.438000 -0.60164812
8.439000 -0.59312698
8.440000 -0.58458215
8.441000 -0.57601393
8.442000 -0.56742267
8.443000 -0.55880859
8.444000 -0.5501719199999999
8.445000 -0.5415129000000001
8.446000 -0.53283181
8.447000 -0.5241288799999999
8.448000 -0.51540439
8.449000 -0.50665867
8.450000 -0.49789203
8.451000 -0.48910487
8.452000 -0.48029758000000006
8.453000 -0.47147064
8.454000 -0.46262462
8.455000 -0.45376009999999994
8.456000 -0.44487766
8.457000 -0.43597799000000004
8.458000 -0.42706179
8.459000 -0.41812975
8.460000 -0.40918266999999997
8.461000 -0.40022135
8.462000 -0.39124651999999993
8.463000 -0.38225895
8.464000 -0.37325947
8.465000 -0.36424880000000004
8.466000 -0.35522771
8.467000 -0.34619689
8.468000 -0.33715705
8.469000 -0.32810885
8.470000 -0.31905291
8.471000 -0.30998981
8.472000 -0.30092013
8.473000 -0.29184435999999997
8.474000 -0.28276301
8.475000 -0.27367654
8.476000 -0.26458537
8.477000 -0.25548991
8.478000 -0.24639054
8.479000 -0.23728763
8.480000 -0.22818153000000002
8.481000 -0.21907261
8.482000 -0.2099612
8.483000 -0.2008477
8.484000 -0.19173243
8.485000 -0.18261578
8.486000 -0.17349813
8.487000 -0.16437989
8.488000 -0.15526146999999998
8.489000 -0.14614332
8.490000 -0.13702588999999998
8.491000 -0.12790962
8.492000 -0.11879500999999999
8.493000 -0.10968255
8.494000 -0.10057271
8.495000 -0.091466011
8.496000 -0.082362944
8.497000 -0.07326401
8.498000 -0.064169703
8.499000 -0.055080506999999994
8.500000 -0.045996904000000005
8.501000 -0.036919367
8.502000 -0.027848364
8.503000 -0.018784359
8.504000 -0.0097278091
8.505000 -0.00067917777
8.506000 0.0083610699
8.507000 0.017392461
8.508000 0.026414507999999996
8.509000 0.03542671
8.510000 0.044428548000000005
8.511000 0.053419487
8.512000 0.062398968
8.513000 0.071366417
8.514000 0.080321246
8.515000 0.089262851
8.516000 0.09819061999999999
8.517000 0.10710394999999999
8.518000 0.11600222
8.519000 0.12488485
8.520000 0.13375125000000002
8.521000 0.14260087999999999
8.522000 0.15143319
8.523000 0.16024772
8.524000 0.16904399
8.525000 0.1778216
8.526000 0.18658018999999998
8.527000 0.19531942000000002
8.528000 0.20403897
8.529000 0.21273859
8.530000 0.22141808
8.531000 0.23007719
8.532000 0.23871572000000002
8.533000 0.24733344999999998
8.534000 0.25593024
8.535000 0.26450583
8.536000 0.27306001
8.537000 0.28159253
8.538000 0.29010312
8.539000 0.29859146999999997
8.540000 0.30705724
8.541000 0.31550005
8.542000 0.32391949
8.543000 0.33231508
8.544000 0.34068634000000003
8.545000 0.34903276
8.546000 0.3573538
8.547000 0.36564891
8.548000 0.37391749
8.549000 0.38215898
8.550000 0.39037275
8.551000 0.39855823999999995
8.552000 0.4067149
8.553000 0.41484217999999995
8.554000 0.42293951999999996
8.555000 0.43100648999999996
8.556000 0.4390426
8.557000 0.44704741
8.558000 0.4550206
8.559000 0.46296185
8.560000 0.47087086999999994
8.561000 0.47874744
8.562000 0.48659141000000006
8.563000 0.49440265000000005
8.564000 0.50218101
8.565000 0.50992644
8.566000 0.51763891
8.567000 0.5253183699999999
8.568000 0.5329648
8.569000 0.54057818
8.570000 0.54815849
8.571000 0.55570565
8.572000 0.56321956
8.573000 0.57070018
8.574000 0.57814731
8.575000 0.58556078
8.576000 0.59294035
8.577000 0.60028578
8.578000 0.6075968
8.579000 0.61487309
8.580000 0.62211431
8.581000 0.62932014
8.582000 0.63649016
8.583000 0.6436240400000001
8.584000 0.65072142
8.585000 0.65778191
8.586000 0.6648052
8.587000 0.67179096
8.588000 0.67873886
8.589000 0.68564862
8.590000 0.69251996
8.591000 0.69935261
8.592000 0.70614638
8.593000 0.71290098
8.594000 0.71961619
8.595000 0.72629177
8.596000 0.7329275399999999
8.597000 0.73952321
8.598000 0.74607851
8.599000 0.7525932
8.600000 0.75906701
8.601000 0.76549966
8.602000 0.7718908600000001
8.603000 0.77824029
8.604000 0.7845476299999999
8.605000 0.79081254
8.606000 0.7970348
8.607000 0.80321413
8.608000 0.8093502400000001
8.609000 0.8154428599999999
8.610000 0.8214917
8.611000 0.82749659
8.612000 0.8334574299999999
8.613000 0.8393740300000001
8.614000 0.8452463
8.615000 0.85107414
8.616000 0.8568575599999999
8.617000 0.8625964599999999
8.618000 0.86829094
8.619000 0.87394109
8.620000 0.87954691
8.621000 0.88510858
8.622000 0.89062611
8.623000 0.8960996800000001
8.624000 0.9015293799999999
8.625000 0.9069153999999999
8.626000 0.91225784
8.627000 0.9175567900000001
8.628000 0.92281234
8.629000 0.92802448
8.630000 0.93319332
8.631000 0.93831876
8.632000 0.94340071
8.633000 0.9484390699999999
8.634000 0.9534336600000001
8.635000 0.9583842
8.636000 0.96329041
8.637000 0.9681520100000001
8.638000 0.97296853
8.639000 0.97773969
8.640000 0.9824650399999999
8.641000 0.98714419
8.642000 0.99177668
8.643000 0.9963621400000001
8.644000 1.0009002
8.645000 1.0053906
8.646000 1.009833
8.647000 1.0142272
8.648000 1.0185733000000001
8.649000 1.0228709
8.650000 1.0271204
8.651000 1.0313216
8.652000 1.0354747
8.653000 1.0395801
8.654000 1.0436378
8.655000 1.0476483
8.656000 1.0516117
8.657000 1.0555284999999999
8.658000 1.0593989
8.659000 1.0632232
8.660000 1.0670016
8.661000 1.0707343
8.662000 1.0744216
8.663000 1.0780634
8.664000 1.08166
8.665000 1.0852112
8.666000 1.0887171
8.667000 1.0921775
8.668000 1.0955922999999999
8.669000 1.0989614
8.670000 1.1022844
8.671000 1.1055612
8.672000 1.1087916
8.673000 1.1119752
8.674000 1.1151118999999998
8.675000 1.1182015
8.676000 1.1212437
8.677000 1.1242385000000001
8.678000 1.1271857
8.679000 1.1300851
8.680000 1.1329368
8.681000 1.1357407
8.682000 1.1384969
8.683000 1.1412054
8.684000 1.1438663999999998
8.685000 1.1464801
8.686000 1.1490465
8.687000 1.1515659
8.688000 1.1540386
8.689000 1.1564646
8.690000 1.1588441999999999
8.691000 1.1611775
8.692000 1.1634647999999999
8.693000 1.1657060000000001
8.694000 1.1679013
8.695000 1.1700507
8.696000 1.1721541
8.697000 1.1742115
8.698000 1.1762226
8.699000 1.1781873
8.700000 1.1801055
8.701000 1.1819768
8.702000 1.1838011000000002
8.703000 1.185578
8.704000 1.1873074000000001
8.705000 1.188989
8.706000 1.1906227
8.707000 1.1922084
8.708000 1.1937461
8.709000 1.1952357
8.710000 1.1966775
8.711000 1.1980715
8.712000 1.199418
8.713000 1.2007174
8.714000 1.2019699
8.715000 1.203176
8.716000 1.2043362
8.717000 1.2054507
8.718000 1.2065200999999999
8.719000 1.2075448
8.720000 1.2085252
8.721000 1.2094617
8.722000 1.2103544000000002
8.723000 1.2112035
8.724000 1.2120093
8.725000 1.2127717
8.726000 1.2134907
8.727000 1.2141661
8.728000 1.2147978
8.729000 1.2153855999999998
8.730000 1.215929
8.731000 1.2164278
8.732000 1.2168816
8.733000 1.2172901
8.734000 1.2176528
8.735000 1.2179693
8.736000 1.2182395000000001
8.737000 1.2184629
8.738000 1.2186394
8.739000 1.2187688
8.740000 1.2188509
8.741000 1.2188859
8.742000 1.2188739
8.743000 1.218815
8.744000 1.2187094
8.745000 1.2185576
8.746000 1.2183599999999999
8.747000 1.2181169
8.748000 1.2178291
8.749000 1.2174969
8.750000 1.2171209
8.751000 1.2167018
8.752000 1.21624
8.753000 1.2157361
8.754000 1.2151904
8.755000 1.2146035
8.756000 1.2139755
8.757000 1.2133067000000002
8.758000 1.2125971
8.759000 1.2118468
8.760000 1.2110557
8.761000 1.2102237999999998
8.762000 1.2093507
8.763000 1.208436
8.764000 1.2074796
8.765000 1.2064808999999999
8.766000 1.2054397
8.767000 1.2043554
8.768000 1.2032279
8.769000 1.2020567
8.770000 1.2008417
8.771000 1.1995825999999998
8.772000 1.1982793
8.773000 1.1969319
8.774000 1.1955403
8.775000 1.1941046
8.776000 1.1926253
8.777000 1.1911025
8.778000 1.1895365999999998
8.779000 1.1879279
8.780000 1.1862769
8.781000 1.1845839
8.782000 1.1828494999999999
8.783000 1.181074
8.784000 1.1792578999999999
8.785000 1.1774014
8.786000 1.1755049
8.787000 1.1735687
8.788000 1.1715929
8.789000 1.1695776
8.790000 1.1675229
8.791000 1.1654289
8.792000 1.1632956
8.793000 1.1611228
8.794000 1.1589105
8.795000 1.1566586
8.796000 1.1543670000000001
8.797000 1.1520354
8.798000 1.1496639
8.799000 1.1472522
8.800000 1.1448004
8.801000 1.1423084000000001
8.802000 1.1397761
8.803000 1.1372037
8.804000 1.1345912999999999
8.805000 1.1319389
8.806000 1.1292467
8.807000 1.126515
8.808000 1.1237442
8.809000 1.1209343999999999
8.810000 1.1180862
8.811000 1.1151998
8.812000 1.1122757
8.813000 1.1093141000000002
8.814000 1.1063155
8.815000 1.1032802
8.816000 1.1002085
8.817000 1.0971007
8.818000 1.0939569999999998
8.819000 1.0907776
8.820000 1.0875626
8.821000 1.084312
8.822000 1.0810258
8.823000 1.077704
8.824000 1.0743465
8.825000 1.0709533
8.826000 1.0675240000000001
8.827000 1.0640588
8.828000 1.0605574
8.829000 1.0570196
8.830000 1.0534455999999999
8.831000 1.0498352
8.832000 1.0461885
8.833000 1.0425054
8.834000 1.0387863000000002
8.835000 1.0350312000000002
8.836000 1.0312405
8.837000 1.0274146
8.838000 1.0235537
8.839000 1.0196581999999998
8.840000 1.0157288
8.841000 1.0117658
8.842000 1.0077699
8.843000 1.0037414
8.844000 0.99968091
8.845000 0.99558886
8.846000 0.99146571
8.847000 0.9873118300000001
8.848000 0.9831274900000001
8.849000 0.97891307
8.850000 0.97466875
8.851000 0.97039472
8.852000 0.96609108
8.853000 0.96175792
8.854000 0.95739514
8.855000 0.95300274
8.856000 0.94858054
8.857000 0.9441284499999999
8.858000 0.93964636
8.859000 0.93513401
8.860000 0.9305913000000001
8.861000 0.92601795
8.862000 0.9214139499999999
8.863000 0.91677913
8.864000 0.91211339
8.865000 0.90741683
8.866000 0.90268934
8.867000 0.89793121
8.868000 0.89314254
8.869000 0.8883235999999999
8.870000 0.88347476
8.871000 0.8785964
8.872000 0.87368898
8.873000 0.86875306
8.874000 0.8637892100000001
8.875000 0.85879797
8.876000 0.8537800999999999
8.877000 0.84873615
8.878000 0.8436666799999999
8.879000 0.8385724400000001
8.880000 0.83345389
8.881000 0.82831169
8.882000 0.8231462
8.883000 0.81795789
8.884000 0.81274724
8.885000 0.80751441
8.886000 0.8022597100000001
8.887000 0.7969833000000001
8.888000 0.79168528
8.889000 0.78636585
8.890000 0.7810249
8.891000 0.77566248
8.892000 0.77027855
8.893000 0.76487311
8.894000 0.75944611
8.895000 0.7539975
8.896000 0.74852728
8.897000 0.74303546
8.898000 0.73752212
8.899000 0.73198732
8.900000 0.72643119
8.901000 0.72085392
8.902000 0.7152557399999999
8.903000 0.7096369299999999
8.904000 0.70399777
8.905000 0.69833864
8.906000 0.6926599
8.907000 0.68696192
8.908000 0.6812452299999999
8.909000 0.6755102
8.910000 0.66975732
8.911000 0.6639870299999999
8.912000 0.6581998
8.913000 0.65239607
8.914000 0.6465762899999999
8.915000 0.6407408499999999
8.916000 0.63489019
8.917000 0.62902463
8.918000 0.62314454
8.919000 0.61725024
8.920000 0.6113420199999999
8.921000 0.60542012
8.922000 0.5994847999999999
8.923000 0.5935363
8.924000 0.58757486
8.925000 0.58160066
8.926000 0.57561393
8.927000 0.56961491
8.928000 0.56360383
8.929000 0.55758092
8.930000 0.55154646
8.931000 0.54550073
8.932000 0.53944401
8.933000 0.5333766799999999
8.934000 0.52729906
8.935000 0.52121151
8.936000 0.51511447
8.937000 0.50900835
8.938000 0.5028935099999999
8.939000 0.49677039
8.940000 0.49063941
8.941000 0.48450097
8.942000 0.47835545
8.943000 0.47220327
8.944000 0.46604476
8.945000 0.45988024
8.946000 0.45370999999999995
8.947000 0.44753429999999994
8.948000 0.4413534
8.949000 0.43516750000000004
8.950000 0.42897682000000004
8.951000 0.42278152
8.952000 0.41658175000000003
8.953000 0.4103777
8.954000 0.40416949999999996
8.955000 0.3979573
8.956000 0.39174123999999994
8.957000 0.38552147
8.958000 0.37929816
8.959000 0.37307153
8.960000 0.36684177
8.961000 0.36060915
8.962000 0.3543739
8.963000 0.34813632
8.964000 0.34189669
8.965000 0.33565536
8.966000 0.32941268
8.967000 0.32316905
8.968000 0.31692483
8.969000 0.31068046
8.970000 0.30443635999999996
8.971000 0.29819296
8.972000 0.2919507
8.973000 0.28571005
8.974000 0.27947146
8.975000 0.27323538
8.976000 0.26700224
8.977000 0.26077248999999997
8.978000 0.25454649999999995
8.979000 0.24832471
8.980000 0.24210744999999997
8.981000 0.23589507
8.982000 0.22968785000000003
8.983000 0.22348607999999998
8.984000 0.21729001000000003
8.985000 0.21109983999999998
8.986000 0.20491573999999999
8.987000 0.19873788
8.988000 0.19256638
8.989000 0.18640133
8.990000 0.18024283
8.991000 0.17409096000000002
8.992000 0.16794581
8.993000 0.16180744
8.994000 0.15567595
8.995000 0.14955145
8.996000 0.14343407
8.997000 0.13732394
8.998000 0.13122127
8.999000 0.12512624
9.000000 0.11903911
9.001000 0.11296016
9.002000 0.1068897
9.003000 0.10082807
9.004000 0.094775658
9.005000 0.088732864
9.006000 0.082700123
9.007000 0.076677877
9.008000 0.070666597
9.009000 0.064666755
9.010000 0.058678834000000006
9.011000 0.0527033
9.012000 0.046740627
9.013000 0.040791261999999995
9.014000 0.034855632
9.015000 0.028934132
9.016000 0.023027127
9.017000 0.017134938
9.018000 0.011257843
9.019000 0.0053960706
9.020000 -0.00045020042000000005
9.021000 -0.006280841600000001
9.022000 -0.012095775
9.023000 -0.017894972
9.024000 -0.023678443
9.025000 -0.02944624
9.026000 -0.035198446
9.027000 -0.040935165999999995
9.028000 -0.046656519
9.029000 -0.052362628
9.030000 -0.05805360899999999
9.031000 -0.063729571
9.032000 -0.069390592
9.033000 -0.075036718
9.034000 -0.080667966
9.035000 -0.08628430100000001
9.036000 -0.091885641
9.037000 -0.09747186
9.038000 -0.10304278
9.039000 -0.10859817
9.040000 -0.11413777000000001
9.041000 -0.11966126999999999
9.042000 -0.12516833
9.043000 -0.13065859
9.044000 -0.13613164
9.045000 -0.14158712
9.046000 -0.14702461
9.047000 -0.15244373
9.048000 -0.15784410000000001
9.049000 -0.16322535999999999
9.050000 -0.1685872
9.051000 -0.17392931
9.052000 -0.17925145
9.053000 -0.1845534
9.054000 -0.18983498
9.055000 -0.19509607
9.056000 -0.20033657
9.057000 -0.20555642
9.058000 -0.2107556
9.059000 -0.2159341
9.060000 -0.22109195
9.061000 -0.2262292
9.062000 -0.23134591
9.063000 -0.2364421
9.064000 -0.24151785999999997
9.065000 -0.24657319
9.066000 -0.25160813
9.067000 -0.25662268
9.068000 -0.2616168
9.069000 -0.26659044
9.070000 -0.27154351
9.071000 -0.27647594
9.072000 -0.28138757000000003
9.073000 -0.28627825
9.074000 -0.2911478
9.075000 -0.29599608
9.076000 -0.3008229
9.077000 -0.30562805
9.078000 -0.3104114
9.079000 -0.31517278
9.080000 -0.31991210000000003
9.081000 -0.32462926999999997
9.082000 -0.32932425000000004
9.083000 -0.33399703
9.084000 -0.33864761
9.085000 -0.34327609
9.086000 -0.34788256
9.087000 -0.35246714999999995
9.088000 -0.35703005
9.089000 -0.36157144
9.090000 -0.36609149999999996
9.091000 -0.37059044
9.092000 -0.37506844
9.093000 -0.37952570999999996
9.094000 -0.38396236
9.095000 -0.38837856
9.096000 -0.3927744
9.097000 -0.39714989
9.098000 -0.40150508
9.099000 -0.40583992
9.100000 -0.41015432
9.101000 -0.41444814
9.102000 -0.41872118999999997
9.103000 -0.42297328
9.104000 -0.42720414
9.105000 -0.43141353
9.106000 -0.43560117
9.107000 -0.43976675
9.108000 -0.44390997
9.109000 -0.44803061000000005
9.110000 -0.45212838000000005
9.111000 -0.45620310000000003
9.112000 -0.46025463000000005
9.113000 -0.46428284
9.114000 -0.46828766
9.115000 -0.47226911
9.116000 -0.47622724
9.117000 -0.48016221
9.118000 -0.48407423
9.119000 -0.48796357999999995
9.120000 -0.49183051999999994
9.121000 -0.49567544
9.122000 -0.4994987
9.123000 -0.50330074
9.124000 -0.50708195
9.125000 -0.51084277
9.126000 -0.51458357
9.127000 -0.51830471
9.128000 -0.52200654
9.129000 -0.52568926
9.130000 -0.5293531300000001
9.131000 -0.5329982799999999
9.132000 -0.5366248100000001
9.133000 -0.5402327
9.134000 -0.54382193
9.135000 -0.54739229
9.136000 -0.55094366
9.137000 -0.55447579
9.138000 -0.55798842
9.139000 -0.56148125
9.140000 -0.56495396
9.141000 -0.5684062400000001
9.142000 -0.57183779
9.143000 -0.57524829
9.144000 -0.57863756
9.145000 -0.5820054100000001
9.146000 -0.5853517
9.147000 -0.58867633
9.148000 -0.59197932
9.149000 -0.59526069
9.150000 -0.59852055
9.151000 -0.6017590899999999
9.152000 -0.60497657
9.153000 -0.60817325
9.154000 -0.6113494700000001
9.155000 -0.6145055899999999
9.156000 -0.617642
9.157000 -0.62075914
9.158000 -0.62385737
9.159000 -0.62693707
9.160000 -0.6299986
9.161000 -0.63304235
9.162000 -0.6360685500000001
9.163000 -0.63907746
9.164000 -0.64206929
9.165000 -0.64504412
9.166000 -0.6480020000000001
9.167000 -0.65094298
9.168000 -0.653867
9.169000 -0.65677394
9.170000 -0.6596636
9.171000 -0.66253585
9.172000 -0.6653904900000001
9.173000 -0.66822725
9.174000 -0.67104595
9.175000 -0.67384634
9.176000 -0.67662825
9.177000 -0.67939148
9.178000 -0.6821360000000001
9.179000 -0.6848617
9.180000 -0.68756859
9.181000 -0.69025671
9.182000 -0.6929261600000001
9.183000 -0.69557712
9.184000 -0.6982098299999999
9.185000 -0.70082452
9.186000 -0.7034215100000001
9.187000 -0.70600114
9.188000 -0.70856367
9.189000 -0.71110949
9.190000 -0.71363887
9.191000 -0.7161521399999999
9.192000 -0.71864952
9.193000 -0.72113127
9.194000 -0.7235975
9.195000 -0.72604837
9.196000 -0.72848392
9.197000 -0.73090415
9.198000 -0.73330896
9.199000 -0.73569831
9.200000 -0.73807202
9.201000 -0.74042995
9.202000 -0.7427719
9.203000 -0.74509759
9.204000 -0.7474069
9.205000 -0.74969954
9.206000 -0.75197536
9.207000 -0.75423419
9.208000 -0.75647589
9.209000 -0.75870035
9.210000 -0.76090754
9.211000 -0.7630974500000001
9.212000 -0.76527009
9.213000 -0.76742559
9.214000 -0.76956409
9.215000 -0.77168574
9.216000 -0.77379076
9.217000 -0.77587934
9.218000 -0.77795177
9.219000 -0.7800083099999999
9.220000 -0.78204917
9.221000 -0.78407461
9.222000 -0.78608477
9.223000 -0.7880799500000001
9.224000 -0.7900602200000001
9.225000 -0.79202559
9.226000 -0.79397615
9.227000 -0.7959119000000001
9.228000 -0.7978327599999999
9.229000 -0.79973852
9.230000 -0.80162901
9.231000 -0.80350405
9.232000 -0.80536334
9.233000 -0.80720652
9.234000 -0.8090333999999999
9.235000 -0.8108436099999999
9.236000 -0.8126368700000001
9.237000 -0.81441281
9.238000 -0.81617124
9.239000 -0.8179118900000001
9.240000 -0.81963465
9.241000 -0.82133943
9.242000 -0.8230260600000001
9.243000 -0.8246946099999999
9.244000 -0.8263451999999999
9.245000 -0.8279778099999999
9.246000 -0.8295927200000001
9.247000 -0.8311900299999999
9.248000 -0.83277002
9.249000 -0.8343328699999999
9.250000 -0.83587896
9.251000 -0.83740838
9.252000 -0.83892141
9.253000 -0.84041823
9.254000 -0.84189903
9.255000 -0.8433638099999999
9.256000 -0.84481277
9.257000 -0.84624579
9.258000 -0.84766289
9.259000 -0.84906397
9.260000 -0.85044885
9.261000 -0.8518173400000001
9.262000 -0.85316915
9.263000 -0.8545041099999999
9.264000 -0.85582184
9.265000 -0.85712206
9.266000 -0.8584043899999999
9.267000 -0.8596685700000001
9.268000 -0.86091431
9.269000 -0.86214133
9.270000 -0.86334934
9.271000 -0.86453818
9.272000 -0.86570764
9.273000 -0.8668575399999999
9.274000 -0.8679878
9.275000 -0.86909831
9.276000 -0.8701890699999999
9.277000 -0.8712599999999999
9.278000 -0.8723111800000001
9.279000 -0.87334262
9.280000 -0.87435432
9.281000 -0.87534646
9.282000 -0.87631904
9.283000 -0.87727206
9.284000 -0.8782056200000001
9.285000 -0.87911971
9.286000 -0.88001434
9.287000 -0.8808895000000001
9.288000 -0.8817452
9.289000 -0.88258125
9.290000 -0.88339765
9.291000 -0.8841943
9.292000 -0.8849709299999999
9.293000 -0.88572754
9.294000 -0.88646384
9.295000 -0.8871796499999999
9.296000 -0.8878747899999999
9.297000 -0.88854907
9.298000 -0.88920239
9.299000 -0.88983448
9.300000 -0.89044515
9.301000 -0.8910343100000001
9.302000 -0.8916017599999999
9.303000 -0.8921474199999999
9.304000 -0.8926711
9.305000 -0.89317271
9.306000 -0.89365216
9.307000 -0.89410935
9.308000 -0.89454418
9.309000 -0.8949565700000001
9.310000 -0.8953464200000001
9.311000 -0.89571346
9.312000 -0.89605767
9.313000 -0.8963787900000001
9.314000 -0.89667663
9.315000 -0.896951
9.316000 -0.89720162
9.317000 -0.8974283
9.318000 -0.89763068
9.319000 -0.89780847
9.320000 -0.8979613
9.321000 -0.89808898
9.322000 -0.89819115
9.323000 -0.89826752
9.324000 -0.8983178099999999
9.325000 -0.8983417400000001
9.326000 -0.8983391300000001
9.327000 -0.8983097000000001
9.328000 -0.89825336
9.329000 -0.89817001
9.330000 -0.89805955
9.331000 -0.8979219
9.332000 -0.89775696
9.333000 -0.89756483
9.334000 -0.89734551
9.335000 -0.8970989800000001
9.336000 -0.89682536
9.337000 -0.89652464
9.338000 -0.89619691
9.339000 -0.89584216
9.340000 -0.89546042
9.341000 -0.89505166
9.342000 -0.8946158900000001
9.343000 -0.89415303
9.344000 -0.8936629600000001
9.345000 -0.89314571
9.346000 -0.89260107
9.347000 -0.8920288599999999
9.348000 -0.891429
9.349000 -0.8908012
9.350000 -0.89014526
9.351000 -0.8894610199999999
9.352000 -0.88874819
9.353000 -0.88800658
9.354000 -0.8872359099999999
9.355000 -0.8864359900000001
9.356000 -0.88560656
9.357000 -0.88474741
9.358000 -0.88385828
9.359000 -0.88293906
9.360000 -0.8819895799999999
9.361000 -0.88100964
9.362000 -0.8799991599999999
9.363000 -0.87895794
9.364000 -0.8778858900000001
9.365000 -0.87678293
9.366000 -0.8756489500000001
9.367000 -0.8744839600000001
9.368000 -0.87328777
9.369000 -0.8720603800000001
9.370000 -0.8708016900000001
9.371000 -0.86951163
9.372000 -0.86819008
9.373000 -0.86683696
9.374000 -0.86545218
9.375000 -0.86403564
9.376000 -0.86258715
9.377000 -0.86110653
9.378000 -0.85959369
9.379000 -0.85804835
9.380000 -0.85647041
9.381000 -0.85485978
9.382000 -0.85321618
9.383000 -0.85153952
9.384000 -0.84982971
9.385000 -0.84808655
9.386000 -0.8463100499999999
9.387000 -0.84450003
9.388000 -0.84265647
9.389000 -0.84077939
9.390000 -0.83886879
9.391000 -0.83692456
9.392000 -0.8349468000000001
9.393000 -0.8329356099999999
9.394000 -0.83089089
9.395000 -0.82881283
9.396000 -0.8267013400000001
9.397000 -0.82455641
9.398000 -0.82237814
9.399000 -0.82016643
9.400000 -0.81792129
9.401000 -0.81564263
9.402000 -0.81333034
9.403000 -0.8109842399999999
9.404000 -0.8086042499999999
9.405000 -0.80619017
9.406000 -0.8037418100000001
9.407000 -0.80125909
9.408000 -0.79874173
9.409000 -0.79618953
9.410000 -0.79360241
9.411000 -0.7909801799999999
9.412000 -0.78832284
9.413000 -0.7856302000000001
9.414000 -0.78290217
9.415000 -0.78013884
9.416000 -0.77734021
9.417000 -0.77450634
9.418000 -0.77163731
9.419000 -0.7687333000000001
9.420000 -0.76579442
9.421000 -0.7628209
9.422000 -0.75981296
9.423000 -0.75677079
9.424000 -0.75369463
9.425000 -0.75058471
9.426000 -0.74744122
9.427000 -0.74426439
9.428000 -0.7410544
9.429000 -0.7378113900000001
9.430000 -0.73453547
9.431000 -0.73122676
9.432000 -0.72788526
9.433000 -0.7245109900000001
9.434000 -0.72110388
9.435000 -0.71766386
9.436000 -0.71419082
9.437000 -0.7106845700000001
9.438000 -0.7071449399999999
9.439000 -0.70357178
9.440000 -0.6999648199999999
9.441000 -0.69632386
9.442000 -0.69264872
9.443000 -0.6889392200000001
9.444000 -0.68519516
9.445000 -0.68141646
9.446000 -0.67760302
9.447000 -0.6737547899999999
9.448000 -0.66987178
9.449000 -0.66595403
9.450000 -0.66200169
9.451000 -0.6580148800000001
9.452000 -0.6539938000000001
9.453000 -0.64993869
9.454000 -0.64584981
9.455000 -0.6417274
9.456000 -0.63757175
9.457000 -0.63338317
9.458000 -0.62916195
9.459000 -0.62490832
9.460000 -0.62062251
9.461000 -0.61630476
9.462000 -0.6119552500000001
9.463000 -0.60757408
9.464000 -0.60316138
9.465000 -0.5987172
9.466000 -0.59424159
9.467000 -0.5897346
9.468000 -0.58519617
9.469000 -0.58062631
9.470000 -0.57602497
9.471000 -0.57139215
9.472000 -0.56672785
9.473000 -0.56203203
9.474000 -0.5573047799999999
9.475000 -0.55254609
9.476000 -0.54775611
9.477000 -0.5429349800000001
9.478000 -0.53808289
9.479000 -0.53320006
9.480000 -0.52828672
9.481000 -0.52334322
9.482000 -0.51836986
9.483000 -0.51336703
9.484000 -0.50833509
9.485000 -0.50327447
9.486000 -0.49818554
9.487000 -0.49306871
9.488000 -0.48792437
9.489000 -0.48275287
9.490000 -0.47755460000000005
9.491000 -0.47232984
9.492000 -0.46707881
9.493000 -0.46180179
9.494000 -0.45649897999999994
9.495000 -0.45117047
9.496000 -0.44581634000000003
9.497000 -0.44043668999999996
9.498000 -0.43503148
9.499000 -0.42960071
9.500000 -0.42414432
9.501000 -0.41866222999999997
9.502000 -0.41315444
9.503000 -0.40762085000000003
9.504000 -0.40206145000000004
9.505000 -0.39647622000000005
9.506000 -0.39086519
9.507000 -0.38522843
9.508000 -0.37956606
9.509000 -0.37387826
9.510000 -0.36816527
9.511000 -0.36242737
9.512000 -0.3566649
9.513000 -0.35087827
9.514000 -0.34506789
9.515000 -0.33923422000000003
9.516000 -0.33337776999999996
9.517000 -0.32749902
9.518000 -0.32159849
9.519000 -0.31567668
9.520000 -0.30973405
9.521000 -0.30377107000000003
9.522000 -0.29778816
9.523000 -0.29178569
9.524000 -0.28576402
9.525000 -0.27972343
9.526000 -0.27366418
9.527000 -0.26758644000000004
9.528000 -0.2614904
9.529000 -0.25537617
9.530000 -0.24924385000000002
9.531000 -0.24309352
9.532000 -0.23692524999999998
9.533000 -0.23073910000000003
9.534000 -0.22453516999999998
9.535000 -0.21831353999999997
9.536000 -0.21207433
9.537000 -0.20581768
9.538000 -0.1995438
9.539000 -0.19325292
9.540000 -0.1869453
9.541000 -0.18062129000000002
9.542000 -0.17428126
9.543000 -0.16792562
9.544000 -0.16155482999999998
9.545000 -0.15516937
9.546000 -0.14876974
9.547000 -0.14235649
9.548000 -0.13593012999999998
9.549000 -0.12949121000000002
9.550000 -0.12304022999999999
9.551000 -0.11657769
9.552000 -0.11010405
9.553000 -0.10361973000000001
9.554000 -0.097125105
9.555000 -0.090620498
9.556000 -0.084106176
9.557000 -0.07758236
9.558000 -0.071049208
9.559000 -0.064506847
9.560000 -0.057955354
9.561000 -0.05139478
9.562000 -0.044825161
9.563000 -0.038246514
9.564000 -0.031658867
9.565000 -0.025062259999999996
9.566000 -0.01845676
9.567000 -0.011842473
9.568000 -0.0052195537
9.569000 0.0014117876
9.570000 0.0080512786
9.571000 0.014698580999999999
9.572000 0.021353291
9.573000 0.028014943
9.574000 0.034683006
9.575000 0.041356898
9.576000 0.048035997
9.577000 0.054719643000000005
9.578000 0.061407161
9.579000 0.068097858
9.580000 0.074791047
9.581000 0.081486063
9.582000 0.088182261
9.583000 0.094879034
9.584000 0.10157582999999999
9.585000 0.10827213
9.586000 0.11496748999999999
9.587000 0.12166152
9.588000 0.12835389
9.589000 0.13504432
9.590000 0.14173259
9.591000 0.14841852
9.592000 0.15510197
9.593000 0.16178283000000002
9.594000 0.16846099
9.595000 0.1751364
9.596000 0.18180894
9.597000 0.18847852
9.598000 0.19514504
9.599000 0.20180834
9.600000 0.20846822
9.601000 0.21512446
9.602000 0.22177678
9.603000 0.22842484000000002
9.604000 0.23506826
9.605000 0.24170666000000002
9.606000 0.24833954
9.607000 0.25496641000000003
9.608000 0.26158672
9.609000 0.26819995
9.610000 0.27480552
9.611000 0.28140284
9.612000 0.28799139
9.613000 0.29457062
9.614000 0.30114001
9.615000 0.30769911
9.616000 0.31424745
9.617000 0.32078465
9.618000 0.32731039
9.619000 0.33382436
9.620000 0.34032632
9.621000 0.34681605
9.622000 0.35329340000000004
9.623000 0.35975820000000003
9.624000 0.36621033
9.625000 0.37264968
9.626000 0.37907609000000003
9.627000 0.38548941
9.628000 0.39188946
9.629000 0.398276
9.630000 0.40464876
9.631000 0.41100746000000005
9.632000 0.41735168
9.633000 0.42368094000000006
9.634000 0.42999479999999995
9.635000 0.43629263999999995
9.636000 0.44257385
9.637000 0.44883783
9.638000 0.45508384
9.639000 0.46131117000000005
9.640000 0.46751908999999997
9.641000 0.47370689000000005
9.642000 0.47987383
9.643000 0.48601921
9.644000 0.49214237
9.645000 0.49824272000000003
9.646000 0.5043197
9.647000 0.51037273
9.648000 0.51640142
9.649000 0.52240537
9.650000 0.5283843300000001
9.651000 0.53433799
9.652000 0.54026619
9.653000 0.54616877
9.654000 0.55204569
9.655000 0.55789696
9.656000 0.56372252
9.657000 0.56952243
9.658000 0.5752967200000001
9.659000 0.5810454500000001
9.660000 0.58676857
9.661000 0.59246607
9.662000 0.59813792
9.663000 0.60378402
9.664000 0.60940413
9.665000 0.61499807
9.666000 0.62056552
9.667000 0.62610609
9.668000 0.6316192899999999
9.669000 0.63710464
9.670000 0.64256154
9.671000 0.64798938
9.672000 0.65338747
9.673000 0.6587550999999999
9.674000 0.66409158
9.675000 0.6693962
9.676000 0.67466828
9.677000 0.67990711
9.678000 0.6851120900000001
9.679000 0.6902826
9.680000 0.6954181
9.681000 0.70051816
9.682000 0.70558237
9.683000 0.7106103899999999
9.684000 0.71560191
9.685000 0.72055673
9.686000 0.72547467
9.687000 0.7303556
9.688000 0.73519936
9.689000 0.74000587
9.690000 0.74477503
9.691000 0.74950671
9.692000 0.7542008099999999
9.693000 0.7588571900000001
9.694000 0.76347571
9.695000 0.76805614
9.696000 0.7725982
9.697000 0.77710166
9.698000 0.78156618
9.699000 0.78599136
9.700000 0.7903768699999999
9.701000 0.7947222300000001
9.702000 0.79902709
9.703000 0.8032908700000001
9.704000 0.8075132
9.705000 0.81169363
9.706000 0.8158316800000001
9.707000 0.81992699
9.708000 0.8239790800000001
9.709000 0.8279875900000001
9.710000 0.83195213
9.711000 0.8358724399999999
9.712000 0.83974814
9.713000 0.84357914
9.714000 0.84736515
9.715000 0.85110599
9.716000 0.85480148
9.717000 0.85845152
9.718000 0.8620559200000001
9.719000 0.8656146
9.720000 0.86912736
9.721000 0.87259412
9.722000 0.87601468
9.723000 0.87938886
9.724000 0.88271638
9.725000 0.88599697
9.726000 0.8892301499999999
9.727000 0.89241564
9.728000 0.89555299
9.729000 0.89864163
9.730000 0.901681
9.731000 0.90467064
9.732000 0.9076097999999999
9.733000 0.91049792
9.734000 0.9133344499999999
9.735000 0.91611873
9.736000 0.9188502100000001
9.737000 0.9215283200000001
9.738000 0.92415269
9.739000 0.92672287
9.740000 0.92923846
9.741000 0.9316992
9.742000 0.93410499
9.743000 0.93645565
9.744000 0.93875118
9.745000 0.94099157
9.746000 0.9431768199999999
9.747000 0.9453071299999999
9.748000 0.94738267
9.749000 0.94940355
9.750000 0.9513699400000001
9.751000 0.9532819499999999
9.752000 0.95513975
9.753000 0.95694344
9.754000 0.95869303
9.755000 0.9603885
9.756000 0.96202977
9.757000 0.96361674
9.758000 0.96514923
9.759000 0.9666268699999999
9.760000 0.9680493700000001
9.761000 0.9694164599999999
9.762000 0.97072758
9.763000 0.97198235
9.764000 0.97318031
9.765000 0.97432099
9.766000 0.9754039299999999
9.767000 0.97642867
9.768000 0.97739482
9.769000 0.9783019299999999
9.770000 0.9791496199999999
9.771000 0.97993761
9.772000 0.98066563
9.773000 0.98133348
9.774000 0.98194098
9.775000 0.9824881299999999
9.776000 0.9829748399999999
9.777000 0.9834012
9.778000 0.98376721
9.779000 0.98407306
9.780000 0.98431883
9.781000 0.9845047299999999
9.782000 0.9846309200000001
9.783000 0.9846976000000001
9.784000 0.98470487
9.785000 0.9846528999999999
9.786000 0.98454179
9.787000 0.9843715499999999
9.788000 0.9841421600000001
9.789000 0.98385364
9.790000 0.9835057899999999
9.791000 0.98309852
9.792000 0.98263165
9.793000 0.9821048000000001
9.794000 0.98151779
9.795000 0.9808703300000001
9.796000 0.9801619699999999
9.797000 0.97939242
9.798000 0.9785614
9.799000 0.97766854
9.800000 0.9767135600000001
9.801000 0.97569618
9.802000 0.97461613
9.803000 0.9734733000000001
9.804000 0.9722675199999999
9.805000 0.97099878
9.806000 0.96966699
9.807000 0.96827215
9.808000 0.9668142500000001
9.809000 0.9652934
9.810000 0.96370978
9.811000 0.96206339
9.812000 0.96035441
9.813000 0.95858295
9.814000 0.95674908
9.815000 0.9548529099999999
9.816000 0.95289452
9.817000 0.9508739199999999
9.818000 0.9487913000000001
9.819000 0.9466465599999999
9.820000 0.94443979
9.821000 0.94217099
9.822000 0.93984008
9.823000 0.9374470399999999
9.824000 0.93499199
9.825000 0.93247481
9.826000 0.92989542
9.827000 0.9272539099999999
9.828000 0.92455028
9.829000 0.9217846199999999
9.830000 0.9189569399999999
9.831000 0.91606732
9.832000 0.91311596
9.833000 0.91010295
9.834000 0.90702847
9.835000 0.9038927
9.836000 0.9006959400000001
9.837000 0.89743836
9.838000 0.89412034
9.839000 0.89074215
9.840000 0.88730408
9.841000 0.8838065
9.842000 0.88024968
9.843000 0.8766341000000001
9.844000 0.87295994
9.845000 0.8692276699999999
9.846000 0.8654374600000001
9.847000 0.8615896099999999
9.848000 0.8576843000000001
9.849000 0.8537216999999999
9.850000 0.8497020200000001
9.851000 0.84562534
9.852000 0.84149176
9.853000 0.8373012799999999
9.854000 0.83305379
9.855000 0.8287494100000001
9.856000 0.82438793
9.857000 0.81996936
9.858000 0.81549371
9.859000 0.81096077
9.860000 0.8063705600000001
9.861000 0.80172317
9.862000 0.7970185
9.863000 0.79225665
9.864000 0.7874378
9.865000 0.78256205
9.866000 0.77762962
9.867000 0.7726408100000001
9.868000 0.76759593
9.869000 0.76249535
9.870000 0.7573395
9.871000 0.7521288
9.872000 0.7468637499999999
9.873000 0.74154483
9.874000 0.7361725
9.875000 0.7307473099999999
9.876000 0.72526974
9.877000 0.7197402900000001
9.878000 0.71415948
9.879000 0.70852772
9.880000 0.70284549
9.881000 0.69711325
9.882000 0.6913313600000001
9.883000 0.68550021
9.884000 0.67962017
9.885000 0.67369151
9.886000 0.66771461
9.887000 0.66168969
9.888000 0.65561705
9.889000 0.64949696
9.890000 0.6433296500000001
9.891000 0.63711531
9.892000 0.63085416
9.893000 0.62454641
9.894000 0.61819227
9.895000 0.61179195
9.896000 0.60534566
9.897000 0.59885369
9.898000 0.5923162200000001
9.899000 0.58573354
9.900000 0.57910597
9.901000 0.57243383
9.902000 0.56571746
9.903000 0.55895722
9.904000 0.55215354
9.905000 0.54530683
9.906000 0.53841751
9.907000 0.5314861
9.908000 0.524513
9.909000 0.51749875
9.910000 0.51044379
9.911000 0.50334865
9.912000 0.49621383999999996
9.913000 0.48903981
9.914000 0.48182709
9.915000 0.47457614000000004
9.916000 0.46728747000000004
9.917000 0.45996159000000003
9.918000 0.45259898
9.919000 0.44520018
9.920000 0.43776566
9.921000 0.43029593999999993
9.922000 0.42279158
9.923000 0.41525317
9.924000 0.40768124
9.925000 0.40007639
9.926000 0.39243922
9.927000 0.38477033
9.928000 0.37707037
9.929000 0.36933993
9.930000 0.36157965999999997
9.931000 0.35379019
9.932000 0.34597211
9.933000 0.33812603999999996
9.934000 0.33025255
9.935000 0.32235221
9.936000 0.31442554
9.937000 0.30647304
9.938000 0.29849522
9.939000 0.29049253
9.940000 0.28246539000000004
9.941000 0.2744142
9.942000 0.26633936999999996
9.943000 0.25824126999999997
9.944000 0.25012025
9.945000 0.24197665000000002
9.946000 0.23381084
9.947000 0.22562314000000003
9.948000 0.21741393
9.949000 0.20918352999999998
9.950000 0.20093231
9.951000 0.19266068
9.952000 0.18436902
9.953000 0.17605778
9.954000 0.16772741
9.955000 0.15937841
9.956000 0.1510113
9.957000 0.14262665
9.958000 0.13422505999999998
9.959000 0.12580719
9.960000 0.11737371
9.961000 0.10892536000000001
9.962000 0.10046287000000001
9.963000 0.091987033
9.964000 0.08349865100000001
9.965000 0.07499854
9.966000 0.066487514
9.967000 0.05796640200000001
9.968000 0.049436005000000005
9.969000 0.04089711
9.970000 0.03235047
9.971000 0.02379681
9.972000 0.015236801
9.973000 0.0066710738
9.974000 -0.0018997898
9.975000 -0.010475259
9.976000 -0.019054853
9.977000 -0.02763813
9.978000 -0.036224688
9.979000 -0.044814157
9.980000 -0.053406186999999994
9.981000 -0.062000437
9.982000 -0.070596574
9.983000 -0.07919425299999999
9.984000 -0.087793125
9.985000 -0.09639280600000001
9.986000 -0.10499288
9.987000 -0.11359293000000001
9.988000 -0.12219246
9.989000 -0.13079096
9.990000 -0.13938788
9.991000 -0.14798263
9.992000 -0.15657458
9.993000 -0.16516308999999998
9.994000 -0.17374746
9.995000 -0.18232700000000002
9.996000 -0.19090099
9.997000 -0.19946869
9.998000 -0.20802936000000002
9.999000 -0.21658228
10.00000 -0.22512669999999999
10.00100 -0.23366187000000002
10.00200 -0.24218708
10.00300 -0.25070161
10.00400 -0.25920474
10.00500 -0.26769582000000003
10.00600 -0.27617414
10.00700 -0.28463907
10.00800 -0.29308996
10.00900 -0.30152618
10.01000 -0.30994716
10.01100 -0.31835231999999997
10.01200 -0.32674114000000004
10.01300 -0.33511305
10.01400 -0.34346757
10.01500 -0.35180422
10.01600 -0.36012251
10.01700 -0.36842199000000003
10.01800 -0.37670222000000003
10.01900 -0.38496275
10.02000 -0.39320313000000007
10.02100 -0.40142294000000006
10.02200 -0.40962175
10.02300 -0.41779908
10.02400 -0.42595449
10.02500 -0.43408754000000005
10.02600 -0.44219773
10.02700 -0.45028459
10.02800 -0.45834766
10.02900 -0.46638646000000006
10.03000 -0.47440049
10.03100 -0.48238928000000003
10.03200 -0.49035237
10.03300 -0.49828933999999997
10.03400 -0.50619966
10.03500 -0.51408294
10.03600 -0.52193869
10.03700 -0.5297665
10.03800 -0.53756591
10.03900 -0.54533654
10.04000 -0.55307792
10.04100 -0.5607896
10.04200 -0.56847115
10.04300 -0.57612211
10.04400 -0.583742
10.04500 -0.59133032
10.04600 -0.5988865200000001
10.04700 -0.60641002
10.04800 -0.61390027
10.04900 -0.62135668
10.05000 -0.6287786200000001
10.05100 -0.6361654
10.05200 -0.64351643
10.05300 -0.65083103
10.05400 -0.65810857
10.05500 -0.6653484000000001
10.05600 -0.67254985
10.05700 -0.6797122800000001
10.05800 -0.68683513
10.05900 -0.69391774
10.06000 -0.7009596100000001
10.06100 -0.70796022
10.06200 -0.71491902
10.06300 -0.72183558
10.06400 -0.72870948
10.06500 -0.73554036
10.06600 -0.7423277899999999
10.06700 -0.7490715
10.06800 -0.75577116
10.06900 -0.76242653
10.07000 -0.76903738
10.07100 -0.77560348
10.07200 -0.7821247
10.07300 -0.78860074
10.07400 -0.79503153
10.07500 -0.8014169499999999
10.07600 -0.80775684
10.07700 -0.81405099
10.07800 -0.82029924
10.07900 -0.82650147
10.08000 -0.83265752
10.08100 -0.8387670899999999
10.08200 -0.8448298999999999
10.08300 -0.8508456899999999
10.08400 -0.8568141600000001
10.08500 -0.8627349499999999
10.08600 -0.86860768
10.08700 -0.8744319
10.08800 -0.88020721
10.08900 -0.88593308
10.09000 -0.8916090200000001
10.09100 -0.89723449
10.09200 -0.90280892
10.09300 -0.9083318499999999
10.09400 -0.91380272
10.09500 -0.91922106
10.09600 -0.92458632
10.09700 -0.92989812
10.09800 -0.93515599
10.09900 -0.9403595699999999
10.10000 -0.94550839
10.10100 -0.95060226
10.10200 -0.9556408000000001
10.10300 -0.96062385
10.10400 -0.9655511
10.10500 -0.97042238
10.10600 -0.9752376
10.10700 -0.97999657
10.10800 -0.98469919
10.10900 -0.98934546
10.11000 -0.9939353
10.11100 -0.9984685999999999
10.11200 -1.0029454
10.11300 -1.0073655000000001
10.11400 -1.0117291000000002
10.11500 -1.016036
10.11600 -1.0202862
10.11700 -1.0244798
10.11800 -1.0286165999999999
10.11900 -1.0326968
10.12000 -1.0367202
10.12100 -1.0406868
10.12200 -1.0445965
10.12300 -1.0484494
10.12400 -1.0522454
10.12500 -1.0559845
10.12600 -1.0596666
10.12700 -1.0632915
10.12800 -1.0668594
10.12900 -1.0703702000000002
10.13000 -1.0738236
10.13100 -1.0772198
10.13200 -1.0805584
10.13300 -1.0838397
10.13400 -1.0870634000000001
10.13500 -1.0902294
10.13600 -1.0933377
10.13700 -1.0963880000000001
10.13800 -1.0993805
10.13900 -1.1023148
10.14000 -1.1051908
10.14100 -1.1080084000000001
10.14200 -1.1107675
10.14300 -1.1134678
10.14400 -1.116109
10.14500 -1.1186911000000002
10.14600 -1.1212138
10.14700 -1.1236768
10.14800 -1.1260801
10.14900 -1.1284233
10.15000 -1.1307063
10.15100 -1.1329288
10.15200 -1.1350905999999998
10.15300 -1.1371915
10.15400 -1.1392316
10.15500 -1.1412106
10.15600 -1.1431284
10.15700 -1.1449852
10.15800 -1.1467809
10.15900 -1.1485155
10.16000 -1.1501892
10.16100 -1.1518021
10.16200 -1.1533544999999998
10.16300 -1.1548467
10.16400 -1.1562788
10.16500 -1.1576511
10.16600 -1.158964
10.16700 -1.1602177
10.16800 -1.1614126
10.16900 -1.162549
10.17000 -1.1636271999999999
10.17100 -1.1646475
10.17200 -1.1656101
10.17300 -1.1665153
10.17400 -1.1673634
10.17500 -1.1681545
10.17600 -1.1688887000000001
10.17700 -1.1695663
10.17800 -1.1701872
10.17900 -1.1707516
10.18000 -1.1712597
10.18100 -1.1717113
10.18200 -1.1721065
10.18300 -1.1724454
10.18400 -1.1727281
10.18500 -1.1729544
10.18600 -1.1731245
10.18700 -1.1732383000000002
10.18800 -1.1732958999999998
10.18900 -1.1732974
10.19000 -1.1732428
10.19100 -1.1731323
10.19200 -1.1729659
10.19300 -1.1727436
10.19400 -1.1724657
10.19500 -1.1721324
10.19600 -1.1717438
10.19700 -1.1713001
10.19800 -1.1708015
10.19900 -1.1702483
10.20000 -1.1696408
10.20100 -1.1689791
10.20200 -1.1682639
10.20300 -1.1674952
10.20400 -1.1666735
10.20500 -1.1657990999999999
10.20600 -1.1648725
10.20700 -1.1638939
10.20800 -1.1628639
10.20900 -1.1617828000000001
10.21000 -1.160651
10.21100 -1.1594689
10.21200 -1.1582367999999998
10.21300 -1.1569553
10.21400 -1.1556246
10.21500 -1.1542452
10.21600 -1.1528171999999999
10.21700 -1.151341
10.21800 -1.149817
10.21900 -1.1482455
10.22000 -1.1466267
10.22100 -1.1449607
10.22200 -1.143248
10.22300 -1.1414886000000002
10.22400 -1.1396827999999999
10.22500 -1.1378308
10.22600 -1.1359327000000001
10.22700 -1.1339886000000001
10.22800 -1.1319987999999999
10.22900 -1.1299633999999998
10.23000 -1.1278827
10.23100 -1.1257567
10.23200 -1.1235855
10.23300 -1.1213694
10.23400 -1.1191086
10.23500 -1.1168033000000002
10.23600 -1.1144536999999999
10.23700 -1.11206
10.23800 -1.1096226
10.23900 -1.1071417000000001
10.24000 -1.1046179
10.24100 -1.1020512
10.24200 -1.0994422
10.24300 -1.0967912
10.24400 -1.0940988
10.24500 -1.0913652
10.24600 -1.0885911
10.24700 -1.0857769
10.24800 -1.0829231
10.24900 -1.0800301
10.25000 -1.0770985
10.25100 -1.0741287
10.25200 -1.0711211999999999
10.25300 -1.0680763
10.25400 -1.0649946000000001
10.25500 -1.0618763
10.25600 -1.0587218
10.25700 -1.0555316000000001
10.25800 -1.0523058
10.25900 -1.0490447
10.26000 -1.0457486999999999
10.26100 -1.0424179
10.26200 -1.0390527999999999
10.26300 -1.0356532999999999
10.26400 -1.03222
10.26500 -1.0287531
10.26600 -1.0252527
10.26700 -1.0217193
10.26800 -1.0181531000000001
10.26900 -1.0145546
10.27000 -1.0109241
10.27100 -1.0072619999999999
10.27200 -1.0035686
10.27300 -0.99984445
10.27400 -0.99609001
10.27500 -0.99230567
10.27600 -0.9884919000000001
10.27700 -0.98464917
10.27800 -0.98077795
10.27900 -0.97687868
10.28000 -0.97295186
10.28100 -0.9689978300000001
10.28200 -0.96501717
10.28300 -0.9610102500000001
10.28400 -0.95697744
10.28500 -0.9529191100000001
10.28600 -0.94883572
10.28700 -0.9447275700000001
10.28800 -0.9405950099999999
10.28900 -0.9364383299999999
10.29000 -0.9322579
10.29100 -0.928054
10.29200 -0.9238270099999999
10.29300 -0.9195772
10.29400 -0.9153048500000001
10.29500 -0.91101024
10.29600 -0.9066937500000001
10.29700 -0.90235574
10.29800 -0.8979965
10.29900 -0.89361649
10.30000 -0.88921599
10.30100 -0.88479547
10.30200 -0.8803553900000001
10.30300 -0.8758961200000001
10.30400 -0.87141823
10.30500 -0.86692218
10.30600 -0.8624084299999999
10.30700 -0.85787745
10.30800 -0.85332971
10.30900 -0.84876576
10.31000 -0.8441859899999999
10.31100 -0.8395908400000001
10.31200 -0.83498079
10.31300 -0.83035603
10.31400 -0.82571702
10.31500 -0.82106395
10.31600 -0.8163970899999999
10.31700 -0.8117165399999999
10.31800 -0.80702258
10.31900 -0.80231531
10.32000 -0.7975948
10.32100 -0.7928611699999999
10.32200 -0.7881145
10.32300 -0.78335498
10.32400 -0.7785826499999999
10.32500 -0.7737977
10.32600 -0.76900031
10.32700 -0.76419073
10.32800 -0.75936918
10.32900 -0.7545360400000001
10.33000 -0.74969162
10.33100 -0.74483636
10.33200 -0.7399707099999999
10.33300 -0.73509519
10.33400 -0.73021031
10.33500 -0.72531668
10.33600 -0.72041489
10.33700 -0.71550552
10.33800 -0.7105892100000001
10.33900 -0.70566651
10.34000 -0.7007380900000001
10.34100 -0.69580451
10.34200 -0.69086631
10.34300 -0.68592401
10.34400 -0.68097808
10.34500 -0.67602894
10.34600 -0.67107701
10.34700 -0.66612256
10.34800 -0.66116587
10.34900 -0.6562071899999999
10.35000 -0.65124664
10.35100 -0.64628432
10.35200 -0.6413202699999999
10.35300 -0.6363545100000001
10.35400 -0.63138702
10.35500 -0.6264177200000001
10.35600 -0.62144655
10.35700 -0.61647347
10.35800 -0.61149839
10.35900 -0.60652127
10.36000 -0.60154209
10.36100 -0.59656091
10.36200 -0.5915777799999999
10.36300 -0.58659278
10.36400 -0.5816061499999999
10.36500 -0.5766181300000001
10.36600 -0.5716289400000001
10.36700 -0.5666390099999999
10.36800 -0.56164865
10.36900 -0.5566583
10.37000 -0.55166846
10.37100 -0.54667955
10.37200 -0.5416920399999999
10.37300 -0.53670639
10.37400 -0.53172307
10.37500 -0.5267425
10.37600 -0.52176504
10.37700 -0.51679108
10.37800 -0.51182094
10.37900 -0.50685485
10.38000 -0.50189304
10.38100 -0.4969357
10.38200 -0.49198298
10.38300 -0.487035
10.38400 -0.48209187000000003
10.38500 -0.47715362
10.38600 -0.47222035999999995
10.38700 -0.46729213
10.38800 -0.46236901999999996
10.38900 -0.45745112
10.39000 -0.45253858
10.39100 -0.44763149
10.39200 -0.44273003
10.39300 -0.43783438999999996
10.39400 -0.43294481
10.39500 -0.42806151000000003
10.39600 -0.42318478
10.39700 -0.4183149
10.39800 -0.41345223000000003
10.39900 -0.40859705999999996
10.40000 -0.40374971
10.40100 -0.39891055999999997
10.40200 -0.39407988
10.40300 -0.389258
10.40400 -0.38444521
10.40500 -0.37964175
10.40600 -0.37484784
10.40700 -0.37006361
10.40800 -0.36528921000000003
10.40900 -0.3605247
10.41000 -0.35577009
10.41100 -0.35102533
10.41200 -0.34629032
10.41300 -0.34156495
10.41400 -0.33684904000000004
10.41500 -0.33214239
10.41600 -0.32744478
10.41700 -0.32275596
10.41800 -0.31807574
10.41900 -0.31340392
10.42000 -0.30874035
10.42100 -0.30408492
10.42200 -0.29943755
10.42300 -0.29479829
10.42400 -0.29016719
10.42500 -0.28554443
10.42600 -0.28093024
10.42700 -0.27632493999999996
10.42800 -0.27172891
10.42900 -0.26714257
10.43000 -0.26256640000000003
10.43100 -0.25800094
10.43200 -0.25344668
10.43300 -0.24890417999999997
10.43400 -0.24437392
10.43500 -0.23985640000000003
10.43600 -0.23535201
10.43700 -0.23086113
10.43800 -0.22638405000000003
10.43900 -0.22192097
10.44000 -0.21747199
10.44100 -0.21303718000000002
10.44200 -0.20861644
10.44300 -0.20420966
10.44400 -0.19981659
10.44500 -0.19543697
10.44600 -0.19107045
10.44700 -0.18671666
10.44800 -0.18237518
10.44900 -0.17804562
10.45000 -0.17372753
10.45100 -0.16942052999999999
10.45200 -0.16512425
10.45300 -0.16083835999999999
10.45400 -0.15656259
10.45500 -0.15229672
10.45600 -0.14804061999999998
10.45700 -0.14379419
10.45800 -0.13955745
10.45900 -0.13533047
10.46000 -0.13111337
10.46100 -0.12690636
10.46200 -0.12270968
10.46300 -0.11852363
10.46400 -0.11434852999999999
10.46500 -0.11018473000000001
10.46600 -0.10603257
10.46700 -0.10189237
10.46800 -0.09776446999999999
10.46900 -0.093649153
10.47000 -0.08954664799999999
10.47100 -0.085457141
10.47200 -0.081380748
10.47300 -0.077317533
10.47400 -0.073267485
10.47500 -0.069230533
10.47600 -0.065206538
10.47700 -0.061195315
10.47800 -0.057196622999999995
10.47900 -0.053210195999999994
10.48000 -0.049235742
10.48100 -0.045272964
10.48200 -0.041321566
10.48300 -0.037381271
10.48400 -0.033451826
10.48500 -0.029533019
10.48600 -0.025624686
10.48700 -0.021726712
10.48800 -0.017839037
10.48900 -0.013961649999999999
10.49000 -0.010094594
10.49100 -0.0062379542
10.49200 -0.0023918505
10.49300 0.0014435685
10.49400 0.0052681393
10.49500 0.0090816931
10.49600 0.012884069
10.49700 0.016675119999999998
10.49800 0.020454724
10.49900 0.024222794000000002
10.50000 0.027979279
10.50100 0.031724170999999995
10.50200 0.035457505
10.50300 0.039179360999999996
10.50400 0.042889858
10.50500 0.046589147
10.50600 0.050277414
10.50700 0.053954869999999995
10.50800 0.057621737
10.50900 0.061278242999999996
10.51000 0.06492461499999999
10.51100 0.068561075
10.51200 0.07218782
10.51300 0.075805024
10.51400 0.07941284
10.51500 0.083011371
10.51600 0.086600694
10.51700 0.090180844
10.51800 0.093751814
10.51900 0.097313552
10.52000 0.10086597000000001
10.52100 0.10440896
10.52200 0.10794235999999999
10.52300 0.11146602
10.52400 0.11497973
10.52500 0.11848334
10.52600 0.12197663
10.52700 0.12545947
10.52800 0.12893168
10.52900 0.13239316
10.53000 0.13584384
10.53100 0.1392837
10.53200 0.14271277000000002
10.53300 0.14613116
10.53400 0.14953901
10.53500 0.15293653000000001
10.53600 0.15632401
10.53700 0.15970175
10.53800 0.16307014
10.53900 0.16642956
10.54000 0.16978042999999998
10.54100 0.17312318
10.54200 0.17645824
10.54300 0.17978599
10.54400 0.18310681
10.54500 0.18642101
10.54600 0.18972887
10.54700 0.19303059
10.54800 0.19632629000000001
10.54900 0.19961605
10.55000 0.20289987
10.55100 0.20617767999999997
10.55200 0.20944935
10.55300 0.21271469999999998
10.55400 0.21597354
10.55500 0.21922560000000002
10.55600 0.22247063
10.55700 0.22570835000000003
10.55800 0.22893852999999997
10.55900 0.23216093000000002
10.56000 0.23537534
10.56100 0.23858160999999997
10.56200 0.24177958000000002
10.56300 0.24496922
10.56400 0.24815050000000002
10.56500 0.25132345
10.56600 0.25448814999999997
10.56700 0.25764473
10.56800 0.26079337
10.56900 0.26393428
10.57000 0.26706770999999996
10.57100 0.27019393
10.57200 0.27331321000000003
10.57300 0.27642588
10.57400 0.27953221
10.57500 0.28263249
10.57600 0.28572702
10.57700 0.28881603
10.57800 0.29189978
10.57900 0.29497843
10.58000 0.29805216
10.58100 0.30112108
10.58200 0.30418527
10.58300 0.30724474
10.58400 0.31029947999999996
10.58500 0.31334942000000005
10.58600 0.31639449
10.58700 0.31943454
10.58800 0.32246942
10.58900 0.32549896
10.59000 0.32852299
10.59100 0.33154133999999996
10.59200 0.33455382
10.59300 0.33756029
10.59400 0.34056066
10.59500 0.34355482000000004
10.59600 0.34654271000000003
10.59700 0.34952436000000003
10.59800 0.35249977
10.59900 0.35546902
10.60000 0.35843221000000003
10.60100 0.36138948000000004
10.60200 0.36434098
10.60300 0.36728689
10.60400 0.37022741
10.60500 0.37316267999999997
10.60600 0.3760929
10.60700 0.37901818
10.60800 0.38193869
10.60900 0.38485453000000003
10.61000 0.38776574999999996
10.61100 0.39067240000000003
10.61200 0.39357454999999997
10.61300 0.39647212
10.61400 0.39936514
10.61500 0.40225354
10.61600 0.40513729
10.61700 0.40801628
10.61800 0.41089049
10.61900 0.41375984000000005
10.62000 0.41662430999999994
10.62100 0.41948385
10.62200 0.42233844000000004
10.62300 0.42518815
10.62400 0.42803297
10.62500 0.43087294
10.62600 0.43370817
10.62700 0.43653878
10.62800 0.43936484000000003
10.62900 0.44218651000000003
10.63000 0.4450039
10.63100 0.44781719000000003
10.63200 0.45062647999999994
10.63300 0.45343195
10.63400 0.45623374
10.63500 0.45903195
10.63600 0.46182666000000006
10.63700 0.46461801999999996
10.63800 0.46740603000000003
10.63900 0.47019072999999995
10.64000 0.47297212
10.64100 0.47575012
10.64200 0.47852467
10.64300 0.48129567999999995
10.64400 0.48406296000000004
10.64500 0.48682634
10.64600 0.48958557
10.64700 0.49234042
10.64800 0.49509066
10.64900 0.49783601
10.65000 0.5005762
10.65100 0.5033109800000001
10.65200 0.5060401299999999
10.65300 0.50876345
10.65400 0.5114807699999999
10.65500 0.51419199
10.65600 0.51689697
10.65700 0.5195957600000001
10.65800 0.5222884
10.65900 0.52497494
10.66000 0.5276555199999999
10.66100 0.53033037
10.66200 0.53299963
10.66300 0.53566359
10.66400 0.53832252
10.66500 0.54097665
10.66600 0.54362626
10.66700 0.54627159
10.66800 0.5489128200000001
10.66900 0.55155014
10.67000 0.55418368
10.67100 0.55681355
10.67200 0.55943979
10.67300 0.56206239
10.67400 0.5646813199999999
10.67500 0.5672964699999999
10.67600 0.56990772
10.67700 0.57251491
10.67800 0.57511786
10.67900 0.57771639
10.68000 0.58031031
10.68100 0.58289939
10.68200 0.58548339
10.68300 0.5880621699999999
10.68400 0.59063556
10.68500 0.5932034
10.68600 0.59576556
10.68700 0.59832195
10.68800 0.60087247
10.68900 0.60341707
10.69000 0.60595567
10.69100 0.6084883099999999
10.69200 0.61101494
10.69300 0.61353561
10.69400 0.61605033
10.69500 0.61855912
10.69600 0.6210620499999999
10.69700 0.62355911
10.69800 0.62605031
10.69900 0.62853568
10.70000 0.6310152400000001
10.70100 0.6334889699999999
10.70200 0.63595683
10.70300 0.63841883
10.70400 0.64087487
10.70500 0.64332485
10.70600 0.6457687400000001
10.70700 0.64820638
10.70800 0.65063769
10.70900 0.6530625299999999
10.71000 0.65548075
10.71100 0.65789227
10.71200 0.6602969999999999
10.71300 0.66269482
10.71400 0.66508567
10.71500 0.6674694800000001
10.71600 0.6698462199999999
10.71700 0.67221588
10.71800 0.6745785
10.71900 0.67693414
10.72000 0.67928284
10.72100 0.6816247
10.72200 0.68395985
10.72300 0.68628835
10.72400 0.68861032
10.72500 0.69092582
10.72600 0.69323494
10.72700 0.69553773
10.72800 0.69783418
10.72900 0.7001242599999999
10.73000 0.70240791
10.73100 0.70468504
10.73200 0.70695546
10.73300 0.709219
10.73400 0.7114754099999999
10.73500 0.71372446
10.73600 0.71596587
10.73700 0.7181993200000001
10.73800 0.72042458
10.73900 0.72264131
10.74000 0.7248492900000001
10.74100 0.72704828
10.74200 0.72923806
10.74300 0.73141847
10.74400 0.73358938
10.74500 0.7357507
10.74600 0.73790243
10.74700 0.74004452
10.74800 0.74217711
10.74900 0.74430024
10.75000 0.74641407
10.75100 0.74851871
10.75200 0.75061442
10.75300 0.75270133
10.75400 0.75477967
10.75500 0.75684958
10.75600 0.75891125
10.75700 0.76096482
10.75800 0.76301042
10.75900 0.7650481100000001
10.76000 0.76707792
10.76100 0.76909987
10.76200 0.7711139
10.76300 0.77311993
10.76400 0.77511775
10.76500 0.77710724
10.76600 0.77908817
10.76700 0.78106024
10.76800 0.78302324
10.76900 0.78497678
10.77000 0.7869205400000001
10.77100 0.78885425
10.77200 0.79077752
10.77300 0.79269009
10.77400 0.79459166
10.77500 0.7964819700000001
10.77600 0.7983608200000001
10.77700 0.80022793
10.77800 0.80208322
10.77900 0.80392659
10.78000 0.8057579400000001
10.78100 0.8075771900000001
10.78200 0.80938442
10.78300 0.8111796299999999
10.78400 0.81296293
10.78500 0.8147344000000001
10.78600 0.8164940399999999
10.78700 0.8182420399999999
10.78800 0.8199784
10.78900 0.82170321
10.79000 0.82341656
10.79100 0.82511837
10.79200 0.8268087199999999
10.79300 0.8284875199999999
10.79400 0.83015477
10.79500 0.8318102900000001
10.79600 0.83345398
10.79700 0.83508566
10.79800 0.8367052300000001
10.79900 0.83831251
10.80000 0.8399073
10.80100 0.84148943
10.80200 0.84305881
10.80300 0.84461514
10.80400 0.84615843
10.80500 0.8476885
10.80600 0.84920526
10.80700 0.85070869
10.80800 0.8521987099999999
10.80900 0.85367542
10.81000 0.85513871
10.81100 0.8565885900000001
10.81200 0.85802516
10.81300 0.85944841
10.81400 0.8608583399999999
10.81500 0.86225504
10.81600 0.8636385200000001
10.81700 0.8650088699999999
10.81800 0.86636599
10.81900 0.8677098
10.82000 0.86904028
10.82100 0.87035745
10.82200 0.87166112
10.82300 0.87295119
10.82400 0.87422747
10.82500 0.8754897899999999
10.82600 0.87673794
10.82700 0.8779716700000001
10.82800 0.87919077
10.82900 0.8803950600000001
10.83000 0.88158427
10.83100 0.88275811
10.83200 0.88391639
10.83300 0.88505885
10.83400 0.8861852800000001
10.83500 0.8872956
10.83600 0.8883895399999999
10.83700 0.8894669799999999
10.83800 0.89052795
10.83900 0.8915722399999999
10.84000 0.89259995
10.84100 0.893611
10.84200 0.89460555
10.84300 0.8955835400000001
10.84400 0.89654513
10.84500 0.89749042
10.84600 0.89841951
10.84700 0.8993324800000001
10.84800 0.9002294399999999
10.84900 0.90111047
10.85000 0.9019755799999999
10.85100 0.9028247600000001
10.85200 0.90365801
10.85300 0.90447534
10.85400 0.90527665
10.85500 0.90606175
10.85600 0.9068304699999999
10.85700 0.9075827
10.85800 0.90831816
10.85900 0.90903658
10.86000 0.9097378700000001
10.86100 0.91042165
10.86200 0.91108773
10.86300 0.9117359300000001
10.86400 0.91236606
10.86500 0.91297794
10.86600 0.91357147
10.86700 0.91414656
10.86800 0.91470303
10.86900 0.91524087
10.87000 0.9157600800000001
10.87100 0.9162606699999999
10.87200 0.91674263
10.87300 0.9172060500000001
10.87400 0.9176509500000001
10.87500 0.9180773
10.87600 0.91848513
10.87700 0.9188745200000001
10.87800 0.9192453700000001
10.87900 0.9195977799999999
10.88000 0.91993166
10.88100 0.9202469099999999
10.88200 0.92054345
10.88300 0.92082126
10.88400 0.92108017
10.88500 0.92131998
10.88600 0.9215405200000001
10.88700 0.9217416900000001
10.88800 0.9219232
10.88900 0.92208497
10.89000 0.92222672
10.89100 0.92234835
10.89200 0.92244959
10.89300 0.92253033
10.89400 0.9225904
10.89500 0.92262961
10.89600 0.92264796
10.89700 0.92264526
10.89800 0.92262151
10.89900 0.9225766200000001
10.90000 0.92251068
10.90100 0.9224236
10.90200 0.92231547
10.90300 0.9221863
10.90400 0.92203626
10.90500 0.9218653699999999
10.90600 0.9216736999999999
10.90700 0.92146127
10.90800 0.9212281600000001
10.90900 0.92097446
10.91000 0.9207001899999999
10.91100 0.9204053300000001
10.91200 0.9200898900000001
10.91300 0.9197538700000001
10.91400 0.91939708
10.91500 0.91901943
10.91600 0.91862082
10.91700 0.9182011699999999
10.91800 0.9177601900000001
10.91900 0.9172976899999999
10.92000 0.9168135900000001
10.92100 0.9163077000000001
10.92200 0.9157797299999999
10.92300 0.9152296900000001
10.92400 0.9146574
10.92500 0.91406275
10.92600 0.9134456500000001
10.92700 0.9128061099999999
10.92800 0.91214404
10.92900 0.9114595099999999
10.93000 0.91075264
10.93100 0.91002341
10.93200 0.90927193
10.93300 0.90849828
10.93400 0.9077026499999999
10.93500 0.90688504
10.93600 0.90604555
10.93700 0.9051842600000001
10.93800 0.90430127
10.93900 0.9033965899999999
10.94000 0.9024701099999999
10.94100 0.90152184
10.94200 0.90055177
10.94300 0.89955982
10.94400 0.89854579
10.94500 0.8975096
10.94600 0.89645106
10.94700 0.8953699799999999
10.94800 0.8942661799999999
10.94900 0.8931395599999999
10.95000 0.8919898399999999
10.95100 0.89081693
10.95200 0.88962065
10.95300 0.88840099
10.95400 0.88715777
10.95500 0.88589089
10.95600 0.8846003599999999
10.95700 0.88328626
10.95800 0.88194851
10.95900 0.8805872899999999
10.96000 0.8792026
10.96100 0.87779453
10.96200 0.8763633700000001
10.96300 0.87490911
10.96400 0.87343203
10.96500 0.8719322300000001
10.96600 0.87040989
10.96700 0.8688652
10.96800 0.8672983400000001
10.96900 0.86570941
10.97000 0.8640985
10.97100 0.8624656099999999
10.97200 0.86081093
10.97300 0.8591343600000001
10.97400 0.85743591
10.97500 0.8557155699999999
10.97600 0.8539732499999999
10.97700 0.85220886
10.97800 0.8504223099999999
10.97900 0.84861349
10.98000 0.8467822300000001
10.98100 0.84492834
10.98200 0.8430518200000001
10.98300 0.8411524800000001
10.98400 0.8392303300000001
10.98500 0.83728516
10.98600 0.83531709
10.98700 0.83332602
10.98800 0.8313120300000001
10.98900 0.8292751399999999
10.99000 0.8272154300000001
10.99100 0.82513299
10.99200 0.8230279199999999
10.99300 0.8209003100000001
10.99400 0.81875045
10.99500 0.81657842
10.99600 0.81438432
10.99700 0.81216833
10.99800 0.80993054
10.99900 0.80767106
11.00000 0.80539007
11.00100 0.8030875599999999
11.00200 0.8007635399999999
11.00300 0.7984180900000001
11.00400 0.79605123
11.00500 0.7936629500000001
11.00600 0.79125324
11.00700 0.78882212
11.00800 0.78636957
11.00900 0.7838956100000001
11.01000 0.78140032
11.01100 0.7788836
11.01200 0.77634561
11.01300 0.77378633
11.01400 0.77120587
11.01500 0.76860436
11.01600 0.76598194
11.01700 0.76333876
11.01800 0.7606749399999999
11.01900 0.75799073
11.02000 0.75528626
11.02100 0.75256177
11.02200 0.74981749
11.02300 0.7470536
11.02400 0.74427035
11.02500 0.7414679000000001
11.02600 0.73864646
11.02700 0.73580616
11.02800 0.7329471399999999
11.02900 0.73006954
11.03000 0.72717345
11.03100 0.72425897
11.03200 0.7213261000000001
11.03300 0.7183748799999999
11.03400 0.71540526
11.03500 0.71241721
11.03600 0.70941062
11.03700 0.70638545
11.03800 0.7033416100000001
11.03900 0.7002789500000001
11.04000 0.69719735
11.04100 0.69409669
11.04200 0.69097695
11.04300 0.68783802
11.04400 0.6846798599999999
11.04500 0.6815025100000001
11.04600 0.6783059800000001
11.04700 0.6750904
11.04800 0.6718559199999999
11.04900 0.66860272
11.05000 0.66533107
11.05100 0.66204122
11.05200 0.65873354
11.05300 0.6554083900000001
11.05400 0.65206615
11.05500 0.64870724
11.05600 0.64533204
11.05700 0.64194095
11.05800 0.63853436
11.05900 0.63511259
11.06000 0.63167596
11.06100 0.6282247599999999
11.06200 0.62475917
11.06300 0.62127942
11.06400 0.61778561
11.06500 0.61427783
11.06600 0.61075613
11.06700 0.6072205500000001
11.06800 0.60367109
11.06900 0.60010771
11.07000 0.59653036
11.07100 0.59293904
11.07200 0.58933371
11.07300 0.58571431
11.07400 0.58208089
11.07500 0.57843346
11.07600 0.57477206
11.07700 0.57109678
11.07800 0.56740767
11.07900 0.56370487
11.08000 0.55998857
11.08100 0.5562589
11.08200 0.5525161
11.08300 0.54876036
11.08400 0.5449919
11.08500 0.54121097
11.08600 0.53741783
11.08700 0.5336127700000001
11.08800 0.52979602
11.08900 0.52596792
11.09000 0.52212868
11.09100 0.51827854
11.09200 0.51441779
11.09300 0.5105466599999999
11.09400 0.50666532
11.09500 0.50277403
11.09600 0.49887295
11.09700 0.49496223000000006
11.09800 0.49104201999999997
11.09900 0.48711244000000004
11.10000 0.48317355
11.10100 0.47922553
11.10200 0.47526844
11.10300 0.47130235
11.10400 0.46732737999999996
11.10500 0.46334363999999995
11.10600 0.45935129999999996
11.10700 0.45535052000000004
11.10800 0.45134145999999997
11.10900 0.44732438
11.11000 0.44329953
11.11100 0.43926719
11.11200 0.43522767
11.11300 0.43118130000000005
11.11400 0.42712847
11.11500 0.42306953
11.11600 0.41900482
11.11700 0.41493466
11.11800 0.41085942999999997
11.11900 0.40677939999999996
11.12000 0.40269479999999996
11.12100 0.39860592
11.12200 0.39451284999999997
11.12300 0.39041578
11.12400 0.38631475
11.12500 0.38220983
11.12600 0.37810098999999997
11.12700 0.37398823
11.12800 0.36987148
11.12900 0.36575068
11.13000 0.36162578
11.13100 0.35749672
11.13200 0.35336341
11.13300 0.34922587
11.13400 0.34508409
11.13500 0.34093813
11.13600 0.33678801
11.13700 0.33263389000000004
11.13800 0.32847591
11.13900 0.32431427
11.14000 0.32014920999999996
11.14100 0.31598096000000003
11.14200 0.31180985
11.14300 0.30763617
11.14400 0.30346026000000004
11.14500 0.29928249
11.14600 0.29510322
11.14700 0.29092281999999997
11.14800 0.28674162
11.14900 0.28256001000000003
11.15000 0.27837831999999996
11.15100 0.27419687
11.15200 0.27001596
11.15300 0.26583583
11.15400 0.26165673
11.15500 0.25747884
11.15600 0.25330230000000004
11.15700 0.24912725
11.15800 0.24495374
11.15900 0.24078180999999999
11.16000 0.23661146
11.16100 0.23244267999999998
11.16200 0.22827541
11.16300 0.22410960000000002
11.16400 0.21994519
11.16500 0.21578211
11.16600 0.21162033000000002
11.16700 0.20745986000000002
11.16800 0.20330071
11.16900 0.19914298000000002
11.17000 0.19498676999999998
11.17100 0.19083226
11.17200 0.18667966
11.17300 0.18252927000000002
11.17400 0.17838140000000002
11.17500 0.17423644000000002
11.17600 0.17009474000000002
11.17700 0.16595675
11.17800 0.16182285999999999
11.17900 0.15769349
11.18000 0.15356905
11.18100 0.1494499
11.18200 0.14533638999999998
11.18300 0.14122881
11.18400 0.13712739
11.18500 0.13303234
11.18600 0.12894381
11.18700 0.12486189
11.18800 0.12078665000000001
11.18900 0.11671809
11.19000 0.11265622
11.19100 0.108601
11.19200 0.10455239
11.19300 0.10051036
11.19400 0.09647486100000001
11.19500 0.09244588399999999
11.19600 0.088423421
11.19700 0.08440748799999999
11.19800 0.08039813800000001
11.19900 0.076395448
11.20000 0.072399521
11.20100 0.06841049199999999
11.20200 0.06442851699999999
11.20300 0.060453784
11.20400 0.056486489
11.20500 0.052526844
11.20600 0.048575073
11.20700 0.044631402
11.20800 0.040696055
11.20900 0.036769249999999996
11.21000 0.032851193
11.21100 0.028942077
11.21200 0.025042073999999998
11.21300 0.02115133
11.21400 0.017269969
11.21500 0.013398084
11.21600 0.0095357384
11.21700 0.005682966
11.21800 0.0018397714
11.21900 -0.0019938687
11.22000 -0.0058180012
11.22100 -0.0096326919
11.22200 -0.013438020000000002
11.22300 -0.017234069999999997
11.22400 -0.021020925
11.22500 -0.024798658
11.22600 -0.028567316000000002
11.22700 -0.032326923
11.22800 -0.036077463
11.22900 -0.03981888
11.23000 -0.043551065
11.23100 -0.047273864
11.23200 -0.050987065
11.23300 -0.054690405
11.23400 -0.058383581999999996
11.23500 -0.062066252999999995
11.23600 -0.06573804400000001
11.23700 -0.069398567
11.23800 -0.073047425
11.23900 -0.076684228
11.24000 -0.080308609
11.24100 -0.083920237
11.24200 -0.087518821
11.24300 -0.09110412799999999
11.24400 -0.09467598899999999
11.24500 -0.09823430999999999
11.24600 -0.10177905
11.24700 -0.10531025
11.24800 -0.10882801
11.24900 -0.11233250000000002
11.25000 -0.11582391
11.25100 -0.11930249999999999
11.25200 -0.12276855
11.25300 -0.12622233
11.25400 -0.12966414
11.25500 -0.13309424
11.25600 -0.13651287
11.25700 -0.13992023
11.25800 -0.14331648
11.25900 -0.14670173
11.26000 -0.15007603
11.26100 -0.15343936
11.26200 -0.15679165
11.26300 -0.16013276
11.26400 -0.1634625
11.26500 -0.16678063999999998
11.26600 -0.17008689
11.26700 -0.17338095
11.26800 -0.17666245
11.26900 -0.17993106
11.27000 -0.1831864
11.27100 -0.18642813
11.27200 -0.18965588
11.27300 -0.19286934
11.27400 -0.1960682
11.27500 -0.19925223
11.27600 -0.20242122
11.27700 -0.20557498
11.27800 -0.20871342
11.27900 -0.21183649000000002
11.28000 -0.21494417
11.28100 -0.21803653999999997
11.28200 -0.22111365
11.28300 -0.22417564999999998
11.28400 -0.22722267999999998
11.28500 -0.23025494999999999
11.28600 -0.23327265
11.28700 -0.23627598000000002
11.28800 -0.2392651
11.28900 -0.24224024
11.29000 -0.24520149
11.29100 -0.24814900999999998
11.29200 -0.25108284
11.29300 -0.25400301000000003
11.29400 -0.25690947999999997
11.29500 -0.25980221000000003
11.29600 -0.26268107
11.29700 -0.26554591
11.29800 -0.26839655
11.29900 -0.27123278
11.30000 -0.27405438
11.30100 -0.27686113
11.30200 -0.27965282
11.30300 -0.28242925
11.30400 -0.28519027
11.30500 -0.28793574
11.30600 -0.29066559000000003
11.30700 -0.29337974
11.30800 -0.29607823
11.30900 -0.29876106
11.31000 -0.30142835
11.31100 -0.3040802
11.31200 -0.30671676999999997
11.31300 -0.30933821
11.31400 -0.3119447
11.31500 -0.31453639
11.31600 -0.31711345
11.31700 -0.31967601
11.31800 -0.32222415
11.31900 -0.32475798
11.32000 -0.32727749
11.32100 -0.32978267
11.32200 -0.33227345
11.32300 -0.33474972000000003
11.32400 -0.33721132
11.32500 -0.33965809
11.32600 -0.3420898
11.32700 -0.34450619
11.32800 -0.34690702
11.32900 -0.34929207
11.33000 -0.35166107
11.33100 -0.35401382
11.33200 -0.35635014
11.33300 -0.35866988
11.33400 -0.3609729
11.33500 -0.36325918
11.33600 -0.36552870000000004
11.33700 -0.36778152000000003
11.33800 -0.37001777
11.33900 -0.3722376
11.34000 -0.37444122
11.34100 -0.37662892
11.34200 -0.378801
11.34300 -0.38095776
11.34400 -0.38309954
11.34500 -0.38522670999999997
11.34600 -0.38733957
11.34700 -0.38943847000000004
11.34800 -0.39152363000000007
11.34900 -0.39359531000000003
11.35000 -0.39565363
11.35100 -0.39769871999999995
11.35200 -0.39973053999999997
11.35300 -0.40174909000000003
11.35400 -0.40375417999999996
11.35500 -0.40574562999999997
11.35600 -0.40772315000000003
11.35700 -0.40968643
11.35800 -0.41163503
11.35900 -0.41356860000000006
11.36000 -0.41548661
11.36100 -0.4173887
11.36200 -0.41927439000000005
11.36300 -0.42114327999999995
11.36400 -0.42299497999999996
11.36500 -0.42482922
11.36600 -0.42664571999999995
11.36700 -0.42844433000000004
11.36800 -0.43022498
11.36900 -0.43198764000000006
11.37000 -0.43373242999999995
11.37100 -0.43545952000000004
11.37200 -0.4371691
11.37300 -0.43886146000000004
11.37400 -0.44053695
11.37500 -0.44219596
11.37600 -0.44383886
11.37700 -0.44546602
11.37800 -0.44707790999999997
11.37900 -0.44867485
11.38000 -0.45025717000000004
11.38100 -0.45182514
11.38200 -0.45337905
11.38300 -0.45491904
11.38400 -0.45644524999999997
11.38500 -0.45795776
11.38600 -0.45945654
11.38700 -0.46094148
11.38800 -0.46241251
11.38900 -0.46386947
11.39000 -0.46531217999999996
11.39100 -0.46674040999999994
11.39200 -0.46815393
11.39300 -0.46955245
11.39400 -0.47093578999999997
11.39500 -0.47230375999999996
11.39600 -0.47365613
11.39700 -0.47499281
11.39800 -0.47631362000000005
11.39900 -0.47761854
11.40000 -0.47890749
11.40100 -0.48018056000000003
11.40200 -0.48143774999999994
11.40300 -0.48267921
11.40400 -0.48390500999999997
11.40500 -0.48511536
11.40600 -0.48631039
11.40700 -0.48749023
11.40800 -0.48865508
11.40900 -0.48980513000000003
11.41000 -0.49094046
11.41100 -0.49206121
11.41200 -0.49316743
11.41300 -0.49425918
11.41400 -0.49533639000000007
11.41500 -0.49639908
11.41600 -0.49744709
11.41700 -0.4984804
11.41800 -0.49949879999999997
11.41900 -0.50050216
11.42000 -0.50149029
11.42100 -0.50246306
11.42200 -0.50342027
11.42300 -0.50436184
11.42400 -0.50528767
11.42500 -0.50619775
11.42600 -0.50709206
11.42700 -0.50797062
11.42800 -0.50883358
11.42900 -0.50968113
11.43000 -0.5105135000000001
11.43100 -0.51133092
11.43200 -0.51213372
11.43300 -0.5129222800000001
11.43400 -0.5136969499999999
11.43500 -0.51445807
11.43600 -0.51520607
11.43700 -0.51594125
11.43800 -0.51666391
11.43900 -0.5173743199999999
11.44000 -0.5180727199999999
11.44100 -0.51875929
11.44200 -0.51943408
11.44300 -0.52009714
11.44400 -0.5207483700000001
11.44500 -0.52138763
11.44600 -0.52201478
11.44700 -0.52262959
11.44800 -0.5232317400000001
11.44900 -0.52382089
11.45000 -0.52439673
11.45100 -0.52495892
11.45200 -0.5255071
11.45300 -0.5260409300000001
11.45400 -0.52656019
11.45500 -0.5270646
11.45600 -0.52755396
11.45700 -0.52802819
11.45800 -0.5284872399999999
11.45900 -0.52893115
11.46000 -0.52936007
11.46100 -0.5297741899999999
11.46200 -0.53017377
11.46300 -0.53055915
11.46400 -0.5309307
11.46500 -0.53128889
11.46600 -0.53163418
11.46700 -0.53196698
11.46800 -0.53228787
11.46900 -0.5325972600000001
11.47000 -0.53289561
11.47100 -0.53318334
11.47200 -0.53346078
11.47300 -0.53372821
11.47400 -0.5339858599999999
11.47500 -0.53423387
11.47600 -0.5344722900000001
11.47700 -0.53470116
11.47800 -0.53492039
11.47900 -0.53512985
11.48000 -0.53532938
11.48100 -0.5355187699999999
11.48200 -0.5356977199999999
11.48300 -0.53586601
11.48400 -0.53602341
11.48500 -0.53616962
11.48600 -0.53630448
11.48700 -0.53642774
11.48800 -0.53653931
11.48900 -0.53663906
11.49000 -0.53672697
11.49100 -0.53680311
11.49200 -0.53686756
11.49300 -0.53692041
11.49400 -0.5369619
11.49500 -0.53699221
11.49600 -0.53701159
11.49700 -0.53702029
11.49800 -0.53701862
11.49900 -0.53700684
11.50000 -0.53698523
11.50100 -0.53695403
11.50200 -0.53691338
11.50300 -0.53686351
11.50400 -0.53680451
11.50500 -0.53673647
11.50600 -0.5366594100000001
11.50700 -0.53657331
11.50800 -0.53647812
11.50900 -0.53637382
11.51000 -0.53626024
11.51100 -0.53613731
11.51200 -0.53600487
11.51300 -0.53586285
11.51400 -0.53571113
11.51500 -0.5355496900000001
11.51600 -0.53537847
11.51700 -0.5351975099999999
11.51800 -0.53500691
11.51900 -0.5348068699999999
11.52000 -0.53459755
11.52100 -0.53437925
11.52200 -0.53415233
11.52300 -0.53391717
11.52400 -0.5336742400000001
11.52500 -0.53342404
11.52600 -0.53316709
11.52700 -0.53290389
11.52800 -0.53263502
11.52900 -0.53236098
11.53000 -0.53208224
11.53100 -0.53179916
11.53200 -0.53151217
11.53300 -0.53122151
11.53400 -0.53092735
11.53500 -0.53062979
11.53600 -0.53032888
11.53700 -0.53002448
11.53800 -0.5297164400000001
11.53900 -0.5294045
11.54000 -0.52908827
11.54100 -0.5287674299999999
11.54200 -0.52844156
11.54300 -0.5281102400000001
11.54400 -0.52777305
11.54500 -0.5274295800000001
11.54600 -0.52707945
11.54700 -0.52672238
11.54800 -0.52635814
11.54900 -0.5259866400000001
11.55000 -0.52560777
11.55100 -0.52522165
11.55200 -0.5248284
11.55300 -0.52442825
11.55400 -0.52402159
11.55500 -0.52360878
11.55600 -0.52319034
11.55700 -0.5227667699999999
11.55800 -0.52233865
11.55900 -0.52190656
11.56000 -0.52147103
11.56100 -0.52103265
11.56200 -0.52059186
11.56300 -0.52014915
11.56400 -0.51970487
11.56500 -0.51925927
11.56600 -0.51881261
11.56700 -0.51836502
11.56800 -0.51791649
11.56900 -0.51746704
11.57000 -0.5170165099999999
11.57100 -0.51656468
11.57200 -0.51611131
11.57300 -0.5156561700000001
11.57400 -0.51519889
11.57500 -0.51473919
11.57600 -0.51427674
11.57700 -0.51381122
11.57800 -0.5133424
11.57900 -0.51287008
11.58000 -0.51239412
11.58100 -0.51191449
11.58200 -0.51143114
11.58300 -0.51094415
11.58400 -0.51045371
11.58500 -0.50996006
11.58600 -0.50946348
11.58700 -0.50896434
11.58800 -0.50846306
11.58900 -0.50796005
11.59000 -0.50745578
11.59100 -0.50695073
11.59200 -0.5064453
11.59300 -0.5059398700000001
11.59400 -0.50543481
11.59500 -0.5049304600000001
11.59600 -0.50442703
11.59700 -0.50392463
11.59800 -0.50342339
11.59900 -0.5029232699999999
11.60000 -0.50242422
11.60100 -0.5019260600000001
11.60200 -0.50142854
11.60300 -0.50093145
11.60400 -0.50043445
11.60500 -0.49993726000000005
11.60600 -0.49943957
11.60700 -0.49894108
11.60800 -0.49844147
11.60900 -0.49794059999999996
11.61000 -0.49743825
11.61100 -0.49693434999999997
11.61200 -0.49642888
11.61300 -0.49592187000000004
11.61400 -0.49541345999999997
11.61500 -0.49490378999999995
11.61600 -0.49439315
11.61700 -0.49388180000000004
11.61800 -0.49337009
11.61900 -0.49285837
11.62000 -0.49234694
11.62100 -0.49183615
11.62200 -0.4913263
11.62300 -0.49081766000000004
11.62400 -0.49031036999999994
11.62500 -0.48980461000000003
11.62600 -0.48930044000000006
11.62700 -0.48879785
11.62800 -0.48829670999999997
11.62900 -0.48779687
11.63000 -0.4872981
11.63100 -0.48680012000000006
11.63200 -0.48630256
11.63300 -0.48580504999999996
11.63400 -0.48530721000000004
11.63500 -0.48480863
11.63600 -0.48430892999999997
11.63700 -0.48380769
11.63800 -0.48330463
11.63900 -0.48279943999999997
11.64000 -0.48229191
11.64100 -0.48178192000000003
11.64200 -0.48126942
11.64300 -0.48075439
11.64400 -0.48023694999999994
11.64500 -0.47971727000000003
11.64600 -0.47919564000000003
11.64700 -0.47867233000000003
11.64800 -0.47814772
11.64900 -0.47762222000000004
11.65000 -0.47709620999999997
11.65100 -0.47657015
11.65200 -0.47604442
11.65300 -0.47551938
11.65400 -0.47499537000000003
11.65500 -0.47447262
11.65600 -0.47395132
11.65700 -0.47343154000000004
11.65800 -0.47291326
11.65900 -0.47239637999999995
11.66000 -0.47188066
11.66100 -0.47136582
11.66200 -0.47085145
11.66300 -0.47033709
11.66400 -0.46982216
11.66500 -0.46930611
11.66600 -0.46878830000000005
11.66700 -0.46826810999999996
11.66800 -0.46774498
11.66900 -0.46721832
11.67000 -0.46668760000000004
11.67100 -0.46615237
11.67200 -0.46561225
11.67300 -0.46506696
11.67400 -0.46451627
11.67500 -0.46396009
11.67600 -0.46339835999999995
11.67700 -0.46283118
11.67800 -0.46225865000000005
11.67900 -0.461681
11.68000 -0.46109840999999996
11.68100 -0.46051117
11.68200 -0.45991953999999996
11.68300 -0.45932378
11.68400 -0.45872409999999997
11.68500 -0.45812073999999997
11.68600 -0.45751389000000003
11.68700 -0.4569036
11.68800 -0.45628995
11.68900 -0.45567285
11.69000 -0.45505227000000004
11.69100 -0.45442800000000005
11.69200 -0.45379981999999996
11.69300 -0.45316741
11.69400 -0.45253043
11.69500 -0.45188852
11.69600 -0.4512412
11.69700 -0.45058805999999996
11.69800 -0.44992868999999996
11.69900 -0.44926256000000003
11.70000 -0.44858931
11.70100 -0.44790845999999995
11.70200 -0.4472197
11.70300 -0.44652264999999997
11.70400 -0.44581704
11.70500 -0.44510262000000006
11.70600 -0.44437922
11.70700 -0.44364668
11.70800 -0.44290493
11.70900 -0.44215387
11.71000 -0.44139349000000005
11.71100 -0.44062384
11.71200 -0.43984489
11.71300 -0.43905671
11.71400 -0.43825926
11.71500 -0.43745255000000005
11.71600 -0.43663653
11.71700 -0.43581114
11.71800 -0.43497626
11.71900 -0.43413164
11.72000 -0.43327706
11.72100 -0.43241223
11.72200 -0.43153679000000006
11.72300 -0.43065031000000004
11.72400 -0.42975238000000004
11.72500 -0.42884247
11.72600 -0.42792014
11.72700 -0.42698481
11.72800 -0.42603607
11.72900 -0.42507346
11.73000 -0.42409655
11.73100 -0.42310500999999995
11.73200 -0.42209852999999997
11.73300 -0.42107687
11.73400 -0.42003994
11.73500 -0.41898763999999994
11.73600 -0.41791992
11.73700 -0.41683689
11.73800 -0.41573867
11.73900 -0.41462537
11.74000 -0.41349716
11.74100 -0.41235425
11.74200 -0.4111968
11.74300 -0.41002490999999996
11.74400 -0.40883869
11.74500 -0.40763821000000006
11.74600 -0.4064234
11.74700 -0.40519414
11.74800 -0.40395027
11.74900 -0.40269145
11.75000 -0.40141735
11.75100 -0.40012752
11.75200 -0.39882143
11.75300 -0.39749853
11.75400 -0.39615817000000003
11.75500 -0.3947997
11.75600 -0.39342237
11.75700 -0.39202552
11.75800 -0.39060841999999996
11.75900 -0.38917041
11.76000 -0.38771085
11.76100 -0.38622913
11.76200 -0.38472475
11.76300 -0.38319724
11.76400 -0.38164619
11.76500 -0.38007132
11.76600 -0.37847240000000004
11.76700 -0.3768493
11.76800 -0.37520195
11.76900 -0.37353039
11.77000 -0.37183471
11.77100 -0.37011507
11.77200 -0.36837165
11.77300 -0.36660468
11.77400 -0.36481442
11.77500 -0.36300110999999996
11.77600 -0.36116499
11.77700 -0.35930625
11.77800 -0.35742507
11.77900 -0.35552157
11.78000 -0.35359578
11.78100 -0.35164766
11.78200 -0.34967714
11.78300 -0.34768403999999997
11.78400 -0.34566810000000003
11.78500 -0.34362902
11.78600 -0.34156642000000004
11.78700 -0.33947988
11.78800 -0.33736897
11.78900 -0.33523322
11.79000 -0.33307215
11.79100 -0.33088531
11.79200 -0.32867226
11.79300 -0.32643259
11.79400 -0.32416594000000004
11.79500 -0.321872
11.79600 -0.31955049
11.79700 -0.31720123
11.79800 -0.31482403000000003
11.79900 -0.31241877
11.80000 -0.30998536
11.80100 -0.30752376
11.80200 -0.30503389
11.80300 -0.30251574
11.80400 -0.29996925
11.80500 -0.29739435
11.80600 -0.29479098000000004
11.80700 -0.29215901
11.80800 -0.28949829
11.80900 -0.28680866
11.81000 -0.28408989
11.81100 -0.28134177
11.81200 -0.27856401
11.81300 -0.27575633
11.81400 -0.27291845000000003
11.81500 -0.27005009
11.81600 -0.267151
11.81700 -0.26422092
11.81800 -0.26125964
11.81900 -0.258267
11.82000 -0.2552429
11.82100 -0.25218728
11.82200 -0.24910013000000003
11.82300 -0.24598155
11.82400 -0.24283165
11.82500 -0.23965065
11.82600 -0.23643877000000002
11.82700 -0.23319635
11.82800 -0.22992373000000002
11.82900 -0.22662127999999998
11.83000 -0.22328943
11.83100 -0.21992854
11.83200 -0.21653902000000003
11.83300 -0.21312123
11.83400 -0.20967552
11.83500 -0.20620215
11.83600 -0.20270132999999999
11.83700 -0.1991732
11.83800 -0.19561783
11.83900 -0.19203518
11.84000 -0.18842513
11.84100 -0.18478747
11.84200 -0.18112191
11.84300 -0.17742811
11.84400 -0.17370564
11.84500 -0.16995404
11.84600 -0.16617284000000002
11.84700 -0.16236153
11.84800 -0.15851964
11.84900 -0.15464673
11.85000 -0.15074244
11.85100 -0.14680645
11.85200 -0.14283854
11.85300 -0.13883859999999998
11.85400 -0.13480663
11.85500 -0.13074272
11.85600 -0.12664709999999998
11.85700 -0.12252007999999999
11.85800 -0.11836208999999999
11.85900 -0.11417358999999999
11.86000 -0.10995517
11.86100 -0.10570740999999999
11.86200 -0.10143091
11.86300 -0.097126316
11.86400 -0.092794211
11.86500 -0.08843514999999999
11.86600 -0.084049633
11.86700 -0.079638086
11.86800 -0.07520085800000001
11.86900 -0.070738205
11.87000 -0.066250301
11.87100 -0.061737233999999995
11.87200 -0.057199004000000005
11.87300 -0.052635552
11.87400 -0.048046757
11.87500 -0.043432452
11.87600 -0.038792452
11.87700 -0.034126561
11.87800 -0.029434589999999997
11.87900 -0.024716381000000003
11.88000 -0.019971817000000003
11.88100 -0.015200835999999999
11.88200 -0.010403444000000001
11.88300 -0.0055797242
11.88400 -0.0007298389399999999
11.88500 0.0041459622
11.88600 0.009047347
11.88700 0.013973903
11.88800 0.018925144
11.88900 0.023900517
11.89000 0.028899417
11.89100 0.033921198
11.89200 0.038965186
11.89300 0.044030699
11.89400 0.049117056
11.89500 0.054223602999999995
11.89600 0.059349706999999995
11.89700 0.064494793
11.89800 0.069658342
11.89900 0.07483988899999999
11.90000 0.080039055
11.90100 0.085255515
11.90200 0.09048903
11.90300 0.095739408
11.90400 0.10100651999999999
11.90500 0.10629029
11.90600 0.11159063
11.90700 0.11690750999999999
11.90800 0.12224086999999999
11.90900 0.12759062
11.91000 0.13295664000000001
11.91100 0.13833871
11.91200 0.1437366
11.91300 0.14914995
11.91400 0.15457831
11.91500 0.16002115
11.91600 0.16547783000000002
11.91700 0.17094762
11.91800 0.17642973
11.91900 0.18192327
11.92000 0.18742734
11.92100 0.19294098
11.92200 0.19846325999999997
11.92300 0.20399322
11.92400 0.20952998
11.92500 0.21507269999999998
11.92600 0.22062063
11.92700 0.22617310999999998
11.92800 0.23172955999999997
11.92900 0.23728956
11.93000 0.24285275
11.93100 0.24841889
11.93200 0.25398789
11.93300 0.25955968999999995
11.93400 0.26513434
11.93500 0.27071189
11.93600 0.27629249
11.93700 0.28187626
11.93800 0.28746331
11.93900 0.29305371
11.94000 0.29864749
11.94100 0.3042446
11.94200 0.30984485
11.94300 0.31544799
11.94400 0.32105364000000003
11.94500 0.32666132
11.94600 0.33227038
11.94700 0.33788007999999997
11.94800 0.3434896
11.94900 0.34909796000000004
11.95000 0.35470412
11.95100 0.360307
11.95200 0.36590543999999997
11.95300 0.37149827
11.95400 0.37708429
11.95500 0.38266235
11.95600 0.38823134
11.95700 0.39379015000000006
11.95800 0.39933779999999997
11.95900 0.40487344000000003
11.96000 0.41039623
11.96100 0.41590547000000005
11.96200 0.4214006
11.96300 0.42688111000000006
11.96400 0.43234666999999993
11.96500 0.437797
11.96600 0.44323192
11.96700 0.44865129
11.96800 0.45405501
11.96900 0.45944303
11.97000 0.46481532000000003
11.97100 0.47017178
11.97200 0.47551225999999996
11.97300 0.48083657999999996
11.97400 0.48614451999999997
11.97500 0.49143569
11.97600 0.49670958
11.97700 0.50196568
11.97800 0.5072033499999999
11.97900 0.5124217799999999
11.98000 0.51762015
11.98100 0.52279746
11.98200 0.5279528
11.98300 0.53308508
11.98400 0.5381932899999999
11.98500 0.54327636
11.98600 0.5483333
11.98700 0.5533631
11.98800 0.5583648099999999
11.98900 0.56333761
11.99000 0.5682807
11.99100 0.5731934200000001
11.99200 0.57807514
11.99300 0.58292537
11.99400 0.58774366
11.99500 0.5925296800000001
11.99600 0.5972831
11.99700 0.60200365
11.99800 0.60669109
11.99900 0.61134524
12.00000 0.61596581
12.00100 0.62055257
12.00200 0.6251052
12.00300 0.6296233299999999
12.00400 0.6341065699999999
12.00500 0.63855443
12.00600 0.64296639
12.00700 0.64734179
12.00800 0.6516798899999999
12.00900 0.65597994
12.01000 0.66024116
12.01100 0.6644626100000001
12.01200 0.66864341
12.01300 0.6727826299999999
12.01400 0.67687933
12.01500 0.68093259
12.01600 0.68494151
12.01700 0.68890532
12.01800 0.69282316
12.01900 0.69669434
12.02000 0.70051821
12.02100 0.7042943
12.02200 0.70802211
12.02300 0.7117013
12.02400 0.71533159
12.02500 0.71891281
12.02600 0.72244485
12.02700 0.72592762
12.02800 0.72936108
12.02900 0.73274528
12.03000 0.73608011
12.03100 0.73936558
12.03200 0.74260156
12.03300 0.74578789
12.03400 0.74892431
12.03500 0.75201048
12.03600 0.75504598
12.03700 0.75803027
12.03800 0.76096263
12.03900 0.76384232
12.04000 0.7666684699999999
12.04100 0.76944013
12.04200 0.7721563300000001
12.04300 0.774816
12.04400 0.77741812
12.04500 0.7799616500000001
12.04600 0.7824456299999999
12.04700 0.7848690300000001
12.04800 0.78723105
12.04900 0.78953085
12.05000 0.7917677999999999
12.05100 0.79394141
12.05200 0.79605123
12.05300 0.79809688
12.05400 0.80007827
12.05500 0.8019953
12.05600 0.80384798
12.05700 0.8056365
12.05800 0.80736093
12.05900 0.8090214800000001
12.06000 0.81061833
12.06100 0.81215175
12.06200 0.81362193
12.06300 0.81502907
12.06400 0.8163732499999999
12.06500 0.81765447
12.06600 0.81887273
12.06700 0.82002785
12.06800 0.82111964
12.06900 0.82214773
12.07000 0.82311174
12.07100 0.8240111200000001
12.07200 0.8248452999999999
12.07300 0.82561364
12.07400 0.82631549
12.07500 0.82695019
12.07600 0.82751689
12.07700 0.8280149699999999
12.07800 0.8284436500000001
12.07900 0.8288023099999999
12.08000 0.82909027
12.08100 0.82930708
12.08200 0.82945218
12.08300 0.82952529
12.08400 0.8295260400000001
12.08500 0.8294542300000001
12.08600 0.82930978
12.08700 0.8290926900000001
12.08800 0.82880296
12.08900 0.82844067
12.09000 0.82800603
12.09100 0.82749911
12.09200 0.8269202
12.09300 0.8262695699999999
12.09400 0.82554733
12.09500 0.82475366
12.09600 0.82388865
12.09700 0.8229523000000001
12.09800 0.8219447
12.09900 0.82086585
12.10000 0.81971558
12.10100 0.8184937800000001
12.10200 0.81720026
12.10300 0.8158347599999999
12.10400 0.81439707
12.10500 0.8128869299999999
12.10600 0.81130406
12.10700 0.8096483499999999
12.10800 0.8079195399999999
12.10900 0.8061176200000001
12.11000 0.8042423999999999
12.11100 0.80229398
12.11200 0.8002723600000001
12.11300 0.79817763
12.11400 0.79601007
12.11500 0.7937699600000001
12.11600 0.79145757
12.11700 0.7890731999999999
12.11800 0.7866172100000001
12.11900 0.7840899800000001
12.12000 0.78149186
12.12100 0.77882325
12.12200 0.77608442
12.12300 0.7732756399999999
12.12400 0.77039707
12.12500 0.76744882
12.12600 0.76443097
12.12700 0.76134345
12.12800 0.75818622
12.12900 0.75495904
12.13000 0.7516617
12.13100 0.74829394
12.13200 0.7448554
12.13300 0.7413457600000001
12.13400 0.73776464
12.13500 0.73411171
12.13600 0.7303867
12.13700 0.72658928
12.13800 0.72271931
12.13900 0.7187766
12.14000 0.71476121
12.14100 0.7106731199999999
12.14200 0.70651257
12.14300 0.70227985
12.14400 0.69797533
12.14500 0.69359951
12.14600 0.689153
12.14700 0.6846365099999999
12.14800 0.68005077
12.14900 0.67539657
12.15000 0.67067477
12.15100 0.66588623
12.15200 0.6610317600000001
12.15300 0.65611224
12.15400 0.6511284
12.15500 0.64608096
12.15600 0.64097056
12.15700 0.63579772
12.15800 0.63056294
12.15900 0.6252666
12.16000 0.6199089799999999
12.16100 0.61449027
12.16200 0.6090106
12.16300 0.60346997
12.16400 0.59786844
12.16500 0.592206
12.16600 0.58648256
12.16700 0.58069807
12.16800 0.5748525299999999
12.16900 0.56894599
12.17000 0.56297844
12.17100 0.55695008
12.17200 0.5508611
12.17300 0.54471176
12.17400 0.53850245
12.17500 0.53223362
12.17600 0.52590584
12.17700 0.51951967
12.17800 0.5130758
12.17900 0.5065749399999999
12.18000 0.5000178200000001
12.18100 0.49340525
12.18200 0.48673796
12.18300 0.48001679
12.18400 0.47324244
12.18500 0.46641571
12.18600 0.45953723999999996
12.18700 0.45260767999999996
12.18800 0.44562765
12.18900 0.43859771
12.19000 0.4315183
12.19100 0.42438991000000004
12.19200 0.41721296
12.19300 0.4099878
12.19400 0.40271482000000003
12.19500 0.39539435
12.19600 0.3880267
12.19700 0.38061226000000004
12.19800 0.37315143
12.19900 0.36564465
12.20000 0.35809237
12.20100 0.3504951
12.20200 0.34285346
12.20300 0.33516809
12.20400 0.3274397
12.20500 0.31966905
12.20600 0.31185695
12.20700 0.30400425
12.20800 0.29611182
12.20900 0.28818059
12.21000 0.28021142
12.21100 0.27220522
12.21200 0.26416280000000003
12.21300 0.256085
12.21400 0.24797258000000003
12.21500 0.23982623
12.21600 0.23164653999999998
12.21700 0.22343406
12.21800 0.21518925
12.21900 0.20691247000000001
12.22000 0.198604
12.22100 0.19026409
12.22200 0.1818929
12.22300 0.17349056
12.22400 0.16505719000000002
12.22500 0.15659288999999998
12.22600 0.14809777000000002
12.22700 0.13957201
12.22800 0.13101579
12.22900 0.12242942
12.23000 0.11381325
12.23100 0.10516776
12.23200 0.096493523
12.23300 0.087791221
12.23400 0.079061667
12.23500 0.07030578
12.23600 0.061524566
12.23700 0.052719138
12.23800 0.043890681
12.23900 0.035040427
12.24000 0.026169654999999997
12.24100 0.01727965
12.24200 0.0083716943
12.24300 -0.00055296305
12.24400 -0.0094931231
12.24500 -0.018447656
12.24600 -0.027415520000000002
12.24700 -0.036395766
12.24800 -0.045387557
12.24900 -0.054390164
12.25000 -0.063402968
12.25100 -0.072425458
12.25200 -0.081457221
12.25300 -0.090497924
12.25400 -0.09954729999999999
12.25500 -0.10860513000000001
12.25600 -0.11767126000000001
12.25700 -0.12674547
12.25800 -0.1358276
12.25900 -0.14491741
12.26000 -0.15401462999999999
12.26100 -0.16311889000000002
12.26200 -0.17222977
12.26300 -0.18134674
12.26400 -0.19046916
12.26500 -0.19959628
12.26600 -0.20872729
12.26700 -0.21786129
12.26800 -0.22699723
12.26900 -0.23613404000000002
12.27000 -0.24527062
12.27100 -0.25440578
12.27200 -0.26353837
12.27300 -0.27266722
12.27400 -0.28179118000000003
12.27500 -0.29090915
12.27600 -0.30002012
12.27700 -0.30912312
12.27800 -0.3182173
12.27900 -0.32730186
12.28000 -0.33637614
12.28100 -0.34543951
12.28200 -0.35449152
12.28300 -0.36353173
12.28400 -0.37255979
12.28500 -0.38157541
12.28600 -0.39057832
12.28700 -0.39956825999999995
12.28800 -0.40854504
12.28900 -0.41750832
12.29000 -0.42645786999999996
12.29100 -0.43539326
12.29200 -0.44431406999999995
12.29300 -0.4532198
12.29400 -0.46210983
12.29500 -0.47098347
12.29600 -0.47983998000000005
12.29700 -0.48867846000000004
12.29800 -0.49749794
12.29900 -0.50629745
12.30000 -0.51507596
12.30100 -0.5238323500000001
12.30200 -0.53256555
12.30300 -0.54127448
12.30400 -0.5499581299999999
12.30500 -0.55861552
12.30600 -0.56724572
12.30700 -0.57584788
12.30800 -0.58442131
12.30900 -0.5929654000000001
12.31000 -0.60147964
12.31100 -0.60996362
12.31200 -0.6184170999999999
12.31300 -0.62683979
12.31400 -0.63523161
12.31500 -0.64359242
12.31600 -0.65192217
12.31700 -0.66022086
12.31800 -0.66848835
12.31900 -0.67672455
12.32000 -0.6849292699999999
12.32100 -0.69310218
12.32200 -0.70124292
12.32300 -0.70935097
12.32400 -0.71742567
12.32500 -0.72546625
12.32600 -0.73347175
12.32700 -0.74144113
12.32800 -0.74937325
12.32900 -0.75726686
12.33000 -0.76512061
12.33100 -0.77293315
12.33200 -0.78070313
12.33300 -0.78842919
12.33400 -0.7961100000000001
12.33500 -0.80374433
12.33600 -0.8113310699999999
12.33700 -0.8188691
12.33800 -0.82635768
12.33900 -0.83379596
12.34000 -0.84118349
12.34100 -0.8485197999999999
12.34200 -0.8558047
12.34300 -0.8630380999999999
12.34400 -0.87021999
12.34500 -0.8773505699999999
12.34600 -0.88443002
12.34700 -0.89145862
12.34800 -0.8984367400000001
12.34900 -0.9053646599999999
12.35000 -0.9122426600000001
12.35100 -0.9190709300000001
12.35200 -0.9258496600000001
12.35300 -0.93257884
12.35400 -0.93925837
12.35500 -0.94588799
12.35600 -0.95246723
12.35700 -0.95899552
12.35800 -0.96547222
12.35900 -0.9718964800000001
12.36000 -0.9782672900000001
12.36100 -0.9845835199999999
12.36200 -0.99084415
12.36300 -0.9970478700000001
12.36400 -1.0031935
12.36500 -1.0092798
12.36600 -1.0153055
12.36700 -1.0212697
12.36800 -1.0271713
12.36900 -1.0330094
12.37000 -1.0387833000000002
12.37100 -1.0444924
12.37200 -1.0501362
12.37300 -1.0557145000000001
12.37400 -1.061227
12.37500 -1.0666737000000002
12.37600 -1.0720548
12.37700 -1.0773703000000001
12.37800 -1.0826206
12.37900 -1.0878058
12.38000 -1.0929262
12.38100 -1.0979822000000001
12.38200 -1.1029738
12.38300 -1.1079012
12.38400 -1.1127645
12.38500 -1.1175635
12.38600 -1.122298
12.38700 -1.1269676
12.38800 -1.131572
12.38900 -1.1361105
12.39000 -1.1405825
12.39100 -1.1449871
12.39200 -1.1493233999999999
12.39300 -1.1535906
12.39400 -1.1577877
12.39500 -1.1619139
12.39600 -1.1659680000000001
12.39700 -1.1699494
12.39800 -1.1738571999999998
12.39900 -1.1776906999999999
12.40000 -1.1814495
12.40100 -1.1851329000000002
12.40200 -1.1887408
12.40300 -1.1922728
12.40400 -1.195729
12.40500 -1.1991093
12.40600 -1.2024139999999999
12.40700 -1.2056433
12.40800 -1.2087974
12.40900 -1.2118765999999999
12.41000 -1.2148813
12.41100 -1.2178118999999998
12.41200 -1.2206686
12.41300 -1.2234515
12.41400 -1.2261607
12.41500 -1.2287962
12.41600 -1.2313579
12.41700 -1.2338456
12.41800 -1.2362587
12.41900 -1.2385968
12.42000 -1.2408592
12.42100 -1.2430451
12.42200 -1.2451537000000001
12.42300 -1.2471841
12.42400 -1.2491353
12.42500 -1.2510063999999999
12.42600 -1.2527965
12.42700 -1.2545047
12.42800 -1.2561304
12.42900 -1.2576726999999999
12.43000 -1.2591313
12.43100 -1.2605057
12.43200 -1.2617959
12.43300 -1.2630017
12.43400 -1.2641233
12.43500 -1.2651611999999999
12.43600 -1.2661156999999998
12.43700 -1.2669875000000002
12.43800 -1.2677772999999999
12.43900 -1.2684858
12.44000 -1.2691139
12.44100 -1.2696624
12.44200 -1.270132
12.44300 -1.2705235000000001
12.44400 -1.2708374
12.44500 -1.2710744
12.44600 -1.2712345999999999
12.44700 -1.2713184
12.44800 -1.2713256
12.44900 -1.2712562
12.45000 -1.2711099
12.45100 -1.2708861999999999
12.45200 -1.2705845
12.45300 -1.2702039
12.45400 -1.2697438
12.45500 -1.2692031
12.45600 -1.2685808
12.45700 -1.2678763
12.45800 -1.2670884
12.45900 -1.2662164
12.46000 -1.2652596
12.46100 -1.2642174000000002
12.46200 -1.2630893
12.46300 -1.2618749
12.46400 -1.2605743
12.46500 -1.2591872
12.46600 -1.2577141
12.46700 -1.2561551
12.46800 -1.2545109
12.46900 -1.2527819
12.47000 -1.2509689
12.47100 -1.2490727
12.47200 -1.2470942
12.47300 -1.2450341
12.47400 -1.2428933
12.47500 -1.2406725
12.47600 -1.2383726
12.47700 -1.235994
12.47800 -1.2335373
12.47900 -1.2310028000000002
12.48000 -1.2283908
12.48100 -1.2257013
12.48200 -1.2229345
12.48300 -1.2200898999999998
12.48400 -1.2171675
12.48500 -1.2141667999999999
12.48600 -1.2110875
12.48700 -1.207929
12.48800 -1.2046909
12.48900 -1.2013728
12.49000 -1.1979742
12.49100 -1.1944949
12.49200 -1.1909345
12.49300 -1.187293
12.49400 -1.1835702
12.49500 -1.1797663
12.49600 -1.1758815
12.49700 -1.1719161
12.49800 -1.1678706
12.49900 -1.1637456
12.50000 -1.1595417000000001
12.50100 -1.1552596
12.50200 -1.1508998
12.50300 -1.1464633
12.50400 -1.1419507
12.50500 -1.1373626
12.50600 -1.1326997
12.50700 -1.1279623
12.50800 -1.123151
12.50900 -1.118266
12.51000 -1.1133075
12.51100 -1.1082755
12.51200 -1.1031701
12.51300 -1.0979911
12.51400 -1.0927383000000002
12.51500 -1.0874112999999999
12.51600 -1.0820099
12.51700 -1.0765337
12.51800 -1.0709824
12.51900 -1.0653557
12.52000 -1.0596535
12.52100 -1.0538756
12.52200 -1.0480219000000002
12.52300 -1.0420928
12.52400 -1.0360884000000001
12.52500 -1.0300091
12.52600 -1.0238554
12.52700 -1.0176282
12.52800 -1.0113283000000002
12.52900 -1.0049565999999999
12.53000 -0.9985141499999999
12.53100 -0.99200215
12.53200 -0.98542171
12.53300 -0.97877393
12.53400 -0.97206002
12.53500 -0.96528111
12.53600 -0.95843822
12.53700 -0.9515322700000001
12.53800 -0.94456403
12.53900 -0.93753422
12.54000 -0.93044341
12.54100 -0.92329197
12.54200 -0.9160800800000001
12.54300 -0.9088079400000001
12.54400 -0.9014754599999999
12.54500 -0.89408252
12.54600 -0.88662887
12.54700 -0.8791143100000001
12.54800 -0.8715385600000001
12.54900 -0.86390125
12.55000 -0.856202
12.55100 -0.84844073
12.55200 -0.84061716
12.55300 -0.8327311800000001
12.55400 -0.8247829
12.55500 -0.8167724100000001
12.55600 -0.80870008
12.55700 -0.8005662800000001
12.55800 -0.79237167
12.55900 -0.7841168900000001
12.56000 -0.77580279
12.56100 -0.76743029
12.56200 -0.7590005200000001
12.56300 -0.75051454
12.56400 -0.74197352
12.56500 -0.7333787199999999
12.56600 -0.72473129
12.56700 -0.71603241
12.56800 -0.7072832400000001
12.56900 -0.6984848499999999
12.57000 -0.68963822
12.57100 -0.68074423
12.57200 -0.67180363
12.57300 -0.66281711
12.57400 -0.65378523
12.57500 -0.64470842
12.57600 -0.63558705
12.57700 -0.62642135
12.57800 -0.6172115
12.57900 -0.60795764
12.58000 -0.5986599300000001
12.58100 -0.58931839
12.58200 -0.57993322
12.58300 -0.57050455
12.58400 -0.56103258
12.58500 -0.55151763
12.58600 -0.5419600800000001
12.58700 -0.53236033
12.58800 -0.52271895
12.58900 -0.5130366
12.59000 -0.5033139600000001
12.59100 -0.49355184
12.59200 -0.48375116
12.59300 -0.47391281
12.59400 -0.46403771
12.59500 -0.45412686
12.59600 -0.44418122
12.59700 -0.43420177
12.59800 -0.42418940000000005
12.59900 -0.41414499
12.60000 -0.40406939
12.60100 -0.39396333
12.60200 -0.38382753000000003
12.60300 -0.37366264
12.60400 -0.36346923999999997
12.60500 -0.35324788
12.60600 -0.34299907
12.60700 -0.33272328
12.60800 -0.32242094
12.60900 -0.31209253000000003
12.61000 -0.3017385
12.61100 -0.29135933
12.61200 -0.28095557
12.61300 -0.27052776
12.61400 -0.26007653000000003
12.61500 -0.24960258000000002
12.61600 -0.23910662
12.61700 -0.22858947
12.61800 -0.21805202
12.61900 -0.20749518
12.62000 -0.19691992
12.62100 -0.18632725
12.62200 -0.17571823
12.62300 -0.16509390999999998
12.62400 -0.15445535999999999
12.62500 -0.14380361
12.62600 -0.1331397
12.62700 -0.12246459
12.62800 -0.11177921999999998
12.62900 -0.10108445
12.63000 -0.090381055
12.63100 -0.079669751
12.63200 -0.068951159
12.63300 -0.058225833
12.63400 -0.047494235
12.63500 -0.036756766999999996
12.63600 -0.026013772
12.63700 -0.015265550999999999
12.63800 -0.0045123787
12.63900 0.0062454805
12.64000 0.017007750000000002
12.64100 0.027774126000000003
12.64200 0.038544254
12.64300 0.04931772100000001
12.64400 0.060094026
12.64500 0.070872583
12.64600 0.081652711
12.64700 0.092433632
12.64800 0.10321445
12.64900 0.11399421
12.65000 0.12477183
12.65100 0.13554618999999998
12.65200 0.14631608999999998
12.65300 0.15708028999999998
12.65400 0.16783754
12.65500 0.17858659000000002
12.65600 0.18932618
12.65700 0.20005511999999998
12.65800 0.21077221999999998
12.65900 0.22147640000000002
12.66000 0.23216663
12.66100 0.24284194
12.66200 0.25350146
12.66300 0.26414439
12.66400 0.27477001
12.66500 0.28537766
12.66600 0.29596677
12.66700 0.30653679
12.66800 0.31708721
12.66900 0.32761756
12.67000 0.33812737
12.67100 0.34861618
12.67200 0.35908353
12.67300 0.36952891
12.67400 0.37995181
12.67500 0.39035166
12.67600 0.40072785
12.67700 0.41107977999999995
12.67800 0.4214067
12.67900 0.43170791999999997
12.68000 0.4419826
12.68100 0.45222994
12.68200 0.46244906
12.68300 0.47263912999999996
12.68400 0.48279921000000003
12.68500 0.49292841000000004
12.68600 0.50302581
12.68700 0.51309052
12.68800 0.5231217
12.68900 0.53311847
12.69000 0.54308008
12.69100 0.5530057500000001
12.69200 0.5628947599999999
12.69300 0.5727464800000001
12.69400 0.58256029
12.69500 0.59233564
12.69600 0.60207201
12.69700 0.61176894
12.69800 0.62142592
12.69900 0.63104248
12.70000 0.6406182
12.70100 0.65015252
12.70200 0.65964498
12.70300 0.66909497
12.70400 0.67850188
12.70500 0.68786503
12.70600 0.6971837
12.70700 0.70645702
12.70800 0.7156841500000001
12.70900 0.7248641499999999
12.71000 0.7339960000000001
12.71100 0.7430787200000001
12.71200 0.75211129
12.71300 0.76109269
12.71400 0.77002193
12.71500 0.7788980400000001
12.71600 0.7877201800000001
12.71700 0.7964874599999999
12.71800 0.80519915
12.71900 0.8138546700000001
12.72000 0.8224533900000001
12.72100 0.83099501
12.72200 0.8394790799999999
12.72300 0.8479055
12.72400 0.8562739899999999
12.72500 0.8645845600000001
12.72600 0.8728371
12.72700 0.8810316199999999
12.72800 0.88916803
12.72900 0.89724641
12.73000 0.90526668
12.73100 0.91322875
12.73200 0.9211324200000001
12.73300 0.92897741
12.73400 0.9367633599999999
12.73500 0.94448989
12.73600 0.9521564499999999
12.73700 0.9597622800000001
12.73800 0.96730674
12.73900 0.9747889799999999
12.74000 0.98220799
12.74100 0.98956292
12.74200 0.9968526700000001
12.74300 1.0040761
12.74400 1.0112322
12.74500 1.0183199
12.74600 1.0253382
12.74700 1.032286
12.74800 1.0391622999999999
12.74900 1.0459663
12.75000 1.0526974
12.75100 1.0593547
12.75200 1.0659376999999999
12.75300 1.072446
12.75400 1.0788792
12.75500 1.0852371
12.75600 1.0915196999999999
12.75700 1.0977267000000002
12.75800 1.1038584
12.75900 1.1099147
12.76000 1.1158957
12.76100 1.1218017
12.76200 1.1276327
12.76300 1.1333888
12.76400 1.1390700999999999
12.76500 1.1446764999999999
12.76600 1.1502078
12.76700 1.1556638
12.76800 1.1610444
12.76900 1.1663489
12.77000 1.171577
12.77100 1.176728
12.77200 1.1818014
12.77300 1.1867964
12.77400 1.1917122
12.77500 1.1965482
12.77600 1.2013036
12.77700 1.2059777
12.77800 1.2105700000000001
12.77900 1.2150799
12.78000 1.2195068999999998
12.78100 1.2238508000000001
12.78200 1.2281112
12.78300 1.232288
12.78400 1.2363812
12.78500 1.2403908
12.78600 1.2443171
12.78700 1.2481601
12.78800 1.2519201
12.78900 1.2555975000000001
12.79000 1.2591925
12.79100 1.2627054
12.79200 1.2661364
12.79300 1.2694857
12.79400 1.2727534
12.79500 1.2759395999999998
12.79600 1.2790442000000002
12.79700 1.2820669999999998
12.79800 1.285008
12.79900 1.2878666
12.80000 1.2906426
12.80100 1.2933354
12.80200 1.2959446
12.80300 1.2984697
12.80400 1.3009099
12.80500 1.3032649
12.80600 1.3055339
12.80700 1.3077166
12.80800 1.3098124
12.80900 1.3118211
12.81000 1.3137423000000001
12.81100 1.3155758
12.81200 1.3173218
12.81300 1.3189802
12.81400 1.3205513
12.81500 1.3220355
12.81600 1.3234332
12.81700 1.3247449999999998
12.81800 1.3259715
12.81900 1.3271135
12.82000 1.3281717
12.82100 1.3291468000000002
12.82200 1.3300395
12.82300 1.3308505
12.82400 1.3315801999999999
12.82500 1.3322294000000001
12.82600 1.3327982
12.82700 1.333287
12.82800 1.3336957
12.82900 1.3340243999999999
12.83000 1.3342728
12.83100 1.3344404
12.83200 1.3345269
12.83300 1.3345318
12.83400 1.3344544
12.83500 1.3342939999999999
12.83600 1.33405
12.83700 1.3337217000000001
12.83800 1.3333087000000001
12.83900 1.3328103
12.84000 1.3322263
12.84100 1.3315564
12.84200 1.3308004
12.84300 1.3299586
12.84400 1.3290312
12.84500 1.3280185
12.84600 1.3269210999999999
12.84700 1.3257398
12.84800 1.3244755000000001
12.84900 1.323129
12.85000 1.3217012000000001
12.85100 1.3201935
12.85200 1.3186067
12.85300 1.3169421000000001
12.85400 1.3152005
12.85500 1.3133829
12.85600 1.3114903
12.85700 1.3095235
12.85800 1.3074829
12.85900 1.3053693
12.86000 1.3031829
12.86100 1.3009241
12.86200 1.2985929
12.86300 1.2961893
12.86400 1.2937133
12.86500 1.2911646
12.86600 1.2885429
12.86700 1.2858479
12.86800 1.2830795000000002
12.86900 1.2802371
12.87000 1.2773206000000001
12.87100 1.2743297
12.87200 1.2712643
12.87300 1.2681245
12.87400 1.2649103
12.87500 1.261622
12.87600 1.2582599
12.87700 1.2548246
12.87800 1.2513168
12.87900 1.2477372
12.88000 1.2440867
12.88100 1.2403662
12.88200 1.236577
12.88300 1.2327199
12.88400 1.228796
12.88500 1.2248065000000001
12.88600 1.2207523
12.88700 1.2166343
12.88800 1.2124533
12.88900 1.2082101
12.89000 1.2039052
12.89100 1.1995393
12.89200 1.1951125
12.89300 1.1906252000000002
12.89400 1.1860776
12.89500 1.1814696
12.89600 1.1768013000000002
12.89700 1.1720728
12.89800 1.167284
12.89900 1.162435
12.90000 1.1575258
12.90100 1.1525565999999998
12.90200 1.1475275
12.90300 1.1424391
12.90400 1.1372916
12.90500 1.1320858
12.90600 1.1268224
12.90700 1.1215021
12.90800 1.1161259
12.90900 1.1106949
12.91000 1.1052102
12.91100 1.0996728
12.91200 1.094084
12.91300 1.0884448999999998
12.91400 1.0827567
12.91500 1.0770205
12.91600 1.0712374
12.91700 1.0654083
12.91800 1.0595339000000001
12.91900 1.0536153
12.92000 1.0476529
12.92100 1.0416471
12.92200 1.0355985
12.92300 1.0295072
12.92400 1.0233733999999999
12.92500 1.0171971
12.92600 1.0109784
12.92700 1.0047172
12.92800 0.9984134699999999
12.92900 0.99206707
12.93000 0.9856779099999999
12.93100 0.9792461100000001
12.93200 0.97277183
12.93300 0.96625518
12.93400 0.9596966199999999
12.93500 0.95309652
12.93600 0.94645564
12.93700 0.9397747
12.93800 0.93305474
12.93900 0.92629679
12.94000 0.91950204
12.94100 0.91267182
12.94200 0.9058076
12.94300 0.89891078
12.94400 0.89198295
12.94500 0.8850254999999999
12.94600 0.87803984
12.94700 0.8710273500000001
12.94800 0.8639892600000001
12.94900 0.8569266600000001
12.95000 0.84984051
12.95100 0.84273163
12.95200 0.8356007699999999
12.95300 0.82844831
12.95400 0.8212746099999999
12.95500 0.81407996
12.95600 0.80686435
12.95700 0.79962788
12.95800 0.79237046
12.95900 0.78509189
12.96000 0.77779219
12.96100 0.7704712499999999
12.96200 0.7631290199999999
12.96300 0.75576557
12.96400 0.74838107
12.96500 0.74097575
12.96600 0.73354999
12.96700 0.72610434
12.96800 0.7186394700000001
12.96900 0.7111561
12.97000 0.7036551799999999
12.97100 0.69613769
12.97200 0.68860468
12.97300 0.68105734
12.97400 0.67349686
12.97500 0.66592451
12.97600 0.65834145
12.97700 0.65074889
12.97800 0.64314795
12.97900 0.63553974
12.98000 0.62792525
12.98100 0.62030535
12.98200 0.61268089
12.98300 0.60505252
12.98400 0.5974208
12.98500 0.58978624
12.98600 0.58214916
12.98700 0.57450989
12.98800 0.56686862
12.98900 0.5592255899999999
12.99000 0.55158087
12.99100 0.54393462
12.99200 0.53628702
12.99300 0.52863825
12.99400 0.52098855
12.99500 0.5133383
12.99600 0.50568795
12.99700 0.49803801999999997
12.99800 0.49038916
12.99900 0.48274216000000003
13.00000 0.47509787000000003
13.00100 0.46745729999999996
13.00200 0.45982143000000003
13.00300 0.45219134
13.00400 0.44456812999999995
13.00500 0.43695299000000004
13.00600 0.42934692
13.00700 0.42175101000000004
13.00800 0.41416622999999997
13.00900 0.40659346
13.01000 0.39903344999999996
13.01100 0.3914868
13.01200 0.38395405
13.01300 0.37643556
13.01400 0.36893156
13.01500 0.36144222
13.01600 0.35396754
13.01700 0.3465075
13.01800 0.339062
13.01900 0.33163093
13.02000 0.32421416
13.02100 0.31681161
13.02200 0.30942326
13.02300 0.30204915
13.02400 0.29468939
13.02500 0.28734426
13.02600 0.28001412
13.02700 0.27269947
13.02800 0.2654009
13.02900 0.25811915
13.03000 0.25085504000000003
13.03100 0.24360953999999999
13.03200 0.23638362
13.03300 0.22917835
13.03400 0.22199481999999998
13.03500 0.21483416
13.03600 0.20769746
13.03700 0.20058576
13.03800 0.19350006
13.03900 0.18644129
13.04000 0.17941026000000002
13.04100 0.17240768
13.04200 0.16543415
13.04300 0.15849014
13.04400 0.15157599
13.04500 0.14469191
13.04600 0.13783799
13.04700 0.13101422000000001
13.04800 0.12422049000000002
13.04900 0.11745661
13.05000 0.11072233
13.05100 0.10401739
13.05200 0.097341498
13.05300 0.090694381
13.05400 0.084075815
13.05500 0.077485637
13.05600 0.070923765
13.05700 0.064390211
13.05800 0.057885097
13.05900 0.051408674
13.06000 0.0449613
13.06100 0.038543454
13.06200 0.032155716
13.06300 0.025798765
13.06400 0.019473347000000002
13.06500 0.013180263000000001
13.06600 0.006920340800000001
13.06700 0.00069440825
13.06800 -0.0054967299
13.06900 -0.011652316999999999
13.07000 -0.017771665
13.07100 -0.023854175999999998
13.07200 -0.029899355000000002
13.07300 -0.035906813
13.07400 -0.041876285
13.07500 -0.047807611
13.07600 -0.053700741
13.07700 -0.05955572099999999
13.07800 -0.065372675
13.07900 -0.07115178700000001
13.08000 -0.07689328
13.08100 -0.082597404
13.08200 -0.088264392
13.08300 -0.093894452
13.08400 -0.099487766
13.08500 -0.10504443000000001
13.08600 -0.11056450999999999
13.08700 -0.11604794
13.08800 -0.1214946
13.08900 -0.12690431
13.09000 -0.13227676
13.09100 -0.13761158999999998
13.09200 -0.14290840999999999
13.09300 -0.14816674
13.09400 -0.15338609
13.09500 -0.15856598
13.09600 -0.1637059
13.09700 -0.16880538
13.09800 -0.17386400000000002
13.09900 -0.1788814
13.10000 -0.18385727
13.10100 -0.18879139
13.10200 -0.19368364000000002
13.10300 -0.19853399
13.10400 -0.2033425
13.10500 -0.20810931
13.10600 -0.21283465999999998
13.10700 -0.21751886
13.10800 -0.22216229999999998
13.10900 -0.22676538
13.11000 -0.23132854000000003
13.11100 -0.23585224999999999
13.11200 -0.24033694
13.11300 -0.24478302999999998
13.11400 -0.24919086
13.11500 -0.25356072
13.11600 -0.25789281
13.11700 -0.26218726000000003
13.11800 -0.26644405
13.11900 -0.27066311000000004
13.12000 -0.27484421
13.12100 -0.27898704
13.12200 -0.28309121000000004
13.12300 -0.28715625
13.12400 -0.29118166
13.12500 -0.29516688
13.12600 -0.29911136
13.12700 -0.30301455
13.12800 -0.30687598
13.12900 -0.31069524000000004
13.13000 -0.31447199000000003
13.13100 -0.31820599
13.13200 -0.32189717
13.13300 -0.32554555
13.13400 -0.32915131
13.13500 -0.33271476
13.13600 -0.33623632
13.13700 -0.33971652999999996
13.13800 -0.34315605
13.13900 -0.34655561
13.14000 -0.34991597999999996
13.14100 -0.35323801
13.14200 -0.35652248
13.14300 -0.35977021
13.14400 -0.36298195
13.14500 -0.36615839
13.14600 -0.36930013
13.14700 -0.3724077
13.14800 -0.37548146000000004
13.14900 -0.37852172
13.15000 -0.38152863
13.15100 -0.38450225000000005
13.15200 -0.38744253
13.15300 -0.39034933
13.15400 -0.39322241
13.15500 -0.39606149999999996
13.15600 -0.39886632
13.15700 -0.40163648999999996
13.15800 -0.40437174
13.15900 -0.40707174
13.16000 -0.4097362
13.16100 -0.41236500000000004
13.16200 -0.41495799000000005
13.16300 -0.41751517
13.16400 -0.42003659
13.16500 -0.42252247000000004
13.16600 -0.42497311
13.16700 -0.42738887
13.16800 -0.42977025999999996
13.16900 -0.43211789
13.17000 -0.43443237000000007
13.17100 -0.43671437999999996
13.17200 -0.43896469000000005
13.17300 -0.44118398999999997
13.17400 -0.44337306
13.17500 -0.44553257
13.17600 -0.44766320000000004
13.17700 -0.44976552
13.17800 -0.45184004
13.17900 -0.45388723
13.18000 -0.45590741
13.18100 -0.45790081000000005
13.18200 -0.45986758000000005
13.18300 -0.46180774999999996
13.18400 -0.46372139
13.18500 -0.46560839
13.18600 -0.46746866000000004
13.18700 -0.46930206
13.18800 -0.47110850000000004
13.18900 -0.47288784
13.19000 -0.47464003
13.19100 -0.47636507
13.19200 -0.47806306000000004
13.19300 -0.47973413
13.19400 -0.48137861
13.19500 -0.48299687999999996
13.19600 -0.48458939
13.19700 -0.48615672
13.19800 -0.48769955
13.19900 -0.48921863000000004
13.20000 -0.49071475000000003
13.20100 -0.49218880000000004
13.20200 -0.49364157000000003
13.20300 -0.49507394
13.20400 -0.49648671
13.20500 -0.49788067
13.20600 -0.49925647000000006
13.20700 -0.50061475
13.20800 -0.5019560000000001
13.20900 -0.50328062
13.21000 -0.50458889
13.21100 -0.50588101
13.21200 -0.50715702
13.21300 -0.5084169599999999
13.21400 -0.50966069
13.21500 -0.51088808
13.21600 -0.51209899
13.21700 -0.51329313
13.21800 -0.5144703700000001
13.21900 -0.51563056
13.22000 -0.51677353
13.22100 -0.51789926
13.22200 -0.51900782
13.22300 -0.52009928
13.22400 -0.52117398
13.22500 -0.5222321999999999
13.22600 -0.52327444
13.22700 -0.52430131
13.22800 -0.52531348
13.22900 -0.52631171
13.23000 -0.52729687
13.23100 -0.52826982
13.23200 -0.5292315
13.23300 -0.5301829
13.23400 -0.5311248799999999
13.23500 -0.53205844
13.23600 -0.53298436
13.23700 -0.53390344
13.23800 -0.53481637
13.23900 -0.5357237499999999
13.24000 -0.5366260700000001
13.24100 -0.53752367
13.24200 -0.5384168100000001
13.24300 -0.53930562
13.24400 -0.54019019
13.24500 -0.54107048
13.24600 -0.5419463400000001
13.24700 -0.54281764
13.24800 -0.54368419
13.24900 -0.5445458000000001
13.25000 -0.54540229
13.25100 -0.54625357
13.25200 -0.54709949
13.25300 -0.5479401
13.25400 -0.54877549
13.25500 -0.5496058100000001
13.25600 -0.55043139
13.25700 -0.55125258
13.25800 -0.55206995
13.25900 -0.55288402
13.26000 -0.55369553
13.26100 -0.55450522
13.26200 -0.5553138400000001
13.26300 -0.55612228
13.26400 -0.55693132
13.26500 -0.5577418
13.26600 -0.55855447
13.26700 -0.55937013
13.26800 -0.56018941
13.26900 -0.56101289
13.27000 -0.56184102
13.27100 -0.56267427
13.27200 -0.56351288
13.27300 -0.56435708
13.27400 -0.56520696
13.27500 -0.56606256
13.27600 -0.56692385
13.27700 -0.56779077
13.27800 -0.56866319
13.27900 -0.56954101
13.28000 -0.57042413
13.28100 -0.57131252
13.28200 -0.57220613
13.28300 -0.57310495
13.28400 -0.57400917
13.28500 -0.5749189299999999
13.28600 -0.5758345100000001
13.28700 -0.5767562900000001
13.28800 -0.57768468
13.28900 -0.57862019
13.29000 -0.57956339
13.29100 -0.58051487
13.29200 -0.5814753
13.29300 -0.58244527
13.29400 -0.5834254
13.29500 -0.58441632
13.29600 -0.5854185199999999
13.29700 -0.5864325
13.29800 -0.58745863
13.29900 -0.58849719
13.30000 -0.5895484200000001
13.30100 -0.59061237
13.30200 -0.59168902
13.30300 -0.5927783
13.30400 -0.59388001
13.30500 -0.59499387
13.30600 -0.59611956
13.30700 -0.59725675
13.30800 -0.59840507
13.30900 -0.59956415
13.31000 -0.60073365
13.31100 -0.60191331
13.31200 -0.60310289
13.31300 -0.6043023
13.31400 -0.60551148
13.31500 -0.60673053
13.31600 -0.6079596500000001
13.31700 -0.60919914
13.31800 -0.61044949
13.31900 -0.61171115
13.32000 -0.61298478
13.32100 -0.6142710800000001
13.32200 -0.61557074
13.32300 -0.61688456
13.32400 -0.61821328
13.32500 -0.61955769
13.32600 -0.62091844
13.32700 -0.6222962400000001
13.32800 -0.62369164
13.32900 -0.62510506
13.33000 -0.62653688
13.33100 -0.62798727
13.33200 -0.62945639
13.33300 -0.63094413
13.33400 -0.6324504
13.33500 -0.63397489
13.33600 -0.63551725
13.33700 -0.63707703
13.33800 -0.63865371
13.33900 -0.64024674
13.34000 -0.64185555
13.34100 -0.64347959
13.34200 -0.64511835
13.34300 -0.6467712999999999
13.34400 -0.64843805
13.34500 -0.65011829
13.34600 -0.65181181
13.34700 -0.6535184599999999
13.34800 -0.65523824
13.34900 -0.6569712400000001
13.35000 -0.65871761
13.35100 -0.66047767
13.35200 -0.66225175
13.35300 -0.66404021
13.35400 -0.6658435300000001
13.35500 -0.66766222
13.35600 -0.66949669
13.35700 -0.67134737
13.35800 -0.67321467
13.35900 -0.67509897
13.36000 -0.6770005
13.36100 -0.67891949
13.36200 -0.68085603
13.36300 -0.68281014
13.36400 -0.6847817
13.36500 -0.68677054
13.36600 -0.6887764200000001
13.36700 -0.69079897
13.36800 -0.69283783
13.36900 -0.6948925100000001
13.37000 -0.69696256
13.37100 -0.6990474600000001
13.37200 -0.70114676
13.37300 -0.70326002
13.37400 -0.70538679
13.37500 -0.7075267399999999
13.37600 -0.70967954
13.37700 -0.71184495
13.37800 -0.71402281
13.37900 -0.716213
13.38000 -0.71841553
13.38100 -0.72063045
13.38200 -0.7228578
13.38300 -0.72509767
13.38400 -0.7273502599999999
13.38500 -0.72961571
13.38600 -0.73189414
13.38700 -0.73418566
13.38800 -0.73649031
13.38900 -0.73880814
13.39000 -0.74113901
13.39100 -0.74348282
13.39200 -0.7458393
13.39300 -0.74820817
13.39400 -0.7505889499999999
13.39500 -0.75298124
13.39600 -0.75538442
13.39700 -0.75779795
13.39800 -0.7602211600000001
13.39900 -0.7626534
13.40000 -0.76509402
13.40100 -0.7675424200000001
13.40200 -0.7699979499999999
13.40300 -0.77246008
13.40400 -0.77492832
13.40500 -0.77740229
13.40600 -0.77988165
13.40700 -0.7823661900000001
13.40800 -0.7848558
13.40900 -0.78735044
13.41000 -0.78985021
13.41100 -0.7923550899999999
13.41200 -0.7948653800000001
13.41300 -0.79738125
13.41400 -0.79990299
13.41500 -0.80243079
13.41600 -0.80496492
13.41700 -0.80750557
13.41800 -0.81005283
13.41900 -0.81260679
13.42000 -0.8151674600000001
13.42100 -0.81773465
13.42200 -0.8203081799999999
13.42300 -0.82288776
13.42400 -0.8254729199999999
13.42500 -0.8280632099999999
13.42600 -0.8306578699999999
13.42700 -0.83325636
13.42800 -0.83585782
13.42900 -0.8384614300000001
13.43000 -0.84106633
13.43100 -0.84367171
13.43200 -0.8462766199999999
13.43300 -0.84888032
13.43400 -0.85148197
13.43500 -0.85408082
13.43600 -0.8566762299999999
13.43700 -0.8592675399999999
13.43800 -0.86185439
13.43900 -0.8644362900000001
13.44000 -0.86701289
13.44100 -0.86958408
13.44200 -0.8721496900000001
13.44300 -0.8747096200000001
13.44400 -0.87726386
13.44500 -0.87981243
13.44600 -0.8823553099999999
13.44700 -0.88489261
13.44800 -0.88742422
13.44900 -0.8899502499999999
13.45000 -0.8924704999999999
13.45100 -0.89498488
13.45200 -0.8974931199999999
13.45300 -0.8999949300000001
13.45400 -0.9024899499999999
13.45500 -0.9049776900000001
13.45600 -0.90745762
13.45700 -0.90992916
13.45800 -0.91239158
13.45900 -0.9148441300000001
13.46000 -0.91728605
13.46100 -0.9197166200000001
13.46200 -0.92213498
13.46300 -0.9245405
13.46400 -0.92693241
13.46500 -0.92931017
13.46600 -0.9316731199999999
13.46700 -0.93402071
13.46800 -0.9363525500000001
13.46900 -0.9386682900000001
13.47000 -0.9409676299999999
13.47100 -0.9432503999999999
13.47200 -0.9455164
13.47300 -0.94776554
13.47400 -0.9499976400000001
13.47500 -0.9522127
13.47600 -0.95441062
13.47700 -0.95659131
13.47800 -0.95875459
13.47900 -0.9609003600000001
13.48000 -0.9630282400000001
13.48100 -0.96513806
13.48200 -0.96722934
13.48300 -0.9693016299999999
13.48400 -0.9713544500000001
13.48500 -0.97338706
13.48600 -0.97539881
13.48700 -0.97738905
13.48800 -0.9793568399999999
13.48900 -0.98130144
13.49000 -0.98322202
13.49100 -0.98511772
13.49200 -0.98698782
13.49300 -0.98883146
13.49400 -0.99064801
13.49500 -0.9924367999999999
13.49600 -0.9941973700000001
13.49700 -0.9959292599999999
13.49800 -0.99763209
13.49900 -0.9993056800000001
13.50000 -1.0009498000000001
13.50100 -1.0025645
13.50200 -1.0041497
13.50300 -1.0057053999999999
13.50400 -1.0072319
13.50500 -1.0087291999999999
13.50600 -1.0101974
13.50700 -1.0116367
13.50800 -1.0130471
13.50900 -1.0144286
13.51000 -1.0157810999999999
13.51100 -1.0171045
13.51200 -1.0183983
13.51300 -1.0196623999999999
13.51400 -1.0208962
13.51500 -1.0220989
13.51600 -1.0232699
13.51700 -1.0244085
13.51800 -1.0255136999999999
13.51900 -1.0265846
13.52000 -1.0276202
13.52100 -1.0286195999999999
13.52200 -1.0295819
13.52300 -1.030506
13.52400 -1.0313912
13.52500 -1.0322367000000001
13.52600 -1.0330417
13.52700 -1.0338058
13.52800 -1.0345283
13.52900 -1.0352089
13.53000 -1.0358474
13.53100 -1.0364436
13.53200 -1.0369973
13.53300 -1.0375086
13.53400 -1.0379776
13.53500 -1.0384044000000001
13.53600 -1.0387889000000001
13.53700 -1.0391314
13.53800 -1.0394318
13.53900 -1.0396903000000002
13.54000 -1.0399069
13.54100 -1.0400813
13.54200 -1.0402136
13.54300 -1.0403033000000002
13.54400 -1.0403503
13.54500 -1.040354
13.54600 -1.040314
13.54700 -1.0402296
13.54800 -1.0401001
13.54900 -1.0399249
13.55000 -1.0397033
13.55100 -1.0394344
13.55200 -1.0391176
13.55300 -1.0387520000000001
13.55400 -1.0383369999999998
13.55500 -1.0378721
13.55600 -1.0373566
13.55700 -1.0367901000000002
13.55800 -1.0361723
13.55900 -1.0355029
13.56000 -1.0347818
13.56100 -1.034009
13.56200 -1.0331845
13.56300 -1.0323084999999999
13.56400 -1.0313812
13.56500 -1.0304028
13.56600 -1.0293736
13.56700 -1.0282939
13.56800 -1.027164
13.56900 -1.0259839
13.57000 -1.0247538
13.57100 -1.0234739
13.57200 -1.0221439
13.57300 -1.020764
13.57400 -1.0193337
13.57500 -1.0178527
13.57600 -1.0163206
13.57700 -1.0147369
13.57800 -1.0131008000000001
13.57900 -1.0114118
13.58000 -1.0096693
13.58100 -1.0078725
13.58200 -1.0060208
13.58300 -1.0041134
13.58400 -1.0021497000000001
13.58500 -1.0001295000000001
13.58600 -0.99805221
13.58700 -0.99591743
13.58800 -0.9937250999999999
13.58900 -0.99147512
13.59000 -0.9891675799999999
13.59100 -0.98680258
13.59200 -0.9843803
13.59300 -0.98190112
13.59400 -0.97936541
13.59500 -0.9767735399999999
13.59600 -0.9741259699999999
13.59700 -0.97142309
13.59800 -0.96866535
13.59900 -0.96585304
13.60000 -0.9629864199999999
13.60100 -0.9600657
13.60200 -0.95709097
13.60300 -0.95406212
13.60400 -0.9509791599999999
13.60500 -0.94784172
13.60600 -0.94464952
13.60700 -0.94140209
13.60800 -0.93809888
13.60900 -0.93473932
13.61000 -0.9313227599999999
13.61100 -0.92784856
13.61200 -0.92431596
13.61300 -0.9207244
13.61400 -0.9170732500000001
13.61500 -0.91336193
13.61600 -0.9095900699999999
13.61700 -0.9057572999999999
13.61800 -0.90186354
13.61900 -0.89790858
13.62000 -0.8938926300000001
13.62100 -0.8898158600000001
13.62200 -0.8856786400000001
13.62300 -0.8814813600000001
13.62400 -0.87722465
13.62500 -0.87290909
13.62600 -0.86853541
13.62700 -0.86410427
13.62800 -0.85961642
13.62900 -0.8550724900000001
13.63000 -0.85047306
13.63100 -0.84581869
13.63200 -0.84110983
13.63300 -0.8363467600000001
13.63400 -0.83152968
13.63500 -0.82665859
13.63600 -0.8217333800000001
13.63700 -0.81675388
13.63800 -0.8117197099999999
13.63900 -0.8066304999999999
13.64000 -0.80148568
13.64100 -0.79628481
13.64200 -0.7910272100000001
13.64300 -0.78571243
13.64400 -0.78033996
13.64500 -0.77490932
13.64600 -0.7694202
13.64700 -0.76387231
13.64800 -0.75826556
13.64900 -0.75259996
13.65000 -0.74687563
13.65100 -0.74109286
13.65200 -0.73525212
13.65300 -0.7293538700000001
13.65400 -0.7233988
13.65500 -0.7173876299999999
13.65600 -0.71132118
13.65700 -0.70520029
13.65800 -0.69902581
13.65900 -0.69279862
13.66000 -0.68651955
13.66100 -0.68018935
13.66200 -0.67380867
13.66300 -0.66737817
13.66400 -0.6608982600000001
13.66500 -0.65436936
13.66600 -0.64779171
13.66700 -0.64116544
13.66800 -0.63449051
13.66900 -0.62776688
13.67000 -0.62099434
13.67100 -0.61417264
13.67200 -0.6073014800000001
13.67300 -0.60038059
13.67400 -0.59340959
13.67500 -0.58638826
13.67600 -0.5793163100000001
13.67700 -0.5721936000000001
13.67800 -0.5650201300000001
13.67900 -0.55779596
13.68000 -0.55052126
13.68100 -0.54319636
13.68200 -0.53582173
13.68300 -0.52839797
13.68400 -0.52092578
13.68500 -0.51340596
13.68600 -0.50583938
13.68700 -0.49822698000000004
13.68800 -0.49056969999999994
13.68900 -0.48286850000000003
13.69000 -0.47512427
13.69100 -0.46733790000000003
13.69200 -0.45951013
13.69300 -0.45164161999999997
13.69400 -0.44373288
13.69500 -0.43578432
13.69600 -0.42779623
13.69700 -0.41976874000000003
13.69800 -0.41170190000000007
13.69900 -0.40359558
13.70000 -0.39544962
13.70100 -0.38726381
13.70200 -0.37903783
13.70300 -0.37077139
13.70400 -0.36246423
13.70500 -0.35411611000000004
13.70600 -0.34572687
13.70700 -0.33729646999999996
13.70800 -0.32882495
13.70900 -0.32031247
13.71000 -0.31175938999999997
13.71100 -0.30316614999999997
13.71200 -0.29453336999999996
13.71300 -0.2858618
13.71400 -0.27715233
13.71500 -0.26840593
13.71600 -0.2596237
13.71700 -0.25080678
13.71800 -0.24195636999999998
13.71900 -0.2330737
13.72000 -0.22415996000000002
13.72100 -0.21521635
13.72200 -0.20624399
13.72300 -0.19724392
13.72400 -0.18821707999999998
13.72500 -0.17916429
13.72600 -0.17008624
13.72700 -0.1609835
13.72800 -0.15185648000000002
13.72900 -0.14270546
13.73000 -0.13353062999999998
13.73100 -0.12433203
13.73200 -0.11510962
13.73300 -0.10586329
13.73400 -0.09659288299999999
13.73500 -0.087298237
13.73600 -0.077979191
13.73700 -0.06863562699999999
13.73800 -0.059267489
13.73900 -0.049874814999999996
13.74000 -0.040457753
13.74100 -0.031016581
13.74200 -0.021551711
13.74300 -0.012063702
13.74400 -0.0025532505
13.74500 0.0069788177
13.74600 0.016531556000000003
13.74700 0.026103915000000002
13.74800 0.035694771
13.74900 0.045302953
13.75000 0.054927263000000004
13.75100 0.06456651000000001
13.75200 0.074219547
13.75300 0.083885289
13.75400 0.09356273799999999
13.75500 0.10325101
13.75600 0.11294930999999998
13.75700 0.12265702
13.75800 0.13237364
13.75900 0.14209877
13.76000 0.15183216
13.76100 0.16157366
13.76200 0.17132323
13.76300 0.18108084
13.76400 0.19084656
13.76500 0.20062046
13.76600 0.21040258
13.76700 0.22019295000000003
13.76800 0.22999153
13.76900 0.23979819
13.77000 0.24961273
13.77100 0.25943478000000003
13.77200 0.26926391
13.77300 0.27909954
13.77400 0.28894097
13.77500 0.29878740000000004
13.77600 0.30863788000000003
13.77700 0.31849144
13.77800 0.32834694999999997
13.77900 0.3382033
13.78000 0.34805932
13.78100 0.35791385000000003
13.78200 0.36776573
13.78300 0.37761385999999997
13.78400 0.3874572
13.78500 0.39729476
13.78600 0.40712574999999995
13.78700 0.41694939
13.78800 0.42676501999999994
13.78900 0.43657217000000004
13.79000 0.44637048
13.79100 0.45615966
13.79200 0.46593957
13.79300 0.47571007
13.79400 0.48547112000000003
13.79500 0.49522277
13.79600 0.5049650099999999
13.79700 0.51469784
13.79800 0.5244211799999999
13.79900 0.53413492
13.80000 0.54383883
13.80100 0.55353264
13.80200 0.56321584
13.80300 0.5728878500000001
13.80400 0.582548
13.80500 0.59219538
13.80600 0.60182903
13.80700 0.61144787
13.80800 0.62105069
13.80900 0.6306362799999999
13.81000 0.64020334
13.81100 0.64975056
13.81200 0.65927664
13.81300 0.66878032
13.81400 0.6782604400000001
13.81500 0.68771592
13.81600 0.6971457999999999
13.81700 0.70654922
13.81800 0.7159255
13.81900 0.72527407
13.82000 0.73459451
13.82100 0.74388655
13.82200 0.75315004
13.82300 0.76238494
13.82400 0.7715913
13.82500 0.78076916
13.82600 0.78991866
13.82700 0.79904003
13.82800 0.8081332800000001
13.82900 0.81719859
13.83000 0.82623595
13.83100 0.8352452899999999
13.83200 0.8442264099999999
13.83300 0.85317902
13.83400 0.86210277
13.83500 0.87099709
13.83600 0.87986141
13.83700 0.88869492
13.83800 0.89749675
13.83900 0.9062659000000001
13.84000 0.91500143
13.84100 0.9237022100000001
13.84200 0.93236715
13.84300 0.9409951
13.84400 0.94958507
13.84500 0.9581360000000001
13.84600 0.96664699
13.84700 0.97511709
13.84800 0.9835455599999999
13.84900 0.9919317400000001
13.85000 1.0002751
13.85100 1.0085752
13.85200 1.0168319000000001
13.85300 1.0250448
13.85400 1.033214
13.85500 1.0413394
13.85600 1.0494211999999998
13.85700 1.0574592
13.85800 1.0654538
13.85900 1.073405
13.86000 1.0813127
13.86100 1.0891771
13.86200 1.0969980000000001
13.86300 1.1047753
13.86400 1.1125086
13.86500 1.1201977
13.86600 1.127842
13.86700 1.1354408
13.86800 1.1429936
13.86900 1.1504995
13.87000 1.1579577
13.87100 1.1653673
13.87200 1.1727273
13.87300 1.180037
13.87400 1.1872954
13.87500 1.1945014999999999
13.87600 1.2016547
13.87700 1.2087542999999998
13.87800 1.2157995
13.87900 1.22279
13.88000 1.2297254
13.88100 1.2366053
13.88200 1.2434295
13.88300 1.2501981
13.88400 1.2569109
13.88500 1.263568
13.88600 1.2701695000000002
13.88700 1.2767156
13.88800 1.2832063
13.88900 1.2896419
13.89000 1.2960223
13.89100 1.3023475
13.89200 1.3086176
13.89300 1.3148325
13.89400 1.3209917999999998
13.89500 1.3270952
13.89600 1.3331424
13.89700 1.3391329
13.89800 1.3450659999999999
13.89900 1.350941
13.90000 1.3567573
13.90100 1.362514
13.90200 1.3682104000000002
13.90300 1.3738455
13.90400 1.3794187
13.90500 1.384929
13.90600 1.3903758
13.90700 1.3957585
13.90800 1.4010765
13.90900 1.4063292
13.91000 1.4115165
13.91100 1.4166379999999998
13.91200 1.4216937
13.91300 1.4266835
13.91400 1.4316075
13.91500 1.4364659
13.91600 1.4412589999999998
13.91700 1.4459872
13.91800 1.4506507
13.91900 1.45525
13.92000 1.4597854000000001
13.92100 1.4642572
13.92200 1.4686657
13.92300 1.4730112
13.92400 1.4772937
13.92500 1.4815133
13.92600 1.4856699
13.92700 1.4897633000000001
13.92800 1.4937933
13.92900 1.4977594
13.93000 1.5016612
13.93100 1.5054981
13.93200 1.5092697
13.93300 1.5129752
13.93400 1.5166142
13.93500 1.5201859
13.93600 1.5236898
13.93700 1.5271255
13.93800 1.5304924
13.93900 1.5337902
13.94000 1.5370186
13.94100 1.5401776
13.94200 1.5432670000000002
13.94300 1.5462867999999999
13.94400 1.5492373
13.94500 1.5521186
13.94600 1.5549311
13.94700 1.5576751999999998
13.94800 1.5603513
13.94900 1.5629597
13.95000 1.5655009000000002
13.95100 1.5679752000000002
13.95200 1.5703831000000001
13.95300 1.5727246
13.95400 1.5750001999999999
13.95500 1.5772101
13.95600 1.5793541000000002
13.95700 1.5814323000000001
13.95800 1.5834445
13.95900 1.5853906000000002
13.96000 1.5872701999999999
13.96100 1.5890829
13.96200 1.5908284000000001
13.96300 1.5925063
13.96400 1.5941159999999999
13.96500 1.5956571
13.96600 1.5971294
13.96700 1.5985321000000001
13.96800 1.5998651999999998
13.96900 1.6011285
13.97000 1.6023216999999998
13.97100 1.6034449
13.97200 1.604498
13.97300 1.6054813000000001
13.97400 1.6063951
13.97500 1.6072396
13.97600 1.6080154
13.97700 1.6087227999999998
13.97800 1.6093625
13.97900 1.6099348999999998
13.98000 1.6104406000000002
13.98100 1.6108801999999998
13.98200 1.6112542
13.98300 1.6115629999999999
13.98400 1.6118072
13.98500 1.6119868999999998
13.98600 1.6121024000000002
13.98700 1.612154
13.98800 1.6121415
13.98900 1.6120652
13.99000 1.6119246999999999
13.99100 1.6117202000000002
13.99200 1.6114512
13.99300 1.6111176
13.99400 1.610719
13.99500 1.6102551999999999
13.99600 1.6097261
13.99700 1.6091313
13.99800 1.6084706
13.99900 1.6077442000000002
14.00000 1.6069516999999998
14.00100 1.6060933
14.00200 1.6051692999999998
14.00300 1.6041797
14.00400 1.6031248000000002
14.00500 1.6020052
14.00600 1.6008211
14.00700 1.5995731999999998
14.00800 1.5982619
14.00900 1.596888
14.01000 1.5954519
14.01100 1.5939543
14.01200 1.5923957999999998
14.01300 1.590777
14.01400 1.5890984000000001
14.01500 1.5873605
14.01600 1.5855636
14.01700 1.5837081
14.01800 1.581794
14.01900 1.5798216999999999
14.02000 1.577791
14.02100 1.5757021999999998
14.02200 1.5735552
14.02300 1.5713498
14.02400 1.5690861
14.02500 1.566764
14.02600 1.5643831000000001
14.02700 1.5619437
14.02800 1.5594455999999999
14.02900 1.5568889000000001
14.03000 1.5542736
14.03100 1.5516
14.03200 1.5488682
14.03300 1.5460787
14.03400 1.5432318999999999
14.03500 1.5403282
14.03600 1.5373682
14.03700 1.5343524000000002
14.03800 1.5312815
14.03900 1.5281563
14.04000 1.5249772
14.04100 1.5217450000000001
14.04200 1.5184605
14.04300 1.515124
14.04400 1.5117362
14.04500 1.5082976
14.04600 1.5048085
14.04700 1.5012693000000001
14.04800 1.4976801
14.04900 1.4940414000000002
14.05000 1.490353
14.05100 1.486615
14.05200 1.4828276
14.05300 1.4789905
14.05400 1.4751039000000001
14.05500 1.4711676999999999
14.05600 1.4671817999999999
14.05700 1.4631463
14.05800 1.4590613000000001
14.05900 1.4549267
14.06000 1.4507428
14.06100 1.4465097999999998
14.06200 1.4422281000000001
14.06300 1.4378979
14.06400 1.4335197
14.06500 1.4290942
14.06600 1.4246218
14.06700 1.4201032
14.06800 1.4155391
14.06900 1.4109300999999999
14.07000 1.4062771
14.07100 1.4015805
14.07200 1.3968413000000002
14.07300 1.39206
14.07400 1.3872371
14.07500 1.3823734
14.07600 1.3774692
14.07700 1.3725252000000001
14.07800 1.3675416
14.07900 1.3625188
14.08000 1.3574569
14.08100 1.3523564
14.08200 1.3472172
14.08300 1.3420395999999999
14.08400 1.3368238
14.08500 1.3315697
14.08600 1.3262776
14.08700 1.3209475
14.08800 1.3155797
14.08900 1.3101744
14.09000 1.3047318
14.09100 1.2992524
14.09200 1.2937364999999998
14.09300 1.2881847
14.09400 1.2825975
14.09500 1.2769756
14.09600 1.2713195
14.09700 1.26563
14.09800 1.2599079
14.09900 1.2541537999999999
14.10000 1.2483685
14.10100 1.2425526
14.10200 1.2367068
14.10300 1.2308316
14.10400 1.2249276999999998
14.10500 1.2189955000000001
14.10600 1.2130352
14.10700 1.2070471
14.10800 1.2010315
14.10900 1.1949885
14.11000 1.188918
14.11100 1.1828201
14.11200 1.1766947
14.11300 1.1705418
14.11400 1.1643613000000002
14.11500 1.1581531
14.11600 1.1519171
14.11700 1.1456535
14.11800 1.1393622
14.11900 1.1330434
14.12000 1.1266973
14.12100 1.1203242
14.12200 1.1139244
14.12300 1.1074983999999999
14.12400 1.1010469
14.12500 1.0945704
14.12600 1.0880696
14.12700 1.0815451999999999
14.12800 1.0749981
14.12900 1.068429
14.13000 1.0618389000000001
14.13100 1.0552285
14.13200 1.0485987
14.13300 1.0419503
14.13400 1.035284
14.13500 1.0286004
14.13600 1.0219003
14.13700 1.015184
14.13800 1.008452
14.13900 1.0017047
14.14000 0.99494224
14.14100 0.98816492
14.14200 0.98137278
14.14300 0.9745658399999999
14.14400 0.9677441800000001
14.14500 0.96090771
14.14600 0.95405653
14.14700 0.9471905399999999
14.14800 0.9403097399999999
14.14900 0.9334141400000001
14.15000 0.9265039100000001
14.15100 0.91957925
14.15200 0.91264043
14.15300 0.90568783
14.15400 0.89872181
14.15500 0.89174295
14.15600 0.88475179
14.15700 0.87774899
14.15800 0.8707352899999999
14.15900 0.86371144
14.16000 0.85667809
14.16100 0.84963618
14.16200 0.84258635
14.16300 0.83552934
14.16400 0.8284658199999999
14.16500 0.82139634
14.16600 0.8143215400000001
14.16700 0.80724182
14.16800 0.80015752
14.16900 0.7930689499999999
14.17000 0.78597628
14.17100 0.77887974
14.17200 0.77177938
14.17300 0.76467525
14.17400 0.7575673500000001
14.17500 0.75045573
14.17600 0.74334033
14.17700 0.7362212100000001
14.17800 0.7290984
14.17900 0.7219720199999999
14.18000 0.71484218
14.18100 0.70770909
14.18200 0.70057306
14.18300 0.69343443
14.18400 0.68629356
14.18500 0.6791510199999999
14.18600 0.67200726
14.18700 0.66486294
14.18800 0.65771868
14.18900 0.65057511
14.19000 0.64343289
14.19100 0.63629276
14.19200 0.6291553400000001
14.19300 0.62202122
14.19400 0.6148910599999999
14.19500 0.60776533
14.19600 0.60064453
14.19700 0.5935289899999999
14.19800 0.58641909
14.19900 0.579315
14.20000 0.57221693
14.20100 0.56512491
14.20200 0.55803899
14.20300 0.55095907
14.20400 0.54388512
14.20500 0.5368169899999999
14.20600 0.52975458
14.20700 0.52269776
14.20800 0.5156464399999999
14.20900 0.50860052
14.21000 0.50156009
14.21100 0.49452515999999996
14.21200 0.48749596
14.21300 0.48047267000000005
14.21400 0.47345567
14.21500 0.46644536999999997
14.21600 0.45944229
14.21700 0.45244698
14.21800 0.44546016
14.21900 0.43848254999999997
14.22000 0.43151486
14.22100 0.42455788
14.22200 0.4176124
14.22300 0.41067917
14.22400 0.40375888000000004
14.22500 0.39685223999999997
14.22600 0.38995978000000003
14.22700 0.38308206
14.22800 0.37621947
14.22900 0.36937234
14.23000 0.3625409
14.23100 0.35572532
14.23200 0.34892564000000004
14.23300 0.34214186
14.23400 0.33537389
14.23500 0.32862166
14.23600 0.32188501
14.23700 0.3151638
14.23800 0.3084579
14.23900 0.30176721
14.24000 0.29509167999999997
14.24100 0.28843132
14.24200 0.2817862
14.24300 0.27515648
14.24400 0.26854242
14.24500 0.2619443
14.24600 0.25536257
14.24700 0.2487977
14.24800 0.24225027
14.24900 0.23572086
14.25000 0.22921013
14.25100 0.22271876000000002
14.25200 0.21624743999999999
14.25300 0.20979682
14.25400 0.20336756000000003
14.25500 0.19696024
14.25600 0.1905754
14.25700 0.18421348999999998
14.25800 0.17787489
14.25900 0.1715599
14.26000 0.16526869
14.26100 0.15900135999999998
14.26200 0.15275793
14.26300 0.14653832
14.26400 0.14034242
14.26500 0.13417003
14.26600 0.12802094
14.26700 0.12189491
14.26800 0.11579168
14.26900 0.10971106000000001
14.27000 0.10365284
14.27100 0.097616896
14.27200 0.091603171
14.27300 0.085611682
14.27400 0.079642533
14.27500 0.073695928
14.27600 0.067772157
14.27700 0.06187159999999999
14.27800 0.055994716
14.27900 0.050142047
14.28000 0.044314173
14.28100 0.038511734
14.28200 0.032735377
14.28300 0.026985760999999997
14.28400 0.021263525999999998
14.28500 0.015569282
14.28600 0.0099035846
14.28700 0.004266926
14.28800 -0.0013402781
14.28900 -0.0069177011000000005
14.29000 -0.012465105
14.29100 -0.017982343
14.29200 -0.023469362
14.29300 -0.028926184000000004
14.29400 -0.034352907
14.29500 -0.039749689000000005
14.29600 -0.045116729
14.29700 -0.050454255
14.29800 -0.055762496999999994
14.29900 -0.061041676
14.30000 -0.066291983
14.30100 -0.071513571
14.30200 -0.076706521
14.30300 -0.081870845
14.30400 -0.087006472
14.30500 -0.092113239
14.30600 -0.097190903
14.30700 -0.10223911
14.30800 -0.10725744999999999
14.30900 -0.11224542
14.31000 -0.11720245
14.31100 -0.12212795
14.31200 -0.12702127
14.31300 -0.13188176999999998
14.31400 -0.13670881000000001
14.31500 -0.14150176
14.31600 -0.14626008
14.31700 -0.15098324999999999
14.31800 -0.15567082000000002
14.31900 -0.16032248
14.32000 -0.16493794
14.32100 -0.16951705
14.32200 -0.17405977
14.32300 -0.17856611
14.32400 -0.18303619000000002
14.32500 -0.18747022000000002
14.32600 -0.19186845000000002
14.32700 -0.19623117999999998
14.32800 -0.20055875999999997
14.32900 -0.2048515
14.33000 -0.20910979
14.33100 -0.21333391999999998
14.33200 -0.21752417
14.33300 -0.22168076
14.33400 -0.22580381
14.33500 -0.22989342
14.33600 -0.23394953000000002
14.33700 -0.23797208
14.33800 -0.24196082
14.33900 -0.24591547
14.34000 -0.24983571000000002
14.34100 -0.25372107
14.34200 -0.25757109
14.34300 -0.26138525
14.34400 -0.26516301999999997
14.34500 -0.26890386
14.34600 -0.27260727
14.34700 -0.27627274
14.34800 -0.27989985
14.34900 -0.28348819
14.35000 -0.28703748
14.35100 -0.29054752
14.35200 -0.29401814000000004
14.35300 -0.29744932
14.35400 -0.30084108
14.35500 -0.30419352
14.35600 -0.30750680999999996
14.35700 -0.31078122999999996
14.35800 -0.31401699
14.35900 -0.31721443
14.36000 -0.32037385
14.36100 -0.32349555
14.36200 -0.32657979
14.36300 -0.32962682
14.36400 -0.33263685
14.36500 -0.33561001
14.36600 -0.33854635
14.36700 -0.34144586000000005
14.36800 -0.34430849
14.36900 -0.3471341
14.37000 -0.34992245
14.37100 -0.35267333
14.37200 -0.35538641
14.37300 -0.35806138
14.37400 -0.36069788
14.37500 -0.36329557
14.37600 -0.36585412
14.37700 -0.36837321
14.37800 -0.37085258
14.37900 -0.37329202
14.38000 -0.37569134
14.38100 -0.37805046999999997
14.38200 -0.38036937000000004
14.38300 -0.38264808
14.38400 -0.38488673
14.38500 -0.38708546
14.38600 -0.38924452
14.38700 -0.39136418999999995
14.38800 -0.39344476999999994
14.38900 -0.39548655
14.39000 -0.39748991999999994
14.39100 -0.39945515
14.39200 -0.40138261000000003
14.39300 -0.40327254999999995
14.39400 -0.40512522999999995
14.39500 -0.40694078999999994
14.39600 -0.40871934000000004
14.39700 -0.41046096
14.39800 -0.41216565
14.39900 -0.41383333
14.40000 -0.41546379
14.40100 -0.41705687
14.40200 -0.41861231000000004
14.40300 -0.42012980999999994
14.40400 -0.42160903
14.40500 -0.42304969000000003
14.40600 -0.42445143
14.40700 -0.42581395
14.40800 -0.42713704
14.40900 -0.42842044
14.41000 -0.42966404
14.41100 -0.43086773
14.41200 -0.43203151000000006
14.41300 -0.43315548
14.41400 -0.43423977
14.41500 -0.43528466
14.41600 -0.43629044999999994
14.41700 -0.43725748999999997
14.41800 -0.4381862
14.41900 -0.43907705999999996
14.42000 -0.43993047
14.42100 -0.44074696
14.42200 -0.44152695000000003
14.42300 -0.44227084
14.42400 -0.44297902000000006
14.42500 -0.44365181
14.42600 -0.44428938999999995
14.42700 -0.444892
14.42800 -0.44545974000000005
14.42900 -0.44599258999999997
14.43000 -0.44649057
14.43100 -0.44695353
14.43200 -0.44738132999999997
14.43300 -0.44777378999999995
14.43400 -0.44813068
14.43500 -0.44845179999999996
14.43600 -0.44873697
14.43700 -0.44898596
14.43800 -0.44919866999999997
14.43900 -0.44937497
14.44000 -0.44951484999999997
14.44100 -0.44961832
14.44200 -0.44968552
14.44300 -0.44971667000000004
14.44400 -0.44971202000000005
14.44500 -0.44967192
14.44600 -0.44959676000000004
14.44700 -0.44948710000000003
14.44800 -0.4493434
14.44900 -0.44916626
14.45000 -0.44895629
14.45100 -0.44871405999999997
14.45200 -0.44844016
14.45300 -0.44813515000000004
14.45400 -0.44779954000000005
14.45500 -0.44743385999999996
14.45600 -0.44703846999999997
14.45700 -0.44661374000000004
14.45800 -0.4461599
14.45900 -0.44567720000000005
14.46000 -0.44516572000000004
14.46100 -0.44462555000000004
14.46200 -0.44405664999999994
14.46300 -0.44345893
14.46400 -0.44283229
14.46500 -0.44217659000000004
14.46600 -0.4414917
14.46700 -0.44077747000000006
14.46800 -0.44003371
14.46900 -0.43926039
14.47000 -0.43845739999999994
14.47100 -0.43762480000000004
14.47200 -0.43676263
14.47300 -0.43587106999999997
14.47400 -0.43495032
14.47500 -0.4340007
14.47600 -0.43302258000000005
14.47700 -0.43201641999999996
14.47800 -0.43098275
14.47900 -0.42992205999999994
14.48000 -0.42883498
14.48100 -0.42772204999999996
14.48200 -0.42658388
14.48300 -0.42542098000000006
14.48400 -0.42423395999999997
14.48500 -0.42302329000000005
14.48600 -0.42178938
14.48700 -0.42053265
14.48800 -0.41925339
14.48900 -0.41795187
14.49000 -0.41662822000000005
14.49100 -0.41528265
14.49200 -0.41391519
14.49300 -0.41252584
14.49400 -0.4111147
14.49500 -0.40968172
14.49600 -0.40822690000000006
14.49700 -0.40675028999999996
14.49800 -0.40525198
14.49900 -0.40373201000000003
14.50000 -0.40219058
14.50100 -0.40062787
14.50200 -0.39904416000000004
14.50300 -0.39743981
14.50400 -0.39581531000000003
14.50500 -0.39417106
14.50600 -0.39250767000000003
14.50700 -0.39082579
14.50800 -0.38912606
14.50900 -0.38740919
14.51000 -0.38567591
14.51100 -0.38392693
14.51200 -0.38216303
14.51300 -0.38038488000000004
14.51400 -0.3785932
14.51500 -0.3767886
14.51600 -0.37497168
14.51700 -0.37314293000000004
14.51800 -0.37130283
14.51900 -0.36945173000000003
14.52000 -0.36758995
14.52100 -0.36571769000000004
14.52200 -0.36383511
14.52300 -0.36194231
14.52400 -0.36003932
14.52500 -0.35812615
14.52600 -0.35620278
14.52700 -0.35426917
14.52800 -0.35232531
14.52900 -0.35037119
14.53000 -0.34840684
14.53100 -0.34643235
14.53200 -0.34444786
14.53300 -0.3424536
14.53400 -0.34044983
14.53500 -0.33843694
14.53600 -0.33641534
14.53700 -0.33438555
14.53800 -0.33234812
14.53900 -0.33030368
14.54000 -0.32825291
14.54100 -0.32619645
14.54200 -0.32413502
14.54300 -0.3220693
14.54400 -0.31999992
14.54500 -0.31792754
14.54600 -0.31585274
14.54700 -0.31377603
14.54800 -0.31169788000000004
14.54900 -0.30961869999999997
14.55000 -0.3075388
14.55100 -0.30545848
14.55200 -0.30337796
14.55300 -0.30129738
14.55400 -0.2992169
14.55500 -0.29713663
14.55600 -0.29505666
14.55700 -0.29297711
14.55800 -0.29089807
14.55900 -0.28881967999999997
14.56000 -0.28674216
14.56100 -0.28466570999999996
14.56200 -0.2825906
14.56300 -0.28051719999999997
14.56400 -0.27844589
14.56500 -0.27637715
14.56600 -0.27431147
14.56700 -0.27224945
14.56800 -0.27019171999999997
14.56900 -0.26813892
14.57000 -0.26609178
14.57100 -0.26405097
14.57200 -0.26201725000000003
14.57300 -0.25999129
14.57400 -0.25797381999999996
14.57500 -0.25596549
14.57600 -0.25396692
14.57700 -0.25197871
14.57800 -0.25000133999999996
14.57900 -0.24803531999999998
14.58000 -0.24608099
14.58100 -0.24413869000000002
14.58200 -0.24220868999999998
14.58300 -0.24029119000000002
14.58400 -0.23838633
14.58500 -0.23649421
14.58600 -0.23461489
14.58700 -0.23274845
14.58800 -0.23089494
14.58900 -0.22905438999999997
14.59000 -0.22722688
14.59100 -0.22541254000000002
14.59200 -0.22361155
14.59300 -0.22182412999999998
14.59400 -0.22005057
14.59500 -0.21829121
14.59600 -0.21654652000000002
14.59700 -0.21481696
14.59800 -0.21310310999999998
14.59900 -0.21140559
14.60000 -0.20972503999999997
14.60100 -0.20806217000000002
14.60200 -0.20641765999999998
14.60300 -0.20479224999999998
14.60400 -0.20318659999999997
14.60500 -0.20160137
14.60600 -0.20003717000000001
14.60700 -0.19849456999999998
14.60800 -0.19697404999999998
14.60900 -0.19547604
14.61000 -0.1940009
14.61100 -0.19254889
14.61200 -0.19112023
14.61300 -0.18971505
14.61400 -0.18833344000000002
14.61500 -0.18697542
14.61600 -0.18564101
14.61700 -0.18433017
14.61800 -0.18304287
14.61900 -0.18177909
14.62000 -0.18053883
14.62100 -0.1793221
14.62200 -0.17812897
14.62300 -0.17695956999999998
14.62400 -0.17581406
14.62500 -0.17469269999999998
14.62600 -0.1735958
14.62700 -0.17252375
14.62800 -0.17147698
14.62900 -0.170456
14.63000 -0.16946138
14.63100 -0.16849374
14.63200 -0.1675537
14.63300 -0.16664192
14.63400 -0.16575906
14.63500 -0.16490577
14.63600 -0.16408268
14.63700 -0.16329036
14.63800 -0.16252935000000002
14.63900 -0.16180011
14.64000 -0.16110304
14.64100 -0.16043845
14.64200 -0.15980656000000001
14.64300 -0.1592075
14.64400 -0.15864134
14.64500 -0.15810804
14.64600 -0.15760751
14.64700 -0.15713960999999999
14.64800 -0.15670415999999998
14.64900 -0.15630095
14.65000 -0.15592974
14.65100 -0.15559035
14.65200 -0.15528258
14.65300 -0.15500631
14.65400 -0.15476146000000002
14.65500 -0.154548
14.65600 -0.15436602
14.65700 -0.15421566
14.65800 -0.15409715000000002
14.65900 -0.15401079
14.66000 -0.15395698
14.66100 -0.15393618
14.66200 -0.15394889
14.66300 -0.15399567
14.66400 -0.15407708
14.66500 -0.15419372
14.66600 -0.15434618
14.66700 -0.15453502000000002
14.66800 -0.15476077
14.66900 -0.15502392
14.67000 -0.15532488
14.67100 -0.15566405
14.67200 -0.15604169
14.67300 -0.15645804
14.67400 -0.15691323000000001
14.67500 -0.15740735
14.67600 -0.15794038999999999
14.67700 -0.1585123
14.67800 -0.15912299000000002
14.67900 -0.15977232
14.68000 -0.16046013
14.68100 -0.16118621
14.68200 -0.16195039
14.68300 -0.1627525
14.68400 -0.16359235
14.68500 -0.16446983
14.68600 -0.16538486
14.68700 -0.16633738
14.68800 -0.1673274
14.68900 -0.16835498
14.69000 -0.16942024
14.69100 -0.17052335
14.69200 -0.17166451
14.69300 -0.17284397
14.69400 -0.17406201000000002
14.69500 -0.17531894
14.69600 -0.17661505
14.69700 -0.17795065999999998
14.69800 -0.17932606
14.69900 -0.1807415
14.70000 -0.18219722
14.70100 -0.18369337
14.70200 -0.18523008
14.70300 -0.18680741
14.70400 -0.18842535
14.70500 -0.19008385
14.70600 -0.19178278
14.70700 -0.19352196
14.70800 -0.1953012
14.70900 -0.19712024
14.71000 -0.19897884
14.71100 -0.20087670999999999
14.71200 -0.20281363
14.71300 -0.20478934
14.71400 -0.20680362000000002
14.71500 -0.20885635
14.71600 -0.2109474
14.71700 -0.21307671
14.71800 -0.21524429
14.71900 -0.21745018
14.72000 -0.21969450000000001
14.72100 -0.22197741
14.72200 -0.22429910000000003
14.72300 -0.22665978999999997
14.72400 -0.22905972000000002
14.72500 -0.23149913
14.72600 -0.23397827000000002
14.72700 -0.23649735
14.72800 -0.23905656
14.72900 -0.24165602
14.73000 -0.24429583
14.73100 -0.24697601000000002
14.73200 -0.24969655000000002
14.73300 -0.25245731
14.73400 -0.25525813
14.73500 -0.25809875
14.73600 -0.26097888999999996
14.73700 -0.26389819000000003
14.73800 -0.26685626
14.73900 -0.26985263
14.74000 -0.27288685
14.74100 -0.27595845
14.74200 -0.2790669
14.74300 -0.28221176000000003
14.74400 -0.28539258
14.74500 -0.2886089
14.74600 -0.29186036
14.74700 -0.29514665
14.74800 -0.29846745999999996
14.74900 -0.3018226
14.75000 -0.30521191999999997
14.75100 -0.30863534000000004
14.75200 -0.31209283
14.75300 -0.31558444999999996
14.75400 -0.31911029999999996
14.75500 -0.32267049
14.75600 -0.32626516
14.75700 -0.32989452999999996
14.75800 -0.33355873999999996
14.75900 -0.33725798
14.76000 -0.34099238
14.76100 -0.34476202
14.76200 -0.34856696
14.76300 -0.35240722
14.76400 -0.35628271
14.76500 -0.36019331
14.76600 -0.36413881000000003
14.76700 -0.36811894
14.76800 -0.37213336
14.76900 -0.37618168
14.77000 -0.38026345
14.77100 -0.38437822
14.77200 -0.38852547000000004
14.77300 -0.39270473999999994
14.77400 -0.39691542999999996
14.77500 -0.40115709
14.77600 -0.40542926
14.77700 -0.40973146
14.77800 -0.41406327
14.77900 -0.41842433
14.78000 -0.42281430000000003
14.78100 -0.42723292
14.78200 -0.43167989
14.78300 -0.43615503
14.78400 -0.44065820999999994
14.78500 -0.44518923000000005
14.78600 -0.44974806
14.78700 -0.45433454
14.78800 -0.45894854999999996
14.78900 -0.46359003
14.79000 -0.46825889000000004
14.79100 -0.47295494
14.79200 -0.4776781
14.79300 -0.48242817000000005
14.79400 -0.48720492
14.79500 -0.49200817
14.79600 -0.49683758999999994
14.79700 -0.50169285
14.79800 -0.50657359
14.79900 -0.51147942
14.80000 -0.5164099400000001
14.80100 -0.52136462
14.80200 -0.52634305
14.80300 -0.53134467
14.80400 -0.53636902
14.80500 -0.54141553
14.80600 -0.54648374
14.80700 -0.55157314
14.80800 -0.55668326
14.80900 -0.5618136800000001
14.81000 -0.56696399
14.81100 -0.57213376
14.81200 -0.57732267
14.81300 -0.5825304
14.81400 -0.5877567
14.81500 -0.5930013
14.81600 -0.59826402
14.81700 -0.60354462
14.81800 -0.60884291
14.81900 -0.6141587199999999
14.82000 -0.61949184
14.82100 -0.6248420600000001
14.82200 -0.63020908
14.82300 -0.6355926900000001
14.82400 -0.64099249
14.82500 -0.64640818
14.82600 -0.65183928
14.82700 -0.65728538
14.82800 -0.66274595
14.82900 -0.6682205
14.83000 -0.6737084600000001
14.83100 -0.67920922
14.83200 -0.68472223
14.83300 -0.6902468900000001
14.83400 -0.69578267
14.83500 -0.7013289699999999
14.83600 -0.70688529
14.83700 -0.7124511499999999
14.83800 -0.7180261400000001
14.83900 -0.72360984
14.84000 -0.7292019200000001
14.84100 -0.7348020599999999
14.84200 -0.74040997
14.84300 -0.74602542
14.84400 -0.75164819
14.84500 -0.75727808
14.84600 -0.76291496
14.84700 -0.76855859
14.84800 -0.77420878
14.84900 -0.7798653600000001
14.85000 -0.7855280299999999
14.85100 -0.79119662
14.85200 -0.79687079
14.85300 -0.80255009
14.85400 -0.8082342299999999
14.85500 -0.81392275
14.85600 -0.8196150899999999
14.85700 -0.8253107799999999
14.85800 -0.83100917
14.85900 -0.8367097
14.86000 -0.84241163
14.86100 -0.8481143
14.86200 -0.8538169800000001
14.86300 -0.859519
14.86400 -0.8652195300000001
14.86500 -0.87091792
14.86600 -0.87661343
14.86700 -0.8823053900000001
14.86800 -0.88799316
14.86900 -0.89367609
14.87000 -0.89935372
14.87100 -0.90502538
14.87200 -0.91069071
14.87300 -0.9163492400000001
14.87400 -0.92200069
14.87500 -0.92764469
14.87600 -0.93328096
14.87700 -0.9389092200000001
14.87800 -0.9445293800000001
14.87900 -0.95014116
14.88000 -0.9557443699999999
14.88100 -0.96133873
14.88200 -0.96692415
14.88300 -0.9725003499999999
14.88400 -0.97806696
14.88500 -0.9836236899999999
14.88600 -0.98917019
14.88700 -0.99470606
14.88800 -1.0002308
14.88900 -1.0057438
14.89000 -1.0112447
14.89100 -1.0167328
14.89200 -1.0222075000000002
14.89300 -1.0276680999999999
14.89400 -1.0331141
14.89500 -1.0385449
14.89600 -1.0439599000000002
14.89700 -1.0493584999999999
14.89800 -1.0547401
14.89900 -1.0601045
14.90000 -1.0654508999999999
14.90100 -1.0707792
14.90200 -1.0760888
14.90300 -1.0813796
14.90400 -1.0866512
14.90500 -1.0919033
14.90600 -1.0971355999999999
14.90700 -1.102348
14.90800 -1.1075402
14.90900 -1.1127117
14.91000 -1.1178624
14.91100 -1.1229918
14.91200 -1.1280997
14.91300 -1.1331854000000001
14.91400 -1.1382486
14.91500 -1.1432885
14.91600 -1.1483047
14.91700 -1.1532966
14.91800 -1.1582633
14.91900 -1.1632043
14.92000 -1.1681187000000002
14.92100 -1.1730057999999999
14.92200 -1.1778649
14.92300 -1.1826953
14.92400 -1.1874962
14.92500 -1.1922669000000001
14.92600 -1.1970067
14.92700 -1.2017151
14.92800 -1.2063916
14.92900 -1.2110355
14.93000 -1.2156466
14.93100 -1.2202244
14.93200 -1.2247686
14.93300 -1.2292791
14.93400 -1.2337555999999998
14.93500 -1.2381980000000001
14.93600 -1.2426062
14.93700 -1.24698
14.93800 -1.2513195
14.93900 -1.2556246
14.94000 -1.259895
14.94100 -1.2641309
14.94200 -1.2683319
14.94300 -1.2724978
14.94400 -1.2766283
14.94500 -1.2807229999999998
14.94600 -1.2847816
14.94700 -1.2888032
14.94800 -1.2927875
14.94900 -1.2967336
14.95000 -1.3006409
14.95100 -1.3045084
14.95200 -1.3083354
14.95300 -1.3121209
14.95400 -1.3158642
14.95500 -1.3195642
14.95600 -1.3232203
14.95700 -1.3268316
14.95800 -1.3303975
14.95900 -1.3339172
14.96000 -1.3373902
14.96100 -1.3408161
14.96200 -1.3441944000000001
14.96300 -1.3475249999999999
14.96400 -1.3508077
14.96500 -1.3540422
14.96600 -1.3572285
14.96700 -1.3603667
14.96800 -1.3634567
14.96900 -1.3664986000000001
14.97000 -1.3694924000000002
14.97100 -1.3724382
14.97200 -1.375336
14.97300 -1.3781858
14.97400 -1.3809873000000001
14.97500 -1.3837405
14.97600 -1.3864451999999998
14.97700 -1.3891010000000001
14.97800 -1.3917074999999999
14.97900 -1.3942643
14.98000 -1.3967709
14.98100 -1.3992266
14.98200 -1.4016308
14.98300 -1.4039828
14.98400 -1.4062819
14.98500 -1.4085273
14.98600 -1.4107184
14.98700 -1.4128543
14.98800 -1.4149344
14.98900 -1.4169578999999999
14.99000 -1.4189244
14.99100 -1.4208333
14.99200 -1.4226839999999998
14.99300 -1.4244761
14.99400 -1.4262093
14.99500 -1.4278833
14.99600 -1.4294978999999999
14.99700 -1.4310529
14.99800 -1.4325484
14.99900 -1.4339841
15.00000 -1.4353601
15.00100 -1.4366765
15.00200 -1.4379331
15.00300 -1.4391299
15.00400 -1.440267
15.00500 -1.4413442
15.00600 -1.4423613
15.00700 -1.4433183
15.00800 -1.4442148
15.00900 -1.4450504
15.01000 -1.4458248999999999
15.01100 -1.4465378
15.01200 -1.4471885
15.01300 -1.4477765
15.01400 -1.4483013
15.01500 -1.4487623
15.01600 -1.4491589
15.01700 -1.4494905
15.01800 -1.4497567
15.01900 -1.449957
15.02000 -1.450091
15.02100 -1.4501584
15.02200 -1.4501587999999999
15.02300 -1.4500923000000001
15.02400 -1.4499583999999999
15.02500 -1.4497574
15.02600 -1.4494892000000001
15.02700 -1.4491539
15.02800 -1.4487517
15.02900 -1.4482827
15.03000 -1.447747
15.03100 -1.4471448
15.03200 -1.4464762
15.03300 -1.4457413000000001
15.03400 -1.4449401000000002
15.03500 -1.4440726
15.03600 -1.4431386
15.03700 -1.4421381
15.03800 -1.4410707
15.03900 -1.4399361
15.04000 -1.4387338
15.04100 -1.4374634000000002
15.04200 -1.4361244
15.04300 -1.4347159999999999
15.04400 -1.4332376
15.04500 -1.4316887
15.04600 -1.4300684
15.04700 -1.4283762
15.04800 -1.4266115
15.04900 -1.4247735
15.05000 -1.4228619
15.05100 -1.4208761
15.05200 -1.4188158
15.05300 -1.4166808
15.05400 -1.4144706999999999
15.05500 -1.4121857
15.05600 -1.4098258000000001
15.05700 -1.4073909
15.05800 -1.4048814
15.05900 -1.4022974000000001
15.06000 -1.3996393
15.06100 -1.3969075
15.06200 -1.3941023000000001
15.06300 -1.3912243
15.06400 -1.3882736999999998
15.06500 -1.3852508
15.06600 -1.3821561
15.06700 -1.3789898
15.06800 -1.3757519
15.06900 -1.3724428
15.07000 -1.3690623000000002
15.07100 -1.3656103
15.07200 -1.3620867
15.07300 -1.3584913
15.07400 -1.3548236
15.07500 -1.3510833999999998
15.07600 -1.3472701999999999
15.07700 -1.3433835
15.07800 -1.339423
15.07900 -1.335388
15.08000 -1.3312783
15.08100 -1.3270933
15.08200 -1.3228329
15.08300 -1.3184967
15.08400 -1.3140844
15.08500 -1.3095961
15.08600 -1.3050318
15.08700 -1.3003915
15.08800 -1.2956752999999999
15.08900 -1.2908837
15.09000 -1.2860168
15.09100 -1.281075
15.09200 -1.2760587
15.09300 -1.2709685
15.09400 -1.2658045999999998
15.09500 -1.2605675
15.09600 -1.2552578
15.09700 -1.2498758
15.09800 -1.2444218
15.09900 -1.238896
15.10000 -1.2332988
15.10100 -1.2276302
15.10200 -1.2218904
15.10300 -1.2160792999999999
15.10400 -1.2101969000000001
15.10500 -1.2042431
15.10600 -1.1982177999999999
15.10700 -1.1921209
15.10800 -1.1859521
15.10900 -1.1797113
15.11000 -1.1733984
15.11100 -1.167013
15.11200 -1.1605552
15.11300 -1.1540249
15.11400 -1.147422
15.11500 -1.1407467
15.11600 -1.1339989
15.11700 -1.127179
15.11800 -1.1202870999999999
15.11900 -1.1133236
15.12000 -1.1062888
15.12100 -1.0991833
15.12200 -1.0920075
15.12300 -1.0847617999999999
15.12400 -1.0774466999999999
15.12500 -1.0700628
15.12600 -1.0626105000000001
15.12700 -1.0550902
15.12800 -1.0475025
15.12900 -1.0398475
15.13000 -1.0321259
15.13100 -1.0243376
15.13200 -1.0164829
15.13300 -1.0085619000000001
15.13400 -1.0005748
15.13500 -0.99252146
15.13600 -0.98440191
15.13700 -0.97621605
15.13800 -0.9679638799999999
15.13900 -0.9596452999999999
15.14000 -0.9512602400000001
15.14100 -0.9428086699999999
15.14200 -0.9342906999999999
15.14300 -0.92570633
15.14400 -0.91705564
15.14500 -0.90833893
15.14600 -0.89955647
15.14700 -0.8907086200000001
15.14800 -0.88179586
15.14900 -0.8728188499999999
15.15000 -0.8637781299999999
15.15100 -0.85467435
15.15200 -0.8455083699999999
15.15300 -0.83628101
15.15400 -0.82699312
15.15500 -0.81764543
15.15600 -0.8082388899999999
15.15700 -0.7987743199999999
15.15800 -0.78925258
15.15900 -0.77967434
15.16000 -0.77004028
15.16100 -0.76035107
15.16200 -0.7506072100000001
15.16300 -0.74080918
15.16400 -0.73095732
15.16500 -0.7210519599999999
15.16600 -0.7110932799999999
15.16700 -0.70108143
15.16800 -0.69101648
15.16900 -0.6808985
15.17000 -0.67072748
15.17100 -0.66050338
15.17200 -0.65022619
15.17300 -0.63989591
15.17400 -0.6295125500000001
15.17500 -0.61907619
15.17600 -0.60858694
15.17700 -0.59804497
15.17800 -0.58745053
15.17900 -0.5768039699999999
15.18000 -0.5661056799999999
15.18100 -0.55535622
15.18200 -0.54455614
15.18300 -0.5337061399999999
15.18400 -0.52280696
15.18500 -0.51185936
15.18600 -0.50086421
15.18700 -0.48982245
15.18800 -0.47873496
15.18900 -0.46760268
15.19000 -0.45642653
15.19100 -0.44520743999999995
15.19200 -0.43394635
15.19300 -0.42264406
15.19400 -0.41130142999999997
15.19500 -0.39991918000000004
15.19600 -0.38849807
15.19700 -0.37703873
15.19800 -0.36554174
15.19900 -0.35400765
15.20000 -0.34243697
15.20100 -0.33083016
15.20200 -0.3191876
15.20300 -0.30750972
15.20400 -0.2957969
15.20500 -0.2840495
15.20600 -0.27226789
15.20700 -0.26045250999999997
15.20800 -0.24860376
15.20900 -0.23672213000000003
15.21000 -0.22480809
15.21100 -0.21286222999999999
15.21200 -0.20088509
15.21300 -0.18887735
15.21400 -0.17683967
15.21500 -0.16477277999999998
15.21600 -0.15267745
15.21700 -0.14055447
15.21800 -0.12840466
15.21900 -0.11622884
15.22000 -0.10402786
15.22100 -0.091802556
15.22200 -0.079553766
15.22300 -0.067282317
15.22400 -0.054989016
15.22500 -0.042674644000000005
15.22600 -0.030339966
15.22700 -0.017985719
15.22800 -0.005612611900000001
15.22900 0.0067786685000000005
15.23000 0.019187458
15.23100 0.031613113
15.23200 0.044055007
15.23300 0.056512520000000004
15.23400 0.068985036
15.23500 0.08147194699999999
15.23600 0.093972636
15.23700 0.10648647
15.23800 0.11901279
15.23900 0.13155094
15.24000 0.14410022
15.24100 0.15665992
15.24200 0.1692293
15.24300 0.18180758
15.24400 0.19439396
15.24500 0.20698763
15.24600 0.21958772999999998
15.24700 0.23219339
15.24800 0.24480375
15.24900 0.25741790999999997
15.25000 0.27003498000000004
15.25100 0.28265407
15.25200 0.29527431
15.25300 0.30789485
15.25400 0.32051483000000003
15.25500 0.33313343
15.25600 0.3457499
15.25700 0.35836345000000003
15.25800 0.3709734
15.25900 0.38357906
15.26000 0.39617978
15.26100 0.40877489
15.26200 0.42136386
15.26300 0.43394606999999996
15.26400 0.44652097999999996
15.26500 0.45908801
15.26600 0.47164657000000004
15.26700 0.48419609999999996
15.26800 0.49673603
15.26900 0.5092657199999999
15.27000 0.52178451
15.27100 0.53429171
15.27200 0.54678656
15.27300 0.55926829
15.27400 0.57173604
15.27500 0.58418899
15.27600 0.5966261500000001
15.27700 0.6090465899999999
15.27800 0.62144934
15.27900 0.63383337
15.28000 0.64619761
15.28100 0.6585410300000001
15.28200 0.67086252
15.28300 0.68316106
15.28400 0.69543561
15.28500 0.70768511
15.28600 0.71990853
15.28700 0.7321049
15.28800 0.74427328
15.28900 0.7564127
15.29000 0.76852231
15.29100 0.7806012400000001
15.29200 0.79264874
15.29300 0.8046639200000001
15.29400 0.8166461300000001
15.29500 0.82859462
15.29600 0.84050875
15.29700 0.85238777
15.29800 0.86423112
15.29900 0.8760382400000001
15.30000 0.88780848
15.30100 0.89954128
15.30200 0.9112360899999999
15.30300 0.92289224
15.30400 0.93450928
15.30500 0.9460865500000001
15.30600 0.9576233999999999
15.30700 0.96911928
15.30800 0.98057361
15.30900 0.99198567
15.31000 1.0033547999999999
15.31100 1.0146803
15.31200 1.0259615
15.31300 1.0371977
15.31400 1.0483879999999999
15.31500 1.0595316000000001
15.31600 1.0706278
15.31700 1.0816758
15.31800 1.0926748
15.31900 1.1036238
15.32000 1.1145219
15.32100 1.1253684
15.32200 1.1361622
15.32300 1.1469026
15.32400 1.1575886
15.32500 1.1682194
15.32600 1.1787940000000001
15.32700 1.1893114999999999
15.32800 1.1997711
15.32900 1.2101719
15.33000 1.220513
15.33100 1.2307937
15.33200 1.241013
15.33300 1.2511702
15.33400 1.2612646
15.33500 1.2712952
15.33600 1.2812614
15.33700 1.2911624
15.33800 1.3009978
15.33900 1.3107666
15.34000 1.3204683
15.34100 1.3301022
15.34200 1.3396679
15.34300 1.3491647
15.34400 1.358592
15.34500 1.3679494
15.34600 1.3772362999999999
15.34700 1.3864520999999999
15.34800 1.3955963
15.34900 1.4046684
15.35000 1.4136678
15.35100 1.4225939
15.35200 1.4314462
15.35300 1.4402241
15.35400 1.448927
15.35500 1.4575542000000001
15.35600 1.4661051
15.35700 1.4745791
15.35800 1.4829754
15.35900 1.4912934
15.36000 1.4995324
15.36100 1.5076919
15.36200 1.5157709
15.36300 1.523769
15.36400 1.5316854
15.36500 1.5395193999999999
15.36600 1.5472705
15.36700 1.5549378
15.36800 1.562521
15.36900 1.5700193000000002
15.37000 1.5774323
15.37100 1.5847592000000001
15.37200 1.5919995999999998
15.37300 1.5991529
15.37400 1.6062186999999999
15.37500 1.6131963999999999
15.37600 1.6200854
15.37700 1.6268853
15.37800 1.6335957
15.37900 1.6402158999999998
15.38000 1.6467458000000001
15.38100 1.6531846
15.38200 1.6595319000000002
15.38300 1.6657874
15.38400 1.6719505
15.38500 1.6780206999999998
15.38600 1.6839975
15.38700 1.6898805
15.38800 1.6956692999999998
15.38900 1.7013632
15.39000 1.7069619
15.39100 1.7124648999999998
15.39200 1.7178716
15.39300 1.7231817999999999
15.39400 1.728395
15.39500 1.7335106
15.39600 1.7385283
15.39700 1.7434479999999999
15.39800 1.7482691000000001
15.39900 1.7529912
15.40000 1.7576143
15.40100 1.7621379
15.40200 1.7665619000000001
15.40300 1.7708858
15.40400 1.7751096000000002
15.40500 1.7792331000000001
15.40600 1.7832559000000001
15.40700 1.7871778
15.40800 1.7909986999999998
15.40900 1.7947182
15.41000 1.798336
15.41100 1.8018518000000001
15.41200 1.8052651
15.41300 1.8085755
15.41400 1.8117827999999998
15.41500 1.8148864
15.41600 1.8178858
15.41700 1.8207805000000001
15.41800 1.8235700000000001
15.41900 1.8262539000000002
15.42000 1.8288316
15.42100 1.8313027999999998
15.42200 1.8336668999999999
15.42300 1.8359233
15.42400 1.8380718
15.42500 1.8401121999999999
15.42600 1.8420439
15.42700 1.8438671
15.42800 1.8455813
15.42900 1.8471865
15.43000 1.8486828
15.43100 1.8500701000000002
15.43200 1.8513484
15.43300 1.8525181000000002
15.43400 1.8535792999999998
15.43500 1.8545322
15.43600 1.8553771000000001
15.43700 1.8561142
15.43800 1.8567439000000001
15.43900 1.8572663999999999
15.44000 1.8576819000000002
15.44100 1.8579910000000002
15.44200 1.8581934000000002
15.44300 1.8582897
15.44400 1.8582799
15.44500 1.8581638
15.44600 1.8579416000000002
15.44700 1.8576131999999999
15.44800 1.8571785
15.44900 1.8566372000000002
15.45000 1.8559892000000002
15.45100 1.8552342
15.45200 1.854372
15.45300 1.8534021
15.45400 1.8523242
15.45500 1.8511379000000001
15.45600 1.849843
15.45700 1.8484391
15.45800 1.8469258999999998
15.45900 1.8453034
15.46000 1.8435711000000001
15.46100 1.8417290999999998
15.46200 1.8397775
15.46300 1.8377161
15.46400 1.8355452
15.46500 1.8332647
15.46600 1.8308751
15.46700 1.8283766
15.46800 1.8257696
15.46900 1.8230544000000002
15.47000 1.8202314000000002
15.47100 1.8173011
15.47200 1.8142641000000002
15.47300 1.8111205
15.47400 1.8078708999999997
15.47500 1.8045156999999998
15.47600 1.8010555000000001
15.47700 1.7974904
15.47800 1.7938208
15.47900 1.7900468999999999
15.48000 1.786169
15.48100 1.7821876
15.48200 1.7781027
15.48300 1.7739145
15.48400 1.7696233
15.48500 1.7652292
15.48600 1.7607324
15.48700 1.7561331
15.48800 1.7514314999999998
15.48900 1.7466277
15.49000 1.741722
15.49100 1.7367149
15.49200 1.7316064
15.49300 1.7263969000000001
15.49400 1.7210869
15.49500 1.7156768999999998
15.49600 1.7101671999999999
15.49700 1.7045582
15.49800 1.6988507
15.49900 1.693045
15.50000 1.6871417
15.50100 1.6811414
15.50200 1.6750447000000002
15.50300 1.6688522000000001
15.50400 1.6625642999999999
15.50500 1.6561814000000001
15.50600 1.649704
15.50700 1.6431326
15.50800 1.6364677
15.50900 1.6297095000000001
15.51000 1.6228581
15.51100 1.6159141
15.51200 1.6088776
15.51300 1.6017489
15.51400 1.5945282
15.51500 1.5872156
15.51600 1.5798113999999999
15.51700 1.572316
15.51800 1.5647296000000002
15.51900 1.5570525
15.52000 1.5492853
15.52100 1.5414284
15.52200 1.5334822
15.52300 1.5254476
15.52400 1.5173252
15.52500 1.5091157
15.52600 1.50082
15.52700 1.4924389
15.52800 1.4839735
15.52900 1.4754246
15.53000 1.4667932
15.53100 1.4580803
15.53200 1.4492868
15.53300 1.4404138
15.53400 1.431462
15.53500 1.4224324
15.53600 1.4133259
15.53700 1.4041431
15.53800 1.3948848
15.53900 1.3855517
15.54000 1.3761442000000002
15.54100 1.3666629
15.54200 1.3571083
15.54300 1.3474807
15.54400 1.3377805
15.54500 1.3280082
15.54600 1.3181638
15.54700 1.3082478
15.54800 1.2982605
15.54900 1.2882022
15.55000 1.2780732
15.55100 1.2678741
15.55200 1.2576051
15.55300 1.247267
15.55400 1.2368602
15.55500 1.2263855000000001
15.55600 1.2158436
15.55700 1.2052353
15.55800 1.1945618
15.55900 1.183824
15.56000 1.1730229
15.56100 1.1621597
15.56200 1.1512357
15.56300 1.1402519999999998
15.56400 1.12921
15.56500 1.1181109
15.56600 1.1069559
15.56700 1.0957464
15.56800 1.0844833999999999
15.56900 1.0731681
15.57000 1.0618016
15.57100 1.0503848
15.57200 1.0389186
15.57300 1.027404
15.57400 1.0158416
15.57500 1.0042322
15.57600 0.99257641
15.57700 0.9808748
15.57800 0.96912803
15.57900 0.95733656
15.58000 0.9455009400000001
15.58100 0.9336217299999999
15.58200 0.9216995
15.58300 0.90973489
15.58400 0.8977284699999999
15.58500 0.8856808799999999
15.58600 0.87359287
15.58700 0.8614651900000001
15.58800 0.84929867
15.58900 0.83709415
15.59000 0.82485257
15.59100 0.81257485
15.59200 0.80026193
15.59300 0.78791482
15.59400 0.77553461
15.59500 0.76312227
15.59600 0.75067887
15.59700 0.73820543
15.59800 0.72570303
15.59900 0.71317269
15.60000 0.7006153900000001
15.60100 0.68803215
15.60200 0.6754239599999999
15.60300 0.66279168
15.60400 0.65013631
15.60500 0.63745873
15.60600 0.62475982
15.60700 0.61204042
15.60800 0.5993013699999999
15.60900 0.58654351
15.61000 0.57376768
15.61100 0.56097466
15.61200 0.54816534
15.61300 0.53534061
15.61400 0.5225013
15.61500 0.5096483500000001
15.61600 0.49678273
15.61700 0.48390537999999994
15.61800 0.47101736999999994
15.61900 0.45811976
15.62000 0.44521363
15.62100 0.43230015
15.62200 0.41938042
15.62300 0.40645561999999996
15.62400 0.39352686
15.62500 0.38059533
15.62600 0.36766214999999997
15.62700 0.35472838
15.62800 0.34179510999999996
15.62900 0.3288633
15.63000 0.31593391000000004
15.63100 0.3030078
15.63200 0.29008582
15.63300 0.2771687
15.63400 0.26425715
15.63500 0.25135181
15.63600 0.23845328999999998
15.63700 0.22556221
15.63800 0.21267913
15.63900 0.19980462
15.64000 0.18693926
15.64100 0.17408367
15.64200 0.16123848
15.64300 0.1484044
15.64400 0.13558218
15.64500 0.12277264999999998
15.64600 0.10997667000000001
15.64700 0.09719521
15.64800 0.084429292
15.64900 0.071680004
15.65000 0.058948493
15.65100 0.046235957
15.65200 0.033543633999999996
15.65300 0.020872797
15.65400 0.0082247374
15.65500 -0.004399248099999999
15.65600 -0.016997865
15.65700 -0.029569835000000003
15.65800 -0.042113912
15.65900 -0.054628885
15.66000 -0.067113596
15.66100 -0.079566945
15.66200 -0.091987901
15.66300 -0.1043755
15.66400 -0.11672884
15.66500 -0.12904711000000002
15.66600 -0.14132954
15.66700 -0.15357547000000002
15.66800 -0.16578427
15.66900 -0.17795537
15.67000 -0.19008827
15.67100 -0.20218247
15.67200 -0.21423749
15.67300 -0.2262529
15.67400 -0.23822822
15.67500 -0.25016295
15.67600 -0.26205662
15.67700 -0.27390865000000003
15.67800 -0.28571845
15.67900 -0.29748536000000003
15.68000 -0.30920869
15.68100 -0.32088764
15.68200 -0.33252134
15.68300 -0.34410893000000004
15.68400 -0.35564946000000003
15.68500 -0.36714193
15.68600 -0.37858533
15.68700 -0.38997859
15.68800 -0.40132068000000004
15.68900 -0.41261055
15.69000 -0.42384719
15.69100 -0.43502957999999997
15.69200 -0.44615674
15.69300 -0.45722774
15.69400 -0.46824170000000004
15.69500 -0.47919777999999996
15.69600 -0.49009518999999996
15.69700 -0.50093317
15.69800 -0.51171104
15.69900 -0.5224281
15.70000 -0.53308369
15.70100 -0.5436771100000001
15.70200 -0.5542078100000001
15.70300 -0.56467508
15.70400 -0.5750782799999999
15.70500 -0.58541675
15.70600 -0.5956898
15.70700 -0.60589677
15.70800 -0.61603687
15.70900 -0.62610935
15.71000 -0.63611348
15.71100 -0.64604846
15.71200 -0.65591349
15.71300 -0.6657078399999999
15.71400 -0.67543066
15.71500 -0.68508126
15.71600 -0.69465884
15.71700 -0.70416275
15.71800 -0.71359226
15.71900 -0.72294679
15.72000 -0.73222574
15.72100 -0.74142856
15.72200 -0.75055482
15.72300 -0.75960406
15.72400 -0.76857586
15.72500 -0.77746995
15.72600 -0.78628594
15.72700 -0.7950236100000001
15.72800 -0.8036827700000001
15.72900 -0.81226313
15.73000 -0.82076453
15.73100 -0.82918676
15.73200 -0.83752954
15.73300 -0.8457926100000001
15.73400 -0.8539756799999999
15.73500 -0.86207846
15.73600 -0.8701004999999999
15.73700 -0.87804142
15.73800 -0.88590067
15.73900 -0.89367777
15.74000 -0.90137199
15.74100 -0.9089826599999999
15.74200 -0.91650896
15.74300 -0.9239501299999999
15.74400 -0.9313053499999999
15.74500 -0.93857357
15.74600 -0.94575398
15.74700 -0.95284563
15.74800 -0.95984768
15.74900 -0.9667592100000001
15.75000 -0.97357938
15.75100 -0.98030744
15.75200 -0.98694265
15.75300 -0.99348444
15.75400 -0.9999323600000001
15.75500 -1.006286
15.75600 -1.0125451
15.75700 -1.0187093
15.75800 -1.0247787
15.75900 -1.0307532
15.76000 -1.0366328
15.76100 -1.0424177
15.76200 -1.048108
15.76300 -1.0537039
15.76400 -1.0592055
15.76500 -1.064613
15.76600 -1.0699266
15.76700 -1.0751462999999999
15.76800 -1.0802721
15.76900 -1.0853039
15.77000 -1.0902418
15.77100 -1.0950853999999999
15.77200 -1.0998345
15.77300 -1.1044888
15.77400 -1.1090479
15.77500 -1.1135113
15.77600 -1.1178787000000001
15.77700 -1.1221494
15.77800 -1.1263229
15.77900 -1.1303987
15.78000 -1.1343763
15.78100 -1.1382550999999999
15.78200 -1.1420347000000002
15.78300 -1.1457145
15.78400 -1.1492943
15.78500 -1.1527737
15.78600 -1.1561523
15.78700 -1.15943
15.78800 -1.1626064999999999
15.78900 -1.1656817
15.79000 -1.1686556000000001
15.79100 -1.1715281
15.79200 -1.1742992
15.79300 -1.1769691
15.79400 -1.1795377
15.79500 -1.1820054
15.79600 -1.184372
15.79700 -1.1866379
15.79800 -1.188803
15.79900 -1.1908675
15.80000 -1.1928314
15.80100 -1.1946949
15.80200 -1.196458
15.80300 -1.1981206
15.80400 -1.1996826999999999
15.80500 -1.2011443
15.80600 -1.2025053
15.80700 -1.2037654
15.80800 -1.2049247
15.80900 -1.2059828
15.81000 -1.2069399
15.81100 -1.2077956
15.81200 -1.2085498000000001
15.81300 -1.2092027
15.81400 -1.209754
15.81500 -1.210204
15.81600 -1.2105527
15.81700 -1.2108003
15.81800 -1.2109469
15.81900 -1.2109929
15.82000 -1.2109386
15.82100 -1.2107843
15.82200 -1.2105304000000001
15.82300 -1.2101773999999998
15.82400 -1.2097257
15.82500 -1.2091757
15.82600 -1.2085276
15.82700 -1.2077819
15.82800 -1.2069388
15.82900 -1.2059986999999999
15.83000 -1.2049614
15.83100 -1.2038274
15.83200 -1.2025964999999998
15.83300 -1.2012688
15.83400 -1.1998442999999999
15.83500 -1.1983227
15.83600 -1.196704
15.83700 -1.1949879
15.83800 -1.1931744
15.83900 -1.1912633000000001
15.84000 -1.1892543
15.84100 -1.1871474
15.84200 -1.1849425
15.84300 -1.1826396
15.84400 -1.1802386999999999
15.84500 -1.17774
15.84600 -1.1751436
15.84700 -1.1724497999999999
15.84800 -1.169659
15.84900 -1.1667715
15.85000 -1.163788
15.85100 -1.160709
15.85200 -1.1575351
15.85300 -1.154267
15.85400 -1.1509055000000001
15.85500 -1.1474514
15.85600 -1.1439055
15.85700 -1.1402685
15.85800 -1.1365413
15.85900 -1.1327245
15.86000 -1.128819
15.86100 -1.1248254
15.86200 -1.1207444
15.86300 -1.1165763
15.86400 -1.1123218000000001
15.86500 -1.1079811
15.86600 -1.1035546
15.86700 -1.0990424
15.86800 -1.0944447
15.86900 -1.0897617
15.87000 -1.0849932
15.87100 -1.0801393
15.87200 -1.0751998
15.87300 -1.0701749
15.87400 -1.0650643
15.87500 -1.0598682
15.87600 -1.0545864999999999
15.87700 -1.0492193
15.87800 -1.0437668
15.87900 -1.0382293
15.88000 -1.0326070999999999
15.88100 -1.0269006
15.88200 -1.0211103
15.88300 -1.0152368
15.88400 -1.0092807000000001
15.88500 -1.0032428
15.88600 -0.9971239599999999
15.88700 -0.9909248900000001
15.88800 -0.98464638
15.88900 -0.97828936
15.89000 -0.9718546600000001
15.89100 -0.9653431400000001
15.89200 -0.95875552
15.89300 -0.9520926500000001
15.89400 -0.94535528
15.89500 -0.93854405
15.89600 -0.9316596200000001
15.89700 -0.92470255
15.89800 -0.9176734799999999
15.89900 -0.9105728900000001
15.90000 -0.90340124
15.90100 -0.89615909
15.90200 -0.88884681
15.90300 -0.88146497
15.90400 -0.87401392
15.90500 -0.8664941400000001
15.90600 -0.8589061
15.90700 -0.85125025
15.90800 -0.84352707
15.90900 -0.83573721
15.91000 -0.82788114
15.91100 -0.8199594899999999
15.91200 -0.8119729299999999
15.91300 -0.80392221
15.91400 -0.79580788
15.91500 -0.7876307699999999
15.91600 -0.7793916399999999
15.91700 -0.77109123
15.91800 -0.76273028
15.91900 -0.7543095900000001
15.92000 -0.74582994
15.92100 -0.73729204
15.92200 -0.7286966300000001
15.92300 -0.72004437
15.92400 -0.71133589
15.92500 -0.7025718200000001
15.92600 -0.69375271
15.92700 -0.68487907
15.92800 -0.67595136
15.92900 -0.66697001
15.93000 -0.65793539
15.93100 -0.64884792
15.93200 -0.63970792
15.93300 -0.63051577
15.93400 -0.62127179
15.93500 -0.61197639
15.93600 -0.6026300600000001
15.93700 -0.5932332
15.93800 -0.5837863799999999
15.93900 -0.5742901899999999
15.94000 -0.56474525
15.94100 -0.55515235
15.94200 -0.54551228
15.94300 -0.53582592
15.94400 -0.52609416
15.94500 -0.51631806
15.94600 -0.50649862
15.94700 -0.49663689000000005
15.94800 -0.48673400000000006
15.94900 -0.47679096
15.95000 -0.46680890999999997
15.95100 -0.45678886
15.95200 -0.44673183
15.95300 -0.43663876
15.95400 -0.42651058000000003
15.95500 -0.41634808
15.95600 -0.40615201
15.95700 -0.39592306000000005
15.95800 -0.38566186999999996
15.95900 -0.37536896
15.96000 -0.36504485
15.96100 -0.35468996999999997
15.96200 -0.34430472
15.96300 -0.33388948
15.96400 -0.32344465
15.96500 -0.31297058
15.96600 -0.30246763
15.96700 -0.29193624
15.96800 -0.28137683
15.96900 -0.27078991
15.97000 -0.26017602
15.97100 -0.24953575
15.97200 -0.23886977999999998
15.97300 -0.22817885000000002
15.97400 -0.21746374999999998
15.97500 -0.20672535
15.97600 -0.19596459000000002
15.97700 -0.18518242000000001
15.97800 -0.17437987
15.97900 -0.16355799
15.98000 -0.15271783
15.98100 -0.14186052
15.98200 -0.13098713
15.98300 -0.12009875
15.98400 -0.10919644
15.98500 -0.098281249
15.98600 -0.087354169
15.98700 -0.076416152
15.98800 -0.065468106
15.98900 -0.054510881
15.99000 -0.043545268
15.99100 -0.032572009
15.99200 -0.021591785000000002
15.99300 -0.010605232000000001
15.99400 0.00038706266
15.99500 0.01138455
15.99600 0.022386713000000003
15.99700 0.033393057000000004
15.99800 0.044403097
15.99900 0.055416353
16.00000 0.066432351
16.00100 0.07745059
16.00200 0.088470551
16.00300 0.099491701
16.00400 0.11051348000000001
16.00500 0.12153528999999999
16.00600 0.1325565
16.00700 0.14357646
16.00800 0.15459447
16.00900 0.16560984
16.01000 0.17662183
16.01100 0.18762970999999998
16.01200 0.19863269
16.01300 0.20963004999999998
16.01400 0.220621
16.01500 0.23160481
16.01600 0.24258073
16.01700 0.25354798
16.01800 0.26450587999999997
16.01900 0.27545367
16.02000 0.28639066
16.02100 0.29731611999999996
16.02200 0.30822932999999997
16.02300 0.3191296
16.02400 0.33001622999999997
16.02500 0.34088846
16.02600 0.35174557
16.02700 0.36258681
16.02800 0.37341146
16.02900 0.38421871
16.03000 0.3950078
16.03100 0.40577794
16.03200 0.41652829
16.03300 0.42725810999999997
16.03400 0.43796655
16.03500 0.44865282
16.03600 0.45931614000000004
16.03700 0.46995570999999997
16.03800 0.48057078
16.03900 0.49116062
16.04000 0.5017244700000001
16.04100 0.51226169
16.04200 0.52277157
16.04300 0.53325347
16.04400 0.54370682
16.04500 0.55413102
16.04600 0.56452551
16.04700 0.57488983
16.04800 0.58522341
16.04900 0.59552579
16.05000 0.60579656
16.05100 0.6160351900000001
16.05200 0.62624128
16.05300 0.63641439
16.05400 0.64655407
16.05500 0.6566598499999999
16.05600 0.66673127
16.05700 0.67676785
16.05800 0.68676909
16.05900 0.69673443
16.06000 0.7066633099999999
16.06100 0.71655512
16.06200 0.72640926
16.06300 0.73622502
16.06400 0.74600177
16.06500 0.75573875
16.06600 0.76543521
16.06700 0.77509047
16.06800 0.78470372
16.06900 0.79427417
16.07000 0.8038011399999999
16.07100 0.81328377
16.07200 0.8227214199999999
16.07300 0.83211325
16.07400 0.8414586999999999
16.07500 0.8507570299999999
16.07600 0.8600075699999999
16.07700 0.8692097899999999
16.07800 0.87836301
16.07900 0.88746678
16.08000 0.89652045
16.08100 0.90552354
16.08200 0.9144756
16.08300 0.9233760599999999
16.08400 0.93222447
16.08500 0.9410203400000001
16.08600 0.94976323
16.08700 0.9584525599999999
16.08800 0.9670879699999999
16.08900 0.9756689000000001
16.09000 0.98419487
16.09100 0.99266553
16.09200 1.0010803000000001
16.09300 1.0094387
16.09400 1.0177405
16.09500 1.025985
16.09600 1.034172
16.09700 1.0423011
16.09800 1.0503719999999999
16.09900 1.0583844
16.10000 1.066338
16.10100 1.0742323999999999
16.10200 1.0820677
16.10300 1.0898434000000001
16.10400 1.0975594
16.10500 1.1052155
16.10600 1.1128114999999998
16.10700 1.1203473
16.10800 1.1278225
16.10900 1.135237
16.11000 1.1425906
16.11100 1.1498827999999999
16.11200 1.1571134
16.11300 1.1642820999999999
16.11400 1.1713884
16.11500 1.1784318
16.11600 1.1854119
16.11700 1.192328
16.11800 1.1991795
16.11900 1.205966
16.12000 1.2126866
16.12100 1.2193406
16.12200 1.2259275
16.12300 1.2324464
16.12400 1.2388966
16.12500 1.2452776
16.12600 1.2515886
16.12700 1.257829
16.12800 1.2639983000000001
16.12900 1.2700959
16.13000 1.2761215
16.13100 1.2820745999999998
16.13200 1.287955
16.13300 1.2937624
16.13400 1.2994967
16.13500 1.305158
16.13600 1.310746
16.13700 1.3162609
16.13800 1.3217028
16.13900 1.3270718000000001
16.14000 1.332368
16.14100 1.3375917
16.14200 1.342743
16.14300 1.3478219
16.14400 1.3528285
16.14500 1.3577628
16.14600 1.362625
16.14700 1.3674146999999999
16.14800 1.3721321
16.14900 1.3767768
16.15000 1.3813486
16.15100 1.3858473
16.15200 1.3902723000000001
16.15300 1.3946233000000001
16.15400 1.3989
16.15500 1.4031016
16.15600 1.4072279
16.15700 1.4112784999999999
16.15800 1.4152527
16.15900 1.4191502999999999
16.16000 1.4229707
16.16100 1.4267138000000001
16.16200 1.4303792
16.16300 1.4339667
16.16400 1.437476
16.16500 1.4409072
16.16600 1.4442601
16.16700 1.4475346999999998
16.16800 1.4507311
16.16900 1.4538494000000002
16.17000 1.4568896
16.17100 1.4598519
16.17200 1.4627364
16.17300 1.4655432
16.17400 1.4682724
16.17500 1.4709242
16.17600 1.4734984
16.17700 1.4759954
16.17800 1.478415
16.17900 1.4807571
16.18000 1.4830216999999999
16.18100 1.4852086
16.18200 1.4873178
16.18300 1.4893489
16.18400 1.4913018999999998
16.18500 1.4931764
16.18600 1.4949724
16.18700 1.4966896
16.18800 1.4983278
16.18900 1.4998869
16.19000 1.5013668
16.19100 1.5027674
16.19200 1.5040888000000001
16.19300 1.5053309000000001
16.19400 1.5064939
16.19500 1.507578
16.19600 1.5085832000000001
16.19700 1.5095100000000001
16.19800 1.5103586
16.19900 1.5111293
16.20000 1.5118224
16.20100 1.5124382
16.20200 1.5129771
16.20300 1.5134393
16.20400 1.5138251999999999
16.20500 1.5141348000000001
16.20600 1.5143684
16.20700 1.5145261
16.20800 1.5146079
16.20900 1.5146137
16.21000 1.5145436
16.21100 1.5143973
16.21200 1.5141747
16.21300 1.5138756
16.21400 1.5134997000000001
16.21500 1.5130468
16.21600 1.5125166
16.21700 1.5119089000000001
16.21800 1.5112235
16.21900 1.5104602999999999
16.22000 1.509619
16.22100 1.5086998
16.22200 1.5077026
16.22300 1.5066274
16.22400 1.5054747
16.22500 1.5042444
16.22600 1.5029371
16.22700 1.501553
16.22800 1.5000928
16.22900 1.498557
16.23000 1.4969461
16.23100 1.4952607
16.23200 1.4935014
16.23300 1.4916689
16.23400 1.4897638
16.23500 1.4877866
16.23600 1.4857379
16.23700 1.4836179999999999
16.23800 1.4814274
16.23900 1.4791665
16.24000 1.4768354
16.24100 1.4744342000000001
16.24200 1.4719631
16.24300 1.4694219
16.24400 1.4668108
16.24500 1.4641294
16.24600 1.4613777
16.24700 1.4585555000000001
16.24800 1.4556623
16.24900 1.4526982000000002
16.25000 1.4496628
16.25100 1.446556
16.25200 1.4433777
16.25300 1.4401278
16.25400 1.4368063
16.25500 1.4334134
16.25600 1.4299492
16.25700 1.426414
16.25800 1.4228082
16.25900 1.4191323
16.26000 1.4153867
16.26100 1.411572
16.26200 1.4076889000000001
16.26300 1.403738
16.26400 1.3997201000000001
16.26500 1.3956359
16.26600 1.391486
16.26700 1.3872711
16.26800 1.382992
16.26900 1.3786491
16.27000 1.3742429999999999
16.27100 1.3697743
16.27200 1.3652434
16.27300 1.3606505
16.27400 1.3559962
16.27500 1.3512804
16.27600 1.3465036
16.27700 1.3416657
16.27800 1.336767
16.27900 1.3318075
16.28000 1.3267872
16.28100 1.3217063
16.28200 1.3165648
16.28300 1.3113628
16.28400 1.3061005
16.28500 1.3007779000000002
16.28600 1.2953952
16.28700 1.2899527
16.28800 1.2844508
16.28900 1.2788895999999998
16.29000 1.2732697
16.29100 1.2675913
16.29200 1.2618549
16.29300 1.2560611
16.29400 1.2502100999999999
16.29500 1.2443027
16.29600 1.2383391000000001
16.29700 1.2323199999999999
16.29800 1.2262457
16.29900 1.2201167000000002
16.30000 1.2139333
16.30100 1.2076959999999999
16.30200 1.201405
16.30300 1.1950606000000001
16.30400 1.1886631
16.30500 1.1822126
16.30600 1.1757092
16.30700 1.1691531
16.30800 1.1625445
16.30900 1.1558835
16.31000 1.1491703
16.31100 1.1424049
16.31200 1.1355876
16.31300 1.1287187
16.31400 1.1217985
16.31500 1.1148273
16.31600 1.1078055999999998
16.31700 1.1007338
16.31800 1.0936124
16.31900 1.0864422
16.32000 1.0792237
16.32100 1.0719577
16.32200 1.0646448
16.32300 1.057286
16.32400 1.0498818
16.32500 1.0424332
16.32600 1.0349408
16.32700 1.0274054
16.32800 1.0198276
16.32900 1.012208
16.33000 1.0045473
16.33100 0.99684587
16.33200 0.98910425
16.33300 0.98132268
16.33400 0.97350152
16.33500 0.96564097
16.33600 0.95774122
16.33700 0.94980234
16.33800 0.94182435
16.33900 0.9338073400000001
16.34000 0.92575131
16.34100 0.91765635
16.34200 0.9095223600000001
16.34300 0.90134954
16.34400 0.89313788
16.34500 0.88488748
16.34600 0.8765985299999999
16.34700 0.86827129
16.34800 0.8599060599999999
16.34900 0.85150329
16.35000 0.8430633700000001
16.35100 0.8345867499999999
16.35200 0.8260740000000001
16.35300 0.8175257599999999
16.35400 0.80894269
16.35500 0.8003255399999999
16.35600 0.79167495
16.35700 0.78299176
16.35800 0.77427663
16.35900 0.7655303
16.36000 0.75675342
16.36100 0.7479467
16.36200 0.7391107299999999
16.36300 0.73024603
16.36400 0.72135311
16.36500 0.71243243
16.36600 0.70348433
16.36700 0.69450913
16.36800 0.6855071100000001
16.36900 0.67647845
16.37000 0.66742334
16.37100 0.65834192
16.37200 0.64923433
16.37300 0.64010066
16.37400 0.6309411
16.37500 0.62175575
16.37600 0.61254478
16.37700 0.6033084400000001
16.37800 0.59404699
16.37900 0.58476073
16.38000 0.5754499700000001
16.38100 0.5661151799999999
16.38200 0.55675674
16.38300 0.54737516
16.38400 0.53797094
16.38500 0.52854461
16.38600 0.51909671
16.38700 0.5096278200000001
16.38800 0.5001384799999999
16.38900 0.49062921
16.39000 0.48110052000000003
16.39100 0.47155293
16.39200 0.46198689
16.39300 0.45240284000000003
16.39400 0.44280118
16.39500 0.4331823
16.39600 0.42354645999999996
16.39700 0.41389405
16.39800 0.40422534
16.39900 0.39454060999999996
16.40000 0.38484014
16.40100 0.37512418000000003
16.40200 0.36539305
16.40300 0.35564702
16.40400 0.34588641
16.40500 0.33611159
16.40600 0.32632293
16.40700 0.3165208
16.40800 0.30670569000000003
16.40900 0.29687805
16.41000 0.28703839000000003
16.41100 0.27718723
16.41200 0.26732516
16.41300 0.25745272
16.41400 0.2475705
16.41500 0.23767909
16.41600 0.22777905999999998
16.41700 0.21787099999999998
16.41800 0.20795544000000002
16.41900 0.19803287000000003
16.42000 0.18810380000000002
16.42100 0.17816862
16.42200 0.16822773
16.42300 0.15828145000000002
16.42400 0.14833006
16.42500 0.13837375000000002
16.42600 0.12841270999999999
16.42700 0.11844705
16.42800 0.10847686000000001
16.42900 0.098502182
16.43000 0.088523084
16.43100 0.07853959699999999
16.43200 0.068551773
16.43300 0.058559689
16.43400 0.048563460999999995
16.43500 0.038563245
16.43600 0.028559266
16.43700 0.018551809
16.43800 0.008541235
16.43900 -0.0014720254
16.44000 -0.011487467000000001
16.44100 -0.021504519
16.44200 -0.031522545
16.44300 -0.041540861
16.44400 -0.05155874
16.44500 -0.061575422000000005
16.44600 -0.071590155
16.44700 -0.08160217
16.44800 -0.091610727
16.44900 -0.10161511999999999
16.45000 -0.11161467
16.45100 -0.12160878000000001
16.45200 -0.13159692
16.45300 -0.14157858
16.45400 -0.15155337
16.45500 -0.16152095
16.45600 -0.17148107
16.45700 -0.18143354
16.45800 -0.19137819
16.45900 -0.20131493999999997
16.46000 -0.21124373000000002
16.46100 -0.22116452
16.46200 -0.23107730999999998
16.46300 -0.24098204
16.46400 -0.2508787
16.46500 -0.26076720000000003
16.46600 -0.27064749
16.46700 -0.28051939
16.46800 -0.29038277
16.46900 -0.30023737
16.47000 -0.31008294
16.47100 -0.31991915
16.47200 -0.32974560999999997
16.47300 -0.33956189
16.47400 -0.3493675
16.47500 -0.35916197
16.47600 -0.36894472
16.47700 -0.3787152
16.47800 -0.38847285
16.47900 -0.3982171
16.48000 -0.40794737
16.48100 -0.41766310999999995
16.48200 -0.42736381
16.48300 -0.43704896000000004
16.48400 -0.44671809
16.48500 -0.45637083
16.48600 -0.46600681000000005
16.48700 -0.47562565
16.48800 -0.48522707000000004
16.48900 -0.49481085
16.49000 -0.50437674
16.49100 -0.51392452
16.49200 -0.52345395
16.49300 -0.53296485
16.49400 -0.54245703
16.49500 -0.55193021
16.49600 -0.56138416
16.49700 -0.57081855
16.49800 -0.58023306
16.49900 -0.58962731
16.50000 -0.59900084
16.50100 -0.6083531799999999
16.50200 -0.61768387
16.50300 -0.62699229
16.50400 -0.63627791
16.50500 -0.6455401399999999
16.50600 -0.6547784400000001
16.50700 -0.6639922500000001
16.50800 -0.6731810500000001
16.50900 -0.68234438
16.51000 -0.69148177
16.51100 -0.7005929
16.51200 -0.70967744
16.51300 -0.71873521
16.51400 -0.72776601
16.51500 -0.73676971
[truncated: 335,446 more chars]
