# Supplementary material for: 2D Synthetic dataset of numerical simulations of long-period seismicity in a volcanic edifice and related sensitivity kernels
Source: Data Brief. 2021 Jan 25;34:106673. doi: 10.1016/j.dib.2020.106673 (PMC7841316; doi:10.1016/j.dib.2020.106673)
Supplement: Supplementary Data S1 — Supplementary Raw Research Data. This is open data under the CC BY license http://creativecommons.org/licenses/by/4.0/ [file mmc1.zip › Dataset/OUTPUT_SEISMOGRAMS/9000_3000/disp_Z_hetero_8000_2685_SVF7e-1Hz.semd]

-1.714286 0.0
-1.713286 0.0
-1.712286 0.0
-1.711286 0.0
-1.710286 0.0
-1.709286 -6.2925423e-23
-1.708286 -3.7779771e-22
-1.707286 -9.018447199999999e-22
-1.706286 -3.4067226e-22
-1.705286 4.2802719e-21
-1.704286 1.4598881e-20
-1.703286 2.339919e-20
-1.702286 8.7719118e-21
-1.701286 -5.6198567e-20
-1.700286 -1.6846495000000001e-19
-1.699286 -2.4970846e-19
-1.698286 -1.4029033e-19
-1.697286 3.0856424e-19
-1.696286 1.039689e-18
-1.695286 1.6037484e-18
-1.694286 1.1984538e-18
-1.693286 -8.8042713e-19
-1.692286 -4.4380873e-18
-1.691286 -7.687129e-18
-1.690286 -7.398281399999999e-18
-1.689286 -4.550729699999999e-19
-1.688286 1.3422598e-17
-1.687286 2.9165744999999997e-17
-1.686286 3.6206649e-17
-1.685286 2.2404523e-17
-1.684286 -1.8249658e-17
-1.683286 -7.7372453e-17
-1.682286 -1.2878551e-16
-1.681286 -1.3492477e-16
-1.680286 -6.397904999999999e-17
-1.679286 8.780743500000001e-17
-1.678286 2.799436e-16
-1.677286 4.2986247999999995e-16
-1.676286 4.3958619e-16
-1.675286 2.4107193e-16
-1.674286 -1.5807172e-16
-1.673286 -6.5269265e-16
-1.672286 -1.0602215e-15
-1.671286 -1.1834896000000001e-15
-1.670286 -8.949321600000001e-16
-1.669286 -2.0563431e-16
-1.668286 7.1616818e-16
-1.667286 1.5927439000000002e-15
-1.666286 2.135641e-15
-1.665286 2.1540503e-15
-1.664286 1.6236350999999998e-15
-1.663286 6.8411815e-16
-1.662286 -4.3084306e-16
-1.661286 -1.4928908e-15
-1.660286 -2.3534488e-15
-1.659286 -2.954349e-15
-1.658286 -3.2740209e-15
-1.657286 -3.2501726000000004e-15
-1.656286 -2.739735e-15
-1.655286 -1.5606588999999998e-15
-1.654286 3.8667037e-16
-1.653286 2.9738222e-15
-1.652286 5.758703e-15
-1.651286 8.0283993e-15
-1.650286 8.982301999999999e-15
-1.649286 7.9968129e-15
-1.648286 4.8662837e-15
-1.647286 -8.097439e-17
-1.646286 -6.0372737e-15
-1.645286 -1.190778e-14
-1.644286 -1.6548512e-14
-1.643286 -1.895181e-14
-1.642286 -1.8331140000000002e-14
-1.641286 -1.4134355e-14
-1.640286 -6.0714296e-15
-1.639286 5.759007399999999e-15
-1.638286 2.0626126e-14
-1.637286 3.6885416e-14
-1.636286 5.1812158000000005e-14
-1.635286 6.1705101e-14
-1.634286 6.2337411e-14
-1.633286 4.970663e-14
-1.632286 2.0927578e-14
-1.631286 -2.4920919e-14
-1.630286 -8.6123515e-14
-1.629286 -1.5783566e-13
-1.628286 -2.3165945e-13
-1.627286 -2.9513385e-13
-1.626286 -3.3104347e-13
-1.625286 -3.1658572e-13
-1.624286 -2.2257773000000001e-13
-1.623286 -1.296257e-14
-1.622286 3.5514992e-13
-1.621286 9.3077554e-13
-1.620286 1.76767e-12
-1.619286 2.9223463000000003e-12
-1.618286 4.4515793e-12
-1.617286 6.4094765999999995e-12
-1.616286 8.8441746e-12
-1.615286 1.1794327e-11
-1.614286 1.5285711e-11
-1.613286 1.9328529999999997e-11
-1.612286 2.3916077e-11
-1.611286 2.9025407e-11
-1.610286 3.4620383e-11
-1.609286 4.0656962999999997e-11
-1.608286 4.7090245e-11
-1.607286 5.3882262e-11
-1.606286 6.100945499999999e-11
-1.605286 6.8468928e-11
-1.604286 7.628256799999999e-11
-1.603286 8.4498738e-11
-1.602286 9.3191448e-11
-1.601286 1.0245705e-10
-1.600286 1.1240892e-10
-1.599286 1.2317122e-10
-1.598286 1.3487215e-10
-1.597286 1.4763853999999998e-10
-1.596286 1.6159276e-10
-1.595286 1.7685307e-10
-1.594286 1.9353758999999998e-10
-1.593286 2.1177119999999998e-10
-1.592286 2.3169444e-10
-1.591286 2.5347163999999997e-10
-1.590286 2.7729713e-10
-1.589286 3.03397e-10
-1.588286 3.3202579e-10
-1.587286 3.6345801000000003e-10
-1.586286 3.9797440999999997e-10
-1.585286 4.358458e-10
-1.584286 4.7731446e-10
-1.583286 5.2257677e-10
-1.582286 5.7176919e-10
-1.581286 6.2495885e-10
-1.580286 6.8214223e-10
-1.579286 7.4325181e-10
-1.578286 8.0816968e-10
-1.577286 8.7674685e-10
-1.576286 9.4882427e-10
-1.575286 1.0242516e-09
-1.574286 1.1029002e-09
-1.573286 1.1846652e-09
-1.572286 1.2694595e-09
-1.571286 1.357197e-09
-1.570286 1.4477690000000002e-09
-1.569286 1.5410203e-09
-1.568286 1.636726e-09
-1.567286 1.7345762e-09
-1.566286 1.8341729000000002e-09
-1.565286 1.9350388e-09
-1.564286 2.0366393e-09
-1.563286 2.1384141e-09
-1.562286 2.2398125000000003e-09
-1.561286 2.3403224e-09
-1.560286 2.4394861000000002e-09
-1.559286 2.5368927e-09
-1.558286 2.6321429e-09
-1.557286 2.7247845e-09
-1.556286 2.8142247e-09
-1.555286 2.8996319e-09
-1.554286 2.9798348e-09
-1.553286 3.0532417000000002e-09
-1.552286 3.1177925000000002e-09
-1.551286 3.170952e-09
-1.550286 3.2097554e-09
-1.549286 3.2309017e-09
-1.548286 3.2308881000000004e-09
-1.547286 3.2061714e-09
-1.546286 3.153337e-09
-1.545286 3.0692497e-09
-1.544286 2.951174e-09
-1.543286 2.7968442e-09
-1.542286 2.6044769000000003e-09
-1.541286 2.3727277e-09
-1.540286 2.1006013e-09
-1.539286 1.7873363999999998e-09
-1.538286 1.4322779e-09
-1.537286 1.0347645e-09
-1.536286 5.9404252e-10
-1.535286 1.0921842e-10
-1.534286 -4.2074742e-10
-1.533286 -9.9701462e-10
-1.532286 -1.620811e-09
-1.531286 -2.2933726e-09
-1.530286 -3.0158872e-09
-1.529286 -3.7894542e-09
-1.528286 -4.6150604000000005e-09
-1.527286 -5.4935761e-09
-1.526286 -6.4257571e-09
-1.525286 -7.4122437e-09
-1.524286 -8.4535372e-09
-1.523286 -9.5499407e-09
-1.522286 -1.0701465e-08
-1.521286 -1.1907703e-08
-1.520286 -1.3167665999999999e-08
-1.519286 -1.4479626e-08
-1.518286 -1.584099e-08
-1.517286 -1.7248214e-08
-1.516286 -1.8696801e-08
-1.515286 -2.0181383e-08
-1.514286 -2.1695884e-08
-1.513286 -2.3233748e-08
-1.512286 -2.4788196000000003e-08
-1.511286 -2.6352481e-08
-1.510286 -2.7920080000000004e-08
-1.509286 -2.9484856000000003e-08
-1.508286 -3.1041084e-08
-1.507286 -3.2583389e-08
-1.506286 -3.4106609e-08
-1.505286 -3.5605598999999996e-08
-1.504286 -3.707501e-08
-1.503286 -3.8509129e-08
-1.502286 -3.9901787000000004e-08
-1.501286 -4.1246379e-08
-1.500286 -4.2535960999999995e-08
-1.499286 -4.3763415e-08
-1.498286 -4.4921616e-08
-1.497286 -4.6003545e-08
-1.496286 -4.7002263e-08
-1.495286 -4.7910714e-08
-1.494286 -4.8721366e-08
-1.493286 -4.9425658e-08
-1.492286 -5.0013388000000004e-08
-1.491286 -5.0472049e-08
-1.490286 -5.0786325e-08
-1.489286 -5.0937865e-08
-1.488286 -5.0905323999999996e-08
-1.487286 -5.0664878000000005e-08
-1.486286 -5.0191145999999996e-08
-1.485286 -4.9458403999999995e-08
-1.484286 -4.844199499999999e-08
-1.483286 -4.7119847e-08
-1.482286 -4.5473661e-08
-1.481286 -4.3489812e-08
-1.480286 -4.1159737000000005e-08
-1.479286 -3.8479783e-08
-1.478286 -3.5450579e-08
-1.477286 -3.2076031e-08
-1.476286 -2.836221e-08
-1.475286 -2.4316296000000003e-08
-1.474286 -1.9945844000000002e-08
-1.473286 -1.5258518e-08
-1.472286 -1.0262386e-08
-1.471286 -4.9666826e-09
-1.470286 6.1710116e-10
-1.469286 6.4740663999999994e-09
-1.468286 1.2585015000000001e-08
-1.467286 1.8926137e-08
-1.466286 2.5469502e-08
-1.465286 3.2184411e-08
-1.464286 3.9039566000000005e-08
-1.463286 4.6005771e-08
-1.462286 5.3058752000000006e-08
-1.461286 6.0181599e-08
-1.460286 6.7366329e-08
-1.459286 7.4614098e-08
-1.458286 8.193389299999999e-08
-1.457286 8.9339564e-08
-1.456286 9.684545400000001e-08
-1.455286 1.0446123000000001e-07
-1.454286 1.1218636e-07
-1.453286 1.2000517999999999e-07
-1.452286 1.2788289e-07
-1.451286 1.357636e-07
-1.450286 1.4357002e-07
-1.449286 1.5120553e-07
-1.448286 1.5855764e-07
-1.447286 1.6550268e-07
-1.446286 1.719107e-07
-1.445286 1.7764999e-07
-1.444286 1.8259031e-07
-1.443286 1.8660455e-07
-1.442286 1.8956861e-07
-1.441286 1.9135988e-07
-1.440286 1.9185471e-07
-1.439286 1.9092585e-07
-1.438286 1.8844062e-07
-1.437286 1.8426091e-07
-1.436286 1.7824551e-07
-1.435286 1.7025493e-07
-1.434286 1.6015922e-07
-1.433286 1.4784756e-07
-1.432286 1.3323949e-07
-1.431286 1.1629638e-07
-1.430286 9.7032127e-08
-1.429286 7.552206600000001e-08
-1.428286 5.1909249e-08
-1.427286 2.6407446000000003e-08
-1.426286 -6.9925159e-10
-1.425286 -2.9060268e-08
-1.424286 -5.8265753e-08
-1.423286 -8.785667199999999e-08
-1.422286 -1.1733767999999999e-07
-1.421286 -1.4619241e-07
-1.420286 -1.7390085e-07
-1.419286 -1.9995874e-07
-1.418286 -2.2389834e-07
-1.417286 -2.4531015000000003e-07
-1.416286 -2.6386413e-07
-1.415286 -2.7933018e-07
-1.414286 -2.9159481e-07
-1.413286 -3.0067319999999997e-07
-1.412286 -3.0671461e-07
-1.411286 -3.0999951e-07
-1.410286 -3.1092757e-07
-1.409286 -3.0999663e-07
-1.408286 -3.0777378e-07
-1.407286 -3.048604e-07
-1.406286 -3.018543e-07
-1.405286 -2.9931251e-07
-1.404286 -2.9771829e-07
-1.403286 -2.9745592999999997e-07
-1.402286 -2.9879579e-07
-1.401286 -3.0189049e-07
-1.400286 -3.0678231e-07
-1.399286 -3.1341982e-07
-1.398286 -3.2168068e-07
-1.397286 -3.3139651e-07
-1.396286 -3.4237611e-07
-1.395286 -3.5442262e-07
-1.394286 -3.6734231e-07
-1.393286 -3.8094341e-07
-1.392286 -3.950253e-07
-1.391286 -4.0936046e-07
-1.390286 -4.2367207999999996e-07
-1.389286 -4.3761146e-07
-1.388286 -4.5074038e-07
-1.387286 -4.6252127e-07
-1.386286 -4.7231844999999997e-07
-1.385286 -4.794116199999999e-07
-1.384286 -4.830211799999999e-07
-1.383286 -4.8234354e-07
-1.382286 -4.7659281e-07
-1.381286 -4.6504534e-07
-1.380286 -4.4708281999999996e-07
-1.379286 -4.2223043e-07
-1.378286 -3.9018713000000005e-07
-1.377286 -3.5084670999999997e-07
-1.376286 -3.0430833e-07
-1.375286 -2.5087776e-07
-1.374286 -1.9105979000000002e-07
-1.373286 -1.2554327999999998e-07
-1.372286 -5.5180110000000004e-08
-1.371286 1.9041045e-08
-1.370286 9.602528800000001e-08
-1.369286 1.7460614e-07
-1.368286 2.5358347e-07
-1.367286 3.3176388e-07
-1.366286 4.0800265000000003e-07
-1.365286 4.8124424e-07
-1.364286 5.5055973e-07
-1.363286 6.151773800000001e-07
-1.362286 6.7450361e-07
-1.361286 7.281323100000001e-07
-1.360286 7.758399300000001e-07
-1.359286 8.1756841e-07
-1.358286 8.533959300000001e-07
-1.357286 8.834999399999999e-07
-1.356286 9.081169599999999e-07
-1.355286 9.2750536e-07
-1.354286 9.4191375e-07
-1.353286 9.515615e-07
-1.352286 9.5663193e-07
-1.351286 9.572782599999998e-07
-1.350286 9.5364072e-07
-1.349286 9.458699600000001e-07
-1.348286 9.3415169e-07
-1.347286 9.187258099999999e-07
-1.346286 8.9989705e-07
-1.345286 8.780339100000001e-07
-1.344286 8.535519e-07
-1.343286 8.268872700000001e-07
-1.342286 7.984623600000001e-07
-1.341286 7.6864994e-07
-1.340286 7.3774089e-07
-1.339286 7.0592301e-07
-1.338286 6.7327397e-07
-1.337286 6.3977037e-07
-1.336286 6.0531233e-07
-1.335286 5.6975984e-07
-1.334286 5.329746399999999e-07
-1.333286 4.9486233e-07
-1.332286 4.5540629e-07
-1.331286 4.1468833e-07
-1.330286 3.7289283e-07
-1.329286 3.3029219000000003e-07
-1.328286 2.8721661e-07
-1.327286 2.4401106e-07
-1.326286 2.0098487e-07
-1.325286 1.5836037e-07
-1.324286 1.1622558e-07
-1.323286 7.4495959e-08
-1.322286 3.2888017e-08
-1.321286 -9.0933192e-09
-1.320286 -5.215354799999999e-08
-1.319286 -9.7194019e-08
-1.318286 -1.452848e-07
-1.317286 -1.9762529000000002e-07
-1.316286 -2.5549274e-07
-1.315286 -3.2017824e-07
-1.314286 -3.9290966e-07
-1.313286 -4.7476232000000005e-07
-1.312286 -5.6655973e-07
-1.311286 -6.6876886e-07
-1.310286 -7.8139708e-07
-1.309286 -9.039020200000001e-07
-1.308286 -1.0351232000000001e-06
-1.307286 -1.1732502e-06
-1.306286 -1.3158352000000002e-06
-1.305286 -1.4598582e-06
-1.304286 -1.6018459e-06
-1.303286 -1.7380408e-06
-1.302286 -1.8646069999999999e-06
-1.301286 -1.9778611e-06
-1.300286 -2.0745025e-06
-1.299286 -2.1518241e-06
-1.298286 -2.2078787e-06
-1.297286 -2.2415868000000002e-06
-1.296286 -2.2527708000000002e-06
-1.295286 -2.2421142000000004e-06
-1.294286 -2.2110525e-06
-1.293286 -2.1616027999999998e-06
-1.292286 -2.0961583e-06
-1.291286 -2.0172642e-06
-1.290286 -1.9274063e-06
-1.289286 -1.8288233e-06
-1.288286 -1.7233713e-06
-1.287286 -1.6124437e-06
-1.286286 -1.4969514999999999e-06
-1.285286 -1.3773616e-06
-1.284286 -1.2537817e-06
-1.283286 -1.1260803e-06
-1.282286 -9.940226399999999e-07
-1.281286 -8.5740997e-07
-1.280286 -7.1620456e-07
-1.279286 -5.7063092e-07
-1.278286 -4.2124348000000006e-07
-1.277286 -2.6895438999999997e-07
-1.276286 -1.1502176e-07
-1.275286 3.9001949e-08
-1.274286 1.9135908e-07
-1.273286 3.4020550999999997e-07
-1.272286 4.8375401e-07
-1.271286 6.2043037e-07
-1.270286 7.4903257e-07
-1.269286 8.6887937e-07
-1.268286 9.799328499999999e-07
-1.267286 1.0828808e-06
-1.266286 1.1791664e-06
-1.265286 1.2709524e-06
-1.264286 1.3610173e-06
-1.263286 1.4525821e-06
-1.262286 1.5490773e-06
-1.261286 1.6538692e-06
-1.260286 1.7699625e-06
-1.259286 1.8997096999999998e-06
-1.258286 2.0445541999999998e-06
-1.257286 2.2048349e-06
-1.256286 2.3796705e-06
-1.255286 2.5669392e-06
-1.254286 2.7633574e-06
-1.253286 2.9646495e-06
-1.252286 3.1657894e-06
-1.251286 3.3612942e-06
-1.250286 3.5455361000000003e-06
-1.249286 3.7130434e-06
-1.248286 3.8587661000000005e-06
-1.247286 3.9782833000000005e-06
-1.246286 4.0679364e-06
-1.245286 4.1248914e-06
-1.244286 4.1471281999999995e-06
-1.243286 4.1333724e-06
-1.242286 4.0829818e-06
-1.241286 3.9958106e-06
-1.240286 3.872069999999999e-06
-1.239286 3.7121943e-06
-1.238286 3.5167314e-06
-1.237286 3.2862665e-06
-1.236286 3.0213768999999996e-06
-1.235286 2.722623e-06
-1.234286 2.3905777e-06
-1.233286 2.0258828000000002e-06
-1.232286 1.6293349000000002e-06
-1.231286 1.2019956e-06
-1.230286 7.4531741e-07
-1.229286 2.6128024e-07
-1.228286 -2.4747158e-07
-1.227286 -7.7750517e-07
-1.226286 -1.3245026e-06
-1.225286 -1.8832063e-06
-1.224286 -2.4474215e-06
-1.223286 -3.0100889e-06
-1.222286 -3.5634280000000004e-06
-1.221286 -4.0991573e-06
-1.220286 -4.608775599999999e-06
-1.219286 -5.0838896e-06
-1.218286 -5.5165670999999995e-06
-1.217286 -5.8996779e-06
-1.216286 -6.227202200000001e-06
-1.215286 -6.4944707e-06
-1.214286 -6.6983119e-06
-1.213286 -6.8371008e-06
-1.212286 -6.9106967e-06
-1.211286 -6.920282699999999e-06
-1.210286 -6.868117500000001e-06
-1.209286 -6.7572323e-06
-1.208286 -6.5911074e-06
-1.207286 -6.3733374e-06
-1.206286 -6.1073322e-06
-1.205286 -5.7960694e-06
-1.204286 -5.4419097e-06
-1.203286 -5.0464795e-06
-1.202286 -4.6106337e-06
-1.201286 -4.1344723e-06
-1.200286 -3.6174097e-06
-1.199286 -3.0582797e-06
-1.198286 -2.4554595e-06
-1.197286 -1.8069917e-06
-1.196286 -1.1107046e-06
-1.195286 -3.6431011999999997e-07
-1.194286 4.3452153e-07
-1.193286 1.2881168e-06
-1.192286 2.1987832e-06
-1.191286 3.1688273000000004e-06
-1.190286 4.200606100000001e-06
-1.189286 5.2965913000000005e-06
-1.188286 6.4594623e-06
-1.187286 7.69219e-06
-1.186286 8.9981071e-06
-1.185286 1.0380957e-05
-1.184286 1.1844893e-05
-1.183286 1.3394414e-05
-1.182286 1.5034234e-05
-1.181286 1.6769101e-05
-1.180286 1.8603525e-05
-1.179286 2.0541465e-05
-1.178286 2.2586016e-05
-1.177286 2.4739057e-05
-1.176286 2.7000988000000002e-05
-1.175286 2.9370485999999998e-05
-1.174286 3.1844419e-05
-1.173286 3.4417843000000005e-05
-1.172286 3.7084141e-05
-1.171286 3.9835257000000004e-05
-1.170286 4.2662069e-05
-1.169286 4.5554788e-05
-1.168286 4.8503455e-05
-1.167286 5.1498341e-05
-1.166286 5.4530381000000004e-05
-1.165286 5.7591461e-05
-1.164286 6.067466e-05
-1.163286 6.377427399999999e-05
-1.162286 6.6885866e-05
-1.161286 7.0006075e-05
-1.160286 7.3132441e-05
-1.159286 7.6263103e-05
-1.158286 7.9396557e-05
-1.157286 8.253138e-05
-1.156286 8.5666011e-05
-1.155286 8.879864e-05
-1.154286 9.192716e-05
-1.153286 9.5049199e-05
-1.152286 9.816226299999999e-05
-1.151286 0.00010126388999999999
-1.150286 0.00010435195
-1.149286 0.00010742491
-1.148286 0.00011048207
-1.147286 0.00011352382000000001
-1.146286 0.00011655179
-1.145286 0.00011956874
-1.144286 0.00012257870999999999
-1.143286 0.00012558659000000001
-1.142286 0.00012859795000000001
-1.141286 0.00013161853
-1.140286 0.00013465384
-1.139286 0.00013770856
-1.138286 0.00014078602
-1.137286 0.00014388773
-1.136286 0.00014701316
-1.135286 0.00015015943
-1.134286 0.00015332150999999999
-1.133286 0.00015649243
-1.132286 0.0001596636
-1.131286 0.00016282543
-1.130286 0.00016596788
-1.129286 0.00016908132
-1.128286 0.00017215709
-1.127286 0.00017518815
-1.126286 0.00017816959
-1.125286 0.00018109877
-1.124286 0.00018397546
-1.123286 0.00018680165
-1.122286 0.0001895811
-1.121286 0.00019231902000000001
-1.120286 0.00019502129
-1.119286 0.00019769404
-1.118286 0.00020034297
-1.117286 0.00020297296
-1.116286 0.00020558764
-1.115286 0.00020818943
-1.114286 0.00021077929
-1.113286 0.00021335709
-1.112286 0.00021592186000000003
-1.111286 0.00021847229
-1.110286 0.00022100727999999997
-1.109286 0.00022352642000000002
-1.108286 0.00022603049000000002
-1.107286 0.00022852172999999999
-1.106286 0.00023100417
-1.105286 0.00023348364
-1.104286 0.00023596765
-1.103286 0.00023846521000000002
-1.102286 0.00024098653999999998
-1.101286 0.00024354231
-1.100286 0.00024614333
-1.099286 0.00024879982
-1.098286 0.00025152076000000003
-1.097286 0.00025431343
-1.096286 0.00025718298
-1.095286 0.00026013226
-1.094286 0.00026316174999999997
-1.093286 0.00026626944
-1.092286 0.00026945144999999997
-1.091286 0.00027270198
-1.090286 0.00027601409
-1.089286 0.00027937997
-1.088286 0.00028279158
-1.087286 0.00028624108
-1.086286 0.00028972131
-1.085286 0.00029322619
-1.084286 0.00029675066
-1.083286 0.00030029087
-1.082286 0.00030384417
-1.081286 0.00030740889
-1.080286 0.00031098418
-1.079286 0.00031456975
-1.078286 0.00031816569
-1.077286 0.00032177215
-1.076286 0.00032538917
-1.075286 0.00032901667000000004
-1.074286 0.00033265428
-1.073286 0.00033630133000000004
-1.072286 0.00033995701999999997
-1.071286 0.00034362026
-1.070286 0.00034728992
-1.069286 0.00035096505000000003
-1.068286 0.00035464502
-1.067286 0.00035832963000000003
-1.066286 0.00036201936
-1.065286 0.00036571528000000004
-1.064286 0.0003694194
-1.063286 0.00037313453
-1.062286 0.00037686402
-1.061286 0.00038061191
-1.060286 0.00038438238
-1.059286 0.00038818002
-1.058286 0.00039200872
-1.057286 0.00039587184999999997
-1.056286 0.00039977153
-1.055286 0.00040370845999999997
-1.054286 0.00040768145
-1.053286 0.0004116871
-1.052286 0.00041572002
-1.051286 0.000419773
-1.050286 0.00042383699
-1.049286 0.00042790198
-1.048286 0.00043195687
-1.047286 0.00043599102
-1.046286 0.00043999426
-1.045286 0.00044395783
-1.044286 0.00044787512000000004
-1.043286 0.00045174233
-1.042286 0.00045555857
-1.041286 0.00045932629
-1.040286 0.00046305104
-1.039286 0.00046674107999999996
-1.038286 0.00047040720999999997
-1.037286 0.0004740617
-1.036286 0.00047771809000000004
-1.035286 0.00048139009
-1.034286 0.00048509123
-1.033286 0.00048883385
-1.032286 0.00049262885
-1.031286 0.00049648506
-1.030286 0.00050040931
-1.029286 0.00050440663
-1.028286 0.00050848034
-1.027286 0.00051263282
-1.026286 0.00051686625
-1.025286 0.00052118271
-1.024286 0.0005255854399999999
-1.023286 0.00053007857
-1.022286 0.00053466774
-1.021286 0.00053936028
-1.020286 0.00054416482
-1.019286 0.00054909101
-1.018286 0.00055414935
-1.017286 0.0005593499300000001
-1.016286 0.00056470221
-1.015286 0.0005702135700000001
-1.014286 0.00057588868
-1.013286 0.00058172932
-1.012286 0.0005877338899999999
-1.011286 0.00059389736
-1.010286 0.0006002117500000001
-1.009286 0.00060666639
-1.008286 0.0006132489
-1.007286 0.0006199458299999999
-1.006286 0.00062674353
-1.005286 0.00063362886
-1.004286 0.0006405905899999999
-1.003286 0.00064761989
-1.002286 0.0006547104
-1.001286 0.00066185903
-1.000286 0.00066906541
-0.9992857 0.00067633164
-0.9982857 0.00068366189
-0.9972857 0.00069106145
-0.9962857 0.00069853663
-0.9952857 0.00070609335
-0.9942857 0.00071373715
-0.9932857 0.00072147241
-0.9922857 0.00072930197
-0.9912857 0.00073722654
-0.9902857 0.00074524532
-0.9892857 0.00075335565
-0.9882857 0.00076155366
-0.9872857 0.00076983515
-0.9862857 0.0007781961400000001
-0.9852857 0.00078663306
-0.9842857 0.00079514357
-0.9832857 0.0008037266500000001
-0.9822857 0.00081238304
-0.9812857 0.0008211148299999999
-0.9802857 0.0008299259199999999
-0.9792857 0.00083882114
-0.9782857 0.0008478058600000001
-0.9772857 0.00085688534
-0.9762857 0.00086606442
-0.9752857 0.00087534627
-0.9742857 0.0008847325300000001
-0.9732857 0.0008942221900000001
-0.9722857 0.00090381154
-0.9712857 0.00091349466
-0.9702857 0.0009232632700000001
-0.9692857 0.00093310728
-0.9682857 0.00094301613
-0.9672857 0.0009529784600000001
-0.9662857 0.00096298372
-0.9652857 0.00097302227
-0.9642857 0.00098308683
-0.9632857 0.00099317285
-0.9622857 0.0010032791
-0.9612857 0.0010134077
-0.9602857 0.0010235646
-0.9592857 0.001033759
-0.9582857 0.0010440039
-0.9572857 0.0010543145
-0.9562857 0.0010647082
-0.9552857 0.0010752036999999999
-0.9542857 0.0010858202
-0.9532857 0.0010965764
-0.9522857 0.0011074906
-0.9512857 0.0011185796
-0.9502857 0.0011298582
-0.9492857 0.0011413385000000002
-0.9482857 0.0011530308
-0.9472857 0.0011649424
-0.9462857 0.001177079
-0.9452857 0.0011894444
-0.9442857 0.0012020413
-0.9432857 0.0012148722
-0.9422857 0.0012279387
-0.9412857 0.0012412437
-0.9402857 0.0012547903
-0.9392857 0.0012685817
-0.9382857 0.0012826222
-0.9372857 0.0012969165000000001
-0.9362857 0.0013114701
-0.9352857 0.0013262878
-0.9342857 0.0013413744000000001
-0.9332857 0.0013567335000000001
-0.9322857 0.001372367
-0.9312857 0.0013882753000000001
-0.9302857 0.0014044565999999999
-0.9292857 0.0014209078000000002
-0.9282857 0.0014376245
-0.9272857 0.0014546001
-0.9262857 0.0014718275
-0.9252857 0.0014892991
-0.9242857 0.0015070068
-0.9232857 0.0015249427
-0.9222857 0.0015430993
-0.9212857 0.0015614713000000001
-0.9202857 0.0015800546000000002
-0.9192857 0.0015988466000000001
-0.9182857 0.0016178463
-0.9172857 0.0016370541
-0.9162857 0.0016564722
-0.9152857 0.0016761023000000002
-0.9142857 0.0016959475000000001
-0.9132857 0.0017160108
-0.9122857 0.0017362947000000002
-0.9112857 0.001756802
-0.9102857 0.0017775337
-0.9092857 0.0017984892
-0.9082857 0.0018196669999999999
-0.9072857 0.0018410648000000002
-0.9062857 0.0018626788
-0.9052857 0.0018845058
-0.9042857 0.0019065421
-0.9032857 0.0019287851000000002
-0.9022857 0.0019512338
-0.9012857 0.0019738878
-0.9002857 0.0019967485
-0.8992857 0.0020198187
-0.8982857 0.0020431027
-0.8972857 0.0020666054999999997
-0.8962857 0.0020903341999999998
-0.8952857 0.0021142956
-0.8942857 0.0021384958
-0.8932857 0.0021629406999999997
-0.8922857 0.0021876338
-0.8912857 0.0022125779999999998
-0.8902857 0.0022377728
-0.8892857 0.0022632181
-0.8882857 0.0022889117
-0.8872857 0.0023148496999999997
-0.8862857 0.0023410275
-0.8852857 0.00236744
-0.8842857 0.0023940816
-0.8832857 0.0024209485
-0.8822857 0.0024480367
-0.8812857 0.0024753444
-0.8802857 0.0025028716
-0.8792857 0.0025306197
-0.8782857 0.0025585923000000003
-0.8772857 0.0025867948
-0.8762857 0.0026152338
-0.8752857 0.0026439173
-0.8742857 0.0026728540999999997
-0.8732857 0.0027020539999999997
-0.8722857 0.0027315267
-0.8712857 0.0027612814
-0.8702857 0.0027913262
-0.8692857 0.0028216671
-0.8682857 0.0028523078
-0.8672857 0.0028832505
-0.8662857 0.0029144958000000003
-0.8652857 0.0029460438
-0.8642857 0.0029778936
-0.8632857 0.0030100433
-0.8622857 0.0030424914999999998
-0.8612857 0.0030752351
-0.8602857 0.0031082723999999997
-0.8592857 0.0031416032
-0.8582857 0.0031752275000000003
-0.8572857 0.0032091488000000005
-0.8562857 0.0032433702
-0.8552857 0.0032778952999999995
-0.8542857 0.0033127268000000005
-0.8532857 0.0033478667
-0.8522857 0.0033833148
-0.8512857 0.0034190721999999996
-0.8502857 0.0034551353999999995
-0.8492857 0.0034915014
-0.8482857 0.003528165
-0.8472857 0.0035651198999999997
-0.8462857 0.0036023579
-0.8452857 0.0036398698000000003
-0.8442857 0.0036776480999999995
-0.8432857 0.0037156839000000003
-0.8422857 0.0037539718
-0.8412857 0.0037925092
-0.8402857 0.0038312945
-0.8392857 0.00387033
-0.8382857 0.0039096201
-0.8372857 0.0039491744
-0.8362857 0.0039890030000000005
-0.8352857 0.0040291194
-0.8342857 0.004069542
-0.8332857 0.00411029
-0.8322857 0.0041513838
-0.8312857 0.0041928443999999995
-0.8302857 0.0042346894999999996
-0.8292857 0.0042769356
-0.8282857 0.0043195942
-0.8272857 0.0043626751
-0.8262857 0.0044061842
-0.8252857 0.0044501234
-0.8242857 0.0044944944
-0.8232857 0.0045392939
-0.8222857 0.0045845169
-0.8212857 0.0046301571
-0.8202857 0.0046762085
-0.8192857 0.0047226669
-0.8182857 0.004769531699999999
-0.8172857 0.0048168062
-0.8162857 0.0048644983
-0.8152857 0.0049126182
-0.8142857 0.0049611779000000005
-0.8132857 0.0050101873
-0.8122857 0.005059658
-0.8112857 0.0051095991
-0.8102857 0.0051600207
-0.8092857 0.005210931
-0.8082857 0.0052623356
-0.8072857 0.005314237899999999
-0.8062857 0.0053666361
-0.8052857 0.0054195261
-0.8042857 0.0054728996
-0.8032857 0.0055267465000000005
-0.8022857 0.0055810582
-0.8012857 0.0056358273
-0.8002857 0.0056910478000000006
-0.7992857 0.0057467136
-0.7982857 0.0058028207
-0.7972857 0.0058593672
-0.7962857 0.005916350700000001
-0.7952857 0.0059737711
-0.7942857 0.0060316313
-0.7932857 0.0060899361
-0.7922857 0.006148692800000001
-0.7912857 0.0062079082
-0.7902857 0.006267588500000001
-0.7892857 0.0063277352
-0.7882857 0.006388349000000001
-0.7872857 0.0064494212
-0.7862857 0.0065109415999999995
-0.7852857 0.0065729007
-0.7842857 0.0066352848
-0.7832857 0.006698079200000001
-0.7822857 0.0067612709000000005
-0.7812857 0.0068248424
-0.7802857 0.0068887748
-0.7792857 0.006953049900000001
-0.7782857 0.007017656799999999
-0.7772857 0.0070825889
-0.7762857 0.0071478439999999996
-0.7752857 0.007213428799999999
-0.7742857 0.0072793489000000005
-0.7732857 0.0073456111
-0.7722857 0.0074122196
-0.7712857 0.0074791773
-0.7702857 0.007546485
-0.7692857 0.0076141434000000004
-0.7682857 0.007682156900000001
-0.7672857 0.0077505261
-0.7662857 0.007819249700000001
-0.7652857 0.0078883233
-0.7642857 0.0079577359
-0.7632857 0.0080274753
-0.7622857 0.0080975318
-0.7612857 0.0081678998
-0.7602857 0.0082385792
-0.7592857 0.0083095736
-0.7582857 0.008380886
-0.7572857 0.0084525222
-0.7562857 0.0085244857
-0.7552857 0.008596781099999999
-0.7542857 0.0086694141
-0.7532857 0.0087423934
-0.7522857 0.0088157351
-0.7512857 0.0088894565
-0.7502857 0.0089635738
-0.7492857 0.0090381036
-0.7482857 0.0091130554
-0.7472857 0.009188438
-0.7462857 0.0092642549
-0.7452857 0.0093405135
-0.7442857 0.0094172261
-0.7432857 0.0094944015
-0.7422857 0.0095720497
-0.7412857 0.0096501732
-0.7402857 0.0097287739
-0.7392857 0.009807847500000001
-0.7382857 0.0098873956
-0.7372857 0.009967417999999999
-0.7362857 0.010047921
-0.7352857 0.010128914
-0.7342857 0.010210406
-0.7332857 0.010292407
-0.7322857 0.010374922
-0.7312857 0.010457951
-0.7302857 0.010541495
-0.7292857 0.010625552
-0.7282857 0.010710127
-0.7272857 0.010795223
-0.7262857 0.010880843999999999
-0.7252857 0.010966987000000001
-0.7242857 0.011053651999999999
-0.7232857 0.01114083
-0.7222857 0.011228516
-0.7212857 0.011316707
-0.7202857 0.011405403
-0.7192857 0.011494613
-0.7182857 0.011584342
-0.7172857 0.011674598
-0.7162857 0.011765376000000001
-0.7152857 0.011856676
-0.7142857 0.011948491
-0.7132857 0.012040824
-0.7122857 0.012133678
-0.7112857 0.012227055
-0.7102857 0.012320962999999999
-0.7092857 0.012415399999999998
-0.7082857 0.012510367
-0.7072857 0.012605861
-0.7062857 0.012701878000000002
-0.7052857 0.012798420999999999
-0.7042857 0.012895493
-0.7032857 0.012993089
-0.7022857 0.013091211
-0.7012857 0.013189855
-0.7002857 0.013289011
-0.6992857 0.013388671999999999
-0.6982857 0.013488829
-0.6972857 0.013589481
-0.6962857 0.013690624
-0.6952857 0.013792257
-0.6942857 0.013894375
-0.6932857 0.013996975
-0.6922857 0.014100051
-0.6912857 0.014203598000000001
-0.6902857 0.014307615000000001
-0.6892857 0.014412103
-0.6882857 0.014517065
-0.6872857 0.014622495999999999
-0.6862857 0.014728389
-0.6852857 0.01483473
-0.6842857 0.014941501000000001
-0.6832857 0.015048686
-0.6822857 0.015156275
-0.6812857 0.015264265
-0.6802857 0.015372652
-0.6792857 0.015481426
-0.6782857 0.015590581000000001
-0.6772857 0.015700101
-0.6762857 0.015809972999999998
-0.6752857 0.015920191
-0.6742857 0.016030755
-0.6732857 0.016141671
-0.6722857 0.016252942
-0.6712857 0.016364573
-0.6702857 0.016476557000000003
-0.6692857 0.016588895
-0.6682857 0.016701578
-0.6672857 0.016814600000000002
-0.6662857 0.016927958
-0.6652857 0.017041646
-0.6642857 0.017155664999999997
-0.6632857 0.017269999
-0.6622857 0.017384635
-0.6612857 0.017499554
-0.6602857 0.017614734
-0.6592857 0.017730148
-0.6582857 0.017845778
-0.6572857 0.017961602
-0.6562857 0.018077613
-0.6552857 0.018193792
-0.6542857 0.018310119
-0.6532857 0.018426577
-0.6522857 0.018543139
-0.6512857 0.018659796
-0.6502857 0.018776538
-0.6492857 0.01889336
-0.6482857 0.019010255
-0.6472857 0.019127215
-0.6462857 0.019244223999999997
-0.6452857 0.019361258
-0.6442857 0.019478294
-0.6432857 0.019595319
-0.6422857 0.019712314
-0.6412857 0.019829271
-0.6402857 0.019946176
-0.6392857 0.020063021
-0.6382857 0.02017979
-0.6372857 0.02029647
-0.6362857 0.020413053
-0.6352857 0.020529539
-0.6342857 0.020645934
-0.6332857 0.020762245
-0.6322857 0.020878483
-0.6312857 0.020994648
-0.6302857 0.021110743999999997
-0.6292857 0.021226767
-0.6282857 0.021342712
-0.6272857 0.02145857
-0.6262857 0.021574339
-0.6252857 0.021690023
-0.6242857 0.02180561
-0.6232857 0.021921092
-0.6222857 0.022036448
-0.6212857 0.022151646
-0.6202857 0.022266663
-0.6192857 0.022381479000000003
-0.6182857 0.022496079
-0.6172857 0.022610449
-0.6162857 0.022724572
-0.6152857 0.022838432000000002
-0.6142857 0.022952008
-0.6132857 0.023065277000000002
-0.6122857 0.023178221000000002
-0.6112857 0.023290828
-0.6102857 0.023403089999999998
-0.6092857 0.023514999
-0.6082857 0.023626549
-0.6072857 0.023737721
-0.6062857 0.023848491
-0.6052857 0.023958819
-0.6042857 0.024068679
-0.6032857 0.024178044000000003
-0.6022857 0.02428688
-0.6012857 0.024395154
-0.6002857 0.024502832000000002
-0.5992857 0.024609873
-0.5982857 0.024716233000000004
-0.5972857 0.024821871000000002
-0.5962857 0.024926758000000004
-0.5952857 0.025030866
-0.5942857 0.025134175999999998
-0.5932857 0.025236656
-0.5922857 0.025338284000000003
-0.5912857 0.025439018
-0.5902857 0.02553883
-0.5892857 0.025637701
-0.5882857 0.025735609
-0.5872857 0.025832542
-0.5862857 0.025928466
-0.5852857 0.02602335
-0.5842857 0.026117152
-0.5832857 0.026209824
-0.5822857 0.026301337999999997
-0.5812857 0.026391647
-0.5802857 0.026480722999999998
-0.5792857 0.026568532000000002
-0.5782857 0.026655031000000003
-0.5772857 0.026740172
-0.5762857 0.026823899999999998
-0.5752857 0.026906180000000002
-0.5742857 0.026986971999999998
-0.5732857 0.027066251
-0.5722857 0.027144011000000003
-0.5712857 0.027220233000000003
-0.5702857 0.027294917000000002
-0.5692857 0.027368034
-0.5682857 0.027439540000000002
-0.5672857 0.027509399999999996
-0.5662857 0.027577572999999998
-0.5652857 0.027644041
-0.5642857 0.027708764999999996
-0.5632857 0.027771719000000004
-0.5622857 0.027832851999999998
-0.5612857 0.027892097999999997
-0.5602857 0.027949392000000003
-0.5592857 0.028004675
-0.5582857 0.028057887999999996
-0.5572857 0.028108992
-0.5562857 0.028157955999999998
-0.5552857 0.028204746000000003
-0.5542857 0.028249322000000004
-0.5532857 0.028291644
-0.5522857 0.028331656000000004
-0.5512857 0.028369331
-0.5502857 0.028404625000000003
-0.5492857 0.028437530000000003
-0.5482857 0.028468010999999998
-0.5472857 0.028496061
-0.5462857 0.028521658
-0.5452857 0.028544755
-0.5442857 0.028565307999999998
-0.5432857 0.028583276
-0.5422857 0.028598593999999998
-0.5412857 0.028611219
-0.5402857 0.02862112
-0.5392857 0.028628259
-0.5382857 0.028632578000000002
-0.5372857 0.028634013000000003
-0.5362857 0.028632499999999998
-0.5352857 0.028627971
-0.5342857 0.028620372
-0.5332857 0.028609668
-0.5322857 0.028595829
-0.5312857 0.028578824
-0.5302857 0.028558614
-0.5292857 0.028535142
-0.5282857 0.028508346
-0.5272857 0.028478153
-0.5262857 0.028444492000000002
-0.5252857 0.028407309
-0.5242857 0.028366558
-0.5232857 0.028322200999999998
-0.5222857 0.028274179000000003
-0.5212857 0.028222426999999998
-0.5202857 0.028166855999999997
-0.5192857 0.028107373999999997
-0.5182857 0.028043904
-0.5172857 0.027976389
-0.5162857 0.027904793
-0.5152857 0.02782908
-0.5142857 0.027749198
-0.5132857 0.027665097
-0.5122857 0.0275767
-0.5112857 0.027483922999999997
-0.5102857 0.027386704
-0.5092857 0.027284972
-0.5082857 0.027178702
-0.5072857 0.027067855000000002
-0.5062857 0.026952362
-0.5052857 0.02683216
-0.5042857 0.026707146999999997
-0.5032857 0.026577247999999998
-0.5022857 0.026442384000000003
-0.5012857 0.026302499
-0.5002857 0.026157542
-0.4992857 0.026007462000000002
-0.4982857 0.025852179
-0.4972857 0.025691583999999996
-0.4962857 0.025525561000000002
-0.4952857 0.025353979
-0.4942857 0.025176755
-0.4932857 0.024993808
-0.4922857 0.024805093
-0.4912857 0.024610528
-0.4902857 0.024410045
-0.4892857 0.024203540000000003
-0.4882857 0.023990906
-0.4872857 0.023772065
-0.4862857 0.023546942
-0.4852857 0.023315469
-0.4842857 0.023077593
-0.4832857 0.02283324
-0.4822857 0.022582314
-0.4812857 0.022324706
-0.4802857 0.022060302
-0.4792857 0.02178898
-0.4782857 0.021510643
-0.4772857 0.021225199
-0.4762857 0.020932584
-0.4752857 0.020632717
-0.4742857 0.020325488
-0.4732857 0.020010781000000002
-0.4722857 0.019688482
-0.4712857 0.019358474
-0.4702857 0.019020643
-0.4692857 0.018674898
-0.4682857 0.018321138
-0.4672857 0.01795928
-0.4662857 0.017589235
-0.4652857 0.01721092
-0.4642857 0.016824223
-0.4632857 0.016429038
-0.4622857 0.016025275999999998
-0.4612857 0.015612846000000001
-0.4602857 0.015191655000000002
-0.4592857 0.014761626000000002
-0.4582857 0.014322673
-0.4572857 0.013874701
-0.4562857 0.013417588999999999
-0.4552857 0.0129512
-0.4542857 0.012475392999999998
-0.4532857 0.011990046
-0.4522857 0.011495044000000001
-0.4512857 0.010990266
-0.4502857 0.010475609
-0.4492857 0.0099509751
-0.4482857 0.009416286000000001
-0.4472857 0.0088714369
-0.4462857 0.0083163417
-0.4452857 0.0077508827
-0.4442857 0.0071749592999999995
-0.4432857 0.0065884422
-0.4422857 0.0059911898
-0.4412857 0.005383051
-0.4402857 0.0047638776
-0.4392857 0.0041335326
-0.4382857 0.0034918881
-0.4372857 0.0028388082
-0.4362857 0.0021741502
-0.4352857 0.0014977601
-0.4342857 0.0008094778400000001
-0.4332857 0.00010914299000000001
-0.4322857 -0.00060333823
-0.4312857 -0.001328045
-0.4302857 -0.0020650303
-0.4292857 -0.0028143744
-0.4282857 -0.0035761983
-0.4272857 -0.0043506876
-0.4262857 -0.0051380383
-0.4252857 -0.00593841
-0.4242857 -0.0067519417
-0.4232857 -0.0075787037
-0.4222857 -0.0084187806
-0.4212857 -0.0092722461
-0.4202857 -0.010139223
-0.4192857 -0.01101987
-0.4182857 -0.011914379999999999
-0.4172857 -0.012822943000000002
-0.4162857 -0.013745687000000001
-0.4152857 -0.01468273
-0.4142857 -0.015634169
-0.4132857 -0.016600121000000002
-0.4122857 -0.017580749
-0.4112857 -0.018576268
-0.4102857 -0.019586916
-0.4092857 -0.020612912
-0.4082857 -0.021654437000000002
-0.4072857 -0.022711603
-0.4062857 -0.023784524999999997
-0.4052857 -0.024873291999999998
-0.4042857 -0.025978035
-0.4032857 -0.02709894
-0.4022857 -0.02823621
-0.4012857 -0.029390046
-0.4002857 -0.030560596
-0.3992857 -0.031748001
-0.3982857 -0.032952364
-0.3972857 -0.034173822
-0.3962857 -0.035412592
-0.3952857 -0.036668938
-0.3942857 -0.037943127
-0.3932857 -0.039235373999999996
-0.3922857 -0.040545838
-0.3912857 -0.041874615
-0.3902857 -0.043221749
-0.3892857 -0.044587319
-0.3882857 -0.045971500000000005
-0.3872857 -0.047374519999999996
-0.3862857 -0.048796672
-0.3852857 -0.050238175999999996
-0.3842857 -0.0516992
-0.3832857 -0.053179852
-0.3822857 -0.054680218
-0.3812857 -0.056200415999999996
-0.3802857 -0.057740666999999996
-0.3792857 -0.05930124899999999
-0.3782857 -0.060882454
-0.3772857 -0.062484527
-0.3762857 -0.064107648
-0.3752857 -0.065751909
-0.3742857 -0.067417382
-0.3732857 -0.06910417
-0.3722857 -0.070812501
-0.3712857 -0.072542671
-0.3702857 -0.07429497800000001
-0.3692857 -0.076069683
-0.3682857 -0.077866978
-0.3672857 -0.079686992
-0.3662857 -0.081529806
-0.3652857 -0.083395554
-0.3642857 -0.08528445
-0.3632857 -0.08719675199999999
-0.3622857 -0.08913278
-0.3612857 -0.091092772
-0.3602857 -0.09307689
-0.3592857 -0.095085264
-0.3582857 -0.097117963
-0.3572857 -0.09917514399999999
-0.3562857 -0.10125706
-0.3552857 -0.103364
-0.3542857 -0.10549629999999999
-0.3532857 -0.10765423999999998
-0.3522857 -0.10983801
-0.3512857 -0.11204771
-0.3502857 -0.11428347
-0.3492857 -0.11654542000000001
-0.3482857 -0.11883376
-0.3472857 -0.12114873
-0.3462857 -0.12349061
-0.3452857 -0.12585961
-0.3442857 -0.12825591
-0.3432857 -0.13067962
-0.3422857 -0.13313085
-0.3412857 -0.13560977999999999
-0.3402857 -0.13811671
-0.3392857 -0.14065192
-0.3382857 -0.14321575
-0.3372857 -0.14580847
-0.3362857 -0.14843023
-0.3352857 -0.15108124
-0.3342857 -0.15376162
-0.3332857 -0.15647161
-0.3322857 -0.15921144999999998
-0.3312857 -0.1619814
-0.3302857 -0.16478183
-0.3292857 -0.16761299000000002
-0.3282857 -0.17047509
-0.3272857 -0.1733683
-0.3262857 -0.17629283999999998
-0.3252857 -0.17924886
-0.3242857 -0.18223661
-0.3232857 -0.18525643
-0.3222857 -0.18830865
-0.3212857 -0.19139351000000002
-0.3202857 -0.19451118
-0.3192857 -0.19766181
-0.3182857 -0.20084539
-0.3172857 -0.20406221000000002
-0.3162857 -0.20731257
-0.3152857 -0.21059682999999998
-0.3142857 -0.21391544
-0.3132857 -0.21726869
-0.3122857 -0.22065680999999998
-0.3112857 -0.22408001
-0.3102857 -0.22753847
-0.3092857 -0.23103233
-0.3082857 -0.23456188
-0.3072857 -0.23812746999999998
-0.3062857 -0.24172947999999997
-0.3052857 -0.2453682
-0.3042857 -0.24904384999999998
-0.3032857 -0.25275659
-0.3022857 -0.25650649
-0.3012857 -0.26029374
-0.3002857 -0.26411847
-0.2992857 -0.26798116
-0.2982857 -0.27188216
-0.2972857 -0.27582191
-0.2962857 -0.27980076000000004
-0.2952857 -0.28381888
-0.2942857 -0.28787639000000004
-0.2932857 -0.29197335
-0.2922857 -0.29611001
-0.2912857 -0.30028666
-0.2902857 -0.30450374
-0.2892857 -0.30876168
-0.2882857 -0.31306080000000003
-0.2872857 -0.31740132
-0.2862857 -0.32178343
-0.2852857 -0.32620726
-0.2842857 -0.33067318
-0.2832857 -0.33518153
-0.2822857 -0.33973271
-0.2812857 -0.34432723
-0.2802857 -0.34896536
-0.2792857 -0.35364726
-0.2782857 -0.35837304
-0.2772857 -0.36314281
-0.2762857 -0.36795675
-0.2752857 -0.37281511
-0.2742857 -0.37771831
-0.2732857 -0.38266669000000003
-0.2722857 -0.38766058
-0.2712857 -0.39270027
-0.2702857 -0.39778594000000006
-0.2692857 -0.40291785
-0.2682857 -0.40809619
-0.2672857 -0.41332124
-0.2662857 -0.41859332000000005
-0.2652857 -0.42391275
-0.2642857 -0.42927972999999997
-0.2632857 -0.43469462999999997
-0.2622857 -0.44015772000000003
-0.2612857 -0.44566924
-0.2602857 -0.45122946999999997
-0.2592857 -0.45683864
-0.2582857 -0.46249698
-0.2572857 -0.46820472999999996
-0.2562857 -0.47396231
-0.2552857 -0.47977008
-0.2542857 -0.48562828
-0.2532857 -0.49153729
-0.2522857 -0.49749734
-0.2512857 -0.50350865
-0.2502857 -0.50957124
-0.2492857 -0.51568537
-0.2482857 -0.5218513800000001
-0.2472857 -0.52806968
-0.2462857 -0.53434074
-0.2452857 -0.54066484
-0.2442857 -0.54704226
-0.2432857 -0.55347309
-0.2422857 -0.5599574700000001
-0.2412857 -0.56649563
-0.2402857 -0.57308786
-0.2392857 -0.5797345700000001
-0.2382857 -0.58643608
-0.2372857 -0.5931927800000001
-0.2362857 -0.6000048499999999
-0.2352857 -0.60687251
-0.2342857 -0.61379597
-0.2332857 -0.62077534
-0.2322857 -0.6278109700000001
-0.2312857 -0.6349034100000001
-0.2302857 -0.64205308
-0.2292857 -0.64926026
-0.2282857 -0.65652528
-0.2272857 -0.66384831
-0.2262857 -0.6712294599999999
-0.2252857 -0.67866906
-0.2242857 -0.6861671300000001
-0.2232857 -0.69372398
-0.2222857 -0.7013401
-0.2212857 -0.70901574
-0.2202857 -0.71675126
-0.2192857 -0.7245467999999999
-0.2182857 -0.73240264
-0.2172857 -0.7403189299999999
-0.2162857 -0.7482958
-0.2152857 -0.75633363
-0.2142857 -0.7644328300000001
-0.2132857 -0.77259392
-0.2122857 -0.78081712
-0.2112857 -0.78910291
-0.2102857 -0.7974512899999999
-0.2092857 -0.8058622499999999
-0.2082857 -0.81433617
-0.2072857 -0.8228730400000001
-0.2062857 -0.83147334
-0.2052857 -0.8401378100000001
-0.2042857 -0.848867
-0.2032857 -0.8576611099999999
-0.2022857 -0.86652003
-0.2012857 -0.8754436900000001
-0.2002857 -0.8844322499999999
-0.1992857 -0.89348638
-0.1982857 -0.90260655
-0.1972857 -0.9117930200000001
-0.1962857 -0.92104645
-0.1952857 -0.9303669400000001
-0.1942857 -0.9397544900000001
-0.1932857 -0.94920881
-0.1922857 -0.95873009
-0.1912857 -0.9683185299999999
-0.1902857 -0.97797485
-0.1892857 -0.98769953
-0.1882857 -0.99749304
-0.1872857 -1.0073557
-0.1862857 -1.0172876000000002
-0.1852857 -1.0272888
-0.1842857 -1.037359
-0.1832857 -1.0474987
-0.1822857 -1.0577084
-0.1812857 -1.0679886
-0.1802857 -1.0783397
-0.1792857 -1.0887619
-0.1782857 -1.0992549
-0.1772857 -1.1098191
-0.1762857 -1.1204544
-0.1752857 -1.1311608
-0.1742857 -1.141939
-0.1732857 -1.1527897
-0.1722857 -1.1637131
-0.1712857 -1.1747096000000001
-0.1702857 -1.1857793
-0.1692857 -1.1969219
-0.1682857 -1.2081377
-0.1672857 -1.2194269
-0.1662857 -1.2307900999999999
-0.1652857 -1.2422274
-0.1642857 -1.2537394
-0.1632857 -1.2653258
-0.1622857 -1.2769869999999999
-0.1612857 -1.2887225
-0.1602857 -1.3005331
-0.1592857 -1.3124187
-0.1582857 -1.3243800000000001
-0.1572857 -1.3364174
-0.1562857 -1.348531
-0.1552857 -1.360721
-0.1542857 -1.372987
-0.1532857 -1.3853294
-0.1522857 -1.3977481999999999
-0.1512857 -1.4102437
-0.1502857 -1.4228163999999999
-0.1492857 -1.4354668
-0.1482857 -1.4481950000000001
-0.1472857 -1.4610008
-0.1462857 -1.4738841
-0.1452857 -1.4868451
-0.1442857 -1.499884
-0.1432857 -1.5130014
-0.1422857 -1.5261977
-0.1412857 -1.5394732
-0.1402857 -1.5528281
-0.1392857 -1.5662618
-0.1382857 -1.5797742
-0.1372857 -1.5933651
-0.1362857 -1.6070351
-0.1352857 -1.6207848
-0.1342857 -1.6346142000000001
-0.1332857 -1.6485237
-0.1322857 -1.6625132
-0.1312857 -1.6765835
-0.1302857 -1.6907336
-0.1292857 -1.7049642
-0.1282857 -1.7192753
-0.1272857 -1.7336669999999998
-0.1262857 -1.7481403
-0.1252857 -1.7626948999999998
-0.1242857 -1.777331
-0.1232857 -1.7920481
-0.1222857 -1.8068463
-0.1212857 -1.8217256000000002
-0.1202857 -1.8366864
-0.1192857 -1.8517287
-0.1182857 -1.8668534
-0.1172857 -1.8820604
-0.1162857 -1.8973497999999998
-0.1152857 -1.9127214
-0.1142857 -1.9281751999999999
-0.1132857 -1.943711
-0.1122857 -1.9593287000000001
-0.1112857 -1.9750295000000002
-0.1102857 -1.990813
-0.1092857 -2.0066796
-0.1082857 -2.0226290000000002
-0.1072857 -2.0386612
-0.1062857 -2.0547757
-0.1052857 -2.0709727
-0.1042857 -2.0872528
-0.1032857 -2.1036161
-0.1022857 -2.1200633
-0.1012857 -2.1365941999999998
-0.1002857 -2.1532087
-9.9285714E-02 -2.169906
-9.8285712E-02 -2.1866864
-9.7285718E-02 -2.20355
-9.6285716E-02 -2.2204969
-9.5285714E-02 -2.2375277999999996
-9.4285712E-02 -2.2546427
-9.3285717E-02 -2.2718415
-9.2285715E-02 -2.2891236
-9.1285713E-02 -2.3064894999999996
-9.0285711E-02 -2.3239383
-8.9285716E-02 -2.3414702999999997
-8.8285714E-02 -2.3590858999999997
-8.7285712E-02 -2.3767861000000003
-8.6285718E-02 -2.39457
-8.5285716E-02 -2.4124382
-8.4285714E-02 -2.4303898
-8.3285712E-02 -2.4484254
-8.2285717E-02 -2.4665441
-8.1285715E-02 -2.4847455000000003
-8.0285713E-02 -2.5030305999999998
-7.9285711E-02 -2.5213998
-7.8285716E-02 -2.5398528
-7.7285714E-02 -2.5583899
-7.6285712E-02 -2.5770104
-7.5285718E-02 -2.5957143
-7.4285716E-02 -2.6145009
-7.3285714E-02 -2.6333705999999997
-7.2285712E-02 -2.6523236
-7.1285717E-02 -2.6713599
-7.0285715E-02 -2.6904795
-6.9285713E-02 -2.7096827
-6.8285711E-02 -2.7289687
-6.7285717E-02 -2.7483376
-6.6285715E-02 -2.7677886
-6.5285712E-02 -2.7873214
-6.4285718E-02 -2.8069368
-6.3285716E-02 -2.8266348
-6.2285714E-02 -2.8464157
-6.1285716E-02 -2.866279
-6.0285714E-02 -2.8862248999999998
-5.9285715E-02 -2.9062528
-5.8285713E-02 -2.9263621
-5.7285715E-02 -2.946553
-5.6285713E-02 -2.9668255
-5.5285715E-02 -2.9871793
-5.4285713E-02 -3.0076148000000003
-5.3285714E-02 -3.0281320000000003
-5.2285716E-02 -3.0487301
-5.1285714E-02 -3.0694086
-5.0285716E-02 -3.090167
-4.9285714E-02 -3.1110054000000003
-4.8285715E-02 -3.1319246
-4.7285713E-02 -3.152924
-4.6285715E-02 -3.1740039999999996
-4.5285713E-02 -3.195164
-4.4285715E-02 -3.216403
-4.3285713E-02 -3.2377206
-4.2285714E-02 -3.2591178999999997
-4.1285716E-02 -3.2805938
-4.0285714E-02 -3.3021483999999997
-3.9285716E-02 -3.3237810999999997
-3.8285714E-02 -3.3454925
-3.7285715E-02 -3.3672806
-3.6285713E-02 -3.3891469
-3.5285715E-02 -3.4110899999999997
-3.4285713E-02 -3.4331106
-3.3285715E-02 -3.4552070999999995
-3.2285713E-02 -3.4773801
-3.1285714E-02 -3.4996297000000003
-3.0285714E-02 -3.5219554
-2.9285714E-02 -3.5443567000000002
-2.8285714E-02 -3.5668331999999996
-2.7285714E-02 -3.5893843000000003
-2.6285714E-02 -3.6120102000000003
-2.5285713E-02 -3.6347110000000002
-2.4285715E-02 -3.6574866999999998
-2.3285715E-02 -3.6803368
-2.2285715E-02 -3.7032597000000003
-2.1285715E-02 -3.7262555
-2.0285714E-02 -3.7493244000000003
-1.9285714E-02 -3.7724665999999996
-1.8285714E-02 -3.7956811
-1.7285714E-02 -3.8189672
-1.6285714E-02 -3.8423255000000003
-1.5285715E-02 -3.8657546000000003
-1.4285714E-02 -3.8892541000000005
-1.3285714E-02 -3.912824
-1.2285714E-02 -3.9364627999999997
-1.1285714E-02 -3.960171
-1.0285715E-02 -3.9839491
-9.2857145E-03 -4.007795799999999
-8.2857143E-03 -4.03171
-7.2857141E-03 -4.0556923000000005
-6.2857145E-03 -4.079742
-5.2857143E-03 -4.1038591
-4.2857141E-03 -4.128042600000001
-3.2857142E-03 -4.1522924
-2.2857143E-03 -4.176608099999999
-1.2857143E-03 -4.2009894
-2.8571428E-04 -4.2254362
7.1428571E-04 -4.2499468
1.7142857E-03 -4.2745225
2.7142856E-03 -4.299162
3.7142858E-03 -4.323864
4.7142855E-03 -4.348629
5.7142857E-03 -4.3734562
6.7142858E-03 -4.3983448
7.7142855E-03 -4.423295
8.7142857E-03 -4.4483054
9.7142858E-03 -4.4733755
1.0714286E-02 -4.4985048
1.1714286E-02 -4.523693
1.2714285E-02 -4.5489397
1.3714286E-02 -4.5742445
1.4714286E-02 -4.5996074
1.5714286E-02 -4.6250265
1.6714286E-02 -4.6505019
1.7714286E-02 -4.6760332
1.8714286E-02 -4.7016189
1.9714287E-02 -4.7272593
2.0714285E-02 -4.7529541
2.1714285E-02 -4.7787029
2.2714285E-02 -4.804505
2.3714285E-02 -4.8303585
2.4714286E-02 -4.8562638
2.5714286E-02 -4.8822209
2.6714286E-02 -4.908227200000001
2.7714286E-02 -4.9342837
2.8714286E-02 -4.9603887
2.9714286E-02 -4.9865432
3.0714286E-02 -5.0127465
3.1714287E-02 -5.0389979
3.2714285E-02 -5.065296200000001
3.3714287E-02 -5.091639600000001
3.4714285E-02 -5.1180266
3.5714287E-02 -5.1444583
3.6714286E-02 -5.1709343
3.7714284E-02 -5.1974539
3.8714286E-02 -5.2240177999999995
3.9714284E-02 -5.2506246
4.0714286E-02 -5.2772716
4.1714285E-02 -5.3039588
4.2714287E-02 -5.330684799999999
4.3714285E-02 -5.3574494999999995
4.4714287E-02 -5.384253
4.5714285E-02 -5.4110952
4.6714287E-02 -5.437975
4.7714286E-02 -5.4648913
4.8714284E-02 -5.4918427
4.9714286E-02 -5.5188272
5.0714284E-02 -5.5458445
5.1714286E-02 -5.5728941999999995
5.2714285E-02 -5.599977099999999
5.3714287E-02 -5.627092
5.4714285E-02 -5.6542382
5.5714287E-02 -5.6814149
5.6714285E-02 -5.7086203
5.7714287E-02 -5.7358537
5.8714285E-02 -5.7631135
5.9714288E-02 -5.7903994
6.0714286E-02 -5.8177117
6.1714284E-02 -5.845049
6.2714286E-02 -5.8724124
6.3714288E-02 -5.8998
6.4714283E-02 -5.9272092
6.5714285E-02 -5.9546389
6.6714287E-02 -5.9820887
6.7714289E-02 -6.0095567
6.8714283E-02 -6.0370438
6.9714285E-02 -6.064549100000001
7.0714287E-02 -6.0920727
7.1714282E-02 -6.1196126
7.2714284E-02 -6.1471686
7.3714286E-02 -6.1747383000000005
7.4714288E-02 -6.20232
7.5714283E-02 -6.2299136
7.6714285E-02 -6.2575184
7.7714287E-02 -6.2851354
7.8714289E-02 -6.3127622
7.9714283E-02 -6.3404001
8.0714285E-02 -6.3680463000000005
8.1714287E-02 -6.395698299999999
8.2714289E-02 -6.423354100000001
8.3714284E-02 -6.451014400000001
8.4714286E-02 -6.478679199999999
8.5714288E-02 -6.5063469
8.6714283E-02 -6.5340184
8.7714285E-02 -6.561689800000001
8.8714287E-02 -6.5893613
8.9714289E-02 -6.6170312
9.0714283E-02 -6.644699
9.1714285E-02 -6.672362199999999
9.2714287E-02 -6.7000218
9.3714289E-02 -6.7276768
9.4714284E-02 -6.7553267
9.5714286E-02 -6.7829683
9.6714288E-02 -6.810601800000001
9.7714283E-02 -6.8382263
9.8714285E-02 -6.8658412
9.9714287E-02 -6.893444799999999
0.1007143 -6.9210358
0.1017143 -6.9486111
0.1027143 -6.9761731
0.1037143 -7.003720099999999
0.1047143 -7.03125
0.1057143 -7.0587628
0.1067143 -7.0862554
0.1077143 -7.1137279
0.1087143 -7.141180299999999
0.1097143 -7.1686104
0.1107143 -7.196017400000001
0.1117143 -7.2234005
0.1127143 -7.250756
0.1137143 -7.278084
0.1147143 -7.3053844
0.1157143 -7.3326558
0.1167143 -7.3598966
0.1177143 -7.3871061000000005
0.1187143 -7.4142843
0.1197143 -7.441428999999999
0.1207143 -7.4685395
0.1217143 -7.495613399999999
0.1227143 -7.5226501
0.1237143 -7.549648
0.1247143 -7.576607200000001
0.1257143 -7.6035254
0.1267143 -7.6304026
0.1277143 -7.657238800000001
0.1287143 -7.684029600000001
0.1297143 -7.710773499999999
0.1307143 -7.737469700000001
0.1317143 -7.7641189
0.1327143 -7.7907196999999995
0.1337143 -7.8172714
0.1347143 -7.843773800000001
0.1357143 -7.8702233999999995
0.1367143 -7.8966178
0.1377143 -7.9229563
0.1387143 -7.9492389999999995
0.1397143 -7.975462799999999
0.1407143 -8.0016293
0.1417143 -8.0277346
0.1427143 -8.053779599999999
0.1437143 -8.0797628
0.1447143 -8.1056796
0.1457143 -8.1315294
0.1467143 -8.1573121
0.1477143 -8.1830285
0.1487143 -8.2086787
0.1497143 -8.234261700000001
0.1507143 -8.2597725
0.1517143 -8.2852095
0.1527143 -8.3105691
0.1537143 -8.3358504
0.1547143 -8.361055
0.1557143 -8.386181299999999
0.1567143 -8.4112309
0.1577143 -8.436203
0.1587143 -8.461094600000001
0.1597143 -8.4859028
0.1607143 -8.5106246
0.1617143 -8.535257
0.1627143 -8.5598007
0.1637143 -8.5842572
0.1647143 -8.6086281
0.1657143 -8.6329125
0.1667143 -8.6571075
0.1677143 -8.681207200000001
0.1687143 -8.7052055
0.1697143 -8.7291032
0.1707143 -8.7528996
0.1717143 -8.7765992
0.1727143 -8.8002026
0.1737143 -8.8237099
0.1747143 -8.8471167
0.1757143 -8.8704199
0.1767143 -8.8936128
0.1777143 -8.916694699999999
0.1787143 -8.9396641
0.1797143 -8.9625254
0.1807143 -8.9852825
0.1817143 -9.0079322
0.1827143 -9.030471700000001
0.1837143 -9.052895
0.1847143 -9.0751946
0.1857143 -9.097369800000001
0.1867143 -9.1194227
0.1877143 -9.1413572
0.1887143 -9.163177000000001
0.1897143 -9.184882799999999
0.1907143 -9.206468600000001
0.1917143 -9.2279278
0.1927143 -9.249256599999999
0.1937143 -9.2704505
0.1947143 -9.291511
0.1957143 -9.3124412
0.1967143 -9.3332455
0.1977143 -9.3539208
0.1987143 -9.3744643
0.1997143 -9.39487
0.2007143 -9.415134
0.2017143 -9.4352536
0.2027143 -9.4552271
0.2037143 -9.4750606
0.2047143 -9.494757700000001
0.2057143 -9.514319200000001
0.2067143 -9.5337391
0.2077143 -9.5530145
0.2087143 -9.5721342
0.2097143 -9.5910989
0.2107143 -9.6099056
0.2117143 -9.6285604
0.2127143 -9.6470654
0.2137143 -9.6654236
0.2147143 -9.6836299
0.2157143 -9.7016796
0.2167143 -9.7195663
0.2177143 -9.737287499999999
0.2187143 -9.754843300000001
0.2197143 -9.7722374
0.2207143 -9.789471299999999
0.2217143 -9.8065466
0.2227143 -9.8234609
0.2237143 -9.8402083
0.2247143 -9.8567821
0.2257143 -9.8731771
0.2267143 -9.889394
0.2277143 -9.905435899999999
0.2287143 -9.9213086
0.2297143 -9.9370122
0.2307143 -9.9525459
0.2317143 -9.9679038
0.2327143 -9.9830799
0.2337143 -9.998069699999999
0.2347143 -10.01287
0.2357143 -10.02749
0.2367143 -10.04193
0.2377143 -10.056180000000001
0.2387143 -10.07025
0.2397143 -10.08414
0.2407143 -10.09783
0.2417143 -10.11132
0.2427143 -10.12462
0.2437143 -10.13772
0.2447143 -10.15063
0.2457143 -10.16336
0.2467143 -10.17589
0.2477143 -10.188220000000001
0.2487143 -10.20036
0.2497143 -10.21229
0.2507143 -10.22401
0.2517143 -10.235529999999999
0.2527143 -10.24684
0.2537143 -10.25796
0.2547143 -10.26887
0.2557143 -10.27957
0.2567143 -10.290059999999999
0.2577143 -10.30033
0.2587143 -10.31039
0.2597143 -10.32024
0.2607143 -10.32988
0.2617143 -10.33931
0.2627143 -10.34854
0.2637143 -10.35755
0.2647143 -10.366340000000001
0.2657143 -10.3749
0.2667143 -10.38324
0.2677143 -10.391350000000001
0.2687143 -10.39925
0.2697143 -10.40692
0.2707143 -10.41437
0.2717143 -10.4216
0.2727143 -10.428600000000001
0.2737143 -10.435360000000001
0.2747143 -10.4419
0.2757143 -10.44821
0.2767143 -10.45429
0.2777143 -10.460139999999999
0.2787143 -10.465770000000001
0.2797143 -10.47116
0.2807143 -10.47632
0.2817143 -10.48123
0.2827143 -10.485899999999999
0.2837143 -10.49034
0.2847143 -10.494530000000001
0.2857143 -10.49848
0.2867143 -10.5022
0.2877143 -10.50568
0.2887143 -10.50892
0.2897143 -10.511909999999999
0.2907143 -10.51465
0.2917143 -10.51716
0.2927143 -10.51941
0.2937143 -10.52143
0.2947143 -10.523200000000001
0.2957143 -10.52472
0.2967143 -10.52598
0.2977143 -10.527000000000001
0.2987143 -10.52775
0.2997143 -10.52825
0.3007143 -10.528500000000001
0.3017143 -10.528500000000001
0.3027143 -10.52824
0.3037143 -10.52772
0.3047143 -10.52696
0.3057143 -10.52594
0.3067143 -10.524659999999999
0.3077143 -10.52312
0.3087143 -10.521320000000001
0.3097143 -10.51926
0.3107143 -10.51695
0.3117143 -10.51436
0.3127143 -10.51152
0.3137143 -10.5084
0.3147143 -10.50503
0.3157143 -10.501380000000001
0.3167143 -10.49747
0.3177143 -10.4933
0.3187143 -10.48885
0.3197143 -10.48414
0.3207143 -10.47917
0.3217143 -10.47393
0.3227143 -10.46842
0.3237143 -10.46265
0.3247143 -10.4566
0.3257143 -10.45027
0.3267143 -10.44368
0.3277143 -10.4368
0.3287143 -10.42966
0.3297143 -10.42225
0.3307143 -10.41456
0.3317143 -10.40659
0.3327143 -10.39835
0.3337143 -10.38984
0.3347143 -10.38104
0.3357143 -10.37197
0.3367143 -10.36262
0.3377143 -10.35301
0.3387143 -10.34311
0.3397143 -10.33294
0.3407143 -10.32249
0.3417143 -10.31175
0.3427143 -10.30073
0.3437143 -10.28943
0.3447143 -10.277840000000001
0.3457143 -10.265979999999999
0.3467143 -10.25384
0.3477143 -10.24143
0.3487143 -10.22872
0.3497143 -10.21573
0.3507143 -10.202459999999999
0.3517143 -10.18891
0.3527143 -10.17507
0.3537143 -10.16095
0.3547143 -10.14655
0.3557143 -10.13187
0.3567143 -10.1169
0.3577143 -10.10165
0.3587143 -10.0861
0.3597143 -10.07027
0.3607143 -10.05415
0.3617143 -10.03776
0.3627143 -10.02108
0.3637143 -10.00412
0.3647143 -9.986866299999999
0.3657143 -9.9693276
0.3667143 -9.9514991
0.3677143 -9.9333823
0.3687143 -9.9149808
0.3697143 -9.8962948
0.3707143 -9.8773248
0.3717143 -9.858066599999999
0.3727143 -9.8385207
0.3737143 -9.8186851
0.3747143 -9.798558100000001
0.3757143 -9.7781435
0.3767143 -9.7574443
0.3777143 -9.7364619
0.3787143 -9.715195699999999
0.3797143 -9.693645700000001
0.3807143 -9.671808
0.3817143 -9.649682
0.3827143 -9.6272662
0.3837143 -9.6045613
0.3847143 -9.5815696
0.3857143 -9.5582925
0.3867143 -9.534733
0.3877143 -9.5108882
0.3887143 -9.486758700000001
0.3897143 -9.4623417
0.3907143 -9.4376333
0.3917143 -9.4126388
0.3927143 -9.387358299999999
0.3937143 -9.3617953
0.3947143 -9.335950799999999
0.3957143 -9.3098238
0.3967143 -9.283413
0.3977143 -9.2567176
0.3987143 -9.2297323
0.3997143 -9.202458700000001
0.4007143 -9.1748998
0.4017143 -9.147059200000001
0.4027143 -9.1189407
0.4037143 -9.0905458
0.4047143 -9.061873
0.4057143 -9.032918500000001
0.4067143 -9.0036787
0.4077143 -8.9741528
0.4087143 -8.9443438
0.4097143 -8.9142554
0.4107143 -8.883892
0.4117143 -8.853256700000001
0.4127143 -8.822348
0.4137143 -8.7911613
0.4147143 -8.7596931
0.4157143 -8.7279417
0.4167143 -8.695908600000001
0.4177143 -8.663599900000001
0.4187143 -8.6310193
0.4197143 -8.5981682
0.4207143 -8.565046599999999
0.4217143 -8.5316524
0.4227143 -8.4979817
0.4237143 -8.4640324
0.4247143 -8.4298067
0.4257143 -8.3953105
0.4267143 -8.3605506
0.4277143 -8.3255269
0.4287143 -8.2902372
0.4297143 -8.2546815
0.4307143 -8.2188532
0.4317143 -8.1827514
0.4327143 -8.146376199999999
0.4337143 -8.1097327
0.4347143 -8.0728278
0.4357143 -8.0356635
0.4367143 -7.9982385
0.4377143 -7.9605535000000005
0.4387143 -7.9226032
0.4397143 -7.8843877
0.4407143 -7.845911399999999
0.4417143 -7.807177299999999
0.4427143 -7.7681914
0.4437143 -7.728951400000001
0.4447143 -7.6894589
0.4457143 -7.649710799999999
0.4467143 -7.609701200000001
0.4477143 -7.5694300000000005
0.4487143 -7.5289004
0.4497143 -7.488115100000001
0.4507143 -7.4470803000000005
0.4517143 -7.4058003999999995
0.4527143 -7.3642761
0.4537143 -7.3225058999999995
0.4547143 -7.280487600000001
0.4557143 -7.2382204
0.4567143 -7.1957037
0.4577143 -7.152942599999999
0.4587143 -7.109940100000001
0.4597143 -7.0666984
0.4607143 -7.0232168
0.4617143 -6.9794944999999995
0.4627143 -6.9355302
0.4637143 -6.8913221
0.4647143 -6.8468727
0.4657143 -6.802187099999999
0.4667143 -6.7572691
0.4677143 -6.712121499999999
0.4687143 -6.666746
0.4697143 -6.6211402
0.4707143 -6.5753043
0.4717143 -6.5292381
0.4727143 -6.482940900000001
0.4737143 -6.4364135000000005
0.4747143 -6.389658900000001
0.4757143 -6.3426785
0.4767143 -6.2954769
0.4777143 -6.2480528
0.4787143 -6.2004078
0.4797143 -6.1525408
0.4807143 -6.1044529
0.4817143 -6.0561467
0.4827143 -6.0076259
0.4837143 -5.9588935
0.4847143 -5.9099521
0.4857143 -5.8608014
0.4867143 -5.8114409
0.4877143 -5.7618685
0.4887143 -5.712083
0.4897143 -5.6620855
0.4907143 -5.6118783
0.4917143 -5.561465
0.4927143 -5.5108503
0.4937143 -5.4600369
0.4947143 -5.409026900000001
0.4957143 -5.3578209
0.4967143 -5.3064175
0.4977143 -5.2548178
0.4987143 -5.2030236
0.4997143 -5.1510368
0.5007143 -5.09886
0.5017143 -5.0464943
0.5027143 -4.993939800000001
0.5037143 -4.9411956
0.5047143 -4.8882619
0.5057143 -4.835137400000001
0.5067143 -4.7818266
0.5077143 -4.728331
0.5087143 -4.6746567
0.5097143 -4.620807200000001
0.5107143 -4.5667861
0.5117143 -4.5125928
0.5127143 -4.458227
0.5137143 -4.403688
0.5147143 -4.348975
0.5157143 -4.2940895999999995
0.5167143 -4.2390347
0.5177143 -4.1838124
0.5187143 -4.1284241
0.5197143 -4.0728711
0.5207143 -4.0171529999999995
0.5217143 -3.9612699
0.5227143 -3.9052233
0.5237143 -3.8490168999999996
0.5247143 -3.7926544
0.5257143 -3.7361417
0.5267143 -3.6794811
0.5277143 -3.6226742
0.5287143 -3.5657197000000003
0.5297143 -3.5086158999999997
0.5307143 -3.4513615
0.5317143 -3.3939574
0.5327143 -3.3364061
0.5337143 -3.2787117999999995
0.5347143 -3.2208784999999995
0.5357143 -3.1629088999999997
0.5367143 -3.1048033
0.5377143 -3.0465611999999997
0.5387143 -2.9881822
0.5397143 -2.9296683
0.5407143 -2.8710227
0.5417143 -2.81225
0.5427143 -2.7533539
0.5437143 -2.6943367
0.5447143 -2.6351975
0.5457143 -2.5759341
0.5467143 -2.5165442
0.5477143 -2.4570277000000003
0.5487143 -2.3973871
0.5497143 -2.3376277
0.5507143 -2.2777553999999998
0.5517143 -2.2177745
0.5527143 -2.1576861
0.5537143 -2.0974893000000003
0.5547143 -2.0371826
0.5557143 -1.9767653
0.5567143 -1.9162398
0.5577143 -1.8556103000000002
0.5587143 -1.7948819
0.5597143 -1.7340586000000002
0.5607143 -1.6731411
0.5617143 -1.6121277999999999
0.5627143 -1.5510157
0.5637143 -1.489804
0.5647143 -1.4284949
0.5657143 -1.3670932
0.5667143 -1.3056056999999999
0.5677143 -1.2440375
0.5687143 -1.1823912
0.5697143 -1.1206656000000002
0.5707143 -1.0588573000000001
0.5717143 -0.99696405
0.5727143 -0.93498584
0.5737143 -0.8729266
0.5747143 -0.8107918299999999
0.5757143 -0.74858656
0.5767143 -0.68631321
0.5777143 -0.62397085
0.5787143 -0.56155669
0.5797143 -0.49906871
0.5807143 -0.43650758
0.5817143 -0.37387807
0.5827143 -0.31118716999999996
0.5837143 -0.24844173000000003
0.5847143 -0.18564549
0.5857143 -0.12279815999999999
0.5867143 -0.059896411
0.5877143 0.0030633106
0.5887143 0.066082348
0.5897143 0.12915827
0.5907143 0.19228552000000002
0.5917143 0.25545778
0.5927143 0.31867103999999996
0.5937143 0.38192476999999997
0.5947143 0.44522145999999996
0.5957143 0.50856443
0.5967143 0.57195509
0.5977143 0.63539115
0.5987143 0.69886651
0.5997143 0.76237372
0.6007143 0.82590748
0.6017143 0.88946614
0.6027143 0.9530521000000001
0.6037143 1.0166701
0.6047143 1.0803228999999999
0.6057143 1.1440099000000001
0.6067143 1.2077259999999999
0.6077143 1.271464
0.6087143 1.3352187999999998
0.6097143 1.3989882
0.6107143 1.462773
0.6117143 1.5265767
0.6127143 1.5904023999999999
0.6137143 1.6542492
0.6147143 1.7181121000000001
0.6157143 1.7819837
0.6167143 1.8458584
0.6177143 1.9097328
0.6187143 1.9736094
0.6197143 2.0374935
0.6207143 2.1013891
0.6217143 2.1652969
0.6227143 2.229213
0.6237143 2.29313
0.6247143 2.3570411
0.6257143 2.4209427
0.6267143 2.4848357
0.6277143 2.5487224
0.6287143 2.6126066
0.6297143 2.6764892
0.6307143 2.740366
0.6317143 2.8042315
0.6327143 2.8680787999999997
0.6337143 2.9319055
0.6347143 2.9957122999999997
0.6357143 3.0595023
0.6367143 3.1232800000000003
0.6377143 3.1870466
0.6387143 3.2507986000000004
0.6397143 3.3145305
0.6407143 3.3782363
0.6417143 3.4419104
0.6427143 3.5055525999999997
0.6437143 3.5691664
0.6447143 3.6327556
0.6457143 3.6963224
0.6467143 3.7598647
0.6477143 3.8233786999999997
0.6487143 3.8868561
0.6497143 3.9502937
0.6507143 4.0136904
0.6517143 4.0770504999999995
0.6527143 4.1403782
0.6537143 4.2036749
0.6547143 4.2669382
0.6557143 4.330162
0.6567143 4.3933395
0.6577143 4.456464899999999
0.6587143 4.5195378
0.6597143 4.5825623
0.6607143 4.6455443
0.6617143 4.7084864
0.6627143 4.7713879
0.6637143 4.8342433
0.6647143 4.8970476
0.6657143 4.9597956
0.6667143 5.0224863
0.6677143 5.0851218
0.6687143 5.1477049
0.6697143 5.2102376
0.6707143 5.2727178
0.6717143 5.335141699999999
0.6727143 5.3975027
0.6737143 5.4597980999999995
0.6747143 5.5220272
0.6757143 5.5841908
0.6767143 5.6462932
0.6777143 5.7083391
0.6787143 5.7703298
0.6797143 5.8322601
0.6807143 5.8941253
0.6817143 5.9559207
0.6827143 6.0176425
0.6837143 6.0792904000000005
0.6847143 6.1408665000000004
0.6857143 6.2023733
0.6867143 6.2638111
0.6877143 6.3251801
0.6887143 6.386478199999999
0.6897143 6.447701899999999
0.6907143 6.5088488
0.6917143 6.5699197
0.6927143 6.630913200000001
0.6937143 6.6918336
0.6947143 6.7526801999999995
0.6957143 6.8134502
0.6967143 6.8741418
0.6977143 6.9347538
0.6987143 6.995283099999999
0.6997143 7.055728899999999
0.7007143 7.116092
0.7017143 7.1763732
0.7027143 7.2365737999999995
0.7037143 7.2966956
0.7047143 7.3567361
0.7057143 7.4166924
0.7067143 7.4765608
0.7077143 7.536343500000001
0.7087143 7.5960398
0.7097143 7.655648900000001
0.7107143 7.7151686
0.7117143 7.7745989
0.7127143 7.8339405
0.7137143 7.893192
0.7147143 7.9523541
0.7157143 8.0114275
0.7167143 8.07041
0.7177143 8.1293009
0.7187143 8.1881002
0.7197143 8.246809200000001
0.7207143 8.305430399999999
0.7217143 8.363962899999999
0.7227143 8.422404499999999
0.7237143 8.480753700000001
0.7247143 8.5390076
0.7257143 8.5971624
0.7267143 8.6552165
0.7277143 8.7131724
0.7287143 8.7710328
0.7297143 8.8287994
0.7307143 8.8864751
0.7317143 8.9440592
0.7327143 9.0015493
0.7337143 9.0589404
0.7347143 9.1162317
0.7357143 9.1734231
0.7367143 9.2305176
0.7377143 9.2875153
0.7387143 9.3444183
0.7397143 9.4012238
0.7407143 9.4579332
0.7417143 9.5145397
0.7427143 9.5710412
0.7437143 9.6274383
0.7447143 9.6837357
0.7457143 9.7399361
0.7467143 9.796042700000001
0.7477143 9.852055499999999
0.7487143 9.907969099999999
0.7497143 9.963778399999999
0.7507143 10.01948
0.7517143 10.07508
0.7527143 10.13058
0.7537143 10.18599
0.7547143 10.2413
0.7557143 10.296520000000001
0.7567143 10.35163
0.7577143 10.40664
0.7587143 10.46154
0.7597143 10.51634
0.7607143 10.571029999999999
0.7617143 10.62562
0.7627143 10.68013
0.7637143 10.734530000000001
0.7647143 10.78884
0.7657143 10.84304
0.7667143 10.89714
0.7677143 10.951130000000001
0.7687143 11.00502
0.7697143 11.05881
0.7707143 11.11251
0.7717143 11.16611
0.7727143 11.219610000000001
0.7737143 11.273
0.7747143 11.32628
0.7757143 11.37945
0.7767143 11.43253
0.7777143 11.48551
0.7787143 11.53841
0.7797143 11.59121
0.7807143 11.643920000000001
0.7817143 11.696520000000001
0.7827143 11.74901
0.7837143 11.8014
0.7847143 11.85368
0.7857143 11.90587
0.7867143 11.95797
0.7877143 12.00998
0.7887143 12.06189
0.7897143 12.1137
0.7907143 12.1654
0.7917143 12.217
0.7927143 12.26849
0.7937143 12.3199
0.7947143 12.371210000000001
0.7957143 12.42243
0.7967143 12.47356
0.7977143 12.52459
0.7987143 12.575520000000001
0.7997143 12.626339999999999
0.8007143 12.67706
0.8017143 12.727689999999999
0.8027143 12.778220000000001
0.8037143 12.82867
0.8047143 12.879019999999999
0.8057143 12.929280000000002
0.8067143 12.97943
0.8077143 13.02949
0.8087143 13.079450000000001
0.8097143 13.12932
0.8107143 13.179099999999998
0.8117143 13.228790000000002
0.8127143 13.278390000000002
0.8137143 13.327900000000001
0.8147143 13.377310000000001
0.8157143 13.426630000000001
0.8167143 13.47584
0.8177143 13.524949999999999
0.8187143 13.573979999999999
0.8197143 13.622919999999999
0.8207143 13.67177
0.8217143 13.72054
0.8227143 13.769219999999999
0.8237143 13.8178
0.8247143 13.866290000000001
0.8257143 13.914689999999998
0.8267143 13.963000000000001
0.8277143 14.01123
0.8287143 14.05937
0.8297143 14.107420000000001
0.8307143 14.155370000000001
0.8317143 14.20323
0.8327143 14.25099
0.8337143 14.29866
0.8347143 14.34625
0.8357143 14.39376
0.8367143 14.44119
0.8377143 14.48854
0.8387143 14.535799999999998
0.8397143 14.582970000000001
0.8407143 14.63005
0.8417143 14.677029999999998
0.8427143 14.72393
0.8437143 14.770739999999998
0.8447143 14.81747
0.8457143 14.86412
0.8467143 14.910689999999999
0.8477143 14.95716
0.8487143 15.003540000000001
0.8497143 15.04984
0.8507143 15.09605
0.8517143 15.14218
0.8527143 15.18825
0.8537143 15.234230000000002
0.8547143 15.280140000000001
0.8557143 15.32596
0.8567143 15.37169
0.8577143 15.417330000000002
0.8587143 15.46287
0.8597143 15.50833
0.8607143 15.553719999999998
0.8617143 15.599029999999999
0.8627143 15.644269999999999
0.8637143 15.68941
0.8647143 15.73447
0.8657143 15.779440000000001
0.8667143 15.82432
0.8677143 15.86912
0.8687143 15.913849999999998
0.8697143 15.9585
0.8707143 16.00309
0.8717143 16.04759
0.8727143 16.092000000000002
0.8737143 16.13631
0.8747143 16.18054
0.8757143 16.22468
0.8767143 16.26874
0.8777143 16.31274
0.8787143 16.35666
0.8797143 16.400509999999997
0.8807143 16.44426
0.8817143 16.487930000000002
0.8827143 16.53151
0.8837143 16.575010000000002
0.8847143 16.61843
0.8857143 16.66178
0.8867143 16.70506
0.8877143 16.74824
0.8887143 16.791339999999998
0.8897143 16.83434
0.8907143 16.87725
0.8917143 16.920070000000003
0.8927143 16.96282
0.8937143 17.0055
0.8947143 17.04811
0.8957143 17.09064
0.8967143 17.13308
0.8977143 17.17543
0.8987143 17.21769
0.8997143 17.25986
0.9007143 17.301949999999998
0.9017143 17.34397
0.9027143 17.38591
0.9037143 17.42776
0.9047143 17.46953
0.9057143 17.51121
0.9067143 17.552789999999998
0.9077143 17.59427
0.9087143 17.63567
0.9097143 17.677
0.9107143 17.718249999999998
0.9117143 17.759420000000002
0.9127143 17.80051
0.9137143 17.84149
0.9147143 17.88236
0.9157143 17.92314
0.9167143 17.96383
0.9177143 18.00444
0.9187143 18.04497
0.9197143 18.08542
0.9207143 18.12577
0.9217143 18.16602
0.9227143 18.20616
0.9237143 18.2462
0.9247143 18.286160000000002
0.9257143 18.32602
0.9267143 18.36582
0.9277143 18.40552
0.9287143 18.445130000000002
0.9297143 18.48463
0.9307143 18.52401
0.9317143 18.56329
0.9327143 18.60246
0.9337143 18.64154
0.9347143 18.68054
0.9357143 18.719450000000002
0.9367143 18.75825
0.9377143 18.79694
0.9387143 18.83552
0.9397143 18.873980000000003
0.9407143 18.91233
0.9417143 18.950590000000002
0.9427143 18.98876
0.9437143 19.02682
0.9447143 19.06478
0.9457143 19.102610000000002
0.9467143 19.14031
0.9477143 19.17789
0.9487143 19.21536
0.9497143 19.25272
0.9507143 19.28998
0.9517143 19.32714
0.9527143 19.36419
0.9537143 19.40111
0.9547143 19.4379
0.9557143 19.47456
0.9567143 19.51109
0.9577143 19.547510000000003
0.9587143 19.58381
0.9597143 19.62
0.9607143 19.65605
0.9617143 19.69197
0.9627143 19.72774
0.9637143 19.76337
0.9647143 19.798859999999998
0.9657143 19.83422
0.9667143 19.86947
0.9677143 19.9046
0.9687143 19.9396
0.9697143 19.97446
0.9707143 20.00917
0.9717143 20.04373
0.9727143 20.07814
0.9737143 20.1124
0.9747143 20.146530000000002
0.9757143 20.180509999999998
0.9767143 20.21434
0.9777143 20.24801
0.9787143 20.28152
0.9797143 20.314860000000003
0.9807143 20.34805
0.9817143 20.38109
0.9827143 20.413980000000002
0.9837143 20.44673
0.9847143 20.47933
0.9857143 20.511760000000002
0.9867143 20.54402
0.9877143 20.57611
0.9887143 20.60801
0.9897143 20.63973
0.9907143 20.67128
0.9917143 20.70266
0.9927143 20.73387
0.9937143 20.7649
0.9947143 20.79574
0.9957143 20.8264
0.9967143 20.85687
0.9977143 20.887169999999998
0.9987143 20.91729
0.9997143 20.94723
1.000714 20.97699
1.001714 21.00656
1.002714 21.03593
1.003714 21.06508
1.004714 21.09403
1.005714 21.12276
1.006714 21.1513
1.007714 21.17963
1.008714 21.20775
1.009714 21.235670000000002
1.010714 21.26338
1.011714 21.29087
1.012714 21.31815
1.013714 21.34521
1.014714 21.37206
1.015714 21.398690000000002
1.016714 21.4251
1.017714 21.45129
1.018714 21.47723
1.019714 21.50293
1.020714 21.52838
1.021714 21.55359
1.022714 21.57856
1.023714 21.6033
1.024714 21.6278
1.025714 21.652060000000002
1.026714 21.67607
1.027714 21.699830000000002
1.028714 21.72334
1.029714 21.746589999999998
1.030714 21.76959
1.031714 21.79232
1.032714 21.814790000000002
1.033714 21.83699
1.034714 21.85892
1.035714 21.88057
1.036714 21.90195
1.037714 21.92305
1.038714 21.94388
1.039714 21.96443
1.040714 21.9847
1.041714 22.00468
1.042714 22.02438
1.043714 22.043789999999998
1.044714 22.06291
1.045714 22.08174
1.046714 22.10026
1.047714 22.118470000000002
1.048714 22.13637
1.049714 22.15396
1.050714 22.17124
1.051714 22.1882
1.052714 22.20486
1.053714 22.22121
1.054714 22.23724
1.055714 22.25294
1.056714 22.2683
1.057714 22.28334
1.058714 22.29805
1.059714 22.31243
1.060714 22.32648
1.061714 22.34019
1.062714 22.35355
1.063714 22.36655
1.064714 22.379189999999998
1.065714 22.391469999999998
1.066714 22.4034
1.067714 22.414990000000003
1.068714 22.42624
1.069714 22.43713
1.070714 22.44765
1.071714 22.45779
1.072714 22.46756
1.073714 22.47693
1.074714 22.48594
1.075714 22.49457
1.076714 22.50282
1.077714 22.5107
1.078714 22.51817
1.079714 22.52523
1.080714 22.53188
1.081714 22.538130000000002
1.082714 22.54398
1.083714 22.54945
1.084714 22.55453
1.085714 22.55922
1.086714 22.56349
1.087714 22.56733
1.088714 22.57074
1.089714 22.57371
1.090714 22.57626
1.091714 22.578390000000002
1.092714 22.58011
1.093714 22.581390000000003
1.094714 22.58223
1.095714 22.582620000000002
1.096714 22.58255
1.097714 22.58203
1.098714 22.58107
1.099714 22.57968
1.100714 22.577849999999998
1.101714 22.575580000000002
1.102714 22.57284
1.103714 22.56962
1.104714 22.56591
1.105714 22.561719999999998
1.106714 22.55705
1.107714 22.55191
1.108714 22.54632
1.109714 22.54026
1.110714 22.533710000000003
1.111714 22.52667
1.112714 22.51912
1.113714 22.51108
1.114714 22.50255
1.115714 22.49354
1.116714 22.48404
1.117714 22.47406
1.118714 22.46357
1.119714 22.45255
1.120714 22.44099
1.121714 22.428890000000003
1.122714 22.41628
1.123714 22.40315
1.124714 22.38953
1.125714 22.375410000000002
1.126714 22.36076
1.127714 22.34556
1.128714 22.32982
1.129714 22.31353
1.130714 22.2967
1.131714 22.27934
1.132714 22.26146
1.133714 22.24304
1.134714 22.22406
1.135714 22.20451
1.136714 22.18438
1.137714 22.16367
1.138714 22.142400000000002
1.139714 22.12059
1.140714 22.09824
1.141714 22.075339999999997
1.142714 22.051879999999997
1.143714 22.02784
1.144714 22.0032
1.145714 21.97797
1.146714 21.95215
1.147714 21.92577
1.148714 21.898809999999997
1.149714 21.871270000000003
1.150714 21.84314
1.151714 21.8144
1.152714 21.78504
1.153714 21.75507
1.154714 21.7245
1.155714 21.693360000000002
1.156714 21.661649999999998
1.157714 21.62935
1.158714 21.59644
1.159714 21.56291
1.160714 21.52874
1.161714 21.49395
1.162714 21.45852
1.163714 21.42249
1.164714 21.38586
1.165714 21.34861
1.166714 21.31075
1.167714 21.27224
1.168714 21.233079999999998
1.169714 21.19329
1.170714 21.15287
1.171714 21.11184
1.172714 21.07019
1.173714 21.02792
1.174714 20.985010000000003
1.175714 20.94145
1.176714 20.89722
1.177714 20.85233
1.178714 20.80678
1.179714 20.7606
1.180714 20.713790000000003
1.181714 20.666339999999998
1.182714 20.61825
1.183714 20.569490000000002
1.184714 20.52007
1.185714 20.46999
1.186714 20.419249999999998
1.187714 20.36787
1.188714 20.315830000000002
1.189714 20.26314
1.190714 20.20978
1.191714 20.15575
1.192714 20.10104
1.193714 20.045650000000002
1.194714 19.98959
1.195714 19.93287
1.196714 19.8755
1.197714 19.81747
1.198714 19.758770000000002
1.199714 19.6994
1.200714 19.63934
1.201714 19.578609999999998
1.202714 19.517200000000003
1.203714 19.45511
1.204714 19.39236
1.205714 19.32894
1.206714 19.26484
1.207714 19.200049999999997
1.208714 19.134590000000003
1.209714 19.06844
1.210714 19.00162
1.211714 18.93412
1.212714 18.86595
1.213714 18.79711
1.214714 18.72759
1.215714 18.65739
1.216714 18.5865
1.217714 18.51492
1.218714 18.44265
1.219714 18.3697
1.220714 18.29607
1.221714 18.22176
1.222714 18.14677
1.223714 18.0711
1.224714 17.99475
1.225714 17.91771
1.226714 17.83999
1.227714 17.761589999999998
1.228714 17.68252
1.229714 17.60277
1.230714 17.52235
1.231714 17.44125
1.232714 17.359469999999998
1.233714 17.27701
1.234714 17.19386
1.235714 17.110049999999998
1.236714 17.025560000000002
1.237714 16.9404
1.238714 16.85456
1.239714 16.768050000000002
1.240714 16.68087
1.241714 16.59302
1.242714 16.50449
1.243714 16.4153
1.244714 16.32543
1.245714 16.23489
1.246714 16.14369
1.247714 16.05183
1.248714 15.9593
1.249714 15.866109999999999
1.250714 15.77226
1.251714 15.67776
1.252714 15.5826
1.253714 15.486790000000001
1.254714 15.39031
1.255714 15.29317
1.256714 15.19538
1.257714 15.09694
1.258714 14.997849999999998
1.259714 14.898130000000002
1.260714 14.797759999999998
1.261714 14.69675
1.262714 14.5951
1.263714 14.4928
1.264714 14.389869999999998
1.265714 14.28632
1.266714 14.182139999999999
1.267714 14.07733
1.268714 13.97189
1.269714 13.86581
1.270714 13.759099999999998
1.271714 13.651769999999999
1.272714 13.54381
1.273714 13.43524
1.274714 13.326080000000001
1.275714 13.21631
1.276714 13.105939999999999
1.277714 12.994959999999999
1.278714 12.88337
1.279714 12.771189999999999
1.280714 12.65841
1.281714 12.54505
1.282714 12.431109999999999
1.283714 12.31657
1.284714 12.20145
1.285714 12.085740000000001
1.286714 11.96945
1.287714 11.85258
1.288714 11.735149999999999
1.289714 11.61716
1.290714 11.49861
1.291714 11.37952
1.292714 11.25987
1.293714 11.13966
1.294714 11.01889
1.295714 10.89758
1.296714 10.77572
1.297714 10.653319999999999
1.298714 10.5304
1.299714 10.40694
1.300714 10.28296
1.301714 10.15846
1.302714 10.033430000000001
1.303714 9.9078789
1.304714 9.7818278
1.305714 9.6552826
1.306714 9.5282488
1.307714 9.4007298
1.308714 9.2727207
1.309714 9.1442183
1.310714 9.015219700000001
1.311714 8.8857308
1.312714 8.7557599
1.313714 8.6253218
1.314714 8.4944293
1.315714 8.3630867
1.316714 8.2312942
1.317714 8.0990508
1.318714 7.9663575
1.319714 7.8332185999999995
1.320714 7.6996438000000005
1.321714 7.565648899999999
1.322714 7.431241099999999
1.323714 7.2964236
1.324714 7.1611933
1.325714 7.025545800000001
1.326714 6.8894804
1.327714 6.7530021
1.328714 6.6161200000000004
1.329714 6.478852799999999
1.330714 6.341213699999999
1.331714 6.2032107000000005
1.332714 6.0648449
1.333714 5.9261147
1.334714 5.787020200000001
1.335714 5.6475651000000004
1.336714 5.5077594
1.337714 5.3676136
1.338714 5.2271392
1.339714 5.0863437
1.340714 4.9452268
1.341714 4.803785700000001
1.342714 4.6620205
1.343714 4.5199364
1.344714 4.377544299999999
1.345714 4.2348597
1.346714 4.0918965
1.347714 3.9486643000000003
1.348714 3.8051665
1.349714 3.6614038
1.350714 3.5173740000000002
1.351714 3.3730771
1.352714 3.2285217
1.353714 3.0837217
1.354714 2.9386899
1.355714 2.7934346
1.356714 2.6479617
1.357714 2.5022705999999997
1.358714 2.3563625
1.359714 2.2102429
1.360714 2.0639213
1.361714 1.9174106
1.362714 1.7707232
1.363714 1.6238682
1.364714 1.476849
1.365714 1.3296647
1.366714 1.1823173
1.367714 1.0348119
1.368714 0.88715805
1.369714 0.73936745
1.370714 0.59145079
1.371714 0.44341603999999996
1.372714 0.2952704
1.373714 0.14701901
1.374714 -0.0013338078999999999
1.375714 -0.14978126
1.376714 -0.29831431
1.377714 -0.44692145
1.378714 -0.59559094
1.379714 -0.7443158400000001
1.380714 -0.8930911300000001
1.381714 -1.0419154
1.382714 -1.1907849
1.383714 -1.3396949999999999
1.384714 -1.4886365000000001
1.385714 -1.6375974000000002
1.386714 -1.7865662
1.387714 -1.9355326999999998
1.388714 -2.0844907999999998
1.389714 -2.2334332
1.390714 -2.3823556999999997
1.391714 -2.5312524
1.392714 -2.6801147000000003
1.393714 -2.8289326
1.394714 -2.9776948
1.395714 -3.1263936
1.396714 -3.2750241
1.397714 -3.4235828
1.398714 -3.5720661000000002
1.399714 -3.7204675
1.400714 -3.8687762
1.401714 -4.0169794
1.402714 -4.1650642
1.403714 -4.3130208
1.404714 -4.4608425
1.405714 -4.6085238
1.406714 -4.7560602
1.407714 -4.9034446
1.408714 -5.0506677
1.409714 -5.1977187
1.410714 -5.3445891
1.411714 -5.4912712
1.412714 -5.6377600999999995
1.413714 -5.7840495999999995
1.414714 -5.9301332
1.415714 -6.0760029
1.416714 -6.2216483
1.417714 -6.367056799999999
1.418714 -6.512220200000001
1.419714 -6.657127999999999
1.420714 -6.8017736
1.421714 -6.946151
1.422714 -7.0902564
1.423714 -7.2340816000000006
1.424714 -7.37762
1.425714 -7.5208634
1.426714 -7.663804300000001
1.427714 -7.8064314999999995
1.428714 -7.9487353999999995
1.429714 -8.0907077
1.430714 -8.232338
1.431714 -8.3736189
1.432714 -8.514539899999999
1.433714 -8.6550929
1.434714 -8.7952688
1.435714 -8.9350596
1.436714 -9.0744592
1.437714 -9.2134587
1.438714 -9.3520544
1.439714 -9.490241900000001
1.440714 -9.6280113
1.441714 -9.7653568
1.442714 -9.9022731
1.443714 -10.03875
1.444714 -10.174769999999999
1.445714 -10.310329999999999
1.446714 -10.44542
1.447714 -10.58002
1.448714 -10.714129999999999
1.449714 -10.84774
1.450714 -10.98085
1.451714 -11.11345
1.452714 -11.245529999999999
1.453714 -11.3771
1.454714 -11.50813
1.455714 -11.63862
1.456714 -11.76856
1.457714 -11.89795
1.458714 -12.026779999999999
1.459714 -12.155050000000001
1.460714 -12.28273
1.461714 -12.40982
1.462714 -12.5363
1.463714 -12.66217
1.464714 -12.78743
1.465714 -12.91206
1.466714 -13.036059999999999
1.467714 -13.15944
1.468714 -13.282179999999999
1.469714 -13.40429
1.470714 -13.52573
1.471714 -13.64652
1.472714 -13.76662
1.473714 -13.88604
1.474714 -14.00478
1.475714 -14.12283
1.476714 -14.240179999999999
1.477714 -14.35682
1.478714 -14.47274
1.479714 -14.587929999999998
1.480714 -14.702380000000002
1.481714 -14.816080000000001
1.482714 -14.929039999999999
1.483714 -15.041260000000001
1.484714 -15.15273
1.485714 -15.263440000000001
1.486714 -15.373380000000001
1.487714 -15.48253
1.488714 -15.590879999999999
1.489714 -15.698419999999999
1.490714 -15.805159999999999
1.491714 -15.911100000000001
1.492714 -16.01623
1.493714 -16.12055
1.494714 -16.22403
1.495714 -16.32667
1.496714 -16.42846
1.497714 -16.5294
1.498714 -16.62948
1.499714 -16.72871
1.500714 -16.82709
1.501714 -16.9246
1.502714 -17.021230000000003
1.503714 -17.11696
1.504714 -17.21177
1.505714 -17.305680000000002
1.506714 -17.39868
1.507714 -17.49077
1.508714 -17.58196
1.509714 -17.67224
1.510714 -17.7616
1.511714 -17.85001
1.512714 -17.937459999999998
1.513714 -18.02396
1.514714 -18.10951
1.515714 -18.19411
1.516714 -18.27775
1.517714 -18.36044
1.518714 -18.442159999999998
1.519714 -18.52288
1.520714 -18.60259
1.521714 -18.6813
1.522714 -18.759
1.523714 -18.835720000000002
1.524714 -18.91145
1.525714 -18.98618
1.526714 -19.0599
1.527714 -19.13259
1.528714 -19.20422
1.529714 -19.274820000000002
1.530714 -19.344369999999998
1.531714 -19.41289
1.532714 -19.48039
1.533714 -19.54684
1.534714 -19.61225
1.535714 -19.676579999999998
1.536714 -19.73983
1.537714 -19.802
1.538714 -19.86309
1.539714 -19.92312
1.540714 -19.98209
1.541714 -20.03999
1.542714 -20.09681
1.543714 -20.15253
1.544714 -20.20713
1.545714 -20.26062
1.546714 -20.31299
1.547714 -20.36427
1.548714 -20.41444
1.549714 -20.46352
1.550714 -20.51149
1.551714 -20.55832
1.552714 -20.60401
1.553714 -20.64855
1.554714 -20.69196
1.555714 -20.734250000000003
1.556714 -20.77542
1.557714 -20.815459999999998
1.558714 -20.85437
1.559714 -20.89214
1.560714 -20.92874
1.561714 -20.96417
1.562714 -20.99844
1.563714 -21.03156
1.564714 -21.06353
1.565714 -21.09436
1.566714 -21.12404
1.567714 -21.15255
1.568714 -21.17988
1.569714 -21.206030000000002
1.570714 -21.231
1.571714 -21.2548
1.572714 -21.27745
1.573714 -21.298939999999998
1.574714 -21.31926
1.575714 -21.3384
1.576714 -21.35635
1.577714 -21.37309
1.578714 -21.38863
1.579714 -21.403
1.580714 -21.41619
1.581714 -21.42821
1.582714 -21.439059999999998
1.583714 -21.448719999999998
1.584714 -21.45718
1.585714 -21.46444
1.586714 -21.47051
1.587714 -21.4754
1.588714 -21.479110000000002
1.589714 -21.48165
1.590714 -21.48302
1.591714 -21.48321
1.592714 -21.48218
1.593714 -21.47995
1.594714 -21.476509999999998
1.595714 -21.471870000000003
1.596714 -21.46605
1.597714 -21.45907
1.598714 -21.4509
1.599714 -21.44155
1.600714 -21.43101
1.601714 -21.41926
1.602714 -21.40632
1.603714 -21.39219
1.604714 -21.3769
1.605714 -21.36043
1.606714 -21.3428
1.607714 -21.323980000000002
1.608714 -21.30398
1.609714 -21.28277
1.610714 -21.26037
1.611714 -21.23679
1.612714 -21.212049999999998
1.613714 -21.186169999999997
1.614714 -21.15913
1.615714 -21.130940000000002
1.616714 -21.101580000000002
1.617714 -21.07104
1.618714 -21.03933
1.619714 -21.006449999999997
1.620714 -20.97243
1.621714 -20.937269999999998
1.622714 -20.900959999999998
1.623714 -20.863509999999998
1.624714 -20.8249
1.625714 -20.78514
1.626714 -20.74422
1.627714 -20.70216
1.628714 -20.65898
1.629714 -20.61469
1.630714 -20.56928
1.631714 -20.52276
1.632714 -20.47513
1.633714 -20.42636
1.634714 -20.376459999999998
1.635714 -20.32544
1.636714 -20.273320000000002
1.637714 -20.22009
1.638714 -20.165779999999998
1.639714 -20.11039
1.640714 -20.0539
1.641714 -19.99632
1.642714 -19.937659999999997
1.643714 -19.87791
1.644714 -19.81709
1.645714 -19.75521
1.646714 -19.69228
1.647714 -19.62831
1.648714 -19.56328
1.649714 -19.49719
1.650714 -19.43004
1.651714 -19.36184
1.652714 -19.2926
1.653714 -19.22234
1.654714 -19.15106
1.655714 -19.07877
1.656714 -19.00548
1.657714 -18.93118
1.658714 -18.85587
1.659714 -18.77956
1.660714 -18.70225
1.661714 -18.62397
1.662714 -18.544710000000002
1.663714 -18.46448
1.664714 -18.38329
1.665714 -18.30112
1.666714 -18.21799
1.667714 -18.1339
1.668714 -18.04886
1.669714 -17.962880000000002
1.670714 -17.87599
1.671714 -17.78819
1.672714 -17.69947
1.673714 -17.60984
1.674714 -17.519299999999998
1.675714 -17.42786
1.676714 -17.33552
1.677714 -17.24229
1.678714 -17.1482
1.679714 -17.05324
1.680714 -16.95742
1.681714 -16.86074
1.682714 -16.76321
1.683714 -16.66484
1.684714 -16.565640000000002
1.685714 -16.46561
1.686714 -16.36477
1.687714 -16.26312
1.688714 -16.16069
1.689714 -16.05745
1.690714 -15.953429999999999
1.691714 -15.848609999999999
1.692714 -15.74302
1.693714 -15.63665
1.694714 -15.52953
1.695714 -15.421660000000001
1.696714 -15.31305
1.697714 -15.203710000000001
1.698714 -15.09365
1.699714 -14.98287
1.700714 -14.871390000000002
1.701714 -14.75919
1.702714 -14.646310000000001
1.703714 -14.53276
1.704714 -14.418529999999999
1.705714 -14.303650000000001
1.706714 -14.188120000000001
1.707714 -14.07194
1.708714 -13.955110000000001
1.709714 -13.837650000000002
1.710714 -13.71956
1.711714 -13.60086
1.712714 -13.481570000000001
1.713714 -13.361680000000002
1.714714 -13.24121
1.715714 -13.12017
1.716714 -12.99855
1.717714 -12.876370000000001
1.718714 -12.75363
1.719714 -12.63036
1.720714 -12.506549999999999
1.721714 -12.38223
1.722714 -12.25741
1.723714 -12.1321
1.724714 -12.00628
1.725714 -11.87998
1.726714 -11.75319
1.727714 -11.62594
1.728714 -11.49823
1.729714 -11.37008
1.730714 -11.24151
1.731714 -11.11251
1.732714 -10.9831
1.733714 -10.85327
1.734714 -10.72305
1.735714 -10.59243
1.736714 -10.46144
1.737714 -10.3301
1.738714 -10.198409999999999
1.739714 -10.06638
1.740714 -9.9340156
1.741714 -9.8013148
1.742714 -9.6682839
1.743714 -9.5349342
1.744714 -9.4012834
1.745714 -9.267351
1.746714 -9.1331527
1.747714 -8.9986973
1.748714 -8.8639893
1.749714 -8.7290309
1.750714 -8.5938275
1.751714 -8.4583908
1.752714 -8.3227389
1.753714 -8.186890199999999
1.754714 -8.0508612
1.755714 -7.9146586
1.756714 -7.7782854
1.757714 -7.6417394
1.758714 -7.505025699999999
1.759714 -7.3681548
1.760714 -7.2311468
1.761714 -7.0940218999999995
1.762714 -6.956799299999999
1.763714 -6.8194889
1.764714 -6.682092000000001
1.765714 -6.5446086
1.766714 -6.407041099999999
1.767714 -6.2693998
1.768714 -6.1317004
1.769714 -5.9939634
1.770714 -5.8562078
1.771714 -5.718445
1.772714 -5.5806801
1.773714 -5.4429118
1.774714 -5.3051427
1.775714 -5.1673826
1.776714 -5.0296497
1.777714 -4.8919667
1.778714 -4.754353699999999
1.779714 -4.6168238
1.780714 -4.4793785
1.781714 -4.342015099999999
1.782714 -4.204732600000001
1.783714 -4.0675376
1.784714 -3.9304469
1.785714 -3.7934821
1.786714 -3.6566645
1.787714 -3.5200082
1.788714 -3.383518
1.789714 -3.2471924999999997
1.790714 -3.1110328
1.791714 -2.9750451
1.792714 -2.8392466
1.793714 -2.7036587
1.794714 -2.568301
1.795714 -2.4331861999999997
1.796714 -2.2983177
1.797714 -2.1636926
1.798714 -2.0293094000000003
1.799714 -1.8951751
1.800714 -1.7613057
1.801714 -1.6277241000000002
1.802714 -1.4944522
1.803714 -1.3615047999999998
1.804714 -1.228888
1.805714 -1.0966004999999999
1.806714 -0.9646408299999999
1.807714 -0.83301421
1.808714 -0.7017341
1.809714 -0.57082064
1.810714 -0.44029392
1.811714 -0.31016758
1.812714 -0.18044636
1.813714 -0.051129243000000005
1.814714 0.07778505699999999
1.815714 0.20629209
1.816714 0.33437812
1.817714 0.46202308
1.818714 0.5892066300000001
1.819714 0.7159140399999999
1.820714 0.84213968
1.821714 0.96788397
1.822714 1.0931483
1.823714 1.2179292
1.824714 1.3422139
1.825714 1.465984
1.826714 1.5892199999999999
1.827714 1.7119079999999998
1.828714 1.8340411
1.829714 1.9556198
1.830714 2.0766452
1.831714 2.197114
1.832714 2.3170156
1.833714 2.4363335
1.834714 2.555049
1.835714 2.6731474
1.836714 2.7906222
1.837714 2.9074725
1.838714 3.0236994999999998
1.839714 3.1393006000000003
1.840714 3.2542649999999997
1.841714 3.3685777
1.842714 3.4822198999999996
1.843714 3.5951793000000003
1.844714 3.7074488000000003
1.845714 3.8190283
1.846714 3.929919
1.847714 4.0401187
1.848714 4.149618
1.849714 4.2584024
1.850714 4.3664552
1.851714 4.473762600000001
1.852714 4.5803177999999996
1.853714 4.6861187
1.854714 4.7911659
1.855714 4.8954561
1.856714 4.9989838
1.857714 5.1017351
1.858714 5.2036978
1.859714 5.3048588
1.860714 5.4052137
1.861714 5.5047616
1.862714 5.6035027
1.863714 5.7014357
1.864714 5.7985514
1.865714 5.8948371999999996
1.866714 5.9902783
1.867714 6.0848645999999995
1.868714 6.1785884
1.869714 6.271448
1.870714 6.3634417999999995
1.871714 6.4545684
1.872714 6.5448224999999995
1.873714 6.6341928999999995
1.874714 6.722671500000001
1.875714 6.8102494
1.876714 6.896919799999999
1.877714 6.9826825999999995
1.878714 7.0675366
1.879714 7.1514785
1.880714 7.2345011
1.881714 7.3165931
1.882714 7.397744100000001
1.883714 7.4779473
1.884714 7.5571984
1.885714 7.6354951
1.886714 7.7128350999999995
1.887714 7.7892162
1.888714 7.864634700000001
1.889714 7.9390824
1.890714 8.0125518
1.891714 8.0850378
1.892714 8.1565388
1.893714 8.2270518
1.894714 8.2965739
1.895714 8.3651036
1.896714 8.4326357
1.897714 8.4991604
1.898714 8.5646734
1.899714 8.6291701
1.900714 8.6926483
1.901714 8.755105
1.902714 8.816535
1.903714 8.876935399999999
1.904714 8.9362994
1.905714 8.9946225
1.906714 9.0518989
1.907714 9.1081306
1.908714 9.163315599999999
1.909714 9.2174552
1.910714 9.2705451
1.911714 9.3225829
1.912714 9.373561299999999
1.913714 9.423477199999999
1.914714 9.4723307
1.915714 9.5201224
1.916714 9.566851699999999
1.917714 9.6125126
1.918714 9.6571006
1.919714 9.7006075
1.920714 9.7430266
1.921714 9.784358
1.922714 9.824601600000001
1.923714 9.8637633
1.924714 9.901846899999999
1.925714 9.938851
1.926714 9.9747725
1.927714 10.009609999999999
1.928714 10.04335
1.929714 10.07599
1.930714 10.10754
1.931714 10.138
1.932714 10.16737
1.933714 10.19565
1.934714 10.22282
1.935714 10.24889
1.936714 10.27384
1.937714 10.29768
1.938714 10.32042
1.939714 10.34206
1.940714 10.36261
1.941714 10.38208
1.942714 10.40046
1.943714 10.41774
1.944714 10.433910000000001
1.945714 10.448970000000001
1.946714 10.46293
1.947714 10.47578
1.948714 10.48754
1.949714 10.4982
1.950714 10.507769999999999
1.951714 10.51622
1.952714 10.52357
1.953714 10.529810000000001
1.954714 10.53495
1.955714 10.539
1.956714 10.54199
1.957714 10.5439
1.958714 10.54473
1.959714 10.54448
1.960714 10.54312
1.961714 10.54066
1.962714 10.53711
1.963714 10.53247
1.964714 10.52675
1.965714 10.519960000000001
1.966714 10.51211
1.967714 10.50317
1.968714 10.49315
1.969714 10.48205
1.970714 10.46989
1.971714 10.45666
1.972714 10.44239
1.973714 10.427069999999999
1.974714 10.41071
1.975714 10.39329
1.976714 10.3748
1.977714 10.35525
1.978714 10.33462
1.979714 10.31296
1.980714 10.29026
1.981714 10.26654
1.982714 10.24181
1.983714 10.216050000000001
1.984714 10.18925
1.985714 10.161430000000001
1.986714 10.132579999999999
1.987714 10.10271
1.988714 10.07185
1.989714 10.03999
1.990714 10.00714
1.991714 9.9732928
1.992714 9.9384293
1.993714 9.9025533
1.994714 9.8656759
1.995714 9.8278157
1.996714 9.7889923
1.997714 9.7492188
1.998714 9.708494700000001
1.999714 9.6668109
2.000714 9.624157799999999
2.001714 9.580533200000001
2.002714 9.5359445
2.003714 9.4904087
2.004714 9.4439417
2.005714 9.3965553
2.006714 9.348250199999999
2.007714 9.2990212
2.008714 9.2488632
2.009714 9.197776000000001
2.010714 9.1457732
2.011714 9.092873299999999
2.012714 9.0390958
2.013714 8.9844503
2.014714 8.9289375
2.015714 8.872547
2.016714 8.815269200000001
2.017714 8.757101
2.018714 8.6980544
2.019714 8.6381458
2.020714 8.5773945
2.021714 8.5158147
2.022714 8.4534079
2.023714 8.3901703
2.024714 8.3260991
2.025714 8.2611963
2.026714 8.1954733
2.027714 8.1289478
2.028714 8.0616392
2.029714 7.993558
2.030714 7.9247027999999995
2.031714 7.8550674
2.032714 7.7846445
2.033714 7.713437099999999
2.034714 7.641457
2.035714 7.568722999999999
2.036714 7.495258000000001
2.037714 7.4210733
2.038714 7.3461764
2.039714 7.2705597
2.040714 7.194221000000001
2.041714 7.1171612
2.042714 7.039391999999999
2.043714 6.9609307
2.044714 6.8817936
2.045714 6.8019904
2.046714 6.721521900000001
2.047714 6.6403836
2.048714 6.558571000000001
2.049714 6.4760871
2.050714 6.3929461000000005
2.051714 6.309168800000001
2.052714 6.2247761
2.053714 6.1397828
2.054714 6.054192
2.055714 5.9680010999999995
2.056714 5.8812071
2.057714 5.793814
2.058714 5.7058338
2.059714 5.6172844
2.060714 5.5281818000000005
2.061714 5.4385379
2.062714 5.3483542
2.063714 5.257627
2.064714 5.1663543999999995
2.065714 5.074542800000001
2.066714 4.9822055
2.067714 4.8893619
2.068714 4.7960322
2.069714 4.7022276000000005
2.070714 4.6079505
2.071714 4.5131981
2.072714 4.4179689
2.073714 4.3222673
2.074714 4.2261064
2.075714 4.1295048
2.076714 4.0324785
2.077714 3.9350389999999997
2.078714 3.837188
2.079714 3.7389237
2.080714 3.6402479000000003
2.081714 3.5411678
2.082714 3.4416995999999997
2.083714 3.3418637
2.084714 3.2416765
2.085714 3.1411484000000005
2.086714 3.0402808
2.087714 2.9390724
2.088714 2.8375233
2.089714 2.7356416
2.090714 2.6334414
2.091714 2.5309407999999998
2.092714 2.4281545
2.093714 2.3250906
2.094714 2.2217501
2.095714 2.1181306
2.096714 2.0142339
2.097714 1.9100698
2.098714 1.8056545
2.099714 1.701008
2.100714 1.5961461
2.101714 1.4910774
2.102714 1.3858027
2.103714 1.2803198999999998
2.104714 1.1746315999999999
2.105714 1.0687478000000001
2.106714 0.96268589
2.107714 0.8564651
2.108714 0.75010015
2.109714 0.6435967499999999
2.110714 0.53695361
2.111714 0.43016788999999994
2.112714 0.32324186
2.113714 0.21618675
2.114714 0.10902109
2.115714 0.0017651486
2.116714 -0.1055663
2.117714 -0.21296756
2.118714 -0.32044046
2.119714 -0.42798826
2.120714 -0.53560864
2.121714 -0.64328979
2.122714 -0.751012
2.123714 -0.85875494
2.124714 -0.9665040300000001
2.125714 -1.0742553
2.126714 -1.1820123999999999
2.127714 -1.2897797
2.128714 -1.3975548
2.129714 -1.5053246
2.130714 -1.6130684
2.131714 -1.7207645
2.132714 -1.8283979999999997
2.133714 -1.9359652
2.134714 -2.0434706
2.135714 -2.1509194999999997
2.136714 -2.2583105
2.137714 -2.3656297
2.138714 -2.4728562999999997
2.139714 -2.5799684
2.140714 -2.6869519
2.141714 -2.7938053000000003
2.142714 -2.9005349
2.143714 -3.007148
2.144714 -3.1136431
2.145714 -3.2200061
2.146714 -3.3262141
2.147714 -3.4322437
2.148714 -3.5380803000000003
2.149714 -3.6437213
2.150714 -3.7491749999999997
2.151714 -3.8544495
2.152714 -3.9595444
2.153714 -4.0644456
2.154714 -4.16913
2.155714 -4.2735744
2.156714 -4.3777641
2.157714 -4.4816975
2.158714 -4.5853831
2.159714 -4.6888307
2.160714 -4.7920398
2.161714 -4.8949957
2.162714 -4.9976736
2.163714 -5.1000498
2.164714 -5.2021071
2.165714 -5.3038474
2.166714 -5.4052815
2.167714 -5.506422
2.168714 -5.6072716
2.169714 -5.7078164000000005
2.170714 -5.8080327
2.171714 -5.9078947
2.172714 -6.0073867000000005
2.173714 -6.1065082
2.174714 -6.2052693
2.175714 -6.3036807
2.176714 -6.401743
2.177714 -6.4994417
2.178714 -6.5967508
2.179714 -6.6936447999999995
2.180714 -6.7901112
2.181714 -6.8861499
2.182714 -6.9817781
2.183714 -7.077009200000001
2.184714 -7.1718492
2.185714 -7.2662868000000005
2.186714 -7.3602945
2.187714 -7.4538454000000005
2.188714 -7.5469233
2.189714 -7.6395273
2.190714 -7.731668699999999
2.191714 -7.8233577
2.192714 -7.9145997999999995
2.193714 -8.0053844
2.194714 -8.095685399999999
2.195714 -8.185476099999999
2.196714 -8.2747452
2.197714 -8.3634965
2.198714 -8.4517457
2.199714 -8.539507500000001
2.200714 -8.626790300000001
2.201714 -8.7135822
2.202714 -8.7998569
2.203714 -8.8855833
2.204714 -8.9707419
2.205714 -9.055332100000001
2.206714 -9.1393657
2.207714 -9.2228584
2.208714 -9.3058184
2.209714 -9.3882389
2.210714 -9.4700985
2.211714 -9.551373100000001
2.212714 -9.6320495
2.213714 -9.7121321
2.214714 -9.7916335
2.215714 -9.8705739
2.216714 -9.9489599
2.217714 -10.02678
2.218714 -10.104009999999999
2.219714 -10.18062
2.220714 -10.25658
2.221714 -10.3319
2.222714 -10.40659
2.223714 -10.480680000000001
2.224714 -10.55416
2.225714 -10.62705
2.226714 -10.69932
2.227714 -10.77095
2.228714 -10.84192
2.229714 -10.912230000000001
2.230714 -10.98189
2.231714 -11.050930000000001
2.232714 -11.11934
2.233714 -11.18712
2.234714 -11.25425
2.235714 -11.3207
2.236714 -11.38645
2.237714 -11.451500000000001
2.238714 -11.51587
2.239714 -11.57958
2.240714 -11.64265
2.241714 -11.705079999999999
2.242714 -11.76685
2.243714 -11.82794
2.244714 -11.88832
2.245714 -11.94799
2.246714 -12.00696
2.247714 -12.065249999999999
2.248714 -12.122869999999999
2.249714 -12.17981
2.250714 -12.23605
2.251714 -12.29158
2.252714 -12.34637
2.253714 -12.40043
2.254714 -12.45378
2.255714 -12.50644
2.256714 -12.55842
2.257714 -12.609729999999999
2.258714 -12.66034
2.259714 -12.71023
2.260714 -12.759390000000002
2.261714 -12.8078
2.262714 -12.85548
2.263714 -12.90244
2.264714 -12.948699999999999
2.265714 -12.994259999999999
2.266714 -13.039100000000001
2.267714 -13.083210000000001
2.268714 -13.126589999999998
2.269714 -13.169220000000001
2.270714 -13.211129999999999
2.271714 -13.252320000000001
2.272714 -13.292819999999999
2.273714 -13.33262
2.274714 -13.3717
2.275714 -13.410050000000002
2.276714 -13.44764
2.277714 -13.484479999999998
2.278714 -13.520560000000001
2.279714 -13.555909999999999
2.280714 -13.59055
2.281714 -13.62448
2.282714 -13.6577
2.283714 -13.690199999999999
2.284714 -13.72197
2.285714 -13.75299
2.286714 -13.783280000000001
2.287714 -13.812840000000001
2.288714 -13.841690000000002
2.289714 -13.86983
2.290714 -13.89725
2.291714 -13.923940000000002
2.292714 -13.94988
2.293714 -13.97507
2.294714 -13.999519999999999
2.295714 -14.023240000000001
2.296714 -14.04626
2.297714 -14.06858
2.298714 -14.09021
2.299714 -14.11113
2.300714 -14.13132
2.301714 -14.150789999999999
2.302714 -14.169519999999999
2.303714 -14.18753
2.304714 -14.204839999999999
2.305714 -14.221449999999999
2.306714 -14.23735
2.307714 -14.25253
2.308714 -14.266989999999998
2.309714 -14.28073
2.310714 -14.293759999999999
2.311714 -14.306099999999999
2.312714 -14.317750000000002
2.313714 -14.32873
2.314714 -14.33904
2.315714 -14.34865
2.316714 -14.35756
2.317714 -14.36576
2.318714 -14.373259999999998
2.319714 -14.38006
2.320714 -14.386170000000002
2.321714 -14.391599999999999
2.322714 -14.39636
2.323714 -14.40044
2.324714 -14.40384
2.325714 -14.406559999999999
2.326714 -14.4086
2.327714 -14.40999
2.328714 -14.41073
2.329714 -14.41081
2.330714 -14.41025
2.331714 -14.40902
2.332714 -14.407130000000002
2.333714 -14.40457
2.334714 -14.401340000000001
2.335714 -14.39746
2.336714 -14.392940000000001
2.337714 -14.38779
2.338714 -14.382
2.339714 -14.375599999999999
2.340714 -14.36856
2.341714 -14.360899999999999
2.342714 -14.352609999999999
2.343714 -14.3437
2.344714 -14.33418
2.345714 -14.324039999999998
2.346714 -14.31329
2.347714 -14.301910000000001
2.348714 -14.28992
2.349714 -14.2773
2.350714 -14.26409
2.351714 -14.250280000000002
2.352714 -14.235880000000002
2.353714 -14.22091
2.354714 -14.20535
2.355714 -14.18923
2.356714 -14.17253
2.357714 -14.15526
2.358714 -14.13743
2.359714 -14.119029999999999
2.360714 -14.100060000000001
2.361714 -14.08052
2.362714 -14.060410000000001
2.363714 -14.03974
2.364714 -14.01852
2.365714 -13.996739999999999
2.366714 -13.974429999999998
2.367714 -13.95158
2.368714 -13.92821
2.369714 -13.904330000000002
2.370714 -13.879920000000002
2.371714 -13.855
2.372714 -13.829559999999999
2.373714 -13.803609999999999
2.374714 -13.777149999999999
2.375714 -13.75018
2.376714 -13.7227
2.377714 -13.694709999999999
2.378714 -13.666220000000001
2.379714 -13.63723
2.380714 -13.607759999999999
2.381714 -13.57782
2.382714 -13.547419999999999
2.383714 -13.51657
2.384714 -13.485249999999999
2.385714 -13.45348
2.386714 -13.42125
2.387714 -13.38856
2.388714 -13.355429999999998
2.389714 -13.32185
2.390714 -13.28783
2.391714 -13.25337
2.392714 -13.218460000000002
2.393714 -13.18312
2.394714 -13.14734
2.395714 -13.111139999999999
2.396714 -13.07452
2.397714 -13.037519999999999
2.398714 -13.000139999999998
2.399714 -12.96237
2.400714 -12.924199999999999
2.401714 -12.88564
2.402714 -12.84667
2.403714 -12.80731
2.404714 -12.767570000000001
2.405714 -12.727459999999999
2.406714 -12.686990000000002
2.407714 -12.64615
2.408714 -12.60495
2.409714 -12.563369999999999
2.410714 -12.52144
2.411714 -12.47916
2.412714 -12.43656
2.413714 -12.39364
2.414714 -12.35041
2.415714 -12.30687
2.416714 -12.263010000000001
2.417714 -12.2188
2.418714 -12.17426
2.419714 -12.129389999999999
2.420714 -12.08422
2.421714 -12.03875
2.422714 -11.99299
2.423714 -11.946959999999999
2.424714 -11.90063
2.425714 -11.854009999999999
2.426714 -11.8071
2.427714 -11.75991
2.428714 -11.71248
2.429714 -11.6648
2.430714 -11.61689
2.431714 -11.56874
2.432714 -11.52033
2.433714 -11.47166
2.434714 -11.42271
2.435714 -11.373510000000001
2.436714 -11.32407
2.437714 -11.27443
2.438714 -11.22459
2.439714 -11.17454
2.440714 -11.12428
2.441714 -11.07379
2.442714 -11.02308
2.443714 -10.97217
2.444714 -10.92106
2.445714 -10.86979
2.446714 -10.81835
2.447714 -10.766729999999999
2.448714 -10.71493
2.449714 -10.66292
2.450714 -10.61072
2.451714 -10.55833
2.452714 -10.50579
2.453714 -10.45311
2.454714 -10.40031
2.455714 -10.347380000000001
2.456714 -10.29431
2.457714 -10.24109
2.458714 -10.18771
2.459714 -10.134179999999999
2.460714 -10.08053
2.461714 -10.02677
2.462714 -9.9729188
2.463714 -9.9189609
2.464714 -9.8648861
2.465714 -9.8106839
2.466714 -9.756352
2.467714 -9.7019069
2.468714 -9.6473709
2.469714 -9.5927685
2.470714 -9.5381074
2.471714 -9.4833843
2.472714 -9.4285846
2.473714 -9.3736887
2.474714 -9.318693699999999
2.475714 -9.263610799999999
2.476714 -9.2084609
2.477714 -9.1532677
2.478714 -9.0980433
2.479714 -9.0427853
2.480714 -8.9874811
2.481714 -8.932118899999999
2.482714 -8.8766955
2.483714 -8.821222200000001
2.484714 -8.7657206
2.485714 -8.71021
2.486714 -8.6547017
2.487714 -8.5991912
2.488714 -8.5436627
2.489714 -8.488097
2.490714 -8.4324896
2.491714 -8.3768487
2.492714 -8.3211951
2.493714 -8.2655542
2.494714 -8.20994
2.495714 -8.1543535
2.496714 -8.0987811
2.497714 -8.0432087
2.498714 -7.9876325999999995
2.499714 -7.9320565
2.500714 -7.876502
2.501714 -7.8209877
2.502714 -7.7655263
2.503714 -7.7101141
2.504714 -7.654736199999999
2.505714 -7.5993769
2.506714 -7.5440302
2.507714 -7.488705199999999
2.508714 -7.4334227
2.509714 -7.378207100000001
2.510714 -7.3230729
2.511714 -7.2680175
2.512714 -7.21303
2.513714 -7.1580939
2.514714 -7.103200299999999
2.515714 -7.0483565
2.516714 -6.9935791
2.517714 -6.9388859
2.518714 -6.8842866
2.519714 -6.8297789
2.520714 -6.775347900000001
2.521714 -6.720980999999999
2.522714 -6.666672999999999
2.523714 -6.612433500000001
2.524714 -6.5582789
2.525714 -6.504230199999999
2.526714 -6.4502977
2.527714 -6.3964821
2.528714 -6.3427716
2.529714 -6.2891543
2.530714 -6.2356215
2.531714 -6.182180000000001
2.532714 -6.128844600000001
2.533714 -6.0756307000000005
2.534714 -6.0225483
2.535714 -5.969594799999999
2.536714 -5.9167601
2.537714 -5.8640316
2.538714 -5.8114063
2.539714 -5.7588898
2.540714 -5.7064969
2.541714 -5.6542449
2.542714 -5.6021433
2.543714 -5.5501897
2.544714 -5.4983746
2.545714 -5.4466851
2.546714 -5.395116300000001
2.547714 -5.3436719
2.548714 -5.2923631
2.549714 -5.2412033
2.550714 -5.1901981
2.551714 -5.1393449
2.552714 -5.0886337
2.553714 -5.0380557999999995
2.554714 -4.9876075
2.555714 -4.9372971
2.556714 -4.8871394
2.557714 -4.8371483
2.558714 -4.7873314
2.559714 -4.737689
2.560714 -4.6882119
2.561714 -4.638889799999999
2.562714 -4.5897171
2.563714 -4.5406967
2.564714 -4.4918366
2.565714 -4.4431459
2.566714 -4.3946289
2.567714 -4.3462798
2.568714 -4.2980909
2.569714 -4.2500544
2.570714 -4.2021695999999995
2.571714 -4.1544452000000005
2.572714 -4.106893400000001
2.573714 -4.0595282
2.574714 -4.012353
2.575714 -3.9653655000000003
2.576714 -3.9185561
2.577714 -3.8719151
2.578714 -3.8254379999999997
2.579714 -3.7791274
2.580714 -3.7329912
2.581714 -3.6870353000000002
2.582714 -3.6412619
2.583714 -3.5956684
2.584714 -3.5502482000000004
2.585714 -3.5049970999999998
2.586714 -3.459917
2.587714 -3.4150175999999997
2.588714 -3.3703092
2.589714 -3.3258006
2.590714 -3.2814919999999996
2.591714 -3.2373771000000002
2.592714 -3.1934435999999997
2.593714 -3.1496830000000005
2.594714 -3.106091
2.595714 -3.0626716
2.596714 -3.0194324000000003
2.597714 -2.9763797000000003
2.598714 -2.9335152
2.599714 -2.8908364
2.600714 -2.8483387
2.601714 -2.8060202
2.602714 -2.7638847
2.603714 -2.7219396
2.604714 -2.6801933
2.605714 -2.6386485
2.606714 -2.5973015
2.607714 -2.5561418
2.608714 -2.5151575
2.609714 -2.4743408000000002
2.610714 -2.4336914000000003
2.611714 -2.3932153
2.612714 -2.3529224
2.613714 -2.3128192999999997
2.614714 -2.2729079999999997
2.615714 -2.2331847
2.616714 -2.1936446
2.617714 -2.1542855999999997
2.618714 -2.1151109000000003
2.619714 -2.0761260999999998
2.620714 -2.0373359
2.621714 -1.9987395000000001
2.622714 -1.9603295
2.623714 -1.9220944
2.624714 -1.8840235
2.625714 -1.8461131
2.626714 -1.8083667
2.627714 -1.7707950000000001
2.628714 -1.7334096
2.629714 -1.6962163
2.630714 -1.6592156
2.631714 -1.6224004
2.632714 -1.5857633
2.633714 -1.5493005
2.634714 -1.5130127
2.635714 -1.4769039
2.636714 -1.4409767
2.637714 -1.4052281
2.638714 -1.3696495
2.639714 -1.3342296
2.640714 -1.2989606
2.641714 -1.2638421
2.642714 -1.2288821
2.643714 -1.1940936
2.644714 -1.1594876
2.645714 -1.1250684
2.646714 -1.0908317
2.647714 -1.0567672
2.648714 -1.0228647
2.649714 -0.98911887
2.650714 -0.9555304400000001
2.651714 -0.9221040600000001
2.652714 -0.88884356
2.653714 -0.8557470500000001
2.654714 -0.82280729
2.655714 -0.7900146800000001
2.656714 -0.75736358
2.657714 -0.7248560000000001
2.658714 -0.69250148
2.659714 -0.6603125900000001
2.660714 -0.62829806
2.661714 -0.59645772
2.662714 -0.56478209
2.663714 -0.53325687
2.664714 -0.50186957
2.665714 -0.47061467
2.666714 -0.43949471
2.667714 -0.40851682
2.668714 -0.37768683000000003
2.669714 -0.34700495
2.670714 -0.3164652
2.671714 -0.28605955
2.672714 -0.2557833
2.673714 -0.22563888000000001
2.674714 -0.19563541
2.675714 -0.16578368000000002
2.676714 -0.13608945
2.677714 -0.1065492
2.678714 -0.077150576
2.679714 -0.047877667
2.680714 -0.018718242
2.681714 0.010331132
2.682714 0.039264784
2.683714 0.068072556
2.684714 0.09674647
2.685714 0.12528554
2.686714 0.15369602000000002
2.687714 0.18198728
2.688714 0.21016554
2.689714 0.23823020000000003
2.690714 0.26617411
2.691714 0.29398887
2.692714 0.32167097
2.693714 0.34922555
2.694714 0.37666541
2.695714 0.40400526
2.696714 0.43125446
2.697714 0.45841262
2.698714 0.48547043
2.699714 0.51241508
2.700714 0.5392373500000001
2.701714 0.56593684
2.702714 0.59252144
2.703714 0.61900285
2.704714 0.64538969
2.705714 0.67168348
2.706714 0.69787921
2.707714 0.7239697500000001
2.708714 0.74995277
2.709714 0.7758335199999999
2.710714 0.8016238
2.711714 0.8273360299999999
2.712714 0.85297693
2.713714 0.87854331
2.714714 0.90402402
2.715714 0.92940582
2.716714 0.95468108
2.717714 0.9798518399999999
2.718714 1.0049293000000001
2.719714 1.0299272
2.720714 1.0548557
2.721714 1.079717
2.722714 1.1045055
2.723714 1.1292138
2.724714 1.1538378
2.725714 1.1783808
2.726714 1.2028518
2.727714 1.2272603
2.728714 1.2516098999999998
2.729714 1.2758958
2.730714 1.3001067
2.731714 1.3242311
2.732714 1.3482648
2.733714 1.3722137
2.734714 1.3960919999999999
2.735714 1.4199157
2.736714 1.4436956
2.737714 1.4674331
2.738714 1.4911214000000002
2.739714 1.5147511
2.740714 1.5383163
2.741714 1.5618188
2.742714 1.5852651999999998
2.743714 1.6086631
2.744714 1.6320139
2.745714 1.6553128
2.746714 1.6785495000000001
2.747714 1.7017143
2.748714 1.7248064
2.749714 1.7478345
2.750714 1.7708139
2.751714 1.7937608
2.752714 1.8166836
2.753714 1.8395808999999999
2.754714 1.8624433999999999
2.755714 1.8852595
2.756714 1.9080229
2.757714 1.9307352999999998
2.758714 1.9534037
2.759714 1.9760359
2.760714 1.9986346
2.761714 2.0211957
2.762714 2.0437114
2.763714 2.0661753000000003
2.764714 2.0885890000000003
2.765714 2.1109628
2.766714 2.1333111
2.767714 2.1556474
2.768714 2.1779761
2.769714 2.2002905999999998
2.770714 2.2225786000000003
2.771714 2.2448264
2.772714 2.2670282
2.773714 2.2891868
2.774714 2.3113109
2.775714 2.3334093
2.776714 2.3554873
2.777714 2.3775415
2.778714 2.3995662
2.779714 2.4215573
2.780714 2.4435168
2.781714 2.4654553999999997
2.782714 2.4873862
2.783714 2.5093189
2.784714 2.5312537
2.785714 2.5531799
2.786714 2.5750830999999996
2.787714 2.5969498
2.788714 2.6187753000000003
2.789714 2.6405651
2.790714 2.6623312
2.791714 2.6840843
2.792714 2.7058296
2.793714 2.7275641999999998
2.794714 2.7492815999999998
2.795714 2.7709769
2.796714 2.7926525
2.797714 2.8143167
2.798714 2.8359808
2.799714 2.8576509999999997
2.800714 2.8793246000000003
2.801714 2.9009897
2.802714 2.9226311000000003
2.803714 2.9442374
2.804714 2.9658079
2.805714 2.9873529
2.806714 3.0088874000000003
2.807714 3.0304235999999998
2.808714 3.0519672
2.809714 3.0735128
2.810714 3.095052
2.811714 3.116578
2.812714 3.1380909999999997
2.813714 3.1595975
2.814714 3.1811077
2.815714 3.2026242000000003
2.816714 3.2241434
2.817714 3.245651
2.818714 3.2671325
2.819714 3.2885797
2.820714 3.3099957
2.821714 3.3313915
2.822714 3.352784
2.823714 3.3741854
2.824714 3.3955990999999996
2.825714 3.4170173
2.826714 3.4384284000000003
2.827714 3.4598231
2.828714 3.4812015
2.829714 3.5025712
2.830714 3.5239432
2.831714 3.5453223
2.832714 3.5667043
2.833714 3.5880767000000002
2.834714 3.6094266999999998
2.835714 3.6307473
2.836714 3.6520429
2.837714 3.6733277
2.838714 3.6946181
2.839714 3.7159237999999997
2.840714 3.7372425000000002
2.841714 3.7585623999999997
2.842714 3.779868
2.843714 3.8011488000000004
2.844714 3.8224034
2.845714 3.8436413000000003
2.846714 3.8648739
2.847714 3.8861077
2.848714 3.9073407999999996
2.849714 3.9285619
2.850714 3.9497584000000003
2.851714 3.970924
2.852714 3.9920631999999996
2.853714 4.0131904
2.854714 4.0343214000000005
2.855714 4.0554654
2.856714 4.0766194
2.857714 4.0977683
2.858714 4.1188937
2.859714 4.139984
2.860714 4.1610385999999995
2.861714 4.1820697
2.862714 4.203091199999999
2.863714 4.224113
2.864714 4.2451326
2.865714 4.2661384
2.866714 4.2871151
2.867714 4.3080553
2.868714 4.3289624
2.869714 4.3498501
2.870714 4.3707326
2.871714 4.3916177
2.872714 4.4125002
2.873714 4.433364
2.874714 4.4541903000000005
2.875714 4.4749685
2.876714 4.4957008
2.877714 4.5164007999999995
2.878714 4.5370858
2.879714 4.5577645
2.880714 4.5784369
2.881714 4.5990899
2.882714 4.6197083
2.883714 4.6402827
2.884714 4.6608154
2.885714 4.6813186
2.886714 4.701805500000001
2.887714 4.722283
2.888714 4.7427453
2.889714 4.763177
2.890714 4.7835592
2.891714 4.8038822
2.892714 4.824147
2.893714 4.8443689999999995
2.894714 4.8645638
2.895714 4.8847418
2.896714 4.9049008999999995
2.897714 4.9250282
2.898714 4.945106099999999
2.899714 4.965124299999999
2.900714 4.9850844
2.901714 5.0049983
2.902714 5.0248805
2.903714 5.0447378
2.904714 5.0645661
2.905714 5.0843496
2.906714 5.1040716
2.907714 5.1237226
2.908714 5.1433064
2.909714 5.1628381
2.910714 5.1823333
2.911714 5.2018017
2.912714 5.2212395
2.913714 5.2406311
2.914714 5.2599613000000005
2.915714 5.279218
2.916714 5.2984018
2.917714 5.3175251999999995
2.918714 5.3365998
2.919714 5.3556323
2.920714 5.3746182000000005
2.921714 5.3935442
2.922714 5.4123949
2.923714 5.4311618
2.924714 5.4498482
2.925714 5.4684658
2.926714 5.4870293
2.927714 5.5055477
2.928714 5.5240173
2.929714 5.5424242999999995
2.930714 5.5607524
2.931714 5.5789892
2.932714 5.5971369
2.933714 5.6152057
2.934714 5.6332096
2.935714 5.6511555
2.936714 5.669039499999999
2.937714 5.6868501
2.938714 5.7045732000000005
2.939714 5.7222005
2.940714 5.7397343
2.941714 5.7571866
2.942714 5.7745706
2.943714 5.7918929
2.944714 5.8091477000000005
2.945714 5.8263201
2.946714 5.843395
2.947714 5.8603615
2.948714 5.8772221
2.949714 5.8939863
2.950714 5.910667
2.951714 5.9272718
2.952714 5.9437972
2.953714 5.9602331
2.954714 5.9765667
2.955714 5.9927911
2.956714 6.0089093
2.957714 6.0249306
2.958714 6.0408667
2.959714 6.0567193
2.960714 6.072484
2.961714 6.0881462
2.962714 6.1036926
2.963714 6.1191145
2.964714 6.1344154
2.965714 6.1496057
2.966714 6.1646963999999995
2.967714 6.1796945
2.968714 6.1945971
2.969714 6.2093943
2.970714 6.2240757
2.971714 6.2386345
2.972714 6.2530719
2.973714 6.2673964
2.974714 6.2816158
2.975714 6.2957323999999995
2.976714 6.3097365000000005
2.977714 6.323617700000001
2.978714 6.3373633
2.979714 6.3509687999999995
2.980714 6.364439400000001
2.981714 6.3777842
2.982714 6.391015599999999
2.983714 6.404138400000001
2.984714 6.417149299999999
2.985714 6.4300388
2.986714 6.4427957
2.987714 6.4554125
2.988714 6.467892999999999
2.989714 6.4802438
2.990714 6.4924702
2.991714 6.5045744
2.992714 6.5165468
2.993714 6.5283768
2.994714 6.5400571
2.995714 6.551583900000001
2.996714 6.562963900000001
2.997714 6.5742075
2.998714 6.5853231
2.999714 6.5963179
3.000714 6.607186800000001
3.001714 6.6179163999999995
3.002714 6.628496200000001
3.003714 6.6389203
3.004714 6.6491902000000005
3.005714 6.659314800000001
3.006714 6.6692993000000005
3.007714 6.679143799999999
3.008714 6.6888407
3.009714 6.6983804
3.010714 6.7077561999999995
3.011714 6.716965900000001
3.012714 6.7260176000000005
3.013714 6.734921000000001
3.014714 6.7436866
3.015714 6.7523152
3.016714 6.760799100000001
3.017714 6.7691267
3.018714 6.7772865
3.019714 6.7852758
3.020714 6.7930988999999995
3.021714 6.800761800000001
3.022714 6.808272
3.023714 6.8156286999999995
3.024714 6.8228245
3.025714 6.8298489
3.026714 6.8366967
3.027714 6.843368
3.028714 6.8498738
3.029714 6.856221
3.030714 6.8624161
3.031714 6.868458500000001
3.032714 6.874337799999999
3.033714 6.880042
3.034714 6.885562800000001
3.035714 6.8909004
3.036714 6.8960622
3.037714 6.9010556
3.038714 6.905887300000001
3.039714 6.9105558
3.040714 6.9150537
3.041714 6.9193706
3.042714 6.9235012
3.043714 6.9274455
3.044714 6.9312155
3.045714 6.9348194
3.046714 6.938262300000001
3.047714 6.9415398
3.048714 6.944640000000001
3.049714 6.9475494
3.050714 6.9502614000000005
3.051714 6.9527775
3.052714 6.955108
3.053714 6.9572635
3.054714 6.959249100000001
3.055714 6.961062599999999
3.056714 6.9626942
3.057714 6.964132200000001
3.058714 6.965372
3.059714 6.966418000000001
3.060714 6.967280100000001
3.061714 6.9679692
3.062714 6.9684908000000005
3.063714 6.968841
3.064714 6.9690064
3.065714 6.9689751
3.066714 6.9687404
3.067714 6.968303000000001
3.068714 6.9676749
3.069714 6.966868
3.070714 6.9658883000000005
3.071714 6.964732
3.072714 6.9633871
3.073714 6.9618404
3.074714 6.960084299999999
3.075714 6.9581263
3.076714 6.955976799999999
3.077714 6.953651499999999
3.078714 6.9511533
3.079714 6.9484778
3.080714 6.945609299999999
3.081714 6.9425343999999996
3.082714 6.939245
3.083714 6.9357477
3.084714 6.9320545
3.085714 6.928179399999999
3.086714 6.9241285
3.087714 6.919898100000001
3.088714 6.9154724000000005
3.089714 6.9108382
3.090714 6.9059901
3.091714 6.9009355999999995
3.092714 6.8956881999999995
3.093714 6.8902649
3.094714 6.8846688
3.095714 6.8788923
3.096714 6.8729199
3.097714 6.8667375
3.098714 6.8603374
3.099714 6.853727299999999
3.100714 6.8469211
3.101714 6.839935499999999
3.102714 6.8327762
3.103714 6.8254374
3.104714 6.817901099999999
3.105714 6.8101555
3.106714 6.8021946
3.107714 6.7940249999999995
3.108714 6.785662500000001
3.109714 6.7771204
3.110714 6.7684017
3.111714 6.7594998
3.112714 6.7503996
3.113714 6.7410849
3.114714 6.7315519
3.115714 6.721805799999999
3.116714 6.711863699999999
3.117714 6.7017436
3.118714 6.6914529
3.119714 6.6809863
3.120714 6.670326
3.121714 6.659457100000001
3.122714 6.648372900000001
3.123714 6.6370815
3.124714 6.625597900000001
3.125714 6.613936300000001
3.126714 6.6021025
3.127714 6.5900892
3.128714 6.577881400000001
3.129714 6.5654642999999995
3.130714 6.5528318
3.131714 6.5399945
3.132714 6.5269656
3.133714 6.5137625
3.134714 6.5003932
3.135714 6.486850199999999
3.136714 6.473116600000001
3.137714 6.4591765
3.138714 6.4450204
3.139714 6.4306535
3.140714 6.4160928
3.141714 6.4013563
3.142714 6.386452200000001
3.143714 6.3713729
3.144714 6.3561089
3.145714 6.340642300000001
3.146714 6.32497
3.147714 6.3090988
3.148714 6.2930435000000005
3.149714 6.2768213
3.150714 6.260439
3.151714 6.2438875
3.152714 6.2271494
3.153714 6.2102064
3.154714 6.1930511
3.155714 6.1756912999999996
3.156714 6.1581437
3.157714 6.1404265
3.158714 6.12255
3.159714 6.1045107000000005
3.160714 6.0862947
3.161714 6.0678884
3.162714 6.0492847
3.163714 6.0304891
3.164714 6.011517
3.165714 5.9923828
3.166714 5.9730913
3.167714 5.9536356
3.168714 5.9339984999999995
3.169714 5.9141643
3.170714 5.8941275
3.171714 5.873896599999999
3.172714 5.8534898
3.173714 5.832928
3.174714 5.8122203
3.175714 5.7913635
3.176714 5.7703439
3.177714 5.7491444000000005
3.178714 5.7277575
3.179714 5.7061858
3.180714 5.6844432000000005
3.181714 5.6625433
3.182714 5.6404914999999995
3.183714 5.618282
3.184714 5.5959016
3.185714 5.5733364
3.186714 5.5505835
3.187714 5.5276509
3.188714 5.5045579
3.189714 5.4813232
3.190714 5.457956
3.191714 5.4344509
3.192714 5.410792300000001
3.193714 5.386962700000001
3.194714 5.3629529
3.195714 5.3387661
3.196714 5.3144138
3.197714 5.2899119
3.198714 5.2652691
3.199714 5.2404828
3.200714 5.2155435
3.201714 5.190439899999999
3.202714 5.1651694
3.203714 5.1397409
3.204714 5.114170199999999
3.205714 5.0884724
3.206714 5.0626546
3.207714 5.0367095
3.208714 5.0106205
3.209714 4.9843687999999995
3.210714 4.957944899999999
3.211714 4.9313522999999995
3.212714 4.9046051
3.213714 4.87772
3.214714 4.8507083
3.215714 4.82357
3.216714 4.796296
3.217714 4.7688778
3.218714 4.7413114
3.219714 4.7136046
3.220714 4.6857692
3.221714 4.6578184
3.222714 4.6297565
3.223714 4.6015768999999995
3.224714 4.5732643
3.225714 4.5448024
3.226714 4.5161847
3.227714 4.4874168999999995
3.228714 4.4585146
3.229714 4.4294946
3.230714 4.4003684000000005
3.231714 4.3711364
3.232714 4.3417897
3.233714 4.3123182
3.234714 4.282716300000001
3.235714 4.2529862000000005
3.236714 4.2231392
3.237714 4.1931838
3.238714 4.163124
3.239714 4.1329551
3.240714 4.1026647999999994
3.241714 4.0722419
3.242714 4.041682600000001
3.243714 4.0109932
3.244714 3.9801906999999996
3.245714 3.9492916000000005
3.246714 3.9183062
3.247714 3.8872357
3.248714 3.8560707
3.249714 3.8247991000000003
3.250714 3.7934136
3.251714 3.7619144
3.252714 3.7303089999999997
3.253714 3.6986064
3.254714 3.6668122
3.255714 3.6349240999999997
3.256714 3.6029330999999996
3.257714 3.5708308
3.258714 3.5386156
3.259714 3.5062957999999997
3.260714 3.4738830999999997
3.261714 3.4413937
3.262714 3.4088358
3.263714 3.3762079
3.264714 3.3435006000000005
3.265714 3.3107013
3.266714 3.2778028
3.267714 3.2448042000000004
3.268714 3.2117147
3.269714 3.1785439999999996
3.270714 3.1452984
3.271714 3.1119777
3.272714 3.0785769000000003
3.273714 3.0450901
3.274714 3.0115163000000003
3.275714 2.9778605
3.276714 2.9441341999999997
3.277714 2.910348
3.278714 2.8765084
3.279714 2.8426126
3.280714 2.8086501999999998
3.281714 2.7746096000000002
3.282714 2.7404843000000003
3.283714 2.7062751
3.284714 2.6719904999999997
3.285714 2.6376410999999997
3.286714 2.6032351
3.287714 2.5687754
3.288714 2.5342587
3.289714 2.4996802
3.290714 2.4650386
3.291714 2.430338
3.292714 2.3955867
3.293714 2.360793
3.294714 2.3259601
3.295714 2.291085
3.296714 2.2561597
3.297714 2.2211755
3.298714 2.1861276
3.299714 2.1510181999999998
3.300714 2.1158544
3.301714 2.0806467
3.302714 2.0454034
3.303714 2.0101277
3.304714 1.9748181
3.305714 1.9394708999999999
3.306714 1.9040832
3.307714 1.8686563
3.308714 1.8331939
3.309714 1.7977009
3.310714 1.7621793000000001
3.311714 1.7266275000000002
3.312714 1.6910413
3.313714 1.6554157999999999
3.314714 1.6197489999999999
3.315714 1.5840439000000002
3.316714 1.5483079
3.317714 1.5125507
3.318714 1.4767798
3.319714 1.4409983
3.320714 1.4052052000000002
3.321714 1.3693969
3.322714 1.3335700000000001
3.323714 1.2977233
3.324714 1.2618582999999999
3.325714 1.2259772
3.326714 1.1900819999999999
3.327714 1.1541729
3.328714 1.118248
3.329714 1.0823063000000002
3.330714 1.0463481000000001
3.331714 1.0103771
3.332714 0.97439941
3.333714 0.93842149
3.334714 0.9024483200000001
3.335714 0.86648157
3.336714 0.83051994
3.337714 0.79456037
3.338714 0.75859982
3.339714 0.72263624
3.340714 0.68666996
3.341714 0.6507026499999999
3.342714 0.61473646
3.343714 0.578774
3.344714 0.54281764
3.345714 0.5068698
3.346714 0.47093323
3.347714 0.43501095
3.348714 0.39910631999999996
3.349714 0.36322197
3.350714 0.32735982
3.351714 0.29152016999999997
3.352714 0.25570199
3.353714 0.21990323
3.354714 0.18412175
3.355714 0.14835625
3.356714 0.11260650000000001
3.357714 0.076873874
3.358714 0.041161259
3.359714 0.0054725926
3.360714 -0.030187439
3.361714 -0.065814733
3.362714 -0.10140609999999999
3.363714 -0.13696024
3.364714 -0.17247711
3.365714 -0.20795742
3.366714 -0.24340177999999998
3.367714 -0.27881032
3.368714 -0.3141827
3.369714 -0.3495181
3.370714 -0.38481618
3.371714 -0.42007668000000004
3.372714 -0.45529921
3.373714 -0.49048266
3.374714 -0.52562417
3.375714 -0.56071938
3.376714 -0.5957635600000001
3.377714 -0.6307526499999999
3.378714 -0.66568484
3.379714 -0.70056077
3.380714 -0.73538343
3.381714 -0.7701560900000001
3.382714 -0.8048809100000001
3.383714 -0.8395574100000001
3.384714 -0.8741829499999999
3.385714 -0.9087531799999999
3.386714 -0.94326502
3.387714 -0.97771604
3.388714 -1.0121062
3.389714 -1.046435
3.390714 -1.0807014
3.391714 -1.1149024
3.392714 -1.1490334
3.393714 -1.1830902
3.394714 -1.2170706999999998
3.395714 -1.2509766
3.396714 -1.2848122
3.397714 -1.3185826
3.398714 -1.3522899
3.399714 -1.3859329
3.400714 -1.4195062
3.401714 -1.4530032
3.402714 -1.4864184
3.403714 -1.5197498999999999
3.404714 -1.5529988
3.405714 -1.5861679
3.406714 -1.6192587
3.407714 -1.6522696
3.408714 -1.6851962000000003
3.409714 -1.7180325
3.410714 -1.7507752
3.411714 -1.7834255
3.412714 -1.8159878
3.413714 -1.8484668999999998
3.414714 -1.8808657
3.415714 -1.9131819
3.416714 -1.9454084
3.417714 -1.9775374
3.418714 -2.0095635
3.419714 -2.0414853
3.420714 -2.0733064
3.421714 -2.1050319
3.422714 -2.136666
3.423714 -2.1682071
3.424714 -2.1996493999999998
3.425714 -2.2309862
3.426714 -2.2622118
3.427714 -2.2933248
3.428714 -2.3243291
3.429714 -2.35523
3.430714 -2.3860302
3.431714 -2.4167279
3.432714 -2.4473168
3.433714 -2.4777882
3.434714 -2.5081366000000003
3.435714 -2.538362
3.436714 -2.5684698
3.437714 -2.5984684000000002
3.438714 -2.6283633
3.439714 -2.6581531
3.440714 -2.6878317999999997
3.441714 -2.7173901000000003
3.442714 -2.746821
3.443714 -2.7761228
3.444714 -2.8052986
3.445714 -2.8343538
3.446714 -2.863292
3.447714 -2.8921118
3.448714 -2.9208057999999997
3.449714 -2.9493652
3.450714 -2.9777839999999998
3.451714 -3.0060621
3.452714 -3.0342059
3.453714 -3.0622238
3.454714 -3.0901223
3.455714 -3.1179009
3.456714 -3.1455528000000004
3.457714 -3.173067
3.458714 -3.2004360000000003
3.459714 -3.2276563
3.460714 -3.2547336000000002
3.461714 -3.2816742000000003
3.462714 -3.3084832
3.463714 -3.3351593
3.464714 -3.3616956000000005
3.465714 -3.3880826
3.466714 -3.4143123999999996
3.467714 -3.4403846000000002
3.468714 -3.4663063000000003
3.469714 -3.4920871
3.470714 -3.5177350000000005
3.471714 -3.5432506000000004
3.472714 -3.5686266
3.473714 -3.5938516
3.474714 -3.6189165
3.475714 -3.6438197
3.476714 -3.6685649000000002
3.477714 -3.6931593
3.478714 -3.7176083999999996
3.479714 -3.7419111
3.480714 -3.7660591
3.481714 -3.7900422000000002
3.482714 -3.8138524
3.483714 -3.8374882
3.484714 -3.8609572
3.485714 -3.8842703999999997
3.486714 -3.9074343
3.487714 -3.9304517
3.488714 -3.9533157
3.489714 -3.9760146000000005
3.490714 -3.9985385
3.491714 -4.0208839
3.492714 -4.0430553
3.493714 -4.065062500000001
3.494714 -4.0869113
3.495714 -4.1086029
3.496714 -4.130130299999999
3.497714 -4.151484
3.498714 -4.1726552
3.499714 -4.1936424
3.500714 -4.214453
3.501714 -4.2350978
3.502714 -4.2555846
3.503714 -4.2759146999999995
3.504714 -4.2960788999999995
3.505714 -4.3160636000000006
3.506714 -4.3358564
3.507714 -4.355453
3.508714 -4.3748565
3.509714 -4.3940775
3.510714 -4.4131245
3.511714 -4.432001700000001
3.512714 -4.4507034
3.513714 -4.4692203
3.514714 -4.4875439
3.515714 -4.5056738
3.516714 -4.5236152
3.517714 -4.5413784999999995
3.518714 -4.558973
3.519714 -4.5763981000000005
3.520714 -4.5936454
3.521714 -4.610700899999999
3.522714 -4.6275526
3.523714 -4.6441954
3.524714 -4.6606332
3.525714 -4.676878100000001
3.526714 -4.6929408
3.527714 -4.7088265
3.528714 -4.7245311999999995
3.529714 -4.740046700000001
3.530714 -4.7553636
3.531714 -4.7704779
3.532714 -4.785393200000001
3.533714 -4.800117
3.534714 -4.8146561
3.535714 -4.8290122
3.536714 -4.8431762
3.537714 -4.8571363
3.538714 -4.8708797
3.539714 -4.8844039
3.540714 -4.897714000000001
3.541714 -4.9108218
3.542714 -4.923739299999999
3.543714 -4.9364738
3.544714 -4.9490217
3.545714 -4.961372900000001
3.546714 -4.973518100000001
3.547714 -4.9854502
3.548714 -4.9971718
3.549714 -5.0086889
3.550714 -5.0200094
3.551714 -5.0311342
3.552714 -5.042059
3.553714 -5.0527748
3.554714 -5.0632719
3.555714 -5.0735477
3.556714 -5.0836071
3.557714 -5.0934602
3.558714 -5.1031191
3.559714 -5.1125877
3.560714 -5.1218618000000005
3.561714 -5.1309321
3.562714 -5.1397856
3.563714 -5.1484141
3.564714 -5.156818400000001
3.565714 -5.1650051
3.566714 -5.1729824
3.567714 -5.1807549
3.568714 -5.1883206
3.569714 -5.1956728
3.570714 -5.2028049
3.571714 -5.2097142
3.572714 -5.216404799999999
3.573714 -5.2228849
3.574714 -5.2291628
3.575714 -5.2352416999999996
3.576714 -5.2411161
3.577714 -5.2467763000000005
3.578714 -5.2522115000000005
3.579714 -5.2574161
3.580714 -5.2623902000000005
3.581714 -5.267140299999999
3.582714 -5.2716762
3.583714 -5.2760042
3.584714 -5.2801248
3.585714 -5.2840337
3.586714 -5.2877247
3.587714 -5.2911937
3.588714 -5.2944422
3.589714 -5.2974738
3.590714 -5.3002935
3.591714 -5.3029031
3.592714 -5.3052984
3.593714 -5.3074725
3.594714 -5.3094171
3.595714 -5.3111274
3.596714 -5.3126052
3.597714 -5.3138573000000004
3.598714 -5.314892899999999
3.599714 -5.3157181
3.600714 -5.316336499999999
3.601714 -5.3167433
3.602714 -5.3169332
3.603714 -5.3169008
3.604714 -5.3166434
3.605714 -5.3161629
3.606714 -5.3154625
3.607714 -5.3145427000000005
3.608714 -5.3134024
3.609714 -5.3120364
3.610714 -5.3104408
3.611714 -5.3086136
3.612714 -5.3065557
3.613714 -5.3042739999999995
3.614714 -5.3017758
3.615714 -5.299066799999999
3.616714 -5.2961476
3.617714 -5.2930158
3.618714 -5.2896656
3.619714 -5.2860916
3.620714 -5.2822918
3.621714 -5.278265800000001
3.622714 -5.2740164
3.623714 -5.269545300000001
3.624714 -5.2648518
3.625714 -5.2599348
3.626714 -5.254792
3.627714 -5.2494247000000005
3.628714 -5.2438352
3.629714 -5.238027499999999
3.630714 -5.2320074000000005
3.631714 -5.2257758
3.632714 -5.2193314
3.633714 -5.2126713
3.634714 -5.2057907
3.635714 -5.1986855
3.636714 -5.191353299999999
3.637714 -5.1837943
3.638714 -5.1760092
3.639714 -5.168001
3.640714 -5.15977
3.641714 -5.151316899999999
3.642714 -5.1426429
3.643714 -5.1337514
3.644714 -5.1246457
3.645714 -5.1153284
3.646714 -5.1058024
3.647714 -5.096066400000001
3.648714 -5.086118399999999
3.649714 -5.0759546
3.650714 -5.0655730000000005
3.651714 -5.0549707999999995
3.652714 -5.0441485
3.653714 -5.0331056
3.654714 -5.0218437
3.655714 -5.0103637999999995
3.656714 -4.998666
3.657714 -4.9867526
3.658714 -4.9746271
3.659714 -4.9622931
3.660714 -4.9497541
3.661714 -4.9370106
3.662714 -4.9240607999999995
3.663714 -4.9109012
3.664714 -4.8975273999999995
3.665714 -4.8839364000000005
3.666714 -4.870127500000001
3.667714 -4.856100700000001
3.668714 -4.8418589
3.669714 -4.827404
3.670714 -4.8127372
3.671714 -4.797858
3.672714 -4.782768
3.673714 -4.7674697
3.674714 -4.7519675999999995
3.675714 -4.736267000000001
3.676714 -4.7203712
3.677714 -4.7042791
3.678714 -4.6879888
3.679714 -4.6714924
3.680714 -4.6547849
3.681714 -4.6378642
3.682714 -4.620732
3.683714 -4.6033945
3.684714 -4.5858558
3.685714 -4.5681201
3.686714 -4.550188
3.687714 -4.532057
3.688714 -4.5137256
3.689714 -4.4951946
3.690714 -4.4764671
3.691714 -4.4575494
3.692714 -4.438443100000001
3.693714 -4.4191476
3.694714 -4.3996572
3.695714 -4.3799642
3.696714 -4.3600623
3.697714 -4.3399516
3.698714 -4.3196384
3.699714 -4.2991314
3.700714 -4.2784419
3.701714 -4.257574699999999
3.702714 -4.236529
3.703714 -4.2153008
3.704714 -4.1938849000000005
3.705714 -4.172278599999999
3.706714 -4.150486
3.707714 -4.1285112999999996
3.708714 -4.1063588
3.709714 -4.0840287
3.710714 -4.0615144999999995
3.711714 -4.0388081
3.712714 -4.0159028
3.713714 -3.9927993
3.714714 -3.9695054
3.715714 -3.9460346
3.716714 -3.9223984000000005
3.717714 -3.8986035
3.718714 -3.8746471999999996
3.719714 -3.8505204
3.720714 -3.8262159
3.721714 -3.8017277000000003
3.722714 -3.7770599000000002
3.723714 -3.7522193
3.724714 -3.7272129
3.725714 -3.7020441
3.726714 -3.6767069
3.727714 -3.6511953999999998
3.728714 -3.6255028
3.729714 -3.5996295999999997
3.730714 -3.5735846000000002
3.731714 -3.5473816
3.732714 -3.5210323000000003
3.733714 -3.4945421
3.734714 -3.4679059
3.735714 -3.4411129
3.736714 -3.4141507
3.737714 -3.3870138
3.738714 -3.3597056
3.739714 -3.3322360000000004
3.740714 -3.3046159999999998
3.741714 -3.276851
3.742714 -3.2489407999999997
3.743714 -3.2208763
3.744714 -3.1926512999999996
3.745714 -3.1642649
3.746714 -3.1357255
3.747714 -3.107046
3.748714 -3.0782375
3.749714 -3.0493053
3.750714 -3.0202439
3.751714 -2.9910406
3.752714 -2.9616827
3.753714 -2.9321648
3.754714 -2.9024912
3.755714 -2.8726755
3.756714 -2.842731
3.757714 -2.8126668
3.758714 -2.7824817
3.759714 -2.7521681
3.760714 -2.721717
3.761714 -2.6911242
3.762714 -2.6603941
3.763714 -2.629539
3.764714 -2.5985705
3.765714 -2.5674937
3.766714 -2.5363040999999997
3.767714 -2.5049901
3.768714 -2.4735387
3.769714 -2.4419451
3.770714 -2.4102148
3.771714 -2.3783619
3.772714 -2.346403
3.773714 -2.3143481
3.774714 -2.2821968000000004
3.775714 -2.2499398999999998
3.776714 -2.217566
3.777714 -2.185069
3.778714 -2.1524528000000003
3.779714 -2.1197291
3.780714 -2.0869112
3.781714 -2.0540062000000003
3.782714 -2.0210119
3.783714 -1.9879177000000001
3.784714 -1.9547120000000002
3.785714 -1.9213889000000002
3.786714 -1.8879538
3.787714 -1.8544205
3.788714 -1.820804
3.789714 -1.7871142999999998
3.790714 -1.7533505
3.791714 -1.7195027
3.792714 -1.6855581000000002
3.793714 -1.6515095
3.794714 -1.6173605
3.795714 -1.583123
3.796714 -1.5488119999999999
3.797714 -1.5144374999999999
3.798714 -1.4799993
3.799714 -1.4454883
3.800714 -1.4108931
3.801714 -1.3762072
3.802714 -1.341434
3.803714 -1.3065862
3.804714 -1.2716782
3.805714 -1.2367195
3.806714 -1.2017092
3.807714 -1.1666373
3.808714 -1.1314918
3.809714 -1.0962652
3.810714 -1.0609608
3.811714 -1.0255911
3.812714 -0.99017238
3.813714 -0.9547160000000001
3.814714 -0.91922358
3.815714 -0.8836868200000001
3.816714 -0.84809382
3.817714 -0.81243683
3.818714 -0.7767173900000001
3.819714 -0.7409463199999999
3.820714 -0.70513757
3.821714 -0.66930042
3.822714 -0.63343477
3.823714 -0.5975313999999999
3.824714 -0.56157866
3.825714 -0.52556982
3.826714 -0.48950827
3.827714 -0.45340685000000003
3.828714 -0.41728197
3.829714 -0.38114558
3.830714 -0.34499981
3.831714 -0.30883721
3.832714 -0.27264592000000004
3.833714 -0.23641752000000002
3.834714 -0.20015223000000001
3.835714 -0.16385919999999998
3.836714 -0.12755118000000001
3.837714 -0.091237528
3.838714 -0.054919167000000005
3.839714 -0.018588829999999997
3.840714 0.017763756999999998
3.841714 0.054144556999999996
3.842714 0.090550224
3.843714 0.12696828999999998
3.844714 0.16338260999999998
3.845714 0.19978089000000002
3.846714 0.23616035000000002
3.847714 0.27252797
3.848714 0.30889551
3.849714 0.34527208000000004
3.850714 0.38165872
3.851714 0.41804761
3.852714 0.45442707000000004
3.853714 0.49078772
3.854714 0.52712774
3.855714 0.5634528599999999
3.856714 0.59977206
3.857714 0.63609057
3.858714 0.67240535
3.859714 0.70870505
3.860714 0.74497471
3.861714 0.78120292
3.862714 0.8173873599999999
3.863714 0.8535345099999999
3.864714 0.88965585
3.865714 0.92576072
3.866714 0.96185049
3.867714 0.9979181
3.868714 1.0339524
3.869714 1.0699429999999999
3.870714 1.1058869
3.871714 1.1417877
3.872714 1.1776526
3.873714 1.2134864
3.874714 1.2492865
3.875714 1.285043
3.876714 1.320743
3.877714 1.3563764
3.878714 1.3919417
3.879714 1.4274454
3.880714 1.462898
3.881714 1.4983082
3.882714 1.5336769000000001
3.883714 1.5689963000000002
3.884714 1.6042550999999998
3.885714 1.6394415999999998
3.886714 1.6745506000000001
3.887714 1.7095847000000002
3.888714 1.7445505
3.889714 1.7794530999999998
3.890714 1.8142913
3.891714 1.8490574999999998
3.892714 1.8837422
3.893714 1.9183379
3.894714 1.9528436999999998
3.895714 1.9872661999999999
3.896714 2.0216154
3.897714 2.0558987
3.898714 2.0901159999999996
3.899714 2.1242589
3.900714 2.1583144
3.901714 2.1922704
3.902714 2.2261221
3.903714 2.2598713999999998
3.904714 2.293524
3.905714 2.3270855
3.906714 2.3605563
3.907714 2.3939306
3.908714 2.4271997
3.909714 2.4603572000000002
3.910714 2.493402
3.911714 2.5263382
3.912714 2.559174
3.913714 2.5919145
3.914714 2.6245585
3.915714 2.6570972000000004
3.916714 2.6895189999999998
3.917714 2.7218131
3.918714 2.7539758
3.919714 2.7860099
3.920714 2.8179228
3.921714 2.8497209999999997
3.922714 2.8814059
3.923714 2.9129731
3.924714 2.9444147
3.925714 2.9757233000000003
3.926714 3.0068967
3.927714 3.0379379
3.928714 3.0688519000000003
3.929714 3.0996419
3.930714 3.1303066999999998
3.931714 3.1608384000000003
3.932714 3.1912271
3.933714 3.2214642
3.934714 3.2515474
3.935714 3.2814812
3.936714 3.3112727
3.937714 3.3409279
3.938714 3.3704474999999996
3.939714 3.3998266
3.940714 3.4290567000000003
3.941714 3.4581296
3.942714 3.4870412
3.943714 3.5157925999999997
3.944714 3.5443879999999996
3.945714 3.5728302000000003
3.946714 3.6011197000000004
3.947714 3.6292516
3.948714 3.6572188
3.949714 3.6850158
3.950714 3.7126418
3.951714 3.7400998
3.952714 3.7673973
3.953714 3.7945401
3.954714 3.8215291
3.955714 3.8483579
3.956714 3.8750157
3.957714 3.9014924
3.958714 3.9277837000000004
3.959714 3.9538908999999998
3.960714 3.9798182
3.961714 4.005570700000001
3.962714 4.0311497
3.963714 4.0565513
3.964714 4.0817682
3.965714 4.106795
3.966714 4.1316301
3.967714 4.156277299999999
3.968714 4.180743499999999
3.969714 4.2050342999999994
3.970714 4.2291481
3.971714 4.2530775
3.972714 4.2768139
3.973714 4.3003488
3.974714 4.3236781
3.975714 4.3468051
3.976714 4.3697346
3.977714 4.392473
3.978714 4.4150233
3.979714 4.4373807
3.980714 4.4595383
3.981714 4.4814896
3.982714 4.5032319
3.983714 4.5247667
3.984714 4.5460988
3.985714 4.5672327
3.986714 4.5881696
3.987714 4.6089023
3.988714 4.6294246
3.989714 4.6497282
3.990714 4.6698097
3.991714 4.6896737
3.992714 4.7093257
3.993714 4.7287729
3.994714 4.7480177
3.995714 4.7670573
3.996714 4.7858830999999995
3.997714 4.8044879
3.998714 4.8228681
3.999714 4.8410241
4.000714 4.8589621
4.001714 4.8766859
4.002714 4.8941992
4.003714 4.9114969
4.004714 4.928572099999999
4.005714 4.9454179
4.006714 4.9620301
4.007714 4.978411299999999
4.008714 4.9945667
4.009714 5.0105034999999996
4.010714 5.0262239
4.011714 5.0417252
4.012714 5.0569996
4.013714 5.072037900000001
4.014714 5.0868366
4.015714 5.1013969
4.016714 5.1157251
4.017715 5.1298283
4.018714 5.1437091
4.019714 5.1573656
4.020714 5.1707909
4.021714 5.1839769
4.022714 5.1969189
4.023714 5.209616899999999
4.024714 5.2220784
4.025714 5.2343093
4.026714 5.246314
4.027714 5.2580897
4.028714 5.2696314
4.029714 5.2809308999999995
4.030715 5.2919831
4.031714 5.302788700000001
4.032714 5.3133532
4.033714 5.3236846
4.034714 5.3337876
4.035714 5.3436611
4.036714 5.353298
4.037714 5.362688
4.038714 5.3718254
4.039714 5.3807098
4.040714 5.3893458
4.041714 5.3977419
4.042714 5.405903599999999
4.043715 5.4138314
4.044714 5.4215219
4.045714 5.4289665000000005
4.046714 5.43616
4.047714 5.443100599999999
4.048714 5.4497935
4.049714 5.4562463999999995
4.050714 5.4624658
4.051714 5.4684509
4.052714 5.4741967
4.053714 5.4796953
4.054714 5.4849397
4.055714 5.4899272
4.056714 5.4946624
4.057714 5.4991532
4.058714 5.5034075
4.059714 5.5074297
4.060714 5.5112157
4.061714 5.5147566
4.062714 5.5180449
4.063715 5.5210777
4.064714 5.5238567000000005
4.065714 5.526388799999999
4.066714 5.5286836
4.067714 5.5307429
4.068714 5.5325635
4.069714 5.5341382
4.070714 5.535458800000001
4.071714 5.536523799999999
4.072714 5.5373367
4.073714 5.5379048
4.074714 5.5382375
4.075714 5.538339199999999
4.076715 5.5382073
4.077714 5.5378329
4.078714 5.5372074
4.079714 5.536326
4.080714 5.5351909
4.081714 5.533809199999999
4.082714 5.5321902
4.083714 5.530338700000001
4.084714 5.5282548
4.085714 5.5259328000000005
4.086714 5.5233654
4.087714 5.5205487
4.088714 5.517485
4.089714 5.514181
4.090714 5.5106446
4.091714 5.506879499999999
4.092714 5.5028822
4.093714 5.4986458
4.094714 5.494161699999999
4.095714 5.4894254
4.096714 5.4844391
4.097714 5.4792099
4.098714 5.4737478
4.099714 5.4680616
4.100714 5.4621518
4.101714 5.4560154999999995
4.102714 5.4496478
4.103714 5.4430436
4.104714 5.4362033
4.105714 5.4291312000000005
4.106714 5.4218333
4.107714 5.414313099999999
4.108714 5.4065704
4.109715 5.3985968
4.110714 5.3903852
4.111714 5.3819302
4.112714 5.3732328
4.113714 5.3642999
4.114714 5.3551424
4.115714 5.3457696
4.116714 5.3361841
4.117714 5.3263831999999995
4.118714 5.3163625
4.119714 5.306116100000001
4.120714 5.2956432
4.121714 5.2849472
4.122715 5.2740339
4.123714 5.2629083
4.124714 5.2515704
4.125714 5.2400153
4.126714 5.2282386
4.127714 5.2162345
4.128714 5.2040048
4.129714 5.1915564
4.130714 5.1788975
4.131714 5.166036999999999
4.132714 5.1529799
4.133714 5.1397227
4.134714 5.1262598
4.135714 5.112585800000001
4.136714 5.0986972
4.137714 5.0845962
4.138714 5.0702869999999995
4.139714 5.0557747
4.140714 5.0410621
4.141714 5.0261475
4.142715 5.0110288
4.143714 4.995702199999999
4.144714 4.9801696
4.145714 4.9644366
4.146714 4.9485106000000005
4.147714 4.9323991
4.148714 4.916105
4.149714 4.899627
4.150714 4.88296
4.151714 4.866100100000001
4.152714 4.8490435
4.153714 4.8317902
4.154714 4.814344999999999
4.155715 4.7967132
4.156714 4.7788989
4.157714 4.7609042
4.158714 4.742729300000001
4.159714 4.7243722
4.160714 4.7058348
4.161714 4.6871196
4.162714 4.6682321
4.163714 4.6491757
4.164714 4.6299532
4.165714 4.610562
4.166714 4.5909986
4.167714 4.5712579
4.168715 4.551338
4.169714 4.531239
4.170714 4.5109648
4.171714 4.4905208000000005
4.172714 4.469911
4.173714 4.4491407
4.174714 4.4282123
4.175714 4.4071267999999995
4.176714 4.3858863
4.177714 4.3644927
4.178714 4.342949
4.179714 4.3212567
4.180714 4.299417500000001
4.181714 4.277430799999999
4.182714 4.2552933
4.183714 4.2330045
4.184714 4.2105634
4.185714 4.1879702
4.186714 4.1652273
4.187714 4.1423388
4.188715 4.119307500000001
4.189714 4.0961374
4.190714 4.0728319
4.191714 4.0493924
4.192714 4.0258233
4.193714 4.0021237
4.194714 3.9782945
4.195714 3.9543334
4.196714 3.9302430999999998
4.197714 3.906022
4.198714 3.8816734999999998
4.199714 3.8571983999999997
4.200714 3.8325995
4.201715 3.8078792
4.202714 3.783039
4.203714 3.7580799
4.204714 3.7330031
4.205714 3.7078108999999997
4.206714 3.6825053000000003
4.207714 3.6570914
4.208714 3.6315713
4.209714 3.6059458
4.210714 3.5802145
4.211714 3.5543744000000004
4.212714 3.5284247
4.213714 3.5023667
4.214714 3.4762055
4.215714 3.449947
4.216714 3.4235962
4.217714 3.3971559
4.218714 3.3706259000000003
4.219714 3.3440042000000005
4.220714 3.3172894
4.221714 3.2904815
4.222714 3.2635834000000004
4.223714 3.2366003999999995
4.224714 3.2095362
4.225714 3.1823929
4.226714 3.1551704
4.227714 3.1278655000000004
4.228714 3.1004766
4.229714 3.0730052
4.230714 3.0454569
4.231714 3.0178389
4.232714 2.990159
4.233714 2.9624213
4.234715 2.9346233
4.235714 2.9067615
4.236714 2.8788297000000003
4.237714 2.8508265
4.238714 2.8227555
4.239714 2.7946234
4.240714 2.7664388
4.241714 2.7382055
4.242714 2.7099242
4.243714 2.6815908
4.244714 2.6532006
4.245714 2.6247527
4.246714 2.5962517000000003
4.247715 2.5677065999999997
4.248714 2.5391262
4.249714 2.5105158
4.250714 2.4818737
4.251714 2.4531937999999998
4.252714 2.4244687000000003
4.253714 2.3956953999999997
4.254714 2.3668787
4.255714 2.338028
4.256714 2.3091545
4.257714 2.2802658
4.258714 2.2513624
4.259714 2.2224382
4.260714 2.1934852
4.261714 2.1644993
4.262714 2.1354830000000002
4.263714 2.106446
4.264714 2.0773992000000003
4.265714 2.0483501
4.266714 2.0192986
4.267715 1.9902377999999998
4.268714 1.9611591000000002
4.269714 1.9320579
4.270714 1.9029384
4.271714 1.8738119000000002
4.272714 1.8446924
4.273714 1.8155891
4.274714 1.7865020999999999
4.275714 1.7574234000000002
4.276714 1.7283414000000001
4.277714 1.6992477999999998
4.278714 1.6701443
4.279714 1.6410411999999999
4.280715 1.6119525
4.281714 1.5828889
4.282714 1.5538526000000001
4.283714 1.5248368
4.284714 1.4958315999999998
4.285714 1.4668296
4.286714 1.4378333
4.287714 1.4088542000000002
4.288714 1.3799079
4.289714 1.3510058999999999
4.290714 1.3221492
4.291714 1.2933289000000001
4.292714 1.2645306
4.293715 1.2357445
4.294714 1.2069699999999999
4.295714 1.1782187
4.296714 1.1495073
4.297714 1.1208496000000001
4.298714 1.0922497999999998
4.299714 1.0637008
4.300714 1.0351892999999999
4.301714 1.006705
4.302714 0.97824726
4.303714 0.94982637
4.304714 0.9214590300000001
4.305714 0.89315893
4.306714 0.86492952
4.307714 0.8367623200000001
4.308714 0.80864253
4.309714 0.78055812
4.310714 0.75250776
4.311714 0.72450261
4.312714 0.69656153
4.313715 0.6687008799999999
4.314714 0.64092651
4.315714 0.61323112
4.316714 0.58559966
4.317714 0.55801831
4.318714 0.53048343
4.319714 0.5030042
4.320714 0.47559808000000003
4.321714 0.44828118
4.322714 0.42105936
4.323714 0.39392541999999997
4.324714 0.36686386
4.325714 0.33986025999999997
4.326715 0.31291046
4.327714 0.28602406
4.328714 0.25921972000000004
4.329714 0.23251525
4.330714 0.20591835000000003
4.331714 0.17942279
4.332714 0.15301283000000002
4.333714 0.12667304999999998
4.334714 0.10039798
4.335714 0.07419631
4.336714 0.048086644000000005
4.337714 0.022087696
4.338714 -0.0037917426999999997
4.339714 -0.029557181000000002
4.340714 -0.055224576000000004
4.341714 -0.080810551
4.342714 -0.10632211000000001
4.343714 -0.13175197
4.344714 -0.15708209
4.345714 -0.18229344
4.346714 -0.20737634
4.347714 -0.23233543999999998
4.348714 -0.25718643
4.349714 -0.28194624
4.350714 -0.30662271
4.351714 -0.33120925
4.352714 -0.35568827000000003
4.353714 -0.38004073
4.354714 -0.40425695
4.355714 -0.42834198
4.356714 -0.45231241000000005
4.357714 -0.47618672000000006
4.358714 -0.49997419
4.359715 -0.52366895
4.360714 -0.5472525
4.361714 -0.57070372
4.362714 -0.59400937
4.363714 -0.61717075
4.364714 -0.64020166
4.365714 -0.66311909
4.366714 -0.68593253
4.367714 -0.70863781
4.368714 -0.7312190700000001
4.369714 -0.75365785
4.370714 -0.77594398
4.371714 -0.79808207
4.372715 -0.82008885
4.373714 -0.84198415
4.374714 -0.86377934
4.375714 -0.88547021
4.376714 -0.90703899
4.377714 -0.9284636900000001
4.378714 -0.94972923
4.379714 -0.97083477
4.380714 -0.99179344
4.381714 -1.0126229
4.382714 -1.033335
4.383714 -1.0539277999999999
4.384714 -1.0743874
4.385714 -1.0946955
4.386714 -1.1148405000000001
4.387714 -1.1348248
4.388714 -1.1546636000000001
4.389714 -1.1743752
4.390714 -1.1939714000000001
4.391714 -1.2134491
4.392715 -1.2327919999999999
4.393714 -1.2519785
4.394714 -1.2709931
4.395714 -1.2898349999999998
4.396714 -1.3085173
4.397714 -1.3270591
4.398714 -1.3454749
4.399714 -1.3637656999999999
4.400714 -1.3819192
4.401714 -1.3999172
4.402714 -1.4177473
4.403714 -1.435409
4.404714 -1.4529143
4.405715 -1.4702804999999999
4.406714 -1.4875190999999999
4.407714 -1.5046284
4.408714 -1.5215931999999999
4.409714 -1.5383936
4.410714 -1.5550148
4.411714 -1.5714556000000002
4.412714 -1.5877286000000002
4.413714 -1.6038531000000003
4.414714 -1.6198441000000001
4.415714 -1.6357038000000002
4.416714 -1.6514217000000002
4.417714 -1.6669798999999998
4.418715 -1.6823637999999999
4.419714 -1.6975706
4.420714 -1.7126102
4.421714 -1.7274991
4.422714 -1.7422497
4.423714 -1.7568624000000002
4.424714 -1.7713264999999998
4.425714 -1.7856244000000001
4.426714 -1.7997433
4.427714 -1.8136816
4.428714 -1.8274516
4.429714 -1.8410716
4.430714 -1.8545559
4.431714 -1.8679075
4.432714 -1.8811156999999998
4.433714 -1.8941628
4.434714 -1.9070335
4.435714 -1.9197229
4.436714 -1.9322392000000002
4.437714 -1.9445971
4.438715 -1.9568085999999998
4.439714 -1.9688766
4.440714 -1.9807921999999998
4.441714 -1.9925400999999998
4.442714 -2.0041086
4.443714 -2.0154966
4.444714 -2.0267142
4.445714 -2.0377785
4.446714 -2.0487027
4.447714 -2.0594908
4.448714 -2.0701334
4.449714 -2.0806152
4.450714 -2.0909235
4.451715 -2.1010535
4.452714 -2.1110132
4.453714 -2.1208166999999998
4.454714 -2.1304762
4.455714 -2.1399947
4.456714 -2.1493655
4.457714 -2.1585755
4.458714 -2.1676129
4.459714 -2.1764744
4.460714 -2.1851672
4.461714 -2.1937042
4.462714 -2.2020971
4.463714 -2.2103487
4.464714 -2.2184513999999997
4.465714 -2.2263916000000004
4.466714 -2.2341581
4.467714 -2.2417482
4.468714 -2.2491699
4.469714 -2.2564363
4.470714 -2.2635605
4.471714 -2.2705466
4.472714 -2.2773899
4.473714 -2.2840796
4.474714 -2.2906050000000002
4.475714 -2.2969630000000003
4.476714 -2.3031585
4.477714 -2.309203
4.478714 -2.3151059000000003
4.479714 -2.3208693
4.480714 -2.3264868
4.481714 -2.3319477
4.482714 -2.3372425
4.483714 -2.342369
4.484715 -2.3473346999999998
4.485714 -2.3521522
4.486714 -2.356833
4.487714 -2.3613807
4.488714 -2.3657905
4.489714 -2.3700519
4.490714 -2.3741545
4.491714 -2.3780955
4.492714 -2.38188
4.493714 -2.3855167
4.494714 -2.3890141
4.495714 -2.3923751
4.496714 -2.3955943
4.497715 -2.3986632
4.498714 -2.4015749
4.499714 -2.4043296
4.500714 -2.4069354
4.501714 -2.4094034
4.502714 -2.4117438
4.503714 -2.4139591
4.504714 -2.4160439
4.505714 -2.4179885000000003
4.506714 -2.4197845
4.507714 -2.4214283
4.508714 -2.4229236000000003
4.509714 -2.4242785
4.510714 -2.4254998
4.511714 -2.4265898
4.512714 -2.4275448
4.513714 -2.4283584
4.514714 -2.4290252
4.515714 -2.4295464
4.516714 -2.429929
4.517715 -2.4301829
4.518714 -2.4303163999999997
4.519714 -2.4303310000000002
4.520714 -2.430222
4.521714 -2.4299801999999997
4.522714 -2.429598
4.523714 -2.4290737
4.524714 -2.4284111
4.525714 -2.4276186
4.526714 -2.4267033000000002
4.527714 -2.4256688
4.528714 -2.4245121000000003
4.529714 -2.4232285
4.530715 -2.4218144
4.531714 -2.4202708
4.532714 -2.4186032
4.533714 -2.416819
4.534714 -2.4149224
4.535714 -2.4129132
4.536714 -2.4107851
4.537714 -2.4085302
4.538714 -2.4061434
4.539714 -2.4036251
4.540714 -2.4009813
4.541714 -2.3982204
4.542714 -2.3953497
4.543715 -2.3923717
4.544714 -2.389284
4.545714 -2.3860827000000002
4.546714 -2.3827643999999997
4.547714 -2.3793308
4.548714 -2.3757868
4.549714 -2.3721367
4.550714 -2.3683835
4.551714 -2.3645248
4.552714 -2.3605548
4.553714 -2.3564672
4.554714 -2.3522593
4.555714 -2.3479352
4.556714 -2.343503
4.557714 -2.3389718999999998
4.558714 -2.3343485
4.559714 -2.3296338
4.560714 -2.3248233
4.561714 -2.3199124
4.562714 -2.3148973
4.563715 -2.3097789
4.564714 -2.3045605
4.565714 -2.2992466
4.566714 -2.2938387000000002
4.567714 -2.2883341
4.568714 -2.2827281
4.569714 -2.2770163
4.570714 -2.271199
4.571714 -2.2652814
4.572714 -2.2592731
4.573714 -2.2531832
4.574714 -2.2470160999999997
4.575714 -2.2407712
4.576715 -2.2344435
4.577714 -2.2280265
4.578714 -2.2215167
4.579714 -2.2149144
4.580714 -2.2082236
4.581714 -2.201448
4.582714 -2.1945901
4.583714 -2.1876482
4.584714 -2.1806183999999997
4.585714 -2.1734986000000003
4.586714 -2.1662902
4.587714 -2.1590002
4.588714 -2.1516366
4.589714 -2.1442072
4.590714 -2.1367141999999997
4.591714 -2.129155
4.592714 -2.1215221
4.593714 -2.1138095999999997
4.594714 -2.106015
4.595714 -2.0981397
4.596714 -2.0901891999999997
4.597714 -2.0821694
4.598714 -2.0740828
4.599714 -2.0659286999999997
4.600714 -2.0577038
4.601714 -2.0494065999999997
4.602714 -2.0410398
4.603714 -2.0326089
4.604714 -2.0241212
4.605714 -2.0155815
4.606714 -2.0069898999999998
4.607714 -1.9983407000000002
4.608714 -1.9896265
4.609715 -1.9808416999999998
4.610714 -1.9719847
4.611714 -1.9630587000000002
4.612714 -1.9540704999999998
4.613714 -1.9450269999999998
4.614714 -1.9359309000000002
4.615714 -1.9267816
4.616714 -1.9175768
4.617714 -1.9083157
4.618714 -1.8990007999999998
4.619714 -1.8896366000000002
4.620714 -1.8802293
4.621714 -1.8707817000000002
4.622715 -1.8612923
4.623714 -1.8517548000000001
4.624714 -1.8421624
4.625714 -1.83251
4.626714 -1.8227984999999998
4.627714 -1.8130329
4.628714 -1.8032206
4.629714 -1.7933685000000001
4.630714 -1.7834792
4.631714 -1.7735511
4.632714 -1.7635811000000001
4.633714 -1.7535678999999997
4.634714 -1.7435137
4.635714 -1.7334235999999998
4.636714 -1.7233022
4.637714 -1.7131506
4.638714 -1.7029664
4.639714 -1.6927432
4.640714 -1.6824747000000002
4.641714 -1.6721575
4.642715 -1.6617939000000002
4.643714 -1.6513912
4.644714 -1.6409572000000001
4.645714 -1.6304975
4.646714 -1.6200131
4.647714 -1.6095012
4.648714 -1.5989585000000002
4.649714 -1.5883837
4.650714 -1.5777795000000001
4.651714 -1.5671505
4.652714 -1.5565017
4.653714 -1.5458335
4.654714 -1.5351424
4.655715 -1.5244222
4.656714 -1.5136679
4.657714 -1.5028781999999998
4.658714 -1.4920575999999999
4.659714 -1.4812133
4.660714 -1.4703526
4.661714 -1.4594791
4.662714 -1.4485914
4.663714 -1.4376851
4.664714 -1.4267561
4.665714 -1.4158031999999998
4.666714 -1.4048294
4.667714 -1.3938399000000001
4.668715 -1.3828385
4.669714 -1.3718257
4.670714 -1.3607978
4.671714 -1.3497494
4.672714 -1.3386771
4.673714 -1.3275816
4.674714 -1.3164686
4.675714 -1.305346
4.676714 -1.2942197
4.677714 -1.2830914
4.678714 -1.2719579
4.679714 -1.2608133000000001
4.680714 -1.2496535
4.681714 -1.2384775000000001
4.682714 -1.2272893999999999
4.683714 -1.2160951
4.684714 -1.2048990000000002
4.685714 -1.1937015
4.686714 -1.1824989
4.687714 -1.1712864
4.688715 -1.1600615
4.689714 -1.1488257
4.690714 -1.1375851
4.691714 -1.1263469
4.692714 -1.115116
4.693714 -1.1038912
4.694714 -1.0926669
4.695714 -1.0814353
4.696714 -1.0701918
4.697714 -1.0589365
4.698714 -1.0476748
4.699714 -1.0364142
4.700714 -1.0251607
4.701715 -1.0139151000000002
4.702714 -1.0026732
4.703714 -0.99143041
4.704714 -0.98018376
4.705714 -0.9689348699999999
4.706714 -0.9576895300000001
4.707714 -0.94645424
4.708714 -0.93523245
4.709714 -0.9240221200000001
4.710714 -0.9128172
4.711714 -0.90161031
4.712714 -0.89039775
4.713714 -0.87918183
4.714714 -0.86797019
4.715714 -0.85677188
4.716714 -0.84559284
4.717714 -0.83443355
4.718714 -0.8232891600000001
4.719714 -0.8121526800000001
4.720714 -0.8010195600000001
4.721714 -0.78988979
4.722714 -0.77876756
4.723714 -0.76765819
4.724714 -0.75656422
4.725714 -0.74548349
4.726714 -0.73441002
4.727714 -0.72333789
4.728714 -0.71226521
4.729714 -0.70119635
4.730714 -0.6901404800000001
4.731714 -0.67910766
4.732714 -0.66810395
4.733714 -0.65712868
4.734715 -0.6461749800000001
4.735714 -0.63523408
4.736714 -0.62429956
4.737714 -0.61337082
4.738714 -0.60245222
4.739714 -0.5915497399999999
4.740714 -0.58066719
4.741714 -0.56980327
4.742714 -0.5589532700000001
4.743714 -0.54811258
4.744714 -0.53728037
4.745714 -0.5264618000000001
4.746714 -0.51566614
4.747715 -0.50490261
4.748714 -0.49417502999999996
4.749714 -0.48348
4.750714 -0.47280798
4.751714 -0.46214786999999996
4.752714 -0.45149237999999997
4.753714 -0.44084112000000003
4.754714 -0.43019955
4.755714 -0.41957581000000005
4.756714 -0.40897555
4.757714 -0.39839926
4.758714 -0.38784335
4.759714 -0.37730355
4.760714 -0.36677925
4.761714 -0.3562751
4.762714 -0.34579979
4.763714 -0.33536130000000003
4.764714 -0.32496208000000004
4.765714 -0.31459732
4.766714 -0.30425678
4.767715 -0.2939296
4.768714 -0.28360952
4.769714 -0.27329760999999997
4.770714 -0.26300126
4.771714 -0.25272998
4.772714 -0.24249014
4.773714 -0.23228201999999998
4.774714 -0.22210071
4.775714 -0.21193998
4.776714 -0.20179681
4.777714 -0.19167336999999998
4.778714 -0.18157600000000002
4.779714 -0.17151112
4.780715 -0.16148093
4.781714 -0.15148133
4.782714 -0.14150381
4.783714 -0.13153972
4.784714 -0.12158519000000001
4.785714 -0.11164373
4.786714 -0.10172458
4.787714 -0.091838354
4.788714 -0.081991369
4.789714 -0.072183198
4.790714 -0.062407651999999994
4.791714 -0.052656879000000004
4.792714 -0.042926008
4.793715 -0.033215761999999996
4.794714 -0.023531371
4.795714 -0.013878937
4.796714 -0.0042611012999999994
4.797714 0.0053250122
4.798714 0.014886331000000001
4.799714 0.024429828
4.800714 0.033958114000000005
4.801714 0.043467357
4.802714 0.052949035
4.803714 0.06239423499999999
4.804714 0.071798556
4.805714 0.081164273
4.806714 0.090498844
4.807714 0.09981081800000001
4.808714 0.10910519999999999
4.809714 0.11838097000000002
4.810714 0.12763242
4.811714 0.13685268
4.812714 0.14603789
4.813715 0.15518914
4.814714 0.16431133
4.815714 0.17340973999999998
4.816714 0.18248608
4.817714 0.1915371
4.818714 0.20055594000000002
4.819714 0.2095361
4.820714 0.21847486
4.821714 0.22737538000000002
4.822714 0.23624497000000003
4.823714 0.24509115999999997
4.824714 0.25391801999999997
4.825714 0.26272435
4.826715 0.27150456
4.827714 0.28025247000000003
4.828714 0.28896467
4.829714 0.29764234
4.830714 0.30629006000000003
4.831714 0.31491269
4.832714 0.32351215
4.833714 0.33208615999999996
4.834714 0.34062921
4.835714 0.34913598
4.836714 0.35760417
4.837714 0.36603566
4.838714 0.37443533
4.839714 0.38280794
4.840714 0.39115506
4.841714 0.39947428999999995
4.842714 0.40776049999999997
4.843714 0.41600885
4.844714 0.42421752999999995
4.845714 0.4323889
4.846714 0.44052791999999996
4.847714 0.44863941
4.848714 0.45672561999999994
4.849714 0.46478501
4.850714 0.47281384
4.851714 0.48080832000000007
4.852714 0.48876703
4.853714 0.49669151
4.854714 0.5045848
4.855714 0.5124494900000001
4.856714 0.52028527
4.857714 0.52808933
4.858714 0.53585768
4.859715 0.5435872399999999
4.860714 0.55127796
4.861714 0.5589325
4.862714 0.56655458
4.863714 0.5741469100000001
4.864714 0.58170981
4.865714 0.58924076
4.866714 0.59673642
4.867714 0.60419422
4.868714 0.61161378
4.869714 0.6189970300000001
4.870714 0.62634652
4.871714 0.6336634499999999
4.872715 0.64094728
4.873714 0.64819562
4.874714 0.65540625
4.875714 0.6625786899999999
4.876714 0.66971476
4.877714 0.67681731
4.878714 0.6838888900000001
4.879714 0.69092964
4.880714 0.69793728
4.881714 0.70490818
4.882714 0.71183941
4.883714 0.71873004
4.884714 0.72558173
4.885714 0.73239715
4.886714 0.73917806
4.887714 0.74592424
4.888714 0.7526333399999999
4.889714 0.7593025
4.890714 0.76593049
4.891714 0.77251839
4.892715 0.77906917
4.893714 0.78558577
4.894714 0.79206917
4.895714 0.79851691
4.896714 0.80492496
4.897714 0.81128906
4.898714 0.81760762
4.899714 0.8238826899999999
4.900714 0.83011864
4.901714 0.8363197600000001
4.902714 0.8424879999999999
4.903714 0.84862132
4.904714 0.85471543
4.905715 0.8607668799999999
4.906714 0.8667749400000001
4.907714 0.87274192
4.908714 0.8786723
4.909714 0.8845694399999999
4.910714 0.89043248
4.911714 0.89625707
4.912714 0.9020361100000001
4.913714 0.90776421
4.914714 0.91344062
4.915714 0.9190694399999999
4.916714 0.9246571
4.917714 0.9302091800000001
4.918715 0.93572615
4.919714 0.9412040899999999
4.920714 0.94663622
4.921714 0.9520179599999999
4.922714 0.9573488499999999
4.923714 0.96263364
4.924714 0.96787969
4.925714 0.97309202
4.926714 0.97826999
4.927714 0.98340753
4.928714 0.9884960899999999
4.929714 0.99352971
4.930714 0.99850819
4.931714 1.0034376
4.932714 1.0083266
4.933714 1.0131811
4.934714 1.0180008
4.935714 1.0227788999999998
4.936714 1.0275058
4.937714 1.0321746
4.938715 1.0367852
4.939714 1.0413443
4.940714 1.0458616
4.941714 1.0503435
4.942714 1.0547891999999999
4.943714 1.0591913
4.944714 1.0635394
4.945714 1.0678262
4.946714 1.0720518
4.947714 1.0762238
4.948714 1.0803525
4.949714 1.0844452
4.950714 1.088501
4.951715 1.0925110999999998
4.952714 1.0964639
4.953714 1.1003513
4.954714 1.1041732
4.955714 1.1079379
4.956714 1.1116576
4.957714 1.1153405
4.958714 1.1189859
4.959714 1.1225854
4.960714 1.1261266
4.961714 1.1296006
4.962714 1.1330071000000002
4.963714 1.1363547
4.964714 1.1396559000000002
4.965714 1.1429187
4.966714 1.1461424
4.967714 1.1493171
4.968714 1.152429
4.969714 1.1554686
4.970714 1.1584364999999999
4.971714 1.1613421000000002
4.972714 1.1641999
4.973714 1.1670198
4.974714 1.1698013999999999
4.975714 1.1725347000000002
4.976714 1.1752046
4.977714 1.1778004
4.978714 1.1803214
4.979714 1.1827767
4.980714 1.1851802
4.981714 1.1875415
4.982714 1.1898597
4.983714 1.1921241
4.984715 1.1943195
4.985714 1.1964355
4.986714 1.1984724
4.987714 1.2004417
4.988714 1.2023594
4.989714 1.2042363
4.990714 1.2060727
4.991714 1.2078568
4.992714 1.2095721
4.993714 1.2112061
4.994714 1.2127575
4.995714 1.2142369
4.996714 1.2156592000000002
4.997715 1.2170357
4.998714 1.2183666
4.999714 1.2196411
5.000714 1.2208432
5.001714 1.2219617
5.002714 1.2229961
5.003714 1.2239584
5.004714 1.2248646
5.005714 1.2257262999999998
5.006714 1.2265427
5.007714 1.2273008
5.008714 1.2279818
5.009714 1.2285717
5.010714 1.2290687999999999
5.011714 1.2294844
5.012714 1.2298361
5.013714 1.2301377
5.014714 1.2303909
5.015714 1.2305857999999998
5.016714 1.2307062
5.017715 1.2307404
5.018714 1.230688
5.019714 1.2305607
5.020714 1.2303753
5.021714 1.2301429
5.022714 1.2298620999999998
5.023714 1.2295188000000001
5.024714 1.2290929000000002
5.025714 1.2285694999999999
5.026714 1.2279471
5.027714 1.2272376999999999
5.028714 1.2264601
5.029714 1.2256291000000001
5.030715 1.2247473
5.031714 1.2238040000000001
5.032714 1.222782
5.033714 1.2216683000000002
5.034714 1.2204612
5.035714 1.2191717
5.036714 1.2178164999999999
5.037714 1.2164069
5.038714 1.2149423
5.039714 1.2134086
5.040714 1.2117869
5.041714 1.2100632
5.042714 1.2082374
5.043715 1.2063229
5.044714 1.2043397
5.045714 1.2023028
5.046714 1.2002142
5.047714 1.1980616
5.048714 1.195826
5.049714 1.1934923
5.050714 1.1910578
5.051714 1.1885338
5.052714 1.1859373
5.053714 1.1832816
5.054714 1.1805671
5.055714 1.1777818
5.056714 1.1749077
5.057714 1.1719314
5.058714 1.1688532
5.059714 1.1656867
5.060714 1.1624512999999999
5.061714 1.159161
5.062714 1.1558161
5.063715 1.1524022999999999
5.064714 1.1488988
5.065714 1.1452897
5.066714 1.1415726
5.067714 1.1377593
5.068714 1.1338692
5.069714 1.1299175
5.070714 1.1259068
5.071714 1.1218261
5.072714 1.1176582
5.073714 1.1133904000000001
5.074714 1.1090221
5.075714 1.1045654999999999
5.076715 1.1000381
5.077714 1.0954515
5.078714 1.0908039
5.079714 1.0860803
5.080714 1.0812599
5.081714 1.0763288
5.082714 1.0712868
5.083714 1.0661477000000001
5.084714 1.0609327
5.085714 1.055658
5.086714 1.0503266
5.087714 1.0449278
5.088714 1.0394439
5.089714 1.0338612
5.090714 1.0281775
5.091714 1.0224029000000001
5.092714 1.0165537
5.093714 1.0106402
5.094714 1.0046612
5.095714 0.99860216
5.096714 0.9924447200000001
5.097714 0.98617645
5.098714 0.97979913
5.099714 0.97332848
5.100714 0.96678548
5.101714 0.9601851
5.102714 0.9535287499999999
5.103714 0.94680339
5.104714 0.9399897399999999
5.105714 0.93307244
5.106714 0.9260489599999999
5.107714 0.91893002
5.108714 0.91173239
5.109715 0.9044682599999999
5.110714 0.8971381
5.111714 0.88973073
5.112714 0.88223107
5.113714 0.87462962
5.114714 0.86692953
5.115714 0.85914601
5.116714 0.85129775
5.117714 0.84339688
5.118714 0.8354411500000001
5.119714 0.82741454
5.120714 0.81929611
5.121714 0.8110702
5.122715 0.80273524
5.123714 0.7943034200000001
5.124714 0.78579281
5.125714 0.77721695
5.126714 0.76857805
5.127714 0.75986646
5.128714 0.75106784
5.129714 0.74217301
5.130714 0.7331845800000001
5.131714 0.72411601
5.132714 0.7149835600000001
5.133714 0.70579634
5.134714 0.69655022
5.135714 0.68722926
5.136714 0.67781424
5.137714 0.66829342
5.138714 0.65866923
5.139714 0.6489572100000001
5.140714 0.63917749
5.141714 0.62934458
5.142715 0.6194596600000001
5.143714 0.60951184
5.144714 0.59948559
5.145714 0.58937008
5.146714 0.5791661800000001
5.147714 0.56888461
5.148714 0.55853878
5.149714 0.5481353999999999
5.150714 0.53766947
5.151714 0.52712671
5.152714 0.51649115
5.153714 0.50575496
5.154714 0.49492436999999995
5.155715 0.48401677
5.156714 0.47305244999999996
5.157714 0.46204417000000003
5.158714 0.45099114
5.159714 0.43988032
5.160714 0.42869453
5.161714 0.41742274
5.162714 0.40606558000000004
5.163714 0.39463438999999995
5.164714 0.38314355
5.165714 0.37160132
5.166714 0.36000449
5.167714 0.34834086000000003
5.168715 0.33659711000000003
5.169714 0.32476787
5.170714 0.31286029000000004
5.171714 0.30089108999999997
5.172714 0.28887771
5.173714 0.27682888
5.174714 0.26473976
5.175714 0.25259423999999997
5.176714 0.24037417
5.177714 0.22806879
5.178714 0.21568052
5.179714 0.20322225
5.180714 0.19071011000000002
5.181714 0.17815407
5.182714 0.16555293999999998
5.183714 0.15289697
5.184714 0.1401751
5.185714 0.12738359
5.186714 0.11452935
5.187714 0.10162743
5.188715 0.08869255
5.189714 0.075730338
5.190714 0.062733801
5.191714 0.049686537
5.192714 0.036571862
5.193714 0.023381518
5.194714 0.01012014
5.195714 -0.0031977168
5.196714 -0.016555672
5.197714 -0.029944520999999998
5.198714 -0.043366142
5.199714 -0.056830893
5.200714 -0.07035
5.201715 -0.083927682
5.202714 -0.097557739
5.203714 -0.11122669999999998
5.204714 -0.12492174
5.205714 -0.13863847
5.206714 -0.15238414
5.207714 -0.16617337
5.208714 -0.18002008
5.209714 -0.19392872
5.210714 -0.20789122000000002
5.211714 -0.22189127999999997
5.212714 -0.23591251000000002
5.213714 -0.24994698
5.214714 -0.26399835
5.215714 -0.2780786
5.216714 -0.29219965999999997
5.217714 -0.30636576000000004
5.218714 -0.32057038
5.219714 -0.33480057
5.220714 -0.3490445
5.221714 -0.36329913
5.222714 -0.37757219
5.223714 -0.39187768
5.224714 -0.40622706999999997
5.225714 -0.42062257
5.226714 -0.43505458
5.227714 -0.4495068
5.228714 -0.46396484
5.229714 -0.47842362
5.230714 -0.49288952999999996
5.231714 -0.50737578
5.232714 -0.5218939899999999
5.233714 -0.5364465500000001
5.234715 -0.55102501
5.235714 -0.56561488
5.236714 -0.58020363
5.237714 -0.5947878999999999
5.238714 -0.60937465
5.239714 -0.62397658
5.240714 -0.6386035099999999
5.241714 -0.65325554
5.242714 -0.66792229
5.243714 -0.68258783
5.244714 -0.69724014
5.245714 -0.71187718
5.246714 -0.72650826
5.247715 -0.74114799
5.248714 -0.75580804
5.249714 -0.77048964
5.250714 -0.78518316
5.251714 -0.79987338
5.252714 -0.81454795
5.253714 -0.8292047300000001
5.254714 -0.84385164
5.255714 -0.85850097
5.256714 -0.8731607299999999
5.257714 -0.8878293400000001
5.258714 -0.9024944199999999
5.259714 -0.91713974
5.260714 -0.9317543399999999
5.261714 -0.9463377300000001
5.262714 -0.96090082
5.263714 -0.9754578599999999
5.264714 -0.99001816
5.265714 -1.0045804
5.266714 -1.0191325
5.267715 -1.0336588
5.268714 -1.0481483999999999
5.269714 -1.0626016999999999
5.270714 -1.0770287
5.271714 -1.0914431
5.272714 -1.1058524
5.273714 -1.1202537000000001
5.274714 -1.134634
5.275714 -1.148978
5.276714 -1.163276
5.277714 -1.1775297
5.278714 -1.1917512
5.279714 -1.2059546
5.280715 -1.2201474
5.281714 -1.2343256
5.282714 -1.2484749
5.283714 -1.2625785999999999
5.284714 -1.276627
5.285714 -1.2906225
5.286714 -1.3045775000000002
5.287714 -1.3185061
5.288714 -1.3324151
5.289714 -1.3462992999999999
5.290714 -1.3601435
5.291714 -1.3739314
5.292714 -1.3876535
5.293715 -1.4013134999999999
5.294714 -1.4149244
5.295714 -1.4285002
5.296714 -1.4420474
5.297714 -1.4555599000000001
5.298714 -1.4690217
5.299714 -1.4824166
5.300714 -1.4957369999999999
5.301714 -1.5089883
5.302714 -1.5221859
5.303714 -1.5353457
5.304714 -1.5484742
5.305714 -1.5615639000000001
5.306714 -1.5745981
5.307714 -1.5875584000000003
5.308714 -1.6004363000000001
5.309714 -1.6132362
5.310714 -1.6259725999999999
5.311714 -1.6386596
5.312714 -1.651302
5.313715 -1.6638907
5.314714 -1.6764075
5.315714 -1.6888363
5.316714 -1.7011708
5.317714 -1.7134193
5.318714 -1.7255989999999999
5.319714 -1.7377263
5.320714 -1.7498069
5.321714 -1.7618312
5.322714 -1.7737797999999998
5.323714 -1.7856345999999998
5.324714 -1.7973876999999998
5.325714 -1.8090462
5.326715 -1.820627
5.327714 -1.8321456
5.328714 -1.8436067
5.329714 -1.8550008999999998
5.330714 -1.8663092
5.331714 -1.8775148
5.332714 -1.8886119
5.333714 -1.8996095000000002
5.334714 -1.9105256000000002
5.335714 -1.921376
5.336714 -1.9321647000000002
5.337714 -1.9428788
5.338714 -1.9534968
5.339714 -1.9639986000000003
5.340714 -1.974377
5.341714 -1.9846417
5.342714 -1.9948125
5.343714 -2.0049073
5.344714 -2.0149322
5.345714 -2.0248768999999998
5.346714 -2.0347212999999997
5.347714 -2.0444481
5.348714 -2.0540507999999997
5.349714 -2.0635406
5.350714 -2.0729359
5.351714 -2.0822538
5.352714 -2.0914963
5.353714 -2.1006497
5.354714 -2.1096904
5.355714 -2.1185983
5.356714 -2.127368
5.357714 -2.1360112
5.358714 -2.1445513
5.359715 -2.1530079
5.360714 -2.1613864
5.361714 -2.1696756
5.362714 -2.1778524
5.363714 -2.1858961999999997
5.364714 -2.1938004
5.365714 -2.2015754
5.366714 -2.2092413
5.367714 -2.2168152
5.368714 -2.2242995000000003
5.369714 -2.2316797
5.370714 -2.2389321
5.371714 -2.2460366
5.372715 -2.2529891
5.373714 -2.2598037
5.374714 -2.2665052
5.375714 -2.2731149999999998
5.376714 -2.2796385
5.377714 -2.2860624
5.378714 -2.2923619
5.379714 -2.2985145
5.380714 -2.3045134
5.381714 -2.3103701
5.382714 -2.3161069999999997
5.383714 -2.3217438
5.384714 -2.3272847999999997
5.385714 -2.3327153
5.386714 -2.3380104
5.387714 -2.3431497
5.388714 -2.3481281
5.389714 -2.35296
5.390714 -2.3576701
5.391714 -2.3622794
5.392715 -2.3667919
5.393714 -2.3711929
5.394714 -2.3754559
5.395714 -2.3795586
5.396714 -2.3834944
5.397714 -2.3872776
5.398714 -2.390933
5.399714 -2.3944836
5.400714 -2.3979350999999998
5.401714 -2.4012746000000003
5.402714 -2.4044767
5.403714 -2.4075184
5.404714 -2.4103938
5.405715 -2.4131151
5.406714 -2.4157068
5.407714 -2.4181891
5.408714 -2.4205672000000003
5.409714 -2.4228264
5.410714 -2.4249395
5.411714 -2.4268847
5.412714 -2.4286561
5.413714 -2.4302688999999997
5.414714 -2.431751
5.415714 -2.4331262
5.416714 -2.4344014
5.417714 -2.4355624
5.418715 -2.4365826
5.419714 -2.4374373
5.420714 -2.4381177
5.421714 -2.4386361
5.422714 -2.4390164999999997
5.423714 -2.4392807999999997
5.424714 -2.4394354
5.425714 -2.4394679999999997
5.426714 -2.4393531999999998
5.427714 -2.4390697
5.428714 -2.4386123
5.429714 -2.4379958999999998
5.430714 -2.4372472999999997
5.431714 -2.4363905000000003
5.432714 -2.4354329
5.433714 -2.4343599
5.434714 -2.4331445
5.435714 -2.4317609
5.436714 -2.4301998
5.437714 -2.4284724
5.438715 -2.4266042000000003
5.439714 -2.4246192
5.440714 -2.4225265
5.441714 -2.4203145999999998
5.442714 -2.41796
5.443714 -2.415441
5.444714 -2.4127506
5.445714 -2.4099013
5.446714 -2.4069183
5.447714 -2.4038244
5.448714 -2.4006264
5.449714 -2.3973115
5.450714 -2.3938529
5.451715 -2.3902263
5.452714 -2.3864234
5.453714 -2.3824565
5.454714 -2.3783516000000002
5.455714 -2.3741339999999997
5.456714 -2.369814
5.457714 -2.3653813
5.458714 -2.3608131
5.459714 -2.3560860999999997
5.460714 -2.3511918
5.461714 -2.3461407
5.462714 -2.3409554999999997
5.463714 -2.3356585
5.464714 -2.330257
5.465714 -2.3247408000000003
5.466714 -2.3190858000000003
5.467714 -2.3132706
5.468714 -2.3072880000000002
5.469714 -2.3011502
5.470714 -2.2948824
5.471714 -2.2885088000000002
5.472714 -2.2820397999999997
5.473714 -2.2754652
5.474714 -2.2687623
5.475714 -2.261908
5.476714 -2.254892
5.477714 -2.2477226
5.478714 -2.2404218
5.479714 -2.2330107
5.480714 -2.2254989999999997
5.481714 -2.2178782
5.482714 -2.2101276
5.483714 -2.2022272
5.484715 -2.1941707
5.485714 -2.1859691
5.486714 -2.1776455
5.487714 -2.1692226
5.488714 -2.1607099
5.489714 -2.1520987
5.490714 -2.1433676
5.491714 -2.1344952
5.492714 -2.1254729
5.493714 -2.1163095
5.494714 -2.1070254999999998
5.495714 -2.097642
5.496714 -2.0881694
5.497715 -2.0786008000000002
5.498714 -2.0689176
5.499714 -2.0591009000000002
5.500714 -2.0491433999999997
5.501714 -2.0390542000000003
5.502714 -2.0288525
5.503714 -2.0185575
5.504714 -2.008177
5.505714 -1.9977028000000001
5.506714 -1.9871164000000001
5.507714 -1.9763993
5.508714 -1.9655448999999998
5.509714 -1.9545617000000002
5.510714 -1.94347
5.511714 -1.9322902
5.512714 -1.9210319999999999
5.513714 -1.9096911
5.514714 -1.8982518
5.515714 -1.8866977
5.516714 -1.8750217
5.517715 -1.8632311
5.518714 -1.8513426
5.519714 -1.8393729
5.520714 -1.8273290000000002
5.521714 -1.8152036
5.522714 -1.8029803
5.523714 -1.7906444000000001
5.524714 -1.7781894999999999
5.525714 -1.7656235
5.526714 -1.7529647999999998
5.527714 -1.7402312
5.528714 -1.7274316
5.529714 -1.7145621
5.530715 -1.7016090000000001
5.531714 -1.688559
5.532714 -1.6754064999999998
5.533714 -1.6621578000000001
5.534714 -1.6488276
5.535714 -1.6354298
5.536714 -1.6219694
5.537714 -1.6084401000000002
5.538714 -1.5948284
5.539714 -1.5811229
5.540714 -1.5673198
5.541714 -1.5534274000000001
5.542714 -1.5394614
5.543715 -1.5254368
5.544714 -1.5113607
5.545714 -1.4972297
5.546714 -1.4830329999999998
5.547714 -1.4687604
5.548714 -1.4544082999999999
5.549714 -1.4399825
5.550714 -1.4254944999999999
5.551714 -1.4109544
5.552714 -1.3963653
5.553714 -1.3817212
5.554714 -1.3670114
5.555714 -1.3522273
5.556714 -1.3373681
5.557714 -1.3224425
5.558714 -1.3074637999999998
5.559714 -1.2924445
5.560714 -1.2773893
5.561714 -1.2622948
5.562714 -1.2471522000000002
5.563715 -1.2319544
5.564714 -1.2167002
5.565714 -1.2013954
5.566714 -1.1860495
5.567714 -1.1706693000000001
5.568714 -1.1552563
5.569714 -1.1398051
5.570714 -1.1243082
5.571714 -1.1087614000000001
5.572714 -1.0931674
5.573714 -1.0775354
5.574714 -1.0618763
5.575714 -1.0461979
5.576715 -1.0305005
5.577714 -1.0147785
5.578714 -0.9990233
5.579714 -0.98322993
5.580714 -0.9673990299999999
5.581714 -0.95153702
5.582714 -0.93565183
5.583714 -0.9197486600000001
5.584714 -0.9038277000000001
5.585714 -0.88788494
5.586714 -0.87191686
5.587714 -0.8559243799999999
5.588714 -0.8399140100000001
5.589714 -0.8238956299999999
5.590714 -0.8078784699999999
5.591714 -0.79186521
5.592714 -0.77585205
5.593714 -0.7598307000000001
5.594714 -0.74379318
5.595714 -0.72773648
5.596714 -0.7116642799999999
5.597714 -0.6955842
5.598714 -0.67950371
5.599714 -0.66342596
5.600714 -0.64734924
5.601714 -0.63126944
5.602714 -0.6151848900000001
5.603714 -0.59909918
5.604714 -0.58302078
5.605714 -0.5669596100000001
5.606714 -0.55092177
5.607714 -0.53490587
5.608714 -0.5189040699999999
5.609715 -0.50290641
5.610714 -0.48690634
5.611714 -0.47090468
5.612714 -0.4549094
5.613714 -0.43893149
5.614714 -0.42297919
5.615714 -0.40705446
5.616714 -0.39115371
5.617714 -0.37527154
5.618714 -0.35940606999999997
5.619714 -0.34356194
5.620714 -0.32774864000000004
5.621714 -0.31197558
5.622715 -0.29624645
5.623714 -0.28055666
5.624714 -0.26489559
5.625714 -0.24925242
5.626714 -0.23362252
5.627714 -0.21801067000000002
5.628714 -0.20242913
5.629714 -0.18689142
5.630714 -0.17140587999999998
5.631714 -0.15597213
5.632714 -0.140583
5.633714 -0.12523028
5.634714 -0.10991078
5.635714 -0.094629318
5.636714 -0.079396274
5.637714 -0.064221624
5.638714 -0.049108738
5.639714 -0.034052139
5.640714 -0.019040579999999998
5.641714 -0.0040640261
5.642715 0.010879578
5.643714 0.025781782
5.644714 0.040627099
5.645714 0.055400521
5.646714 0.070094957
5.647714 0.08471426
5.648714 0.099270174
5.649714 0.11377494999999999
5.650714 0.12823404
5.651714 0.14264296
5.652714 0.15699035
5.653714 0.17126513000000002
5.654714 0.18546326999999999
5.655715 0.19959011000000002
5.656714 0.21365655000000003
5.657714 0.22767148999999998
5.658714 0.24163469
5.659714 0.25553501
5.660714 0.2693546
5.661714 0.28307769
5.662714 0.29669841999999996
5.663714 0.31022364
5.664714 0.32366845
5.665714 0.33704786999999997
5.666714 0.35036844
5.667714 0.36362517
5.668715 0.3768052
5.669714 0.38989605
5.670714 0.40289289
5.671714 0.41580093
5.672714 0.42863147999999995
5.673714 0.44139363
5.674714 0.4540869
5.675714 0.46669939000000005
5.676714 0.47921315000000003
5.677714 0.49161287000000004
5.678714 0.50389459
5.679714 0.51606745
5.680714 0.52814893
5.681714 0.5401552700000001
5.682714 0.55209277
5.683714 0.56395475
5.684714 0.5757262
5.685714 0.58739237
5.686714 0.59894724
5.687714 0.61039557
5.688715 0.62174904
5.689714 0.63301716
5.690714 0.64419978
5.691714 0.65528559
5.692714 0.66625727
5.693714 0.67710127
5.694714 0.68781548
5.695714 0.6984111399999999
5.696714 0.70890714
5.697714 0.71932003
5.698714 0.72965515
5.699714 0.7399040299999999
5.700714 0.75004972
5.701715 0.76007587
5.702714 0.7699756
5.703714 0.7797536899999999
5.704714 0.78942245
5.705714 0.7989920699999999
5.706714 0.8084637100000001
5.707714 0.8178271399999999
5.708714 0.82706707
5.709714 0.83617168
5.710714 0.8451405000000001
5.711714 0.85398601
5.712714 0.8627272199999999
5.713714 0.87137949
5.714714 0.8799460699999999
5.715714 0.88841608
5.716714 0.89677032
5.717714 0.90499129
5.718714 0.91307191
5.719714 0.92101749
5.720714 0.9288411599999999
5.721714 0.93655484
5.722714 0.94416104
5.723714 0.95165176
5.724714 0.9590134
5.725714 0.96623674
5.726714 0.9733232700000001
5.727714 0.98028565
5.728714 0.98714195
5.729714 0.9939053099999999
5.730714 1.0005762
5.731714 1.0071414
5.732714 1.0135801999999998
5.733714 1.0198749999999999
5.734715 1.0260196
5.735714 1.0320213999999999
5.736714 1.0378946999999998
5.737714 1.0436527
5.738714 1.0492993000000002
5.739714 1.0548277
5.740714 1.0602261
5.741714 1.0654863
5.742714 1.0706103999999999
5.743714 1.0756107000000001
5.744714 1.0805031
5.745714 1.0852979
5.746714 1.0899931999999999
5.747715 1.0945738
5.748714 1.0990201
5.749714 1.1033161999999999
5.750714 1.1074591
5.751714 1.1114591
5.752714 1.1153325
5.753714 1.1190929
5.754714 1.1227439000000001
5.755714 1.1262782
5.756714 1.1296838999999999
5.757714 1.1329523
5.758714 1.1360847
5.759714 1.1390919
5.760714 1.1419877
5.761714 1.1447799
5.762714 1.1474648
5.763714 1.1500278
5.764714 1.1524514
5.765714 1.1547246
5.766714 1.1568486
5.767715 1.1588371
5.768714 1.1607082
5.769714 1.1624752
5.770714 1.16414
5.771714 1.1656929999999999
5.772714 1.1671201
5.773714 1.1684118000000001
5.774714 1.1695682
5.775714 1.1705994000000002
5.776714 1.1715177
5.777714 1.1723295999999999
5.778714 1.1730311
5.779714 1.1736092999999999
5.780715 1.1740495
5.781714 1.1743449
5.782714 1.1745011
5.783714 1.1745341
5.784714 1.1744622999999998
5.785714 1.1742973
5.786714 1.1740373
5.787714 1.1736693
5.788714 1.1731774000000001
5.789714 1.1725513
5.790714 1.171792
5.791714 1.1709104
5.792714 1.1699191
5.793715 1.1688252
5.794714 1.1676247000000002
5.795714 1.1663055
5.796714 1.1648554
5.797714 1.1632703
5.798714 1.1615582
5.799714 1.1597359999999999
5.800714 1.157821
5.801714 1.1558213
5.802714 1.1537315
5.803714 1.1515361
5.804714 1.1492181000000001
5.805714 1.1467684
5.806714 1.144191
5.807714 1.1414989
5.808714 1.1387072999999999
5.809714 1.1358238
5.810714 1.1328447
5.811714 1.1297582
5.812714 1.1265525
5.813715 1.1232248
5.814714 1.1197838
5.815714 1.1162465
5.816714 1.1126284
5.817714 1.1089343999999999
5.818714 1.1051568
5.819714 1.1012789
5.820714 1.0972838
5.821714 1.0931653
5.822714 1.0889304
5.823714 1.0845953
5.824714 1.0801764
5.825714 1.0756814
5.826715 1.071105
5.827714 1.0664337
5.828714 1.0616548
5.829714 1.0567649000000001
5.830714 1.0517728
5.831714 1.0466945
5.832714 1.0415446
5.833714 1.0363272
5.834714 1.0310338000000001
5.835714 1.0256476
5.836714 1.0201546000000001
5.837714 1.0145519
5.838714 1.0088499
5.839714 1.0030683
5.840714 0.9972245399999999
5.841714 0.9913252699999999
5.842714 0.98536322
5.843714 0.97932238
5.844714 0.97318823
5.845714 0.96695563
5.846714 0.9606330700000001
5.847714 0.95423572
5.848714 0.9477774600000001
5.849714 0.9412613699999999
5.850714 0.9346780400000001
5.851714 0.9280114399999999
5.852714 0.92124874
5.853714 0.9143894499999999
5.854714 0.9074469999999999
5.855714 0.9004429899999999
5.856714 0.8933955800000001
5.857714 0.88631036
5.858714 0.8791783799999999
5.859715 0.87198233
5.860714 0.86470656
5.861714 0.85734669
5.862714 0.84991222
5.863714 0.84241992
5.864714 0.83488422
5.865714 0.8273084599999999
5.866714 0.81968335
5.867714 0.8119929600000001
5.868714 0.80422573
5.869714 0.79638213
5.870714 0.78847641
5.871714 0.78052953
5.872715 0.77255848
5.873714 0.7645665700000001
5.874714 0.75654234
5.875714 0.74846647
5.876714 0.74032252
5.877714 0.73210667
5.878714 0.72382945
5.879714 0.71550924
5.880714 0.70716189
5.881714 0.69879158
5.882714 0.69038961
5.883714 0.68194075
5.884714 0.67343391
5.885714 0.66487025
5.886714 0.65626423
5.887714 0.6476365000000001
5.888714 0.63900221
5.889714 0.63036308
5.890714 0.62170611
5.891714 0.61301156
5.892715 0.60426388
5.893714 0.59546097
5.894714 0.58661536
5.895714 0.57774754
5.896714 0.56887427
5.897714 0.56000031
5.898714 0.55111679
5.899714 0.54220809
5.900714 0.53326227
5.901714 0.52427948
5.902714 0.51527219
5.903714 0.50625838
5.904714 0.49725068
5.905715 0.48824851
5.906714 0.47923825000000003
5.907714 0.47020055
5.908714 0.46112224999999996
5.909714 0.45200428000000004
5.910714 0.44286205
5.911714 0.43371827
5.912714 0.42459103
5.913714 0.41548554
5.914714 0.40639318
5.915714 0.39729821000000004
5.916714 0.38818822000000003
5.917714 0.37906226000000004
5.918715 0.36993108
5.919714 0.36081034
5.920714 0.35171043
5.921714 0.34262950000000003
5.922714 0.3335539
5.923714 0.32446600999999997
5.924714 0.31535511
5.925714 0.30622454
5.926714 0.29709125000000003
5.927714 0.28797776999999997
5.928714 0.27890105
5.929714 0.26986447999999996
5.930714 0.26085756
5.931714 0.25186338
5.932714 0.24286899999999997
5.933714 0.23387291
5.934714 0.22488523000000002
5.935714 0.21592071
5.936714 0.20698919
5.937714 0.19808933
5.938715 0.18920937000000002
5.939714 0.18033487
5.940714 0.1714585
5.941714 0.16258601
5.942714 0.15373492
5.943714 0.14492612
5.944714 0.13617331
5.945714 0.12747635000000002
5.946714 0.11882227000000001
5.947714 0.11019317000000001
5.948714 0.1015764
5.949714 0.092971354
5.950714 0.084388803
5.951715 0.075843692
5.952714 0.067345914
5.953714 0.058894592999999995
5.954714 0.050479453
5.955714 0.042088222
5.956714 0.033715583
5.957714 0.025368101000000004
5.958714 0.017061897
5.959714 0.008814378099999999
5.960714 0.00063486373
5.961714 -0.0074805502999999995
5.962714 -0.015546683
5.963714 -0.023580778
5.964714 -0.031592755
5.965714 -0.039579824
5.966714 -0.04752838
5.967714 -0.055421981999999995
5.968714 -0.063250388
5.969714 -0.071014569
5.970714 -0.07872454000000001
5.971714 -0.08639186900000001
5.972714 -0.094021257
5.973714 -0.10160672999999999
5.974714 -0.10913458999999999
5.975714 -0.11659145
5.976714 -0.1239726
5.977714 -0.13128548
5.978714 -0.13854592
5.979714 -0.14576930999999999
5.980714 -0.15296173999999998
5.981714 -0.16011618
5.982714 -0.16721608000000002
5.983714 -0.17424409999999999
5.984715 -0.1811909
5.985714 -0.188059
5.986714 -0.1948595
5.987714 -0.20160403
5.988714 -0.20829672
5.989714 -0.21493125000000002
5.990714 -0.22149463
5.991714 -0.22797552000000001
5.992714 -0.23437175000000002
5.993714 -0.24069245
5.994714 -0.2469531
5.995714 -0.25316656
5.996714 -0.2593352
5.997715 -0.26544877
5.998714 -0.27148961
5.999714 -0.27744197
6.000714 -0.28330027
6.001714 -0.28907122999999996
6.002714 -0.29476937000000003
6.003714 -0.30040762
6.004714 -0.30598976
6.005714 -0.31150828999999997
6.006714 -0.3169494
6.007714 -0.32230206
6.008714 -0.32756489
6.009714 -0.33274721
6.010714 -0.33786353
6.011714 -0.34292392
6.012714 -0.34792721
6.013714 -0.35286027
6.014714 -0.35770454
6.015714 -0.36244613999999997
6.016714 -0.36708328
6.017715 -0.37162697
6.018714 -0.37609458
6.019714 -0.38049953999999997
6.020714 -0.38484398000000003
6.021714 -0.38911782
6.022714 -0.39330529999999997
6.023714 -0.39739497
6.024714 -0.40138633999999995
6.025714 -0.40529012000000003
6.026714 -0.40912158
6.027714 -0.41289022000000003
6.028714 -0.4165933
6.029714 -0.42021665999999996
6.030715 -0.4237419
6.031714 -0.42715762
6.032714 -0.43046586
6.033714 -0.43368134999999997
6.034714 -0.43682354
6.035714 -0.43990538
6.036714 -0.44292621000000004
6.037714 -0.44587213000000003
6.038714 -0.44872435
6.039714 -0.45146984
6.040714 -0.45410883999999996
6.041714 -0.45665363000000003
6.042714 -0.45912052000000003
6.043715 -0.46151918
6.044714 -0.46384591
6.045714 -0.46608537
6.046714 -0.4682193
6.047714 -0.47023795
6.048714 -0.47214665
6.049714 -0.47396351999999997
6.050714 -0.47571011999999996
6.051714 -0.47739953999999996
6.052714 -0.47902921000000004
6.053714 -0.48058251999999996
6.054714 -0.48203864
6.055714 -0.48338426
6.056714 -0.48462092
6.057714 -0.48576341999999995
6.058714 -0.48682982999999996
6.059714 -0.48783029999999994
6.060714 -0.48876004
6.061714 -0.48960201
6.062714 -0.49033658999999996
6.063715 -0.49095363
6.064714 -0.49145943000000003
6.065714 -0.49187355
6.066714 -0.49221856
6.067714 -0.49250708000000004
6.068714 -0.49273479000000003
6.069714 -0.49288282
6.070714 -0.49292902000000005
6.071714 -0.49286019000000003
6.072714 -0.49267989
6.073714 -0.49240571000000005
6.074714 -0.49205869
6.075714 -0.49165082
6.076715 -0.49117765999999996
6.077714 -0.49062133999999996
6.078714 -0.48996144999999997
6.079714 -0.48918799
6.080714 -0.48830756
6.081714 -0.48734085
6.082714 -0.4863109
6.083714 -0.48522996
6.084714 -0.48409192999999995
6.085714 -0.48287571
6.086714 -0.48155705
6.087714 -0.48012179
6.088714 -0.47857421000000006
6.089714 -0.47693374000000005
6.090714 -0.47522359999999997
6.091714 -0.47345729999999997
6.092714 -0.47163097
6.093714 -0.46972645999999996
6.094714 -0.46772268
6.095714 -0.46560881
6.096714 -0.46339193
6.097714 -0.46109365999999996
6.098714 -0.45873779
6.099714 -0.45633665
6.100714 -0.45388392000000005
6.101714 -0.45135757000000004
6.102714 -0.44873264
6.103714 -0.44599491999999996
6.104714 -0.44314926
6.105714 -0.44021695
6.106714 -0.43722326000000006
6.107714 -0.43418342000000004
6.108714 -0.43109432000000003
6.109715 -0.42793750999999997
6.110714 -0.42469081999999997
6.111714 -0.42134253000000005
6.112714 -0.41789841
6.113714 -0.41437931
6.114714 -0.41080867000000004
6.115714 -0.40719844
6.116714 -0.40354165
6.117714 -0.39981534
6.118714 -0.39599384
6.119714 -0.39206305999999996
6.120714 -0.38802861
6.121714 -0.38391303
6.122715 -0.3797435
6.123714 -0.37553702
6.124714 -0.37129195
6.125714 -0.36699054999999997
6.126714 -0.3626103
6.127714 -0.35813868
6.128714 -0.35358069000000003
6.129714 -0.34895645999999997
6.130714 -0.34428912
6.131714 -0.33959066
6.132714 -0.33485452
6.133714 -0.33005835
6.134714 -0.32517659
6.135714 -0.32019529
6.136714 -0.31512021
6.137714 -0.30997412
6.138714 -0.30478453
6.139714 -0.29956891999999996
6.140714 -0.29432585
6.141714 -0.28903738
6.142715 -0.28368051
6.143714 -0.27824139999999997
6.144714 -0.27272373
6.145714 -0.26714634
6.146714 -0.26153191000000003
6.147714 -0.25589317
6.148714 -0.25022493
6.149714 -0.24450701000000002
6.150714 -0.23871583
6.151714 -0.23283868
6.152714 -0.22688160999999998
6.153714 -0.22086708000000002
6.154714 -0.21482194
6.155715 -0.2087631
6.156714 -0.20268909
6.157714 -0.19658171
6.158714 -0.19041747
6.159714 -0.18418146
6.160714 -0.17787582
6.161714 -0.17151801
6.162714 -0.1651302
6.163714 -0.15872602
6.164714 -0.15230259
6.165714 -0.14584272
6.166714 -0.13932541
6.167714 -0.13273921
6.168715 -0.1260899
6.169714 -0.11939829
6.170714 -0.11268916000000001
6.171714 -0.10597772999999999
6.172714 -0.099261652
6.173714 -0.092522666
6.174714 -0.085737434
6.175714 -0.078890577
6.176714 -0.07198310299999999
6.177714 -0.065031013
6.178714 -0.05805570400000001
6.179714 -0.051071437000000004
6.180714 -0.044077625999999995
6.181714 -0.037060387
6.182714 -0.030002094
6.183714 -0.022893178
6.184714 -0.015739145
6.185714 -0.0085587031
6.186714 -0.0013738608
6.187714 0.0058021073
6.188715 0.012972034
6.189714 0.020153155
6.190714 0.027367344999999998
6.191714 0.034629068
6.192714 0.041937741
6.193714 0.049278745
6.194714 0.056632177
6.195714 0.06398422399999999
6.196714 0.071334152
6.197714 0.078693457
6.198714 0.086077431
6.199714 0.093494786
6.200714 0.10094126
6.201715 0.10840133999999998
6.202714 0.11585674
6.203714 0.12329683
6.204714 0.13072471
6.205714 0.13815559
6.206714 0.14560821000000002
6.207714 0.15309436999999998
6.208714 0.16061252
6.209714 0.16814886
6.210714 0.17568525000000002
6.211714 0.18320899
6.212714 0.19071881
6.213714 0.198224
6.214714 0.20573735
6.215714 0.21326607
6.216714 0.22080683
6.217714 0.22834706999999999
6.218714 0.23587224999999998
6.219714 0.24337424000000002
6.220714 0.25085628
6.221714 0.25833107
6.222714 0.26581360000000004
6.223714 0.27331248999999996
6.224714 0.28082526
6.225714 0.28833975
6.226714 0.29584110999999996
6.227714 0.30331975
6.228714 0.31077587
6.229714 0.31821812
6.230714 0.32565731
6.231714 0.33309909
6.232714 0.34054017
6.233714 0.34797012
6.234715 0.35537719
6.235714 0.36275522
6.236714 0.37010675
6.237714 0.37744124
6.238714 0.38476873
6.239714 0.39209351
6.240714 0.39941138
6.241714 0.40671155000000003
6.242714 0.41398284999999996
6.243714 0.42121965
6.244714 0.42842482000000004
6.245714 0.43560713999999995
6.246714 0.44277566
6.247715 0.44993442
6.248714 0.45707962
6.249714 0.46420242
6.250714 0.47129438999999995
6.251714 0.47835194999999997
6.252714 0.48537855
6.253714 0.49238143999999995
6.254714 0.49936688
6.255714 0.5063354
6.256714 0.51328116
6.257714 0.5201949299999999
6.258714 0.52706907
6.259714 0.53390195
6.260714 0.54069846
6.261714 0.5474665200000001
6.262714 0.55421204
6.263714 0.56093484
6.264714 0.56762858
6.265714 0.57428451
6.266714 0.58089625
6.267715 0.58746329
6.268714 0.59399051
6.269714 0.6004849
6.270714 0.6069502299999999
6.271714 0.61338483
6.272714 0.6197821800000001
6.273714 0.62613506
6.274714 0.63244011
6.275714 0.6387001800000001
6.276714 0.64492249
6.277714 0.6511141500000001
6.278714 0.65727751
6.279714 0.66340775
6.280715 0.66949567
6.281714 0.6755318
6.282714 0.68151215
6.283714 0.68743969
6.284714 0.69332207
6.285714 0.69916663
6.286714 0.70497557
6.287714 0.71074478
6.288714 0.7164661299999999
6.289714 0.722133
6.290714 0.72774449
6.291714 0.7333064
6.292714 0.73882737
6.293715 0.74431342
6.294714 0.74976329
6.295714 0.75516808
6.296714 0.76051531
6.297714 0.7657959599999999
6.298714 0.77100908
6.299714 0.77616242
6.300714 0.78126807
6.301714 0.78633539
6.302714 0.79136612
6.303714 0.79635344
6.304714 0.80128759
6.305714 0.8061611099999999
6.306714 0.8109746500000001
6.307714 0.81573576
6.308714 0.8204543999999999
6.309714 0.8251361500000001
6.310714 0.82977656
6.311714 0.8343630499999999
6.312714 0.8388803300000001
6.313715 0.8433190199999999
6.314714 0.8476803999999999
6.315714 0.85197659
6.316714 0.8562229600000001
6.317714 0.8604303000000001
6.318714 0.86459918
6.319714 0.86872
6.320714 0.8727792700000001
6.321714 0.8767684899999999
6.322714 0.8806892700000001
6.323714 0.8845523
6.324714 0.88837082
6.325714 0.8921517999999999
6.326715 0.89589087
6.327714 0.89957379
6.328714 0.9031838699999999
6.329714 0.9067114399999999
6.330714 0.9101599499999999
6.331714 0.91354391
6.332714 0.91688093
6.333714 0.92018181
6.334714 0.92344433
6.335714 0.9266545100000001
6.336714 0.9297948300000001
6.337714 0.93285413
6.338714 0.93583427
6.339714 0.93874857
6.340714 0.9416138799999999
6.341714 0.9444402500000001
6.342714 0.9472243499999999
6.343714 0.94995173
6.344714 0.9526046
6.345714 0.95517281
6.346714 0.95766066
6.347714 0.96008433
6.348714 0.96246349
6.349714 0.9648093999999999
6.350714 0.96711861
6.351714 0.9693742700000001
6.352714 0.9715558
6.353714 0.97365044
6.354714 0.97566079
6.355714 0.97760297
6.356714 0.9794972799999999
6.357714 0.98135667
6.358714 0.98317862
6.359715 0.9849471000000001
6.360714 0.98664211
6.361714 0.9882511599999999
6.362714 0.9897775899999999
6.363714 0.99123791
6.364714 0.9926529599999999
6.365714 0.99403486
6.366714 0.9953804300000001
6.367714 0.9966717999999999
6.368714 0.99788727
6.369714 0.9990138900000001
6.370714 1.0000547
6.371714 1.001028
6.372715 1.0019567
6.373714 1.0028558
6.374714 1.0037232999999999
6.375714 1.0045416999999999
6.376714 1.0052884
6.377714 1.0059485
6.378714 1.006524
6.379714 1.0070317
6.380714 1.0074944000000001
6.381714 1.0079266999999998
6.382714 1.0083272
6.383714 1.0086788
6.384714 1.0089594
6.385714 1.0091552
6.386714 1.0092682
6.387714 1.0093169000000002
6.388714 1.0093246
6.389714 1.0093058
6.390714 1.0092581999999999
6.391714 1.0091631
6.392715 1.0089961
6.393714 1.0087406
6.394714 1.008398
6.395714 1.0079868
6.396714 1.0075319
6.397714 1.0070514
6.398714 1.0065464
6.399714 1.0060016
6.400714 1.0053947
6.401714 1.0047105
6.402714 1.0039497
6.403714 1.0031284999999999
6.404714 1.0022694
6.405715 1.0013869
6.406714 1.0004785
6.407714 0.99952584
6.408714 0.9985045499999999
6.409714 0.9973984199999999
6.410714 0.99620866
6.411714 0.99495454
6.412714 0.99366223
6.413714 0.9923516800000001
6.414714 0.99102519
6.415714 0.9896676999999999
6.416714 0.98825628
6.417714 0.98677343
6.418715 0.98521728
6.419714 0.9836018999999999
6.420714 0.98194852
6.421714 0.9802725199999999
6.422714 0.9785733200000001
6.423714 0.97683575
6.424714 0.97503718
6.425714 0.97316308
6.426714 0.9712151299999999
6.427714 0.9692121300000001
6.428714 0.96717952
6.429714 0.96513648
6.430714 0.9630854200000001
6.431714 0.96101109
6.432714 0.9588894400000001
6.433714 0.9567013900000001
6.434714 0.9544433099999999
6.435714 0.95212786
6.436714 0.94977673
6.437714 0.94740707
6.438715 0.9450217699999999
6.439714 0.9426086199999999
6.440714 0.9401480699999999
6.441714 0.93762623
6.442714 0.9350433
6.443714 0.93241548
6.444714 0.92976484
6.445714 0.92710815
6.446714 0.9244464299999999
6.447714 0.92176422
6.448714 0.9190375900000001
6.449714 0.91624819
6.450714 0.91339257
6.451715 0.9104842300000001
6.452714 0.90754563
6.453714 0.90459595
6.454714 0.90164132
6.455714 0.8986719900000001
6.456714 0.8956707100000001
6.457714 0.8926227700000001
6.458714 0.8895264
6.459714 0.88639362
6.460714 0.88324258
6.461714 0.88008735
6.462714 0.87692803
6.463714 0.87375082
6.464714 0.87053468
6.465714 0.86726379
6.466714 0.8639366399999999
6.467714 0.8605672
6.468714 0.85717794
6.469714 0.85378801
6.470714 0.85040368
6.471714 0.84701646
6.472714 0.8436091200000001
6.473714 0.84016612
6.474714 0.83668362
6.475714 0.8331702099999999
6.476714 0.8296414300000001
6.477714 0.8261097599999999
6.478714 0.82257669
6.479714 0.8190315199999999
6.480714 0.81545729
6.481714 0.8118419
6.482714 0.8081856199999999
6.483714 0.8045016800000001
6.484715 0.8008104699999999
6.485714 0.7971282099999999
6.486714 0.7934592699999999
6.487714 0.78979414
6.488714 0.7861155099999999
6.489714 0.7824082899999999
6.490714 0.77866768
6.491714 0.77490103
6.492714 0.77112284
6.493714 0.76734554
6.494714 0.76357219
6.495714 0.75979554
6.496714 0.75600282
6.497715 0.75218463
6.498714 0.74834144
6.499714 0.74448395
6.500714 0.74062813
6.501714 0.73678605
6.502714 0.73295902
6.503714 0.72913733
6.504714 0.7253054999999999
6.505714 0.72145113
6.506714 0.71757147
6.507714 0.71367514
6.508714 0.70977663
6.509714 0.7058884900000001
6.510714 0.70201494
6.511714 0.6981506000000001
6.512714 0.6942849099999999
6.513714 0.6904094900000001
6.514714 0.68652378
6.515714 0.6826351900000001
6.516714 0.67875474
6.517715 0.67489017
6.518714 0.67104064
6.519714 0.66719702
6.520714 0.66334698
6.521714 0.65948209
6.522714 0.6556028
6.523714 0.651719
6.524714 0.64784447
6.525714 0.6439901
6.526714 0.64015901
6.527714 0.63634552
6.528714 0.63253972
6.529714 0.62873387
6.530715 0.62492685
6.531714 0.6211243099999999
6.532714 0.6173345299999999
6.533714 0.61356276
6.534714 0.60980837
6.535714 0.60606464
6.536714 0.60232338
6.537714 0.59858044
6.538714 0.59483889
6.539714 0.59110834
6.540714 0.5873999599999999
6.541714 0.5837206699999999
6.542714 0.58006998
6.543715 0.57644038
6.544714 0.57282192
6.545714 0.5692076899999999
6.546714 0.565597
6.547714 0.56199534
6.548714 0.5584103499999999
6.549714 0.55484721
6.550714 0.55130604
6.551714 0.54778284
6.552714 0.54427306
6.553714 0.54077567
6.554714 0.53729499
6.555714 0.5338389
6.556714 0.53041475
6.557714 0.5270251499999999
6.558714 0.52366601
6.559714 0.52032853
6.560714 0.51700338
6.561714 0.5136858200000001
6.562714 0.51037762
6.563715 0.50708577
6.564714 0.50381823
6.565714 0.5005803
6.566714 0.4973724
6.567714 0.49419184
6.568714 0.49103536000000003
6.569714 0.48790313
6.570714 0.48479902999999996
6.571714 0.48172856000000003
6.572714 0.47869523999999997
6.573714 0.47569745
6.574714 0.47272844
6.575714 0.46977904
6.576715 0.46684220000000004
6.577714 0.46391669
6.578714 0.46100728
6.579714 0.45812288
6.580714 0.45527169
6.581714 0.45245811
6.582714 0.44968175
6.583714 0.44693928000000005
6.584714 0.44422783
6.585714 0.44154800000000005
6.586714 0.43890318
6.587714 0.43629725
6.588714 0.43373127
6.589714 0.43120127999999996
6.590714 0.42869933
6.591714 0.42621754
6.592714 0.42375167999999996
6.593714 0.42130407000000003
6.594714 0.41888244
6.595714 0.41649625999999995
6.596714 0.41415249
6.597714 0.41185287
6.598714 0.40959413
6.599714 0.4073713
6.600714 0.40518129
6.601714 0.40302454
6.602714 0.40090465999999997
6.603714 0.39882497
6.604714 0.3967857
6.605714 0.39478238
6.606714 0.39280802
6.607714 0.39085667
6.608714 0.38892725
6.609715 0.38702496999999997
6.610714 0.38515904
6.611714 0.38333849999999997
6.612714 0.38156775000000004
6.613714 0.37984501000000004
6.614714 0.37816381
6.615714 0.37651719
6.616714 0.37490148
6.617714 0.37331788
6.618714 0.37177089
6.619714 0.37026466
6.620714 0.36879969
6.621714 0.36737211000000003
6.622715 0.36597592
6.623714 0.36460701
6.624714 0.36326642
6.625714 0.36196082
6.626714 0.36069939
6.627714 0.35948919
6.628714 0.35833134
6.629714 0.35722046
6.630714 0.35614748
6.631714 0.35510442999999997
6.632714 0.35408839999999997
6.633714 0.35310239000000004
6.634714 0.35215279
6.635714 0.35124511999999997
6.636714 0.35038084999999997
6.637714 0.34955674999999997
6.638714 0.34876761
6.639714 0.34801054
6.640714 0.34728770000000003
6.641714 0.34660585
6.642715 0.34597316
6.643714 0.34539429
6.644714 0.34486731
6.645714 0.34438402
6.646714 0.34393398
6.647714 0.34350959999999997
6.648714 0.34310971
6.649714 0.34273933
6.650714 0.34240664
6.651714 0.34211772
6.652714 0.3418735
6.653714 0.34166991
6.654714 0.34150123
6.655715 0.34136418
6.656714 0.34126078
6.657714 0.34119752
6.658714 0.34118146000000005
6.659714 0.3412155
6.660714 0.34129613000000003
6.661714 0.3414145
6.662714 0.34156106
6.663714 0.34173068
6.664714 0.34192557999999995
6.665714 0.3421539
6.666714 0.3424254
6.667714 0.3427461
6.668715 0.34311544
6.669714 0.34352711
6.670714 0.34397338
6.671714 0.34444982
6.672714 0.34495788
6.673714 0.34550338
6.674714 0.34609244
6.675714 0.34672653
6.676714 0.34740092
6.677714 0.34810641999999997
6.678714 0.34883462
6.679714 0.34958276
6.680714 0.35035566
6.681714 0.35116360999999996
6.682714 0.35201667000000003
6.683714 0.35291964000000003
6.684714 0.3538694
6.685714 0.35485707
6.686714 0.35587335
6.687714 0.35691364
6.688715 0.35798037
6.689714 0.35908094
6.690714 0.36022255999999997
6.691714 0.36140722
6.692714 0.36263024
6.693714 0.36388272
6.694714 0.36515708
6.695714 0.36645208
6.696714 0.36777407
6.697714 0.36913375
6.698714 0.37054017
6.699714 0.37199529000000003
6.700714 0.37349245999999997
6.701715 0.37501953
6.702714 0.37656543
6.703714 0.37812567
6.704714 0.37970425999999996
6.705714 0.3813104
6.706714 0.38295273999999996
6.707714 0.38463383
6.708714 0.38634865
6.709714 0.38808791
6.710714 0.38984423
6.711714 0.39161709
6.712714 0.39341412
6.713714 0.39524687
6.714714 0.39712413999999996
6.715714 0.39904676000000006
6.716714 0.40100654999999996
6.717714 0.40299012
6.718714 0.40498640999999996
6.719714 0.40699239000000004
6.720714 0.40901428999999995
6.721714 0.41106353
6.722714 0.41314941
6.723714 0.41527362
6.724714 0.41742897999999995
6.725714 0.41960375000000005
6.726714 0.42178836
6.727714 0.42398144
6.728714 0.42619043999999995
6.729714 0.42842705999999997
6.730714 0.43070004
6.731714 0.43300949000000005
6.732714 0.43534608999999996
6.733714 0.43769628
6.734715 0.44004978
6.735714 0.44240565
6.736714 0.44477275
6.737714 0.44716457
6.738714 0.44959178
6.739714 0.45205574
6.740714 0.45454776999999996
6.741714 0.45705423999999994
6.742714 0.45956447999999994
6.743714 0.46207708999999997
6.744714 0.46460032
6.745714 0.4671467
6.746714 0.46972539
6.747715 0.47233598
6.748714 0.47496804000000004
6.749714 0.47760662
6.750714 0.48024082
6.751714 0.48286975
6.752714 0.48550344000000006
6.753714 0.48815636000000007
6.754714 0.49083950000000004
6.755714 0.49355328
6.756714 0.49628741000000004
6.757714 0.49902675999999996
6.758714 0.50175968
6.759714 0.50448505
6.760714 0.5072124299999999
6.761714 0.50995601
6.762714 0.51272614
6.763714 0.51552244
6.764714 0.5183338200000001
6.765714 0.5211446
6.766714 0.5239435
6.767715 0.52673044
6.768714 0.52951672
6.769714 0.53231847
6.770714 0.53514754
6.771714 0.53800452
6.772714 0.54087779
6.773714 0.54375073
6.774714 0.5466105
6.775714 0.54945494
6.776714 0.55229333
6.777714 0.55514001
6.778714 0.55800499
6.779714 0.56088688
6.780715 0.56377351
6.781714 0.56664799
6.782714 0.56949873
6.783714 0.57232636
6.784714 0.57514398
6.785714 0.5779700799999999
6.786714 0.58081811
6.787714 0.5836894300000001
6.788714 0.58657234
6.789714 0.58944896
6.790714 0.59230509
6.791714 0.59513794
6.792714 0.5979566399999999
6.793715 0.6007757499999999
6.794714 0.60360585
6.795714 0.6064462500000001
6.796714 0.6092847299999999
6.797714 0.6121045900000001
6.798714 0.61489446
6.799714 0.61765565
6.800714 0.62040193
6.801714 0.6231525
6.802714 0.62592085
6.803714 0.62870751
6.804714 0.63149882
6.805714 0.6342746300000001
6.806714 0.63701845
6.807714 0.6397258
6.808714 0.64240545
6.809714 0.64507313
6.810714 0.64774123
6.811714 0.65041129
6.812714 0.6530733799999999
6.813715 0.65571242
6.814714 0.65831817
6.815714 0.66089239
6.816714 0.66344864
6.817714 0.66600544
6.818714 0.66857529
6.819714 0.6711571000000001
6.820714 0.67373547
6.821714 0.67628841
6.822714 0.67879814
6.823714 0.68125962
6.824714 0.68368223
6.825714 0.68608322
6.826715 0.68847751
6.827714 0.6908691
6.828714 0.69325007
6.829714 0.69560637
6.830714 0.69792704
6.831714 0.7002121800000001
6.832714 0.70247306
6.833714 0.70472546
6.834714 0.7069801
6.835714 0.7092346900000001
6.836714 0.71147373
6.837714 0.71367547
6.838714 0.71582338
6.839714 0.7179138300000001
6.840714 0.71995798
6.841714 0.72197509
6.842714 0.7239819
6.843714 0.72598425
6.844714 0.7279748100000001
6.845714 0.72993902
6.846714 0.7318642
6.847714 0.73374743
6.848714 0.73559675
6.849714 0.7374256800000001
6.850714 0.73924358
6.851714 0.74104872
6.852714 0.74282773
6.853714 0.74456185
6.854714 0.7462370700000001
6.855714 0.74785165
6.856714 0.7494178100000001
6.857714 0.75095468
6.858714 0.75247865
6.859715 0.7539948000000001
6.860714 0.75549479
6.861714 0.7569626399999999
6.862714 0.75838356
6.863714 0.75975247
6.864714 0.7610755
6.865714 0.76236539
6.866714 0.7636325
6.867714 0.76487763
6.868714 0.76609086
6.869714 0.7672572
6.870714 0.76836515
6.871714 0.76941382
6.872715 0.77041406
6.873714 0.77138282
6.874714 0.77233333
6.875714 0.77326801
6.876714 0.77417698
6.877714 0.77504339
6.878714 0.77585233
6.879714 0.7765985599999999
6.880714 0.77728857
6.881714 0.7779357
6.882714 0.7785519599999999
6.883714 0.77914083
6.884714 0.77969562
6.885714 0.78020399
6.886714 0.7806554
6.887714 0.78104809
6.888714 0.7813900699999999
6.889714 0.78169433
6.890714 0.78197066
6.891714 0.7822196
6.892715 0.78243148
6.893714 0.78259092
6.894714 0.7826854499999999
6.895714 0.78271227
6.896714 0.7826792100000001
6.897714 0.78260032
6.898714 0.78248857
6.899714 0.78234831
6.900714 0.78217397
6.901714 0.7819537999999999
6.902714 0.7816771
6.903714 0.7813402500000001
6.904714 0.78094774
6.905715 0.78050909
6.906714 0.7800316899999999
6.907714 0.7795156
6.908714 0.77895247
6.909714 0.77833021
6.910714 0.77763973
6.911714 0.7768804699999999
6.912714 0.77606067
6.913714 0.7751938
6.914714 0.77429083
6.915714 0.7733549000000001
6.916714 0.7723797600000001
6.917714 0.77135381
6.918715 0.77026626
6.919714 0.76911305
6.920714 0.76789781
6.921714 0.76662898
6.922714 0.76531372
6.923714 0.7639534800000001
6.924714 0.76254336
6.925714 0.76107532
6.926714 0.75954371
6.927714 0.75794929
6.928714 0.75629959
6.929714 0.75460463
6.930714 0.75287153
6.931714 0.75109983
6.932714 0.7492817500000001
6.933714 0.7474053700000001
6.934714 0.74546076
6.935714 0.74344445
6.936714 0.7413601
6.937714 0.7392155499999999
6.938715 0.7370179099999999
6.939714 0.73476979
6.940714 0.73246863
6.941714 0.7301094
6.942714 0.72768894
6.943714 0.72520874
6.944714 0.72267465
6.945714 0.72009382
6.946714 0.71746972
6.947714 0.7147999
6.948714 0.71207639
6.949714 0.70928945
6.950714 0.70643215
6.951715 0.7035038
6.952714 0.70050959
6.953714 0.69745737
6.954714 0.6943537900000001
6.955714 0.6912009299999999
6.956714 0.6879965800000001
6.957714 0.68473667
6.958714 0.6814185500000001
6.959714 0.67804297
6.960714 0.67461361
6.961714 0.67113386
6.962714 0.6676039699999999
6.963714 0.66401949
6.964714 0.66037294
6.965714 0.65665715
6.966714 0.65286905
6.967714 0.64901109
6.968714 0.64509013
6.969714 0.64111394
6.970714 0.6370875500000001
6.971714 0.63301139
6.972714 0.62888288
6.973714 0.62469831
6.974714 0.6204559000000001
6.975714 0.61615705
6.976714 0.61180494
6.977714 0.60740151
6.978714 0.6029455
6.979714 0.59843208
6.980714 0.5938551400000001
6.981714 0.58921049
6.982714 0.5844982799999999
6.983714 0.57972344
6.984715 0.57489322
6.985714 0.57001351
6.986714 0.5650858400000001
6.987714 0.56010745
6.988714 0.55507305
6.989714 0.5499780200000001
6.990714 0.5448210099999999
6.991714 0.53960448
6.992714 0.53433203
6.993714 0.52900598
6.994714 0.52362485
6.995714 0.51818443
6.996714 0.5126802300000001
6.997715 0.50711092
6.998714 0.5014800899999999
6.999714 0.49579469000000004
7.000714 0.49006245
7.001714 0.48428732
7.002714 0.47846800000000006
7.003714 0.4725982
7.004714 0.46667042
7.005714 0.46067964
7.006714 0.45462577000000004
7.007714 0.44851283999999997
7.008714 0.44234628
7.009714 0.43612882
7.010714 0.42985914999999997
7.011714 0.42353262999999997
7.012714 0.41714515999999996
7.013714 0.41069621
7.014714 0.40419023
7.015714 0.39763516
7.016714 0.39103804
7.017715 0.38440092
7.018714 0.37771969
7.019714 0.37098557
7.020714 0.36419001
7.021714 0.35732894
7.022714 0.35040469
7.023714 0.34342448000000003
7.024714 0.33639618
7.025714 0.32932395000000003
7.026714 0.32220625
7.027714 0.3150376
7.028714 0.30781268
7.029714 0.30053051
7.030715 0.29319567
7.031714 0.2858161
7.032714 0.27839837
7.033714 0.27094362
7.034714 0.26344617000000004
7.035714 0.25589622
7.036714 0.24828509999999998
7.037714 0.24061005000000002
7.038714 0.23287579000000003
7.039714 0.22509206999999998
7.040714 0.21726834
7.041714 0.20940885999999997
7.042714 0.2015108
7.043715 0.19356653
7.044714 0.18556868999999998
7.045714 0.17751488
7.046714 0.16940947
7.047714 0.16126110999999999
7.048714 0.15307743000000001
7.049714 0.14486052
7.050714 0.13660537
7.051714 0.1283027
7.052714 0.11994461999999999
7.053714 0.11152955
7.054714 0.10306357000000001
7.055714 0.094557542
7.056714 0.086021103
7.057714 0.077457383
7.058714 0.068861252
7.059714 0.06022228599999999
7.060714 0.051530665999999996
7.061714 0.042782715
7.062714 0.033982896
7.063715 0.025141140000000003
7.064714 0.016267081
7.065714 0.007364652300000001
7.066714 -0.0015698431999999999
7.067714 -0.010545045000000001
7.068714 -0.019568771000000002
7.069714 -0.028642788000000002
7.070714 -0.037761085
7.071714 -0.046912828
7.072714 -0.056088448
7.073714 -0.065285206
7.074714 -0.074508932
7.075714 -0.083770836
7.076715 -0.09308114499999999
7.077714 -0.10244315000000001
7.078714 -0.11185113999999999
7.079714 -0.12129329
7.080714 -0.13075788
7.081714 -0.14023961000000001
7.082714 -0.14974204000000002
7.083714 -0.15927484
7.084714 -0.16884790000000002
7.085714 -0.17846521999999998
7.086714 -0.18812267
7.087714 -0.19781047
7.088714 -0.20751915999999998
7.089714 -0.21724554
7.090714 -0.22699465
7.091714 -0.23677694000000002
7.092714 -0.24660192
7.093714 -0.25647222
7.094714 -0.26638119000000005
7.095714 -0.276316
7.096714 -0.28626414
7.097714 -0.29622004
7.098714 -0.30618769
7.099714 -0.31617809999999996
7.100714 -0.32620309
7.101714 -0.33626826
7.102714 -0.34637039000000003
7.103714 -0.35649929
7.104714 -0.36664386
7.105714 -0.37679847
7.106714 -0.38696576
7.107714 -0.39715449999999997
7.108714 -0.40737381
7.109715 -0.41762674
7.110714 -0.42790794
7.111714 -0.43820585
7.112714 -0.44850954
7.113714 -0.45881444
7.114714 -0.46912534000000006
7.115714 -0.47945430999999994
7.116714 -0.48981373999999994
7.117714 -0.50020986
7.118714 -0.5106393699999999
7.119714 -0.52109072
7.120714 -0.5315506799999999
7.121714 -0.54201111
7.122715 -0.55247257
7.123714 -0.56294296
7.124714 -0.57343207
7.125714 -0.58394489
7.126714 -0.59447852
7.127714 -0.60502342
7.128714 -0.61556944
7.129714 -0.62611131
7.130714 -0.6366524800000001
7.131714 -0.6472033
7.132714 -0.65777469
7.133714 -0.66837203
7.134714 -0.67899143
7.135714 -0.68962113
7.136714 -0.7002479899999999
7.137714 -0.7108637600000001
7.138714 -0.72146961
7.139714 -0.73207486
7.140714 -0.74269143
7.141714 -0.75332732
7.142715 -0.7639823
7.143714 -0.77464855
7.144714 -0.78531532
7.145714 -0.79597542
7.146714 -0.80662873
7.147714 -0.81728166
7.148714 -0.8279426
7.149714 -0.83861584
7.150714 -0.84929774
7.151714 -0.85997814
7.152714 -0.87064542
7.153714 -0.88129239
7.154714 -0.89192083
7.155715 -0.90254014
7.156714 -0.91316309
7.157714 -0.9237980499999999
7.158714 -0.93444586
7.159714 -0.94509833
7.160714 -0.95574372
7.161714 -0.9663723399999999
7.162714 -0.97698113
7.163714 -0.9875745499999999
7.164714 -0.99816089
7.165714 -1.008746
7.166714 -1.0193303
7.167714 -1.0299079
7.168715 -1.0404707
7.169714 -1.0510135
7.170714 -1.0615374
7.171714 -1.0720505999999999
7.172714 -1.0825631
7.173714 -1.0930819
7.174714 -1.1036051999999998
7.175714 -1.1141239
7.176714 -1.1246242
7.177714 -1.1350942
7.178714 -1.1455293
7.179714 -1.1559325
7.180714 -1.1663128999999999
7.181714 -1.1766794
7.182714 -1.187036
7.183714 -1.1973808000000001
7.184714 -1.2077079
7.185714 -1.2180122999999998
7.186714 -1.2282928
7.187714 -1.2385538
7.188715 -1.2488021999999999
7.189714 -1.2590431
7.190714 -1.2692747
7.191714 -1.2794889999999999
7.192714 -1.2896744999999998
7.193714 -1.299821
7.194714 -1.3099249
7.195714 -1.3199907
7.196714 -1.3300286
7.197714 -1.3400493
7.198714 -1.3500593
7.199714 -1.3600576
7.200714 -1.3700375
7.201715 -1.3799911999999999
7.202714 -1.3899127
7.203714 -1.3998009
7.204714 -1.4096593
7.205714 -1.4194908
7.206714 -1.429295
7.207714 -1.4390672
7.208714 -1.4487993
7.209714 -1.4584845000000002
7.210714 -1.468121
7.211714 -1.4777138
7.212714 -1.4872731
7.213714 -1.4968097
7.214714 -1.5063305
7.215714 -1.5158349
7.216714 -1.5253153
7.217714 -1.5347615000000001
7.218714 -1.5441646999999998
7.219714 -1.5535213
7.220714 -1.5628327000000002
7.221714 -1.5721031
7.222714 -1.5813354000000002
7.223714 -1.5905296
7.224714 -1.5996817
7.225714 -1.6087877000000002
7.226714 -1.6178451
7.227714 -1.626857
7.228714 -1.6358305
7.229714 -1.6447726999999999
7.230714 -1.6536884
7.231714 -1.6625758000000002
7.232714 -1.6714277
7.233714 -1.6802331
7.234715 -1.6889825
7.235714 -1.6976714
7.236714 -1.7063012
7.237714 -1.714878
7.238714 -1.7234078
7.239714 -1.7318953000000001
7.240714 -1.7403403000000002
7.241714 -1.7487396
7.242714 -1.7570902
7.243714 -1.7653912
7.244714 -1.7736454
7.245714 -1.7818568
7.246714 -1.7900288
7.247715 -1.7981607
7.248714 -1.8062463000000002
7.249714 -1.8142770999999998
7.250714 -1.8222444
7.251714 -1.8301446
7.252714 -1.8379792999999998
7.253714 -1.8457557999999998
7.254714 -1.8534822
7.255714 -1.8611638
7.256714 -1.8688019
7.257714 -1.8763927999999999
7.258714 -1.8839301999999998
7.259714 -1.89141
7.260714 -1.8988304
7.261714 -1.9061933999999998
7.262714 -1.9135020999999999
7.263714 -1.9207576
7.264714 -1.9279575
7.265714 -1.9350962999999999
7.266714 -1.9421674
7.267715 -1.9491682
7.268714 -1.9561008000000002
7.269714 -1.9629713
7.270714 -1.9697883999999999
7.271714 -1.9765582
7.272714 -1.9832814
7.273714 -1.9899536
7.274714 -1.9965671
7.275714 -2.0031137
7.276714 -2.0095896
7.277714 -2.0159949999999998
7.278714 -2.0223338
7.279714 -2.0286093000000003
7.280715 -2.0348229
7.281714 -2.0409714
7.282714 -2.0470517
7.283714 -2.0530596
7.284714 -2.0589959
7.285714 -2.0648651
7.286714 -2.0706745
7.287714 -2.0764299
7.288714 -2.0821333
7.289714 -2.0877797
7.290714 -2.0933609
7.291714 -2.0988682
7.292714 -2.1042963
7.293715 -2.1096453
7.294714 -2.1149194
7.295714 -2.1201251
7.296714 -2.1252666
7.297714 -2.130344
7.298714 -2.1353533000000002
7.299714 -2.1402907
7.300714 -2.1451535
7.301714 -2.1499434
7.302714 -2.1546659999999997
7.303714 -2.159326
7.304714 -2.163926
7.305714 -2.1684624
7.306714 -2.1729282999999997
7.307714 -2.1773145
7.308714 -2.1816155
7.309714 -2.185831
7.310714 -2.1899669999999998
7.311714 -2.1940313
7.312714 -2.1980304
7.313715 -2.201966
7.314714 -2.2058347
7.315714 -2.2096297000000003
7.316714 -2.2133458000000004
7.317714 -2.2169819
7.318714 -2.2205416
7.319714 -2.22403
7.320714 -2.2274511
7.321714 -2.2308033000000003
7.322714 -2.2340808
7.323714 -2.2372764
7.324714 -2.2403850999999997
7.325714 -2.2434065
7.326715 -2.2463463
7.327714 -2.2492127
7.328714 -2.2520132000000004
7.329714 -2.2547495
7.330714 -2.2574180999999998
7.331714 -2.2600107
7.332714 -2.2625205999999998
7.333714 -2.2649441
7.334714 -2.2672833999999997
7.335714 -2.2695437
7.336714 -2.2717305
7.337714 -2.2738449000000003
7.338714 -2.2758843
7.339714 -2.2778418
7.340714 -2.2797121
7.341714 -2.2814935000000003
7.342714 -2.2831907
7.343714 -2.2848113
7.344714 -2.2863619
7.345714 -2.2878448
7.346714 -2.2892568
7.347714 -2.290591
7.348714 -2.291839
7.349714 -2.2929968
7.350714 -2.2940658
7.351714 -2.2950523
7.352714 -2.2959631000000003
7.353714 -2.2968026
7.354714 -2.2975691
7.355714 -2.2982569
7.356714 -2.2988593
7.357714 -2.2993734
7.358714 -2.2998003
7.359715 -2.3001466
7.360714 -2.3004189
7.361714 -2.3006212
7.362714 -2.3007508
7.363714 -2.3008017
7.364714 -2.3007656
7.365714 -2.3006382999999997
7.366714 -2.300421
7.367714 -2.300119
7.368714 -2.2997398
7.369714 -2.2992879
7.370714 -2.2987623
7.371714 -2.2981573
7.372715 -2.2974657
7.373714 -2.2966828
7.374714 -2.2958091
7.375714 -2.2948505
7.376714 -2.2938151
7.377714 -2.2927089
7.378714 -2.2915322
7.379714 -2.2902815
7.380714 -2.2889499
7.381714 -2.2875326
7.382714 -2.2860289999999996
7.383714 -2.2844423999999997
7.384714 -2.2827784
7.385714 -2.2810405
7.386714 -2.2792280000000003
7.387714 -2.2773352
7.388714 -2.2753544
7.389714 -2.2732805
7.390714 -2.2711139
7.391714 -2.2688599
7.392715 -2.2665273
7.393714 -2.264124
7.394714 -2.2616526
7.395714 -2.2591107
7.396714 -2.2564923
7.397714 -2.2537908
7.398714 -2.2510033
7.399714 -2.2481309
7.400714 -2.2451784
7.401714 -2.24215
7.402714 -2.2390464
7.403714 -2.2358645
7.404714 -2.2325989
7.405715 -2.2292454
7.406714 -2.2258047
7.407714 -2.2222826
7.408714 -2.2186875
7.409714 -2.2150271
7.410714 -2.2113033
7.411714 -2.2075128
7.412714 -2.2036476
7.413714 -2.1996992
7.414714 -2.1956624000000002
7.415714 -2.1915374
7.416714 -2.1873286
7.417714 -2.1830413
7.418715 -2.1786794
7.419714 -2.1742426
7.420714 -2.1697290000000002
7.421714 -2.1651358999999997
7.422714 -2.1604636999999998
7.423714 -2.1557156
7.424714 -2.1508982
7.425714 -2.1460166
7.426714 -2.1410728
7.427714 -2.1360634
7.428714 -2.1309804000000003
7.429714 -2.1258159
7.430714 -2.1205643
7.431714 -2.115226
7.432714 -2.109807
7.433714 -2.1043144
7.434714 -2.0987554
7.435714 -2.0931322
7.436714 -2.0874435
7.437714 -2.0816855
7.438715 -2.0758549
7.439714 -2.0699503
7.440714 -2.0639747
7.441714 -2.0579308000000003
7.442714 -2.0518195
7.443714 -2.045639
7.444714 -2.0393845
7.445714 -2.0330504
7.446714 -2.0266337
7.447714 -2.0201366
7.448714 -2.0135652
7.449714 -2.0069288000000003
7.450714 -2.0002354
7.451715 -1.9934885
7.452714 -1.9866861
7.453714 -1.9798227000000002
7.454714 -1.9728914
7.455714 -1.9658884
7.456714 -1.9588133
7.457714 -1.9516688
7.458714 -1.9444577
7.459714 -1.9371813000000002
7.460714 -1.9298386
7.461714 -1.9224266
7.462714 -1.9149438
7.463714 -1.9073907
7.464714 -1.8997720999999999
7.465714 -1.8920943
7.466714 -1.8843627
7.467714 -1.8765789000000002
7.468714 -1.8687399
7.469714 -1.8608395
7.470714 -1.8528704
7.471714 -1.8448286
7.472714 -1.8367147
7.473714 -1.8285332
7.474714 -1.8202908
7.475714 -1.8119930999999998
7.476714 -1.8036424999999998
7.477714 -1.7952386
7.478714 -1.7867791000000002
7.479714 -1.7782617
7.480714 -1.7696876000000001
7.481714 -1.7610585
7.482714 -1.7523767
7.483714 -1.7436434
7.484715 -1.734856
7.485714 -1.7260096999999999
7.486714 -1.7170994
7.487714 -1.7081222999999999
7.488714 -1.6990799
7.489714 -1.6899780999999998
7.490714 -1.6808245
7.491714 -1.6716255
7.492714 -1.6623842999999998
7.493714 -1.6530998000000001
7.494714 -1.6437674
7.495714 -1.6343815000000002
7.496714 -1.6249387
7.497715 -1.6154388
7.498714 -1.6058842
7.499714 -1.5962779999999999
7.500714 -1.5866216
7.501714 -1.5769149999999998
7.502714 -1.5671568
7.503714 -1.5573467
7.504714 -1.5474859
7.505714 -1.5375789000000002
7.506714 -1.5276318
7.507714 -1.5176498
7.508714 -1.507635
7.509714 -1.4975850000000002
7.510714 -1.487493
7.511714 -1.4773516
7.512714 -1.467155
7.513714 -1.4569025
7.514714 -1.4465969
7.515714 -1.4362442
7.516714 -1.4258498
7.517715 -1.4154166
7.518714 -1.4049449
7.519714 -1.3944332
7.520714 -1.3838804
7.521714 -1.3732878
7.522714 -1.3626589
7.523714 -1.3519967000000002
7.524714 -1.3413032999999999
7.525714 -1.3305775
7.526714 -1.3198148
7.527714 -1.3090094
7.528714 -1.2981572000000001
7.529714 -1.2872587
7.530715 -1.2763185
7.531714 -1.2653444
7.532714 -1.2543439
7.533714 -1.2433209
7.534714 -1.2322747
7.535714 -1.2212017
7.536714 -1.2100965
7.537714 -1.1989559
7.538714 -1.1877799
7.539714 -1.1765712
7.540714 -1.1653327
7.541714 -1.1540661
7.542714 -1.1427695
7.543715 -1.1314397
7.544714 -1.1200735
7.545714 -1.108671
7.546714 -1.0972369
7.547714 -1.0857784000000001
7.548714 -1.074303
7.549714 -1.0628147
7.550714 -1.0513121
7.551714 -1.0397897
7.552714 -1.0282403
7.553714 -1.016659
7.554714 -1.0050455
7.555714 -0.99340379
7.556714 -0.98173991
7.557714 -0.9700589799999999
7.558714 -0.9583622199999999
7.559714 -0.94664767
7.560714 -0.9349118
7.561714 -0.9231530099999999
7.562714 -0.91137299
7.563715 -0.8995766800000001
7.564714 -0.88777011
7.565714 -0.87595647
7.566714 -0.8641341699999999
7.567714 -0.85229725
7.568714 -0.8404380600000001
7.569714 -0.82855187
7.570714 -0.8166382099999999
7.571714 -0.80470257
7.572714 -0.7927528600000001
7.573714 -0.78079663
7.574714 -0.76883715
7.575714 -0.75687277
7.576715 -0.74489876
7.577714 -0.73291096
7.578714 -0.7209085900000001
7.579714 -0.70889494
7.580714 -0.69687548
7.581714 -0.6848545699999999
7.582714 -0.67283264
7.583714 -0.6608055899999999
7.584714 -0.64876685
7.585714 -0.63671153
7.586714 -0.62463954
7.587714 -0.61255633
7.588714 -0.60047056
7.589714 -0.58839046
7.590714 -0.57631931
7.591714 -0.56425473
7.592714 -0.55218996
7.593714 -0.54011811
7.594714 -0.52803559
7.595714 -0.51594423
7.596714 -0.50384956
7.597714 -0.49175718
7.598714 -0.47966978000000005
7.599714 -0.46758521
7.600714 -0.45549832
7.601714 -0.44340468
7.602714 -0.4313041
7.603714 -0.41920166
7.604714 -0.40710614999999994
7.605714 -0.39502595999999995
7.606714 -0.38296499
7.607714 -0.37092064
7.608714 -0.35888543
7.609715 -0.34685095
7.610714 -0.33481226000000003
7.611714 -0.32277012
7.612714 -0.31073026
7.613714 -0.29869968999999996
7.614714 -0.28668286
7.615714 -0.27467944
7.616714 -0.26268521
7.617714 -0.25069551
7.618714 -0.23870893999999998
7.619714 -0.22672920000000002
7.620714 -0.21476392
7.621714 -0.20282082
7.622715 -0.19090348000000001
7.623714 -0.17900916
7.624714 -0.16712991
7.625714 -0.15525667
7.626714 -0.14338375
7.627714 -0.1315118
7.628714 -0.11964726
7.629714 -0.10779889000000001
7.630714 -0.095973426
7.631714 -0.084172672
7.632714 -0.072393729
7.633714 -0.060631993
7.634714 -0.048884988000000004
7.635714 -0.037154779
7.636714 -0.025447262999999998
7.637714 -0.013768896999999999
7.638714 -0.0021226104
7.639714 0.0094945361
7.640714 0.021090506999999998
7.641714 0.032674511999999996
7.642715 0.044252278
7.643714 0.055823021
7.644714 0.067379721
7.645714 0.07891253299999999
7.646714 0.090413424
7.647714 0.10187954
7.648714 0.11331360000000001
7.649714 0.12472103
7.650714 0.13610619000000002
7.651714 0.14746931
7.652714 0.15880645999999998
7.653714 0.17011227
7.654714 0.18138367
7.655715 0.19262236
7.656714 0.20383436
7.657714 0.21502671
7.658714 0.22620333
7.659714 0.23736211
7.660714 0.24849509
7.661714 0.25959185
7.662714 0.27064417999999996
7.663714 0.28164956999999996
7.664714 0.29261183999999996
7.665714 0.30353842
7.666714 0.31443629
7.667714 0.32530851
7.668715 0.33615332
7.669714 0.34696636999999997
7.670714 0.357744
7.671714 0.36848595
7.672714 0.3791956
7.673714 0.38987757
7.674714 0.40053404
7.675714 0.41116229000000004
7.676714 0.42175478
7.677714 0.43230206
7.678714 0.44279713
7.679714 0.45323861
7.680714 0.46363128000000003
7.681714 0.47398387000000003
7.682714 0.48430441
7.683714 0.49459664
7.684714 0.50485879
7.685714 0.5150854100000001
7.686714 0.52527073
7.687714 0.53541204
7.688715 0.54551014
7.689714 0.55556823
7.690714 0.56558833
7.691714 0.57556904
7.692714 0.58550504
7.693714 0.5953897300000001
7.694714 0.6052183
7.695714 0.61499099
7.696714 0.62471335
7.697714 0.63439389
7.698714 0.64403997
7.699714 0.65365434
7.700714 0.66323401
7.701715 0.67277225
7.702714 0.68226159
7.703714 0.69169779
7.704714 0.7010809100000001
7.705714 0.71041398
7.706714 0.71970043
7.707714 0.7289411499999999
7.708714 0.7381333999999999
7.709714 0.74727261
7.710714 0.75635519
7.711714 0.7653811
7.712714 0.77435481
7.713714 0.7832828000000001
7.714714 0.7921706000000001
7.715714 0.8010193699999999
7.716714 0.80982558
7.717714 0.8185819699999999
7.718714 0.82728164
7.719714 0.83592124
7.720714 0.84450124
7.721714 0.8530259099999999
7.722714 0.86149964
7.723714 0.86992504
7.724714 0.8783008
7.725714 0.8866229999999999
7.726714 0.89488812
7.727714 0.9030948400000001
7.728714 0.91124522
7.729714 0.91934372
7.730714 0.9273940700000001
7.731714 0.93539739
7.732714 0.94335089
7.733714 0.95124906
7.734715 0.9590867
7.735714 0.96686082
7.736714 0.97457254
7.737714 0.98222587
7.738714 0.9898255599999999
7.739714 0.99737374
7.740714 1.0048695
7.741714 1.0123089
7.742714 1.0196877
7.743714 1.0270036999999999
7.744714 1.0342585
7.745714 1.0414558
7.746714 1.0486003000000002
7.747715 1.0556935
7.748714 1.0627344
7.749714 1.0697191
7.750714 1.076643
7.751714 1.0835033
7.752714 1.0903001
7.753714 1.0970357
7.754714 1.1037131
7.755714 1.1103335
7.756714 1.1168958
7.757714 1.1233968
7.758714 1.1298333
7.759714 1.1362039000000002
7.760714 1.1425106
7.761714 1.1487574
7.762714 1.1549492
7.763714 1.1610883
7.764714 1.1671743
7.765714 1.1732035
7.766714 1.1791707
7.767715 1.1850718999999998
7.768714 1.1909056
7.769714 1.1966724
7.770714 1.2023743999999998
7.771714 1.2080134
7.772714 1.2135899
7.773714 1.2191027
7.774714 1.2245511
7.775714 1.2299347
7.776714 1.2352559
7.777714 1.2405183
7.778714 1.2457259
7.779714 1.2508801999999999
7.780715 1.2559799
7.781714 1.2610204
7.782714 1.2659959
7.783714 1.2709012
7.784714 1.2757336
7.785714 1.2804938
7.786714 1.2851853
7.787714 1.2898114999999999
7.788714 1.2943752
7.789714 1.2988781
7.790714 1.30332
7.791714 1.3077001
7.792714 1.312019
7.793715 1.316278
7.794714 1.320478
7.795714 1.3246197
7.796714 1.3287011
7.797714 1.3327176
7.798714 1.3366646
7.799714 1.340538
7.800714 1.3443365
7.801714 1.3480624
7.802714 1.3517204999999999
7.803714 1.3553168
7.804714 1.3588559
7.805714 1.3623399
7.806714 1.3657678
7.807714 1.3691373999999998
7.808714 1.3724456
7.809714 1.3756906
7.810714 1.378871
7.811714 1.3819867
7.812714 1.3850362999999999
7.813715 1.3880176
7.814714 1.3909285
7.815714 1.3937669
7.816714 1.3965328000000001
7.817714 1.3992291000000001
7.818714 1.40186
7.819714 1.404431
7.820714 1.4069461
7.821714 1.4094065
7.822714 1.4118102000000001
7.823714 1.4141529
7.824714 1.4164293
7.825714 1.4186362
7.826715 1.4207721
7.827714 1.4228384
7.828714 1.4248374
7.829714 1.4267711
7.830714 1.4286402999999999
7.831714 1.4304449000000001
7.832714 1.4321844000000001
7.833714 1.4338597
7.834714 1.4354735
7.835714 1.4370291
7.836714 1.4385291999999998
7.837714 1.4399744
7.838714 1.4413618
7.839714 1.4426861
7.840714 1.4439415
7.841714 1.4451242
7.842714 1.4462339
7.843714 1.4472738
7.844714 1.4482488
7.845714 1.4491634
7.846714 1.4500192
7.847714 1.4508157000000002
7.848714 1.4515498
7.849714 1.4522191
7.850714 1.4528234
7.851714 1.4533654
7.852714 1.453848
7.853714 1.4542742000000002
7.854714 1.4546432
7.855714 1.4549516
7.856714 1.4551948000000001
7.857714 1.4553689
7.858714 1.4554742
7.859715 1.4555147
7.860714 1.4554965
7.861714 1.455425
7.862714 1.4553015
7.863714 1.4551229
7.864714 1.4548828
7.865714 1.4545753
7.866714 1.4541976
7.867714 1.4537519
7.868714 1.4532434
7.869714 1.4526779
7.870714 1.452058
7.871714 1.451382
7.872715 1.4506455999999999
7.873714 1.4498445
7.874714 1.4489782
7.875714 1.44805
7.876714 1.4470666
7.877714 1.4460336
7.878714 1.444953
7.879714 1.4438204
7.880714 1.4426284
7.881714 1.4413696
7.882714 1.4400406
7.883714 1.4386440999999999
7.884714 1.4371878
7.885714 1.4356799999999998
7.886714 1.4341256
7.887714 1.4325231
7.888714 1.4308671
7.889714 1.4291505
7.890714 1.4273698
7.891714 1.4255262
7.892715 1.4236261
7.893714 1.4216761
7.894714 1.4196788999999999
7.895714 1.4176313
7.896714 1.4155252999999999
7.897714 1.4133533
7.898714 1.4111118
7.899714 1.4088048
7.900714 1.4064414
7.901714 1.4040328
7.902714 1.4015852
7.903714 1.3990977
7.904714 1.3965623
7.905715 1.3939697
7.906714 1.3913141
7.907714 1.3885958999999999
7.908714 1.3858222
7.909714 1.3830017
7.910714 1.380139
7.911714 1.3772322
7.912714 1.374273
7.913714 1.3712522
7.914714 1.3681648
7.915714 1.365014
7.916714 1.36181
7.917714 1.3585643
7.918715 1.3552841
7.919714 1.3519686
7.920714 1.3486085
7.921714 1.3451924
7.922714 1.3417123
7.923714 1.3381687999999998
7.924714 1.3345703
7.925714 1.3309286
7.926714 1.3272514
7.927714 1.3235383
7.928714 1.3197814
7.929714 1.3159696
7.930714 1.3120965
7.931714 1.3081635
7.932714 1.3041815
7.933714 1.3001629000000001
7.934714 1.2961163
7.935714 1.292041
7.936714 1.2879266999999999
7.937714 1.2837593
7.938715 1.2795292
7.939714 1.2752356
7.940714 1.2708873
7.941714 1.2664973
7.942714 1.2620755000000001
7.943714 1.2576228999999999
7.944714 1.2531318
7.945714 1.2485904
7.946714 1.2439905
7.947714 1.2393333
7.948714 1.2346295
7.949714 1.2298936
7.950714 1.2251362
7.951715 1.2203578
7.952714 1.2155483
7.953714 1.2106926
7.954714 1.2057791
7.955714 1.2008054000000001
7.956714 1.195781
7.957714 1.19072
7.958714 1.185634
7.959714 1.1805252
7.960714 1.1753859
7.961714 1.1702026
7.962714 1.1649652
7.963714 1.1596726
7.964714 1.1543344
7.965714 1.1489657
7.966714 1.1435779
7.967714 1.1381722
7.968714 1.1327391
7.969714 1.1272625
7.970714 1.1217298
7.971714 1.1161384
7.972714 1.1104983000000002
7.973714 1.1048258
7.974714 1.0991353000000001
7.975714 1.0934314
7.976714 1.087707
7.977714 1.0819484000000001
7.978714 1.0761436
7.979714 1.07029
7.980714 1.064396
7.981714 1.0584761
7.982714 1.0525424
7.983714 1.0465966
7.984715 1.0406291
7.985714 1.034624
7.986714 1.0285676000000001
7.987714 1.0224573000000001
7.988714 1.0163024999999999
7.989714 1.0101204000000001
7.990714 1.0039262
7.991714 0.9977250400000001
7.992714 0.99150985
7.993714 0.9852654299999999
7.994714 0.97897789
7.995714 0.9726421900000001
7.996714 0.9662657
7.997715 0.9598629500000001
7.998714 0.9534474500000001
7.999714 0.94702374
8.000714 0.94058411
8.001715 0.9341143999999999
8.002714 0.9276021299999999
8.003715 0.92104431
8.004714 0.9144508299999999
8.005714 0.90783872
8.006714 0.90122307
8.007714 0.89460937
8.008715 0.88798981
8.009714 0.88134781
8.010715 0.87466752
8.011714 0.86794291
8.012714 0.86118011
8.013714 0.8543944
8.014714 0.84760049
8.015715 0.8408044499999999
8.016714 0.83400058
8.017715 0.8271751900000001
8.018714 0.8203152599999999
8.019714 0.8134167600000001
8.020715 0.8064878200000001
8.021714 0.7995436899999999
8.022715 0.7925988199999999
8.023714 0.78565767
8.024714 0.77871289
8.025714 0.77174851
8.026714 0.76474966
8.027715 0.7577109599999999
8.028714 0.7506397100000001
8.029715 0.74355216
8.030714 0.73646451
8.031714 0.72938441
8.032714 0.72230697
8.033714 0.71521848
8.034715 0.7081049
8.035714 0.70096012
8.036715 0.6937897799999999
8.037714 0.68660709
8.038714 0.67942529
8.039714 0.6722492600000001
8.040714 0.6650725399999999
8.041715 0.65788091
8.042714 0.65066158
8.043715 0.64341063
8.044714 0.6361363
8.045714 0.62885494
8.046714 0.6215825700000001
8.047714 0.61432594
8.048715 0.6070795
8.049714 0.5998285
8.050714 0.59255757
8.051714 0.58525903
8.052714 0.57793674
8.053715 0.57060281
8.054714 0.56327027
8.055715 0.55594505
8.056714 0.5486228999999999
8.057714 0.5412926
8.058714 0.53394316
8.059714 0.52657207
8.060715 0.51918738
8.061714 0.5118042700000001
8.062715 0.5044369
8.063714 0.49709049
8.064714 0.48975861000000004
8.065714 0.48242653999999996
8.066714 0.47507914999999995
8.067715 0.46770917
8.068714 0.46032025000000004
8.069715 0.45292479999999996
8.070714 0.44553601
8.071714 0.43816054000000004
8.072714 0.43079564000000004
8.073714 0.42343154
8.074715 0.41605863
8.075714 0.40867417000000006
8.076715 0.40128454999999996
8.077714 0.39390214
8.078714 0.38653794
8.079714 0.37919517999999997
8.080714 0.37186672
8.081715 0.36453879
8.082714 0.35719839
8.083714 0.34984036
8.084714 0.34246994
8.085714 0.33509983
8.086715 0.32774301
8.087714 0.32040616
8.088715 0.31308696999999996
8.089714 0.30577668999999996
8.090714 0.2984667
8.091714 0.29115416
8.092714 0.2838443
8.093715 0.27654697
8.094714 0.26927062
8.095715 0.2620168
8.096714 0.25477859
8.097714 0.24754426000000002
8.098714 0.24030393000000003
8.099714 0.23305495
8.100715 0.22580384
8.101714 0.2185626
8.102715 0.21134220999999997
8.103714 0.20414724
8.104714 0.19697386000000003
8.105714 0.1898133
8.106714 0.18265736999999999
8.107715 0.17550383
8.108714 0.16835722
8.109715 0.16122595
8.110714 0.15411655999999999
8.111714 0.14702957
8.112714 0.13995876999999998
8.113714 0.13289510000000002
8.114715 0.12583226
8.115714 0.11877109
8.116714 0.11171964
8.117714 0.10468919
8.118714 0.09768840399999999
8.119715 0.09071900299999999
8.120714 0.08377538799999999
8.121715 0.076848449
8.122714 0.069931167
8.123714 0.063022418
8.124714 0.056127168
8.125714 0.049252645
8.126715 0.042403376
8.127714 0.035578003999999996
8.128715 0.028769992
8.129714 0.021971836
8.130714 0.015180162
8.131714 0.0083985273
8.132714 0.001636217
8.133715 -0.0050965077999999995
8.134714 -0.011793807
8.135715 -0.018457179
8.136714 -0.025094230999999998
8.137714 -0.031713941
8.138714 -0.038321401
8.139714 -0.044915098
8.140715 -0.051488296999999995
8.141714 -0.058033649
8.142715 -0.06454797699999999
8.143714 -0.071034301
8.144714 -0.077499781
8.145715 -0.083950721
8.146714 -0.090387941
8.147715 -0.096805254
8.148714 -0.10319228000000001
8.149714 -0.10954001999999999
8.150714 -0.11584602999999999
8.151714 -0.12211577000000001
8.152715 -0.12835972
8.153714 -0.13458735
8.154715 -0.14080198
8.155714 -0.14699919
8.156714 -0.15316986
8.157714 -0.15930604
8.158714 -0.16540572
8.159715 -0.17147383
8.160714 -0.17751871
8.161715 -0.18354616
8.162714 -0.18955484
8.163714 -0.19553595000000001
8.164714 -0.20147765
8.165714 -0.2073718
8.166715 -0.21321870999999998
8.167714 -0.21902756
8.168715 -0.22481112000000003
8.169714 -0.23057898999999998
8.170714 -0.236332
8.171714 -0.24206191000000002
8.172714 -0.24775644
8.173715 -0.25340635
8.174714 -0.25901082
8.175714 -0.26457747
8.176714 -0.27011721
8.177714 -0.27563693
8.178715 -0.28113464
8.179714 -0.28659999
8.180715 -0.2920202
8.181714 -0.29738785
8.182714 -0.30270584
8.183714 -0.30798647
8.184714 -0.31324467
8.185715 -0.31848962000000003
8.186714 -0.32371921
8.187715 -0.32892076
8.188714 -0.334078
8.189714 -0.33917995
8.190714 -0.3442267
8.191714 -0.34922867
8.192715 -0.35420004
8.193714 -0.35914956
8.194715 -0.36407514
8.195714 -0.36896484
8.196714 -0.37380429
8.197714 -0.37858558000000003
8.198714 -0.38331286000000003
8.199715 -0.38800060000000003
8.200714 -0.39266548
8.201715 -0.39731682999999995
8.202714 -0.40195016
8.203714 -0.40654949999999995
8.204714 -0.4110957
8.205714 -0.4155769
8.206715 -0.41999514
8.207714 -0.42436491
8.208714 -0.4287045
8.209714 -0.43302551000000006
8.210714 -0.43732612
8.211715 -0.44159228000000006
8.212714 -0.44580669999999994
8.213715 -0.4499591
8.214714 -0.45405296
8.215714 -0.45810369999999995
8.216714 -0.46212925
8.217714 -0.46613906
8.218715 -0.47012720999999996
8.219714 -0.47407527
8.220715 -0.47796192
8.221714 -0.48177465999999997
8.222714 -0.4855175
8.223714 -0.48920861
8.224714 -0.49287039000000005
8.225715 -0.49651684
8.226714 -0.50014602
8.227715 -0.50374153
8.228714 -0.5072823700000001
8.229714 -0.51075551
8.230714 -0.51416359
8.231714 -0.51752301
8.232715 -0.5208537
8.233714 -0.52416692
8.234715 -0.52745757
8.235714 -0.53070649
8.236714 -0.53389105
8.237714 -0.53699841
8.238714 -0.54003354
8.239715 -0.54301666
8.240714 -0.54597268
8.241714 -0.5489166400000001
8.242714 -0.5518455999999999
8.243714 -0.5547402
8.244715 -0.55757561
8.245714 -0.56033554
8.246715 -0.5630212800000001
8.247714 -0.56565027
8.248714 -0.56824503
8.249714 -0.57081985
8.250714 -0.57337154
8.251715 -0.57588131
8.252714 -0.57832599
8.253715 -0.58069192
8.254714 -0.5829839
8.255714 -0.58522332
8.256714 -0.58743628
8.257714 -0.58963886
8.258715 -0.5918277399999999
8.259714 -0.59398189
8.260715 -0.5960740600000001
8.261714 -0.5980859
8.262714 -0.60001807
8.263714 -0.6018891000000001
8.264714 -0.60372432
8.265715 -0.60554082
8.266714 -0.6073373400000001
8.267715 -0.60909558
8.268714 -0.61079096
8.269714 -0.61240778
8.270715 -0.6139487
8.271714 -0.61543407
8.272715 -0.61688982
8.273714 -0.61833258
8.274714 -0.61975932
8.275714 -0.62114857
8.276714 -0.62247226
8.277715 -0.62371097
8.278714 -0.62486525
8.279715 -0.62595489
8.280714 -0.62700771
8.281714 -0.62804348
8.282714 -0.6290633200000001
8.283714 -0.63004964
8.284715 -0.6309771
8.285714 -0.63182795
8.286715 -0.63260281
8.287714 -0.6333204
8.288714 -0.63400608
8.289714 -0.63467706
8.290714 -0.63533136
8.291715 -0.63594808
8.292714 -0.63649891
8.293715 -0.63696406
8.294714 -0.63734325
8.295714 -0.63765603
8.296714 -0.63793059
8.297714 -0.6381880000000001
8.298715 -0.63843061
8.299714 -0.63864132
8.300714 -0.6387942
8.301714 -0.6388699200000001
8.302714 -0.63886726
8.303715 -0.63880309
8.304714 -0.63870288
8.305715 -0.6385848900000001
8.306714 -0.6384490500000001
8.307714 -0.6382770799999999
8.308714 -0.6380422
8.309714 -0.6377252800000001
8.310715 -0.6373257400000001
8.311714 -0.6368623999999999
8.312715 -0.63636308
8.313714 -0.63584894
8.314714 -0.63532293
8.315714 -0.63476833
8.316714 -0.63415878
8.317715 -0.63347328
8.318714 -0.63270819
8.319715 -0.6318782000000001
8.320714 -0.6310072299999999
8.321714 -0.6301136700000001
8.322714 -0.62919934
8.323714 -0.62824828
8.324715 -0.62723602
8.325714 -0.6261446
8.326715 -0.6249732800000001
8.327714 -0.62373998
8.328714 -0.6224717000000001
8.329714 -0.62118946
8.330714 -0.61989697
8.331715 -0.61857896
8.332714 -0.61720996
8.333714 -0.61576897
8.334714 -0.61425092
8.335714 -0.6126687900000001
8.336715 -0.61104489
8.337714 -0.6093977
8.338715 -0.6077304
8.339714 -0.60602943
8.340714 -0.60427263
8.341714 -0.602443
8.342714 -0.60053905
8.343715 -0.59857653
8.344714 -0.59657963
8.345715 -0.59456746
8.346714 -0.59254323
8.347714 -0.59049237
8.348714 -0.5883906999999999
8.349714 -0.5862180100000001
8.350715 -0.58396873
8.351714 -0.5816545799999999
8.352715 -0.5792968
8.353714 -0.57691378
8.354714 -0.57451045
8.355714 -0.5720766700000001
8.356714 -0.56959377
8.357715 -0.5670471100000001
8.358714 -0.5644353599999999
8.359715 -0.56177219
8.360714 -0.55907858
8.361714 -0.55637094
8.362714 -0.55365134
8.363714 -0.55090608
8.364715 -0.54811267
8.365714 -0.5452523
8.366714 -0.5423194299999999
8.367714 -0.5393242500000001
8.368714 -0.53628604
8.369715 -0.53322171
8.370714 -0.53013661
8.371715 -0.52702259
8.372714 -0.52386392
8.373714 -0.52064797
8.374714 -0.5173733500000001
8.375714 -0.5140513600000001
8.376715 -0.51069944
8.377714 -0.50733094
8.378715 -0.5039469799999999
8.379714 -0.50053536
8.380714 -0.49707699
8.381714 -0.49355668
8.382714 -0.48997113
8.383715 -0.48633069
8.384714 -0.48265303000000004
8.385715 -0.47895363999999996
8.386714 -0.47523729000000003
8.387714 -0.47149723
8.388714 -0.46772011999999996
8.389714 -0.46389480000000005
8.390715 -0.46001943
8.391714 -0.45610252
8.392715 -0.45215697000000005
8.393714 -0.44819233
8.394714 -0.44420767000000005
8.395715 -0.44019185
8.396714 -0.43612923
8.397715 -0.43200864
8.398714 -0.42782960999999997
8.399714 -0.42360289999999995
8.400714 -0.41934438
8.401714 -0.41506714
8.402715 -0.41077463000000003
8.403714 -0.40646045999999997
8.404715 -0.40211324000000004
8.405714 -0.39772391
8.406714 -0.39329124000000004
8.407714 -0.38882222
8.408714 -0.38432665
8.409715 -0.37981078
8.410714 -0.37527261
8.411715 -0.37070264
8.412714 -0.36608933
8.413714 -0.36142606
8.414714 -0.35671548000000003
8.415714 -0.35196845
8.416715 -0.34719849999999997
8.417714 -0.34241481
8.418715 -0.3376178
8.419714 -0.33279988
8.420714 -0.32795051
8.421714 -0.32306262
8.422714 -0.31813649
8.423715 -0.31317857
8.424714 -0.3081969
8.425714 -0.30319528
8.426714 -0.29817079
8.427714 -0.29311529000000003
8.428715 -0.28802075
8.429714 -0.28288478
8.430715 -0.27771275
8.431714 -0.27251551
8.432714 -0.26730360000000003
8.433714 -0.26208167
8.434714 -0.25684617
8.435715 -0.25158781
8.436714 -0.24629715000000002
8.437715 -0.24096989
8.438714 -0.2356091
8.439714 -0.23022263999999998
8.440714 -0.22481794
8.441714 -0.21939727
8.442715 -0.21395641
8.443714 -0.2084879
8.444715 -0.20298599
8.445714 -0.19745126000000002
8.446714 -0.19189093
8.447714 -0.18631517
8.448714 -0.18073126
8.449715 -0.17513931
8.450714 -0.16953205
8.451715 -0.16389888
8.452714 -0.15823204000000002
8.453714 -0.1525311
8.454714 -0.14680317
8.455714 -0.14105863
8.456715 -0.13530521
8.457714 -0.12954361
8.458714 -0.12376775999999999
8.459714 -0.11796908
8.460714 -0.11214237999999999
8.461715 -0.10628948
8.462714 -0.10041847
8.463715 -0.094538776
8.464714 -0.08865516300000001
8.465714 -0.08276436100000001
8.466714 -0.076856476
8.467714 -0.070920616
8.468715 -0.064951484
8.469714 -0.058952934000000005
8.470715 -0.052936381000000005
8.471714 -0.046914822
8.472714 -0.040895914
8.473714 -0.034878196
8.474714 -0.028852465999999997
8.475715 -0.022807736000000002
8.476714 -0.016737949
8.477715 -0.010645473
8.478714 -0.004539364099999999
8.479714 0.0015706333
8.480714 0.007680579400000001
8.481714 0.013795313
8.482715 0.019925868
8.483714 0.026082789000000002
8.484715 0.032269169
8.485714 0.038477767
8.486714 0.044694048
8.487714 0.050903665
8.488714 0.057100051
8.489715 0.06328787999999999
8.490714 0.069480151
8.491714 0.075690768
8.492714 0.081926753
8.493714 0.088184676
8.494715 0.094453286
8.495714 0.10072075999999999
8.496715 0.10698191000000001
8.497714 0.11324135
8.498714 0.11951022
8.499714 0.12579882
8.500714 0.13210915
8.501715 0.13843253
8.502714 0.14475345
8.503715 0.15105796999999999
8.504714 0.1573417
8.505714 0.16361274
8.506714 0.16988775
8.507714 0.17618302000000002
8.508715 0.18250586
8.509714 0.18885106999999998
8.510715 0.19520445
8.511714 0.20155101
8.512714 0.20788349000000003
8.513714 0.21420558999999997
8.514714 0.22052864
8.515715 0.22686330999999998
8.516714 0.23321197
8.517715 0.23956597
8.518714 0.24590995
8.519714 0.25223060999999997
8.520715 0.25852507
8.521714 0.26480346
8.522715 0.27108411
8.523714 0.277384
8.524714 0.28370959
8.525714 0.29005364
8.526714 0.29639921
8.527715 0.30272913
8.528714 0.30903511
8.529715 0.31532147
8.530714 0.32160117
8.531714 0.32788708
8.532714 0.3341835
8.533714 0.34048308
8.534715 0.34677127999999996
8.535714 0.35303512
8.536715 0.35927186
8.537714 0.36549154
8.538714 0.37171186
8.539714 0.37794854
8.540714 0.384206
8.541715 0.39047457
8.542714 0.39673531
8.543715 0.40296977
8.544714 0.40916963
8.545714 0.41534039
8.546714 0.42149681
8.547714 0.42765387
8.548715 0.43381769
8.549714 0.43998188
8.550714 0.44613242999999997
8.551714 0.45225630000000006
8.552714 0.45835041
8.553715 0.46442389
8.554714 0.4704935
8.555715 0.47657387
8.556714 0.48266858999999995
8.557714 0.48876754000000006
8.558714 0.49485182
8.559714 0.50090393
8.560715 0.50691697
8.561714 0.51289783
8.562715 0.51886262
8.563714 0.52482709
8.564714 0.53079734
8.565714 0.53676665
8.566714 0.5427198999999999
8.567715 0.54864283
8.568714 0.5545307
8.569715 0.5603910400000001
8.570714 0.56623919
8.571714 0.5720886900000001
8.572714 0.57794275
8.573714 0.5837919199999999
8.574715 0.58961874
8.575714 0.59540779
8.576715 0.60115433
8.577714 0.60686697
8.578714 0.6125627100000001
8.579714 0.61825742
8.580714 0.62395688
8.581715 0.62965387
8.582714 0.63533266
8.583714 0.64097843
8.584714 0.64658574
8.585714 0.65216105
8.586715 0.65771826
8.587714 0.66326973
8.588715 0.66881804
8.589714 0.6743541
8.590714 0.6798618000000001
8.591714 0.68532727
8.592714 0.69074701
8.593715 0.6961301
8.594714 0.70149298
8.595715 0.70685064
8.596714 0.7122078900000001
8.597714 0.71755713
8.598714 0.72288308
8.599714 0.72817155
8.600715 0.73341774
8.601714 0.73862835
8.602715 0.74381698
8.603714 0.7489954099999999
8.604714 0.75416598
8.605714 0.7593200999999999
8.606714 0.7644428400000001
8.607715 0.7695219
8.608714 0.77455495
8.609715 0.77955113
8.610714 0.78452611
8.611714 0.7894926700000001
8.612714 0.7944539199999999
8.613714 0.7994012
8.614715 0.8043194199999999
8.615714 0.8091955399999999
8.616714 0.81402538
8.617714 0.8188160099999999
8.618714 0.8235800999999999
8.619715 0.82832789
8.620714 0.83306106
8.621715 0.83777132
8.622714 0.8424446
8.623714 0.8470706600000001
8.624714 0.8516485799999999
8.625714 0.8561883100000001
8.626715 0.8607048500000001
8.627714 0.86521003
8.628715 0.8697057100000001
8.629714 0.8741830500000001
8.630714 0.87862751
8.631714 0.8830278199999999
8.632714 0.8873816600000001
8.633715 0.8916963800000001
8.634714 0.8959840099999999
8.635715 0.90025337
8.636714 0.9045044
8.637714 0.9087277600000001
8.638714 0.91291023
8.639714 0.91704261
8.640715 0.9211254300000001
8.641714 0.92516793
8.642715 0.92918407
8.643714 0.93318345
8.644714 0.9371662500000001
8.645715 0.9411231600000001
8.646714 0.9450402099999999
8.647715 0.9489078999999999
8.648714 0.9527254799999999
8.649714 0.95650163
8.650714 0.9602487999999999
8.651714 0.9639754
8.652715 0.9676805700000001
8.653714 0.9713552000000001
8.654715 0.97498698
8.655714 0.97856848
8.656714 0.9821016300000001
8.657714 0.9855967
8.658714 0.9890669
8.659715 0.9925196900000001
8.660714 0.99595329
8.661715 0.9993564300000001
8.662714 1.0027156000000002
8.663714 1.0060222
8.664714 1.0092772
8.665714 1.01249
8.666715 1.0156726
8.667714 1.0188320000000002
8.668715 1.0219657
8.669714 1.0250636
8.670714 1.0281142
8.671714 1.031111
8.672714 1.0340574999999999
8.673715 1.0369649
8.674714 1.0398454
8.675714 1.0427051999999999
8.676714 1.0455408
8.677714 1.0483409000000001
8.678715 1.051093
8.679714 1.0537903
8.680715 1.0564361
8.681714 1.0590415
8.682714 1.0616184
8.683714 1.0641729
8.684714 1.0667012999999999
8.685715 1.0691925
8.686714 1.0716352
8.687715 1.0740238
8.688714 1.0763627
8.689714 1.0786626000000001
8.690714 1.0809353000000002
8.691714 1.083185
8.692715 1.0854064
8.693714 1.0875877
8.694715 1.0897168000000002
8.695714 1.0917884
8.696714 1.0938077
8.697714 1.0957868000000002
8.698714 1.0977374
8.699715 1.0996648
8.700714 1.1015641
8.701715 1.1034236
8.702714 1.1052321
8.703714 1.1069849
8.704714 1.108687
8.705714 1.1103501
8.706715 1.111985
8.707714 1.1135955
8.708714 1.115176
8.709714 1.1167145
8.710714 1.1182003
8.711715 1.1196296
8.712714 1.1210091
8.713715 1.1223517
8.714714 1.1236691
8.715714 1.124965
8.716714 1.1262331
8.717714 1.1274604000000001
8.718715 1.1286345999999998
8.719714 1.1297515
8.720715 1.1308159
8.721714 1.1318394
8.722714 1.1328323
8.723714 1.1337975
8.724714 1.1347293
8.725715 1.1356163000000001
8.726714 1.1364492
8.727715 1.1372265
8.728714 1.1379564
8.729714 1.1386522
8.730714 1.1393251
8.731714 1.1399776
8.732715 1.1406022999999998
8.733714 1.1411852
8.734715 1.1417139
8.735714 1.142184
8.736714 1.1426003
8.737714 1.1429747000000001
8.738714 1.1433174000000002
8.739715 1.1436315000000001
8.740714 1.1439117
8.741714 1.1441471
8.742714 1.1443299
8.743714 1.1444598
8.744715 1.1445456
8.745714 1.1445999
8.746715 1.1446325
8.747714 1.1446441
8.748714 1.1446253
8.749714 1.1445618
8.750714 1.1444409
8.751715 1.1442590000000001
8.752714 1.1440221
8.753715 1.1437424
8.754714 1.1434306
8.755714 1.1430905999999998
8.756714 1.1427181
8.757714 1.1423039
8.758715 1.1418411
8.759714 1.1413302
8.760715 1.1407791999999999
8.761714 1.1401995
8.762714 1.1395987
8.763714 1.1389757999999999
8.764714 1.1383202000000001
8.765715 1.1376175
8.766714 1.1368562
8.767715 1.1360342
8.768714 1.1351587
8.769714 1.1342430000000001
8.770715 1.1332981
8.771714 1.1323279
8.772715 1.1313277
8.773714 1.1302887
8.774714 1.1292039999999999
8.775714 1.1280736
8.776714 1.1269038
8.777715 1.1257036999999999
8.778714 1.1244786
8.779715 1.123226
8.780714 1.1219356999999999
8.781714 1.1205954
8.782714 1.119197
8.783714 1.1177408999999998
8.784715 1.116237
8.785714 1.1146989
8.786715 1.1131369
8.787714 1.1115541
8.788714 1.1099457
8.789714 1.1083024000000001
8.790714 1.1066171
8.791715 1.1048885
8.792714 1.1031214
8.793715 1.1013223
8.794714 1.0994945
8.795714 1.0976346
8.796714 1.0957338
8.797714 1.0937828
8.798715 1.0917767
8.799714 1.0897189999999999
8.800714 1.0876206
8.801714 1.0854934
8.802714 1.083346
8.803715 1.0811791
8.804714 1.0789862000000001
8.805715 1.0767582
8.806714 1.0744884
8.807714 1.0721756
8.808714 1.0698239999999999
8.809714 1.0674393
8.810715 1.0650237
8.811714 1.062575
8.812715 1.0600865
8.813714 1.0575520999999999
8.814714 1.0549708
8.815714 1.052348
8.816714 1.0496937
8.817715 1.0470175
8.818714 1.0443241
8.819715 1.0416106
8.820714 1.0388688
8.821714 1.0360898
8.822714 1.0332685
8.823714 1.0304051
8.824715 1.0275047000000002
8.825714 1.0245723
8.826715 1.0216096
8.827714 1.0186144
8.828714 1.0155815000000001
8.829714 1.0125077999999998
8.830714 1.009395
8.831715 1.0062491999999998
8.832714 1.0030792
8.833714 0.9998911100000001
8.834714 0.99668484
8.835714 0.99345427
8.836715 0.99019054
8.837714 0.98688649
8.838715 0.98354025
8.839714 0.98015554
8.840714 0.97673899
8.841714 0.9732957
8.842714 0.96982671
8.843715 0.9663282900000001
8.844714 0.9627960600000001
8.845715 0.9592285399999999
8.846714 0.95562907
8.847714 0.95200557
8.848714 0.94836475
8.849714 0.94470941
8.850715 0.94103506
8.851714 0.93733259
8.852715 0.9335924900000001
8.853714 0.9298101099999999
8.854714 0.9259876800000001
8.855714 0.92213303
8.856714 0.9182544399999999
8.857715 0.91435639
8.858714 0.91043757
8.859715 0.9064922099999999
8.860714 0.9025149
8.861714 0.8985051000000001
8.862714 0.8944683700000001
8.863714 0.89041321
8.864715 0.88634612
8.865714 0.88226711
8.866714 0.87816818
8.867714 0.87403748
8.868714 0.86986544
8.869715 0.86565018
8.870714 0.86139869
8.871715 0.8571225199999999
8.872714 0.85283201
8.873714 0.8485307
8.874714 0.84421365
8.875714 0.8398723800000001
8.876715 0.83549973
8.877714 0.83109615
8.878715 0.8266695799999999
8.879714 0.8222301499999999
8.880714 0.81778457
8.881714 0.81333071
8.882714 0.80885747
8.883715 0.8043509900000001
8.884714 0.7998016700000001
8.885715 0.79521053
8.886714 0.7905880900000001
8.887714 0.78594973
8.888714 0.7813067200000001
8.889714 0.7766605799999999
8.890715 0.77200304
8.891714 0.76732147
8.892715 0.76260734
8.893714 0.75786151
8.894714 0.7530939799999999
8.895715 0.7483178699999999
8.896714 0.74354089
8.897715 0.7387598000000001
8.898714 0.73396149
8.899714 0.72913016
8.900714 0.7242564100000001
8.901714 0.71934336
8.902715 0.71440558
8.903714 0.70946142
8.904715 0.70452294
8.905714 0.69958968
8.906714 0.69464901
8.907714 0.6896840900000001
8.908714 0.68468368
8.909715 0.67964923
8.910714 0.6745936800000001
8.911715 0.66953343
8.912714 0.66447812
8.913714 0.6594246300000001
8.914714 0.6543578999999999
8.915714 0.64926036
8.916715 0.64412216
8.917714 0.6389481899999999
8.918715 0.63375593
8.919714 0.62856637
8.920714 0.62339236
8.921714 0.61823097
8.922714 0.61306548
8.923715 0.60787471
8.924714 0.60264529
8.925714 0.59737922
8.926714 0.5920927
8.927714 0.5868059999999999
8.928715 0.58153146
8.929714 0.57626599
8.930715 0.57099285
8.931714 0.56569171
8.932714 0.56035118
8.933714 0.55497643
8.934714 0.549587
8.935715 0.5442059100000001
8.936714 0.53884652
8.937715 0.53350437
8.938714 0.5281596399999999
8.939714 0.52278806
8.940714 0.51737498
8.941714 0.51192404
8.942715 0.50645513
8.943714 0.50099306
8.944715 0.49555358
8.945714 0.49013429999999997
8.946714 0.48471652
8.947714 0.47927671000000005
8.948714 0.47380080999999996
8.949715 0.46829302
8.950714 0.46277354000000004
8.951715 0.45726680999999997
8.952714 0.45178700000000005
8.953714 0.44632889
8.954714 0.44087018000000006
8.955714 0.43538394
8.956715 0.42985426
8.957714 0.42428574999999996
8.958714 0.41870125999999996
8.959714 0.41312943
8.960714 0.40758825
8.961715 0.40207552
8.962714 0.39657023999999996
8.963715 0.39104554
8.964714 0.38548433
8.965714 0.37988962
8.966714 0.37428269000000003
8.967714 0.36869049
8.968715 0.36312952000000004
8.969714 0.35759574
8.970715 0.35206683
8.971714 0.34651496
8.972714 0.34092371
8.973714 0.33529825
8.974714 0.32966333
8.975715 0.32404973
8.976714 0.31847677
8.977715 0.3129414
8.978714 0.30741987
8.979714 0.30188113
8.980714 0.29630449000000003
8.981714 0.29069108
8.982715 0.28506243
8.983714 0.27944744
8.984715 0.27386511
8.985714 0.26831315
8.986714 0.26276953999999997
8.987714 0.25720606
8.988714 0.25160548
8.989715 0.24597302999999998
8.990714 0.24033449999999998
8.991714 0.23472235
8.992714 0.2291572
8.993714 0.22363623000000002
8.994715 0.21813456
8.995714 0.21261917000000002
8.996715 0.20706758
8.997714 0.2014803
8.998714 0.19587984
8.999714 0.19029733
9.000714 0.18475413
9.001715 0.1792496
9.002714 0.17376174
9.003715 0.16826085000000002
9.004714 0.16272748
9.005714 0.15716468
9.006714 0.15159678000000001
9.007714 0.14605554
9.008715 0.14056156
9.009714 0.13511196
9.010715 0.12968135
9.011714 0.12423609
9.012714 0.11875319
9.013714 0.11323343
9.014714 0.10770094
9.015715 0.10218929
9.016714 0.096722692
9.017715 0.09130268
9.018714 0.085908349
9.019714 0.080509525
9.020715 0.075085222
9.021714 0.069636514
9.022715 0.064185989
9.023714 0.058764382
9.024714 0.053392000999999994
9.025714 0.048066082
9.026714 0.042761497999999995
9.027715 0.037444587
9.028714 0.032092177
9.029715 0.026704879999999997
9.030714 0.021306777000000002
9.031714 0.015931895
9.032714 0.010605067
9.033714 0.0053284231
9.034715 8.1053531e-05
9.035714 -0.005167999899999999
9.036715 -0.010441236
9.037714 -0.015739471999999997
9.038714 -0.021041672
9.039714 -0.026317728999999998
9.040714 -0.031546678
9.041715 -0.036729395
9.042714 -0.04188848
9.043715 -0.047055098999999996
9.044714 -0.052250542999999997
9.045714 -0.057473325
9.046714 -0.062699273
9.047714 -0.06789482399999999
9.048715 -0.073035719
9.049714 -0.078120333
9.050714 -0.083170197
9.051714 -0.088217261
9.052714 -0.093285646
9.053715 -0.09837836300000001
9.054714 -0.10347655
9.055715 -0.10855153999999999
9.056714 -0.11358246999999999
9.057714 -0.11856889999999999
9.058714 -0.12353103
9.059714 -0.12849754
9.060715 -0.13348812000000002
9.061714 -0.13850108
9.062715 -0.14351350999999998
9.063714 -0.14849382
9.064714 -0.1534194
9.065714 -0.15828938
9.066714 -0.1631249
9.067715 -0.16795685999999999
9.068714 -0.17280835
9.069715 -0.17768184
9.070714 -0.18255854
9.071714 -0.18740989
9.072714 -0.19221448
9.073714 -0.19697020999999998
9.074715 -0.20169502
9.075714 -0.2064154
9.076715 -0.21115041
9.077714 -0.21589987
9.078714 -0.22064445
9.079714 -0.22535706
9.080714 -0.23001902999999999
9.081715 -0.23463164
9.082714 -0.23921563
9.083714 -0.24379971
9.084714 -0.24840423999999997
9.085714 -0.25302959
9.086715 -0.25765602
9.087714 -0.26225478
9.088715 -0.26680434
9.089714 -0.27130174
9.090714 -0.27576312000000003
9.091714 -0.28021317
9.092714 -0.28467006
9.093715 -0.2891348
9.094714 -0.29359127
9.095715 -0.29801656
9.096714 -0.30239548
9.097714 -0.30673032
9.098714 -0.31104003999999996
9.099714 -0.31534943
9.100715 -0.31967468
9.101714 -0.32401322
9.102715 -0.32834494000000003
9.103714 -0.33264307
9.104714 -0.33688878
9.105714 -0.34108134
9.106714 -0.34523774
9.107715 -0.34938236
9.108714 -0.35353284
9.109715 -0.35769090000000003
9.110714 -0.36184234
9.111714 -0.36596702
9.112714 -0.37005162
9.113714 -0.3740981
9.114715 -0.37812223
9.115714 -0.38214356
9.116714 -0.386173
9.117714 -0.39020488
9.118714 -0.39421934999999997
9.119715 -0.39819274
9.120714 -0.40211094999999997
9.121715 -0.40597734
9.122714 -0.40981042999999995
9.123714 -0.41363402
9.124714 -0.41746381
9.125714 -0.42129982999999993
9.126715 -0.42512785000000003
9.127714 -0.4289289
9.128715 -0.43269125999999997
9.129714 -0.43641705999999997
9.130714 -0.44012017999999997
9.131714 -0.44381674
9.132714 -0.44751437
9.133715 -0.451206
9.134714 -0.45487382000000004
9.135715 -0.45849903999999997
9.136714 -0.46207323000000006
9.137714 -0.46560364
9.138714 -0.46910988
9.139714 -0.47261277
9.140715 -0.47612343999999995
9.141714 -0.47963718
9.142715 -0.48313708999999994
9.143714 -0.48660422000000003
9.144714 -0.49002818
9.145715 -0.49341241999999996
9.146714 -0.49677091
9.147715 -0.5001185
9.148714 -0.50346111
9.149714 -0.5067918
9.150714 -0.51009501
9.151714 -0.5133565
9.152715 -0.5165730599999999
9.153714 -0.51975516
9.154715 -0.52292212
9.155714 -0.52609132
9.156714 -0.52926792
9.157714 -0.53244233
9.158714 -0.5355951400000001
9.159715 -0.53870827
9.160714 -0.54177428
9.161715 -0.54480038
9.162714 -0.5478024
9.163714 -0.55079535
9.164714 -0.55378373
9.165714 -0.55675935
9.166715 -0.55970699
9.167714 -0.56261453
9.168715 -0.56548128
9.169714 -0.56831944
9.170714 -0.5711472599999999
9.171714 -0.57397829
9.172714 -0.5768127700000001
9.173715 -0.5796370599999999
9.174714 -0.5824304699999999
9.175714 -0.58517703
9.176714 -0.58787432
9.177714 -0.5905342299999999
9.178715 -0.5931758300000001
9.179714 -0.59581404
9.180715 -0.59845126
9.181714 -0.60107633
9.182714 -0.6036724
9.183714 -0.60622767
9.184714 -0.6087428899999999
9.185715 -0.61123185
9.186714 -0.61371252
9.187715 -0.6161964
9.188714 -0.6186803799999999
9.189714 -0.6211483400000001
9.190714 -0.62357942
9.191714 -0.6259604400000001
9.192715 -0.6282934
9.193714 -0.63059451
9.194715 -0.63288473
9.195714 -0.63517811
9.196714 -0.63747368
9.197714 -0.63975649
9.198714 -0.6420070800000001
9.199715 -0.64421324
9.200714 -0.6463776299999999
9.201715 -0.64851614
9.202714 -0.6506481199999999
9.203714 -0.65278448
9.204714 -0.6549203299999999
9.205714 -0.65703751
9.206715 -0.6591146800000001
9.207714 -0.66114003
9.208714 -0.66311844
9.209714 -0.6650690499999999
9.210714 -0.66701411
9.211715 -0.6689664399999999
9.212714 -0.67092176
9.213715 -0.67286175
9.214714 -0.67476486
9.215714 -0.67661921
9.216714 -0.67842989
9.217714 -0.68021612
9.218715 -0.68199956
9.219714 -0.68379128
9.220715 -0.6855850099999999
9.221714 -0.68736025
9.222714 -0.68909414
9.223714 -0.69077527
9.224714 -0.69241025
9.225715 -0.69402005
9.226714 -0.69562807
9.227715 -0.69724638
9.228714 -0.69886856
9.229714 -0.70047379
9.230714 -0.7020387299999999
9.231714 -0.70355195
9.232715 -0.7050205
9.233714 -0.70646601
9.234715 -0.70791184
9.235714 -0.70936899
9.236714 -0.71082939
9.237714 -0.71227029
9.238714 -0.71366737
9.239715 -0.71500917
9.240714 -0.71630399
9.241714 -0.7175752900000001
9.242714 -0.71884836
9.243714 -0.72013559
9.244715 -0.72142971
9.245714 -0.72270809
9.246715 -0.7239461899999999
9.247714 -0.72513218
9.248714 -0.72627407
9.249714 -0.7273944099999999
9.250714 -0.7285171699999999
9.251715 -0.72965273
9.252714 -0.73079132
9.253715 -0.73190844
9.254714 -0.73297857
9.255714 -0.7339902700000001
9.256714 -0.73495335
9.257714 -0.73589333
9.258715 -0.73683728
9.259714 -0.7377984
9.260715 -0.73876884
9.261714 -0.73972461
9.262714 -0.74064001
9.263714 -0.7415027799999999
9.264714 -0.74232114
9.265715 -0.74311872
9.266714 -0.74392003
9.267715 -0.7447361
9.268714 -0.74555692
9.269714 -0.74635725
9.270715 -0.74711116
9.271714 -0.7478077
9.272715 -0.7484576199999999
9.273714 -0.74908743
9.274714 -0.74972468
9.275714 -0.75038229
9.276714 -0.7510510300000001
9.277715 -0.75170533
9.278714 -0.75231795
9.279715 -0.7528754000000001
9.280714 -0.75338585
9.281714 -0.75387326
9.282714 -0.75436318
9.283714 -0.75486726
9.284715 -0.7553759
9.285714 -0.7558640999999999
9.286715 -0.75630662
9.287714 -0.75669279
9.288714 -0.75703398
9.289714 -0.75735729
9.290714 -0.75769024
9.291715 -0.75804545
9.292714 -0.75841304
9.293715 -0.7587667600000001
9.294714 -0.7590787499999999
9.295714 -0.75933556
9.296714 -0.75954548
9.297714 -0.75973296
9.298715 -0.75992383
9.299714 -0.7601299300000001
9.300714 -0.76034199
9.301714 -0.76053515
9.302714 -0.7606843999999999
9.303715 -0.7607792
9.304714 -0.76083066
9.305715 -0.76086516
9.306714 -0.7609095899999999
9.307714 -0.76097557
9.308714 -0.7610529199999999
9.309714 -0.76111504
9.310715 -0.76113455
9.311714 -0.7610984599999999
9.312715 -0.7610154800000001
9.313714 -0.76091029
9.314714 -0.76080877
9.315714 -0.760723
9.316714 -0.76064421
9.317715 -0.76054875
9.318714 -0.76041245
9.319715 -0.76022535
9.320714 -0.75999857
9.321714 -0.7597577799999999
9.322714 -0.7595288099999999
9.323714 -0.7593221
9.324715 -0.75912662
9.325714 -0.75891577
9.326715 -0.7586623100000001
9.327714 -0.75835348
9.328714 -0.75799776
9.329714 -0.75761927
9.330714 -0.75724334
9.331715 -0.75688176
9.332714 -0.75652637
9.333714 -0.75615444
9.334714 -0.75574308
9.335714 -0.75528333
9.336715 -0.754786
9.337714 -0.75427587
9.338715 -0.75377706
9.339714 -0.75329882
9.340714 -0.75282971
9.341714 -0.75234356
9.342714 -0.75181453
9.343715 -0.75123096
9.344714 -0.75060218
9.345715 -0.7499524399999999
9.346714 -0.74930703
9.347714 -0.74867774
9.348714 -0.74805696
9.349714 -0.7474229699999999
9.350715 -0.74675377
9.351714 -0.74604028
9.352715 -0.74529224
9.353714 -0.7445319100000001
9.354714 -0.74378056
9.355714 -0.7430453800000001
9.356714 -0.7423140100000001
9.357715 -0.74156155
9.358714 -0.74076387
9.359715 -0.73991185
9.360714 -0.73901624
9.361714 -0.73810187
9.362714 -0.73719355
9.363714 -0.73630284
9.364715 -0.7354221799999999
9.365714 -0.73453053
9.366714 -0.73360638
9.367714 -0.73264074
9.368714 -0.73164175
9.369715 -0.7306295
9.370714 -0.72962302
9.371715 -0.72862809
9.372714 -0.72763325
9.373714 -0.72661568
9.374714 -0.7255546300000001
9.375714 -0.72444365
9.376715 -0.72329482
9.377714 -0.72213234
9.378715 -0.72097923
9.379714 -0.71984469
9.380714 -0.71871951
9.381714 -0.71758181
9.382714 -0.71640983
9.383715 -0.71519436
9.384714 -0.71394295
9.385715 -0.71267453
9.386714 -0.71140733
9.387714 -0.71014725
9.388714 -0.70888447
9.389714 -0.70759943
9.390715 -0.70627509
9.391714 -0.70490767
9.392715 -0.7035098
9.393714 -0.70210397
9.394714 -0.7007102000000001
9.395715 -0.69933445
9.396714 -0.69796564
9.397715 -0.69658137
9.398714 -0.69516106
9.399714 -0.6936966
9.400714 -0.69219652
9.401714 -0.69067967
9.402715 -0.6891638999999999
9.403714 -0.68765501
9.404715 -0.68614422
9.405714 -0.68461387
9.406714 -0.68304827
9.407714 -0.68144421
9.408714 -0.67981281
9.409715 -0.67817364
9.410714 -0.67654285
9.411715 -0.67492351
9.412714 -0.67330366
9.413714 -0.67166258
9.414714 -0.66998261
9.415714 -0.6682591499999999
9.416715 -0.666503
9.417714 -0.66473391
9.418715 -0.66296938
9.419714 -0.6612148600000001
9.420714 -0.6594614599999999
9.421714 -0.65769171
9.422714 -0.65589058
9.423715 -0.6540546700000001
9.424714 -0.6521937
9.425714 -0.6503247200000001
9.426714 -0.64846114
9.427714 -0.64660464
9.428715 -0.64474349
9.429714 -0.6428592399999999
9.430715 -0.64093764
9.431714 -0.6389766
9.432714 -0.63698785
9.433714 -0.63499021
9.434714 -0.63299872
9.435715 -0.6310158899999999
9.436714 -0.62903096
9.437715 -0.62702629
9.438714 -0.62498748
9.439714 -0.62291189
9.440714 -0.62080943
9.441714 -0.61869668
9.442715 -0.61658686
9.443714 -0.61448179
9.444715 -0.61237155
9.445714 -0.61024069
9.446714 -0.60807811
9.447714 -0.60588364
9.448714 -0.603669
9.449715 -0.60145082
9.450714 -0.59924042
9.451715 -0.59703765
9.452714 -0.59483028
9.453714 -0.59260079
9.454714 -0.59033632
9.455714 -0.58803577
9.456715 -0.5857100199999999
9.457714 -0.5833751100000001
9.458714 -0.58104279
9.459714 -0.57871412
9.460714 -0.57637896
9.461715 -0.57402286
9.462714 -0.5716357400000001
9.463715 -0.5692183
9.464714 -0.56678145
9.465714 -0.56433966
9.466714 -0.56190258
9.467714 -0.55946852
9.468715 -0.55702594
9.469714 -0.55455999
9.470715 -0.55206125
9.471714 -0.54953177
9.472714 -0.54698377
9.473714 -0.5444326
9.474714 -0.5418881799999999
9.475715 -0.53934902
9.476714 -0.53680376
9.477715 -0.5342377300000001
9.478714 -0.53164144
9.479714 -0.52901595
9.480714 -0.52637155
9.481714 -0.52372124
9.482715 -0.5210727
9.483714 -0.5184235500000001
9.484715 -0.51576272
9.485714 -0.5130775700000001
9.486714 -0.5103614599999999
9.487714 -0.5076183
9.488714 -0.5048601899999999
9.489715 -0.50210077
9.490714 -0.49934699000000005
9.491714 -0.49659559000000003
9.492714 -0.49383463000000005
9.493714 -0.49105082
9.494715 -0.48823714999999995
9.495714 -0.48539718
9.496715 -0.48254235
9.497714 -0.47968556
9.498714 -0.47683329
9.499714 -0.47398205000000004
9.500714 -0.47112103
9.501715 -0.46823849
9.502714 -0.46532893999999997
9.503715 -0.46239634999999996
9.504714 -0.45945146000000003
9.505714 -0.45650518
9.506714 -0.45356158999999996
9.507714 -0.4506154
9.508715 -0.44765491
9.509714 -0.44466890000000003
9.510715 -0.44165341999999996
9.511714 -0.43861437999999997
9.512714 -0.43556425
9.513714 -0.43251482
9.514714 -0.4294707
9.515715 -0.42642675999999996
9.516714 -0.42337151000000006
9.517715 -0.42029391
9.518714 -0.41718995000000003
9.519714 -0.41406481
9.520715 -0.41092936999999996
9.521714 -0.40779361000000003
9.522715 -0.40466059
9.523714 -0.40152473
9.524714 -0.39837528000000005
9.525714 -0.39520338
9.526714 -0.39200755
9.527715 -0.38879495000000003
9.528714 -0.38557735
9.529715 -0.38236389000000004
9.530714 -0.37915555
9.531714 -0.37594412
9.532714 -0.37271674
9.533714 -0.36946293
9.534715 -0.3661806
9.535714 -0.36287676
9.536715 -0.35956352999999996
9.537714 -0.35625088
9.538714 -0.35294116999999997
9.539714 -0.3496286
9.540714 -0.34630324
9.541715 -0.34295795
9.542714 -0.33959323
9.543715 -0.33621724999999997
9.544714 -0.33284097
9.545714 -0.32947139999999997
9.546714 -0.32610686
9.547714 -0.32273734
9.548715 -0.31934998000000003
9.549714 -0.31593625999999997
9.550714 -0.31249693
9.551714 -0.30904147
9.552714 -0.30558272000000003
9.553715 -0.30212968
9.554714 -0.29868261999999995
9.555715 -0.29523361
9.556714 -0.29177158
9.557714 -0.28828953
9.558714 -0.28478869
9.559714 -0.28127769
9.560715 -0.27776703
9.561714 -0.2742623
9.562715 -0.27076027
9.563714 -0.26725039
9.564714 -0.26372094
9.565714 -0.26016601
9.566714 -0.2565894
9.567715 -0.253003
9.568714 -0.24942014999999998
9.569715 -0.24584839
9.570714 -0.24228555
9.571714 -0.23872137999999998
9.572714 -0.23514386
9.573714 -0.23154660999999999
9.574715 -0.22793238
9.575714 -0.22431118000000003
9.576715 -0.22069403999999998
9.577714 -0.21708581999999998
9.578714 -0.21348207000000002
9.579714 -0.20987138000000002
9.580714 -0.20624215
9.581715 -0.20258974000000002
9.582714 -0.19891951
9.583714 -0.19524414
9.584714 -0.19157639
9.585714 -0.18792198
9.586715 -0.18427622
9.587714 -0.18062713
9.588715 -0.17696258
9.589714 -0.17327764
9.590714 -0.16957762
9.591714 -0.1658749
9.592714 -0.16218151
9.593715 -0.15850203000000002
9.594714 -0.15483067
9.595715 -0.15115466
9.596714 -0.14746191
9.597714 -0.1437483
9.598714 -0.14002032
9.599714 -0.13629138
9.600715 -0.13257407
9.601714 -0.12887286
9.602715 -0.12518152
9.603714 -0.12148701
9.604714 -0.11777747
9.605714 -0.11404951
9.606714 -0.11031047
9.607715 -0.10657427
9.608714 -0.10285326
9.609715 -0.099150743
9.610714 -0.095458853
9.611714 -0.091762992
9.612714 -0.088050257
9.613714 -0.084317016
9.614715 -0.080571114
9.615714 -0.076827349
9.616714 -0.073098938
9.617714 -0.069389929
9.618714 -0.065693218
9.619715 -0.06199508199999999
9.620714 -0.058283673999999994
9.621715 -0.054556498
9.622714 -0.050822145000000006
9.623714 -0.047095423
9.624714 -0.043388497000000005
9.625714 -0.03970351
9.626715 -0.036030981999999996
9.627714 -0.032355115
9.628715 -0.028662864000000003
9.629714 -0.024951648
9.630714 -0.021231007
9.631714 -0.017517328
9.632714 -0.013824594
9.633715 -0.010156617
9.634714 -0.0065052554
9.635715 -0.0028556939
9.636714 0.0008044598
9.637714 0.0044775214
9.638714 0.0081542727
9.639714 0.011819404
9.640715 0.015460756999999999
9.641714 0.019076845000000002
9.642715 0.022678102999999998
9.643714 0.026281099
9.644714 0.02989888
9.645715 0.033533294000000005
9.646714 0.037173682
9.647715 0.040802825
9.648714 0.044406627000000004
9.649714 0.047981966
9.650714 0.051538105
9.651714 0.05509080399999999
9.652715 0.058652647
9.653714 0.062225357
9.654715 0.065798545
9.655714 0.069355738
9.656714 0.072884094
9.657714 0.076382066
9.658714 0.07986046799999999
9.659715 0.083336222
9.660714 0.086822512
9.661715 0.090321008
9.662714 0.093820796
9.663714 0.09730468199999999
9.664714 0.10075901999999999
9.665714 0.10418157
9.666715 0.10758251999999999
9.667714 0.11097828
9.668715 0.11438145999999999
9.669714 0.11779335
9.670714 0.12120290000000002
9.671714 0.12459317
9.672714 0.12795127
9.673715 0.13127606
9.674714 0.13457881
9.675714 0.13787672
9.676714 0.14118279
9.677714 0.14449813
9.678715 0.147811
9.679714 0.15110334
9.680715 0.15436088
9.681714 0.157581
9.682714 0.16077356
9.683714 0.16395469000000001
9.684714 0.16713683000000001
9.685715 0.17032122
9.686714 0.17349734
9.687715 0.17664918999999998
9.688714 0.17976523
9.689714 0.18284565
9.690714 0.18590272
9.691714 0.18895415
9.692715 0.19201271
9.693714 0.19507881
9.694715 0.19813988
9.695714 0.20117704
9.696714 0.2041755
9.697714 0.20713217
9.698714 0.21005676
9.699715 0.2129653
9.700714 0.21587051
9.701715 0.21877430999999997
9.702714 0.22166697
9.703714 0.22453325999999998
9.704714 0.22736213
9.705714 0.23015344000000001
9.706715 0.23291849
9.707714 0.23567325
9.708714 0.2384285
9.709714 0.24118295
9.710714 0.24392297000000002
9.711715 0.24662972000000002
9.712714 0.24928923
9.713715 0.25189996
9.714714 0.25447342
9.715714 0.25702752
9.716714 0.25957678
9.717714 0.26212484
9.718715 0.26466337
9.719714 0.2671781
9.720715 0.269658
9.721714 0.27210172
9.722714 0.27451824999999996
9.723714 0.27692067
9.724714 0.27931712000000003
9.725715 0.28170466
9.726714 0.28406947000000005
9.727715 0.28639378
9.728714 0.2886655
9.729714 0.29088492
9.730714 0.29306482
9.731714 0.29522362
9.732715 0.29737556
9.733714 0.29952375000000003
9.734715 0.30165918
9.735714 0.30376681
9.736714 0.30583437
9.737714 0.30785904000000003
9.738714 0.30984802
9.739715 0.31181299
9.740714 0.31376199
9.741714 0.31569363
9.742714 0.31759748
9.743714 0.31945994
9.744715 0.32127295
9.745714 0.32303927
9.746715 0.32477218
9.747714 0.32648875
9.748714 0.32820059
9.749714 0.32990777
9.750714 0.33159878000000004
9.751715 0.33325672
9.752714 0.33486767
9.753715 0.33642743
9.754714 0.33794211
9.755714 0.33942286
9.756714 0.34087838000000004
9.757714 0.34230945
9.758715 0.343709
9.759714 0.34506724
9.760715 0.34637882
9.761714 0.34764747
9.762714 0.3488848
9.763714 0.35010441000000003
9.764714 0.35131425
9.765715 0.35251149
9.766714 0.35368353
9.767715 0.35481402
9.768714 0.35589081
9.769714 0.35691186999999996
9.770715 0.35788503
9.771714 0.35882276
9.772715 0.35973513
9.773714 0.36062466
9.774714 0.36148615
9.775714 0.36231133
9.776714 0.36309484999999997
9.777715 0.36383835
9.778714 0.36454953
9.779715 0.36523708
9.780714 0.36590453
9.781714 0.36654684
9.782714 0.36715169
9.783714 0.36770543
9.784715 0.36819987
9.785714 0.36863629000000003
9.786715 0.36902467
9.787714 0.36937846
9.788714 0.36970768
9.789714 0.37001503999999996
9.790714 0.37029572
9.791715 0.3705417
9.792714 0.37074722
9.793715 0.37091211
9.794714 0.37104106000000003
9.795714 0.37113938
9.796714 0.37120837
9.797714 0.37124311
9.798715 0.37123391
9.799714 0.37117131999999997
9.800714 0.37105152999999996
9.801714 0.37087849
9.802714 0.3706624
9.803715 0.37041473999999996
9.804714 0.37014261
9.805715 0.36984596000000003
9.806714 0.36951865
9.807714 0.36915225999999995
9.808714 0.36874115
9.809714 0.36828462
9.810715 0.36778608
9.811714 0.36724966000000003
9.812715 0.3666763
9.813714 0.36606267
9.814714 0.36540295
9.815714 0.36469249
9.816714 0.36393146
9.817715 0.36312574999999997
9.818714 0.36228443
9.819715 0.36141537
9.820714 0.36052113999999996
9.821714 0.35959817
9.822714 0.3586384
9.823714 0.35763392
9.824715 0.3565805
9.825714 0.35547866
9.826715 0.3543321
9.827714 0.3531443
9.828714 0.35191576
9.829714 0.35064379
9.830714 0.34932457
9.831715 0.34795662
9.832714 0.34654289
9.833714 0.34508982
9.834714 0.34360448
9.835714 0.34209052
9.836715 0.34054597
9.837714 0.33896419
9.838715 0.33733698
9.839714 0.3356589
9.840714 0.33392936
9.841714 0.33215214000000004
9.842714 0.33033250000000003
9.843715 0.32847377
9.844714 0.32657570999999996
9.845715 0.32463544
9.846714 0.32265051
9.847714 0.3206216
9.848714 0.31855321000000003
9.849714 0.31645155999999997
9.850715 0.31432081
9.851714 0.31216003000000003
9.852715 0.30996252
9.853714 0.30771897
9.854714 0.30542156
9.855714 0.30306796999999996
9.856714 0.30066194
9.857715 0.29821082
9.858714 0.2957213
9.859715 0.29319585
9.860714 0.29063227
9.861714 0.28802637999999997
9.862714 0.28537565
9.863714 0.28268187
9.864715 0.27995107
9.865714 0.27718975
9.866714 0.27440053
9.867714 0.27157927
9.868714 0.26871657
9.869715 0.26580186
9.870714 0.26282889000000004
9.871715 0.25979935
9.872714 0.25672198
9.873714 0.25360798
9.874714 0.25046533
9.875714 0.24729489999999998
9.876715 0.24409096
9.877714 0.24084550999999998
9.878715 0.23755396
9.879714 0.23421785
9.880714 0.23084383
9.881714 0.22743888999999998
9.882714 0.22400499
9.883715 0.22053636999999998
9.884714 0.21702179000000002
9.885715 0.21345033
9.886714 0.20981818
9.887714 0.20613135000000002
9.888714 0.20240359
9.889714 0.19864966
9.890715 0.19487781
9.891714 0.19108598000000002
9.892715 0.18726363000000001
9.893714 0.18339823
9.894714 0.17948233
9.895715 0.17551741
9.896714 0.17151203
9.897715 0.16747583
9.898714 0.16341258
9.899714 0.15931719
9.900714 0.15517832
9.901714 0.1509855
9.902715 0.1467366
9.903714 0.14244041
9.904715 0.13811341
9.905714 0.13377145000000001
9.906714 0.12942114
9.907714 0.12505613
9.908714 0.12066017000000001
9.909715 0.11621565999999998
9.910714 0.11171259
9.911715 0.10715334000000001
9.912714 0.10255011000000001
9.913714 0.097916927
9.914714 0.093261205
9.915714 0.088579598
9.916715 0.083861005
9.917714 0.079094491
9.918715 0.07427771300000001
9.919714 0.06942029599999999
9.920714 0.06453956599999999
9.921714 0.059651327000000004
9.922714 0.054760312
9.923715 0.049856515000000004
9.924714 0.044919515
9.925714 0.039928826
9.926714 0.034874392
9.927714 0.029761661000000002
9.928715 0.024608091999999998
9.929714 0.019433221
9.930715 0.014248163
9.931714 0.0090503207
9.932714 0.0038264716
9.933714 -0.0014377899
9.934714 -0.0067482186000000005
9.935715 -0.012097538
9.936714 -0.017469392
9.937715 -0.022848314
9.938714 -0.028230078
9.939714 -0.033625824
9.940714 -0.039057073
9.941714 -0.044544405
9.942715 -0.050095882
9.943714 -0.055701996000000004
9.944715 -0.061340095
9.945714 -0.066986197
9.946714 -0.072627212
9.947714 -0.078266929
9.948714 -0.083922606
9.949715 -0.08961387200000001
9.950714 -0.09535093
9.951715 -0.10112898999999999
9.952714 -0.10693179
9.953714 -0.11274249
9.954714 -0.11855484
9.955714 -0.12437833
9.956715 -0.13023341
9.957714 -0.13613978
9.958714 -0.14210424000000002
9.959714 -0.14811533999999998
9.960714 -0.15414833
9.961715 -0.16017788
9.962714 -0.16619152
9.963715 -0.17219597
9.964714 -0.17821292
9.965714 -0.18426667
9.966714 -0.19037059
9.967714 -0.19652023999999998
9.968715 -0.20269693
9.969714 -0.20887930999999998
9.970715 -0.21505647
9.971714 -0.22123419
9.972714 -0.22743107
9.973714 -0.23366667000000002
9.974714 -0.23994858000000002
9.975715 -0.24626637
9.976714 -0.25259623999999997
9.977715 -0.25891400999999997
9.978714 -0.2652087
9.979714 -0.27148945
9.980714 -0.27778102
9.981714 -0.28411027
9.982715 -0.29049187
9.983714 -0.29692042
9.984715 -0.30337416
9.985714 -0.30982771
9.986714 -0.31626624999999997
9.987714 -0.32269335
9.988714 -0.32912767
9.989715 -0.33559101
9.990714 -0.34209401
9.991714 -0.34862936
9.992714 -0.35517511
9.993714 -0.36170753
9.994715 -0.36821519
9.995714 -0.3747063
9.996715 -0.3812046
9.997714 -0.38773612999999996
9.998714 -0.39431425
9.999714 -0.40093181
10.00071 -0.40756473
10.00171 -0.41418513
10.00271 -0.42077679999999995
10.00371 -0.42734342
10.00471 -0.43390560999999994
10.00571 -0.44048856999999997
10.00671 -0.44710701
10.00771 -0.45375666
10.00871 -0.46041729
10.00971 -0.46706487999999996
10.01071 -0.47368603000000004
10.01171 -0.48028626
10.01271 -0.48688683
10.01371 -0.49351216
10.01471 -0.50017498
10.01571 -0.50686807
10.01671 -0.51356787
10.01771 -0.52024671
10.01871 -0.5268886700000001
10.01971 -0.53349808
10.02071 -0.54009669
10.02171 -0.54671136
10.02271 -0.55335853
10.02371 -0.56003523
10.02471 -0.5667209200000001
10.02571 -0.5733897
10.02671 -0.5800251799999999
10.02771 -0.5866296099999999
10.02871 -0.59322193
10.02971 -0.59982594
10.03071 -0.60645551
10.03171 -0.61310586
10.03271 -0.61975564
10.03371 -0.62637939
10.03471 -0.63296203
10.03571 -0.63950815
10.03671 -0.6460394199999999
10.03771 -0.65258248
10.03871 -0.65915366
10.03971 -0.66574966
10.04071 -0.67234929
10.04171 -0.6789255
10.04271 -0.68546003
10.04371 -0.69195344
10.04471 -0.69842348
10.04571 -0.70489417
10.04671 -0.71138116
10.04771 -0.71788211
10.04871 -0.72437832
10.04971 -0.73084594
10.05071 -0.7372702
10.05171 -0.7436541799999999
10.05271 -0.75001759
10.05371 -0.75638518
10.05471 -0.7627722299999999
10.05571 -0.76917508
10.05671 -0.77557317
10.05771 -0.7819397400000001
10.05871 -0.7882569
10.05971 -0.79452451
10.06071 -0.80076
10.06171 -0.80698747
10.06271 -0.81322333
10.06371 -0.81946738
10.06471 -0.82570277
10.06571 -0.83190678
10.06671 -0.83806422
10.06771 -0.8441766700000001
10.06871 -0.85026128
10.06971 -0.85634077
10.07071 -0.86242985
10.07171 -0.8685256400000001
10.07271 -0.87460931
10.07371 -0.88065639
10.07471 -0.8866500100000001
10.07571 -0.8925899899999999
10.07671 -0.89849308
10.07771 -0.90438211
10.07871 -0.91027329
10.07971 -0.91616688
10.08071 -0.9220474399999999
10.08171 -0.9278932599999999
10.08271 -0.93368879
10.08371 -0.9394339300000001
10.08471 -0.9451432200000001
10.08571 -0.95083723
10.08671 -0.9565294699999999
10.08771 -0.96221836
10.08871 -0.9678876
10.08971 -0.9735150300000001
10.09071 -0.97908499
10.09171 -0.9845972099999999
10.09271 -0.9900664
10.09371 -0.99551389
10.09471 -1.0009548
10.09571 -1.0063901
10.09671 -1.0118059000000001
10.09771 -1.0171831
10.09871 -1.0225069
10.09971 -1.027777
10.10071 -1.033006
10.10171 -1.0382126999999999
10.10271 -1.0434094
10.10371 -1.0485955999999999
10.10471 -1.0537572
10.10571 -1.0588746
10.10671 -1.0639332
10.10771 -1.0689321999999999
10.10871 -1.0738838
10.10971 -1.0788064
10.11071 -1.0837132
10.11171 -1.0886046999999999
10.11271 -1.0934693
10.11371 -1.0982893
10.11471 -1.1030521999999998
10.11571 -1.1077572
10.11671 -1.1124159
10.11771 -1.1170447000000001
10.11871 -1.1216551
10.11971 -1.1262474
10.12071 -1.1308095
10.12171 -1.1353252
10.12271 -1.1397821000000001
10.12371 -1.1441794
10.12471 -1.1485276
10.12571 -1.1528419
10.12671 -1.1571333
10.12771 -1.1614019
10.12871 -1.1656372
10.12971 -1.1698241
10.13071 -1.1739519
10.13171 -1.1780199999999998
10.13271 -1.182038
10.13371 -1.1860197
10.13471 -1.1899745
10.13571 -1.1939020999999999
10.13671 -1.1977922
10.13771 -1.2016308
10.13871 -1.2054084
10.13971 -1.2091242
10.14071 -1.2127872
10.14171 -1.21641
10.14271 -1.2200012999999998
10.14371 -1.2235612999999999
10.14471 -1.2270812
10.14571 -1.2305499
10.14671 -1.2339595
10.14771 -1.2373106999999999
10.14871 -1.2406122
10.14971 -1.2438752000000002
10.15071 -1.2471064
10.15171 -1.2503043999999999
10.15271 -1.2534600999999999
10.15371 -1.2565618
10.15471 -1.2596017
10.15571 -1.2625796
10.15671 -1.2655024000000001
10.15771 -1.2683799
10.15871 -1.2712181
10.15971 -1.274016
10.16071 -1.2767667999999999
10.16171 -1.2794617
10.16271 -1.282096
10.16371 -1.2846717
10.16471 -1.2871962000000001
10.16571 -1.289678
10.16671 -1.292121
10.16771 -1.2945225
10.16871 -1.2968744
10.16971 -1.2991676
10.17071 -1.3013976
10.17171 -1.3035663
10.17271 -1.3056808
10.17371 -1.3077491
10.17471 -1.3097756999999999
10.17571 -1.3117586
10.17671 -1.3136922
10.17771 -1.3155704000000001
10.17871 -1.3173906000000002
10.17971 -1.3191551
10.18071 -1.3208695
10.18171 -1.3225382
10.18271 -1.3241612999999999
10.18371 -1.3257339
10.18471 -1.3272478
10.18571 -1.328697
10.18671 -1.3300798
10.18771 -1.3314012
10.18871 -1.3326684
10.18971 -1.3338884
10.19071 -1.3350633
10.19171 -1.3361904
10.19271 -1.3372647
10.19371 -1.3382819000000001
10.19471 -1.339242
10.19571 -1.3401485
10.19671 -1.3410064
10.19771 -1.3418177
10.19871 -1.3425801
10.19971 -1.3432872
10.20071 -1.3439321
10.20171 -1.344512
10.20271 -1.3450292000000001
10.20371 -1.3454903
10.20471 -1.3459027000000001
10.20571 -1.3462706
10.20671 -1.3465924
10.20771 -1.3468619
10.20871 -1.3470722
10.20971 -1.3472196
10.21071 -1.3473051999999999
10.21171 -1.3473344
10.21271 -1.3473123
10.21371 -1.3472405
10.21471 -1.3471154
10.21571 -1.3469302
10.21671 -1.3466803
10.21771 -1.3463657
10.21871 -1.3459926
10.21971 -1.3455702999999999
10.22071 -1.3451062999999999
10.22171 -1.3446023
10.22271 -1.344053
10.22371 -1.3434491
10.22471 -1.3427821
10.22571 -1.3420490999999999
10.22671 -1.3412538
10.22771 -1.3404045
10.22871 -1.3395076000000001
10.22971 -1.3385644
10.23071 -1.3375701
10.23171 -1.3365167
10.23271 -1.3353986
10.23371 -1.334216
10.23471 -1.3329762
10.23571 -1.3316892
10.23671 -1.3303619
10.23771 -1.3289933999999999
10.23871 -1.3275755
10.23971 -1.3260961999999998
10.24071 -1.3245470000000001
10.24171 -1.3229277
10.24271 -1.3212458999999999
10.24371 -1.3195141000000001
10.24471 -1.317742
10.24571 -1.3159318999999998
10.24671 -1.3140774
10.24771 -1.3121684999999998
10.24871 -1.3101974
10.24971 -1.3081635
10.25071 -1.3060743
10.25171 -1.3039399999999999
10.25271 -1.3017673
10.25371 -1.2995543999999999
10.25471 -1.2972914
10.25571 -1.2949652
10.25671 -1.2925673
10.25771 -1.2900989
10.25871 -1.2875702
10.25971 -1.2849967
10.26071 -1.2823895
10.26171 -1.27975
10.26271 -1.2770696
10.26371 -1.2743347
10.26471 -1.2715349
10.26571 -1.2686688
10.26671 -1.2657444
10.26771 -1.2627744
10.26871 -1.2597677
10.26971 -1.256725
10.27071 -1.2536372
10.27171 -1.2504918999999999
10.27271 -1.2472805999999999
10.27371 -1.244005
10.27471 -1.2406765
10.27571 -1.2373110999999999
10.27671 -1.2339195
10.27771 -1.2305020999999998
10.27871 -1.2270469000000002
10.27971 -1.2235373
10.28071 -1.2199601
10.28171 -1.216313
10.28271 -1.2126051
10.28371 -1.208852
10.28471 -1.2050658
10.28571 -1.2012495
10.28671 -1.197395
10.28771 -1.1934893
10.28871 -1.1895225
10.28971 -1.1854948
10.29071 -1.1814171
10.29171 -1.1773042
10.29271 -1.1731677
10.29371 -1.1690068
10.29471 -1.1648097
10.29571 -1.1605590000000001
10.29671 -1.1562416
10.29771 -1.1518559
10.29871 -1.1474133
10.29971 -1.1429315
10.30071 -1.1384258
10.30171 -1.1339004
10.30271 -1.1293477
10.30371 -1.1247526
10.30471 -1.1201022999999999
10.30571 -1.1153936999999998
10.30671 -1.1106358
10.30771 -1.1058426
10.30871 -1.1010257
10.30971 -1.0961855
10.31071 -1.0913112
10.31171 -1.0863864
10.31271 -1.0813985
10.31371 -1.0763465
10.31471 -1.0712422
10.31571 -1.0661049
10.31671 -1.0609505
10.31771 -1.0557841000000001
10.31871 -1.0505969
10.31971 -1.0453726
10.32071 -1.0400964000000001
10.32171 -1.0347635000000002
10.32271 -1.0293815
10.32371 -1.0239653
10.32471 -1.0185277
10.32571 -1.0130723
10.32671 -1.0075905
10.32771 -1.0020673
10.32871 -0.9964902899999999
10.32971 -0.99085756
10.33071 -0.98518012
10.33171 -0.9794752999999999
10.33271 -0.97375875
10.33371 -0.96803494
10.33471 -0.9622951
10.33571 -0.9565222999999999
10.33671 -0.95070051
10.33771 -0.94482349
10.33871 -0.9388981399999999
10.33971 -0.93293935
10.34071 -0.9269622200000001
10.34171 -0.9209724100000001
10.34271 -0.9149640800000001
10.34371 -0.9089237099999999
10.34471 -0.9028387299999999
10.34571 -0.8967056899999999
10.34671 -0.8905332499999999
10.34771 -0.88433791
10.34871 -0.87813474
10.34971 -0.87192915
10.35071 -0.86571379
10.35171 -0.8594724300000001
10.35271 -0.85318936
10.35371 -0.8468573
10.35471 -0.84048184
10.35571 -0.83407732
10.35671 -0.8276587400000001
10.35771 -0.8212332600000001
10.35871 -0.81479633
10.35971 -0.8083352800000001
10.36071 -0.8018370699999999
10.36171 -0.7952966699999999
10.36271 -0.7887209799999999
10.36371 -0.78212442
10.36471 -0.77552223
10.36571 -0.76892083
10.36671 -0.76231454
10.36771 -0.75568901
10.36871 -0.7490288900000001
10.36971 -0.74232626
10.37071 -0.73558497
10.37171 -0.72881808
10.37271 -0.72203996
10.37371 -0.71525904
10.37471 -0.70847278
10.37571 -0.70167058
10.37671 -0.69484068
10.37771 -0.687978
10.37871 -0.68108765
10.37971 -0.67418278
10.38071 -0.66727726
10.38171 -0.66037802
10.38271 -0.65348065
10.38371 -0.64657209
10.38471 -0.639637
10.38571 -0.6326664200000001
10.38671 -0.62566185
10.38771 -0.61863386
10.38871 -0.61159609
10.38971 -0.6045574300000001
10.39071 -0.5975178
10.39171 -0.59046932
10.39271 -0.58340207
10.39371 -0.5763107
10.39471 -0.56919879
10.39571 -0.56207688
10.39671 -0.55495705
10.39771 -0.5478456199999999
10.39871 -0.5407394400000001
10.39971 -0.53362721
10.40071 -0.52649528
10.40171 -0.51933494
10.40271 -0.51214695
10.40371 -0.50494089
10.40471 -0.49772988999999995
10.40571 -0.49052391999999995
10.40671 -0.48332526
10.40771 -0.47612833000000004
10.40871 -0.46892417999999997
10.40971 -0.46170661
10.41071 -0.45447601
10.41171 -0.44723903000000004
10.41271 -0.44000433
10.41371 -0.43277685
10.41471 -0.42555383
10.41571 -0.41832635
10.41671 -0.41108327
10.41771 -0.40381765
10.41871 -0.39653060999999995
10.41971 -0.38923118
10.42071 -0.38193193999999997
10.42171 -0.37464306
10.42271 -0.3673678
10.42371 -0.36010211
10.42471 -0.35283789
10.42571 -0.3455681
10.42671 -0.3382907
10.42771 -0.33100909
10.42871 -0.32372929
10.42971 -0.31645547
10.43071 -0.30918692000000003
10.43171 -0.3019182
10.43271 -0.2946422
10.43371 -0.28735464
10.43471 -0.28005727
10.43571 -0.2727577
10.43671 -0.26546619
10.43771 -0.25819079
10.43871 -0.25093365
10.43971 -0.24369066
10.44071 -0.23645359999999999
10.44171 -0.22921476
10.44271 -0.22197028
10.44371 -0.21472131
10.44471 -0.20747213
10.44571 -0.20022718
10.44671 -0.19298815
10.44771 -0.18575351
10.44871 -0.17852027999999998
10.44971 -0.17128701000000002
10.45071 -0.16405579
10.45171 -0.15683237
10.45271 -0.14962382000000002
10.45371 -0.14243525
10.45471 -0.13526722
10.45571 -0.12811535000000002
10.45671 -0.12097234
10.45771 -0.11383119
10.45871 -0.106688
10.45971 -0.09954309800000001
10.46071 -0.092400098
10.46171 -0.085263408
10.46271 -0.078136183
10.46371 -0.071019377
10.46471 -0.063912512
10.46571 -0.056815275
10.46671 -0.049728836
10.46771 -0.042656003000000005
10.46871 -0.035600035
10.46971 -0.02856286
10.47071 -0.021543699
10.47171 -0.014538978999999999
10.47271 -0.0075436488
10.47371 -0.00055333157
10.47471 0.0064338907
10.47571 0.013416837999999999
10.47671 0.020391939
10.47771 0.027354814999999998
10.47871 0.034301914
10.47971 0.041231295
10.48071 0.048142478999999995
10.48171 0.055035739
10.48271 0.061911368
10.48371 0.06876940599999999
10.48471 0.07560998199999999
10.48571 0.082433858
10.48671 0.08924281
10.48771 0.096039328
10.48871 0.10282587
10.48971 0.10960384000000001
10.49071 0.11637297999999999
10.49171 0.12313136
10.49271 0.1298759
10.49371 0.13660333000000002
10.49471 0.14331087
10.49571 0.14999679
10.49671 0.15666048999999999
10.49771 0.16330224
10.49871 0.16992300999999999
10.49971 0.17652435
10.50071 0.18310827
10.50171 0.18967694
10.50271 0.19623209
10.50371 0.20277472
10.50471 0.20930453000000002
10.50571 0.21582000999999998
10.50671 0.22231896999999998
10.50771 0.22879899
10.50871 0.23525811
10.50971 0.2416949
10.51071 0.2481085
10.51171 0.2544984
10.51271 0.26086459
10.51371 0.26720748
10.51471 0.2735283
10.51571 0.27982919
10.51671 0.28611297999999996
10.51771 0.29238248
10.51871 0.29863927
10.51971 0.30488309
10.52071 0.31111163999999997
10.52171 0.31732144
10.52271 0.32350887
10.52371 0.32967154
10.52471 0.3358088
10.52571 0.34192137
10.52671 0.34801043
10.52771 0.35407670999999996
10.52871 0.36012041
10.52971 0.36614125
10.53071 0.37213948
10.53171 0.37811645
10.53271 0.38407431
10.53371 0.3900154
10.53471 0.39594085
10.53571 0.40184972
10.53671 0.4077388
10.53771 0.41360362
10.53871 0.41944054000000003
10.53971 0.42524803
10.54071 0.43102697999999995
10.54171 0.43678051
10.54271 0.44251191000000006
10.54371 0.44822353
10.54471 0.45391581999999997
10.54571 0.45958795
10.54671 0.46523865000000003
10.54771 0.47086775000000003
10.54871 0.47647627000000004
10.54971 0.48206565
10.55071 0.48763677
10.55171 0.49318867
10.55271 0.49871812000000004
10.55371 0.50422093
10.55471 0.5096940799999999
10.55571 0.51513663
10.55671 0.52055083
10.55771 0.52594077
10.55871 0.5313109100000001
10.55971 0.53666374
10.56071 0.54199928
10.56171 0.5473151300000001
10.56271 0.55260826
10.56371 0.55787642
10.56471 0.56311921
10.56571 0.56833769
10.56671 0.57353312
10.56771 0.57870541
10.56871 0.58385311
10.56971 0.5889741199999999
10.57071 0.59406688
10.57171 0.59913192
10.57271 0.60417252
10.57371 0.60919332
10.57471 0.61419876
10.57571 0.61919088
10.57671 0.62416862
10.57771 0.62912838
10.57871 0.63406532
10.57971 0.63897567
10.58071 0.64385799
10.58171 0.64871274
10.58271 0.65354141
10.58371 0.6583451300000001
10.58471 0.66312375
10.58571 0.66787624
10.58671 0.67260186
10.58771 0.67730136
10.58871 0.68197735
10.58971 0.68663368
10.59071 0.69127381
10.59171 0.69589899
10.59271 0.7005077799999999
10.59371 0.7050965
10.59471 0.7096607199999999
10.59571 0.71419734
10.59671 0.71870578
10.59771 0.72318753
10.59871 0.72764535
10.59971 0.73208171
10.60071 0.73649772
10.60171 0.74089323
10.60271 0.74526765
10.60371 0.74962066
10.60471 0.75395312
10.60571 0.75826682
10.60671 0.76256315
10.60771 0.76684188
10.60871 0.7711010100000001
10.60971 0.77533713
10.61071 0.77954684
10.61171 0.7837281600000001
10.61271 0.7878813
10.61371 0.7920087299999999
10.61471 0.7961137199999999
10.61571 0.80019934
10.61671 0.80426717
10.61771 0.8083171199999999
10.61871 0.8123488200000001
10.61971 0.81636179
10.62071 0.82035586
10.62171 0.8243316800000001
10.62271 0.8282898000000001
10.62371 0.83222957
10.62471 0.8361495099999999
10.62571 0.84004775
10.62671 0.8439222399999999
10.62771 0.8477726999999999
10.62871 0.8515997799999999
10.62971 0.8554056299999999
10.63071 0.85919267
10.63171 0.8629624699999999
10.63271 0.8667154200000001
10.63371 0.87045087
10.63471 0.87416796
10.63571 0.87786578
10.63671 0.88154394
10.63771 0.88520236
10.63871 0.8888405699999999
10.63971 0.8924582999999999
10.64071 0.8960547899999999
10.64171 0.8996296699999999
10.64271 0.90318322
10.64371 0.9067165699999999
10.64471 0.9102314699999999
10.64571 0.9137298
10.64671 0.91721294
10.64771 0.9206816600000001
10.64871 0.9241355600000001
10.64971 0.9275745599999999
10.65071 0.93099801
10.65171 0.93440609
10.65271 0.93779843
10.65371 0.9411745699999999
10.65471 0.94453339
10.65571 0.94787329
10.65671 0.9511929
10.65771 0.95449146
10.65871 0.95776943
10.65971 0.9610284099999999
10.66071 0.96426988
10.66171 0.9674953300000001
10.66271 0.9707048500000001
10.66371 0.97389808
10.66471 0.9770744499999999
10.66571 0.98023405
10.66671 0.98337792
10.66771 0.98650763
10.66871 0.98962476
10.66971 0.9927295100000001
10.67071 0.99582113
10.67171 0.99889729
10.67271 1.0019565
10.67371 1.004998
10.67471 1.0080231
10.67571 1.0110338
10.67671 1.0140325000000001
10.67771 1.0170204999999999
10.67871 1.0199965
10.67971 1.0229588
10.68071 1.0259054
10.68171 1.0288349
10.68271 1.0317484
10.68371 1.0346479
10.68471 1.0375353999999999
10.68571 1.0404115
10.68671 1.0432746
10.68771 1.0461221
10.68871 1.0489516
10.68971 1.0517623
10.69071 1.0545564
10.69171 1.0573378
10.69271 1.0601102
10.69371 1.0628762999999999
10.69471 1.065635
10.69571 1.0683835
10.69671 1.0711185
10.69771 1.0738379
10.69871 1.0765428000000001
10.69971 1.0792355
10.70071 1.0819193
10.70171 1.0845954999999998
10.70271 1.0872626
10.70371 1.0899168000000001
10.70471 1.0925551
10.70571 1.0951761
10.70671 1.0977819
10.70771 1.1003769
10.70871 1.1029658
10.70971 1.1055505
10.71071 1.1081295
10.71171 1.1106985999999999
10.71271 1.1132526
10.71371 1.1157886000000001
10.71471 1.1183074
10.71571 1.1208129
10.71671 1.1233101
10.71771 1.125802
10.71871 1.1282886
10.71971 1.1307671
10.72071 1.1332334
10.72171 1.1356859000000001
10.72271 1.1381263000000001
10.72371 1.1405585
10.72471 1.1429875
10.72571 1.1454152
10.72671 1.1478396
10.72771 1.1502553
10.72871 1.1526561
10.72971 1.1550381
10.73071 1.1574018
10.73171 1.1597523
10.73271 1.1620958000000001
10.73371 1.1644372
10.73471 1.1667769
10.73571 1.169112
10.73671 1.1714366
10.73771 1.1737477
10.73871 1.1760446
10.73971 1.1783310999999999
10.74071 1.1806117
10.74171 1.1828897999999999
10.74271 1.1851645
10.74371 1.1874315
10.74471 1.1896855
10.74571 1.1919229
10.74671 1.1941449
10.74771 1.1963572
10.74871 1.1985675
10.74971 1.200781
10.75071 1.2029987
10.75171 1.2052158
10.75271 1.2074247999999999
10.75371 1.209619
10.75471 1.2117955
10.75571 1.2139569
10.75671 1.2161081
10.75771 1.218254
10.75871 1.2203965
10.75971 1.2225333
10.76071 1.2246597
10.76171 1.2267727000000002
10.76271 1.2288728
10.76371 1.230965
10.76471 1.2330565
10.76571 1.2351525
10.76671 1.2372537
10.76771 1.2393541
10.76871 1.2414450000000001
10.76971 1.2435181
10.77071 1.2455701
10.77171 1.2476032
10.77271 1.2496245
10.77371 1.2516416000000001
10.77471 1.2536592
10.77571 1.2556767
10.77671 1.2576904
10.77771 1.2596956
10.77871 1.2616903000000002
10.77971 1.2636766000000001
10.78071 1.2656595
10.78171 1.2676432
10.78271 1.2696277
10.78371 1.2716086
10.78471 1.2735774
10.78571 1.2755264
10.78671 1.2774528
10.78771 1.2793603
10.78871 1.2812576
10.78971 1.2831545
10.79071 1.2850573
10.79171 1.2869663999999998
10.79271 1.2888766
10.79371 1.2907806000000002
10.79471 1.2926724
10.79571 1.2945505
10.79671 1.2964173
10.79771 1.2982766
10.79871 1.3001304999999999
10.79971 1.3019769
10.80071 1.3038106
10.80171 1.3056265
10.80271 1.3074229
10.80371 1.3092038000000001
10.80471 1.3109779
10.80571 1.3127552
10.80671 1.3145421
10.80771 1.3163381
10.80871 1.3181365999999999
10.80971 1.3199273
10.81071 1.3217011
10.81171 1.3234538
10.81271 1.3251870000000001
10.81371 1.3269057000000002
10.81471 1.3286154
10.81571 1.3303183
10.81671 1.3320129
10.81771 1.3336962
10.81871 1.3353663999999998
10.81971 1.3370259
10.82071 1.3386805
10.82171 1.3403376999999999
10.82271 1.342002
10.82371 1.3436721
10.82471 1.3453403
10.82571 1.3469956
10.82671 1.3486279
10.82771 1.3502323999999999
10.82871 1.3518111
10.82971 1.3533715
10.83071 1.3549221999999999
10.83171 1.3564691
10.83271 1.3580138
10.83371 1.3595539
10.83471 1.3610861
10.83571 1.3626096
10.83671 1.3641263000000001
10.83771 1.3656404
10.83871 1.3671548
10.83971 1.3686687
10.84071 1.370176
10.84171 1.3716677
10.84271 1.3731348
10.84371 1.3745738
10.84471 1.3759868
10.84571 1.3773819
10.84671 1.3787687
10.84771 1.3801546
10.84871 1.3815418
10.84971 1.3829269
10.85071 1.3843041
10.85171 1.385668
10.85271 1.3870171
10.85371 1.3883529000000001
10.85471 1.3896787000000002
10.85571 1.3909958
10.85671 1.3923028
10.85771 1.3935942
10.85871 1.3948644
10.85971 1.39611
10.86071 1.3973333
10.86171 1.3985408
10.86271 1.3997414
10.86371 1.4009421
10.86471 1.4021445000000001
10.86571 1.4033445
10.86671 1.4045345
10.86771 1.4057066999999999
10.86871 1.4068569
10.86971 1.4079853999999998
10.87071 1.4090959
10.87171 1.4101928
10.87271 1.4112783
10.87371 1.41235
10.87471 1.4134044000000001
10.87571 1.4144375
10.87671 1.4154489
10.87771 1.4164426
10.87871 1.4174248
10.87971 1.4184009
10.88071 1.4193735
10.88171 1.4203394
10.88271 1.4212915
10.88371 1.4222225
10.88471 1.4231278
10.88571 1.424007
10.88671 1.4248649
10.88771 1.4257073
10.88871 1.426539
10.88971 1.4273603
10.89071 1.4281678
10.89171 1.4289565
10.89271 1.4297229
10.89371 1.4304671
10.89471 1.4311923
10.89571 1.4319035
10.89671 1.4326041
10.89771 1.4332933
10.89871 1.4339669
10.89971 1.4346183000000001
10.90071 1.4352426999999999
10.90171 1.4358388999999998
10.90271 1.4364105999999999
10.90371 1.4369637
10.90471 1.4375038999999998
10.90571 1.4380331
10.90671 1.4385489
10.90771 1.4390459
10.90871 1.4395184
10.90971 1.4399640999999999
10.91071 1.4403848000000001
10.91171 1.4407853
10.91271 1.441171
10.91371 1.4415441
10.91471 1.4419029
10.91571 1.4422420999999999
10.91671 1.442556
10.91771 1.4428409999999998
10.91871 1.4430979
10.91971 1.4433309
10.92071 1.4435455
10.92171 1.4437444000000001
10.92271 1.4439262
10.92371 1.4440859000000001
10.92471 1.4442179
10.92571 1.4443184
10.92671 1.4443879
10.92771 1.4444306
10.92871 1.4444535
10.92971 1.4444614
10.93071 1.4444552
10.93171 1.4444312000000001
10.93271 1.4443832
10.93371 1.4443059
10.93471 1.4441978
10.93571 1.4440608000000001
10.93671 1.4439004
10.93771 1.4437209
10.93871 1.4435236
10.93971 1.4433056
10.94071 1.4430612
10.94171 1.4427856
10.94271 1.4424768
10.94371 1.4421375
10.94471 1.4417734
10.94571 1.4413901999999998
10.94671 1.44099
10.94771 1.4405702
10.94871 1.4401248
10.94971 1.4396464
10.95071 1.439131
10.95171 1.4385795
10.95271 1.437997
10.95371 1.4373901
10.95471 1.436763
10.95571 1.436116
10.95671 1.4354449
10.95771 1.4347439
10.95871 1.4340087
10.95971 1.4332396
10.96071 1.4324409999999999
10.96171 1.4316187
10.96271 1.430777
10.96371 1.4299150999999999
10.96471 1.4290283000000001
10.96571 1.4281091
10.96671 1.4271515000000001
10.96771 1.4261548000000002
10.96871 1.425123
10.96971 1.4240633
10.97071 1.4229819
10.97171 1.4218813000000001
10.97271 1.4207579
10.97371 1.4196045
10.97471 1.4184142
10.97571 1.4171839
10.97671 1.415916
10.97771 1.4146161000000002
10.97871 1.4132905
10.97971 1.4119417
10.98071 1.4105677
10.98171 1.4091618000000001
10.98271 1.4077183
10.98371 1.406234
10.98471 1.4047117
10.98571 1.4031586
10.98671 1.4015824
10.98771 1.3999872
10.98871 1.3983713
10.98971 1.3967274
10.99071 1.3950469
10.99171 1.3933239
10.99271 1.3915578
10.99371 1.3897537
10.99471 1.3879198000000001
10.99571 1.3860613000000002
10.99671 1.3841792
10.99771 1.3822683
10.99871 1.3803208
10.99971 1.3783311
11.00071 1.3762987
11.00171 1.3742291
11.00271 1.3721299
11.00371 1.3700077
11.00471 1.3678631
11.00571 1.3656903999999999
11.00671 1.3634806
11.00771 1.3612256999999999
11.00871 1.3589242
11.00971 1.3565808000000001
11.01071 1.3542049999999999
11.01171 1.3518061
11.01271 1.3493874
11.01371 1.3469455
11.01471 1.3444721
11.01571 1.341958
11.01671 1.3393993
11.01771 1.3367982999999999
11.01871 1.334162
11.01971 1.3314979
11.02071 1.3288099
11.02171 1.3260941
11.02271 1.3233418000000001
11.02371 1.3205440000000002
11.02471 1.3176965
11.02571 1.3148027
11.02671 1.3118721
11.02771 1.3089154
11.02871 1.3059394
11.02971 1.3029424
11.03071 1.2999164
11.03171 1.2968507
11.03271 1.2937376
11.03371 1.290577
11.03471 1.2873761
11.03571 1.284145
11.03671 1.2808908
11.03771 1.2776134
11.03871 1.2743057
11.03971 1.2709578
11.04071 1.2675627
11.04171 1.2641206
11.04271 1.2606391
11.04371 1.2571294
11.04471 1.2535998
11.04571 1.2500505
11.04671 1.2464737
11.04771 1.2428569
11.04871 1.2391894
11.04971 1.2354688
11.05071 1.231701
11.05171 1.2278981
11.05271 1.2240703
11.05371 1.2202219
11.05471 1.2163478
11.05571 1.2124377
11.05671 1.2084819
11.05771 1.2044774
11.05871 1.2004301
11.05971 1.1963518
11.06071 1.1922532
11.06171 1.1881378999999999
11.06271 1.1840002
11.06371 1.1798276
11.06471 1.1756081999999999
11.06571 1.1713368
11.06671 1.167018
11.06771 1.1626641
11.06871 1.1582879000000001
11.06971 1.1538958
11.07071 1.149484
11.07171 1.1450408
11.07271 1.1405528999999999
11.07371 1.136013
11.07471 1.1314240999999998
11.07571 1.1267968
11.07671 1.1221442
11.07771 1.1174737000000001
11.07871 1.1127826
11.07971 1.1080603
11.08071 1.1032937
11.08171 1.0984759
11.08271 1.09361
11.08371 1.088708
11.08471 1.0837847
11.08571 1.0788496
11.08671 1.0739012
11.08771 1.0689284000000001
11.08871 1.0639158
11.08971 1.0588535
11.09071 1.0537414999999999
11.09171 1.0485901
11.09271 1.0434139
11.09371 1.0382238
11.09471 1.0330207
11.09571 1.0277945
11.09671 1.0225305
11.09771 1.0172179
11.09871 1.0118557
11.09971 1.0064535
11.10071 1.001026
11.10171 0.99558467
11.10271 0.99013103
11.10371 0.98465532
11.10471 0.97914217
11.10571 0.97357985
11.10671 0.96796639
11.10771 0.9623122399999999
11.10871 0.95663425
11.10971 0.95094694
11.11071 0.9452545099999999
11.11171 0.9395486700000001
11.11271 0.9338135799999999
11.11371 0.9280350099999999
11.11471 0.92220781
11.11571 0.9163390800000001
11.11671 0.91044372
11.11771 0.90453532
11.11871 0.8986187200000001
11.11971 0.89268703
11.12071 0.88672573
11.12171 0.8807212099999999
11.12271 0.87466929
11.12371 0.86857807
11.12471 0.8624638400000001
11.12571 0.85634226
11.12671 0.850219
11.12771 0.8440867100000001
11.12871 0.83792889
11.12971 0.8317282400000001
11.13071 0.8254768299999999
11.13171 0.8191798800000001
11.13271 0.8128529400000001
11.13371 0.8065133400000001
11.13471 0.80017075
11.13571 0.7938223899999999
11.13671 0.78745559
11.13771 0.78105605
11.13871 0.77461675
11.13971 0.7681425199999999
11.14071 0.76164715
11.14171 0.75514573
11.14271 0.74864496
11.14371 0.74213874
11.14471 0.73561063
11.14571 0.72904276
11.14671 0.72242543
11.14771 0.7157627
11.14871 0.70907054
11.14971 0.70236856
11.15071 0.69566965
11.15171 0.6889739500000001
11.15271 0.6822695999999999
11.15371 0.6755406
11.15471 0.6687761799999999
11.15571 0.6619768699999999
11.15671 0.65515395
11.15771 0.64832186
11.15871 0.64148977
11.15971 0.6346547499999999
11.16071 0.62780366
11.16171 0.62092054
11.16271 0.6139959700000001
11.16371 0.60703387
11.16471 0.60004983
11.16571 0.59306393
11.16671 0.58608972
11.16771 0.57912776
11.16871 0.57216552
11.16971 0.56518433
11.17071 0.55816947
11.17171 0.55111796
11.17271 0.54403874
11.17371 0.5369469099999999
11.17471 0.52985414
11.17571 0.52276216
11.17671 0.51566195
11.17771 0.50854031
11.17871 0.50138845
11.17971 0.49420856
11.18071 0.48701385999999997
11.18171 0.47982199999999997
11.18271 0.47264522999999997
11.18371 0.46548350000000005
11.18471 0.45832368
11.18571 0.45114635000000003
11.18671 0.44393591
11.18771 0.43668826
11.18871 0.42941272
11.18971 0.42212596
11.19071 0.41484325
11.19171 0.40757079
11.19271 0.40030312
11.19371 0.39302865
11.19471 0.38573744
11.19571 0.37842821
11.19671 0.37110962000000003
11.19771 0.36379504
11.19871 0.35649422
11.19971 0.34920645
11.20071 0.34191981
11.20171 0.3346168
11.20271 0.32728352
11.20371 0.31991741
11.20471 0.31252885
11.20571 0.30513621999999996
11.20671 0.29775653999999996
11.20771 0.29039758
11.20871 0.28305517
11.20971 0.27571726
11.21071 0.26837157
11.21171 0.26101302
11.21271 0.25364591000000003
11.21371 0.24628022000000002
11.21471 0.23892446999999997
11.21571 0.2315793
11.21671 0.22423614000000003
11.21771 0.21688186
11.21871 0.20950625
11.21971 0.20210899000000002
11.22071 0.1947009
11.22171 0.18729935
11.22271 0.17992
11.22371 0.17256917
11.22471 0.16524149999999999
11.22571 0.15792348
11.22671 0.15060118
11.22771 0.14326737
11.22871 0.13592427999999998
11.22971 0.12858099
11.23071 0.12124673999999999
11.23171 0.11392501000000001
11.23271 0.10661145999999999
11.23371 0.099297275
11.23471 0.091975316
11.23571 0.084645872
11.23671 0.077317905
11.23771 0.070005137
11.23871 0.06271900500000001
11.23971 0.055462477
11.24071 0.048228336
11.24171 0.041002832999999995
11.24271 0.033772748
11.24371 0.026531887
11.24471 0.019283615
11.24571 0.012038133
11.24671 0.0048064048
11.24771 -0.0024056266
11.24871 -0.0095992807
11.24971 -0.016780747999999998
11.25071 -0.023955808
11.25171 -0.031125082999999998
11.25271 -0.038282745
11.25371 -0.045419627
11.25471 -0.052528782
11.25571 -0.05961015100000001
11.25671 -0.066671544
11.25771 -0.073724985
11.25871 -0.080780691
11.25971 -0.087841757
11.26071 -0.094902748
11.26171 -0.10195267
11.26271 -0.10898076999999999
11.26371 -0.11598154
11.26471 -0.12295655
11.26571 -0.12991206
11.26671 -0.13685419999999998
11.26771 -0.14378475000000002
11.26871 -0.15070016
11.26971 -0.15759408
11.27071 -0.16446188
11.27171 -0.17130414
11.27271 -0.17812692000000002
11.27371 -0.1849385
11.27471 -0.19174448
11.27571 -0.19854412000000002
11.27671 -0.20533013
11.27771 -0.21209223
11.27871 -0.21882204
11.27971 -0.22551735999999997
11.28071 -0.23218247
11.28171 -0.23882530999999999
11.28271 -0.24545271999999999
11.28371 -0.25206690000000004
11.28471 -0.25866481
11.28571 -0.26524102
11.28671 -0.27179164
11.28771 -0.27831697
11.28871 -0.28482135
11.28971 -0.2913099
11.29071 -0.29778467
11.29171 -0.30424227000000004
11.29271 -0.31067475
11.29371 -0.31707333
11.29471 -0.32343299000000003
11.29571 -0.32975499
11.29671 -0.33604593000000005
11.29771 -0.34231425
11.29871 -0.34856547000000004
11.29971 -0.3547996
11.30071 -0.36101171
11.30171 -0.36719542
11.30271 -0.37334680000000003
11.30371 -0.37946657
11.30471 -0.38555912
11.30571 -0.39162906000000003
11.30671 -0.39767772
11.30771 -0.40370156
11.30871 -0.40969378000000006
11.30971 -0.41564833000000007
11.31071 -0.42156372
11.31171 -0.42744423000000004
11.31271 -0.43329806000000004
11.31371 -0.43913303000000004
11.31471 -0.44495193000000005
11.31571 -0.45075128000000003
11.31671 -0.45652315
11.31771 -0.46225949
11.31871 -0.46795621000000004
11.31971 -0.47361482999999993
11.32071 -0.47924057999999997
11.32171 -0.48483852000000005
11.32271 -0.49040974
11.32371 -0.49595023
11.32471 -0.50145322
11.32571 -0.50691352
11.32671 -0.51233107
11.32771 -0.51771165
11.32871 -0.52306391
11.32971 -0.52839462
11.33071 -0.5337046
11.33171 -0.53898804
11.33271 -0.54423581
11.33371 -0.54944037
11.33471 -0.55459971
11.33571 -0.5597183
11.33671 -0.56480453
11.33771 -0.5698652000000001
11.33871 -0.5749016499999999
11.33971 -0.57990919
11.34071 -0.5848798900000001
11.34171 -0.58980752
11.34271 -0.59469142
11.34371 -0.599537
11.34471 -0.6043520800000001
11.34571 -0.60914177
11.34671 -0.6139047
11.34771 -0.6186332099999999
11.34871 -0.62331706
11.34971 -0.62794923
11.35071 -0.6325298
11.35171 -0.63706608
11.35271 -0.6415688
11.35371 -0.64604608
11.35471 -0.65049892
11.35571 -0.65492145
11.35671 -0.65930425
11.35771 -0.66364044
11.35871 -0.66792951
11.35971 -0.6721775999999999
11.36071 -0.67639323
11.36171 -0.6805819000000001
11.36271 -0.6847423
11.36371 -0.68886653
11.36471 -0.6929446899999999
11.36571 -0.6969705700000001
11.36671 -0.70094559
11.36771 -0.7048785200000001
11.36871 -0.70878044
11.36971 -0.7126586
11.37071 -0.71651223
11.37171 -0.72033284
11.37271 -0.7241088
11.37371 -0.7278318100000001
11.37471 -0.73150126
11.37571 -0.73512415
11.37671 -0.73871021
11.37771 -0.74226619
11.37871 -0.74579143
11.37971 -0.7492786300000001
11.38071 -0.75271837
11.38171 -0.75610531
11.38271 -0.75944201
11.38371 -0.76273801
11.38471 -0.76600444
11.38571 -0.76924791
11.38671 -0.7724663700000001
11.38771 -0.77564986
11.38871 -0.77878605
11.38971 -0.78186681
11.39071 -0.78489259
11.39171 -0.7878718
11.39271 -0.7908155199999999
11.39371 -0.79373084
11.39471 -0.7966171
11.39571 -0.7994663000000001
11.39671 -0.80226827
11.39771 -0.80501707
11.39871 -0.80771465
11.39971 -0.81036985
11.40071 -0.81299311
11.40171 -0.81559001
11.40271 -0.81815785
11.40371 -0.8206863
11.40471 -0.8231637999999999
11.40571 -0.82558366
11.40671 -0.82794875
11.40771 -0.83026905
11.40871 -0.8325571199999999
11.40971 -0.8348202299999999
11.41071 -0.83705746
11.41171 -0.8392598500000001
11.41271 -0.8414165100000001
11.41371 -0.8435208399999999
11.41471 -0.84557412
11.41571 -0.8475849400000001
11.41671 -0.84956326
11.41771 -0.85151391
11.41871 -0.8534337399999999
11.41971 -0.8553128700000001
11.42071 -0.8571401200000001
11.42171 -0.85891029
11.42271 -0.86062681
11.42371 -0.8623008600000001
11.42471 -0.8639440899999999
11.42571 -0.86556319
11.42671 -0.8671558500000001
11.42771 -0.8687120899999999
11.42871 -0.8702204599999999
11.42971 -0.8716750000000001
11.43071 -0.87307803
11.43171 -0.87443925
11.43271 -0.8757695600000001
11.43371 -0.87707443
11.43471 -0.878351
11.43571 -0.87958938
11.43671 -0.8807796099999999
11.43771 -0.88191712
11.43871 -0.88300575
11.43971 -0.88405581
11.44071 -0.88507794
11.44171 -0.8860764999999999
11.44271 -0.8870469400000001
11.44371 -0.88797817
11.44471 -0.8888592000000001
11.44571 -0.8896851000000001
11.44671 -0.8904603299999999
11.44771 -0.8911960800000001
11.44871 -0.89190369
11.44971 -0.89258831
11.45071 -0.89324657
11.45171 -0.89386832
11.45271 -0.89444313
11.45371 -0.8949671899999999
11.45471 -0.89544477
11.45571 -0.89588594
11.45671 -0.8963001899999999
11.45771 -0.89669051
11.45871 -0.89705177
11.45971 -0.8973731699999999
11.46071 -0.89764548
11.46171 -0.8978663899999999
11.46271 -0.8980430699999999
11.46371 -0.8981873300000001
11.46471 -0.89831054
11.46571 -0.8984161500000001
11.46671 -0.8984982
11.46771 -0.89854477
11.46871 -0.89854477
11.46971 -0.89849383
11.47071 -0.8983967799999999
11.47171 -0.8982641600000001
11.47271 -0.89810537
11.47371 -0.89792321
11.47471 -0.89771217
11.47571 -0.89746211
11.47671 -0.8971652
11.47771 -0.89682117
11.47871 -0.8964386799999999
11.47971 -0.89603039
11.48071 -0.89560663
11.48171 -0.89516826
11.48271 -0.8947067
11.48371 -0.89420807
11.48471 -0.89366119
11.48571 -0.89306301
11.48671 -0.89242104
11.48771 -0.8917481600000001
11.48871 -0.8910554500000001
11.48971 -0.8903456900000001
11.49071 -0.88961255
11.49171 -0.8888457000000001
11.49271 -0.8880367499999999
11.49371 -0.8871856100000001
11.49471 -0.88630067
11.49571 -0.8853938400000001
11.49671 -0.8844736000000001
11.49771 -0.8835384599999999
11.49871 -0.88257752
11.49971 -0.8815760699999999
11.50071 -0.8805238599999999
11.50171 -0.87942109
11.50271 -0.87827863
11.50371 -0.8771125200000001
11.50471 -0.8759355200000001
11.50571 -0.87475013
11.50671 -0.873549
11.50771 -0.87231873
11.50871 -0.8710497100000001
11.50971 -0.86974073
11.51071 -0.8684000000000001
11.51171 -0.8670391499999999
11.51271 -0.86566601
11.51371 -0.86427815
11.51471 -0.86286459
11.51571 -0.86141089
11.51671 -0.85990848
11.51771 -0.85836034
11.51871 -0.8567802600000001
11.51971 -0.85518612
11.52071 -0.85359048
11.52171 -0.85199429
11.52271 -0.85038645
11.52371 -0.84875049
11.52471 -0.8470742
11.52571 -0.84535573
11.52671 -0.84360372
11.52771 -0.8418317
11.52871 -0.84004914
11.52971 -0.8382549499999999
11.53071 -0.83643906
11.53171 -0.83458778
11.53271 -0.8326938399999999
11.53371 -0.83076125
11.53471 -0.82880482
11.53571 -0.82684262
11.53671 -0.82488591
11.53771 -0.8229325500000001
11.53871 -0.82096849
11.53971 -0.8189748
11.54071 -0.816938
11.54171 -0.8148576100000001
11.54271 -0.8127446300000001
11.54371 -0.8106159999999999
11.54471 -0.80848364
11.54571 -0.8063484
11.54671 -0.80420002
11.54771 -0.80202427
11.54871 -0.79981228
11.54971 -0.79756724
11.55071 -0.79530282
11.55171 -0.7930354199999999
11.55271 -0.7907746400000001
11.55371 -0.78851674
11.55471 -0.7862459900000001
11.55571 -0.7839432000000001
11.55671 -0.78159617
11.55771 -0.77920691
11.55871 -0.77679018
11.55971 -0.7743658
11.56071 -0.77194786
11.56171 -0.7695373600000001
11.56271 -0.76712281
11.56371 -0.76468778
11.56471 -0.76222089
11.56571 -0.75972294
11.56671 -0.75720572
11.56771 -0.7546851400000001
11.56871 -0.75217048
11.56971 -0.74965865
11.57071 -0.74713491
11.57171 -0.7445814599999999
11.57271 -0.741988
11.57371 -0.73935837
11.57471 -0.73670936
11.57571 -0.73406189
11.57671 -0.7314301599999999
11.57771 -0.7288138399999999
11.57871 -0.72619892
11.57971 -0.72356593
11.58071 -0.720901
11.58171 -0.71820319
11.58271 -0.71548442
11.58371 -0.71276147
11.58471 -0.71004559
11.58571 -0.70733586
11.58671 -0.7046195199999999
11.58771 -0.70188013
11.58871 -0.69910828
11.58971 -0.69630775
11.59071 -0.69349501
11.59171 -0.69068982
11.59271 -0.68790484
11.59371 -0.6851381200000001
11.59471 -0.68237404
11.59571 -0.6795919
11.59671 -0.67677731
11.59771 -0.67392988
11.59871 -0.67106271
11.59971 -0.6681948400000001
11.60071 -0.66533992
11.60171 -0.66249901
11.60271 -0.6596609
11.60371 -0.65680901
11.60471 -0.65393248
11.60571 -0.6510328999999999
11.60671 -0.64812377
11.60771 -0.6452226999999999
11.60871 -0.64234068
11.60971 -0.63947518
11.61071 -0.63661104
11.61171 -0.6337284599999999
11.61271 -0.63081435
11.61371 -0.62786974
11.61471 -0.62490921
11.61571 -0.62195309
11.61671 -0.61901631
11.61771 -0.6161009900000001
11.61871 -0.61319591
11.61971 -0.6102839
11.62071 -0.60735219
11.62171 -0.6043999
11.62271 -0.60143829
11.62371 -0.59848344
11.62471 -0.59554633
11.62571 -0.5926257899999999
11.62671 -0.5897089799999999
11.62771 -0.58677862
11.62871 -0.58382349
11.62971 -0.58084512
11.63071 -0.57785786
11.63171 -0.57488121
11.63271 -0.57192906
11.63371 -0.56900247
11.63471 -0.5660896200000001
11.63571 -0.56317239
11.63671 -0.56023677
11.63771 -0.55728056
11.63871 -0.55431356
11.63971 -0.5513512100000001
11.64071 -0.5484051999999999
11.64171 -0.54547642
11.64271 -0.54255472
11.64371 -0.5396253
11.64471 -0.53667813
11.64571 -0.53371461
11.64671 -0.53074718
11.64771 -0.52779312
11.64871 -0.52486449
11.64971 -0.5219618300000001
11.65071 -0.51907357
11.65171 -0.51618302
11.65271 -0.5132773900000001
11.65371 -0.51035462
11.65471 -0.50742417
11.65571 -0.50450102
11.65671 -0.50159669
11.65771 -0.4987129
11.65871 -0.49584093999999995
11.65971 -0.49296729
11.66071 -0.49008182000000006
11.66171 -0.48718397
11.66271 -0.48428327
11.66371 -0.4813937
11.66471 -0.47852546
11.66571 -0.47567892
11.66671 -0.47284462
11.66771 -0.47000865
11.66871 -0.46716095
11.66971 -0.46430109
11.67071 -0.46143839000000003
11.67171 -0.45858654
11.67271 -0.45575629999999995
11.67371 -0.45294920000000005
11.67471 -0.45015756
11.67571 -0.44736880999999995
11.67671 -0.44457335
11.67771 -0.44176998
11.67871 -0.43896604
11.67971 -0.43617296
11.68071 -0.43339939000000005
11.68171 -0.43064612
11.68271 -0.42790561000000005
11.68371 -0.42516729
11.68471 -0.42242333
11.68571 -0.41967374
11.68671 -0.41692578
11.68771 -0.41419035000000004
11.68871 -0.4114748
11.68971 -0.40877941
11.69071 -0.40609664
11.69171 -0.40341606
11.69271 -0.40072989999999997
11.69371 -0.39803782
11.69471 -0.39534662000000004
11.69571 -0.39266637000000004
11.69671 -0.39000493
11.69771 -0.38736388
11.69871 -0.38473831999999997
11.69971 -0.38212053
11.70071 -0.37950492
11.70171 -0.37689111
11.70271 -0.37428408
11.70371 -0.37169047
11.70471 -0.36911426999999997
11.70571 -0.36655392
11.70671 -0.36400288999999997
11.70771 -0.36145342
11.70871 -0.35890085
11.70971 -0.35634651
11.71071 -0.35379687
11.71171 -0.35126023
11.71271 -0.3487424
11.71371 -0.34624399
11.71471 -0.34376082
11.71571 -0.34128695
11.71671 -0.33881802
11.71771 -0.33635346
11.71871 -0.33389578999999997
11.71971 -0.33144830000000003
11.72071 -0.32901231
11.72171 -0.32658586
11.72271 -0.32416512
11.72371 -0.32174692000000005
11.72471 -0.31933154
11.72571 -0.31692318
11.72671 -0.31452861000000004
11.72771 -0.31215383
11.72871 -0.30980143000000004
11.72971 -0.30746942
11.73071 -0.30515278
11.73171 -0.30284612
11.73271 -0.30054594
11.73371 -0.29825135
11.73471 -0.29596295
11.73571 -0.29368117
11.73671 -0.29140464
11.73771 -0.28913096
11.73871 -0.28685823
11.73971 -0.28458743000000003
11.74071 -0.28232292000000003
11.74171 -0.28007133
11.74271 -0.27783876
11.74371 -0.27562806
11.74471 -0.27343765999999997
11.74571 -0.27126274
11.74671 -0.26909796999999996
11.74771 -0.26694003
11.74871 -0.2647887
11.74971 -0.26264584
11.75071 -0.26051314
11.75171 -0.25839012
11.75271 -0.25627413
11.75371 -0.25416212
11.75471 -0.25205358
11.75571 -0.24995187
11.75671 -0.24786363
11.75771 -0.24579582000000003
11.75871 -0.24375191
11.75971 -0.24172964
11.76071 -0.23972159
11.76171 -0.23771881
11.76271 -0.23571493
11.76371 -0.23370888
11.76471 -0.23170474000000002
11.76571 -0.22970862
11.76671 -0.22772463999999998
11.76771 -0.22575263999999998
11.76871 -0.22378885
11.76971 -0.22182937
11.77071 -0.2198738
11.77171 -0.21792711
11.77271 -0.21599791999999998
11.77371 -0.21409374
11.77471 -0.21221652000000002
11.77571 -0.21036048000000002
11.77671 -0.20851431999999998
11.77771 -0.20666666999999997
11.77871 -0.20481169
11.77971 -0.20295184
11.78071 -0.20109629
11.78171 -0.19925553000000001
11.78271 -0.19743557
11.78371 -0.19563504
11.78471 -0.19384677
11.78571 -0.19206277
11.78671 -0.19027971
11.78771 -0.18850145999999998
11.78871 -0.18673665
11.78971 -0.18499313
11.79071 -0.18327213
11.79171 -0.1815662
11.79271 -0.1798623
11.79371 -0.17814866000000001
11.79471 -0.17642142
11.79571 -0.17468762
11.79671 -0.17296182
11.79771 -0.17125898
11.79871 -0.1695869
11.79971 -0.16794262
11.80071 -0.16631493
11.80171 -0.16469132
11.80271 -0.1630653
11.80371 -0.16143967
11.80471 -0.15982416
11.80571 -0.15822836
11.80671 -0.15665479000000002
11.80771 -0.15509594999999998
11.80871 -0.15353785
11.80971 -0.15196787
11.81071 -0.15038248
11.81171 -0.14879022
11.81271 -0.14720786
11.81371 -0.14565159
11.81471 -0.14412851999999998
11.81571 -0.14263267999999998
11.81671 -0.14114856
11.81771 -0.13965971000000002
11.81871 -0.13815787000000002
11.81971 -0.13664713
11.82071 -0.13514091
11.82171 -0.13365373
11.82271 -0.1321923
11.82371 -0.13075167
11.82471 -0.12931839
11.82571 -0.12787905000000002
11.82671 -0.12642899999999999
11.82771 -0.12497607
11.82871 -0.12353663
11.82971 -0.12212618
11.83071 -0.12075006
11.83171 -0.11939938
11.83271 -0.11805514
11.83371 -0.11669797000000001
11.83471 -0.11531857
11.83571 -0.11392252000000001
11.83671 -0.11252685
11.83771 -0.11115035
11.83871 -0.10980303999999999
11.83971 -0.10848113000000001
11.84071 -0.10717004
11.84171 -0.1058538
11.84271 -0.10452502
11.84371 -0.10318959
11.84471 -0.10186329999999999
11.84571 -0.10056216
11.84671 -0.099292188
11.84771 -0.098044972
11.84871 -0.096801709
11.84971 -0.095543457
11.85071 -0.094262155
11.85171 -0.092965626
11.85271 -0.091673806
11.85371 -0.090408011
11.85471 -0.089179364
11.85571 -0.087982969
11.85671 -0.086801202
11.85771 -0.085613929
11.85871 -0.084409834
11.85971 -0.083192275
11.86071 -0.081976387
11.86171 -0.080779183
11.86271 -0.07960867399999999
11.86371 -0.07845845
11.86471 -0.077311182
11.86571 -0.07614894400000001
11.86671 -0.074964238
11.86771 -0.073765445
11.86871 -0.072572974
11.86971 -0.071408326
11.87071 -0.070282223
11.87171 -0.069188571
11.87271 -0.068107847
11.87371 -0.067017868
11.87471 -0.06590595
11.87571 -0.06477547
11.87671 -0.063643162
11.87771 -0.062528753
11.87871 -0.061443361
11.87971 -0.060383062
11.88071 -0.059331703
11.88171 -0.058270944000000005
11.88271 -0.057191763
11.88371 -0.056100352
11.88471 -0.055014819
11.88571 -0.053954752999999994
11.88671 -0.052929489
11.88771 -0.051932054
11.88871 -0.050942454
11.88971 -0.049938621999999995
11.89071 -0.048908597000000005
11.89171 -0.047857143000000005
11.89271 -0.046802926
11.89371 -0.04576795
11.89471 -0.044765373000000004
11.89571 -0.043792665
11.89671 -0.042833894
11.89771 -0.041869748000000005
11.89871 -0.040889159
11.89971 -0.039895769
11.90071 -0.038905491
11.90171 -0.037936540000000005
11.90271 -0.036998029
11.90371 -0.036083833999999995
11.90471 -0.035175506
11.90571 -0.034252627
11.90671 -0.03330452
11.90771 -0.032336632
11.90871 -0.031367742
11.90971 -0.030419577
11.91071 -0.029504805999999998
11.91171 -0.028620395
11.91271 -0.027749893999999997
11.91371 -0.026873301000000002
11.91471 -0.025978754
11.91571 -0.025069094
11.91671 -0.024159724
11.91771 -0.023269003
11.91871 -0.022407084
11.91971 -0.021569659
11.92071 -0.020740399
11.92171 -0.019900547
11.92271 -0.019039993999999998
11.92371 -0.018163348
11.92471 -0.017287359999999998
11.92571 -0.016431354999999998
11.92671 -0.015606065
11.92771 -0.014807409
11.92871 -0.014019028
11.92971 -0.013221805
11.93071 -0.012404931
11.93171 -0.011571976999999999
11.93271 -0.010738669
11.93371 -0.0099235054
11.93471 -0.0091369853
11.93571 -0.0083756786
11.93671 -0.007624443200000001
11.93771 -0.0068655288
11.93871 -0.0060890015
11.93971 -0.005298446199999999
11.94071 -0.0045086803
11.94171 -0.0037368750999999998
11.94271 -0.0029924453
11.94371 -0.0022716769
11.94471 -0.0015601427
11.94571 -0.0008414640399999999
11.94671 -0.00010719029
11.94771 0.0006379898
11.94871 0.0013789466
11.94971 0.0020989233
11.95071 0.0027894304
11.95171 0.0034553068
11.95271 0.0041120686
11.95371 0.0047771355
11.95471 0.0054601653
11.95571 0.0061578787
11.95671 0.0068564797
11.95771 0.0075400174
11.95871 0.0081995538
11.95971 0.0088378547
11.96071 0.009467014800000001
11.96171 0.010100516
11.96271 0.010744639
11.96371 0.011394353
11.96471 0.012036304
11.96571 0.012656917000000002
11.96671 0.013250792
11.96771 0.013824442
11.96871 0.014393007000000001
11.96971 0.014971846
11.97071 0.015567937
11.97171 0.016176014
11.97271 0.016781679
11.97371 0.017369489000000002
11.97471 0.017931279
11.97571 0.018470068000000003
11.97671 0.018997240000000002
11.97771 0.019525079
11.97871 0.020059262
11.97971 0.020595807
11.98071 0.021124104
11.98171 0.021634255
11.98271 0.022123878
11.98371 0.022600349999999998
11.98471 0.023076999
11.98571 0.023565281
11.98671 0.024067792
11.98771 0.024576101
11.98871 0.025074888000000004
11.98971 0.025549958999999997
11.99071 0.02599555
11.99171 0.026416706
11.99271 0.026825711
11.99371 0.027234689
11.99471 0.027648910000000002
11.99571 0.028064699000000002
11.99671 0.028472993
11.99771 0.028866051999999996
11.99871 0.029243139
11.99971 0.029611538
12.00071 0.029982155
12.00171 0.030362411
12.00271 0.030750873999999997
12.00371 0.031136905
12.00471 0.031505767000000004
12.00571 0.031846372
12.00671 0.032157151
12.00771 0.032446615
12.00871 0.032728389000000004
12.00971 0.033013712
12.01071 0.033305649
12.01171 0.033598384
12.01271 0.033881876
12.01371 0.034148619
12.01471 0.034398443
12.01571 0.034638424
12.01671 0.034877859
12.01771 0.035121653
12.01871 0.035366172
12.01971 0.035600457
12.02071 0.03581222
12.02171 0.035995032999999996
12.02271 0.036152557
12.02371 0.036297025999999996
12.02471 0.036442833
12.02571 0.036598875999999995
12.02671 0.036764016999999996
12.02771 0.036928299000000005
12.02871 0.037079031
12.02971 0.037208054000000004
12.03071 0.037315933
12.03171 0.037410489000000005
12.03271 0.037500815
12.03371 0.037590682
12.03471 0.037675350999999996
12.03571 0.037744048
12.03671 0.037786624
12.03771 0.037800428
12.03871 0.037793020999999996
12.03971 0.037778882
12.04071 0.037771749
12.04171 0.037777068999999996
12.04271 0.037788893999999996
12.04371 0.03779312
12.04471 0.037775238
12.04571 0.037728113
12.04671 0.037655229
12.04771 0.037567660999999995
12.04871 0.037476665
12.04971 0.037386538999999996
12.05071 0.037292053
12.05171 0.037182056
12.05271 0.037047080999999996
12.05371 0.03688623
12.05471 0.036708798
12.05571 0.036529571
12.05671 0.03636023
12.05771 0.036202048
12.05871 0.036044145
12.05971 0.035868739000000004
12.06071 0.035660455
12.06171 0.03541433
12.06271 0.035138006
12.06371 0.034846767
12.06471 0.034554527
12.06571 0.034265954
12.06671 0.033974502
12.06771 0.033667378
12.06871 0.033334357
12.06971 0.03297498
12.07071 0.032599646
12.07171 0.032223662
12.07271 0.031857765999999996
12.07371 0.031500813
12.07471 0.031139192
12.07571 0.030753639
12.07671 0.030329613999999998
12.07771 0.02986544
12.07871 0.02937323
12.07971 0.028872048
12.08071 0.028377215
12.08171 0.027891929000000003
12.08271 0.027406035000000002
12.08371 0.026902594
12.08471 0.026368338
12.08571 0.025801602
12.08671 0.025213073
12.08771 0.024618796
12.08871 0.024029707
12.08971 0.023444061
12.09071 0.022847509999999998
12.09171 0.022221065999999998
12.09271 0.02155242
12.09371 0.020843869
12.09471 0.02011211
12.09571 0.019379643000000002
12.09671 0.01866261
12.09771 0.017962063
12.09871 0.017263659
12.09971 0.016546006000000002
12.10071 0.015792709
12.10171 0.015001213999999999
12.10271 0.014183234
12.10371 0.013356627000000001
12.10471 0.012533720000000002
12.10571 0.011713168999999999
12.10671 0.010880355999999999
12.10771 0.010016256000000001
12.10871 0.009109515700000001
12.10971 0.0081644605
12.11071 0.007199964599999999
12.11171 0.0062395295
12.11271 0.0052981322
12.11371 0.004373406
12.11471 0.0034464356
12.11571 0.0024918198
12.11671 0.001491355
12.11771 0.00044347338999999996
12.11871 -0.00063685784
12.11971 -0.0017276216
12.12071 -0.002812917
12.12171 -0.003891985
12.12271 -0.004978736300000001
12.12371 -0.0060921935
12.12471 -0.007243624
12.12571 -0.0084282634
12.12671 -0.0096268785
12.12771 -0.010816528
12.12871 -0.011984347000000001
12.12971 -0.01313626
12.13071 -0.014295218
12.13171 -0.015489666999999999
12.13271 -0.016738618
12.13371 -0.018041811
12.13471 -0.019380596
12.13571 -0.020728901
12.13671 -0.02206795
12.13771 -0.023396163
12.13871 -0.024728572999999997
12.13971 -0.026086395000000002
12.14071 -0.027483025999999997
12.14171 -0.028915107000000002
12.14271 -0.030364012
12.14371 -0.031807116
12.14471 -0.033232089
12.14571 -0.034645663
12.14671 -0.036071299
12.14771 -0.03753679
12.14871 -0.039058752
12.14971 -0.0406329
12.15071 -0.042235907
12.15171 -0.043837892
12.15271 -0.045418498
12.15371 -0.046977333999999996
12.15471 -0.04853303
12.15571 -0.050111522
12.15671 -0.051730726
12.15771 -0.053390511
12.15871 -0.055073929
12.15971 -0.05675879699999999
12.16071 -0.058432505
12.16171 -0.060101127000000004
12.16271 -0.061787019
12.16371 -0.063516118
12.16471 -0.065302261
12.16571 -0.067137793
12.16671 -0.068996247
12.16771 -0.070845912
12.16871 -0.072666653
12.16971 -0.074460491
12.17071 -0.076249882
12.17171 -0.078064756
12.17271 -0.079925783
12.17371 -0.081833638
12.17471 -0.08377016600000001
12.17571 -0.085710571
12.17671 -0.087639206
12.17771 -0.089559366
12.17871 -0.091491325
12.17971 -0.093459547
12.18071 -0.09547699
12.18171 -0.09753566699999999
12.18271 -0.099609722
12.18371 -0.10166918999999999
12.18471 -0.10369705000000001
12.18571 -0.10569931
12.18671 -0.10770244
12.18771 -0.10973921
12.18871 -0.11183119
12.18971 -0.11397768
12.19071 -0.11615732000000001
12.19171 -0.1183413
12.19271 -0.12051013
12.19371 -0.12266448
12.19471 -0.12482341
12.19571 -0.12701155
12.19671 -0.12924295
12.19771 -0.13151136
12.19871 -0.13379289
12.19971 -0.13605967
12.20071 -0.13829661000000001
12.20171 -0.14051116000000002
12.20271 -0.14273028
12.20371 -0.14498604
12.20471 -0.14729785
12.20571 -0.14966179000000002
12.20671 -0.15205299
12.20771 -0.15443972
12.20871 -0.15680115
12.20971 -0.15913838
12.21071 -0.16147268
12.21171 -0.16383213
12.21271 -0.1662346
12.21371 -0.16867731
12.21471 -0.17113889
12.21571 -0.17359278
12.21671 -0.17602375
12.21771 -0.17843789
12.21871 -0.18085956
12.21971 -0.18331745000000002
12.22071 -0.18582727
12.22171 -0.18838185
12.22271 -0.19095405000000001
12.22371 -0.19351138999999998
12.22471 -0.19603383
12.22571 -0.19852477000000002
12.22671 -0.20100852
12.22771 -0.20351625999999998
12.22871 -0.20606867
12.22971 -0.20866466
12.23071 -0.21128329
12.23171 -0.21389707
12.23271 -0.21648879999999998
12.23371 -0.21906183
12.23471 -0.22163759
12.23571 -0.22424231
12.23671 -0.22689039
12.23771 -0.22957469
12.23871 -0.23226961
12.23971 -0.23494537
12.24071 -0.23758506999999998
12.24171 -0.24019484
12.24271 -0.24280094000000002
12.24371 -0.24543528000000003
12.24471 -0.24811783999999998
12.24571 -0.25084598
12.24671 -0.25359658
12.24771 -0.25633955
12.24871 -0.25905506
12.24971 -0.26174390000000003
12.25071 -0.26442585999999996
12.25171 -0.26712653000000003
12.25271 -0.26986124
12.25371 -0.27262538
12.25471 -0.27539695
12.25571 -0.27814994
12.25671 -0.28087049999999997
12.25771 -0.28356595
12.25871 -0.28626192
12.25971 -0.28898811
12.26071 -0.29176152
12.26171 -0.29457663
12.26271 -0.29740827000000003
12.26371 -0.30022522
12.26471 -0.30300731
12.26571 -0.30575555000000004
12.26671 -0.30849013
12.26771 -0.31123771
12.26871 -0.31401548
12.26971 -0.31682132
12.27071 -0.31963591
12.27171 -0.32243542000000003
12.27271 -0.32520643
12.27371 -0.327955
12.27471 -0.33070333
12.27571 -0.33347688
12.27671 -0.3362888
12.27771 -0.33913136
12.27871 -0.34197927
12.27971 -0.34480309
12.28071 -0.34758521
12.28171 -0.35032918999999996
12.28271 -0.35305717
12.28371 -0.35579707
12.28471 -0.35856687
12.28571 -0.36136555000000004
12.28671 -0.364175
12.28771 -0.36697208
12.28871 -0.36974293
12.28971 -0.37249140000000003
12.29071 -0.37523622
12.29171 -0.37799908
12.29271 -0.38079058
12.29371 -0.38360247999999997
12.29471 -0.38641121
12.29571 -0.38919079
12.29671 -0.39192708000000004
12.29771 -0.39462582
12.29871 -0.39730947
12.29971 -0.40000458
12.30071 -0.40272735000000004
12.30171 -0.40547511999999997
12.30271 -0.40822937
12.30371 -0.41096718
12.30471 -0.41367458
12.30571 -0.41635474
12.30671 -0.4190248
12.30771 -0.42170476999999995
12.30871 -0.42440454000000005
12.30971 -0.42711711
12.31071 -0.42982222999999997
12.31171 -0.43249791
12.31271 -0.43513314000000003
12.31371 -0.43773502000000003
12.31471 -0.44032466
12.31571 -0.44292513999999994
12.31671 -0.44554900000000003
12.31771 -0.44819079
12.31871 -0.45083128
12.31971 -0.45344811
12.32071 -0.45602862000000005
12.32171 -0.45857662
12.32271 -0.46110893999999997
12.32371 -0.46364474
12.32471 -0.46619330999999997
12.32571 -0.46874876
12.32671 -0.47129332
12.32771 -0.47380812
12.32871 -0.47628493
12.32971 -0.47873128
12.33071 -0.48116627
12.33171 -0.48360955
12.33271 -0.48606954999999996
12.33371 -0.48853895
12.33471 -0.49099848
12.33571 -0.49342791999999996
12.33671 -0.49581742
12.33771 -0.49817227
12.33871 -0.5005091899999999
12.33971 -0.50284574
12.34071 -0.50518969
12.34171 -0.5075346199999999
12.34271 -0.50986377
12.34371 -0.5121609699999999
12.34471 -0.5144199399999999
12.34571 -0.51664868
12.34671 -0.51886453
12.34771 -0.52108387
12.34871 -0.5233121599999999
12.34971 -0.5255406300000001
12.35071 -0.52775098
12.35171 -0.52992594
12.35271 -0.53205881
12.35371 -0.53415694
12.35471 -0.53623696
12.35571 -0.5383143699999999
12.35671 -0.54039452
12.35771 -0.54246974
12.35871 -0.54452419
12.35971 -0.54654367
12.36071 -0.54852441
12.36171 -0.55047525
12.36271 -0.55241212
12.36371 -0.5543486200000001
12.36471 -0.55628717
12.36571 -0.55821734
12.36671 -0.56012147
12.36771 -0.56198486
12.36871 -0.56380383
12.36971 -0.56558736
12.37071 -0.56735161
12.37171 -0.56910985
12.37271 -0.5708647
12.37371 -0.57260683
12.37471 -0.5743211100000001
12.37571 -0.5759959099999999
12.37671 -0.5776302
12.37771 -0.57923459
12.37871 -0.58082468
12.37971 -0.58241179
12.38071 -0.58399565
12.38171 -0.58556451
12.38271 -0.58710151
12.38371 -0.58859452
12.38471 -0.59004291
12.38571 -0.59145768
12.38671 -0.5928543900000001
12.38771 -0.59424392
12.38871 -0.5956254
12.38971 -0.59698722
12.39071 -0.59831389
12.39171 -0.5995951599999999
12.39271 -0.6008325600000001
12.39371 -0.60203816
12.39471 -0.60322722
12.39571 -0.60440884
12.39671 -0.6055804
12.39771 -0.6067289
12.39871 -0.60783857
12.39971 -0.60890047
12.40071 -0.6099177100000001
12.40171 -0.6109037900000001
12.40271 -0.6118745099999999
12.40371 -0.61283857
12.40471 -0.61379229
12.40571 -0.61472161
12.40671 -0.61561055
12.40771 -0.61645019
12.40871 -0.61724405
12.40971 -0.61800568
12.41071 -0.61874995
12.41171 -0.6194842
12.41271 -0.62020323
12.41371 -0.6208924600000001
12.41471 -0.6215363300000001
12.41571 -0.62212767
12.41671 -0.62267226
12.41771 -0.62318523
12.41871 -0.6236822799999999
12.41971 -0.62417015
12.42071 -0.62464252
12.42171 -0.6250836
12.42271 -0.62547741
12.42371 -0.62581724
12.42471 -0.6261099099999999
12.42571 -0.62637129
12.42671 -0.62661758
12.42771 -0.62685525
12.42871 -0.6270772800000001
12.42971 -0.62726741
12.43071 -0.62740962
12.43171 -0.62749758
12.43271 -0.6275381
12.43371 -0.62754713
12.43471 -0.62753959
12.43571 -0.62752003
12.43671 -0.62747961
12.43771 -0.62740124
12.43871 -0.62726927
12.43971 -0.62707909
12.44071 -0.62684012
12.44171 -0.62657078
12.44271 -0.62628752
12.44371 -0.62599559
12.44471 -0.6256857
12.44571 -0.62533966
12.44671 -0.62494064
12.44771 -0.6244828
12.44871 -0.62397439
12.44971 -0.62343245
12.45071 -0.6228722600000001
12.45171 -0.62229824
12.45271 -0.62170131
12.45371 -0.62106461
12.45471 -0.62037394
12.45571 -0.6196270700000001
12.45671 -0.61883568
12.45771 -0.61801886
12.45871 -0.61719241
12.45971 -0.6163589700000001
12.46071 -0.61550587
12.46171 -0.61461185
12.46271 -0.6136585
12.46371 -0.61263996
12.46471 -0.61156545
12.46571 -0.61045317
12.46671 -0.60931928
12.46771 -0.60816859
12.46871 -0.6069921899999999
12.46971 -0.60577393
12.47071 -0.60450113
12.47171 -0.60317307
12.47271 -0.60180286
12.47371 -0.60041007
12.47471 -0.59900917
12.47571 -0.59760106
12.47671 -0.59617115
12.47771 -0.59469701
12.47871 -0.59316061
12.47971 -0.59155766
12.48071 -0.5898993499999999
12.48171 -0.5882056
12.48271 -0.58649322
12.48371 -0.58476655
12.48471 -0.5830157100000001
12.48571 -0.58122342
12.48671 -0.5793761
12.48771 -0.5774725700000001
12.48871 -0.57552499
12.48971 -0.57355193
12.49071 -0.5715665400000001
12.49171 -0.5695683
12.49271 -0.5675422
12.49371 -0.5654669400000001
12.49471 -0.56332676
12.49571 -0.5611205499999999
12.49671 -0.55886284
12.49771 -0.55657551
12.49871 -0.55427593
12.49971 -0.55196751
12.50071 -0.54963906
12.50171 -0.54727159
12.50271 -0.5448503
12.50371 -0.54237312
12.50471 -0.5398517
12.50571 -0.53730365
12.50671 -0.53474125
12.50771 -0.53216335
12.50871 -0.52955518
12.50971 -0.5268969099999999
12.51071 -0.52417475
12.51171 -0.5213898100000001
12.51271 -0.51855766
12.51371 -0.5156999
12.51471 -0.5128324
12.51571 -0.50995639
12.51671 -0.50705844
12.51771 -0.50411862
12.51871 -0.50112205
12.51971 -0.49806722000000003
12.52071 -0.49496684
12.52171 -0.49183914000000006
12.52271 -0.48869723000000004
12.52371 -0.48554102
12.52471 -0.48235724999999996
12.52571 -0.47912774999999996
12.52671 -0.47584074000000004
12.52771 -0.47249845
12.52871 -0.46911645
12.52971 -0.46571464999999995
12.53071 -0.46230643000000005
12.53171 -0.45889029
12.53271 -0.45545077999999994
12.53371 -0.45196721
12.53471 -0.44842535000000006
12.53571 -0.44482504
12.53671 -0.44117979999999996
12.53771 -0.43750852
12.53871 -0.43382393
12.53971 -0.43012555999999996
12.54071 -0.42640031
12.54171 -0.42263101999999997
12.54271 -0.41880715
12.54371 -0.41493163
12.54471 -0.41101994000000003
12.54571 -0.40709111
12.54671 -0.40315682999999997
12.54771 -0.39921430999999996
12.54871 -0.39524835999999997
12.54971 -0.39123991
12.55071 -0.38717713
12.55171 -0.38306213
12.55271 -0.37890973
12.55371 -0.37473829
12.55471 -0.37055911999999996
12.55571 -0.36636984
12.55671 -0.36215602999999996
12.55771 -0.35789998
12.55871 -0.35359128
12.55971 -0.34923311
12.56071 -0.34484020000000004
12.56171 -0.34043037
12.56271 -0.33601357
12.56371 -0.33158636999999996
12.56471 -0.32713380999999997
12.56571 -0.32263859
12.56671 -0.31809149999999997
12.56771 -0.31349715
12.56871 -0.30887143
12.56971 -0.30423254
12.57071 -0.29959041
12.57171 -0.29494127
12.57271 -0.29027012999999996
12.57371 -0.28555992
12.57471 -0.28080153
12.57571 -0.27599935
12.57671 -0.27116861000000003
12.57771 -0.26632613
12.57871 -0.26148045
12.57971 -0.25662668
12.58071 -0.25174946000000004
12.58171 -0.24683222
12.58271 -0.24186715
12.58371 -0.23686000999999998
12.58471 -0.23182703
12.58571 -0.22678529000000003
12.58671 -0.22174311000000002
12.58771 -0.21669520000000003
12.58871 -0.21162597
12.58971 -0.20651914999999998
12.59071 -0.20136733
12.59171 -0.19617658000000002
12.59271 -0.19096268
12.59371 -0.18574190999999998
12.59471 -0.18052139
12.59571 -0.17529482
12.59671 -0.17004652
12.59771 -0.16476085000000001
12.59871 -0.15943175
12.59971 -0.15406664
12.60071 -0.14868246999999998
12.60171 -0.14329599
12.60271 -0.13791427
12.60371 -0.13253072
12.60471 -0.1271292
12.60571 -0.12169376
12.60671 -0.11621803
12.60771 -0.11070881
12.60871 -0.10518178
12.60971 -0.09965208599999999
12.61071 -0.09412506500000001
12.61171 -0.088593067
12.61271 -0.083040015
12.61371 -0.077451213
12.61471 -0.071822474
12.61571 -0.066163106
12.61671 -0.060491078
12.61771 -0.054823031
12.61871 -0.049165007999999996
12.61971 -0.043509316
12.62071 -0.037839406
12.62171 -0.032139735
12.62271 -0.026404904
12.62371 -0.020642603
12.62471 -0.014868811999999999
12.62571 -0.0090980968
12.62671 -0.0033348037999999997
12.62771 0.0024295399
12.62871 0.0082109917
12.62971 0.014023422
12.63071 0.019869804
12.63171 0.025739916999999998
12.63271 0.031615887
12.63371 0.037482296
12.63471 0.043334966
12.63571 0.049183256
12.63671 0.05504448199999999
12.63771 0.06093377
12.63871 0.066855311
12.63971 0.072800036
12.64071 0.078751025
12.64171 0.084693363
12.64271 0.090622687
12.64371 0.096547243
12.64471 0.10248242
12.64571 0.10844097
12.64671 0.11442493000000001
12.64771 0.12042398
12.64871 0.12642117
12.64971 0.13240288
12.65071 0.13836699
12.65171 0.14432424000000002
12.65271 0.15029231
12.65371 0.15628556
12.65471 0.16230674
12.65571 0.16834554000000002
12.65671 0.17438447
12.65771 0.18040878000000002
12.65871 0.18641454999999998
12.65971 0.19241043
12.66071 0.19841176
12.66171 0.20443099
12.66271 0.21046979999999998
12.66371 0.21651817999999998
12.66471 0.22255996999999997
12.66571 0.22858286
12.66671 0.23458556000000003
12.66771 0.24057891999999997
12.66871 0.2465796
12.66971 0.25260018
12.67071 0.25864181
12.67171 0.26469317000000003
12.67271 0.27073673000000004
12.67371 0.27675860999999996
12.67471 0.28275617
12.67571 0.28873887
12.67671 0.29472223999999997
12.67771 0.30071842
12.67871 0.30672878
12.67971 0.31274329
12.68071 0.31874636
12.68171 0.32472642999999995
12.68271 0.33068252
12.68371 0.33662491
12.68471 0.34256885
12.68571 0.34852545
12.68671 0.35449483000000004
12.68771 0.36046568
12.68871 0.36642181
12.68971 0.37235112000000004
12.69071 0.37825253999999997
12.69171 0.38413610000000004
12.69271 0.39001689
12.69371 0.39590602
12.69471 0.40180385
12.69571 0.4077001
12.69671 0.41357968
12.69771 0.41943165
12.69871 0.42525535
12.69971 0.43106059999999996
12.70071 0.43686157999999997
12.70171 0.44266833000000005
12.70271 0.44848034
12.70371 0.45428714
12.70471 0.46007395999999995
12.70571 0.46583045999999995
12.70671 0.47155651000000004
12.70771 0.47726184000000005
12.70871 0.48295991
12.70971 0.48865992999999996
12.71071 0.49436096999999996
12.71171 0.50005256
12.71271 0.50572092
12.71371 0.51135668
12.71471 0.51696035
12.71571 0.52254186
12.71671 0.52811434
12.71771 0.53368639
12.71871 0.5392568200000001
12.71971 0.54481546
12.72071 0.5503491
12.72171 0.55584898
12.72271 0.56131566
12.72371 0.5667581199999999
12.72471 0.57218806
12.72571 0.57761283
12.72671 0.58303056
12.72771 0.58843181
12.72871 0.59380489
12.72971 0.59914328
12.73071 0.60444898
12.73171 0.60973172
12.73271 0.61500263
12.73371 0.62026735
12.73471 0.62552271
12.73571 0.630758
12.73671 0.63596093
12.73771 0.64112437
12.73871 0.64624986
12.73971 0.65134615
12.74071 0.65642335
12.74171 0.66148709
12.74271 0.6665354099999999
12.74371 0.67156032
12.74471 0.67655346
12.74571 0.6815115
12.74671 0.68643843
12.74771 0.6913433800000001
12.74871 0.69623473
12.74971 0.70111468
12.75071 0.7059774799999999
12.75171 0.71081193
12.75271 0.71560736
12.75371 0.72035925
12.75471 0.72507085
12.75571 0.72975107
12.75671 0.73440843
12.75771 0.73904623
12.75871 0.74366122
12.75971 0.74824588
12.76071 0.75279428
12.76171 0.7573056499999999
12.76271 0.7617855
12.76371 0.76624183
12.76471 0.7706800899999999
12.76571 0.77509894
12.76671 0.77949041
12.76771 0.78384355
12.76871 0.7881504500000001
12.76971 0.7924103199999999
12.77071 0.79662977
12.77171 0.80081848
12.77271 0.80498336
12.77371 0.80912486
12.77471 0.8132371100000001
12.77571 0.8173124900000001
12.77671 0.82134623
12.77771 0.8253403899999999
12.77871 0.8293021500000001
12.77971 0.8332394099999999
12.78071 0.8371557999999999
12.78171 0.8410465
12.78271 0.84490133
12.78371 0.84870951
12.78471 0.85246591
12.78571 0.8561733199999999
12.78671 0.85984133
12.78771 0.86347973
12.78871 0.8670932600000001
12.78971 0.87067848
12.79071 0.8742267300000001
12.79171 0.87772887
12.79271 0.8811818399999999
12.79371 0.88459123
12.79471 0.88796699
12.79571 0.89131827
12.79671 0.89464709
12.79771 0.89794639
12.79871 0.9012037
12.79971 0.9044081
12.80071 0.90755643
12.80171 0.91065485
12.80271 0.91371527
12.80371 0.91674812
12.80471 0.9197559200000001
12.80571 0.92273206
12.80671 0.92566423
12.80771 0.92854295
12.80871 0.93136681
12.80971 0.9341439199999999
12.81071 0.9368879700000001
12.81171 0.93960902
12.81271 0.94230724
12.81371 0.94497213
12.81471 0.9475880299999999
12.81571 0.9501423700000001
12.81671 0.9526329099999999
12.81771 0.95506916
12.81871 0.95746638
12.81971 0.95983651
12.82071 0.9621816700000001
12.82171 0.96449312
12.82271 0.9667567
12.82371 0.96896235
12.82471 0.97111017
12.82571 0.97321179
12.82671 0.97528305
12.82771 0.9773344700000001
12.82871 0.9793642
12.82971 0.9813576900000001
12.83071 0.98329522
12.83171 0.98516205
12.83271 0.9869571800000001
12.83371 0.98869326
12.83471 0.99038957
12.83571 0.99206083
12.83671 0.99370964
12.83771 0.9953253000000001
12.83871 0.9968912200000001
12.83971 0.9983953999999999
12.84071 0.9998383
12.84171 1.0012333
12.84271 1.0025978
12.84371 1.0039428
12.84471 1.0052651
12.84571 1.0065468
12.84671 1.0077653
12.84771 1.0089057000000001
12.84871 1.0099684
12.84971 1.0109706
12.85071 1.0119358999999999
12.85171 1.0128829000000001
12.85271 1.0138141
12.85371 1.0147165
12.85471 1.0155696
12.85571 1.0163582
12.85671 1.0170808
12.85771 1.0177511
12.85871 1.0183879999999998
12.85971 1.019004
12.86071 1.0195952
12.86171 1.0201429
12.86271 1.0206229
12.86371 1.0210199
12.86471 1.0213365
12.86571 1.0215929000000001
12.86671 1.0218167999999999
12.86771 1.022028
12.86871 1.0222286
12.86971 1.0224018
12.87071 1.0225224
12.87171 1.0225716
12.87271 1.0225468999999998
12.87371 1.0224632
12.87471 1.0223424
12.87571 1.0222002000000001
12.87671 1.0220353
12.87771 1.0218298000000001
12.87871 1.0215597
12.87971 1.0212097
12.88071 1.0207824
12.88171 1.0202994
12.88271 1.0197886999999999
12.88371 1.0192700000000001
12.88471 1.0187428
12.88571 1.0181869
12.88671 1.0175729
12.88771 1.0168783000000001
12.88871 1.0160999
12.88971 1.0152546
12.89071 1.014368
12.89171 1.0134607
12.89271 1.0125347
12.89371 1.0115741
12.89471 1.0105542
12.89571 1.0094579
12.89671 1.0082868999999999
12.89771 1.0070615
12.89871 1.0058095
12.89971 1.00455
12.90071 1.0032817
12.90171 1.0019825
12.90271 1.0006214
12.90371 0.9991748300000001
12.90471 0.99764047
12.90571 0.9960372000000001
12.90671 0.9943948100000001
12.90771 0.99273669
12.90871 0.9910676599999999
12.90971 0.98937135
12.91071 0.9876217700000001
12.91171 0.9857984300000001
12.91271 0.98389965
12.91371 0.98194284
12.91471 0.97995466
12.91571 0.97795473
12.91671 0.9759422400000001
12.91771 0.9738963999999999
12.91871 0.97178686
12.91971 0.96959108
12.92071 0.96730776
12.92171 0.9649576599999999
12.92271 0.96257264
12.92371 0.96017811
12.92471 0.9577799600000001
12.92571 0.9553615
12.92671 0.95289461
12.92771 0.95035629
12.92871 0.94774161
12.92971 0.94506582
12.93071 0.9423554900000001
12.93171 0.93963062
12.93271 0.93689319
12.93371 0.93412427
12.93471 0.93129547
12.93571 0.9283850899999999
12.93671 0.92539117
12.93771 0.92233391
12.93871 0.91924416
12.93971 0.91614686
12.94071 0.91304686
12.94171 0.90992702
12.94271 0.9067582
12.94371 0.9035157
12.94471 0.9001933999999999
12.94571 0.8968065500000001
12.94671 0.8933818
12.94771 0.8899415799999999
12.94871 0.8864910300000001
12.94971 0.88301478
12.95071 0.8794868399999999
12.95171 0.8758867199999999
12.95271 0.87221209
12.95371 0.86848093
12.95471 0.8647214599999999
12.95571 0.8609563100000001
12.95671 0.8571893
12.95771 0.85340282
12.95871 0.84956754
12.95971 0.8456589699999999
12.96071 0.8416702
12.96171 0.83761569
12.96271 0.8335219700000001
12.96371 0.82941251
12.96471 0.82529383
12.96571 0.82115335
12.96671 0.81696743
12.96771 0.81271622
12.96871 0.8083965599999999
12.96971 0.8040238200000001
12.97071 0.7996234099999999
12.97171 0.79521611
12.97271 0.790805
12.97371 0.78637376
12.97471 0.7818954100000001
12.97571 0.7773472
12.97671 0.77272374
12.97771 0.76803919
12.97871 0.7633195700000001
12.97971 0.75858762
12.98071 0.75385049
12.98171 0.7490966
12.98271 0.74430364
12.98371 0.73945234
12.98471 0.73453803
12.98571 0.7295733799999999
12.98671 0.72458051
12.98771 0.71957731
12.98871 0.71456637
12.98971 0.70953299
12.99071 0.70445337
12.99171 0.69930828
12.99271 0.69409413
12.99371 0.68882578
12.99471 0.68352781
12.99571 0.67822132
12.99671 0.67291274
12.99771 0.66759111
12.99871 0.66223554
12.99971 0.6568278200000001
13.00071 0.65136314
13.00171 0.64585186
13.00271 0.6403130499999999
13.00371 0.63476213
13.00471 0.62920111
13.00571 0.62361746
13.00671 0.61799129
13.00771 0.61230743
13.00871 0.6065647599999999
13.00971 0.60077738
13.01071 0.59496728
13.01171 0.58915187
13.01271 0.5833348700000001
13.01371 0.5775047
13.01471 0.5716416999999999
13.01571 0.56572929
13.01671 0.55976342
13.01771 0.55375388
13.01871 0.54771737
13.01971 0.5416675
13.02071 0.53560622
13.02171 0.5295233300000001
13.02271 0.52340357
13.02371 0.5172361200000001
13.02471 0.51102238
13.02571 0.5047758999999999
13.02671 0.49851495
13.02771 0.49225204
13.02871 0.48598697999999996
13.02971 0.47970698000000006
13.03071 0.47339336000000004
13.03171 0.46703266
13.03271 0.46062293000000004
13.03371 0.45417440000000003
13.03471 0.44770245000000003
13.03571 0.44121868
13.03671 0.43472396
13.03771 0.42820945
13.03871 0.42166291
13.03971 0.4150772
13.04071 0.40845582
13.04171 0.40181130000000004
13.04271 0.39515826
13.04371 0.38850422
13.04471 0.38184538
13.04571 0.37516797999999996
13.04671 0.36845629
13.04771 0.36170129
13.04871 0.35490553999999996
13.04971 0.34808132
13.05071 0.34124334
13.05171 0.33440012
13.05271 0.32754997
13.05371 0.32068286
13.05471 0.31378742000000004
13.05571 0.30685866
13.05671 0.29990128
13.05771 0.29292691
13.05871 0.28594651
13.05971 0.27896345
13.06071 0.27197071
13.06171 0.26495485
13.06271 0.25790373
13.06371 0.25081423
13.06471 0.24369434
13.06571 0.23655909999999997
13.06671 0.22942231000000002
13.06771 0.22228907
13.06871 0.21515349
13.06971 0.20800277
13.07071 0.20082545999999998
13.07171 0.19361825
13.07271 0.18638781000000001
13.07371 0.17914614
13.07471 0.17190262
13.07571 0.16465766
13.07671 0.15740197
13.07771 0.15012209
13.07871 0.14280893
13.07971 0.13546408999999998
13.08071 0.12809996999999998
13.08171 0.1207334
13.08271 0.11337635
13.08371 0.10602928
13.08471 0.098680984
13.08571 0.091315212
13.08671 0.083920098
13.08771 0.07649486700000001
13.08871 0.069049874
13.08971 0.061599922
13.09071 0.054155034
13.09171 0.046714357
13.09271 0.039266821
13.09371 0.0317984
13.09471 0.024301582
13.09571 0.016781074
13.09671 0.0092522154
13.09771 0.0017326759999999998
13.09871 -0.0057677651
13.09971 -0.013253306999999999
13.10071 -0.020740289
13.10171 -0.028248256
13.10271 -0.035789094
13.10371 -0.043360473
13.10471 -0.050947536
13.10571 -0.058531744
13.10671 -0.066101731
13.10771 -0.073659577
13.10871 -0.081218913
13.10971 -0.088795897
13.11071 -0.096398505
13.11171 -0.10402066000000001
13.11271 -0.11164504000000001
13.11371 -0.11925289000000001
13.11471 -0.1268353
13.11571 -0.13439918
13.11671 -0.14196398
13.11771 -0.14955084999999999
13.11871 -0.15717071
13.11971 -0.1648177
13.12071 -0.17247237999999998
13.12171 -0.18011249
13.12271 -0.18772549
13.12371 -0.19531529
13.12471 -0.20289924
13.12571 -0.21049744
13.12671 -0.21812019000000002
13.12771 -0.22576174000000002
13.12871 -0.23340366
13.12971 -0.241026
13.13071 -0.2486197
13.13171 -0.25619295999999997
13.13271 -0.26376692
13.13371 -0.27136374
13.13471 -0.27899321000000005
13.13571 -0.28664644
13.13671 -0.29429984000000003
13.13771 -0.30192769999999997
13.13871 -0.30951618999999997
13.13971 -0.31707051999999997
13.14071 -0.3246113
13.14171 -0.33216206000000004
13.14271 -0.33973544
13.14371 -0.347326
13.14471 -0.35491409
13.14571 -0.36247803
13.14671 -0.37000787
13.14771 -0.37751205
13.14871 -0.38501306
13.14971 -0.39253421
13.15071 -0.40008574999999996
13.15171 -0.40765745000000003
13.15271 -0.4152236
13.15371 -0.42275675
13.15471 -0.43024258
13.15571 -0.43768757
13.15671 -0.44511487
13.15771 -0.45255078
13.15871 -0.46000979
13.15971 -0.46748635
13.16071 -0.47495915
13.16171 -0.482404
13.16271 -0.48980889999999994
13.16371 -0.4971812
13.16471 -0.5045434
13.16571 -0.51191971
13.16671 -0.51932079
13.16771 -0.52673658
13.16871 -0.5341409699999999
13.16971 -0.54150568
13.17071 -0.54881652
13.17171 -0.55608111
13.17271 -0.56332476
13.17371 -0.57057599
13.17471 -0.57785087
13.17571 -0.58514392
13.17671 -0.5924325
13.17771 -0.59969029
13.17871 -0.60690292
13.17971 -0.61407615
13.18071 -0.62123202
13.18171 -0.6283951
13.18271 -0.63557695
13.18371 -0.6427684300000001
13.18471 -0.6499439499999999
13.18571 -0.65707564
13.18671 -0.6641496
13.18771 -0.6711741
13.18871 -0.67817518
13.18971 -0.6851822599999999
13.19071 -0.6922116
13.19171 -0.69925748
13.19271 -0.70629576
13.19371 -0.71329796
13.19471 -0.72024744
13.19571 -0.72714835
13.19671 -0.7340224000000001
13.19771 -0.74089495
13.19871 -0.74777976
13.19971 -0.75466996
13.20071 -0.76154224
13.20171 -0.76837055
13.20271 -0.77514187
13.20371 -0.7818644899999999
13.20471 -0.78856396
13.20571 -0.7952687300000001
13.20671 -0.80199409
13.20771 -0.8087326800000001
13.20871 -0.8154587799999999
13.20971 -0.82214195
13.21071 -0.8287641199999999
13.21171 -0.8353280799999999
13.21271 -0.8418551599999999
13.21371 -0.8483717199999999
13.21471 -0.8548934899999999
13.21571 -0.86141657
13.21671 -0.8679203700000001
13.21771 -0.87438123
13.21871 -0.8807867800000001
13.21971 -0.8871445400000001
13.22071 -0.89347819
13.22171 -0.89981379
13.22271 -0.9061645700000001
13.22371 -0.91252243
13.22471 -0.91886139
13.22571 -0.92515172
13.22671 -0.9313757500000001
13.22771 -0.9375369200000001
13.22871 -0.94365692
13.22971 -0.9497627599999999
13.23071 -0.9558713999999999
13.23171 -0.96198097
13.23271 -0.96807266
13.23371 -0.97412309
13.23471 -0.98011903
13.23571 -0.9860651600000001
13.23671 -0.99198129
13.23771 -0.99788969
13.23871 -1.0038013000000001
13.23971 -1.0097076999999999
13.24071 -1.0155857000000001
13.24171 -1.0214082
13.24271 -1.0271611
13.24371 -1.0328496
13.24471 -1.0384967
13.24571 -1.0441297
13.24671 -1.0497658
13.24771 -1.055403
13.24871 -1.0610228
13.24971 -1.066602
13.25071 -1.0721262
13.25171 -1.0775969
13.25271 -1.0830309
13.25371 -1.0884473000000001
13.25471 -1.0938559
13.25571 -1.0992493
13.25671 -1.1046078000000001
13.25771 -1.1099094
13.25871 -1.1151432
13.25971 -1.120317
13.26071 -1.125453
13.26171 -1.1305765
13.26271 -1.1357012
13.26371 -1.1408233
13.26471 -1.1459229
13.26571 -1.1509761
13.26671 -1.1559682999999998
13.26771 -1.1609003
13.26871 -1.1657872
13.26971 -1.1706471
13.27071 -1.1754896000000001
13.27171 -1.1803104
13.27271 -1.1850930000000002
13.27371 -1.1898203
13.27471 -1.194485
13.27571 -1.1990957
13.27671 -1.203673
13.27771 -1.2082381999999998
13.27871 -1.2128013
13.27971 -1.2173555
13.28071 -1.2218801
13.28171 -1.2263522
13.28271 -1.230758
13.28371 -1.2350999
13.28471 -1.2393931
13.28571 -1.2436555999999999
13.28671 -1.247897
13.28771 -1.2521134999999999
13.28871 -1.2562908
13.28971 -1.2604143
13.29071 -1.2644779
13.29171 -1.2684899
13.29271 -1.2724681999999998
13.29371 -1.2764299
13.29471 -1.2803811999999999
13.29571 -1.2843128000000001
13.29671 -1.2882051
13.29771 -1.292038
13.29871 -1.2958017
13.29971 -1.2995021
13.30071 -1.3031553
13.30171 -1.3067789
13.30271 -1.3103817
13.30371 -1.3139591000000002
13.30471 -1.3174972999999999
13.30571 -1.3209821
13.30671 -1.3244078
13.30771 -1.3277816
13.30871 -1.3311190000000002
13.30971 -1.3344339
13.31071 -1.3377297
13.31171 -1.3409969000000002
13.31271 -1.3442175
13.31371 -1.3473756
13.31471 -1.3504653
13.31571 -1.3534951
13.31671 -1.3564819000000001
13.31771 -1.3594421
13.31871 -1.362382
13.31971 -1.3652947
13.32071 -1.368165
13.32171 -1.3709785
13.32271 -1.3737302
13.32371 -1.3764271
13.32471 -1.3790834
13.32571 -1.3817118
13.32671 -1.3843145
13.32771 -1.3868821
13.32871 -1.3893985
13.32971 -1.3918507
13.33071 -1.3942363
13.33171 -1.3965657
13.33271 -1.3988562
13.33371 -1.4011223
13.33471 -1.4033679000000001
13.33571 -1.4055834999999999
13.33671 -1.407753
13.33771 -1.4098622
13.33871 -1.4119069
13.33971 -1.4138954000000001
13.34071 -1.4158420999999999
13.34171 -1.4177591999999999
13.34271 -1.4196484
13.34371 -1.4215001
13.34471 -1.4232989999999999
13.34571 -1.4250331999999999
13.34671 -1.4267024
13.34771 -1.4283169
13.34871 -1.4298935000000002
13.34971 -1.4314449
13.35071 -1.4329728
13.35171 -1.4344661
13.35271 -1.4359077
13.35371 -1.437285
13.35471 -1.4385955000000001
13.35571 -1.4398493
13.35671 -1.441062
13.35771 -1.4422453
13.35871 -1.4434008999999999
13.35971 -1.4445186
13.36071 -1.4455832
13.36171 -1.4465834
13.36271 -1.447519
13.36371 -1.4484008
13.36471 -1.4492445
13.36571 -1.4500613
13.36671 -1.4508511
13.36771 -1.4516024
13.36871 -1.4522991
13.36971 -1.4529291
13.37071 -1.4534924
13.37171 -1.4540000000000002
13.37271 -1.4544684
13.37371 -1.4549092
13.37471 -1.455323
13.37571 -1.4556992
13.37671 -1.4560218
13.37771 -1.4562796
13.37871 -1.4564719
13.37971 -1.4566094
13.38071 -1.4567074
13.38171 -1.4567764
13.38271 -1.4568159
13.38371 -1.4568147999999999
13.38471 -1.4567577999999999
13.38571 -1.4566347
13.38671 -1.4564463
13.38771 -1.4562042000000002
13.38871 -1.4559244
13.38971 -1.4556179
13.39071 -1.4552844
13.39171 -1.4549130000000001
13.39271 -1.4544873
13.39371 -1.4539958
13.39471 -1.4534378000000001
13.39571 -1.4528235999999999
13.39671 -1.4521684
13.39771 -1.4514828
13.39871 -1.4507675
13.39971 -1.4500123
13.40071 -1.4492032
13.40171 -1.4483306
13.40271 -1.4473949
13.40371 -1.4464074
13.40471 -1.4453828
13.40571 -1.4443316
13.40671 -1.4432525999999999
13.40771 -1.4421347
13.40871 -1.4409618000000002
13.40971 -1.4397232
13.41071 -1.4384185
13.41171 -1.4370581
13.41271 -1.4356570000000002
13.41371 -1.4342262
13.41471 -1.4327666
13.41571 -1.4312691
13.41671 -1.4297205
13.41771 -1.4281113
13.41871 -1.4264413
13.41971 -1.4247198
13.42071 -1.4229597999999999
13.42171 -1.4211699
13.42271 -1.4193493
13.42371 -1.4174874
13.42471 -1.4155707
13.42571 -1.4135906
13.42671 -1.4115478000000001
13.42771 -1.4094531000000001
13.42871 -1.4073205
13.42971 -1.4051607000000002
13.43071 -1.4029744
13.43171 -1.4007531
13.43271 -1.3984839
13.43371 -1.3961572
13.43471 -1.3937715
13.43571 -1.3913342
13.43671 -1.3888555
13.43771 -1.3863429
13.43871 -1.3837962000000001
13.43971 -1.3812079
13.44071 -1.3785673
13.44171 -1.3758683
13.44271 -1.3731125
13.44371 -1.3703093
13.44471 -1.3674712
13.44571 -1.3646065
13.44671 -1.3617153
13.44771 -1.3587893
13.44871 -1.3558164
13.44971 -1.3527874
13.45071 -1.3497008
13.45171 -1.3465625
13.45271 -1.343382
13.45371 -1.3401667000000002
13.45471 -1.3369175
13.45571 -1.3336298
13.45671 -1.3302964
13.45771 -1.3269126
13.45871 -1.32348
13.45971 -1.3200052
13.46071 -1.3164967
13.46171 -1.3129599
13.46271 -1.309393
13.46371 -1.3057879
13.46471 -1.3021353
13.46571 -1.2984278999999999
13.46671 -1.2946651999999998
13.46771 -1.290854
13.46871 -1.287003
13.46971 -1.2831198
13.47071 -1.2792062
13.47171 -1.2752592999999999
13.47271 -1.2712737
13.47371 -1.2672452
13.47471 -1.2631741
13.47571 -1.2590637999999998
13.47671 -1.254919
13.47771 -1.2507413
13.47871 -1.2465279
13.47971 -1.2422726
13.48071 -1.2379695
13.48171 -1.2336158
13.48271 -1.229214
13.48371 -1.2247712
13.48471 -1.2202957
13.48571 -1.2157925
13.48671 -1.2112624
13.48771 -1.2067019
13.48871 -1.2021059
13.48971 -1.1974711
13.49071 -1.1927962
13.49171 -1.1880825
13.49271 -1.1833316
13.49371 -1.178543
13.49471 -1.1737145
13.49571 -1.1688429
13.49671 -1.1639271
13.49771 -1.1589693
13.49871 -1.1539747
13.49971 -1.1489501
13.50071 -1.1439005
13.50171 -1.138827
13.50271 -1.1337269
13.50371 -1.1285957
13.50471 -1.1234284
13.50571 -1.1182231
13.50671 -1.1129795
13.50771 -1.1076985
13.50871 -1.1023805
13.50971 -1.0970250000000001
13.51071 -1.0916302
13.51171 -1.0861961
13.51271 -1.080725
13.51371 -1.0752219
13.51471 -1.0696931
13.51571 -1.0641429
13.51671 -1.058572
13.51771 -1.0529768
13.51871 -1.0473507
13.51971 -1.0416881
13.52071 -1.0359864
13.52171 -1.0302464
13.52271 -1.0244718
13.52371 -1.0186658
13.52471 -1.0128294
13.52571 -1.0069615
13.52671 -1.0010603999999999
13.52771 -0.9951258100000001
13.52871 -0.9891613400000001
13.52971 -0.98317266
13.53071 -0.9771653499999999
13.53171 -0.97114127
13.53271 -0.96509708
13.53371 -0.95902495
13.53471 -0.9529164099999999
13.53571 -0.94676632
13.53671 -0.94057545
13.53771 -0.9343497500000001
13.53871 -0.9280975
13.53971 -0.92182467
13.54071 -0.9155328399999999
13.54171 -0.90921922
13.54271 -0.90287961
13.54371 -0.8965118799999999
13.54471 -0.89011835
13.54571 -0.88370433
13.54671 -0.87727485
13.54771 -0.87083047
13.54871 -0.8643656
13.54971 -0.85787065
13.55071 -0.8513362099999999
13.55171 -0.84475838
13.55271 -0.83814124
13.55371 -0.83149485
13.55471 -0.82483096
13.55571 -0.8181573799999999
13.55671 -0.8114742100000001
13.55771 -0.80477567
13.55871 -0.7980537600000001
13.55971 -0.79130372
13.56071 -0.78452695
13.56171 -0.77772974
13.56271 -0.77091884
13.56371 -0.76409644
13.56471 -0.75725792
13.56571 -0.75039375
13.56671 -0.7434949700000001
13.56771 -0.7365583
13.56871 -0.72958935
13.56971 -0.72260019
13.57071 -0.7156036299999999
13.57171 -0.70860693
13.57271 -0.7016081399999999
13.57371 -0.6945975099999999
13.57471 -0.6875631400000001
13.57571 -0.68049757
13.57671 -0.67340173
13.57771 -0.6662832599999999
13.57871 -0.65915179
13.57971 -0.65201251
13.58071 -0.6448627
13.58171 -0.63769352
13.58271 -0.6304955600000001
13.58371 -0.6232650000000001
13.58471 -0.61600721
13.58571 -0.60873455
13.58671 -0.60146046
13.58771 -0.59419218
13.58871 -0.58692684
13.58971 -0.57965298
13.59071 -0.5723570499999999
13.59171 -0.56503043
13.59271 -0.55767442
13.59371 -0.550299
13.59471 -0.54291654
13.59571 -0.53553497
13.59671 -0.52815331
13.59771 -0.52076224
13.59871 -0.51335064
13.59971 -0.50591226
13.60071 -0.49844998999999995
13.60171 -0.49097482000000003
13.60271 -0.48349960999999997
13.60371 -0.47603161
13.60471 -0.46856794999999996
13.60571 -0.46109682999999996
13.60671 -0.45360383
13.60771 -0.44607995
13.60871 -0.43852665
13.60971 -0.43095495
13.61071 -0.42337980000000003
13.61171 -0.41581173
13.61271 -0.40825154
13.61371 -0.40069082999999994
13.61471 -0.39311745
13.61571 -0.38552335000000004
13.61671 -0.37790957999999997
13.61771 -0.37028589
13.61871 -0.36266539
13.61971 -0.35505656
13.62071 -0.34745793999999997
13.62171 -0.33985865
13.62271 -0.33224393
13.62371 -0.32460344999999996
13.62471 -0.31693706
13.62571 -0.30925493
13.62671 -0.30157187
13.62771 -0.2938993
13.62871 -0.28623925
13.62971 -0.27858362999999997
13.63071 -0.27091943
13.63171 -0.26323674
13.63271 -0.25553463
13.63371 -0.24782198
13.63471 -0.24011224
13.63571 -0.23241565
13.63671 -0.22473324
13.63771 -0.2170562
13.63871 -0.20937081000000002
13.63971 -0.20166647
13.64071 -0.19394192
13.64171 -0.18620612
13.64271 -0.17847347
13.64371 -0.17075589
13.64471 -0.1630564
13.64571 -0.15536788
13.64671 -0.1476774
13.64771 -0.13997371
13.64871 -0.13225388
13.64971 -0.12452458999999999
13.65071 -0.11679825999999999
13.65171 -0.10908577
13.65271 -0.10138993
13.65371 -0.0937042
13.65471 -0.08601637100000001
13.65571 -0.07831587
13.65671 -0.070600002
13.65771 -0.06287567100000001
13.65871 -0.055155839000000005
13.65971 -0.047452227
13.66071 -0.039768941
13.66171 -0.03210037
13.66271 -0.024434670999999998
13.66371 -0.016760550000000003
13.66471 -0.0090736976
13.66571 -0.0013790876
13.66671 0.0063118845
13.66771 0.013988081000000001
13.66871 0.021644589
13.66971 0.029285277999999998
13.67071 0.03692008
13.67171 0.044558832
13.67271 0.052205526
13.67371 0.059855939
13.67471 0.067499955
13.67571 0.075127458
13.67671 0.082734076
13.67771 0.090323831
13.67871 0.09790689200000001
13.67971 0.10549394999999999
13.68071 0.11309022
13.68171 0.1206925
13.68271 0.12829093
13.68371 0.13587441
13.68471 0.1434364
13.68571 0.15097787000000001
13.68671 0.15850622
13.68771 0.16603029
13.68871 0.17355514
13.68971 0.18107932000000002
13.69071 0.18859594999999998
13.69171 0.19609690999999999
13.69271 0.20357778
13.69371 0.21104072
13.69471 0.21849344
13.69571 0.22594478999999998
13.69671 0.23339984
13.69771 0.24085697
13.69871 0.24830839
13.69971 0.2557443
13.70071 0.26315767
13.70171 0.27054753
13.70271 0.27791886
13.70371 0.28527924
13.70471 0.29263457000000004
13.70571 0.29998613
13.70671 0.30733009
13.70771 0.31466035000000003
13.70871 0.32197228
13.70971 0.32926544
13.71071 0.33654382
13.71171 0.3438134
13.71271 0.35107848
13.71371 0.35833912
13.71471 0.36559043999999996
13.71571 0.37282514
13.71671 0.38003707000000003
13.71771 0.38722416
13.71871 0.39438935999999997
13.71971 0.40153903
13.72071 0.40867962
13.72171 0.41581476
13.72271 0.42294361999999996
13.72371 0.43006195
13.72471 0.43716463000000005
13.72571 0.44424868999999995
13.72671 0.45131408
13.72771 0.45836368
13.72871 0.46540084000000004
13.72971 0.47242697000000006
13.73071 0.47944058
13.73171 0.48643732
13.73271 0.49341241999999996
13.73371 0.50036311
13.73471 0.5072901000000001
13.73571 0.51419744
13.73671 0.52109091
13.73771 0.52797538
13.73871 0.53485259
13.73971 0.5417205900000001
13.74071 0.54857456
13.74171 0.55540921
13.74271 0.56222146
13.74371 0.56901095
13.74471 0.57578012
13.74571 0.58253226
13.74671 0.5892693099999999
13.74771 0.59599103
13.74871 0.60269474
13.74971 0.60937712
13.75071 0.61603636
13.75171 0.62267352
13.75271 0.62929261
13.75371 0.63589863
13.75471 0.64249542
13.75571 0.64908331
13.75671 0.65565892
13.75771 0.66221603
13.75871 0.66874833
13.75971 0.6752523100000001
13.76071 0.6817284499999999
13.76171 0.68818089
13.76271 0.6946147899999999
13.76371 0.7010336
13.76471 0.70743752
13.76571 0.7138234099999999
13.76671 0.7201871799999999
13.76771 0.72652656
13.76871 0.73284307
13.76971 0.73914179
13.77071 0.74542859
13.77171 0.75170705
13.77271 0.75797578
13.77371 0.76422822
13.77471 0.77045569
13.77571 0.77665141
13.77671 0.7828138800000001
13.77771 0.78894738
13.77871 0.79505974
13.77971 0.8011584199999999
13.78071 0.80724629
13.78171 0.8133208399999999
13.78271 0.81937565
13.78371 0.82540484
13.78471 0.83140712
13.78571 0.83738621
13.78671 0.84334919
13.78771 0.84930211
13.78871 0.85524572
13.78971 0.8611741500000001
13.79071 0.8670772400000001
13.79171 0.87294616
13.79271 0.87877726
13.79371 0.88457521
13.79471 0.89035034
13.79571 0.8961140200000001
13.79671 0.9018720100000001
13.79771 0.90762237
13.79871 0.91335718
13.79971 0.91906665
13.80071 0.9247454800000001
13.80171 0.9303949800000001
13.80271 0.93602249
13.80371 0.94163632
13.80471 0.9472400000000001
13.80571 0.95282914
13.80671 0.9583937
13.80771 0.9639230599999999
13.80871 0.96941274
13.80971 0.97486693
13.81071 0.9802980299999999
13.81171 0.98571964
13.81271 0.9911408599999999
13.81371 0.9965602299999999
13.81471 1.0019679
13.81571 1.0073502
13.81671 1.0126973
13.81771 1.0180085
13.81871 1.0232911
13.81971 1.0285557
13.82071 1.0338092
13.82171 1.0390501
13.82271 1.0442692999999998
13.82371 1.0494554999999999
13.82471 1.0546023999999998
13.82571 1.0597134
13.82671 1.0648008
13.82771 1.0698793
13.82871 1.0749587999999999
13.82971 1.0800387999999999
13.83071 1.0851078
13.83171 1.09015
13.83271 1.0951527
13.83371 1.1001132
13.83471 1.1050398
13.83571 1.1099457
13.83671 1.1148419999999999
13.83771 1.1197309
13.83871 1.1246046
13.83971 1.1294515
13.84071 1.1342626
13.84171 1.1390384
13.84271 1.1437891
13.84371 1.1485288
13.84471 1.153268
13.84571 1.1580066
13.84671 1.1627334
13.84771 1.1674313
13.84871 1.1720866
13.84971 1.1766964
13.85071 1.1812693
13.85171 1.1858218
13.85271 1.1903681
13.85371 1.1949133
13.85471 1.1994505
13.85571 1.2039662
13.85671 1.2084477999999998
13.85771 1.2128916
13.85871 1.2173047
13.85971 1.2217013
13.86071 1.2260931
13.86171 1.2304822
13.86271 1.2348594
13.86371 1.2392088
13.86471 1.2435169
13.86571 1.2477800000000001
13.86671 1.2520075
13.86771 1.2562169
13.86871 1.2604245
13.86971 1.2646364
13.87071 1.2688458
13.87171 1.2730367
13.87271 1.277193
13.87371 1.2813075
13.87471 1.2853855
13.87571 1.2894408
13.87671 1.2934873
13.87771 1.2975305
13.87871 1.3015641999999998
13.87971 1.3055743
13.88071 1.3095470999999999
13.88171 1.3134787
13.88271 1.3173768000000001
13.88371 1.3212582
13.88471 1.3251388
13.88571 1.3290248
13.88671 1.3329091
13.88771 1.3367746999999999
13.88871 1.3406042
13.88971 1.3443892000000002
13.89071 1.348134
13.89171 1.3518531
13.89271 1.3555627000000001
13.89371 1.3592716
13.89471 1.3629764
13.89571 1.3666642
13.89671 1.3703208
13.89771 1.3739397
13.89871 1.3775256
13.89971 1.3810921999999999
13.90071 1.3846544
13.90171 1.3882184
13.90271 1.3917785999999999
13.90371 1.395319
13.90471 1.3988228999999999
13.90571 1.4022817
13.90671 1.4056997999999998
13.90771 1.409093
13.90871 1.4124790999999999
13.90971 1.4158686
13.91071 1.4192597
13.91171 1.4226397
13.91271 1.4259931
13.91371 1.4293099999999999
13.91471 1.4325922
13.91571 1.4358512
13.91671 1.4391007
13.91771 1.442348
13.91871 1.4455896
13.91971 1.4488122
13.92071 1.452001
13.92171 1.4551484
13.92271 1.4582591
13.92371 1.4613478
13.92471 1.4644323000000001
13.92571 1.4675228
13.92671 1.4706178
13.92771 1.4737043
13.92871 1.4767651
13.92971 1.4797886
13.93071 1.4827739
13.93171 1.4857311
13.93271 1.4886739
13.93371 1.4916114
13.93471 1.4945425
13.93571 1.4974573
13.93671 1.500343
13.93771 1.503192
13.93871 1.5060077
13.93971 1.5088036
13.94071 1.5115958
13.94171 1.5143939
13.94271 1.5171962
13.94371 1.5199899
13.94471 1.5227579999999998
13.94571 1.5254881
13.94671 1.5281792
13.94771 1.5308407
13.94871 1.5334867
13.94971 1.5361275
13.95071 1.538764
13.95171 1.5413883
13.95271 1.5439881
13.95371 1.5465558000000001
13.95471 1.549093
13.95571 1.5516102999999999
13.95671 1.5541215000000002
13.95771 1.5566351
13.95871 1.5591485999999999
13.95971 1.5616504
13.96071 1.5641248
13.96171 1.5665608000000002
13.96271 1.5689582
13.96371 1.5713265
13.96471 1.57368
13.96571 1.5760298999999998
13.96671 1.5783776
13.96771 1.5807163
13.96871 1.5830345
13.96971 1.5853241
13.97071 1.5875855
13.97171 1.5898271
13.97271 1.59206
13.97371 1.5942911
13.97471 1.5965186
13.97571 1.5987322000000002
13.97671 1.600918
13.97771 1.6030673
13.97871 1.6051801
13.97971 1.6072661
13.98071 1.6093382999999999
13.98171 1.6114077
13.98271 1.6134758999999999
13.98371 1.6155366
13.98471 1.6175776999999998
13.98571 1.6195913999999998
13.98671 1.6215764000000001
13.98771 1.6235389
13.98871 1.6254889000000001
13.98971 1.6274322
13.99071 1.6293680000000001
13.99171 1.6312872999999999
13.99271 1.633179
13.99371 1.6350358999999999
13.99471 1.6368596
13.99571 1.6386595
13.99671 1.6404482000000002
13.99771 1.6422355999999998
13.99871 1.6440229
13.99971 1.6458028999999998
14.00071 1.6475646
14.00171 1.6492991
14.00271 1.6510048999999998
14.00371 1.6526867
14.00471 1.6543522000000002
14.00571 1.6560074
14.00671 1.6576503999999999
14.00771 1.659275
14.00871 1.6608715
14.00971 1.6624346
14.01071 1.6639661000000001
14.01171 1.6654756
14.01271 1.6669752
14.01371 1.6684729999999999
14.01471 1.6699696
14.01571 1.6714571
14.01671 1.672926
14.01771 1.6743675
14.01871 1.6757799
14.01971 1.6771681999999999
14.02071 1.6785393
14.02171 1.6798981000000002
14.02271 1.6812442
14.02371 1.6825713
14.02471 1.6838722000000002
14.02571 1.6851423
14.02671 1.686384
14.02771 1.6876047
14.02871 1.6888145
14.02971 1.6900188999999999
14.03071 1.6912175
14.03171 1.6924029
14.03271 1.6935651999999999
14.03371 1.6946976999999999
14.03471 1.6957989
14.03571 1.6968746
14.03671 1.6979313
14.03771 1.6989745
14.03871 1.7000047
14.03971 1.7010177000000002
14.04071 1.7020073
14.04171 1.7029703
14.04271 1.7039081
14.04371 1.704827
14.04471 1.7057342
14.04571 1.7066335
14.04671 1.7075228000000002
14.04771 1.708395
14.04871 1.7092418000000003
14.04971 1.7100568999999999
14.05071 1.7108405
14.05171 1.7115977
14.05271 1.7123355
14.05371 1.7130592999999998
14.05471 1.7137695000000002
14.05571 1.7144622000000003
14.05671 1.7151315
14.05771 1.7157737
14.05871 1.7163894999999998
14.05971 1.7169837000000001
14.06071 1.7175619999999998
14.06171 1.7181272
14.06271 1.7186768000000001
14.06371 1.7192049
14.06471 1.7197042999999999
14.06571 1.720172
14.06671 1.7206092999999998
14.06771 1.7210228
14.06871 1.7214203000000001
14.06971 1.7218063
14.07071 1.7221805
14.07171 1.7225375
14.07271 1.7228717
14.07371 1.7231783
14.07471 1.7234573
14.07571 1.7237118999999999
14.07671 1.723947
14.07771 1.7241639999999998
14.07871 1.7243610999999999
14.07971 1.7245328
14.08071 1.7246732
14.08171 1.7247805
14.08271 1.7248571000000001
14.08371 1.7249096
14.08471 1.7249443999999998
14.08571 1.7249661
14.08671 1.7249728
14.08771 1.724959
14.08871 1.7249186
14.08971 1.7248478
14.09071 1.7247461
14.09171 1.7246183000000002
14.09271 1.7244697
14.09371 1.7243024
14.09471 1.7241157999999999
14.09571 1.7239050999999999
14.09671 1.7236657
14.09771 1.7233964000000002
14.09871 1.7230987999999998
14.09971 1.7227785999999998
14.10071 1.7224403
14.10171 1.7220856999999998
14.10271 1.7217113
14.10371 1.721311
14.10471 1.7208779
14.10571 1.7204088999999998
14.10671 1.7199056000000001
14.10771 1.7193733
14.10871 1.7188175
14.10971 1.7182413
14.11071 1.7176447000000001
14.11171 1.7170243000000003
14.11271 1.7163761
14.11371 1.7156987
14.11471 1.7149936000000001
14.11571 1.7142648
14.11671 1.7135154
14.11771 1.7127458000000002
14.11871 1.7119521
14.11971 1.7111287999999998
14.12071 1.7102697999999998
14.12171 1.7093739000000001
14.12271 1.7084431
14.12371 1.7074829
14.12471 1.7064992
14.12571 1.7054956
14.12671 1.704471
14.12771 1.7034216000000002
14.12871 1.7023435
14.12971 1.7012341
14.13071 1.7000943000000002
14.13171 1.6989267999999997
14.13271 1.6977334
14.13371 1.6965142
14.13471 1.6952660000000002
14.13571 1.6939847000000001
14.13671 1.6926668999999999
14.13771 1.6913121999999998
14.13871 1.6899237
14.13971 1.6885074
14.14071 1.6870685
14.14171 1.6856095000000002
14.14271 1.6841281
14.14371 1.6826211
14.14471 1.6810833
14.14571 1.6795121
14.14671 1.6779079999999997
14.14771 1.6762728
14.14871 1.6746082999999998
14.14971 1.6729144000000002
14.15071 1.6711890999999999
14.15171 1.6694290999999999
14.15271 1.6676323
14.15371 1.6658004
14.15471 1.6639366999999998
14.15571 1.6620459
14.15671 1.6601313
14.15771 1.658194
14.15871 1.6562309000000002
14.15971 1.6542377000000001
14.16071 1.6522097999999998
14.16171 1.6501458
14.16271 1.6480464000000001
14.16371 1.6459137
14.16471 1.6437499000000002
14.16571 1.6415547999999998
14.16671 1.6393272
14.16771 1.6370656000000001
14.16871 1.6347686000000001
14.16971 1.6324374999999998
14.17071 1.630076
14.17171 1.6276874000000001
14.17271 1.6252737
14.17371 1.6228339
14.17471 1.620364
14.17571 1.6178595
14.17671 1.615316
14.17771 1.6127340000000001
14.17871 1.6101150000000002
14.17971 1.6074626
14.18071 1.6047787
14.18171 1.6020631
14.18271 1.5993146
14.18371 1.5965315
14.18471 1.5937131
14.18571 1.5908614
14.18671 1.5879793
14.18771 1.5850691000000001
14.18871 1.5821314999999998
14.18971 1.5791645
14.19071 1.5761640000000001
14.19171 1.5731255
14.19271 1.5700467
14.19371 1.5669282999999998
14.19471 1.5637731
14.19571 1.5605851
14.19671 1.5573661
14.19771 1.554116
14.19871 1.5508326
14.19971 1.5475132
14.20071 1.5441569
14.20171 1.5407648
14.20271 1.5373401
14.20371 1.5338859
14.20471 1.5304026
14.20571 1.5268883
14.20671 1.5233388
14.20771 1.5197505
14.20871 1.5161217
14.20971 1.5124541
14.21071 1.5087517
14.21171 1.5050185
14.21271 1.501256
14.21371 1.4974629
14.21471 1.4936349
14.21571 1.4897685
14.21671 1.4858616999999998
14.21771 1.4819158000000001
14.21871 1.4779344
14.21971 1.4739213
14.22071 1.4698776
14.22171 1.465802
14.22271 1.4616903
14.22371 1.4575395
14.22471 1.4533486
14.22571 1.4491201
14.22671 1.4448581999999999
14.22771 1.4405672
14.22871 1.4362481
14.22971 1.4318987
14.23071 1.4275138
14.23171 1.4230884
14.23271 1.4186204
14.23371 1.4141116
14.23471 1.4095663
14.23571 1.404989
14.23671 1.4003824999999999
14.23771 1.3957453
14.23871 1.3910737
14.23971 1.3863637
14.24071 1.3816142
14.24171 1.3768271
14.24271 1.3720069
14.24371 1.3671575999999999
14.24471 1.3622802
14.24571 1.357372
14.24671 1.3524272
14.24771 1.34744
14.24871 1.3424085000000001
14.24971 1.3373354
14.25071 1.3322261
14.25171 1.3270872
14.25271 1.3219219
14.25371 1.316729
14.25471 1.3115044
14.25571 1.3062429
14.25671 1.3009424
14.25771 1.2956043
14.25871 1.2902329000000001
14.25971 1.2848326
14.26071 1.2794049
14.26171 1.2739467
14.26271 1.268452
14.26371 1.2629151
14.26471 1.2573334999999999
14.26571 1.2517099999999999
14.26671 1.2460511
14.26771 1.240364
14.26871 1.2346526
14.26971 1.2289158999999998
14.27071 1.2231484000000001
14.27171 1.2173438
14.27271 1.2114984
14.27371 1.205613
14.27471 1.1996921
14.27571 1.1937415
14.27671 1.1877649000000001
14.27771 1.1817609
14.27871 1.1757244
14.27971 1.16965
14.28071 1.1635348
14.28171 1.1573816000000001
14.28271 1.1511969
14.28371 1.1449881
14.28471 1.1387589999999999
14.28571 1.1325079
14.28671 1.1262282000000001
14.28771 1.1199111
14.28871 1.1135508
14.28971 1.1071472
14.29071 1.100705
14.29171 1.094231
14.29271 1.0877309
14.29371 1.0812054
14.29471 1.074651
14.29571 1.0680621
14.29671 1.0614362
14.29771 1.0547745000000002
14.29871 1.0480835000000002
14.29971 1.0413709
14.30071 1.0346414
14.30171 1.0278937
14.30271 1.021121
14.30371 1.0143138
14.30471 1.0074648
14.30571 1.0005728999999999
14.30671 0.99364333
14.30771 0.9866844899999999
14.30871 0.97970357
14.30971 0.97270319
14.31071 0.96568018
14.31171 0.9586283899999999
14.31271 0.95154243
14.31371 0.94442209
14.31471 0.93727205
14.31571 0.9300996500000001
14.31671 0.9229105
14.31771 0.9157041100000001
14.31871 0.9084742499999999
14.31971 0.90121115
14.32071 0.89390725
14.32171 0.88656098
14.32271 0.87917773
14.32371 0.8717678499999999
14.32471 0.86434102
14.32571 0.8569012399999999
14.32671 0.84944637
14.32771 0.84196897
14.32871 0.8344620500000001
14.32971 0.82692262
14.33071 0.81935432
14.33171 0.81176423
14.33271 0.80415932
14.33371 0.7965406399999999
14.33471 0.7889028600000001
14.33571 0.78123678
14.33671 0.7735337600000001
14.33771 0.76579102
14.33871 0.75801387
14.33971 0.75021279
14.34071 0.74239844
14.34171 0.7345760699999999
14.34271 0.72674337
14.34371 0.7188920900000001
14.34471 0.7110131
14.34571 0.7031016999999999
14.34671 0.69516026
14.34771 0.68719662
14.34871 0.6792195099999999
14.34971 0.67123291
14.35071 0.66323387
14.35171 0.65521384
14.35271 0.64716418
14.35371 0.639081
14.35471 0.6309685300000001
14.35571 0.62283683
14.35671 0.61469707
14.35771 0.6065554
14.35871 0.5984096799999999
14.35971 0.59025087
14.36071 0.58206804
14.36171 0.57385433
14.36271 0.5656105899999999
14.36371 0.5573446400000001
14.36471 0.54906625
14.36571 0.5407815300000001
14.36671 0.5324894099999999
14.36771 0.52418211
14.36871 0.5158504
14.36971 0.50748931
14.37071 0.49910168000000005
14.37171 0.49069737999999996
14.37271 0.48228847
14.37371 0.47388253999999996
14.37471 0.46547893
14.37571 0.45706899999999995
14.37671 0.44864112999999994
14.37771 0.44018729
14.37871 0.43170717999999997
14.37971 0.42320824999999995
14.38071 0.41470123
14.38171 0.40619369000000005
14.38271 0.39768573
14.38371 0.38916999
14.38471 0.38063624
14.38571 0.37207771
14.38671 0.36349569
14.38771 0.35489926
14.38871 0.3463007
14.38971 0.33770883
14.39071 0.32912407000000005
14.39171 0.32053844
14.39271 0.31193988
14.39371 0.30331898
14.39471 0.29467419
14.39571 0.28601235
14.39671 0.27734484000000004
14.39771 0.2686807
14.39871 0.26002171999999996
14.39971 0.25136175
14.40071 0.24269063000000002
14.40171 0.23400094
14.40271 0.22529294
14.40371 0.21657517999999998
14.40471 0.2078604
14.40571 0.19915839999999999
14.40671 0.19047075
14.40771 0.18178979
14.40871 0.17310281
14.40971 0.16439889
14.41071 0.15567475
14.41171 0.14693619
14.41271 0.13819459
14.41371 0.12946005000000002
14.41471 0.12073579
14.41571 0.11201667
14.41671 0.10329279
14.41771 0.094555924
14.41871 0.08580510599999999
14.41971 0.07704800199999999
14.42071 0.068296929
14.42171 0.05956221700000001
14.42271 0.050846336
14.42371 0.042142271
14.42471 0.033437394
14.42571 0.024720351
14.42671 0.015987226
14.42771 0.0072436895
14.42871 -0.0014983097
14.42971 -0.010227197
14.43071 -0.018937986
14.43171 -0.027634468
14.43271 -0.036326254
14.43371 -0.04502254
14.43471 -0.053726067
14.43571 -0.062431260999999995
14.43671 -0.071127259
14.43771 -0.079804298
14.43871 -0.088459667
14.43971 -0.09709976699999999
14.44071 -0.10573684000000001
14.44171 -0.11438224
14.44271 -0.12304013
14.44371 -0.13170491
14.44471 -0.14036421
14.44571 -0.14900549999999999
14.44671 -0.15762254
14.44771 -0.16621812
14.44871 -0.17480172
14.44971 -0.18338327000000001
14.45071 -0.19196705
14.45171 -0.20054905
14.45271 -0.20911943
14.45371 -0.21766848000000003
14.45471 -0.22619266999999998
14.45571 -0.23469686999999997
14.45671 -0.24319193
14.45771 -0.25168839
14.45871 -0.26019027
14.45971 -0.26869234000000003
14.46071 -0.27718286
14.46171 -0.28564963
14.46271 -0.29408659
14.46371 -0.30249674
14.46471 -0.31088989
14.46571 -0.31927698
14.46671 -0.32766352
14.46771 -0.33604659
14.46871 -0.34441694
14.46971 -0.3527645
14.47071 -0.36108447
14.47171 -0.36938007
14.47271 -0.37766057
14.47371 -0.38593558
14.47471 -0.39420887
14.47571 -0.40247608
14.47671 -0.41072625
14.47771 -0.41894806
14.47871 -0.42713587000000003
14.47971 -0.43529262999999996
14.48071 -0.44342796000000007
14.48171 -0.45155268
14.48271 -0.45967222999999996
14.48371 -0.46778382
14.48471 -0.47587821999999996
14.48571 -0.48394524000000005
14.48671 -0.49197953
14.48771 -0.49998369000000004
14.48871 -0.50796615
14.48971 -0.51593659
14.49071 -0.52389964
14.49171 -0.53185225
14.49271 -0.53978534
14.49371 -0.54768911
14.49471 -0.55555869
14.49571 -0.5633965599999999
14.49671 -0.57121105
14.49771 -0.5790116700000001
14.49871 -0.58680279
14.49971 -0.59458129
14.50071 -0.60233804
14.50171 -0.61006299
14.50271 -0.61775059
14.50371 -0.62540295
14.50471 -0.63302801
14.50571 -0.64063491
14.50671 -0.64822868
14.50771 -0.65580714
14.50871 -0.66336249
14.50971 -0.67088585
14.51071 -0.67837234
14.51171 -0.6858238
14.51271 -0.69324775
14.51371 -0.70065246
14.51471 -0.70804199
14.51571 -0.7154138800000001
14.51671 -0.7227602900000001
14.51771 -0.7300726599999999
14.51871 -0.73734662
14.51971 -0.7445845799999999
14.52071 -0.75179436
14.52171 -0.75898431
14.52271 -0.7661588
14.52371 -0.77331536
14.52471 -0.78044613
14.52571 -0.78754211
14.52671 -0.79459809
14.52771 -0.80161532
14.52871 -0.8085998699999999
14.52971 -0.81555909
14.53071 -0.82249679
14.53171 -0.8294111999999999
14.53271 -0.8362962899999999
14.53371 -0.84314486
14.53471 -0.8499538500000001
14.53571 -0.85672606
14.53671 -0.86346846
14.53771 -0.87018842
14.53871 -0.8768890999999999
14.53971 -0.88356752
14.54071 -0.89021623
14.54171 -0.8968269500000001
14.54271 -0.9033950000000001
14.54371 -0.9099221799999999
14.54471 -0.91641434
14.54571 -0.92287846
14.54671 -0.92931865
14.54771 -0.93573388
14.54871 -0.9421187500000001
14.54971 -0.94846776
14.55071 -0.9547784
14.55171 -0.96105281
14.55271 -0.9672964
14.55371 -0.9735141900000001
14.55471 -0.97970786
14.55571 -0.98587368
14.55671 -0.99200457
14.55771 -0.9980935599999999
14.55871 -1.0041372
14.55971 -1.0101376
14.56071 -1.016101
14.56171 -1.0220339999999999
14.56271 -1.0279405
14.56371 -1.0338195
14.56471 -1.0396661
14.56571 -1.0454761
14.56671 -1.0512477
14.56771 -1.0569829
14.56871 -1.0626868
14.56971 -1.0683632
14.57071 -1.074013
14.57171 -1.0796326
14.57271 -1.0852159000000001
14.57371 -1.0907574
14.57471 -1.0962547
14.57571 -1.1017107
14.57671 -1.1071307000000001
14.57771 -1.11252
14.57871 -1.1178806
14.57971 -1.1232104
14.58071 -1.1285052
14.58171 -1.1337606
14.58271 -1.1389756
14.58371 -1.144153
14.58471 -1.1492969
14.58571 -1.1544113999999999
14.58671 -1.1594966
14.58771 -1.1645493999999998
14.58871 -1.1695647
14.58971 -1.1745387
14.59071 -1.1794707999999998
14.59171 -1.1843638
14.59271 -1.1892227
14.59371 -1.1940508
14.59471 -1.1988489
14.59571 -1.2036141
14.59671 -1.2083426
14.59771 -1.2130312
14.59871 -1.2176799
14.59971 -1.2222917999999998
14.60071 -1.226871
14.60171 -1.2314203
14.60271 -1.2359393
14.60371 -1.2404243000000001
14.60471 -1.2448709
14.60571 -1.2492766
14.60671 -1.2536411
14.60771 -1.257968
14.60871 -1.2622616
14.60971 -1.2665245
14.61071 -1.2707563
14.61171 -1.2749542
14.61271 -1.2791149
14.61371 -1.2832369
14.61471 -1.2873217
14.61571 -1.2913729
14.61671 -1.2953938999999999
14.61771 -1.2993859
14.61871 -1.3033465
14.61971 -1.3072716
14.62071 -1.3111566
14.62171 -1.3150001999999998
14.62271 -1.3188042
14.62371 -1.3225723
14.62471 -1.3263086
14.62571 -1.3300147
14.62671 -1.3336899
14.62771 -1.3373312
14.62871 -1.3409365
14.62971 -1.3445057
14.63071 -1.3480412000000002
14.63171 -1.3515466999999999
14.63271 -1.3550244
14.63371 -1.3584733
14.63471 -1.3618899
14.63571 -1.3652691
14.63671 -1.3686076
14.63771 -1.3719056
14.63871 -1.3751663
14.63971 -1.3783950999999999
14.64071 -1.3815956
14.64171 -1.3847686
14.64271 -1.3879122000000002
14.64371 -1.3910229
14.64471 -1.394099
14.64571 -1.3971412
14.64671 -1.4001529000000001
14.64771 -1.4031375000000001
14.64871 -1.4060965
14.64971 -1.4090270999999999
14.65071 -1.411924
14.65171 -1.414782
14.65271 -1.4175986999999999
14.65371 -1.4203763
14.65471 -1.4231202
14.65571 -1.425837
14.65671 -1.4285302
14.65771 -1.4311993
14.65871 -1.4338406
14.65971 -1.4364499
14.66071 -1.4390253
14.66171 -1.4415691
14.66271 -1.4440857
14.66371 -1.4465794
14.66471 -1.4490513999999999
14.66571 -1.4514979000000001
14.66671 -1.4539124
14.66771 -1.4562884999999999
14.66871 -1.4586247
14.66971 -1.4609241
14.67071 -1.4631939999999999
14.67171 -1.4654413
14.67271 -1.4676685
14.67371 -1.4698734999999998
14.67471 -1.4720504
14.67571 -1.4741939000000002
14.67671 -1.4763026000000001
14.67771 -1.4783800999999999
14.67871 -1.4804337
14.67971 -1.4824693
14.68071 -1.4844882
14.68171 -1.4864864
14.68271 -1.488456
14.68371 -1.4903908000000001
14.68471 -1.492289
14.68571 -1.4941551000000002
14.68671 -1.495997
14.68771 -1.4978217
14.68871 -1.4996312
14.68971 -1.5014211
14.69071 -1.5031835
14.69171 -1.5049119
14.69271 -1.506605
14.69371 -1.5082683
14.69471 -1.5099106
14.69571 -1.5115395999999999
14.69671 -1.5131568
14.69771 -1.5147570000000001
14.69871 -1.5163314
14.69971 -1.5178725
14.70071 -1.5193788
14.70171 -1.5208561
14.70271 -1.5223133999999998
14.70371 -1.5237588
14.70471 -1.5251939
14.70571 -1.5266129
14.70671 -1.5280062
14.70771 -1.5293667
14.70871 -1.5306936
14.70971 -1.5319934
14.71071 -1.5332774
14.71171 -1.5345543
14.71271 -1.5358254999999998
14.71371 -1.5370848
14.71471 -1.5383215000000001
14.71571 -1.5395263
14.71671 -1.5406980000000001
14.71771 -1.5418426
14.71871 -1.5429709999999999
14.71971 -1.5440918
14.72071 -1.5452066
14.72171 -1.5463084999999999
14.72271 -1.5473864
14.72371 -1.5484319
14.72471 -1.5494443
14.72571 -1.5504316
14.72671 -1.5514069
14.72771 -1.5523804
14.72871 -1.5533542
14.72971 -1.554321
14.73071 -1.5552689
14.73171 -1.5561879
14.73271 -1.5570757
14.73371 -1.5579399
14.73471 -1.5587924
14.73571 -1.5596433
14.73671 -1.5604943
14.73771 -1.5613381000000002
14.73871 -1.5621617
14.73971 -1.5629556
14.74071 -1.5637185000000002
14.74171 -1.5644589
14.74271 -1.5651911
14.74371 -1.5659260000000002
14.74471 -1.5666653999999998
14.74571 -1.5674021
14.74671 -1.5681216000000002
14.74771 -1.5688123000000003
14.74871 -1.5694711
14.74971 -1.5701059
14.75071 -1.5707307
14.75171 -1.5713573
14.75271 -1.5719883000000001
14.75371 -1.5726172999999999
14.75471 -1.5732314
14.75571 -1.5738203999999998
14.75671 -1.5743829
14.75771 -1.5749277999999998
14.75871 -1.5754701999999998
14.75971 -1.5760221
14.76071 -1.5765855
14.76171 -1.5771508
14.76271 -1.5777022
14.76371 -1.5782246
14.76471 -1.5787147000000001
14.76571 -1.5791800000000003
14.76671 -1.5796348000000002
14.76771 -1.5800934
14.76871 -1.58056
14.76971 -1.5810288
14.77071 -1.5814865
14.77171 -1.5819225
14.77271 -1.5823344
14.77371 -1.5827315000000002
14.77471 -1.5831294
14.77571 -1.5835401
14.77671 -1.5839657
14.77771 -1.5843960000000001
14.77871 -1.5848139
14.77971 -1.5852045
14.78071 -1.5855633
14.78171 -1.5858989000000001
14.78271 -1.5862284
14.78371 -1.5865668999999998
14.78471 -1.5869211
14.78571 -1.5872842000000003
14.78671 -1.5876431
14.78771 -1.5879851
14.78871 -1.588306
14.78971 -1.5886134
14.79071 -1.5889212
14.79171 -1.5892416
14.79271 -1.5895759999999999
14.79371 -1.5899144
14.79471 -1.59024
14.79571 -1.590538
14.79671 -1.5908049
14.79771 -1.591051
14.79871 -1.5912933
14.79971 -1.5915499999999998
14.80071 -1.5918272
14.80171 -1.5921192
14.80271 -1.5924114999999999
14.80371 -1.592689
14.80471 -1.5929460999999998
14.80571 -1.5931888
14.80671 -1.5934302
14.80771 -1.5936830999999998
14.80871 -1.5939511
14.80971 -1.5942259
14.81071 -1.5944916999999998
14.81171 -1.5947357
14.81271 -1.5949542
14.81371 -1.5951565
14.81471 -1.5953602
14.81571 -1.5955821
14.81671 -1.595827
14.81771 -1.5960881
14.81871 -1.5963493
14.81971 -1.5965937
14.82071 -1.5968138
14.82171 -1.5970152000000002
14.82271 -1.5972119
14.82371 -1.5974175
14.82471 -1.5976385999999998
14.82571 -1.5978705
14.82671 -1.5980992
14.82771 -1.5983135
14.82871 -1.5985088
14.82971 -1.5986931999999998
14.83071 -1.5988825000000002
14.83171 -1.5990902
14.83271 -1.5993215
14.83371 -1.5995685
14.83471 -1.5998143999999999
14.83571 -1.6000424
14.83671 -1.6002454
14.83771 -1.6004280999999998
14.83871 -1.6006049000000002
14.83971 -1.6007912999999998
14.84071 -1.6009951000000002
14.84171 -1.6012128
14.84271 -1.6014323000000001
14.84371 -1.6016405
14.84471 -1.6018322
14.84571 -1.6020129
14.84671 -1.6021954
14.84771 -1.6023923
14.84871 -1.6026078
14.84971 -1.6028358
14.85071 -1.6030617
14.85171 -1.6032715999999998
14.85271 -1.6034590000000002
14.85371 -1.6036294
14.85471 -1.6037973
14.85571 -1.6039774
14.85671 -1.6041771999999999
14.85771 -1.6043933
14.85871 -1.604614
14.85971 -1.6048258
14.86071 -1.605022
14.86171 -1.6052049
14.86271 -1.6053852
14.86371 -1.6055746
14.86471 -1.6057786
14.86571 -1.6059925999999998
14.86671 -1.6062059
14.86771 -1.6064057
14.86871 -1.6065866000000002
14.86971 -1.6067532999999998
14.87071 -1.6069176
14.87171 -1.6070920999999998
14.87271 -1.6072832
14.87371 -1.6074874
14.87471 -1.6076939
14.87571 -1.6078902
14.87671 -1.6080699999999999
14.87771 -1.6082354
14.87871 -1.6083964999999998
14.87971 -1.6085650999999999
14.88071 -1.6087471999999998
14.88171 -1.6089406
14.88271 -1.6091356
14.88371 -1.6093213
14.88471 -1.6094926999999999
14.88571 -1.6096510000000002
14.88671 -1.6098054
14.88771 -1.6099649
14.88871 -1.6101344
14.88971 -1.6103106999999999
14.89071 -1.6104855000000002
14.89171 -1.6106487999999999
14.89271 -1.6107962
14.89371 -1.6109310000000001
14.89471 -1.6110616000000002
14.89571 -1.6111978999999998
14.89671 -1.6113445
14.89771 -1.6114993000000002
14.89871 -1.6116537
14.89971 -1.6117983999999999
14.90071 -1.6119279
14.90171 -1.6120428
14.90271 -1.6121496
14.90371 -1.612255
14.90471 -1.6123638
14.90571 -1.6124745999999999
14.90671 -1.612583
14.90771 -1.6126833999999999
14.90871 -1.6127737
14.90971 -1.6128566
14.91071 -1.6129378
14.91171 -1.6130228
14.91271 -1.6131131
14.91371 -1.6132049
14.91471 -1.61329
14.91571 -1.6133612
14.91671 -1.6134141000000002
14.91771 -1.6134497
14.91871 -1.6134726
14.91971 -1.6134892
14.92071 -1.6135028999999999
14.92171 -1.6135145
14.92271 -1.6135221000000002
14.92371 -1.6135233999999998
14.92471 -1.6135182000000001
14.92571 -1.613508
14.92671 -1.6134946000000001
14.92771 -1.6134791
14.92871 -1.6134595000000003
14.92971 -1.6134316
14.93071 -1.6133899
14.93171 -1.6133301
14.93271 -1.6132519
14.93371 -1.6131576
14.93471 -1.6130518
14.93571 -1.6129384
14.93671 -1.6128193999999998
14.93771 -1.6126944
14.93871 -1.6125627
14.93971 -1.6124237
14.94071 -1.6122774999999998
14.94171 -1.6121242
14.94271 -1.6119635
14.94371 -1.6117921
14.94471 -1.6116058
14.94571 -1.6114006
14.94671 -1.6111741
14.94771 -1.6109271
14.94871 -1.6106635
14.94971 -1.6103880000000002
14.95071 -1.6101031
14.95171 -1.6098095
14.95271 -1.609505
14.95371 -1.6091872
14.95471 -1.6088551
14.95571 -1.6085096
14.95671 -1.6081523
14.95771 -1.6077846
14.95871 -1.6074048
14.95971 -1.6070083
14.96071 -1.6065894
14.96171 -1.6061447999999998
14.96271 -1.6056747999999998
14.96371 -1.6051847000000001
14.96471 -1.6046814999999999
14.96571 -1.6041704
14.96671 -1.6036522000000002
14.96771 -1.6031224
14.96871 -1.6025743
14.96971 -1.6020019
14.97071 -1.6014038000000002
14.97171 -1.6007831000000001
14.97271 -1.6001453999999997
14.97371 -1.599494
14.97471 -1.5988275
14.97571 -1.598141
14.97671 -1.597427
14.97771 -1.596682
14.97871 -1.595908
14.97971 -1.5951126999999998
14.98071 -1.5943045
14.98171 -1.5934898
14.98271 -1.592667
14.98371 -1.5918279
14.98471 -1.5909616000000002
14.98571 -1.5900595
14.98671 -1.5891210999999998
14.98771 -1.5881518000000001
14.98871 -1.5871606999999999
14.98971 -1.5861547
14.99071 -1.5851339
14.99171 -1.5840916
14.99271 -1.5830185
14.99371 -1.5819091
14.99471 -1.5807647
14.99571 -1.5795941
14.99671 -1.5784079
14.99771 -1.5772138000000002
14.99871 -1.5760086
14.99971 -1.5747817000000002
15.00071 -1.5735196
15.00171 -1.572212
15.00271 -1.5708586
15.00371 -1.5694682000000002
15.00471 -1.5680538000000002
15.00571 -1.566625
15.00671 -1.5651818000000002
15.00771 -1.5637167
15.00871 -1.5622166
15.00971 -1.5606731
15.01071 -1.559087
15.01171 -1.5574675
15.01271 -1.5558276
15.01371 -1.554176
15.01471 -1.5525105000000001
15.01571 -1.5508193
15.01671 -1.5490861999999999
15.01771 -1.5473007
15.01871 -1.5454629
15.01971 -1.5435839999999998
15.02071 -1.5416803
15.02171 -1.5397631999999999
15.02271 -1.5378335
15.02371 -1.5358809
15.02471 -1.5338896
15.02571 -1.5318475
15.02671 -1.5297536
15.02771 -1.527618
15.02871 -1.5254552
15.02971 -1.5232754
15.03071 -1.5210778
15.03171 -1.5188502
15.03271 -1.5165752
15.03371 -1.5142409000000001
15.03471 -1.511848
15.03571 -1.5094097
15.03671 -1.5069446
15.03771 -1.5044663
15.03871 -1.5019763
15.03971 -1.4994627
15.04071 -1.4969066
15.04171 -1.4942937
15.04271 -1.4916208
15.04371 -1.4888979
15.04471 -1.4861411
15.04571 -1.4833627
15.04671 -1.4805633
15.04771 -1.4777307
15.04871 -1.4748476
15.04971 -1.4719016
15.05071 -1.4688926999999998
15.05171 -1.4658347999999999
15.05271 -1.4627477
15.05371 -1.4596468
15.05471 -1.4565333999999999
15.05571 -1.4533944
15.05671 -1.4502092
15.05771 -1.4469604
15.05871 -1.4436438
15.05971 -1.4402688000000001
15.06071 -1.4368531
15.06171 -1.4334109
15.06271 -1.4299448
15.06371 -1.426444
15.06471 -1.4228912
15.06571 -1.4192731
15.06671 -1.4155893
15.06771 -1.4118528
15.06871 -1.4080838
15.06971 -1.404298
15.07071 -1.4004972
15.07171 -1.396668
15.07271 -1.3927886
15.07371 -1.388841
15.07471 -1.3848202
15.07571 -1.3807362
15.07671 -1.3766079
15.07771 -1.3724517
15.07871 -1.3682720000000002
15.07971 -1.3640586
15.08071 -1.3597936
15.08171 -1.3554621
15.08271 -1.3510616
15.08371 -1.3466034999999998
15.08471 -1.3421071
15.08571 -1.3375873999999999
15.08671 -1.3330463000000001
15.08771 -1.328471
15.08871 -1.3238411
15.08971 -1.3191395
15.09071 -1.3143625
15.09171 -1.3095219
15.09271 -1.3046370999999999
15.09371 -1.2997254
15.09471 -1.2947915
15.09571 -1.2898255
15.09671 -1.2848089
15.09771 -1.2797252000000001
15.09871 -1.2745705
15.09971 -1.2693538
15.10071 -1.2640928
15.10171 -1.2588017999999999
15.10271 -1.2534835
15.10371 -1.2481275
15.10471 -1.2427155
15.10571 -1.2372322999999998
15.10671 -1.2316752
15.10771 -1.2260555
15.10871 -1.2203922
15.10971 -1.2147017
15.11071 -1.2089876
15.11171 -1.2032396
15.11271 -1.1974387
15.11371 -1.1915686
15.11471 -1.1856243
15.11571 -1.179615
15.11671 -1.173558
15.11771 -1.1674684
15.11871 -1.1613505
15.11971 -1.1551956
15.12071 -1.1489869
15.12171 -1.142711
15.12271 -1.1363651000000001
15.12371 -1.1299594
15.12471 -1.123511
15.12571 -1.1170335
15.12671 -1.110529
15.12771 -1.1039863
15.12871 -1.0973874
15.12971 -1.0907174
15.13071 -1.0839731
15.13171 -1.0771645
15.13271 -1.0703094
15.13371 -1.063423
15.13471 -1.0565092999999999
15.13571 -1.0495596
15.13671 -1.0425581
15.13771 -1.0354914
15.13871 -1.0283565
15.13971 -1.0211624000000001
15.14071 -1.0139242
15.14171 -1.0066537
15.14271 -0.9993524300000001
15.14371 -0.9920105300000001
15.14471 -0.9846125699999999
15.14571 -0.97714672
15.14671 -0.96961241
15.14771 -0.96202111
15.14871 -0.9543900399999999
15.14971 -0.94673233
15.15071 -0.9390495699999999
15.15171 -0.9313310499999999
15.15271 -0.9235598100000001
15.15371 -0.91572246
15.15471 -0.9078158100000001
15.15571 -0.8998487100000001
15.15671 -0.89183589
15.15771 -0.88378908
15.15871 -0.8757099500000001
15.15971 -0.86759012
15.16071 -0.859416
15.16171 -0.85117901
15.16271 -0.8428805500000001
15.16371 -0.83453236
15.16471 -0.82615009
15.16571 -0.8177436899999999
15.16671 -0.8093123299999999
15.16771 -0.8008441
15.16871 -0.7923224
15.16971 -0.7837356999999999
15.17071 -0.77508339
15.17171 -0.76637636
15.17271 -0.75763003
15.17371 -0.7488555299999999
15.17471 -0.7400538299999999
15.17571 -0.7312158099999999
15.17671 -0.7223285700000001
15.17771 -0.7133835
15.17871 -0.7043817499999999
15.17971 -0.69533382
15.18071 -0.68625258
15.18171 -0.67714565
15.18271 -0.6680097
15.18371 -0.65883258
15.18471 -0.64960006
15.18571 -0.6403044299999999
15.18671 -0.6309493
15.18771 -0.62154862
15.18871 -0.6121188399999999
15.18971 -0.60267029
15.19071 -0.59320158
15.19171 -0.58370163
15.19271 -0.57415604
15.19371 -0.56455624
15.19471 -0.5549040199999999
15.19571 -0.54520979
15.19671 -0.53548599
15.19771 -0.52573876
15.19871 -0.5159641199999999
15.19971 -0.50615021
15.20071 -0.49628475999999994
15.20171 -0.48636319
15.20271 -0.47639236
15.20371 -0.4663873
15.20471 -0.45636315
15.20571 -0.44632694
15.20671 -0.43627336
15.20771 -0.42618811
15.20871 -0.41605573999999995
15.20971 -0.40586875
15.21071 -0.39563114
15.21171 -0.38535583
15.21271 -0.37505683
15.21371 -0.36474087
15.21471 -0.35440391000000004
15.21571 -0.34403435
15.21671 -0.333621
15.21771 -0.32316104
15.21871 -0.31266264
15.21971 -0.30214118
15.22071 -0.29161042000000004
15.22171 -0.28107453
15.22271 -0.27052525
15.22371 -0.25994617000000003
15.22471 -0.24932215000000002
15.22571 -0.23864757
15.22671 -0.22792961
15.22771 -0.21718389
15.22871 -0.20642546
15.22971 -0.19566029999999998
15.23071 -0.18488226
15.23171 -0.17407741000000002
15.23271 -0.16323312
15.23371 -0.15234605999999998
15.23471 -0.1414249
15.23571 -0.1304855
15.23671 -0.11954163000000001
15.23771 -0.10859685000000001
15.23871 -0.097642292
15.23971 -0.086661911
15.24071 -0.075642165
15.24171 -0.064580428
15.24271 -0.053487113
15.24371 -0.042380136
15.24471 -0.031274953
15.24571 -0.020175867
15.24671 -0.009073862
15.24771 0.0020479221
15.24871 0.013204127000000001
15.24971 0.024398424000000002
15.25071 0.035621368
15.25171 0.046855907
15.25271 0.058087467999999996
15.25371 0.069312385
15.25471 0.08053988599999999
15.25571 0.091786281
15.25671 0.10306485000000001
15.25771 0.11437733
15.25871 0.12571231
15.25971 0.13705136
15.26071 0.14837947999999998
15.26171 0.15969370000000002
15.26271 0.17100471
15.26371 0.18233047
15.26471 0.19368533
15.26571 0.20507132
15.26671 0.21647667
15.26771 0.22788201
15.26871 0.23927131999999998
15.26971 0.25064091
15.27071 0.26200097
15.27171 0.27336946
15.27271 0.28476112
15.27371 0.29617865
15.27471 0.30761105
15.27571 0.31904012
15.27671 0.33045122
15.27771 0.34184172
15.27871 0.35322255
15.27971 0.36461116
15.28071 0.37602081000000004
15.28171 0.38745182
15.28271 0.39889063
15.28371 0.41031688
15.28471 0.42171468999999995
15.28571 0.43308156999999997
15.28671 0.44442974
15.28771 0.45577884
15.28871 0.46714484
15.28971 0.47853054
15.29071 0.48992434
15.29171 0.50130701
15.29271 0.51266272
15.29371 0.52398778
15.29471 0.53529185
15.29571 0.5465913600000001
15.29671 0.55789864
15.29771 0.56921365
15.29871 0.58052326
15.29971 0.59180828
15.30071 0.60305507
15.30171 0.61426335
15.30271 0.62544732
15.30371 0.63662766
15.30471 0.64782002
15.30571 0.65902625
15.30671 0.67023318
15.30771 0.68142004
15.30871 0.69256965
15.30971 0.7036773
15.31071 0.71475217
15.31171 0.72581023
15.31271 0.73686377
15.31371 0.74791331
15.31471 0.75894645
15.31571 0.76994561
15.31671 0.78089833
15.31771 0.79180542
15.31871 0.8026809399999999
15.31971 0.8135441699999999
15.32071 0.82440889
15.32171 0.8352750000000001
15.32271 0.8461277899999999
15.32371 0.85694632
15.32471 0.8677137999999999
15.32571 0.8784274599999999
15.32671 0.88909827
15.32771 0.89974338
15.32871 0.91037657
15.32971 0.9209989599999999
15.33071 0.93159918
15.33171 0.94216028
15.33271 0.9526703500000001
15.33371 0.9631294800000001
15.33471 0.9735502300000001
15.33571 0.98394919
15.33671 0.99433716
15.33771 1.0047113
15.33871 1.0150561
15.33971 1.0253514
15.34071 1.0355828
15.34171 1.0457498
15.34271 1.0558653
15.34371 1.0659478
15.34471 1.0760106999999999
15.34571 1.0860549000000002
15.34671 1.0960691999999999
15.34771 1.1060365
15.34871 1.1159453
15.34971 1.1257952999999998
15.35071 1.1355979999999999
15.35171 1.1453684
15.35271 1.1551154
15.35371 1.1648351
15.35471 1.1745125
15.35571 1.1841291999999999
15.35671 1.1936736
15.35771 1.2031479
15.35871 1.2125658
15.35971 1.2219455000000001
15.36071 1.2312988
15.36171 1.2406245
15.36271 1.2499094
15.36371 1.2591369
15.36471 1.2682956
15.36571 1.2773861
15.36671 1.2864199
15.36771 1.2954109999999999
15.36871 1.3043668
15.36971 1.3132827999999999
15.37071 1.3221446
15.37171 1.3309355
15.37271 1.3396469
15.37371 1.3482829
15.37471 1.3568578
15.37571 1.3653887
15.37671 1.3738843
15.37771 1.3823416
15.37871 1.3907467
15.37971 1.3990833
15.38071 1.4073423999999999
15.38171 1.4155267
15.38271 1.4236483
15.38371 1.431721
15.38471 1.4397507999999999
15.38571 1.4477314
15.38671 1.4556479
15.38771 1.4634847
15.38871 1.4712349
15.38971 1.478904
15.39071 1.4865072
15.39171 1.4940599
15.39271 1.501569
15.39371 1.5090285
15.39471 1.5164235
15.39571 1.5237392
15.39671 1.530969
15.39771 1.5381181000000002
15.39871 1.5452004
15.39971 1.5522293
15.40071 1.5592089
15.40171 1.5661314
15.40271 1.5729809000000001
15.40371 1.5797425
15.40471 1.5864111
15.40571 1.5929939
15.40671 1.5995065
15.40771 1.6059634999999999
15.40871 1.6123698999999998
15.40971 1.6187171
15.41071 1.6249888000000001
15.41171 1.6311712999999999
15.41271 1.6372595
15.41371 1.6432611
15.41471 1.6491923
15.41571 1.6550664
15.41671 1.6608854999999998
15.41771 1.6666403
15.41871 1.6723143
15.41971 1.6778929000000002
15.42071 1.6833728
15.42171 1.6887638999999999
15.42271 1.694083
15.42371 1.6993444
15.42471 1.7045509
15.42571 1.7096914
15.42671 1.7147487
15.42771 1.7197073
15.42871 1.7245650000000001
15.42971 1.7293315
15.43071 1.7340239
15.43171 1.7386558
15.43271 1.7432284
15.43371 1.7477304
15.43471 1.752143
15.43571 1.7564526
15.43671 1.7606579
15.43771 1.7647702
15.43871 1.7688088000000002
15.43971 1.7727876
15.44071 1.7767084999999998
15.44171 1.780558
15.44271 1.7843179
15.44371 1.7879739
15.44471 1.7915245
15.44571 1.7949821000000001
15.44671 1.798366
15.44771 1.8016892
15.44871 1.8049521
15.44971 1.8081403999999999
15.45071 1.8112347
15.45171 1.8142196999999998
15.45271 1.8170948999999998
15.45371 1.8198743
15.45471 1.8225775999999998
15.45571 1.8252194
15.45671 1.8277997000000001
15.45771 1.8303055
15.45871 1.8327164999999999
15.45971 1.8350186000000002
15.46071 1.8372119999999998
15.46171 1.8393107
15.46271 1.841335
15.46371 1.8432984
15.46471 1.8452
15.46571 1.8470237
15.46671 1.8487491000000003
15.46771 1.8503604
15.46871 1.8518591
15.46971 1.8532606
15.47071 1.854587
15.47171 1.8558538
15.47271 1.8570613
15.47371 1.8581952999999998
15.47471 1.8592351999999999
15.47571 1.8601662
15.47671 1.8609878
15.47771 1.8617149
15.47871 1.8623671000000002
15.47971 1.8629574999999998
15.48071 1.8634839
15.48171 1.8639296
15.48271 1.8642727000000001
15.48371 1.8644984999999998
15.48471 1.8646086999999998
15.48571 1.8646216
15.48671 1.8645601
15.48771 1.8644409
15.48871 1.8642645
15.48971 1.8640157000000002
15.49071 1.8636730000000001
15.49171 1.8632209
15.49271 1.8626591000000001
15.49371 1.8620024
15.49471 1.8612718
15.49571 1.8604810999999999
15.49671 1.8596284
15.49771 1.8586976000000002
15.49871 1.8576674000000002
15.49971 1.8565241
15.50071 1.8552699999999998
15.50171 1.8539228
15.50271 1.8525051000000001
15.50371 1.8510327
15.50471 1.8495038
15.50571 1.8479018
15.50671 1.8462038
15.50771 1.8443938
15.50871 1.8424719999999999
15.50971 1.8404534
15.51071 1.8383605
15.51171 1.8362084
15.51271 1.8339977
15.51371 1.8317139
15.51471 1.829337
15.51571 1.8268535
15.51671 1.8242665000000002
15.51771 1.8215914999999998
15.51871 1.8188514
15.51971 1.8160589
15.52071 1.8132115
15.52171 1.8102924999999999
15.52271 1.8072784000000002
15.52371 1.8041549000000001
15.52471 1.8009232
15.52571 1.7976006
15.52671 1.7942095000000002
15.52771 1.7907657000000001
15.52871 1.7872693
15.52971 1.7837066
15.53071 1.7800571
15.53171 1.7763076
15.53271 1.7724581
15.53371 1.7685233000000002
15.53471 1.7645225
15.53571 1.7604679
15.53671 1.756357
15.53771 1.7521749999999998
15.53871 1.7479025
15.53971 1.7435273000000002
15.54071 1.7390536
15.54171 1.7344986999999998
15.54271 1.7298841999999999
15.54371 1.7252261000000002
15.54471 1.7205238
15.54571 1.7157631
15.54671 1.7109228
15.54771 1.7059883000000002
15.54871 1.7009586
15.54971 1.6958460000000002
15.55071 1.6906684
15.55171 1.6854389
15.55271 1.6801575
15.55371 1.6748123
15.55471 1.6693866000000002
15.55571 1.6638701999999999
15.55671 1.6582667999999998
15.55771 1.6525919999999998
15.55871 1.6468654999999999
15.55971 1.6410995000000002
15.56071 1.6352924000000002
15.56171 1.6294286000000002
15.56271 1.6234884
15.56371 1.6174576999999999
15.56471 1.6113367
15.56571 1.6051381999999998
15.56671 1.5988808
15.56771 1.5925787
15.56871 1.5862347999999997
15.56971 1.579839
15.57071 1.5733778
15.57171 1.5668422000000002
15.57271 1.5602334
15.57371 1.5535637999999998
15.57471 1.5468484
15.57571 1.540096
15.57671 1.5333032
15.57771 1.5264562000000002
15.57871 1.5195375
15.57971 1.5125362999999998
15.58071 1.5054546
15.58171 1.498306
15.58271 1.4911085
15.58371 1.4838759
15.58471 1.4766105
15.58571 1.4693037
15.58671 1.4619429
15.58771 1.4545188
15.58871 1.4470318
15.58971 1.4394912
15.59071 1.4319087
15.59171 1.4242921
15.59271 1.4166384
15.59371 1.408937
15.59471 1.4011753999999998
15.59571 1.3933466
15.59671 1.3854546
15.59771 1.3775127
15.59871 1.3695367
15.59971 1.3615367
15.60071 1.3535125000000001
15.60171 1.3454548
15.60271 1.3373503
15.60371 1.3291906
15.60471 1.3209756
15.60571 1.3127140000000002
15.60671 1.3044164
15.60771 1.2960896
15.60871 1.2877321000000002
15.60971 1.2793360999999999
15.61071 1.2708936
15.61171 1.2624013
15.61271 1.2538643999999999
15.61371 1.2452942999999999
15.61471 1.2367027
15.61571 1.2280948
15.61671 1.2194675
15.61771 1.2108109
15.61871 1.2021141000000002
15.61971 1.1933718
15.62071 1.1845863
15.62171 1.1757669
15.62271 1.1669235
15.62371 1.1580616
15.62471 1.1491797
15.62571 1.1402717999999998
15.62671 1.1313320999999998
15.62771 1.1223597
15.62871 1.1133591999999999
15.62971 1.1043387999999998
15.63071 1.0953053000000001
15.63171 1.08626
15.63271 1.0771976
15.63371 1.0681095
15.63471 1.0589887
15.63571 1.0498349
15.63671 1.0406539
15.63771 1.0314554999999999
15.63871 1.0222482
15.63971 1.0130353
15.64071 1.0038139
15.64171 0.99457856
15.64271 0.98532476
15.64371 0.9760530700000001
15.64471 0.96676853
15.64571 0.95747747
15.64671 0.94818305
15.64771 0.9388834199999999
15.64871 0.9295718700000001
15.64971 0.92024151
15.65071 0.9108894500000001
15.65171 0.90151932
15.65271 0.8921398800000001
15.65371 0.8827605299999999
15.65471 0.8733864900000001
15.65571 0.8640171
15.65671 0.85464632
15.65771 0.84526753
15.65871 0.8358783099999999
15.65971 0.82648229
15.66071 0.8170864499999999
15.66171 0.80769742
15.66271 0.79831677
15.66371 0.7889405800000001
15.66471 0.7795614200000001
15.66571 0.77017373
15.66671 0.76077809
15.66771 0.75138169
15.66871 0.74199527
15.66971 0.732627
15.67071 0.72327852
15.67171 0.71394402
15.67271 0.70461407
15.67371 0.69528157
15.67471 0.68594632
15.67571 0.6766152999999999
15.67671 0.66729859
15.67771 0.65800324
15.67871 0.6487296
15.67971 0.6394708100000001
15.68071 0.63021798
15.68171 0.62096589
15.68271 0.61171744
15.68371 0.60248254
15.68471 0.5932732
15.68571 0.58409683
15.68671 0.57495199
15.68771 0.56582941
15.68871 0.55671721
15.68971 0.54760864
15.69071 0.53850617
15.69171 0.52942075
15.69271 0.52036536
15.69371 0.51134839
15.69471 0.5023685299999999
15.69571 0.49341619000000003
15.69671 0.48447987
15.69771 0.47555319
15.69871 0.46664011
15.69971 0.45775254
15.70071 0.44890414
15.70171 0.44010212
15.70271 0.4313428
15.70371 0.42261382999999997
15.70471 0.41390131
15.70571 0.40519824
15.70671 0.39650933
15.70771 0.3878487
15.70871 0.37923257
15.70971 0.37066992
15.71071 0.36215805
15.71171 0.35368446000000003
15.71271 0.34523478
15.71371 0.3368018
15.71471 0.32839023
15.71571 0.32001433
15.71671 0.31168999000000003
15.71771 0.30342513
15.71871 0.29521524
15.71971 0.28704598
15.72071 0.27890166
15.72171 0.2707751
15.72271 0.26267243
15.72371 0.25461039
15.72471 0.24660707
15.72571 0.23867195
15.72671 0.23080050000000002
15.72771 0.22297695
15.72871 0.21518378
15.72971 0.20741208
15.73071 0.19966692
15.73171 0.19196456
15.73271 0.18432307
15.73371 0.17675185
15.73471 0.16924621
15.73571 0.16179058000000002
15.73671 0.15436808
15.73771 0.14697134
15.73871 0.1396077
15.73971 0.13229586
15.74071 0.12505569
15.74171 0.11789688
15.74271 0.11081337999999999
15.74371 0.10378678999999999
15.74471 0.096796849
15.74571 0.08983305899999999
15.74671 0.082900666
15.74771 0.076017634
15.74871 0.069204188
15.74971 0.062471197000000006
15.75071 0.055814232
15.75171 0.049216736999999997
15.75271 0.042660540000000004
15.75371 0.036137419999999996
15.75471 0.029654867999999997
15.75571 0.023232489
15.75671 0.016891057
15.75771 0.010640423999999999
15.75871 0.0044735847
15.75971 -0.0016296206000000002
15.76071 -0.0076911907
15.76171 -0.013722409
15.76271 -0.019717407000000003
15.76371 -0.025656496
15.76471 -0.031517356
15.76571 -0.037287577
15.76671 -0.042971235
15.76771 -0.048585696000000005
15.76871 -0.054150593000000004
15.76971 -0.059675513000000006
15.77071 -0.06515375
15.77171 -0.070565793
15.77271 -0.075890642
15.77371 -0.08111832399999999
15.77471 -0.08625614599999999
15.77571 -0.091324956
15.77671 -0.096347381
15.77771 -0.10133481999999999
15.77871 -0.10628082
15.77971 -0.11116450000000001
15.78071 -0.11596229
15.78171 -0.12066099000000001
15.78271 -0.12526476
15.78371 -0.129792
15.78471 -0.13426387
15.78571 -0.13869149
15.78671 -0.14306913000000002
15.78771 -0.14737766
15.78871 -0.15159583000000001
15.78971 -0.15571308
15.79071 -0.15973611000000001
15.79171 -0.16368526
15.79271 -0.16758279
15.79371 -0.17143983999999998
15.79471 -0.17524968999999999
15.79571 -0.1789913
15.79671 -0.18264107999999998
15.79771 -0.18618613
15.79871 -0.18963122999999998
15.79971 -0.1929956
15.80071 -0.19630142
15.80171 -0.19956063000000002
15.80271 -0.20276816
15.80371 -0.20590492
15.80471 -0.2089493
15.80571 -0.21188995000000002
15.80671 -0.21473260000000002
15.80771 -0.21749665
15.80871 -0.22020366
15.80971 -0.22286451000000002
15.81071 -0.22547289
15.81171 -0.22800851
15.81271 -0.23044883
15.81371 -0.23278177
15.81471 -0.23501276
15.81571 -0.2371612
15.81671 -0.23924932
15.81771 -0.24128909999999998
15.81871 -0.24327574999999999
15.81971 -0.24519055
15.82071 -0.24701233
15.82171 -0.24872980999999997
15.82271 -0.25034836
15.82371 -0.25188678
15.82471 -0.25336619
15.82571 -0.25479731
15.82671 -0.25617422
15.82771 -0.25747749
15.82871 -0.25868542
15.82971 -0.25978631
15.83071 -0.26078525
15.83171 -0.26170055000000003
15.83271 -0.26255311
15.83371 -0.26335401999999997
15.83471 -0.26409836000000003
15.83571 -0.26476823
15.83671 -0.26534381
15.83771 -0.26581495
15.83871 -0.26618766
15.83971 -0.26648061
15.84071 -0.26671437000000003
15.84171 -0.26689945
15.84271 -0.26703016
15.84371 -0.26708802000000004
15.84471 -0.26705251
15.84571 -0.26691288
15.84671 -0.26667404
15.84771 -0.26635344
15.84871 -0.26597059
15.84971 -0.26553576
15.85071 -0.265044
15.85171 -0.26447866
15.85271 -0.26382161000000004
15.85371 -0.26306420999999997
15.85471 -0.26221282
15.85571 -0.26128502
15.85671 -0.26029948999999997
15.85771 -0.25926490999999996
15.85871 -0.25817484
15.85971 -0.25701129
15.86071 -0.25575517000000003
15.86171 -0.25439702000000003
15.86271 -0.25294248
15.86371 -0.2514086
15.86471 -0.24981392
15.86571 -0.24816787
15.86671 -0.24646588
15.86771 -0.24469274
15.86871 -0.24283227999999998
15.86971 -0.24087750000000002
15.87071 -0.23883495
15.87171 -0.23672103
15.87271 -0.2345521
15.87371 -0.23233494999999998
15.87471 -0.23006245
15.87571 -0.22771782
15.87671 -0.22528428
15.87771 -0.22275480000000003
15.87871 -0.22013624999999998
15.87971 -0.21744515
15.88071 -0.21469824
15.88171 -0.21190292000000002
15.88271 -0.20905335
15.88371 -0.20613440000000002
15.88471 -0.20313107
15.88571 -0.2000374
15.88671 -0.19686015
15.88771 -0.19361462
15.88871 -0.19031567
15.88971 -0.18696896999999998
15.89071 -0.18356785
15.89171 -0.1800979
15.89271 -0.17654574
15.89371 -0.17290757999999998
15.89471 -0.16919181
15.89571 -0.16541447
15.89671 -0.16158988
15.89771 -0.15772248
15.89871 -0.15380436
15.89971 -0.14982001
15.90071 -0.14575557
15.90171 -0.14160672000000002
15.90271 -0.13738101
15.90371 -0.13309337999999998
15.90471 -0.12875726
15.90571 -0.12437691000000001
15.90671 -0.11994548000000001
15.90771 -0.11544979999999999
15.90871 -0.11087889
15.90971 -0.10623105000000001
15.91071 -0.10151523999999999
15.91171 -0.096745888
15.91271 -0.091934396
15.91371 -0.08708226399999999
15.91471 -0.082180277
15.91571 -0.077213946
15.91671 -0.072172371
15.91771 -0.06705493400000001
15.91871 -0.06187216500000001
15.91971 -0.05664007
15.92071 -0.051371282000000004
15.92171 -0.04606838
15.92271 -0.040723077999999996
15.92371 -0.035321858
15.92471 -0.029854363
15.92571 -0.024319513
15.92671 -0.018725805
15.92771 -0.013085762
15.92871 -0.0074078511
15.92971 -0.0016910237
15.93071 0.0040747658
15.93171 0.0099022494
15.93271 0.01579864
15.93371 0.021760401
15.93471 0.027774043999999998
15.93571 0.033823133000000005
15.93671 0.039896890000000004
15.93771 0.045995743
15.93871 0.052130636
15.93971 0.058316335000000004
15.94071 0.064562832
15.94171 0.07086985900000001
15.94271 0.07722773000000001
15.94371 0.083623634
15.94471 0.090049609
15.94571 0.096507173
15.94671 0.10300576
15.94771 0.10955589
15.94871 0.11616139
15.94971 0.12281552999999999
15.95071 0.12950352
15.95171 0.13621036
15.95271 0.14292928
15.95371 0.14966588
15.95471 0.15643532
15.95571 0.16325446000000002
15.95671 0.17013257999999998
[truncated: 739,097 more chars]
