# Supplementary material for: 2D Synthetic dataset of numerical simulations of long-period seismicity in a volcanic edifice and related sensitivity kernels
Source: Data Brief. 2021 Jan 25;34:106673. doi: 10.1016/j.dib.2020.106673 (PMC7841316; doi:10.1016/j.dib.2020.106673)
Supplement: Supplementary Data S1 — Supplementary Raw Research Data. This is open data under the CC BY license http://creativecommons.org/licenses/by/4.0/ [file mmc1.zip › Dataset/OUTPUT_SEISMOGRAMS/9000_3000/disp_Z_hetero_9000_3113_ISO7e-1Hz.semd]

-1.714286 0.0
-1.713286 0.0
-1.712286 -1.3121575e-18
-1.711286 4.9505031e-13
-1.710286 3.2651202000000002e-12
-1.709286 1.2100363999999999e-11
-1.708286 3.3034431e-11
-1.707286 7.3705668e-11
-1.706286 1.4162921e-10
-1.705286 2.4141876e-10
-1.704286 3.7129722e-10
-1.703286 5.1952678e-10
-1.702286 6.615976e-10
-1.701286 7.590990299999999e-10
-1.700286 7.611069800000001e-10
-1.699286 6.0865189e-10
-1.698286 2.424087e-10
-1.697286 -3.8679310999999996e-10
-1.696286 -1.3056082e-09
-1.695286 -2.505454e-09
-1.694286 -3.9313008000000005e-09
-1.693286 -5.4740039e-09
-1.692286 -6.9681053e-09
-1.691286 -8.1966246e-09
-1.690286 -8.9037257e-09
-1.689286 -8.8152631e-09
-1.688286 -7.6662676e-09
-1.687286 -5.2334382999999995e-09
-1.686286 -1.3699089e-09
-1.685286 3.9610894e-09
-1.684286 1.0657299e-08
-1.683286 1.8456829e-08
-1.682286 2.6928951e-08
-1.681286 3.5478623e-08
-1.680286 4.3366002e-08
-1.679286 4.9740944999999994e-08
-1.678286 5.3691279e-08
-1.677286 5.430241300000001e-08
-1.676286 5.0724869e-08
-1.675286 4.224554e-08
-1.674286 2.8358184999999998e-08
-1.673286 8.828383200000001e-09
-1.672286 -1.6251435e-08
-1.671286 -4.6420831e-08
-1.670286 -8.0827367e-08
-1.669286 -1.1822221999999999e-07
-1.668286 -1.569769e-07
-1.667286 -1.9512170000000002e-07
-1.666286 -2.3040554000000003e-07
-1.665286 -2.6037617e-07
-1.664286 -2.8247824e-07
-1.663286 -2.9416689e-07
-1.662286 -2.9303258e-07
-1.661286 -2.7693303e-07
-1.660286 -2.4412703e-07
-1.659286 -1.9340391999999998e-07
-1.658286 -1.2420279e-07
-1.657286 -3.6714734e-08
-1.656286 6.803848e-08
-1.655286 1.8815510999999998e-07
-1.654286 3.2083896000000005e-07
-1.653286 4.6242356999999996e-07
-1.652286 6.0843743e-07
-1.651286 7.5371061e-07
-1.650286 8.925205499999999e-07
-1.649286 1.0187741e-06
-1.648286 1.1262187e-06
-1.647286 1.2086744e-06
-1.646286 1.2602793000000001e-06
-1.645286 1.2757349e-06
-1.644286 1.2505443999999998e-06
-1.643286 1.18123e-06
-1.642286 1.0655225e-06
-1.641286 9.025127300000001e-07
-1.640286 6.9276034e-07
-1.639286 4.3835402e-07
-1.638286 1.4292153999999999e-07
-1.637286 -1.8841082e-07
-1.636286 -5.4910827e-07
-1.635286 -9.3136325e-07
-1.634286 -1.3262721e-06
-1.633286 -1.7240469999999997e-06
-1.632286 -2.1142577e-06
-1.631286 -2.4860929e-06
-1.630286 -2.8286367e-06
-1.629286 -3.1311508e-06
-1.628286 -3.3833548e-06
-1.627286 -3.5756965e-06
-1.626286 -3.6996056e-06
-1.625286 -3.7477214000000003e-06
-1.624286 -3.7140921e-06
-1.623286 -3.5943354999999996e-06
-1.622286 -3.3857596000000002e-06
-1.621286 -3.0874392999999997e-06
-1.620286 -2.7002464e-06
-1.619286 -2.2268337e-06
-1.618286 -1.6715745e-06
-1.617286 -1.0404611e-06
-1.616286 -3.4096472e-07
-1.615286 4.1813499000000005e-07
-1.614286 1.2269469e-06
-1.613286 2.0746835e-06
-1.612286 2.9498885e-06
-1.611286 3.8406692999999995e-06
-1.610286 4.7349288999999996e-06
-1.609286 5.6205934e-06
-1.608286 6.4858263e-06
-1.607286 7.3192318e-06
-1.606286 8.1100374e-06
-1.605286 8.8482579e-06
-1.604286 9.524836e-06
-1.603286 1.0131757e-05
-1.602286 1.0662138999999999e-05
-1.601286 1.1110287e-05
-1.600286 1.1471727e-05
-1.599286 1.1743195000000001e-05
-1.598286 1.1922602999999998e-05
-1.597286 1.2008965e-05
-1.596286 1.2002299000000001e-05
-1.595286 1.1903486e-05
-1.594286 1.1714118e-05
-1.593286 1.143632e-05
-1.592286 1.1072551e-05
-1.591286 1.0625409e-05
-1.590286 1.009743e-05
-1.589286 9.4908998e-06
-1.588286 8.8076774e-06
-1.587286 8.0490516e-06
-1.586286 7.215624699999999e-06
-1.585286 6.3072314e-06
-1.584286 5.3229044e-06
-1.583286 4.2608793e-06
-1.582286 3.1186473999999997e-06
-1.581286 1.8930532e-06
-1.580286 5.8043392e-07
-1.579286 -8.231995500000001e-07
-1.578286 -2.3219473e-06
-1.577286 -3.9197744000000005e-06
-1.576286 -5.6202428e-06
-1.575286 -7.426226699999999e-06
-1.574286 -9.3396245e-06
-1.573286 -1.1361071000000001e-05
-1.572286 -1.3489669e-05
-1.571286 -1.5722743000000002e-05
-1.570286 -1.8055628e-05
-1.569286 -2.0481514000000002e-05
-1.568286 -2.2991333e-05
-1.567286 -2.5573726e-05
-1.566286 -2.8215078e-05
-1.565286 -3.0899614e-05
-1.564286 -3.3609595000000004e-05
-1.563286 -3.6325579e-05
-1.562286 -3.9026739000000004e-05
-1.561286 -4.169126e-05
-1.560286 -4.4296789e-05
-1.559286 -4.6820907e-05
-1.558286 -4.9241634999999995e-05
-1.557286 -5.1537955000000004e-05
-1.556286 -5.3690303e-05
-1.555286 -5.5681056e-05
-1.554286 -5.7494975e-05
-1.553286 -5.9119570999999996e-05
-1.552286 -6.0545443e-05
-1.551286 -6.1766514e-05
-1.550286 -6.278018e-05
-1.549286 -6.3587368e-05
-1.548286 -6.4192506e-05
-1.547286 -6.4603387e-05
-1.546286 -6.4830954e-05
-1.545286 -6.4888962e-05
-1.544286 -6.4793585e-05
-1.543286 -6.4562954e-05
-1.542286 -6.421660100000001e-05
-1.541286 -6.37749e-05
-1.540286 -6.3258454e-05
-1.539286 -6.2687479e-05
-1.538286 -6.2081205e-05
-1.537286 -6.1457303e-05
-1.536286 -6.0831353999999996e-05
-1.535286 -6.0216422e-05
-1.534286 -5.9622658e-05
-1.533286 -5.9057044e-05
-1.532286 -5.8523233e-05
-1.531286 -5.8021487000000005e-05
-1.530286 -5.7548755e-05
-1.529286 -5.7098839e-05
-1.528286 -5.6662685e-05
-1.527286 -5.6228765e-05
-1.526286 -5.5783527999999995e-05
-1.525286 -5.5311938000000005e-05
-1.524286 -5.4798056e-05
-1.523286 -5.4225649e-05
-1.522286 -5.357881599999999e-05
-1.521286 -5.2842602999999996e-05
-1.520286 -5.2003583e-05
-1.519286 -5.1050421000000006e-05
-1.518286 -4.9974334999999996e-05
-1.517286 -4.876951e-05
-1.516286 -4.7433412e-05
-1.515286 -4.5966993e-05
-1.514286 -4.4374818e-05
-1.513286 -4.2665039e-05
-1.512286 -4.0849289e-05
-1.511286 -3.8942454e-05
-1.510286 -3.6962345e-05
-1.509286 -3.4929272e-05
-1.508286 -3.2865546e-05
-1.507286 -3.0794916e-05
-1.506286 -2.8741953999999998e-05
-1.505286 -2.6731414e-05
-1.504286 -2.4787593000000004e-05
-1.503286 -2.2933695e-05
-1.502286 -2.1191224e-05
-1.501286 -1.9579439e-05
-1.500286 -1.8114858e-05
-1.499286 -1.681085e-05
-1.498286 -1.5677307000000002e-05
-1.497286 -1.472041e-05
-1.496286 -1.3942504e-05
-1.495286 -1.3342053e-05
-1.494286 -1.2913717999999999e-05
-1.493286 -1.2648516000000001e-05
-1.492286 -1.2534078999999998e-05
-1.491286 -1.2554992e-05
-1.490286 -1.2693218e-05
-1.489286 -1.2928581000000002e-05
-1.488286 -1.3239310000000001e-05
-1.487286 -1.3602624e-05
-1.486286 -1.3995351e-05
-1.485286 -1.439455e-05
-1.484286 -1.4778142e-05
-1.483286 -1.5125521e-05
-1.482286 -1.5418124e-05
-1.481286 -1.5639955e-05
-1.480286 -1.5778046e-05
-1.479286 -1.5822832e-05
-1.478286 -1.5768436999999998e-05
-1.477286 -1.5612868e-05
-1.476286 -1.5358088e-05
-1.475286 -1.5009996e-05
-1.474286 -1.4578274999999999e-05
-1.473286 -1.4076151e-05
-1.472286 -1.3520039000000001e-05
-1.471286 -1.2929097000000001e-05
-1.470286 -1.2324693e-05
-1.469286 -1.1729809e-05
-1.468286 -1.1168377e-05
-1.467286 -1.0664591e-05
-1.466286 -1.0242189e-05
-1.465286 -9.9237383e-06
-1.464286 -9.729940599999999e-06
-1.463286 -9.6789776e-06
-1.462286 -9.7859186e-06
-1.461286 -1.0062205e-05
-1.460286 -1.0515238e-05
-1.459286 -1.1148072e-05
-1.458286 -1.1959237e-05
-1.457286 -1.2942699e-05
-1.456286 -1.4087951e-05
-1.455286 -1.538024e-05
-1.454286 -1.6800942e-05
-1.453286 -1.8328038000000002e-05
-1.452286 -1.9936711e-05
-1.451286 -2.1600032e-05
-1.450286 -2.3289702e-05
-1.449286 -2.497685e-05
-1.448286 -2.6632841e-05
-1.447286 -2.8230065e-05
-1.446286 -2.9742711e-05
-1.445286 -3.1147459e-05
-1.444286 -3.2424105999999996e-05
-1.443286 -3.3556086000000004e-05
-1.442286 -3.4530876e-05
-1.441286 -3.5340281e-05
-1.440286 -3.598058e-05
-1.439286 -3.645255e-05
-1.438286 -3.6761355e-05
-1.437286 -3.691631e-05
-1.436286 -3.6930533e-05
-1.435286 -3.6820498e-05
-1.434286 -3.6605502e-05
-1.433286 -3.6307074e-05
-1.432286 -3.5948318e-05
-1.431286 -3.5553259e-05
-1.430286 -3.5146164e-05
-1.429286 -3.4750893999999996e-05
-1.428286 -3.4390283e-05
-1.427286 -3.4085579e-05
-1.426286 -3.3855957e-05
-1.425286 -3.3718106e-05
-1.424286 -3.3685916e-05
-1.423286 -3.377026e-05
-1.422286 -3.397887e-05
-1.421286 -3.4316312e-05
-1.420286 -3.4784059999999995e-05
-1.419286 -3.538064e-05
-1.418286 -3.6101852e-05
-1.417286 -3.6941062999999996e-05
-1.416286 -3.7889532e-05
-1.415286 -3.893679e-05
-1.414286 -4.0071028999999996e-05
-1.413286 -4.127952e-05
-1.412286 -4.2549013e-05
-1.411286 -4.3866149e-05
-1.410286 -4.5217837e-05
-1.409286 -4.6591623e-05
-1.408286 -4.7976021999999996e-05
-1.407286 -4.9360801e-05
-1.406286 -5.0737248000000004e-05
-1.405286 -5.2098352e-05
-1.404286 -5.3438970000000006e-05
-1.403286 -5.4755918e-05
-1.402286 -5.604802600000001e-05
-1.401286 -5.7316095e-05
-1.400286 -5.8562846999999996e-05
-1.399286 -5.9792779000000004e-05
-1.398286 -6.101198e-05
-1.397286 -6.2227906e-05
-1.396286 -6.3449102e-05
-1.395286 -6.4684883e-05
-1.394286 -6.594501699999999e-05
-1.393286 -6.723935300000001e-05
-1.392286 -6.8577469e-05
-1.391286 -6.9968314e-05
-1.390286 -7.141985600000001e-05
-1.389286 -7.2938758e-05
-1.388286 -7.4530089e-05
-1.387286 -7.619708000000001e-05
-1.386286 -7.7940899e-05
-1.385286 -7.9760531e-05
-1.384286 -8.1652684e-05
-1.383286 -8.3611752e-05
-1.382286 -8.5629904e-05
-1.381286 -8.769717400000001e-05
-1.380286 -8.980167099999999e-05
-1.379286 -9.1929826e-05
-1.378286 -9.4066712e-05
-1.377286 -9.6196425e-05
-1.376286 -9.8302473e-05
-1.375286 -0.00010036823999999999
-1.374286 -0.00010237743999999999
-1.373286 -0.00010431454999999999
-1.372286 -0.00010616527
-1.371286 -0.00010791691
-1.370286 -0.00010955878
-1.369286 -0.00011108244000000001
-1.368286 -0.00011248202
-1.367286 -0.00011375429000000002
-1.366286 -0.0001148988
-1.365286 -0.00011591782
-1.364286 -0.00011681632
-1.363286 -0.00011760175
-1.362286 -0.00011828386
-1.361286 -0.00011887435999999999
-1.360286 -0.00011938664
-1.359286 -0.00011983534999999999
-1.358286 -0.00012023604000000001
-1.357286 -0.00012060473
-1.356286 -0.00012095746999999999
-1.355286 -0.00012131002999999999
-1.354286 -0.00012167744
-1.353286 -0.00012207372000000002
-1.352286 -0.00012251153
-1.351286 -0.00012300195000000002
-1.350286 -0.00012355430999999998
-1.349286 -0.00012417601999999999
-1.348286 -0.00012487254
-1.347286 -0.00012564735
-1.346286 -0.00012650202
-1.345286 -0.00012743628
-1.344286 -0.00012844826
-1.343286 -0.00012953455999999998
-1.342286 -0.0001306906
-1.341286 -0.00013191084
-1.340286 -0.000133189
-1.339286 -0.00013451839000000002
-1.338286 -0.00013589217
-1.337286 -0.00013730361
-1.336286 -0.00013874628999999998
-1.335286 -0.00014021437
-1.334286 -0.00014170273000000002
-1.333286 -0.00014320718
-1.332286 -0.00014472453000000002
-1.331286 -0.00014625269
-1.330286 -0.00014779078999999998
-1.329286 -0.0001493391
-1.328286 -0.00015089913000000002
-1.327286 -0.00015247352
-1.326286 -0.00015406601999999999
-1.325286 -0.00015568132
-1.324286 -0.00015732505
-1.323286 -0.00015900354
-1.322286 -0.00016072364
-1.321286 -0.00016249263
-1.320286 -0.00016431793
-1.319286 -0.00016620694
-1.318286 -0.0001681668
-1.317286 -0.0001702042
-1.316286 -0.00017232520000000001
-1.315286 -0.000174535
-1.314286 -0.00017683781000000002
-1.313286 -0.00017923668
-1.312286 -0.00018173342
-1.311286 -0.0001843285
-1.310286 -0.00018702098
-1.309286 -0.00018980853
-1.308286 -0.00019268745999999998
-1.307286 -0.00019565273000000003
-1.306286 -0.00019869806
-1.305286 -0.00020181601000000002
-1.304286 -0.00020499820000000003
-1.303286 -0.00020823541000000002
-1.302286 -0.00021151777
-1.301286 -0.00021483504
-1.300286 -0.00021817673
-1.299286 -0.0002215324
-1.298286 -0.00022489186999999998
-1.297286 -0.00022824544999999998
-1.296286 -0.00023158411
-1.295286 -0.00023489974000000003
-1.294286 -0.00023818528999999998
-1.293286 -0.00024143490000000001
-1.292286 -0.00024464405
-1.291286 -0.00024780957
-1.290286 -0.00025092968
-1.289286 -0.00025400404
-1.288286 -0.00025703359
-1.287286 -0.00026002049
-1.286286 -0.00026296802
-1.285286 -0.00026588039
-1.284286 -0.00026876255
-1.283286 -0.00027162
-1.282286 -0.00027445858
-1.281286 -0.00027728424
-1.280286 -0.00028010286
-1.279286 -0.00028292002
-1.278286 -0.00028574085999999996
-1.277286 -0.00028856990999999996
-1.276286 -0.00029141092
-1.275286 -0.00029426681
-1.274286 -0.00029713956
-1.273286 -0.00030003021
-1.272286 -0.00030293884
-1.271286 -0.00030586461000000004
-1.270286 -0.00030880587
-1.269286 -0.00031176023
-1.268286 -0.00031472471
-1.267286 -0.00031769588999999997
-1.266286 -0.00032067014
-1.265286 -0.00032364378
-1.264286 -0.00032661326
-1.263286 -0.00032957537
-1.262286 -0.00033252743
-1.261286 -0.00033546746
-1.260286 -0.00033839428
-1.259286 -0.00034130762
-1.258286 -0.00034420823
-1.257286 -0.00034709783
-1.256286 -0.00034997915
-1.255286 -0.00035285586000000004
-1.254286 -0.00035573246
-1.253286 -0.00035861422
-1.252286 -0.00036150698000000003
-1.251286 -0.00036441699999999996
-1.250286 -0.00036735079999999996
-1.249286 -0.00037031493
-1.248286 -0.00037331581
-1.247286 -0.00037635953
-1.246286 -0.00037945169
-1.245286 -0.00038259727
-1.244286 -0.00038580042
-1.243286 -0.00038906433
-1.242286 -0.00039239125999999995
-1.241286 -0.00039578240000000004
-1.240286 -0.0003992378
-1.239286 -0.00040275650000000005
-1.238286 -0.00040633645
-1.237286 -0.00040997460999999996
-1.236286 -0.00041366707
-1.235286 -0.00041740913999999997
-1.234286 -0.00042119559
-1.233286 -0.00042502064999999997
-1.232286 -0.00042887837
-1.231286 -0.00043276259000000003
-1.230286 -0.00043666723
-1.229286 -0.00044058656
-1.228286 -0.00044451517
-1.227286 -0.00044844819
-1.226286 -0.00045238148
-1.225286 -0.00045631168000000004
-1.224286 -0.00046023632999999997
-1.223286 -0.00046415394
-1.222286 -0.00046806403999999997
-1.221286 -0.00047196718
-1.220286 -0.00047586499999999996
-1.219286 -0.00047976013999999996
-1.218286 -0.00048365628
-1.217286 -0.00048755805000000004
-1.216286 -0.00049147093
-1.215286 -0.00049540117
-1.214286 -0.00049935561
-1.213286 -0.00050334152
-1.212286 -0.00050736644
-1.211286 -0.0005114380199999999
-1.210286 -0.00051556367
-1.209286 -0.00051975044
-1.208286 -0.00052400474
-1.207286 -0.00052833211
-1.206286 -0.00053273693
-1.205286 -0.00053722233
-1.204286 -0.00054178995
-1.203286 -0.0005464396999999999
-1.202286 -0.0005511698
-1.201286 -0.00055597666
-1.200286 -0.0005608547800000001
-1.199286 -0.00056579693
-1.198286 -0.0005707941500000001
-1.197286 -0.00057583588
-1.196286 -0.0005809102300000001
-1.195286 -0.0005860042200000001
-1.194286 -0.00059110394
-1.193286 -0.00059619501
-1.192286 -0.0006012629
-1.191286 -0.00060629322
-1.190286 -0.00061127225
-1.189286 -0.0006161870700000001
-1.188286 -0.00062102617
-1.187286 -0.00062577956
-1.186286 -0.00063043917
-1.185286 -0.0006349989699999999
-1.184286 -0.0006394552699999999
-1.183286 -0.00064380661
-1.182286 -0.00064805395
-1.181286 -0.0006522005600000001
-1.180286 -0.00065625186
-1.179286 -0.00066021526
-1.178286 -0.0006640998399999999
-1.177286 -0.00066791608
-1.176286 -0.0006716755699999999
-1.175286 -0.00067539054
-1.174286 -0.00067907358
-1.173286 -0.00068273721
-1.172286 -0.0006863936099999999
-1.171286 -0.00069005418
-1.170286 -0.00069372936
-1.169286 -0.00069742841
-1.168286 -0.00070115921
-1.167286 -0.00070492815
-1.166286 -0.00070874012
-1.165286 -0.00071259847
-1.164286 -0.00071650516
-1.163286 -0.00072046073
-1.162286 -0.00072446469
-1.161286 -0.00072851544
-1.160286 -0.00073261067
-1.159286 -0.0007367476
-1.158286 -0.00074092309
-1.157286 -0.00074513409
-1.156286 -0.00074937766
-1.155286 -0.00075365133
-1.154286 -0.00075795324
-1.153286 -0.00076228221
-1.152286 -0.000766638
-1.151286 -0.00077102131
-1.150286 -0.00077543382
-1.149286 -0.00077987816
-1.148286 -0.00078435787
-1.147286 -0.0007888773300000001
-1.146286 -0.0007934417199999999
-1.145286 -0.00079805686
-1.144286 -0.00080272885
-1.143286 -0.00080746422
-1.142286 -0.00081226963
-1.141286 -0.00081715161
-1.140286 -0.0008221165399999999
-1.139286 -0.0008271703300000001
-1.138286 -0.0008323184399999999
-1.137286 -0.0008375654900000001
-1.136286 -0.00084291532
-1.135286 -0.00084837075
-1.134286 -0.0008539334900000001
-1.133286 -0.0008596041
-1.132286 -0.0008653819400000001
-1.131286 -0.0008712649099999999
-1.130286 -0.0008772495700000001
-1.129286 -0.00088333118
-1.128286 -0.0008895036400000001
-1.127286 -0.0008957596
-1.126286 -0.0009020906
-1.125286 -0.00090848698
-1.124286 -0.0009149383900000001
-1.123286 -0.00092143382
-1.122286 -0.00092796172
-1.121286 -0.00093451054
-1.120286 -0.00094106863
-1.119286 -0.0009476249
-1.118286 -0.0009541689
-1.117286 -0.00096069098
-1.116286 -0.00096718277
-1.115286 -0.00097363727
-1.114286 -0.0009800491200000002
-1.113286 -0.00098641458
-1.112286 -0.00099273175
-1.111286 -0.00099900071
-1.110286 -0.0010052233
-1.109286 -0.0010114030000000001
-1.108286 -0.0010175452
-1.107286 -0.0010236563999999999
-1.106286 -0.0010297443999999999
-1.105286 -0.0010358175999999998
-1.104286 -0.0010418852
-1.103286 -0.0010479563
-1.102286 -0.0010540396
-1.101286 -0.0010601433999999999
-1.100286 -0.0010662748
-1.099286 -0.0010724393
-1.098286 -0.0010786409
-1.097286 -0.0010848814
-1.096286 -0.0010911605
-1.095286 -0.0010974756
-1.094286 -0.0011038218
-1.093286 -0.0011101917
-1.092286 -0.001116576
-1.091286 -0.0011229633
-1.090286 -0.0011293405
-1.089286 -0.0011356933
-1.088286 -0.0011420064
-1.087286 -0.0011482638
-1.086286 -0.0011544497
-1.085286 -0.0011605487
-1.084286 -0.0011665459999999999
-1.083286 -0.0011724282
-1.082286 -0.0011781833999999999
-1.081286 -0.001183802
-1.080286 -0.0011892764
-1.079286 -0.0011946016
-1.078286 -0.0011997752
-1.077286 -0.0012047976999999999
-1.076286 -0.0012096722
-1.075286 -0.0012144045
-1.074286 -0.0012190028000000001
-1.073286 -0.0012234778
-1.072286 -0.0012278419
-1.071286 -0.0012321094
-1.070286 -0.0012362957000000001
-1.069286 -0.0012404171
-1.068286 -0.0012444902
-1.067286 -0.0012485318999999999
-1.066286 -0.0012525581
-1.065286 -0.0012565842000000001
-1.064286 -0.0012606240000000001
-1.063286 -0.0012646898
-1.062286 -0.0012687918999999999
-1.061286 -0.0012729382
-1.060286 -0.0012771345
-1.059286 -0.0012813835999999999
-1.058286 -0.0012856859999999999
-1.057286 -0.0012900394
-1.056286 -0.0012944388999999998
-1.055286 -0.0012988771
-1.054286 -0.0013033446
-1.053286 -0.0013078294999999999
-1.052286 -0.0013123184
-1.051286 -0.0013167964
-1.050286 -0.0013212474
-1.049286 -0.0013256549
-1.048286 -0.0013300019
-1.047286 -0.0013342716000000001
-1.046286 -0.0013384476
-1.045286 -0.0013425146000000002
-1.044286 -0.0013464585
-1.043286 -0.0013502669
-1.042286 -0.0013539293
-1.041286 -0.0013574371
-1.040286 -0.0013607844
-1.039286 -0.0013639674
-1.038286 -0.0013669846
-1.037286 -0.0013698372
-1.036286 -0.0013725281
-1.035286 -0.0013750627
-1.034286 -0.0013774478999999998
-1.033286 -0.0013796921
-1.032286 -0.0013818047000000002
-1.031286 -0.0013837958
-1.030286 -0.001385676
-1.029286 -0.0013874554
-1.028286 -0.0013891439000000001
-1.027286 -0.0013907500999999999
-1.026286 -0.0013922813
-1.025286 -0.0013937433
-1.024286 -0.0013951399
-1.023286 -0.0013964723999999999
-1.022286 -0.0013977399
-1.021286 -0.0013989393
-1.020286 -0.0014000646000000001
-1.019286 -0.0014011079
-1.018286 -0.0014020587
-1.017286 -0.0014029048
-1.016286 -0.0014036323
-1.015286 -0.0014042259000000001
-1.014286 -0.0014046695
-1.013286 -0.0014049469
-1.012286 -0.0014050413
-1.011286 -0.0014049372
-1.010286 -0.0014046196
-1.009286 -0.0014040753
-1.008286 -0.0014032928
-1.007286 -0.0014022629
-1.006286 -0.0014009791
-1.005286 -0.0013994372
-1.004286 -0.0013976364
-1.003286 -0.0013955784
-1.002286 -0.001393268
-1.001286 -0.0013907127
-1.000286 -0.0013879225
-0.9992857 -0.0013849096
-0.9982857 -0.0013816882000000001
-0.9972857 -0.0013782736
-0.9962857 -0.0013746827000000001
-0.9952857 -0.0013709323000000002
-0.9942857 -0.0013670395
-0.9932857 -0.0013630205000000001
-0.9922857 -0.0013588907
-0.9912857 -0.0013546637
-0.9902857 -0.0013503512
-0.9892857 -0.0013459624
-0.9882857 -0.0013415036
-0.9872857 -0.0013369782
-0.9862857 -0.0013323865
-0.9852857 -0.0013277253
-0.9842857 -0.0013229885000000002
-0.9832857 -0.0013181665000000001
-0.9822857 -0.001313247
-0.9812857 -0.0013082151000000002
-0.9802857 -0.0013030533
-0.9792857 -0.0012977426
-0.9782857 -0.0012922623
-0.9772857 -0.0012865907
-0.9762857 -0.0012807057
-0.9752857 -0.0012745853
-0.9742857 -0.0012682080999999999
-0.9732857 -0.0012615533
-0.9722857 -0.0012546018
-0.9712857 -0.0012473365
-0.9702857 -0.0012397421
-0.9692857 -0.0012318057000000001
-0.9682857 -0.0012235173
-0.9672857 -0.0012148694
-0.9662857 -0.0012058571
-0.9652857 -0.0011964785
-0.9642857 -0.0011867340999999999
-0.9632857 -0.0011766268000000001
-0.9622857 -0.0011661619
-0.9612857 -0.0011553463
-0.9602857 -0.0011441884
-0.9592857 -0.0011326975
-0.9582857 -0.0011208841
-0.9572857 -0.0011087584
-0.9562857 -0.0010963303999999999
-0.9552857 -0.0010836097
-0.9542857 -0.0010706048
-0.9532857 -0.0010573224
-0.9522857 -0.0010437678
-0.9512857 -0.0010299438
-0.9502857 -0.0010158513
-0.9492857 -0.0010014884
-0.9482857 -0.0009868505
-0.9472857 -0.0009719306899999999
-0.9462857 -0.00095671903
-0.9452857 -0.00094120323
-0.9442857 -0.00092536857
-0.9432857 -0.00090919812
-0.9422857 -0.0008926732299999999
-0.9412857 -0.0008757736400000001
-0.9402857 -0.00085847805
-0.9392857 -0.00084076446
-0.9382857 -0.00082261076
-0.9372857 -0.00080399514
-0.9362857 -0.0007848966600000001
-0.9352857 -0.0007652955900000001
-0.9342857 -0.00074517407
-0.9332857 -0.00072451635
-0.9322857 -0.0007033092999999999
-0.9312857 -0.00068154263
-0.9302857 -0.00065920913
-0.9292857 -0.0006363048200000001
-0.9282857 -0.00061282899
-0.9272857 -0.00058878413
-0.9262857 -0.0005641758
-0.9252857 -0.0005390124
-0.9242857 -0.00051330485
-0.9232857 -0.00048706615
-0.9222857 -0.00046031096000000003
-0.9212857 -0.00043305504
-0.9202857 -0.00040531468
-0.9192857 -0.0003771062
-0.9182857 -0.00034844527
-0.9172857 -0.00031934635000000004
-0.9162857 -0.00028982224
-0.9152857 -0.00025988356
-0.9142857 -0.0002295382
-0.9132857 -0.00019879117000000003
-0.9122857 -0.00016764423
-0.9112857 -0.00013609575
-0.9102857 -0.00010414070000000001
-0.9092857 -7.1770705e-05
-0.9082857 -3.8974167e-05
-0.9072857 -5.7365583e-06
-0.9062857 2.7959234e-05
-0.9052857 6.21325e-05
-0.9042857 9.6804229e-05
-0.9032857 0.00013199658000000001
-0.9022857 0.00016773236
-0.9012857 0.00020403444999999998
-0.9002857 0.00024092534999999997
-0.8992857 0.00027842663999999996
-0.8982857 0.0003165585
-0.8972857 0.00035533935
-0.8962857 0.00039478555
-0.8952857 0.00043491109
-0.8942857 0.00047572748000000004
-0.8932857 0.00051724369
-0.8922857 0.00055946603
-0.8912857 0.00060239827
-0.8902857 0.00064604178
-0.8892857 0.00069039579
-0.8882857 0.00073545752
-0.8872857 0.00078122248
-0.8862857 0.00082768493
-0.8852857 0.0008748380399999999
-0.8842857 0.00092267428
-0.8832857 0.00097118591
-0.8822857 0.0010203652000000001
-0.8812857 0.0010702048
-0.8802857 0.001120698
-0.8792857 0.0011718393000000001
-0.8782857 0.0012236241
-0.8772857 0.0012760495
-0.8762857 0.0013291143
-0.8752857 0.0013828187
-0.8742857 0.001437165
-0.8732857 0.0014921576
-0.8722857 0.0015478025000000002
-0.8712857 0.0016041075999999998
-0.8702857 0.0016610830999999999
-0.8692857 0.0017187402
-0.8682857 0.0017770921000000001
-0.8672857 0.0018361534
-0.8662857 0.0018959397
-0.8652857 0.0019564679
-0.8642857 0.0020177549
-0.8632857 0.0020798187
-0.8622857 0.0021426771
-0.8612857 0.0022063476
-0.8602857 0.0022708473
-0.8592857 0.0023361924999999997
-0.8582857 0.0024023983999999997
-0.8572857 0.0024694787
-0.8562857 0.0025374455
-0.8552857 0.0026063091
-0.8542857 0.0026760783
-0.8532857 0.0027467595000000003
-0.8522857 0.0028183571
-0.8512857 0.0028908738000000002
-0.8502857 0.0029643106
-0.8492857 0.0030386669
-0.8482857 0.0031139407
-0.8472857 0.0031901294000000005
-0.8462857 0.0032672295
-0.8452857 0.0033452372
-0.8442857 0.003424149
-0.8432857 0.0035039622000000003
-0.8422857 0.0035846748
-0.8412857 0.0036662863000000005
-0.8402857 0.0037487982000000003
-0.8392857 0.0038322134000000002
-0.8382857 0.0039165374
-0.8372857 0.0040017778
-0.8362857 0.0040879444
-0.8352857 0.0041750496
-0.8342857 0.004263108
-0.8332857 0.0043521359
-0.8322857 0.0044421517999999995
-0.8312857 0.0045331752000000005
-0.8302857 0.0046252262
-0.8292857 0.0047183261
-0.8282857 0.0048124959
-0.8272857 0.0049077564
-0.8262857 0.0050041272
-0.8252857 0.0051016268
-0.8242857 0.0052002717
-0.8232857 0.0053000767
-0.8222857 0.005401054299999999
-0.8212857 0.0055032142
-0.8202857 0.0056065637
-0.8192857 0.005711107599999999
-0.8182857 0.005816848
-0.8172857 0.005923784600000001
-0.8162857 0.0060319147
-0.8152857 0.006141234200000001
-0.8142857 0.006251737100000001
-0.8132857 0.0063634165
-0.8122857 0.0064762637
-0.8112857 0.006590270600000001
-0.8102857 0.006705429400000001
-0.8092857 0.0068217319
-0.8082857 0.006939170999999999
-0.8072857 0.00705774
-0.8062857 0.007177434599999999
-0.8052857 0.0072982519
-0.8042857 0.007420190399999999
-0.8032857 0.0075432508
-0.8022857 0.0076674361
-0.8012857 0.007792751399999999
-0.8002857 0.0079192039
-0.7992857 0.0080468031
-0.7982857 0.0081755599
-0.7972857 0.0083054867
-0.7962857 0.008436598
-0.7952857 0.008568909100000001
-0.7942857 0.008702436800000001
-0.7932857 0.0088371984
-0.7922857 0.0089732122
-0.7912857 0.009110496499999999
-0.7902857 0.0092490693
-0.7892857 0.0093889488
-0.7882857 0.0095301526
-0.7872857 0.0096726973
-0.7862857 0.009816598999999999
-0.7852857 0.009961873
-0.7842857 0.010108532
-0.7832857 0.01025659
-0.7822857 0.010406056
-0.7812857 0.010556942
-0.7802857 0.010709254
-0.7792857 0.010862997999999999
-0.7782857 0.011018181
-0.7772857 0.011174807
-0.7762857 0.011332878
-0.7752857 0.011492396
-0.7742857 0.011653363
-0.7732857 0.011815778
-0.7722857 0.011979642
-0.7712857 0.012144956
-0.7702857 0.012311719
-0.7692857 0.012479934
-0.7682857 0.0126496
-0.7672857 0.012820722
-0.7662857 0.012993302
-0.7652857 0.013167345999999998
-0.7642857 0.013342861
-0.7632857 0.013519855999999998
-0.7622857 0.013698339000000002
-0.7612857 0.013878323
-0.7602857 0.014059819
-0.7592857 0.014242842999999998
-0.7582857 0.014427409
-0.7572857 0.014613534000000001
-0.7562857 0.014801235
-0.7552857 0.014990528999999999
-0.7542857 0.015181434
-0.7532857 0.015373966999999999
-0.7522857 0.015568145
-0.7512857 0.015763984
-0.7502857 0.015961497
-0.7492857 0.016160699
-0.7482857 0.016361602
-0.7472857 0.016564215
-0.7462857 0.016768546
-0.7452857 0.016974601000000002
-0.7442857 0.017182385
-0.7432857 0.017391899000000002
-0.7422857 0.017603144999999997
-0.7412857 0.017816119000000002
-0.7402857 0.018030821000000002
-0.7392857 0.018247247
-0.7382857 0.018465392
-0.7372857 0.018685251
-0.7362857 0.018906819999999998
-0.7352857 0.019130093
-0.7342857 0.019355067
-0.7332857 0.01958174
-0.7322857 0.019810107
-0.7312857 0.020040169
-0.7302857 0.020271927
-0.7292857 0.020505382
-0.7282857 0.020740539000000002
-0.7272857 0.020977404
-0.7262857 0.021215981999999998
-0.7252857 0.021456285
-0.7242857 0.02169832
-0.7232857 0.0219421
-0.7222857 0.022187634
-0.7212857 0.022434937
-0.7202857 0.022684019
-0.7192857 0.022934892
-0.7182857 0.023187568999999998
-0.7172857 0.023442059
-0.7162857 0.023698372
-0.7152857 0.023956515
-0.7142857 0.024216497
-0.7132857 0.024478321
-0.7122857 0.024741993
-0.7112857 0.025007513000000002
-0.7102857 0.025274884
-0.7092857 0.025544103000000002
-0.7082857 0.025815167
-0.7072857 0.026088074
-0.7062857 0.026362817
-0.7052857 0.026639391000000002
-0.7042857 0.026917792000000003
-0.7032857 0.027198016000000002
-0.7022857 0.027480055
-0.7012857 0.027763908
-0.7002857 0.028049567
-0.6992857 0.028337034999999997
-0.6982857 0.028626306
-0.6972857 0.028917382999999998
-0.6962857 0.029210266
-0.6952857 0.02950496
-0.6942857 0.029801467
-0.6932857 0.030099796
-0.6922857 0.030399955000000003
-0.6912857 0.030701954000000004
-0.6902857 0.031005803999999998
-0.6892857 0.031311518999999996
-0.6882857 0.031619109
-0.6872857 0.03192859
-0.6862857 0.032239975
-0.6852857 0.032553278
-0.6842857 0.032868513
-0.6832857 0.033185695
-0.6822857 0.033504833
-0.6812857 0.033825942
-0.6802857 0.034149031999999996
-0.6792857 0.03447411
-0.6782857 0.034801188000000004
-0.6772857 0.035130267
-0.6762857 0.035461353
-0.6752857 0.035794446
-0.6742857 0.036129548
-0.6732857 0.036466654
-0.6722857 0.036805763
-0.6712857 0.037146869
-0.6702857 0.037489962
-0.6692857 0.037835038
-0.6682857 0.038182081
-0.6672857 0.038531085
-0.6662857 0.038882035999999995
-0.6652857 0.039234923
-0.6642857 0.039589730999999996
-0.6632857 0.039946451
-0.6622857 0.040305071
-0.6612857 0.04066558
-0.6602857 0.041027971999999996
-0.6592857 0.041392236
-0.6582857 0.041758368000000004
-0.6572857 0.042126363
-0.6562857 0.04249622
-0.6552857 0.042867937
-0.6542857 0.043241517
-0.6532857 0.043616965
-0.6522857 0.043994283999999995
-0.6512857 0.044373484
-0.6502857 0.044754572
-0.6492857 0.045137556
-0.6482857 0.045522448
-0.6472857 0.045909255
-0.6462857 0.046297989
-0.6452857 0.046688662
-0.6442857 0.047081278
-0.6432857 0.047475848
-0.6422857 0.047872372999999996
-0.6412857 0.048270859
-0.6402857 0.048671308
-0.6392857 0.049073715000000004
-0.6382857 0.049478083000000006
-0.6372857 0.04988440200000001
-0.6362857 0.050292665
-0.6352857 0.050702866000000006
-0.6342857 0.051114988
-0.6332857 0.051529018999999995
-0.6322857 0.051944947000000005
-0.6312857 0.052362755999999996
-0.6302857 0.052782428000000006
-0.6292857 0.05320394999999999
-0.6282857 0.05362730599999999
-0.6272857 0.054052478
-0.6262857 0.054479454000000004
-0.6252857 0.054908218
-0.6242857 0.05533876200000001
-0.6232857 0.055771076999999995
-0.6222857 0.056205149
-0.6212857 0.056640973000000004
-0.6202857 0.057078543
-0.6192857 0.057517854
-0.6182857 0.057958898999999994
-0.6172857 0.058401679
-0.6162857 0.058846193000000005
-0.6152857 0.059292436
-0.6142857 0.059740407999999995
-0.6132857 0.060190109000000006
-0.6122857 0.060641538999999994
-0.6112857 0.06109469099999999
-0.6102857 0.06154956600000001
-0.6092857 0.062006159
-0.6082857 0.062464463000000005
-0.6072857 0.062924466
-0.6062857 0.06338616400000001
-0.6052857 0.063849543
-0.6042857 0.064314593
-0.6032857 0.064781302
-0.6022857 0.06524965299999999
-0.6012857 0.065719627
-0.6002857 0.066191202
-0.5992857 0.066664367
-0.5982857 0.06713909700000001
-0.5972857 0.067615375
-0.5962857 0.06809317899999999
-0.5952857 0.06857249
-0.5942857 0.06905328499999999
-0.5932857 0.069535547
-0.5922857 0.070019258
-0.5912857 0.070504396
-0.5902857 0.070990948
-0.5892857 0.071478897
-0.5882857 0.071968231
-0.5872857 0.072458934
-0.5862857 0.072950998
-0.5852857 0.073444413
-0.5842857 0.073939166
-0.5832857 0.07443525799999999
-0.5822857 0.074932683
-0.5812857 0.075431436
-0.5802857 0.075931515
-0.5792857 0.076432916
-0.5782857 0.076935644
-0.5772857 0.077439693
-0.5762857 0.077945058
-0.5752857 0.07845174399999999
-0.5742857 0.078959746
-0.5732857 0.079469057
-0.5722857 0.079979672
-0.5712857 0.080491585
-0.5702857 0.08100478400000001
-0.5692857 0.081519259
-0.5682857 0.08203499
-0.5672857 0.082551956
-0.5662857 0.083070138
-0.5652857 0.083589513
-0.5642857 0.08411005299999999
-0.5632857 0.084631733
-0.5622857 0.085154513
-0.5612857 0.08567836499999999
-0.5602857 0.086203252
-0.5592857 0.086729141
-0.5582857 0.08725598999999999
-0.5572857 0.087783765
-0.5562857 0.08831243
-0.5552857 0.088841945
-0.5542857 0.089372281
-0.5532857 0.089903403
-0.5522857 0.090435281
-0.5512857 0.090967893
-0.5502857 0.091501203
-0.5492857 0.092035194
-0.5482857 0.092569843
-0.5472857 0.093105133
-0.5462857 0.09364105099999999
-0.5452857 0.09417758
-0.5442857 0.094714708
-0.5432857 0.095252431
-0.5422857 0.095790735
-0.5412857 0.096329616
-0.5402857 0.09686906099999999
-0.5392857 0.097409065
-0.5382857 0.097949617
-0.5372857 0.09849071499999999
-0.5362857 0.09903234899999999
-0.5352857 0.09957449499999999
-0.5342857 0.10011715000000002
-0.5332857 0.10066030000000001
-0.5322857 0.10120391
-0.5312857 0.10174798
-0.5302857 0.10229247
-0.5292857 0.10283735
-0.5282857 0.1033826
-0.5272857 0.10392820000000001
-0.5262857 0.10447410000000001
-0.5252857 0.10502028
-0.5242857 0.10556668000000001
-0.5232857 0.10611328
-0.5222857 0.10666002000000001
-0.5212857 0.10720688
-0.5202857 0.10775381
-0.5192857 0.10830077
-0.5182857 0.10884771
-0.5172857 0.1093946
-0.5162857 0.10994141
-0.5152857 0.11048807
-0.5142857 0.11103456
-0.5132857 0.11158085
-0.5122857 0.1121269
-0.5112857 0.11267266
-0.5102857 0.11321813
-0.5092857 0.11376325
-0.5082857 0.11430802
-0.5072857 0.1148524
-0.5062857 0.11539637000000001
-0.5052857 0.1159399
-0.5042857 0.11648298000000001
-0.5032857 0.11702558999999998
-0.5022857 0.11756771
-0.5012857 0.1181093
-0.5002857 0.11865037
-0.4992857 0.11919088
-0.4982857 0.11973082
-0.4972857 0.12027016
-0.4962857 0.12080888000000001
-0.4952857 0.12134695
-0.4942857 0.12188435
-0.4932857 0.12242105
-0.4922857 0.12295700999999999
-0.4912857 0.12349221
-0.4902857 0.1240266
-0.4892857 0.12456016
-0.4882857 0.12509283
-0.4872857 0.12562458
-0.4862857 0.12615536000000002
-0.4852857 0.12668512999999998
-0.4842857 0.12721384
-0.4832857 0.12774146
-0.4822857 0.12826793
-0.4812857 0.12879319
-0.4802857 0.12931721000000002
-0.4792857 0.12983994
-0.4782857 0.13036134
-0.4772857 0.13088136
-0.4762857 0.13139995
-0.4752857 0.13191709000000001
-0.4742857 0.13243273
-0.4732857 0.13294684
-0.4722857 0.13345938999999998
-0.4712857 0.13397033
-0.4702857 0.13447965
-0.4692857 0.1349873
-0.4682857 0.13549327
-0.4672857 0.13599751000000002
-0.4662857 0.13649999999999998
-0.4652857 0.13700073000000001
-0.4642857 0.13749966
-0.4632857 0.13799677
-0.4622857 0.13849201
-0.4612857 0.13898537
-0.4602857 0.1394768
-0.4592857 0.13996628
-0.4582857 0.14045377
-0.4572857 0.14093922
-0.4562857 0.14142261
-0.4552857 0.14190389
-0.4542857 0.14238299000000001
-0.4532857 0.1428599
-0.4522857 0.14333455
-0.4512857 0.14380688
-0.4502857 0.14427685
-0.4492857 0.14474441
-0.4482857 0.14520949
-0.4472857 0.14567204
-0.4462857 0.14613200999999998
-0.4452857 0.14658933999999998
-0.4442857 0.14704396
-0.4432857 0.14749584000000002
-0.4422857 0.14794490999999999
-0.4412857 0.14839113
-0.4402857 0.14883444999999998
-0.4392857 0.14927483
-0.4382857 0.14971221
-0.4372857 0.15014656
-0.4362857 0.15057783
-0.4352857 0.15100599
-0.4342857 0.15143101
-0.4332857 0.15185284
-0.4322857 0.15227147
-0.4312857 0.15268686
-0.4302857 0.15309897
-0.4292857 0.15350778
-0.4282857 0.15391327
-0.4272857 0.1543154
-0.4262857 0.15471416
-0.4252857 0.15510949
-0.4242857 0.15550139
-0.4232857 0.15588981
-0.4222857 0.15627473
-0.4212857 0.15665609
-0.4202857 0.15703387
-0.4192857 0.15740801999999998
-0.4182857 0.15777849
-0.4172857 0.15814524
-0.4162857 0.15850823
-0.4152857 0.15886738
-0.4142857 0.15922266
-0.4132857 0.159574
-0.4122857 0.15992135000000002
-0.4112857 0.16026464
-0.4102857 0.16060383
-0.4092857 0.16093884
-0.4082857 0.16126962
-0.4072857 0.16159611
-0.4062857 0.16191824
-0.4052857 0.16223595000000002
-0.4042857 0.16254919
-0.4032857 0.16285791
-0.4022857 0.16316205
-0.4012857 0.16346155
-0.4002857 0.16375637999999998
-0.3992857 0.16404649
-0.3982857 0.16433182
-0.3972857 0.16461235
-0.3962857 0.16488803
-0.3952857 0.16515884
-0.3942857 0.16542473000000002
-0.3932857 0.16568567
-0.3922857 0.16594165
-0.3912857 0.16619262
-0.3902857 0.16643855
-0.3892857 0.16667944
-0.3882857 0.16691523
-0.3872857 0.16714589000000002
-0.3862857 0.16737141
-0.3852857 0.16759174
-0.3842857 0.16780683999999998
-0.3832857 0.16801668
-0.3822857 0.16822121
-0.3812857 0.1684204
-0.3802857 0.16861418
-0.3792857 0.16880251999999998
-0.3782857 0.16898535
-0.3772857 0.16916261999999999
-0.3762857 0.16933426000000001
-0.3752857 0.16950022
-0.3742857 0.16966044
-0.3732857 0.16981486
-0.3722857 0.1699634
-0.3712857 0.17010602
-0.3702857 0.17024265
-0.3692857 0.17037322
-0.3682857 0.17049768
-0.3672857 0.17061598
-0.3662857 0.17072806000000001
-0.3652857 0.17083387
-0.3642857 0.17093336
-0.3632857 0.17102649
-0.3622857 0.17111322
-0.3612857 0.1711935
-0.3602857 0.17126731
-0.3592857 0.17133461
-0.3582857 0.17139536
-0.3572857 0.17144954
-0.3562857 0.17149711
-0.3552857 0.17153807000000001
-0.3542857 0.17157238
-0.3532857 0.1716
-0.3522857 0.17162092
-0.3512857 0.17163510999999998
-0.3502857 0.17164254999999998
-0.3492857 0.1716432
-0.3482857 0.17163703
-0.3472857 0.17162402
-0.3462857 0.17160411
-0.3452857 0.17157729
-0.3442857 0.17154351
-0.3432857 0.17150271
-0.3422857 0.17145487
-0.3412857 0.17139993
-0.3402857 0.17133784999999999
-0.3392857 0.17126857
-0.3382857 0.17119204999999998
-0.3372857 0.17110823
-0.3362857 0.17101708000000002
-0.3352857 0.17091852000000002
-0.3342857 0.17081251
-0.3332857 0.17069901
-0.3322857 0.17057795
-0.3312857 0.1704493
-0.3302857 0.170313
-0.3292857 0.17016901
-0.3282857 0.17001729999999998
-0.3272857 0.16985781
-0.3262857 0.16969051999999998
-0.3252857 0.16951539999999998
-0.3242857 0.1693324
-0.3232857 0.1691415
-0.3222857 0.16894267
-0.3212857 0.16873589
-0.3202857 0.16852113999999999
-0.3192857 0.16829839
-0.3182857 0.16806764
-0.3172857 0.16782883999999998
-0.3162857 0.16758201
-0.3152857 0.16732709
-0.3142857 0.1670641
-0.3132857 0.16679299
-0.3122857 0.16651375999999998
-0.3112857 0.16622636
-0.3102857 0.1659308
-0.3092857 0.16562701999999999
-0.3082857 0.16531502
-0.3072857 0.16499475
-0.3062857 0.16466619000000002
-0.3052857 0.1643293
-0.3042857 0.16398404
-0.3032857 0.16363038
-0.3022857 0.16326829
-0.3012857 0.1628977
-0.3002857 0.16251859
-0.2992857 0.16213092
-0.2982857 0.16173463999999999
-0.2972857 0.16132973
-0.2962857 0.16091613999999999
-0.2952857 0.16049384
-0.2942857 0.16006281
-0.2932857 0.15962302
-0.2922857 0.15917443
-0.2912857 0.15871702000000001
-0.2902857 0.15825076
-0.2892857 0.15777565
-0.2882857 0.15729166
-0.2872857 0.15679878
-0.2862857 0.156297
-0.2852857 0.15578631
-0.2842857 0.15526668999999998
-0.2832857 0.15473813
-0.2822857 0.15420063
-0.2812857 0.15365417
-0.2802857 0.15309876
-0.2792857 0.15253436
-0.2782857 0.15196098
-0.2772857 0.15137859
-0.2762857 0.15078719
-0.2752857 0.15018673999999999
-0.2742857 0.14957724
-0.2732857 0.14895867000000002
-0.2722857 0.14833099
-0.2712857 0.14769419
-0.2702857 0.14704823
-0.2692857 0.14639311
-0.2682857 0.14572878
-0.2672857 0.14505523
-0.2662857 0.14437241
-0.2652857 0.14368033
-0.2642857 0.14297894
-0.2632857 0.14226822
-0.2622857 0.14154816
-0.2612857 0.14081873
-0.2602857 0.14007993
-0.2592857 0.13933172000000002
-0.2582857 0.13857411
-0.2572857 0.13780707
-0.2562857 0.1370306
-0.2552857 0.13624469
-0.2542857 0.13544936
-0.2532857 0.13464457999999999
-0.2522857 0.13383037
-0.2512857 0.13300673
-0.2502857 0.13217367
-0.2492857 0.1313312
-0.2482857 0.13047933
-0.2472857 0.12961806
-0.2462857 0.12874743
-0.2452857 0.12786743
-0.2442857 0.12697809
-0.2432857 0.12607941
-0.2422857 0.12517142
-0.2412857 0.12425411
-0.2402857 0.12332752000000001
-0.2392857 0.12239164
-0.2382857 0.12144651
-0.2372857 0.12049213
-0.2362857 0.11952849000000002
-0.2352857 0.11855562
-0.2342857 0.11757351
-0.2332857 0.11658218000000001
-0.2322857 0.11558162999999999
-0.2312857 0.11457184999999999
-0.2302857 0.11355286
-0.2292857 0.11252464000000001
-0.2282857 0.11148721
-0.2272857 0.11044055000000001
-0.2262857 0.10938468999999999
-0.2252857 0.10831961000000001
-0.2242857 0.10724533
-0.2232857 0.10616184
-0.2222857 0.10506916000000001
-0.2212857 0.10396729
-0.2202857 0.10285623999999999
-0.2192857 0.10173604
-0.2182857 0.10060667999999999
-0.2172857 0.099468196
-0.2162857 0.09832059700000001
-0.2152857 0.097163912
-0.2142857 0.095998158
-0.2132857 0.094823359
-0.2122857 0.093639543
-0.2112857 0.09244674
-0.2102857 0.091244973
-0.2092857 0.090034271
-0.2082857 0.088814658
-0.2072857 0.087586168
-0.2062857 0.086348818
-0.2052857 0.08510263900000001
-0.2042857 0.08384765799999999
-0.2032857 0.082583894
-0.2022857 0.08131137
-0.2012857 0.080030109
-0.2002857 0.078740134
-0.1992857 0.077441463
-0.1982857 0.076134113
-0.1972857 0.074818108
-0.1962857 0.073493464
-0.1952857 0.07216020000000001
-0.1942857 0.070818339
-0.1932857 0.069467898
-0.1922857 0.06810890600000001
-0.1912857 0.066741381
-0.1902857 0.065365358
-0.1892857 0.06398086
-0.1882857 0.06258791500000001
-0.1872857 0.06118656000000001
-0.1862857 0.05977683500000001
-0.1852857 0.058358773999999995
-0.1842857 0.056932413
-0.1832857 0.055497803
-0.1822857 0.054054987
-0.1812857 0.05260400900000001
-0.1802857 0.051144924
-0.1792857 0.049677776
-0.1782857 0.048202623
-0.1772857 0.046719512
-0.1762857 0.045228499
-0.1752857 0.043729633999999996
-0.1742857 0.042222973
-0.1732857 0.040708567
-0.1722857 0.039186468
-0.1712857 0.03765673
-0.1702857 0.036119402
-0.1692857 0.034574535999999996
-0.1682857 0.033022178
-0.1672857 0.031462379
-0.1662857 0.029895183999999998
-0.1652857 0.028320643
-0.1642857 0.026738801
-0.1632857 0.025149703
-0.1622857 0.023553397
-0.1612857 0.02194993
-0.1602857 0.020339347
-0.1592857 0.018721697
-0.1582857 0.017097025999999998
-0.1572857 0.015465386
-0.1562857 0.013826824
-0.1552857 0.012181394
-0.1542857 0.010529148
-0.1532857 0.0088701432
-0.1522857 0.007204435
-0.1512857 0.005532083
-0.1502857 0.0038531478
-0.1492857 0.0021676928
-0.1482857 0.00047578291999999996
-0.1472857 -0.001222515
-0.1462857 -0.0029271323
-0.1452857 -0.0046379984
-0.1442857 -0.0063550411
-0.1432857 -0.008078186499999999
-0.1422857 -0.0098073608
-0.1412857 -0.011542488
-0.1402857 -0.013283492000000001
-0.1392857 -0.015030294999999999
-0.1382857 -0.016782821
-0.1372857 -0.018540993999999998
-0.1362857 -0.020304736
-0.1352857 -0.022073969
-0.1342857 -0.02384862
-0.1332857 -0.025628615
-0.1322857 -0.027413879
-0.1312857 -0.029204341
-0.1302857 -0.030999928
-0.1292857 -0.032800573
-0.1282857 -0.034606206
-0.1272857 -0.036416764
-0.1262857 -0.03823218
-0.1252857 -0.040052386
-0.1242857 -0.041877321
-0.1232857 -0.043706921999999995
-0.1222857 -0.045541127
-0.1212857 -0.047379869
-0.1202857 -0.049223087
-0.1192857 -0.051070721
-0.1182857 -0.052922701999999995
-0.1172857 -0.054778962
-0.1162857 -0.05663943
-0.1152857 -0.058504043
-0.1142857 -0.060372718
-0.1132857 -0.062245387
-0.1122857 -0.064121967
-0.1112857 -0.066002377
-0.1102857 -0.06788653
-0.1092857 -0.069774344
-0.1082857 -0.07166571999999999
-0.1072857 -0.073560572
-0.1062857 -0.075458799
-0.1052857 -0.077360304
-0.1042857 -0.079264987
-0.1032857 -0.081172748
-0.1022857 -0.083083485
-0.1012857 -0.084997091
-0.1002857 -0.086913473
-9.9285714E-02 -0.088832522
-9.8285712E-02 -0.090754143
-9.7285718E-02 -0.092678232
-9.6285716E-02 -0.09460468999999999
-9.5285714E-02 -0.096533424
-9.4285712E-02 -0.098464335
-9.3285717E-02 -0.10039733999999999
-9.2285715E-02 -0.10233235
-9.1285713E-02 -0.10426927
-9.0285711E-02 -0.10620801
-8.9285716E-02 -0.10814850000000001
-8.8285714E-02 -0.11009063999999999
-8.7285712E-02 -0.11203436
-8.6285718E-02 -0.11397956000000001
-8.5285716E-02 -0.11592619000000001
-8.4285714E-02 -0.11787415
-8.3285712E-02 -0.11982335999999999
-8.2285717E-02 -0.12177373000000001
-8.1285715E-02 -0.12372520000000001
-8.0285713E-02 -0.12567767000000002
-7.9285711E-02 -0.12763105
-7.8285716E-02 -0.12958527
-7.7285714E-02 -0.13154022
-7.6285712E-02 -0.13349582000000002
-7.5285718E-02 -0.13545199000000002
-7.4285716E-02 -0.1374086
-7.3285714E-02 -0.13936558
-7.2285712E-02 -0.14132282
-7.1285717E-02 -0.14328023
-7.0285715E-02 -0.14523769
-6.9285713E-02 -0.14719511
-6.8285711E-02 -0.14915239
-6.7285717E-02 -0.15110942
-6.6285715E-02 -0.15306608
-6.5285712E-02 -0.15502227
-6.4285718E-02 -0.1569779
-6.3285716E-02 -0.15893284
-6.2285714E-02 -0.16088699
-6.1285716E-02 -0.16284024
-6.0285714E-02 -0.16479248999999999
-5.9285715E-02 -0.16674363
-5.8285713E-02 -0.16869355
-5.7285715E-02 -0.17064216000000001
-5.6285713E-02 -0.17258935
-5.5285715E-02 -0.174535
-5.4285713E-02 -0.17647902000000001
-5.3285714E-02 -0.17842131
-5.2285716E-02 -0.18036177
-5.1285714E-02 -0.18230029
-5.0285716E-02 -0.18423679
-4.9285714E-02 -0.18617116
-4.8285715E-02 -0.18810329
-4.7285713E-02 -0.19003311
-4.6285715E-02 -0.19196051
-4.5285713E-02 -0.19388538
-4.4285715E-02 -0.19580764
-4.3285713E-02 -0.19772719
-4.2285714E-02 -0.19964392
-4.1285716E-02 -0.20155771999999997
-4.0285714E-02 -0.20346851000000002
-3.9285716E-02 -0.20537619000000001
-3.8285714E-02 -0.20728062
-3.7285715E-02 -0.20918172999999998
-3.6285713E-02 -0.2110794
-3.5285715E-02 -0.21297349999999998
-3.4285713E-02 -0.21486394
-3.3285715E-02 -0.21675061
-3.2285713E-02 -0.21863338000000002
-3.1285714E-02 -0.22051213
-3.0285714E-02 -0.22238675000000002
-2.9285714E-02 -0.22425710000000001
-2.8285714E-02 -0.2261231
-2.7285714E-02 -0.22798459999999998
-2.6285714E-02 -0.22984148999999998
-2.5285713E-02 -0.23169366000000002
-2.4285715E-02 -0.23354099
-2.3285715E-02 -0.23538337999999998
-2.2285715E-02 -0.23722071
-2.1285715E-02 -0.23905288000000002
-2.0285714E-02 -0.24087979
-1.9285714E-02 -0.24270131
-1.8285714E-02 -0.24451736999999998
-1.7285714E-02 -0.24632788
-1.6285714E-02 -0.24813274
-1.5285715E-02 -0.24993187000000003
-1.4285714E-02 -0.25172515
-1.3285714E-02 -0.25351252
-1.2285714E-02 -0.25529391
-1.1285714E-02 -0.25706922
-1.0285715E-02 -0.25883836
-9.2857145E-03 -0.26060126
-8.2857143E-03 -0.26235785
-7.2857141E-03 -0.26410802
-6.2857145E-03 -0.26585169
-5.2857143E-03 -0.26758879
-4.2857141E-03 -0.26931921000000003
-3.2857142E-03 -0.27104286
-2.2857143E-03 -0.27275963000000003
-1.2857143E-03 -0.27446945
-2.8571428E-04 -0.27617218
7.1428571E-04 -0.27786774999999997
1.7142857E-03 -0.27955605
2.7142856E-03 -0.28123695
3.7142858E-03 -0.28291035000000003
4.7142855E-03 -0.28457614000000003
5.7142857E-03 -0.28623419
6.7142858E-03 -0.28788440000000004
7.7142855E-03 -0.28952663
8.7142857E-03 -0.29116077
9.7142858E-03 -0.29278675
1.0714286E-02 -0.29440441
1.1714286E-02 -0.29601364
1.2714285E-02 -0.29761434999999997
1.3714286E-02 -0.2992064
1.4714286E-02 -0.30078972
1.5714286E-02 -0.30236416
1.6714286E-02 -0.30392967000000004
1.7714286E-02 -0.30548611999999997
1.8714286E-02 -0.30703342
1.9714287E-02 -0.30857148
2.0714285E-02 -0.3101002
2.1714285E-02 -0.31161949
2.2714285E-02 -0.31312925
2.3714285E-02 -0.3146294
2.4714286E-02 -0.31611989
2.5714286E-02 -0.3176006
2.6714286E-02 -0.31907146000000003
2.7714286E-02 -0.32053238
2.8714286E-02 -0.32198331
2.9714286E-02 -0.32342413999999997
3.0714286E-02 -0.32485479
3.1714287E-02 -0.3262752
3.2714285E-02 -0.32768527000000003
3.3714287E-02 -0.3290849
3.4714285E-02 -0.33047404
3.5714287E-02 -0.33185259
3.6714286E-02 -0.33322044
3.7714284E-02 -0.33457754
3.8714286E-02 -0.33592377
3.9714284E-02 -0.33725905
4.0714286E-02 -0.33858328
4.1714285E-02 -0.33989634999999996
4.2714287E-02 -0.34119816999999997
4.3714285E-02 -0.34248866
4.4714287E-02 -0.34376772
4.5714285E-02 -0.34503525
4.6714287E-02 -0.34629116000000004
4.7714286E-02 -0.34753534
4.8714284E-02 -0.34876771
4.9714286E-02 -0.34998816
5.0714284E-02 -0.35119662
5.1714286E-02 -0.352393
5.2714285E-02 -0.35357722
5.3714287E-02 -0.35474920000000004
5.4714285E-02 -0.35590886
5.5714287E-02 -0.35705611
5.6714285E-02 -0.3581909
5.7714287E-02 -0.35931314
5.8714285E-02 -0.36042279
5.9714288E-02 -0.36151977
6.0714286E-02 -0.36260402
6.1714284E-02 -0.36367548
6.2714286E-02 -0.36473409
6.3714288E-02 -0.3657798
6.4714283E-02 -0.36681255
6.5714285E-02 -0.3678323
6.6714287E-02 -0.36883897
6.7714289E-02 -0.3698325
6.8714283E-02 -0.37081286
6.9714285E-02 -0.37177997
7.0714287E-02 -0.37273378
7.1714282E-02 -0.37367421
7.2714284E-02 -0.37460119999999997
7.3714286E-02 -0.37551471
7.4714288E-02 -0.37641465
7.5714283E-02 -0.37730094000000003
7.6714285E-02 -0.37817352
7.7714287E-02 -0.37903229
7.8714289E-02 -0.37987721
7.9714283E-02 -0.38070821
8.0714285E-02 -0.38152518999999996
8.1714287E-02 -0.38232808
8.2714289E-02 -0.38311681999999997
8.3714284E-02 -0.3838913
8.4714286E-02 -0.3846515
8.5714288E-02 -0.38539732000000004
8.6714283E-02 -0.38612871000000004
8.7714285E-02 -0.38684562
8.8714287E-02 -0.38754798
8.9714289E-02 -0.38823572
9.0714283E-02 -0.38890878
9.1714285E-02 -0.38956713
9.2714287E-02 -0.39021072
9.3714289E-02 -0.39083953
9.4714284E-02 -0.39145346000000003
9.5714286E-02 -0.39205253
9.6714288E-02 -0.39263665999999997
9.7714283E-02 -0.39320583000000003
9.8714285E-02 -0.39376005999999997
9.9714287E-02 -0.39429925
0.1007143 -0.3948234
0.1017143 -0.39533251
0.1027143 -0.39582648
0.1037143 -0.39630532
0.1047143 -0.39676902999999997
0.1057143 -0.39721755000000003
0.1067143 -0.39765085
0.1077143 -0.39806887999999996
0.1087143 -0.39847158
0.1097143 -0.39885896
0.1107143 -0.39923097999999996
0.1117143 -0.39958757999999994
0.1127143 -0.39992873
0.1137143 -0.40025441
0.1147143 -0.40056453999999997
0.1157143 -0.40085911999999996
0.1167143 -0.40113809999999994
0.1177143 -0.40140143000000006
0.1187143 -0.40164907
0.1197143 -0.40188096
0.1207143 -0.40209712
0.1217143 -0.40229745
0.1227143 -0.40248198999999996
0.1237143 -0.40265066000000005
0.1247143 -0.40280344
0.1257143 -0.40294034
0.1267143 -0.40306132
0.1277143 -0.40316638
0.1287143 -0.4032555
0.1297143 -0.40332866
0.1307143 -0.40338589
0.1317143 -0.40342714999999996
0.1327143 -0.40345243
0.1337143 -0.40346174999999995
0.1347143 -0.40345509
0.1357143 -0.40343245000000005
0.1367143 -0.40339384999999994
0.1377143 -0.40333932
0.1387143 -0.40326882
0.1397143 -0.40318239
0.1407143 -0.40308
0.1417143 -0.40296167000000005
0.1427143 -0.40282737
0.1437143 -0.40267715
0.1447143 -0.40251096
0.1457143 -0.40232879000000005
0.1467143 -0.40213065000000003
0.1477143 -0.40191658999999996
0.1487143 -0.40168649999999995
0.1497143 -0.40144045
0.1507143 -0.40117842000000004
0.1517143 -0.40090038
0.1527143 -0.40060631
0.1537143 -0.40029623000000003
0.1547143 -0.39997012
0.1557143 -0.39962796000000006
0.1567143 -0.39926976999999997
0.1577143 -0.39889552
0.1587143 -0.39850525
0.1597143 -0.39809891000000003
0.1607143 -0.39767656
0.1617143 -0.39723813999999996
0.1627143 -0.3967837
0.1637143 -0.39631324000000007
0.1647143 -0.39582681
0.1657143 -0.39532441
0.1667143 -0.39480608
0.1677143 -0.39427183
0.1687143 -0.39372169
0.1697143 -0.39315573000000004
0.1707143 -0.39257392999999996
0.1717143 -0.39197635000000003
0.1727143 -0.39136303
0.1737143 -0.39073401
0.1747143 -0.39008935
0.1757143 -0.38942907
0.1767143 -0.3887532
0.1777143 -0.38806179
0.1787143 -0.38735487
0.1797143 -0.38663247
0.1807143 -0.38589463
0.1817143 -0.3851414
0.1827143 -0.38437279999999996
0.1837143 -0.38358886000000003
0.1847143 -0.3827896
0.1857143 -0.38197506
0.1867143 -0.38114528000000003
0.1877143 -0.38030029
0.1887143 -0.37944012
0.1897143 -0.37856479
0.1907143 -0.37767433
0.1917143 -0.37676877999999997
0.1927143 -0.37584817
0.1937143 -0.37491254
0.1947143 -0.37396194
0.1957143 -0.37299639
0.1967143 -0.37201594
0.1977143 -0.37102064
0.1987143 -0.37001055
0.1997143 -0.36898569999999997
0.2007143 -0.36794613
0.2017143 -0.36689192000000004
0.2027143 -0.36582311
0.2037143 -0.36473977
0.2047143 -0.36364198
0.2057143 -0.36252977
0.2067143 -0.36140322
0.2077143 -0.36026239
0.2087143 -0.35910734
0.2097143 -0.35793816
0.2107143 -0.35675492
0.2117143 -0.35555765
0.2127143 -0.35434646999999997
0.2137143 -0.35312141
0.2147143 -0.35188253999999997
0.2157143 -0.35062993000000003
0.2167143 -0.34936365999999996
0.2177143 -0.34808379
0.2187143 -0.34679039
0.2197143 -0.34548352
0.2207143 -0.34416323
0.2217143 -0.3428296
0.2227143 -0.34148269
0.2237143 -0.34012257
0.2247143 -0.33874926
0.2257143 -0.33736285000000005
0.2267143 -0.33596339999999997
0.2277143 -0.33455098
0.2287143 -0.33312563
0.2297143 -0.33168744
0.2307143 -0.33023646
0.2317143 -0.32877275
0.2327143 -0.32729639
0.2337143 -0.32580746
0.2347143 -0.32430603
0.2357143 -0.32279219
0.2367143 -0.32126601
0.2377143 -0.31972756
0.2387143 -0.31817694999999996
0.2397143 -0.31661426
0.2407143 -0.31503958
0.2417143 -0.313453
0.2427143 -0.31185461999999997
0.2437143 -0.31024455
0.2447143 -0.30862289000000004
0.2457143 -0.30698971999999997
0.2467143 -0.30534517
0.2477143 -0.30368932000000004
0.2487143 -0.30202228000000003
0.2497143 -0.30034413
0.2507143 -0.29865499
0.2517143 -0.29695495
0.2527143 -0.29524411
0.2537143 -0.29352256
0.2547143 -0.29179039
0.2557143 -0.29004769999999996
0.2567143 -0.28829456
0.2577143 -0.28653108
0.2587143 -0.28475733000000003
0.2597143 -0.2829734
0.2607143 -0.28117939
0.2617143 -0.27937537999999995
0.2627143 -0.27756144
0.2637143 -0.27573768
0.2647143 -0.27390418
0.2657143 -0.27206102
0.2667143 -0.2702083
0.2677143 -0.26834609
0.2687143 -0.26647451
0.2697143 -0.26459361
0.2707143 -0.26270351
0.2717143 -0.26080431
0.2727143 -0.25889613
0.2737143 -0.25697905
0.2747143 -0.25505316
0.2757143 -0.25311859999999997
0.2767143 -0.25117543999999997
0.2777143 -0.24922381
0.2787143 -0.24726379
0.2797143 -0.24529552999999998
0.2807143 -0.24331913
0.2817143 -0.24133467
0.2827143 -0.23934228999999999
0.2837143 -0.23734211000000002
0.2847143 -0.23533422
0.2857143 -0.23331875000000002
0.2867143 -0.2312958
0.2877143 -0.22926549000000002
0.2887143 -0.22722792
0.2897143 -0.2251832
0.2907143 -0.22313145
0.2917143 -0.22107276999999997
0.2927143 -0.21900728000000003
0.2937143 -0.21693506
0.2947143 -0.21485622999999998
0.2957143 -0.21277090999999998
0.2967143 -0.21067918
0.2977143 -0.20858117
0.2987143 -0.20647696
0.2997143 -0.20436666
0.3007143 -0.20225039
0.3017143 -0.20012823000000002
0.3027143 -0.19800030000000002
0.3037143 -0.19586671
0.3047143 -0.19372758
0.3057143 -0.191583
0.3067143 -0.1894331
0.3077143 -0.18727798
0.3087143 -0.18511777999999998
0.3097143 -0.1829526
0.3107143 -0.18078258
0.3117143 -0.17860782
0.3127143 -0.17642846
0.3137143 -0.17424461
0.3147143 -0.17205641
0.3157143 -0.16986398
0.3167143 -0.16766746999999999
0.3177143 -0.16546699
0.3187143 -0.16326266
0.3197143 -0.16105461000000001
0.3207143 -0.15884298
0.3217143 -0.15662787
0.3227143 -0.15440943000000001
0.3237143 -0.15218776
0.3247143 -0.14996299
0.3257143 -0.14773523
0.3267143 -0.1455046
0.3277143 -0.14327120000000002
0.3287143 -0.14103514
0.3297143 -0.13879653
0.3307143 -0.13655548
0.3317143 -0.13431208
0.3327143 -0.13206645
0.3337143 -0.12981868000000002
0.3347143 -0.12756889
0.3357143 -0.12531715999999998
0.3367143 -0.1230636
0.3377143 -0.12080833999999999
0.3387143 -0.11855145
0.3397143 -0.11629305
0.3407143 -0.11403324999999999
0.3417143 -0.11177216999999999
0.3427143 -0.1095099
0.3437143 -0.10724656999999999
0.3447143 -0.10498229
0.3457143 -0.10271717999999999
0.3467143 -0.10045137000000001
0.3477143 -0.09818497300000001
0.3487143 -0.095918111
0.3497143 -0.09365090499999999
0.3507143 -0.091383484
0.3517143 -0.089115975
0.3527143 -0.08684850200000001
0.3537143 -0.084581185
0.3547143 -0.082314154
0.3557143 -0.08004752500000001
0.3567143 -0.077781419
0.3577143 -0.075515953
0.3587143 -0.07325125
0.3597143 -0.070987421
0.3607143 -0.06872458000000001
0.3617143 -0.066462834
0.3627143 -0.06420229899999999
0.3637143 -0.061943074
0.3647143 -0.059685262
0.3657143 -0.057428969999999996
0.3667143 -0.055174303
0.3677143 -0.052921358
0.3687143 -0.050670234
0.3697143 -0.048421029
0.3707143 -0.046173844
0.3717143 -0.043928777
0.3727143 -0.041685929
0.3737143 -0.039445396
0.3747143 -0.037207283
0.3757143 -0.034971692
0.3767143 -0.032738727
0.3777143 -0.030508495
0.3787143 -0.028281103
0.3797143 -0.026056659000000003
0.3807143 -0.023835275
0.3817143 -0.021617062
0.3827143 -0.019402137
0.3837143 -0.017190614
0.3847143 -0.014982611
0.3857143 -0.012778244999999999
0.3867143 -0.010577633999999999
0.3877143 -0.0083808969
0.3887143 -0.006188151699999999
0.3897143 -0.0039995164
0.3907143 -0.0018151075000000002
0.3917143 0.00036495989999999997
0.3927143 0.0025405722999999997
0.3937143 0.0047116184
0.3947143 0.0068779889
0.3957143 0.0090395777
0.3967143 0.011196281
0.3977143 0.013347999
0.3987143 0.015494633
0.3997143 0.017636089
0.4007143 0.019772274
0.4017143 0.0219031
0.4027143 0.024028482
0.4037143 0.026148334000000002
0.4047143 0.028262573
0.4057143 0.030371119000000002
0.4067143 0.032473894
0.4077143 0.034570816
0.4087143 0.03666181
0.4097143 0.038746791
0.4107143 0.040825683
0.4117143 0.042898403
0.4127143 0.044964865
0.4137143 0.047024988000000004
0.4147143 0.049078686
0.4157143 0.051125860999999995
0.4167143 0.053166429
0.4177143 0.055200292
0.4187143 0.057227357
0.4197143 0.059247517000000006
0.4207143 0.061260682
0.4217143 0.063266739
0.4227143 0.065265596
0.4237143 0.067257142
0.4247143 0.069241272
0.4257143 0.07121788800000001
0.4267143 0.073186884
0.4277143 0.075148162
0.4287143 0.077101623
0.4297143 0.079047168
0.4307143 0.080984703
0.4317143 0.082914141
0.4327143 0.08483539
0.4337143 0.08674837299999999
0.4347143 0.088653009
0.4357143 0.090549223
0.4367143 0.092436944
0.4377143 0.094316097
0.4387143 0.096186623
0.4397143 0.09804845300000001
0.4407143 0.09990152899999999
0.4417143 0.10174578999999999
0.4427143 0.10358120000000001
0.4437143 0.10540767
0.4447143 0.10722516
0.4457143 0.10903360999999999
0.4467143 0.11083296999999999
0.4477143 0.11262319
0.4487143 0.11440418
0.4497143 0.1161759
0.4507143 0.11793829
0.4517143 0.11969127999999998
0.4527143 0.12143480999999999
0.4537143 0.12316880999999999
0.4547143 0.1248932
0.4557143 0.12660791000000002
0.4567143 0.12831289
0.4577143 0.13000804
0.4587143 0.13169331
0.4597143 0.13336861
0.4607143 0.13503387
0.4617143 0.13668902
0.4627143 0.13833398
0.4637143 0.13996868
0.4647143 0.14159306
0.4657143 0.14320705
0.4667143 0.14481058
0.4677143 0.14640358
0.4687143 0.147986
0.4697143 0.14955779
0.4707143 0.15111887
0.4717143 0.15266921
0.4727143 0.15420875
0.4737143 0.15573745
0.4747143 0.15725526
0.4757143 0.15876215
0.4767143 0.16025808
0.4777143 0.161743
0.4787143 0.16321689
0.4797143 0.16467971
0.4807143 0.16613142
0.4817143 0.167572
0.4827143 0.16900141
0.4837143 0.17041963999999998
0.4847143 0.17182664
0.4857143 0.17322239
0.4867143 0.17460685
0.4877143 0.17597998
0.4887143 0.17734176
0.4897143 0.17869215
0.4907143 0.18003111
0.4917143 0.1813586
0.4927143 0.18267458
0.4937143 0.183979
0.4947143 0.18527183
0.4957143 0.186553
0.4967143 0.18782249
0.4977143 0.18908023999999998
0.4987143 0.1903262
0.4997143 0.19156032
0.5007143 0.19278256
0.5017143 0.19399287
0.5027143 0.19519122
0.5037143 0.19637754000000002
0.5047143 0.1975518
0.5057143 0.19871397
0.5067143 0.19986400999999998
0.5077143 0.2010019
0.5087143 0.20212761999999998
0.5097143 0.20324113000000002
0.5107143 0.20434242
0.5117143 0.20543148
0.5127143 0.20650828000000002
0.5137143 0.20757282999999999
0.5147143 0.20862509999999998
0.5157143 0.20966511000000002
0.5167143 0.21069285
0.5177143 0.21170832
0.5187143 0.21271151000000002
0.5197143 0.21370244000000002
0.5207143 0.2146811
0.5217143 0.21564749
0.5227143 0.21660160000000003
0.5237143 0.21754345000000003
0.5247143 0.21847300000000003
0.5257143 0.21939029000000002
0.5267143 0.22029525
0.5277143 0.22118792
0.5287143 0.22206828
0.5297143 0.22293629999999998
0.5307143 0.22379195
0.5317143 0.22463524
0.5327143 0.22546613999999998
0.5337143 0.22628466
0.5347143 0.22709074
0.5357143 0.22788439
0.5367143 0.22866558
0.5377143 0.22943429999999998
0.5387143 0.23019051
0.5397143 0.23093420999999997
0.5407143 0.23166542
0.5417143 0.2323841
0.5427143 0.23309022999999998
0.5437143 0.23378383000000003
0.5447143 0.23446491
0.5457143 0.23513343
0.5467143 0.23578942999999997
0.5477143 0.23643291000000002
0.5487143 0.23706387999999998
0.5497143 0.23768235
0.5507143 0.23828833
0.5517143 0.23888184
0.5527143 0.23946289
0.5537143 0.24003151
0.5547143 0.24058772
0.5557143 0.24113155
0.5567143 0.24166297999999997
0.5577143 0.24218208000000002
0.5587143 0.24268886
0.5597143 0.24318332
0.5607143 0.24366550999999997
0.5617143 0.24413543
0.5627143 0.24459313
0.5637143 0.24503861000000002
0.5647143 0.24547188
0.5657143 0.24589298
0.5667143 0.2463019
0.5677143 0.24669869
0.5687143 0.24708335
0.5697143 0.24745589999999998
0.5707143 0.24781635
0.5717143 0.24816471
0.5727143 0.24850098
0.5737143 0.24882519999999997
0.5747143 0.24913738000000002
0.5757143 0.24943752000000002
0.5767143 0.24972565
0.5777143 0.25000179
0.5787143 0.25026593
0.5797143 0.25051811
0.5807143 0.25075837
0.5817143 0.25098671
0.5827143 0.25120317
0.5837143 0.25140777999999997
0.5847143 0.25160057
0.5857143 0.25178157
0.5867143 0.25195081
0.5877143 0.25210835
0.5887143 0.25225421
0.5897143 0.25238846
0.5907143 0.25251112000000003
0.5917143 0.25262225
0.5927143 0.25272188
0.5937143 0.25281005
0.5947143 0.25288681
0.5957143 0.25295224
0.5967143 0.25300633
0.5977143 0.25304914
0.5987143 0.25308074
0.5997143 0.25310114
0.6007143 0.25311036
0.6017143 0.25310847000000003
0.6027143 0.25309548
0.6037143 0.25307143
0.6047143 0.25303636
0.6057143 0.25299028
0.6067143 0.25293324
0.6077143 0.25286528
0.6087143 0.25278639999999997
0.6097143 0.25269664
0.6107143 0.25259602999999997
0.6117143 0.2524846
0.6127143 0.25236239
0.6137143 0.25222944
0.6147143 0.25208578
0.6157143 0.25193146
0.6167143 0.2517665
0.6177143 0.25159097
0.6187143 0.25140492000000003
0.6197143 0.25120839
0.6207143 0.25100142000000003
0.6217143 0.25078409999999995
0.6227143 0.25055647999999997
0.6237143 0.25031862000000005
0.6247143 0.25007059
0.6257143 0.24981245000000002
0.6267143 0.24954424999999997
0.6277143 0.24926609000000002
0.6287143 0.24897801
0.6297143 0.24868007999999997
0.6307143 0.24837237
0.6317143 0.24805493
0.6327143 0.24772785
0.6337143 0.24739114999999998
0.6347143 0.24704493
0.6357143 0.24668921000000002
0.6367143 0.24632409
0.6377143 0.24594958000000003
0.6387143 0.24556576000000002
0.6397143 0.24517266999999998
0.6407143 0.24477036000000002
0.6417143 0.24435887999999997
0.6427143 0.24393825000000002
0.6437143 0.24350854000000002
0.6447143 0.24306979
0.6457143 0.24262206
0.6467143 0.24216536
0.6477143 0.24169977
0.6487143 0.24122531
0.6497143 0.24074204000000002
0.6507143 0.24025000000000002
0.6517143 0.23974925
0.6527143 0.23923984
0.6537143 0.23872182
0.6547143 0.23819522
0.6557143 0.23766016
0.6567143 0.23711664000000002
0.6577143 0.23656476
0.6587143 0.23600457
0.6597143 0.23543612999999997
0.6607143 0.23485952999999998
0.6617143 0.23427485
0.6627143 0.23368213
0.6637143 0.23308144999999997
0.6647143 0.2324729
0.6657143 0.23185655
0.6667143 0.23123247
0.6677143 0.23060073000000003
0.6687143 0.2299614
0.6697143 0.22931457000000002
0.6707143 0.22866029999999998
0.6717143 0.22799866000000002
0.6727143 0.22732972
0.6737143 0.22665354999999998
0.6747143 0.22597021999999997
0.6757143 0.22527976000000002
0.6767143 0.22458227
0.6777143 0.22387779
0.6787143 0.22316638
0.6797143 0.22244809999999998
0.6807143 0.22172299
0.6817143 0.22099113999999997
0.6827143 0.22025257
0.6837143 0.21950735
0.6847143 0.21875554
0.6857143 0.21799719
0.6867143 0.21723236
0.6877143 0.21646110999999998
0.6887143 0.21568350000000003
0.6897143 0.21489959000000003
0.6907143 0.21410943000000002
0.6917143 0.21331309999999998
0.6927143 0.21251068
0.6937143 0.21170222000000002
0.6947143 0.2108878
0.6957143 0.21006750999999999
0.6967143 0.20924141
0.6977143 0.20840957
0.6987143 0.20757208
0.6997143 0.20672901999999999
0.7007143 0.20588046999999998
0.7017143 0.2050265
0.7027143 0.20416719
0.7037143 0.20330262
0.7047143 0.20243288
0.7057143 0.20155802
0.7067143 0.20067813
0.7077143 0.19979326000000003
0.7087143 0.19890349000000002
0.7097143 0.19800889
0.7107143 0.19710951
0.7117143 0.19620543000000001
0.7127143 0.1952967
0.7137143 0.19438338
0.7147143 0.19346552
0.7157143 0.19254319
0.7167143 0.19161644
0.7177143 0.19068532000000002
0.7187143 0.18974987999999998
0.7197143 0.18881019
0.7207143 0.18786631
0.7217143 0.18691828000000002
0.7227143 0.18596617000000001
0.7237143 0.18501002
0.7247143 0.18404992
0.7257143 0.18308592
0.7267143 0.18211809
0.7277143 0.1811465
0.7287143 0.18017121
0.7297143 0.1791923
0.7307143 0.17820983999999998
0.7317143 0.17722390999999998
0.7327143 0.17623459000000002
0.7337143 0.17524193999999998
0.7347143 0.17424605
0.7357143 0.173247
0.7367143 0.17224486
0.7377143 0.17123971000000002
0.7387143 0.17023162
0.7397143 0.16922067999999998
0.7407143 0.16820696
0.7417143 0.16719053
0.7427143 0.16617145
0.7437143 0.16514981
0.7447143 0.16412567
0.7457143 0.16309909
0.7467143 0.16207014
0.7477143 0.16103887
0.7487143 0.16000535999999999
0.7497143 0.15896966
0.7507143 0.15793182
0.7517143 0.1568919
0.7527143 0.15584996
0.7537143 0.15480603999999998
0.7547143 0.15376022
0.7557143 0.15271252
0.7567143 0.15166302
0.7577143 0.15061175
0.7587143 0.14955879
0.7597143 0.14850417
0.7607143 0.14744796000000002
0.7617143 0.14639022000000002
0.7627143 0.145331
0.7637143 0.14427037
0.7647143 0.14320838
0.7657143 0.14214511
0.7667143 0.14108062
0.7677143 0.14001497999999998
0.7687143 0.13894825
0.7697143 0.13788050000000002
0.7707143 0.13681181
0.7717143 0.13574224
0.7727143 0.13467188
0.7737143 0.13360077
0.7747143 0.13252901
0.7757143 0.13145666
0.7767143 0.13038379
0.7777143 0.12931046
0.7787143 0.12823674000000002
0.7797143 0.1271627
0.7807143 0.12608840000000002
0.7817143 0.12501389999999998
0.7827143 0.12393924
0.7837143 0.12286451000000001
0.7847143 0.12178974000000001
0.7857143 0.12071498000000001
0.7867143 0.11964027999999999
0.7877143 0.1185657
0.7887143 0.11749127
0.7897143 0.11641703
0.7907143 0.11534306
0.7917143 0.11426937
0.7927143 0.11319601
0.7937143 0.11212303000000001
0.7947143 0.11105048000000001
0.7957143 0.10997842
0.7967143 0.10890686999999999
0.7977143 0.10783590000000001
0.7987143 0.10676555
0.7997143 0.10569588
0.8007143 0.10462694
0.8017143 0.10355879
0.8027143 0.10249148000000001
0.8037143 0.10142506999999999
0.8047143 0.10035961
0.8057143 0.09929518
0.8067143 0.098231819
0.8077143 0.097169593
0.8087143 0.096108555
0.8097143 0.09504876799999999
0.8107143 0.093990291
0.8117143 0.09293317
0.8127143 0.091877469
0.8137143 0.090823235
0.8147143 0.089770526
0.8157143 0.088719389
0.8167143 0.08766987
0.8177143 0.086622016
0.8187143 0.085575873
0.8197143 0.084531488
0.8207143 0.083488895
0.8217143 0.082448142
0.8227143 0.081409269
0.8237143 0.080372317
0.8247143 0.079337321
0.8257143 0.078304322
0.8267143 0.077273359
0.8277143 0.076244469
0.8287143 0.07521769099999999
0.8297143 0.074193068
0.8307143 0.073170633
0.8317143 0.072150433
0.8327143 0.071132509
0.8337143 0.070116896
0.8347143 0.069103646
0.8357143 0.06809280000000001
0.8367143 0.067084399
0.8377143 0.066078495
0.8387143 0.065075129
0.8397143 0.064074353
0.8407143 0.06307621399999999
0.8417143 0.062080758
0.8427143 0.061088032
0.8437143 0.060098089
0.8447143 0.059110968
0.8457143 0.058126716999999994
0.8467143 0.057145383
0.8477143 0.056167011
0.8487143 0.055191643
0.8497143 0.054219313
0.8507143 0.053250062
0.8517143 0.052283924999999995
0.8527143 0.051320938
0.8537143 0.050361129
0.8547143 0.04940453200000001
0.8557143 0.048451168999999995
0.8567143 0.047501069
0.8577143 0.046554254
0.8587143 0.045610746
0.8597143 0.044670567
0.8607143 0.043733735
0.8617143 0.042800274
0.8627143 0.041870199
0.8637143 0.040943534
0.8647143 0.040020296000000004
0.8657143 0.039100507
0.8667143 0.038184194
0.8677143 0.037271378
0.8687143 0.036362087
0.8697143 0.035456350000000005
0.8707143 0.034554194999999996
0.8717143 0.033655655
0.8727143 0.032760766999999996
0.8737143 0.031869567
0.8747143 0.030982090000000004
0.8757143 0.030098378
0.8767143 0.02921847
0.8777143 0.028342404
0.8787143 0.027470224
0.8797143 0.026601966
0.8807143 0.025737673
0.8817143 0.024877381
0.8827143 0.024021127
0.8837143 0.023168945
0.8847143 0.022320867
0.8857143 0.021476923
0.8867143 0.020637139
0.8877143 0.019801539
0.8887143 0.018970144
0.8897143 0.018142973
0.8907143 0.017320039
0.8917143 0.016501354
0.8927143 0.015686928000000003
0.8937143 0.014876770999999999
0.8947143 0.014070886
0.8957143 0.013269276
0.8967143 0.012471946
0.8977143 0.011678898
0.8987143 0.010890134000000001
0.8997143 0.010105656
0.9007143 0.0093254668
0.9017143 0.0085495703
0.9027143 0.007777971800000001
0.9037143 0.0070106777
0.9047143 0.0062476967
0.9057143 0.0054890388
0.9067143 0.0047347166
0.9077143 0.0039847447999999995
0.9087143 0.0032391403
0.9097143 0.0024979216
0.9107143 0.0017611093
0.9117143 0.0010287262
0.9127143 0.00030079579999999997
0.9137143 -0.00042265688
0.9147143 -0.0011416061000000001
0.9157143 -0.0018560257
0.9167143 -0.0025658892
0.9177143 -0.0032711705
0.9187143 -0.0039718449
0.9197143 -0.0046678873
0.9207143 -0.0053592757
0.9217143 -0.006045988600000001
0.9227143 -0.0067280067
0.9237143 -0.007405314
0.9247143 -0.0080778955
0.9257143 -0.0087457396
0.9267143 -0.0094088369
0.9277143 -0.01006718
0.9287143 -0.010720766
0.9297143 -0.011369592
0.9307143 -0.012013658
0.9317143 -0.012652967
0.9327143 -0.013287522999999999
0.9337143 -0.013917329
0.9347143 -0.014542394
0.9357143 -0.015162722
0.9367143 -0.015778319
0.9377143 -0.016389192
0.9387143 -0.016995348
0.9397143 -0.01759679
0.9407143 -0.018193523
0.9417143 -0.018785549
0.9427143 -0.019372867000000002
0.9437143 -0.019955476
0.9447143 -0.020533374
0.9457143 -0.021106553
0.9467143 -0.021675006
0.9477143 -0.022238723999999998
0.9487143 -0.022797694
0.9497143 -0.023351904
0.9507143 -0.023901339
0.9517143 -0.024445986000000003
0.9527143 -0.024985828
0.9537143 -0.025520848999999998
0.9547143 -0.026051037000000003
0.9557143 -0.026576375
0.9567143 -0.027096850999999998
0.9577143 -0.027612454
0.9587143 -0.028123173999999997
0.9597143 -0.028629007
0.9607143 -0.029129948
0.9617143 -0.029625994
0.9627143 -0.03011715
0.9637143 -0.030603420000000003
0.9647143 -0.031084812000000003
0.9657143 -0.031561335
0.9667143 -0.032033006
0.9677143 -0.032499839999999995
0.9687143 -0.032961855000000005
0.9697143 -0.03341907
0.9707143 -0.033871505999999996
0.9717143 -0.034319187
0.9727143 -0.034762136
0.9737143 -0.035200376
0.9747143 -0.035633924000000004
0.9757143 -0.036062804
0.9767143 -0.036487036
0.9777143 -0.036906634
0.9787143 -0.037321613999999996
0.9797143 -0.037731986999999995
0.9807143 -0.038137764
0.9817143 -0.038538949
0.9827143 -0.03893555
0.9837143 -0.039327564
0.9847143 -0.039714994
0.9857143 -0.040097834
0.9867143 -0.040476085
0.9877143 -0.040849738000000003
0.9887143 -0.041218786
0.9897143 -0.041583224
0.9907143 -0.041943046
0.9917143 -0.042298244
0.9927143 -0.042648817
0.9937143 -0.04299476
0.9947143 -0.043336071999999996
0.9957143 -0.043672754
0.9967143 -0.044004811
0.9977143 -0.044332250000000004
0.9987143 -0.044655081
0.9997143 -0.044973314
1.000714 -0.045286966000000005
1.001714 -0.045596057
1.002714 -0.045900606000000004
1.003714 -0.046200636999999996
1.004714 -0.046496175
1.005714 -0.046787248000000004
1.006714 -0.047073885999999995
1.007714 -0.047356117
1.008714 -0.047633972
1.009714 -0.047907480999999995
1.010714 -0.048176671
1.011714 -0.048441574
1.012714 -0.048702219
1.013714 -0.048958632
1.014714 -0.049210835
1.015714 -0.049458852
1.016714 -0.049702707
1.017714 -0.049942417999999995
1.018714 -0.050178001
1.019714 -0.05040947
1.020714 -0.050636835
1.021714 -0.050860102000000004
1.022714 -0.051079282999999996
1.023714 -0.051294378
1.024714 -0.051505398
1.025714 -0.051712338
1.026714 -0.05191520300000001
1.027714 -0.052113994000000004
1.028714 -0.05230871
1.029714 -0.052499358
1.030714 -0.052685937
1.031714 -0.052868447000000006
1.032714 -0.053046894000000004
1.033714 -0.053221284
1.034714 -0.053391628999999996
1.035714 -0.053557940000000005
1.036714 -0.053720229
1.037714 -0.053878512999999996
1.038714 -0.054032815000000005
1.039714 -0.054183154
1.040714 -0.054329552
1.041714 -0.054472039
1.042714 -0.054610643
1.043714 -0.054745393999999996
1.044714 -0.054876326
1.045714 -0.055003474999999996
1.046714 -0.055126869
1.047714 -0.055246544
1.048714 -0.055362534000000005
1.049714 -0.055474875
1.050714 -0.055583596000000006
1.051714 -0.055688730000000006
1.052714 -0.055790303
1.053714 -0.055888342
1.054714 -0.05598286499999999
1.055714 -0.056073902
1.056714 -0.056161470000000005
1.057714 -0.056245579999999996
1.058714 -0.05632625
1.059714 -0.056403491
1.060714 -0.056477316
1.061714 -0.056547735999999994
1.062714 -0.05661475
1.063714 -0.056678371000000005
1.064714 -0.05673861000000001
1.065714 -0.056795467
1.066714 -0.05684895400000001
1.067714 -0.056899077
1.068714 -0.056945846999999994
1.069714 -0.05698927
1.070714 -0.057029363
1.071714 -0.057066139
1.072714 -0.057099614
1.073714 -0.057129806
1.074714 -0.057156733
1.075714 -0.057180424
1.076714 -0.057200895
1.077714 -0.057218177
1.078714 -0.057232298
1.079714 -0.057243287999999996
1.080714 -0.057251169
1.081714 -0.057255977
1.082714 -0.057257747
1.083714 -0.057256501
1.084714 -0.057252275000000005
1.085714 -0.057245104000000005
1.086714 -0.057235011
1.087714 -0.057222025
1.088714 -0.057206175000000005
1.089714 -0.05718749
1.090714 -0.057165994
1.091714 -0.05714171
1.092714 -0.057114655
1.093714 -0.057084853000000005
1.094714 -0.057052320000000004
1.095714 -0.05701707600000001
1.096714 -0.056979136
1.097714 -0.056938512999999996
1.098714 -0.056895218
1.099714 -0.056849269
1.100714 -0.056800671
1.101714 -0.056749437
1.102714 -0.056695577000000004
1.103714 -0.056639104
1.104714 -0.056580029000000004
1.105714 -0.056518363999999995
1.106714 -0.056454119999999997
1.107714 -0.05638731500000001
1.108714 -0.056317967
1.109714 -0.056246097999999994
1.110714 -0.056171719999999994
1.111714 -0.056094863
1.112714 -0.056015543
1.113714 -0.055933790000000004
1.114714 -0.055849633999999995
1.115714 -0.055763101999999995
1.116714 -0.055674225
1.117714 -0.055583037
1.118714 -0.055489573
1.119714 -0.055393862
1.120714 -0.055295938999999995
1.121714 -0.055195839000000003
1.122714 -0.055093592000000004
1.123714 -0.054989231
1.124714 -0.054882787
1.125714 -0.054774293999999994
1.126714 -0.054663775000000005
1.127714 -0.054551253999999993
1.128714 -0.054436753
1.129714 -0.054320303
1.130714 -0.054201914000000004
1.131714 -0.054081610999999995
1.132714 -0.053959403999999996
1.133714 -0.053835311
1.134714 -0.05370935
1.135714 -0.053581526
1.136714 -0.053451851
1.137714 -0.053320335999999996
1.138714 -0.053186993999999994
1.139714 -0.053051836
1.140714 -0.052914873
1.141714 -0.052776112
1.142714 -0.05263557
1.143714 -0.052493264000000005
1.144714 -0.052349204999999996
1.145714 -0.052203413000000004
1.146714 -0.052055902999999994
1.147714 -0.05190669900000001
1.148714 -0.051755819
1.149714 -0.051603286
1.150714 -0.051449123
1.151714 -0.051293353
1.152714 -0.051136006
1.153714 -0.050977105
1.154714 -0.050816679
1.155714 -0.050654757
1.156714 -0.050491362
1.157714 -0.050326517999999994
1.158714 -0.050160254
1.159714 -0.049992593
1.160714 -0.049823557
1.161714 -0.049653166
1.162714 -0.049481448000000004
1.163714 -0.049308420000000006
1.164714 -0.049134099
1.165714 -0.048958499
1.166714 -0.048781637
1.167714 -0.048603528
1.168714 -0.048424184
1.169714 -0.048243615
1.170714 -0.04806183
1.171714 -0.04787884
1.172714 -0.047694650000000005
1.173714 -0.04750927
1.174714 -0.047322706
1.175714 -0.047134966
1.176714 -0.046946056
1.177714 -0.046755985
1.178714 -0.046564758
1.179714 -0.046372387
1.180714 -0.046178882
1.181714 -0.045984253
1.182714 -0.045788515
1.183714 -0.04559168
1.184714 -0.045393762
1.185714 -0.045194780000000004
1.186714 -0.044994752
1.187714 -0.044793697
1.188714 -0.044591635
1.189714 -0.044388589
1.190714 -0.044184586
1.191714 -0.043979645
1.192714 -0.043773791
1.193714 -0.043567049
1.194714 -0.043359442
1.195714 -0.043150997999999996
1.196714 -0.042941736
1.197714 -0.042731679
1.198714 -0.042520848
1.199714 -0.042309263
1.200714 -0.042096942
1.201714 -0.041883902
1.202714 -0.041670157
1.203714 -0.04145572
1.204714 -0.041240602
1.205714 -0.041024812
1.206714 -0.040808358
1.207714 -0.040591246
1.208714 -0.040373483
1.209714 -0.040155073
1.210714 -0.039936019999999996
1.211714 -0.03971633
1.212714 -0.039496005
1.213714 -0.039275049
1.214714 -0.03905347
1.215714 -0.038831271
1.216714 -0.038608458
1.217714 -0.038385042
1.218714 -0.038161033
1.219714 -0.037936437999999996
1.220714 -0.037711274
1.221714 -0.037485553
1.222714 -0.037259291
1.223714 -0.037032503
1.224714 -0.036805207
1.225714 -0.036577426
1.226714 -0.036349174
1.227714 -0.036120473
1.228714 -0.035891344
1.229714 -0.035661805000000005
1.230714 -0.035431873
1.231714 -0.035201569
1.232714 -0.034970909
1.233714 -0.034739909
1.234714 -0.034508583
1.235714 -0.034276945999999996
1.236714 -0.034045005999999996
1.237714 -0.033812775
1.238714 -0.033580262
1.239714 -0.033347472
1.240714 -0.033114411
1.241714 -0.032881083
1.242714 -0.032647492
1.243714 -0.03241364
1.244714 -0.032179526
1.245714 -0.031945153
1.246714 -0.031710524
1.247714 -0.031475638
1.248714 -0.031240499999999997
1.249714 -0.031005111
1.250714 -0.030769475
1.251714 -0.030533597
1.252714 -0.030297486
1.253714 -0.030061149
1.254714 -0.029824593
1.255714 -0.029587827
1.256714 -0.029350866999999996
1.257714 -0.029113723
1.258714 -0.028876407
1.259714 -0.028638938000000003
1.260714 -0.028401324999999998
1.261714 -0.028163587999999996
1.262714 -0.027925739
1.263714 -0.027687795
1.264714 -0.02744977
1.265714 -0.027211674
1.266714 -0.026973523
1.267714 -0.026735329
1.268714 -0.026497099
1.269714 -0.026258844
1.270714 -0.026020568
1.271714 -0.02578228
1.272714 -0.025543981
1.273714 -0.025305676
1.274714 -0.025067364999999998
1.275714 -0.024829045
1.276714 -0.024590716999999998
1.277714 -0.024352374
1.278714 -0.024114014
1.279714 -0.023875631
1.280714 -0.02363722
1.281714 -0.023398775
1.282714 -0.023160291
1.283714 -0.022921761000000002
1.284714 -0.022683179
1.285714 -0.022444541
1.286714 -0.022205841
1.287714 -0.021967079
1.288714 -0.021728249999999998
1.289714 -0.021489356
1.290714 -0.021250395000000002
1.291714 -0.021011369000000002
1.292714 -0.020772283
1.293714 -0.020533139
1.294714 -0.020293947
1.295714 -0.02005471
1.296714 -0.019815438999999997
1.297714 -0.019576142999999997
1.298714 -0.019336831999999998
1.299714 -0.019097516999999998
1.300714 -0.018858211
1.301714 -0.018618924000000002
1.302714 -0.018379666
1.303714 -0.018140450000000002
1.304714 -0.017901284
1.305714 -0.01766218
1.306714 -0.017423145
1.307714 -0.017184186
1.308714 -0.016945309000000002
1.309714 -0.016706518
1.310714 -0.016467816
1.311714 -0.016229204
1.312714 -0.015990682
1.313714 -0.015752249
1.314714 -0.015513903
1.315714 -0.015275641999999999
1.316714 -0.015037462000000001
1.317714 -0.014799359
1.318714 -0.014561329999999999
1.319714 -0.014323372000000001
1.320714 -0.014085481
1.321714 -0.013847656
1.322714 -0.013609897
1.323714 -0.013372205000000002
1.324714 -0.013134581000000001
1.325714 -0.012897028
1.326714 -0.012659554
1.327714 -0.012422162
1.328714 -0.012184864
1.329714 -0.011947666
1.330714 -0.01171058
1.331714 -0.011473617
1.332714 -0.011236787
1.333714 -0.011000102999999999
1.334714 -0.010763577
1.335714 -0.010527217
1.336714 -0.010291034
1.337714 -0.010055037000000001
1.338714 -0.0098192308
1.339714 -0.0095836229
1.340714 -0.0093482151
1.341714 -0.0091130096
1.342714 -0.0088780049
1.343714 -0.008643199499999999
1.344714 -0.008408588500000001
1.345714 -0.0081741659
1.346714 -0.007939924400000001
1.347714 -0.0077058547000000005
1.348714 -0.0074719478999999995
1.349714 -0.0072381939
1.350714 -0.007004582600000001
1.351714 -0.006771102899999999
1.352714 -0.006537745500000001
1.353714 -0.006304500899999999
1.354714 -0.0060713603
1.355714 -0.0058383172
1.356714 -0.0056053657
1.357714 -0.0053725016
1.358714 -0.0051397226
1.359714 -0.0049070277
1.360714 -0.0046744179
1.361714 -0.0044418961
1.362714 -0.0042094667
1.363714 -0.0039771356
1.364714 -0.0037449098999999997
1.365714 -0.0035127981
1.366714 -0.0032808097000000002
1.367714 -0.0030489545999999998
1.368714 -0.0028172431
1.369714 -0.0025856863
1.370714 -0.0023542947
1.371714 -0.0021230786
1.372714 -0.0018920477
1.373714 -0.0016612108000000003
1.374714 -0.001430576
1.375714 -0.0012001496
1.376714 -0.0009699368099999999
1.377714 -0.00073994133
1.378714 -0.00051016495
1.379714 -0.00028060783000000004
1.380714 -5.1268233e-05
1.381714 0.00017785735999999999
1.382714 0.00040677419
1.383714 0.0006354891899999999
1.384714 0.00086401087
1.385714 0.001092349
1.386714 0.0013205144
1.387714 0.0015485187999999999
1.388714 0.0017763746999999999
1.389714 0.0020040943
1.390714 0.0022316903000000003
1.391714 0.0024591744
1.392714 0.0026865579000000003
1.393714 0.0029138508000000002
1.394714 0.0031410618000000004
1.395714 0.0033681983
1.396714 0.0035952657
1.397714 0.0038222672
1.398714 0.0040492043
1.399714 0.0042760763
1.400714 0.0045028803
1.401714 0.0047296115
1.402714 0.0049562637
1.403714 0.005182828699999999
1.404714 0.0054092969
1.405714 0.0056356576999999995
1.406714 0.0058619004
1.407714 0.0060880131
1.408714 0.0063139843
1.409714 0.0065398031
1.410714 0.0067654597
1.411714 0.0069909444999999995
1.412714 0.0072162497
1.413714 0.007441369199999999
1.414714 0.0076662989
1.415714 0.007891036499999999
1.416714 0.008115582
1.417714 0.0083399376
1.418714 0.008564107
1.419714 0.008788095899999999
1.420714 0.0090119116
1.421714 0.0092355636
1.422714 0.0094590614
1.423714 0.009682416599999999
1.424714 0.00990564
1.425714 0.010128742999999999
1.426714 0.010351736
1.427714 0.010574631
1.428714 0.010797436
1.429714 0.01102016
1.430714 0.011242809999999999
1.431714 0.011465391
1.432714 0.011687904
1.433714 0.011910351
1.434714 0.012132730000000001
1.435714 0.012355037000000001
1.436714 0.012577267
1.437714 0.012799409
1.438714 0.013021455
1.439714 0.013243392000000001
1.440714 0.013465206999999998
1.441714 0.013686885
1.442714 0.013908411
1.443714 0.014129765999999998
1.444714 0.014350934
1.445714 0.014571901
1.446714 0.014792648
1.447714 0.015013160000000001
1.448714 0.015233424
1.449714 0.015453427000000002
1.450714 0.015673158
1.451714 0.015892608
1.452714 0.01611177
1.453714 0.016330639
1.454714 0.016549215
1.455714 0.016767495
1.456714 0.016985481
1.457714 0.017203180000000002
1.458714 0.017420593999999998
1.459714 0.017637733
1.460714 0.017854605000000003
1.461714 0.01807122
1.462714 0.018287588
1.463714 0.018503722
1.464714 0.01871963
1.465714 0.018935325
1.466714 0.019150814
1.467714 0.019366106
1.468714 0.019581209999999998
1.469714 0.01979613
1.470714 0.02001087
1.471714 0.020225430000000003
1.472714 0.020439811
1.473714 0.020654007999999998
1.474714 0.020868017000000003
1.475714 0.021081831
1.476714 0.021295442
1.477714 0.021508837
1.478714 0.021722003
1.479714 0.02193493
1.480714 0.0221476
1.481714 0.022359999999999998
1.482714 0.022572115
1.483714 0.022783928
1.484714 0.022995425
1.485714 0.023206592999999998
1.486714 0.023417416
1.487714 0.023627885
1.488714 0.023837987
1.489714 0.024047715
1.490714 0.024257062
1.491714 0.024466022
1.492714 0.024674594
1.493714 0.024882774
1.494714 0.025090564
1.495714 0.025297963
1.496714 0.025504979
1.497714 0.025711609999999996
1.498714 0.025917866
1.499714 0.02612375
1.500714 0.026329269
1.501714 0.026534428
1.502714 0.026739232
1.503714 0.026943685999999998
1.504714 0.027147794
1.505714 0.027351558999999998
1.506714 0.027554977
1.507714 0.027758052000000002
1.508714 0.027960778
1.509714 0.028163148
1.510714 0.028365158
1.511714 0.028566798
1.512714 0.028768054
1.513714 0.028968914000000002
1.514714 0.029169363999999996
1.515714 0.029369385
1.516714 0.029568961999999997
1.517714 0.029768073
1.518714 0.029966701000000002
1.519714 0.030164825
1.520714 0.030362425999999998
1.521714 0.030559484999999997
1.522714 0.030755985000000003
1.523714 0.030951912
1.524714 0.031147251
1.525714 0.031341988
1.526714 0.031536113
1.527714 0.031729619
1.528714 0.031922499
1.529714 0.032114752999999996
1.530714 0.032306378
1.531714 0.032497378
1.532714 0.032687755
1.533714 0.032877518
1.534714 0.033066672000000005
1.535714 0.033255227
1.536714 0.033443193999999996
1.537714 0.033630582
1.538714 0.033817401999999996
1.539714 0.034003663999999996
1.540714 0.034189376
1.541714 0.034374543
1.542714 0.034559175
1.543714 0.034743274
1.544714 0.03492684
1.545714 0.035109874
1.546714 0.035292373
1.547714 0.035474327
1.548714 0.035655726
1.549714 0.035836559
1.550714 0.036016811
1.551714 0.036196463000000005
1.552714 0.036375495
1.553714 0.036553884
1.554714 0.03673161
1.555714 0.036908645000000004
1.556714 0.037084965
1.557714 0.037260543
1.558714 0.037435355
1.559714 0.037609375
1.560714 0.037782581
1.561714 0.037954951
1.562714 0.038126463
1.563714 0.038297102
1.564714 0.038466847
1.565714 0.03863569
1.566714 0.038803616
1.567714 0.03897062
1.568714 0.039136692
1.569714 0.039301833
1.570714 0.03946604
1.571714 0.039629312
1.572714 0.039791656
1.573714 0.039953075
1.574714 0.040113574
1.575714 0.040273156000000004
1.576714 0.04043183
1.577714 0.040589602
1.578714 0.040746476999999996
1.579714 0.040902459
1.580714 0.041057551000000005
1.581714 0.041211753999999996
1.582714 0.041365068
1.583714 0.041517490000000004
1.584714 0.041669016
1.585714 0.04181964
1.586714 0.041969353
1.587714 0.042118143999999996
1.588714 0.042266
1.589714 0.042412907
1.590714 0.042558854
1.591714 0.042703821
1.592714 0.042847791
1.593714 0.042990748999999995
1.594714 0.04313268
1.595714 0.043273566
1.596714 0.043413389
1.597714 0.043552139
1.598714 0.0436898
1.599714 0.043826358
1.600714 0.043961804
1.601714 0.044096133
1.602714 0.044229336
1.603714 0.044361406
1.604714 0.044492338
1.605714 0.044622133
1.606714 0.044750786
1.607714 0.044878299
1.608714 0.045004673
1.609714 0.045129907
1.610714 0.045254003
1.611714 0.045376961
1.612714 0.045498780999999995
1.613714 0.045619463
1.614714 0.045739004
1.615714 0.045857401
1.616714 0.045974652
1.617714 0.046090747
1.618714 0.046205681
1.619714 0.046319448
1.620714 0.046432033
1.621714 0.046543428
1.622714 0.046653614999999996
1.623714 0.046762582000000004
1.624714 0.046870313000000004
1.625714 0.046976792999999996
1.626714 0.047082
1.627714 0.047185918
1.628714 0.047288529
1.629714 0.047389817
1.630714 0.047489759
1.631714 0.04758834
1.632714 0.047685544
1.633714 0.047781356
1.634714 0.047875763
1.635714 0.047968750000000004
1.636714 0.048060308
1.637714 0.048150428
1.638714 0.048239104
1.639714 0.048326328
1.640714 0.0484121
1.641714 0.048496417
1.642714 0.048579279
1.643714 0.048660688
1.644714 0.048740645
1.645714 0.048819154999999996
1.646714 0.048896222
1.647714 0.048971851000000004
1.648714 0.049046043
1.649714 0.049118801999999996
1.650714 0.049190135999999995
1.651714 0.049260042999999996
1.652714 0.049328519
1.653714 0.049395568
1.654714 0.049461191999999994
1.655714 0.049525377
1.656714 0.049588125
1.657714 0.049649423000000005
1.658714 0.049709261000000005
1.659714 0.049767626
1.660714 0.049824506
1.661714 0.049879891
1.662714 0.049933756
1.663714 0.049986097
1.664714 0.050036888999999994
1.665714 0.050086114999999994
1.666714 0.050133764
1.667714 0.050179817
1.668714 0.050224265
1.669714 0.050267094000000005
1.670714 0.050308288
1.671714 0.050347846
1.672714 0.050385756
1.673714 0.050422008
1.674714 0.050456606999999994
1.675714 0.050489546
1.676714 0.050520820999999994
1.677714 0.050550437
1.678714 0.050578389
1.679714 0.050604681000000006
1.680714 0.05062932
1.681714 0.050652301
1.682714 0.050673633999999995
1.683714 0.050693313999999996
1.684714 0.050711341
1.685714 0.05072771500000001
1.686714 0.050742435
1.687714 0.050755503
1.688714 0.050766912000000004
1.689714 0.050776656
1.690714 0.050784729
1.691714 0.050791126000000006
1.692714 0.050795835
1.693714 0.05079885
1.694714 0.05080016
1.695714 0.050799752000000004
1.696714 0.050797622
1.697714 0.050793756999999995
1.698714 0.050788146
1.699714 0.050780782
1.700714 0.050771656
1.701714 0.050760759
1.702714 0.050748087000000004
1.703714 0.050733628
1.704714 0.050717383000000005
1.705714 0.05069934400000001
1.706714 0.050679507000000006
1.707714 0.050657871
1.708714 0.050634437
1.709714 0.050609204000000005
1.710714 0.050582172
1.711714 0.050553342
1.712714 0.050522719
1.713714 0.050490303
1.714714 0.050456100000000004
1.715714 0.050420116
1.716714 0.050382357
1.717714 0.05034282799999999
1.718714 0.05030153
1.719714 0.050258473000000005
1.720714 0.050213658999999994
1.721714 0.050167099
1.722714 0.050118793
1.723714 0.050068746
1.724714 0.050016958
1.725714 0.049963436
1.726714 0.04990818
1.727714 0.049851194
1.728714 0.049792475
1.729714 0.049732019999999995
1.730714 0.049669831000000005
1.731714 0.049605907000000005
1.732714 0.049540243
1.733714 0.049472839000000005
1.734714 0.049403687999999994
1.735714 0.049332785
1.736714 0.049260131
1.737714 0.049185717999999996
1.738714 0.049109542000000006
1.739714 0.049031596000000004
1.740714 0.048951886
1.741714 0.048870407
1.742714 0.048787158
1.743714 0.04870214
1.744714 0.048615356
1.745714 0.048526807
1.746714 0.048436501
1.747714 0.04834444
1.748714 0.048250631999999995
1.749714 0.048155084
1.750714 0.048057802
1.751714 0.047958796
1.752714 0.047858071
1.753714 0.047755637000000004
1.754714 0.047651501
1.755714 0.047545668
1.756714 0.047438144
1.757714 0.047328931
1.758714 0.04721804
1.759714 0.047105469
1.760714 0.046991219
1.761714 0.046875293
1.762714 0.046757690000000005
1.763714 0.046638408
1.764714 0.046517444
1.765714 0.046394797
1.766714 0.046270463
1.767714 0.04614444
1.768714 0.046016724
1.769714 0.045887314
1.770714 0.045756207
1.771714 0.0456234
1.772714 0.045488897
1.773714 0.045352697000000004
1.774714 0.045214803000000005
1.775714 0.045075221
1.776714 0.044933954
1.777714 0.04479101
1.778714 0.044646399
1.779714 0.044500132
1.780714 0.044352218
1.781714 0.044202671
1.782714 0.044051502
1.783714 0.043898728000000005
1.784714 0.043744358
1.785714 0.043588411
1.786714 0.043430901
1.787714 0.043271843
1.788714 0.043111248000000005
1.789714 0.042949131
1.790714 0.042785506
1.791714 0.042620383
1.792714 0.042453772
1.793714 0.042285686
1.794714 0.04211613
1.795714 0.041945113
1.796714 0.041772641
1.797714 0.041598719
1.798714 0.041423351
1.799714 0.041246539
1.800714 0.041068287
1.801714 0.040888594
1.802714 0.040707461
1.803714 0.040524887
1.804714 0.040340872
1.805714 0.040155416
1.806714 0.03996852
1.807714 0.039780181
1.808714 0.0395904
1.809714 0.03939918
1.810714 0.039206518
1.811714 0.039012419
1.812714 0.038816885
1.813714 0.038619919
1.814714 0.038421527
1.815714 0.038221717
1.816714 0.038020496
1.817714 0.037817872
1.818714 0.037613855
1.819714 0.037408457
1.820714 0.037201691999999995
1.821714 0.036993573
1.822714 0.036784116
1.823714 0.036573337000000004
1.824714 0.036361255
1.825714 0.036147883
1.826714 0.035933242000000004
1.827714 0.03571735
1.828714 0.035500227
1.829714 0.035281887000000005
1.830714 0.035062351
1.831714 0.034841636
1.832714 0.03461976
1.833714 0.034396737000000004
1.834714 0.034172579999999994
1.835714 0.033947304000000005
1.836714 0.03372092
1.837714 0.033493442
1.838714 0.033264875
1.839714 0.033035231000000005
1.840714 0.032804516
1.841714 0.032572736000000005
1.842714 0.032339897
1.843714 0.032106004
1.844714 0.031871063000000005
1.845714 0.031635078
1.846714 0.031398053
1.847714 0.031159996
1.848714 0.030920911000000002
1.849714 0.030680806999999997
1.850714 0.03043969
1.851714 0.030197573000000002
1.852714 0.029954466000000003
1.853714 0.029710383
1.854714 0.029465341000000003
1.855714 0.029219351999999997
1.856714 0.028972438
1.857714 0.028724619
1.858714 0.028475912
1.859714 0.028226344
1.860714 0.027975935
1.861714 0.027724705000000002
1.862714 0.02747268
1.863714 0.027219883999999996
1.864714 0.026966337
1.865714 0.026712060000000003
1.866714 0.026457076
1.867714 0.026201401
1.868714 0.025945055
1.869714 0.025688051
1.870714 0.025430403
1.871714 0.025172124
1.872714 0.024913224999999997
1.873714 0.024653715
1.874714 0.024393603
1.875714 0.024132893
1.876714 0.023871592
1.877714 0.023609702
1.878714 0.02334723
1.879714 0.023084175999999998
1.880714 0.022820548
1.881714 0.022556348
1.882714 0.022291581
1.883714 0.022026255
1.884714 0.021760377
1.885714 0.021493954
1.886714 0.021226998
1.887714 0.020959519
1.888714 0.020691532999999998
1.889714 0.020423053
1.890714 0.020154096
1.891714 0.019884680000000002
1.892714 0.019614825
1.893714 0.019344552
1.894714 0.019073885
1.895714 0.018802846999999998
1.896714 0.018531462
1.897714 0.018259756000000002
1.898714 0.017987753
1.899714 0.017715480999999998
1.900714 0.017442966
1.901714 0.017170233
1.902714 0.016897307
1.903714 0.016624216
1.904714 0.01635098
1.905714 0.016077625
1.906714 0.01580417
1.907714 0.015530635999999999
1.908714 0.015257041
1.909714 0.014983400999999999
1.910714 0.014709731000000002
1.911714 0.014436042999999999
1.912714 0.014162346
1.913714 0.013888649000000001
1.914714 0.013614958
1.915714 0.013341277
1.916714 0.013067611
1.917714 0.012793959
1.918714 0.012520324
1.919714 0.012246706
1.920714 0.011973104
1.921714 0.011699519
1.922714 0.011425954
1.923714 0.011152408
1.924714 0.010878887
1.925714 0.010605395
1.926714 0.010331942
1.927714 0.010058538
1.928714 0.009785195299999999
1.929714 0.0095119307
1.930714 0.0092387636
1.931714 0.0089657151
1.932714 0.0086928099
1.933714 0.008420074999999999
1.934714 0.0081475388
1.935714 0.0078752317
1.936714 0.0076031858
1.937714 0.007331432400000001
1.938714 0.0070600036
1.939714 0.0067889305
1.940714 0.0065182438
1.941714 0.0062479718
1.942714 0.0059781421
1.943714 0.0057087789
1.944714 0.0054399039
1.945714 0.005171536
1.946714 0.0049036917
1.947714 0.0046363839
1.948714 0.0043696229
1.949714 0.0041034164000000005
1.950714 0.0038377697000000002
1.951714 0.0035726862000000003
1.952714 0.0033081677
1.953714 0.0030442143
1.954714 0.0027808263000000002
1.955714 0.002518003
1.956714 0.0022557448
1.957714 0.001994052
1.958714 0.0017329268
1.959714 0.0014723726
1.960714 0.0012123946
1.961714 0.0009530002
1.962714 0.00069419875
1.963714 0.00043600207
1.964714 0.00017842417
1.965714 -7.8518855e-05
1.966714 -0.00033480881
1.967714 -0.00059042568
1.968714 -0.00084534795
1.969714 -0.0010995529
1.970714 -0.0013530166999999999
1.971714 -0.0016057150999999998
1.972714 -0.0018576234999999998
1.973714 -0.0021087174999999997
1.974714 -0.002358973
1.975714 -0.0026083665999999998
1.976714 -0.0028568762
1.977714 -0.0031044805
1.978714 -0.0033511602
1.979714 -0.0035968973
1.980714 -0.0038416758
1.981714 -0.0040854815
1.982714 -0.0043283027
1.983714 -0.0045701297
1.984714 -0.0048109541000000006
1.985714 -0.0050507701
1.986714 -0.005289573499999999
1.987714 -0.0055273616
1.988714 -0.0057641333
1.989714 -0.0059998889
1.990714 -0.006234629100000001
1.991714 -0.0064683553999999996
1.992714 -0.0067010697
1.993714 -0.006932774000000001
1.994714 -0.0071634691
1.995714 -0.0073931558000000005
1.996714 -0.0076218334
1.997714 -0.0078494995
1.998714 -0.0080761507
1.999714 -0.008301781800000001
2.000714 -0.0085263848
2.001714 -0.0087499495
2.002714 -0.0089724635
2.003714 -0.009193912399999999
2.004714 -0.0094142786
2.005714 -0.0096335432
2.006714 -0.0098516859
2.007714 -0.010068684
2.008714 -0.010284514
2.009714 -0.01049915
2.010714 -0.010712567999999999
2.011714 -0.010924742999999999
2.012714 -0.011135652000000001
2.013714 -0.011345269
2.014714 -0.011553575
2.015714 -0.011760549
2.016714 -0.011966175
2.017714 -0.012170438
2.018714 -0.012373328
2.019714 -0.012574834000000002
2.020714 -0.012774952000000001
2.021714 -0.012973679
2.022714 -0.013171016
2.023714 -0.013366967
2.024714 -0.013561538000000001
2.025714 -0.013754735
2.026714 -0.013946569
2.027714 -0.014137047
2.028714 -0.014326183000000001
2.029714 -0.014513986999999999
2.030714 -0.014700468
2.031714 -0.014885635999999999
2.032714 -0.015069496
2.033714 -0.015252056
2.034714 -0.015433317000000002
2.035714 -0.015613281
2.036714 -0.015791944
2.037714 -0.015969300999999998
2.038714 -0.016145343
2.039714 -0.016320059
2.040714 -0.016493435
2.041714 -0.016665456000000002
2.042714 -0.016836102000000002
2.043714 -0.017005354
2.044714 -0.01717319
2.045714 -0.017339588
2.046714 -0.017504526
2.047714 -0.017667984
2.048714 -0.017829939
2.049714 -0.017990373
2.050714 -0.018149265
2.051714 -0.018306602
2.052714 -0.018462368
2.053714 -0.018616552999999997
2.054714 -0.018769149
2.055714 -0.018920148
2.056714 -0.019069548999999998
2.057714 -0.019217349
2.058714 -0.019363553
2.059714 -0.019508162
2.060714 -0.019651186
2.061714 -0.019792630000000002
2.062714 -0.019932506000000003
2.063714 -0.020070824
2.064714 -0.020207594
2.065714 -0.020342830000000003
2.066714 -0.020476541
2.067714 -0.020608741
2.068714 -0.020739438000000002
2.069714 -0.020868641
2.070714 -0.020996359
2.071714 -0.021122595
2.072714 -0.021247356000000002
2.073714 -0.021370642999999998
2.074714 -0.021492457
2.075714 -0.021612796
2.076714 -0.021731654
2.077714 -0.02184903
2.078714 -0.021964914
2.079714 -0.022079299
2.080714 -0.022192176
2.081714 -0.022303533
2.082714 -0.02241336
2.083714 -0.022521647
2.084714 -0.022628382
2.085714 -0.022733555
2.086714 -0.022837154000000002
2.087714 -0.022939172
2.088714 -0.023039599
2.089714 -0.023138429000000002
2.090714 -0.023235656
2.091714 -0.023331278
2.092714 -0.023425292
2.093714 -0.023517698
2.094714 -0.023608499
2.095714 -0.023697699
2.096714 -0.023785305
2.097714 -0.023871323
2.098714 -0.023955763
2.099714 -0.024038638
2.100714 -0.024119958
2.101714 -0.024199738000000002
2.102714 -0.02427799
2.103714 -0.024354731
2.104714 -0.024429976000000003
2.105714 -0.024503737
2.106714 -0.024576030999999998
2.107714 -0.024646873000000003
2.108714 -0.024716274
2.109714 -0.024784246000000003
2.110714 -0.0248508
2.111714 -0.024915946
2.112714 -0.024979693
2.113714 -0.025042047
2.114714 -0.025103014
2.115714 -0.025162597999999998
2.116714 -0.0252208
2.117714 -0.025277623000000003
2.118714 -0.025333065000000002
2.119714 -0.025387129
2.120714 -0.025439812
2.121714 -0.025491114000000002
2.122714 -0.025541033
2.123714 -0.025589565999999998
2.124714 -0.025636714
2.125714 -0.02568248
2.126714 -0.025726861
2.127714 -0.025769862
2.128714 -0.025811486
2.129714 -0.025851736
2.130714 -0.025890622
2.131714 -0.025928148999999998
2.132714 -0.025964328000000002
2.133714 -0.025999168
2.134714 -0.026032678
2.135714 -0.026064873
2.136714 -0.026095763
2.137714 -0.026125364999999998
2.138714 -0.026153689
2.139714 -0.026180749000000003
2.140714 -0.026206562
2.141714 -0.026231134
2.142714 -0.026254481
2.143714 -0.026276615
2.144714 -0.026297543
2.145714 -0.026317278000000003
2.146714 -0.026335828999999998
2.147714 -0.026353201
2.148714 -0.026369403000000003
2.149714 -0.026384440999999998
2.150714 -0.026398321
2.151714 -0.026411048
2.152714 -0.026422625999999998
2.153714 -0.026433059
2.154714 -0.026442354999999997
2.155714 -0.026450516
2.156714 -0.026457549999999996
2.157714 -0.026463460999999997
2.158714 -0.026468257000000002
2.159714 -0.026471945
2.160714 -0.026474535
2.161714 -0.026476034
2.162714 -0.026476450000000002
2.163714 -0.026475798000000002
2.164714 -0.026474087
2.165714 -0.026471328
2.166714 -0.026467536
2.167714 -0.026462725
2.168714 -0.026456907
2.169714 -0.0264501
2.170714 -0.026442317
2.171714 -0.026433577
2.172714 -0.026423894
2.173714 -0.026413282999999996
2.174714 -0.026401761000000003
2.175714 -0.026389345
2.176714 -0.026376054
2.177714 -0.026361897
2.178714 -0.026346897
2.179714 -0.026331065
2.180714 -0.026314417
2.181714 -0.026296966999999997
2.182714 -0.026278727
2.183714 -0.026259710999999998
2.184714 -0.026239932
2.185714 -0.026219398999999997
2.186714 -0.026198124000000003
2.187714 -0.026176116000000003
2.188714 -0.026153386
2.189714 -0.026129937
2.190714 -0.026105780999999998
2.191714 -0.02608092
2.192714 -0.026055364
2.193714 -0.026029116
2.194714 -0.026002182999999998
2.195714 -0.025974569
2.196714 -0.025946280000000002
2.197714 -0.025917324999999998
2.198714 -0.025887706
2.199714 -0.025857432
2.200714 -0.025826512
2.201714 -0.025794951999999996
2.202714 -0.025762763
2.203714 -0.025729957
2.204714 -0.025696546
2.205714 -0.025662541
2.206714 -0.025627957
2.207714 -0.025592811
2.208714 -0.025557118
2.209714 -0.025520893000000003
2.210714 -0.025484154999999998
2.211714 -0.02544692
2.212714 -0.025409203999999998
2.213714 -0.025371028
2.214714 -0.025332411000000003
2.215714 -0.025293365
2.216714 -0.025253908999999998
2.217714 -0.025214060000000003
2.218714 -0.025173835000000002
2.219714 -0.025133247
2.220714 -0.025092312999999998
2.221714 -0.025051046
2.222714 -0.02500946
2.223714 -0.024967568
2.224714 -0.024925385
2.225714 -0.024882922
2.226714 -0.024840192
2.227714 -0.024797209
2.228714 -0.024753984000000003
2.229714 -0.024710531999999997
2.230714 -0.024666864
2.231714 -0.024622996
2.232714 -0.024578939
2.233714 -0.024534707000000003
2.234714 -0.024490315
2.235714 -0.024445773999999997
2.236714 -0.024401100999999998
2.237714 -0.024356309
2.238714 -0.024311413
2.239714 -0.024266427
2.240714 -0.024221364999999998
2.241714 -0.024176238
2.242714 -0.024131061000000002
2.243714 -0.024085847
2.244714 -0.024040608
2.245714 -0.023995356000000002
2.246714 -0.023950102
2.247714 -0.023904859
2.248714 -0.023859637
2.249714 -0.023814448000000002
2.250714 -0.023769301
2.251714 -0.023724206
2.252714 -0.023679175
2.253714 -0.023634217
2.254714 -0.023589341
2.255714 -0.023544558
2.256714 -0.023499878
2.257714 -0.02345531
2.258714 -0.023410864
2.259714 -0.02336655
2.260714 -0.023322377999999998
2.261714 -0.023278357
2.262714 -0.023234499
2.263714 -0.023190811999999998
2.264714 -0.023147308000000002
2.265714 -0.023103997
2.266714 -0.02306089
2.267714 -0.023017997000000002
2.268714 -0.022975331
2.269714 -0.022932903
2.270714 -0.022890726
2.271714 -0.022848813
2.272714 -0.022807179
2.273714 -0.022765835
2.274714 -0.022724799
2.275714 -0.022684084
2.276714 -0.022643709
2.277714 -0.022603685999999998
2.278714 -0.022564035
2.279714 -0.022524771
2.280714 -0.022485912
2.281714 -0.022447473
2.282714 -0.022409471
2.283714 -0.022371919
2.284714 -0.022334834999999997
2.285714 -0.022298230999999998
2.286714 -0.022262121
2.287714 -0.022226514000000003
2.288714 -0.022191419
2.289714 -0.022156844999999998
2.290714 -0.022122799
2.291714 -0.022089286
2.292714 -0.02205631
2.293714 -0.022023873
2.294714 -0.021991975
2.295714 -0.021960617
2.296714 -0.021929799
2.297714 -0.021899519000000003
2.298714 -0.021869778
2.299714 -0.021840573999999998
2.300714 -0.021811905
2.301714 -0.021783772
2.302714 -0.021756176000000002
2.303714 -0.021729118
2.304714 -0.021702603
2.305714 -0.021676633
2.306714 -0.021651217
2.307714 -0.021626361
2.308714 -0.021602072
2.309714 -0.021578363
2.310714 -0.021555243999999998
2.311714 -0.021532728
2.312714 -0.021510827
2.313714 -0.021489555
2.314714 -0.021468927999999998
2.315714 -0.021448958
2.316714 -0.021429663
2.317714 -0.021411054
2.318714 -0.021393145000000002
2.319714 -0.02137595
2.320714 -0.021359482
2.321714 -0.02134375
2.322714 -0.021328763
2.323714 -0.021314530999999998
2.324714 -0.02130106
2.325714 -0.021288356
2.326714 -0.021276424
2.327714 -0.021265265
2.328714 -0.021254882
2.329714 -0.021245275
2.330714 -0.021236444
2.331714 -0.021228386
2.332714 -0.0212211
2.333714 -0.021214582000000003
2.334714 -0.021208829000000002
2.335714 -0.021203836
2.336714 -0.0211996
2.337714 -0.021196116
2.338714 -0.021193382
2.339714 -0.021191394
2.340714 -0.02119015
2.341714 -0.021189646
2.342714 -0.021189883
2.343714 -0.02119086
2.344714 -0.021192577
2.345714 -0.021195038
2.346714 -0.021198245
2.347714 -0.021202203000000003
2.348714 -0.021206917999999998
2.349714 -0.021212396999999997
2.350714 -0.021218645
2.351714 -0.021225674
2.352714 -0.021233491
2.353714 -0.021242106
2.354714 -0.021251528
2.355714 -0.021261767
2.356714 -0.021272834
2.357714 -0.021284736
2.358714 -0.021297483
2.359714 -0.021311082
2.360714 -0.021325538999999998
2.361714 -0.021340861
2.362714 -0.021357050000000002
2.363714 -0.021374108
2.364714 -0.021392036
2.365714 -0.021410830999999998
2.366714 -0.021430489
2.367714 -0.021451004
2.368714 -0.021472371
2.369714 -0.021494579
2.370714 -0.021517619
2.371714 -0.021541480000000002
2.372714 -0.021566148
2.373714 -0.021591612
2.374714 -0.021617858
2.375714 -0.021644873999999998
2.376714 -0.021672648
2.377714 -0.021701166
2.378714 -0.02173042
2.379714 -0.021760400000000003
2.380714 -0.021791097000000002
2.381714 -0.021822506000000002
2.382714 -0.021854620999999998
2.383714 -0.02188744
2.384714 -0.021920961
2.385714 -0.021955188
2.386714 -0.021990119
2.387714 -0.022025760000000002
2.388714 -0.022062115
2.389714 -0.022099188999999998
2.390714 -0.022136988
2.391714 -0.022175517
2.392714 -0.022214782
2.393714 -0.02225479
2.394714 -0.022295542
2.395714 -0.022337041000000002
2.396714 -0.022379289
2.397714 -0.022422281999999998
2.398714 -0.022466019
2.399714 -0.022510494
2.400714 -0.022555697
2.401714 -0.022601619
2.402714 -0.022648246
2.403714 -0.022695563
2.404714 -0.022743555000000002
2.405714 -0.022792202
2.406714 -0.022841484999999998
2.407714 -0.022891384
2.408714 -0.022941877
2.409714 -0.022992944
2.410714 -0.023044566000000002
2.411714 -0.02309672
2.412714 -0.023149388
2.413714 -0.023202553
2.414714 -0.023256198999999998
2.415714 -0.023310311
2.416714 -0.023364878000000002
2.417714 -0.02341989
2.418714 -0.023475338999999998
2.419714 -0.023531218
2.420714 -0.023587524
2.421714 -0.023644253
2.422714 -0.023701406
2.423714 -0.02375898
2.424714 -0.023816979999999998
2.425714 -0.023875404
2.426714 -0.023934257
2.427714 -0.023993537
2.428714 -0.024053246
2.429714 -0.024113386
2.430714 -0.024173954
2.431714 -0.024234949
2.432714 -0.024296364
2.433714 -0.024358195000000003
2.434714 -0.024420433000000002
2.435714 -0.024483068000000004
2.436714 -0.024546089
2.437714 -0.02460948
2.438714 -0.024673223
2.439714 -0.024737304
2.440714 -0.024801699
2.441714 -0.024866388
2.442714 -0.024931348000000002
2.443714 -0.024996555000000004
2.444714 -0.025061984
2.445714 -0.025127606999999996
2.446714 -0.025193402000000004
2.447714 -0.025259339999999998
2.448714 -0.025325397000000003
2.449714 -0.025391550000000002
2.450714 -0.025457775000000002
2.451714 -0.025524051000000002
2.452714 -0.025590355000000002
2.453714 -0.025656671
2.454714 -0.025722983999999997
2.455714 -0.025789277
2.456714 -0.025855540000000003
2.457714 -0.025921766
2.458714 -0.025987945000000002
2.459714 -0.026054072
2.460714 -0.026120147
2.461714 -0.026186166000000004
2.462714 -0.026252132
2.463714 -0.026318046999999997
2.464714 -0.026383912
2.465714 -0.026449727
2.466714 -0.026515498999999998
2.467714 -0.026581227
2.468714 -0.026646911000000002
2.469714 -0.026712549
2.470714 -0.02677814
2.471714 -0.026843679
2.472714 -0.026909157
2.473714 -0.026974562
2.474714 -0.02703988
2.475714 -0.027105096000000002
2.476714 -0.027170187
2.477714 -0.027235132000000002
2.478714 -0.027299905000000003
2.479714 -0.027364478
2.480714 -0.027428821
2.481714 -0.027492901
2.482714 -0.027556690999999998
2.483714 -0.027620154999999997
2.484714 -0.027683261
2.485714 -0.027745976999999998
2.486714 -0.027808272999999998
2.487714 -0.027870122
2.488714 -0.027931495999999997
2.489714 -0.02799237
2.490714 -0.028052722000000002
2.491714 -0.028112534
2.492714 -0.028171786
2.493714 -0.028230467999999998
2.494714 -0.028288564999999998
2.495714 -0.028346071
2.496714 -0.028402978000000002
2.497714 -0.028459280000000003
2.498714 -0.028514973000000002
2.499714 -0.028570054999999997
2.500714 -0.028624522
2.501714 -0.028678373
2.502714 -0.028731603999999997
2.503714 -0.028784212000000003
2.504714 -0.028836192
2.505714 -0.028887534
2.506714 -0.028938233
2.507714 -0.028988277
2.508714 -0.029037650999999998
2.509714 -0.029086344999999996
2.510714 -0.029134339999999998
2.511714 -0.029181615999999997
2.512714 -0.029228153000000003
2.513714 -0.029273931
2.514714 -0.029318922
2.515714 -0.029363102000000002
2.516714 -0.029406445999999996
2.517714 -0.029448925999999997
2.518714 -0.029490519
2.519714 -0.029531191
2.520714 -0.029570921
2.521714 -0.029609678
2.522714 -0.029647441
2.523714 -0.029684178000000002
2.524714 -0.029719871000000002
2.525714 -0.029754496000000002
2.526714 -0.029788032000000002
2.527714 -0.029820463000000002
2.528714 -0.029851767
2.529714 -0.029881933
2.530714 -0.029910944000000002
2.531714 -0.029938787
2.532714 -0.029965455000000002
2.533714 -0.029990935999999996
2.534714 -0.030015222999999997
2.535714 -0.030038310999999998
2.536714 -0.030060194
2.537714 -0.030080864
2.538714 -0.030100319
2.539714 -0.030118553
2.540714 -0.030135558000000003
2.541714 -0.030151333
2.542714 -0.030165867
2.543714 -0.030179152999999997
2.544714 -0.030191184
2.545714 -0.030201947
2.546714 -0.030211429
2.547714 -0.030219615999999998
2.548714 -0.030226489999999998
2.549714 -0.030232032
2.550714 -0.030236223
2.551714 -0.030239043
2.552714 -0.030240466
2.553714 -0.030240469
2.554714 -0.030239025000000003
2.555714 -0.030236112000000002
2.556714 -0.030231700000000004
2.557714 -0.030225766
2.558714 -0.030218286
2.559714 -0.030209238
2.560714 -0.030198596999999997
2.561714 -0.030186345000000003
2.562714 -0.030172461999999997
2.563714 -0.030156935000000003
2.564714 -0.030139749
2.565714 -0.030120893
2.566714 -0.03010036
2.567714 -0.030078142000000002
2.568714 -0.030054236
2.569714 -0.030028640000000002
2.570714 -0.030001352
2.571714 -0.029972373
2.572714 -0.029941704
2.573714 -0.029909349
2.574714 -0.029875309
2.575714 -0.029839587
2.576714 -0.029802186
2.577714 -0.029763102
2.578714 -0.029722339
2.579714 -0.029679894000000002
2.580714 -0.029635761000000004
2.581714 -0.029589937
2.582714 -0.029542414
2.583714 -0.029493182
2.584714 -0.029442229
2.585714 -0.029389546000000003
2.586714 -0.029335115999999998
2.587714 -0.029278922
2.588714 -0.029220947
2.589714 -0.029161174
2.590714 -0.029099581000000003
2.591714 -0.029036152
2.592714 -0.028970866999999997
2.593714 -0.028903704000000002
2.594714 -0.028834646
2.595714 -0.028763674
2.596714 -0.028690768999999998
2.597714 -0.028615915999999998
2.598714 -0.028539103
2.599714 -0.02846031
2.600714 -0.028379529
2.601714 -0.028296746
2.602714 -0.028211955000000004
2.603714 -0.028125144
2.604714 -0.028036310999999998
2.605714 -0.027945446
2.606714 -0.027852546000000002
2.607714 -0.027757611999999997
2.608714 -0.027660637999999998
2.609714 -0.027561623999999996
2.610714 -0.027460573
2.611714 -0.027357481000000003
2.612714 -0.027252351999999997
2.613714 -0.027145183000000003
2.614714 -0.02703598
2.615714 -0.026924738999999996
2.616714 -0.026811461
2.617714 -0.026696146000000004
2.618714 -0.026578794
2.619714 -0.026459404
2.620714 -0.026337970999999998
2.621714 -0.026214495
2.622714 -0.026088973
2.623714 -0.025961400000000003
2.624714 -0.025831767999999998
2.625714 -0.025700073000000004
2.626714 -0.025566312
2.627714 -0.025430476
2.628714 -0.025292559
2.629714 -0.025152551999999998
2.630714 -0.025010449
2.631714 -0.024866245999999998
2.632714 -0.024719935
2.633714 -0.024571508
2.634714 -0.024420962999999997
2.635714 -0.024268295999999998
2.636714 -0.024113501
2.637714 -0.023956578
2.638714 -0.023797524
2.639714 -0.02363634
2.640714 -0.023473027
2.641714 -0.023307585999999998
2.642714 -0.02314002
2.643714 -0.022970335
2.644714 -0.022798534
2.645714 -0.022624624
2.646714 -0.022448611
2.647714 -0.022270504
2.648714 -0.022090310999999998
2.649714 -0.021908039
2.650714 -0.021723697
2.651714 -0.021537293
2.652714 -0.021348837
2.653714 -0.021158336
2.654714 -0.020965797999999997
2.655714 -0.020771232
2.656714 -0.020574644
2.657714 -0.020376041
2.658714 -0.020175429
2.659714 -0.019972814
2.660714 -0.019768199
2.661714 -0.019561591
2.662714 -0.019352994
2.663714 -0.019142409
2.664714 -0.01892984
2.665714 -0.018715291
2.666714 -0.018498764
2.667714 -0.018280263
2.668714 -0.018059788
2.669714 -0.017837343
2.670714 -0.017612931000000002
2.671714 -0.017386556
2.672714 -0.01715822
2.673714 -0.016927929
2.674714 -0.016695687
2.675714 -0.0164615
2.676714 -0.016225374
2.677714 -0.015987313
2.678714 -0.015747327
2.679714 -0.015505424
2.680714 -0.015261608999999999
2.681714 -0.015015893999999998
2.682714 -0.014768288000000001
2.683714 -0.014518798999999999
2.684714 -0.014267441
2.685714 -0.014014222
2.686714 -0.013759155
2.687714 -0.013502251
2.688714 -0.013243521999999999
2.689714 -0.012982982
2.690714 -0.012720643
2.691714 -0.012456518
2.692714 -0.012190620999999999
2.693714 -0.011922966
2.694714 -0.011653567
2.695714 -0.01138244
2.696714 -0.011109597
2.697714 -0.010835055
2.698714 -0.010558828
2.699714 -0.010280932000000001
2.700714 -0.010001382999999999
2.701714 -0.0097201948
2.702714 -0.0094373841
2.703714 -0.0091529662
2.704714 -0.0088669563
2.705714 -0.0085793698
2.706714 -0.0082902217
2.707714 -0.0079995276
2.708714 -0.0077073026
2.709714 -0.0074135613
2.710714 -0.007118317399999999
2.711714 -0.0068215864
2.712714 -0.0065233819999999994
2.713714 -0.0062237195
2.714714 -0.0059226124
2.715714 -0.0056200755
2.716714 -0.005316123900000001
2.717714 -0.0050107719
2.718714 -0.0047040354
2.719714 -0.0043959299000000005
2.720714 -0.0040864714
2.721714 -0.0037756767
2.722714 -0.0034635628
2.723714 -0.0031501469
2.724714 -0.002835447
2.725714 -0.0025194813
2.726714 -0.0022022681
2.727714 -0.0018838262000000002
2.728714 -0.0015641745
2.729714 -0.0012433318
2.730714 -0.0009213171300000001
2.731714 -0.00059814929
2.732714 -0.00027384701
2.733714 5.1571175000000003e-05
2.734714 0.00037808693
2.735714 0.00070568208
2.736714 0.0010343387
2.737714 0.0013640389
2.738714 0.001694765
2.739714 0.0020264994
2.740714 0.0023592242
2.741714 0.0026929216
2.742714 0.0030275733
2.743714 0.0033631604
2.744714 0.003699664
2.745714 0.004037064
2.746714 0.0043753396
2.747714 0.0047144695
2.748714 0.0050544317000000005
2.749714 0.005395203
2.750714 0.0057367593
2.751714 0.0060790764
2.752714 0.0064221291
2.753714 0.0067658912
2.754714 0.0071103356999999996
2.755714 0.0074554373
2.756714 0.0078011682
2.757714 0.0081475024
2.758714 0.0084944128
2.759714 0.0088418725
2.760714 0.0091898561
2.761714 0.0095383373
2.762714 0.0098872908
2.763714 0.010236691
2.764714 0.010586514
2.765714 0.010936735
2.766714 0.011287331
2.767714 0.011638276999999999
2.768714 0.011989551
2.769714 0.012341129000000001
2.770714 0.012692987000000001
2.771714 0.013045102
2.772714 0.013397451
2.773714 0.013750009
2.774714 0.014102751
2.775714 0.014455653
2.776714 0.01480869
2.777714 0.015161834
2.778714 0.015515059999999999
2.779714 0.015868341
2.780714 0.01622165
2.781714 0.016574957
2.782714 0.016928237
2.783714 0.01728146
2.784714 0.017634597000000002
2.785714 0.017987621000000002
2.786714 0.018340502
2.787714 0.018693213
2.788714 0.019045726
2.789714 0.019398012
2.790714 0.019750043
2.791714 0.020101792
2.792714 0.020453232
2.793714 0.020804336
2.794714 0.021155078
2.795714 0.021505432
2.796714 0.021855371999999998
2.797714 0.022204872
2.798714 0.02255391
2.799714 0.022902459
2.800714 0.023250497
2.801714 0.023598001
2.802714 0.023944948
2.803714 0.024291316
2.804714 0.024637082
2.805714 0.024982227000000003
2.806714 0.02532673
2.807714 0.025670568
2.808714 0.026013725
2.809714 0.026356178999999997
2.810714 0.026697907000000003
2.811714 0.027038893
2.812714 0.027379114
2.813714 0.027718546
2.814714 0.028057168999999996
2.815714 0.02839496
2.816714 0.028731889000000004
2.817714 0.029067934
2.818714 0.029403064000000003
2.819714 0.029737252
2.820714 0.030070465
2.821714 0.030402667
2.822714 0.030733828
2.823714 0.031063909
2.824714 0.031392876
2.825714 0.031720687
2.826714 0.032047302
2.827714 0.032372685
2.828714 0.032696794
2.829714 0.033019594
2.830714 0.033341043
2.831714 0.033661103
2.832714 0.033979741
2.833714 0.034296923
2.834714 0.034612615
2.835714 0.034926791
2.836714 0.035239421
2.837714 0.035550479999999995
2.838714 0.035859946999999996
2.839714 0.036167805
2.840714 0.036474031999999997
2.841714 0.036778612
2.842714 0.037081534
2.843714 0.037382782
2.844714 0.037682342
2.845714 0.037980205
2.846714 0.038276359999999995
2.847714 0.038570791
2.848714 0.038863488999999994
2.849714 0.03915444
2.850714 0.039443627
2.851714 0.039731033
2.852714 0.040016641
2.853714 0.040300429000000006
2.854714 0.040582378
2.855714 0.040862459
2.856714 0.041140648
2.857714 0.041416916
2.858714 0.041691234
2.859714 0.04196357
2.860714 0.042233893
2.861714 0.042502166
2.862714 0.042768358
2.863714 0.043032435
2.864714 0.043294363
2.865714 0.043554109
2.866714 0.04381164
2.867714 0.044066928
2.868714 0.044319938999999996
2.869714 0.044570648000000004
2.870714 0.044819026
2.871714 0.045065049
2.872714 0.045308695
2.873714 0.045549942
2.874714 0.045788771
2.875714 0.046025164
2.876714 0.046259107
2.877714 0.046490584
2.878714 0.046719581999999996
2.879714 0.046946085
2.880714 0.047170086
2.881714 0.047391572
2.882714 0.047610531
2.883714 0.047826956000000004
2.884714 0.048040831
2.885714 0.048252143
2.886714 0.048460878
2.887714 0.048667023999999996
2.888714 0.048870558
2.889714 0.04907146800000001
2.890714 0.049269729
2.891714 0.049465324
2.892714 0.04965823
2.893714 0.049848418000000005
2.894714 0.050035857999999996
2.895714 0.050220528
2.896714 0.050402398
2.897714 0.050581439
2.898714 0.050757616000000005
2.899714 0.0509309
2.900714 0.05110126200000001
2.901714 0.051268672999999994
2.902714 0.051433104
2.903714 0.051594531000000006
2.904714 0.051752926000000005
2.905714 0.051908271
2.906714 0.052060542
2.907714 0.052209722
2.908714 0.052355794000000004
2.909714 0.052498751999999996
2.910714 0.052638579
2.911714 0.052775274000000004
2.912714 0.052908830999999996
2.913714 0.053039246
2.914714 0.053166521999999994
2.915714 0.053290662
2.916714 0.053411664
2.917714 0.053529534000000004
2.918714 0.053644273000000006
2.919714 0.053755887
2.920714 0.053864379999999996
2.921714 0.053969747
2.922714 0.054071995000000005
2.923714 0.054171117000000005
2.924714 0.054267107
2.925714 0.05435996
2.926714 0.054449664
2.927714 0.054536207
2.928714 0.054619578
2.929714 0.054699753
2.930714 0.054776715000000004
2.931714 0.054850447
2.932714 0.054920919000000006
2.933714 0.054988108
2.934714 0.055051991
2.935714 0.055112537999999996
2.936714 0.055169722
2.937714 0.055223523000000004
2.938714 0.055273907000000004
2.939714 0.055320858
2.940714 0.05536435099999999
2.941714 0.055404368
2.942714 0.055440894
2.943714 0.055473915
2.944714 0.055503414
2.945714 0.055529387
2.946714 0.055551826
2.947714 0.055570725999999994
2.948714 0.055586087000000006
2.949714 0.055597909
2.950714 0.05560620299999999
2.951714 0.055610971
2.952714 0.055612216000000006
2.953714 0.055609946
2.954714 0.055604172
2.955714 0.055594898999999996
2.956714 0.05558214
2.957714 0.055565895
2.958714 0.055546174000000004
2.959714 0.055522984
2.960714 0.055496330999999996
2.961714 0.055466214
2.962714 0.055432634
2.963714 0.055395591
2.964714 0.055355084
2.965714 0.055311108000000005
2.966714 0.055263651000000004
2.967714 0.055212714
2.968714 0.055158284
2.969714 0.055100356
2.970714 0.055038912
2.971714 0.054973952
2.972714 0.054905459000000004
2.973714 0.054833427000000004
2.974714 0.05475784400000001
2.975714 0.054678705
2.976714 0.054596004000000004
2.977714 0.054509734
2.978714 0.054419891000000005
2.979714 0.054326473
2.980714 0.054229476
2.981714 0.054128909999999995
2.982714 0.054024771
2.983714 0.053917069
2.984714 0.053805811
2.985714 0.053691008000000005
2.986714 0.053572666
2.987714 0.053450803000000005
2.988714 0.053325423999999996
2.989714 0.053196552
2.990714 0.053064192999999996
2.991714 0.052928366000000004
2.992714 0.052789086
2.993714 0.052646373
2.994714 0.052500237000000005
2.995714 0.05235069
2.996714 0.052197748999999995
2.997714 0.052041426999999994
2.998714 0.051881734000000006
2.999714 0.051718677
3.000714 0.051552273
3.001714 0.051382522
3.002714 0.051209435
3.003714 0.05103302
3.004714 0.050853274
3.005714 0.050670204999999996
3.006714 0.050483819
3.007714 0.050294114
3.008714 0.050101092
3.009714 0.049904756999999994
3.010714 0.049705110999999996
3.011714 0.049502158
3.012714 0.049295899
3.013714 0.049086346
3.014714 0.048873504
3.015714 0.048657376
3.016714 0.048437977
3.017714 0.048215314999999995
3.018714 0.047989405
3.019714 0.047760264999999996
3.020714 0.047527908
3.021714 0.047292354
3.022714 0.047053621
3.023714 0.046811732999999994
3.024714 0.046566711000000004
3.025714 0.046318580000000005
3.026714 0.046067362
3.027714 0.045813082
3.028714 0.04555576
3.029714 0.045295423
3.030714 0.045032095
3.031714 0.044765795000000004
3.032714 0.044496547
3.033714 0.044224368
3.034714 0.043949278
3.035714 0.043671299000000004
3.036714 0.043390444
3.037714 0.043106731
3.038714 0.042820175
3.039714 0.042530792
3.040714 0.042238596
3.041714 0.041943599
3.042714 0.041645818
3.043714 0.041345265
3.044714 0.041041957
3.045714 0.040735903999999996
3.046714 0.040427124
3.047714 0.040115634
3.048714 0.039801453
3.049714 0.039484593
3.050714 0.039165077
3.051714 0.038842927
3.052714 0.03851816
3.053714 0.038190797
3.054714 0.037860865
3.055714 0.037528382
3.056714 0.037193377
3.057714 0.036855871
3.058714 0.036515892
3.059714 0.036173462
3.060714 0.035828608
3.061714 0.035481356
3.062714 0.035131731
3.063714 0.034779758
3.064714 0.034425462999999996
3.065714 0.034068871
3.066714 0.033710009
3.067714 0.033348904
3.068714 0.032985577
3.069714 0.032620053
3.070714 0.032252361
3.071714 0.031882521999999996
3.072714 0.03151056
3.073714 0.031136503000000003
3.074714 0.030760371
3.075714 0.03038219
3.076714 0.03000198
3.077714 0.029619769
3.078714 0.029235575
3.079714 0.028849422000000003
3.080714 0.028461334
3.081714 0.028071330999999998
3.082714 0.027679437
3.083714 0.027285673
3.084714 0.026890064999999998
3.085714 0.026492632
3.086714 0.0260934
3.087714 0.025692393
3.088714 0.025289634000000002
3.089714 0.024885152
3.090714 0.02447897
3.091714 0.024071119000000002
3.092714 0.023661626999999998
3.093714 0.023250522
3.094714 0.022837837
3.095714 0.022423604
3.096714 0.022007855
3.097714 0.021590627
3.098714 0.021171954
3.099714 0.020751870999999998
3.100714 0.020330412
3.101714 0.019907617
3.102714 0.019483519999999997
3.103714 0.019058158999999998
3.104714 0.018631569
3.105714 0.018203788
3.106714 0.017774849
3.107714 0.017344786
3.108714 0.016913633
3.109714 0.016481422000000003
3.110714 0.016048185
3.111714 0.015613952999999998
3.112714 0.015178755000000002
3.113714 0.01474262
3.114714 0.014305572999999999
3.115714 0.013867645
3.116714 0.013428860999999999
3.117714 0.012989246
3.118714 0.012548828000000001
3.119714 0.012107631
3.120714 0.011665683000000001
3.121714 0.011223006
3.122714 0.010779629
3.123714 0.010335576
3.124714 0.0098908742
3.125714 0.009445549900000001
3.126714 0.0089996312
3.127714 0.008553145
3.128714 0.0081061189
3.129714 0.007658582000000001
3.130714 0.007210563499999999
3.131714 0.0067620931
3.132714 0.0063132014
3.133714 0.0058639194000000006
3.134714 0.005414278
3.135714 0.0049643095
3.136714 0.0045140462999999995
3.137714 0.0040635218999999995
3.138714 0.0036127694
3.139714 0.003161823
3.140714 0.0027107175
3.141714 0.0022594875000000003
3.142714 0.0018081683999999999
3.143714 0.0013567957
3.144714 0.00090540525
3.145714 0.00045403272
3.146714 2.7140151e-06
3.147714 -0.00044851517000000005
3.148714 -0.0008996195
3.149714 -0.0013505638
3.150714 -0.0018013136000000001
3.151714 -0.0022518347
3.152714 -0.002702094
3.153714 -0.0031520591
3.154714 -0.0036016980000000004
3.155714 -0.0040509804
3.156714 -0.0044998756
3.157714 -0.0049483551
3.158714 -0.00539639
3.159714 -0.0058439524000000005
3.160714 -0.006291014899999999
3.161714 -0.0067375505999999995
3.162714 -0.0071835333
3.163714 -0.0076289354
3.164714 -0.0080737307
3.165714 -0.008517891500000001
3.166714 -0.0089613903
3.167714 -0.0094041992
3.168714 -0.0098462893
3.169714 -0.010287631
3.170714 -0.010728194
3.171714 -0.011167947000000001
3.172714 -0.011606861
3.173714 -0.012044901
3.174714 -0.012482034999999999
3.175714 -0.012918230000000001
3.176714 -0.013353453000000001
3.177714 -0.013787669999999998
3.178714 -0.014220849
3.179714 -0.014652955
3.180714 -0.015083955
3.181714 -0.015513817000000001
3.182714 -0.015942511
3.183714 -0.016370004
3.184714 -0.016796267
3.185714 -0.017221273
3.186714 -0.017644992999999998
3.187714 -0.018067399
3.188714 -0.018488464
3.189714 -0.018908164999999998
3.190714 -0.019326476000000002
3.191714 -0.019743372
3.192714 -0.020158831000000002
3.193714 -0.020572827
3.194714 -0.020985337
3.195714 -0.021396337
3.196714 -0.021805803
3.197714 -0.02221371
3.198714 -0.022620031
3.199714 -0.023024742
3.200714 -0.023427813999999998
3.201714 -0.023829219999999998
3.202714 -0.024228931999999998
3.203714 -0.024626919000000004
3.204714 -0.025023153
3.205714 -0.0254176
3.206714 -0.025810234
3.207714 -0.02620102
3.208714 -0.026589926
3.209714 -0.02697692
3.210714 -0.027361972000000002
3.211714 -0.027745051000000003
3.212714 -0.028126125000000002
3.213714 -0.028505162
3.214714 -0.028882135
3.215714 -0.029257015999999997
3.216714 -0.029629774999999997
3.217714 -0.030000386
3.218714 -0.030368823
3.219714 -0.030735059
3.220714 -0.031099075999999996
3.221714 -0.031460848
3.222714 -0.031820356
3.223714 -0.032177576
3.224714 -0.032532492
3.225714 -0.032885081999999996
3.226714 -0.033235329
3.227714 -0.033583213
3.228714 -0.033928716
3.229714 -0.034271824
3.230714 -0.034612515999999996
3.231714 -0.034950773
3.232714 -0.035286578
3.233714 -0.035619912999999996
3.234714 -0.03595076
3.235714 -0.036279097999999996
3.236714 -0.036604906
3.237714 -0.036928168
3.238714 -0.037248857999999996
3.239714 -0.037566957000000005
3.240714 -0.037882442
3.241714 -0.038195291
3.242714 -0.038505482
3.243714 -0.038812991000000005
3.244714 -0.039117795
3.245714 -0.039419869
3.246714 -0.039719194
3.247714 -0.040015744
3.248714 -0.040309501
3.249714 -0.04060044
3.250714 -0.040888545
3.251714 -0.041173791
3.252714 -0.041456163000000004
3.253714 -0.041735641000000004
3.254714 -0.042012212
3.255714 -0.042285857
3.256714 -0.042556567000000003
3.257714 -0.042824325
3.258714 -0.04308912
3.259714 -0.043350941
3.260714 -0.043609779
3.261714 -0.043865625000000005
3.262714 -0.04411847
3.263714 -0.044368305999999996
3.264714 -0.044615127
3.265714 -0.044858924
3.266714 -0.045099689000000005
3.267714 -0.045337414
3.268714 -0.045572093
3.269714 -0.045803716
3.270714 -0.046032271
3.271714 -0.046257747
3.272714 -0.046480133
3.273714 -0.046699413
3.274714 -0.046915572999999995
3.275714 -0.047128598
3.276714 -0.047338472
3.277714 -0.047545173
3.278714 -0.047748684
3.279714 -0.047948989000000004
3.280714 -0.048146065
3.281714 -0.048339894
3.282714 -0.048530457
3.283714 -0.048717734
3.284714 -0.048901711
3.285714 -0.049082363999999996
3.286714 -0.049259688
3.287714 -0.049433659
3.288714 -0.049604272
3.289714 -0.04977152
3.290714 -0.049935392
3.291714 -0.050095882
3.292714 -0.050252985
3.293714 -0.050406699
3.294714 -0.050557032
3.295714 -0.050703977
3.296714 -0.050847540999999996
3.297714 -0.050987722000000006
3.298714 -0.051124527999999995
3.299714 -0.051257957
3.300714 -0.051388016
3.301714 -0.051514711
3.302714 -0.051638036
3.303714 -0.051757995999999994
3.304714 -0.051874592000000004
3.305714 -0.051987823
3.306714 -0.052097677999999994
3.307714 -0.052204157999999994
3.308714 -0.052307255000000004
3.309714 -0.052406958999999996
3.310714 -0.052503263999999994
3.311714 -0.052596157000000004
3.312714 -0.052685622
3.313714 -0.052771652999999995
3.314714 -0.052854238
3.315714 -0.052933365999999996
3.316714 -0.053009018000000005
3.317714 -0.05308119000000001
3.318714 -0.053149869
3.319714 -0.05321504999999999
3.320714 -0.053276721
3.321714 -0.053334882
3.322714 -0.053389528
3.323714 -0.053440656999999996
3.324714 -0.053488271
3.325714 -0.053532369
3.326714 -0.053572962999999994
3.327714 -0.053610053000000005
3.328714 -0.053643650999999994
3.329714 -0.053673767
3.330714 -0.053700409
3.331714 -0.053723593
3.332714 -0.053743325
3.333714 -0.053759624
3.334714 -0.053772499
3.335714 -0.053781963999999995
3.336714 -0.053788035000000005
3.337714 -0.05379071800000001
3.338714 -0.053790030999999995
3.339714 -0.05378598
3.340714 -0.05377857
3.341714 -0.053767813
3.342714 -0.053753715
3.343714 -0.053736276
3.344714 -0.053715502
3.345714 -0.05369138699999999
3.346714 -0.053663935999999995
3.347714 -0.05363315
3.348714 -0.053599017000000006
3.349714 -0.053561543
3.350714 -0.053520716
3.351714 -0.05347653100000001
3.352714 -0.053428981
3.353714 -0.053378061000000004
3.354714 -0.053323765
3.355714 -0.053266092
3.356714 -0.053205037999999996
3.357714 -0.053140597
3.358714 -0.053072773000000004
3.359714 -0.053001562
3.360714 -0.052926975
3.361714 -0.052849017000000005
3.362714 -0.052767701
3.363714 -0.052683038
3.364714 -0.052595039999999996
3.365714 -0.052503729000000006
3.366714 -0.052409124
3.367714 -0.052311248
3.368714 -0.052210124
3.369714 -0.052105781000000004
3.370714 -0.05199824200000001
3.371714 -0.051887537
3.372714 -0.0517737
3.373714 -0.051656755
3.374714 -0.05153672499999999
3.375714 -0.05141364500000001
3.376714 -0.051287538
3.377714 -0.051158422
3.378714 -0.051026326
3.379714 -0.050891261
3.380714 -0.050753243999999996
3.381714 -0.050612295
3.382714 -0.050468423
3.383714 -0.050321635
3.384714 -0.050171942000000004
3.385714 -0.05001934499999999
3.386714 -0.049863849
3.387714 -0.049705454
3.388714 -0.049544167
3.389714 -0.049379986
3.390714 -0.049212918
3.391714 -0.049042963999999994
3.392714 -0.048870122
3.393714 -0.048694402
3.394714 -0.048515806
3.395714 -0.048334347
3.396714 -0.048150032
3.397714 -0.047962877
3.398714 -0.047772895999999995
3.399714 -0.047580106000000004
3.400714 -0.047384526
3.401714 -0.047186174
3.402714 -0.046985078
3.403714 -0.046781261000000005
3.404714 -0.046574749
3.405714 -0.046365570999999994
3.406714 -0.046153751
3.407714 -0.04593932
3.408714 -0.045722307
3.409714 -0.045502739
3.410714 -0.045280644999999994
3.411714 -0.045056053
3.412714 -0.044828991
3.413714 -0.044599480999999996
3.414714 -0.04436755
3.415714 -0.04413322
3.416714 -0.043896516
3.417714 -0.043657457000000004
3.418714 -0.043416061
3.419714 -0.043172349
3.420714 -0.042926337
3.421714 -0.04267804
3.422714 -0.042427474
3.423714 -0.042174652
3.424714 -0.041919589
3.425714 -0.041662296
3.426714 -0.041402786
3.427714 -0.041141073
3.428714 -0.040877171
3.429714 -0.040611092
3.430714 -0.040342851
3.431714 -0.040072465
3.432714 -0.039799948
3.433714 -0.039525316
3.434714 -0.03924859
3.435714 -0.03896979
3.436714 -0.038688938
3.437714 -0.038406058
3.438714 -0.038121172
3.439714 -0.037834309999999996
3.440714 -0.037545498
3.441714 -0.037254769
3.442714 -0.03696215
3.443714 -0.036667672000000005
3.444714 -0.036371368
3.445714 -0.036073271999999997
3.446714 -0.035773416
3.447714 -0.03547183
3.448714 -0.035168545
3.449714 -0.034863595000000004
3.450714 -0.034557006
3.451714 -0.034248809000000005
3.452714 -0.03393903
3.453714 -0.033627698
3.454714 -0.033314831999999996
3.455714 -0.033000455
3.456714 -0.032684591
3.457714 -0.032367255000000004
3.458714 -0.032048466000000005
3.459714 -0.031728239
3.460714 -0.031406592
3.461714 -0.031083537
3.462714 -0.030759088
3.463714 -0.030433259
3.464714 -0.030106062
3.465714 -0.029777511
3.466714 -0.029447622
3.467714 -0.029116412
3.468714 -0.028783895
3.469714 -0.028450091000000004
3.470714 -0.028115022000000003
3.471714 -0.02777871
3.472714 -0.027441174999999998
3.473714 -0.027102444
3.474714 -0.026762546999999998
3.475714 -0.026421508
3.476714 -0.02607936
3.477714 -0.025736135999999996
3.478714 -0.025391870000000004
3.479714 -0.025046591
3.480714 -0.024700337000000003
3.481714 -0.024353139
3.482714 -0.024005034
3.483714 -0.023656056
3.484714 -0.02330624
3.485714 -0.022955617
3.486714 -0.022604219999999998
3.487714 -0.02225208
3.488714 -0.021899227
3.489714 -0.021545688
3.490714 -0.021191491
3.491714 -0.020836662
3.492714 -0.020481223
3.493714 -0.020125197
3.494714 -0.019768607
3.495714 -0.019411471
3.496714 -0.019053808000000002
3.497714 -0.018695636
3.498714 -0.018336973
3.499714 -0.017977836
3.500714 -0.017618241
3.501714 -0.017258205
3.502714 -0.016897745
3.503714 -0.016536879
3.504714 -0.016175624
3.505714 -0.015813997
3.506714 -0.015452019999999999
3.507714 -0.01508971
3.508714 -0.014727091
3.509714 -0.014364185000000002
3.510714 -0.014001015
3.511714 -0.013637605
3.512714 -0.013273982
3.513714 -0.012910172999999999
3.514714 -0.012546203999999998
3.515714 -0.012182106
3.516714 -0.011817907
3.517714 -0.011453639
3.518714 -0.01108933
3.519714 -0.010725013
3.520714 -0.010360717
3.521714 -0.009996473799999999
3.522714 -0.009632313600000001
3.523714 -0.0092682661
3.524714 -0.0089043606
3.525714 -0.0085406253
3.526714 -0.0081770879
3.527714 -0.0078137753
3.528714 -0.007450713
3.529714 -0.007087925
3.530714 -0.0067254354
3.531714 -0.0063632659
3.532714 -0.0060014379
3.533714 -0.0056399716
3.534714 -0.0052788866
3.535714 -0.0049182016999999995
3.536714 -0.0045579352
3.537714 -0.0041981046000000004
3.538714 -0.0038387276
3.539714 -0.0034798213
3.540714 -0.003121404
3.541714 -0.0027634935000000003
3.542714 -0.0024061084
3.543714 -0.0020492682
3.544714 -0.0016929929000000002
3.545714 -0.0013373035
3.546714 -0.0009822219
3.547714 -0.0006277711699999999
3.548714 -0.00027397521
3.549714 7.9141159e-05
3.550714 0.00043155236999999996
3.551714 0.0007832321000000001
3.552714 0.0011341536
3.553714 0.00148429
3.554714 0.0018336141000000002
3.555714 0.0021820988
3.556714 0.0025297177
3.557714 0.0028764447
3.558714 0.0032222550000000003
3.559714 0.0035671237
3.560714 0.0039110284
3.561714 0.0042539472
3.562714 0.0045958597000000006
3.563714 0.0049367471
3.564714 0.0052765918
3.565714 0.0056153774
3.566714 0.0059530899
3.567714 0.0062897154
3.568714 0.0066252418
3.569714 0.006959657199999999
3.570714 0.0072929513
3.571714 0.0076251134
3.572714 0.0079561323
3.573714 0.0082859988
3.574714 0.0086147018
3.575714 0.0089422298
3.576714 0.009268571000000001
3.577714 0.0095937125
3.578714 0.0099176403
3.579714 0.010240338
3.580714 0.010561791
3.581714 0.010881980000000001
3.582714 0.011200886
3.583714 0.011518487999999999
3.584714 0.011834767
3.585714 0.012149699
3.586714 0.012463261000000002
3.587714 0.012775429
3.588714 0.013086179
3.589714 0.013395486
3.590714 0.013703325999999998
3.591714 0.014009672999999999
3.592714 0.014314503999999999
3.593714 0.014617795
3.594714 0.014919523
3.595714 0.015219665
3.596714 0.0155182
3.597714 0.015815109
3.598714 0.016110372
3.599714 0.016403971
3.600714 0.016695889999999998
3.601714 0.016986114
3.602714 0.017274631
3.603714 0.017561427
3.604714 0.017846492
3.605714 0.018129816
3.606714 0.01841139
3.607714 0.018691206
3.608714 0.018969257
3.609714 0.019245537
3.610714 0.019520039
3.611714 0.019792758
3.612714 0.020063689
3.613714 0.020332824
3.614714 0.020600157
3.615714 0.020865683
3.616714 0.021129393
3.617714 0.021391279
3.618714 0.021651332
3.619714 0.021909539999999998
3.620714 0.022165892
3.621714 0.022420376
3.622714 0.022672978
3.623714 0.022923683
3.624714 0.023172474
3.625714 0.023419336
3.626714 0.02366425
3.627714 0.0239072
3.628714 0.024148168
3.629714 0.024387136
3.630714 0.024624087
3.631714 0.024859005
3.632714 0.025091873
3.633714 0.025322681000000003
3.634714 0.025551410999999996
3.635714 0.025778057
3.636714 0.026002605
3.637714 0.026225047999999997
3.638714 0.026445381999999996
3.639714 0.026663599
3.640714 0.026879701
3.641714 0.027093681
3.642714 0.027305542999999998
3.643714 0.027515282
3.644714 0.027722902999999997
3.645714 0.027928405
3.646714 0.028131792000000003
3.647714 0.028333062
3.648714 0.028532217
3.649714 0.028729257999999997
3.650714 0.028924181
3.651714 0.029116984999999998
3.652714 0.029307668000000002
3.653714 0.029496220000000004
3.654714 0.029682639
3.655714 0.029866915
3.656714 0.030049038
3.657714 0.030229002
3.658714 0.030406791
3.659714 0.030582397999999997
3.660714 0.030755808
3.661714 0.030927008
3.662714 0.031095987999999998
3.663714 0.031262735
3.664714 0.031427239
3.665714 0.031589487
3.666714 0.031749471
3.667714 0.031907181
3.668714 0.032062613
3.669714 0.032215759999999996
3.670714 0.032366617
3.671714 0.032515181
3.672714 0.032661451
3.673714 0.032805427
3.674714 0.032947111
3.675714 0.0330865
3.676714 0.033223603000000004
3.677714 0.03335842
3.678714 0.033490955999999995
3.679714 0.033621216
3.680714 0.033749206
3.681714 0.033874931999999996
3.682714 0.033998399
3.683714 0.034119614
3.684714 0.034238579
3.685714 0.034355299
3.686714 0.034469779000000006
3.687714 0.034582024
3.688714 0.034692034000000004
3.689714 0.034799811
3.690714 0.034905359000000004
3.691714 0.035008674999999996
3.692714 0.035109758
3.693714 0.035208606
3.694714 0.035305216
3.695714 0.035399583
3.696714 0.035491702
3.697714 0.035581569
3.698714 0.03566918
3.699714 0.035754527
3.700714 0.035837604
3.701714 0.035918402
3.702714 0.035996918
3.703714 0.036073147
3.704714 0.036147083
3.705714 0.036218722
3.706714 0.036288062
3.707714 0.036355098999999995
3.708714 0.036419837999999996
3.709714 0.036482274
3.710714 0.036542417
3.711714 0.036600267
3.712714 0.036655832
3.713714 0.036709121
3.714714 0.03676014
3.715714 0.036808903999999996
3.716714 0.03685542
3.717714 0.036899702
3.718714 0.036941763
3.719714 0.036981612
3.720714 0.037019263000000004
3.721714 0.037054729
3.722714 0.037088021
3.723714 0.037119148000000005
3.724714 0.037148118
3.725714 0.037174940000000004
3.726714 0.03719962
3.727714 0.037222161000000004
3.728714 0.037242565000000005
3.729714 0.037260837
3.730714 0.037276972
3.731714 0.037290971000000006
3.732714 0.037302834
3.733714 0.037312554
3.734714 0.03732013
3.735714 0.037325557999999995
3.736714 0.037328835
3.737714 0.037329958
3.738714 0.037328928
3.739714 0.037325740999999996
3.740714 0.037320398
3.741714 0.037312901
3.742714 0.037303256
3.743714 0.037291465999999995
3.744714 0.037277536
3.745714 0.037261477
3.746714 0.037243299
3.747714 0.037223013
3.748714 0.037200633000000004
3.749714 0.037176171
3.750714 0.037149645999999995
3.751714 0.037121068
3.752714 0.03709046
3.753714 0.037057832
3.754714 0.037023204000000004
3.755714 0.036986591
3.756714 0.036948008
3.757714 0.036907473
3.758714 0.036864995000000005
3.759714 0.036820592
3.760714 0.036774276
3.761714 0.036726057
3.762714 0.036675946
3.763714 0.036623952
3.764714 0.036570081000000004
3.765714 0.036514344
3.766714 0.036456747000000005
3.767714 0.036397294
3.768714 0.036335993000000004
3.769714 0.036272846
3.770714 0.03620786
3.771714 0.036141041
3.772714 0.036072393
3.773714 0.036001921
3.774714 0.03592963
3.775714 0.035855526
3.776714 0.035779618
3.777714 0.03570191
3.778714 0.035622413
3.779714 0.035541135
3.780714 0.035458087
3.781714 0.035373282000000006
3.782714 0.035286727
3.783714 0.03519844
3.784714 0.035108434
3.785714 0.035016722
3.786714 0.034923322
3.787714 0.034828248
3.788714 0.034731522
3.789714 0.034633157000000005
3.790714 0.03453317
3.791714 0.034431581
3.792714 0.034328407
3.793714 0.034223666
3.794714 0.034117369999999994
3.795714 0.034009537
3.796714 0.033900182
3.797714 0.033789317
3.798714 0.033676956
3.799714 0.033563111
3.800714 0.033447787
3.801714 0.033330996
3.802714 0.033212744
3.803714 0.033093034
3.804714 0.032971875
3.805714 0.032849269
3.806714 0.03272522
3.807714 0.032599727
3.808714 0.032472797
3.809714 0.032344431
3.810714 0.032214634
3.811714 0.032083408
3.812714 0.031950757999999996
3.813714 0.031816692
3.814714 0.031681213
3.815714 0.031544335
3.816714 0.031406069
3.817714 0.031266428
3.818714 0.031125429
3.819714 0.030983088
3.820714 0.030839422999999998
3.821714 0.030694457
3.822714 0.030548210000000003
3.823714 0.030400708999999998
3.824714 0.030251977000000003
3.825714 0.030102039
3.826714 0.029950921000000002
3.827714 0.029798647
3.828714 0.029645239999999996
3.829714 0.029490727999999997
3.830714 0.02933513
3.831714 0.029178467
3.832714 0.029020755999999998
3.833714 0.028862018
3.834714 0.028702265
3.835714 0.028541507
3.836714 0.028379756
3.837714 0.028217021999999998
3.838714 0.02805331
3.839714 0.027888623
3.840714 0.027722963999999996
3.841714 0.027556336
3.842714 0.027388742
3.843714 0.027220177999999998
3.844714 0.027050647999999997
3.845714 0.026880152000000004
3.846714 0.02670869
3.847714 0.026536264
3.848714 0.026362880999999998
3.849714 0.026188543
3.850714 0.026013256999999998
3.851714 0.025837033
3.852714 0.025659881
3.853714 0.025481815
3.854714 0.025302847
3.855714 0.025122994
3.856714 0.024942273999999997
3.857714 0.024760707
3.858714 0.024578312999999997
3.859714 0.024395114
3.860714 0.024211134999999998
3.861714 0.024026395
3.862714 0.023840919
3.863714 0.02365473
3.864714 0.023467852
3.865714 0.023280307
3.866714 0.023092116
3.867714 0.022903299999999998
3.868714 0.022713881000000002
3.869714 0.022523875000000002
3.870714 0.0223333
3.871714 0.022142171
3.872714 0.021950503
3.873714 0.021758309
3.874714 0.021565598
3.875714 0.021372382
3.876714 0.021178667
3.877714 0.020984461
3.878714 0.020789771
3.879714 0.020594598999999998
3.880714 0.020398951999999998
3.881714 0.020202830999999997
3.882714 0.020006242
3.883714 0.019809186
3.884714 0.019611667
3.885714 0.01941369
3.886714 0.019215258
3.887714 0.019016376999999998
3.888714 0.018817055
3.889714 0.0186173
3.890714 0.018417121
3.891714 0.018216529999999998
3.892714 0.01801554
3.893714 0.017814168000000002
3.894714 0.017612429
3.895714 0.017410342
3.896714 0.017207928
3.897714 0.017005208
3.898714 0.016802206
3.899714 0.016598945
3.900714 0.016395448
3.901714 0.01619174
3.902714 0.015987846
3.903714 0.015783787
3.904714 0.015579586999999999
3.905714 0.015375267000000001
3.906714 0.015170845
3.907714 0.014966338
3.908714 0.014761761000000002
3.909714 0.014557129
3.910714 0.014352451
3.911714 0.014147734
3.912714 0.013942986000000001
3.913714 0.01373821
3.914714 0.013533409
3.915714 0.013328584999999999
3.916714 0.013123736
3.917714 0.012918861
3.918714 0.01271396
3.919714 0.01250903
3.920714 0.012304071
3.921714 0.012099083
3.922714 0.011894068
3.923714 0.011689027000000001
3.924714 0.011483964999999999
3.925714 0.01127889
3.926714 0.01107381
3.927714 0.010868735
3.928714 0.010663678
3.929714 0.010458654
3.930714 0.010253682
3.931714 0.010048778
3.932714 0.0098439647
3.933714 0.0096392614
3.934714 0.0094346913
3.935714 0.0092302769
3.936714 0.009026040800000001
3.937714 0.0088220055
3.938714 0.0086181935
3.939714 0.008414626100000001
3.940714 0.0082113242
3.941714 0.008008306
3.942714 0.0078055898
3.943714 0.007603191600000001
3.944714 0.0074011259000000005
3.945714 0.0071994058
3.946714 0.0069980421999999995
3.947714 0.0067970439
3.948714 0.0065964188
3.949714 0.0063961728
3.950714 0.0061963109999999995
3.951714 0.0059968363
3.952714 0.0057977511
3.953714 0.0055990571
3.954714 0.0054007549000000005
3.955714 0.0052028448
3.956714 0.005005327
3.957714 0.0048082013
3.958714 0.0046114685
3.959714 0.0044151289
3.960714 0.0042191845000000006
3.961714 0.0040236369000000004
3.962714 0.0038284896
3.963714 0.0036337471
3.964714 0.0034394146000000002
3.965714 0.0032454991000000002
3.966714 0.0030520085
3.967714 0.0028589524
3.968714 0.0026663414
3.969714 0.0024741877000000003
3.970714 0.0022825043
3.971714 0.0020913052
3.972714 0.0019006056
3.973714 0.001710421
3.974714 0.0015207673
3.975714 0.0013316604999999999
3.976714 0.0011431167
3.977714 0.0009551515199999999
3.978714 0.0007677797799999999
3.979714 0.0005810155900000001
3.980714 0.00039487181
3.981714 0.00020936004
3.982714 2.4490361999999998e-05
3.983714 -0.00015972869
3.984714 -0.00034329016
3.985714 -0.0005261888
3.986714 -0.0007084208799999999
3.987714 -0.00088998422
3.988714 -0.0010708777999999999
3.989714 -0.0012511017000000001
3.990714 -0.0014306569
3.991714 -0.0016095449999999998
3.992714 -0.0017877675000000002
3.993714 -0.0019653266
3.994714 -0.0021422233
3.995714 -0.0023184584
3.996714 -0.0024940318
3.997714 -0.0026689421999999997
3.998714 -0.0028431867
3.999714 -0.0030167612
4.000714 -0.0031896597999999995
4.001714 -0.0033618748
4.002714 -0.0035333971
4.003714 -0.0037042155
4.004714 -0.0038743179000000003
4.005714 -0.0040436906
4.006714 -0.0042123189
4.007714 -0.0043801872
4.008714 -0.0045472796
4.009714 -0.0047135796
4.010714 -0.0048790713
4.011714 -0.0050437386
4.012714 -0.0052075666
4.013714 -0.0053705407
4.014714 -0.0055326484
4.015714 -0.0056938781
4.016714 -0.0058542199
4.017715 -0.0060136648000000004
4.018714 -0.0061722065
4.019714 -0.0063298401
4.020714 -0.0064865628
4.021714 -0.006642372299999999
4.022714 -0.0067972687
4.023714 -0.006951252000000001
4.024714 -0.0071043251
4.025714 -0.0072564901
4.026714 -0.0074077514
4.027714 -0.0075581120000000005
4.028714 -0.007707576199999999
4.029714 -0.0078561476
4.030715 -0.0080038291
4.031714 -0.0081506245
4.032714 -0.0082965358
4.033714 -0.0084415638
4.034714 -0.0085857086
4.035714 -0.00872897
4.036714 -0.0088713452
4.037714 -0.0090128306
4.038714 -0.0091534224
4.039714 -0.009293115000000001
4.040714 -0.009431901
4.041714 -0.0095697731
4.042714 -0.0097067234
4.043715 -0.0098427423
4.044714 -0.009977819700000001
4.045714 -0.010111947
4.046714 -0.010245113
4.047714 -0.010377309000000001
4.048714 -0.010508525000000001
4.049714 -0.010638752000000001
4.050714 -0.010767981
4.051714 -0.010896204999999999
4.052714 -0.011023417
4.053714 -0.011149611
4.054714 -0.011274782
4.055714 -0.011398926
4.056714 -0.011522042
4.057714 -0.011644128
4.058714 -0.011765182
4.059714 -0.011885207
4.060714 -0.012004204000000001
4.061714 -0.012122174999999999
4.062714 -0.012239123
4.063715 -0.01235505
4.064714 -0.012469963
4.065714 -0.012583863
4.066714 -0.012696756
4.067714 -0.012808642
4.068714 -0.012919525999999999
4.069714 -0.013029409
4.070714 -0.013138294
4.071714 -0.013246178999999999
4.072714 -0.013353063
4.073714 -0.013458944
4.074714 -0.013563818
4.075714 -0.013667683
4.076715 -0.013770530999999999
4.077714 -0.013872356999999998
4.078714 -0.013973154
4.079714 -0.014072913
4.080714 -0.014171626
4.081714 -0.014269285
4.082714 -0.014365883999999999
4.083714 -0.014461413
4.084714 -0.014555865000000001
4.085714 -0.014649233000000001
4.086714 -0.014741512
4.087714 -0.014832699000000001
4.088714 -0.014922788
4.089714 -0.015011779999999999
4.090714 -0.015099676
4.091714 -0.015186475
4.092714 -0.015272183
4.093714 -0.015356802999999999
4.094714 -0.015440342999999999
4.095714 -0.015522807
4.096714 -0.015604206
4.097714 -0.015684549
4.098714 -0.015763844
4.099714 -0.0158421
4.100714 -0.015919324999999998
4.101714 -0.015995531
4.102714 -0.016070722
4.103714 -0.016144908
4.104714 -0.016218092
4.105714 -0.01629028
4.106714 -0.016361472
4.107714 -0.016431671
4.108714 -0.016500875
4.109715 -0.016569083000000002
4.110714 -0.016636289
4.111714 -0.016702489
4.112714 -0.016767674
4.113714 -0.016831838000000002
4.114714 -0.016894971
4.115714 -0.016957066
4.116714 -0.017018113
4.117714 -0.0170781
4.118714 -0.017137021000000002
4.119714 -0.017194865
4.120714 -0.017251626
4.121714 -0.017307297
4.122715 -0.017361873
4.123714 -0.017415349
4.124714 -0.017467725
4.125714 -0.017518996999999998
4.126714 -0.017569168
4.127714 -0.01761824
4.128714 -0.017666217
4.129714 -0.017713105
4.130714 -0.017758909
4.131714 -0.017803637
4.132714 -0.017847296999999998
4.133714 -0.017889897999999998
4.134714 -0.017931449
4.135714 -0.017971959
4.136714 -0.018011437999999998
4.137714 -0.018049894
4.138714 -0.018087337
4.139714 -0.018123772
4.140714 -0.018159206
4.141714 -0.018193646
4.142715 -0.018227095999999998
4.143714 -0.018259558000000002
4.144714 -0.018291036
4.145714 -0.018321529
4.146714 -0.018351038
4.147714 -0.018379559
4.148714 -0.018407092
4.149714 -0.018433631000000002
4.150714 -0.018459173
4.151714 -0.018483712
4.152714 -0.018507244
4.153714 -0.018529761
4.154714 -0.01855126
4.155715 -0.018571736000000002
4.156714 -0.018591183
4.157714 -0.018609599
4.158714 -0.01862698
4.159714 -0.018643326
4.160714 -0.018658636
4.161714 -0.018672911
4.162714 -0.018686157
4.163714 -0.018698376
4.164714 -0.018709575
4.165714 -0.018719763
4.166714 -0.018728948
4.167714 -0.018737141
4.168715 -0.018744353
4.169714 -0.018750597
4.170714 -0.018755886
4.171714 -0.018760235
4.172714 -0.018763653999999998
4.173714 -0.018766158999999998
4.174714 -0.018767759
4.175714 -0.018768468
4.176714 -0.018768295
4.177714 -0.018767247
4.178714 -0.018765332
4.179714 -0.018762554
4.180714 -0.018758916
4.181714 -0.018754418000000002
4.182714 -0.018749059999999998
4.183714 -0.018742838
4.184714 -0.018735748
4.185714 -0.018727785
4.186714 -0.018718942
4.187714 -0.018709213
4.188715 -0.018698587
4.189714 -0.018687059
4.190714 -0.01867462
4.191714 -0.018661264
4.192714 -0.018646986
4.193714 -0.018631779
4.194714 -0.018615641999999998
4.195714 -0.018598574
4.196714 -0.018580575
4.197714 -0.018561647
4.198714 -0.018541797
4.199714 -0.01852103
4.200714 -0.018499354
4.201715 -0.018476779
4.202714 -0.018453317
4.203714 -0.018428982
4.204714 -0.018403785
4.205714 -0.018377742
4.206714 -0.018350866
4.207714 -0.018323172
4.208714 -0.018294674
4.209714 -0.018265385000000002
4.210714 -0.018235315999999998
4.211714 -0.018204481
4.212714 -0.018172886000000003
4.213714 -0.018140541
4.214714 -0.018107453
4.215714 -0.018073626
4.216714 -0.018039061999999998
4.217714 -0.018003763
4.218714 -0.017967729999999998
4.219714 -0.01793096
4.220714 -0.017893451
4.221714 -0.017855199
4.222714 -0.017816198
4.223714 -0.017776444
4.224714 -0.01773593
4.225714 -0.01769465
4.226714 -0.017652598000000002
4.227714 -0.017609767000000002
4.228714 -0.017566154
4.229714 -0.017521752
4.230714 -0.017476558
4.231714 -0.017430569
4.232714 -0.017383785
4.233714 -0.017336203999999997
4.234715 -0.017287831
4.235714 -0.017238667
4.236714 -0.017188718
4.237714 -0.01713799
4.238714 -0.017086491999999998
4.239714 -0.017034233000000003
4.240714 -0.016981225000000003
4.241714 -0.016927479999999998
4.242714 -0.016873011
4.243714 -0.016817832
4.244714 -0.016761957
4.245714 -0.016705399
4.246714 -0.016648174
4.247715 -0.016590294999999998
4.248714 -0.016531776
4.249714 -0.016472628
4.250714 -0.016412864
4.251714 -0.016352491
4.252714 -0.016291518
4.253714 -0.016229952000000002
4.254714 -0.016167796
4.255714 -0.016105054
4.256714 -0.016041726000000003
4.257714 -0.015977811
4.258714 -0.015913308
4.259714 -0.015848214
4.260714 -0.015782525999999998
4.261714 -0.015716235999999998
4.262714 -0.015649341
4.263714 -0.015581834
4.264714 -0.015513711999999999
4.265714 -0.015444971
4.266714 -0.015375605
4.267715 -0.015305613
4.268714 -0.015234994000000002
4.269714 -0.015163749
4.270714 -0.01509188
4.271714 -0.01501939
4.272714 -0.014946284
4.273714 -0.014872571000000001
4.274714 -0.014798259000000001
4.275714 -0.014723357000000001
4.276714 -0.014647878
4.277714 -0.014571832
4.278714 -0.014495236
4.279714 -0.014418099
4.280715 -0.014340437000000001
4.281714 -0.014262262000000001
4.282714 -0.01418359
4.283714 -0.014104431
4.284714 -0.014024797
4.285714 -0.013944699
4.286714 -0.013864144
4.287714 -0.013783141999999998
4.288714 -0.013701697999999998
4.289714 -0.013619818
4.290714 -0.013537506
4.291714 -0.013454763
4.292714 -0.013371592
4.293715 -0.013287990999999999
4.294714 -0.013203961
4.295714 -0.0131195
4.296714 -0.013034607
4.297714 -0.012949281
4.298714 -0.012863518000000001
4.299714 -0.012777316
4.300714 -0.012690677
4.301714 -0.012603599000000002
4.302714 -0.01251608
4.303714 -0.012428124
4.304714 -0.012339731999999999
4.305714 -0.012250905
4.306714 -0.012161651
4.307714 -0.012071973
4.308714 -0.01198188
4.309714 -0.011891377
4.310714 -0.011800475
4.311714 -0.011709183
4.312714 -0.011617514
4.313715 -0.011525477000000001
4.314714 -0.011433086
4.315714 -0.011340354
4.316714 -0.011247294
4.317714 -0.011153918
4.318714 -0.011060239999999999
4.319714 -0.010966273
4.320714 -0.010872029
4.321714 -0.010777519000000001
4.322714 -0.010682755
4.323714 -0.010587744000000001
4.324714 -0.010492498
4.325714 -0.010397021
4.326715 -0.010301321
4.327714 -0.010205401999999999
4.328714 -0.010109267
4.329714 -0.010012917
4.330714 -0.0099163532
4.331714 -0.0098195735
4.332714 -0.0097225762
4.333714 -0.0096253585
4.334714 -0.0095279167
4.335714 -0.0094302457
4.336714 -0.0093323411
4.337714 -0.0092341979
4.338714 -0.0091358117
4.339714 -0.0090371788
4.340714 -0.0089382957
4.341714 -0.0088391607
4.342714 -0.008739772600000001
4.343714 -0.008640132
4.344714 -0.0085402411
4.345714 -0.0084401043
4.346714 -0.0083397266
4.347714 -0.0082391154
4.348714 -0.008138280099999999
4.349714 -0.0080372316
4.350714 -0.007935981600000001
4.351714 -0.0078345438
4.352714 -0.007732932099999999
4.353714 -0.0076311626
4.354714 -0.007529249700000001
4.355714 -0.007427210199999999
4.356714 -0.0073250587
4.357714 -0.007222810400000001
4.358714 -0.0071204799
4.359715 -0.007018079500000001
4.360714 -0.0069156216000000005
4.361714 -0.006813115799999999
4.362714 -0.0067105699
4.363714 -0.0066079898
4.364714 -0.006505380599999999
4.365714 -0.0064027445
4.366714 -0.0063000814
4.367714 -0.0061973908
4.368714 -0.006094669499999999
4.369714 -0.005991913000000001
4.370714 -0.0058891164
4.371714 -0.0057862733
4.372715 -0.0056833770999999995
4.373714 -0.0055804212
4.374714 -0.0054773987
4.375714 -0.005374303899999999
4.376714 -0.0052711315
4.377714 -0.005167877
4.378714 -0.005064538
4.379714 -0.0049611128
4.380714 -0.0048576021
4.381714 -0.0047540081
4.382714 -0.004650334799999999
4.383714 -0.004546588
4.384714 -0.0044427758
4.385714 -0.0043389075
4.386714 -0.0042349944
4.387714 -0.0041310494
4.388714 -0.0040270865
4.389714 -0.003923120699999999
4.390714 -0.0038191676000000003
4.391714 -0.0037152437000000003
4.392715 -0.0036113655000000002
4.393714 -0.0035075496
4.394714 -0.0034038122999999997
4.395714 -0.0033001691999999996
4.396714 -0.0031966349
4.397714 -0.0030932234999999997
4.398714 -0.0029899475
4.399714 -0.002886818
4.400714 -0.002783845
4.401714 -0.0026810367
4.402714 -0.0025783997
4.403714 -0.0024759391
4.404714 -0.0023736582
4.405715 -0.0022715589
4.406714 -0.0021696414
4.407714 -0.002067905
4.408714 -0.0019663474
4.409714 -0.0018649653
4.410714 -0.0017637548999999998
4.411714 -0.0016627118000000001
4.412714 -0.0015618312
4.413714 -0.0014611085
4.414714 -0.001360539
4.415714 -0.0012601186000000002
4.416714 -0.0011598443999999999
4.417714 -0.0010597139
4.418715 -0.0009597263700000001
4.419714 -0.0008598820399999999
4.420714 -0.000760183
4.421714 -0.0006606329
4.422714 -0.00056123708
4.423714 -0.00046200253
4.424714 -0.00036293789
4.425714 -0.00026405323
4.426714 -0.00016536001000000002
4.427714 -6.687074e-05
4.428714 3.1401222999999996e-05
4.429714 0.00012944199999999998
4.430714 0.00022723752
4.431714 0.00032477383
4.432714 0.00042203745999999995
4.433714 0.00051901575
4.434714 0.00061569722
4.435714 0.0007120717799999999
4.436714 0.00080813106
4.437714 0.00090386857
4.438715 0.00099927984
4.439714 0.0010943625
4.440714 0.0011891163
4.441714 0.001283543
4.442714 0.0013776461
4.443714 0.001471431
4.444714 0.0015649042
4.445714 0.0016580733999999998
4.446714 0.0017509468000000002
4.447714 0.001843533
4.448714 0.0019358403999999998
4.449714 0.0020278762999999997
4.450714 0.0021196478
4.451715 0.0022111601
4.452714 0.0023024168
4.453714 0.0023934195
4.454714 0.0024841678
4.455714 0.0025746589
4.456714 0.0026648875
4.457714 0.0027548462
4.458714 0.0028445251
4.459714 0.0029339126
4.460714 0.0030229949
4.461714 0.0031117568
4.462714 0.0032001823
4.463714 0.0032882541
4.464714 0.0033759548
4.465714 0.0034632667000000002
4.466714 0.0035501725999999996
4.467714 0.0036366560000000003
4.468714 0.0037227019
4.469714 0.0038082966000000003
4.470714 0.0038934279
4.471714 0.0039780862
4.472714 0.004062263500000001
4.473714 0.0041459545
4.474714 0.0042291562000000005
4.475714 0.0043118671
4.476714 0.004394088700000001
4.477714 0.0044758239
4.478714 0.0045570778
4.479714 0.0046378565
4.480714 0.0047181682
4.481714 0.0047980211
4.482714 0.0048774247
4.483714 0.0049563881
4.484715 0.0050349212
4.485714 0.005113033
4.486714 0.005190731499999999
4.487714 0.0052680243
4.488714 0.0053449177
4.489714 0.0054214161
4.490714 0.0054975226
4.491714 0.0055732384
4.492714 0.0056485627
4.493714 0.0057234931
4.494714 0.0057980244
4.495714 0.0058721504
4.496714 0.0059458627
4.497715 0.0060191513
4.498714 0.0060920042999999995
4.499714 0.0061644096
4.500714 0.006236353500000001
4.501714 0.0063078209
4.502714 0.0063787978
4.503714 0.0064492699
4.504714 0.006519223099999999
4.505714 0.0065886437
4.506714 0.0066575194
4.507714 0.0067258385
4.508714 0.0067935915
4.509714 0.0068607704
4.510714 0.0069273694
4.511714 0.006993384200000001
4.512714 0.0070588125
4.513714 0.007123653600000001
4.514714 0.007187910499999999
4.515714 0.0072515853
4.516714 0.0073146839000000005
4.517715 0.007377212000000001
4.518714 0.007439177
4.519714 0.0075005861000000005
4.520714 0.0075614473
4.521714 0.0076217686
4.522714 0.0076815573
4.523714 0.00774082
4.524714 0.007799561
4.525714 0.007857784699999999
4.526714 0.0079154925
4.527714 0.0079726851
4.528714 0.0080293597
4.529714 0.0080855127
4.530715 0.0081411374
4.531714 0.0081962258
4.532714 0.0082507686
4.533714 0.008304754000000001
4.534714 0.008358169700000001
4.535714 0.0084110019
4.536714 0.0084632367
4.537714 0.008514860400000001
4.538714 0.008565859
4.539714 0.008616219599999999
4.540714 0.0086659304
4.541714 0.0087149805
4.542714 0.0087633605
4.543715 0.0088110639
4.544714 0.0088580855
4.545714 0.008904422399999999
4.546714 0.0089500732
4.547714 0.0089950401
4.548714 0.009039326700000001
4.549714 0.0090829373
4.550714 0.00912588
4.551714 0.0091681628
4.552714 0.0092097958
4.553714 0.0092507893
4.554714 0.0092911549
4.555714 0.0093309027
4.556714 0.0093700444
4.557714 0.0094085903
4.558714 0.009446549700000001
4.559714 0.0094839306
4.560714 0.0095207412
4.561714 0.0095569863
4.562714 0.0095926705
4.563715 0.009627796
4.564714 0.0096623633
4.565714 0.0096963719
4.566714 0.0097298187
4.567714 0.0097627002
4.568714 0.0097950113
4.569714 0.0098267461
4.570714 0.0098578974
4.571714 0.009888457100000001
4.572714 0.0099184181
4.573714 0.0099477722
4.574714 0.0099765122
4.575714 0.010004631
4.576715 0.010032121
4.577714 0.010058977
4.578714 0.010085195
4.579714 0.010110772
4.580714 0.010135704
4.581714 0.010159992
4.582714 0.010183634
4.583714 0.010206634000000001
4.584714 0.010228994
4.585714 0.010250717
4.586714 0.010271807999999999
4.587714 0.010292271
4.588714 0.010312114
4.589714 0.010331340000000001
4.590714 0.010349957
4.591714 0.01036797
4.592714 0.010385382
4.593714 0.010402199
4.594714 0.010418423000000001
4.595714 0.010434056
4.596714 0.010449099
4.597714 0.010463552
4.598714 0.010477413000000001
4.599714 0.010490678
4.600714 0.010503342
4.601714 0.010515402
4.602714 0.010526848
4.603714 0.010537674
4.604714 0.010547872
4.605714 0.010557433
4.606714 0.010566349000000001
4.607714 0.010574611999999999
4.608714 0.010582213
4.609715 0.010589146
4.610714 0.010595405
4.611714 0.010600986
4.612714 0.010605885
4.613714 0.010610100999999999
4.614714 0.010613636
4.615714 0.010616492
4.616714 0.010618673
4.617714 0.010620186
4.618714 0.010621038
4.619714 0.010621241
4.620714 0.010620805
4.621714 0.010619742
4.622715 0.010618065
4.623714 0.01061579
4.624714 0.010612927000000001
4.625714 0.010609492
4.626714 0.010605498
4.627714 0.010600956
4.628714 0.010595878000000001
4.629714 0.010590273
4.630714 0.01058415
4.631714 0.010577514000000001
4.632714 0.010570368
4.633714 0.010562714
4.634714 0.010554552
4.635714 0.010545879
4.636714 0.010536691
4.637714 0.010526981
4.638714 0.01051674
4.639714 0.010505961
4.640714 0.010494632
4.641714 0.010482743999999999
4.642715 0.010470283
4.643714 0.010457238
4.644714 0.0104436
4.645714 0.010429358
4.646714 0.010414504
4.647714 0.010399029
4.648714 0.010382927
4.649714 0.010366195
4.650714 0.010348831000000001
4.651714 0.010330834
4.652714 0.010312207
4.653714 0.010292953
4.654714 0.01027308
4.655715 0.010252594
4.656714 0.010231505
4.657714 0.010209825
4.658714 0.010187565
4.659714 0.010164738999999999
4.660714 0.010141359
4.661714 0.01011744
4.662714 0.010092994999999999
4.663714 0.010068036
4.664714 0.010042577
4.665714 0.010016628
4.666714 0.0099901998
4.667714 0.009963299799999999
4.668715 0.0099359357
4.669714 0.0099081117
4.670714 0.0098798315
4.671714 0.0098510965
4.672714 0.0098219069
4.673714 0.0097922602
4.674714 0.0097621531
4.675714 0.0097315809
4.676714 0.0097005388
4.677714 0.0096690193
4.678714 0.009637016
4.679714 0.009604521599999999
4.680714 0.0095715295
4.681714 0.0095380332
4.682714 0.0095040261
4.683714 0.0094695031
4.684714 0.0094344614
4.685714 0.009398898
4.686714 0.0093628121
4.687714 0.009326204599999999
4.688715 0.009289079
4.689714 0.0092514398
4.690714 0.0092132934
4.691714 0.009174649299999999
4.692714 0.009135517
4.693714 0.0090959082
4.694714 0.0090558366
4.695714 0.009015316
4.696714 0.0089743611
4.697714 0.0089329878
4.698714 0.008891211500000001
4.699714 0.0088490473
4.700714 0.0088065091
4.701715 0.0087636115
4.702714 0.0087203669
4.703714 0.0086767861
4.704714 0.008632877899999999
4.705714 0.008588650199999999
4.706714 0.0085441083
4.707714 0.008499254900000001
4.708714 0.0084540909
4.709714 0.0084086161
4.710714 0.0083628271
4.711714 0.0083167186
4.712714 0.008270284900000001
4.713714 0.0082235187
4.714714 0.0081764112
4.715714 0.0081289538
4.716714 0.008081136899999999
4.717714 0.0080329519
4.718714 0.0079843907
4.719714 0.007935446
4.720714 0.007886112099999999
4.721714 0.0078363839
4.722714 0.007786259100000001
4.723714 0.0077357369999999995
4.724714 0.0076848191
4.725714 0.0076335097999999995
4.726714 0.0075818141000000006
4.727714 0.0075297401000000005
4.728714 0.0074772979
4.729714 0.0074244985
4.730714 0.007371355600000001
4.731714 0.0073178830999999995
4.732714 0.0072640971
4.733714 0.007210012
4.734715 0.007155644599999999
4.735714 0.0071010108999999995
4.736714 0.0070461261
4.737714 0.006991004899999999
4.738714 0.0069356611000000006
4.739714 0.0068801077
4.740714 0.0068243549
4.741714 0.0067684115
4.742714 0.006712286300000001
4.743714 0.0066559835
4.744714 0.0065995082000000005
4.745714 0.006542861200000001
4.746714 0.006486044
4.747715 0.0064290543
4.748714 0.0063718893
4.749714 0.0063145453
4.750714 0.0062570164999999995
4.751714 0.006199297099999999
4.752714 0.0061413812
4.753714 0.0060832608
4.754714 0.0060249298
4.755714 0.0059663812999999994
4.756714 0.005907609
4.757714 0.0058486078999999995
4.758714 0.0057893732
4.759714 0.0057299025
4.760714 0.0056701938
4.761714 0.0056102472
4.762714 0.0055500645
4.763714 0.0054896496
4.764714 0.0054290082
4.765714 0.0053681477
4.766714 0.0053070777
4.767715 0.0052458096999999995
4.768714 0.005184357
4.769714 0.005122734
4.770714 0.0050609571
4.771714 0.0049990431
4.772714 0.0049370097
4.773714 0.0048748752
4.774714 0.0048126578
4.775714 0.0047503749
4.776714 0.0046880432
4.777714 0.0046256783999999995
4.778714 0.0045632944
4.779714 0.0045009034
4.780715 0.0044385153
4.781714 0.0043761378
4.782714 0.0043137763
4.783714 0.004251433000000001
4.784714 0.0041891075
4.785714 0.0041267976
4.786714 0.0040644984
4.787714 0.0040022023
4.788714 0.0039399005
4.789714 0.0038775826
4.790714 0.0038152375
4.791714 0.0037528527
4.792714 0.0036904166
4.793715 0.0036279172
4.794714 0.0035653435999999997
4.795714 0.0035026867
4.796714 0.0034399389
4.797714 0.0033770946
4.798714 0.0033141507
4.799714 0.003251107
4.800714 0.0031879662999999996
4.801714 0.0031247335
4.802714 0.0030614166
4.803714 0.0029980269
4.804714 0.0029345772
4.805714 0.0028710834
4.806714 0.0028075625
4.807714 0.0027440332
4.808714 0.0026805152
4.809714 0.0026170286
4.810714 0.0025535935
4.811714 0.00249023
4.812714 0.0024269568000000004
4.813715 0.0023637916
4.814714 0.0023007509
4.815714 0.0022378486
4.816714 0.0021750971
4.817714 0.0021125060999999997
4.818714 0.0020500829000000003
4.819714 0.0019878327
4.820714 0.0019257581
4.821714 0.0018638591
4.822714 0.0018021339
4.823714 0.0017405784000000001
4.824714 0.001679187
4.825714 0.0016179522999999999
4.826715 0.0015568660999999999
4.827714 0.0014959192000000001
4.828714 0.0014351019000000001
4.829714 0.0013744042000000001
4.830714 0.0013138165
4.831714 0.0012533294
4.832714 0.0011929347
4.833714 0.0011326247999999999
4.834714 0.0010723935999999998
4.835714 0.0010122364
4.836714 0.00095215037
4.837714 0.0008921340899999999
4.838714 0.0008321882899999999
4.839714 0.00077231534
4.840714 0.0007125196600000001
4.841714 0.00065280733
4.842714 0.00059318618
4.843714 0.0005336656199999999
4.844714 0.00047425638
4.845714 0.00041497042
4.846714 0.00035582057
4.847714 0.00029682024
4.848714 0.00023798317999999997
4.849714 0.00017932314000000001
4.850714 0.00012085352
4.851714 6.2587048e-05
4.852714 4.5354881000000005e-06
4.853714 -5.3290648e-05
4.854714 -0.00011088235
4.855714 -0.00016823235
4.856714 -0.00022533519999999997
4.857714 -0.00028218744
4.858714 -0.00033878759
4.859715 -0.00039513615999999994
4.860714 -0.00045123543
4.861714 -0.00050708945
4.862714 -0.00056270374
4.863714 -0.0006180849599999999
4.864714 -0.00067324067
4.865714 -0.00072817893
4.866714 -0.00078290786
4.867714 -0.00083743544
4.868714 -0.00089176883
4.869714 -0.0009459141399999999
4.870714 -0.00099987619
4.871714 -0.0010536580999999999
4.872715 -0.0011072608
4.873714 -0.0011606833000000001
4.874714 -0.0012139223
4.875714 -0.0012669721000000001
4.876714 -0.0013198249000000001
4.877714 -0.0013724705
4.878714 -0.001424897
4.879714 -0.0014770906
4.880714 -0.0015290364999999998
4.881714 -0.0015807187
4.882714 -0.001632121
4.883714 -0.0016832269
4.884714 -0.0017340207999999998
4.885714 -0.0017844874
4.886714 -0.0018346132000000002
4.887714 -0.0018843864
4.888714 -0.0019337973
4.889714 -0.0019828385
4.890714 -0.0020315052
4.891714 -0.0020797954
4.892715 -0.0021277096
4.893714 -0.002175251
4.894714 -0.0022224256
4.895714 -0.0022692415
4.896714 -0.0023157087
4.897714 -0.002361839
4.898714 -0.0024076455
4.899714 -0.0024531419999999997
4.900714 -0.0024983428
4.901714 -0.0025432619
4.902714 -0.0025879125999999997
4.903714 -0.0026323076
4.904714 -0.0026764576
4.905715 -0.0027203718
4.906714 -0.0027640572
4.907714 -0.0028075183
4.908714 -0.0028507569
4.909714 -0.0028937726
4.910714 -0.0029365616
4.911714 -0.0029791178999999997
4.912714 -0.0030214329
4.913714 -0.0030634957999999997
4.914714 -0.0031052932000000004
4.915714 -0.0031468106
4.916714 -0.0031880313999999997
4.917714 -0.003228939
4.918715 -0.0032695152
4.919714 -0.0033097425000000002
4.920714 -0.0033496028000000004
4.921714 -0.0033890792
4.922714 -0.0034281558
4.923714 -0.0034668177
4.924714 -0.0035050522
4.925714 -0.0035428482
4.926714 -0.0035801968
4.927714 -0.0036170914
4.928714 -0.0036535283
4.929714 -0.0036895057000000003
4.930714 -0.0037250251
4.931714 -0.0037600893999999996
4.932714 -0.0037947047999999997
4.933714 -0.0038288788
4.934714 -0.0038626215
4.935714 -0.0038959438999999997
4.936714 -0.0039288592
4.937714 -0.0039613813
4.938715 -0.0039935243
4.939714 -0.0040253031
4.940714 -0.004056732
4.941714 -0.004087825099999999
4.942714 -0.0041185955
4.943714 -0.0041490555
4.944714 -0.0041792155
4.945714 -0.0042090844
4.946714 -0.0042386687999999995
4.947714 -0.0042679734
4.948714 -0.0042970009
4.949714 -0.0043257514
4.950714 -0.004354222600000001
4.951715 -0.0043824108
4.952714 -0.004410309
4.953714 -0.0044379096
4.954714 -0.0044652024
4.955714 -0.004492177
4.956714 -0.0045188208
4.957714 -0.0045451216
4.958714 -0.004571066899999999
4.959714 -0.0045966441
4.960714 -0.0046218414
4.961714 -0.0046466484
4.962714 -0.004671056
4.963714 -0.0046950569
4.964714 -0.0047186455
4.965714 -0.0047418191
4.966714 -0.004764576800000001
4.967714 -0.0047869202
4.968714 -0.0048088532
4.969714 -0.0048303824
4.970714 -0.0048515161
4.971714 -0.0048722643
4.972714 -0.0048926384000000005
4.973714 -0.0049126513
4.974714 -0.004932316
4.975714 -0.0049516464
4.976714 -0.0049706556
4.977714 -0.0049893566
4.978714 -0.0050077608
4.979714 -0.0050258783
4.980714 -0.005043717499999999
4.981714 -0.0050612849
4.982714 -0.0050785846
4.983714 -0.005095618
4.984715 -0.0051123847
4.985714 -0.0051288815
4.986714 -0.0051451032
4.987714 -0.0051610426000000004
4.988714 -0.0051766907
4.989714 -0.0051920371
4.990714 -0.0052070707
4.991714 -0.0052217793999999994
4.992714 -0.0052361513
4.993714 -0.0052501742
4.994714 -0.0052638374000000005
4.995714 -0.0052771308999999995
4.996714 -0.005290046499999999
4.997715 -0.0053025771
4.998714 -0.0053147181
4.999714 -0.0053264674
5.000714 -0.005337824
5.001714 -0.0053487904
5.002714 -0.0053593707
5.003714 -0.0053695716
5.004714 -0.005379401
5.005714 -0.0053888696
5.006714 -0.0053979886000000005
5.007714 -0.0054067709999999995
5.008714 -0.0054152308
5.009714 -0.0054233817
5.010714 -0.0054312386
5.011714 -0.0054388158
5.012714 -0.005446126999999999
5.013714 -0.0054531857999999996
5.014714 -0.0054600041
5.015714 -0.0054665927999999996
5.016714 -0.005472961100000001
5.017715 -0.005479117
5.018714 -0.0054850658
5.019714 -0.005490811999999999
5.020714 -0.0054963573
5.021714 -0.0055017023
5.022714 -0.0055068445
5.023714 -0.0055117809
5.024714 -0.0055165058999999995
5.025714 -0.005521013
5.026714 -0.0055252938
5.027714 -0.0055293393
5.028714 -0.0055331391
5.029714 -0.0055366829
5.030715 -0.005539959200000001
5.031714 -0.0055429573
5.032714 -0.0055456661
5.033714 -0.0055480759
5.034714 -0.0055501772
5.035714 -0.005551962
5.036714 -0.0055534237999999994
5.037714 -0.005554557700000001
5.038714 -0.0055553606
5.039714 -0.0055558321
5.040714 -0.0055559736
5.041714 -0.0055557884
5.042714 -0.0055552824
5.043715 -0.0055544635
5.044714 -0.0055533415000000004
5.045714 -0.0055519282
5.046714 -0.005550236500000001
5.047714 -0.0055482807999999995
5.048714 -0.0055460758
5.049714 -0.0055436365
5.050714 -0.0055409786
5.051714 -0.0055381162
5.052714 -0.0055350632
5.053714 -0.0055318316
5.054714 -0.0055284327000000005
5.055714 -0.0055248751
5.056714 -0.0055211654
5.057714 -0.0055173081
5.058714 -0.0055133052
5.059714 -0.0055091565
5.060714 -0.0055048593000000005
5.061714 -0.0055004089999999995
5.062714 -0.0054957993
5.063715 -0.0054910219
5.064714 -0.005486068
5.065714 -0.0054809279
5.066714 -0.005475591
5.067714 -0.0054700478
5.068714 -0.0054642889
5.069714 -0.0054583055
5.070714 -0.0054520911
5.071714 -0.0054456402999999995
5.072714 -0.0054389493
5.073714 -0.0054320175
5.074714 -0.0054248459
5.075714 -0.0054174379
5.076715 -0.0054097989
5.077714 -0.0054019365
5.078714 -0.0053938601999999995
5.079714 -0.0053855809
5.080714 -0.0053771109
5.081714 -0.0053684635
5.082714 -0.0053596523
5.083714 -0.0053506912
5.084714 -0.0053415937
5.085714 -0.0053323729
5.086714 -0.0053230411
5.087714 -0.0053136089
5.088714 -0.0053040858
5.089714 -0.0052944800999999994
5.090714 -0.0052847976
5.091714 -0.0052750431
5.092714 -0.0052652187
5.093714 -0.005255325599999999
5.094714 -0.0052453626
5.095714 -0.0052353273
5.096714 -0.0052252159
5.097714 -0.0052150237
5.098714 -0.005204745
5.099714 -0.0051943731
5.100714 -0.0051839015
5.101714 -0.0051733234
5.102714 -0.0051626317
5.103714 -0.0051518207
5.104714 -0.0051408842
5.105714 -0.0051298179
5.106714 -0.005118618
5.107714 -0.005107281700000001
5.108714 -0.0050958079
5.109715 -0.0050841969
5.110714 -0.0050724499000000004
5.111714 -0.00506057
5.112714 -0.0050485618
5.113714 -0.0050364306
5.114714 -0.0050241837
5.115714 -0.0050118288
5.116714 -0.0049993745
5.117714 -0.0049868311
5.118714 -0.0049742084
5.119714 -0.0049615173
5.120714 -0.0049487684
5.121714 -0.0049359725
5.122715 -0.0049231396
5.123714 -0.0049102788999999996
5.124714 -0.004897399
5.125714 -0.0048845079
5.126714 -0.0048716109
5.127714 -0.0048587131
5.128714 -0.0048458176
5.129714 -0.0048329257
5.130714 -0.0048200374
5.131714 -0.004807150299999999
5.132714 -0.0047942613
5.133714 -0.0047813654
5.134714 -0.0047684563
5.135714 -0.0047555273
5.136714 -0.004742571
5.137714 -0.0047295791
5.138714 -0.004716543500000001
5.139714 -0.0047034569
5.140714 -0.0046903126
5.141714 -0.0046771042
5.142715 -0.0046638273
5.143714 -0.0046504792
5.144714 -0.0046370587
5.145714 -0.0046235669
5.146714 -0.0046100064
5.147714 -0.004596382499999999
5.148714 -0.0045827025999999995
5.149714 -0.0045689753999999996
5.150714 -0.0045552122
5.151714 -0.0045414254
5.152714 -0.0045276283
5.153714 -0.0045138352999999996
5.154714 -0.0045000612
5.155715 -0.0044863205
5.156714 -0.0044726272
5.157714 -0.0044589942
5.158714 -0.0044454333
5.159714 -0.0044319546
5.160714 -0.0044185657
5.161714 -0.0044052718
5.162714 -0.0043920758
5.163714 -0.0043789779999999995
5.164714 -0.0043659758
5.165714 -0.0043530647
5.166714 -0.0043402368
5.167714 -0.0043274824
5.168715 -0.0043147902
5.169714 -0.0043021471000000006
5.170714 -0.004289539
5.171714 -0.004276951199999999
5.172714 -0.0042643689
5.173714 -0.0042517775
5.174714 -0.0042391634999999995
5.175714 -0.004226515
5.176714 -0.004213821
5.177714 -0.0042010727999999995
5.178714 -0.0041882642
5.179714 -0.004175392
5.180714 -0.0041624549
5.181714 -0.0041494552999999995
5.182714 -0.0041363979
5.183714 -0.0041232899
5.184714 -0.0041101411999999995
5.185714 -0.0040969637
5.186714 -0.0040837713
5.187714 -0.004070579600000001
5.188715 -0.0040574054
5.189714 -0.0040442654
5.190714 -0.0040311766
5.191714 -0.0040181567
5.192714 -0.0040052211
5.193714 -0.0039923855999999995
5.194714 -0.0039796632
5.195714 -0.003967066
5.196714 -0.003954603399999999
5.197714 -0.003942283
5.198714 -0.0039301100000000005
5.199714 -0.0039180864
5.200714 -0.0039062123999999998
5.201715 -0.0038944858
5.202714 -0.0038829016999999996
5.203714 -0.0038714534000000005
5.204714 -0.0038601323
5.205714 -0.0038489280999999998
5.206714 -0.0038378294
5.207714 -0.0038268237000000003
5.208714 -0.0038158984999999996
5.209714 -0.0038050406
5.210714 -0.0037942373
5.211714 -0.0037834765
5.212714 -0.0037727466
5.213714 -0.0037620382
5.214714 -0.0037513425999999997
5.215714 -0.0037406531
5.216714 -0.0037299650999999996
5.217714 -0.0037192764000000002
5.218714 -0.0037085862
5.219714 -0.0036978959999999996
5.220714 -0.0036872097999999997
5.221714 -0.0036765333999999998
5.222714 -0.0036658748
5.223714 -0.0036552432
5.224714 -0.003644649
5.225714 -0.0036341043999999997
5.226714 -0.0036236215
5.227714 -0.0036132136
5.228714 -0.0036028934000000004
5.229714 -0.0035926739999999997
5.230714 -0.0035825669
5.231714 -0.0035725829000000002
5.232714 -0.0035627316
5.233714 -0.0035530203999999998
5.234715 -0.0035434543
5.235714 -0.0035340370000000003
5.236714 -0.0035247692999999997
5.237714 -0.0035156496
5.238714 -0.0035066736
5.239714 -0.0034978343999999997
5.240714 -0.0034891236
5.241714 -0.0034805304
5.242714 -0.0034720419
5.243714 -0.0034636442999999998
5.244714 -0.0034553232000000002
5.245714 -0.0034470627999999997
5.246714 -0.0034388482
5.247715 -0.0034306642000000004
5.248714 -0.0034224972999999997
5.249714 -0.0034143355
5.250714 -0.0034061679
5.251714 -0.0033979861000000004
5.252714 -0.0033897842999999995
5.253714 -0.0033815595000000003
5.254714 -0.0033733114999999997
5.255714 -0.0033650431
5.256714 -0.0033567598000000002
5.257714 -0.0033484699
5.258714 -0.0033401844000000005
5.259714 -0.0033319160000000003
5.260714 -0.0033236796
5.261714 -0.0033154913
5.262714 -0.003307368
5.263714 -0.003299327
5.264714 -0.0032913853
5.265714 -0.0032835588999999997
5.266714 -0.0032758628
5.267715 -0.00326831
5.268714 -0.0032609113999999997
5.269714 -0.0032536755
5.270714 -0.0032466072
5.271714 -0.0032397095999999997
5.272714 -0.0032329819
5.273714 -0.0032264204
5.274714 -0.0032200190999999998
5.275714 -0.0032137683
5.276714 -0.0032076565000000003
5.277714 -0.0032016698
5.278714 -0.003195793
5.279714 -0.003190009
5.280715 -0.0031843003000000003
5.281714 -0.0031786491
5.282714 -0.0031730370999999997
5.283714 -0.0031674477
5.284714 -0.0031618645
5.285714 -0.0031562729
5.286714 -0.0031506599
5.287714 -0.0031450149
5.288714 -0.0031393290999999998
5.289714 -0.0031335963
5.290714 -0.0031278138
5.291714 -0.0031219802999999996
5.292714 -0.0031160976999999998
5.293715 -0.0031101703000000003
5.294714 -0.0031042050999999997
5.295714 -0.0030982108
5.296714 -0.0030921979000000004
5.297714 -0.0030861789
5.298714 -0.0030801671999999996
5.299714 -0.0030741769
5.300714 -0.0030682233
5.301714 -0.0030623214
5.302714 -0.0030564861000000002
5.303714 -0.0030507315
5.304714 -0.003045071
5.305714 -0.0030395167
5.306714 -0.0030340794
5.307714 -0.0030287676
5.308714 -0.0030235878999999998
5.309714 -0.0030185447
5.310714 -0.0030136403
5.311714 -0.0030088742
5.312714 -0.0030042434
5.313715 -0.0029997429
5.314714 -0.0029953647999999998
5.315714 -0.0029910994
5.316714 -0.0029869352
5.317714 -0.0029828587
5.318714 -0.0029788553
5.319714 -0.0029749093
5.320714 -0.0029710049
5.321714 -0.0029671257
5.322714 -0.002963256
5.323714 -0.0029593806
5.324714 -0.0029554857999999997
5.325714 -0.0029515591
5.326715 -0.0029475901
5.327714 -0.0029435703
5.328714 -0.0029394938
5.329714 -0.002935357
5.330714 -0.0029311593999999997
5.331714 -0.0029269022
5.332714 -0.0029225896
5.333714 -0.0029182279999999997
5.334714 -0.0029138258
5.335714 -0.0029093932
5.336714 -0.0029049415
5.337714 -0.0029004836
5.338714 -0.0028960321
5.339714 -0.0028916003
5.340714 -0.0028872007999999998
5.341714 -0.0028828454
5.342714 -0.0028785447
5.343714 -0.0028743078
5.344714 -0.0028701414000000002
5.345714 -0.0028660503
5.346714 -0.0028620369
5.347714 -0.0028581009
5.348714 -0.0028542398
5.349714 -0.0028504481
5.350714 -0.0028467182000000003
5.351714 -0.0028430406
5.352714 -0.0028394034
5.353714 -0.0028357931999999997
5.354714 -0.0028321956000000002
5.355714 -0.0028285950999999998
5.356714 -0.0028249759
5.357714 -0.0028213219
5.358714 -0.0028176173
5.359715 -0.0028138473
5.360714 -0.0028099977
5.361714 -0.002806056
5.362714 -0.0028020109
5.363714 -0.0027978534
5.364714 -0.0027935763
5.365714 -0.0027891743
5.366714 -0.0027846449
5.367714 -0.0027799872000000003
5.368714 -0.0027752028000000003
5.369714 -0.0027702954
5.370714 -0.0027652706
5.371714 -0.0027601358
5.372715 -0.0027548996999999997
5.373714 -0.0027495726
5.374714 -0.0027441652
5.375714 -0.0027386895
5.376714 -0.0027331573
5.377714 -0.0027275802
5.378714 -0.0027219701
5.379714 -0.0027163374000000002
5.380714 -0.0027106920000000002
5.381714 -0.0027050422
5.382714 -0.0026993948
5.383714 -0.0026937549000000003
5.384714 -0.0026881255
5.385714 -0.0026825075
5.386714 -0.0026769001
5.387714 -0.0026712998
5.388714 -0.0026657011
5.389714 -0.0026600967
5.390714 -0.0026544771
5.391714 -0.0026488315
5.392715 -0.0026431475
5.393714 -0.0026374117
5.394714 -0.0026316098000000003
5.395714 -0.0026257272
5.396714 -0.0026197493
5.397714 -0.002613662
5.398714 -0.0026074521999999998
5.399714 -0.0026011074
5.400714 -0.0025946172
5.401714 -0.0025879728
5.402714 -0.0025811674000000002
5.403714 -0.0025741965
5.404714 -0.0025670579
5.405715 -0.0025597518999999997
5.406714 -0.002552281
5.407714 -0.0025446498
5.408714 -0.0025368651999999998
5.409714 -0.0025289357
5.410714 -0.0025208712
5.411714 -0.0025126827
5.412714 -0.0025043821
5.413714 -0.0024959814
5.414714 -0.0024874927
5.415714 -0.0024789275000000003
5.416714 -0.0024702962
5.417714 -0.002461608
5.418715 -0.0024528706
5.419714 -0.0024440897000000002
5.420714 -0.0024352688
5.421714 -0.0024264093
5.422714 -0.0024175102
5.423714 -0.0024085684
5.424714 -0.0023995783
5.425714 -0.0023905324
5.426714 -0.0023814215
5.427714 -0.0023722345
5.428714 -0.0023629595
5.429714 -0.0023535837
5.430714 -0.0023440936
5.431714 -0.0023344763
5.432714 -0.0023247188
5.433714 -0.0023148092
5.434714 -0.0023047365
5.435714 -0.0022944913999999998
5.436714 -0.0022840664
5.437714 -0.0022734559
5.438715 -0.0022626566000000002
5.439714 -0.0022516673
5.440714 -0.0022404893
5.441714 -0.0022291259
5.442714 -0.0022175826
5.443714 -0.0022058670000000002
5.444714 -0.0021939884
5.445714 -0.0021819578
5.446714 -0.002169787
5.447714 -0.0021574887999999998
5.448714 -0.0021450765
5.449714 -0.0021325633
5.450714 -0.0021199623
5.451715 -0.0021072854
5.452714 -0.0020945436999999997
5.453714 -0.002081747
5.454714 -0.0020689027
5.455714 -0.0020560166
5.456714 -0.0020430922000000003
5.457714 -0.0020301302
5.458714 -0.0020171294
5.459714 -0.0020040856
5.460714 -0.0019909923
5.461714 -0.0019778407
5.462714 -0.0019646197
5.463714 -0.0019513163
5.464714 -0.001937916
5.465714 -0.0019244027000000002
5.466714 -0.0019107596
5.467714 -0.0018969693
5.468714 -0.0018830142
5.469714 -0.0018688772
5.470714 -0.0018545416000000001
5.471714 -0.0018399920000000001
5.472714 -0.0018252147
5.473714 -0.0018101979
5.474714 -0.0017949314
5.475714 -0.0017794083999999998
5.476714 -0.0017636238999999998
5.477714 -0.0017475761999999999
5.478714 -0.0017312665
5.479714 -0.0017146982
5.480714 -0.0016978778
5.481714 -0.0016808145999999999
5.482714 -0.0016635197
5.483714 -0.0016460060999999998
5.484715 -0.0016282887000000001
5.485714 -0.0016103835
5.486714 -0.0015923068999999998
5.487714 -0.0015740758
5.488714 -0.0015557065000000002
5.489714 -0.0015372150000000002
5.490714 -0.0015186159
5.491714 -0.001499922
5.492714 -0.0014811445
5.493714 -0.001462292
5.494714 -0.0014433709
5.495714 -0.0014243847
5.496714 -0.0014053341
5.497715 -0.0013862173
5.498714 -0.0013670295
5.499714 -0.0013477635999999999
5.500714 -0.0013284104
5.501714 -0.0013089583
5.502714 -0.0012893946
5.503714 -0.0012697053
5.504714 -0.0012498755
5.505714 -0.0012298904
5.506714 -0.0012097356
5.507714 -0.0011893973
5.508714 -0.001168863
5.509714 -0.0011481219
5.510714 -0.0011271652
5.511714 -0.0011059862
5.512714 -0.0010845809
5.513714 -0.0010629476
5.514714 -0.0010410875
5.515714 -0.001019004
5.516714 -0.00099670297
5.517715 -0.0009741924299999999
5.518714 -0.00095148207
5.519714 -0.00092858309
5.520714 -0.0009055077499999999
5.521714 -0.0008822688
5.522714 -0.00085887923
5.523714 -0.0008353515999999999
5.524714 -0.00081169783
5.525714 -0.00078792855
5.526714 -0.00076405304
5.527714 -0.00074007867
5.528714 -0.0007160107999999999
5.529714 -0.00069185253
5.530715 -0.00066760472
5.531714 -0.00064326582
5.532714 -0.00061883215
5.533714 -0.00059429781
5.534714 -0.00056965505
5.535714 -0.00054489456
5.536714 -0.00052000573
5.537714 -0.00049497698
5.538714 -0.0004697963
5.539714 -0.00044445146
5.540714 -0.00041893058999999995
5.541714 -0.00039322243999999996
5.542714 -0.00036731685
5.543715 -0.0003412049
5.544714 -0.00031487932000000003
5.545714 -0.00028833472
5.546714 -0.00026156767
5.547714 -0.00023457687
5.548714 -0.00020736314999999998
5.549714 -0.00017992952000000001
5.550714 -0.00015228103
5.551714 -0.00012442471
5.552714 -9.6369376e-05
5.553714 -6.8125451e-05
5.554714 -3.9704668e-05
5.555714 -1.1119842e-05
5.556714 1.7615436000000003e-05
5.557714 4.6487131e-05
5.558714 7.548108e-05
5.559714 0.00010458335
5.560714 0.00013378053
5.561714 0.00016306009
5.562714 0.00019241062999999999
5.563715 0.00022182221
5.564714 0.00025128654
5.565714 0.00028079726
5.566714 0.00031034999
5.567714 0.00033994259
5.568714 0.00036957504
5.569714 0.00039924957000000007
5.570714 0.00042897063
5.571714 0.00045874471999999997
5.572714 0.00048858024
5.573714 0.00051848724
5.574714 0.00054847728
5.575714 0.0005785630500000001
5.576715 0.000608758
5.577714 0.00063907605
5.578714 0.00066953116
5.579714 0.00070013689
5.580714 0.00073090609
5.581714 0.00076185042
5.582714 0.00079298006
5.583714 0.00082430324
5.584714 0.00085582624
5.585714 0.00088755287
5.586714 0.00091948441
5.587714 0.00095161977
5.588714 0.00098395512
5.589714 0.0010164841999999999
5.590714 0.0010491985
5.591714 0.0010820876
5.592714 0.0011151391999999999
5.593714 0.0011483397
5.594714 0.0011816748
5.595714 0.0012151294999999999
5.596714 0.0012486889
5.597714 0.0012823388000000001
5.598714 0.0013160655
5.599714 0.0013498569999999999
5.600714 0.0013837029
5.601714 0.0014175946
5.602714 0.0014515258
5.603714 0.0014854924
5.604714 0.0015194928000000002
5.605714 0.0015535274999999998
5.606714 0.0015875993999999998
5.607714 0.0016217129
5.608714 0.0016558746
5.609715 0.0016900924
5.610714 0.0017243747000000001
5.611714 0.0017587312
5.612714 0.0017931712
5.613714 0.001827704
5.614714 0.0018623381
5.615714 0.001897081
5.616714 0.0019319388
5.617714 0.0019669162
5.618714 0.0020020158
5.619714 0.0020372383
5.620714 0.0020725825
5.621714 0.0021080454
5.622715 0.0021436217
5.623714 0.0021793048000000002
5.624714 0.0022150867
5.625714 0.0022509579000000004
5.626714 0.0022869082
5.627714 0.002322927
5.628714 0.0023590032
5.629714 0.0023951261
5.630714 0.0024312854
5.631714 0.0024674715
5.632714 0.0025036757999999998
5.633714 0.0025398907
5.634714 0.0025761103
5.635714 0.00261233
5.636714 0.0026485468
5.637714 0.0026847591999999997
5.638714 0.0027209675
5.639714 0.0027571732
5.640714 0.0027933793
5.641714 0.0028295901
5.642715 0.0028658106999999997
5.643714 0.0029020475
5.644714 0.0029383073
5.645714 0.0029745972
5.646714 0.0030109246
5.647714 0.0030472967
5.648714 0.0030837204
5.649714 0.003120202
5.650714 0.0031567469999999997
5.651714 0.0031933596
5.652714 0.0032300435000000003
5.653714 0.0032668006000000005
5.654714 0.0033036315
5.655715 0.0033405351000000004
5.656714 0.0033775093000000004
5.657714 0.0034145498
5.658714 0.0034516506
5.659714 0.0034888049
5.660714 0.003526004
5.661714 0.003563238
5.662714 0.0036004960000000003
5.663714 0.0036377663000000003
5.664714 0.0036750367000000003
5.665714 0.003712294
5.666714 0.0037495251
5.667714 0.0037867176000000004
5.668715 0.0038238587999999997
5.669714 0.0038609373999999998
5.670714 0.0038979432999999997
5.671714 0.003934867
5.672714 0.0039717012
5.673714 0.0040084396
5.674714 0.0040450792
5.675714 0.0040816176
5.676714 0.004118054899999999
5.677714 0.0041543935
5.678714 0.0041906376
5.679714 0.0042267926
5.680714 0.0042628657
5.681714 0.0042988657
5.682714 0.0043348016
5.683714 0.0043706834
5.684714 0.0044065206999999995
5.685714 0.0044423236
5.686714 0.0044781013
5.687714 0.0045138619
5.688715 0.0045496123
5.689714 0.004585358
5.690714 0.0046211022
5.691714 0.0046568467999999995
5.692714 0.004692590999999999
5.693714 0.0047283324
5.694714 0.0047640657
5.695714 0.0047997844
5.696714 0.0048354799
5.697714 0.0048711416
5.698714 0.0049067581
5.699714 0.0049423172
5.700714 0.0049778057
5.701715 0.005013210099999999
5.702714 0.0050485181
5.703714 0.005083717
5.704714 0.0051187959
5.705714 0.0051537449
5.706714 0.0051885556
5.707714 0.0052232223
5.708714 0.0052577405
5.709714 0.0052921085
5.710714 0.0053263266
5.711714 0.0053603977
5.712714 0.0053943262
5.713714 0.0054281183
5.714714 0.0054617823
5.715714 0.0054953278
5.716714 0.0055287648
5.717714 0.0055621047
5.718714 0.0055953587
5.719714 0.0056285382
5.720714 0.0056616533
5.721714 0.0056947138
5.722714 0.0057277281
5.723714 0.0057607023
5.724714 0.005793642
5.725714 0.0058265494
5.726714 0.0058594247
5.727714 0.0058922662
5.728714 0.0059250694999999996
5.729714 0.0059578277
5.730714 0.005990532
5.731714 0.0060231712
5.732714 0.0060557326000000005
5.733714 0.0060882016
5.734715 0.0061205632
5.735714 0.0061528000999999995
5.736714 0.0061848965
5.737714 0.006216834300000001
5.738714 0.0062485975000000004
5.739714 0.0062801708
5.740714 0.0063115382
5.741714 0.0063426865
5.742714 0.0063736043
5.743714 0.006404280399999999
5.744714 0.0064347085
5.745714 0.0064648819
5.746714 0.0064947977
5.747715 0.0065244552
5.748714 0.0065538552
5.749714 0.006583002
5.750714 0.0066119012999999996
5.751714 0.0066405606
5.752714 0.006668989199999999
5.753714 0.0066971981
5.754714 0.0067251982
5.755714 0.006753002499999999
5.756714 0.0067806235
5.757714 0.0068080735
5.758714 0.0068353649
5.759714 0.006862507899999999
5.760714 0.0068895132999999996
5.761714 0.0069163885000000005
5.762714 0.0069431399999999996
5.763714 0.0069697729
5.764714 0.0069962887
5.765714 0.007022687400000001
5.766714 0.007048965900000001
5.767715 0.0070751200999999994
5.768714 0.0071011425
5.769714 0.0071270238999999996
5.770714 0.0071527531
5.771714 0.0071783172
5.772714 0.007203702300000001
5.773714 0.0072288938
5.774714 0.0072538750999999995
5.775714 0.007278630800000001
5.776714 0.0073031450000000005
5.777714 0.0073274030000000006
5.778714 0.0073513911
5.779714 0.0073750961999999995
5.780715 0.007398508
5.781714 0.0074216172
5.782714 0.0074444179
5.783714 0.0074669057
5.784714 0.0074890791
5.785714 0.0075109398
5.786714 0.0075324911
5.787714 0.0075537384
5.788714 0.0075746902
5.789714 0.007595356100000001
5.790714 0.007615747
5.791714 0.0076358751999999995
5.792714 0.007655753899999999
5.793715 0.007675396
5.794714 0.0076948141
5.795714 0.0077140197
5.796714 0.0077330245
5.797714 0.0077518373
5.798714 0.0077704652
5.799714 0.0077889126
5.800714 0.007807183299999999
5.801714 0.007825276400000001
5.802714 0.0078431891
5.803714 0.0078609155
5.804714 0.007878447700000001
5.805714 0.0078957753
5.806714 0.007912885500000001
5.807714 0.007929763499999999
5.808714 0.0079463935
5.809714 0.0079627578
5.810714 0.0079788391
5.811714 0.0079946192
5.812714 0.0080100799
5.813715 0.008025204400000001
5.814714 0.0080399775
5.815714 0.0080543847
5.816714 0.0080684134
5.817714 0.0080820537
5.818714 0.008095298800000001
5.819714 0.0081081438
5.820714 0.0081205864
5.821714 0.0081326274
5.822714 0.0081442704
5.823714 0.0081555205
5.824714 0.0081663871
5.825714 0.0081768798
5.826715 0.0081870108
5.827714 0.008196793400000001
5.828714 0.0082062426
5.829714 0.008215374
5.830714 0.0082242026
5.831714 0.008232743899999999
5.832714 0.0082410123
5.833714 0.0082490216
5.834714 0.0082567843
5.835714 0.0082643113
5.836714 0.008271611299999999
5.837714 0.008278690799999999
5.838714 0.008285553499999999
5.839714 0.0082922015
5.840714 0.0082986335
5.841714 0.008304845
5.842714 0.008310830200000001
5.843714 0.0083165796
5.844714 0.0083220832
5.845714 0.008327327700000001
5.846714 0.0083322979
5.847714 0.0083369785
5.848714 0.0083413521
5.849714 0.0083454011
5.850714 0.0083491075
5.851714 0.0083524545
5.852714 0.0083554252
5.853714 0.008358003800000001
5.854714 0.0083601757
5.855714 0.0083619292
5.856714 0.0083632534
5.857714 0.0083641411
5.858714 0.0083645864
5.859715 0.0083645864
5.860714 0.0083641411
5.861714 0.0083632534
5.862714 0.0083619278
5.863714 0.0083601713
5.864714 0.0083579929
5.865714 0.0083554041
5.866714 0.008352416599999999
5.867714 0.0083490428
5.868714 0.0083452956
5.869714 0.0083411891
5.870714 0.008336734799999999
5.871714 0.008331945
5.872715 0.00832683
5.873714 0.0083213985
5.874714 0.008315657
5.875714 0.0083096107
5.876714 0.0083032624
5.877714 0.0082966115
5.878714 0.0082896564
5.879714 0.0082823928
5.880714 0.008274814200000001
5.881714 0.008266912500000001
5.882714 0.0082586783
5.883714 0.0082501014
5.884714 0.0082411694
5.885714 0.00823187
5.886714 0.0082221915
5.887714 0.0082121223
5.888714 0.0082016515
5.889714 0.0081907681
5.890714 0.0081794642
5.891714 0.0081677324
5.892715 0.008155567800000001
5.893714 0.0081429673
5.894714 0.008129929499999999
5.895714 0.0081164559
5.896714 0.0081025486
5.897714 0.0080882135
5.898714 0.0080734571
5.899714 0.008058287499999999
5.900714 0.0080427148
5.901714 0.0080267491
5.902714 0.008010403000000001
5.903714 0.0079936879
5.904714 0.0079766163
5.905715 0.007959200599999999
5.906714 0.0079414523
5.907714 0.0079233832
5.908714 0.007905002
5.909714 0.0078863181
5.910714 0.007867338
5.911714 0.0078480676
5.912714 0.0078285098
5.913714 0.0078086669
5.914714 0.007788537199999999
5.915714 0.0077681187
5.916714 0.007747406199999999
5.917714 0.0077263932
5.918715 0.007705071
5.919714 0.0076834294
5.920714 0.0076614568
5.921714 0.0076391398999999995
5.922714 0.007616466600000001
5.923714 0.0075934222
5.924714 0.007569992899999999
5.925714 0.0075461649
5.926714 0.0075219250000000005
5.927714 0.0074972617000000005
5.928714 0.007472164
5.929714 0.007446623899999999
5.930714 0.0074206335
5.931714 0.007394189
5.932714 0.0073672876
5.933714 0.0073399293
5.934714 0.0073121168999999995
5.935714 0.0072838557
5.936714 0.007255152
5.937714 0.007226016200000001
5.938715 0.0071964598
5.939714 0.0071664952
5.940714 0.007136137
5.941714 0.0071054004
5.942714 0.007074300800000001
5.943714 0.0070428534
5.944714 0.007011073499999999
5.945714 0.0069789755999999994
5.946714 0.0069465721
5.947714 0.006913874699999999
5.948714 0.006880892
5.949714 0.006847631400000001
5.950714 0.006814097999999999
5.951715 0.0067802932
5.952714 0.006746217
5.953714 0.0067118672
5.954714 0.0066772387
5.955714 0.006642325
5.956714 0.006607117399999999
5.957714 0.006571606399999999
5.958714 0.006535780999999999
5.959714 0.006499628899999999
5.960714 0.0064631393
5.961714 0.006426299700000001
5.962714 0.0063890999
5.963714 0.006351529
5.964714 0.006313579099999999
5.965714 0.006275242
5.966714 0.0062365129
5.967714 0.0061973878
5.968714 0.0061578663
5.969714 0.006117948200000001
5.970714 0.0060776372
5.971714 0.0060369381
5.972714 0.0059958576
5.973714 0.0059544047
5.974714 0.0059125894
5.975714 0.0058704227
5.976714 0.0058279169
5.977714 0.0057850841
5.978714 0.0057419373000000004
5.979714 0.0056984889
5.980714 0.005654750599999999
5.981714 0.0056107332
5.982714 0.005566447
5.983714 0.0055218999
5.984715 0.0054770993000000006
5.985714 0.0054320499
5.986714 0.0053867548999999995
5.987714 0.0053412154
5.988714 0.0052954307
5.989714 0.0052493986
5.990714 0.0052031144
5.991714 0.0051565723
5.992714 0.0051097646
5.993714 0.005062683
5.994714 0.0050153179
5.995714 0.0049676597
5.996714 0.0049196977000000005
5.997715 0.004871421700000001
5.998714 0.0048228227
5.999714 0.0047738915
6.000714 0.0047246205
6.001714 0.0046750038999999995
6.002714 0.004625037
6.003714 0.004574718
6.004714 0.0045240464000000005
6.005714 0.0044730241
6.006714 0.0044216557999999994
6.007714 0.0043699481
6.008714 0.0043179101
6.009714 0.0042655526999999995
6.010714 0.0042128886
6.011714 0.0041599324
6.012714 0.0041066996
6.013714 0.0040532072
6.014714 0.003999472
6.015714 0.0039455117
6.016714 0.0038913437
6.017715 0.0038369839
6.018714 0.0037824480000000003
6.019714 0.0037277503
6.020714 0.0036729027000000003
6.021714 0.0036179157000000004
6.022714 0.0035627971
6.023714 0.0035075518
6.024714 0.0034521832
6.025714 0.0033966912999999995
6.026714 0.0033410743
6.027714 0.0032853269999999998
6.028714 0.0032294432000000003
6.029714 0.0031734140000000003
6.030715 0.0031172294
6.031714 0.0030608779
6.032714 0.0030043475
6.033714 0.0029476259
6.034714 0.002890701
6.035714 0.0028335611
6.036714 0.0027761956999999998
6.037714 0.0027185954
6.038714 0.0026607526
6.039714 0.0026026621
6.040714 0.0025443205000000003
6.041714 0.0024857269
6.042714 0.0024268829
6.043715 0.0023677929
6.044714 0.0023084631
6.045714 0.0022489023
6.046714 0.0021891216
6.047714 0.0021291335
6.048714 0.0020689524000000003
6.049714 0.0020085934
6.050714 0.0019480727
6.051714 0.0018874069000000002
6.052714 0.0018266120999999998
6.053714 0.0017657043000000002
6.054714 0.0017046983000000003
6.055714 0.0016436079
6.056714 0.0015824453
6.057714 0.0015212207
6.058714 0.0014599428
6.059714 0.0013986178
6.060714 0.00133725
6.061714 0.0012758415000000002
6.062714 0.0012143927
6.063715 0.0011529018999999999
6.064714 0.0010913659
6.065714 0.0010297803
6.066714 0.00096813956
6.067714 0.00090643762
6.068714 0.00084466801
6.069714 0.0007828243699999999
6.070714 0.00072090079
6.071714 0.00065889199
6.072714 0.0005967938299999999
6.073714 0.00053460349
6.074714 0.00047231965
6.075714 0.00040994272999999996
6.076715 0.00034747500000000003
6.077714 0.00028492059
6.078714 0.00022228551
6.079714 0.00015957757999999998
6.080714 9.680626400000001e-05
6.081714 3.3982511e-05
6.082714 -2.8881512999999997e-05
6.083714 -9.1772671e-05
6.084714 -0.00015467718
6.085714 -0.00021758099
6.086714 -0.00028047004
6.087714 -0.0003433307
6.088714 -0.00040615005
6.089714 -0.00046891619
6.090714 -0.00053161848
6.091714 -0.00059424792
6.092714 -0.00065679724
6.093714 -0.00071926102
6.094714 -0.00078163584
6.095714 -0.00084392032
6.096714 -0.00090611502
6.097714 -0.0009682224100000001
6.098714 -0.0010302469
6.099714 -0.0010921942
6.100714 -0.0011540717
6.101714 -0.0012158879
6.102714 -0.0012776521
6.103714 -0.0013393738
6.104714 -0.0014010632
6.105714 -0.0014627299
6.106714 -0.001524383
6.107714 -0.0015860307
6.108714 -0.0016476803
6.109715 -0.0017093369
6.110714 -0.0017710045000000002
6.111714 -0.0018326846000000002
6.112714 -0.0018943765
6.113714 -0.0019560777000000003
6.114714 -0.0020177831
6.115714 -0.0020794854
6.116714 -0.0021411752
6.117714 -0.0022028409
6.118714 -0.0022644694
6.119714 -0.0023260458
6.120714 -0.0023875543999999998
6.121714 -0.0024489784000000002
6.122715 -0.0025103005
6.123714 -0.0025715037
6.124714 -0.0026325709999999998
6.125714 -0.0026934862
6.126714 -0.0027542346
6.127714 -0.0028148024
6.128714 -0.002875178
6.129714 -0.0029353514000000002
6.130714 -0.0029953149
6.131714 -0.0030550633000000003
6.132714 -0.0031145933
6.133714 -0.0031739044
6.134714 -0.0032329976
6.135714 -0.0032918761
6.136714 -0.0033505445999999998
6.137714 -0.0034090098999999996
6.138714 -0.0034672789999999998
6.139714 -0.0035253601
6.140714 -0.0035832611000000004
6.141714 -0.0036409896
6.142715 -0.0036985537
6.143714 -0.0037559591999999998
6.144714 -0.0038132119
6.145714 -0.003870315
6.146714 -0.0039272705
6.147714 -0.0039840786000000005
6.148714 -0.0040407373000000005
6.149714 -0.0040972427
6.150714 -0.004153589500000001
6.151714 -0.0042097705000000004
6.152714 -0.0042657764
6.153714 -0.0043215976
6.154714 -0.004377223
6.155715 -0.0044326411
6.156714 -0.0044878401
6.157714 -0.0045428084999999995
6.158714 -0.0045975346
6.159714 -0.0046520083000000005
6.160714 -0.0047062196
6.161714 -0.0047601607
6.162714 -0.0048138245
6.163714 -0.004867206
6.164714 -0.0049203016
6.165714 -0.004973109799999999
6.166714 -0.0050256302
6.167714 -0.0050778646
6.168715 -0.0051298161
6.169714 -0.0051814888
6.170714 -0.0052328884
6.171714 -0.0052840205
6.172714 -0.0053348922
6.173714 -0.0053855096
6.174714 -0.0054358796000000004
6.175714 -0.005486008400000001
6.176714 -0.0055359014
6.177714 -0.0055855631
6.178714 -0.0056349971000000006
6.179714 -0.0056842058
6.180714 -0.005733189400000001
6.181714 -0.0057819474
6.182714 -0.0058304769
6.183714 -0.005878774
6.184714 -0.0059268328
6.185714 -0.0059746457
6.186714 -0.0060222035
6.187714 -0.0060694958
6.188715 -0.0061165105
6.189714 -0.0061632352
6.190714 -0.0062096566
6.191714 -0.0062557598999999995
6.192714 -0.0063015308
6.193714 -0.0063469545999999995
6.194714 -0.0063920175000000004
6.195714 -0.006436705000000001
6.196714 -0.0064810054
6.197714 -0.0065249070999999995
6.198714 -0.0065683990999999995
6.199714 -0.0066114742
6.200714 -0.0066541251999999995
6.201715 -0.006696347599999999
6.202714 -0.006738139200000001
6.203714 -0.0067795001
6.204714 -0.006820431699999999
6.205714 -0.006860937700000001
6.206714 -0.0069010246
6.207714 -0.0069406997000000005
6.208714 -0.006979972399999999
6.209714 -0.0070188529
6.210714 -0.0070573522
6.211714 -0.0070954826
6.212714 -0.0071332557
6.213714 -0.007170683200000001
6.214714 -0.007207775299999999
6.215714 -0.0072445428999999995
6.216714 -0.007280994
6.217714 -0.0073171359
6.218714 -0.007352972899999999
6.219714 -0.0073885079
6.220714 -0.0074237418
6.221714 -0.0074586722
6.222714 -0.0074932948
6.223714 -0.0075276032
6.224714 -0.0075615884
6.225714 -0.0075952412
6.226714 -0.0076285497999999995
6.227714 -0.007661501099999999
6.228714 -0.0076940814
6.229714 -0.0077262775
6.230714 -0.007758076399999999
6.231714 -0.0077894649
6.232714 -0.0078204313
6.233714 -0.0078509649
6.234715 -0.007881056800000001
6.235714 -0.007910699799999999
6.236714 -0.0079398895
6.237714 -0.007968623
6.238714 -0.0079968995
6.239714 -0.008024721299999999
6.240714 -0.008052092700000001
6.241714 -0.0080790189
6.242714 -0.008105507
6.243714 -0.008131566599999999
6.244714 -0.008157207
6.245714 -0.0081824393
6.246714 -0.0082072744
6.247715 -0.008231723
6.248714 -0.0082557955
6.249714 -0.008279502099999999
6.250714 -0.0083028506
6.251714 -0.0083258485
6.252714 -0.0083485007
6.253714 -0.008370811
6.254714 -0.00839278
6.255714 -0.0084144078
6.256714 -0.0084356914
6.257714 -0.008456625800000001
6.258714 -0.008477204399999999
6.259714 -0.0084974185
6.260714 -0.0085172578
6.261714 -0.0085367108
6.262714 -0.0085557651
6.263714 -0.008574407499999999
6.264714 -0.0085926244
6.265714 -0.008610401
6.266714 -0.008627725000000001
6.267715 -0.0086445827
6.268714 -0.0086609623
6.269714 -0.0086768538
6.270714 -0.0086922475
6.271714 -0.008707135599999999
6.272714 -0.008721512899999999
6.273714 -0.0087353765
6.274714 -0.008748724900000001
6.275714 -0.0087615597
6.276714 -0.0087738845
6.277714 -0.0087857057
6.278714 -0.0087970322
6.279714 -0.0088078734
6.280715 -0.0088182423
6.281714 -0.0088281522
6.282714 -0.008837619
6.283714 -0.008846657899999999
6.284714 -0.0088552857
6.285714 -0.0088635192
6.286714 -0.008871375
6.287714 -0.0088788693
6.288714 -0.0088860164
6.289714 -0.008892829599999999
6.290714 -0.008899321299999999
6.291714 -0.0089055
6.292714 -0.0089113739
6.293715 -0.008916947299999999
6.294714 -0.0089222223
6.295714 -0.008927197599999999
6.296714 -0.0089318703
6.297714 -0.0089362336
6.298714 -0.008940279800000001
6.299714 -0.0089439971
6.300714 -0.0089473717
6.301714 -0.008950389699999999
6.302714 -0.0089530346
6.303714 -0.0089552901
6.304714 -0.0089571382
6.305714 -0.008958562100000001
6.306714 -0.0089595451
6.307714 -0.0089600719
6.308714 -0.008960128599999999
6.309714 -0.0089597037
6.310714 -0.0089587869
6.311714 -0.008957371799999999
6.312714 -0.0089554531
6.313715 -0.008953029500000001
6.314714 -0.0089501023
6.315714 -0.0089466761
6.316714 -0.0089427573
6.317714 -0.008938355299999999
6.318714 -0.0089334819
6.319714 -0.0089281508
6.320714 -0.0089223766
6.321714 -0.008916176
6.322714 -0.0089095665
6.323714 -0.0089025649
6.324714 -0.008895187799999999
6.325714 -0.0088874513
6.326715 -0.0088793699
6.327714 -0.0088709574
6.328714 -0.0088622248
6.329714 -0.008853180799999999
6.330714 -0.008843832599999999
6.331714 -0.008834184
6.332714 -0.0088242356
6.333714 -0.0088139866
6.334714 -0.0088034329
6.335714 -0.0087925684
6.336714 -0.0087813853
6.337714 -0.0087698732
6.338714 -0.0087580214
6.339714 -0.0087458167
6.340714 -0.0087332468
6.341714 -0.008720298500000001
6.342714 -0.0087069588
6.343714 -0.0086932159
6.344714 -0.008679059099999999
6.345714 -0.0086644788
6.346714 -0.008649467800000001
6.347714 -0.0086340202
6.348714 -0.0086181331
6.349714 -0.0086018052
6.350714 -0.0085850392
6.351714 -0.0085678388
6.352714 -0.0085502106
6.353714 -0.0085321641
6.354714 -0.0085137101
6.355714 -0.0084948617
6.356714 -0.0084756335
6.357714 -0.0084560415
6.358714 -0.0084361018
6.359715 -0.008415831
6.360714 -0.0083952458
6.361714 -0.0083743631
6.362714 -0.008353198800000001
6.363714 -0.0083317667
6.364714 -0.008310080000000001
6.365714 -0.008288148799999999
6.366714 -0.008265982600000001
6.367714 -0.008243587200000001
6.368714 -0.008220967000000001
6.369714 -0.0081981234
6.370714 -0.008175055
6.371714 -0.0081517581
6.372715 -0.0081282262
6.373714 -0.008104451300000001
6.374714 -0.008080422399999999
6.375714 -0.0080561273
6.376714 -0.0080315527
6.377714 -0.0080066835
6.378714 -0.007981505
6.379714 -0.007956001400000001
6.380714 -0.0079301579
6.381714 -0.0079039601
6.382714 -0.0078773955
6.383714 -0.007850451900000001
6.384714 -0.007823120499999999
6.385714 -0.007795394000000001
6.386714 -0.0077672681
6.387714 -0.0077387413
6.388714 -0.007709815
6.389714 -0.0076804929000000004
6.390714 -0.0076507822
6.391714 -0.0076206932
6.392715 -0.007590237499999999
6.393714 -0.0075594304
6.394714 -0.0075282885999999995
6.395714 -0.007496829500000001
6.396714 -0.0074650728
6.397714 -0.0074330383
6.398714 -0.0074007454
6.399714 -0.0073682138
6.400714 -0.0073354619
6.401714 -0.0073025061
6.402714 -0.0072693620000000006
6.403714 -0.007236042400000001
6.404714 -0.0072025577999999995
6.405715 -0.0071689158999999995
6.406714 -0.0071351213
6.407714 -0.007101176
6.408714 -0.0070670794
6.409714 -0.0070328279
6.410714 -0.006998414800000001
6.411714 -0.0069638328999999995
6.412714 -0.0069290720000000005
6.413714 -0.0068941205
6.414714 -0.006858966699999999
6.415714 -0.0068235982
6.416714 -0.006788002800000001
6.417714 -0.0067521694
6.418715 -0.0067160865
6.419714 -0.006679745999999999
6.420714 -0.006643139900000001
6.421714 -0.0066062632
6.422714 -0.006569113600000001
6.423714 -0.0065316904999999995
6.424714 -0.0064939952
6.425714 -0.0064560329
6.426714 -0.0064178101
6.427714 -0.0063793355
6.428714 -0.0063406202
6.429714 -0.0063016763
6.430714 -0.0062625178999999994
6.431714 -0.0062231586
6.432714 -0.006183613
6.433714 -0.0061438965
6.434714 -0.006104022799999999
6.435714 -0.0060640057
6.436714 -0.0060238577
6.437714 -0.0059835897
6.438715 -0.0059432106
6.439714 -0.0059027279
6.440714 -0.0058621466
6.441714 -0.0058214693
6.442714 -0.0057806970000000004
6.443714 -0.0057398283
6.444714 -0.0056988596
6.445714 -0.0056577857
6.446714 -0.0056165998
6.447714 -0.0055752935
6.448714 -0.0055338573
6.449714 -0.0054922813
6.450714 -0.005450555199999999
6.451715 -0.0054086679
6.452714 -0.005366609499999999
6.453714 -0.0053243708
6.454714 -0.0052819432
6.455714 -0.0052393199
6.456714 -0.0051964951
6.457714 -0.0051534651
6.458714 -0.005110228400000001
6.459714 -0.0050667859
6.460714 -0.0050231403
6.461714 -0.0049792969
6.462714 -0.0049352631
6.463714 -0.0048910486
6.464714 -0.0048466649
6.465714 -0.0048021255
6.466714 -0.0047574448999999994
6.467714 -0.004712638799999999
6.468714 -0.004667724
6.469714 -0.0046227167
6.470714 -0.0045776342
6.471714 -0.0045324923
6.472714 -0.0044873061
6.473714 -0.0044420896
6.474714 -0.004396855
6.475714 -0.0043516124
6.476714 -0.0043063694
6.477714 -0.0042611318
6.478714 -0.004215903
6.479714 -0.0041706833
6.480714 -0.0041254705
6.481714 -0.0040802603
6.482714 -0.0040350456
6.483714 -0.0039898178999999995
6.484715 -0.0039445669
6.485714 -0.0038992809999999997
6.486714 -0.0038539474
6.487714 -0.0038085530999999997
6.488714 -0.0037630848999999997
6.489714 -0.0037175297999999996
6.490714 -0.0036718757
6.491714 -0.0036261121000000004
6.492714 -0.0035802295
6.493714 -0.0035342204
6.494714 -0.0034880792
6.495714 -0.0034418022999999996
6.496714 -0.0033953888999999995
6.497715 -0.0033488406
6.498714 -0.0033021603
6.499714 -0.0032553537
6.500714 -0.0032084281
6.501714 -0.0031613923000000004
6.502714 -0.0031142568
6.503714 -0.003067033
6.504714 -0.0030197325
6.505714 -0.0029723678000000003
6.506714 -0.0029249513
6.507714 -0.0028774950000000003
6.508714 -0.0028300101
6.509714 -0.002782507
6.510714 -0.002734995
6.511714 -0.0026874819
6.512714 -0.0026399741
6.513714 -0.0025924763000000003
6.514714 -0.0025449917
6.515714 -0.0024975221
6.516714 -0.0024500674
6.517715 -0.0024026262
6.518714 -0.0023551956000000002
6.519714 -0.0023077722
6.520714 -0.002260351
6.521714 -0.0022129267000000003
6.522714 -0.0021654936
6.523714 -0.0021180459999999997
6.524714 -0.0020705778
6.525714 -0.002023084
6.526714 -0.0019755596
6.527714 -0.0019280007
6.528714 -0.0018804041
6.529714 -0.0018327682
6.530715 -0.0017850924000000002
6.531714 -0.0017373774
6.532714 -0.0016896252000000002
6.533714 -0.0016418397
6.534714 -0.0015940255000000002
6.535714 -0.0015461890000000001
6.536714 -0.0014983374000000001
6.537714 -0.0014504791
6.538714 -0.0014026233
6.539714 -0.0013547798
6.540714 -0.0013069587
6.541714 -0.0012591704
6.542714 -0.001211425
6.543715 -0.0011637323
6.544714 -0.0011161012
6.545714 -0.0010685399
6.546714 -0.001021055
6.547714 -0.0009736521
6.548714 -0.0009263348099999999
6.549714 -0.00087910521
6.550714 -0.00083196355
6.551714 -0.00078490821
6.552714 -0.00073793567
6.553714 -0.0006910407600000001
6.554714 -0.00064421674
6.555714 -0.00059745548
6.556714 -0.0005507477
6.557714 -0.00050408325
6.558714 -0.00045745151
6.559714 -0.00041084159
6.560714 -0.00036424281
6.561714 -0.00031764498
6.562714 -0.00027103881
6.563715 -0.00022441619999999997
6.564714 -0.00017777055999999999
6.565714 -0.00013109706
6.566714 -8.4392849e-05
6.567714 -3.7657213e-05
6.568714 9.1083237e-06
6.569714 5.5899977e-05
6.570714 0.00010271176
6.571714 0.00014953556
6.572714 0.00019636135999999998
6.573714 0.00024317744
6.574714 0.00028997064999999997
6.575714 0.00033672679
6.576715 0.00038343100999999996
6.577714 0.00043006808
6.578714 0.00047662287999999996
6.579714 0.00052308078
6.580714 0.00056942795
6.581714 0.00061565179
6.582714 0.00066174121
6.583714 0.00070768683
6.584714 0.0007534813
6.585714 0.0007991192400000001
6.586714 0.0008445975299999999
6.587714 0.00088991519
6.588714 0.00093507342
6.589714 0.00098007549
6.590714 0.0010249265
6.591714 0.0010696333
6.592714 0.0011142040000000001
6.593714 0.0011586482
6.594714 0.0012029761
6.595714 0.0012471985
6.596714 0.0012913262999999999
6.597714 0.0013353706
6.598714 0.0013793418
6.599714 0.0014232496000000001
6.600714 0.001467103
6.601714 0.0015109093999999999
6.602714 0.0015546750000000002
6.603714 0.0015984046
6.604714 0.0016421012
6.605714 0.0016857662999999999
6.606714 0.0017293993
6.607714 0.0017729984000000002
6.608714 0.0018165605000000002
6.609715 0.0018600806
6.610714 0.0019035526
6.611714 0.0019469697
6.612714 0.0019903238
6.613714 0.0020336067
6.614714 0.0020768097
6.615714 0.0021199237
6.616714 0.0021629403
6.617714 0.0022058508
6.618714 0.0022486476
6.619714 0.0022913235
6.620714 0.0023338724
6.621714 0.0023762889999999997
6.622715 0.0024185696
6.623714 0.0024607116
6.624714 0.0025027135
6.625714 0.0025445752000000004
6.626714 0.0025862981
6.627714 0.0026278844999999998
6.628714 0.0026693382
6.629714 0.0027106636
6.630714 0.0027518663
6.631714 0.002792952
6.632714 0.0028339275
6.633714 0.0028747992
6.634714 0.0029155738999999997
6.635714 0.002956258
6.636714 0.0029968573
6.637714 0.0030373769
6.638714 0.0030778209999999997
6.639714 0.0031181931
6.640714 0.003158495
6.641714 0.0031987274
6.642715 0.0032388892999999997
6.643714 0.0032789787
6.644714 0.0033189913999999996
6.645714 0.0033589225
6.646714 0.0033987653
6.647714 0.0034385121
6.648714 0.0034781540000000002
6.649714 0.0035176818
6.650714 0.0035570851000000002
6.651714 0.0035963531
6.652714 0.0036354755
6.653714 0.0036744419
6.654714 0.0037132428
6.655715 0.0037518694000000003
6.656714 0.0037903137000000003
6.657714 0.00382857
6.658714 0.0038666334
6.659714 0.0039045008
6.660714 0.0039421713
6.661714 0.003979645800000001
6.662714 0.0040169266999999995
6.663714 0.0040540184
6.664714 0.0040909272
6.665714 0.0041276606
6.666714 0.0041642269999999995
6.667714 0.0042006362
6.668715 0.004236898199999999
6.669714 0.0042730233000000005
6.670714 0.0043090222
6.671714 0.0043449043
6.672714 0.0043806784
6.673714 0.004416352399999999
6.674714 0.0044519328999999995
6.675714 0.004487425
6.676714 0.004522831299999999
6.677714 0.0045581528
6.678714 0.0045933884000000005
6.679714 0.0046285353
6.680714 0.0046635883
6.681714 0.0046985409
6.682714 0.0047333843999999995
6.683714 0.0047681093
6.684714 0.004802705
6.685714 0.0048371599
6.686714 0.0048714624
6.687714 0.0049056005
6.688715 0.0049395629
6.689714 0.0049733386
6.690714 0.0050069182
6.691714 0.005040293
6.692714 0.0050734565
6.693714 0.0051064028
6.694714 0.0051391286
6.695714 0.0051716321
6.696714 0.0052039133
6.697714 0.0052359741
6.698714 0.0052678177
6.699714 0.0052994492
6.700714 0.0053308748
6.701715 0.0053621017
6.702714 0.0053931381
6.703714 0.0054239921
6.704714 0.0054546726
6.705714 0.005485188
6.706714 0.0055155466
6.707714 0.0055457556000000005
6.708714 0.0055758213
6.709714 0.0056057495
6.710714 0.0056355439
6.711714 0.0056652068
6.712714 0.0056947392
6.713714 0.0057241399
6.714714 0.0057534067
6.715714 0.0057825353
6.716714 0.0058115193999999995
6.717714 0.0058403522
6.718714 0.0058690246
6.719714 0.0058975271
6.720714 0.0059258487
6.721714 0.0059539783
6.722714 0.0059819038000000005
6.723714 0.0060096136
6.724714 0.006037096
6.725714 0.0060643397
6.726714 0.0060913346
6.727714 0.006118071199999999
6.728714 0.0061445411
6.729714 0.0061707389
6.730714 0.0061966595
6.731714 0.0062223
6.732714 0.006247660300000001
6.733714 0.0062727419999999996
6.734715 0.006297548700000001
6.735714 0.0063220861
6.736714 0.006346363099999999
6.737714 0.006370388300000001
6.738714 0.0063941740999999995
6.739714 0.006417732200000001
6.740714 0.0064410764
6.741714 0.0064642205
6.742714 0.0064871791000000005
6.743714 0.0065099659
6.744714 0.0065325934
6.745714 0.0065550732
6.746714 0.0065774162
6.747715 0.0065996304000000006
6.748714 0.0066217216999999995
6.749714 0.0066436936
6.750714 0.0066655462000000006
6.751714 0.0066872781
6.752714 0.0067088848
6.753714 0.0067303583
6.754714 0.006751688499999999
6.755714 0.0067728637
6.756714 0.0067938694
6.757714 0.006814689600000001
6.758714 0.006835307400000001
6.759714 0.0068557049
6.760714 0.0068758643
6.761714 0.0068957685
6.762714 0.0069154004000000005
6.763714 0.006934745799999999
6.764714 0.006953790599999999
6.765714 0.0069725233
6.766714 0.006990935100000001
6.767715 0.0070090195
6.768714 0.0070267735
6.769714 0.007044196500000001
6.770714 0.0070612914
6.771714 0.007078062500000001
6.772714 0.0070945178
6.773714 0.007110666799999999
6.774714 0.0071265204
6.775714 0.0071420916
6.776714 0.007157394399999999
6.777714 0.007172443299999999
6.778714 0.007187252
6.779714 0.0072018345000000004
6.780715 0.0072162038
6.781714 0.0072303708
6.782714 0.007244346499999999
6.783714 0.0072581380999999995
6.784714 0.007271750699999999
6.785714 0.007285188599999999
6.786714 0.007298452
6.787714 0.0073115392
6.788714 0.0073244468
6.789714 0.007337167299999999
6.790714 0.0073496929
6.791714 0.0073620133
6.792714 0.0073741168
6.793715 0.0073859905
6.794714 0.0073976196000000004
6.795714 0.0074089905000000005
6.796714 0.0074200885
6.797714 0.0074309006
6.798714 0.0074414128999999996
6.799714 0.0074516145
6.800714 0.0074614945000000005
6.801714 0.007471045
6.802714 0.0074802585
6.803714 0.0074891315
6.804714 0.0074976626
6.805714 0.007505851700000001
6.806714 0.007513700999999999
6.807714 0.0075212162999999995
6.808714 0.007528404999999999
6.809714 0.0075352757
6.810714 0.0075418393
6.811714 0.007548107500000001
6.812714 0.0075540942
6.813715 0.007559812399999999
6.814714 0.0075652759000000005
6.815714 0.0075704985999999995
6.816714 0.0075754928
6.817714 0.0075802702
6.818714 0.0075848417
6.819714 0.0075892145
6.820714 0.007593395300000001
6.821714 0.0075973876
6.822714 0.007601192200000001
6.823714 0.007604807599999999
6.824714 0.007608228799999999
6.825714 0.0076114491
6.826715 0.0076144592
6.827714 0.0076172466
6.828714 0.0076197975
6.829714 0.007622096
6.830714 0.007624125999999999
6.831714 0.007625869299999999
6.832714 0.007627308500000001
6.833714 0.0076284254000000004
6.834714 0.0076292032
6.835714 0.0076296266
6.836714 0.0076296819
6.837714 0.007629357400000001
6.838714 0.0076286437
6.839714 0.0076275348
6.840714 0.007626027200000001
6.841714 0.0076241209
6.842714 0.0076218188
6.843714 0.007619127400000001
6.844714 0.0076160555
6.845714 0.007612615400000001
6.846714 0.007608820999999999
6.847714 0.007604689
6.848714 0.0076002375999999995
6.849714 0.007595485700000001
6.850714 0.0075904522
6.851714 0.0075851574
6.852714 0.007579620400000001
6.853714 0.0075738586
6.854714 0.007567888
6.855714 0.007561722999999999
6.856714 0.0075553755
6.857714 0.007548854000000001
6.858714 0.0075421645
6.859715 0.0075353099
6.860714 0.00752829
6.861714 0.007521101399999999
6.862714 0.0075137374000000005
6.863714 0.0075061893000000005
6.864714 0.0074984448
6.865714 0.0074904892
6.866714 0.0074823074
6.867714 0.0074738826
6.868714 0.007465196499999999
6.869714 0.0074562311
6.870714 0.0074469681
6.871714 0.0074373899999999995
6.872715 0.007427480899999999
6.873714 0.007417226200000001
6.874714 0.0074066133999999995
6.875714 0.0073956326
6.876714 0.0073842755
6.877714 0.007372537900000001
6.878714 0.0073604169
6.879714 0.007347913900000001
6.880714 0.0073350318
6.881714 0.007321777200000001
6.882714 0.0073081588
6.883714 0.0072941868000000005
6.884714 0.007279875
6.885714 0.0072652365
6.886714 0.0072502873
6.887714 0.0072350426999999995
6.888714 0.007219518699999999
6.889714 0.0072037305999999995
6.890714 0.0071876937
6.891714 0.007171422499999999
6.892715 0.0071549286
6.893714 0.007138223000000001
6.894714 0.0071213144
6.895714 0.0071042086
6.896714 0.007086909299999999
6.897714 0.0070694179000000005
6.898714 0.0070517337
6.899714 0.0070338523
6.900714 0.0070157679
6.901714 0.006997472499999999
6.902714 0.006978955899999999
6.903714 0.0069602065
6.904714 0.0069412112
6.905715 0.006921956799999999
6.906714 0.006902429600000001
6.907714 0.006882615700000001
6.908714 0.0068625021
6.909714 0.0068420755
6.910714 0.0068213252000000005
6.911714 0.0068002417
6.912714 0.0067788176
6.913714 0.006757046500000001
6.914714 0.006734925399999999
6.915714 0.0067124536
6.916714 0.0066896333
6.917714 0.0066664681
6.918715 0.0066429646000000005
6.919714 0.0066191307
6.920714 0.0065949782
6.921714 0.006570518599999999
6.922714 0.0065457658
6.923714 0.006520735
6.924714 0.0064954416000000004
6.925714 0.006469900799999999
6.926714 0.0064441279
6.927714 0.0064181375
6.928714 0.0063919426000000005
6.929714 0.0063655563
6.930714 0.0063389889
6.931714 0.006312249000000001
6.932714 0.0062853425
6.933714 0.006258273799999999
6.934714 0.006231044999999999
6.935714 0.0062036554
6.936714 0.006176101999999999
6.937714 0.0061483805999999995
6.938715 0.0061204839
6.939714 0.0060924038
6.940714 0.0060641309
6.941714 0.006035654600000001
6.942714 0.006006964
6.943714 0.0059780479
6.944714 0.0059488953
6.945714 0.0059194957
6.946714 0.0058898397
6.947714 0.005859918699999999
6.948714 0.0058297261
6.949714 0.005799256500000001
6.950714 0.0057685069
6.951715 0.0057374757
6.952714 0.005706163199999999
6.953714 0.0056745721
6.954714 0.005642707
6.955714 0.0056105739
6.956714 0.0055781798
6.957714 0.0055455344
6.958714 0.0055126471
6.959714 0.0054795288
6.960714 0.0054461907
6.961714 0.0054126438
6.962714 0.0053788994
6.963714 0.0053449683
6.964714 0.0053108604
6.965714 0.005276584900000001
6.966714 0.0052421496
6.967714 0.005207561800000001
6.968714 0.0051728268
6.969714 0.0051379488
6.970714 0.0051029303
6.971714 0.0050677725
6.972714 0.0050324754
6.973714 0.0049970375
6.974714 0.0049614559
6.975714 0.0049257269
6.976714 0.0048898462
6.977714 0.0048538083999999995
6.978714 0.0048176076
6.979714 0.004781238
6.980714 0.0047446931
6.981714 0.0047079669
6.982714 0.0046710538
6.983714 0.0046339486
6.984715 0.0045966473
6.985714 0.0045591463
6.986714 0.004521443
6.987714 0.0044835364
6.988714 0.0044454267
6.989714 0.0044071156
6.990714 0.0043686057
6.991714 0.004329902
6.992714 0.0042910095
6.993714 0.004251935
6.994714 0.0042126867
6.995714 0.0041732736
6.996714 0.0041337051
6.997715 0.0040939914
6.998714 0.0040541428000000004
6.999714 0.0040141698
7.000714 0.0039740826000000005
7.001714 0.0039338909000000005
7.002714 0.0038936032000000003
7.003714 0.0038532275
7.004714 0.0038127699
7.005714 0.0037722351
7.006714 0.0037316262
7.007714 0.0036909445
7.008714 0.0036501897
7.009714 0.0036093588000000003
7.010714 0.0035684479000000005
7.011714 0.0035274508
7.012714 0.0034863602
7.013714 0.003445167
7.014714 0.0034038618
7.015714 0.0033624343
7.016714 0.0033208733000000003
7.017715 0.0032791686
7.018714 0.0032373096
7.019714 0.003195287
7.020714 0.0031530923000000002
7.021714 0.0031107185
7.022714 0.0030681607
7.023714 0.003025415
7.024714 0.0029824801
7.025714 0.0029393566
7.026714 0.0028960471999999998
7.027714 0.0028525568
7.028714 0.002808892
7.029714 0.0027650613
7.030715 0.0027210748000000002
7.031714 0.002676944
7.032714 0.002632681
7.033714 0.0025882991
7.034714 0.0025438118
7.035714 0.0024992320999999997
7.036714 0.0024545734
7.037714 0.0024098479
7.038714 0.0023650675
7.039714 0.0023202427
7.040714 0.0022753826
7.041714 0.0022304952
7.042714 0.0021855869
7.043715 0.0021406626
7.044714 0.0020957255
7.045714 0.0020507779
7.046714 0.0020058205
7.047714 0.0019608528
7.048714 0.0019158731000000003
7.049714 0.0018708794
7.050714 0.0018258685000000002
7.051714 0.0017808369999999997
7.052714 0.0017357812000000001
7.053714 0.0016906972
7.054714 0.0016455811
7.055714 0.0016004296000000002
7.056714 0.0015552391999999998
7.057714 0.0015100071
7.058714 0.0014647311
7.059714 0.0014194095
7.060714 0.0013740414
7.061714 0.0013286263
7.062714 0.0012831649
7.063715 0.0012376581
7.064714 0.001192108
7.065714 0.0011465169
7.066714 0.0011008881
7.067714 0.0010552251
7.068714 0.001009532
7.069714 0.00096381336
7.070714 0.00091807387
7.071714 0.00087231838
7.072714 0.00082655179
7.073714 0.00078077901
7.074714 0.00073500478
7.075714 0.0006892335
7.076715 0.0006434691800000001
7.077714 0.00059771533
7.078714 0.00055197484
7.079714 0.00050624994
7.080714 0.00046054211
7.081714 0.00041485204999999997
7.082714 0.00036917963
7.083714 0.00032352392999999996
7.084714 0.00027788324
7.085714 0.00023225512
7.086714 0.00018663653
7.087714 0.00014102395
7.088714 9.541352000000001e-05
7.089714 4.9801207e-05
7.090714 4.1830361e-06
7.091714 -4.1444716e-05
7.092714 -8.7085306e-05
7.093714 -0.00013274132
7.094714 -0.00017841448
7.095714 -0.00022410547000000002
7.096714 -0.00026981381
7.097714 -0.00031553775
7.098714 -0.00036127414999999997
7.099714 -0.00040701852
7.100714 -0.00045276506
7.101714 -0.00049850673
7.102714 -0.00054423535
7.103714 -0.00058994183
7.104714 -0.00063561633
7.105714 -0.00068124859
7.106714 -0.00072682806
7.107714 -0.00077234436
7.108714 -0.00081778744
7.109715 -0.0008631479399999999
7.110714 -0.0009084175
7.111714 -0.0009535890100000001
7.112714 -0.00099865674
7.113714 -0.0010436167
7.114714 -0.0010884665000000001
7.115714 -0.0011332058
7.116714 -0.001177836
7.117714 -0.0012223603
7.118714 -0.0012667837
7.119714 -0.0013111126
7.120714 -0.0013553547
7.121714 -0.0013995191
7.122715 -0.0014436153
7.123714 -0.0014876535
7.124714 -0.0015316438
7.125714 -0.0015755962999999997
7.126714 -0.0016195201
7.127714 -0.001663424
7.128714 -0.0017073153
7.129714 -0.0017511997
7.130714 -0.0017950817
7.131714 -0.0018389639000000002
7.132714 -0.0018828472
7.133714 -0.0019267302999999999
7.134714 -0.0019706104
7.135714 -0.0020144827
7.136714 -0.0020583409
7.137714 -0.0021021773
7.138714 -0.0021459828
7.139714 -0.0021897470999999997
7.140714 -0.0022334598
7.141714 -0.0022771095
7.142715 -0.0023206849
7.143714 -0.0023641747
7.144714 -0.0024075685
7.145714 -0.0024508563
7.146714 -0.0024940289
7.147714 -0.0025370788
7.148714 -0.0025799995
7.149714 -0.0026227861
7.150714 -0.0026654354
7.151714 -0.0027079457
7.152714 -0.0027503171
7.153714 -0.0027925511
7.154714 -0.0028346508999999996
7.155715 -0.0028766211
7.156714 -0.0029184674000000002
7.157714 -0.0029601963
7.158714 -0.0030018155
7.159714 -0.0030433328
7.160714 -0.0030847568
7.161714 -0.0031260959
7.162714 -0.0031673579
7.163714 -0.0032085507000000004
7.164714 -0.0032496816999999997
7.165714 -0.0032907565999999995
7.166714 -0.0033317807
7.167714 -0.0033727571
7.168715 -0.0034136883000000003
7.169714 -0.0034545751999999997
7.170714 -0.0034954162
7.171714 -0.0035362093
7.172714 -0.0035769495000000004
7.173714 -0.0036176312
7.174714 -0.0036582467000000002
7.175714 -0.0036987873
7.176714 -0.003739243
7.177714 -0.0037796028
7.178714 -0.0038198552
7.179714 -0.0038599883000000005
7.180714 -0.00389999
7.181714 -0.0039398485
7.182714 -0.0039795523
7.183714 -0.0040190912999999995
7.184714 -0.0040584557
7.185714 -0.004097637800000001
7.186714 -0.0041366315
7.187714 -0.004175432299999999
7.188715 -0.0042140375
7.189714 -0.0042524469
7.190714 -0.004290662
7.191714 -0.0043286866
7.192714 -0.0043665258999999994
7.193714 -0.0044041877
7.194714 -0.0044416811
7.195714 -0.0044790162
7.196714 -0.004516204
7.197714 -0.0045532568
7.198714 -0.0045901867
7.199714 -0.0046270055
7.200714 -0.0046637248
7.201715 -0.004700354800000001
7.202714 -0.0047369049
7.203714 -0.0047733818
7.204714 -0.0048097911
7.205714 -0.0048461358999999996
7.206714 -0.0048824168
7.207714 -0.0049186321
7.208714 -0.0049547776
7.209714 -0.0049908464
7.210714 -0.00502683
7.211714 -0.0050627172
7.212714 -0.0050984956
7.213714 -0.0051341511
7.214714 -0.0051696687
7.215714 -0.0052050331
7.216714 -0.0052402291
7.217714 -0.0052752413000000005
7.218714 -0.0053100553
7.219714 -0.005344658
7.220714 -0.005379038
7.221714 -0.0054131855
7.222714 -0.0054470933
7.223714 -0.0054807562
7.224714 -0.005514171799999999
7.225714 -0.00554734
7.226714 -0.0055802633
7.227714 -0.0056129466
7.228714 -0.005645397
7.229714 -0.0056776236
7.230714 -0.005709637500000001
7.231714 -0.0057414501
7.232714 -0.0057730744
7.233714 -0.0058045232
7.234715 -0.0058358101999999995
7.235714 -0.005866948
7.236714 -0.0058979487
7.237714 -0.0059288232
7.238714 -0.0059595812
7.239714 -0.0059902301
7.240714 -0.006020776
7.241714 -0.0060512230000000005
7.242714 -0.0060815724
7.243714 -0.006111824
7.244714 -0.0061419749000000004
7.245714 -0.0061720202
7.246714 -0.006201953499999999
7.247715 -0.0062317666999999995
7.248714 -0.0062614497
7.249714 -0.0062909923
7.250714 -0.0063203821
7.251714 -0.0063496067000000005
7.252714 -0.006378653799999999
7.253714 -0.0064075102
7.254714 -0.0064361651
7.255714 -0.006464606800000001
7.256714 -0.0064928259
7.257714 -0.0065208136000000005
7.258714 -0.006548562700000001
7.259714 -0.0065760687
7.260714 -0.0066033288
7.261714 -0.0066303422
7.262714 -0.0066571105
7.263714 -0.0066836372
7.264714 -0.0067099274
7.265714 -0.0067359892000000005
7.266714 -0.0067618312
7.267715 -0.006787465099999999
7.268714 -0.006812901799999999
7.269714 -0.0068381545
7.270714 -0.006863236900000001
7.271714 -0.0068881622
7.272714 -0.0069129434
7.273714 -0.006937593600000001
7.274714 -0.0069621237
7.275714 -0.006986544799999999
7.276714 -0.0070108646
7.277714 -0.0070350892000000005
7.278714 -0.007059223599999999
7.279714 -0.0070832684
7.280715 -0.0071072231
7.281714 -0.0071310846
7.282714 -0.0071548464
7.283714 -0.0071784998
7.284714 -0.007202033900000001
7.285714 -0.007225437
7.286714 -0.0072486946
7.287714 -0.0072717914
7.288714 -0.0072947107
7.289714 -0.007317437099999999
7.290714 -0.0073399547999999995
7.291714 -0.0073622476
7.292714 -0.007384302400000001
7.293715 -0.0074061063
7.294714 -0.0074276482
7.295714 -0.007448921
7.296714 -0.0074699186
7.297714 -0.0074906377
7.298714 -0.007511078000000001
7.299714 -0.007531242600000001
7.300714 -0.0075511358
7.301714 -0.0075707656
7.302714 -0.0075901415
7.303714 -0.0076092751
7.304714 -0.0076281794
7.305714 -0.0076468685
7.306714 -0.0076653567
7.307714 -0.0076836586
7.308714 -0.0077017881
7.309714 -0.007719759
7.310714 -0.0077375829000000005
7.311714 -0.0077552700999999995
7.312714 -0.0077728284
7.313715 -0.0077902638
7.314714 -0.007807580600000001
7.315714 -0.0078247787
7.316714 -0.0078418569
7.317714 -0.007858811299999999
7.318714 -0.007875635499999999
7.319714 -0.0078923207
7.320714 -0.0079088568
7.321714 -0.0079252313
7.322714 -0.0079414312
7.323714 -0.0079574427
7.324714 -0.0079732519
7.325714 -0.0079888436
7.326715 -0.0080042046
7.327714 -0.0080193211
7.328714 -0.008034181500000001
7.329714 -0.0080487756
7.330714 -0.008063094
7.331714 -0.0080771293
7.332714 -0.008090878000000001
7.333714 -0.0081043363
7.334714 -0.0081175043
7.335714 -0.0081303835
7.336714 -0.0081429782
7.337714 -0.0081552942
7.338714 -0.0081673388
7.339714 -0.0081791208
7.340714 -0.008190651
7.341714 -0.008201939600000001
7.342714 -0.0082129991
7.343714 -0.008223840999999999
7.344714 -0.0082344763
7.345714 -0.0082449165
7.346714 -0.008255172
7.347714 -0.0082652507
7.348714 -0.0082751605
7.349714 -0.0082849074
7.350714 -0.0082944942
7.351714 -0.0083039231
7.352714 -0.0083131934
7.353714 -0.0083223029
7.354714 -0.008331247200000001
7.355714 -0.008340019800000001
7.356714 -0.008348612
7.357714 -0.0083570143
7.358714 -0.008365215799999999
7.359715 -0.0083732048
7.360714 -0.0083809682
7.361714 -0.0083884937
7.362714 -0.0083957697
7.363714 -0.008402783700000001
7.364714 -0.0084095249
7.365714 -0.008415984500000001
7.366714 -0.0084221545
7.367714 -0.0084280291
7.368714 -0.0084336047
7.369714 -0.0084388805
7.370714 -0.0084438572
7.371714 -0.0084485386
7.372715 -0.0084529296
7.373714 -0.0084570383
7.374714 -0.008460874200000001
7.375714 -0.0084644482
7.376714 -0.0084677726
7.377714 -0.0084708598
7.378714 -0.0084737243
7.379714 -0.0084763786
7.380714 -0.0084788364
7.381714 -0.0084811094
7.382714 -0.0084832078
7.383714 -0.0084851417
7.384714 -0.0084869178
7.385714 -0.0084885411
7.386714 -0.0084900137
7.387714 -0.0084913358
7.388714 -0.0084925043
7.389714 -0.0084935142
7.390714 -0.008494357499999999
7.391714 -0.008495023899999999
7.392715 -0.008495502
7.393714 -0.0084957777
7.394714 -0.0084958359
7.395714 -0.0084956606
7.396714 -0.008495235700000001
7.397714 -0.008494544500000001
7.398714 -0.0084935702
7.399714 -0.008492298399999999
7.400714 -0.0084907137
7.401714 -0.0084888037
7.402714 -0.0084865584
7.403714 -0.0084839681
7.404714 -0.008481026499999999
7.405715 -0.008477729
7.406714 -0.0084740743
7.407714 -0.008470063
7.408714 -0.008465697500000001
7.409714 -0.0084609834
7.410714 -0.008455928
7.411714 -0.0084505402
7.412714 -0.00844483
7.413714 -0.008438809200000001
7.414714 -0.0084324893
7.415714 -0.0084258842
7.416714 -0.0084190055
7.417714 -0.0084118656
7.418715 -0.008404476800000001
7.419714 -0.0083968494
7.420714 -0.0083889936
7.421714 -0.0083809166
7.422714 -0.0083726241
7.423714 -0.0083641215
7.424714 -0.0083554107
7.425714 -0.0083464925
7.426714 -0.0083373663
7.427714 -0.0083280276
7.428714 -0.0083184721
7.429714 -0.0083086932
7.430714 -0.0082986837
7.431714 -0.008288433999999999
7.432714 -0.0082779356
7.433714 -0.0082671773
7.434714 -0.0082561484
7.435714 -0.0082448394
7.436714 -0.0082332394
7.437714 -0.0082213388
7.438715 -0.008209129
7.439714 -0.008196601999999999
7.440714 -0.0081837512
7.441714 -0.008170570799999999
7.442714 -0.0081570579
7.443714 -0.0081432096
7.444714 -0.0081290251
7.445714 -0.008114505900000001
7.446714 -0.0080996535
7.447714 -0.0080844715
7.448714 -0.008068965
7.449714 -0.008053139
7.450714 -0.0080370002
7.451715 -0.0080205558
7.452714 -0.008003812400000001
7.453714 -0.0079867779
7.454714 -0.007969459
7.455714 -0.0079518628
7.456714 -0.0079339952
7.457714 -0.0079158614
7.458714 -0.0078974648
7.459714 -0.0078788093
7.460714 -0.007859896100000001
7.461714 -0.0078407262
7.462714 -0.0078212986
7.463714 -0.0078016114
7.464714 -0.0077816607
7.465714 -0.0077614422
7.466714 -0.007740951
7.467714 -0.0077201803
7.468714 -0.007699123699999999
7.469714 -0.007677773800000001
7.470714 -0.0076561228
7.471714 -0.0076341639
7.472714 -0.0076118908
7.473714 -0.007589296
7.474714 -0.0075663746
7.475714 -0.007543122
7.476714 -0.007519534800000001
7.477714 -0.00749561
7.478714 -0.0074713469
7.479714 -0.0074467454
7.480714 -0.0074218078
7.481714 -0.0073965362000000005
7.482714 -0.0073709351
7.483714 -0.0073450086
7.484715 -0.0073187628
7.485714 -0.007292203400000001
7.486714 -0.0072653375999999995
7.487714 -0.007238172100000001
7.488714 -0.0072107141
7.489714 -0.0071829701
7.490714 -0.0071549468
7.491714 -0.007126649099999999
7.492714 -0.007098082300000001
7.493714 -0.0070692506
7.494714 -0.007040157700000001
7.495714 -0.007010805
7.496714 -0.0069811933
7.497715 -0.0069513226000000004
7.498714 -0.0069211921
7.499714 -0.0068907989999999995
7.500714 -0.0068601403
7.501714 -0.0068292124
7.502714 -0.0067980101
7.503714 -0.006766529300000001
7.504714 -0.0067347639
7.505714 -0.006702708200000001
7.506714 -0.0066703564
7.507714 -0.0066377033
7.508714 -0.006604744
7.509714 -0.0065714732000000005
7.510714 -0.0065378874
7.511714 -0.0065039821
7.512714 -0.0064697546
7.513714 -0.0064352032000000005
7.514714 -0.0064003259
7.515714 -0.006365122700000001
7.516714 -0.0063295935
7.517715 -0.006293739
7.518714 -0.0062575615
7.519714 -0.0062210638
7.520714 -0.006184248900000001
7.521714 -0.0061471212
7.522714 -0.0061096842
7.523714 -0.0060719438
7.524714 -0.0060339047
7.525714 -0.0059955723999999995
7.526714 -0.0059569527
7.527714 -0.005918051099999999
7.528714 -0.005878873
7.529714 -0.0058394235
7.530715 -0.0057997073
7.531714 -0.0057597284000000006
7.532714 -0.0057194909000000006
7.533714 -0.0056789973
7.534714 -0.0056382494
7.535714 -0.0055972483
7.536714 -0.0055559947
7.537714 -0.0055144876
7.538714 -0.0054727249999999995
7.539714 -0.0054307049000000005
7.540714 -0.0053884236
7.541714 -0.0053458771
7.542714 -0.005303061
7.543715 -0.0052599706
7.544714 -0.0052166
7.545714 -0.005172944299999999
7.546714 -0.0051289982
7.547714 -0.0050847571
7.548714 -0.0050402165999999995
7.549714 -0.0049953731000000005
7.550714 -0.0049502236
7.551714 -0.0049047666999999994
7.552714 -0.0048590016
7.553714 -0.0048129292
7.554714 -0.0047665515
7.555714 -0.0047198715
7.556714 -0.0046728939
7.557714 -0.0046256238
7.558714 -0.0045780681999999994
7.559714 -0.0045302342
7.560714 -0.00448213
7.561714 -0.0044337638
7.562714 -0.0043851443
7.563715 -0.0043362801
7.564714 -0.0042871794000000005
7.565714 -0.0042378502
7.566714 -0.0041882995
7.567714 -0.0041385334
7.568714 -0.0040885578
7.569714 -0.0040383766
7.570714 -0.0039879931
7.571714 -0.0039374096
7.572714 -0.003886627
7.573714 -0.0038356450999999995
7.574714 -0.0037844627999999996
7.575714 -0.0037330781
7.576715 -0.0036814883
7.577714 -0.00362969
7.578714 -0.0035776796999999996
7.579714 -0.0035254532
7.580714 -0.0034730066999999996
7.581714 -0.0034203364
7.582714 -0.0033674387
7.583714 -0.0033143104
7.584714 -0.0032609492
7.585714 -0.0032073533999999997
7.586714 -0.0031535219
7.587714 -0.0030994543
7.588714 -0.0030451512
7.589714 -0.0029906145
7.590714 -0.0029358462
7.591714 -0.0028808494
7.592714 -0.002825628
7.593714 -0.0027701864
7.594714 -0.0027145299
7.595714 -0.0026586638
7.596714 -0.0026025942
7.597714 -0.0025463272
7.598714 -0.0024898693
7.599714 -0.0024332268
7.600714 -0.0023764065
7.601714 -0.0023194145
7.602714 -0.0022622569
7.603714 -0.0022049397
7.604714 -0.0021474681
7.605714 -0.0020898471
7.606714 -0.0020320809000000002
7.607714 -0.0019741731999999997
7.608714 -0.0019161266999999998
7.609715 -0.0018579436
7.610714 -0.0017996255
7.611714 -0.001741173
7.612714 -0.0016825863
7.613714 -0.0016238646
7.614714 -0.0015650068000000001
7.615714 -0.0015060116
7.616714 -0.0014468772
7.617714 -0.0013876017
7.618714 -0.0013281832
7.619714 -0.0012686201
7.620714 -0.0012089112
7.621714 -0.0011490556
7.622715 -0.0010890535
7.623714 -0.0010289057000000001
7.624714 -0.00096861404
7.625714 -0.00090818139
7.626714 -0.0008476117699999999
7.627714 -0.0007869104599999999
7.628714 -0.00072608373
7.629714 -0.00066513894
7.630714 -0.00060408447
7.631714 -0.0005429295
7.632714 -0.00048168386
7.633714 -0.00042035767
7.634714 -0.00035896128
7.635714 -0.00029750488
7.636714 -0.00023599823000000002
7.637714 -0.00017445038
7.638714 -0.0001128694
7.639714 -5.1262123e-05
7.640714 1.0366034e-05
7.641714 7.2011284e-05
7.642715 0.00013367155
7.643714 0.00019534654999999997
7.644714 0.00025703777999999997
7.645714 0.00031874847
7.646714 0.00038048343
7.647714 0.00044224885
7.648714 0.0005040521
7.649714 0.00056590147
7.650714 0.00062780582
7.651714 0.00068977415
7.652714 0.0007518153800000001
7.653714 0.00081393791
7.654714 0.00087614935
7.655715 0.00093845601
7.656714 0.0010008627
7.657714 0.0010633724999999999
7.658714 0.0011259863
7.659714 0.001188703
7.660714 0.0012515192999999999
7.661714 0.0013144294000000001
7.662714 0.0013774253
7.663714 0.0014404969
7.664714 0.0015036322
7.665714 0.0015668174
7.666714 0.0016300371000000002
7.667714 0.0016932750000000002
7.668715 0.0017565139999999998
7.669714 0.0018197365000000001
7.670714 0.0018829251
7.671714 0.0019460627
7.672714 0.0020091331000000002
7.673714 0.0020721212
7.674714 0.0021350133
7.675714 0.0021977976
7.676714 0.0022604641
7.677714 0.0023230052
7.678714 0.0023854150999999997
7.679714 0.0024476905
7.680714 0.0025098305
7.681714 0.0025718362
7.682714 0.0026337108
7.683714 0.0026954593
7.684714 0.0027570881
7.685714 0.0028186053999999998
7.686714 0.0028800199
7.687714 0.0029413413
7.688715 0.0030025794
7.689714 0.0030637438999999997
7.690714 0.0031248441000000004
7.691714 0.0031858883
7.692714 0.0032468836999999997
7.693714 0.0033078362000000003
7.694714 0.0033687495
7.695714 0.0034296259
7.696714 0.0034904653000000004
7.697714 0.0035512653999999998
7.698714 0.0036120215
7.699714 0.0036727273000000003
7.700714 0.0037333738999999998
7.701715 0.0037939501999999996
7.702714 0.003854444
7.703714 0.0039148406
7.704714 0.0039751252
7.705714 0.0040352814
7.706714 0.004095292
7.707714 0.0041551404
7.708714 0.0042148090999999995
7.709714 0.004274282
7.710714 0.0043335436
7.711714 0.00439258
7.712714 0.0044513781
7.713714 0.004509927
7.714714 0.004568218
7.715714 0.0046262440999999994
7.716714 0.004684001399999999
7.717714 0.0047414876
7.718714 0.0047987032
7.719714 0.0048556503
7.720714 0.0049123337
7.721714 0.004968759099999999
7.722714 0.0050249346
7.723714 0.0050808688999999995
7.724714 0.0051365714
7.725714 0.005192052
7.726714 0.005247321
7.727714 0.0053023872000000005
7.728714 0.0053572596
7.729714 0.0054119453
7.730714 0.0054664499
7.731714 0.005520777300000001
7.732714 0.005574928900000001
7.733714 0.0056289049
7.734715 0.0056827019
7.735714 0.0057363144
7.736714 0.0057897352
7.737714 0.0058429541
7.738714 0.0058959591
7.739714 0.0059487367
7.740714 0.0060012717000000005
7.741714 0.0060535476
7.742714 0.0061055478000000005
7.743714 0.006157255800000001
7.744714 0.0062086539000000005
7.745714 0.0062597268
7.746714 0.0063104584
7.747715 0.0063608364
7.748714 0.0064108483999999995
7.749714 0.0064604857
7.750714 0.0065097411
7.751714 0.0065586093
7.752714 0.006607089
7.753714 0.0066551809
7.754714 0.0067028871999999995
7.755714 0.0067502137
7.756714 0.0067971676
7.757714 0.0068437577
7.758714 0.006889993499999999
7.759714 0.006935886600000001
7.760714 0.0069814479999999995
7.761714 0.0070266884
7.762714 0.0070716189
7.763714 0.0071162496
7.764714 0.0071605893
7.765714 0.0072046445
7.766714 0.007248419599999999
7.767715 0.007291918200000001
7.768714 0.007335139500000001
7.769714 0.007378082199999999
7.770714 0.0074207412
7.771714 0.0074631091
7.772714 0.0075051772
7.773714 0.0075469332
7.774714 0.007588364699999999
7.775714 0.0076294564
7.776714 0.0076701923
7.777714 0.0077105564
7.778714 0.0077505312
7.779714 0.007790100099999999
7.780715 0.0078292469
7.781714 0.0078679557
7.782714 0.0079062127
7.783714 0.0079440055
7.784714 0.007981322400000001
7.785714 0.0080181555
7.786714 0.008054497400000001
7.787714 0.0080903439
7.788714 0.008125692700000001
7.789714 0.0081605438
7.790714 0.008194899399999999
7.791714 0.0082287646
7.792714 0.0082621445
7.793715 0.0082950479
7.794714 0.0083274826
7.795714 0.0083594598
7.796714 0.0083909894
7.797714 0.0084220832
7.798714 0.0084527521
7.799714 0.008483006199999999
7.800714 0.0085128566
7.801714 0.0085423111
7.802714 0.0085713778
7.803714 0.0086000626
7.804714 0.0086283697
7.805714 0.0086563014
7.806714 0.0086838576
7.807714 0.0087110362
7.808714 0.008737832800000001
7.809714 0.008764240900000001
7.810714 0.0087902525
7.811714 0.0088158566
7.812714 0.008841041599999998
7.813715 0.0088657936
7.814714 0.0088900983
7.815714 0.008913940799999999
7.816714 0.0089373054
7.817714 0.0089601766
7.818714 0.0089825393
7.819714 0.0090043788
7.820714 0.0090256821
7.821714 0.0090464375
7.822714 0.0090666341
7.823714 0.009086264600000001
7.824714 0.0091053218
7.825714 0.009123802
7.826715 0.009141703800000001
7.827714 0.0091590271
7.828714 0.0091757749
7.829714 0.0091919515
7.830714 0.0092075643
7.831714 0.0092226197
7.832714 0.009237128
7.833714 0.0092510985
7.834714 0.009264541599999999
7.835714 0.0092774681
7.836714 0.0092898881
7.837714 0.0093018112
7.838714 0.009313246800000001
7.839714 0.0093242023
7.840714 0.0093346833
7.841714 0.0093446943
7.842714 0.009354238899999999
7.843714 0.0093633178
7.844714 0.0093719296
7.845714 0.0093800729
7.846714 0.0093877425
7.847714 0.009394932600000001
7.848714 0.0094016366
7.849714 0.0094078459
7.850714 0.009413551000000001
7.851714 0.0094187431
7.852714 0.0094234114
7.853714 0.009427546299999999
7.854714 0.0094311385
7.855714 0.0094341776
7.856714 0.0094366565
7.857714 0.0094385672
7.858714 0.0094399038
7.859715 0.009440662
7.860714 0.0094408373
7.861714 0.0094404284
7.862714 0.0094394345
7.863714 0.0094378571
7.864714 0.009435697600000001
7.865714 0.0094329596
7.866714 0.0094296476
7.867714 0.0094257673
7.868714 0.0094213254
7.869714 0.0094163275
7.870714 0.0094107811
7.871714 0.0094046933
7.872715 0.0093980707
7.873714 0.0093909206
7.874714 0.009383248799999999
7.875714 0.009375060499999999
7.876714 0.009366359900000001
7.877714 0.009357150699999999
7.878714 0.0093474344
7.879714 0.009337212400000001
7.880714 0.0093264847
7.881714 0.0093152492
7.882714 0.0093035029
7.883714 0.0092912414
7.884714 0.0092784598
7.885714 0.009265152
7.886714 0.009251311
7.887714 0.009236928600000001
7.888714 0.0092219969
7.889714 0.0092065085
7.890714 0.0091904556
7.891714 0.0091738308
7.892715 0.0091566282
7.893714 0.0091388414
7.894714 0.0091204667
7.895714 0.0091015012
7.896714 0.0090819427
7.897714 0.009061791900000001
7.898714 0.009041051100000001
7.899714 0.0090197231
7.900714 0.008997812999999999
7.901714 0.008975328099999999
7.902714 0.0089522764
7.903714 0.0089286666
7.904714 0.0089045097
7.905715 0.0088798166
7.906714 0.0088545981
7.907714 0.0088288667
7.908714 0.008802634
7.909714 0.0087759101
7.910714 0.0087487053
7.911714 0.008721029
7.912714 0.0086928885
7.913714 0.0086642904
7.914714 0.0086352396
7.915714 0.0086057385
7.916714 0.0085757885
7.917714 0.0085453881
7.918715 0.0085145359
7.919714 0.0084832282
7.920714 0.0084514599
7.921714 0.008419224500000001
7.922714 0.0083865147
7.923714 0.0083533225
7.924714 0.0083196399
7.925714 0.0082854582
7.926714 0.0082507693
7.927714 0.008215565999999999
7.928714 0.0081798411
7.929714 0.008143588600000001
7.930714 0.0081068036
7.931714 0.0080694823
7.932714 0.0080316226
7.933714 0.0079932237
7.934714 0.007954287099999999
7.935714 0.0079148151
7.936714 0.0078748111
7.937714 0.0078342819
7.938715 0.0077932338
7.939714 0.0077516757
7.940714 0.0077096162999999995
7.941714 0.0076670665
7.942714 0.0076240372
7.943714 0.0075805401
7.944714 0.007536586099999999
7.945714 0.0074921874
7.946714 0.007447355200000001
7.947714 0.007402100199999999
7.948714 0.0073564326
7.949714 0.007310362
7.950714 0.0072638963
7.951715 0.0072170427
7.952714 0.0071698072
7.953714 0.0071221947999999995
7.954714 0.0070742077
7.955714 0.0070258466
7.956714 0.0069771122
7.957714 0.0069280031
7.958714 0.0068785157
7.959714 0.0068286462999999995
7.960714 0.0067783898
7.961714 0.0067277397
7.962714 0.0066766894
7.963714 0.0066252323
7.964714 0.0065733606
7.965714 0.0065210676
7.966714 0.0064683467
7.967714 0.0064151922
7.968714 0.006361598899999999
7.969714 0.006307563300000001
7.970714 0.0062530831
7.971714 0.0061981584
7.972714 0.0061427897999999995
7.973714 0.0060869799
7.974714 0.0060307335
7.975714 0.0059740571
7.976714 0.005916959
7.977714 0.0058594484
7.978714 0.0058015365
7.979714 0.005743234900000001
7.980714 0.0056845573
7.981714 0.0056255165
7.982714 0.0055661265
7.983714 0.0055064013999999994
7.984715 0.0054463544
7.985714 0.0053859982
7.986714 0.0053253447
7.987714 0.0052644045
7.988714 0.005203187200000001
7.989714 0.0051417002
7.990714 0.0050799503
7.991714 0.0050179417
7.992714 0.0049556773
7.993714 0.0048931586
7.994714 0.0048303857
7.995714 0.0047673569
7.996714 0.0047040703
7.997715 0.0046405228
7.998714 0.0045767109
7.999714 0.0045126307999999995
8.000714 0.0044482789
8.001715 0.0043836524
8.002714 0.0043187491
8.003715 0.004253567
8.004714 0.004188106699999999
8.005714 0.0041223688
8.006714 0.0040563562
8.007714 0.0039900729
8.008715 0.0039235245
8.009714 0.0038567184999999996
8.010715 0.0037896629
8.011714 0.0037223679
8.012714 0.0036548441000000004
8.013714 0.0035871034999999996
8.014714 0.0035191580999999997
8.015715 0.0034510202
8.016714 0.0033827026
8.017715 0.0033142172
8.018714 0.0032455761999999997
8.019714 0.0031767901
8.020715 0.0031078684999999995
8.021714 0.0030388203
8.022715 0.0029696525000000003
8.023714 0.0029003708
8.024714 0.0028309796
8.025714 0.0027614815
8.026714 0.002691878
8.027715 0.0026221690999999997
8.028714 0.0025523539
8.029715 0.0024824303
8.030714 0.0024123958
8.031714 0.0023422474
8.032714 0.0022719816
8.033714 0.0022015955
8.034715 0.002131086
8.035714 0.002060451
8.036715 0.0019896888
8.037714 0.001918799
8.038714 0.0018477822000000001
8.039714 0.0017766401
8.040714 0.0017053759
8.041715 0.0016339942
8.042714 0.0015625012
8.043715 0.0014909041
8.044714 0.0014192119
8.045714 0.0013474346
8.046714 0.0012755833
8.047714 0.0012036702999999999
8.048715 0.0011317084
8.049714 0.0010597112
8.050714 0.00098769251
8.051714 0.00091566644
8.052714 0.00084364692
8.053715 0.00077164768
8.054714 0.00069968191
8.055715 0.00062776212
8.056714 0.00055589994
8.057714 0.00048410607000000004
8.058714 0.00041238999999999995
8.059714 0.00034076004
8.060715 0.00026922316000000003
8.061714 0.00019778495
8.062715 0.00012644963
8.063714 5.5220062e-05
8.064714 -1.5902211000000002e-05
8.065714 -8.691689e-05
8.066714 -0.00015782477
8.067715 -0.00022862765999999998
8.068714 -0.00029932812
8.069715 -0.00036992933
8.070714 -0.00044043477000000003
8.071714 -0.0005108480800000001
8.072714 -0.00058117266
8.073714 -0.00065141153
8.074715 -0.00072156699
8.075714 -0.00079164038
8.076715 -0.00086163182
8.077714 -0.0009315401299999999
8.078714 -0.0010013624000000001
8.079714 -0.0010710943
8.080714 -0.0011407295
8.081715 -0.0012102601
8.082714 -0.0012796764000000001
8.083714 -0.0013489673999999999
8.084714 -0.0014181202
8.085714 -0.0014871213
8.086715 -0.0015559559
8.087714 -0.0016246085999999998
8.088715 -0.0016930637
8.089714 -0.0017613055999999999
8.090714 -0.0018293193000000001
8.091714 -0.0018970901000000002
8.092714 -0.0019646046
8.093715 -0.0020318508000000002
8.094714 -0.0020988184
8.095715 -0.0021654987
8.096714 -0.0022318851
8.097714 -0.002297973
8.098714 -0.0023637596
8.099714 -0.0024292445000000003
8.100715 -0.0024944286
8.101714 -0.0025593145
8.102715 -0.0026239059
8.103714 -0.0026882077
8.104714 -0.0027522252
8.105714 -0.0028159639
8.106714 -0.0028794289
8.107715 -0.0029426246
8.108714 -0.0030055546
8.109715 -0.0030682211
8.110714 -0.0031306245
8.111714 -0.0031927633
8.112714 -0.0032546344
8.113714 -0.0033162323000000002
8.114715 -0.0033775497
8.115714 -0.0034385772
8.116714 -0.0034993038
8.117714 -0.0035597168
8.118714 -0.0036198024000000002
8.119715 -0.0036795453000000003
8.120714 -0.0037389298
8.121715 -0.0037979399999999996
8.122714 -0.0038565598999999997
8.123714 -0.0039147737
8.124714 -0.0039725666
8.125714 -0.0040299248
8.126715 -0.0040868358999999995
8.127714 -0.004143289
8.128715 -0.0041992746000000004
8.129714 -0.0042547850000000005
8.130714 -0.0043098149
8.131714 -0.0043643606
8.132714 -0.0044184198
8.133715 -0.0044719927
8.134714 -0.004525080700000001
8.135715 -0.0045776862
8.136714 -0.0046298133
8.137714 -0.0046814672
8.138714 -0.0047326528
8.139714 -0.0047833761
8.140715 -0.0048336431
8.141714 -0.0048834601
8.142715 -0.0049328322
8.143714 -0.0049817645
8.144714 -0.0050302613
8.145715 -0.0050783259
8.146714 -0.0051259605
8.147715 -0.0051731662
8.148714 -0.0052199422
8.149714 -0.0052662868
8.150714 -0.0053121967
8.151714 -0.005357667
8.152715 -0.005402690999999999
8.153714 -0.005447261
8.154715 -0.0054913675
8.155714 -0.0055349996
8.156714 -0.0055781453
8.157714 -0.005620791500000001
8.158714 -0.0056629246999999995
8.159715 -0.0057045305
8.160714 -0.0057455938
8.161715 -0.0057861002
8.162714 -0.0058260346
8.163714 -0.005865383399999999
8.164714 -0.0059041332999999994
8.165714 -0.0059422717000000005
8.166715 -0.005979788
8.167714 -0.0060166727000000005
8.168715 -0.0060529183000000005
8.169714 -0.0060885188
8.170714 -0.0061234707
8.171714 -0.0061577717
8.172714 -0.006191422299999999
8.173715 -0.0062244239000000005
8.174714 -0.00625678
8.175714 -0.0062884967
8.176714 -0.0063195796
8.177714 -0.0063500353
8.178715 -0.006379872500000001
8.179714 -0.006409099299999999
8.180715 -0.006437722900000001
8.181714 -0.0064657505999999995
8.182714 -0.0064931883
8.183714 -0.0065200416
8.184714 -0.0065463129
8.185715 -0.006572004300000001
8.186714 -0.0065971151
8.187715 -0.006621642400000001
8.188714 -0.006645581
8.189714 -0.0066689237
8.190714 -0.0066916611
8.191714 -0.0067137822
8.192715 -0.006735273900000001
8.193714 -0.0067561217
8.194715 -0.0067763111
8.195714 -0.0067958266
8.196714 -0.0068146517
8.197714 -0.006832771
8.198714 -0.006850169999999999
8.199715 -0.0068668349
8.200714 -0.0068827525
8.201715 -0.0068979127
8.202714 -0.006912306
8.203714 -0.0069259258
8.204714 -0.0069387672
8.205714 -0.0069508285
8.206715 -0.0069621099
8.207714 -0.0069726135000000005
8.208714 -0.006982342900000001
8.209714 -0.006991305399999999
8.210714 -0.0069995083
8.211715 -0.0070069610999999995
8.212714 -0.0070136739
8.213715 -0.0070196576000000005
8.214714 -0.0070249233
8.215714 -0.0070294824
8.216714 -0.0070333459
8.217714 -0.0070365233
8.218715 -0.0070390233
8.219714 -0.007040854700000001
8.220715 -0.0070420225
8.221714 -0.0070425318
8.222714 -0.007042385599999999
8.223714 -0.0070415852000000004
8.224714 -0.0070401293
8.225715 -0.0070380149
8.226714 -0.007035236899999999
8.227715 -0.007031789599999999
8.228714 -0.007027664800000001
8.229714 -0.007022854
8.230714 -0.007017346099999999
8.231714 -0.007011129499999999
8.232715 -0.007004191900000001
8.233714 -0.006996520799999999
8.234715 -0.006988103999999999
8.235714 -0.0069789276
8.236714 -0.0069689806
8.237714 -0.006958250700000001
8.238714 -0.0069467271
8.239715 -0.0069344001999999995
8.240714 -0.0069212627
8.241714 -0.0069073074
8.242714 -0.0068925299
8.243714 -0.0068769274
8.244715 -0.006860499
8.245714 -0.0068432462
8.246715 -0.006825172
8.247714 -0.0068062815
8.248714 -0.0067865818
8.249714 -0.0067660811
8.250714 -0.0067447893999999994
8.251715 -0.006722717800000001
8.252714 -0.0066998786000000005
8.253715 -0.0066762848
8.254714 -0.0066519497
8.255714 -0.0066268861999999994
8.256714 -0.0066011067000000005
8.257714 -0.0065746244
8.258715 -0.006547450200000001
8.259714 -0.0065195942
8.260715 -0.0064910644000000005
8.261714 -0.0064618682
8.262714 -0.0064320106
8.263714 -0.0064014937
8.264714 -0.006370318400000001
8.265715 -0.0063384839
8.266714 -0.0063059859
8.267715 -0.006272819200000001
8.268714 -0.006238976499999999
8.269714 -0.006204449900000001
8.270715 -0.0061692292
8.271714 -0.006133303400000001
8.272715 -0.0060966617
8.273714 -0.0060592931
8.274714 -0.0060211863
8.275714 -0.0059823316
8.276714 -0.005942719900000001
8.277715 -0.005902343
8.278714 -0.0058611953
8.279715 -0.0058192727
8.280714 -0.005776573
8.281714 -0.0057330963000000006
8.282714 -0.0056888453
8.283714 -0.005643825
8.284715 -0.0055980421
8.285714 -0.0055515058
8.286715 -0.0055042269999999996
8.287714 -0.0054562184
8.288714 -0.0054074935
8.289714 -0.005358067199999999
8.290714 -0.0053079547999999995
8.291715 -0.0052571711
8.292714 -0.0052057319
8.293715 -0.0051536514000000005
8.294714 -0.0051009432
8.295714 -0.0050476192
8.296714 -0.0049936901999999995
8.297714 -0.0049391649
8.298715 -0.0048840502
8.299714 -0.004828350899999999
8.300714 -0.0047720696000000005
8.301714 -0.0047152069
8.302714 -0.0046577617
8.303715 -0.0045997309
8.304714 -0.00454111
8.305715 -0.004481892800000001
8.306714 -0.0044220727
8.307714 -0.0043616423
8.308714 -0.0043005934
8.309714 -0.004238918
8.310715 -0.0041766085
8.311714 -0.0041136576
8.312715 -0.0040500589
8.313714 -0.0039858071
8.314714 -0.0039208982
8.315714 -0.0038553306
8.316714 -0.0037891030000000003
8.317715 -0.0037222169
8.318714 -0.0036546757000000003
8.319715 -0.0035864843
8.320714 -0.0035176497
8.321714 -0.0034481806999999997
8.322714 -0.0033780874000000002
8.323714 -0.0033073815000000005
8.324715 -0.003236076
8.325714 -0.0031641848
8.326715 -0.0030917232
8.327714 -0.0030187060000000003
8.328714 -0.0029451492
8.329714 -0.0028710681
8.330714 -0.0027964778999999998
8.331715 -0.0027213933
8.332714 -0.002645828
8.333714 -0.0025697947
8.334714 -0.002493305
8.335714 -0.0024163688
8.336715 -0.0023389945000000002
8.337714 -0.0022611888
8.338715 -0.0021829566
8.339714 -0.0021043012000000003
8.340714 -0.0020252239
8.341714 -0.0019457244000000002
8.342714 -0.0018658011
8.343715 -0.0017854509000000001
8.344714 -0.0017046696
8.345715 -0.001623452
8.346714 -0.0015417929
8.347714 -0.0014596862
8.348714 -0.0013771267
8.349714 -0.0012941089999999999
8.350715 -0.0012106289
8.351714 -0.0011266832
8.352715 -0.0010422701000000001
8.353714 -0.0009573895099999999
8.354714 -0.0008720429799999999
8.355714 -0.00078623407
8.356714 -0.00069996831
8.357715 -0.0006132533100000001
8.358714 -0.00052609853
8.359715 -0.00043851519000000005
8.360714 -0.00035051621
8.361714 -0.00026211583
8.362714 -0.00017332934
8.363714 -8.4172819e-05
8.364715 5.3372588e-06
8.365714 9.5184367e-05
8.366714 0.0001853523
8.367714 0.00027582553
8.368714 0.00036658944
8.369715 0.00045763077
8.370714 0.00054893762
8.371715 0.00064049991
8.372714 0.00073230922
8.373714 0.0008243589
8.374714 0.0009166441499999999
8.375714 0.0010091618
8.376715 0.00110191
8.377714 0.0011948885
8.378715 0.0012880977
8.379714 0.0013815388000000001
8.380714 0.0014752132999999998
8.381714 0.0015691227
8.382714 0.0016632681
8.383715 0.0017576502
8.384714 0.0018522681999999999
8.385715 0.0019471207
8.386714 0.0020422045
8.387714 0.002137515
8.388714 0.0022330458
8.389714 0.002328789
8.390715 0.0024247351
8.391714 0.0025208725
8.392715 0.0026171885
8.393714 0.0027136692
8.394714 0.0028102992
8.395715 0.0029070623
8.396714 0.0030039419000000003
8.397715 0.0031009207
8.398714 0.0031979815999999997
8.399714 0.0032951077
8.400714 0.0033922820999999995
8.401714 0.0034894889
8.402715 0.0035867135000000002
8.403714 0.0036839421000000004
8.404715 0.003781162
8.405714 0.0038783625999999996
8.406714 0.0039755341
8.407714 0.0040726685
8.408714 0.0041697593
8.409715 0.004266802
8.410714 0.0043637927
8.411715 0.0044607299
8.412714 0.0045576122
8.413714 0.0046544399
8.414714 0.0047512141
8.415714 0.0048479366999999995
8.416715 0.0049446095
8.417714 0.0050412342
8.418715 0.0051378134
8.419714 0.0052343486
8.420714 0.0053308413
8.421714 0.0054272914
8.422714 0.0055236982
8.423715 0.0056200595
8.424714 0.0057163717
8.425714 0.005812629400000001
8.426714 0.0059088251999999996
8.427714 0.0060049504
8.428715 0.0061009941
8.429714 0.0061969432999999996
8.430715 0.0062927844
8.431714 0.006388500300000001
8.432714 0.0064840744
8.433714 0.006579487700000001
8.434714 0.0066747205
8.435715 0.0067697532
8.436714 0.0068645662
8.437715 0.0069591391
8.438714 0.0070534523
8.439714 0.0071474875
8.440714 0.007241227300000001
8.441714 0.007334656399999999
8.442715 0.0074277603
8.443714 0.0075205273000000005
8.444715 0.0076129472
8.445714 0.007705012099999999
8.446714 0.0077967168
8.447714 0.007888057
8.448714 0.0079790312
8.449715 0.0080696394
8.450714 0.0081598831
8.451715 0.0082497652
8.452714 0.0083392886
8.453714 0.008428456899999999
8.454714 0.008517273799999999
8.455714 0.0086057429
8.456715 0.0086938664
8.457714 0.0087816457
8.458714 0.0088690809
8.459714 0.0089561698
8.460714 0.0090429086
8.461715 0.0091292917
8.462714 0.009215311700000001
8.463715 0.0093009585
8.464714 0.0093862196
8.465714 0.009471081999999999
8.466714 0.009555529699999999
8.467714 0.0096395466
8.468715 0.0097231146
8.469714 0.0098062155
8.470715 0.0098888311
8.471714 0.0099709418
8.472714 0.01005253
8.473714 0.010133577000000001
8.474714 0.010214066
8.475715 0.010293981
8.476714 0.010373308999999999
8.477715 0.010452035
8.478714 0.01053015
8.479714 0.010607643
8.480714 0.010684507000000001
8.481714 0.010760736
8.482715 0.010836326
8.483714 0.010911273
8.484715 0.010985578
8.485714 0.011059238
8.486714 0.011132255
8.487714 0.011204631
8.488714 0.011276365
8.489715 0.011347461
8.490714 0.011417919
8.491714 0.01148774
8.492714 0.011556925
8.493714 0.011625473
8.494715 0.011693381000000001
8.495714 0.011760646
8.496715 0.011827266
8.497714 0.011893232
8.498714 0.011958539
8.499714 0.012023177999999999
8.500714 0.012087139
8.501715 0.01215041
8.502714 0.012212978999999999
8.503715 0.012274832
8.504714 0.012335954000000001
8.505714 0.012396333
8.506714 0.01245595
8.507714 0.012514793000000001
8.508715 0.012572845
8.509714 0.012630089999999998
8.510715 0.012686517000000001
8.511714 0.012742111
8.512714 0.01279686
8.513714 0.012850751
8.514714 0.012903776999999998
8.515715 0.012955930000000001
8.516714 0.013007202
8.517715 0.013057589000000001
8.518714 0.013107089
8.519714 0.0131557
8.520715 0.013203419999999999
8.521714 0.013250252
8.522715 0.013296197
8.523714 0.013341258
8.524714 0.013385440000000002
8.525714 0.013428743000000002
8.526714 0.013471172
8.527715 0.013512731
8.528714 0.013553421999999999
8.529715 0.013593247000000001
8.530714 0.013632206999999999
8.531714 0.013670301
8.532714 0.013707526999999999
8.533714 0.013743882
8.534715 0.013779363
8.535714 0.013813961
8.536715 0.013847668999999998
8.537714 0.013880478
8.538714 0.013912376999999998
8.539714 0.013943355999999999
8.540714 0.013973400999999998
8.541715 0.014002500000000001
8.542714 0.014030639
8.543715 0.014057806
8.544714 0.014083988
8.545714 0.014109172
8.546714 0.014133347
8.547714 0.014156502
8.548715 0.014178629000000002
8.549714 0.014199720999999998
8.550714 0.014219771
8.551714 0.014238774999999999
8.552714 0.014256733
8.553715 0.01427364
8.554714 0.014289498999999999
8.555715 0.014304311
8.556714 0.014318082
8.557714 0.014330813
8.558714 0.014342512000000002
8.559714 0.014353184
8.560715 0.014362835000000001
8.561714 0.014371469999999999
8.562715 0.014379095
8.563714 0.014385716000000002
8.564714 0.014391337999999998
8.565714 0.014395962
8.566714 0.014399592
8.567715 0.014402227
8.568714 0.014403865000000002
8.569715 0.014404507
8.570714 0.014404146
8.571714 0.014402777
8.572714 0.014400393
8.573714 0.014396987
8.574715 0.014392547
8.575714 0.014387065
8.576715 0.014380529999999999
8.577714 0.01437293
8.578714 0.014364253999999998
8.579714 0.014354491
8.580714 0.014343630999999999
8.581715 0.014331663
8.582714 0.01431858
8.583714 0.014304370999999998
8.584714 0.014289032
8.585714 0.014272555000000001
8.586715 0.014254938
8.587714 0.014236178
8.588715 0.014216274000000001
8.589714 0.014195226
8.590714 0.014173036000000002
8.591714 0.014149706000000001
8.592714 0.014125243000000001
8.593715 0.014099650000000002
8.594714 0.014072935000000002
8.595715 0.014045103
8.596714 0.014016161999999999
8.597714 0.013986119
8.598714 0.013954984
8.599714 0.013922762
8.600715 0.013889457999999999
8.601714 0.013855081
8.602715 0.013819634
8.603714 0.013783122
8.604714 0.013745548000000002
8.605714 0.013706916000000001
8.606714 0.013667226
8.607715 0.013626477
8.608714 0.01358467
8.609715 0.0135418
8.610714 0.013497865000000001
8.611714 0.013452861
8.612714 0.013406784000000001
8.613714 0.013359629
8.614715 0.013311389
8.615714 0.01326206
8.616714 0.013211634
8.617714 0.013160107
8.618714 0.013107476000000002
8.619715 0.013053736000000002
8.620714 0.012998883999999999
8.621715 0.012942917
8.622714 0.012885836999999999
8.623714 0.012827644000000001
8.624714 0.012768341999999998
8.625714 0.012707933999999999
8.626715 0.012646426
8.627714 0.012583825
8.628715 0.012520139000000001
8.629714 0.012455378999999999
8.630714 0.012389553000000001
8.631714 0.012322675
8.632714 0.012254755999999999
8.633715 0.012185805000000001
8.634714 0.012115836000000001
8.635715 0.012044858
8.636714 0.011972881000000001
8.637714 0.011899915
8.638714 0.011825967
8.639714 0.011751041
8.640715 0.011675142999999999
8.641714 0.011598275
8.642715 0.011520438000000001
8.643714 0.011441630000000001
8.644714 0.011361849
8.645715 0.011281091
8.646714 0.01119935
8.647715 0.011116621
8.648714 0.011032898000000001
8.649714 0.010948172
8.650714 0.010862436999999999
8.651714 0.010775688
8.652715 0.010687919
8.653714 0.010599125
8.654715 0.010509305
8.655714 0.010418458
8.656714 0.010326584
8.657714 0.010233687
8.658714 0.010139773
8.659715 0.010044849
8.660714 0.0099489247
8.661715 0.009852011899999999
8.662714 0.0097541233
8.663714 0.0096552751
8.664714 0.0095554824
8.665714 0.0094547628
8.666715 0.009353133599999999
8.667714 0.0092506132
8.668715 0.0091472197
8.669714 0.0090429712
8.670714 0.008937884600000001
8.671714 0.0088319764
8.672714 0.0087252622
8.673715 0.0086177548
8.674714 0.0085094674
8.675714 0.008400411
8.676714 0.0082905943
8.677714 0.0081800245
8.678715 0.0080687074
8.679714 0.0079566467
8.680715 0.0078438447
8.681714 0.007730302600000001
8.682714 0.0076160199
8.683714 0.0075009943
8.684714 0.0073852236
8.685715 0.0072687049
8.686714 0.007151434
8.687715 0.0070334063
8.688714 0.0069146183000000005
8.689714 0.006795064799999999
8.690714 0.0066747431
8.691714 0.0065536507
8.692715 0.006431785000000001
8.693714 0.0063091451
8.694715 0.0061857318
8.695714 0.0060615468
8.696714 0.0059365942
8.697714 0.0058108799
8.698714 0.005684411
8.699715 0.0055571971
8.700714 0.0054292497
8.701715 0.0053005820999999995
8.702714 0.0051712097
8.703714 0.0050411494
8.704714 0.0049104197
8.705714 0.00477904
8.706715 0.0046470304
8.707714 0.0045144123
8.708714 0.004381207
8.709714 0.0042474352
8.710714 0.0041131174
8.711715 0.0039782732
8.712714 0.0038429207
8.713715 0.0037070767999999995
8.714714 0.0035707562
8.715714 0.0034339722
8.716714 0.0032967352999999995
8.717714 0.0031590545
8.718715 0.0030209359
8.719714 0.0028823841
8.720715 0.0027434015
8.721714 0.0026039887
8.722714 0.0024641451
8.723714 0.0023238688
8.724714 0.0021831574
8.725715 0.0020420079
8.726714 0.0019004172
8.727715 0.001758383
8.728714 0.0016159041
8.729714 0.00147298
8.730714 0.0013296119
8.731714 0.001185803
8.732715 0.0010415584999999999
8.733714 0.00089688574
8.734715 0.00075179419
8.735714 0.0006062956800000001
8.736714 0.00046040413999999996
8.737714 0.00031413542
8.738714 0.0001675072
8.739715 2.0538617e-05
8.740714 -0.00012674997
8.741714 -0.00027433737
8.742714 -0.00042220186
8.743714 -0.0005703215699999999
8.744715 -0.0007186748500000001
8.745714 -0.00086724049
8.746715 -0.0010159981
8.747714 -0.0011649285
8.748714 -0.0013140137
8.749714 -0.0014632371
8.750714 -0.0016125840999999998
8.751715 -0.0017620415999999998
8.752714 -0.0019115981999999999
8.753715 -0.0020612442
8.754714 -0.0022109722
8.755714 -0.0023607758
8.756714 -0.0025106503
8.757714 -0.0026605925
8.758715 -0.0028106004
8.759714 -0.0029606725
8.760715 -0.0031108083999999998
8.761714 -0.0032610078
8.762714 -0.0034112709
8.763714 -0.0035615976
8.764714 -0.0037119873000000005
8.765715 -0.0038624392
8.766714 -0.0040129515
8.767715 -0.0041635212
8.768714 -0.0043141441
8.769714 -0.0044648150000000005
8.770715 -0.0046155266
8.771714 -0.0047662703
8.772715 -0.0049170357999999996
8.773714 -0.0050678111
8.774714 -0.0052185824
8.775714 -0.0053693344
8.776714 -0.0055200497
8.777715 -0.0056707097
8.778714 -0.0058212943
8.779715 -0.0059717825999999995
8.780714 -0.0061221523
8.781714 -0.0062723804
8.782714 -0.0064224441
8.783714 -0.0065723201
8.784715 -0.006721985799999999
8.785714 -0.0068714187000000005
8.786715 -0.007020597
8.787714 -0.007169500200000001
8.788714 -0.0073181101000000005
8.789714 -0.0074664087
8.790714 -0.0076143806
8.791715 -0.0077620127
8.792714 -0.0079092933
8.793715 -0.0080562138
8.794714 -0.008202766200000001
8.795714 -0.0083489453
8.796714 -0.0084947467
8.797714 -0.008640169100000001
8.798715 -0.0087852124
8.799714 -0.0089298759
8.800714 -0.0090741611
8.801714 -0.0092180693
8.802714 -0.0093616021
8.803715 -0.0095047602
8.804714 -0.0096475444
8.805715 -0.009789953799999999
8.806714 -0.0099319856
8.807714 -0.010073637
8.808714 -0.010214902
8.809714 -0.010355772999999999
8.810715 -0.01049624
8.811714 -0.010636292
8.812715 -0.010775916
8.813714 -0.010915095
8.814714 -0.011053811
8.815714 -0.011192046
8.816714 -0.011329779
8.817715 -0.01146699
8.818714 -0.011603656
8.819715 -0.011739756
8.820714 -0.011875267
8.821714 -0.012010169
8.822714 -0.012144441
8.823714 -0.012278064
8.824715 -0.012411019
8.825714 -0.012543291
8.826715 -0.012674867
8.827714 -0.012805731999999998
8.828714 -0.012935878
8.829714 -0.013065297
8.830714 -0.013193984
8.831715 -0.013321934
8.832714 -0.013449143
8.833714 -0.013575614
8.834714 -0.013701346
8.835714 -0.013826341
8.836715 -0.013950599999999999
8.837714 -0.014074126
8.838715 -0.014196923000000002
8.839714 -0.014318991
8.840714 -0.014440334
8.841714 -0.014560950999999999
8.842714 -0.014680841
8.843715 -0.014800001
8.844714 -0.014918427
8.845715 -0.015036115999999999
8.846714 -0.015153057999999999
8.847714 -0.015269243
8.848714 -0.015384662
8.849714 -0.0154993
8.850715 -0.015613144
8.851714 -0.015726178
8.852715 -0.015838385
8.853714 -0.015949746
8.854714 -0.016060245
8.855714 -0.01616986
8.856714 -0.016278574
8.857715 -0.016386368999999998
8.858714 -0.016493225
8.859715 -0.016599125
8.860714 -0.016704052
8.861714 -0.01680799
8.862714 -0.016910926
8.863714 -0.017012846
8.864715 -0.017113741000000002
8.865714 -0.017213599
8.866714 -0.017312412000000003
8.867714 -0.017410175
8.868714 -0.017506881999999998
8.869715 -0.017602530999999998
8.870714 -0.017697118
8.871715 -0.017790643
8.872714 -0.017883106
8.873714 -0.017974508
8.874714 -0.018064851
8.875714 -0.018154135999999998
8.876715 -0.018242364
8.877714 -0.018329537
8.878715 -0.018415657
8.879714 -0.018500721
8.880714 -0.018584731
8.881714 -0.018667684
8.882714 -0.018749578
8.883715 -0.018830407
8.884714 -0.018910164
8.885715 -0.018988845
8.886714 -0.019066438999999998
8.887714 -0.019142935
8.888714 -0.019218322
8.889714 -0.019292586
8.890715 -0.019365715
8.891714 -0.019437693000000002
8.892715 -0.019508507
8.893714 -0.019578141
8.894714 -0.01964658
8.895715 -0.019713810000000002
8.896714 -0.019779816
8.897715 -0.019844586
8.898714 -0.01990811
8.899714 -0.019970378
8.900714 -0.020031381
8.901714 -0.020091112
8.902715 -0.020149568
8.903714 -0.020206746
8.904715 -0.020262644
8.905714 -0.020317263
8.906714 -0.020370606
8.907714 -0.020422674000000002
8.908714 -0.020473474000000002
8.909715 -0.020523007
8.910714 -0.020571279999999997
8.911715 -0.020618297
8.912714 -0.020664063
8.913714 -0.02070858
8.914714 -0.020751853
8.915714 -0.020793882
8.916715 -0.020834666999999998
8.917714 -0.020874207000000002
8.918715 -0.020912498999999998
8.919714 -0.020949538
8.920714 -0.020985318000000003
8.921714 -0.021019831
8.922714 -0.021053068
8.923715 -0.021085017999999997
8.924714 -0.021115672
8.925714 -0.021145017
8.926714 -0.021173042
8.927714 -0.021199738000000003
8.928715 -0.02122509
8.929714 -0.021249090999999998
8.930715 -0.021271729
8.931714 -0.021292998
8.932714 -0.021312892
8.933714 -0.021331405
8.934714 -0.021348534
8.935715 -0.021364276
8.936714 -0.021378633
8.937715 -0.021391606
8.938714 -0.021403198000000002
8.939714 -0.021413414
8.940714 -0.021422260000000002
8.941714 -0.021429743
8.942715 -0.021435869
8.943714 -0.021440646
8.944715 -0.021444085
8.945714 -0.021446192
8.946714 -0.021446975
8.947714 -0.021446442
8.948714 -0.0214446
8.949715 -0.021441455
8.950714 -0.021437011
8.951715 -0.021431272
8.952714 -0.021424241
8.953714 -0.021415917
8.954714 -0.021406301
8.955714 -0.02139539
8.956715 -0.021383182
8.957714 -0.021369672
8.958714 -0.021354856
8.959714 -0.021338726000000002
8.960714 -0.021321277
8.961715 -0.021302501
8.962714 -0.021282389999999998
8.963715 -0.021260936
8.964714 -0.021238133
8.965714 -0.021213976
8.966714 -0.021188456
8.967714 -0.02116157
8.968715 -0.021133314
8.969714 -0.021103687
8.970715 -0.021072685
8.971714 -0.021040312
8.972714 -0.021006569000000003
8.973714 -0.020971459
8.974714 -0.020934991
8.975715 -0.02089717
8.976714 -0.020858007
8.977715 -0.020817509
8.978714 -0.020775689
8.979714 -0.020732559
8.980714 -0.02068813
8.981714 -0.020642416
8.982715 -0.020595427
8.983714 -0.020547176
8.984715 -0.020497674
8.985714 -0.020446930000000002
8.986714 -0.020394953
8.987714 -0.02034175
8.988714 -0.020287326
8.989715 -0.020231685000000003
8.990714 -0.020174829
8.991714 -0.02011676
8.992714 -0.020057477
8.993714 -0.019996978999999998
8.994715 -0.019935261
8.995714 -0.019872321
8.996715 -0.019808156
8.997714 -0.019742759
8.998714 -0.019676129
8.999714 -0.01960826
9.000714 -0.019539151
9.001715 -0.019468798
9.002714 -0.019397202
9.003715 -0.019324366
9.004714 -0.019250289
9.005714 -0.019174978999999998
9.006714 -0.019098438
9.007714 -0.019020677
9.008715 -0.018941706
9.009714 -0.018861533
9.010715 -0.018780172
9.011714 -0.018697637
9.012714 -0.01861394
9.013714 -0.018529098
9.014714 -0.018443124999999998
9.015715 -0.018356036
9.016714 -0.018267846
9.017715 -0.018178568
9.018714 -0.018088218
9.019714 -0.017996808
9.020715 -0.017904348
9.021714 -0.01781085
9.022715 -0.017716324
9.023714 -0.017620776
9.024714 -0.017524212
9.025714 -0.01742664
9.026714 -0.017328061
9.027715 -0.01722848
9.028714 -0.017127897
9.029715 -0.017026313999999997
9.030714 -0.016923732
9.031714 -0.01682015
9.032714 -0.016715567
9.033714 -0.016609982000000002
9.034715 -0.016503395
9.035714 -0.016395806
9.036715 -0.016287215
9.037714 -0.016177625
9.038714 -0.016067036
9.039714 -0.015955452
9.040714 -0.015842877
9.041715 -0.015729318000000003
9.042714 -0.015614783
9.043715 -0.01549928
9.044714 -0.015382819
9.045714 -0.015265413
9.046714 -0.015147074000000002
9.047714 -0.015027817
9.048715 -0.014907657
9.049714 -0.014786611
9.050714 -0.014664697
9.051714 -0.014541931
9.052714 -0.014418332
9.053715 -0.014293917
9.054714 -0.014168707000000001
9.055715 -0.014042716
9.056714 -0.013915961999999999
9.057714 -0.013788459000000001
9.058714 -0.013660222000000001
9.059714 -0.013531264
9.060715 -0.013401598
9.061714 -0.013271231999999999
9.062715 -0.013140174000000001
9.063714 -0.013008433
9.064714 -0.012876013
9.065714 -0.01274292
9.066714 -0.012609157
9.067715 -0.012474728
9.068714 -0.012339634
9.069715 -0.012203877
9.070714 -0.012067459
9.071714 -0.011930384
9.072714 -0.011792654999999999
9.073714 -0.011654274999999999
9.074715 -0.011515251
9.075714 -0.011375590000000001
9.076715 -0.011235299
9.077714 -0.011094389000000001
9.078714 -0.010952871
9.079714 -0.010810758
9.080714 -0.010668064000000001
9.081715 -0.010524806
9.082714 -0.010381000999999999
9.083714 -0.010236667999999999
9.084714 -0.010091825
9.085714 -0.0099464916
9.086715 -0.0098006887
9.087714 -0.0096544354
9.088715 -0.0095077514
9.089714 -0.0093606548
9.090714 -0.0092131646
9.091714 -0.009065297500000001
9.092714 -0.0089170688
9.093715 -0.008768492999999999
9.094714 -0.008619583200000001
9.095715 -0.0084703504
9.096714 -0.0083208055
9.097714 -0.0081709572
9.098714 -0.0080208127
9.099714 -0.0078703786
9.100715 -0.007719660099999999
9.101714 -0.007568662800000001
9.102715 -0.007417391299999999
9.103714 -0.0072658491
9.104714 -0.0071140406000000005
9.105714 -0.0069619702
9.106714 -0.0068096429
9.107715 -0.0066570639
9.108714 -0.006504239700000001
9.109715 -0.0063511769
9.110714 -0.0061978840999999995
9.111714 -0.0060443701
9.112714 -0.0058906455
9.113714 -0.0057367215
9.114715 -0.0055826113
9.115714 -0.0054283282
9.116714 -0.005273887299999999
9.117714 -0.0051193041
9.118714 -0.0049645951
9.119715 -0.0048097776
9.120714 -0.0046548692
9.121715 -0.004499888
9.122714 -0.0043448519
9.123714 -0.0041897791
9.124714 -0.0040346873
9.125714 -0.0038795940999999997
9.126715 -0.0037245165
9.127714 -0.0035694705999999997
9.128715 -0.0034144723
9.129714 -0.0032595362
9.130714 -0.0031046762
9.131714 -0.0029499055000000002
9.132714 -0.0027952361
9.133715 -0.0026406789
9.134714 -0.0024862444
9.135715 -0.0023319415
9.136714 -0.0021777791
9.137714 -0.0020237645
9.138714 -0.0018699051
9.139714 -0.0017162074
9.140715 -0.0015626776
9.141714 -0.0014093217
9.142715 -0.0012561456
9.143714 -0.0011031552999999999
9.144714 -0.00095035703
9.145715 -0.00079775746
9.146714 -0.0006453638
9.147715 -0.00049318396
9.148714 -0.00034122666
9.149714 -0.00018950153
9.150714 -3.8019259999999994e-05
9.151714 0.00011320847
9.152715 0.00026416888
9.153714 0.00041484814
9.154715 0.00056523145
9.155714 0.0007153029900000001
9.156714 0.0008650461499999999
9.157714 0.0010144436
9.158714 0.0011634773
9.159715 0.001312129
9.160714 0.0014603803000000002
9.161715 0.0016082126000000001
9.162714 0.0017556076
9.163714 0.0019025476
9.164714 0.0020490155
9.165714 0.0021949952
9.166715 0.0023404717
9.167714 0.0024854309
9.168715 0.0026298605
9.169714 0.0027737496999999996
9.170714 0.0029170891
9.171714 0.0030598709
9.172714 0.0032020886
9.173715 0.0033437376
9.174714 0.0034848141
9.175714 0.0036253154
9.176714 0.0037652397
9.177714 0.0039045859
9.178715 0.004043353
9.179714 0.0041815398
9.180715 0.0043191452
9.181714 0.0044561672
9.182714 0.0045926026
9.183714 0.0047284473
9.184714 0.0048636961
9.185715 0.0049983417
9.186714 0.0051323754
9.187715 0.005265787
9.188714 0.0053985637
9.189714 0.0055306921999999994
9.190714 0.0056621564
9.191714 0.0057929392
9.192715 0.005923022
9.193714 0.0060523857
9.194715 0.0061810097
9.195714 0.0063088729999999996
9.196714 0.0064359549
9.197714 0.0065622342
9.198714 0.0066876906
9.199715 0.0068123051999999995
9.200714 0.006936059099999999
9.201715 0.007058934699999999
9.202714 0.007180916900000001
9.203714 0.007301991
9.204714 0.007422144699999999
9.205714 0.0075413678000000005
9.206715 0.007659651599999999
9.207714 0.0077769888
9.208714 0.007893375
9.209714 0.0080088066
9.210714 0.0081232814
9.211715 0.0082367987
9.212714 0.0083493593
9.213715 0.0084609637
9.214714 0.008571615
9.215714 0.0086813154
9.216714 0.0087900669
9.217714 0.0088978726
9.218715 0.0090047346
9.219714 0.0091106551
9.220715 0.0092156355
9.221714 0.0093196759
9.222714 0.0094227762
9.223714 0.0095249343
9.224714 0.0096261472
9.225715 0.0097264106
9.226714 0.0098257187
9.227715 0.0099240635
9.228714 0.010021437
9.229714 0.010117829
9.230714 0.010213228
9.231714 0.010307621
9.232715 0.010400994
9.233714 0.010493333
9.234715 0.010584623000000001
9.235714 0.010674847999999999
9.236714 0.010763991
9.237714 0.010852037
9.238714 0.01093897
9.239715 0.011024775
9.240714 0.011109438000000001
9.241714 0.011192947
9.242714 0.011275289
9.243714 0.011356454
9.244715 0.011436434
9.245714 0.011515222
9.246715 0.011592815
9.247714 0.011669208
9.248714 0.011744403
9.249714 0.011818398
9.250714 0.011891198
9.251715 0.011962806000000001
9.252714 0.012033226000000001
9.253715 0.012102464
9.254714 0.012170526000000001
9.255714 0.012237416999999999
9.256714 0.012303144000000002
9.257714 0.012367711000000002
9.258715 0.012431121
9.259714 0.012493377
9.260715 0.012554478999999999
9.261714 0.012614427
9.262714 0.012673218
9.263714 0.012730846
9.264714 0.012787306
9.265715 0.012842590999999999
9.266714 0.012896686999999999
9.267715 0.012949585
9.268714 0.013001272000000001
9.269714 0.013051733999999999
9.270715 0.013100957
9.271714 0.013148927
9.272715 0.013195631999999999
9.273714 0.013241056999999999
9.274714 0.01328519
9.275714 0.013328019
9.276714 0.013369536
9.277715 0.013409732
9.278714 0.013448604
9.279715 0.013486146
9.280714 0.013522356999999999
9.281714 0.013557238000000001
9.282714 0.01359079
9.283714 0.01362302
9.284715 0.013653933000000002
9.285714 0.013683536
9.286715 0.013711838
9.287714 0.013738849000000001
9.288714 0.013764579
9.289714 0.013789039999999999
9.290714 0.01381224
9.291715 0.01383419
9.292714 0.0138549
9.293715 0.013874378000000001
9.294714 0.013892630999999999
9.295714 0.013909664999999998
9.296714 0.013925486
9.297714 0.013940095
9.298715 0.013953494
9.299714 0.013965681
9.300714 0.013976656
9.301714 0.013986413000000001
9.302714 0.013994948
9.303715 0.014002252
9.304714 0.014008317
9.305715 0.014013135
9.306714 0.014016694000000001
9.307714 0.014018985999999999
9.308714 0.014019999
9.309714 0.014019721
9.310715 0.014018144
9.311714 0.014015257
9.312715 0.014011053
9.313714 0.014005526
9.314714 0.013998668999999998
9.315714 0.013990481
9.316714 0.013980960999999998
9.317715 0.013970109
9.318714 0.013957929
9.319715 0.013944428
9.320714 0.013929613
9.321714 0.013913495000000001
9.322714 0.013896085
9.323714 0.013877399
9.324715 0.013857451
9.325714 0.013836257999999999
9.326715 0.013813836
9.327714 0.013790204
9.328714 0.01376538
9.329714 0.01373938
9.330714 0.01371222
9.331715 0.013683915000000001
9.332714 0.013654478
9.333714 0.013623920999999999
9.334714 0.013592252999999999
9.335714 0.01355948
9.336715 0.013525609
9.337714 0.013490641
9.338715 0.013454576
9.339714 0.013417411999999998
9.340714 0.013379146
9.341714 0.013339771
9.342714 0.013299281999999999
9.343715 0.013257671
9.344714 0.013214927
9.345715 0.013171046
9.346714 0.013126017000000002
9.347714 0.013079833
9.348714 0.013032489
9.349714 0.012983976999999999
9.350715 0.012934297
9.351714 0.012883445
9.352715 0.012831421999999999
9.353714 0.01277823
9.354714 0.012723876
9.355714 0.012668365
9.356714 0.012611707
9.357715 0.012553911
9.358714 0.012494992
9.359715 0.012434961999999999
9.360714 0.012373838
9.361714 0.012311635999999999
9.362714 0.012248372
9.363714 0.012184063
9.364715 0.012118727
9.365714 0.012052381000000001
9.366714 0.01198504
9.367714 0.011916721
9.368714 0.011847437
9.369715 0.011777203
9.370714 0.011706029
9.371715 0.011633927
9.372714 0.011560906
9.373714 0.011486973
9.374714 0.011412133999999999
9.375714 0.011336397
9.376715 0.011259762999999999
9.377714 0.011182235
9.378715 0.011103817
9.379714 0.011024509
9.380714 0.010944312
9.381714 0.010863226
9.382714 0.010781252
9.383715 0.010698391
9.384714 0.010614642
9.385715 0.010530009
9.386714 0.010444493000000001
9.387714 0.010358098
9.388714 0.010270829
9.389714 0.010182691
9.390715 0.010093691
9.391714 0.010003837
9.392715 0.0099131394
9.393714 0.009821608499999999
9.394714 0.009729257
9.395715 0.0096360985
9.396714 0.0095421477
9.397715 0.0094474199
9.398714 0.0093519309
9.399714 0.0092556984
9.400714 0.009158739
9.401714 0.0090610702
9.402715 0.0089627087
9.403714 0.008863672000000001
9.404715 0.0087639761
9.405714 0.008663637
9.406714 0.0085626685
9.407714 0.0084610852
9.408714 0.0083588995
9.409715 0.0082561222
9.410714 0.0081527643
9.411715 0.0080488338
9.412714 0.007944338700000001
9.413714 0.0078392848
9.414714 0.007733678599999999
9.415714 0.0076275239000000005
9.416715 0.0075208249
9.417714 0.0074135853
9.418715 0.007305808
9.419714 0.0071974966000000005
9.420714 0.0070886548
9.421714 0.006979287000000001
9.422714 0.0068693982
9.423715 0.006758993499999999
9.424714 0.0066480803
9.425714 0.0065366658
9.426714 0.0064247593
9.427714 0.0063123712999999994
9.428715 0.0061995139
9.429714 0.0060861992
9.430715 0.0059724418000000005
9.431714 0.0058582562
9.432714 0.0057436584
9.433714 0.0056286648000000005
9.434714 0.0055132921
9.435715 0.0053975575
9.436714 0.0052814779
9.437715 0.0051650703
9.438714 0.0050483508
9.439714 0.0049313352
9.440714 0.0048140384
9.441714 0.0046964742
9.442715 0.0045786554
9.443714 0.0044605935
9.444715 0.0043422988
9.445714 0.0042237811
9.446714 0.0041050487
9.447714 0.003986109000000001
9.448714 0.0038669688
9.449715 0.003747634
9.450714 0.0036281108
9.451715 0.0035084046
9.452714 0.0033885211000000003
9.453714 0.0032684668
9.454714 0.0031482478999999997
9.455714 0.0030278719
9.456715 0.0029073468
9.457714 0.0027866819
9.458714 0.0026658873999999997
9.459714 0.0025449748
9.460714 0.0024239565
9.461715 0.0023028465999999997
9.462714 0.0021816599
9.463715 0.0020604122000000002
9.464714 0.0019391203999999998
9.465714 0.0018178019999999999
9.466714 0.0016964751999999999
9.467714 0.0015751584
9.468715 0.0014538704
9.469714 0.0013326297
9.470715 0.0012114549
9.471714 0.001090364
9.472714 0.00096937447
9.473714 0.0008485030800000001
9.474714 0.00072776579
9.475715 0.00060717753
9.476714 0.00048675229
9.477715 0.00036650299
9.478714 0.00024644146
9.479714 0.00012657844
9.480714 6.9236521e-06
9.481714 -0.00011251414000000001
9.482715 -0.00023172711
9.483714 -0.00035070827000000004
9.484715 -0.00046945137999999996
9.485714 -0.00058795085
9.486714 -0.0007062016299999999
9.487714 -0.0008241990099999999
9.488714 -0.0009419387399999999
9.489715 -0.0010594165999999999
9.490714 -0.0011766285
9.491714 -0.0012935701
9.492714 -0.0014102371
9.493714 -0.0015266245
9.494715 -0.0016427269999999999
9.495714 -0.0017585386
9.496715 -0.0018740524
9.497714 -0.001989261
9.498714 -0.0021041555
9.499714 -0.0022187263
9.500714 -0.0023329627000000003
9.501715 -0.0024468525
9.502714 -0.0025603826
9.503715 -0.0026735388
9.504714 -0.0027863058
9.505714 -0.0028986673000000003
9.506714 -0.0030106061
9.507714 -0.0031221043
9.508715 -0.0032331438
9.509714 -0.0033437062999999998
9.510715 -0.0034537730000000003
9.511714 -0.0035633253
9.512714 -0.0036723453
9.513714 -0.0037808159999999998
9.514714 -0.0038887210000000004
9.515715 -0.0039960451
9.516714 -0.0041027743
9.517715 -0.0042088959
9.518714 -0.0043143995
9.519714 -0.0044192755
9.520715 -0.0045235163000000005
9.521714 -0.0046271153999999995
9.522715 -0.004730068
9.523714 -0.0048323702
9.524714 -0.0049340189
9.525714 -0.0050350125
9.526714 -0.0051353491
9.527715 -0.0052350271
9.528714 -0.0053340449
9.529715 -0.0054324002000000005
9.530714 -0.0055300901
9.531714 -0.0056271107
9.532714 -0.0057234567
9.533714 -0.0058191221
9.534715 -0.0059140995000000005
9.535714 -0.0060083796
9.536715 -0.0061019524
9.537714 -0.0061948063
9.538714 -0.0062869287000000005
9.539714 -0.0063783067
9.540714 -0.0064689266
9.541715 -0.0065587737
9.542714 -0.0066478344
9.543715 -0.006736093899999999
9.544714 -0.0068235393000000005
9.545714 -0.0069101574
9.546714 -0.0069959358
9.547714 -0.0070808645
9.548715 -0.007164934499999999
9.549714 -0.0072481373
9.550714 -0.0073304662
9.551714 -0.0074119162
9.552714 -0.0074924828
9.553715 -0.007572164000000001
9.554714 -0.0076509583
9.555715 -0.0077288649
9.556714 -0.0078058831
9.557714 -0.007882013600000001
9.558714 -0.007957256499999999
9.559714 -0.0080316124
9.560715 -0.0081050814
9.561714 -0.0081776627
9.562715 -0.0082493549
9.563714 -0.0083201565
9.564714 -0.0083900639
9.565714 -0.0084590727
9.566714 -0.0085271771
9.567715 -0.0085943706
9.568714 -0.0086606458
9.569715 -0.0087259934
9.570714 -0.0087904031
9.571714 -0.0088538647
9.572714 -0.0089163652
9.573714 -0.0089778929
9.574715 -0.0090384332
9.575714 -0.0090979731
9.576715 -0.009156497999999999
9.577714 -0.0092139941
9.578714 -0.0092704468
9.579714 -0.009325841500000001
9.580714 -0.0093801646
9.581715 -0.0094334027
9.582714 -0.0094855437
9.583714 -0.0095365758
9.584714 -0.0095864882
9.585714 -0.009635272
9.586715 -0.0096829193
9.587714 -0.0097294236
9.588715 -0.0097747798
9.589714 -0.0098189848
9.590714 -0.009862037399999999
9.591714 -0.009903937500000001
9.592714 -0.0099446872
9.593715 -0.0099842895
9.594714 -0.010022749
9.595715 -0.010060072
9.596714 -0.010096265
9.597714 -0.010131336999999999
9.598714 -0.010165295
9.599714 -0.010198148
9.600715 -0.010229905
9.601714 -0.010260573
9.602715 -0.01029016
9.603714 -0.010318671000000001
9.604714 -0.010346113
9.605714 -0.010372487
9.606714 -0.010397797
9.607715 -0.01042204
9.608714 -0.010445215
9.609715 -0.010467317
9.610714 -0.010488341
9.611714 -0.010508278
9.612714 -0.010527118
9.613714 -0.010544851000000001
9.614715 -0.010561465
9.615714 -0.010576948000000001
9.616714 -0.010591286
9.617714 -0.010604466
9.618714 -0.010616477
9.619715 -0.010627306999999999
9.620714 -0.010636947
9.621715 -0.010645387
9.622714 -0.01065262
9.623714 -0.010658642
9.624714 -0.01066345
9.625714 -0.010667043
9.626715 -0.010669422999999999
9.627714 -0.010670593
9.628715 -0.01067056
9.629714 -0.01066933
9.630714 -0.010666913
9.631714 -0.010663318000000001
9.632714 -0.010658556999999999
9.633715 -0.01065264
9.634714 -0.010645579
9.635715 -0.010637385
9.636714 -0.010628068
9.637714 -0.01061764
9.638714 -0.010606107
9.639714 -0.010593476000000001
9.640715 -0.010579754
9.641714 -0.010564942
9.642715 -0.010549044
9.643714 -0.010532059
9.644714 -0.010513984
9.645715 -0.010494817
9.646714 -0.010474552
9.647715 -0.010453183
9.648714 -0.010430704
9.649714 -0.010407105
9.650714 -0.010382378
9.651714 -0.010356516
9.652715 -0.01032951
9.653714 -0.010301352
9.654715 -0.010272036
9.655714 -0.010241556
9.656714 -0.010209908
9.657714 -0.010177089
9.658714 -0.010143099
9.659715 -0.010107938
9.660714 -0.010071608999999999
9.661715 -0.010034117
9.662714 -0.009995469
9.663714 -0.0099556732
9.664714 -0.009914739300000001
9.665714 -0.0098726792
9.666715 -0.0098295051
9.667714 -0.009785230899999999
9.668715 -0.0097398712
9.669714 -0.0096934404
9.670714 -0.009645953799999999
9.671714 -0.0095974261
9.672714 -0.009547871000000001
9.673715 -0.0094973024
9.674714 -0.0094457318
9.675714 -0.0093931711
9.676714 -0.0093396287
9.677714 -0.009285113599999999
9.678715 -0.0092296323
9.679714 -0.0091731883
9.680715 -0.0091157854
9.681714 -0.0090574249
9.682714 -0.0089981062
9.683714 -0.0089378278
9.684714 -0.008876586799999999
9.685715 -0.0088143788
9.686714 -0.008751199500000001
9.687715 -0.008687043700000001
9.688714 -0.0086219065
9.689714 -0.0085557826
9.690714 -0.0084886677
9.691714 -0.0084205582
9.692715 -0.0083514518
9.693714 -0.0082813473
9.694715 -0.0082102451
9.695714 -0.0081381477
9.696714 -0.0080650592
9.697714 -0.0079909856
9.698714 -0.0079159356
9.699715 -0.0078399193
9.700714 -0.0077629484000000006
9.701715 -0.0076850374
9.702714 -0.007606201000000001
9.703714 -0.0075264557
9.704714 -0.0074458199
9.705714 -0.007364310999999999
9.706715 -0.0072819486
9.707714 -0.007198751
9.708714 -0.007114736200000001
9.709714 -0.0070299226
9.710714 -0.006944326
9.711715 -0.0068579626
9.712714 -0.0067708461
9.713715 -0.006682988900000001
9.714714 -0.0065944012
9.715714 -0.0065050917
9.716714 -0.006415066299999999
9.717714 -0.0063243293
9.718715 -0.0062328836
9.719714 -0.00614073
9.720715 -0.006047868
9.721714 -0.0059542956
9.722714 -0.0058600101
9.723714 -0.0057650079
9.724714 -0.0056692857
9.725715 -0.00557284
9.726714 -0.0054756681
9.727715 -0.005377768
9.728714 -0.0052791387
9.729714 -0.0051797811
9.730714 -0.0050796973999999995
9.731714 -0.0049788923
9.732715 -0.004877372
9.733714 -0.0047751448000000005
9.734715 -0.0046722216
9.735714 -0.0045686153
9.736714 -0.0044643406
9.737714 -0.004359414
9.738714 -0.0042538537
9.739715 -0.0041476793
9.740714 -0.0040409111999999995
9.741714 -0.0039335708
9.742714 -0.0038256796
9.743714 -0.0037172591
9.744715 -0.0036083307
9.745714 -0.0034989152
9.746715 -0.0033890319
9.747714 -0.0032786992999999996
9.748714 -0.0031679345000000005
9.749714 -0.0030567527999999997
9.750714 -0.0029451672000000003
9.751715 -0.0028331895
9.752714 -0.0027208294
9.753715 -0.0026080944999999998
9.754714 -0.0024949908
9.755714 -0.0023815224
9.756714 -0.0022676921
9.757714 -0.002153501
9.758715 -0.0020389493999999997
9.759714 -0.0019240364000000002
9.760715 -0.0018087606999999998
9.761714 -0.0016931206000000002
9.762714 -0.0015771146
9.763714 -0.001460741
9.764714 -0.001343999
9.765715 -0.0012268883
9.766714 -0.00110941
9.767715 -0.0009915662299999999
9.768714 -0.00087336066
9.769714 -0.00075479861
9.770715 -0.00063588723
9.771714 -0.00051663537
9.772715 -0.00039705383
9.773714 -0.00027715521000000004
9.774714 -0.00015695388000000002
9.775714 -3.6465903e-05
9.776714 8.429113300000001e-05
9.777715 0.00020529834999999998
9.778714 0.00032653577
9.779715 0.00044798257000000003
9.780714 0.0005696174
9.781714 0.0006914186500000001
9.782714 0.00081336484
9.783714 0.00093543467
9.784715 0.0010576077000000001
9.785714 0.0011798646
9.786715 0.0013021867
9.787714 0.0014245573
9.788714 0.001546961
9.789714 0.0016693844
9.790714 0.0017918157
9.791715 0.0019142450000000002
9.792714 0.0020366642
9.793715 0.0021590673
9.794714 0.0022814493
9.795714 0.0024038067
9.796714 0.0025261372
9.797714 0.0026484391
9.798715 0.0027707116
9.799714 0.0028929539
9.800714 0.0030151647
9.801714 0.0031373423999999997
9.802714 0.0032594846
9.803715 0.0033815882
9.804714 0.0035036483000000004
9.805715 0.0036256583999999996
9.806714 0.0037476108
9.807714 0.0038694958
9.808714 0.0039913022000000005
9.809714 0.0041130173
9.810715 0.0042346262
9.811714 0.0043561133000000005
9.812715 0.0044774613
9.813714 0.0045986522
9.814714 0.0047196674
9.815714 0.0048404876
9.816714 0.0049610934999999995
9.817715 0.005081466200000001
9.818714 0.0052015872
9.819715 0.0053214382000000005
9.820714 0.0054410029
9.821714 0.0055602657
9.822714 0.005679212
9.823714 0.005797829399999999
9.824715 0.0059161066
9.825714 0.0060340342
9.826715 0.0061516039
9.827714 0.0062688093999999995
9.828714 0.006385646
9.829714 0.006502110000000001
9.830714 0.006618198699999999
9.831715 0.0067339111
9.832714 0.006849246
9.833714 0.0069642032000000005
9.834714 0.0070787821
9.835714 0.0071929833
9.836715 0.0073068069
9.837714 0.0074202522000000005
9.838715 0.0075333184
9.839714 0.0076460026
9.840714 0.007758302700000001
9.841714 0.0078702142
9.842714 0.0079817321
9.843715 0.008092849000000001
9.844714 0.008203556400000001
9.845715 0.0083138446
9.846714 0.0084237014
9.847714 0.0085331136
9.848714 0.008642065899999999
9.849714 0.0087505425
9.850715 0.0088585257
9.851714 0.0089659967
9.852715 0.0090729351
9.853714 0.009179320500000001
9.854714 0.0092851318
9.855714 0.0093903487
9.856714 0.0094949493
9.857715 0.009598913300000001
9.858714 0.009702220999999999
9.859715 0.0098048542
9.860714 0.0099067955
9.861714 0.010008029
9.862714 0.010108542
9.863714 0.010208321999999999
9.864715 0.01030736
9.865714 0.01040565
9.866714 0.010503185
9.867714 0.010599964
9.868714 0.010695986
9.869715 0.010791251
9.870714 0.010885764
9.871715 0.010979527
9.872714 0.011072545999999999
9.873714 0.011164825
9.874714 0.011256371999999999
9.875714 0.011347191
9.876715 0.011437287
9.877714 0.011526663
9.878715 0.011615323
9.879714 0.011703268
9.880714 0.011790497
9.881714 0.011877005999999999
9.882714 0.011962792
9.883715 0.012047848
9.884714 0.012132165
9.885715 0.012215732000000002
9.886714 0.012298538
9.887714 0.012380569000000001
9.888714 0.012461808999999999
9.889714 0.012542245
9.890715 0.012621858
9.891714 0.012700635
9.892715 0.012778558
9.893714 0.012855612
9.894714 0.012931781000000002
9.895715 0.013007053000000001
9.896714 0.013081415
9.897715 0.013154856999999999
9.898714 0.013227369000000001
9.899714 0.013298944
9.900714 0.013369576
9.901714 0.013439261
9.902715 0.013507997
9.903714 0.013575783000000001
9.904715 0.01364262
9.905714 0.013708508000000001
9.906714 0.013773451999999999
9.907714 0.013837454
9.908714 0.013900518
9.909715 0.013962647
9.910714 0.014023846999999999
9.911715 0.014084121
9.912714 0.014143471
9.913714 0.014201899
9.914714 0.014259409999999998
9.915714 0.014316002000000001
9.916715 0.014371677
9.917714 0.01442643
9.918715 0.014480259999999998
9.919714 0.014533162
9.920714 0.014585131
9.921714 0.014636162000000001
9.922714 0.014686245
9.923715 0.014735373000000001
9.924714 0.014783535
9.925714 0.014830721
9.926714 0.014876921000000001
9.927714 0.014922122
9.928715 0.014966312999999998
9.929714 0.015009484
9.930715 0.015051625
9.931714 0.015092723999999998
9.932714 0.015132772000000001
9.933714 0.015171761
9.934714 0.015209684999999999
9.935715 0.015246538
9.936714 0.015282314
9.937715 0.015317010999999998
9.938714 0.015350629000000001
9.939714 0.015383169
9.940714 0.015414631
9.941714 0.01544502
9.942715 0.015474341
9.943714 0.015502598999999999
9.944715 0.015529801
9.945714 0.015555955
9.946714 0.015581066999999999
9.947714 0.015605148
9.948714 0.015628204
9.949715 0.015650241
9.950714 0.015671268999999998
9.951715 0.015691291
9.952714 0.015710312
9.953714 0.015728334
9.954714 0.015745361
9.955714 0.015761392
9.956715 0.015776425
9.957714 0.015790458
9.958714 0.015803486
9.959714 0.015815503
9.960714 0.015826503000000002
9.961715 0.015836478
9.962714 0.015845422
9.963715 0.015853324
9.964714 0.015860176
9.965714 0.015865971
9.966714 0.0158707
9.967714 0.015874357000000002
9.968715 0.015876936
9.969714 0.015878431000000002
9.970715 0.015878841999999997
9.971714 0.015878165
9.972714 0.015876401
9.973714 0.015873552
9.974714 0.015869619999999997
9.975715 0.01586461
9.976714 0.015858527
9.977715 0.015851379000000002
9.978714 0.015843172
9.979714 0.015833914
9.980714 0.015823614
9.981714 0.015812281
9.982715 0.015799921999999997
9.983714 0.015786545
9.984715 0.015772157
9.985714 0.015756764
9.986714 0.015740372
9.987714 0.015722982
9.988714 0.015704599
9.989715 0.015685222999999998
9.990714 0.015664855999999998
9.991714 0.015643495
9.992714 0.015621139
9.993714 0.015597783
9.994715 0.015573424999999998
9.995714 0.015548061
9.996715 0.015521685
9.997714 0.015494293999999999
9.998714 0.015465883
9.999714 0.015436449000000001
10.00071 0.015405987999999999
10.00171 0.015374499000000002
10.00271 0.015341979
10.00371 0.015308431
10.00471 0.015273855
10.00571 0.015238253
10.00671 0.015201631
10.00771 0.015163994
10.00871 0.015125347999999999
10.00971 0.015085704000000002
10.01071 0.015045071
10.01171 0.015003457999999999
10.01271 0.014960878
10.01371 0.014917343
10.01471 0.014872864999999999
10.01571 0.014827456999999999
10.01671 0.014781131000000001
10.01771 0.014733901
10.01871 0.014685779999999999
10.01971 0.014636778
10.02071 0.014586905
10.02171 0.014536173
10.02271 0.014484591
10.02371 0.014432166000000001
10.02471 0.014378905
10.02571 0.014324812
10.02671 0.014269892999999999
10.02771 0.014214151999999999
10.02871 0.014157589
10.02971 0.014100205999999999
10.03071 0.014042003
10.03171 0.01398298
10.03271 0.013923136
10.03371 0.013862467000000002
10.03471 0.013800975000000002
10.03571 0.013738657
10.03671 0.01367551
10.03771 0.013611534
10.03871 0.01354673
10.03971 0.013481098
10.04071 0.013414639
10.04171 0.013347357
10.04271 0.013279256
10.04371 0.013210340999999999
10.04471 0.013140619999999999
10.04571 0.013070101
10.04671 0.012998797
10.04771 0.012926716999999999
10.04871 0.012853874000000001
10.04971 0.012780282
10.05071 0.012705955
10.05171 0.012630909999999999
10.05271 0.01255516
10.05371 0.012478721000000002
10.05471 0.012401611
10.05571 0.012323841
10.05671 0.012245426
10.05771 0.012166379
10.05871 0.01208671
10.05971 0.01200643
10.06071 0.011925546
10.06171 0.011844065
10.06271 0.011761991
10.06371 0.011679329
10.06471 0.011596077
10.06571 0.011512238
10.06671 0.011427809
10.06771 0.011342789
10.06871 0.011257176
10.06971 0.011170967
10.07071 0.011084159
10.07171 0.010996750999999999
10.07271 0.010908741
10.07371 0.010820131
10.07471 0.010730921
10.07571 0.010641116
10.07671 0.010550720000000001
10.07771 0.010459741
10.07871 0.010368187000000001
10.07971 0.010276071
10.08071 0.010183406
10.08171 0.010090207
10.08271 0.0099964898
10.08371 0.009902272699999999
10.08471 0.009807573200000001
10.08571 0.009712410999999999
10.08671 0.0096168056
10.08771 0.0095207753
10.08871 0.0094243391
10.08971 0.009327515
10.09071 0.0092303191
10.09171 0.0091327674
10.09271 0.0090348731
10.09371 0.0089366476
10.09471 0.0088381021
10.09571 0.008739244399999999
10.09671 0.0086400803
10.09771 0.0085406151
10.09871 0.008440851499999999
10.09971 0.0083407918
10.10071 0.008240435300000001
10.10171 0.0081397811
10.10271 0.0080388279
10.10371 0.0079375735
10.10471 0.0078360157
10.10571 0.0077341516
10.10671 0.007631979
10.10771 0.0075294956
10.10871 0.0074267009
10.10971 0.0073235948
10.11071 0.0072201779
10.11171 0.0071164526
10.11271 0.007012421699999999
10.11371 0.006908091000000001
10.11471 0.0068034663999999995
10.11571 0.0066985558
10.11671 0.0065933687
10.11771 0.006487916800000001
10.11871 0.0063822125000000006
10.11971 0.0062762701
10.12071 0.0061701052000000004
10.12171 0.006063734
10.12271 0.0059571747
10.12371 0.0058504455
10.12471 0.0057435656
10.12571 0.005636555200000001
10.12671 0.0055294335
10.12771 0.0054222197000000005
10.12871 0.0053149332
10.12971 0.0052075920000000005
10.13071 0.0051002135
10.13171 0.0049928130000000005
10.13271 0.0048854054
10.13371 0.0047780028
10.13471 0.0046706162
10.13571 0.0045632543
10.13671 0.0044559238
10.13771 0.004348629200000001
10.13871 0.0042413736
10.13971 0.0041341576
10.14071 0.0040269806000000005
10.14171 0.003919841
10.14271 0.0038127357
10.14371 0.0037056609
10.14471 0.0035986126000000004
10.14571 0.0034915873
10.14671 0.0033845812
10.14771 0.0032775923000000003
10.14871 0.0031706189
10.14971 0.0030636616000000003
10.15071 0.0029567223
10.15171 0.0028498052
10.15271 0.0027429165
10.15371 0.0026360647000000003
10.15471 0.0025292604
10.15571 0.0024225164
10.15671 0.0023158475
10.15771 0.0022092698
10.15871 0.0021028009
10.15971 0.0019964595
10.16071 0.0018902647
10.16171 0.0017842361999999999
10.16271 0.0016783932
10.16371 0.0015727544
10.16471 0.0014673379
10.16571 0.0013621600999999999
10.16671 0.0012572361
10.16771 0.0011525793
10.16871 0.001048201
10.16971 0.0009441108
10.17071 0.0008403160799999999
10.17171 0.00073682236
10.17271 0.0006336332299999999
10.17371 0.00053075059
10.17471 0.00042817487
10.17571 0.00032590517
10.17671 0.00022393969999999998
10.17771 0.00012227599
10.17871 2.0911244e-05
10.17971 -8.0157412e-05
10.18071 -0.00018093258
10.18171 -0.00028141632999999997
10.18271 -0.00038160997
10.18371 -0.00048151373
10.18471 -0.00058112678
10.18571 -0.00068044687
10.18671 -0.0007794705200000001
10.18771 -0.0008781926200000001
10.18871 -0.00097660677
10.18971 -0.0010747051
10.19071 -0.0011724784
10.19171 -0.0012699163000000002
10.19271 -0.0013670072
10.19371 -0.0014637386999999998
10.19471 -0.0015600974
10.19571 -0.0016560693
10.19671 -0.00175164
10.19771 -0.001846795
10.19871 -0.0019415194
10.19971 -0.0020357988
10.20071 -0.002129619
10.20171 -0.0022229662
10.20271 -0.0023158278
10.20371 -0.0024081919
10.20471 -0.0025000478
10.20571 -0.0025913858
10.20671 -0.0026821979
10.20771 -0.0027724775
10.20871 -0.0028622195000000002
10.20971 -0.0029514205
10.21071 -0.0030400787999999997
10.21171 -0.0031281939000000003
10.21271 -0.0032157669999999996
10.21371 -0.0033028002000000003
10.21471 -0.0033892975
10.21571 -0.0034752629
10.21671 -0.0035607023000000003
10.21771 -0.0036456207
10.21871 -0.0037300244
10.21971 -0.0038139187
10.22071 -0.0038973092
10.22171 -0.0039802006
10.22271 -0.0040625961
10.22371 -0.0041444979
10.22471 -0.0042259064
10.22571 -0.0043068208
10.22671 -0.004387238
10.22771 -0.0044671531
10.22871 -0.0045465593
10.22971 -0.0046254474
10.23071 -0.0047038066
10.23171 -0.004781624
10.23271 -0.004858886299999999
10.23371 -0.0049355778
10.23471 -0.0050116825000000005
10.23571 -0.005087184
10.23671 -0.005162066
10.23771 -0.0052363117
10.23871 -0.0053099058
10.23971 -0.0053828342000000005
10.24071 -0.0054550834
10.24171 -0.0055266424
10.24271 -0.005597501899999999
10.24371 -0.0056676548000000005
10.24471 -0.0057370966
10.24571 -0.0058058245
10.24671 -0.0058738387
10.24771 -0.0059411414
10.24871 -0.0060077366999999994
10.24971 -0.006073630700000001
10.25071 -0.0061388309
10.25171 -0.0062033461
10.25271 -0.0062671854
10.25371 -0.0063303589
10.25471 -0.0063928768
10.25571 -0.0064547479
10.25671 -0.0065159809
10.25771 -0.006576583800000001
10.25871 -0.006636561699999999
10.25971 -0.006695918999999999
10.26071 -0.0067546571
10.26171 -0.0068127767
10.26271 -0.006870275
10.26371 -0.0069271474999999996
10.26471 -0.0069833876999999996
10.26571 -0.0070389877
10.26671 -0.0070939364000000005
10.26771 -0.0071482224
10.26871 -0.007201833100000001
10.26971 -0.0072547547
10.27071 -0.0073069736
10.27171 -0.007358475000000001
10.27271 -0.0074092459
10.27371 -0.0074592732
10.27471 -0.0075085445
10.27571 -0.007557049000000001
10.27671 -0.0076047777999999995
10.27771 -0.007651723
10.27871 -0.0076978795
10.27971 -0.0077432436000000006
10.28071 -0.007787814
10.28171 -0.0078315912
10.28271 -0.007874578299999999
10.28371 -0.0079167796
10.28471 -0.0079582023
10.28571 -0.0079988538
10.28671 -0.008038743499999999
10.28771 -0.0080778816
10.28871 -0.0081162798
10.28971 -0.0081539503
10.29071 -0.0081909049
10.29171 -0.0082271552
10.29271 -0.0082627135
10.29371 -0.0082975908
10.29471 -0.0083317973
10.29571 -0.0083653416
10.29671 -0.0083982326
10.29771 -0.008430476
10.29871 -0.008462077699999999
10.29971 -0.0084930405
10.30071 -0.008523366
10.30171 -0.008553054099999999
10.30271 -0.0085821033
10.30371 -0.008610510100000001
10.30471 -0.0086382694
10.30571 -0.0086653752
10.30671 -0.0086918204
10.30771 -0.0087175962
10.30871 -0.0087426932
10.30971 -0.0087671018
10.31071 -0.0087908127
10.31171 -0.0088138164
10.31271 -0.0088361026
10.31371 -0.0088576635
10.31471 -0.0088784916
10.31571 -0.008898580599999999
10.31671 -0.008917925200000001
10.31771 -0.0089365225
10.31871 -0.0089543712
10.31971 -0.0089714718
10.32071 -0.0089878275
10.32171 -0.0090034417
10.32271 -0.0090183217
10.32371 -0.0090324756
10.32471 -0.009045912199999999
10.32571 -0.0090586429
10.32671 -0.0090706795
10.32771 -0.0090820351
10.32871 -0.009092722
10.32971 -0.009102752700000001
10.33071 -0.009112140099999999
10.33171 -0.009120896
10.33271 -0.0091290312
10.33371 -0.009136554600000001
10.33471 -0.009143474
10.33571 -0.0091497946
10.33671 -0.0091555215
10.33771 -0.009160656199999999
10.33871 -0.0091651986
10.33971 -0.0091691465
10.34071 -0.0091724964
10.34171 -0.0091752438
10.34271 -0.0091773814
10.34371 -0.0091789028
10.34471 -0.0091798
10.34571 -0.0091800648
10.34671 -0.0091796901
10.34771 -0.0091786686
10.34871 -0.0091769951
10.34971 -0.0091746639
10.35071 -0.0091716727
10.35171 -0.0091680202
10.35271 -0.0091637063
10.35371 -0.009158734600000001
10.35471 -0.0091531103
10.35571 -0.0091468399
10.35671 -0.0091399328
10.35771 -0.0091323993
10.35871 -0.0091242517
10.35971 -0.0091155038
10.36071 -0.0091061709
10.36171 -0.0090962676
10.36271 -0.0090858099
10.36371 -0.009074813000000001
10.36471 -0.0090632922
10.36571 -0.0090512622
10.36671 -0.0090387366
10.36771 -0.0090257272
10.36871 -0.0090122456
10.36971 -0.0089983005
10.37071 -0.0089838992
10.37171 -0.0089690468
10.37271 -0.0089537476
10.37371 -0.0089380024
10.37471 -0.008921812
10.37571 -0.008905174
10.37671 -0.008888084999999999
10.37771 -0.008870540500000001
10.37871 -0.0088525354
10.37971 -0.0088340625
10.38071 -0.0088151151
10.38171 -0.0087956862
10.38271 -0.0087757682
10.38371 -0.0087553541
10.38471 -0.0087344379
10.38571 -0.0087130131
10.38671 -0.0086910761
10.38771 -0.0086686225
10.38871 -0.0086456515
10.38971 -0.0086221626
10.39071 -0.0085981577
10.39171 -0.008573639899999999
10.39271 -0.008548614999999999
10.39371 -0.0085230902
10.39471 -0.008497075
10.39571 -0.0084705804
10.39671 -0.008443618600000001
10.39771 -0.008416204200000001
10.39871 -0.0083883526
10.39971 -0.008360080399999999
10.40071 -0.008331404399999999
10.40171 -0.008302341999999999
10.40271 -0.0082729108
10.40371 -0.0082431274
10.40471 -0.0082130086
10.40571 -0.0081825703
10.40671 -0.0081518272
10.40771 -0.008120792299999999
10.40871 -0.0080894773
10.40971 -0.0080578917
10.41071 -0.0080260441
10.41171 -0.0079939404
10.41271 -0.0079615842
10.41371 -0.0079289792
10.41471 -0.0078961253
10.41571 -0.007863021900000001
10.41671 -0.0078296674
10.41771 -0.007796059100000001
10.41871 -0.0077621924
10.41971 -0.0077280645
10.42071 -0.0076936703
10.42171 -0.007659007
10.42271 -0.0076240707
10.42371 -0.007588860199999999
10.42471 -0.0075533731
10.42571 -0.0075176104
10.42671 -0.007481573300000001
10.42771 -0.0074452647999999995
10.42871 -0.007408690000000001
10.42971 -0.0073718546999999995
10.43071 -0.0073347677000000005
10.43171 -0.007297437699999999
10.43271 -0.0072598756
10.43371 -0.0072220921999999995
10.43471 -0.0071841001
10.43571 -0.007145912199999999
10.43671 -0.0071075418000000005
10.43771 -0.0070690017
10.43871 -0.0070303046000000004
10.43971 -0.0069914633
10.44071 -0.0069524889000000005
10.44171 -0.0069133923000000005
10.44271 -0.0068741836
10.44371 -0.0068348700999999994
10.44471 -0.0067954599
10.44571 -0.006755958699999999
10.44671 -0.0067163710000000005
10.44771 -0.0066766996
10.44871 -0.0066369459
10.44971 -0.0065971115
10.45071 -0.0065571956
10.45171 -0.0065171967
10.45271 -0.006477113499999999
10.45371 -0.0064369429
10.45471 -0.0063966836
10.45571 -0.0063563319
10.45671 -0.0063158863
10.45771 -0.0062753446
10.45871 -0.0062347055
10.45971 -0.0061939689
10.46071 -0.0061531347
10.46171 -0.0061122052999999996
10.46271 -0.006071182699999999
10.46371 -0.006030071
10.46471 -0.0059888749
10.46571 -0.005947600900000001
10.46671 -0.0059062568
10.46771 -0.0058648511
10.46871 -0.0058233934
10.46971 -0.0057818943
10.47071 -0.0057403652999999995
10.47171 -0.0056988181
10.47271 -0.0056572651
10.47371 -0.0056157183
10.47471 -0.0055741904
10.47571 -0.0055326931
10.47671 -0.005491238
10.47771 -0.0054498352
10.47871 -0.0054084947000000005
10.47971 -0.0053672247
10.48071 -0.0053260326
10.48171 -0.0052849242
10.48271 -0.0052439038
10.48371 -0.0052029744
10.48471 -0.0051621377
10.48571 -0.0051213941
10.48671 -0.0050807429999999995
10.48771 -0.0050401824
10.48871 -0.0049997107
10.48971 -0.0049593243999999995
10.49071 -0.0049190206
10.49171 -0.0048787961999999995
10.49271 -0.004838648599999999
10.49371 -0.0047985752
10.49471 -0.0047585744999999995
10.49571 -0.0047186462
10.49671 -0.0046787904
10.49771 -0.0046390091
10.49871 -0.0045993056
10.49971 -0.0045596844
10.50071 -0.0045201516
10.50171 -0.0044807148
10.50271 -0.004441382
10.50371 -0.0044021635
10.50471 -0.0043630698
10.50571 -0.0043241118
10.50671 -0.0042853015
10.50771 -0.0042466501
10.50871 -0.004208169800000001
10.50971 -0.004169871
10.51071 -0.0041317642
10.51171 -0.004093859
10.51271 -0.0040561634
10.51371 -0.0040186838
10.51471 -0.0039814258000000005
10.51571 -0.0039443926999999995
10.51671 -0.0039075869
10.51771 -0.0038710088000000003
10.51871 -0.0038346578000000003
10.51971 -0.0037985314999999997
10.52071 -0.0037626265
10.52171 -0.0037269386999999998
10.52271 -0.0036914625999999997
10.52371 -0.0036561927
10.52471 -0.0036211233
10.52571 -0.0035862486
10.52671 -0.0035515629999999998
10.52771 -0.0035170615
10.52871 -0.0034827401000000003
10.52971 -0.0034485958
10.53071 -0.0034146269
10.53171 -0.0033808325999999996
10.53271 -0.0033472137
10.53371 -0.0033137727000000002
10.53471 -0.0032805132
10.53571 -0.0032474407
10.53671 -0.0032145621
10.53771 -0.0031818849999999997
10.53871 -0.0031494186000000004
10.53971 -0.0031171727
10.54071 -0.0030851576999999996
10.54171 -0.0030533847
10.54271 -0.0030218647
10.54371 -0.0029906088
10.54471 -0.0029596276
10.54571 -0.0029289311
10.54671 -0.0028985287
10.54771 -0.0028684288
10.54871 -0.0028386386000000003
10.54971 -0.0028091641
10.55071 -0.0027800097
10.55171 -0.0027511787
10.55271 -0.0027226726
10.55371 -0.0026944917
10.55471 -0.0026666346
10.55571 -0.0026390987999999997
10.55671 -0.0026118804999999998
10.55771 -0.0025849747999999997
10.55871 -0.0025583757
10.55971 -0.0025320768999999997
10.56071 -0.0025060715
10.56171 -0.0024803523
10.56271 -0.0024549121
10.56371 -0.0024297442000000002
10.56471 -0.0024048422
10.56571 -0.0023802006
10.56671 -0.0023558147999999998
10.56771 -0.0023316816
10.56871 -0.0023077986
10.56971 -0.0022841652
10.57071 -0.0022607821000000003
10.57171 -0.0022376515
10.57271 -0.0022147769
10.57371 -0.0021921635999999998
10.57471 -0.0021698179
10.57571 -0.002147747
10.57671 -0.0021259593
10.57771 -0.0021044638
10.57871 -0.0020832702
10.57971 -0.002062388
10.58071 -0.0020418271
10.58171 -0.0020215963999999998
10.58271 -0.0020017047000000002
10.58371 -0.0019821593
10.58471 -0.0019629668
10.58571 -0.0019441319
10.58671 -0.0019256579
10.58771 -0.0019075460000000002
10.58871 -0.0018897959
10.58971 -0.0018724053
10.59071 -0.0018553696000000001
10.59171 -0.0018386827
10.59271 -0.0018223369
10.59371 -0.0018063228999999998
10.59471 -0.0017906301000000001
10.59571 -0.0017752472999999999
10.59671 -0.0017601624
10.59771 -0.0017453636
10.59871 -0.001730839
10.59971 -0.001716577
10.60071 -0.0017025675
10.60171 -0.0016888012
10.60271 -0.0016752705
10.60371 -0.0016619693
10.60471 -0.0016488941
10.60571 -0.0016360427000000001
10.60671 -0.0016234157999999999
10.60771 -0.001611016
10.60871 -0.0015988477000000003
10.60971 -0.0015869175
10.61071 -0.0015752337
10.61171 -0.0015638063000000002
10.61271 -0.0015526461
10.61371 -0.0015417647000000002
10.61471 -0.0015311742
10.61571 -0.0015208867000000002
10.61671 -0.0015109137
10.61771 -0.001501266
10.61871 -0.001491953
10.61971 -0.0014829827000000001
10.62071 -0.0014743611
10.62171 -0.0014660924
10.62271 -0.0014581781
10.62371 -0.0014506178999999998
10.62471 -0.0014434087
10.62571 -0.0014365454000000001
10.62671 -0.0014300206000000002
10.62771 -0.0014238248
10.62871 -0.0014179467999999998
10.62971 -0.0014123739
10.63071 -0.001407092
10.63171 -0.0014020863
10.63271 -0.0013973415
10.63371 -0.0013928418
10.63471 -0.0013885719
10.63571 -0.0013845169
10.63671 -0.0013806624
10.63771 -0.0013769955
10.63871 -0.0013735044
10.63971 -0.001370179
10.64071 -0.0013670105999999999
10.64171 -0.0013639927
10.64271 -0.0013611206000000002
10.64371 -0.0013583914
10.64471 -0.0013558043
10.64571 -0.0013533603
10.64671 -0.0013510621
10.64771 -0.0013489138999999999
10.64871 -0.0013469214
10.64971 -0.0013450915
10.65071 -0.0013434318
10.65171 -0.001341951
10.65271 -0.0013406577000000001
10.65371 -0.001339561
10.65471 -0.0013386697
10.65571 -0.0013379921
10.65671 -0.001337536
10.65771 -0.0013373082
10.65871 -0.0013373142
10.65971 -0.0013375582
10.66071 -0.0013380430000000001
10.66171 -0.0013387694
10.66271 -0.0013397365000000002
10.66371 -0.0013409418
10.66471 -0.0013423804
10.66571 -0.0013440459
10.66671 -0.0013459299000000001
10.66771 -0.0013480226
10.66871 -0.0013503124
10.66971 -0.0013527869
10.67071 -0.0013554323
10.67171 -0.0013582347
10.67271 -0.0013611793
10.67371 -0.001364252
10.67471 -0.0013674386
10.67571 -0.0013707258
10.67671 -0.0013741016
10.67771 -0.0013775551
10.67871 -0.0013810772
10.67971 -0.0013846604
10.68071 -0.0013882995000000001
10.68171 -0.001391991
10.68271 -0.0013957338
10.68371 -0.0013995283999999998
10.68471 -0.0014033776000000001
10.68571 -0.0014072855
10.68671 -0.0014112579
10.68771 -0.0014153018000000002
10.68871 -0.0014194249
10.68971 -0.0014236355
10.69071 -0.001427942
10.69171 -0.0014323525
10.69271 -0.0014368745
10.69371 -0.0014415145
10.69471 -0.0014462777
10.69571 -0.0014511678
10.69671 -0.0014561866000000001
10.69771 -0.0014613341
10.69871 -0.001466608
10.69971 -0.0014720042
10.70071 -0.0014775165
10.70171 -0.001483137
10.70271 -0.0014888558
10.70371 -0.0014946619
10.70471 -0.0015005425999999999
10.70571 -0.0015064847
10.70671 -0.0015124741999999998
10.70771 -0.0015184971
10.70871 -0.0015245391
10.70971 -0.0015305865999999998
10.71071 -0.0015366264
10.71171 -0.0015426462000000002
10.71271 -0.0015486348
10.71371 -0.0015545826
10.71471 -0.001560481
10.71571 -0.0015663232
10.71671 -0.0015721038
10.71771 -0.0015778189
10.71871 -0.0015834663
10.71971 -0.0015890451
10.72071 -0.0015945559
10.72171 -0.0016000005
10.72271 -0.0016053815
10.72371 -0.0016107024
10.72471 -0.0016159676
10.72571 -0.0016211816
10.72671 -0.0016263493
10.72771 -0.0016314756
10.72871 -0.0016365650000000002
10.72971 -0.0016416217
10.73071 -0.0016466494
10.73171 -0.0016516509
10.73271 -0.0016566279
10.73371 -0.0016615813
10.73471 -0.001666511
10.73571 -0.0016714152
10.73671 -0.001676291
10.73771 -0.0016811344
10.73871 -0.0016859398
10.73971 -0.0016907005999999998
10.74071 -0.0016954089000000001
10.74171 -0.0017000557
10.74271 -0.001704631
10.74371 -0.0017091237000000001
10.74471 -0.0017135225999999999
10.74571 -0.0017178156000000001
10.74671 -0.0017219905000000002
10.74771 -0.0017260352
10.74871 -0.0017299379000000003
10.74971 -0.0017336873
10.75071 -0.0017372731
10.75171 -0.0017406859
10.75271 -0.0017439175
10.75371 -0.0017469614000000001
10.75471 -0.0017498124999999998
10.75571 -0.0017524673
10.75671 -0.0017549244
10.75771 -0.0017571838
10.75871 -0.0017592472
10.75971 -0.0017611182999999998
10.76071 -0.0017628014
10.76171 -0.0017643023999999998
10.76271 -0.0017656282999999999
10.76371 -0.0017667860000000002
10.76471 -0.0017677836
10.76571 -0.0017686285
10.76671 -0.0017693281
10.76771 -0.0017698889000000002
10.76871 -0.0017703165
10.76971 -0.0017706151999999998
10.77071 -0.0017707878
10.77171 -0.0017708353
10.77271 -0.0017707571
10.77371 -0.0017705503
10.77471 -0.0017702101
10.77571 -0.0017697299000000001
10.77671 -0.0017691013
10.77771 -0.0017683138000000001
10.77871 -0.0017673561
10.77971 -0.0017662154
10.78071 -0.0017648781000000001
10.78171 -0.0017633300999999998
10.78271 -0.0017615572
10.78371 -0.0017595453999999999
10.78471 -0.0017572813000000002
10.78571 -0.0017547523000000002
10.78671 -0.0017519475
10.78771 -0.0017488567999999999
10.78871 -0.0017454724
10.78971 -0.001741788
10.79071 -0.0017377993999999999
10.79171 -0.0017335042000000001
10.79271 -0.0017289023
10.79371 -0.0017239956
10.79471 -0.0017187875
10.79571 -0.001713283
10.79671 -0.0017074888
10.79771 -0.0017014127
10.79871 -0.0016950631000000002
10.79971 -0.0016884493000000002
10.80071 -0.0016815806
10.80171 -0.0016744665
10.80271 -0.0016671160000000002
10.80371 -0.0016595373
10.80471 -0.0016517377
10.80571 -0.0016437232
10.80671 -0.0016354987
10.80771 -0.0016270668999999998
10.80871 -0.0016184295
10.80971 -0.0016095859
10.81071 -0.0016005339
10.81171 -0.0015912694000000001
10.81271 -0.001581787
10.81371 -0.0015720794
10.81471 -0.0015621381
10.81571 -0.0015519534
10.81671 -0.0015415146000000001
10.81771 -0.0015308106
10.81871 -0.0015198295
10.81971 -0.0015085597
10.82071 -0.0014969894000000001
10.82171 -0.0014851076
10.82271 -0.0014729038
10.82371 -0.0014603684
10.82471 -0.0014474931
10.82571 -0.0014342711
10.82671 -0.0014206968
10.82771 -0.0014067668
10.82871 -0.001392479
10.82971 -0.0013778333999999999
10.83071 -0.0013628316
10.83171 -0.0013474772
10.83271 -0.0013317753
10.83371 -0.0013157323
10.83471 -0.0012993562
10.83571 -0.0012826556
10.83671 -0.0012656402
10.83771 -0.0012483199
10.83871 -0.0012307049
10.83971 -0.0012128052
10.84071 -0.0011946299
10.84171 -0.0011761878
10.84271 -0.0011574863
10.84371 -0.0011385313
10.84471 -0.0011193276
10.84571 -0.0010998778
10.84671 -0.0010801828000000001
10.84771 -0.0010602419
10.84871 -0.0010400519999999999
10.84971 -0.0010196086
10.85071 -0.0009989050300000001
10.85171 -0.00097793345
10.85271 -0.0009566844699999999
10.85371 -0.00093514782
10.85471 -0.0009133124900000001
10.85571 -0.00089116711
10.85671 -0.0008687004099999999
10.85771 -0.0008459014699999999
10.85871 -0.00082276028
10.85971 -0.0007992680400000001
10.86071 -0.00077541754
10.86171 -0.00075120329
10.86271 -0.00072662201
10.86371 -0.00070167262
10.86471 -0.00067635638
10.86571 -0.00065067698
10.86671 -0.00062464051
10.86771 -0.00059825511
10.86871 -0.00057153111
10.86971 -0.00054448042
10.87071 -0.00051711645
10.87171 -0.0004894536200000001
10.87271 -0.00046150699
10.87371 -0.00043329177999999996
10.87471 -0.00040482309000000003
10.87571 -0.00037611528
10.87671 -0.00034718168999999996
10.87771 -0.00031803422
10.87871 -0.00028868308
10.87971 -0.00025913641
10.88071 -0.00022940017
10.88171 -0.00019947792999999998
10.88271 -0.0001693709
10.88371 -0.00013907788000000002
10.88471 -0.00010859541999999999
10.88571 -7.79179e-05
10.88671 -4.7037858e-05
10.88771 -1.5946249e-05
10.88871 1.5367196e-05
10.88971 4.6913581000000006e-05
10.89071 7.8704443e-05
10.89171 0.00011075135000000001
10.89271 0.00014306548
10.89371 0.00017565721000000002
10.89471 0.00020853579000000002
10.89571 0.00024170897
10.89671 0.00027518283
10.89771 0.00030896149
10.89871 0.00034304699
10.89971 0.00037743916
10.90071 0.00041213571
10.90171 0.00044713206
10.90271 0.00048242173
10.90371 0.00051799625
10.90471 0.00055384548
10.90571 0.0005899577
10.90671 0.00062632007
10.90771 0.0006629188200000001
10.90871 0.0006997395299999999
10.90971 0.00073676756
10.91071 0.0007739882700000001
10.91171 0.00081138751
10.91271 0.00084895173
10.91371 0.00088666848
10.91471 0.00092452647
10.91571 0.00096251597
10.91671 0.0010006289
10.91771 0.001038859
10.91871 0.0010772016999999999
10.91971 0.0011156548
10.92071 0.0011542176000000001
10.92171 0.0011928916000000002
10.92271 0.0012316797
10.92371 0.0012705867
10.92471 0.0013096183000000001
10.92571 0.0013487816
10.92671 0.0013880846
10.92771 0.0014275355000000001
10.92871 0.0014671427
10.92971 0.0015069147
10.93071 0.0015468591
10.93171 0.0015869829000000001
10.93271 0.0016272920999999998
10.93371 0.0016677908
10.93471 0.0017084816
10.93571 0.0017493653999999998
10.93671 0.0017904407
10.93771 0.001831704
10.93871 0.0018731493999999999
10.93971 0.0019147694
10.94071 0.0019565538
10.94171 0.0019984907
10.94271 0.0020405669
10.94371 0.0020827674
10.94471 0.0021250766
10.94571 0.0021674779
10.94671 0.002209955
10.94771 0.0022524913000000002
10.94871 0.0022950712999999998
10.94971 0.0023376802
10.95071 0.0023803048
10.95171 0.0024229334
10.95271 0.0024655563
10.95371 0.0025081659
10.95471 0.0025507567999999998
10.95571 0.0025933257
10.95671 0.0026358717
10.95771 0.0026783959
10.95871 0.0027209009
10.95971 0.0027633912
10.96071 0.0028058726000000003
10.96171 0.0028483517
10.96271 0.0028908356
10.96371 0.002933332
10.96471 0.0029758476
10.96571 0.003018389
10.96671 0.0030609615
10.96771 0.0031035694999999998
10.96871 0.0031462154
10.96971 0.0031888998
10.97071 0.0032316217
10.97171 0.0032743774
10.97271 0.0033171618
10.97371 0.0033599680999999997
10.97471 0.0034027871
10.97571 0.0034456079
10.97671 0.0034884193
10.97771 0.0035312080999999997
10.97871 0.0035739608999999996
10.97971 0.0036166635
10.98071 0.0036593025000000003
10.98171 0.0037018643
10.98271 0.0037443358
10.98371 0.0037867056000000002
10.98471 0.0038289629
10.98571 0.0038710979
10.98671 0.0039131031
10.98771 0.0039549723
10.98871 0.0039967006
10.98971 0.0040382853
10.99071 0.0040797247
10.99171 0.0041210191000000005
10.99271 0.0041621697
10.99371 0.0042031788
10.99471 0.0042440501
10.99571 0.0042847871000000004
10.99671 0.0043253942
10.99771 0.0043658761999999995
10.99871 0.0044062369999999995
10.99971 0.0044464807
11.00071 0.0044866105
11.00171 0.0045266286
11.00271 0.0045665362000000004
11.00371 0.0046063331
11.00471 0.004646018
11.00571 0.0046855879000000005
11.00671 0.0047250378
11.00771 0.0047643618
11.00871 0.0048035519
11.00971 0.0048425991
11.01071 0.0048814923999999996
11.01171 0.0049202205
11.01271 0.0049587703
11.01371 0.0049971281000000005
11.01471 0.0050352795
11.01571 0.0050732106
11.01671 0.005110906199999999
11.01771 0.0051483523
11.01871 0.0051855353
11.01971 0.0052224419
11.02071 0.005259059999999999
11.02171 0.0052953793999999995
11.02271 0.0053313906
11.02371 0.0053670861000000005
11.02471 0.0054024604000000006
11.02571 0.0054375098
11.02671 0.005472232400000001
11.02771 0.0055066281
11.02871 0.0055406988
11.02971 0.005574448399999999
11.03071 0.0056078814000000005
11.03171 0.0056410037
11.03271 0.005673823
11.03371 0.0057063466
11.03471 0.005738582
11.03571 0.0057705376
11.03671 0.0058022203999999996
11.03771 0.0058336373
11.03871 0.0058647933
11.03971 0.0058956932
11.04071 0.0059263391000000006
11.04171 0.0059567323
11.04271 0.0059868715
11.04371 0.0060167538
11.04471 0.0060463743
11.04571 0.0060757258
11.04671 0.0061047998
11.04771 0.0061335857
11.04871 0.0061620718
11.04971 0.006190245800000001
11.05071 0.006218093
11.05171 0.0062455991
11.05271 0.006272749300000001
11.05371 0.0062995292
11.05471 0.006325924900000001
11.05571 0.0063519234
11.05671 0.0063775122
11.05771 0.0064026804
11.05871 0.0064274194
11.05971 0.0064517218999999995
11.06071 0.006475582600000001
11.06171 0.006498998099999999
11.06271 0.0065219661
11.06371 0.006544486699999999
11.06471 0.006566561899999999
11.06571 0.0065881948
11.06671 0.0066093904
11.06771 0.006630153800000001
11.06871 0.0066504908000000005
11.06971 0.0066704088
11.07071 0.0066899142
11.07171 0.0067090134999999995
11.07271 0.0067277128000000005
11.07371 0.0067460168999999995
11.07471 0.006763931
11.07571 0.0067814573
11.07671 0.0067985979999999994
11.07771 0.0068153531
11.07871 0.0068317204000000005
11.07971 0.0068476969
11.08071 0.0068632769000000005
11.08171 0.0068784546
11.08271 0.0068932203999999995
11.08371 0.006907565
11.08471 0.006921477300000001
11.08571 0.0069349451
11.08671 0.006947956
11.08771 0.0069604968
11.08871 0.0069725538000000005
11.08971 0.0069841146
11.09071 0.006995166
11.09171 0.0070056965
11.09271 0.0070156952
11.09371 0.0070251524
11.09471 0.007034060400000001
11.09571 0.0070424132
11.09671 0.0070502057
11.09771 0.0070574350999999995
11.09871 0.0070641014
11.09971 0.0070702052
11.10071 0.0070757495
11.10171 0.0070807393000000005
11.10271 0.007085181299999999
11.10371 0.0070890826
11.10471 0.0070924521
11.10571 0.0070953
11.10671 0.007097636300000001
11.10771 0.007099470499999999
11.10871 0.0071008137
11.10971 0.0071016751
11.11071 0.007102064399999999
11.11171 0.007101988
11.11271 0.0071014532
11.11371 0.0071004644
11.11471 0.0070990238
11.11571 0.007097132000000001
11.11671 0.007094787700000001
11.11771 0.0070919872
11.11871 0.0070887247
11.11971 0.0070849921000000005
11.12071 0.0070807801
11.12171 0.0070760769
11.12271 0.0070708702
11.12371 0.0070651462
11.12471 0.007058889599999999
11.12571 0.0070520851
11.12671 0.0070447175
11.12771 0.007036772100000001
11.12871 0.0070282353
11.12971 0.0070190930000000006
11.13071 0.0070093345
11.13171 0.0069989488
11.13271 0.006987928599999999
11.13371 0.0069762682
11.13471 0.0069639646
11.13571 0.0069510163000000005
11.13671 0.0069374248000000005
11.13771 0.0069231944999999994
11.13871 0.0069083319
11.13971 0.006892845000000001
11.14071 0.006876744000000001
11.14171 0.006860040600000001
11.14271 0.006842748599999999
11.14371 0.0068248810000000005
11.14471 0.006806452399999999
11.14571 0.0067874767
11.14671 0.0067679684
11.14771 0.0067479399
11.14871 0.0067274043
11.14971 0.0067063716
11.15071 0.006684850799999999
11.15171 0.0066628498000000005
11.15271 0.006640372899999999
11.15371 0.0066174231
11.15471 0.0065940009999999995
11.15571 0.0065701061
11.15671 0.0065457338
11.15771 0.0065208784
11.15871 0.0064955326
11.15971 0.0064696877
11.16071 0.0064433327
11.16171 0.0064164567
11.16271 0.0063890475
11.16371 0.0063610933
11.16471 0.0063325809999999995
11.16571 0.0063034996999999995
11.16671 0.0062738378
11.16771 0.0062435851
11.16871 0.0062127328
11.16971 0.0061812745
11.17071 0.0061492050000000005
11.17171 0.0061165207
11.17271 0.0060832201
11.17371 0.006049304300000001
11.17471 0.0060147762
11.17571 0.0059796414
11.17671 0.0059439069
11.17771 0.0059075821
11.17871 0.0058706773
11.17971 0.005833205399999999
11.18071 0.0057951797999999995
11.18171 0.0057566147
11.18271 0.0057175257
11.18371 0.0056779278
11.18471 0.0056378365
11.18571 0.0055972669
11.18671 0.005556233
11.18771 0.005514747699999999
11.18871 0.005472822499999999
11.18971 0.005430467
11.19071 0.0053876891
11.19171 0.0053444943
11.19271 0.0053008858
11.19371 0.0052568645
11.19471 0.0052124287000000005
11.19571 0.0051675743
11.19671 0.0051222952999999995
11.19771 0.005076583700000001
11.19871 0.0050304294000000005
11.19971 0.0049838213999999995
11.20071 0.0049367471
11.20171 0.004889194
11.20271 0.004841148599999999
11.20371 0.0047925983
11.20471 0.0047435311
11.20571 0.004693936
11.20671 0.0046438039
11.20771 0.0045931272
11.20871 0.0045419005
11.20971 0.004490121499999999
11.21071 0.0044377903
11.21171 0.0043849093
11.21271 0.0043314842
11.21371 0.0042775235
11.21471 0.0042230375
11.21571 0.0041680395999999995
11.21671 0.0041125448
11.21771 0.0040565694000000005
11.21871 0.0040001312
11.21971 0.0039432485
11.22071 0.0038859394
11.22171 0.0038282225
11.22271 0.0037701146000000004
11.22371 0.0037116319000000003
11.22471 0.0036527887
11.22571 0.0035935976
11.22671 0.003534069
11.22771 0.0034742108000000004
11.22871 0.0034140285
11.22971 0.0033535249
11.23071 0.0032927011000000003
11.23171 0.0032315555000000003
11.23271 0.0031700845000000003
11.23371 0.0031082832999999995
11.23471 0.0030461448
11.23571 0.0029836616
11.23671 0.0029208253000000003
11.23771 0.0028576274
11.23871 0.0027940596
11.23971 0.0027301136
11.24071 0.0026657824
11.24171 0.0026010602999999998
11.24271 0.0025359426
11.24371 0.0024704266
11.24471 0.0024045114
11.24571 0.0023381977
11.24671 0.0022714887
11.24771 0.0022043892
11.24871 0.0021369062
11.24971 0.0020690481
11.25071 0.0020008252
11.25171 0.0019322493000000001
11.25271 0.0018633331
11.25371 0.0017940901999999998
11.25471 0.0017245348999999999
11.25571 0.0016546821
11.25671 0.0015845464000000002
11.25771 0.0015141423
11.25871 0.0014434841
11.25971 0.0013725847999999999
11.26071 0.001301457
11.26171 0.0012301117
11.26271 0.0011585586
11.26371 0.0010868061
11.26471 0.0010148605
11.26571 0.00094272673
11.26671 0.0008704077100000001
11.26771 0.0007979045200000001
11.26871 0.00072521657
11.26971 0.0006523415799999999
11.27071 0.00057927577
11.27171 0.0005060141099999999
11.27271 0.00043255045
11.27371 0.00035887786
11.27471 0.00028498898
11.27571 0.00021087637000000002
11.27671 0.00013653282
11.27771 6.1951727e-05
11.27871 -1.2872548999999998e-05
11.27971 -8.794432300000001e-05
11.28071 -0.00016326628
11.28171 -0.00023883923999999998
11.28271 -0.00031466188
11.28371 -0.00039073061000000005
11.28471 -0.00046703939999999996
11.28571 -0.00054357988
11.28671 -0.0006203412799999999
11.28771 -0.00069731054
11.28871 -0.00077447257
11.28971 -0.00085181036
11.29071 -0.0009293054999999999
11.29171 -0.0010069385
11.29271 -0.0010846891
11.29371 -0.0011625369000000001
11.29471 -0.0012404616
11.29571 -0.0013184436
11.29671 -0.0013964647
11.29771 -0.0014745081
11.29871 -0.0015525588
11.29971 -0.0016306041000000002
11.30071 -0.0017086342000000002
11.30171 -0.0017866414
11.30271 -0.0018646208
11.30371 -0.0019425700999999998
11.30471 -0.0020204898
11.30571 -0.0020983825
11.30671 -0.0021762529
11.30771 -0.0022541073
11.30871 -0.0023319531
11.30971 -0.0024097992
11.31071 -0.0024876541
11.31171 -0.0025655268
11.31271 -0.0026434256000000002
11.31371 -0.0027213579999999997
11.31471 -0.0027993303
11.31571 -0.0028773469
11.31671 -0.0029554107
11.31771 -0.0030335223
11.31871 -0.0031116801000000004
11.31971 -0.0031898802
11.32071 -0.0032681168
11.32171 -0.0033463817000000005
11.32271 -0.0034246648000000003
11.32371 -0.0035029541
11.32471 -0.0035812365
11.32571 -0.0036594971
11.32671 -0.0037377204999999997
11.32771 -0.0038158909000000005
11.32871 -0.0038939921000000002
11.32971 -0.0039720082
11.33071 -0.0040499235
11.33171 -0.0041277232
11.33271 -0.0042053939999999995
11.33371 -0.004282923
11.33471 -0.004360299099999999
11.33571 -0.0044375131
11.33671 -0.0045145563
11.33771 -0.0045914225
11.33871 -0.004668106
11.33971 -0.004744603599999999
11.34071 -0.004820912399999999
11.34171 -0.0048970312
11.34271 -0.004972959900000001
11.34371 -0.005048698900000001
11.34471 -0.0051242492
11.34571 -0.0051996121
11.34671 -0.0052747891
11.34771 -0.0053497821
11.34871 -0.0054245917
11.34971 -0.005499219
11.35071 -0.0055736644
11.35171 -0.005647927200000001
11.35271 -0.0057220055
11.35371 -0.005795896500000001
11.35471 -0.0058695965
11.35571 -0.0059431008
11.35671 -0.0060164024
11.35771 -0.0060894941
11.35871 -0.0061623672
11.35971 -0.0062350118
11.36071 -0.0063074171
11.36171 -0.0063795713
11.36271 -0.006451462099999999
11.36371 -0.0065230772000000005
11.36471 -0.006594402700000001
11.36571 -0.0066654255
11.36671 -0.0067361324999999994
11.36771 -0.0068065106
11.36871 -0.0068765483
11.36971 -0.0069462345
11.37071 -0.007015558400000001
11.37171 -0.0070845112
11.37271 -0.007153085599999999
11.37371 -0.007221275199999999
11.37471 -0.0072890754
11.37571 -0.0073564843
11.37671 -0.0074235002000000005
11.37771 -0.0074901232000000005
11.37871 -0.007556355599999999
11.37971 -0.007622200799999999
11.38071 -0.007687662600000001
11.38171 -0.007752746800000001
11.38271 -0.0078174584
11.38371 -0.007881803299999999
11.38471 -0.0079457874
11.38571 -0.0080094156
11.38671 -0.0080726932
11.38771 -0.0081356229
11.38871 -0.0081982063
11.38971 -0.008260444200000001
11.39071 -0.0083223342
11.39171 -0.008383872799999999
11.39271 -0.0084450548
11.39371 -0.008505872400000001
11.39471 -0.0085663152
11.39571 -0.0086263717
11.39671 -0.008686028699999999
11.39771 -0.008745271800000001
11.39871 -0.0088040855
11.39971 -0.0088624525
11.40071 -0.0089203568
11.40171 -0.0089777808
11.40271 -0.0090347086
11.40371 -0.009091125
11.40471 -0.0091470152
11.40571 -0.009202367099999999
11.40671 -0.0092571703
11.40771 -0.0093114155
11.40871 -0.009365096
11.40971 -0.009418208400000001
11.41071 -0.009470751
11.41171 -0.0095227238
11.41271 -0.0095741299
11.41371 -0.009624973600000001
11.41471 -0.0096752614
11.41571 -0.0097250006
11.41671 -0.0097741991
11.41771 -0.0098228666
11.41871 -0.0098710116
11.41971 -0.0099186429
11.42071 -0.0099657693
11.42171 -0.010012397000000001
11.42271 -0.010058533
11.42371 -0.010104179999999999
11.42471 -0.010149342
11.42571 -0.010194018000000001
11.42671 -0.010238209
11.42771 -0.01028191
11.42871 -0.010325116
11.42971 -0.01036782
11.43071 -0.010410013000000001
11.43171 -0.010451686
11.43271 -0.010492827
11.43371 -0.010533424
11.43471 -0.010573464000000001
11.43571 -0.010612933
11.43671 -0.010651818
11.43771 -0.010690106
11.43871 -0.010727785
11.43971 -0.010764843
11.44071 -0.010801268000000001
11.44171 -0.010837052
11.44271 -0.010872185999999999
11.44371 -0.010906663
11.44471 -0.010940478
11.44571 -0.010973627
11.44671 -0.011006107
11.44771 -0.011037917000000001
11.44871 -0.011069058
11.44971 -0.011099532
11.45071 -0.011129341
11.45171 -0.01115849
11.45271 -0.011186983
11.45371 -0.011214826
11.45471 -0.011242026
11.45571 -0.011268588
11.45671 -0.011294521
11.45771 -0.011319829
11.45871 -0.011344521
11.45971 -0.011368602
11.46071 -0.011392077
11.46171 -0.011414951
11.46271 -0.011437228
11.46371 -0.011458909
11.46471 -0.011479996
11.46571 -0.011500489000000001
11.46671 -0.011520385000000001
11.46771 -0.01153968
11.46871 -0.011558369
11.46971 -0.011576447
11.47071 -0.011593905
11.47171 -0.011610735
11.47271 -0.011626925
11.47371 -0.011642466
11.47471 -0.011657349000000001
11.47571 -0.01167156
11.47671 -0.01168509
11.47771 -0.011697929
11.47871 -0.011710067000000001
11.47971 -0.011721497
11.48071 -0.011732211999999999
11.48171 -0.011742206
11.48271 -0.011751477
11.48371 -0.011760024
11.48471 -0.011767848000000001
11.48571 -0.011774950999999999
11.48671 -0.011781340000000001
11.48771 -0.011787019
11.48871 -0.011791996999999999
11.48971 -0.011796284
11.49071 -0.011799889
11.49171 -0.011802823
11.49271 -0.011805098
11.49371 -0.011806723
11.49471 -0.011807707
11.49571 -0.011808059
11.49671 -0.011807785999999999
11.49771 -0.011806894
11.49871 -0.011805385
11.49971 -0.011803259
11.50071 -0.011800518000000001
11.50171 -0.011797155
11.50271 -0.011793168
11.50371 -0.011788548
11.50471 -0.011783285
11.50571 -0.011777371
11.50671 -0.011770792
11.50771 -0.011763537000000001
11.50871 -0.011755594000000001
11.50971 -0.01174695
11.51071 -0.011737594
11.51171 -0.011727514
11.51271 -0.011716702
11.51371 -0.01170515
11.51471 -0.011692851
11.51571 -0.011679802
11.51671 -0.011666001
11.51771 -0.011651448
11.51871 -0.011636147
11.51971 -0.011620102
11.52071 -0.01160332
11.52171 -0.01158581
11.52271 -0.011567582
11.52371 -0.011548649000000001
11.52471 -0.011529022
11.52571 -0.011508715000000001
11.52671 -0.01148774
11.52771 -0.011466112
11.52871 -0.011443844
11.52971 -0.011420949
11.53071 -0.011397438000000001
11.53171 -0.011373320000000001
11.53271 -0.011348605999999999
11.53371 -0.011323301000000001
11.53471 -0.011297414
11.53571 -0.011270947
11.53671 -0.011243902
11.53771 -0.01121628
11.53871 -0.011188080999999999
11.53971 -0.0111593
11.54071 -0.011129933
11.54171 -0.011099975
11.54271 -0.011069418999999999
11.54371 -0.011038257
11.54471 -0.011006479
11.54571 -0.010974078
11.54671 -0.010941043
11.54771 -0.010907366
11.54871 -0.010873039
11.54971 -0.010838053
11.55071 -0.010802403
11.55171 -0.010766084
11.55271 -0.010729091
11.55371 -0.010691425000000001
11.55471 -0.010653083
11.55571 -0.01061407
11.55671 -0.01057439
11.55771 -0.010534049
11.55871 -0.010493056
11.55971 -0.010451423
11.56071 -0.01040916
11.56171 -0.010366283
11.56271 -0.010322806
11.56371 -0.010278746
11.56471 -0.010234118
11.56571 -0.01018894
11.56671 -0.010143226
11.56771 -0.010096991999999999
11.56871 -0.010050253
11.56971 -0.010003022
11.57071 -0.009955308599999999
11.57171 -0.0099071221
11.57271 -0.0098584693
11.57371 -0.009809354400000001
11.57471 -0.0097597789
11.57571 -0.0097097422
11.57671 -0.0096592405
11.57771 -0.009608269499999999
11.57871 -0.0095568219
11.57971 -0.0095048897
11.58071 -0.0094524636
11.58171 -0.0093995324
11.58271 -0.0093460869
11.58371 -0.009292116
11.58471 -0.0092376111
11.58571 -0.0091825641
11.58671 -0.0091269678
11.58771 -0.0090708178
11.58871 -0.0090141119
11.58971 -0.0089568493
11.59071 -0.008899032400000001
11.59171 -0.0088406661
11.59271 -0.0087817578
11.59371 -0.0087223176
11.59471 -0.0086623579
11.59571 -0.008601892500000001
11.59671 -0.008540938100000001
11.59771 -0.0084795116
11.59871 -0.0084176318
11.59971 -0.0083553176
11.60071 -0.008292587899999999
11.60171 -0.0082294609
11.60271 -0.0081659549
11.60371 -0.0081020866
11.60471 -0.008037870400000001
11.60571 -0.0079733196
11.60671 -0.007908445699999999
11.60771 -0.0078432568
11.60871 -0.0077777593
11.60971 -0.007711957
11.61071 -0.0076458506
11.61171 -0.00757944
11.61271 -0.0075127216
11.61371 -0.007445691199999999
11.61471 -0.0073783413
11.61571 -0.0073106647
11.61671 -0.0072426519
11.61771 -0.007174294300000001
11.61871 -0.0071055823
11.61971 -0.0070365066
11.62071 -0.0069670583000000005
11.62171 -0.0068972302
11.62271 -0.0068270157
11.62371 -0.0067564106
11.62471 -0.0066854118
11.62571 -0.0066140186
11.62671 -0.006542233299999999
11.62771 -0.0064700587
11.62871 -0.006397501399999999
11.62971 -0.0063245694
11.63071 -0.0062512736
11.63171 -0.006177626300000001
11.63271 -0.0061036415
11.63371 -0.0060293354
11.63471 -0.0059547245
11.63571 -0.0058798261
11.63671 -0.0058046582
11.63771 -0.0057292393
11.63871 -0.0056535868
11.63971 -0.0055777178
11.64071 -0.0055016484
11.64171 -0.0054253935
11.64271 -0.0053489661
11.64371 -0.005272377500000001
11.64471 -0.0051956369
11.64571 -0.0051187511
11.64671 -0.0050417253
11.64771 -0.004964562
11.64871 -0.0048872615
11.64971 -0.004809822300000001
11.65071 -0.004732240600000001
11.65171 -0.0046545112
11.65271 -0.0045766275
11.65371 -0.0044985816
11.65471 -0.0044203650999999995
11.65571 -0.0043419695
11.65671 -0.0042633863
11.65771 -0.004184607
11.65871 -0.0041056246
11.65971 -0.0040264338
11.66071 -0.0039470298
11.66171 -0.0038674109000000003
11.66271 -0.0037875764999999997
11.66371 -0.0037075293000000003
11.66471 -0.0036272741000000002
11.66571 -0.0035468179999999998
11.66671 -0.0034661713
11.66771 -0.0033853459
11.66871 -0.0033043565000000002
11.66971 -0.0032232198
11.67071 -0.0031419535
11.67171 -0.0030605777000000003
11.67271 -0.0029791127
11.67371 -0.0028975794
11.67471 -0.002815999
11.67571 -0.002734392
11.67671 -0.0026527783000000003
11.67771 -0.0025711764000000002
11.67871 -0.0024896031
11.67971 -0.0024080729
11.68071 -0.0023265984
11.68171 -0.0022451892
11.68271 -0.0021638523
11.68371 -0.0020825921
11.68471 -0.0020014098
11.68571 -0.0019203044
11.68671 -0.0018392719999999999
11.68771 -0.0017583068000000001
11.68871 -0.0016774009
11.68971 -0.0015965448
11.69071 -0.001515728
11.69171 -0.0014349394
11.69271 -0.0013541679
11.69371 -0.0012734022000000002
11.69471 -0.0011926323
11.69571 -0.0011118492000000001
11.69671 -0.0010310453
11.69771 -0.0009502151399999999
11.69871 -0.00086935543
11.69971 -0.0007884652399999999
11.70071 -0.00070754618
11.70171 -0.00062660251
11.70271 -0.00054564111
11.70371 -0.00046467135
11.70471 -0.0003837049
11.70571 -0.00030275567
11.70671 -0.00022183938000000001
11.70771 -0.00014097328
11.70871 -6.017581899999999e-05
11.70971 2.0533801e-05
11.71071 0.00010113599
11.71171 0.00018161120999999998
11.71271 0.00026194034
11.71371 0.00034210507
11.71471 0.00042208826000000003
11.71571 0.00050187427
11.71671 0.0005814491000000001
11.71771 0.0006608008300000001
11.71871 0.00073991951
11.71971 0.00081879743
11.72071 0.0008974292499999999
11.72171 0.0009758116900000001
11.72271 0.0010539437000000001
11.72371 0.0011318263
11.72471 0.0012094623
11.72571 0.0012868562
11.72671 0.001364014
11.72771 0.0014409427
11.72871 0.0015176502
11.72971 0.0015941447
11.73071 0.0016704347
11.73171 0.0017465285
11.73271 0.0018224338
11.73371 0.0018981573
11.73471 0.0019737046
11.73571 0.0020490799
11.73671 0.0021242857
11.73771 0.0021993224000000002
11.73871 0.0022741886
11.73971 0.0023488807
11.74071 0.0024233930000000002
11.74171 0.0024977177
11.74271 0.0025718451
11.74371 0.0026457636
11.74471 0.0027194601
11.74571 0.0027929202
11.74671 0.0028661284999999996
11.74771 0.0029390689
11.74871 0.0030117248
11.74971 0.0030840801999999995
11.75071 0.0031561191000000002
11.75171 0.0032278262
11.75271 0.0032991879999999998
11.75371 0.0033701923
11.75471 0.003440828
11.75571 0.0035110868000000003
11.75671 0.0035809621999999997
11.75771 0.0036504498
11.75871 0.0037195474000000003
11.75971 0.0037882553
11.76071 0.0038565758999999995
11.76171 0.0039245133
11.76271 0.0039920731
11.76371 0.0040592626
11.76471 0.0041260897
11.76571 0.0041925636
11.76671 0.0042586929
11.76771 0.0043244869
11.76871 0.0043899541
11.76971 0.004455102
11.77071 0.0045199369
11.77171 0.0045844640999999995
11.77271 0.0046486868
11.77371 0.0047126065
11.77471 0.0047762227
11.77571 0.004839533
11.77671 0.0049025333
11.77771 0.0049652172
11.77871 0.0050275765
11.77971 0.005089601500000001
11.78071 0.0051512816
11.78171 0.0052126044
11.78271 0.0052735573
11.78371 0.0053341268
11.78471 0.0053942988999999995
11.78571 0.0054540604
11.78671 0.005513398
11.78771 0.0055722993999999994
11.78871 0.005630753
11.78971 0.005688748600000001
11.79071 0.005746277
11.79171 0.005803331399999999
11.79271 0.005859906000000001
11.79371 0.0059159966999999996
11.79471 0.005971601799999999
11.79571 0.0060267208
11.79671 0.0060813556
11.79771 0.0061355095
11.79871 0.0061891871
11.79971 0.006242394000000001
11.80071 0.0062951382000000005
11.80171 0.0063474276
11.80271 0.0063992709
11.80371 0.0064506778
11.80471 0.0065016575
11.80571 0.0065522196
11.80671 0.006602372699999999
11.80771 0.006652125
11.80871 0.006701483699999999
11.80971 0.0067504552
11.81071 0.0067990433
11.81171 0.006847251600000001
11.81271 0.0068950809
11.81371 0.006942531
11.81471 0.0069895992
11.81571 0.0070362817
11.81671 0.007082572100000001
11.81771 0.007128463
11.81871 0.0071739451
11.81971 0.007219008000000001
11.82071 0.0072636401
11.82171 0.007307829900000001
11.82271 0.0073515657
11.82371 0.007394835099999999
11.82471 0.007437626500000001
11.82571 0.0074799289
11.82671 0.0075217329
11.82771 0.007563029799999999
11.82871 0.0076038123
11.82971 0.0076440760000000005
11.83071 0.007683817999999999
11.83171 0.007723036799999999
11.83271 0.0077617332999999995
11.83371 0.007799910199999999
11.83471 0.007837572000000001
11.83571 0.0078747245
11.83671 0.007911375
11.83771 0.0079475321
11.83871 0.007983204700000001
11.83971 0.008018402899999999
11.84071 0.0080531361
11.84171 0.0080874139
11.84271 0.0081212449
11.84371 0.0081546372
11.84471 0.008187597999999999
11.84571 0.0082201324
11.84671 0.0082522449
11.84771 0.0082839382
11.84871 0.008315212499999999
11.84971 0.0083460676
11.85071 0.0083765008
11.85171 0.008406509
11.85271 0.0084360865
11.85371 0.0084652289
11.85471 0.008493928900000001
11.85571 0.0085221793
11.85671 0.008549973399999999
11.85771 0.0085773041
11.85871 0.0086041648
11.85971 0.0086305488
11.86071 0.0086564505
11.86171 0.008681865399999999
11.86271 0.008706790700000001
11.86371 0.0087312234
11.86471 0.008755162700000001
11.86571 0.0087786088
11.86671 0.0088015629
11.86771 0.008824028900000001
11.86871 0.0088460096
11.86971 0.0088675108
11.87071 0.008888539
11.87171 0.0089091009
11.87271 0.008929203600000001
11.87371 0.008948856
11.87471 0.008968066
11.87571 0.0089868416
11.87671 0.0090051915
11.87771 0.0090231239
11.87871 0.0090406458
11.87971 0.0090577647
11.88071 0.0090744863
11.88171 0.0090908157
11.88271 0.0091067574
11.88371 0.009122314099999999
11.88471 0.0091374874
11.88571 0.009152278699999999
11.88671 0.0091666865
11.88771 0.009180710199999999
11.88871 0.0091943468
11.88971 0.0092075934
11.89071 0.0092204449
11.89171 0.009232897
11.89271 0.0092449431
11.89371 0.009256578100000001
11.89471 0.0092677961
11.89571 0.009278590699999999
11.89671 0.009288956800000001
11.89771 0.0092988899
11.89871 0.009308385800000001
11.89971 0.0093174407
11.90071 0.009326054
11.90171 0.0093342242
11.90271 0.0093419527
11.90371 0.0093492417
11.90471 0.0093560957
11.90571 0.0093625189
11.90671 0.0093685194
11.90771 0.0093741044
11.90871 0.0093792827
11.90971 0.009384064499999999
11.91071 0.0093884599
11.91171 0.0093924806
11.91271 0.0093961367
11.91371 0.0093994386
11.91471 0.009402397
11.91571 0.0094050214
11.91671 0.0094073192
11.91771 0.0094092982
11.91871 0.009410964400000001
11.91971 0.0094123214
11.92071 0.009413372
11.92171 0.0094141164
11.92271 0.009414554399999999
11.92371 0.0094146839
11.92471 0.009414501300000001
11.92571 0.0094140014
11.92671 0.009413178500000001
11.92771 0.009412026700000001
11.92871 0.0094105388
11.92971 0.0094087081
11.93071 0.0094065275
11.93171 0.0094039919
11.93271 0.0094010953
11.93371 0.0093978342
11.93471 0.0093942057
11.93571 0.0093902097
11.93671 0.0093858464
11.93771 0.0093811177
11.93871 0.0093760289
11.93971 0.009370585
11.94071 0.0093647948
11.94171 0.009358667
11.94271 0.0093522125
11.94371 0.009345443
11.94471 0.00933837
11.94571 0.0093310075
11.94671 0.0093233684
11.94771 0.009315466
11.94871 0.0093073133
11.94971 0.0092989219
11.95071 0.0092903028
11.95171 0.009281465499999999
11.95271 0.0092724178
11.95371 0.0092631672
11.95471 0.0092537186
11.95571 0.009244075000000001
11.95671 0.009234238
11.95771 0.009224207299999999
11.95871 0.009213981
11.95971 0.009203556
11.96071 0.009192928
11.96171 0.0091820919
11.96271 0.009171041199999999
11.96371 0.0091597693
11.96471 0.0091482689
11.96571 0.009136534200000001
11.96671 0.0091245587
11.96771 0.0091123373
11.96871 0.0090998648
11.96971 0.009087137700000001
11.97071 0.009074154499999999
11.97171 0.0090609137
11.97271 0.0090474168
11.97371 0.0090336653
11.97471 0.0090196634
11.97571 0.0090054164
11.97671 0.0089909314
11.97771 0.0089762165
11.97871 0.0089612811
11.97971 0.008946136200000001
11.98071 0.0089307927
11.98171 0.0089152629
11.98271 0.0088995599
11.98371 0.008883695399999999
11.98471 0.0088676832
11.98571 0.008851534900000001
11.98671 0.0088352623
11.98771 0.0088188768
11.98871 0.008802388
11.98971 0.008785805399999999
11.99071 0.0087691369
11.99171 0.0087523884
11.99271 0.0087355649
11.99371 0.008718670100000001
11.99471 0.0087017048
11.99571 0.008684670299999999
11.99671 0.0086675645
11.99771 0.0086503853
11.99871 0.0086331282
11.99971 0.0086157888
12.00071 0.0085983607
12.00171 0.008580838
12.00271 0.0085632135
12.00371 0.0085454805
12.00471 0.0085276326
12.00571 0.0085096624
12.00671 0.0084915657
12.00771 0.0084733372
12.00871 0.0084549742
12.00971 0.0084364743
12.01071 0.0084178377
12.01171 0.0083990664
12.01271 0.0083801642
12.01371 0.0083611361
12.01471 0.0083419887
12.01571 0.0083227314
12.01671 0.0083033738
12.01771 0.0082839273
12.01871 0.0082644037
12.01971 0.0082448161
12.02071 0.0082251769
12.02171 0.008205498299999999
12.02271 0.0081857921
12.02371 0.0081660692
12.02471 0.008146339
12.02571 0.0081266095
12.02671 0.0081068865
12.02771 0.0080871738
12.02871 0.0080674727
12.02971 0.008047782500000001
12.03071 0.0080280995
12.03171 0.008008419499999999
12.03271 0.0079887344
12.03371 0.007969035499999999
12.03471 0.007949312600000001
12.03571 0.0079295547
12.03671 0.0079097495
12.03771 0.0078898862
12.03871 0.0078699522
12.03971 0.0078499368
12.04071 0.0078298312
12.04171 0.0078096273
12.04271 0.007789318599999999
12.04371 0.0077689023
12.04471 0.0077483768
12.04571 0.0077277444
12.04671 0.0077070079
12.04771 0.0076861739
12.04871 0.0076652518999999995
12.04971 0.0076442528
12.05071 0.007623189599999999
12.05171 0.0076020777
12.05271 0.0075809323
12.05371 0.0075597709
12.05471 0.007538611
12.05571 0.0075174692
12.05671 0.0074963631
12.05771 0.0074753093999999996
12.05871 0.0074543225999999995
12.05971 0.0074334158999999995
12.06071 0.007412601600000001
12.06171 0.0073918891
12.06271 0.0073712858
12.06371 0.0073507966999999995
12.06471 0.0073304247
12.06571 0.0073101692
12.06671 0.007290027900000001
12.06771 0.0072699964
12.06871 0.0072500676
12.06971 0.0072302319
12.07071 0.007210479099999999
12.07171 0.0071907962
12.07271 0.0071711707
12.07371 0.0071515882
12.07471 0.007132034099999999
12.07571 0.007112493
12.07671 0.0070929513
12.07771 0.007073395
12.07871 0.007053811
12.07971 0.0070341885
12.08071 0.0070145172000000006
12.08171 0.0069947899
12.08271 0.006975
12.08371 0.006955144600000001
12.08471 0.0069352223
12.08571 0.0069152346
12.08671 0.0068951857000000005
12.08771 0.0068750822
12.08871 0.0068549329
12.08971 0.0068347479
12.09071 0.0068145404
12.09171 0.0067943241
12.09271 0.0067741144
12.09371 0.0067539272999999995
12.09471 0.0067337787
12.09571 0.006713684700000001
12.09671 0.0066936605
12.09771 0.006673720100000001
12.09871 0.006653876300000001
12.09971 0.0066341396
12.10071 0.0066145185
12.10171 0.006595018899999999
12.10271 0.006575643799999999
12.10371 0.0065563938
12.10471 0.006537266700000001
12.10571 0.0065182583
12.10671 0.0064993612
12.10771 0.0064805652
12.10871 0.0064618594
12.10971 0.0064432314999999995
12.11071 0.0064246677
12.11171 0.006406153299999999
12.11271 0.0063876738
12.11371 0.006369215399999999
12.11471 0.006350765
12.11571 0.006332311
12.11671 0.0063138432
12.11771 0.0062953535
12.11871 0.006276836199999999
12.11971 0.0062582891
12.12071 0.0062397106
12.12171 0.0062211038
12.12271 0.0062024723
12.12371 0.0061838233
12.12471 0.006165165499999999
12.12571 0.0061465093
12.12671 0.0061278661000000005
12.12771 0.006109249099999999
12.12871 0.0060906714
12.12971 0.0060721461
12.13071 0.0060536859
12.13171 0.0060353024
12.13271 0.0060170063
12.13371 0.0059988062
12.13471 0.0059807091
12.13571 0.005962719700000001
12.13671 0.0059448404
12.13771 0.0059270707
12.13871 0.0059094084
12.13971 0.0058918478
12.14071 0.0058743819
12.14171 0.0058570011
12.14271 0.0058396938
12.14371 0.0058224468
12.14471 0.0058052461
12.14571 0.0057880763
12.14671 0.0057709221
12.14771 0.0057537676
12.14871 0.0057365974000000005
12.14971 0.005719397100000001
12.15071 0.0057021531
12.15171 0.0056848534
12.15271 0.0056674882
12.15371 0.0056500496
12.15471 0.0056325316
12.15571 0.0056149311
12.15671 0.0055972469
12.15771 0.0055794811
12.15871 0.0055616376
12.15971 0.0055437227
12.16071 0.0055257449
12.16171 0.0055077144000000005
12.16271 0.0054896434
12.16371 0.0054715449
12.16471 0.0054534328
12.16571 0.0054353219
12.16671 0.0054172266
12.16771 0.0053991607
12.16871 0.0053811375
12.16971 0.0053631687
12.17071 0.0053452652
12.17171 0.0053274347000000005
12.17271 0.005309683900000001
12.17371 0.005292016399999999
12.17471 0.0052744334
12.17571 0.0052569332
12.17671 0.0052395124
12.17771 0.0052221643
12.17871 0.0052048799
12.17971 0.0051876486
12.18071 0.0051704577
12.18171 0.0051532934
12.18271 0.0051361403
12.18371 0.0051189829
12.18471 0.0051018051
12.18571 0.0050845909
12.18671 0.0050673258
12.18771 0.0050499955
12.18871 0.0050325882
12.18971 0.0050150924
12.19071 0.0049974999
12.19171 0.0049798044
12.19271 0.0049620014999999995
12.19371 0.00494409
12.19471 0.0049260703
12.19571 0.0049079455
12.19671 0.0048897211
12.19771 0.0048714042
12.19871 0.0048530037
12.19971 0.0048345293
12.20071 0.004815992
12.20171 0.0047974034
12.20271 0.0047787751
12.20371 0.0047601181
12.20471 0.0047414429
12.20571 0.004722759
12.20671 0.0047040738999999995
12.20771 0.0046853944
12.20871 0.004666724299999999
12.20971 0.0046480658
12.21071 0.004629419
12.21171 0.0046107813
12.21271 0.0045921482999999996
12.21371 0.0045735131
12.21471 0.004554867
12.21571 0.0045361998
12.21671 0.0045174991
12.21771 0.0044987519
12.21871 0.0044799439
12.21971 0.0044610605999999995
12.22071 0.0044420874
12.22171 0.0044230099
12.22271 0.0044038141
12.22371 0.0043844877
12.22471 0.0043650187
12.22571 0.0043453976
12.22671 0.0043256165
12.22771 0.0043056694
12.22871 0.0042855524999999995
12.22971 0.0042652642000000004
12.23071 0.0042448048999999995
12.23171 0.0042241776
12.23271 0.0042033866
12.23371 0.0041824384
12.23471 0.0041613412999999995
12.23571 0.0041401046
12.23671 0.0041187388
12.23771 0.0040972547000000005
12.23871 0.0040756637
12.23971 0.004053977
12.24071 0.0040322055
12.24171 0.0040103594
12.24271 0.0039884475
12.24371 0.003966477699999999
12.24471 0.003944456
12.24571 0.0039223869
12.24671 0.0039002731
12.24771 0.0038781149
12.24871 0.0038559107999999996
12.24971 0.0038336573
12.25071 0.0038113489
12.25171 0.0037889786
12.25271 0.0037665373
12.25371 0.0037440146
12.25471 0.0037213991000000003
12.25571 0.0036986785
12.25671 0.0036758396
12.25771 0.0036528690999999996
12.25871 0.0036297533
12.25971 0.0036064797
12.26071 0.0035830354999999998
12.26171 0.003559409
12.26271 0.0035355897000000002
12.26371 0.0035115681
12.26471 0.0034873367
12.26571 0.0034628887
12.26671 0.0034382199
12.26771 0.0034133274000000004
12.26871 0.0033882101
12.26971 0.0033628683
12.27071 0.0033373046
12.27171 0.0033115222
12.27271 0.0032855263
12.27371 0.0032593227
12.27471 0.0032329185999999998
12.27571 0.0032063212999999995
12.27671 0.0031795389
12.27771 0.0031525793000000005
12.27871 0.0031254505
12.27971 0.0030981602
12.28071 0.0030707153
12.28171 0.0030431216
12.28271 0.003015384
12.28371 0.0029875064
12.28471 0.0029594910000000003
12.28571 0.0029313389
12.28671 0.0029030498
12.28771 0.0028746216999999998
12.28871 0.0028460516
12.28971 0.0028173352
12.29071 0.0027884671000000002
12.29171 0.0027594411
12.29271 0.0027302503
12.29371 0.0027008875
12.29471 0.0026713453
12.29571 0.0026416163
12.29671 0.0026116935
12.29771 0.0025815702999999997
12.29871 0.0025512411999999997
12.29971 0.0025207013
12.30071 0.0024899469
12.30171 0.0024589754
12.30271 0.0024277855
12.30371 0.0023963774
12.30471 0.0023647523
12.30571 0.0023329124999999997
12.30671 0.0023008615
12.30771 0.0022686039
12.30871 0.0022361448
12.30971 0.0022034897
12.31071 0.0021706448
12.31171 0.0021376161
12.31271 0.0021044099
12.31371 0.0020710318
12.31471 0.002037487
12.31571 0.00200378
12.31671 0.0019699148
12.31771 0.0019358942
12.31871 0.0019017201
12.31971 0.0018673933
12.32071 0.0018329135999999998
12.32171 0.0017982796999999999
12.32271 0.0017634895
12.32371 0.0017285396
12.32471 0.0016934259999999998
12.32571 0.0016581439999999999
12.32671 0.0016226879000000001
12.32771 0.0015870518999999998
12.32871 0.0015512293000000002
12.32971 0.0015152134
12.33071 0.0014789975
12.33171 0.0014425746
12.33271 0.0014059380999999998
12.33371 0.0013690814
12.33471 0.0013319985
12.33571 0.0012946839
12.33671 0.0012571327999999998
12.33771 0.0012193411
12.33871 0.0011813056
12.33971 0.001143024
12.34071 0.0011044952000000001
12.34171 0.001065719
12.34271 0.0010266963
12.34371 0.0009874293
12.34471 0.00094792131
12.34571 0.00090817666
12.34671 0.0008682008199999999
12.34771 0.00082800016
12.34871 0.00078758194
12.34971 0.00074695413
12.35071 0.00070612518
12.35171 0.00066510397
12.35271 0.0006238995000000001
12.35371 0.00058252062
12.35471 0.00054097591
12.35571 0.00049927335
12.35671 0.00045742013
12.35771 0.00041542248
12.35871 0.00037328546
12.35971 0.00033101276
12.36071 0.00028860668
12.36171 0.00024606802000000003
12.36271 0.00020339605000000002
12.36371 0.00016058862000000002
12.36471 0.00011764220000000001
12.36571 7.455205900000001e-05
12.36671 3.1312433000000006e-05
12.36771 -1.2083240000000001e-05
12.36871 -5.5642067e-05
12.36971 -9.9371437e-05
12.37071 -0.00014327871
12.37171 -0.00018737096
12.37271 -0.00023165470999999998
12.37371 -0.00027613564000000004
12.37471 -0.00032081846
12.37571 -0.00036570664000000003
12.37671 -0.00041080228999999997
12.37771 -0.00045610623
12.37871 -0.0005016176600000001
12.37971 -0.0005473345000000001
12.38071 -0.00059325325
12.38171 -0.00063936923
12.38271 -0.0006856766
12.38371 -0.00073216875
12.38471 -0.00077883833
12.38571 -0.00082567767
12.38671 -0.00087267872
12.38771 -0.00091983366
12.38871 -0.0009671349300000001
12.38971 -0.0010145754
12.39071 -0.0010621486
12.39171 -0.0011098488
12.39271 -0.0011576714
12.39371 -0.0012056125
12.39471 -0.0012536693000000001
12.39571 -0.00130184
12.39671 -0.0013501235
12.39771 -0.0013985199
12.39871 -0.0014470296999999999
12.39971 -0.0014956543
12.40071 -0.0015443953000000002
12.40171 -0.0015932548000000002
12.40271 -0.0016422351
12.40371 -0.0016913384999999999
12.40471 -0.0017405671
12.40571 -0.0017899228999999999
12.40671 -0.0018394072
12.40771 -0.001889021
12.40871 -0.0019387651
12.40971 -0.0019886391
12.41071 -0.0020386422
12.41171 -0.0020887728
12.41271 -0.0021390286
12.41371 -0.0021894062
12.41471 -0.0022399017
12.41571 -0.0022905104
12.41671 -0.0023412267
12.41771 -0.0023920447
12.41871 -0.0024429577
12.41971 -0.0024939585
12.42071 -0.0025450399
12.42171 -0.0025961941
12.42271 -0.0026474134
12.42371 -0.00269869
12.42471 -0.0027500166
12.42571 -0.0028013861
12.42671 -0.002852792
12.42771 -0.0029042287
12.42871 -0.0029556908
12.42971 -0.0030071743999999997
12.43071 -0.0030586765
12.43171 -0.0031101949999999996
12.43271 -0.0031617295
12.43371 -0.0032132801000000003
12.43471 -0.0032648484
12.43571 -0.0033164375000000004
12.43671 -0.0033680506000000002
12.43771 -0.0034196923999999995
12.43871 -0.0034713677
12.43971 -0.0035230823
12.44071 -0.0035748417
12.44171 -0.0036266516
12.44271 -0.0036785171999999997
12.44371 -0.0037304424
12.44471 -0.0037824313
12.44571 -0.0038344861
12.44671 -0.0038866077
12.44771 -0.0039387956
12.44871 -0.0039910475999999995
12.44971 -0.0040433591
12.45071 -0.0040957249
12.45171 -0.0041481377
12.45271 -0.0042005882
12.45371 -0.0042530664
12.45471 -0.0043055607
12.45571 -0.0043580585
12.45671 -0.0044105473
12.45771 -0.0044630138
12.45871 -0.0045154451
12.45971 -0.0045678287
12.46071 -0.0046201527000000004
12.46171 -0.0046724068
12.46271 -0.0047245816
12.46371 -0.0047766694
12.46471 -0.0048286649
12.46571 -0.004880563599999999
12.46671 -0.004932364
12.46771 -0.004984066299999999
12.46871 -0.0050356721
12.46971 -0.0050871855
12.47071 -0.005138611600000001
12.47171 -0.0051899573
12.47271 -0.0052412299
12.47371 -0.005292437299999999
12.47471 -0.0053435884
12.47571 -0.0053946915
12.47671 -0.005445754099999999
12.47771 -0.0054967833
12.47871 -0.0055477849
12.47971 -0.0055987635
12.48071 -0.0056497218
12.48171 -0.00570066
12.48271 -0.0057515776
12.48371 -0.0058024707
12.48471 -0.005853334
12.48571 -0.0059041598
12.48671 -0.0059549388
12.48771 -0.006005659500000001
12.48871 -0.0060563088
12.48971 -0.006106873499999999
12.49071 -0.0061573373
12.49171 -0.006207685500000001
12.49271 -0.006257902
12.49371 -0.0063079708
12.49471 -0.0063578758
12.49571 -0.0064076034
12.49671 -0.006457140300000001
12.49771 -0.0065064742
12.49871 -0.0065555948999999995
12.49971 -0.0066044944
12.50071 -0.0066531669
12.50171 -0.0067016081
12.50271 -0.006749816400000001
12.50371 -0.006797792600000001
12.50471 -0.0068455396
12.50571 -0.0068930618
12.50671 -0.0069403657
12.50771 -0.0069874593
12.50871 -0.0070343514000000005
12.50971 -0.0070810514
12.51071 -0.0071275696
12.51171 -0.0071739159
12.51271 -0.0072201008
12.51371 -0.0072661336
12.51471 -0.0073120215999999995
12.51571 -0.0073577721
12.51671 -0.0074033895
12.51771 -0.0074488765999999994
12.51871 -0.007494234200000001
12.51971 -0.0075394608
12.52071 -0.007584552799999999
12.52171 -0.0076295037
12.52271 -0.0076743047
12.52371 -0.007718945600000001
12.52471 -0.007763414000000001
12.52571 -0.0078076948
12.52671 -0.0078517733
12.52771 -0.007895632
12.52871 -0.0079392543
12.52971 -0.0079826226
12.53071 -0.0080257203
12.53171 -0.0080685306
12.53271 -0.0081110389
12.53371 -0.0081532307
12.53471 -0.0081950937
12.53571 -0.0082366183
12.53671 -0.0082777966
12.53771 -0.008318623399999999
12.53871 -0.008359096
12.53971 -0.0083992134
12.54071 -0.008438978699999999
12.54171 -0.0084783962
12.54271 -0.0085174725
12.54371 -0.0085562162
12.54471 -0.008594636899999999
12.54571 -0.0086327462
12.54671 -0.0086705557
12.54771 -0.0087080778
12.54871 -0.0087453242
12.54971 -0.008782305700000001
12.55071 -0.0088190332
12.55171 -0.0088555142
12.55271 -0.0088917557
12.55371 -0.0089277622
12.55471 -0.0089635359
12.55571 -0.0089990754
12.55671 -0.0090343776
12.55771 -0.0090694361
12.55871 -0.0091042421
12.55971 -0.009138783900000001
12.56071 -0.0091730486
12.56171 -0.00920702
12.56271 -0.0092406823
12.56371 -0.0092740163
12.56471 -0.0093070048
12.56571 -0.0093396287
12.56671 -0.0093718707
12.56771 -0.0094037139
12.56871 -0.0094351424
12.56971 -0.009466143100000001
12.57071 -0.0094967043
12.57171 -0.0095268166
12.57271 -0.0095564748
12.57371 -0.0095856747
12.57471 -0.009614416899999999
12.57571 -0.0096427037
12.57671 -0.009670539300000001
12.57771 -0.009697932499999999
12.57871 -0.0097248922
12.57971 -0.009751429800000001
12.58071 -0.0097775584
12.58171 -0.009803292100000001
12.58271 -0.0098286444
12.58371 -0.0098536286
12.58471 -0.0098782584
12.58571 -0.0099025456
12.58671 -0.0099265002
12.58771 -0.0099501311
12.58871 -0.009973444
12.58971 -0.0099964433
12.59071 -0.01001913
12.59171 -0.010041501999999999
12.59271 -0.010063556
12.59371 -0.010085285
12.59471 -0.010106681
12.59571 -0.010127731
12.59671 -0.010148423
12.59771 -0.010168742000000001
12.59871 -0.010188672000000001
12.59971 -0.010208196
12.60071 -0.010227298
12.60171 -0.01024596
12.60271 -0.010264165
12.60371 -0.010281898000000001
12.60471 -0.010299143
12.60571 -0.010315887
12.60671 -0.010332118999999999
12.60771 -0.010347828
12.60871 -0.010363008
12.60971 -0.010377653
12.61071 -0.010391761000000001
12.61171 -0.010405329999999999
12.61271 -0.010418364000000001
12.61371 -0.010430867
12.61471 -0.010442847
12.61571 -0.01045431
12.61671 -0.010465268
12.61771 -0.010475733
12.61871 -0.010485718
12.61971 -0.010495236
12.62071 -0.010504304
12.62171 -0.010512934
12.62271 -0.01052114
12.62371 -0.010528937
12.62471 -0.010536338
12.62571 -0.010543352
12.62671 -0.010549989
12.62771 -0.010556256
12.62871 -0.010562158
12.62971 -0.010567698
12.63071 -0.010572875
12.63171 -0.010577686000000001
12.63271 -0.010582126
12.63371 -0.010586187
12.63471 -0.010589857
12.63571 -0.010593126
12.63671 -0.010595979
12.63771 -0.010598400999999999
12.63871 -0.010600375
12.63971 -0.010601884
12.64071 -0.010602913
12.64171 -0.010603445
12.64271 -0.010603465
12.64371 -0.010602958
12.64471 -0.010601914
12.64571 -0.010600323
12.64671 -0.010598177
12.64771 -0.010595471
12.64871 -0.010592204
12.64971 -0.010588376
12.65071 -0.01058399
12.65171 -0.010579052
12.65271 -0.010573569
12.65371 -0.010567551
12.65471 -0.01056101
12.65571 -0.010553956
12.65671 -0.010546402
12.65771 -0.010538361000000001
12.65871 -0.010529846
12.65971 -0.010520867
12.66071 -0.010511435999999999
12.66171 -0.010501562
12.66271 -0.010491252
12.66371 -0.010480511
12.66471 -0.010469342999999999
12.66571 -0.010457748000000001
12.66671 -0.010445725999999999
12.66771 -0.010433274
12.66871 -0.010420387
12.66971 -0.010407059
12.67071 -0.010393282
12.67171 -0.010379047
12.67271 -0.010364344
12.67371 -0.010349164000000001
12.67471 -0.010333496
12.67571 -0.010317331
12.67671 -0.010300659
12.67771 -0.010283472
12.67871 -0.010265762000000001
12.67971 -0.010247523
12.68071 -0.010228751
12.68171 -0.010209443
12.68271 -0.010189595
12.68371 -0.010169209
12.68471 -0.010148286999999999
12.68571 -0.010126832
12.68671 -0.010104848000000001
12.68771 -0.010082342
12.68871 -0.010059321000000001
12.68971 -0.010035794
12.69071 -0.010011772
12.69171 -0.0099872639
12.69271 -0.0099622819
12.69371 -0.0099368364
12.69471 -0.0099109391
12.69571 -0.0098846016
12.69671 -0.009857834099999999
12.69771 -0.009830646699999999
12.69871 -0.009803049
12.69971 -0.0097750482
12.70071 -0.0097466516
12.70171 -0.0097178636
12.70271 -0.0096886877
12.70371 -0.009659125499999999
12.70471 -0.009629176199999999
12.70571 -0.0095988376
12.70671 -0.0095681062
12.70771 -0.0095369745
12.70871 -0.0095054362
12.70971 -0.0094734809
12.71071 -0.0094410985
12.71171 -0.0094082774
12.71271 -0.0093750044
12.71371 -0.009341268
12.71471 -0.009307055
12.71571 -0.0092723531
12.71671 -0.0092371512
12.71771 -0.0092014394
12.71871 -0.0091652088
12.71971 -0.0091284528
12.72071 -0.009091167899999999
12.72171 -0.0090533511
12.72271 -0.0090150032
12.72371 -0.0089761277
12.72471 -0.008936729899999999
12.72571 -0.008896817599999999
12.72671 -0.0088564011
12.72771 -0.0088154935
12.72871 -0.0087741086
12.72971 -0.0087322616
12.73071 -0.0086899694
12.73171 -0.0086472493
12.73271 -0.0086041189
12.73371 -0.0085605949
12.73471 -0.0085166932
12.73571 -0.0084724292
12.73671 -0.0084278174
12.73771 -0.0083828687
12.73871 -0.008337593300000001
12.73971 -0.0082919993
12.74071 -0.0082460916
12.74171 -0.008199873299999999
12.74271 -0.0081533442
12.74371 -0.0081065024
12.74471 -0.008059344
12.74571 -0.008011862500000001
12.74671 -0.0079640507
12.74771 -0.0079158992
12.74871 -0.0078673984
12.74971 -0.0078185367
12.75071 -0.0077693039
12.75171 -0.0077196892
12.75271 -0.007669681499999999
12.75371 -0.007619272200000001
12.75471 -0.007568451800000001
12.75571 -0.007517213799999999
12.75671 -0.007465551599999999
12.75771 -0.0074134616
12.75871 -0.0073609415
12.75971 -0.0073079914999999995
12.76071 -0.0072546121
12.76171 -0.0072008072
12.76271 -0.0071465816
12.76371 -0.0070919428
12.76471 -0.007036898
12.76571 -0.0069814567
12.76671 -0.0069256297
12.76771 -0.0068694279999999995
12.76871 -0.0068128633
12.76971 -0.0067559471
12.77071 -0.0066986918999999995
12.77171 -0.0066411084999999995
12.77271 -0.0065832079
12.77371 -0.0065250002000000005
12.77471 -0.006466494200000001
12.77571 -0.0064076972000000005
12.77671 -0.006348616400000001
12.77771 -0.0062892563
12.77871 -0.0062296203000000005
12.77971 -0.0061697108
12.78071 -0.006109528499999999
12.78171 -0.0060490725000000006
12.78271 -0.0059883409
12.78371 -0.0059273305
12.78471 -0.005866037500000001
12.78571 -0.0058044574
12.78671 -0.0057425848
12.78771 -0.005680414700000001
12.78871 -0.005617941899999999
12.78971 -0.0055551616000000005
12.79071 -0.00549207
12.79171 -0.0054286633
12.79271 -0.0053649394
12.79371 -0.0053008974999999995
12.79471 -0.005236538
12.79571 -0.0051718627
12.79671 -0.0051068761
12.79771 -0.0050415831
12.79871 -0.004975991
12.79971 -0.0049101082999999995
12.80071 -0.0048439455
12.80171 -0.0047775142
12.80271 -0.0047108268
12.80371 -0.0046438963
12.80471 -0.004576737
12.80571 -0.0045093631
12.80671 -0.0044417888
12.80771 -0.0043740274
12.80871 -0.0043060918
12.80971 -0.0042379939
12.81071 -0.0041697444
12.81171 -0.0041013522
12.81271 -0.0040328247
12.81371 -0.0039641669
12.81471 -0.0038953825
12.81571 -0.0038264730000000004
12.81671 -0.0037574373
12.81771 -0.0036882728
12.81871 -0.0036189755
12.81971 -0.0035495388
12.82071 -0.0034799558999999997
12.82171 -0.0034102181
12.82271 -0.0033403165000000005
12.82371 -0.0032702420999999996
12.82471 -0.0031999857999999996
12.82571 -0.0031295389
12.82671 -0.0030588937000000003
12.82771 -0.0029880441
12.82871 -0.0029169851
12.82971 -0.0028457138
12.83071 -0.0027742295
12.83171 -0.0027025339
12.83271 -0.0026306305
12.83371 -0.0025585256
12.83471 -0.0024862276
12.83571 -0.0024137471
12.83671 -0.0023410963
12.83771 -0.0022682894
12.83871 -0.0021953415999999997
12.83971 -0.0021222693
12.84071 -0.0020490894
12.84171 -0.0019758189
12.84271 -0.0019024742999999998
12.84371 -0.0018290719
12.84471 -0.0017556267
12.84571 -0.0016821523
12.84671 -0.0016086605999999998
12.84771 -0.0015351618
12.84871 -0.0014616637
12.84971 -0.0013881721
12.85071 -0.0013146907
12.85171 -0.0012412207
12.85271 -0.0011677615
12.85371 -0.0010943104
12.85471 -0.0010208633
12.85571 -0.00094741472
12.85671 -0.0008739579199999999
12.85771 -0.0008004856699999999
12.85871 -0.00072699027
12.85971 -0.00065346408
12.86071 -0.0005798997299999999
12.86171 -0.00050629055
12.86271 -0.00043263076
12.86371 -0.00035891583
12.86471 -0.00028514253
12.86571 -0.00021130918
12.86671 -0.00013741573
12.86771 -6.3463762e-05
12.86871 1.0543412000000001e-05
12.86971 8.460084999999999e-05
12.87071 0.00015870205
12.87171 0.00023283908000000002
12.87271 0.00030700269
12.87371 0.00038118253
12.87471 0.0004553674
12.87571 0.00052954533
12.87671 0.00060370403
12.87771 0.00067783099
12.87871 0.0007519136900000001
12.87971 0.00082594006
12.88071 0.00089989835
12.88171 0.00097377779
12.88271 0.0010475685
12.88371 0.0011212614
12.88471 0.0011948492
12.88571 0.0012683256
12.88671 0.0013416856999999998
12.88771 0.0014149261
12.88871 0.0014880448
12.88971 0.0015610414000000001
12.89071 0.0016339164999999998
12.89171 0.0017066719
12.89271 0.0017793105
12.89371 0.001851836
12.89471 0.0019242527000000002
12.89571 0.0019965652999999997
12.89671 0.0020687788
12.89771 0.0021408978
12.89871 0.0022129263
12.89971 0.0022848682000000003
12.90071 0.0023567261
12.90171 0.0024285015
12.90271 0.0025001944
12.90371 0.0025718036
12.90471 0.0026433261
12.90571 0.0027147575
12.90671 0.0027860911
12.90771 0.0028573195
12.90871 0.0029284329
12.90971 0.0029994208
12.91071 0.0030702715
12.91171 0.0031409723000000002
12.91271 0.0032115102
12.91371 0.003281872
12.91471 0.0033520442
12.91571 0.0034220142
12.91671 0.0034917698999999995
12.91771 0.0035613003999999996
12.91871 0.0036305954999999997
12.91971 0.0036996469
12.92071 0.0037684476
12.92171 0.0038369919
12.92271 0.0039052759999999996
12.92371 0.0039732979000000005
12.92471 0.0040410563
12.92571 0.0041085514
12.92671 0.0041757845
12.92771 0.0042427579000000005
12.92871 0.004309474000000001
12.92971 0.0043759359
12.93071 0.004442146
12.93171 0.0045081069
12.93271 0.0045738205
12.93371 0.004639287400000001
12.93471 0.004704508
12.93571 0.0047694804
12.93671 0.0048342025999999995
12.93771 0.0048986705
12.93871 0.0049628794
12.93971 0.0050268223
12.94071 0.005090492
12.94171 0.0051538802000000005
12.94271 0.0052169773
12.94371 0.0052797739
12.94471 0.0053422598
12.94571 0.0054044249
12.94671 0.0054662592
12.94771 0.0055277535000000004
12.94871 0.0055888984
12.94971 0.0056496861
12.95071 0.0057101093
12.95171 0.0057701622
12.95271 0.0058298396
12.95371 0.0058891375
12.95471 0.005948053500000001
12.95571 0.006006586
12.95671 0.0060647350999999995
12.95771 0.0061225015
12.95871 0.0061798877
12.95971 0.0062368955999999994
12.96071 0.006293528699999999
12.96171 0.006349791499999999
12.96271 0.006405688299999999
12.96371 0.006461223499999999
12.96471 0.0065164014999999995
12.96571 0.0065712273
12.96671 0.006625704600000001
12.96771 0.0066798362
12.96871 0.0067336259
12.96971 0.006787074399999999
12.97071 0.0068401823
12.97171 0.006892949
12.97271 0.0069453723
12.97371 0.0069974492
12.97471 0.007049174
12.97571 0.0071005408
12.97671 0.0071515409
12.97771 0.0072021656
12.97871 0.007252403900000001
12.97971 0.0073022449
12.98071 0.0073516749
12.98171 0.0074006806
12.98271 0.007449249099999999
12.98371 0.007497364999999999
12.98471 0.0075450153
12.98571 0.007592186
12.98671 0.0076388642
12.98771 0.0076850389
12.98871 0.0077306991
12.98971 0.0077758355
12.99071 0.007820442300000001
12.99171 0.0078645142
12.99271 0.0079080477
12.99371 0.0079510435
12.99471 0.0079935024
12.99571 0.008035427900000001
12.99671 0.008076825900000001
12.99771 0.0081177044
12.99871 0.0081580714
12.99971 0.008197936400000001
13.00071 0.0082373102
13.00171 0.0082762046
13.00271 0.0083146297
13.00371 0.008352596299999999
13.00471 0.0083901141
13.00571 0.0084271924
13.00671 0.008463837699999999
13.00771 0.008500056
13.00871 0.008535851499999999
13.00971 0.008571225
13.01071 0.008606176600000001
13.01171 0.008640703199999999
13.01271 0.0086748005
13.01371 0.008708462
13.01471 0.008741678899999999
13.01571 0.0087744418
13.01671 0.0088067383
13.01771 0.0088385568
13.01871 0.008869884199999999
13.01971 0.0089007073
13.02071 0.0089310124
13.02171 0.0089607871
13.02271 0.008990018300000001
13.02371 0.009018695
13.02471 0.0090468071
13.02571 0.009074345099999999
13.02671 0.0091013026
13.02771 0.0091276728
13.02871 0.0091534523
13.02971 0.0091786387
13.03071 0.009203230699999999
13.03171 0.0092272297
13.03271 0.0092506372
13.03371 0.0092734568
13.03471 0.0092956936
13.03571 0.0093173527
13.03671 0.009338440600000001
13.03771 0.0093589631
13.03871 0.0093789276
13.03971 0.0093983414
13.04071 0.0094172101
13.04171 0.0094355397
13.04271 0.009453336
13.04371 0.009470602500000001
13.04471 0.009487343
13.04571 0.0095035597
13.04671 0.0095192539
13.04771 0.0095344243
13.04871 0.0095490686
13.04971 0.009563183999999999
13.05071 0.009576766
13.05171 0.009589808200000001
13.05271 0.009602303900000001
13.05371 0.0096142452
13.05471 0.0096256226
13.05571 0.0096364281
13.05671 0.0096466516
13.05771 0.0096562842
13.05871 0.0096653159
13.05971 0.0096737385
13.06071 0.0096815442
13.06171 0.0096887263
13.06271 0.009695279000000001
13.06371 0.009701198
13.06471 0.009706480299999999
13.06571 0.009711124600000001
13.06671 0.0097151322
13.06771 0.009718505300000001
13.06871 0.0097212484
13.06971 0.0097233678
13.07071 0.0097248711
13.07171 0.0097257667
13.07271 0.0097260658
13.07371 0.009725778400000001
13.07471 0.0097249169
13.07571 0.009723493
13.07671 0.009721519
13.07771 0.009719005900000001
13.07871 0.0097159646
13.07971 0.0097124052
13.08071 0.009708335700000001
13.08171 0.0097037628
13.08271 0.0096986914
13.08371 0.009693123900000001
13.08471 0.0096870615
13.08571 0.0096805023
13.08671 0.0096734431
13.08771 0.0096658783
13.08871 0.0096577998
13.08971 0.0096491982
13.09071 0.0096400625
13.09171 0.009630380400000001
13.09271 0.0096201387
13.09371 0.0096093238
13.09471 0.0095979223
13.09571 0.0095859199
13.09671 0.0095733034
13.09771 0.0095600612
13.09871 0.009546183
13.09971 0.0095316595
13.10071 0.009516484700000001
13.10171 0.0095006537
13.10271 0.0094841649
13.10371 0.009467018399999999
13.10471 0.0094492185
13.10571 0.0094307703
13.10671 0.0094116818
13.10771 0.009391964
13.10871 0.0093716284
13.10971 0.0093506897
13.11071 0.009329163
13.11171 0.009307065199999999
13.11271 0.0092844122
13.11371 0.009261221600000001
13.11471 0.009237509199999999
13.11571 0.009213291200000001
13.11671 0.009188581999999999
13.11771 0.0091633941
13.11871 0.0091377391
13.11971 0.0091116257
13.12071 0.0090850612
13.12171 0.0090580492
13.12271 0.0090305912
13.12371 0.0090026871
13.12471 0.0089743335
13.12571 0.008945524299999999
13.12671 0.0089162531
13.12771 0.0088865105
13.12871 0.0088562854
13.12971 0.008825566299999999
13.13071 0.0087943408
13.13171 0.0087625958
13.13271 0.0087303197
13.13371 0.0086974993
13.13471 0.0086641245
13.13571 0.008630185
13.13671 0.0085956723
13.13771 0.0085605796
13.13871 0.0085249027
13.13971 0.0084886393
13.14071 0.008451788699999999
13.14171 0.0084143532
13.14271 0.0083763363
13.14371 0.0083377454
13.14471 0.0082985876
13.14571 0.0082588747
13.14671 0.0082186176
13.14771 0.008177829999999999
13.14871 0.0081365259
13.14971 0.0080947204
13.15071 0.0080524296
13.15171 0.0080096681
13.15271 0.0079664518
13.15371 0.007922794600000001
13.15471 0.007878711
13.15571 0.007834212
13.15671 0.0077893084
13.15771 0.007744009100000001
13.15871 0.0076983204
13.15971 0.0076522469000000004
13.16071 0.0076057906000000005
13.16171 0.0075589509
13.16271 0.0075117262999999995
13.16371 0.0074641117
13.16471 0.0074161006
13.16571 0.0073676849
13.16671 0.007318855199999999
13.16771 0.0072696013
13.16871 0.0072199116
13.16971 0.007169775200000001
13.17071 0.0071191804
13.17171 0.007068117
13.17271 0.0070165748
13.17371 0.0069645459
13.17471 0.0069120237000000005
13.17571 0.0068590038
13.17671 0.006805484
13.17771 0.0067514651
13.17871 0.006696949999999999
13.17971 0.0066419452
13.18071 0.006586458000000001
13.18171 0.0065304994
13.18271 0.006474083099999999
13.18371 0.0064172229
13.18471 0.006359936399999999
13.18571 0.0063022402
13.18671 0.0062441533
13.18771 0.0061856939
13.18871 0.0061268802
13.18971 0.0060677296
13.19071 0.0060082584
13.19171 0.0059484817
13.19271 0.0058884121
13.19371 0.0058280606000000006
13.19471 0.0057674355
13.19571 0.005706543
13.19671 0.0056453868
13.19771 0.0055839675
13.19871 0.0055222841
13.19971 0.0054603333
13.20071 0.0053981101
13.20171 0.0053356074
13.20271 0.005272817
13.20371 0.005209730399999999
13.20471 0.0051463383
13.20571 0.0050826314999999995
13.20671 0.0050186009000000005
13.20771 0.0049542385
13.20871 0.0048895374
13.20971 0.0048244918
13.21071 0.004759098
13.21171 0.0046933539
13.21271 0.0046272595000000005
13.21371 0.0045608168999999995
13.21471 0.0044940301
13.21571 0.0044269054
13.21671 0.0043594508
13.21771 0.0042916763
13.21871 0.0042235937
13.21971 0.0041552161
13.22071 0.0040865572
13.22171 0.0040176321
13.22271 0.0039484563
13.22371 0.0038790458
13.22471 0.0038094160000000004
13.22571 0.0037395825
13.22671 0.0036695597
13.22771 0.0035993617
13.22871 0.0035290010000000004
13.22971 0.0034584886000000002
13.23071 0.0033878338999999997
13.23171 0.0033170450000000002
13.23271 0.0032461274000000003
13.23371 0.0031750853
13.23471 0.0031039201999999997
13.23571 0.0030326324
13.23671 0.0029612198
13.23771 0.0028896789
13.23871 0.0028180048
13.23971 0.0027461912000000003
13.24071 0.0026742311
13.24171 0.0026021167
13.24271 0.0025298403
13.24371 0.0024573939
13.24471 0.0023847708
13.24571 0.0023119645000000003
13.24671 0.00223897
13.24771 0.0021657841
13.24871 0.0020924052
13.24971 0.0020188337999999997
13.25071 0.0019450728
13.25171 0.0018711276
13.25271 0.0017970056
13.25371 0.0017227167
13.25471 0.0016482727000000001
13.25571 0.0015736878
13.25671 0.0014989775999999998
13.25771 0.0014241591
13.25871 0.0013492502
13.25971 0.0012742693999999999
13.26071 0.001199235
13.26171 0.0011241649
13.26271 0.0010490764
13.26371 0.0009739850599999999
13.26471 0.000898905
13.26571 0.0008238480399999999
13.26671 0.0007488237799999999
13.26771 0.00067383921
13.26871 0.0005988988100000001
13.26971 0.00052400433
13.27071 0.000449155
13.27171 0.00037434766
13.27271 0.00029957691
13.27371 0.00022483557000000002
13.27471 0.00015011491
13.27571 7.5405109e-05
13.27671 6.956437199999999e-07
13.27771 -7.4024229e-05
13.27871 -0.00014876507
13.27971 -0.00022353681000000003
13.28071 -0.00029834835
13.28171 -0.00037320722
13.28271 -0.00044811927
13.28371 -0.00052308842
13.28471 -0.00059811641
13.28571 -0.0006732027500000001
13.28671 -0.00074834461
13.28771 -0.0008235368999999999
13.28871 -0.0008987723
13.28971 -0.0009740413599999999
13.29071 -0.0010493327
13.29171 -0.0011246334
13.29271 -0.0011999291
13.29371 -0.0012752043
13.29471 -0.001350443
13.29571 -0.0014256285
13.29671 -0.001500744
13.29771 -0.0015757732
13.29871 -0.0016507001
13.29971 -0.0017255095
13.30071 -0.0018001874
13.30171 -0.0018747207
13.30271 -0.0019490979
13.30371 -0.002023309
13.30471 -0.0020973457000000003
13.30571 -0.0021712012000000003
13.30671 -0.0022448705
13.30771 -0.00231835
13.30871 -0.0023916379999999998
13.30971 -0.0024647340999999997
13.31071 -0.0025376392
13.31171 -0.0026103553
13.31271 -0.0026828855
13.31371 -0.0027552336
13.31471 -0.0028274037
13.31571 -0.0028994002
13.31671 -0.0029712274999999996
13.31771 -0.0030428897000000002
13.31871 -0.0031143903
13.31971 -0.0031857318
13.32071 -0.0032569154
13.32171 -0.0033279419
13.32271 -0.0033988100999999995
13.32371 -0.0034695171
13.32471 -0.0035400593
13.32571 -0.0036104309
13.32671 -0.003680625
13.32771 -0.0037506332
13.32871 -0.0038204456
13.32971 -0.0038900518
13.33071 -0.0039594400999999994
13.33171 -0.0040285984000000006
13.33271 -0.004097514500000001
13.33371 -0.0041661762
13.33471 -0.0042345717
13.33571 -0.004302689199999999
13.33671 -0.0043705186
13.33771 -0.0044380507
13.33871 -0.0045052777
13.33971 -0.0045721932000000005
13.34071 -0.0046387929999999996
13.34171 -0.004705074
13.34271 -0.0047710353
13.34371 -0.0048366779
13.34471 -0.004902004
13.34571 -0.004967018
13.34671 -0.0050317245
13.34771 -0.0050961298
13.34871 -0.0051602408
13.34971 -0.005224064400000001
13.35071 -0.0052876079000000005
13.35171 -0.0053508782
13.35271 -0.0054138807
13.35371 -0.0054766206
13.35471 -0.0055391013999999995
13.35571 -0.005601325
13.35671 -0.0056632921999999995
13.35771 -0.005725001
13.35871 -0.0057864479
13.35971 -0.0058476275
13.36071 -0.0059085323
13.36171 -0.005969153400000001
13.36271 -0.0060294802
13.36371 -0.0060895003
13.36471 -0.006149200600000001
13.36571 -0.0062085674
13.36671 -0.0062675856
13.36771 -0.0063262407
13.36871 -0.0063845182
13.36971 -0.006442404299999999
13.37071 -0.006499885800000001
13.37171 -0.0065569504
13.37271 -0.0066135879000000005
13.37371 -0.0066697896
13.37471 -0.0067255482000000005
13.37571 -0.0067808585000000005
13.37671 -0.0068357171
13.37771 -0.0068901223
13.37871 -0.0069440743
13.37971 -0.0069975751
13.38071 -0.0070506278000000006
13.38171 -0.0071032373
13.38271 -0.0071554088
13.38371 -0.007207149600000001
13.38471 -0.007258466200000001
13.38571 -0.0073093652
13.38671 -0.0073598538
13.38771 -0.0074099386
13.38871 -0.0074596253
13.38971 -0.0075089192
13.39071 -0.0075578246
13.39171 -0.0076063443
13.39271 -0.007654480599999999
13.39371 -0.0077022341
13.39471 -0.0077496035000000005
13.39571 -0.0077965872999999995
13.39671 -0.007843181800000001
13.39771 -0.0078893827
13.39871 -0.0079351841
13.39971 -0.0079805803
13.40071 -0.008025563900000001
13.40171 -0.0080701277
13.40271 -0.0081142643
13.40371 -0.008157965199999999
13.40471 -0.0082012222
13.40571 -0.0082440281
13.40671 -0.008286374899999999
13.40771 -0.0083282561
13.40871 -0.008369665699999999
13.40971 -0.008410598100000001
13.41071 -0.0084510481
13.41171 -0.008491012
13.41271 -0.008530486200000001
13.41371 -0.008569468600000001
13.41471 -0.0086079577
13.41571 -0.0086459528
13.41671 -0.0086834531
13.41771 -0.0087204593
13.41871 -0.008756973
13.41971 -0.0087929948
13.42071 -0.0088285276
13.42171 -0.008863573
13.42271 -0.0088981338
13.42371 -0.0089322115
13.42471 -0.008965809
13.42571 -0.0089989284
13.42671 -0.009031571200000001
13.42771 -0.009063738299999999
13.42871 -0.0090954301
13.42971 -0.0091266469
13.43071 -0.0091573871
13.43171 -0.0091876485
13.43271 -0.009217429
13.43371 -0.0092467242
13.43471 -0.009275529
13.43571 -0.0093038383
13.43671 -0.0093316456
13.43771 -0.0093589442
13.43871 -0.0093857263
13.43971 -0.0094119845
13.44071 -0.0094377108
13.44171 -0.0094628973
13.44271 -0.0094875373
13.44371 -0.009511622899999999
13.44471 -0.009535149
13.44571 -0.009558110500000001
13.44671 -0.009580502999999999
13.44771 -0.009602325
13.44871 -0.0096235744
13.44971 -0.009644252
13.45071 -0.0096643598
13.45171 -0.009683901600000001
13.45271 -0.009702881699999999
13.45371 -0.0097213058
13.45471 -0.0097391821
13.45571 -0.0097565178
13.45671 -0.0097733224
13.45771 -0.0097896038
13.45871 -0.0098053708
13.45971 -0.0098206321
13.46071 -0.0098353943
13.46171 -0.009849664599999999
13.46271 -0.0098634482
13.46371 -0.0098767487
13.46471 -0.0098895682
13.46571 -0.0099019075
13.46671 -0.0099137651
13.46771 -0.0099251381
13.46871 -0.009936023
13.46971 -0.009946413000000001
13.47071 -0.0099563025
13.47171 -0.009965682699999999
13.47271 -0.0099745463
13.47371 -0.0099828845
13.47471 -0.0099906887
13.47571 -0.0099979508
13.47671 -0.010004664
13.47771 -0.010010821
13.47871 -0.010016416
13.47971 -0.010021446
13.48071 -0.010025906999999999
13.48171 -0.010029798000000001
13.48271 -0.010033118
13.48371 -0.010035871
13.48471 -0.010038057999999999
13.48571 -0.010039684
13.48671 -0.010040752
13.48771 -0.01004127
13.48871 -0.010041244000000001
13.48971 -0.010040679
13.49071 -0.010039583999999999
13.49171 -0.010037964
13.49271 -0.010035826999999999
13.49371 -0.010033176
13.49471 -0.010030018
13.49571 -0.010026357
13.49671 -0.010022196
13.49771 -0.010017537
13.49871 -0.010012382
13.49971 -0.010006731
13.50071 -0.010000585
13.50171 -0.0099939425
13.50271 -0.009986800399999999
13.50371 -0.009979157
13.50471 -0.0099710094
13.50571 -0.0099623532
13.50671 -0.0099531848
13.50771 -0.0099434998
13.50871 -0.0099332938
13.50971 -0.0099225617
13.51071 -0.0099113
13.51171 -0.0098995035
13.51271 -0.009887168600000001
13.51371 -0.0098742908
13.51471 -0.0098608674
13.51571 -0.0098468954
13.51671 -0.0098323726
13.51771 -0.0098172975
13.51871 -0.009801670200000001
13.51971 -0.009785491399999999
13.52071 -0.0097687625
13.52171 -0.009751485800000001
13.52271 -0.0097336648
13.52371 -0.0097153046
13.52471 -0.0096964111
13.52571 -0.009676990199999999
13.52671 -0.0096570504
13.52771 -0.009636599899999999
13.52871 -0.0096156473
13.52971 -0.009594202900000001
13.53071 -0.009572276
13.53171 -0.0095498763
13.53271 -0.009527012999999999
13.53371 -0.0095036958
13.53471 -0.0094799318
13.53571 -0.009455729
13.53671 -0.0094310926
13.53771 -0.0094060277
13.53871 -0.0093805371
13.53971 -0.0093546216
13.54071 -0.0093282812
13.54171 -0.0093015129
13.54271 -0.0092743132
13.54371 -0.0092466762
13.54471 -0.0092185954
13.54571 -0.009190062
13.54671 -0.009161068000000001
13.54771 -0.009131604
13.54871 -0.0091016605
13.54971 -0.0090712274
13.55071 -0.009040296599999999
13.55171 -0.0090088593
13.55271 -0.0089769084
13.55371 -0.008944438
13.55471 -0.008911444499999999
13.55571 -0.008877924799999999
13.55671 -0.008843878500000001
13.55771 -0.0088093067
13.55871 -0.0087742126
13.55971 -0.0087386012
13.56071 -0.0087024797
13.56171 -0.008665856100000001
13.56271 -0.008628740800000001
13.56371 -0.0085911444
13.56471 -0.008553078799999999
13.56571 -0.008514556999999999
13.56671 -0.0084755913
13.56771 -0.0084361942
13.56871 -0.008396378
13.56971 -0.0083561536
13.57071 -0.0083155319
13.57171 -0.0082745224
13.57271 -0.0082331331
13.57371 -0.0081913706
13.57471 -0.0081492399
13.57571 -0.0081067439
13.57671 -0.0080638849
13.57771 -0.0080206621
13.57871 -0.0079770733
13.57971 -0.007933116300000001
13.58071 -0.0078887861
13.58171 -0.0078440775
13.58271 -0.007798984700000001
13.58371 -0.007753499800000001
13.58471 -0.0077076154
13.58571 -0.007661324299999999
13.58671 -0.007614618500000001
13.58771 -0.0075674914
13.58871 -0.0075199365
13.58971 -0.0074719478999999995
13.59071 -0.007423522
13.59171 -0.0073746553
13.59271 -0.0073253460999999995
13.59371 -0.007275595300000001
13.59471 -0.007225404299999999
13.59571 -0.0071747767
13.59671 -0.0071237184
13.59771 -0.0070722358999999995
13.59871 -0.007020338700000001
13.59971 -0.0069680362000000004
13.60071 -0.0069153401
13.60171 -0.0068622627
13.60271 -0.006808817900000001
13.60371 -0.0067550187000000005
13.60471 -0.0067008797000000005
13.60571 -0.006646414099999999
13.60671 -0.0065916355999999995
13.60771 -0.0065365573
13.60871 -0.0064811902000000005
13.60971 -0.0064255451
13.61071 -0.006369630900000001
13.61171 -0.0063134539
13.61271 -0.0062570201
13.61371 -0.0062003324
13.61471 -0.006143392199999999
13.61571 -0.006086198100000001
13.61671 -0.0060287472
13.61771 -0.0059710346
13.61871 -0.0059130536
13.61971 -0.0058547961
13.62071 -0.0057962527
13.62171 -0.0057374127
13.62271 -0.0056782654
13.62371 -0.005618799
13.62471 -0.0055590026
13.62571 -0.0054988657
13.62671 -0.0054383784999999995
13.62771 -0.0053775322
13.62871 -0.0053163196
13.62971 -0.0052547355
13.63071 -0.0051927766999999994
13.63171 -0.0051304422
13.63271 -0.0050677329
13.63371 -0.0050046525
13.63471 -0.0049412072
13.63571 -0.0048774058
13.63671 -0.0048132584
13.63771 -0.0047487782000000004
13.63871 -0.0046839792000000005
13.63971 -0.0046188779
13.64071 -0.0045534914999999995
13.64171 -0.0044878376
13.64271 -0.0044219352
13.64371 -0.0043558026
13.64471 -0.0042894575
13.64571 -0.0042229174
13.64671 -0.004156198
13.64771 -0.0040893137
13.64871 -0.0040222771
13.64971 -0.0039550978
13.65071 -0.0038877839000000004
13.65171 -0.0038203405
13.65271 -0.0037527704999999996
13.65371 -0.0036850735
13.65471 -0.0036172471
13.65571 -0.0035492867
13.65671 -0.0034811852
13.65771 -0.0034129338
13.65871 -0.0033445223
13.65971 -0.0032759395000000005
13.66071 -0.0032071734
13.66171 -0.0031382115
13.66271 -0.0030690422
13.66371 -0.002999654
13.66471 -0.0029300364999999997
13.66571 -0.0028601807999999998
13.66671 -0.0027900798
13.66771 -0.0027197284
13.66871 -0.0026491238
13.66971 -0.0025782656
13.67071 -0.0025071558
13.67171 -0.0024357991000000002
13.67271 -0.0023642026
13.67371 -0.0022923754
13.67471 -0.002220329
13.67571 -0.0021480766
13.67671 -0.0020756323999999997
13.67771 -0.0020030122
13.67871 -0.0019302321
13.67971 -0.0018573084
13.68071 -0.0017842574
13.68171 -0.0017110946000000002
13.68271 -0.0016378346000000001
13.68371 -0.0015644904000000001
13.68471 -0.0014910737000000001
13.68571 -0.0014175941
13.68671 -0.0013440592
13.68771 -0.0012704743
13.68871 -0.0011968426999999998
13.68971 -0.0011231652999999999
13.69071 -0.0010494407
13.69171 -0.0009756659
13.69271 -0.00090183576
13.69371 -0.00082794386
13.69471 -0.00075398239
13.69571 -0.00067994283
13.69671 -0.0006058161500000001
13.69771 -0.00053159315
13.69871 -0.00045726501
13.69971 -0.0003828236
13.70071 -0.00030826191000000005
13.70171 -0.00023357431
13.70271 -0.00015875695
13.70371 -8.380793e-05
13.70471 -8.7275396e-06
13.70571 6.6481653e-05
13.70671 0.00014181472
13.70771 0.00021726441000000001
13.70871 0.00029282126
13.70971 0.00036847366
13.71071 0.00044420822
13.71171 0.00052000996
13.71271 0.00059586264
13.71371 0.00067174915
13.71471 0.00074765194
13.71571 0.00082355336
13.71671 0.0008994361499999999
13.71771 0.00097528373
13.71871 0.0010510807999999999
13.71971 0.0011268137
13.72071 0.0012024705000000001
13.72171 0.0012780414
13.72271 0.001353519
13.72371 0.0014288984
13.72471 0.0015041772
13.72571 0.0015793556
13.72671 0.0016544362
13.72771 0.0017294237999999997
13.72871 0.0018043256
13.72971 0.0018791501
13.73071 0.0019539073
13.73171 0.0020286081
13.73271 0.0021032642
13.73371 0.0021778869000000003
13.73471 0.0022524877
13.73571 0.0023270768
13.73671 0.0024016636000000003
13.73771 0.0024762554
13.73871 0.0025508582999999997
13.73971 0.0026254758
13.74071 0.0027001092999999997
13.74171 0.0027747579
13.74271 0.0028494182
13.74371 0.002924084
13.74471 0.0029987474
13.74571 0.0030733979999999998
13.74671 0.0031480235
13.74771 0.0032226103999999996
13.74871 0.0032971431
13.74971 0.0033716059999999996
13.75071 0.0034459818999999997
13.75171 0.0035202542
13.75271 0.0035944064
13.75371 0.0036684221
13.75471 0.0037422862
13.75571 0.0038159847000000004
13.75671 0.0038895054
13.75771 0.0039628376000000005
13.75871 0.0040359726
13.75971 0.0041089038999999996
13.76071 0.0041816267
13.76171 0.0042541389
13.76271 0.0043264401000000004
13.76371 0.0043985321
13.76471 0.0044704182
13.76571 0.0045421031
13.76671 0.004613593
13.76771 0.0046848952
13.76871 0.0047560177
13.76971 0.0048269689
13.77071 0.0048977567
13.77171 0.0049683887
13.77271 0.0050388728
13.77371 0.0051092149
13.77471 0.0051794199
13.77571 0.0052494914
13.77671 0.0053194308
13.77771 0.0053892381
13.77871 0.0054589109
13.77971 0.005528444699999999
13.78071 0.0055978328999999995
13.78171 0.0056670669
13.78271 0.0057361365
13.78371 0.0058050297
13.78471 0.0058737325
13.78571 0.0059422309
13.78671 0.0060105092
13.78771 0.0060785518
13.78871 0.0061463434
13.78971 0.0062138679
13.79071 0.0062811116
13.79171 0.0063480613
13.79271 0.006414704699999999
13.79371 0.006481032299999999
13.79471 0.0065470362
13.79571 0.0066127111
13.79671 0.006678052899999999
13.79771 0.006743060699999999
13.79871 0.0068077352
13.79971 0.006872079400000001
13.80071 0.0069360984
13.80171 0.006999798600000001
13.80271 0.007063187499999999
13.80371 0.0071262744
13.80471 0.0071890674
13.80571 0.007251576599999999
13.80671 0.007313810100000001
13.80771 0.007375776499999999
13.80871 0.0074374831
13.80971 0.0074989352
13.81071 0.0075601369
13.81171 0.0076210905
13.81271 0.0076817953
13.81371 0.0077422496999999995
13.81471 0.0078024495
13.81571 0.007862388199999999
13.81671 0.0079220576
13.81771 0.0079814483
13.81871 0.008040549400000001
13.81971 0.0080993486
13.82071 0.0081578328
13.82171 0.0082159895
13.82271 0.008273805
13.82371 0.0083312661
13.82471 0.0083883613
13.82571 0.0084450781
13.82671 0.0085014071
13.82771 0.008557338900000001
13.82871 0.008612865300000001
13.82971 0.00866798
13.83071 0.0087226785
13.83171 0.0087769578
13.83271 0.0088308167
13.83371 0.0088842535
13.83471 0.0089372697
13.83571 0.008989866899999999
13.83671 0.0090420479
13.83771 0.0090938163
13.83871 0.0091451751
13.83971 0.0091961287
13.84071 0.0092466806
13.84171 0.0092968345
13.84271 0.009346594
13.84371 0.0093959621
13.84471 0.0094449402
13.84571 0.0094935298
13.84671 0.0095417308
13.84771 0.009589542599999999
13.84871 0.0096369629
13.84971 0.0096839896
13.85071 0.009730618299999999
13.85171 0.0097768439
13.85271 0.0098226614
13.85371 0.0098680634
13.85471 0.0099130433
13.85571 0.009957592599999999
13.85671 0.010001702
13.85771 0.010045364
13.85871 0.010088568000000001
13.85971 0.010131305
13.86071 0.010173567
13.86171 0.010215345
13.86271 0.010256631
13.86371 0.010297417
13.86471 0.010337697
13.86571 0.010377466
13.86671 0.010416719999999999
13.86771 0.010455456
13.86871 0.010493671999999999
13.86971 0.010531368000000001
13.87071 0.010568546
13.87171 0.010605208
13.87271 0.010641358
13.87371 0.010676999999999999
13.87471 0.01071214
13.87571 0.010746784
13.87671 0.010780938
13.87771 0.010814609
13.87871 0.010847802
13.87971 0.010880524
13.88071 0.010912781
13.88171 0.010944575
13.88271 0.010975911
13.88371 0.011006789
13.88471 0.011037209
13.88571 0.011067170999999999
13.88671 0.011096671
13.88771 0.011125705
13.88871 0.011154267
13.88971 0.011182349
13.89071 0.011209942
13.89171 0.011237038
13.89271 0.011263625
13.89371 0.011289694999999999
13.89471 0.011315234
13.89571 0.011340233
13.89671 0.011364681
13.89771 0.01138857
13.89871 0.011411890000000001
13.89971 0.011434634
13.90071 0.011456796
13.90171 0.011478372
13.90271 0.011499359
13.90371 0.011519755
13.90471 0.011539561
13.90571 0.011558778
13.90671 0.011577409
13.90771 0.011595458
13.90871 0.01161293
13.90971 0.011629831
13.91071 0.011646167
13.91171 0.011661945
13.91271 0.011677171
13.91371 0.011691853
13.91471 0.011705996
13.91571 0.011719605
13.91671 0.011732687
13.91771 0.011745244
13.91871 0.011757281
13.91971 0.011768799
13.92071 0.011779799
13.92171 0.01179028
13.92271 0.011800243
13.92371 0.011809683000000001
13.92471 0.011818598999999999
13.92571 0.011826986
13.92671 0.011834841
13.92771 0.011842156999999999
13.92871 0.011848928
13.92971 0.011855151000000001
13.93071 0.011860818
13.93171 0.011865924
13.93271 0.011870463999999999
13.93371 0.011874433
13.93471 0.011877826
13.93571 0.011880639
13.93671 0.011882868
13.93771 0.011884512
13.93871 0.011885567000000001
13.93971 0.011886033
13.94071 0.011885908
13.94171 0.011885194
13.94271 0.01188389
13.94371 0.011881999
13.94471 0.011879523000000001
13.94571 0.011876464
13.94671 0.011872826
13.94771 0.011868612
13.94871 0.011863825
13.94971 0.01185847
13.95071 0.01185255
13.95171 0.01184607
13.95271 0.011839033
13.95371 0.011831441
13.95471 0.011823299
13.95571 0.011814607999999999
13.95671 0.011805369
13.95771 0.011795584999999999
13.95871 0.011785255
13.95971 0.011774380000000001
13.96071 0.011762957999999999
13.96171 0.011750989
13.96271 0.011738469999999999
13.96371 0.011725399
13.96471 0.011711773
13.96571 0.011697588
13.96671 0.011682842
13.96771 0.011667531
13.96871 0.011651652
13.96971 0.011635199
13.97071 0.011618172
13.97171 0.011600566
13.97271 0.011582381
13.97371 0.011563615
13.97471 0.011544266000000001
13.97571 0.011524337999999999
13.97671 0.011503829
13.97771 0.011482743
13.97871 0.011461083
13.97971 0.011438855
13.98071 0.011416062999999999
13.98171 0.011392713
13.98271 0.011368813
13.98371 0.011344371
13.98471 0.011319394
13.98571 0.011293891
13.98671 0.011267869
13.98771 0.011241336999999999
13.98871 0.011214303
13.98971 0.011186772
13.99071 0.011158751
13.99171 0.011130246
13.99271 0.01110126
13.99371 0.011071797000000001
13.99471 0.011041857
13.99571 0.011011442
13.99671 0.010980549000000001
13.99771 0.010949177
13.99871 0.010917323
13.99971 0.010884982
14.00071 0.01085215
14.00171 0.010818821000000001
14.00271 0.01078499
14.00371 0.010750651
14.00471 0.010715798
14.00571 0.010680425
14.00671 0.01064453
14.00771 0.010608108
14.00871 0.010571158
14.00971 0.010533678
14.01071 0.010495669
14.01171 0.010457134
14.01271 0.010418076
14.01371 0.010378501
14.01471 0.010338413999999999
14.01571 0.010297824
14.01671 0.010256741
14.01771 0.010215173000000001
14.01871 0.010173133000000001
14.01971 0.010130631000000001
14.02071 0.010087679
14.02171 0.010044290999999999
14.02271 0.010000476
14.02371 0.009956245800000001
14.02471 0.009911611399999999
14.02571 0.0098665827
14.02671 0.0098211684
14.02771 0.0097753757
14.02871 0.0097292112
14.02971 0.009682679999999999
14.03071 0.009635785000000001
14.03171 0.0095885291
14.03271 0.009540912300000001
14.03371 0.009492934599999999
14.03471 0.0094445939
14.03571 0.0093958879
14.03671 0.0093468123
14.03771 0.0092973634
14.03871 0.0092475362
14.03971 0.0091973248
14.04071 0.009146724200000001
14.04171 0.0090957299
14.04271 0.009044336200000001
14.04371 0.008992539400000001
14.04471 0.0089403366
14.04571 0.0088877248
14.04671 0.0088347027
14.04771 0.0087812703
14.04871 0.008727429699999999
14.04971 0.008673183
14.05071 0.0086185355
14.05171 0.0085634936
14.05271 0.0085080646
14.05371 0.0084522588
14.05471 0.0083960862
14.05571 0.0083395586
14.05671 0.0082826897
14.05771 0.0082254926
14.05871 0.0081679827
14.05971 0.0081101738
14.06071 0.0080520796
14.06171 0.0079937148
14.06271 0.0079350917
14.06371 0.007876221899999999
14.06471 0.0078171164
14.06571 0.0077577839
14.06671 0.0076982309
14.06771 0.0076384626
14.06871 0.0075784817
14.06971 0.0075182885
14.07071 0.007457882000000001
14.07171 0.0073972587
14.07271 0.0073364135
14.07371 0.0072753399
14.07471 0.0072140304999999995
14.07571 0.007152476600000001
14.07671 0.007090669500000001
14.07771 0.007028600500000001
14.07871 0.0069662607999999996
14.07971 0.0069036432
14.08071 0.0068407411
14.08171 0.0067775494
14.08271 0.006714065199999999
14.08371 0.0066502886
14.08471 0.0065862208
14.08571 0.006521865700000001
14.08671 0.0064572305
14.08771 0.0063923238
14.08871 0.0063271575000000005
14.08971 0.0062617451000000005
14.09071 0.0061961022
14.09171 0.0061302453
14.09271 0.0060641930999999994
14.09371 0.0059979644
14.09471 0.0059315782
14.09571 0.0058650541
14.09671 0.0057984111
14.09771 0.0057316669
14.09871 0.005664838
14.09971 0.0055979395
14.10071 0.0055309847
14.10171 0.0054639848
14.10271 0.0053969488
14.10371 0.0053298834
14.10471 0.0052627933000000005
14.10571 0.0051956806
14.10671 0.0051285449
14.10771 0.0050613849
14.10871 0.0049941965999999996
14.10971 0.0049269744
14.11071 0.0048597121
14.11171 0.0047924023
14.11271 0.0047250367
14.11371 0.0046576071
14.11471 0.0045901054999999994
14.11571 0.0045225243
14.11671 0.0044548568
14.11771 0.0043870969
14.11871 0.0043192409
14.11971 0.0042512856
14.12071 0.0041832307
14.12171 0.0041150772
14.12271 0.0040468283
14.12371 0.0039784896
14.12471 0.0039100687
14.12571 0.0038415754
14.12671 0.0037730208999999996
14.12771 0.0037044188999999996
14.12871 0.0036357844
14.12971 0.0035671335000000003
14.13071 0.0034984841
14.13171 0.0034298537
14.13271 0.0033612607000000003
14.13371 0.003292723
14.13471 0.0032242588
14.13571 0.0031558844
14.13671 0.0030876156
14.13771 0.0030194662000000002
14.13871 0.0029514486
14.13971 0.0028835722
14.14071 0.0028158447
14.14171 0.0027482711
14.14271 0.0026808537
14.14371 0.0026135924000000002
14.14471 0.0025464847999999997
14.14571 0.0024795259
14.14671 0.0024127094
14.14771 0.0023460265
14.14871 0.0022794677
14.14971 0.0022130225
14.15071 0.0021466799999999998
14.15171 0.0020804291
14.15271 0.0020142596000000002
14.15371 0.0019481620000000002
14.15471 0.0018821285
14.15571 0.0018161531
14.15671 0.0017502316
14.15771 0.0016843625000000002
14.15871 0.0016185470000000001
14.15971 0.0015527889000000001
14.16071 0.0014870947
14.16171 0.0014214739
14.16271 0.0013559384
14.16371 0.0012905024
14.16471 0.0012251824000000001
14.16571 0.0011599965
14.16671 0.0010949640000000001
14.16771 0.0010301051
14.16871 0.00096544054
14.16971 0.0009009909299999999
14.17071 0.00083677614
14.17171 0.0007728152
14.17271 0.00070912565
14.17371 0.00064572332
14.17471 0.00058262199
14.17571 0.0005198330200000001
14.17671 0.00045736547
14.17771 0.0003952257
14.17871 0.0003334176
14.17971 0.00027194251000000003
14.18071 0.00021079941000000003
14.18171 0.00014998506
14.18271 8.9494273e-05
14.18371 2.9320201999999996e-05
14.18471 -3.0545357e-05
14.18571 -9.0111598e-05
14.18671 -0.00014938834
14.18771 -0.00020838561
14.18871 -0.00026711334
14.18971 -0.00032558098
14.19071 -0.00038379708
14.19171 -0.00044176904
14.19271 -0.0004995029
14.19371 -0.00055700298
14.19471 -0.00061427177
14.19571 -0.00067130977
14.19671 -0.0007281154
14.19771 -0.00078468511
14.19871 -0.00084101321
14.19971 -0.0008970921999999999
14.20071 -0.0009529126099999999
14.20171 -0.0010084636
14.20271 -0.0010637326
14.20371 -0.0011187062
14.20471 -0.0011733700000000002
14.20571 -0.0012277091
14.20671 -0.0012817082
14.20771 -0.0013353523
14.20871 -0.0013886266
14.20971 -0.0014415171
14.21071 -0.0014940107
14.21171 -0.0015460955
14.21271 -0.001597761
14.21371 -0.0016489984999999998
14.21471 -0.0016998009
14.21571 -0.0017501630000000001
14.21671 -0.0018000816999999998
14.21771 -0.0018495557
14.21871 -0.0018985857
14.21971 -0.0019471738
14.22071 -0.0019953239
14.22171 -0.0020430414
14.22271 -0.0020903328
14.22371 -0.0021372054
14.22471 -0.0021836668999999998
14.22571 -0.0022297258
14.22671 -0.0022753899
14.22771 -0.0023206669
14.22871 -0.0023655637
14.22971 -0.0024100866
14.23071 -0.00245424
14.23171 -0.0024980274
14.23271 -0.0025414507
14.23371 -0.0025845096
14.23471 -0.0026272026
14.23571 -0.0026695257
14.23671 -0.0027114738
14.23771 -0.0027530397
14.23871 -0.0027942149
14.23971 -0.0028349896
14.24071 -0.0028753526
14.24171 -0.0029152921
14.24271 -0.002954796
14.24371 -0.0029938517000000003
14.24471 -0.0030324471
14.24571 -0.0030705702
14.24671 -0.0031082101
14.24771 -0.0031453568
14.24871 -0.0031820018
14.24971 -0.0032181382000000002
14.25071 -0.0032537606000000003
14.25171 -0.003288866
14.25271 -0.0033234529999999997
14.25371 -0.0033575223
14.25471 -0.0033910765
14.25571 -0.0034241195
14.25671 -0.0034566579
14.25771 -0.0034886987
14.25871 -0.0035202505
14.25971 -0.0035513229
14.26071 -0.0035819259
14.26171 -0.0036120698
14.26271 -0.0036417649000000003
14.26371 -0.0036710207
14.26471 -0.0036998466000000003
14.26571 -0.0037282505
14.26671 -0.0037562397000000004
14.26771 -0.0037838192
14.26871 -0.0038109930999999995
14.26971 -0.0038377635
14.27071 -0.0038641308
14.27171 -0.0038900935999999996
14.27271 -0.0039156482999999995
14.27371 -0.00394079
14.27471 -0.003965512599999999
14.27571 -0.0039898081
14.27671 -0.0040136681
14.27771 -0.0040370825
14.27871 -0.0040600415
14.27971 -0.0040825344
14.28071 -0.0041045507
14.28171 -0.0041260802
14.28271 -0.0041471139
14.28371 -0.0041676427
14.28471 -0.0041876592
14.28571 -0.0042071573
14.28671 -0.0042261319
14.28771 -0.0042445798
14.28871 -0.0042624989999999995
14.28971 -0.0042798896
14.29071 -0.0042967535
14.29171 -0.0043130938
14.29271 -0.0043289154
14.29371 -0.004344224
14.29471 -0.0043590276999999995
14.29571 -0.0043733347
14.29671 -0.0043871542999999995
14.29771 -0.004400497
14.29871 -0.0044133729
14.29971 -0.0044257929
14.30071 -0.0044377673
14.30171 -0.0044493067
14.30271 -0.004460420299999999
14.30371 -0.0044711174
14.30471 -0.0044814056
14.30571 -0.0044912918
14.30671 -0.0045007815
14.30771 -0.0045098785999999995
14.30871 -0.004518585800000001
14.30971 -0.0045269036
14.31071 -0.0045348323
14.31171 -0.0045423697999999995
14.31271 -0.004549513
14.31371 -0.0045562573999999995
14.31471 -0.004562598
14.31571 -0.0045685286999999995
14.31671 -0.0045740424
14.31771 -0.0045791319
14.31871 -0.0045837904
14.31971 -0.0045880104
14.32071 -0.0045917859
14.32171 -0.0045951107
14.32271 -0.0045979802999999994
14.32371 -0.0046003908
14.32471 -0.0046023401
14.32571 -0.0046038269
14.32671 -0.0046048524
14.32771 -0.0046054192
14.32871 -0.0046055313
14.32971 -0.0046051944
14.33071 -0.0046044155
14.33171 -0.0046032033
14.33271 -0.0046015673
14.33371 -0.0045995173000000006
14.33471 -0.0045970646
14.33571 -0.0045942201
14.33671 -0.0045909945999999995
14.33771 -0.0045873989
14.33871 -0.0045834426
14.33971 -0.0045791352
14.34071 -0.0045744844
14.34171 -0.0045694971
14.34271 -0.0045641784
14.34371 -0.0045585322
14.34471 -0.0045525609000000005
14.34571 -0.004546265
14.34671 -0.0045396439
14.34771 -0.004532696
14.34871 -0.0045254182999999995
14.34971 -0.0045178069
14.35071 -0.0045098575
14.35171 -0.0045015655
14.35271 -0.004492926
14.35371 -0.0044839348000000005
14.35471 -0.0044745877
14.35571 -0.004464881600000001
14.35671 -0.0044548138
14.35771 -0.0044443836999999995
14.35871 -0.0044335909
14.35971 -0.0044224369
14.36071 -0.0044109245
14.36171 -0.0043990578
14.36271 -0.0043868422
14.36371 -0.0043742846
14.36471 -0.0043613930999999995
14.36571 -0.0043481763
14.36671 -0.0043346434
14.36771 -0.0043208049
14.36871 -0.004306671
14.36971 -0.0042922526
14.37071 -0.0042775599
14.37171 -0.004262602999999999
14.37271 -0.0042473923000000005
14.37371 -0.0042319363
14.37471 -0.0042162434999999995
14.37571 -0.0042003216
14.37671 -0.0041841766
14.37771 -0.004167814
14.37871 -0.0041512383
14.37971 -0.0041344527
14.38071 -0.004117459
14.38171 -0.0041002579
14.38271 -0.0040828498
14.38371 -0.0040652336
14.38471 -0.0040474079
14.38571 -0.00402937
14.38671 -0.0040111176
14.38771 -0.0039926472
14.38871 -0.003973956
14.38971 -0.0039550407
14.39071 -0.0039358987
14.39171 -0.0039165279
14.39271 -0.0038969269
14.39371 -0.0038770948000000005
14.39471 -0.0038570324
14.39571 -0.0038367412
14.39671 -0.0038162245
14.39771 -0.0037954862
14.39871 -0.0037745325000000003
14.39971 -0.0037533710999999997
14.40071 -0.0037320104
14.40171 -0.0037104604
14.40271 -0.0036887326
14.40371 -0.0036668396
14.40471 -0.0036447942000000003
14.40571 -0.0036226105000000002
14.40671 -0.0036003024
14.40771 -0.0035778838000000003
14.40871 -0.0035553687000000004
14.40971 -0.0035327703
14.41071 -0.0035101005999999997
14.41171 -0.0034873705
14.41271 -0.0034645898
14.41371 -0.0034417662
14.41471 -0.0034189063
14.41571 -0.0033960139
14.41671 -0.0033730921000000003
14.41771 -0.0033501411999999997
14.41871 -0.0033271600999999996
14.41971 -0.0033041459
14.42071 -0.0032810953
14.42171 -0.0032580032
14.42271 -0.0032348638
14.42371 -0.0032116716999999995
14.42471 -0.0031884210000000003
14.42571 -0.0031651060000000004
14.42671 -0.0031417221
14.42771 -0.0031182659
14.42871 -0.0030947351
14.42971 -0.0030711293
14.43071 -0.0030474495
14.43171 -0.0030236988
14.43271 -0.0029998820999999998
14.43371 -0.0029760064
14.43471 -0.0029520803
14.43571 -0.0029281144
14.43671 -0.0029041203
14.43771 -0.0028801111
14.43871 -0.0028561004
14.43971 -0.0028321028
14.44071 -0.0028081326
14.44171 -0.0027842038
14.44271 -0.0027603302
14.44371 -0.0027365246
14.44471 -0.0027127984000000003
14.44571 -0.0026891619
14.44671 -0.0026656235
14.44771 -0.00264219
14.44871 -0.0026188663
14.44971 -0.0025956559
14.45071 -0.0025725599999999998
14.45171 -0.0025495785
14.45271 -0.0025267097999999997
14.45371 -0.002503951
14.45471 -0.002481298
14.45571 -0.0024587463
14.45671 -0.0024362909
14.45771 -0.0024139263
14.45871 -0.0023916473
14.45971 -0.0023694489
14.46071 -0.0023473270999999998
14.46171 -0.0023252782
14.46271 -0.0023033001
14.46371 -0.0022813916
14.46471 -0.002259553
14.46571 -0.0022377861000000003
14.46671 -0.0022160940999999997
14.46771 -0.0021944817
14.46871 -0.0021729551
14.46971 -0.0021515219
14.47071 -0.002130191
14.47171 -0.0021089725
14.47271 -0.0020878771
14.47371 -0.0020669166
14.47471 -0.0020461031
14.47571 -0.0020254491
14.47671 -0.0020049671
14.47771 -0.0019846692999999998
14.47871 -0.0019645679
14.47971 -0.0019446736
14.48071 -0.0019249967999999998
14.48171 -0.0019055467
14.48271 -0.0018863312999999999
14.48371 -0.0018673568999999998
14.48471 -0.0018486282
[truncated: 192,069 more chars]
