# Supplementary material for: 2D Synthetic dataset of numerical simulations of long-period seismicity in a volcanic edifice and related sensitivity kernels
Source: Data Brief. 2021 Jan 25;34:106673. doi: 10.1016/j.dib.2020.106673 (PMC7841316; doi:10.1016/j.dib.2020.106673)
Supplement: Supplementary Data S1 — Supplementary Raw Research Data. This is open data under the CC BY license http://creativecommons.org/licenses/by/4.0/ [file mmc1.zip › Dataset/OUTPUT_SEISMOGRAMS/9000_3000/disp_Z_hetero_9000_3113_SVF1e0Hz.semd]

-1.200000 0.0
-1.199000 2.8939955999999997e-15
-1.198000 -1.1400972e-09
-1.197000 -5.5685077999999995e-09
-1.196000 -1.6165316e-08
-1.195000 -3.6149431e-08
-1.194000 -6.8608214e-08
-1.193000 -1.1599787e-07
-1.192000 -1.7966645e-07
-1.191000 -2.5945043999999997e-07
-1.190000 -3.5339012e-07
-1.189000 -4.5759849e-07
-1.188000 -5.663055400000001e-07
-1.187000 -6.7208386e-07
-1.186000 -7.662451099999999e-07
-1.185000 -8.3938128e-07
-1.184000 -8.820113500000001e-07
-1.183000 -8.8528287e-07
-1.182000 -8.4167135e-07
-1.181000 -7.4562108e-07
-1.180000 -5.9406884e-07
-1.179000 -3.8680623000000004e-07
-1.178000 -1.2664169e-07
-1.177000 1.806562e-07
-1.176000 5.2663918e-07
-1.175000 9.0066852e-07
-1.174000 1.2905811e-06
-1.173000 1.6834841e-06
-1.172000 2.0666178e-06
-1.171000 2.4282166e-06
-1.170000 2.7582975999999997e-06
-1.169000 3.0493045e-06
-1.168000 3.2965456e-06
-1.167000 3.4983791999999998e-06
-1.166000 3.6561126e-06
-1.165000 3.7736086e-06
-1.164000 3.8566185e-06
-1.163000 3.9118746e-06
-1.162000 3.9460118999999995e-06
-1.161000 3.9643960999999995e-06
-1.160000 3.9699572e-06
-1.159000 3.962129799999999e-06
-1.158000 3.9360007000000005e-06
-1.157000 3.8817618e-06
-1.156000 3.7845435e-06
-1.155000 3.6246842000000005e-06
-1.154000 3.3784591e-06
-1.153000 3.0192702000000004e-06
-1.152000 2.5192477e-06
-1.151000 1.8512029e-06
-1.150000 9.9082333e-07
-1.149000 -8.1006701e-08
-1.148000 -1.3759014e-06
-1.147000 -2.895831e-06
-1.146000 -4.6312863e-06
-1.145000 -6.5598861000000005e-06
-1.144000 -8.6455408e-06
-1.143000 -1.0838264e-05
-1.142000 -1.3074687e-05
-1.141000 -1.5279308e-05
-1.140000 -1.7366439e-05
-1.139000 -1.9242827000000002e-05
-1.138000 -2.0810839e-05
-1.137000 -2.1972100000000003e-05
-1.136000 -2.2631453e-05
-1.135000 -2.2701052e-05
-1.134000 -2.2104453e-05
-1.133000 -2.0780495999999998e-05
-1.132000 -1.8686825e-05
-1.131000 -1.5802895e-05
-1.130000 -1.2132308000000001e-05
-1.129000 -7.7043914e-06
-1.128000 -2.574915e-06
-1.127000 3.1740907e-06
-1.126000 9.4354384e-06
-1.125000 1.6078793e-05
-1.124000 2.2953549e-05
-1.123000 2.9892478999999998e-05
-1.122000 3.6716077e-05
-1.121000 4.3237461e-05
-1.120000 4.9267703e-05
-1.119000 5.4621415000000006e-05
-1.118000 5.912247e-05
-1.117000 6.2609655e-05
-1.116000 6.4942094e-05
-1.115000 6.6004299e-05
-1.114000 6.5710645e-05
-1.113000 6.400915100000001e-05
-1.112000 6.0884382999999996e-05
-1.111000 5.6359368999999996e-05
-1.110000 5.0496402e-05
-1.109000 4.3396611e-05
-1.108000 3.5198261e-05
-1.107000 2.6073707e-05
-1.106000 1.6225027e-05
-1.105000 5.8783499e-06
-1.104000 -4.7230305000000005e-06
-1.103000 -1.5326634e-05
-1.102000 -2.5679668e-05
-1.101000 -3.5538591e-05
-1.100000 -4.4679086e-05
-1.099000 -5.2906125e-05
-1.098000 -6.0063826e-05
-1.097000 -6.6044686e-05
-1.096000 -7.079788100000001e-05
-1.095000 -7.4336288e-05
-1.094000 -7.6741844e-05
-1.093000 -7.816902299999999e-05
-1.092000 -7.8846148e-05
-1.091000 -7.9074397e-05
-1.090000 -7.922439e-05
-1.089000 -7.9730376e-05
-1.088000 -8.108206700000001e-05
-1.087000 -8.3814302e-05
-1.086000 -8.849481199999999e-05
-1.085000 -9.571037900000001e-05
-1.084000 -0.00010605185000000001
-1.083000 -0.00012009840999999999
-1.082000 -0.00013840169
-1.081000 -0.0001614701
-1.080000 -0.0001897541
-1.079000 -0.00022363275999999997
-1.078000 -0.00026340213
-1.077000 -0.00030926581
-1.076000 -0.00036132819
-1.075000 -0.00041959038
-1.074000 -0.00048394913000000003
-1.073000 -0.00055419891
-1.072000 -0.00063003681
-1.071000 -0.00071107042
-1.070000 -0.00079682823
-1.069000 -0.0008867723400000001
-1.068000 -0.00098031305
-1.067000 -0.0010768247
-1.066000 -0.0011756631
-1.065000 -0.001276182
-1.064000 -0.0013777516
-1.063000 -0.0014797738
-1.062000 -0.0015816985999999999
-1.061000 -0.0016830378000000001
-1.060000 -0.0017833767000000002
-1.059000 -0.0018823841
-1.058000 -0.001979819
-1.057000 -0.0020755348
-1.056000 -0.002169481
-1.055000 -0.0022617018
-1.054000 -0.0023523309
-1.053000 -0.0024415856000000002
-1.052000 -0.0025297568
-1.051000 -0.0026171971
-1.050000 -0.0027043081
-1.049000 -0.0027915255
-1.048000 -0.0028793036
-1.047000 -0.0029680992
-1.046000 -0.0030583563999999996
-1.045000 -0.0031504915
-1.044000 -0.0032448791999999996
-1.043000 -0.0033418408
-1.042000 -0.0034416338
-1.041000 -0.0035444453
-1.040000 -0.0036503858
-1.039000 -0.0037594888000000003
-1.038000 -0.0038717112999999996
-1.037000 -0.0039869385
-1.036000 -0.0041049894
-1.035000 -0.0042256281
-1.034000 -0.0043485747
-1.033000 -0.0044735196
-1.032000 -0.004600138
-1.031000 -0.0047281057
-1.030000 -0.0048571164
-1.029000 -0.0049868959
-1.028000 -0.0051172166
-1.027000 -0.0052479125
-1.026000 -0.0053788874
-1.025000 -0.0055101245
-1.024000 -0.005641692
-1.023000 -0.0057737440999999995
-1.022000 -0.0059065213
-1.021000 -0.0060403443
-1.020000 -0.006175608
-1.019000 -0.0063127714
-1.018000 -0.0064523425
-1.017000 -0.0065948654
-1.016000 -0.0067409048
-1.015000 -0.0068910267
-1.014000 -0.0070457819999999996
-1.013000 -0.0072056900999999994
-1.012000 -0.0073712225
-1.011000 -0.0075427874
-1.010000 -0.0077207194
-1.009000 -0.007905268299999999
-1.008000 -0.0080965918
-1.007000 -0.0082947518
-1.006000 -0.008499714
-1.005000 -0.0087113498
-1.004000 -0.0089294415
-1.003000 -0.0091536909
-1.002000 -0.009383729
-1.001000 -0.009619130299999999
-1.000000 -0.0098594268
-0.9990000 -0.010104125
-0.9980000 -0.01035272
-0.9970000 -0.010604719
-0.9960000 -0.010859651
-0.9950000 -0.011117088
-0.9940000 -0.01137666
-0.9930000 -0.011638063
-0.9920000 -0.01190108
-0.9910000 -0.012165584
-0.9900000 -0.012431544000000001
-0.9890000 -0.012699033000000002
-0.9880000 -0.012968226
-0.9870000 -0.013239398999999999
-0.9860000 -0.013512927000000001
-0.9850000 -0.01378927
-0.9840000 -0.014068969
-0.9830000 -0.014352631000000001
-0.9820000 -0.014640913
-0.9810000 -0.014934508
-0.9800000 -0.015234128999999999
-0.9790000 -0.015540488
-0.9780000 -0.015854277
-0.9770000 -0.016176156
-0.9760000 -0.016506735
-0.9750000 -0.016846556000000002
-0.9740000 -0.017196081
-0.9730000 -0.017555684999999998
-0.9720000 -0.017925646
-0.9710000 -0.018306141999999997
-0.9700000 -0.018697251
-0.9690000 -0.019098951
-0.9680000 -0.019511128
-0.9670000 -0.019933582999999998
-0.9660000 -0.020366047
-0.9650000 -0.020808192
-0.9640000 -0.021259648
-0.9630000 -0.021720018
-0.9620000 -0.022188899999999998
-0.9610000 -0.022665900000000003
-0.9600000 -0.023150656
-0.9590000 -0.023642846000000002
-0.9580000 -0.024142208000000002
-0.9570000 -0.024648549
-0.9560000 -0.025161757
-0.9550000 -0.025681805
-0.9540000 -0.026208752999999998
-0.9530000 -0.026742752999999998
-0.9520000 -0.027284043999999997
-0.9510000 -0.027832939
-0.9500000 -0.028389832
-0.9490000 -0.028955171000000002
-0.9480000 -0.029529459
-0.9470000 -0.030113233
-0.9460000 -0.03070705
-0.9450000 -0.031311478
-0.9440000 -0.031927080000000004
-0.9430000 -0.032554398
-0.9420000 -0.033193946
-0.9410000 -0.033846201
-0.9400000 -0.034511586999999996
-0.9390000 -0.03519048
-0.9380000 -0.035883198
-0.9370000 -0.036590005
-0.9360000 -0.037311105
-0.9350000 -0.038046655
-0.9340000 -0.038796756
-0.9330000 -0.03956148
-0.9320000 -0.040340857
-0.9310000 -0.041134897
-0.9300000 -0.041943594
-0.9290000 -0.042766940999999996
-0.9280000 -0.043604933000000005
-0.9270000 -0.044457581999999995
-0.9260000 -0.045324926
-0.9250000 -0.046207030999999996
-0.9240000 -0.047104002
-0.9230000 -0.048015986
-0.9220000 -0.048943178000000004
-0.9210000 -0.049885816000000006
-0.9200000 -0.050844194
-0.9190000 -0.051818643000000005
-0.9180000 -0.05280952900000001
-0.9170000 -0.053817267
-0.9160000 -0.054842286000000004
-0.9150000 -0.055885041
-0.9140000 -0.056945998
-0.9130000 -0.058025616
-0.9120000 -0.059124350000000006
-0.9110000 -0.060242624
-0.9100000 -0.06138084
-0.9090000 -0.062539359
-0.9080000 -0.0637185
-0.9070000 -0.064918533
-0.9060000 -0.06613967700000001
-0.9050000 -0.067382102
-0.9040000 -0.068645924
-0.9030000 -0.069931219
-0.9020000 -0.071238034
-0.9010000 -0.07256639100000001
-0.9000000 -0.07391629599999999
-0.8990000 -0.075287774
-0.8980000 -0.076680857
-0.8970000 -0.07809563
-0.8960000 -0.079532224
-0.8950000 -0.08099083800000001
-0.8940000 -0.082471769
-0.8930000 -0.083975401
-0.8920000 -0.08550224000000001
-0.8910000 -0.08705289799999999
-0.8900000 -0.08862811400000001
-0.8890000 -0.090228743
-0.8880000 -0.091855752
-0.8870000 -0.09351021100000001
-0.8860000 -0.09519329800000001
-0.8850000 -0.096906244
-0.8840000 -0.09865035500000001
-0.8830000 -0.10042696
-0.8820000 -0.10223738999999998
-0.8810000 -0.10408298999999999
-0.8800000 -0.10596503
-0.8790000 -0.10788474
-0.8780000 -0.10984326000000001
-0.8770000 -0.11184159
-0.8760000 -0.11388062000000002
-0.8750000 -0.11596111999999999
-0.8740000 -0.11808367
-0.8730000 -0.12024873
-0.8720000 -0.12245655999999999
-0.8710000 -0.12470727999999999
-0.8700000 -0.12700089
-0.8690000 -0.12933719000000002
-0.8680000 -0.13171592999999998
-0.8670000 -0.13413671
-0.8660000 -0.1365991
-0.8650000 -0.13910256
-0.8640000 -0.14164658
-0.8630000 -0.14423064000000002
-0.8620000 -0.14685425
-0.8610000 -0.14951697
-0.8600000 -0.15221847
-0.8590000 -0.1549585
-0.8580000 -0.15773699
-0.8570000 -0.16055397
-0.8560000 -0.16340966
-0.8550000 -0.16630446
-0.8540000 -0.16923894
-0.8530000 -0.17221386
-0.8520000 -0.17523016
-0.8510000 -0.17828895
-0.8500000 -0.18139151
-0.8490000 -0.18453927
-0.8480000 -0.18773379
-0.8470000 -0.19097674
-0.8460000 -0.19426987
-0.8450000 -0.19761500999999998
-0.8440000 -0.20101399
-0.8430000 -0.20446867999999999
-0.8420000 -0.20798092999999998
-0.8410000 -0.21155253000000002
-0.8400000 -0.21518525
-0.8390000 -0.21888071
-0.8380000 -0.22264047999999997
-0.8370000 -0.22646603
-0.8360000 -0.23035866
-0.8350000 -0.23431955
-0.8340000 -0.23834975000000003
-0.8330000 -0.24245023
-0.8320000 -0.24662178
-0.8310000 -0.25086512
-0.8300000 -0.25518085
-0.8290000 -0.2595695
-0.8280000 -0.26403153
-0.8270000 -0.2685674
-0.8260000 -0.27317752
-0.8250000 -0.27786228
-0.8240000 -0.28262211
-0.8230000 -0.28745749
-0.8220000 -0.29236892999999997
-0.8210000 -0.29735703
-0.8200000 -0.30242241999999997
-0.8190000 -0.30756586
-0.8180000 -0.31278818
-0.8170000 -0.31809029
-0.8160000 -0.3234732
-0.8150000 -0.32893796000000003
-0.8140000 -0.33448575999999997
-0.8130000 -0.34011779
-0.8120000 -0.34583535
-0.8110000 -0.3516397
-0.8100000 -0.3575322
-0.8090000 -0.36351422
-0.8080000 -0.36958712
-0.8070000 -0.37575227
-0.8060000 -0.38201099
-0.8050000 -0.38836463
-0.8040000 -0.39481455
-0.8030000 -0.40136199
-0.8020000 -0.40800823
-0.8010000 -0.41475454
-0.8000000 -0.42160219000000004
-0.7990000 -0.42855237
-0.7980000 -0.43560634000000004
-0.7970000 -0.44276537
-0.7960000 -0.45003066999999997
-0.7950000 -0.45740353
-0.7940000 -0.46488531
-0.7930000 -0.47247736
-0.7920000 -0.48018111999999996
-0.7910000 -0.48799808
-0.7900000 -0.49592982999999996
-0.7890000 -0.50397804
-0.7880000 -0.51214444
-0.7870000 -0.52043083
-0.7860000 -0.5288390900000001
-0.7850000 -0.53737122
-0.7840000 -0.54602926
-0.7830000 -0.5548153499999999
-0.7820000 -0.5637316499999999
-0.7810000 -0.57278033
-0.7800000 -0.58196369
-0.7790000 -0.59128394
-0.7780000 -0.60074339
-0.7770000 -0.61034421
-0.7760000 -0.6200886299999999
-0.7750000 -0.62997881
-0.7740000 -0.6400168399999999
-0.7730000 -0.6502047599999999
-0.7720000 -0.66054449
-0.7710000 -0.67103785
-0.7700000 -0.6816865400000001
-0.7690000 -0.69249226
-0.7680000 -0.70345649
-0.7670000 -0.71458071
-0.7660000 -0.7258662499999999
-0.7650000 -0.73731439
-0.7640000 -0.7489264
-0.7630000 -0.76070339
-0.7620000 -0.7726465800000001
-0.7610000 -0.78475717
-0.7600000 -0.79703629
-0.7590000 -0.80948528
-0.7580000 -0.8221054400000001
-0.7570000 -0.83489818
-0.7560000 -0.8478651800000001
-0.7550000 -0.8610080000000001
-0.7540000 -0.8743286100000001
-0.7530000 -0.8878289699999999
-0.7520000 -0.9015114
-0.7510000 -0.9153782399999999
-0.7500000 -0.9294319900000001
-0.7490000 -0.94367554
-0.7480000 -0.95811179
-0.7470000 -0.9727437
-0.7460000 -0.98757464
-0.7450000 -1.0026079
-0.7440000 -1.0178468
-0.7430000 -1.033295
-0.7420000 -1.0489561
-0.7410000 -1.0648332999999999
-0.7400000 -1.0809305
-0.7390000 -1.0972511
-0.7380000 -1.1137985
-0.7370000 -1.1305760999999999
-0.7360000 -1.1475870000000001
-0.7350000 -1.1648346
-0.7340000 -1.1823215999999999
-0.7330000 -1.2000511
-0.7320000 -1.2180258
-0.7310000 -1.2362481
-0.7300000 -1.2547205000000001
-0.7290000 -1.2734454
-0.7280000 -1.2924249
-0.7270000 -1.3116612
-0.7260000 -1.3311563
-0.7250000 -1.3509122
-0.7240000 -1.3709307
-0.7230000 -1.3912139000000001
-0.7220000 -1.4117637
-0.7210000 -1.4325822
-0.7200000 -1.4536714
-0.7190000 -1.4750337
-0.7180000 -1.4966713
-0.7170000 -1.5185867
-0.7160000 -1.5407824
-0.7150000 -1.5632613
-0.7140000 -1.5860262999999999
-0.7130000 -1.6090806999999998
-0.7120000 -1.6324274
-0.7110000 -1.6560702
-0.7100000 -1.6800126
-0.7090000 -1.7042583
-0.7080000 -1.7288113
-0.7070000 -1.7536754
-0.7060000 -1.7788545999999998
-0.7050000 -1.8043531000000002
-0.7040000 -1.8301749999999999
-0.7030000 -1.8563243
-0.7020000 -1.8828051
-0.7010000 -1.9096214
-0.7000000 -1.9367773000000001
-0.6990000 -1.9642768000000002
-0.6980000 -1.9921235999999998
-0.6970000 -2.0203214000000003
-0.6960000 -2.0488741
-0.6950000 -2.0777851
-0.6940000 -2.1070581
-0.6930000 -2.1366963
-0.6920000 -2.1667031999999997
-0.6910000 -2.197082
-0.6900000 -2.2278359
-0.6890000 -2.2589683999999997
-0.6880000 -2.2904826
-0.6870000 -2.3223819
-0.6860000 -2.3546696
-0.6850000 -2.3873489
-0.6840000 -2.4204236
-0.6830000 -2.4538968000000003
-0.6820000 -2.4877725
-0.6810000 -2.5220545
-0.6800000 -2.5567466
-0.6790000 -2.5918528
-0.6780000 -2.6273774
-0.6770000 -2.6633244
-0.6760000 -2.6996982999999997
-0.6750000 -2.7365036
-0.6740000 -2.7737448000000002
-0.6730000 -2.8114265
-0.6720000 -2.8495532
-0.6710000 -2.8881297999999997
-0.6700000 -2.927161
-0.6690000 -2.9666515
-0.6680000 -3.0066059999999997
-0.6670000 -3.0470291
-0.6660000 -3.0879257
-0.6650000 -3.1293001
-0.6640000 -3.1711571000000003
-0.6630000 -3.213501
-0.6620000 -3.2563362
-0.6610000 -3.2996673
-0.6600000 -3.3434983000000003
-0.6590000 -3.3878334000000003
-0.6580000 -3.4326769
-0.6570000 -3.4780327
-0.6560000 -3.5239052
-0.6550000 -3.5702985
-0.6540000 -3.6172163
-0.6530000 -3.6646631
-0.6520000 -3.7126429
-0.6510000 -3.7611600000000003
-0.6500000 -3.8102187
-0.6490000 -3.8598236
-0.6480000 -3.9099790000000003
-0.6470000 -3.9606895000000004
-0.6460000 -4.01196
-0.6450000 -4.0637948
-0.6440000 -4.1161992000000005
-0.6430000 -4.1691784
-0.6420000 -4.2227372999999995
-0.6410000 -4.2768809999999995
-0.6400000 -4.3316148
-0.6390000 -4.386944000000001
-0.6380000 -4.4428736
-0.6370000 -4.499409699999999
-0.6360000 -4.5565572
-0.6350000 -4.6143215
-0.6340000 -4.672708
-0.6330000 -4.7317218
-0.6320000 -4.7913685
-0.6310000 -4.8516531
-0.6300000 -4.912580200000001
-0.6290000 -4.9741555
-0.6280000 -5.0363835
-0.6270000 -5.099269
-0.6260000 -5.1628172
-0.6250000 -5.2270327
-0.6240000 -5.2919198000000005
-0.6230000 -5.3574834000000005
-0.6220000 -5.423728
-0.6210000 -5.4906584
-0.6200000 -5.5582792
-0.6190000 -5.626595
-0.6180000 -5.6956109
-0.6170000 -5.765331199999999
-0.6160000 -5.8357608
-0.6150000 -5.9069049
-0.6140000 -5.9787687
-0.6130000 -6.051357100000001
-0.6120000 -6.1246756
-0.6110000 -6.1987296
-0.6100000 -6.2735245
-0.6090000 -6.3490659
-0.6080000 -6.4253591
-0.6070000 -6.50241
-0.6060000 -6.580224599999999
-0.6050000 -6.658808099999999
-0.6040000 -6.738167300000001
-0.6030000 -6.8183072
-0.6020000 -6.8992339
-0.6010000 -6.980952599999999
-0.6000000 -7.0634692999999995
-0.5990000 -7.1467891
-0.5980000 -7.2309181
-0.5970000 -7.3158607
-0.5960000 -7.4016228
-0.5950000 -7.4882089999999994
-0.5940000 -7.5756244
-0.5930000 -7.6638736
-0.5920000 -7.7529609
-0.5910000 -7.8428909
-0.5900000 -7.933668000000001
-0.5890000 -8.0252968
-0.5880000 -8.1177808
-0.5870000 -8.2111247
-0.5860000 -8.3053321
-0.5850000 -8.4004074
-0.5840000 -8.4963553
-0.5830000 -8.593179300000001
-0.5820000 -8.6908847
-0.5810000 -8.789475300000001
-0.5800000 -8.8889562
-0.5790000 -8.9893326
-0.5780000 -9.0906084
-0.5770000 -9.1927893
-0.5760000 -9.2958808
-0.5750000 -9.3998887
-0.5740000 -9.5048174
-0.5730000 -9.610673799999999
-0.5720000 -9.717463
-0.5710000 -9.825190899999999
-0.5700000 -9.9338643
-0.5690000 -10.043489999999998
-0.5680000 -10.154069999999999
-0.5670000 -10.26561
-0.5660000 -10.378120000000001
-0.5650000 -10.49161
-0.5640000 -10.60608
-0.5630000 -10.72152
-0.5620000 -10.83796
-0.5610000 -10.9554
-0.5600000 -11.07383
-0.5590000 -11.19327
-0.5580000 -11.31372
-0.5570000 -11.43517
-0.5560000 -11.55765
-0.5550000 -11.68114
-0.5540000 -11.80566
-0.5530000 -11.9312
-0.5520000 -12.05777
-0.5510000 -12.18538
-0.5500000 -12.31401
-0.5490000 -12.44369
-0.5480000 -12.574399999999999
-0.5470000 -12.70616
-0.5460000 -12.83897
-0.5450000 -12.972819999999999
-0.5440000 -13.10773
-0.5430000 -13.243689999999999
-0.5420000 -13.38071
-0.5410000 -13.5188
-0.5400000 -13.65795
-0.5390000 -13.798160000000001
-0.5380000 -13.93946
-0.5370000 -14.08182
-0.5360000 -14.225270000000002
-0.5350000 -14.3698
-0.5340000 -14.515430000000002
-0.5330000 -14.66214
-0.5320000 -14.809949999999999
-0.5310000 -14.95886
-0.5300000 -15.10887
-0.5290000 -15.259990000000002
-0.5280000 -15.412219999999998
-0.5270000 -15.565570000000001
-0.5260000 -15.72003
-0.5250000 -15.875610000000002
-0.5240000 -16.03231
-0.5230000 -16.19014
-0.5220000 -16.34909
-0.5210000 -16.50917
-0.5200000 -16.670389999999998
-0.5190000 -16.83273
-0.5180000 -16.99621
-0.5170000 -17.160819999999998
-0.5160000 -17.32657
-0.5150000 -17.49345
-0.5140000 -17.66147
-0.5130000 -17.83063
-0.5120000 -18.00092
-0.5110000 -18.17235
-0.5100000 -18.34493
-0.5090000 -18.51864
-0.5080000 -18.693489999999997
-0.5070000 -18.86949
-0.5060000 -19.04663
-0.5050000 -19.22491
-0.5040000 -19.40434
-0.5030000 -19.5849
-0.5020000 -19.76662
-0.5010000 -19.94948
-0.5000000 -20.133490000000002
-0.4990000 -20.31864
-0.4980000 -20.504939999999998
-0.4970000 -20.69239
-0.4960000 -20.880979999999997
-0.4950000 -21.07072
-0.4940000 -21.26161
-0.4930000 -21.45365
-0.4920000 -21.64683
-0.4910000 -21.841150000000003
-0.4900000 -22.036620000000003
-0.4890000 -22.233230000000002
-0.4880000 -22.43098
-0.4870000 -22.62987
-0.4860000 -22.82989
-0.4850000 -23.03104
-0.4840000 -23.23332
-0.4830000 -23.43674
-0.4820000 -23.64127
-0.4810000 -23.84693
-0.4800000 -24.0537
-0.4790000 -24.261589999999998
-0.4780000 -24.47059
-0.4770000 -24.6807
-0.4760000 -24.89191
-0.4750000 -25.10423
-0.4740000 -25.31764
-0.4730000 -25.53214
-0.4720000 -25.747740000000004
-0.4710000 -25.96442
-0.4700000 -26.18219
-0.4690000 -26.40104
-0.4680000 -26.62096
-0.4670000 -26.841959999999997
-0.4660000 -27.06403
-0.4650000 -27.28716
-0.4640000 -27.51134
-0.4630000 -27.73659
-0.4620000 -27.962880000000002
-0.4610000 -28.19021
-0.4600000 -28.41859
-0.4590000 -28.64799
-0.4580000 -28.878429999999998
-0.4570000 -29.10988
-0.4560000 -29.34235
-0.4550000 -29.575820000000004
-0.4540000 -29.810290000000002
-0.4530000 -30.045749999999998
-0.4520000 -30.282189999999996
-0.4510000 -30.519600000000004
-0.4500000 -30.75798
-0.4490000 -30.997320000000002
-0.4480000 -31.237589999999997
-0.4470000 -31.478810000000003
-0.4460000 -31.72095
-0.4450000 -31.96401
-0.4440000 -32.20797
-0.4430000 -32.45284
-0.4420000 -32.6986
-0.4410000 -32.945229999999995
-0.4400000 -33.19273
-0.4390000 -33.4411
-0.4380000 -33.690310000000004
-0.4370000 -33.940360000000005
-0.4360000 -34.19124
-0.4350000 -34.44294
-0.4340000 -34.69546
-0.4330000 -34.94877
-0.4320000 -35.202870000000004
-0.4310000 -35.45775
-0.4300000 -35.713390000000004
-0.4290000 -35.9698
-0.4280000 -36.22695
-0.4270000 -36.48483
-0.4260000 -36.74343
-0.4250000 -37.00275
-0.4240000 -37.26275
-0.4230000 -37.52344
-0.4220000 -37.784800000000004
-0.4210000 -38.04682
-0.4200000 -38.309470000000005
-0.4190000 -38.57275
-0.4180000 -38.83664
-0.4170000 -39.10113
-0.4160000 -39.36619
-0.4150000 -39.63181
-0.4140000 -39.89798
-0.4130000 -40.164680000000004
-0.4120000 -40.43188
-0.4110000 -40.69959
-0.4100000 -40.967769999999994
-0.4090000 -41.2364
-0.4080000 -41.50548
-0.4070000 -41.77498
-0.4060000 -42.04489
-0.4050000 -42.31519
-0.4040000 -42.58585
-0.4030000 -42.85687
-0.4020000 -43.12822
-0.4010000 -43.39988
-0.4000000 -43.67184
-0.3990000 -43.94408
-0.3980000 -44.21658
-0.3970000 -44.48932
-0.3960000 -44.76229
-0.3950000 -45.03546
-0.3940000 -45.30881
-0.3930000 -45.58233
-0.3920000 -45.856
-0.3910000 -46.12978
-0.3900000 -46.40368
-0.3890000 -46.67765
-0.3880000 -46.95168
-0.3870000 -47.22576
-0.3860000 -47.49984
-0.3850000 -47.77393
-0.3840000 -48.04798
-0.3830000 -48.321979999999996
-0.3820000 -48.5959
-0.3810000 -48.86972
-0.3800000 -49.14342
-0.3790000 -49.416959999999996
-0.3780000 -49.69032
-0.3770000 -49.96349
-0.3760000 -50.23642
-0.3750000 -50.50911
-0.3740000 -50.78151
-0.3730000 -51.053610000000006
-0.3720000 -51.325379999999996
-0.3710000 -51.596790000000006
-0.3700000 -51.867810000000006
-0.3690000 -52.138419999999996
-0.3680000 -52.40860000000001
-0.3670000 -52.678309999999996
-0.3660000 -52.94753
-0.3650000 -53.21622
-0.3640000 -53.48438
-0.3630000 -53.75196
-0.3620000 -54.01894
-0.3610000 -54.285289999999996
-0.3600000 -54.55099
-0.3590000 -54.815999999999995
-0.3580000 -55.08029
-0.3570000 -55.34384
-0.3560000 -55.60663
-0.3550000 -55.86861
-0.3540000 -56.12976
-0.3530000 -56.39005
-0.3520000 -56.64945
-0.3510000 -56.907920000000004
-0.3500000 -57.165440000000004
-0.3490000 -57.42198
-0.3480000 -57.6775
-0.3470000 -57.931960000000004
-0.3460000 -58.18534
-0.3450000 -58.43762
-0.3440000 -58.688739999999996
-0.3430000 -58.93868
-0.3420000 -59.18740999999999
-0.3410000 -59.43488
-0.3400000 -59.681090000000005
-0.3390000 -59.92596999999999
-0.3380000 -60.16951
-0.3370000 -60.411669999999994
-0.3360000 -60.65241
-0.3350000 -60.891709999999996
-0.3340000 -61.12952000000001
-0.3330000 -61.365809999999996
-0.3320000 -61.60055
-0.3310000 -61.8337
-0.3300000 -62.06524
-0.3290000 -62.295120000000004
-0.3280000 -62.523309999999995
-0.3270000 -62.74978
-0.3260000 -62.97449
-0.3250000 -63.1974
-0.3240000 -63.41848
-0.3230000 -63.637699999999995
-0.3220000 -63.85501
-0.3210000 -64.07039
-0.3200000 -64.28378000000001
-0.3190000 -64.49516
-0.3180000 -64.7045
-0.3170000 -64.91174
-0.3160000 -65.11685
-0.3150000 -65.3198
-0.3140000 -65.52054000000001
-0.3130000 -65.71903999999999
-0.3120000 -65.91527
-0.3110000 -66.10916999999999
-0.3100000 -66.30071
-0.3090000 -66.48986000000001
-0.3080000 -66.67657
-0.3070000 -66.8608
-0.3060000 -67.04252000000001
-0.3050000 -67.22167999999999
-0.3040000 -67.39826
-0.3030000 -67.57220000000001
-0.3020000 -67.74346999999999
-0.3010000 -67.91203999999999
-0.3000000 -68.07786
-0.2990000 -68.24090000000001
-0.2980000 -68.40112
-0.2970000 -68.55847
-0.2960000 -68.71293
-0.2950000 -68.86444
-0.2940000 -69.01298
-0.2930000 -69.15850999999999
-0.2920000 -69.30096999999999
-0.2910000 -69.44035
-0.2900000 -69.57659000000001
-0.2890000 -69.70966
-0.2880000 -69.83952
-0.2870000 -69.96613
-0.2860000 -70.08944
-0.2850000 -70.20943
-0.2840000 -70.32604
-0.2830000 -70.43923
-0.2820000 -70.54898
-0.2810000 -70.65523
-0.2800000 -70.75793999999999
-0.2790000 -70.85707
-0.2780000 -70.95259
-0.2770000 -71.04445
-0.2760000 -71.13261
-0.2750000 -71.21701999999999
-0.2740000 -71.29766
-0.2730000 -71.37447
-0.2720000 -71.44742
-0.2710000 -71.51647
-0.2700000 -71.58157
-0.2690000 -71.64268
-0.2680000 -71.69977
-0.2670000 -71.75280000000001
-0.2660000 -71.80172999999999
-0.2650000 -71.84651
-0.2640000 -71.88710999999999
-0.2630000 -71.92349
-0.2620000 -71.95562
-0.2610000 -71.98345
-0.2600000 -72.00695
-0.2590000 -72.02607
-0.2580000 -72.04078
-0.2570000 -72.05105
-0.2560000 -72.05684
-0.2550000 -72.0581
-0.2540000 -72.0548
-0.2530000 -72.04691
-0.2520000 -72.03439
-0.2510000 -72.01719
-0.2500000 -71.99529
-0.2490000 -71.96865
-0.2480000 -71.93722
-0.2470000 -71.90098
-0.2460000 -71.85987
-0.2450000 -71.81388
-0.2440000 -71.76295
-0.2430000 -71.70706
-0.2420000 -71.64616000000001
-0.2410000 -71.58023
-0.2400000 -71.50921
-0.2390000 -71.43308999999999
-0.2380000 -71.35181
-0.2370000 -71.26535000000001
-0.2360000 -71.17367
-0.2350000 -71.07674
-0.2340000 -70.97452
-0.2330000 -70.86697
-0.2320000 -70.75407
-0.2310000 -70.63578
-0.2300000 -70.51206
-0.2290000 -70.38289
-0.2280000 -70.24821999999999
-0.2270000 -70.10804
-0.2260000 -69.9623
-0.2250000 -69.81098999999999
-0.2240000 -69.65406
-0.2230000 -69.49149
-0.2220000 -69.32324
-0.2210000 -69.1493
-0.2200000 -68.96961999999999
-0.2190000 -68.78417999999999
-0.2180000 -68.59296
-0.2170000 -68.39592
-0.2160000 -68.19303
-0.2150000 -67.98427000000001
-0.2140000 -67.76962
-0.2130000 -67.54903
-0.2120000 -67.32249999999999
-0.2110000 -67.08999
-0.2100000 -66.85147
-0.2090000 -66.60692999999999
-0.2080000 -66.35633
-0.2070000 -66.09964000000001
-0.2060000 -65.83686
-0.2050000 -65.56795
-0.2040000 -65.29288
-0.2030000 -65.01164
-0.2020000 -64.72421
-0.2010000 -64.43056
-0.2000000 -64.13067
-0.1990000 -63.82451999999999
-0.1980000 -63.51209
-0.1970000 -63.19336
-0.1960000 -62.86831000000001
-0.1950000 -62.536919999999995
-0.1940000 -62.19918
-0.1930000 -61.855059999999995
-0.1920000 -61.50455
-0.1910000 -61.14764
-0.1900000 -60.7843
-0.1890000 -60.41453
-0.1880000 -60.0383
-0.1870000 -59.65561
-0.1860000 -59.266439999999996
-0.1850000 -58.87078
-0.1840000 -58.46862
-0.1830000 -58.05993
-0.1820000 -57.64472000000001
-0.1810000 -57.22297
-0.1800000 -56.79467
-0.1790000 -56.35980000000001
-0.1780000 -55.918369999999996
-0.1770000 -55.47036
-0.1760000 -55.01576
-0.1750000 -54.554570000000005
-0.1740000 -54.086780000000005
-0.1730000 -53.61239
-0.1720000 -53.13137999999999
-0.1710000 -52.64375
-0.1700000 -52.14951
-0.1690000 -51.64864
-0.1680000 -51.14113999999999
-0.1670000 -50.62702
-0.1660000 -50.106260000000006
-0.1650000 -49.57888
-0.1640000 -49.04487
-0.1630000 -48.50423
-0.1620000 -47.95697
-0.1610000 -47.40309
-0.1600000 -46.84258
-0.1590000 -46.27546
-0.1580000 -45.701730000000005
-0.1570000 -45.1214
-0.1560000 -44.534459999999996
-0.1550000 -43.94094
-0.1540000 -43.340830000000004
-0.1530000 -42.734159999999996
-0.1520000 -42.12091
-0.1510000 -41.501110000000004
-0.1500000 -40.87477
-0.1490000 -40.241890000000005
-0.1480000 -39.60249
-0.1470000 -38.95658
-0.1460000 -38.30417
-0.1450000 -37.64528
-0.1440000 -36.97992
-0.1430000 -36.308099999999996
-0.1420000 -35.629850000000005
-0.1410000 -34.94518
-0.1400000 -34.2541
-0.1390000 -33.55664
-0.1380000 -32.85281
-0.1370000 -32.14263
-0.1360000 -31.42613
-0.1350000 -30.70332
-0.1340000 -29.974220000000003
-0.1330000 -29.23887
-0.1320000 -28.497280000000003
-0.1310000 -27.749489999999998
-0.1300000 -26.99551
-0.1290000 -26.235370000000003
-0.1280000 -25.4691
-0.1270000 -24.696740000000002
-0.1260000 -23.918300000000002
-0.1250000 -23.13382
-0.1240000 -22.34334
-0.1230000 -21.546879999999998
-0.1220000 -20.744480000000003
-0.1210000 -19.93617
-0.1200000 -19.12199
-0.1190000 -18.30197
-0.1180000 -17.476149999999997
-0.1170000 -16.64457
-0.1160000 -15.807260000000001
-0.1150000 -14.96426
-0.1140000 -14.11561
-0.1130000 -13.26136
-0.1120000 -12.40154
-0.1110000 -11.53619
-0.1100000 -10.66536
-0.1090000 -9.7890846
-0.1080000 -8.9074135
-0.1070000 -8.0203883
-0.1060000 -7.1280546000000005
-0.1050000 -6.2304586
-0.1040000 -5.3276464
-0.1030000 -4.4196654
-0.1020000 -3.5065643
-0.1010000 -2.5883919
-0.1000000 -1.6651981
-9.8999999E-02 -0.73703397
-9.7999997E-02 0.19604876000000002
-9.7000003E-02 1.1339974
-9.6000001E-02 2.0767583
-9.4999999E-02 3.0242769
-9.3999997E-02 3.9764981999999995
-9.3000002E-02 4.9333654
-9.2000000E-02 5.8948215
-9.0999998E-02 6.8608083
-9.0000004E-02 7.8312673
-8.9000002E-02 8.806138500000001
-8.8000000E-02 9.7853608
-8.6999997E-02 10.76887
-8.6000003E-02 11.75661
-8.5000001E-02 12.74852
-8.3999999E-02 13.74452
-8.2999997E-02 14.744570000000001
-8.2000002E-02 15.74858
-8.1000000E-02 16.7565
-7.9999998E-02 17.768259999999998
-7.9000004E-02 18.78379
-7.8000002E-02 19.80302
-7.7000000E-02 20.82589
-7.5999998E-02 21.85232
-7.5000003E-02 22.882250000000003
-7.4000001E-02 23.91561
-7.2999999E-02 24.95232
-7.1999997E-02 25.992310000000003
-7.1000002E-02 27.035510000000002
-7.0000000E-02 28.081840000000003
-6.8999998E-02 29.131240000000002
-6.8000004E-02 30.18363
-6.7000002E-02 31.238919999999997
-6.6000000E-02 32.29705
-6.4999998E-02 33.357949999999995
-6.4000003E-02 34.42152
-6.3000001E-02 35.48769
-6.1999999E-02 36.55638
-6.1000001E-02 37.62752
-5.9999999E-02 38.701029999999996
-5.9000000E-02 39.776810000000005
-5.7999998E-02 40.85479
-5.7000000E-02 41.934900000000006
-5.6000002E-02 43.01703
-5.5000000E-02 44.10111
-5.4000001E-02 45.18706
-5.2999999E-02 46.274789999999996
-5.2000001E-02 47.36422
-5.0999999E-02 48.45525
-5.0000001E-02 49.54781
-4.8999999E-02 50.6418
-4.8000000E-02 51.737140000000004
-4.6999998E-02 52.83373
-4.6000000E-02 53.931490000000004
-4.5000002E-02 55.030330000000006
-4.4000000E-02 56.13016
-4.3000001E-02 57.2309
-4.1999999E-02 58.33244
-4.1000001E-02 59.43469999999999
-3.9999999E-02 60.537589999999994
-3.9000001E-02 61.641009999999994
-3.7999999E-02 62.74487
-3.7000000E-02 63.84908
-3.5999998E-02 64.95354
-3.5000000E-02 66.05816
-3.4000002E-02 67.16286
-3.3000000E-02 68.26752
-3.2000002E-02 69.37206
-3.0999999E-02 70.47638
-2.9999999E-02 71.58039000000001
-2.8999999E-02 72.68398
-2.8000001E-02 73.78706000000001
-2.7000001E-02 74.88954
-2.6000001E-02 75.99131
-2.5000000E-02 77.09227
-2.4000000E-02 78.19234
-2.3000000E-02 79.2914
-2.2000000E-02 80.38936
-2.1000000E-02 81.48612
-2.0000000E-02 82.58158
-1.8999999E-02 83.67564
-1.7999999E-02 84.76820000000001
-1.7000001E-02 85.85916
-1.6000001E-02 86.94841
-1.5000000E-02 88.03586
-1.4000000E-02 89.1214
-1.3000000E-02 90.20494
-1.2000000E-02 91.28636
-1.1000000E-02 92.36556999999999
-9.9999998E-03 93.44248
-8.9999996E-03 94.51696000000001
-8.0000004E-03 95.58893
-7.0000002E-03 96.65827999999999
-6.0000001E-03 97.72491
-4.9999999E-03 98.78872
-4.0000002E-03 99.84960000000001
-3.0000000E-03 100.9074
-2.0000001E-03 101.9622
-1.0000000E-03 103.0136
0.0000000E+00 104.0618
1.0000000E-03 105.1065
2.0000001E-03 106.1477
3.0000000E-03 107.18520000000001
4.0000002E-03 108.219
4.9999999E-03 109.2489
6.0000001E-03 110.2749
7.0000002E-03 111.29679999999999
8.0000004E-03 112.3146
8.9999996E-03 113.32809999999999
9.9999998E-03 114.33720000000001
1.1000000E-02 115.3419
1.2000000E-02 116.34199999999998
1.3000000E-02 117.33739999999999
1.4000000E-02 118.32800000000002
1.5000000E-02 119.3138
1.6000001E-02 120.2946
1.7000001E-02 121.2703
1.7999999E-02 122.2408
1.8999999E-02 123.20599999999999
2.0000000E-02 124.16590000000001
2.1000000E-02 125.1202
2.2000000E-02 126.069
2.3000000E-02 127.01199999999999
2.4000000E-02 127.9493
2.5000000E-02 128.8806
2.6000001E-02 129.806
2.7000001E-02 130.7253
2.8000001E-02 131.63830000000002
2.8999999E-02 132.5451
2.9999999E-02 133.44549999999998
3.0999999E-02 134.3394
3.2000002E-02 135.22670000000002
3.3000000E-02 136.10739999999998
3.4000002E-02 136.9812
3.5000000E-02 137.8482
3.5999998E-02 138.7082
3.7000000E-02 139.5612
3.7999999E-02 140.40699999999998
3.9000001E-02 141.2455
3.9999999E-02 142.0767
4.1000001E-02 142.90050000000002
4.1999999E-02 143.7167
4.3000001E-02 144.5253
4.4000000E-02 145.3261
4.5000002E-02 146.1192
4.6000000E-02 146.9043
4.6999998E-02 147.6815
4.8000000E-02 148.4506
4.8999999E-02 149.2115
5.0000001E-02 149.9641
5.0999999E-02 150.7084
5.2000001E-02 151.4443
5.2999999E-02 152.1716
5.4000001E-02 152.8903
5.5000000E-02 153.6003
5.6000002E-02 154.3016
5.7000000E-02 154.9939
5.7999998E-02 155.6773
5.9000000E-02 156.3517
5.9999999E-02 157.0169
6.1000001E-02 157.673
6.1999999E-02 158.31969999999998
6.3000001E-02 158.9571
6.4000003E-02 159.58509999999998
6.4999998E-02 160.20350000000002
6.6000000E-02 160.81240000000003
6.7000002E-02 161.41160000000002
6.8000004E-02 162.001
6.8999998E-02 162.5806
7.0000000E-02 163.15040000000002
7.1000002E-02 163.71009999999998
7.1999997E-02 164.2599
7.2999999E-02 164.79950000000002
7.4000001E-02 165.32899999999998
7.5000003E-02 165.8482
7.5999998E-02 166.3571
7.7000000E-02 166.85559999999998
7.8000002E-02 167.3437
7.9000004E-02 167.8213
7.9999998E-02 168.2882
8.1000000E-02 168.7446
8.2000002E-02 169.19029999999998
8.2999997E-02 169.6251
8.3999999E-02 170.04919999999998
8.5000001E-02 170.4624
8.6000003E-02 170.86460000000002
8.6999997E-02 171.2558
8.8000000E-02 171.63600000000002
8.9000002E-02 172.005
9.0000004E-02 172.3629
9.0999998E-02 172.7096
9.2000000E-02 173.04489999999998
9.3000002E-02 173.369
9.3999997E-02 173.6817
9.4999999E-02 173.9829
9.6000001E-02 174.2727
9.7000003E-02 174.55089999999998
9.7999997E-02 174.8176
9.8999999E-02 175.0727
0.1000000 175.3161
0.1010000 175.5478
0.1020000 175.7678
0.1030000 175.976
0.1040000 176.1724
0.1050000 176.3569
0.1060000 176.5296
0.1070000 176.6904
0.1080000 176.8391
0.1090000 176.976
0.1100000 177.1007
0.1110000 177.2135
0.1120000 177.3142
0.1130000 177.4027
0.1140000 177.4792
0.1150000 177.5434
0.1160000 177.5955
0.1170000 177.6354
0.1180000 177.66310000000001
0.1190000 177.6786
0.1200000 177.6817
0.1210000 177.6726
0.1220000 177.6513
0.1230000 177.6176
0.1240000 177.5715
0.1250000 177.51319999999998
0.1260000 177.4425
0.1270000 177.3595
0.1280000 177.26409999999998
0.1290000 177.1563
0.1300000 177.0362
0.1310000 176.9036
0.1320000 176.7588
0.1330000 176.6015
0.1340000 176.4318
0.1350000 176.2498
0.1360000 176.0554
0.1370000 175.84869999999998
0.1380000 175.6296
0.1390000 175.3981
0.1400000 175.1543
0.1410000 174.8981
0.1420000 174.6296
0.1430000 174.34879999999998
0.1440000 174.0557
0.1450000 173.75039999999998
0.1460000 173.43269999999998
0.1470000 173.1028
0.1480000 172.76069999999999
0.1490000 172.4063
0.1500000 172.0398
0.1510000 171.6611
0.1520000 171.2702
0.1530000 170.8672
0.1540000 170.4521
0.1550000 170.025
0.1560000 169.5858
0.1570000 169.1346
0.1580000 168.6714
0.1590000 168.1963
0.1600000 167.7092
0.1610000 167.2103
0.1620000 166.6996
0.1630000 166.177
0.1640000 165.64270000000002
0.1650000 165.0967
0.1660000 164.539
0.1670000 163.9697
0.1680000 163.3888
0.1690000 162.7964
0.1700000 162.1925
0.1710000 161.5772
0.1720000 160.9505
0.1730000 160.3125
0.1740000 159.66320000000002
0.1750000 159.0027
0.1760000 158.331
0.1770000 157.6482
0.1780000 156.9544
0.1790000 156.24960000000002
0.1800000 155.53390000000002
0.1810000 154.8073
0.1820000 154.06990000000002
0.1830000 153.3218
0.1840000 152.56300000000002
0.1850000 151.7936
0.1860000 151.0136
0.1870000 150.2232
0.1880000 149.4224
0.1890000 148.6112
0.1900000 147.78979999999999
0.1910000 146.9582
0.1920000 146.1165
0.1930000 145.26479999999998
0.1940000 144.4031
0.1950000 143.5315
0.1960000 142.65019999999998
0.1970000 141.759
0.1980000 140.85829999999999
0.1990000 139.948
0.2000000 139.0283
0.2010000 138.09910000000002
0.2020000 137.1607
0.2030000 136.213
0.2040000 135.2562
0.2050000 134.2904
0.2060000 133.3156
0.2070000 132.332
0.2080000 131.3396
0.2090000 130.33859999999999
0.2100000 129.329
0.2110000 128.3109
0.2120000 127.2844
0.2130000 126.2496
0.2140000 125.2067
0.2150000 124.1557
0.2160000 123.0967
0.2170000 122.02980000000001
0.2180000 120.9551
0.2190000 119.87270000000001
0.2200000 118.78269999999999
0.2210000 117.6853
0.2220000 116.5805
0.2230000 115.4684
0.2240000 114.3492
0.2250000 113.2229
0.2260000 112.08959999999999
0.2270000 110.94949999999999
0.2280000 109.80270000000002
0.2290000 108.64920000000001
0.2300000 107.4892
0.2310000 106.3228
0.2320000 105.1502
0.2330000 103.97130000000001
0.2340000 102.78640000000001
0.2350000 101.59549999999999
0.2360000 100.39880000000001
0.2370000 99.19633
0.2380000 97.98828
0.2390000 96.77472999999999
0.2400000 95.5558
0.2410000 94.33162
0.2420000 93.10229
0.2430000 91.86794
0.2440000 90.62867999999999
0.2450000 89.38463
0.2460000 88.13592
0.2470000 86.88266999999999
0.2480000 85.62499
0.2490000 84.363
0.2500000 83.09683
0.2510000 81.8266
0.2520000 80.55242
0.2530000 79.27442
0.2540000 77.99272
0.2550000 76.70745
0.2560000 75.41872
0.2570000 74.12666999999999
0.2580000 72.83142000000001
0.2590000 71.53308
0.2600000 70.23178
0.2610000 68.92766
0.2620000 67.62082000000001
0.2630000 66.31139999999999
0.2640000 64.99952
0.2650000 63.685309999999994
0.2660000 62.36889
0.2670000 61.0504
0.2680000 59.729949999999995
0.2690000 58.40765999999999
0.2700000 57.08368
0.2710000 55.75811
0.2720000 54.4311
0.2730000 53.10276
0.2740000 51.773230000000005
0.2750000 50.442620000000005
0.2760000 49.11106
0.2770000 47.778690000000005
0.2780000 46.445609999999995
0.2790000 45.11197
0.2800000 43.77789
0.2810000 42.44348
0.2820000 41.10888
0.2830000 39.77422
0.2840000 38.4396
0.2850000 37.10517
0.2860000 35.771049999999995
0.2870000 34.43735
0.2880000 33.1042
0.2890000 31.771729999999998
0.2900000 30.440060000000003
0.2910000 29.10931
0.2920000 27.779609999999998
0.2930000 26.451069999999998
0.2940000 25.12383
0.2950000 23.79799
0.2960000 22.473689999999998
0.2970000 21.15104
0.2980000 19.83017
0.2990000 18.5112
0.3000000 17.19424
0.3010000 15.87943
0.3020000 14.566870000000002
0.3030000 13.256689999999999
0.3040000 11.94901
0.3050000 10.64394
0.3060000 9.341605
0.3070000 8.042123199999999
0.3080000 6.7456111
0.3090000 5.4521851
0.3100000 4.161961
0.3110000 2.8750546
0.3120000 1.5915807
0.3130000 0.31165355
0.3140000 -0.9646134500000001
0.3150000 -2.2371074
0.3160000 -3.5057165
0.3170000 -4.7703296
0.3180000 -6.030836
0.3190000 -7.287125999999999
0.3200000 -8.5390911
0.3210000 -9.7866222
0.3220000 -11.02961
0.3230000 -12.26796
0.3240000 -13.501550000000002
0.3250000 -14.73028
0.3260000 -15.954039999999999
0.3270000 -17.17275
0.3280000 -18.38628
0.3290000 -19.59454
0.3300000 -20.79743
0.3310000 -21.99484
0.3320000 -23.186680000000003
0.3330000 -24.37284
0.3340000 -25.55324
0.3350000 -26.72776
0.3360000 -27.896320000000003
0.3370000 -29.05882
0.3380000 -30.21517
0.3390000 -31.36525
0.3400000 -32.509
0.3410000 -33.64631
0.3420000 -34.77708
0.3430000 -35.90124
0.3440000 -37.01869
0.3450000 -38.12934
0.3460000 -39.233109999999996
0.3470000 -40.3299
0.3480000 -41.41964
0.3490000 -42.502230000000004
0.3500000 -43.5776
0.3510000 -44.64566
0.3520000 -45.70632
0.3530000 -46.75952
0.3540000 -47.805170000000004
0.3550000 -48.84319
0.3560000 -49.8735
0.3570000 -50.89604
0.3580000 -51.91073000000001
0.3590000 -52.91749
0.3600000 -53.91624
0.3610000 -54.90692000000001
0.3620000 -55.88946
0.3630000 -56.8638
0.3640000 -57.82985000000001
0.3650000 -58.787560000000006
0.3660000 -59.73686
0.3670000 -60.67768
0.3680000 -61.609970000000004
0.3690000 -62.533660000000005
0.3700000 -63.44869
0.3710000 -64.35499
0.3720000 -65.25251
0.3730000 -66.14119000000001
0.3740000 -67.02098
0.3750000 -67.89180999999999
0.3760000 -68.75364
0.3770000 -69.60641
0.3780000 -70.45007
0.3790000 -71.28457
0.3800000 -72.10986
0.3810000 -72.92589000000001
0.3820000 -73.73261
0.3830000 -74.52998
0.3840000 -75.31795
0.3850000 -76.09648
0.3860000 -76.86553
0.3870000 -77.62505
0.3880000 -78.37501
0.3890000 -79.11537
0.3900000 -79.84608
0.3910000 -80.56712999999999
0.3920000 -81.27846
0.3930000 -81.98004
0.3940000 -82.67185
0.3950000 -83.35385
0.3960000 -84.02602
0.3970000 -84.68831999999999
0.3980000 -85.34073
0.3990000 -85.98321
0.4000000 -86.61575
0.4010000 -87.23832
0.4020000 -87.8509
0.4030000 -88.45347
0.4040000 -89.04601
0.4050000 -89.62849
0.4060000 -90.20091000000001
0.4070000 -90.76325
0.4080000 -91.31548000000001
0.4090000 -91.85759
0.4100000 -92.38958000000001
0.4110000 -92.91144
0.4120000 -93.42314999999999
0.4130000 -93.9247
0.4140000 -94.41608000000001
0.4150000 -94.89729
0.4160000 -95.36833
0.4170000 -95.82919
0.4180000 -96.27987
0.4190000 -96.72036
0.4200000 -97.15066
0.4210000 -97.57078
0.4220000 -97.98072
0.4230000 -98.38048
0.4240000 -98.77006
0.4250000 -99.14947
0.4260000 -99.51872
0.4270000 -99.87782
0.4280000 -100.2268
0.4290000 -100.56560000000002
0.4300000 -100.8942
0.4310000 -101.21279999999999
0.4320000 -101.5213
0.4330000 -101.81960000000001
0.4340000 -102.1079
0.4350000 -102.3862
0.4360000 -102.6544
0.4370000 -102.9126
0.4380000 -103.16080000000001
0.4390000 -103.399
0.4400000 -103.6272
0.4410000 -103.84549999999999
0.4420000 -104.05390000000001
0.4430000 -104.2524
0.4440000 -104.441
0.4450000 -104.6198
0.4460000 -104.78890000000001
0.4470000 -104.94810000000001
0.4480000 -105.09759999999999
0.4490000 -105.2373
0.4500000 -105.3674
0.4510000 -105.4879
0.4520000 -105.59870000000001
0.4530000 -105.69999999999999
0.4540000 -105.7917
0.4550000 -105.874
0.4560000 -105.94669999999999
0.4570000 -106.0101
0.4580000 -106.0641
0.4590000 -106.10869999999998
0.4600000 -106.14399999999999
0.4610000 -106.1701
0.4620000 -106.18700000000001
0.4630000 -106.1947
0.4640000 -106.1934
0.4650000 -106.18289999999999
0.4660000 -106.1634
0.4670000 -106.135
0.4680000 -106.09759999999999
0.4690000 -106.0513
0.4700000 -105.9962
0.4710000 -105.93239999999999
0.4720000 -105.85979999999999
0.4730000 -105.7785
0.4740000 -105.6887
0.4750000 -105.5903
0.4760000 -105.48329999999999
0.4770000 -105.3679
0.4780000 -105.2442
0.4790000 -105.1121
0.4800000 -104.9717
0.4810000 -104.8231
0.4820000 -104.66629999999999
0.4830000 -104.50150000000001
0.4840000 -104.3286
0.4850000 -104.1477
0.4860000 -103.959
0.4870000 -103.7623
0.4880000 -103.5579
0.4890000 -103.3458
0.4900000 -103.126
0.4910000 -102.8987
0.4920000 -102.6638
0.4930000 -102.42150000000001
0.4940000 -102.17179999999999
0.4950000 -101.9148
0.4960000 -101.6505
0.4970000 -101.37899999999999
0.4980000 -101.10040000000001
0.4990000 -100.8148
0.5000000 -100.52220000000001
0.5010000 -100.22279999999999
0.5020000 -99.91644
0.5030000 -99.60337
0.5040000 -99.28361
0.5050000 -98.95723
0.5060000 -98.62431000000001
0.5070000 -98.28493
0.5080000 -97.93916
0.5090000 -97.58707
0.5100000 -97.22873
0.5110000 -96.86422
0.5120000 -96.49362
0.5130000 -96.11699999999999
0.5140000 -95.73443999999999
0.5150000 -95.34602
0.5160000 -94.95179999999999
0.5170000 -94.55188
0.5180000 -94.14631999999999
0.5190000 -93.73519999999999
0.5200000 -93.31861
0.5210000 -92.89661
0.5220000 -92.46929
0.5230000 -92.03673
0.5240000 -91.59901
0.5250000 -91.15619000000001
0.5260000 -90.70837
0.5270000 -90.25562000000001
0.5280000 -89.79802
0.5290000 -89.33565999999999
0.5300000 -88.8686
0.5310000 -88.39693
0.5320000 -87.92073
0.5330000 -87.44007
0.5340000 -86.95504
0.5350000 -86.46572
0.5360000 -85.97218
0.5370000 -85.47451000000001
0.5380000 -84.97278
0.5390000 -84.46708000000001
0.5400000 -83.95747999999999
0.5410000 -83.44407000000001
0.5420000 -82.92692000000001
0.5430000 -82.40612
0.5440000 -81.88175
0.5450000 -81.35388
0.5460000 -80.82259
0.5470000 -80.28798
0.5480000 -79.7501
0.5490000 -79.20906
0.5500000 -78.66492000000001
0.5510000 -78.11778000000001
0.5520000 -77.5677
0.5530000 -77.01476000000001
0.5540000 -76.45906
0.5550000 -75.90066
0.5560000 -75.33965
0.5570000 -74.77610999999999
0.5580000 -74.21011
0.5590000 -73.64174
0.5600000 -73.07106
0.5610000 -72.49817
0.5620000 -71.92313
0.5630000 -71.34603
0.5640000 -70.76694
0.5650000 -70.18594
0.5660000 -69.6031
0.5670000 -69.01851
0.5680000 -68.43223
0.5690000 -67.84434
0.5700000 -67.25492
0.5710000 -66.66405
0.5720000 -66.07178
0.5730000 -65.47821
0.5740000 -64.88338999999999
0.5750000 -64.28742
0.5760000 -63.690349999999995
0.5770000 -63.09226999999999
0.5780000 -62.49324000000001
0.5790000 -61.893339999999995
0.5800000 -61.29264
0.5810000 -60.69121
0.5820000 -60.08913999999999
0.5830000 -59.486470000000004
0.5840000 -58.883300000000006
0.5850000 -58.27968
0.5860000 -57.6757
0.5870000 -57.07141
0.5880000 -56.466899999999995
0.5890000 -55.86221999999999
0.5900000 -55.25745
0.5910000 -54.65267
0.5920000 -54.04793
0.5930000 -53.44331
0.5940000 -52.83886
0.5950000 -52.23467000000001
0.5960000 -51.63078
0.5970000 -51.02728
0.5980000 -50.42422
0.5990000 -49.821670000000005
0.6000000 -49.21968
0.6010000 -48.61833
0.6020000 -48.01768
0.6030000 -47.41778
0.6040000 -46.81871
0.6050000 -46.22051
0.6060000 -45.623239999999996
0.6070000 -45.02698
0.6080000 -44.43176
0.6090000 -43.83766
0.6100000 -43.24473
0.6110000 -42.653029999999994
0.6120000 -42.06261
0.6130000 -41.47353
0.6140000 -40.88584
0.6150000 -40.299600000000005
0.6160000 -39.714870000000005
0.6170000 -39.1317
0.6180000 -38.550129999999996
0.6190000 -37.97023
0.6200000 -37.39205
0.6210000 -36.81564
0.6220000 -36.24105
0.6230000 -35.66833
0.6240000 -35.09753
0.6250000 -34.528710000000004
0.6260000 -33.9619
0.6270000 -33.397169999999996
0.6280000 -32.83456
0.6290000 -32.27411
0.6300000 -31.715880000000002
0.6310000 -31.1599
0.6320000 -30.60623
0.6330000 -30.0549
0.6340000 -29.505959999999998
0.6350000 -28.959459999999996
0.6360000 -28.415430000000004
0.6370000 -27.873920000000002
0.6380000 -27.334979999999998
0.6390000 -26.79862
0.6400000 -26.264910000000004
0.6410000 -25.73388
0.6420000 -25.20555
0.6430000 -24.67998
0.6440000 -24.1572
0.6450000 -23.637240000000002
0.6460000 -23.12014
0.6470000 -22.60594
0.6480000 -22.094659999999998
0.6490000 -21.586350000000003
0.6500000 -21.081030000000002
0.6510000 -20.57874
0.6520000 -20.07951
0.6530000 -19.58337
0.6540000 -19.09036
0.6550000 -18.60049
0.6560000 -18.11381
0.6570000 -17.63034
0.6580000 -17.1501
0.6590000 -16.67314
0.6600000 -16.199469999999998
0.6610000 -15.729109999999999
0.6620000 -15.262110000000002
0.6630000 -14.79848
0.6640000 -14.338239999999999
0.6650000 -13.88142
0.6660000 -13.42804
0.6670000 -12.978129999999998
0.6680000 -12.531709999999999
0.6690000 -12.088790000000001
0.6700000 -11.64939
0.6710000 -11.21355
0.6720000 -10.78126
0.6730000 -10.35256
0.6740000 -9.9274628
0.6750000 -9.5059782
0.6760000 -9.0881258
0.6770000 -8.673921199999999
0.6780000 -8.2633786
0.6790000 -7.8565128
0.6800000 -7.4533381
0.6810000 -7.053866999999999
0.6820000 -6.658113
0.6830000 -6.266087300000001
0.6840000 -5.8778025
0.6850000 -5.4932699000000005
0.6860000 -5.1125001
0.6870000 -4.7355032999999995
0.6880000 -4.3622892
0.6890000 -3.9928671
0.6900000 -3.6272459
0.6910000 -3.2654334
0.6920000 -2.9074373000000002
0.6930000 -2.5532644
0.6940000 -2.2029213999999997
0.6950000 -1.8564139
0.6960000 -1.5137471
0.6970000 -1.1749256
0.6980000 -0.8399533100000001
0.6990000 -0.5088332099999999
0.7000000 -0.18156794999999998
0.7010000 0.14184056
0.7020000 0.46139103000000004
0.7030000 0.7770828399999999
0.7040000 1.088916
0.7050000 1.3968913
0.7060000 1.7010096
0.7070000 2.0012730999999997
0.7080000 2.297684
0.7090000 2.5902453999999997
0.7100000 2.8789606
0.7110000 3.1638334999999995
0.7120000 3.4448687
0.7130000 3.7220709
0.7140000 3.9954454
0.7150000 4.2649976999999994
0.7160000 4.5307338
0.7170000 4.792660499999999
0.7180000 5.050784
0.7190000 5.3051114
0.7200000 5.5556498
0.7210000 5.8024071
0.7220000 6.045391
0.7230000 6.2846102
0.7240000 6.520073099999999
0.7250000 6.7517884
0.7260000 6.979765
0.7270000 7.204013300000001
0.7280000 7.4245431
0.7290000 7.6413646
0.7300000 7.8544884999999995
0.7310000 8.0639265
0.7320000 8.2696907
0.7330000 8.4717937
0.7340000 8.6702473
0.7350000 8.865065900000001
0.7360000 9.056262700000001
0.7370000 9.243852599999999
0.7380000 9.4278507
0.7390000 9.6082717
0.7400000 9.7851321
0.7410000 9.9584483
0.7420000 10.12824
0.7430000 10.294509999999999
0.7440000 10.4573
0.7450000 10.61661
0.7460000 10.77247
0.7470000 10.92488
0.7480000 11.073879999999999
0.7490000 11.219479999999999
0.7500000 11.361699999999999
0.7510000 11.50056
0.7520000 11.63608
0.7530000 11.76828
0.7540000 11.89718
0.7550000 12.02279
0.7560000 12.145150000000001
0.7570000 12.26427
0.7580000 12.38016
0.7590000 12.49286
0.7600000 12.60239
0.7610000 12.708749999999998
0.7620000 12.81198
0.7630000 12.9121
0.7640000 13.00912
0.7650000 13.10308
0.7660000 13.19399
0.7670000 13.281870000000001
0.7680000 13.36674
0.7690000 13.448640000000001
0.7700000 13.52758
0.7710000 13.603580000000001
0.7720000 13.67667
0.7730000 13.74688
0.7740000 13.814219999999999
0.7750000 13.87872
0.7760000 13.94041
0.7770000 13.999310000000001
0.7780000 14.055439999999999
0.7790000 14.10884
0.7800000 14.15952
0.7810000 14.207510000000001
0.7820000 14.252839999999999
0.7830000 14.29554
0.7840000 14.335619999999999
0.7850000 14.37312
0.7860000 14.40807
0.7870000 14.44048
0.7880000 14.470379999999999
0.7890000 14.49781
0.7900000 14.52278
0.7910000 14.54532
0.7920000 14.56547
0.7930000 14.58324
0.7940000 14.598659999999999
0.7950000 14.611759999999999
0.7960000 14.622569999999998
0.7970000 14.6311
0.7980000 14.63739
0.7990000 14.641470000000002
0.8000000 14.64335
0.8010000 14.64307
0.8020000 14.640649999999999
0.8030000 14.63612
0.8040000 14.6295
0.8050000 14.620830000000002
0.8060000 14.610119999999998
0.8070000 14.59741
0.8080000 14.582719999999998
0.8090000 14.566080000000001
0.8100000 14.54752
0.8110000 14.52705
0.8120000 14.504719999999999
0.8130000 14.48054
0.8140000 14.45455
0.8150000 14.42676
0.8160000 14.39721
0.8170000 14.365929999999999
0.8180000 14.33293
0.8190000 14.298250000000001
0.8200000 14.26192
0.8210000 14.223949999999999
0.8220000 14.184379999999999
0.8230000 14.143220000000001
0.8240000 14.10052
0.8250000 14.056289999999999
0.8260000 14.01056
0.8270000 13.96335
0.8280000 13.914689999999998
0.8290000 13.864609999999999
0.8300000 13.813139999999999
0.8310000 13.76028
0.8320000 13.706090000000001
0.8330000 13.65056
0.8340000 13.593749999999998
0.8350000 13.53566
0.8360000 13.47632
0.8370000 13.415769999999998
0.8380000 13.35402
0.8390000 13.29109
0.8400000 13.22702
0.8410000 13.16184
0.8420000 13.09555
0.8430000 13.028200000000002
0.8440000 12.9598
0.8450000 12.89037
0.8460000 12.819949999999999
0.8470000 12.748560000000001
0.8480000 12.676219999999999
0.8490000 12.60296
0.8500000 12.52879
0.8510000 12.45375
0.8520000 12.37785
0.8530000 12.30113
0.8540000 12.2236
0.8550000 12.14528
0.8560000 12.06621
0.8570000 11.98639
0.8580000 11.90586
0.8590000 11.824629999999999
0.8600000 11.74273
0.8610000 11.66017
0.8620000 11.57699
0.8630000 11.49319
0.8640000 11.4088
0.8650000 11.32385
0.8660000 11.238339999999999
0.8670000 11.15231
0.8680000 11.06577
0.8690000 10.97874
0.8700000 10.89125
0.8710000 10.8033
0.8720000 10.71493
0.8730000 10.626149999999999
0.8740000 10.53698
0.8750000 10.44743
0.8760000 10.35754
0.8770000 10.26732
0.8780000 10.17678
0.8790000 10.08596
0.8800000 9.9948533
0.8810000 9.903496500000001
0.8820000 9.8119028
0.8830000 9.7200915
0.8840000 9.6280806
0.8850000 9.5358878
0.8860000 9.4435304
0.8870000 9.351027
0.8880000 9.2583939
0.8890000 9.165649100000001
0.8900000 9.0728089
0.8910000 8.9798898
0.8920000 8.886908
0.8930000 8.7938793
0.8940000 8.7008193
0.8950000 8.6077437
0.8960000 8.514668
0.8970000 8.4216066
0.8980000 8.3285742
0.8990000 8.2355849
0.9000000 8.142653900000001
0.9010000 8.0497943
0.9020000 7.9570204
0.9030000 7.864344900000001
0.9040000 7.771781799999999
0.9050000 7.6793447
0.9060000 7.5870462
0.9070000 7.4948996
0.9080000 7.402917
0.9090000 7.3111117000000005
0.9100000 7.2194956
0.9110000 7.1280814999999995
0.9120000 7.0368811
0.9130000 6.9459058
0.9140000 6.8551682000000005
0.9150000 6.7646793999999995
0.9160000 6.674451400000001
0.9170000 6.5844952999999995
0.9180000 6.4948216
0.9190000 6.4054415
0.9200000 6.3163659999999995
0.9210000 6.227605
0.9220000 6.1391689
0.9230000 6.0510676
0.9240000 5.9633113
0.9250000 5.8759093
0.9260000 5.7888713
0.9270000 5.7022061
0.9280000 5.6159228
0.9290000 5.5300303
0.9300000 5.4445371
0.9310000 5.3594515000000005
0.9320000 5.2747812
0.9330000 5.1905345
0.9340000 5.1067192
0.9350000 5.0233431
0.9360000 4.9404137
0.9370000 4.857938
0.9380000 4.7759231
0.9390000 4.6943761
0.9400000 4.6133038
0.9410000 4.5327131
0.9420000 4.452610399999999
0.9430000 4.3730021
0.9440000 4.2938944
0.9450000 4.2152934
0.9460000 4.137205
0.9470000 4.0596347
0.9480000 3.9825882999999997
0.9490000 3.9060708
0.9500000 3.8300879
0.9510000 3.7546441
0.9520000 3.6797445
0.9530000 3.6053933000000002
0.9540000 3.5315949
0.9550000 3.4583535
0.9560000 3.3856731
0.9570000 3.3135571
0.9580000 3.2420090999999998
0.9590000 3.1710327000000005
0.9600000 3.1006306
0.9610000 3.030806
0.9620000 2.9615618
0.9630000 2.8929004000000003
0.9640000 2.8248245
0.9650000 2.7573364
0.9660000 2.6904386
0.9670000 2.624133
0.9680000 2.5584221
0.9690000 2.4933075999999996
0.9700000 2.4287915
0.9710000 2.3648757
0.9720000 2.3015622
0.9730000 2.2388527
0.9740000 2.176749
0.9750000 2.1152523999999997
0.9760000 2.0543646
0.9770000 1.9940871999999998
0.9780000 1.9344212
0.9790000 1.8753683
0.9800000 1.8169293
0.9810000 1.7591052
0.9820000 1.7018967999999999
0.9830000 1.6453048000000001
0.9840000 1.5893297
0.9850000 1.5339718
0.9860000 1.4792311
0.9870000 1.4251075
0.9880000 1.3716007000000001
0.9890000 1.31871
0.9900000 1.2664348
0.9910000 1.214774
0.9920000 1.1637267
0.9930000 1.1132913
0.9940000 1.0634663
0.9950000 1.0142501
0.9960000 0.96564079
0.9970000 0.9176366
0.9980000 0.87023545
0.9990000 0.8234351900000001
1.000000 0.77723376
1.001000 0.73162895
1.002000 0.68661859
1.003000 0.64220047
1.004000 0.59837243
1.005000 0.55513233
1.006000 0.51247803
1.007000 0.47040749
1.008000 0.42891865999999995
1.009000 0.3880095
1.010000 0.34767801
1.011000 0.30792225
1.012000 0.26874021
1.013000 0.23012988
1.014000 0.19208923
1.015000 0.15461615
1.016000 0.11770847
1.017000 0.08136394300000001
1.018000 0.045580178
1.019000 0.010354687
1.020000 -0.024315166
1.021000 -0.05843216800000001
1.022000 -0.091999263
1.023000 -0.12501954
1.024000 -0.1574963
1.025000 -0.18943297
1.026000 -0.22083316000000003
1.027000 -0.25170061
1.028000 -0.28203921000000004
1.029000 -0.31185301
1.030000 -0.34114616
1.031000 -0.36992285999999996
1.032000 -0.39818743
1.033000 -0.42594429
1.034000 -0.45319782
1.035000 -0.47995247999999996
1.036000 -0.50621275
1.037000 -0.53198305
1.038000 -0.55726776
1.039000 -0.5820713
1.040000 -0.6063980099999999
1.041000 -0.6302521999999999
1.042000 -0.6536380399999999
1.043000 -0.6765597
1.044000 -0.69902129
1.045000 -0.72102682
1.046000 -0.74258028
1.047000 -0.76368563
1.048000 -0.7843468299999999
1.049000 -0.80456771
1.050000 -0.82435207
1.051000 -0.8437039299999999
1.052000 -0.8626271
1.053000 -0.8811255
1.054000 -0.89920312
1.055000 -0.91686388
1.056000 -0.9341119800000001
1.057000 -0.9509515
1.058000 -0.96738664
1.059000 -0.9834217799999999
1.060000 -0.9990612
1.061000 -1.0143094
1.062000 -1.0291708
1.063000 -1.0436499
1.064000 -1.0577516
1.065000 -1.0714803
1.066000 -1.0848408
1.067000 -1.0978376
1.068000 -1.1104757
1.069000 -1.1227597
1.070000 -1.1346941
1.071000 -1.1462837
1.072000 -1.1575332
1.073000 -1.1684469
1.074000 -1.1790294
1.075000 -1.1892852
1.076000 -1.1992186999999999
1.077000 -1.2088343
1.078000 -1.218136
1.079000 -1.2271283
1.080000 -1.2358153
1.081000 -1.2442012
1.082000 -1.2522901
1.083000 -1.2600860999999999
1.084000 -1.2675934
1.085000 -1.274816
1.086000 -1.2817581999999998
1.087000 -1.288424
1.088000 -1.2948176
1.089000 -1.3009433000000001
1.090000 -1.3068052000000001
1.091000 -1.3124078000000001
1.092000 -1.3177552000000001
1.093000 -1.3228518999999999
1.094000 -1.3277022
1.095000 -1.3323106
1.096000 -1.3366814
1.097000 -1.3408191
1.098000 -1.3447278999999999
1.099000 -1.3484124
1.100000 -1.3518769
1.101000 -1.3551257
1.102000 -1.3581629
1.103000 -1.3609927000000002
1.104000 -1.3636192999999999
1.105000 -1.3660465
1.106000 -1.3682784
1.107000 -1.3703184
1.108000 -1.3721704
1.109000 -1.373838
1.110000 -1.3753245
1.111000 -1.3766333
1.112000 -1.3777675
1.113000 -1.3787304
1.114000 -1.3795249
1.115000 -1.3801541
1.116000 -1.3806209
1.117000 -1.3809282
1.118000 -1.381079
1.119000 -1.3810761
1.120000 -1.3809225
1.121000 -1.3806209999999999
1.122000 -1.3801747
1.123000 -1.3795867
1.124000 -1.37886
1.125000 -1.3779978
1.126000 -1.3770035
1.127000 -1.3758805
1.128000 -1.3746319999999999
1.129000 -1.3732617
1.130000 -1.3717731
1.131000 -1.3701697000000002
1.132000 -1.3684551999999999
1.133000 -1.3666333
1.134000 -1.3647075
1.135000 -1.3626815
1.136000 -1.3605587000000001
1.137000 -1.3583427000000001
1.138000 -1.3560368
1.139000 -1.3536441
1.140000 -1.3511679
1.141000 -1.3486112
1.142000 -1.3459765000000001
1.143000 -1.3432668
1.144000 -1.3404842000000001
1.145000 -1.3376313
1.146000 -1.33471
1.147000 -1.3317224
1.148000 -1.3286701
1.149000 -1.3255551
1.150000 -1.3223786
1.151000 -1.3191422
1.152000 -1.3158471999999999
1.153000 -1.312495
1.154000 -1.3090868
1.155000 -1.3056239
1.156000 -1.3021075
1.157000 -1.2985389999999999
1.158000 -1.2949196
1.159000 -1.2912508
1.160000 -1.2875341
1.161000 -1.2837711
1.162000 -1.2799634
1.163000 -1.2761127
1.164000 -1.2722209
1.165000 -1.2682900000000001
1.166000 -1.2643219
1.167000 -1.2603187
1.168000 -1.2562826
1.169000 -1.2522157
1.170000 -1.2481202
1.171000 -1.2439983
1.172000 -1.239852
1.173000 -1.2356836
1.174000 -1.231495
1.175000 -1.2272881
1.176000 -1.2230649999999998
1.177000 -1.2188272
1.178000 -1.2145763
1.179000 -1.2103140000000001
1.180000 -1.2060415999999998
1.181000 -1.2017601
1.182000 -1.1974707
1.183000 -1.1931743
1.184000 -1.1888717
1.185000 -1.1845636
1.186000 -1.1802504999999999
1.187000 -1.1759329
1.188000 -1.1716111
1.189000 -1.1672854
1.190000 -1.1629564000000001
1.191000 -1.1586239999999999
1.192000 -1.1542886
1.193000 -1.1499504
1.194000 -1.1456097
1.195000 -1.1412666
1.196000 -1.1369216999999998
1.197000 -1.1325752
1.198000 -1.1282276
1.199000 -1.1238794
1.200000 -1.1195309
1.201000 -1.115183
1.202000 -1.1108359
1.203000 -1.1064905
1.204000 -1.1021473
1.205000 -1.0978068
1.206000 -1.0934698
1.207000 -1.089137
1.208000 -1.0848086
1.209000 -1.0804854
1.210000 -1.0761677
1.211000 -1.0718559
1.212000 -1.0675503
1.213000 -1.0632511
1.214000 -1.0589585000000001
1.215000 -1.0546724
1.216000 -1.0503929
1.217000 -1.0461198
1.218000 -1.0418530000000001
1.219000 -1.0375921
1.220000 -1.0333368
1.221000 -1.0290868
1.222000 -1.0248416999999999
1.223000 -1.0206011
1.224000 -1.0163646
1.225000 -1.0121319
1.226000 -1.0079023
1.227000 -1.0036758
1.228000 -0.9994518900000001
1.229000 -0.9952304000000001
1.230000 -0.99101113
1.231000 -0.98679392
1.232000 -0.98257866
1.233000 -0.97836526
1.234000 -0.9741538200000001
1.235000 -0.9699443400000001
1.236000 -0.9657368100000001
1.237000 -0.9615313299999999
1.238000 -0.95732799
1.239000 -0.9531267899999999
1.240000 -0.9489277399999999
1.241000 -0.94473083
1.242000 -0.94053596
1.243000 -0.93634306
1.244000 -0.93215182
1.245000 -0.9279618999999999
1.246000 -0.9237729
1.247000 -0.9195843699999999
1.248000 -0.9153956499999999
1.249000 -0.9112060099999999
1.250000 -0.90701468
1.251000 -0.90282075
1.252000 -0.89862319
1.253000 -0.8944209700000001
1.254000 -0.8902129700000001
1.255000 -0.88599818
1.256000 -0.88177538
1.257000 -0.87754335
1.258000 -0.8733010899999999
1.259000 -0.86904746
1.260000 -0.86478135
1.261000 -0.8605018299999999
1.262000 -0.85620796
1.263000 -0.85189901
1.264000 -0.84757423
1.265000 -0.84323296
1.266000 -0.83887465
1.267000 -0.83449893
1.268000 -0.83010551
1.269000 -0.82569411
1.270000 -0.82126465
1.271000 -0.81681702
1.272000 -0.8123512399999999
1.273000 -0.8078672
1.274000 -0.803365
1.275000 -0.79884464
1.276000 -0.79430602
1.277000 -0.7897491600000001
1.278000 -0.78517394
1.279000 -0.7805801
1.280000 -0.7759673100000001
1.281000 -0.7713351900000001
1.282000 -0.76668318
1.283000 -0.76201065
1.284000 -0.7573168299999999
1.285000 -0.75260079
1.286000 -0.74786153
1.287000 -0.74309791
1.288000 -0.73830867
1.289000 -0.73349257
1.290000 -0.7286482000000001
1.291000 -0.72377422
1.292000 -0.71886918
1.293000 -0.71393168
1.294000 -0.70896032
1.295000 -0.70395377
1.296000 -0.69891079
1.297000 -0.6938302399999999
1.298000 -0.68871104
1.299000 -0.68355221
1.300000 -0.6783529699999999
1.301000 -0.67311265
1.302000 -0.66783065
1.303000 -0.6625066
1.304000 -0.65714023
1.305000 -0.65173134
1.306000 -0.64627985
1.307000 -0.64078579
1.308000 -0.6352492599999999
1.309000 -0.62967036
1.310000 -0.62404927
1.311000 -0.61838618
1.312000 -0.61268122
1.313000 -0.60693454
1.314000 -0.6011461800000001
1.315000 -0.5953162
1.316000 -0.5894445300000001
1.317000 -0.5835310100000001
1.318000 -0.57757539
1.319000 -0.5715773399999999
1.320000 -0.56553641
1.321000 -0.5594520399999999
1.322000 -0.55332361
1.323000 -0.54715043
1.324000 -0.54093166
1.325000 -0.5346665199999999
1.326000 -0.52835406
1.327000 -0.52199336
1.328000 -0.51558353
1.329000 -0.5091236
1.330000 -0.50261272
1.331000 -0.49604997
1.332000 -0.4894346
1.333000 -0.48276586
1.334000 -0.47604311000000005
1.335000 -0.46926579
1.336000 -0.46243342
1.337000 -0.45554563
1.338000 -0.44860220999999995
1.339000 -0.44160299000000003
1.340000 -0.43454799
1.341000 -0.4274372
1.342000 -0.42027081
1.343000 -0.41304901
1.344000 -0.40577212
1.345000 -0.39844043
1.346000 -0.39105429
1.347000 -0.38361412
1.348000 -0.37612026000000004
1.349000 -0.36857307
1.350000 -0.3609729
1.351000 -0.35332000999999996
1.352000 -0.34561465
1.353000 -0.33785698
1.354000 -0.33004715
1.355000 -0.3221852
1.356000 -0.31427112
1.357000 -0.30630487
1.358000 -0.29828635
1.359000 -0.29021539
1.360000 -0.28209181
1.361000 -0.27391542999999996
1.362000 -0.26568605
1.363000 -0.2574035
1.364000 -0.24906759999999997
1.365000 -0.24067827
1.366000 -0.23223546000000003
1.367000 -0.22373917
1.368000 -0.21518946
1.369000 -0.20658653000000002
1.370000 -0.19793061
1.371000 -0.18922201
1.372000 -0.18046115
1.373000 -0.17164851
1.374000 -0.16278465
1.375000 -0.15387019000000002
1.376000 -0.14490579
1.377000 -0.13589215999999998
1.378000 -0.12683003
1.379000 -0.11772015000000001
1.380000 -0.10856327
1.381000 -0.09936012799999999
1.382000 -0.090111437
1.383000 -0.08081788
1.384000 -0.07148010199999999
1.385000 -0.062098698
1.386000 -0.052674214
1.387000 -0.043207154
1.388000 -0.033697963
1.389000 -0.024147036
1.390000 -0.014554728
1.391000 -0.0049213519
1.392000 0.0047528017999999995
1.393000 0.014467463
1.394000 0.024222366999999998
1.395000 0.034017244
1.396000 0.043851804
1.397000 0.053725729
1.398000 0.063638657
1.399000 0.073590165
1.400000 0.083579769
1.401000 0.09360690599999999
1.402000 0.10367093
1.403000 0.11377111000000001
1.404000 0.12390662000000001
1.405000 0.13407654
1.406000 0.14427984
1.407000 0.15451543
1.408000 0.16478209
1.409000 0.17507857
1.410000 0.18540354
1.411000 0.1957556
1.412000 0.20613333
1.413000 0.21653527
1.414000 0.22695996
1.415000 0.23740593000000002
1.416000 0.24787176
1.417000 0.25835608000000004
1.418000 0.26885751
1.419000 0.27937479
1.420000 0.2899067
1.421000 0.30045211
1.422000 0.31100996000000003
1.423000 0.32157926000000003
1.424000 0.33215913
1.425000 0.34274873
1.426000 0.35334730000000003
1.427000 0.36395411
1.428000 0.37456846
1.429000 0.38518971
1.430000 0.39581717
1.431000 0.40645016999999994
1.432000 0.41708802
1.433000 0.42772996
1.434000 0.43837517
1.435000 0.44902274000000003
1.436000 0.45967172
1.437000 0.47032102000000003
1.438000 0.48096948
1.439000 0.49161580000000005
1.440000 0.50225863
1.441000 0.51289648
1.442000 0.52352776
1.443000 0.53415084
1.444000 0.54476401
1.445000 0.55536549
1.446000 0.56595346
1.447000 0.5765260200000001
1.448000 0.58708135
1.449000 0.59761759
1.450000 0.60813283
1.451000 0.61862525
1.452000 0.6290930800000001
1.453000 0.63953451
1.454000 0.6499478599999999
1.455000 0.6603315000000001
1.456000 0.6706837999999999
1.457000 0.68100328
1.458000 0.69128843
1.459000 0.70153787
1.460000 0.71175019
1.461000 0.7219241000000001
1.462000 0.73205833
1.463000 0.74215163
1.464000 0.75220275
1.465000 0.7622105100000001
1.466000 0.7721736100000001
1.467000 0.7820908
1.468000 0.7919608599999999
1.469000 0.8017825
1.470000 0.8115543100000001
1.471000 0.8212748900000001
1.472000 0.83094286
1.473000 0.8405566200000001
1.474000 0.8501145999999999
1.475000 0.8596152100000001
1.476000 0.86905668
1.477000 0.87843724
1.478000 0.88775512
1.479000 0.8970084600000001
1.480000 0.9061953100000001
1.481000 0.9153137
1.482000 0.9243617799999999
1.483000 0.93333749
1.484000 0.94223889
1.485000 0.9510640100000001
1.486000 0.95981099
1.487000 0.9684778700000001
1.488000 0.97706281
1.489000 0.98556392
1.490000 0.99397954
1.491000 1.0023079000000001
1.492000 1.0105473
1.493000 1.0186962000000002
1.494000 1.026753
1.495000 1.0347161
1.496000 1.0425841999999998
1.497000 1.0503558
1.498000 1.0580292
1.499000 1.0656032
1.500000 1.0730763
1.501000 1.0804471
1.502000 1.0877139
1.503000 1.0948754
1.504000 1.1019299999999999
1.505000 1.1088762
1.506000 1.1157122
1.507000 1.1224366
1.508000 1.1290475
1.509000 1.1355433
1.510000 1.1419222
1.511000 1.1481823
1.512000 1.1543221
1.513000 1.1603395
1.514000 1.1662327000000001
1.515000 1.1719999
1.516000 1.1776392
1.517000 1.1831488
1.518000 1.1885269
1.519000 1.1937715
1.520000 1.198881
1.521000 1.2038536
1.522000 1.2086876
1.523000 1.2133812000000002
1.524000 1.2179326000000001
1.525000 1.2223404
1.526000 1.2266028
1.527000 1.2307181
1.528000 1.2346848000000001
1.529000 1.2385013
1.530000 1.2421659999999999
1.531000 1.2456774
1.532000 1.2490338
1.533000 1.2522336
1.534000 1.2552753
1.535000 1.2581573000000001
1.536000 1.260878
1.537000 1.2634357
1.538000 1.265829
1.539000 1.2680559
1.540000 1.2701149999999999
1.541000 1.2720046
1.542000 1.2737228999999999
1.543000 1.2752682
1.544000 1.2766389
1.545000 1.2778333
1.546000 1.2788498000000001
1.547000 1.2796866
1.548000 1.2803419999999999
1.549000 1.2808146
1.550000 1.2811025999999999
1.551000 1.2812044
1.552000 1.2811188
1.553000 1.2808439
1.554000 1.2803786
1.555000 1.2797215
1.556000 1.2788712
1.557000 1.2778264
1.558000 1.276586
1.559000 1.2751487000000001
1.560000 1.2735134000000001
1.561000 1.2716791
1.562000 1.2696445
1.563000 1.2674087
1.564000 1.2649706
1.565000 1.2623291
1.566000 1.2594832
1.567000 1.2564317
1.568000 1.2531736999999998
1.569000 1.2497078
1.570000 1.246033
1.571000 1.2421479
1.572000 1.2380514
1.573000 1.2337422
1.574000 1.229219
1.575000 1.2244803
1.576000 1.2195248
1.577000 1.2143511
1.578000 1.2089578
1.579000 1.2033433
1.580000 1.1975063
1.581000 1.1914453
1.582000 1.185159
1.583000 1.1786459
1.584000 1.1719046
1.585000 1.1649339
1.586000 1.1577324
1.587000 1.150299
1.588000 1.1426323999999999
1.589000 1.1347315
1.590000 1.1265954
1.591000 1.118223
1.592000 1.1096133
1.593000 1.1007655
1.594000 1.0916788
1.595000 1.0823525
1.596000 1.0727857
1.597000 1.062978
1.598000 1.0529286
1.599000 1.042637
1.600000 1.0321027
1.601000 1.021325
1.602000 1.0103035999999999
1.603000 0.99903783
1.604000 0.9875272399999999
1.605000 0.97577134
1.606000 0.96376967
1.607000 0.95152156
1.608000 0.93902666
1.609000 0.9262843099999999
1.610000 0.91329394
1.611000 0.9000549999999999
1.612000 0.8865668400000001
1.613000 0.8728289
1.614000 0.8588405299999999
1.615000 0.84460117
1.616000 0.8301101599999999
1.617000 0.81536686
1.618000 0.8003707000000001
1.619000 0.78512114
1.620000 0.76961755
1.621000 0.75385943
1.622000 0.73784632
1.623000 0.72157774
1.624000 0.70505324
1.625000 0.68827244
1.626000 0.67123501
1.627000 0.65394063
1.628000 0.63638901
1.629000 0.6185799399999999
1.630000 0.60051316
1.631000 0.58218855
1.632000 0.56360592
1.633000 0.54476513
1.634000 0.52566603
1.635000 0.50630858
1.636000 0.48669265000000006
1.637000 0.46681822
1.638000 0.44668522000000005
1.639000 0.42629358
1.640000 0.40564332
1.641000 0.38473443
1.642000 0.36356694
1.643000 0.34214088000000004
1.644000 0.32045636
1.645000 0.29851347
1.646000 0.27631235
1.647000 0.25385318
1.648000 0.23113616999999997
1.649000 0.20816159
1.650000 0.18492972
1.651000 0.16144091
1.652000 0.13769554
1.653000 0.11369401999999999
1.654000 0.089436799
1.655000 0.064924377
1.656000 0.040157276
1.657000 0.015136058
1.658000 -0.010138695999999999
1.659000 -0.035666378
1.660000 -0.06144635799999999
1.661000 -0.087477994
1.662000 -0.11376063000000002
1.663000 -0.14029361
1.664000 -0.16707624000000001
1.665000 -0.19410787
1.666000 -0.22138781
1.667000 -0.24891538
1.668000 -0.27668993
1.669000 -0.3047108
1.670000 -0.33297731999999997
1.671000 -0.36148883
1.672000 -0.39024472
1.673000 -0.41924431
1.674000 -0.448487
1.675000 -0.47797211
1.676000 -0.5076990499999999
1.677000 -0.5376671399999999
1.678000 -0.56787576
1.679000 -0.59832418
1.680000 -0.6290116800000001
1.681000 -0.65993755
1.682000 -0.6911010000000001
1.683000 -0.72250119
1.684000 -0.75413724
1.685000 -0.78600822
1.686000 -0.8181131399999999
1.687000 -0.85045099
1.688000 -0.88302065
1.689000 -0.9158209
1.690000 -0.94885044
1.691000 -0.98210797
1.692000 -1.0155922
1.693000 -1.0493016000000002
1.694000 -1.0832347
1.695000 -1.1173898999999998
1.696000 -1.1517658
1.697000 -1.1863606
1.698000 -1.2211728
1.699000 -1.2562007
1.700000 -1.2914427
1.701000 -1.326897
1.702000 -1.3625622
1.703000 -1.3984365
1.704000 -1.4345184
1.705000 -1.4708062
1.706000 -1.5072984
1.707000 -1.5439933
1.708000 -1.5808895
1.709000 -1.6179854
1.710000 -1.6552797000000001
1.711000 -1.6927704
1.712000 -1.7304564000000002
1.713000 -1.7683358999999998
1.714000 -1.8064073999999999
1.715000 -1.8446695
1.716000 -1.8831205
1.717000 -1.9217585999999998
1.718000 -1.9605825000000001
1.719000 -1.9995901999999999
1.720000 -2.0387799
1.721000 -2.0781498
1.722000 -2.1176983
1.723000 -2.1574231
1.724000 -2.1973224
1.725000 -2.2373943
1.726000 -2.2776365
1.727000 -2.3180472
1.728000 -2.3586240000000003
1.729000 -2.3993648999999997
1.730000 -2.4402676000000003
1.731000 -2.4813298
1.732000 -2.5225494
1.733000 -2.5639238
1.734000 -2.6054509
1.735000 -2.6471283000000003
1.736000 -2.6889537000000003
1.737000 -2.7309246
1.738000 -2.7730390000000003
1.739000 -2.8152945
1.740000 -2.8576884000000002
1.741000 -2.9002188
1.742000 -2.942883
1.743000 -2.985679
1.744000 -3.0286041999999997
1.745000 -3.0716566
1.746000 -3.1148339000000003
1.747000 -3.1581335000000004
1.748000 -3.2015535999999996
1.749000 -3.2450913999999997
1.750000 -3.2887451
1.751000 -3.3325120999999998
1.752000 -3.37639
1.753000 -3.4203764
1.754000 -3.4644689
1.755000 -3.5086654000000004
1.756000 -3.5529631999999998
1.757000 -3.5973597
1.758000 -3.6418524
1.759000 -3.6864388999999997
1.760000 -3.7311163
1.761000 -3.7758819999999997
1.762000 -3.8207334000000004
1.763000 -3.8656674000000004
1.764000 -3.9106816
1.765000 -3.9557732999999997
1.766000 -4.0009394
1.767000 -4.0461771
1.768000 -4.0914837
1.769000 -4.136856600000001
1.770000 -4.1822929
1.771000 -4.2277895
1.772000 -4.2733438
1.773000 -4.3189533
1.774000 -4.3646149
1.775000 -4.4103257
1.776000 -4.4560831
1.777000 -4.5018844
1.778000 -4.5477267
1.779000 -4.593607
1.780000 -4.6395227
1.781000 -4.6854712
1.782000 -4.7314491
1.783000 -4.7774538
1.784000 -4.8234828
1.785000 -4.869532599999999
1.786000 -4.9156002999999995
1.787000 -4.9616829000000005
1.788000 -5.0077774
1.789000 -5.0538804
1.790000 -5.0999891
1.791000 -5.1461004
1.792000 -5.192210500000001
1.793000 -5.238317
1.794000 -5.2844159
1.795000 -5.3305045
1.796000 -5.3765789
1.797000 -5.4226361
1.798000 -5.4686729000000005
1.799000 -5.5146858
1.800000 -5.5606719
1.801000 -5.6066278
1.802000 -5.652550199999999
1.803000 -5.6984357999999995
1.804000 -5.7442814
1.805000 -5.7900842
1.806000 -5.8358409
1.807000 -5.8815483
1.808000 -5.9272036
1.809000 -5.972803799999999
1.810000 -6.0183458000000005
1.811000 -6.0638268
1.812000 -6.1092439999999995
1.813000 -6.154594599999999
1.814000 -6.1998755
1.815000 -6.2450841
1.816000 -6.290217500000001
1.817000 -6.3352726
1.818000 -6.3802466
1.819000 -6.425137100000001
1.820000 -6.4699404000000005
1.821000 -6.5146543
1.822000 -6.559275100000001
1.823000 -6.603800499999999
1.824000 -6.6482268
1.825000 -6.6925503
1.826000 -6.736768799999999
1.827000 -6.7808785
1.828000 -6.8248755999999995
1.829000 -6.8687573
1.830000 -6.9125198
1.831000 -6.9561593
1.832000 -6.9996722
1.833000 -7.043055400000001
1.834000 -7.086305299999999
1.835000 -7.1294181
1.836000 -7.1723908000000005
1.837000 -7.215219
1.838000 -7.257899600000001
1.839000 -7.3004298
1.840000 -7.342804999999999
1.841000 -7.3850229
1.842000 -7.42708
1.843000 -7.4689730999999995
1.844000 -7.5106986000000004
1.845000 -7.5522542
1.846000 -7.5936362
1.847000 -7.6348424
1.848000 -7.6758690000000005
1.849000 -7.7167138
1.850000 -7.7573739
1.851000 -7.7978469
1.852000 -7.8381293
1.853000 -7.8782186
1.854000 -7.9181127
1.855000 -7.9578079
1.856000 -7.997302
1.857000 -8.0365919
1.858000 -8.0756754
1.859000 -8.1145488
1.860000 -8.153209799999999
1.861000 -8.1916556
1.862000 -8.2298823
1.863000 -8.2678877
1.864000 -8.3056681
1.865000 -8.3432205
1.866000 -8.380542
1.867000 -8.4176295
1.868000 -8.4544793
1.869000 -8.4910877
1.870000 -8.5274518
1.871000 -8.563568400000001
1.872000 -8.599434
1.873000 -8.6350456
1.874000 -8.6704001
1.875000 -8.7054938
1.876000 -8.7403245
1.877000 -8.7748885
1.878000 -8.8091828
1.879000 -8.8432044
1.880000 -8.876951
1.881000 -8.9104198
1.882000 -8.943607700000001
1.883000 -8.9765124
1.884000 -9.009131
1.885000 -9.0414613
1.886000 -9.0735003
1.887000 -9.1052458
1.888000 -9.1366954
1.889000 -9.167847
1.890000 -9.1986977
1.891000 -9.229245
1.892000 -9.259486899999999
1.893000 -9.2894204
1.894000 -9.3190439
1.895000 -9.3483537
1.896000 -9.3773484
1.897000 -9.406025
1.898000 -9.4343804
1.899000 -9.4624124
1.900000 -9.4901182
1.901000 -9.5174953
1.902000 -9.5445409
1.903000 -9.5712528
1.904000 -9.5976278
1.905000 -9.6236631
1.906000 -9.6493565
1.907000 -9.6747056
1.908000 -9.6997075
1.909000 -9.7243607
1.910000 -9.7486615
1.911000 -9.772608400000001
1.912000 -9.7961992
1.913000 -9.8194316
1.914000 -9.8423027
1.915000 -9.8648109
1.916000 -9.8869547
1.917000 -9.9087313
1.918000 -9.930139
1.919000 -9.9511757
1.920000 -9.971839899999999
1.921000 -9.9921294
1.922000 -10.012039999999999
1.923000 -10.03158
1.924000 -10.05073
1.925000 -10.069500000000001
1.926000 -10.08789
1.927000 -10.105889999999999
1.928000 -10.1235
1.929000 -10.140730000000001
1.930000 -10.15756
1.931000 -10.17399
1.932000 -10.19003
1.933000 -10.205680000000001
1.934000 -10.22092
1.935000 -10.23576
1.936000 -10.25019
1.937000 -10.26422
1.938000 -10.277840000000001
1.939000 -10.29105
1.940000 -10.303840000000001
1.941000 -10.31623
1.942000 -10.3282
1.943000 -10.33975
1.944000 -10.35088
1.945000 -10.3616
1.946000 -10.37189
1.947000 -10.38176
1.948000 -10.39121
1.949000 -10.40023
1.950000 -10.40883
1.951000 -10.417
1.952000 -10.424750000000001
1.953000 -10.43207
1.954000 -10.43896
1.955000 -10.44542
1.956000 -10.45145
1.957000 -10.45704
1.958000 -10.462209999999999
1.959000 -10.46694
1.960000 -10.47124
1.961000 -10.47511
1.962000 -10.47854
1.963000 -10.48153
1.964000 -10.48409
1.965000 -10.4862
1.966000 -10.487870000000001
1.967000 -10.48911
1.968000 -10.4899
1.969000 -10.49024
1.970000 -10.49014
1.971000 -10.48959
1.972000 -10.4886
1.973000 -10.48716
1.974000 -10.48526
1.975000 -10.48292
1.976000 -10.48013
1.977000 -10.47688
1.978000 -10.47318
1.979000 -10.46902
1.980000 -10.46441
1.981000 -10.45935
1.982000 -10.45383
1.983000 -10.44785
1.984000 -10.441419999999999
1.985000 -10.43454
1.986000 -10.427200000000001
1.987000 -10.4194
1.988000 -10.41115
1.989000 -10.40244
1.990000 -10.39328
1.991000 -10.38367
1.992000 -10.37359
1.993000 -10.36307
1.994000 -10.35209
1.995000 -10.34066
1.996000 -10.32877
1.997000 -10.31643
1.998000 -10.30363
1.999000 -10.29038
2.000000 -10.27668
2.001000 -10.26252
2.002000 -10.2479
2.003000 -10.23284
2.004000 -10.21731
2.005000 -10.20133
2.006000 -10.184899999999999
2.007000 -10.16802
2.008000 -10.15067
2.009000 -10.13288
2.010000 -10.11463
2.011000 -10.09592
2.012000 -10.07676
2.013000 -10.05715
2.014000 -10.03709
2.015000 -10.01657
2.016000 -9.9956058
2.017000 -9.974188400000001
2.018000 -9.9523216
2.019000 -9.9300064
2.020000 -9.9072434
2.021000 -9.8840341
2.022000 -9.860379199999999
2.023000 -9.8362803
2.024000 -9.8117389
2.025000 -9.7867556
2.026000 -9.761331199999999
2.027000 -9.7354673
2.028000 -9.7091645
2.029000 -9.6824244
2.030000 -9.6552476
2.031000 -9.627635
2.032000 -9.5995881
2.033000 -9.5711067
2.034000 -9.5421925
2.035000 -9.5128462
2.036000 -9.4830684
2.037000 -9.4528601
2.038000 -9.422221799999999
2.039000 -9.3911543
2.040000 -9.3596593
2.041000 -9.3277365
2.042000 -9.2953876
2.043000 -9.2626132
2.044000 -9.2294149
2.045000 -9.195793400000001
2.046000 -9.1617502
2.047000 -9.127286799999998
2.048000 -9.0924047
2.049000 -9.0571053
2.050000 -9.021391
2.051000 -8.985263100000001
2.052000 -8.9487232
2.053000 -8.9117736
2.054000 -8.8744164
2.055000 -8.8366531
2.056000 -8.798486
2.057000 -8.7599173
2.058000 -8.7209493
2.059000 -8.6815841
2.060000 -8.641824100000001
2.061000 -8.6016707
2.062000 -8.5611261
2.063000 -8.520192699999999
2.064000 -8.4788725
2.065000 -8.4371671
2.066000 -8.395078
2.067000 -8.352607500000001
2.068000 -8.309757
2.069000 -8.266528
2.070000 -8.222921900000001
2.071000 -8.1789412
2.072000 -8.1345864
2.073000 -8.089859800000001
2.074000 -8.0447629
2.075000 -7.9992980000000005
2.076000 -7.9534657
2.077000 -7.9072684
2.078000 -7.8607081999999995
2.079000 -7.8137867
2.080000 -7.766506099999999
2.081000 -7.7188686
2.082000 -7.6708764
2.083000 -7.6225318
2.084000 -7.5738378
2.085000 -7.5247966
2.086000 -7.4754111
2.087000 -7.4256837
2.088000 -7.375617299999999
2.089000 -7.325214900000001
2.090000 -7.274479400000001
2.091000 -7.223413900000001
2.092000 -7.172021300000001
2.093000 -7.120304600000001
2.094000 -7.068266700000001
2.095000 -7.0159115
2.096000 -6.963240399999999
2.097000 -6.9102570000000005
2.098000 -6.8569645
2.099000 -6.8033651
2.100000 -6.7494608
2.101000 -6.695255599999999
2.102000 -6.6407509000000005
2.103000 -6.5859497000000005
2.104000 -6.5308541
2.105000 -6.4754665000000005
2.106000 -6.419789
2.107000 -6.363824
2.108000 -6.3075736
2.109000 -6.2510408
2.110000 -6.1942276
2.111000 -6.137136
2.112000 -6.0797688
2.113000 -6.0221285
2.114000 -5.9642177
2.115000 -5.9060387
2.116000 -5.8475945000000005
2.117000 -5.788888
2.118000 -5.7299219
2.119000 -5.6706995000000004
2.120000 -5.6112234
2.121000 -5.5514969
2.122000 -5.4915234
2.123000 -5.4313064
2.124000 -5.3708486
2.125000 -5.310154000000001
2.126000 -5.2492257
2.127000 -5.1880669
2.128000 -5.1266812
2.129000 -5.065072000000001
2.130000 -5.0032422
2.131000 -4.9411956
2.132000 -4.8789352
2.133000 -4.816464
2.134000 -4.7537852
2.135000 -4.6909019
2.136000 -4.6278171
2.137000 -4.5645334
2.138000 -4.5010541
2.139000 -4.4373821
2.140000 -4.3735202
2.141000 -4.309471
2.142000 -4.2452373
2.143000 -4.1808221
2.144000 -4.1162282
2.145000 -4.0514585
2.146000 -3.9865158
2.147000 -3.9214034
2.148000 -3.8561239999999994
2.149000 -3.7906807000000002
2.150000 -3.7250767999999996
2.151000 -3.6593158
2.152000 -3.5934005
2.153000 -3.5273346999999995
2.154000 -3.4611214
2.155000 -3.3947643
2.156000 -3.3282671
2.157000 -3.2616332
2.158000 -3.1948663
2.159000 -3.1279702
2.160000 -3.0609485
2.161000 -2.9938048
2.162000 -2.9265426
2.163000 -2.8591655
2.164000 -2.7916772
2.165000 -2.7240813
2.166000 -2.656381
2.167000 -2.5885798
2.168000 -2.5206812
2.169000 -2.4526881
2.170000 -2.3846041
2.171000 -2.3164323
2.172000 -2.2481754
2.173000 -2.1798369
2.174000 -2.1114195
2.175000 -2.0429263
2.176000 -1.9743601
2.177000 -1.905724
2.178000 -1.8370207
2.179000 -1.7682533999999999
2.180000 -1.6994249
2.181000 -1.6305381
2.182000 -1.5615963
2.183000 -1.4926025
2.184000 -1.4235597
2.185000 -1.3544713
2.186000 -1.2853405
2.187000 -1.2161708
2.188000 -1.1469654
2.189000 -1.077728
2.190000 -1.0084621
2.191000 -0.9391712999999999
2.192000 -0.86985929
2.193000 -0.80052987
2.194000 -0.73118666
2.195000 -0.66183344
2.196000 -0.59247403
2.197000 -0.52311211
2.198000 -0.45375139
2.199000 -0.38439559
2.200000 -0.31504834
2.201000 -0.24571323
2.202000 -0.17639381999999998
2.203000 -0.10709358999999999
2.204000 -0.037815933999999995
2.205000 0.031435787
2.206000 0.10065829000000001
2.207000 0.16984836
2.208000 0.23900284
2.209000 0.30811864
2.210000 0.37719272
2.211000 0.44622202000000005
2.212000 0.51520364
2.213000 0.58413455
2.214000 0.65301186
2.215000 0.72183264
2.216000 0.79059396
2.217000 0.85929288
2.218000 0.92792641
2.219000 0.99649159
2.220000 1.0649854
2.221000 1.1334049000000002
2.222000 1.2017468999999998
2.223000 1.2700084
2.224000 1.3381861
2.225000 1.406277
2.226000 1.4742778
2.227000 1.5421852
2.228000 1.6099961
2.229000 1.6777072
2.230000 1.7453151
2.231000 1.8128166000000001
2.232000 1.8802084000000001
2.233000 1.9474873
2.234000 2.0146502
2.235000 2.0816937
2.236000 2.1486148
2.237000 2.2154102
2.238000 2.2820771
2.239000 2.3486121
2.240000 2.4150123999999997
2.241000 2.4812752000000002
2.242000 2.5473974999999998
2.243000 2.6133763
2.244000 2.6792089000000003
2.245000 2.7448924
2.246000 2.8104242
2.247000 2.8758015
2.248000 2.9410215
2.249000 3.0060813
2.250000 3.0709781
2.251000 3.1357090999999997
2.252000 3.2002714
2.253000 3.2646619
2.254000 3.3288781000000003
2.255000 3.3929164999999997
2.256000 3.4567747000000004
2.257000 3.5204493
2.258000 3.5839371
2.259000 3.6472350000000002
2.260000 3.71034
2.261000 3.7732489
2.262000 3.8359586
2.263000 3.8984659999999995
2.264000 3.9607680999999997
2.265000 4.022861600000001
2.266000 4.0847436
2.267000 4.1464113
2.268000 4.2078614
2.269000 4.269091400000001
2.270000 4.3300986
2.271000 4.3908800999999995
2.272000 4.451433199999999
2.273000 4.5117557
2.274000 4.5718446
2.275000 4.6316981
2.276000 4.6913136
2.277000 4.7506886999999995
2.278000 4.8098214
2.279000 4.868708900000001
2.280000 4.9273495
2.281000 4.9857408
2.282000 5.0438806000000005
2.283000 5.1017668
2.284000 5.1593971000000005
2.285000 5.2167691000000005
2.286000 5.2738804
2.287000 5.3307291
2.288000 5.3873125
2.289000 5.443628100000001
2.290000 5.4996735999999995
2.291000 5.5554464
2.292000 5.610944
2.293000 5.6661639
2.294000 5.7211034000000005
2.295000 5.7757597
2.296000 5.8301304
2.297000 5.884212600000001
2.298000 5.938004
2.299000 5.9915017
2.300000 6.0447037
2.301000 6.0976069
2.302000 6.150208800000001
2.303000 6.202507
2.304000 6.2544994
2.305000 6.3061833
2.306000 6.3575573
2.307000 6.408618400000001
2.308000 6.459364300000001
2.309000 6.5097935
2.310000 6.5599039
2.311000 6.609693899999999
2.312000 6.659161299999999
2.313000 6.7083037999999995
2.314000 6.75712
2.315000 6.805608400000001
2.316000 6.853767500000001
2.317000 6.901595
2.318000 6.9490894999999995
2.319000 6.996248700000001
2.320000 7.0430711
2.321000 7.0895553
2.322000 7.1356988999999995
2.323000 7.181501399999999
2.324000 7.226959600000001
2.325000 7.2720721
2.326000 7.316837499999999
2.327000 7.361253399999999
2.328000 7.4053176
2.329000 7.4490286
2.330000 7.4923843
2.331000 7.5353831
2.332000 7.5780228
2.333000 7.6203018
2.334000 7.6622181
2.335000 7.7037700000000005
2.336000 7.744955300000001
2.337000 7.7857725
2.338000 7.8262195000000006
2.339000 7.8662947
2.340000 7.9059966
2.341000 7.945323699999999
2.342000 7.984274600000001
2.343000 8.022847800000001
2.344000 8.0610409
2.345000 8.0988534
2.346000 8.136283599999999
2.347000 8.1733301
2.348000 8.2099915
2.349000 8.246266100000001
2.350000 8.282153300000001
2.351000 8.3176509
2.352000 8.352758
2.353000 8.387473199999999
2.354000 8.4217951
2.355000 8.455722
2.356000 8.4892526
2.357000 8.522385400000001
2.358000 8.5551195
2.359000 8.5874535
2.360000 8.6193852
2.361000 8.6509138
2.362000 8.682037900000001
2.363000 8.7127566
2.364000 8.7430678
2.365000 8.7729707
2.366000 8.8024639
2.367000 8.8315457
2.368000 8.8602155
2.369000 8.8884726
2.370000 8.9163154
2.371000 8.9437433
2.372000 8.9707546
2.373000 8.9973487
2.374000 9.0235256
2.375000 9.0492837
2.376000 9.0746224
2.377000 9.0995416
2.378000 9.1240399
2.379000 9.1481172
2.380000 9.1717727
2.381000 9.1950059
2.382000 9.2178166
2.383000 9.2402041
2.384000 9.2621677
2.385000 9.2837065
2.386000 9.304820699999999
2.387000 9.325509499999999
2.388000 9.3457721
2.389000 9.365607800000001
2.390000 9.3850158
2.391000 9.4039954
2.392000 9.4225459
2.393000 9.4406664
2.394000 9.4583564
2.395000 9.4756149
2.396000 9.4924405
2.397000 9.5088333
2.398000 9.5247917
2.399000 9.540315000000001
2.400000 9.5554024
2.401000 9.5700525
2.402000 9.5842652
2.403000 9.598039799999999
2.404000 9.6113749
2.405000 9.6242703
2.406000 9.6367262
2.407000 9.648741
2.408000 9.6603148
2.409000 9.6714474
2.410000 9.6821383
2.411000 9.692388000000001
2.412000 9.702196
2.413000 9.7115621
2.414000 9.7204864
2.415000 9.7289689
2.416000 9.7370103
2.417000 9.7446106
2.418000 9.7517699
2.419000 9.7584881
2.420000 9.7647659
2.421000 9.7706027
2.422000 9.775999200000001
2.423000 9.780956100000001
2.424000 9.7854726
2.425000 9.7895488
2.426000 9.7931854
2.427000 9.7963825
2.428000 9.799139199999999
2.429000 9.8014563
2.430000 9.8033331
2.431000 9.8047704
2.432000 9.8057672
2.433000 9.8063238
2.434000 9.80644
2.435000 9.8061159
2.436000 9.805351499999999
2.437000 9.804146
2.438000 9.8025002
2.439000 9.800414
2.440000 9.797888200000001
2.441000 9.7949229
2.442000 9.791518
2.443000 9.7876735
2.444000 9.7833902
2.445000 9.778668699999999
2.446000 9.7735099
2.447000 9.7679138
2.448000 9.7618811
2.449000 9.7554125
2.450000 9.7485088
2.451000 9.74117
2.452000 9.7333975
2.453000 9.7251922
2.454000 9.716553999999999
2.455000 9.707484399999998
2.456000 9.6979834
2.457000 9.6880525
2.458000 9.6776918
2.459000 9.6669018
2.460000 9.655683499999999
2.461000 9.6440367
2.462000 9.6319631
2.463000 9.619462500000001
2.464000 9.6065357
2.465000 9.5931828
2.466000 9.5794052
2.467000 9.5652029
2.468000 9.5505767
2.469000 9.5355265
2.470000 9.5200539
2.471000 9.5041595
2.472000 9.4878443
2.473000 9.4711088
2.474000 9.4539545
2.475000 9.4363824
2.476000 9.4183929
2.477000 9.3999878
2.478000 9.3811683
2.479000 9.3619354
2.480000 9.3422912
2.481000 9.3222365
2.482000 9.301772699999999
2.483000 9.2809014
2.484000 9.259624800000001
2.485000 9.2379436
2.486000 9.2158593
2.487000 9.1933742
2.488000 9.170489
2.489000 9.1472052
2.490000 9.1235243
2.491000 9.099447
2.492000 9.0749756
2.493000 9.0501107
2.494000 9.024854
2.495000 8.9992061
2.496000 8.973168600000001
2.497000 8.9467421
2.498000 8.919928200000001
2.499000 8.8927276
2.500000 8.8651411
2.501000 8.8371709
2.502000 8.808817
2.503000 8.780080799999999
2.504000 8.750964
2.505000 8.7214671
2.506000 8.6915925
2.507000 8.6613409
2.508000 8.6307138
2.509000 8.599712700000001
2.510000 8.568339799999999
2.511000 8.5365959
2.512000 8.5044831
2.513000 8.4720038
2.514000 8.4391594
2.515000 8.4059522
2.516000 8.3723836
2.517000 8.3384559
2.518000 8.3041713
2.519000 8.269532
2.520000 8.2345396
2.521000 8.1991963
2.522000 8.163503599999999
2.523000 8.1274644
2.524000 8.0910794
2.525000 8.0543518
2.526000 8.0172829
2.527000 7.9798743000000005
2.528000 7.9421282
2.529000 7.904046000000001
2.530000 7.8656293
2.531000 7.826880399999999
2.532000 7.7878006
2.533000 7.7483922
2.534000 7.708656799999999
2.535000 7.6685958
2.536000 7.6282106
2.537000 7.587503600000001
2.538000 7.5464763
2.539000 7.50513
2.540000 7.4634678999999995
2.541000 7.4214913
2.542000 7.3792018
2.543000 7.3366024
2.544000 7.2936945
2.545000 7.2504811
2.546000 7.2069645
2.547000 7.1631469
2.548000 7.119030499999999
2.549000 7.0746183
2.550000 7.0299126
2.551000 6.9849156
2.552000 6.939630200000001
2.553000 6.894059499999999
2.554000 6.8482056
2.555000 6.8020716
2.556000 6.7556597
2.557000 6.7089729
2.558000 6.662013399999999
2.559000 6.6147842
2.560000 6.5672874000000006
2.561000 6.5195262000000005
2.562000 6.471502
2.563000 6.4232178
2.564000 6.3746758
2.565000 6.3258782
2.566000 6.276826600000001
2.567000 6.227523799999999
2.568000 6.1779723
2.569000 6.1281737000000005
2.570000 6.0781308
2.571000 6.0278453
2.572000 5.9773198999999995
2.573000 5.9265565
2.574000 5.8755577
2.575000 5.824326
2.576000 5.7728637
2.577000 5.721173100000001
2.578000 5.669257
2.579000 5.6171183
2.580000 5.5647593
2.581000 5.5121828
2.582000 5.4593917
2.583000 5.406389000000001
2.584000 5.3531777
2.585000 5.299760399999999
2.586000 5.2461401
2.587000 5.1923200000000005
2.588000 5.1383030000000005
2.589000 5.0840917999999995
2.590000 5.0296895
2.591000 4.9750991
2.592000 4.9203232
2.593000 4.8653647
2.594000 4.8102263
2.595000 4.754911
2.596000 4.699421699999999
2.597000 4.6437606
2.598000 4.5879308
2.599000 4.5319349
2.600000 4.475775
2.601000 4.4194542000000006
2.602000 4.3629751
2.603000 4.3063402
2.604000 4.2495523
2.605000 4.1926141999999995
2.606000 4.1355282
2.607000 4.0782973
2.608000 4.0209241
2.609000 3.9634115999999997
2.610000 3.9057624
2.611000 3.8479794
2.612000 3.7900660000000004
2.613000 3.7320249
2.614000 3.6738593
2.615000 3.6155723
2.616000 3.5571672
2.617000 3.498647
2.618000 3.440015
2.619000 3.3812746
2.620000 3.3224292
2.621000 3.2634817000000003
2.622000 3.2044354999999998
2.623000 3.1452939
2.624000 3.0860603
2.625000 3.0267375999999997
2.626000 2.9673293
2.627000 2.9078383
2.628000 2.8482676
2.629000 2.7886203
2.630000 2.7288994
2.631000 2.6691077
2.632000 2.6092483
2.633000 2.5493238000000003
2.634000 2.4893371
2.635000 2.429291
2.636000 2.3691883000000002
2.637000 2.3090317999999996
2.638000 2.2488242
2.639000 2.1885682
2.640000 2.1282667
2.641000 2.0679224
2.642000 2.0075382999999998
2.643000 1.9471171999999999
2.644000 1.8866621000000001
2.645000 1.8261759999999998
2.646000 1.7656621000000001
2.647000 1.7051231
2.648000 1.6445626000000002
2.649000 1.5839834000000002
2.650000 1.5233889
2.651000 1.4627825
2.652000 1.4021673000000001
2.653000 1.3415467
2.654000 1.2809239
2.655000 1.2203023
2.656000 1.1596851
2.657000 1.0990757
2.658000 1.0384771
2.659000 0.9778927099999999
2.660000 0.91732563
2.661000 0.85677896
2.662000 0.79625575
2.663000 0.73575908
2.664000 0.6752919399999999
2.665000 0.61485725
2.666000 0.55445796
2.667000 0.49409694
2.668000 0.43377703999999995
2.669000 0.3735011
2.670000 0.31327195
2.671000 0.25309243
2.672000 0.19296535
2.673000 0.13289355
2.674000 0.072879915
2.675000 0.012927339
2.676000 -0.046961248
2.677000 -0.10678288999999999
2.678000 -0.16653456
2.679000 -0.22621322000000002
2.680000 -0.28581576999999997
2.681000 -0.34533907
2.682000 -0.40477993999999995
2.683000 -0.46413518000000004
2.684000 -0.52340152
2.685000 -0.5825756599999999
2.686000 -0.64165439
2.687000 -0.70063435
2.688000 -0.75951228
2.689000 -0.81828488
2.690000 -0.8769488900000001
2.691000 -0.9355010500000001
2.692000 -0.9939380899999999
2.693000 -1.0522569000000002
2.694000 -1.1104542
2.695000 -1.1685269999999999
2.696000 -1.2264723
2.697000 -1.2842869
2.698000 -1.3419680999999999
2.699000 -1.3995128000000001
2.700000 -1.4569181
2.701000 -1.5141812
2.702000 -1.5712993000000002
2.703000 -1.6282695999999999
2.704000 -1.6850894
2.705000 -1.7417558999999998
2.706000 -1.7982664
2.707000 -1.8546181
2.708000 -1.9108083000000002
2.709000 -1.9668343000000001
2.710000 -2.0226931
2.711000 -2.0783823
2.712000 -2.1338988
2.713000 -2.1892399
2.714000 -2.2444026999999998
2.715000 -2.2993842
2.716000 -2.3541817
2.717000 -2.4087923
2.718000 -2.4632129999999997
2.719000 -2.5174409
2.720000 -2.5714733
2.721000 -2.6253071
2.722000 -2.6789395000000003
2.723000 -2.7323676000000003
2.724000 -2.7855886
2.725000 -2.8385997
2.726000 -2.8913979999999997
2.727000 -2.9439811
2.728000 -2.996346
2.729000 -3.0484899999999997
2.730000 -3.1004107
2.731000 -3.1521056
2.732000 -3.203572
2.733000 -3.2548074000000002
2.734000 -3.3058096000000003
2.735000 -3.356576
2.736000 -3.4071043000000003
2.737000 -3.457392
2.738000 -3.5074372
2.739000 -3.5572369
2.740000 -3.6067891999999997
2.741000 -3.6560915
2.742000 -3.7051417000000004
2.743000 -3.753937
2.744000 -3.8024750000000003
2.745000 -3.8507536
2.746000 -3.89877
2.747000 -3.9465215
2.748000 -3.9940059
2.749000 -4.0412206
2.750000 -4.088163
2.751000 -4.1348305000000005
2.752000 -4.18122
2.753000 -4.2273294
2.754000 -4.2731561000000005
2.755000 -4.3186974000000005
2.756000 -4.3639503
2.757000 -4.4089130999999995
2.758000 -4.4535827
2.759000 -4.4979569
2.760000 -4.5420334
2.761000 -4.5858099999999995
2.762000 -4.6292841000000005
2.763000 -4.6724539
2.764000 -4.7153171
2.765000 -4.7578715
2.766000 -4.8001152
2.767000 -4.8420463
2.768000 -4.883663
2.769000 -4.924963
2.770000 -4.9659446
2.771000 -5.0066061
2.772000 -5.046945399999999
2.773000 -5.086960599999999
2.774000 -5.1266503
2.775000 -5.166011999999999
2.776000 -5.205044200000001
2.777000 -5.2437447
2.778000 -5.2821118
2.779000 -5.3201433
2.780000 -5.3578369
2.781000 -5.3951912
2.782000 -5.4322034
2.783000 -5.4688718
2.784000 -5.5051945
2.785000 -5.5411689
2.786000 -5.5767931
2.787000 -5.6120653
2.788000 -5.646983199999999
2.789000 -5.6815445
2.790000 -5.7157476
2.791000 -5.7495903
2.792000 -5.7830706
2.793000 -5.8161866
2.794000 -5.8489367
2.795000 -5.8813192
2.796000 -5.9133321
2.797000 -5.9449743
2.798000 -5.9762441
2.799000 -6.0071398
2.800000 -6.0376603
2.801000 -6.0678042
2.802000 -6.0975703999999995
2.803000 -6.1269578
2.804000 -6.1559651
2.805000 -6.184590999999999
2.806000 -6.2128346
2.807000 -6.240694599999999
2.808000 -6.2681697
2.809000 -6.2952593
2.810000 -6.321962200000001
2.811000 -6.348276899999999
2.812000 -6.3742027000000006
2.813000 -6.399738000000001
2.814000 -6.4248815
2.815000 -6.4496316
2.816000 -6.4739875
2.817000 -6.497947099999999
2.818000 -6.5215096
2.819000 -6.5446727
2.820000 -6.5674357
2.821000 -6.5897971
2.822000 -6.6117547
2.823000 -6.633307800000001
2.824000 -6.6544548
2.825000 -6.675194199999999
2.826000 -6.6955246
2.827000 -6.7154452000000004
2.828000 -6.734955300000001
2.829000 -6.7540526000000005
2.830000 -6.772737199999999
2.831000 -6.7910075
2.832000 -6.8088636
2.833000 -6.8263039
2.834000 -6.843328499999999
2.835000 -6.859936599999999
2.836000 -6.876128200000001
2.837000 -6.8919025
2.838000 -6.9072597
2.839000 -6.922198799999999
2.840000 -6.93672
2.841000 -6.950822500000001
2.842000 -6.964507
2.843000 -6.9777727
2.844000 -6.990619000000001
2.845000 -7.0030466
2.846000 -7.0150539
2.847000 -7.0266411
2.848000 -7.037807999999999
2.849000 -7.048554
2.850000 -7.058879
2.851000 -7.0687816
2.852000 -7.0782617000000005
2.853000 -7.087318600000001
2.854000 -7.0959516
2.855000 -7.1041599
2.856000 -7.1119428
2.857000 -7.1193002000000005
2.858000 -7.1262307
2.859000 -7.1327344
2.860000 -7.138810299999999
2.861000 -7.1444586
2.862000 -7.1496777
2.863000 -7.1544677
2.864000 -7.1588285
2.865000 -7.1627602
2.866000 -7.166262
2.867000 -7.1693337999999995
2.868000 -7.171975799999999
2.869000 -7.1741879
2.870000 -7.175970800000001
2.871000 -7.1773238
2.872000 -7.1782477
2.873000 -7.1787431999999995
2.874000 -7.178810200000001
2.875000 -7.178448900000001
2.876000 -7.1776606
2.877000 -7.176444699999999
2.878000 -7.1748026000000005
2.879000 -7.1727343
2.880000 -7.1702406
2.881000 -7.1673214
2.882000 -7.1639776
2.883000 -7.1602099
2.884000 -7.1560182
2.885000 -7.1514033
2.886000 -7.1463652
2.887000 -7.1409047
2.888000 -7.1350224
2.889000 -7.1287178
2.890000 -7.121992100000001
2.891000 -7.1148454999999995
2.892000 -7.1072787
2.893000 -7.0992917
2.894000 -7.0908852
2.895000 -7.082059999999999
2.896000 -7.0728159999999995
2.897000 -7.0631549
2.898000 -7.0530764999999995
2.899000 -7.042582299999999
2.900000 -7.0316724
2.901000 -7.020348299999999
2.902000 -7.0086114
2.903000 -6.9964625
2.904000 -6.9839023000000005
2.905000 -6.970931599999999
2.906000 -6.9575526
2.907000 -6.943766
2.908000 -6.9295727000000005
2.909000 -6.914974
2.910000 -6.8999715
2.911000 -6.8845659
2.912000 -6.868758799999999
2.913000 -6.8525507999999995
2.914000 -6.8359435
2.915000 -6.818938300000001
2.916000 -6.801535899999999
2.917000 -6.783737200000001
2.918000 -6.7655437
2.919000 -6.746956
2.920000 -6.7279748999999995
2.921000 -6.7086011
2.922000 -6.688836200000001
2.923000 -6.6686809
2.924000 -6.648135900000001
2.925000 -6.6272028
2.926000 -6.6058822
2.927000 -6.5841757
2.928000 -6.562084
2.929000 -6.539608500000001
2.930000 -6.5167509
2.931000 -6.4935125
2.932000 -6.469894900000001
2.933000 -6.445899600000001
2.934000 -6.421528
2.935000 -6.396782400000001
2.936000 -6.3716643
2.937000 -6.346175799999999
2.938000 -6.3203193
2.939000 -6.2940963000000005
2.940000 -6.2675096
2.941000 -6.2405612
2.942000 -6.2132537
2.943000 -6.185588999999999
2.944000 -6.1575695999999995
2.945000 -6.1291978
2.946000 -6.1004754000000005
2.947000 -6.0714051
2.948000 -6.0419891
2.949000 -6.0122292
2.950000 -5.9821278
2.951000 -5.9516866
2.952000 -5.9209079
2.953000 -5.8897931
2.954000 -5.8583446
2.955000 -5.8265641
2.956000 -5.7944532
2.957000 -5.7620138
2.958000 -5.7292476
2.959000 -5.6961562
2.960000 -5.6627415
2.961000 -5.6290053
2.962000 -5.5949494
2.963000 -5.5605758
2.964000 -5.5258863
2.965000 -5.4908831
2.966000 -5.4555681
2.967000 -5.4199439
2.968000 -5.384012299999999
2.969000 -5.347776
2.970000 -5.3112376
2.971000 -5.2743994
2.972000 -5.237264199999999
2.973000 -5.1998347
2.974000 -5.1621139000000005
2.975000 -5.1241044
2.976000 -5.0858092
2.977000 -5.0472312
2.978000 -5.0083734
2.979000 -4.9692389
2.980000 -4.9298305000000004
2.981000 -4.8901513
2.982000 -4.8502038999999995
2.983000 -4.8099913
2.984000 -4.769516
2.985000 -4.7287811
2.986000 -4.6877887
2.987000 -4.6465419
2.988000 -4.6050429
2.989000 -4.5632944
2.990000 -4.5212988
2.991000 -4.4790585
2.992000 -4.4365756
2.993000 -4.3938529
2.994000 -4.3508925
2.995000 -4.307697
2.996000 -4.2642687
2.997000 -4.2206097
2.998000 -4.1767232000000005
2.999000 -4.1326113
3.000000 -4.088277
3.001000 -4.0437229
3.002000 -3.9989516000000003
3.003000 -3.9539665
3.004000 -3.9087702
3.005000 -3.8633659000000002
3.006000 -3.8177568
3.007000 -3.7719462000000004
3.008000 -3.725937
3.009000 -3.679733
3.010000 -3.6333371000000003
3.011000 -3.5867527000000003
3.012000 -3.5399836
3.013000 -3.4930326
3.014000 -3.4459032
3.015000 -3.3985987000000004
3.016000 -3.3511225
3.017000 -3.3034779
3.018000 -3.2556678999999997
3.019000 -3.2076955
3.020000 -3.159564
3.021000 -3.1112764
3.022000 -3.0628357
3.023000 -3.0142449
3.024000 -2.9655067
3.025000 -2.9166242
3.026000 -2.8676003
3.027000 -2.818438
3.028000 -2.7691403
3.029000 -2.7197099999999996
3.030000 -2.6701503
3.031000 -2.620464
3.032000 -2.5706546
3.033000 -2.5207251
3.034000 -2.4706788
3.035000 -2.4205189
3.036000 -2.3702489
3.037000 -2.3198724
3.038000 -2.2693925999999998
3.039000 -2.2188134
3.040000 -2.1681385
3.041000 -2.1173714
3.042000 -2.0665158999999997
3.043000 -2.0155758
3.044000 -1.9645546
3.045000 -1.9134561
3.046000 -1.8622840000000003
3.047000 -1.8110421
3.048000 -1.7597336000000001
3.049000 -1.7083624
3.050000 -1.6569318
3.051000 -1.6054451
3.052000 -1.5539058
3.053000 -1.5023168
3.054000 -1.4506814
3.055000 -1.3990026
3.056000 -1.3472834
3.057000 -1.2955266
3.058000 -1.2437352000000002
3.059000 -1.191912
3.060000 -1.1400599
3.061000 -1.0881817
3.062000 -1.0362802
3.063000 -0.98435832
3.064000 -0.9324190200000001
3.065000 -0.88046538
3.066000 -0.82850037
3.067000 -0.77652731
3.068000 -0.7245494499999999
3.069000 -0.67257024
3.070000 -0.62059318
3.071000 -0.56862184
3.072000 -0.51666
3.073000 -0.46471138
3.074000 -0.41277985999999994
3.075000 -0.36086938
3.076000 -0.30898389
3.077000 -0.25712736
3.078000 -0.20530374999999998
3.079000 -0.15351704
3.080000 -0.10177111999999999
3.081000 -0.050069869
3.082000 0.001582953
3.083000 0.053183647
3.084000 0.10472861
3.085000 0.15621433999999998
3.086000 0.20763748
3.087000 0.25899473
3.088000 0.31028297
3.089000 0.36149914
3.090000 0.41264029999999996
3.091000 0.4637036
3.092000 0.51468629
3.093000 0.56558563
3.094000 0.61639897
3.095000 0.66712364
3.096000 0.71775704
3.097000 0.76829656
3.098000 0.81873955
3.099000 0.8690833099999999
3.100000 0.91932509
3.101000 0.9694621000000001
3.102000 1.0194914
3.103000 1.0694101
3.104000 1.119215
3.105000 1.1689031
3.106000 1.2184711000000001
3.107000 1.2679156
3.108000 1.3172331000000002
3.109000 1.3664202
3.110000 1.4154731999999999
3.111000 1.4643886
3.112000 1.5131627
3.113000 1.5617918
3.114000 1.6102722
3.115000 1.6586002
3.116000 1.7067723
3.117000 1.7547848000000001
3.118000 1.8026343
3.119000 1.8503171999999999
3.120000 1.8978302999999999
3.121000 1.9451706
3.122000 1.9923346000000002
3.123000 2.0393196
3.124000 2.0861226999999998
3.125000 2.1327412
3.126000 2.1791723
3.127000 2.2254135
3.128000 2.2714624
3.129000 2.3173166
3.130000 2.3629738000000002
3.131000 2.4084317
3.132000 2.4536878
3.133000 2.4987398
3.134000 2.5435854
3.135000 2.588222
3.136000 2.6326472
3.137000 2.6768586
3.138000 2.7208533
3.139000 2.7646288
3.140000 2.8081823
3.141000 2.8515108000000002
3.142000 2.8946112999999998
3.143000 2.9374808
3.144000 2.9801164
3.145000 3.0225148
3.146000 3.0646732
3.147000 3.1065883
3.148000 3.148257
3.149000 3.1896763000000004
3.150000 3.2308432999999996
3.151000 3.2717552
3.152000 3.3124089000000003
3.153000 3.3528019
3.154000 3.3929314
3.155000 3.4327950000000005
3.156000 3.4723904
3.157000 3.5117152999999997
3.158000 3.5507675
3.159000 3.5895448000000005
3.160000 3.6280452999999997
3.161000 3.6662672
3.162000 3.7042085
3.163000 3.7418674999999997
3.164000 3.7792422
3.165000 3.8163311999999996
3.166000 3.8531329000000003
3.167000 3.8896452999999998
3.168000 3.9258666
3.169000 3.9617948
3.170000 3.9974283
3.171000 4.032765299999999
3.172000 4.0678032
3.173000 4.1025404000000005
3.174000 4.1369744
3.175000 4.1711032
3.176000 4.2049244
3.177000 4.2384356
3.178000 4.2716343
3.179000 4.3045182
3.180000 4.3370847
3.181000 4.3693311999999995
3.182000 4.4012554
3.183000 4.4328552
3.184000 4.464128199999999
3.185000 4.495072
3.186000 4.5256846
3.187000 4.5559641
3.188000 4.5859087
3.189000 4.615516599999999
3.190000 4.6447861999999995
3.191000 4.6737161
3.192000 4.7023047
3.193000 4.7305513
3.194000 4.7584545
3.195000 4.7860134
3.196000 4.813227400000001
3.197000 4.8400953
3.198000 4.8666164
3.199000 4.892790300000001
3.200000 4.9186159
3.201000 4.9440924
3.202000 4.9692191
3.203000 4.9939953
3.204000 5.0184198
3.205000 5.0424915
3.206000 5.0662089
3.207000 5.0895713
3.208000 5.1125769000000005
3.209000 5.1352244
3.210000 5.1575121
3.211000 5.1794383999999996
3.212000 5.2010015
3.213000 5.2221999
3.214000 5.2430316999999995
3.215000 5.2634951
3.216000 5.2835885
3.217000 5.3033106000000005
3.218000 5.3226594
3.219000 5.3416334
3.220000 5.360231499999999
3.221000 5.3784526999999995
3.222000 5.3962953
3.223000 5.4137588
3.224000 5.4308426
3.225000 5.4475456
3.226000 5.4638675999999995
3.227000 5.4798082
3.228000 5.4953672000000005
3.229000 5.510544400000001
3.230000 5.5253401
3.231000 5.539754
3.232000 5.5537865
3.233000 5.5674377999999995
3.234000 5.5807080000000004
3.235000 5.5935971
3.236000 5.606105599999999
3.237000 5.618233200000001
3.238000 5.6299806
3.239000 5.6413472
3.240000 5.6523331
3.241000 5.6629382
3.242000 5.6731623
3.243000 5.6830049
3.244000 5.6924652
3.245000 5.701543399999999
3.246000 5.7102382
3.247000 5.718549299999999
3.248000 5.726476
3.249000 5.7340175
3.250000 5.7411734
3.251000 5.7479426
3.252000 5.7543244
3.253000 5.7603184
3.254000 5.7659242
3.255000 5.7711410999999995
3.256000 5.7759687
3.257000 5.780407
3.258000 5.7844561
3.259000 5.7881158
3.260000 5.7913866
3.261000 5.7942688
3.262000 5.7967629
3.263000 5.7988696
3.264000 5.8005895
3.265000 5.8019239
3.266000 5.8028731
3.267000 5.8034386
3.268000 5.8036216000000005
3.269000 5.8034226
3.270000 5.802843
3.271000 5.8018841000000005
3.272000 5.8005467
3.273000 5.798832
3.274000 5.7967406
3.275000 5.7942737
3.276000 5.7914317
3.277000 5.7882156
3.278000 5.7846259
3.279000 5.7806633000000005
3.280000 5.7763282
3.281000 5.771620899999999
3.282000 5.7665423
3.283000 5.7610922
3.284000 5.755271
3.285000 5.7490792
3.286000 5.7425171
3.287000 5.7355851
3.288000 5.7282835
3.289000 5.7206132
3.290000 5.7125743
3.291000 5.7041679
3.292000 5.6953948
3.293000 5.686255500000001
3.294000 5.676751599999999
3.295000 5.6668837
3.296000 5.6566533
3.297000 5.646061899999999
3.298000 5.635110699999999
3.299000 5.6238014000000005
3.300000 5.6121357
3.301000 5.6001153
3.302000 5.5877417
3.303000 5.5750173
3.304000 5.5619434000000005
3.305000 5.5485219
3.306000 5.5347547
3.307000 5.5206437
3.308000 5.5061907
3.309000 5.4913972
3.310000 5.476265000000001
3.311000 5.4607958
3.312000 5.4449908
3.313000 5.4288518
3.314000 5.4123797
3.315000 5.395576
3.316000 5.3784423
3.317000 5.3609796
3.318000 5.3431891
3.319000 5.3250723
3.320000 5.3066298
3.321000 5.2878633
3.322000 5.2687742
3.323000 5.249363600000001
3.324000 5.2296333
3.325000 5.2095845
3.326000 5.1892191
3.327000 5.1685385
3.328000 5.1475447
3.329000 5.1262397
3.330000 5.1046260000000006
3.331000 5.0827051999999995
3.332000 5.0604802
3.333000 5.037953
3.334000 5.015125899999999
3.335000 4.9920019
3.336000 4.9685832
3.337000 4.9448729
3.338000 4.920873
3.339000 4.8965863999999995
3.340000 4.8720155
3.341000 4.847163
3.342000 4.8220314
3.343000 4.7966227
3.344000 4.7709394000000005
3.345000 4.7449838
3.346000 4.7187578
3.347000 4.6922635
3.348000 4.6655029
3.349000 4.6384778
3.350000 4.61119
3.351000 4.5836411
3.352000 4.555833
3.353000 4.527767
3.354000 4.4994455
3.355000 4.4708695
3.356000 4.4420414
3.357000 4.4129625
3.358000 4.383634799999999
3.359000 4.3540604
3.360000 4.3242414
3.361000 4.2941798
3.362000 4.2638779
3.363000 4.2333383
3.364000 4.2025633
3.365000 4.1715558999999995
3.366000 4.1403186000000005
3.367000 4.108854399999999
3.368000 4.077166699999999
3.369000 4.0452581
3.370000 4.013131899999999
3.371000 3.9807912
3.372000 3.9482391999999997
3.373000 3.9154790000000004
3.374000 3.8825139
3.375000 3.8493473
3.376000 3.8159821
3.377000 3.7824214
3.378000 3.7486680000000003
3.379000 3.714725
3.380000 3.680595
3.381000 3.6462806
3.382000 3.6117844000000003
3.383000 3.5771087
3.384000 3.542256
3.385000 3.5072286
3.386000 3.4720287
3.387000 3.4366584999999996
3.388000 3.4011204000000004
3.389000 3.3654161
3.390000 3.3295479
3.391000 3.293518
3.392000 3.2573283
3.393000 3.2209814000000003
3.394000 3.1844795
3.395000 3.1478251999999998
3.396000 3.1110208
3.397000 3.0740689000000003
3.398000 3.0369723
3.399000 2.9997338
3.400000 2.9623561
3.401000 2.9248423999999997
3.402000 2.8871957
3.403000 2.8494194
3.404000 2.8115164000000004
3.405000 2.7734904
3.406000 2.7353443
3.407000 2.6970817
3.408000 2.658706
3.409000 2.6202204
3.410000 2.5816282
3.411000 2.5429329000000003
3.412000 2.5041375
3.413000 2.4652455
3.414000 2.4262598
3.415000 2.3871835
3.416000 2.3480197
3.417000 2.3087712
3.418000 2.2694408999999998
3.419000 2.2300314
3.420000 2.1905456
3.421000 2.150986
3.422000 2.1113549999999996
3.423000 2.0716554
3.424000 2.0318894
3.425000 1.9920594999999999
3.426000 1.9521683
3.427000 1.9122180999999998
3.428000 1.8722115000000001
3.429000 1.8321509
3.430000 1.7920386
3.431000 1.7518774000000001
3.432000 1.7116696
3.433000 1.6714179999999998
3.434000 1.6311254000000002
3.435000 1.5907945
3.436000 1.5504281
3.437000 1.5100291
3.438000 1.4696005
3.439000 1.4291451
3.440000 1.3886661999999999
3.441000 1.3481667
3.442000 1.3076498
3.443000 1.2671185999999999
3.444000 1.2265761
3.445000 1.1860256
3.446000 1.1454701
3.447000 1.1049128
3.448000 1.0643567
3.449000 1.0238048
3.450000 0.9832601099999999
3.451000 0.9427256
3.452000 0.90220412
3.453000 0.8616985799999999
3.454000 0.82121165
3.455000 0.78074625
3.456000 0.74030501
3.457000 0.69989059
3.458000 0.6595056499999999
3.459000 0.61915284
3.460000 0.57883472
3.461000 0.5385539
3.462000 0.49831294000000004
3.463000 0.45811441
3.464000 0.41796089999999997
3.465000 0.37785494000000003
3.466000 0.33779913
3.467000 0.297796
3.468000 0.25784818
3.469000 0.21795820999999999
3.470000 0.17812871
3.471000 0.13836226
3.472000 0.098661473
3.473000 0.059028936
3.474000 0.01946725
3.475000 -0.020020996
3.476000 -0.059433217
3.477000 -0.098766829
3.478000 -0.13801927
3.479000 -0.17718798
3.480000 -0.21627044999999998
3.481000 -0.25526413000000003
3.482000 -0.29416655
3.483000 -0.3329752
3.484000 -0.37168763
3.485000 -0.41030138000000005
3.486000 -0.44881403000000003
3.487000 -0.48722321999999996
3.488000 -0.52552652
3.489000 -0.56372155
3.490000 -0.6018059299999999
3.491000 -0.63977735
3.492000 -0.67763343
3.493000 -0.71537183
3.494000 -0.75299018
3.495000 -0.79048611
3.496000 -0.82785729
3.497000 -0.8651013500000001
3.498000 -0.90221595
3.499000 -0.93919868
3.500000 -0.9760471099999999
3.501000 -1.0127588
3.502000 -1.0493314
3.503000 -1.0857624
3.504000 -1.1220493999999999
3.505000 -1.1581901000000001
3.506000 -1.1941819
3.507000 -1.2300225999999999
3.508000 -1.2657097000000002
3.509000 -1.3012408
3.510000 -1.3366137999999999
3.511000 -1.3718261
3.512000 -1.4068756999999998
3.513000 -1.4417604000000002
3.514000 -1.4764779000000001
3.515000 -1.5110264
3.516000 -1.5454036
3.517000 -1.5796077
3.518000 -1.6136366999999998
3.519000 -1.6474888
3.520000 -1.681162
3.521000 -1.7146548000000001
3.522000 -1.7479654
3.523000 -1.7810922
3.524000 -1.8140335
3.525000 -1.8467875000000002
3.526000 -1.8793527
3.527000 -1.9117275
3.528000 -1.9439103
3.529000 -1.9758993999999999
3.530000 -2.0076932
3.531000 -2.0392902
3.532000 -2.0706886
3.533000 -2.1018866000000003
3.534000 -2.1328827
3.535000 -2.1636751
3.536000 -2.1942619
3.537000 -2.2246417000000003
3.538000 -2.2548124
3.539000 -2.2847725
3.540000 -2.3145201
3.541000 -2.3440534
3.542000 -2.3733707
3.543000 -2.4024703
3.544000 -2.4313502000000002
3.545000 -2.4600090000000003
3.546000 -2.4884448999999997
3.547000 -2.5166564
3.548000 -2.5446416999999997
3.549000 -2.5723994
3.550000 -2.599928
3.551000 -2.6272258
3.552000 -2.6542917
3.553000 -2.681124
3.554000 -2.7077217
3.555000 -2.7340831
3.556000 -2.7602073000000003
3.557000 -2.7860928
3.558000 -2.8117385
3.559000 -2.8371433
3.560000 -2.8623059
3.561000 -2.8872253
3.562000 -2.9119004
3.563000 -2.9363301
3.564000 -2.9605132
3.565000 -2.9844486999999997
3.566000 -3.0081356
3.567000 -3.0315727
3.568000 -3.0547591
3.569000 -3.0776938
3.570000 -3.1003758
3.571000 -3.1228041
3.572000 -3.1449776
3.573000 -3.1668954
3.574000 -3.1885568
3.575000 -3.2099605
3.576000 -3.2311060000000005
3.577000 -3.2519922
3.578000 -3.2726184
3.579000 -3.2929838000000005
3.580000 -3.3130877000000005
3.581000 -3.3329293000000004
3.582000 -3.3525079
3.583000 -3.3718228000000003
3.584000 -3.3908736000000004
3.585000 -3.4096591000000003
3.586000 -3.428179
3.587000 -3.4464329
3.588000 -3.4644201
3.589000 -3.4821399000000004
3.590000 -3.4995914000000004
3.591000 -3.5167743000000002
3.592000 -3.5336874
3.593000 -3.5503305
3.594000 -3.5667032
3.595000 -3.5828043
3.596000 -3.5986334
3.597000 -3.6141897999999997
3.598000 -3.6294725
3.599000 -3.6444809
3.600000 -3.6592148
3.601000 -3.6736730000000004
3.602000 -3.6878552
3.603000 -3.7017606
3.604000 -3.7153884999999995
3.605000 -3.7287384
3.606000 -3.7418101000000004
3.607000 -3.7546027000000004
3.608000 -3.7671164
3.609000 -3.7793506
3.610000 -3.7913051
3.611000 -3.8029801
3.612000 -3.8143749999999996
3.613000 -3.8254902
3.614000 -3.8363259
3.615000 -3.8468819
3.616000 -3.8571584999999997
3.617000 -3.8671561
3.618000 -3.8768746
3.619000 -3.8863149
3.620000 -3.8954768
3.621000 -3.9043612999999997
3.622000 -3.9129682
3.623000 -3.9212983
3.624000 -3.9293516
3.625000 -3.9371286
3.626000 -3.9446294
3.627000 -3.9518543000000004
3.628000 -3.9588034000000003
3.629000 -3.9654769
3.630000 -3.9718750999999997
3.631000 -3.977998
3.632000 -3.9838452
3.633000 -3.9894167
3.634000 -3.994713
3.635000 -3.9997331999999997
3.636000 -4.0044777
3.637000 -4.0089462
3.638000 -4.0131386
3.639000 -4.017055
3.640000 -4.020695
3.641000 -4.024059
3.642000 -4.0271468
3.643000 -4.0299587
3.644000 -4.0324949
3.645000 -4.0347558
3.646000 -4.0367421
3.647000 -4.0384538
3.648000 -4.0398922
3.649000 -4.0410578
3.650000 -4.0419510999999995
3.651000 -4.0425736
3.652000 -4.0429261
3.653000 -4.0430091
3.654000 -4.042824400000001
3.655000 -4.0423729
3.656000 -4.0416557
3.657000 -4.0406741
3.658000 -4.0394290999999996
3.659000 -4.0379219
3.660000 -4.036153499999999
3.661000 -4.0341247
3.662000 -4.031837
3.663000 -4.0292911
3.664000 -4.0264882
3.665000 -4.0234286
3.666000 -4.0201135
3.667000 -4.0165436
3.668000 -4.0127192
3.669000 -4.0086415
3.670000 -4.0043104000000005
3.671000 -3.9997272
3.672000 -3.9948918
3.673000 -3.9898048999999998
3.674000 -3.9844669
3.675000 -3.9788786
3.676000 -3.9730403999999995
3.677000 -3.9669529000000003
3.678000 -3.9606168999999998
3.679000 -3.9540328
3.680000 -3.9472017
3.681000 -3.9401241
3.682000 -3.9328013000000004
3.683000 -3.9252341000000004
3.684000 -3.9174236000000002
3.685000 -3.9093709999999997
3.686000 -3.9010778000000004
3.687000 -3.892545
3.688000 -3.8837742
3.689000 -3.8747671999999995
3.690000 -3.8655251
3.691000 -3.8560495
3.692000 -3.8463420999999998
3.693000 -3.8364049
3.694000 -3.826239
3.695000 -3.8158461
3.696000 -3.805228
3.697000 -3.7943862000000004
3.698000 -3.7833221
3.699000 -3.7720371000000004
3.700000 -3.7605327
3.701000 -3.7488098999999995
3.702000 -3.7368704000000004
3.703000 -3.7247147000000003
3.704000 -3.7123445
3.705000 -3.6997609000000002
3.706000 -3.6869648999999995
3.707000 -3.6739577000000003
3.708000 -3.6607399999999997
3.709000 -3.6473129
3.710000 -3.6336776
3.711000 -3.6198352000000003
3.712000 -3.6057867
3.713000 -3.5915337999999997
3.714000 -3.5770774
3.715000 -3.5624187000000003
3.716000 -3.5475597
3.717000 -3.5325013000000003
3.718000 -3.5172455
3.719000 -3.5017940999999997
3.720000 -3.4861486
3.721000 -3.4703109000000003
3.722000 -3.4542829
3.723000 -3.4380663
3.724000 -3.4216635
3.725000 -3.4050762999999997
3.726000 -3.3883064999999997
3.727000 -3.3713561000000003
3.728000 -3.3542272
3.729000 -3.3369221
3.730000 -3.3194423
3.731000 -3.3017895999999998
3.732000 -3.283966
3.733000 -3.2659731999999995
3.734000 -3.2478128
3.735000 -3.2294866
3.736000 -3.2109961
3.737000 -3.1923427999999996
3.738000 -3.1735282
3.739000 -3.1545535
3.740000 -3.1354203999999997
3.741000 -3.1161299
3.742000 -3.0966837000000003
3.743000 -3.0770828999999997
3.744000 -3.0573289999999997
3.745000 -3.0374235
3.746000 -3.0173676
3.747000 -2.9971631
3.748000 -2.9768113
3.749000 -2.9563140000000003
3.750000 -2.9356729
3.751000 -2.9148897
3.752000 -2.8939663
3.753000 -2.8729046
3.754000 -2.8517067
3.755000 -2.830375
3.756000 -2.8089114
3.757000 -2.7873183
3.758000 -2.7655980000000002
3.759000 -2.7437527
3.760000 -2.7217848
3.761000 -2.6996968
3.762000 -2.6774909
3.763000 -2.6551694
3.764000 -2.6327344
3.765000 -2.6101882
3.766000 -2.5875328
3.767000 -2.5647704
3.768000 -2.5419027
3.769000 -2.5189314
3.770000 -2.4958584
3.771000 -2.4726853
3.772000 -2.4494134
3.773000 -2.4260443
3.774000 -2.4025792
3.775000 -2.3790196
3.776000 -2.3553666
3.777000 -2.3316216
3.778000 -2.3077859
3.779000 -2.2838607
3.780000 -2.2598475
3.781000 -2.2357477
3.782000 -2.2115629
3.783000 -2.1872947
3.784000 -2.1629449
3.785000 -2.1385152
3.786000 -2.1140076
3.787000 -2.0894244
3.788000 -2.0647677
3.789000 -2.0400397
3.790000 -2.0152429
3.791000 -1.9903796000000002
3.792000 -1.9654524999999998
3.793000 -1.9404642
3.794000 -1.9154172
3.795000 -1.8903142000000002
3.796000 -1.8651575
3.797000 -1.8399499
3.798000 -1.814694
3.799000 -1.7893922
3.800000 -1.7640468
3.801000 -1.7386599999999999
3.802000 -1.7132341999999998
3.803000 -1.6877715000000002
3.804000 -1.6622735
3.805000 -1.6367424
3.806000 -1.6111797
3.807000 -1.5855871000000001
3.808000 -1.5599662
3.809000 -1.5343182
3.810000 -1.5086445
3.811000 -1.4829464
3.812000 -1.4572253
3.813000 -1.4314822
3.814000 -1.4057184
3.815000 -1.3799351
3.816000 -1.3541334999999999
3.817000 -1.3283150000000001
3.818000 -1.302481
3.819000 -1.2766329
3.820000 -1.2507722000000001
3.821000 -1.2249006
3.822000 -1.1990199
3.823000 -1.1731318
3.824000 -1.1472384
3.825000 -1.1213418
3.826000 -1.0954442
3.827000 -1.0695477
3.828000 -1.0436548
3.829000 -1.0177677
3.830000 -0.991889
3.831000 -0.96602105
3.832000 -0.94016623
3.833000 -0.91432706
3.834000 -0.8885058600000001
3.835000 -0.8627048700000001
3.836000 -0.8369264200000001
3.837000 -0.8111725599999999
3.838000 -0.78544542
3.839000 -0.75974688
3.840000 -0.7340787900000001
3.841000 -0.70844293
3.842000 -0.68284087
3.843000 -0.65727415
3.844000 -0.63174427
3.845000 -0.60625258
3.846000 -0.58080037
3.847000 -0.55538891
3.848000 -0.5300194
3.849000 -0.50469311
3.850000 -0.47941119
3.851000 -0.45417491
3.852000 -0.42898551999999995
3.853000 -0.40384433
3.854000 -0.37875266
3.855000 -0.35371194
3.856000 -0.32872362
3.857000 -0.30378925
3.858000 -0.27891045999999997
3.859000 -0.25408892
3.860000 -0.22932638
3.861000 -0.20462468
3.862000 -0.17998564
3.863000 -0.15541121000000002
3.864000 -0.1309033
3.865000 -0.1064639
3.866000 -0.082094962
3.867000 -0.057798460999999995
3.868000 -0.033576344
3.869000 -0.009430528700000001
3.870000 0.014637117000000002
3.871000 0.03862477
3.872000 0.06253068
3.873000 0.08635316000000001
3.874000 0.11009061
3.875000 0.13374151
3.876000 0.15730442
3.877000 0.18077799
3.878000 0.20416095
3.879000 0.22745208999999997
3.880000 0.25065027
3.881000 0.2737544
3.882000 0.29676347000000003
3.883000 0.31967645
3.884000 0.34249236
3.885000 0.36521021
3.886000 0.38782898
3.887000 0.41034766
3.888000 0.43276525
3.889000 0.45508058
3.890000 0.47729256999999997
3.891000 0.49939998
3.892000 0.5214016
3.893000 0.54329606
3.894000 0.56508202
3.895000 0.58675804
3.896000 0.60832268
3.897000 0.6297743899999999
3.898000 0.65111173
3.899000 0.67233313
3.900000 0.69343704
3.901000 0.71442197
3.902000 0.73528644
3.903000 0.75602899
3.904000 0.77664824
3.905000 0.79714283
3.906000 0.81751151
3.907000 0.8377531500000001
3.908000 0.8578665600000001
3.909000 0.87785069
3.910000 0.89770462
3.911000 0.91742743
3.912000 0.93701836
3.913000 0.95647657
3.914000 0.97580142
3.915000 0.99499216
3.916000 1.0140482
3.917000 1.032969
3.918000 1.0517539
3.919000 1.0704023
3.920000 1.0889136000000001
3.921000 1.1072873
3.922000 1.1255226999999999
3.923000 1.1436191
3.924000 1.1615758999999999
3.925000 1.1793922000000001
3.926000 1.1970672999999998
3.927000 1.2146004
3.928000 1.2319905
3.929000 1.2492368
3.930000 1.2663383000000001
3.931000 1.2832941
3.932000 1.3001029000000002
3.933000 1.316764
3.934000 1.3332762999999999
3.935000 1.3496386
3.936000 1.3658499
3.937000 1.3819094
3.938000 1.397816
3.939000 1.4135689
3.940000 1.4291669999999999
3.941000 1.4446097999999998
3.942000 1.4598965
3.943000 1.4750264000000002
3.944000 1.4899989
3.945000 1.5048135
3.946000 1.5194699
3.947000 1.5339678
3.948000 1.5483069
3.949000 1.5624870000000002
3.950000 1.5765078
3.951000 1.5903695
3.952000 1.6040717999999998
3.953000 1.6176146999999998
3.954000 1.6309982
3.955000 1.6442222999999998
3.956000 1.6572867000000002
3.957000 1.6701914000000002
3.958000 1.6829364
3.959000 1.6955215
3.960000 1.7079467000000002
3.961000 1.7202115
3.962000 1.7323155
3.963000 1.7442586
3.964000 1.7560404000000003
3.965000 1.7676605
3.966000 1.7791184000000002
3.967000 1.7904133999999998
3.968000 1.8015454
3.969000 1.8125137
3.970000 1.8233177999999999
3.971000 1.8339572
3.972000 1.8444315999999998
3.973000 1.8547405
3.974000 1.8648833
3.975000 1.8748598
3.976000 1.8846698
3.977000 1.8943128999999999
3.978000 1.9037891
3.979000 1.9130980999999998
3.980000 1.9222396999999998
3.981000 1.9312143
3.982000 1.9400219
3.983000 1.9486623
3.984000 1.9571358
3.985000 1.9654429000000002
3.986000 1.9735835
3.987000 1.9815583
3.988000 1.9893674
3.989000 1.9970115
3.990000 2.0044908
3.991000 2.011806
3.992000 2.0189573999999997
3.993000 2.0259454999999997
3.994000 2.032771
3.995000 2.0394342
3.996000 2.0459356
3.997000 2.0522757
3.998000 2.058455
3.999000 2.0644737
4.000000 2.0703325
4.001000 2.0760316000000003
4.002000 2.0815715
4.003000 2.0869523
4.004000 2.0921743
4.005000 2.0972377
4.006000 2.1021429
4.007000 2.1068903
4.008000 2.1114796
4.009000 2.1159114
4.010000 2.1201858000000002
4.011000 2.1243032
4.012000 2.1282636
4.013000 2.1320672999999997
4.014000 2.1357147
4.015000 2.139206
4.016000 2.1425415
4.017000 2.1457216
4.018000 2.1487465
4.019000 2.1516167999999998
4.020000 2.154333
4.021000 2.1568951999999997
4.022000 2.1593042
4.023000 2.1615602000000003
4.024000 2.1636641
4.025000 2.1656161
4.026000 2.1674169
4.027000 2.169067
4.028000 2.1705672
4.029000 2.1719177999999997
4.030000 2.1731198
4.031000 2.1741735
4.032000 2.1750798
4.033000 2.1758394
4.034000 2.1764532
4.035000 2.1769216
4.036000 2.1772457
4.037000 2.1774264000000003
4.038000 2.1774644
4.039000 2.1773607
4.040000 2.1771161
4.041000 2.1767318
4.042000 2.1762086
4.043000 2.1755476
4.044000 2.1747496
4.045000 2.1738157
4.046000 2.1727467000000003
4.047000 2.1715438
4.048000 2.1702079
4.049000 2.1687401
4.050000 2.1671413
4.051000 2.1654122
4.052000 2.163554
4.053000 2.1615675000000003
4.054000 2.1594534
4.055000 2.1572128
4.056000 2.1548465
4.057000 2.1523552
4.058000 2.1497399
4.059000 2.1470013999999997
4.060000 2.1441404
4.061000 2.1411579
4.062000 2.1380547
4.063000 2.1348316
4.064000 2.1314895
4.065000 2.1280292
4.066000 2.1244518
4.067000 2.1207582
4.068000 2.1169491
4.069000 2.1130258
4.070000 2.1089891
4.071000 2.1048401
4.072000 2.1005797999999998
4.073000 2.0962095
4.074000 2.0917301999999998
4.075000 2.0871431
4.076000 2.0824492
4.077000 2.0776499
4.078000 2.0727463000000004
4.079000 2.0677395
4.080000 2.0626309999999997
4.081000 2.057422
4.082000 2.0521135999999998
4.083000 2.0467071
4.084000 2.0412037
4.085000 2.0356046
4.086000 2.0299111
4.087000 2.0241242
4.088000 2.0182453
4.089000 2.0122755
4.090000 2.0062158
4.091000 2.0000672
4.092000 1.9938311
4.093000 1.9875080999999999
4.094000 1.9810995000000002
4.095000 1.9746063
4.096000 1.9680295
4.097000 1.96137
4.098000 1.9546287
4.099000 1.9478068000000002
4.100000 1.9409052999999998
4.101000 1.9339252
4.102000 1.9268675
4.103000 1.9197334
4.104000 1.9125238
4.105000 1.9052399000000002
4.106000 1.8978829999999998
4.107000 1.8904543
4.108000 1.8829549
4.109000 1.8753862
4.110000 1.8677494
4.111000 1.8600458
4.112000 1.8522767
4.113000 1.8444436000000002
4.114000 1.8365475999999998
4.115000 1.8285900000000002
4.116000 1.8205723
4.117000 1.8124955000000003
4.118000 1.8043608999999998
4.119000 1.79617
4.120000 1.7879236
4.121000 1.7796233000000001
4.122000 1.7712701000000002
4.123000 1.7628651
4.124000 1.7544094
4.125000 1.7459042
4.126000 1.7373506
4.127000 1.7287496
4.128000 1.7201023
4.129000 1.7114099
4.130000 1.7026734000000001
4.131000 1.6938938000000001
4.132000 1.6850723
4.133000 1.6762102
4.134000 1.6673084
4.135000 1.6583682999999998
4.136000 1.6493910999999999
4.137000 1.6403781
4.138000 1.6313305
4.139000 1.6222496
4.140000 1.6131368
4.141000 1.6039932
4.142000 1.5948204000000001
4.143000 1.5856196999999999
4.144000 1.5763925
4.145000 1.5671402
4.146000 1.5578642
4.147000 1.5485656
4.148000 1.5392461
4.149000 1.5299067
4.150000 1.5205488
4.151000 1.5111735
4.152000 1.5017821
4.153000 1.4923758
4.154000 1.4829556000000002
4.155000 1.4735224999999998
4.156000 1.4640775
4.157000 1.4546216
4.158000 1.4451556
4.159000 1.4356804
4.160000 1.4261968
4.161000 1.4167057
4.162000 1.4072077
4.163000 1.3977038000000002
4.164000 1.3881945
4.165000 1.3786808
4.166000 1.3691633
4.167000 1.3596429
4.168000 1.3501205
4.169000 1.3405970999999999
4.170000 1.3310735
4.171000 1.3215507
4.172000 1.3120299
4.173000 1.3025122
4.174000 1.2929987
4.175000 1.2834908
4.176000 1.2739896000000002
4.177000 1.2644966
4.178000 1.2550131
4.179000 1.2455406
4.180000 1.2360803
4.181000 1.2266337
4.182000 1.2172022
4.183000 1.2077872
4.184000 1.1983899
4.185000 1.1890118
4.186000 1.179654
4.187000 1.1703176
4.188000 1.1610039
4.189000 1.1517136000000001
4.190000 1.1424478
4.191000 1.1332073
4.192000 1.1239928
4.193000 1.114805
4.194000 1.1056446
4.195000 1.0965119
4.196000 1.0874075
4.197000 1.0783318
4.198000 1.0692853
4.199000 1.0602680999999998
4.200000 1.0512808
4.201000 1.0423237
4.202000 1.0333973
4.203000 1.024502
4.204000 1.0156382
4.205000 1.0068065
4.206000 0.9980076900000001
4.207000 0.98924236
4.208000 0.9805112100000001
4.209000 0.97181527
4.210000 0.96315537
4.211000 0.9545325299999999
4.212000 0.9459478800000001
4.213000 0.93740253
4.214000 0.9288976900000001
4.215000 0.9204346699999999
4.216000 0.91201458
4.217000 0.9036387300000001
4.218000 0.89530833
4.219000 0.8870245000000001
4.220000 0.8787884399999999
4.221000 0.87060127
4.222000 0.8624640299999999
4.223000 0.85437763
4.224000 0.84634293
4.225000 0.83836066
4.226000 0.8304314700000001
4.227000 0.8225559299999999
4.228000 0.8147344900000001
4.229000 0.80696754
4.230000 0.7992553499999999
4.231000 0.79159802
4.232000 0.78399582
4.233000 0.77644871
4.234000 0.76895682
4.235000 0.76152012
4.236000 0.75413864
4.237000 0.74681244
4.238000 0.7395416
4.239000 0.7323261799999999
4.240000 0.72516631
4.241000 0.7180622799999999
4.242000 0.7110143099999999
4.243000 0.70402278
4.244000 0.69708815
4.245000 0.69021094
4.246000 0.68339175
4.247000 0.6766312800000001
4.248000 0.6699302699999999
4.249000 0.66328952
4.250000 0.65670991
4.251000 0.65019233
4.252000 0.64373771
4.253000 0.63734693
4.254000 0.63102087
4.255000 0.62476038
4.256000 0.61856629
4.257000 0.61243935
4.258000 0.60638026
4.259000 0.60038958
4.260000 0.59446776
4.261000 0.58861524
4.262000 0.58283224
4.263000 0.57711895
4.264000 0.57147546
4.265000 0.5659017700000001
4.266000 0.56039775
4.267000 0.5549632
4.268000 0.54959795
4.269000 0.54430165
4.270000 0.53907409
4.271000 0.53391494
4.272000 0.52882386
4.273000 0.52380064
4.274000 0.51884507
4.275000 0.51395698
4.276000 0.50913626
4.277000 0.50438293
4.278000 0.49969703000000004
4.279000 0.49507874
4.280000 0.49052825
4.281000 0.48604594
4.282000 0.48163216999999997
4.283000 0.47728741
4.284000 0.47301217
4.285000 0.46880702
4.286000 0.46467246
4.287000 0.4606091
4.288000 0.45661749
4.289000 0.45269821
4.290000 0.44885170999999996
4.291000 0.44507845
4.292000 0.44137877000000003
4.293000 0.437753
4.294000 0.43420129999999996
4.295000 0.43072383999999997
4.296000 0.4273206
4.297000 0.42399148999999997
4.298000 0.42073643000000005
4.299000 0.41755508
4.300000 0.41444716
4.301000 0.41141226
4.302000 0.40844990999999997
4.303000 0.40555959999999996
4.304000 0.40274081
4.305000 0.39999299
4.306000 0.39731556999999995
4.307000 0.39470796
4.308000 0.39216969
4.309000 0.38970024
4.310000 0.3872992
4.311000 0.38496619000000004
4.312000 0.38270091
4.313000 0.38050313
4.314000 0.37837271
4.315000 0.37630957
4.316000 0.37431375
4.317000 0.37238533
4.318000 0.37052447
4.319000 0.3687314
4.320000 0.36700636000000003
4.321000 0.36534963000000004
4.322000 0.36376154
4.323000 0.36224234
4.324000 0.36079234
4.325000 0.35941175000000003
4.326000 0.35810074999999997
4.327000 0.35685943000000003
4.328000 0.35568783
4.329000 0.35458584
4.330000 0.35355326
4.331000 0.35258981
4.332000 0.35169506
4.333000 0.35086852
4.334000 0.35010953
4.335000 0.34941738
4.336000 0.34879125
4.337000 0.34823027
4.338000 0.3477335
4.339000 0.34730001
4.340000 0.34692883
4.341000 0.34661898
4.342000 0.34636954999999997
4.343000 0.34617963
4.344000 0.34604841
4.345000 0.34597514
4.346000 0.34595914
4.347000 0.34599986
4.348000 0.34609684
4.349000 0.34624969
4.350000 0.34645814
4.351000 0.34672201
4.352000 0.34704122
4.353000 0.34741573
4.354000 0.34784558
4.355000 0.34833086999999996
4.356000 0.34887169
4.357000 0.34946818
4.358000 0.35012045
4.359000 0.35082861
4.360000 0.35159271
4.361000 0.35241274
4.362000 0.35328863
4.363000 0.35422025
4.364000 0.35520735999999997
4.365000 0.35624963000000004
4.366000 0.35734661
4.367000 0.35849779
4.368000 0.35970252999999996
4.369000 0.36096012
4.370000 0.36226971999999996
4.371000 0.36363045
4.372000 0.36504134
4.373000 0.36650132
4.374000 0.36800933999999996
4.375000 0.36956428
4.376000 0.37116499
4.377000 0.37281034
4.378000 0.37449922
4.379000 0.37623055
4.380000 0.37800327
4.381000 0.37981642000000004
4.382000 0.38166908
4.383000 0.38356040999999996
4.384000 0.38548965999999996
4.385000 0.3874562
4.386000 0.38945945
4.387000 0.39149895
4.388000 0.39357431
4.389000 0.3956852
4.390000 0.39783138999999995
4.391000 0.40001268
4.392000 0.40222895
4.393000 0.40448005
4.394000 0.40676588999999996
4.395000 0.40908633
4.396000 0.41144118
4.397000 0.41383024999999996
4.398000 0.41625332
4.399000 0.41871006
4.400000 0.42119999
4.401000 0.42372267
4.402000 0.42627747000000005
4.403000 0.42886375000000004
4.404000 0.43148068
4.405000 0.4341274
4.406000 0.43680294999999997
4.407000 0.43950635
4.408000 0.44223648
4.409000 0.44499221
4.410000 0.44777244
4.411000 0.45057600000000003
4.412000 0.45340168000000003
4.413000 0.45624841
4.414000 0.45911507
4.415000 0.46200054
4.416000 0.46490383999999996
4.417000 0.46782405
4.418000 0.47076028000000003
4.419000 0.47371169
4.420000 0.47667752999999996
4.421000 0.47965715999999997
4.422000 0.48264996
4.423000 0.48565539
4.424000 0.48867295999999993
4.425000 0.49170222999999996
4.426000 0.49474281
4.427000 0.49779429
4.428000 0.50085629
4.429000 0.50392849
4.430000 0.50701052
4.431000 0.510102
4.432000 0.51320251
4.433000 0.51631159
4.434000 0.51942877
4.435000 0.5225535
4.436000 0.5256851699999999
4.437000 0.52882312
4.438000 0.53196661
4.439000 0.5351149000000001
4.440000 0.53826715
4.441000 0.54142247
4.442000 0.54457989
4.443000 0.54773847
4.444000 0.55089714
4.445000 0.5540548799999999
4.446000 0.55721062
4.447000 0.56036329
4.448000 0.56351186
4.449000 0.56665521
4.450000 0.56979232
4.451000 0.57292222
4.452000 0.57604397
4.453000 0.5791566300000001
4.454000 0.58225938
4.455000 0.58535137
4.456000 0.5884319100000001
4.457000 0.59150024
4.458000 0.59455577
4.459000 0.59759794
4.460000 0.60062618
4.461000 0.60363994
4.462000 0.60663875
4.463000 0.6096221500000001
4.464000 0.61258967
4.465000 0.6155408
4.466000 0.61847502
4.467000 0.62139183
4.468000 0.62429067
4.469000 0.6271709200000001
4.470000 0.6300319000000001
4.471000 0.63287294
4.472000 0.63569332
4.473000 0.63849227
4.474000 0.64126891
4.475000 0.64402241
4.476000 0.6467518400000001
4.477000 0.6494563099999999
4.478000 0.65213488
4.479000 0.65478659
4.480000 0.65741055
4.481000 0.66000582
4.482000 0.66257147
4.483000 0.66510667
4.484000 0.66761053
4.485000 0.6700823100000001
4.486000 0.67252121
4.487000 0.67492654
4.488000 0.67729764
4.489000 0.67963386
4.490000 0.68193465
4.491000 0.68419944
4.492000 0.6864277200000001
4.493000 0.68861903
4.494000 0.69077285
4.495000 0.69288881
4.496000 0.69496641
4.497000 0.6970052099999999
4.498000 0.69900476
4.499000 0.70096464
4.500000 0.7028843300000001
4.501000 0.7047633200000001
4.502000 0.70660105
4.503000 0.70839701
4.504000 0.7101505499999999
4.505000 0.71186107
4.506000 0.71352785
4.507000 0.71515022
4.508000 0.71672746
4.509000 0.7182587899999999
4.510000 0.7197434100000001
4.511000 0.7211805800000001
4.512000 0.72256941
4.513000 0.72390917
4.514000 0.72519896
4.515000 0.72643803
4.516000 0.72762556
4.517000 0.7287608
4.518000 0.729843
4.519000 0.7308715
4.520000 0.73184562
4.521000 0.73276474
4.522000 0.73362836
4.523000 0.7344359100000001
4.524000 0.73518697
4.525000 0.73588113
4.526000 0.73651802
4.527000 0.7370973000000001
4.528000 0.7376187000000001
4.529000 0.73808199
4.530000 0.73848693
4.531000 0.73883333
4.532000 0.73912097
4.533000 0.7393496599999999
4.534000 0.7395192
4.535000 0.73962938
4.536000 0.73967995
4.537000 0.7396706799999999
4.538000 0.73960125
4.539000 0.73947138
4.540000 0.73928069
4.541000 0.73902882
4.542000 0.73871533
4.543000 0.73833982
4.544000 0.7379017800000001
4.545000 0.73740068
4.546000 0.73683602
4.547000 0.73620728
4.548000 0.7355138699999999
4.549000 0.73475516
4.550000 0.73393066
4.551000 0.73303976
4.552000 0.7320819000000001
4.553000 0.73105646
4.554000 0.72996295
4.555000 0.7288008
4.556000 0.72756945
4.557000 0.72626849
4.558000 0.72489739
4.559000 0.72345571
4.560000 0.72194305
4.561000 0.72035901
4.562000 0.71870326
4.563000 0.7169754199999999
4.564000 0.71517527
4.565000 0.71330252
4.566000 0.71135694
4.567000 0.70933835
4.568000 0.7072466000000001
4.569000 0.70508155
4.570000 0.70284307
4.571000 0.70053115
4.572000 0.69814567
4.573000 0.6956866
4.574000 0.69315396
4.575000 0.6905477
4.576000 0.68786782
4.577000 0.6851143700000001
4.578000 0.68228729
4.579000 0.67938664
4.580000 0.67641237
4.581000 0.67336452
4.582000 0.6702430500000001
4.583000 0.6670479699999999
4.584000 0.66377921
4.585000 0.66043674
4.586000 0.65702051
4.587000 0.65353042
4.588000 0.64996639
4.589000 0.6463283200000001
4.590000 0.64261612
4.591000 0.63882964
4.592000 0.6349687500000001
4.593000 0.63103335
4.594000 0.62702326
4.595000 0.62293834
4.596000 0.61877845
4.597000 0.61454345
4.598000 0.61023319
4.599000 0.60584755
4.600000 0.6013863700000001
4.601000 0.5968495699999999
4.602000 0.5922370100000001
4.603000 0.5875486400000001
4.604000 0.58278432
4.605000 0.57794405
4.606000 0.5730277899999999
4.607000 0.5680354799999999
4.608000 0.56296717
4.609000 0.55782292
4.610000 0.55260281
4.611000 0.54730689
4.612000 0.5419353
4.613000 0.53648823
4.614000 0.53096586
4.615000 0.52536842
4.616000 0.51969611
4.617000 0.5139492499999999
4.618000 0.50812815
4.619000 0.50223311
4.620000 0.49626445
4.621000 0.49022255000000003
4.622000 0.48410770999999997
4.623000 0.47792038000000003
4.624000 0.47166087000000007
4.625000 0.46532955
4.626000 0.45892679999999997
4.627000 0.45245294
4.628000 0.44590834999999995
4.629000 0.43929331000000005
4.630000 0.43260814
4.631000 0.42585315999999995
4.632000 0.41902861999999996
4.633000 0.41213472999999995
4.634000 0.40517179
4.635000 0.39813998000000006
4.636000 0.39103953
4.637000 0.38387057999999996
4.638000 0.37663337
4.639000 0.36932803
4.640000 0.36195475
4.641000 0.35451371
4.642000 0.34700511
4.643000 0.33942912999999997
4.644000 0.33178595
4.645000 0.32407583
4.646000 0.31629901
4.647000 0.30845574
4.648000 0.30054632
4.649000 0.29257110000000003
4.650000 0.28453041
4.651000 0.27642464
4.652000 0.26825422
4.653000 0.26001958
4.654000 0.25172122
4.655000 0.24335962000000003
4.656000 0.23493534
4.657000 0.22644891999999997
4.658000 0.21790094000000002
4.659000 0.20929198000000002
4.660000 0.20062265
4.661000 0.19189354
4.662000 0.18310529
4.663000 0.1742585
4.664000 0.16535376000000002
4.665000 0.15639169
4.666000 0.14737286000000002
4.667000 0.13829783999999998
4.668000 0.12916718
4.669000 0.11998141000000001
4.670000 0.11074106
4.671000 0.10144663
4.672000 0.092098588
4.673000 0.08269741700000001
4.674000 0.073243573
4.675000 0.063737511
4.676000 0.054179685
4.677000 0.044570549
4.678000 0.034910563
4.679000 0.025200201
4.680000 0.015439955
4.681000 0.0056303335
4.682000 -0.0042281274
4.683000 -0.014134868000000002
4.684000 -0.024089296
4.685000 -0.034090789
4.686000 -0.044138698
4.687000 -0.05423234
4.688000 -0.064371002
4.689000 -0.07455395
4.690000 -0.084780424
4.691000 -0.09504965900000001
4.692000 -0.10536085999999999
4.693000 -0.11571326
4.694000 -0.12610605
4.695000 -0.13653844
4.696000 -0.14700968
4.697000 -0.157519
4.698000 -0.16806566
4.699000 -0.17864895
4.700000 -0.18926819
4.701000 -0.19992271
4.702000 -0.21061187
4.703000 -0.22133507
4.704000 -0.23209173000000002
4.705000 -0.24288129
4.706000 -0.25370318999999997
4.707000 -0.26455689
4.708000 -0.27544186
4.709000 -0.28635757
4.710000 -0.29730347
4.711000 -0.30827901999999996
4.712000 -0.31928364
4.713000 -0.33031672
4.714000 -0.34137762
4.715000 -0.35246569
4.716000 -0.36358021
4.717000 -0.37472041
4.718000 -0.38588552
4.719000 -0.39707468999999995
4.720000 -0.40828702
4.721000 -0.41952161000000004
4.722000 -0.43077753
4.723000 -0.44205375
4.724000 -0.45334930000000007
4.725000 -0.4646631
4.726000 -0.47599412999999996
4.727000 -0.48734130999999997
4.728000 -0.49870359
4.729000 -0.5100799300000001
4.730000 -0.5214693
4.731000 -0.53287074
4.732000 -0.54428321
4.733000 -0.55570579
4.734000 -0.56713759
4.735000 -0.57857772
4.736000 -0.5900253999999999
4.737000 -0.6014798800000001
4.738000 -0.61294041
4.739000 -0.62440629
4.740000 -0.63587693
4.741000 -0.64735175
4.742000 -0.6588302100000001
4.743000 -0.67031174
4.744000 -0.68179588
4.745000 -0.69328211
4.746000 -0.70476998
4.747000 -0.71625896
4.748000 -0.72774859
4.749000 -0.73923832
4.750000 -0.75072763
4.751000 -0.76221586
4.752000 -0.77370247
4.753000 -0.7851867
4.754000 -0.7966678600000001
4.755000 -0.8081451999999999
4.756000 -0.81961788
4.757000 -0.8310850700000001
4.758000 -0.8425457399999999
4.759000 -0.8539989600000001
4.760000 -0.8654438
4.761000 -0.8768791300000001
4.762000 -0.8883039500000001
4.763000 -0.89971721
4.764000 -0.91111772
4.765000 -0.92250453
4.766000 -0.9338765400000001
4.767000 -0.9452327199999999
4.768000 -0.95657194
4.769000 -0.9678933799999999
4.770000 -0.9791960000000001
4.771000 -0.99047897
4.772000 -1.0017414
4.773000 -1.0129823
4.774000 -1.0242011
4.775000 -1.0353971
4.776000 -1.0465695000000002
4.777000 -1.0577176000000001
4.778000 -1.0688408
4.779000 -1.0799386
4.780000 -1.0910101
4.781000 -1.1020551
4.782000 -1.1130726
4.783000 -1.1240623
4.784000 -1.1350235
4.785000 -1.1459555
4.786000 -1.1568578
4.787000 -1.1677295
4.788000 -1.17857
4.789000 -1.1893786
4.790000 -1.2001546
4.791000 -1.2108971
4.792000 -1.2216054
4.793000 -1.2322784
4.794000 -1.2429155
4.795000 -1.2535158
4.796000 -1.2640782
4.797000 -1.2746019000000002
4.798000 -1.2850861
4.799000 -1.2955298
4.800000 -1.3059319999999999
4.801000 -1.3162919
4.802000 -1.3266087
4.803000 -1.3368813
4.804000 -1.3471091
4.805000 -1.3572912
4.806000 -1.3674267
4.807000 -1.3775148
4.808000 -1.3875551
4.809000 -1.3975466
4.810000 -1.4074887
4.811000 -1.4173809000000002
4.812000 -1.4272226000000001
4.813000 -1.4370131
4.814000 -1.446752
4.815000 -1.4564386
4.816000 -1.4660724
4.817000 -1.4756528999999998
4.818000 -1.4851796
4.819000 -1.4946518
4.820000 -1.5040692
4.821000 -1.5134309000000001
4.822000 -1.5227366
4.823000 -1.5319855
4.824000 -1.5411769
4.825000 -1.5503101
4.826000 -1.5593844000000001
4.827000 -1.5683988
4.828000 -1.5773526999999998
4.829000 -1.5862454000000001
4.830000 -1.5950756
4.831000 -1.6038424999999998
4.832000 -1.6125454000000001
4.833000 -1.621183
4.834000 -1.6297547
4.835000 -1.6382596
4.836000 -1.6466964000000002
4.837000 -1.6550647
4.838000 -1.6633634000000002
4.839000 -1.6715918
4.840000 -1.6797492
4.841000 -1.687835
4.842000 -1.6958484
4.843000 -1.7037889000000002
4.844000 -1.7116561999999997
4.845000 -1.7194495
4.846000 -1.7271686000000002
4.847000 -1.7348133000000001
4.848000 -1.7423831
4.849000 -1.7498778
4.850000 -1.7572972999999998
4.851000 -1.7646413
4.852000 -1.7719097
4.853000 -1.7791022
4.854000 -1.7862185999999998
4.855000 -1.7932586000000001
4.856000 -1.8002220999999998
4.857000 -1.8071088999999998
4.858000 -1.8139184999999998
4.859000 -1.8206509
4.860000 -1.8273054
4.861000 -1.8338818
4.862000 -1.8403796
4.863000 -1.8467985
4.864000 -1.8531378
4.865000 -1.8593973
4.866000 -1.8655760000000001
4.867000 -1.8716734
4.868000 -1.8776890000000002
4.869000 -1.8836221
4.870000 -1.8894719
4.871000 -1.8952379
4.872000 -1.9009193
4.873000 -1.9065155
4.874000 -1.9120257
4.875000 -1.9174495999999999
4.876000 -1.9227861999999998
4.877000 -1.9280352
4.878000 -1.9331956000000001
4.879000 -1.9382674
4.880000 -1.9432498
4.881000 -1.9481424
4.882000 -1.9529449
4.883000 -1.9576570000000002
4.884000 -1.9622781999999999
4.885000 -1.9668086000000002
4.886000 -1.9712475999999999
4.887000 -1.9755952
4.888000 -1.9798512000000001
4.889000 -1.9840152999999998
4.890000 -1.9880874
4.891000 -1.9920673
4.892000 -1.9959548
4.893000 -1.9997500000000001
4.894000 -2.0034524
4.895000 -2.0070618
4.896000 -2.0105781
4.897000 -2.0140010999999998
4.898000 -2.0173304
4.899000 -2.0205656
4.900000 -2.0237064
4.901000 -2.0267524
4.902000 -2.0297032
4.903000 -2.0325584
4.904000 -2.0353178
4.905000 -2.0379806
4.906000 -2.0405468
4.907000 -2.0430157
4.908000 -2.0453872
4.909000 -2.0476608
4.910000 -2.0498361
4.911000 -2.0519132
4.912000 -2.0538915
4.913000 -2.0557709
4.914000 -2.0575514
4.915000 -2.0592328
4.916000 -2.0608151
4.917000 -2.0622982000000003
4.918000 -2.0636821
4.919000 -2.0649669999999998
4.920000 -2.0661527
4.921000 -2.0672394
4.922000 -2.0682272
4.923000 -2.069116
4.924000 -2.069906
4.925000 -2.0705972
4.926000 -2.0711899
4.927000 -2.0716839
4.928000 -2.0720793
4.929000 -2.0723762
4.930000 -2.0725746
4.931000 -2.0726742
4.932000 -2.0726753
4.933000 -2.0725776000000002
4.934000 -2.072381
4.935000 -2.0720854
4.936000 -2.0716906
4.937000 -2.0711964
4.938000 -2.0706026
4.939000 -2.0699089
4.940000 -2.0691151000000003
4.941000 -2.068221
4.942000 -2.0672264
4.943000 -2.0661309
4.944000 -2.0649346
4.945000 -2.0636369
4.946000 -2.0622378
4.947000 -2.0607375
4.948000 -2.0591356000000003
4.949000 -2.0574322
4.950000 -2.0556271
4.951000 -2.0537207
4.952000 -2.0517129
4.953000 -2.0496039
4.954000 -2.0473938
4.955000 -2.0450831999999997
4.956000 -2.0426722
4.957000 -2.0401612
4.958000 -2.0375505
4.959000 -2.0348405
4.960000 -2.0320319
4.961000 -2.0291248
4.962000 -2.0261198
4.963000 -2.0230172
4.964000 -2.0198176
4.965000 -2.0165211999999997
4.966000 -2.0131286000000004
4.967000 -2.0096399000000003
4.968000 -2.0060554
4.969000 -2.0023754
4.970000 -1.9986001999999998
4.971000 -1.9947297999999998
4.972000 -1.9907643999999998
4.973000 -1.9867039999999998
4.974000 -1.9825485999999999
4.975000 -1.9782985
4.976000 -1.9739533
4.977000 -1.9695131000000001
4.978000 -1.9649778999999998
4.979000 -1.9603478
4.980000 -1.9556224
4.981000 -1.9508019
4.982000 -1.9458862000000001
4.983000 -1.9408753
4.984000 -1.9357692
4.985000 -1.9305682000000002
4.986000 -1.9252719000000003
4.987000 -1.9198806999999998
4.988000 -1.9143945999999998
4.989000 -1.908814
4.990000 -1.9031391000000002
4.991000 -1.8973700999999998
4.992000 -1.8915074
4.993000 -1.8855512
4.994000 -1.8795023000000002
4.995000 -1.8733608
4.996000 -1.8671274000000002
4.997000 -1.8608026
4.998000 -1.8543871
4.999000 -1.8478815
5.000000 -1.8412861999999999
5.001000 -1.8346021000000001
5.002000 -1.8278297
5.003000 -1.8209696000000002
5.004000 -1.8140226999999998
5.005000 -1.8069893
5.006000 -1.7998703
5.007000 -1.7926661
5.008000 -1.7853774
5.009000 -1.7780045000000002
5.010000 -1.7705480999999998
5.011000 -1.7630086999999999
5.012000 -1.7553866
5.013000 -1.7476821
5.014000 -1.7398957
5.015000 -1.7320277
5.016000 -1.7240783
5.017000 -1.7160479
5.018000 -1.7079368000000001
5.019000 -1.6997453
5.020000 -1.6914735
5.021000 -1.6831216999999998
5.022000 -1.6746904999999999
5.023000 -1.66618
5.024000 -1.6575906000000002
5.025000 -1.6489228000000002
5.026000 -1.6401768
5.027000 -1.6313531
5.028000 -1.6224522000000001
5.029000 -1.6134745999999998
5.030000 -1.6044209
5.031000 -1.5952915
5.032000 -1.5860872000000001
5.033000 -1.5768085
5.034000 -1.5674559000000001
5.035000 -1.5580303
5.036000 -1.5485322
5.037000 -1.5389622
5.038000 -1.5293211
5.039000 -1.5196093000000002
5.040000 -1.5098277
5.041000 -1.4999769
5.042000 -1.4900574
5.043000 -1.4800697999999999
5.044000 -1.4700147000000001
5.045000 -1.4598928
5.046000 -1.4497047
5.047000 -1.4394509
5.048000 -1.4291318000000002
5.049000 -1.4187481
5.050000 -1.4083004
5.051000 -1.397789
5.052000 -1.3872146
5.053000 -1.3765777
5.054000 -1.3658788
5.055000 -1.3551185000000001
5.056000 -1.3442973
5.057000 -1.3334157
5.058000 -1.3224744
5.059000 -1.311474
5.060000 -1.300415
5.061000 -1.2892981
5.062000 -1.2781239
5.063000 -1.2668932000000002
5.064000 -1.2556065
5.065000 -1.2442647
5.066000 -1.2328683
5.067000 -1.2214183
5.068000 -1.2099153
5.069000 -1.1983602
5.070000 -1.1867537
5.071000 -1.1750965
5.072000 -1.1633895
5.073000 -1.1516334
5.074000 -1.139829
5.075000 -1.127977
5.076000 -1.1160782
5.077000 -1.1041330999999999
5.078000 -1.0921427
5.079000 -1.0801075
5.080000 -1.0680281999999999
5.081000 -1.0559053
5.082000 -1.0437395999999999
5.083000 -1.0315315999999999
5.084000 -1.0192818
5.085000 -1.0069909
5.086000 -0.99465931
5.087000 -0.98228762
5.088000 -0.9698764400000001
5.089000 -0.95742624
5.090000 -0.9449375799999999
5.091000 -0.9324110999999999
5.092000 -0.9198472799999999
5.093000 -0.90724686
5.094000 -0.8946104899999999
5.095000 -0.88193873
5.096000 -0.86923242
5.097000 -0.8564922
5.098000 -0.84371893
5.099000 -0.83091343
5.100000 -0.81807654
5.101000 -0.8052091100000001
5.102000 -0.7923121599999999
5.103000 -0.7793864699999999
5.104000 -0.76643308
5.105000 -0.75345295
5.106000 -0.74044704
5.107000 -0.72741634
5.108000 -0.71436181
5.109000 -0.7012844100000001
5.110000 -0.68818508
5.111000 -0.67506479
5.112000 -0.66192439
5.113000 -0.64876475
5.114000 -0.63558673
5.115000 -0.6223911000000001
5.116000 -0.60917861
5.117000 -0.59594996
5.118000 -0.58270586
5.119000 -0.5694469
5.120000 -0.55617364
5.121000 -0.54288665
5.122000 -0.52958648
5.123000 -0.51627355
5.124000 -0.50294832
5.125000 -0.48961127
5.126000 -0.47626281000000004
5.127000 -0.46290341
5.128000 -0.44953348000000004
5.129000 -0.43615349999999997
5.130000 -0.42276396000000005
5.131000 -0.40936540000000005
5.132000 -0.39595836
5.133000 -0.38254343
5.134000 -0.3691213
5.135000 -0.35569272
5.136000 -0.34225844
5.137000 -0.32881931000000003
5.138000 -0.31537624999999997
5.139000 -0.30193021999999997
5.140000 -0.2884822
5.141000 -0.27503325
5.142000 -0.26158448
5.143000 -0.248137
5.144000 -0.23469194
5.145000 -0.22125044
5.146000 -0.20781364000000002
5.147000 -0.19438268
5.148000 -0.18095864
5.149000 -0.16754259
5.150000 -0.15413554000000002
5.151000 -0.14073843
5.152000 -0.12735216000000002
5.153000 -0.11397753999999999
5.154000 -0.10061533
5.155000 -0.087266212
5.156000 -0.073930784
5.157000 -0.060609588000000006
5.158000 -0.047303096
5.159000 -0.034011723
5.160000 -0.020735835
5.161000 -0.007475759
5.162000 0.0057682046
5.163000 0.018995772
5.164000 0.032206664999999995
5.165000 0.045400596
5.166000 0.058577262000000005
5.167000 0.07173632
5.168000 0.084877393
5.169000 0.098000048
5.170000 0.1111038
5.171000 0.12418812000000001
5.172000 0.13725236000000002
5.173000 0.15029586
5.174000 0.16331786
5.175000 0.17631752
5.176000 0.18929399
5.177000 0.20224630999999998
5.178000 0.21517351
5.179000 0.22807457
5.180000 0.24094842
5.181000 0.25379402
5.182000 0.26661025
5.183000 0.27939607
5.184000 0.29215043999999996
5.185000 0.30487236
5.186000 0.31756080999999997
5.187000 0.3302149
5.188000 0.34283374
5.189000 0.35541654
5.190000 0.36796255
5.191000 0.38047109
5.192000 0.39294157
5.193000 0.40537346999999996
5.194000 0.4177663
5.195000 0.43011969
5.196000 0.44243326
5.197000 0.4547067
5.198000 0.46693971
5.199000 0.47913208
5.200000 0.49128354999999996
5.201000 0.50339391
5.202000 0.51546288
5.203000 0.5274902100000001
5.204000 0.53947563
5.205000 0.5514187700000001
5.206000 0.56331931
5.207000 0.57517681
5.208000 0.58699083
5.209000 0.59876083
5.210000 0.61048628
5.211000 0.62216655
5.212000 0.63380101
5.213000 0.64538894
5.214000 0.65692961
5.215000 0.66842227
5.216000 0.67986613
5.217000 0.69126044
5.218000 0.70260442
5.219000 0.71389731
5.220000 0.72513837
5.221000 0.7363269100000001
5.222000 0.7474622200000001
5.223000 0.7585437
5.224000 0.76957075
5.225000 0.7805428
5.226000 0.79145934
5.227000 0.80232006
5.228000 0.8131244200000001
5.229000 0.8238720700000001
5.230000 0.8345627200000001
5.231000 0.8451960999999999
5.232000 0.85577182
5.233000 0.86628972
5.234000 0.87674949
5.235000 0.8871508800000001
5.236000 0.89749368
5.237000 0.90777753
5.238000 0.91800205
5.239000 0.92816697
5.240000 0.93827192
5.241000 0.9483164199999999
5.242000 0.9583000100000001
5.243000 0.96822223
5.244000 0.9780825099999999
5.245000 0.9878803
5.246000 0.99761495
5.247000 1.0072858
5.248000 1.0168923
5.249000 1.0264338
5.250000 1.0359096
5.251000 1.0453191
5.252000 1.0546615000000001
5.253000 1.0639365
5.254000 1.0731433000000001
5.255000 1.0822814
5.256000 1.0913503999999998
5.257000 1.10035
5.258000 1.1092796
5.259000 1.1181391
5.260000 1.1269281
5.261000 1.1356465
5.262000 1.1442942
5.263000 1.1528711
5.264000 1.1613772
5.265000 1.1698126
5.266000 1.1781772
5.267000 1.1864712
5.268000 1.1946946
5.269000 1.2028476
5.270000 1.2109302
5.271000 1.2189425
5.272000 1.2268845000000002
5.273000 1.2347561
5.274000 1.2425574
5.275000 1.2502883
5.276000 1.2579483
5.277000 1.2655374000000001
5.278000 1.2730552
5.279000 1.2805014
5.280000 1.2878754
5.281000 1.2951769
5.282000 1.3024052
5.283000 1.3095598
5.284000 1.3166400999999999
5.285000 1.3236454
5.286000 1.3305752
5.287000 1.3374288
5.288000 1.3442057
5.289000 1.3509055
5.290000 1.3575274
5.291000 1.3640713
5.292000 1.3705367
5.293000 1.3769234
5.294000 1.3832311
5.295000 1.3894598
5.296000 1.3956094
5.297000 1.40168
5.298000 1.4076716
5.299000 1.4135846
5.300000 1.4194191
5.301000 1.4251756
5.302000 1.4308541
5.303000 1.4364553
5.304000 1.4419794
5.305000 1.4474268000000001
5.306000 1.4527979
5.307000 1.4580931
5.308000 1.4633126
5.309000 1.4684566
5.310000 1.4735254999999998
5.311000 1.4785194
5.312000 1.4834382
5.313000 1.4882819
5.314000 1.4930505
5.315000 1.4977439000000001
5.316000 1.5023619
5.317000 1.506904
5.318000 1.5113701
5.319000 1.5157597999999999
5.320000 1.5200726
5.321000 1.5243081
5.322000 1.5284659
5.323000 1.5325456
5.324000 1.5365467000000002
5.325000 1.5404689
5.326000 1.5443118
5.327000 1.5480751
5.328000 1.5517585999999999
5.329000 1.5553622
5.330000 1.5588856
5.331000 1.562329
5.332000 1.5656923999999999
5.333000 1.5689759
5.334000 1.5721796
5.335000 1.575304
5.336000 1.5783492
5.337000 1.5813154999999999
5.338000 1.5842034
5.339000 1.5870132
5.340000 1.5897453
5.341000 1.5924003
5.342000 1.5949784000000002
5.343000 1.5974799000000002
5.344000 1.5999052999999999
5.345000 1.6022548
5.346000 1.6045287
5.347000 1.6067274
5.348000 1.6088508000000001
5.349000 1.610899
5.350000 1.6128721
5.351000 1.6147703
5.352000 1.6165935
5.353000 1.6183414999999999
5.354000 1.6200145999999997
5.355000 1.6216125000000001
5.356000 1.6231352000000001
5.357000 1.6245827000000002
5.358000 1.6259549000000002
5.359000 1.6272518999999999
5.360000 1.6284736000000002
5.361000 1.6296202
5.362000 1.6306916
5.363000 1.6316880999999999
5.364000 1.6326098
5.365000 1.6334569
5.366000 1.6342295
5.367000 1.6349282
5.368000 1.6355530999999999
5.369000 1.6361045
5.370000 1.6365827999999998
5.371000 1.6369885000000002
5.372000 1.6373219
5.373000 1.6375832
5.374000 1.637773
5.375000 1.6378917
5.376000 1.6379393999999998
5.377000 1.6379165000000002
5.378000 1.6378233
5.379000 1.6376602
5.380000 1.6374273000000001
5.381000 1.6371248
5.382000 1.6367530000000001
5.383000 1.6363119999999998
5.384000 1.6358016
5.385000 1.6352223
5.386000 1.6345739000000001
5.387000 1.6338565999999999
5.388000 1.6330704000000003
5.389000 1.6322153
5.390000 1.6312912
5.391000 1.6302984
5.392000 1.6292366999999999
5.393000 1.6281065000000001
5.394000 1.6269077
5.395000 1.6256405000000003
5.396000 1.6243052
5.397000 1.622902
5.398000 1.6214313
5.399000 1.6198932999999998
5.400000 1.6182885
5.401000 1.6166171
5.402000 1.6148798
5.403000 1.6130771
5.404000 1.6112096999999999
5.405000 1.6092779000000001
5.406000 1.6072823
5.407000 1.6052235000000001
5.408000 1.6031020999999999
5.409000 1.6009187
5.410000 1.5986739
5.411000 1.5963679000000002
5.412000 1.5940016000000001
5.413000 1.5915750999999998
5.414000 1.5890891
5.415000 1.5865436
5.416000 1.5839389999999998
5.417000 1.5812758
5.418000 1.5785541
5.419000 1.5757740999999998
5.420000 1.5729360000000001
5.421000 1.5700399999999999
5.422000 1.5670860000000002
5.423000 1.5640743
5.424000 1.5610049000000001
5.425000 1.5578778
5.426000 1.5546934000000001
5.427000 1.5514516
5.428000 1.5481527
5.429000 1.5447969000000001
5.430000 1.5413843
5.431000 1.5379152
5.432000 1.5343898999999999
5.433000 1.5308087
5.434000 1.527172
5.435000 1.52348
5.436000 1.5197333
5.437000 1.5159323
5.438000 1.5120774
5.439000 1.5081691
5.440000 1.5042079
5.441000 1.5001943
5.442000 1.4961289
5.443000 1.4920122
5.444000 1.4878446
5.445000 1.4836267
5.446000 1.4793589
5.447000 1.4750417999999998
5.448000 1.4706759
5.449000 1.4662613999999998
5.450000 1.461799
5.451000 1.4572889
5.452000 1.4527315
5.453000 1.4481273
5.454000 1.4434763
5.455000 1.4387791
5.456000 1.4340358
5.457000 1.4292466
5.458000 1.424412
5.459000 1.4195319
5.460000 1.4146067
5.461000 1.4096366
5.462000 1.4046218
5.463000 1.3995625
5.464000 1.394459
5.465000 1.3893114
5.466000 1.3841202000000001
5.467000 1.3788855
5.468000 1.3736078
5.469000 1.3682873
5.470000 1.3629246
5.471000 1.3575199
5.472000 1.3520737
5.473000 1.3465865000000001
5.474000 1.3410587
5.475000 1.3354909
5.476000 1.3298835
5.477000 1.3242369999999999
5.478000 1.318552
5.479000 1.3128289
5.480000 1.3070682
5.481000 1.3012704
5.482000 1.2954357
5.483000 1.2895647
5.484000 1.2836577999999998
5.485000 1.2777152999999999
5.486000 1.2717376
5.487000 1.2657247
5.488000 1.2596773
5.489000 1.2535954
5.490000 1.2474793
5.491000 1.2413292
5.492000 1.2351454
5.493000 1.2289281
5.494000 1.2226775
5.495000 1.2163939000000001
5.496000 1.2100775
5.497000 1.2037285
5.498000 1.1973472
5.499000 1.1909341
5.500000 1.1844892
5.501000 1.178013
5.502000 1.1715057
5.503000 1.1649678
5.504000 1.1583997000000001
5.505000 1.1518016
5.506000 1.1451742
5.507000 1.1385175
5.508000 1.1318323
5.509000 1.1251189
5.510000 1.1183775999999999
5.511000 1.1116089
5.512000 1.1048133
5.513000 1.0979912
5.514000 1.0911429
5.515000 1.0842689
5.516000 1.0773697
5.517000 1.0704455
5.518000 1.0634968
5.519000 1.0565239
5.520000 1.0495272
5.521000 1.0425069
5.522000 1.0354634999999999
5.523000 1.0283973
5.524000 1.0213085
5.525000 1.0141976000000001
5.526000 1.0070647
5.527000 0.99991011
5.528000 0.99273408
5.529000 0.9855368200000001
5.530000 0.9783186899999999
5.531000 0.9710799000000001
5.532000 0.96382061
5.533000 0.95654121
5.534000 0.9492418699999999
5.535000 0.94192289
5.536000 0.9345845300000001
5.537000 0.92722708
5.538000 0.9198508200000001
5.539000 0.9124560300000001
5.540000 0.90504298
5.541000 0.8976119600000001
5.542000 0.89016324
5.543000 0.8826972000000001
5.544000 0.8752141099999999
5.545000 0.8677142699999999
5.546000 0.8601979399999999
5.547000 0.8526654
5.548000 0.84511694
5.549000 0.83755292
5.550000 0.8299735399999999
5.551000 0.8223790700000001
5.552000 0.8147698800000001
5.553000 0.8071461699999999
5.554000 0.7995081100000001
5.555000 0.79185609
5.556000 0.78419028
5.557000 0.77651101
5.558000 0.7688185200000001
5.559000 0.76111308
5.560000 0.75339498
5.561000 0.74566449
5.562000 0.73792194
5.563000 0.73016761
5.564000 0.72240178
5.565000 0.71462481
5.566000 0.70683705
5.567000 0.6990388000000001
5.568000 0.69123046
5.569000 0.68341237
5.570000 0.67558489
5.571000 0.66774832
5.572000 0.65990305
5.573000 0.65204944
5.574000 0.64418777
5.575000 0.63631837
5.576000 0.62844157
5.577000 0.62055765
5.578000 0.61266678
5.579000 0.60476926
5.580000 0.59686527
5.581000 0.58895499
5.582000 0.58103856
5.583000 0.57311608
5.584000 0.5651876800000001
5.585000 0.55725337
5.586000 0.5493132399999999
5.587000 0.5413672900000001
5.588000 0.53341547
5.589000 0.52545783
5.590000 0.51749432
5.591000 0.50952495
5.592000 0.50154971
5.593000 0.49356859999999997
5.594000 0.48558163000000004
5.595000 0.47758878
5.596000 0.46959016
5.597000 0.46158582
5.598000 0.45357589
5.599000 0.44556046000000005
5.600000 0.43753977000000005
5.601000 0.42951405
5.602000 0.42148354000000005
5.603000 0.4134485
5.604000 0.40540928
5.605000 0.39736629
5.606000 0.38931987
5.607000 0.38127045
5.608000 0.37321846000000003
5.609000 0.36516439
5.610000 0.35710868
5.611000 0.34905178000000003
5.612000 0.34099419
5.613000 0.33293634
5.614000 0.32487868
5.615000 0.31682161999999997
5.616000 0.30876556
5.617000 0.3007109
5.618000 0.29265794
5.619000 0.28460701
5.620000 0.27655838
5.621000 0.26851227
5.622000 0.26046885000000003
5.623000 0.25242832
5.624000 0.24439078000000003
5.625000 0.23635627999999997
5.626000 0.22832491
5.627000 0.22029667
5.628000 0.21227156
5.629000 0.20424954
5.630000 0.19623057
5.631000 0.18821462
5.632000 0.18020160000000002
5.633000 0.17219146
5.634000 0.16418413
5.635000 0.15617955
5.636000 0.14817768
5.637000 0.14017849
5.638000 0.13218196999999998
5.639000 0.12418813
5.640000 0.116197
5.641000 0.10820864000000001
5.642000 0.10022313000000001
5.643000 0.092240563
5.644000 0.08426107199999999
5.645000 0.076284795
5.646000 0.068311894
5.647000 0.060342548999999995
5.648000 0.05237694699999999
5.649000 0.044415283
5.650000 0.036457763000000004
5.651000 0.028504593999999998
5.652000 0.020555983
5.653000 0.012612138
5.654000 0.0046732657
5.655000 -0.0032604297000000003
5.656000 -0.011188746
5.657000 -0.019111481
5.658000 -0.027028436
5.659000 -0.03493941
5.660000 -0.042844193999999995
5.661000 -0.050742580999999995
5.662000 -0.058634352
5.663000 -0.066519278
5.664000 -0.074397121
5.665000 -0.08226763499999999
5.666000 -0.090130552
5.667000 -0.097985601
5.668000 -0.10583248999999999
5.669000 -0.11367095
5.670000 -0.12150065
5.671000 -0.12932131
5.672000 -0.13713264
5.673000 -0.14493433
5.674000 -0.15272611
5.675000 -0.16050772
5.676000 -0.16827892
5.677000 -0.17603949000000002
5.678000 -0.18378925
5.679000 -0.19152805
5.680000 -0.19925577
5.681000 -0.20697233
5.682000 -0.2146777
5.683000 -0.22237189
5.684000 -0.23005490999999997
5.685000 -0.23772683999999997
5.686000 -0.24538778
5.687000 -0.25303788
5.688000 -0.26067724
5.689000 -0.26830602000000003
5.690000 -0.27592441
5.691000 -0.28353254
5.692000 -0.29113059999999996
5.693000 -0.29871869
5.694000 -0.30629695
5.695000 -0.31386549
5.696000 -0.32142436
5.697000 -0.32897359000000004
5.698000 -0.33651316000000003
5.699000 -0.34404299
5.700000 -0.35156298
5.701000 -0.35907298
5.702000 -0.36657276
5.703000 -0.37406206
5.704000 -0.3815406
5.705000 -0.38900800999999996
5.706000 -0.39646393
5.707000 -0.4039079
5.708000 -0.41133948
5.709000 -0.41875816000000005
5.710000 -0.42616351999999996
5.711000 -0.43355501
5.712000 -0.4409322
5.713000 -0.44829459000000005
5.714000 -0.45564170000000004
5.715000 -0.46297311999999996
5.716000 -0.47028846999999996
5.717000 -0.47758739
5.718000 -0.48486963
5.719000 -0.49213492000000003
5.720000 -0.49938308
5.721000 -0.50661396
5.722000 -0.51382752
5.723000 -0.52102376
5.724000 -0.52820272
5.725000 -0.5353645
5.726000 -0.54250923
5.727000 -0.54963706
5.728000 -0.55674822
5.729000 -0.56384285
5.730000 -0.57092123
5.731000 -0.57798349
5.732000 -0.58502988
5.733000 -0.59206053
5.734000 -0.59907557
5.735000 -0.60607512
5.736000 -0.61305915
5.737000 -0.62002768
5.738000 -0.62698065
5.739000 -0.63391798
5.740000 -0.64083943
5.741000 -0.64774482
5.742000 -0.65463386
5.743000 -0.6615062700000001
5.744000 -0.66836164
5.745000 -0.67519965
5.746000 -0.6820198599999999
5.747000 -0.68882192
5.748000 -0.6956053400000001
5.749000 -0.70236973
5.750000 -0.70911469
5.751000 -0.71583982
5.752000 -0.72254469
5.753000 -0.72922898
5.754000 -0.73589236
5.755000 -0.7425345
5.756000 -0.74915518
5.757000 -0.7557541099999999
5.758000 -0.76233107
5.759000 -0.7688859
5.760000 -0.77541843
5.761000 -0.78192847
5.762000 -0.7884159700000001
5.763000 -0.79488084
5.764000 -0.80132298
5.765000 -0.80774231
5.766000 -0.81413882
5.767000 -0.82051242
5.768000 -0.8268630100000001
5.769000 -0.83319051
5.770000 -0.83949491
5.771000 -0.84577613
5.772000 -0.8520340499999999
5.773000 -0.8582685099999999
5.774000 -0.8644794100000001
5.775000 -0.87066656
5.776000 -0.87682987
5.777000 -0.8829690499999999
5.778000 -0.88908402
5.779000 -0.8951744100000001
5.780000 -0.9012400199999999
5.781000 -0.90728067
5.782000 -0.91329608
5.783000 -0.91928588
5.784000 -0.9252498899999999
5.785000 -0.93118791
5.786000 -0.9370995700000001
5.787000 -0.9429846900000001
5.788000 -0.94884308
5.789000 -0.95467446
5.790000 -0.9604787499999999
5.791000 -0.96625565
5.792000 -0.97200507
5.793000 -0.97772693
5.794000 -0.98342104
5.795000 -0.98908721
5.796000 -0.9947254299999999
5.797000 -1.0003355999999999
5.798000 -1.0059175999999999
5.799000 -1.0114713
5.800000 -1.0169964
5.801000 -1.022493
5.802000 -1.0279608
5.803000 -1.0333996
5.804000 -1.0388092
5.805000 -1.0441893
5.806000 -1.0495396000000001
5.807000 -1.0548599
5.808000 -1.0601497
5.809000 -1.0654086999999999
5.810000 -1.0706365
5.811000 -1.0758327
5.812000 -1.080997
5.813000 -1.086129
5.814000 -1.0912282
5.815000 -1.0962944000000001
5.816000 -1.101327
5.817000 -1.106326
5.818000 -1.1112909
5.819000 -1.1162215
5.820000 -1.1211175
5.821000 -1.125979
5.822000 -1.1308055
5.823000 -1.1355972
5.824000 -1.1403539
5.825000 -1.1450756
5.826000 -1.1497623000000001
5.827000 -1.154414
5.828000 -1.1590308
5.829000 -1.1636126
5.830000 -1.1681595
5.831000 -1.1726716
5.832000 -1.1771488
5.833000 -1.1815912
5.834000 -1.1859987
5.835000 -1.1903713
5.836000 -1.1947087
5.837000 -1.1990109
5.838000 -1.2032777
5.839000 -1.2075088
5.840000 -1.2117038
5.841000 -1.2158626000000001
5.842000 -1.2199846
5.843000 -1.2240696
5.844000 -1.228117
5.845000 -1.2321264
5.846000 -1.2360973000000002
5.847000 -1.2400293
5.848000 -1.2439217
5.849000 -1.2477742
5.850000 -1.2515862
5.851000 -1.2553572000000002
5.852000 -1.2590868
5.853000 -1.2627747999999999
5.854000 -1.2664206
5.855000 -1.2700240999999999
5.856000 -1.2735849000000001
5.857000 -1.2771029
5.858000 -1.2805779
5.859000 -1.2840098
5.860000 -1.2873985
5.861000 -1.290744
5.862000 -1.2940463
5.863000 -1.2973054
5.864000 -1.3005215
5.865000 -1.3036944
5.866000 -1.3068244
5.867000 -1.3099114
5.868000 -1.3129556
5.869000 -1.3159568
5.870000 -1.3189152000000002
5.871000 -1.3218306000000002
5.872000 -1.324703
5.873000 -1.3275322
5.874000 -1.330318
5.875000 -1.3330603
5.876000 -1.3357587
5.877000 -1.3384129999999999
5.878000 -1.3410227000000001
5.879000 -1.3435876
5.880000 -1.3461071999999998
5.881000 -1.3485811
5.882000 -1.3510088
5.883000 -1.3533899
5.884000 -1.355724
5.885000 -1.3580108
5.886000 -1.3602497
5.887000 -1.3624405
5.888000 -1.3645828
5.889000 -1.3666764
5.890000 -1.3687209
5.891000 -1.3707163
5.892000 -1.3726623
5.893000 -1.3745588
5.894000 -1.3764058
5.895000 -1.3782033
5.896000 -1.3799512
5.897000 -1.3816495
5.898000 -1.3832984
5.899000 -1.3848977
5.900000 -1.3864477
5.901000 -1.3879484
5.902000 -1.3893997
5.903000 -1.3908019
5.904000 -1.392155
5.905000 -1.3934587999999999
5.906000 -1.3947134
5.907000 -1.3959188
5.908000 -1.3970749
5.909000 -1.3981815
5.910000 -1.3992387
5.911000 -1.4002461000000002
5.912000 -1.4012036
5.913000 -1.4021111
5.914000 -1.4029683
5.915000 -1.4037749
5.916000 -1.4045307
5.917000 -1.4052357
5.918000 -1.4058894
5.919000 -1.4064916
5.920000 -1.4070422
5.921000 -1.4075411
5.922000 -1.4079878000000001
5.923000 -1.4083824
5.924000 -1.4087248
5.925000 -1.4090148
5.926000 -1.4092524
5.927000 -1.4094374
5.928000 -1.4095699
5.929000 -1.4096499
5.930000 -1.4096773
5.931000 -1.4096522
5.932000 -1.4095744000000001
5.933000 -1.4094441
5.934000 -1.4092612
5.935000 -1.4090257
5.936000 -1.4087376
5.937000 -1.4083969
5.938000 -1.4080036
5.939000 -1.4075574
5.940000 -1.4070586
5.941000 -1.4065069
5.942000 -1.4059023
5.943000 -1.4052446
5.944000 -1.4045337
5.945000 -1.4037695
5.946000 -1.4029517999999999
5.947000 -1.4020804
5.948000 -1.4011552999999999
5.949000 -1.4001763
5.950000 -1.3991433
5.951000 -1.3980561
5.952000 -1.3969146
5.953000 -1.3957186
5.954000 -1.3944681
5.955000 -1.393163
5.956000 -1.3918034
5.957000 -1.3903892
5.958000 -1.3889204
5.959000 -1.387397
5.960000 -1.3858192
5.961000 -1.3841869
5.962000 -1.3825005
5.963000 -1.3807599
5.964000 -1.3789655
5.965000 -1.3771172999999999
5.966000 -1.3752155
5.967000 -1.3732604000000002
5.968000 -1.3712521
5.969000 -1.3691908
5.970000 -1.3670767000000001
5.971000 -1.36491
5.972000 -1.3626907000000001
5.973000 -1.360419
5.974000 -1.358095
5.975000 -1.3557187
5.976000 -1.3532903
5.977000 -1.3508096
5.978000 -1.3482767
5.979000 -1.3456915999999999
5.980000 -1.343054
5.981000 -1.3403641000000002
5.982000 -1.3376217
5.983000 -1.3348267
5.984000 -1.3319790999999999
5.985000 -1.3290788
5.986000 -1.3261258
5.987000 -1.3231199
5.988000 -1.3200612999999999
5.989000 -1.3169499
5.990000 -1.3137858
5.991000 -1.3105692
5.992000 -1.3073001
5.993000 -1.3039787
5.994000 -1.3006053
5.995000 -1.29718
5.996000 -1.2937030999999999
5.997000 -1.2901749
5.998000 -1.2865958
5.999000 -1.282966
6.000000 -1.2792858
6.001000 -1.2755556
6.002000 -1.2717757
6.003000 -1.2679464
6.004000 -1.264068
6.005000 -1.2601408
6.006000 -1.256165
6.007000 -1.2521408
6.008000 -1.2480685
6.009000 -1.2439483
6.010000 -1.2397802
6.011000 -1.2355642
6.012000 -1.2313007
6.013000 -1.2269896
6.014000 -1.2226309
6.015000 -1.2182247
6.016000 -1.2137709
6.017000 -1.2092697
6.018000 -1.2047208999999999
6.019000 -1.2001245
6.020000 -1.1954807
6.021000 -1.1907892999999998
6.022000 -1.1860505000000001
6.023000 -1.1812641000000002
6.024000 -1.1764305
6.025000 -1.1715495
6.026000 -1.1666214
6.027000 -1.1616463000000001
6.028000 -1.1566243999999999
6.029000 -1.151556
6.030000 -1.1464413
6.031000 -1.1412807
6.032000 -1.1360744
6.033000 -1.1308228999999999
6.034000 -1.1255265
6.035000 -1.1201858
6.036000 -1.1148009
6.037000 -1.1093725
6.038000 -1.103901
6.039000 -1.0983868
6.040000 -1.0928302
6.041000 -1.0872317
6.042000 -1.0815918
6.043000 -1.0759105999999998
6.044000 -1.0701885
6.045000 -1.0644259
6.046000 -1.0586228
6.047000 -1.0527795
6.048000 -1.0468962
6.049000 -1.0409728999999999
6.050000 -1.0350098
6.051000 -1.029007
6.052000 -1.0229646000000001
6.053000 -1.0168826
6.054000 -1.0107611
6.055000 -1.0046002
6.056000 -0.9984000599999999
6.057000 -0.99216076
6.058000 -0.98588243
6.059000 -0.97956527
6.060000 -0.97320946
6.061000 -0.9668152799999999
6.062000 -0.96038301
6.063000 -0.9539129199999999
6.064000 -0.9474053
6.065000 -0.94086062
6.066000 -0.93427915
6.067000 -0.9276613600000001
6.068000 -0.92100762
6.069000 -0.9143182999999999
6.070000 -0.9075938699999999
6.071000 -0.9008347099999999
6.072000 -0.8940411699999999
6.073000 -0.8872136500000001
6.074000 -0.8803525
6.075000 -0.87345811
6.076000 -0.86653084
6.077000 -0.85957106
6.078000 -0.8525790599999999
6.079000 -0.84555512
6.080000 -0.83849961
6.081000 -0.8314128000000001
6.082000 -0.82429498
6.083000 -0.81714652
6.084000 -0.80996761
6.085000 -0.8027586200000001
6.086000 -0.79551982
6.087000 -0.7882514
6.088000 -0.78095379
6.089000 -0.77362722
6.090000 -0.7662719600000001
6.091000 -0.75888834
6.092000 -0.75147664
6.093000 -0.74403719
6.094000 -0.73657031
6.095000 -0.72907628
6.096000 -0.72155539
6.097000 -0.714008
6.098000 -0.70643439
6.099000 -0.69883494
6.100000 -0.6912099199999999
6.101000 -0.68355966
6.102000 -0.67588454
6.103000 -0.66818488
6.104000 -0.6604609499999999
6.105000 -0.65271314
6.106000 -0.6449417199999999
6.107000 -0.63714706
6.108000 -0.6293293999999999
6.109000 -0.62148911
6.110000 -0.61362642
6.111000 -0.60574161
6.112000 -0.59783491
6.113000 -0.58990661
6.114000 -0.5819569299999999
6.115000 -0.5739861199999999
6.116000 -0.56599439
6.117000 -0.55798194
6.118000 -0.54994901
6.119000 -0.54189581
6.120000 -0.53382255
6.121000 -0.5257295000000001
6.122000 -0.51761689
6.123000 -0.509485
6.124000 -0.5013341099999999
6.125000 -0.49316459
6.126000 -0.48497678
6.127000 -0.47677099
6.128000 -0.46854769
6.129000 -0.46030725000000006
6.130000 -0.45205009999999995
6.131000 -0.44377673999999995
6.132000 -0.43548765
6.133000 -0.42718323
6.134000 -0.41886405000000004
6.135000 -0.41053052999999995
6.136000 -0.40218318000000003
6.137000 -0.39382246
6.138000 -0.38544878
6.139000 -0.37706257
6.140000 -0.36866425
6.141000 -0.36025418000000003
6.142000 -0.35183269
6.143000 -0.3434001
6.144000 -0.33495668
6.145000 -0.32650270000000003
6.146000 -0.31803834999999997
6.147000 -0.30956385000000003
6.148000 -0.30107936
6.149000 -0.29258505
6.150000 -0.28408102
6.151000 -0.27556743
6.152000 -0.26704436
6.153000 -0.25851193
6.154000 -0.24997026
6.155000 -0.24141943999999999
6.156000 -0.23285961
6.157000 -0.22429088
6.158000 -0.21571338
6.159000 -0.20712728000000002
6.160000 -0.19853278000000002
6.161000 -0.18993006
6.162000 -0.18131936
6.163000 -0.17270093
6.164000 -0.16407507999999998
6.165000 -0.15544211000000002
6.166000 -0.1468024
6.167000 -0.13815633
6.168000 -0.12950429
6.169000 -0.12084674999999999
6.170000 -0.11218417
6.171000 -0.10351703000000001
6.172000 -0.09484582700000001
6.173000 -0.086171069
6.174000 -0.077493268
6.175000 -0.068812916
6.176000 -0.060130516
6.177000 -0.051446532999999996
6.178000 -0.04276142
6.179000 -0.034075597
6.180000 -0.025389445
6.181000 -0.016703311
6.182000 -0.008017497699999999
6.183000 0.00066773409
6.184000 0.009352165899999999
6.185000 0.018035622
6.186000 0.026717965
6.187000 0.035399094
6.188000 0.044078936
6.189000 0.052757439
6.190000 0.061434577000000004
6.191000 0.07011033
6.192000 0.078784674
6.193000 0.087457587
6.194000 0.096129032
6.195000 0.10479896
6.196000 0.11346728
6.197000 0.12213388
6.198000 0.13079860999999998
6.199000 0.13946131
6.200000 0.14812173
6.201000 0.15677963
6.202000 0.16543472
6.203000 0.17408664999999998
6.204000 0.18273506
6.205000 0.19137956
6.206000 0.20001973
6.207000 0.20865516
6.208000 0.21728538
6.209000 0.22590996
6.210000 0.23452844
6.211000 0.24314038
6.212000 0.25174534
6.213000 0.26034291
6.214000 0.26893271
6.215000 0.27751436
6.216000 0.28608751
6.217000 0.29465184
6.218000 0.30320706000000003
6.219000 0.3117529
6.220000 0.32028912
6.221000 0.32881552000000003
6.222000 0.33733188
6.223000 0.34583802
6.224000 0.35433376
6.225000 0.36281892
6.226000 0.37129337
6.227000 0.37975693
6.228000 0.38820941
6.229000 0.39665066
6.230000 0.40508048
6.231000 0.41349861
6.232000 0.42190487000000004
6.233000 0.43029902
6.234000 0.43868083
6.235000 0.44704997
6.236000 0.45540622000000003
6.237000 0.46374924
6.238000 0.47207875000000005
6.239000 0.48039444000000003
6.240000 0.48869597000000004
6.241000 0.49698306
6.242000 0.50525544
6.243000 0.51351283
6.244000 0.52175494
6.245000 0.52998159
6.246000 0.5381925
6.247000 0.54638754
6.248000 0.5545665
6.249000 0.56272927
6.250000 0.5708756899999999
6.251000 0.57900567
6.252000 0.58711916
6.253000 0.59521608
6.254000 0.60329637
6.255000 0.61136005
6.256000 0.619407
6.257000 0.62743719
6.258000 0.6354505699999999
6.259000 0.6434470400000001
6.260000 0.65142652
6.261000 0.65938886
6.262000 0.66733388
6.263000 0.67526139
6.264000 0.68317116
6.265000 0.69106296
6.266000 0.6989364
6.267000 0.70679118
6.268000 0.71462686
6.269000 0.72244303
6.270000 0.73023927
6.271000 0.73801507
6.272000 0.7457699600000001
6.273000 0.75350343
6.274000 0.76121497
6.275000 0.76890411
6.276000 0.77657038
6.277000 0.78421328
6.278000 0.7918324299999999
6.279000 0.79942746
6.280000 0.8069979999999999
6.281000 0.81454366
6.282000 0.8220642800000001
6.283000 0.82955966
6.284000 0.8370297000000001
6.285000 0.84447423
6.286000 0.85189315
6.287000 0.85928645
6.288000 0.8666542399999999
6.289000 0.8739965000000001
6.290000 0.8813132499999999
6.291000 0.8886045800000001
6.292000 0.89587048
6.293000 0.9031109500000001
6.294000 0.91032609
6.295000 0.91751581
6.296000 0.9246801000000001
6.297000 0.9318187800000001
6.298000 0.9389316700000001
6.299000 0.9460184700000001
6.300000 0.95307892
6.301000 0.9601127399999999
6.302000 0.9671193499999999
6.303000 0.9740984100000001
6.304000 0.98104924
6.305000 0.98797139
6.306000 0.9948642000000001
6.307000 1.001727
6.308000 1.0085592
6.309000 1.0153601
6.310000 1.0221291000000001
6.311000 1.0288656999999999
6.312000 1.0355691
6.313000 1.042239
6.314000 1.0488747
6.315000 1.0554758
6.316000 1.062042
6.317000 1.0685729
6.318000 1.0750683
6.319000 1.081528
6.320000 1.0879517
6.321000 1.0943394
6.322000 1.1006911
6.323000 1.1070068
6.324000 1.1132865
6.325000 1.1195303
6.326000 1.1257382
6.327000 1.1319105
6.328000 1.138047
6.329000 1.1441481
6.330000 1.1502137000000001
6.331000 1.1562440999999999
6.332000 1.162239
6.333000 1.1681986
6.334000 1.1741228
6.335000 1.1800115999999998
6.336000 1.1858647
6.337000 1.1916819
6.338000 1.197463
6.339000 1.2032075999999998
6.340000 1.2089153
6.341000 1.2145856
6.342000 1.2202182000000001
6.343000 1.2258124000000001
6.344000 1.2313676
6.345000 1.2368834
6.346000 1.242359
6.347000 1.247794
6.348000 1.2531877
6.349000 1.2585397
6.350000 1.2638493
6.351000 1.2691163
6.352000 1.2743399
6.353000 1.2795201
6.354000 1.2846563
6.355000 1.2897482999999998
6.356000 1.294796
6.357000 1.2997991
6.358000 1.3047577
6.359000 1.3096715
6.360000 1.3145407
6.361000 1.3193651000000002
6.362000 1.3241448
6.363000 1.3288796
6.364000 1.3335696
6.365000 1.3382148999999999
6.366000 1.3428153
6.367000 1.3473705
6.368000 1.3518805999999999
6.369000 1.3563451
6.370000 1.360764
6.371000 1.3651368000000002
6.372000 1.3694632
6.373000 1.3737427
6.374000 1.3779749000000001
6.375000 1.3821593
6.376000 1.3862952
6.377000 1.3903822
6.378000 1.3944197
6.379000 1.3984071
6.380000 1.402344
6.381000 1.4062298000000002
6.382000 1.4100638
6.383000 1.4138458
6.384000 1.4175753
6.385000 1.4212519
6.386000 1.4248752
6.387000 1.428445
6.388000 1.431961
6.389000 1.4354230000000001
6.390000 1.4388309
6.391000 1.4421846
6.392000 1.445484
6.393000 1.4487291
6.394000 1.4519199
6.395000 1.4550563
6.396000 1.4581384
6.397000 1.4611661
6.398000 1.4641396
6.399000 1.4670585999999999
6.400000 1.4699233
6.401000 1.4727334
6.402000 1.475489
6.403000 1.4781898999999998
6.404000 1.4808358000000001
6.405000 1.4834264
6.406000 1.4859616
6.407000 1.4884408999999998
6.408000 1.4908638
6.409000 1.4932299
6.410000 1.4955387
6.411000 1.4977898
6.412000 1.4999826
6.413000 1.5021164
6.414000 1.5041907
6.415000 1.5062051
6.416000 1.5081589
6.417000 1.5100517
6.418000 1.5118831
6.419000 1.5136526000000001
6.420000 1.5153599
6.421000 1.5170048
6.422000 1.5185871
6.423000 1.5201068
6.424000 1.5215637
6.425000 1.522958
6.426000 1.5242898
6.427000 1.5255592
6.428000 1.5267665
6.429000 1.5279118
6.430000 1.5289955
6.431000 1.5300177
6.432000 1.5309787
6.433000 1.5318789
6.434000 1.5327182
6.435000 1.5334968
6.436000 1.5342148999999998
6.437000 1.5348723
6.438000 1.535469
6.439000 1.5360049
6.440000 1.5364798000000002
6.441000 1.5368933
6.442000 1.5372451
6.443000 1.5375349
6.444000 1.5377621
6.445000 1.5379263
6.446000 1.5380269
6.447000 1.5380634
6.448000 1.5380352
6.449000 1.5379418
6.450000 1.5377827
6.451000 1.5375573999999999
6.452000 1.5372654
6.453000 1.5369063
6.454000 1.5364798000000002
6.455000 1.5359854
6.456000 1.5354231
6.457000 1.5347926
6.458000 1.5340937000000001
6.459000 1.5333264
6.460000 1.5324906
6.461000 1.5315864000000001
6.462000 1.5306139
6.463000 1.5295732
6.464000 1.5284644
6.465000 1.5272876
6.466000 1.5260432000000002
6.467000 1.5247312000000002
6.468000 1.5233519
6.469000 1.5219055000000001
6.470000 1.5203921
6.471000 1.5188118
6.472000 1.5171648
6.473000 1.5154511000000002
6.474000 1.5136707
6.475000 1.5118235
6.476000 1.5099095
6.477000 1.5079286
6.478000 1.5058805
6.479000 1.5037651
6.480000 1.501582
6.481000 1.499331
6.482000 1.4970117
6.483000 1.4946239000000001
6.484000 1.4921672000000001
6.485000 1.4896411999999999
6.486000 1.4870458
6.487000 1.4843807
6.488000 1.4816456
6.489000 1.4788405
6.490000 1.4759651
6.491000 1.4730196
6.492000 1.4700038
6.493000 1.466918
6.494000 1.4637623
6.495000 1.4605369
6.496000 1.4572421
6.497000 1.4538783
6.498000 1.4504457
6.499000 1.4469448
6.500000 1.4433761
6.501000 1.43974
6.502000 1.4360367
6.503000 1.4322668
6.504000 1.4284307
6.505000 1.4245287
6.506000 1.420561
6.507000 1.4165281
6.508000 1.4124299999999999
6.509000 1.408267
6.510000 1.4040392000000002
6.511000 1.3997465
6.512000 1.3953891
6.513000 1.3909668
6.514000 1.3864796000000001
6.515000 1.3819273
6.516000 1.3773098
6.517000 1.372627
6.518000 1.3678786
6.519000 1.3630646
6.520000 1.3581848
6.521000 1.3532389
6.522000 1.3482268
6.523000 1.3431485
6.524000 1.3380039
6.525000 1.3327928
6.526000 1.3275155
6.527000 1.3221719
6.528000 1.3167622
6.529000 1.3112867000000001
6.530000 1.3057454
6.531000 1.3001387999999998
6.532000 1.2944670999999999
6.533000 1.2887308
6.534000 1.2829304
6.535000 1.2770661
6.536000 1.2711385
6.537000 1.2651482
6.538000 1.2590955
6.539000 1.2529811
6.540000 1.2468053
6.541000 1.2405687
6.542000 1.2342716999999999
6.543000 1.2279145999999999
6.544000 1.2214979000000001
6.545000 1.2150219
6.546000 1.2084867
6.547000 1.2018925999999999
6.548000 1.1952399
6.549000 1.1885287
6.550000 1.1817591
6.551000 1.1749312
6.552000 1.1680451
6.553000 1.1611009
6.554000 1.1540987
6.555000 1.1470384999999998
6.556000 1.1399205000000001
6.557000 1.1327448
6.558000 1.1255116
6.559000 1.1182211
6.560000 1.1108736
6.561000 1.1034693
6.562000 1.0960086
6.563000 1.0884919
6.564000 1.0809196
6.565000 1.0732922
6.566000 1.0656102
6.567000 1.057874
6.568000 1.0500844
6.569000 1.0422417
6.570000 1.0343466000000001
6.571000 1.0263996
6.572000 1.0184013
6.573000 1.0103522999999999
6.574000 1.0022529
6.575000 0.99410377
6.576000 0.98590516
6.577000 0.9776575500000001
6.578000 0.9693613300000001
6.579000 0.96101686
6.580000 0.95262444
6.581000 0.94418433
6.582000 0.9356968099999999
6.583000 0.92716208
6.584000 0.9185803100000001
6.585000 0.9099517899999999
6.586000 0.90127662
6.587000 0.8925550600000001
6.588000 0.8837873099999999
6.589000 0.87497365
6.590000 0.8661142599999999
6.591000 0.85720951
6.592000 0.8482596800000001
6.593000 0.83926525
6.594000 0.8302265799999999
6.595000 0.82114423
6.596000 0.8120187600000001
6.597000 0.80285072
6.598000 0.7936407799999999
6.599000 0.78438967
6.600000 0.77509806
6.601000 0.76576672
6.602000 0.75639645
6.603000 0.74698809
6.604000 0.73754238
6.605000 0.7280601200000001
6.606000 0.7185421
6.607000 0.70898901
6.608000 0.6994016
6.609000 0.68978048
6.610000 0.6801262
6.611000 0.67043933
6.612000 0.6607202799999999
6.613000 0.6509694699999999
6.614000 0.64118723
6.615000 0.6313738400000001
6.616000 0.62152953
6.617000 0.61165448
6.618000 0.60174884
6.619000 0.59181275
6.620000 0.58184634
6.621000 0.57184971
6.622000 0.56182304
6.623000 0.55176648
6.624000 0.54168026
6.625000 0.53156465
6.626000 0.52142004
6.627000 0.5112467300000001
6.628000 0.5010452599999999
6.629000 0.49081617
6.630000 0.48056002999999997
6.631000 0.47027753
6.632000 0.45996941999999996
6.633000 0.44963649
6.634000 0.43927957000000006
6.635000 0.42889961000000004
6.636000 0.41849748000000003
6.637000 0.40807417
6.638000 0.39763064
6.639000 0.38716788
6.640000 0.37668683000000003
6.641000 0.36618839999999997
6.642000 0.35567353
6.643000 0.34514312
6.644000 0.33459798
6.645000 0.32403890999999996
6.646000 0.31346665
6.647000 0.30288186
6.648000 0.29228521
6.649000 0.28167723
6.650000 0.27105846
6.651000 0.26042934
6.652000 0.24979031000000002
6.653000 0.23914173
6.654000 0.22848393
6.655000 0.21781723
6.656000 0.20714195
6.657000 0.19645833
6.658000 0.18576668000000002
6.659000 0.17506727
6.660000 0.16436042
6.661000 0.15364648
6.662000 0.14292580000000002
6.663000 0.13219881
6.664000 0.12146595
6.665000 0.11072775
6.666000 0.09998474299999999
6.667000 0.089237548
6.668000 0.078486814
6.669000 0.067733246
6.670000 0.056977582
6.671000 0.046220588
6.672000 0.035463055
6.673000 0.024705793
6.674000 0.01394961
6.675000 0.0031953116999999995
6.676000 -0.007556309
6.677000 -0.018304483
6.678000 -0.029048472
6.679000 -0.039787569999999994
6.680000 -0.050521118000000004
6.681000 -0.061248487000000004
6.682000 -0.071969104
6.683000 -0.08268242799999999
6.684000 -0.093387952
6.685000 -0.10408520000000002
6.686000 -0.11477374
6.687000 -0.12545312
6.688000 -0.13612293
6.689000 -0.14678276
6.690000 -0.15743215
6.691000 -0.16807065999999998
6.692000 -0.17869781
6.693000 -0.18931308000000002
6.694000 -0.19991593
6.695000 -0.21050576999999998
6.696000 -0.22108196
6.697000 -0.23164384
6.698000 -0.24219069000000001
6.699000 -0.25272174000000003
6.700000 -0.26323621
6.701000 -0.27373328
6.702000 -0.28421213
6.703000 -0.29467188
6.704000 -0.30511171
6.705000 -0.31553074000000003
6.706000 -0.32592815999999997
6.707000 -0.33630314
6.708000 -0.34665491
6.709000 -0.35698272
6.710000 -0.36728587
6.711000 -0.37756371
6.712000 -0.38781564
6.713000 -0.39804111999999997
6.714000 -0.40823962
6.715000 -0.41841073
6.716000 -0.42855404
6.717000 -0.43866922999999997
6.718000 -0.44875597
6.719000 -0.45881402000000004
6.720000 -0.46884315
6.721000 -0.47884313
6.722000 -0.48881373000000006
6.723000 -0.49875476
6.724000 -0.50866599
6.725000 -0.51854718
6.726000 -0.52839806
6.727000 -0.5382182999999999
6.728000 -0.54800753
6.729000 -0.55776532
6.730000 -0.56749121
6.731000 -0.5771846500000001
6.732000 -0.58684498
6.733000 -0.5964714999999999
6.734000 -0.60606352
6.735000 -0.61562015
6.736000 -0.62514055
6.737000 -0.63462383
6.738000 -0.64406903
6.739000 -0.65347515
6.740000 -0.66284123
6.741000 -0.67216628
6.742000 -0.68144938
6.743000 -0.69068959
6.744000 -0.6998860299999999
6.745000 -0.7090379
6.746000 -0.71814447
6.747000 -0.72720503
6.748000 -0.7362190200000001
6.749000 -0.74518588
6.750000 -0.75410521
6.751000 -0.76297661
6.752000 -0.77179978
6.753000 -0.78057451
6.754000 -0.7893005399999999
6.755000 -0.79797776
6.756000 -0.8066061
6.757000 -0.81518535
6.758000 -0.8237154199999999
6.759000 -0.83219614
6.760000 -0.84062731
6.761000 -0.84900875
6.762000 -0.8573401700000001
6.763000 -0.8656213100000001
6.764000 -0.87385168
6.765000 -0.8820309300000001
6.766000 -0.8901584
6.767000 -0.89823352
6.768000 -0.90625575
6.769000 -0.91422433
6.770000 -0.92213843
6.771000 -0.9299974000000001
6.772000 -0.9378002999999999
6.773000 -0.9455463799999999
6.774000 -0.95323483
6.775000 -0.96086478
6.776000 -0.9684355
6.777000 -0.9759461500000001
6.778000 -0.9833960799999999
6.779000 -0.99078463
6.780000 -0.99811116
6.781000 -1.0053751
6.782000 -1.012576
6.783000 -1.0197135
6.784000 -1.0267871
6.785000 -1.0337967
6.786000 -1.0407421000000001
6.787000 -1.0476229
6.788000 -1.0544391
6.789000 -1.0611907
6.790000 -1.0678775
6.791000 -1.0744995
6.792000 -1.0810566000000001
6.793000 -1.0875488
6.794000 -1.0939759
6.795000 -1.100338
6.796000 -1.1066347
6.797000 -1.1128660000000001
6.798000 -1.1190316
6.799000 -1.1251311
6.800000 -1.1311642
6.801000 -1.1371304
6.802000 -1.1430293
6.803000 -1.1488602
6.804000 -1.1546226
6.805000 -1.1603158
6.806000 -1.1659391
6.807000 -1.1714919000000001
6.808000 -1.1769732
6.809000 -1.1823824
6.810000 -1.1877188
6.811000 -1.1929816
6.812000 -1.1981701
6.813000 -1.2032839
6.814000 -1.2083220000000001
6.815000 -1.2132842
6.816000 -1.2181699000000001
6.817000 -1.2229787
6.818000 -1.2277103
6.819000 -1.2323644999999999
6.820000 -1.236941
6.821000 -1.2414397000000001
6.822000 -1.2458605
6.823000 -1.2502033
6.824000 -1.2544682
6.825000 -1.2586552000000002
6.826000 -1.2627643
6.827000 -1.2667954000000001
6.828000 -1.2707487
6.829000 -1.274624
6.830000 -1.2784214
6.831000 -1.2821407
6.832000 -1.2857818
6.833000 -1.2893445
6.834000 -1.2928286
6.835000 -1.2962337000000002
6.836000 -1.2995594
6.837000 -1.3028054
6.838000 -1.3059714
6.839000 -1.3090566
6.840000 -1.3120607
6.841000 -1.3149831
6.842000 -1.3178232
6.843000 -1.3205806
6.844000 -1.3232547000000001
6.845000 -1.3258451
6.846000 -1.3283513
6.847000 -1.3307731
6.848000 -1.3331099000000002
6.849000 -1.3353617
6.850000 -1.3375282
6.851000 -1.3396094
6.852000 -1.3416050000000002
6.853000 -1.3435150999999999
6.854000 -1.34534
6.855000 -1.3470795
6.856000 -1.348734
6.857000 -1.3503036
6.858000 -1.3517886
6.859000 -1.3531893
6.860000 -1.3545056999999998
6.861000 -1.3557381
6.862000 -1.3568867
6.863000 -1.3579516999999999
6.864000 -1.3589331
6.865000 -1.359831
6.866000 -1.3606452
6.867000 -1.3613758999999999
6.868000 -1.3620226
6.869000 -1.3625852
6.870000 -1.3630632999999999
6.871000 -1.3634566000000001
6.872000 -1.3637645
6.873000 -1.3639866
6.874000 -1.3641224
6.875000 -1.3641712
6.876000 -1.3641326
6.877000 -1.3640058
6.878000 -1.3637903999999998
6.879000 -1.3634859
6.880000 -1.3630916
6.881000 -1.3626073
6.882000 -1.3620325
6.883000 -1.361367
6.884000 -1.3606105
6.885000 -1.3597629
6.886000 -1.3588242
6.887000 -1.3577946
6.888000 -1.3566740000000002
6.889000 -1.3554627
6.890000 -1.3541611
6.891000 -1.3527695
6.892000 -1.3512883
6.893000 -1.3497181
6.894000 -1.3480593
6.895000 -1.3463123000000001
6.896000 -1.3444776
6.897000 -1.3425557
6.898000 -1.340547
6.899000 -1.338452
6.900000 -1.3362709000000002
6.901000 -1.3340039
6.902000 -1.3316513
6.903000 -1.3292132
6.904000 -1.3266895
6.905000 -1.3240802
6.906000 -1.3213852
6.907000 -1.3186043
6.908000 -1.3157371
6.909000 -1.3127834999999999
6.910000 -1.3097432
6.911000 -1.3066156
6.912000 -1.3034005
6.913000 -1.3000975
6.914000 -1.2967064000000001
6.915000 -1.2932269
6.916000 -1.2896588
6.917000 -1.2860019999999999
6.918000 -1.2822563
6.919000 -1.2784218
6.920000 -1.2744986999999999
6.921000 -1.2704873
6.922000 -1.2663875999999998
6.923000 -1.2622001
6.924000 -1.2579251
6.925000 -1.2535633
6.926000 -1.249115
6.927000 -1.2445809
6.928000 -1.2399617
6.929000 -1.2352577999999999
6.930000 -1.23047
6.931000 -1.2255988
6.932000 -1.2206447
6.933000 -1.2156083
6.934000 -1.2104901
6.935000 -1.2052903
6.936000 -1.2000094
6.937000 -1.1946477
6.938000 -1.1892053
6.939000 -1.1836825
6.940000 -1.1780792
6.941000 -1.1723955
6.942000 -1.1666315999999999
6.943000 -1.1607871
6.944000 -1.1548623
6.945000 -1.1488569
6.946000 -1.1427709
6.947000 -1.1366041
6.948000 -1.1303565999999998
6.949000 -1.1240283
6.950000 -1.1176192
6.951000 -1.1111294
6.952000 -1.1045589
6.953000 -1.097908
6.954000 -1.0911768
6.955000 -1.0843658
6.956000 -1.0774752
6.957000 -1.0705056
6.958000 -1.0634573
6.959000 -1.0563311
6.960000 -1.0491274
6.961000 -1.0418470000000002
6.962000 -1.0344905
6.963000 -1.0270586
6.964000 -1.0195521
6.965000 -1.0119716
6.966000 -1.0043179
6.967000 -0.9965916199999999
6.968000 -0.98879347
6.969000 -0.9809239799999999
6.970000 -0.97298371
6.971000 -0.9649731199999999
6.972000 -0.95689269
6.973000 -0.94874278
6.974000 -0.9405236699999999
6.975000 -0.93223564
6.976000 -0.92387879
6.977000 -0.9154534000000001
6.978000 -0.90695955
6.979000 -0.8983972499999999
6.980000 -0.88976668
6.981000 -0.88106794
6.982000 -0.87230112
6.983000 -0.86346632
6.984000 -0.85456371
6.985000 -0.8455935899999999
6.986000 -0.83655622
6.987000 -0.82745198
6.988000 -0.8182812500000001
6.989000 -0.80904458
6.990000 -0.79974262
6.991000 -0.79037594
6.992000 -0.78094536
6.993000 -0.7714516
6.994000 -0.76189553
6.995000 -0.752278
6.996000 -0.74259988
6.997000 -0.73286211
6.998000 -0.7230656200000001
6.999000 -0.7132113
7.000000 -0.70330002
7.001000 -0.6933325899999999
7.002000 -0.6833098400000001
7.003000 -0.6732325100000001
7.004000 -0.66310125
7.005000 -0.6529166799999999
7.006000 -0.64267935
7.007000 -0.63238977
7.008000 -0.62204842
7.009000 -0.6116556000000001
7.010000 -0.6012117
7.011000 -0.5907169999999999
7.012000 -0.58017173
7.013000 -0.56957616
7.014000 -0.55893054
7.015000 -0.5482350500000001
7.016000 -0.53748996
7.017000 -0.52669556
7.018000 -0.51585212
7.019000 -0.5049599800000001
7.020000 -0.49401955000000003
7.021000 -0.48303128999999995
7.022000 -0.47199577000000004
7.023000 -0.46091353999999995
7.024000 -0.44978526
7.025000 -0.43861172000000004
7.026000 -0.42739371
7.027000 -0.41613211000000006
7.028000 -0.4048279
7.029000 -0.39348205999999997
7.030000 -0.38209567
7.031000 -0.37066978
7.032000 -0.35920553
7.033000 -0.34770399999999996
7.034000 -0.33616631
7.035000 -0.32459352999999996
7.036000 -0.31298671
7.037000 -0.30134688
7.038000 -0.28967496
7.039000 -0.27797183000000003
7.040000 -0.26623828
7.041000 -0.25447505
7.042000 -0.24268276
7.043000 -0.23086196999999997
7.044000 -0.21901315
7.045000 -0.20713673
7.046000 -0.19523305999999999
7.047000 -0.18330243000000002
7.048000 -0.17134512
7.049000 -0.1593614
7.050000 -0.14735151999999999
7.051000 -0.13531574999999998
7.052000 -0.12325438000000001
7.053000 -0.11116780000000001
7.054000 -0.099056389
7.055000 -0.08692065
7.056000 -0.074761146
7.057000 -0.062578532
7.058000 -0.05037355
7.059000 -0.038147037
7.060000 -0.025899912
7.061000 -0.013633178999999999
7.062000 -0.0013479112
7.063000 0.010954755
7.064000 0.023273635
7.065000 0.035607512
7.066000 0.047955147000000004
7.067000 0.060315296
7.068000 0.072686735
7.069000 0.085068261
7.070000 0.09745870499999999
7.071000 0.10985695
7.072000 0.12226194
7.073000 0.1346727
7.074000 0.14708831
7.075000 0.15950794000000001
7.076000 0.17193081999999998
7.077000 0.18435627
7.078000 0.19678369
7.079000 0.20921251
7.080000 0.22164226999999997
7.081000 0.23407252
7.082000 0.24650282999999998
7.083000 0.25893287
7.084000 0.27136224999999997
7.085000 0.28379064
7.086000 0.29621762
7.087000 0.30864284000000003
7.088000 0.32106584
7.089000 0.33348615
7.090000 0.34590322
7.091000 0.35831647
7.092000 0.3707252
7.093000 0.38312869
7.094000 0.39552613000000003
7.095000 0.40791663
7.096000 0.42029922000000003
7.097000 0.43267286000000005
7.098000 0.44503650000000006
7.099000 0.457389
7.100000 0.46972921
7.101000 0.48205592
7.102000 0.49436790999999997
7.103000 0.50666402
7.104000 0.51894309
7.105000 0.53120395
7.106000 0.54344549
7.107000 0.5556666800000001
7.108000 0.56786649
7.109000 0.580044
7.110000 0.5921984100000001
7.111000 0.60432889
7.112000 0.61643473
7.113000 0.6285153299999999
7.114000 0.64057009
7.115000 0.6525985
7.116000 0.66460003
7.117000 0.6765742299999999
7.118000 0.68852068
7.119000 0.70043891
7.120000 0.7123285
7.121000 0.72418894
7.122000 0.73601971
7.123000 0.74782027
7.124000 0.7595899500000001
7.125000 0.77132811
7.126000 0.78303404
7.127000 0.7947068700000001
7.128000 0.80634579
7.129000 0.8179497900000001
7.130000 0.82951803
7.131000 0.84104938
7.132000 0.8525427400000001
7.133000 0.8639970800000001
7.134000 0.87541128
7.135000 0.88678431
7.136000 0.89811496
7.137000 0.9094022199999999
7.138000 0.92064505
7.139000 0.93184235
7.140000 0.9429932599999999
7.141000 0.9540968599999999
7.142000 0.96515222
7.143000 0.97615868
7.144000 0.9871154999999999
7.145000 0.99802203
7.146000 1.0088776000000002
7.147000 1.0196818
7.148000 1.030434
7.149000 1.0411339
7.150000 1.051781
7.151000 1.0623749999999998
7.152000 1.0729155000000001
7.153000 1.083402
7.154000 1.0938342
7.155000 1.1042116
7.156000 1.1145339
7.157000 1.1248006
7.158000 1.1350109000000002
7.159000 1.1451644
7.160000 1.1552604
7.161000 1.1652981
7.162000 1.1752767000000002
7.163000 1.1851952000000001
7.164000 1.1950528
7.165000 1.2048485
7.166000 1.2145812
7.167000 1.2242496999999999
7.168000 1.233853
7.169000 1.24339
7.170000 1.2528595999999999
7.171000 1.2622606
7.172000 1.271592
7.173000 1.2808527
7.174000 1.2900418
7.175000 1.2991583
7.176000 1.3082014
7.177000 1.3171705
7.178000 1.3260649
7.179000 1.3348838
7.180000 1.3436271
7.181000 1.3522941
7.182000 1.3608846
7.183000 1.3693984
7.184000 1.3778351
7.185000 1.3861947
7.186000 1.394477
7.187000 1.4026819
7.188000 1.4108091999999999
7.189000 1.4188588
7.190000 1.4268304
7.191000 1.4347239
7.192000 1.442539
7.193000 1.4502754
7.194000 1.4579326
7.195000 1.4655101
7.196000 1.4730074
7.197000 1.4804238
7.198000 1.4877586
7.199000 1.4950111
7.200000 1.5021805
7.201000 1.5092659
7.202000 1.5162664
7.203000 1.5231811
7.204000 1.530009
7.205000 1.5367492999999999
7.206000 1.5434010999999999
7.207000 1.5499635
7.208000 1.5564356
7.209000 1.5628166
7.210000 1.5691061
7.211000 1.5753031000000002
7.212000 1.5814072
7.213000 1.5874177
7.214000 1.5933343999999998
7.215000 1.5991569
7.216000 1.6048847000000002
7.217000 1.6105177
7.218000 1.6160557
7.219000 1.6214985000000002
7.220000 1.6268459999999998
7.221000 1.6320980999999999
7.222000 1.6372547000000002
7.223000 1.6423156
7.224000 1.6472809000000002
7.225000 1.6521502000000001
7.226000 1.6569234
7.227000 1.6616004
7.228000 1.6661806000000001
7.229000 1.6706638
7.230000 1.6750496
7.231000 1.6793374
7.232000 1.6835267
7.233000 1.6876169
7.234000 1.6916073999999999
7.235000 1.6954975
7.236000 1.6992865
7.237000 1.7029736
7.238000 1.7065581
7.239000 1.7100394
7.240000 1.7134166999999998
7.241000 1.7166896
7.242000 1.7198571999999999
7.243000 1.7229192
7.244000 1.7258752
7.245000 1.7287247
7.246000 1.7314676000000002
7.247000 1.7341036
7.248000 1.7366324999999998
7.249000 1.7390544000000001
7.250000 1.7413693000000001
7.251000 1.743577
7.252000 1.7456781000000001
7.253000 1.7476724
7.254000 1.7495602
7.255000 1.7513417
7.256000 1.7530169000000002
7.257000 1.7545861999999999
7.258000 1.7560494999999998
7.259000 1.7574068000000003
7.260000 1.7586583
7.261000 1.7598038999999999
7.262000 1.7608434
7.263000 1.7617767999999998
7.264000 1.7626036
7.265000 1.7633237
7.266000 1.7639368999999998
7.267000 1.7644426000000002
7.268000 1.7648403
7.269000 1.7651297
7.270000 1.7653102
7.271000 1.7653814
7.272000 1.7653428
7.273000 1.7651940000000002
7.274000 1.7649345
7.275000 1.764564
7.276000 1.7640822
7.277000 1.7634887
7.278000 1.7627833
7.279000 1.761966
7.280000 1.7610366999999998
7.281000 1.7599955
7.282000 1.7588423999999998
7.283000 1.7575776
7.284000 1.7562015
7.285000 1.7547144000000001
7.286000 1.7531164
7.287000 1.7514082
7.288000 1.7495900000000002
7.289000 1.7476624
7.290000 1.7456257999999998
7.291000 1.7434804000000002
7.292000 1.7412268000000002
7.293000 1.7388651000000002
7.294000 1.7363958
7.295000 1.733819
7.296000 1.7311349999999999
7.297000 1.7283435999999999
7.298000 1.7254447999999998
7.299000 1.7224384
7.300000 1.7193246999999998
7.301000 1.7161027999999998
7.302000 1.712773
7.303000 1.7093345999999998
7.304000 1.7057870999999998
7.305000 1.7021306
7.306000 1.6983643
7.307000 1.6944882
7.308000 1.6905014999999999
7.309000 1.6864045
7.310000 1.6821966000000002
7.311000 1.6778776
7.312000 1.6734479
7.313000 1.6689071
7.314000 1.6642556999999998
7.315000 1.6594939
7.316000 1.6546218000000001
7.317000 1.6496399
7.318000 1.644549
7.319000 1.6393494000000002
7.320000 1.6340420000000002
7.321000 1.6286273
7.322000 1.623106
7.323000 1.6174788
7.324000 1.6117465000000002
7.325000 1.6059099000000001
7.326000 1.5999695
7.327000 1.593926
7.328000 1.5877800000000002
7.329000 1.5815321
7.330000 1.5751827999999999
7.331000 1.5687322
7.332000 1.5621808
7.333000 1.555529
7.334000 1.5487767
7.335000 1.5419242
7.336000 1.5349716
7.337000 1.5279189
7.338000 1.520766
7.339000 1.5135131
7.340000 1.5061599
7.341000 1.4987066
7.342000 1.4911531
7.343000 1.4834994000000001
7.344000 1.4757456
7.345000 1.4678917999999999
7.346000 1.4599381
7.347000 1.4518849
7.348000 1.4437323
7.349000 1.4354808000000001
7.350000 1.4271308999999999
7.351000 1.4186829
7.352000 1.4101377
7.353000 1.4014957
7.354000 1.3927577
7.355000 1.3839245
7.356000 1.3749967
7.357000 1.3659753000000001
7.358000 1.356861
7.359000 1.3476547
7.360000 1.3383571
7.361000 1.328969
7.362000 1.3194911
7.363000 1.3099241
7.364000 1.3002685999999999
7.365000 1.2905252
7.366000 1.2806945
7.367000 1.2707767
7.368000 1.2607724
7.369000 1.2506819
7.370000 1.2405055
7.371000 1.2302432
7.372000 1.2198956
7.373000 1.2094626000000002
7.374000 1.1989446000000001
7.375000 1.1883419
7.376000 1.1776547
7.377000 1.1668832
7.378000 1.1560279
7.379000 1.1450890999999999
7.380000 1.1340675
7.381000 1.1229634
7.382000 1.1117777
7.383000 1.1005109000000002
7.384000 1.089164
7.385000 1.0777378
7.386000 1.0662331
7.387000 1.0546511
7.388000 1.0429927
7.389000 1.031259
7.390000 1.019451
7.391000 1.00757
7.392000 0.9956168
7.393000 0.98359259
7.394000 0.97149843
7.395000 0.95933517
7.396000 0.94710374
7.397000 0.9348049799999999
7.398000 0.92243962
7.399000 0.91000833
7.400000 0.8975117499999999
7.401000 0.88495035
7.402000 0.87232459
7.403000 0.8596349499999999
7.404000 0.8468817
7.405000 0.83406521
7.406000 0.8211857600000001
7.407000 0.80824355
7.408000 0.79523884
7.409000 0.78217192
7.410000 0.76904302
7.411000 0.75585246
7.412000 0.7426006700000001
7.413000 0.72928807
7.414000 0.71591521
7.415000 0.7024826
7.416000 0.688991
7.417000 0.67544114
7.418000 0.66183386
7.419000 0.6481701000000001
7.420000 0.6344508799999999
7.421000 0.62067728
7.422000 0.60685044
7.423000 0.59297159
7.424000 0.57904194
7.425000 0.56506279
7.426000 0.55103539
7.427000 0.53696102
7.428000 0.52284091
7.429000 0.50867624
7.430000 0.49446817
7.431000 0.48021781
7.432000 0.4659262
7.433000 0.45159427
7.434000 0.43722284
7.435000 0.42281272
7.436000 0.40836455
7.437000 0.39387899
7.438000 0.37935653
7.439000 0.36479768
7.440000 0.35020283
7.441000 0.33557236
7.442000 0.32090661
7.443000 0.30620594
7.444000 0.29147069
7.445000 0.27670125
7.446000 0.26189801
7.447000 0.24706146
7.448000 0.23219213
7.449000 0.21729064
7.450000 0.20235767999999998
7.451000 0.18739403000000002
7.452000 0.1724006
7.453000 0.15737835
7.454000 0.14232835
7.455000 0.12725174
7.456000 0.11214974999999999
7.457000 0.097023667
7.458000 0.08187482600000001
7.459000 0.0667046
7.460000 0.051514374
7.461000 0.036305533
7.462000 0.021079455
7.463000 0.0058374859
7.464000 -0.009419074199999999
7.465000 -0.024688986
7.466000 -0.039971079
7.467000 -0.055264262
7.468000 -0.07056754
7.469000 -0.085879996
7.470000 -0.10120082000000001
7.471000 -0.11652927999999999
7.472000 -0.13186474
7.473000 -0.14720663
7.474000 -0.16255444
7.475000 -0.17790773000000001
7.476000 -0.19326609
7.477000 -0.20862913000000002
7.478000 -0.22399649
7.479000 -0.23936776
7.480000 -0.25474255
7.481000 -0.2701204
7.482000 -0.28550082
7.483000 -0.30088327000000004
7.484000 -0.31626709000000003
7.485000 -0.33165158
7.486000 -0.34703596
7.487000 -0.36241936
7.488000 -0.3778008
7.489000 -0.39317928999999996
7.490000 -0.4085537
7.491000 -0.42392285999999996
7.492000 -0.43928557999999995
7.493000 -0.45464062000000005
7.494000 -0.46998668
7.495000 -0.48532253
7.496000 -0.50064689
7.497000 -0.51595848
7.498000 -0.53125615
7.499000 -0.54653869
7.500000 -0.56180502
7.501000 -0.57705413
7.502000 -0.59228502
7.503000 -0.60749683
7.504000 -0.62268875
7.505000 -0.63786004
7.506000 -0.65301005
7.507000 -0.66813817
7.508000 -0.6832439499999999
7.509000 -0.6983268499999999
7.510000 -0.71338643
7.511000 -0.72842231
7.512000 -0.74343407
7.513000 -0.75842128
7.514000 -0.77338354
7.515000 -0.7883204099999999
7.516000 -0.8032313500000001
7.517000 -0.8181157499999999
7.518000 -0.83297305
7.519000 -0.84780259
7.520000 -0.8626035400000001
7.521000 -0.87737506
7.522000 -0.8921162200000001
7.523000 -0.906826
7.524000 -0.92150336
7.525000 -0.9361471
7.526000 -0.95075611
7.527000 -0.9653291700000001
7.528000 -0.9798649700000001
7.529000 -0.9943624
7.530000 -1.0088200999999999
7.531000 -1.0232368
7.532000 -1.0376115
7.533000 -1.051943
7.534000 -1.0662301
7.535000 -1.080472
7.536000 -1.0946677
7.537000 -1.1088164
7.538000 -1.1229173000000001
7.539000 -1.1369699
7.540000 -1.1509735
7.541000 -1.1649278
7.542000 -1.1788323
7.543000 -1.1926866
7.544000 -1.2064905000000001
7.545000 -1.2202437
7.546000 -1.233946
7.547000 -1.2475971000000001
7.548000 -1.2611968
7.549000 -1.274745
7.550000 -1.2882411
7.551000 -1.3016849000000001
7.552000 -1.3150759
7.553000 -1.3284136
7.554000 -1.3416974
7.555000 -1.3549266
7.556000 -1.3681006
7.557000 -1.3812183
7.558000 -1.3942790999999999
7.559000 -1.4072819
7.560000 -1.4202256
7.561000 -1.4331091
7.562000 -1.4459313999999999
7.563000 -1.4586912
7.564000 -1.4713876000000001
7.565000 -1.4840192
7.566000 -1.4965851000000001
7.567000 -1.5090841000000002
7.568000 -1.5215151999999998
7.569000 -1.5338775
7.570000 -1.54617
7.571000 -1.558392
7.572000 -1.5705427
7.573000 -1.5826214
7.574000 -1.5946276
7.575000 -1.6065609
7.576000 -1.6184205
7.577000 -1.6302064
7.578000 -1.6419183
7.579000 -1.653556
7.580000 -1.6651190999999999
7.581000 -1.6766074999999998
7.582000 -1.688021
7.583000 -1.6993597
7.584000 -1.7106230999999998
7.585000 -1.7218113
7.586000 -1.732924
7.587000 -1.7439608999999998
7.588000 -1.7549217
7.589000 -1.765806
7.590000 -1.7766133
7.591000 -1.7873432000000002
7.592000 -1.7979950000000002
7.593000 -1.8085681
7.594000 -1.8190617
7.595000 -1.8294752
7.596000 -1.8398075999999999
7.597000 -1.8500580999999998
7.598000 -1.8602258999999999
7.599000 -1.8703101
7.600000 -1.8803097000000002
7.601000 -1.8902240000000001
7.602000 -1.9000521
7.603000 -1.9097932000000002
7.604000 -1.9194467
7.605000 -1.9290117999999998
7.606000 -1.9384878
7.607000 -1.9478744
7.608000 -1.957171
7.609000 -1.9663773
7.610000 -1.9754929
7.611000 -1.9845178
7.612000 -1.9934516
7.613000 -2.0022944000000003
7.614000 -2.0110458
7.615000 -2.019706
7.616000 -2.0282747
7.617000 -2.0367522
7.618000 -2.0451384
7.619000 -2.0534331
7.620000 -2.0616364000000003
7.621000 -2.069748
7.622000 -2.0777678
7.623000 -2.0856955999999998
7.624000 -2.093531
7.625000 -2.1012738
7.626000 -2.1089237
7.627000 -2.1164801
7.628000 -2.1239424
7.629000 -2.1313101000000003
7.630000 -2.1385828
7.631000 -2.1457596
7.632000 -2.15284
7.633000 -2.1598233000000002
7.634000 -2.1667089
7.635000 -2.173496
7.636000 -2.1801842
7.637000 -2.1867728
7.638000 -2.1932611
7.639000 -2.1996487
7.640000 -2.2059351
7.641000 -2.2121198
7.642000 -2.2182027
7.643000 -2.2241833
7.644000 -2.2300614
7.645000 -2.2358369
7.646000 -2.2415096
7.647000 -2.2470795
7.648000 -2.2525465000000002
7.649000 -2.2579107
7.650000 -2.2631722
7.651000 -2.2683307999999998
7.652000 -2.2733867
7.653000 -2.27834
7.654000 -2.2831907
7.655000 -2.2879388
7.656000 -2.2925844
7.657000 -2.2971274
7.658000 -2.3015678
7.659000 -2.3059053
7.660000 -2.3101401
7.661000 -2.3142716
7.662000 -2.3182999
7.663000 -2.3222247
7.664000 -2.3260457
7.665000 -2.3297627000000003
7.666000 -2.3333752999999997
7.667000 -2.3368832
7.668000 -2.3402860000000003
7.669000 -2.3435835
7.670000 -2.3467753
7.671000 -2.3498613
7.672000 -2.3528412
7.673000 -2.3557147
7.674000 -2.3584817
7.675000 -2.3611421
7.676000 -2.3636958
7.677000 -2.3661425
7.678000 -2.3684826
7.679000 -2.3707157
7.680000 -2.3728420999999997
7.681000 -2.3748617999999997
7.682000 -2.3767747
7.683000 -2.3785811
7.684000 -2.3802809000000003
7.685000 -2.3818744
7.686000 -2.3833615999999997
7.687000 -2.3847423
7.688000 -2.386017
7.689000 -2.3871852
7.690000 -2.3882471
7.691000 -2.3892026
7.692000 -2.3900516
7.693000 -2.3907941
7.694000 -2.3914299999999997
7.695000 -2.391959
7.696000 -2.3923811
7.697000 -2.392696
7.698000 -2.3929035
7.699000 -2.3930037
7.700000 -2.3929963
7.701000 -2.3928812
7.702000 -2.3926581999999996
7.703000 -2.3923274
7.704000 -2.3918888
7.705000 -2.3913423
7.706000 -2.3906879
7.707000 -2.3899258999999997
7.708000 -2.3890564
7.709000 -2.3880797
7.710000 -2.3869958000000002
7.711000 -2.3858052
7.712000 -2.3845080000000003
7.713000 -2.3831047
7.714000 -2.3815954
7.715000 -2.3799807
7.716000 -2.3782607000000002
7.717000 -2.3764358999999997
7.718000 -2.3745064
7.719000 -2.3724724999999998
7.720000 -2.3703347999999997
7.721000 -2.3680933
7.722000 -2.365748
7.723000 -2.3632991999999997
7.724000 -2.360747
7.725000 -2.3580914
7.726000 -2.3553327
7.727000 -2.3524705
7.728000 -2.349505
7.729000 -2.3464359
7.730000 -2.3432633000000003
7.731000 -2.3399871
7.732000 -2.3366070999999997
7.733000 -2.3331232
7.734000 -2.3295354
7.735000 -2.3258438
7.736000 -2.3220483
7.737000 -2.3181488999999997
7.738000 -2.3141457
7.739000 -2.3100389
7.740000 -2.3058289999999997
7.741000 -2.3015158000000002
7.742000 -2.2970999
7.743000 -2.2925816
7.744000 -2.2879614
7.745000 -2.2832396
7.746000 -2.2784168
7.747000 -2.2734936
7.748000 -2.2684705
7.749000 -2.263348
7.750000 -2.2581268000000003
7.751000 -2.2528072999999997
7.752000 -2.2473902
7.753000 -2.2418758
7.754000 -2.2362648999999997
7.755000 -2.2305578
7.756000 -2.2247548999999998
7.757000 -2.2188567999999997
7.758000 -2.2128638
7.759000 -2.2067761000000004
7.760000 -2.200594
7.761000 -2.1943178
7.762000 -2.1879475999999998
7.763000 -2.1814836
7.764000 -2.174926
7.765000 -2.168275
7.766000 -2.1615306
7.767000 -2.154693
7.768000 -2.1477623
7.769000 -2.1407386
7.770000 -2.1336222
7.771000 -2.126413
7.772000 -2.1191115
7.773000 -2.1117177000000003
7.774000 -2.1042321
7.775000 -2.0966548
7.776000 -2.0889865
7.777000 -2.0812273
7.778000 -2.0733777
7.779000 -2.0654382
7.780000 -2.0574093
7.781000 -2.0492915
7.782000 -2.0410854
7.783000 -2.0327914999999996
7.784000 -2.0244103
7.785000 -2.0159425
7.786000 -2.0073885
7.787000 -1.998749
7.788000 -1.9900244
7.789000 -1.9812151999999998
7.790000 -1.9723218
7.791000 -1.9633448000000002
7.792000 -1.9542845
7.793000 -1.9451413
7.794000 -1.9359155
7.795000 -1.9266075
7.796000 -1.9172177
7.797000 -1.9077463
7.798000 -1.8981937
7.799000 -1.8885603
7.800000 -1.8788464
7.801000 -1.8690525
7.802000 -1.8591788000000002
7.803000 -1.8492259
7.804000 -1.8391944
7.805000 -1.8290849000000002
7.806000 -1.8188981
7.807000 -1.8086346
7.808000 -1.7982950000000002
7.809000 -1.7878801
7.810000 -1.7773908
7.811000 -1.7668277
7.812000 -1.7561920000000002
7.813000 -1.7454844
7.814000 -1.7347055999999998
7.815000 -1.7238567
7.816000 -1.7129384
7.817000 -1.7019516
7.818000 -1.6908969999999999
7.819000 -1.6797752999999997
7.820000 -1.6685873
7.821000 -1.6573336
7.822000 -1.6460147
7.823000 -1.6346308999999999
7.824000 -1.6231830999999999
7.825000 -1.6116714
7.826000 -1.6000962
7.827000 -1.5884578
7.828000 -1.5767567
7.829000 -1.5649928
7.830000 -1.5531666
7.831000 -1.5412781
7.832000 -1.5293278000000001
7.833000 -1.5173157
7.834000 -1.5052421
7.835000 -1.4931073
7.836000 -1.4809118
7.837000 -1.4686558
7.838000 -1.45634
7.839000 -1.4439649
7.840000 -1.4315311000000002
7.841000 -1.4190393000000001
7.842000 -1.4064902000000001
7.843000 -1.3938849
7.844000 -1.3812242000000001
7.845000 -1.3685091999999999
7.846000 -1.355741
7.847000 -1.3429207
7.848000 -1.3300494
7.849000 -1.3171284
7.850000 -1.304159
7.851000 -1.2911423
7.852000 -1.2780795
7.853000 -1.2649717
7.854000 -1.25182
7.855000 -1.2386256
7.856000 -1.2253893
7.857000 -1.212112
7.858000 -1.1987945
7.859000 -1.1854375
7.860000 -1.1720415
7.861000 -1.1586071999999998
7.862000 -1.1451349
7.863000 -1.1316249
7.864000 -1.1180775
7.865000 -1.1044931
7.866000 -1.0908716
7.867000 -1.0772134
7.868000 -1.0635185999999999
7.869000 -1.0497874
7.870000 -1.0360199
7.871000 -1.0222166
7.872000 -1.0083777
7.873000 -0.9945036799999999
7.874000 -0.9805950299999999
7.875000 -0.9666523
7.876000 -0.95267631
7.877000 -0.93866773
7.878000 -0.92462758
7.879000 -0.9105567800000001
7.880000 -0.8964563700000001
7.881000 -0.88232756
7.882000 -0.86817145
7.883000 -0.8539893700000001
7.884000 -0.8397826
7.885000 -0.82555236
7.886000 -0.81129996
7.887000 -0.7970267
7.888000 -0.78273378
7.889000 -0.76842234
7.890000 -0.75409357
7.891000 -0.7397484999999999
7.892000 -0.72538811
7.893000 -0.71101333
7.894000 -0.696625
7.895000 -0.6822238700000001
7.896000 -0.66781063
7.897000 -0.6533858800000001
7.898000 -0.6389502
7.899000 -0.62450408
7.900000 -0.61004795
7.901000 -0.59558228
7.902000 -0.58110747
7.903000 -0.5666239200000001
7.904000 -0.5521320700000001
7.905000 -0.53763236
7.906000 -0.5231252900000001
7.907000 -0.50861142
7.908000 -0.49409131000000006
7.909000 -0.47956565
7.910000 -0.46503524999999996
7.911000 -0.45050085
7.912000 -0.43596341
7.913000 -0.42142388
7.914000 -0.40688333
7.915000 -0.39234282
7.916000 -0.37780355
7.917000 -0.36326672
7.918000 -0.34873355
7.919000 -0.33420529000000004
7.920000 -0.31968318
7.921000 -0.30516842
7.922000 -0.29066221
7.923000 -0.27616568999999996
7.924000 -0.26167992
7.925000 -0.24720593000000002
7.926000 -0.23274464
7.927000 -0.21829689
7.928000 -0.20386343999999998
7.929000 -0.18944496
7.930000 -0.17504204
7.931000 -0.1606552
7.932000 -0.14628491
7.933000 -0.13193154999999998
7.934000 -0.11759549
7.935000 -0.10327708
7.936000 -0.088976667
7.937000 -0.074694597
7.938000 -0.060431258
7.939000 -0.046187086
7.940000 -0.031962575
7.941000 -0.01775829
7.942000 -0.0035748794999999997
7.943000 0.010586919
7.944000 0.024726274000000003
7.945000 0.038842257
7.946000 0.052933855
7.947000 0.066999963
7.948000 0.081039406
7.949000 0.095050945
7.950000 0.10903328999999999
7.951000 0.12298512
7.952000 0.13690507999999998
7.953000 0.15079185
7.954000 0.16464407
7.955000 0.17846049
7.956000 0.19223985
7.957000 0.20598099
7.958000 0.21968281
7.959000 0.23334436
7.960000 0.2469647
7.961000 0.26054305
7.962000 0.27407873
7.963000 0.28757115
7.964000 0.30101985000000003
7.965000 0.31442444
7.966000 0.32778464
7.967000 0.34110022
7.968000 0.35437103
7.969000 0.36759693
7.970000 0.38077785000000003
7.971000 0.39391369
7.972000 0.40700436
7.973000 0.42004976000000005
7.974000 0.43304972
7.975000 0.44600395
7.976000 0.45891218
7.977000 0.47177401999999996
7.978000 0.48458898
7.979000 0.49735643
7.980000 0.5100756399999999
7.981000 0.52274582
7.982000 0.53536599
7.983000 0.54793516
7.984000 0.56045218
7.985000 0.57291589
7.986000 0.58532497
7.987000 0.59767812
7.988000 0.609974
7.989000 0.62221126
7.990000 0.6343885300000001
7.991000 0.64650453
7.992000 0.65855803
7.993000 0.67054778
7.994000 0.68247272
7.995000 0.69433185
7.996000 0.70612426
7.997000 0.71784914
7.998000 0.7295058600000001
7.999000 0.74109384
8.000000 0.75261267
8.001000 0.7640620699999999
8.002000 0.77544176
8.003000 0.78675169
8.004000 0.79799173
8.005000 0.8091618300000001
8.006000 0.8202620799999999
8.007000 0.83129248
8.008000 0.84225312
8.009000 0.85314391
8.010000 0.8639648600000001
8.011000 0.8747158600000001
8.012000 0.88539682
8.013000 0.89600747
8.014000 0.9065474400000001
8.015000 0.9170162500000001
8.016000 0.92741344
8.017000 0.9377383600000001
8.018000 0.94799027
8.019000 0.95816841
8.020000 0.96827196
8.021000 0.97829988
8.022000 0.9882512499999999
8.023000 0.99812513
8.024000 1.0079204
8.025000 1.0176361999999999
8.026000 1.0272712
8.027000 1.0368248
8.028000 1.0462960000000001
8.029000 1.0556839
8.030000 1.0649879
8.031000 1.0742072999999999
8.032000 1.0833414
8.033000 1.0923899000000001
8.034000 1.1013523
8.035000 1.1102284
8.036000 1.1190181000000001
8.037000 1.1277212
8.038000 1.1363378
8.039000 1.1448679
8.040000 1.1533115
8.041000 1.161669
8.042000 1.1699405
8.043000 1.178126
8.044000 1.1862258
8.045000 1.1942401999999999
8.046000 1.202169
8.047000 1.2100124
8.048000 1.2177704
8.049000 1.225443
8.050000 1.23303
8.051000 1.2405313
8.052000 1.2479464
8.053000 1.255275
8.054000 1.2625168
8.055000 1.2696712
8.056000 1.2767377
8.057000 1.2837158
8.058000 1.2906047999999999
8.059000 1.297404
8.060000 1.3041128000000002
8.061000 1.3107308
8.062000 1.3172572
8.063000 1.3236914
8.064000 1.330033
8.065000 1.3362817
8.066000 1.3424368
8.067000 1.3484981
8.068000 1.3544654
8.069000 1.3603386
8.070000 1.3661176000000002
8.071000 1.3718023
8.072000 1.3773928
8.073000 1.3828892000000002
8.074000 1.3882917
8.075000 1.3936005
8.076000 1.3988156999999999
8.077000 1.4039375
8.078000 1.4089663000000001
8.079000 1.4139021999999999
8.080000 1.4187454
8.081000 1.4234962
8.082000 1.4281546
8.083000 1.4327207
8.084000 1.4371945000000002
8.085000 1.4415760999999998
8.086000 1.4458654
8.087000 1.4500623000000001
8.088000 1.4541666
8.089000 1.4581781999999999
8.090000 1.4620968
8.091000 1.4659223000000001
8.092000 1.4696544
8.093000 1.4732929000000001
8.094000 1.4768375
8.095000 1.4802882
8.096000 1.4836445999999999
8.097000 1.4869067999999999
8.098000 1.4900746
8.099000 1.4931480000000001
8.100000 1.4961271999999999
8.101000 1.4990123
8.102000 1.5018035
8.103000 1.5045009999999999
8.104000 1.5071051
8.105000 1.5096163
8.106000 1.512035
8.107000 1.5143616
8.108000 1.5165967
8.109000 1.5187407
8.110000 1.5207942
8.111000 1.5227577
8.112000 1.5246317
8.113000 1.5264167
8.114000 1.5281131
8.115000 1.5297214
8.116000 1.5312417999999999
8.117000 1.5326748
8.118000 1.5340205
8.119000 1.5352792
8.120000 1.536451
8.121000 1.5375359
8.122000 1.538534
8.123000 1.5394453000000001
8.124000 1.5402697
8.125000 1.5410072000000001
8.126000 1.5416577
8.127000 1.5422212
8.128000 1.5426975
8.129000 1.5430865999999999
8.130000 1.5433884
8.131000 1.543603
8.132000 1.5437304
8.133000 1.5437707
8.134000 1.5437241000000002
8.135000 1.5435908
8.136000 1.5433710999999999
8.137000 1.5430653
8.138000 1.5426739999999999
8.139000 1.5421976
8.140000 1.5416367
8.141000 1.5409918999999999
8.142000 1.5402636
8.143000 1.5394527999999998
8.144000 1.5385602
8.145000 1.5375863
8.146000 1.536532
8.147000 1.535398
8.148000 1.5341850000000001
8.149000 1.5328936
8.150000 1.5315246
8.151000 1.5300785000000001
8.152000 1.528556
8.153000 1.5269575
8.154000 1.5252835
8.155000 1.5235345
8.156000 1.5217109
8.157000 1.5198129
8.158000 1.517841
8.159000 1.5157955
8.160000 1.5136765
8.161000 1.5114845
8.162000 1.5092195
8.163000 1.5068819
8.164000 1.5044719
8.165000 1.5019897
8.166000 1.4994357999999999
8.167000 1.4968103
8.168000 1.4941137
8.169000 1.4913463999999998
8.170000 1.4885088
8.171000 1.4856014000000002
8.172000 1.4826247000000001
8.173000 1.4795793
8.174000 1.4764657
8.175000 1.4732846000000002
8.176000 1.4700366
8.177000 1.4667223999999999
8.178000 1.4633426
8.179000 1.4598981
8.180000 1.4563894000000002
8.181000 1.4528172000000001
8.182000 1.4491823
8.183000 1.4454853
8.184000 1.4417268
8.185000 1.4379077
8.186000 1.4340283
8.187000 1.4300895
8.188000 1.4260918
8.189000 1.4220357
8.190000 1.4179219
8.191000 1.4137507
8.192000 1.409523
8.193000 1.4052391
8.194000 1.4008995
8.195000 1.3965048
8.196000 1.3920555
8.197000 1.3875522
8.198000 1.3829953000000001
8.199000 1.3783855
8.200000 1.3737233
8.201000 1.3690093
8.202000 1.3642439
8.203000 1.3594278
8.204000 1.3545616999999999
8.205000 1.3496462
8.206000 1.3446818
8.207000 1.3396692
8.208000 1.3346091
8.209000 1.329502
8.210000 1.3243486
8.211000 1.3191495
8.212000 1.3139053
8.213000 1.3086167
8.214000 1.3032841
8.215000 1.2979083
8.216000 1.2924897
8.217000 1.2870288
8.218000 1.2815263000000001
8.219000 1.2759826
8.220000 1.2703982
8.221000 1.2647736
8.222000 1.2591092
8.223000 1.2534056
8.224000 1.2476631999999999
8.225000 1.2418826
8.226000 1.2360643
8.227000 1.2302087
8.228000 1.2243165
8.229000 1.2183881
8.230000 1.2124244
8.231000 1.2064259000000002
8.232000 1.2003931
8.233000 1.1943270000000001
8.234000 1.1882281
8.235000 1.1820974
8.236000 1.1759355
8.237000 1.1697432
8.238000 1.1635214
8.239000 1.1572707999999998
8.240000 1.1509924
8.241000 1.1446868000000001
8.242000 1.1383548000000001
8.243000 1.1319973
8.244000 1.1256146999999999
8.245000 1.119208
8.246000 1.1127776
8.247000 1.1063242
8.248000 1.0998484
8.249000 1.0933505
8.250000 1.0868312
8.251000 1.0802907
8.252000 1.0737294
8.253000 1.0671478
8.254000 1.0605461
8.255000 1.0539246
8.256000 1.0472835999999999
8.257000 1.0406233
8.258000 1.0339442
8.259000 1.0272464000000001
8.260000 1.0205302
8.261000 1.0137961
8.262000 1.0070444
8.263000 1.0002755
8.264000 0.99348975
8.265000 0.98668775
8.266000 0.97987009
8.267000 0.97303726
8.268000 0.96618989
8.269000 0.9593287500000001
8.270000 0.95245447
8.271000 0.94556781
8.272000 0.93866959
8.273000 0.93176048
8.274000 0.92484141
8.275000 0.91791302
8.276000 0.91097616
8.277000 0.90403166
8.278000 0.89708017
8.279000 0.89012235
8.280000 0.8831589500000001
8.281000 0.87619051
8.282000 0.8692176100000001
8.283000 0.8622407000000001
8.284000 0.8552601599999999
8.285000 0.84827635
8.286000 0.84128957
8.287000 0.8343000899999999
8.288000 0.82730809
8.289000 0.8203137699999999
8.290000 0.81331721
8.291000 0.80631841
8.292000 0.79931756
8.293000 0.79231467
8.294000 0.78530991
8.295000 0.77830334
8.296000 0.77129514
8.297000 0.7642855399999999
8.298000 0.75727473
8.299000 0.75026308
8.300000 0.74325092
8.301000 0.7362387100000001
8.302000 0.72922697
8.303000 0.72221621
8.304000 0.71520708
8.305000 0.7082002199999999
8.306000 0.70119631
8.307000 0.69419607
8.308000 0.68720025
8.309000 0.68020956
8.310000 0.6732247299999999
8.311000 0.6662464699999999
8.312000 0.65927547
8.313000 0.65231235
8.314000 0.6453577
8.315000 0.63841203
8.316000 0.63147582
8.317000 0.62454944
8.318000 0.61763325
8.319000 0.61072754
8.320000 0.60383254
8.321000 0.59694839
8.322000 0.5900752300000001
8.323000 0.5832131
8.324000 0.57636206
8.325000 0.5695221
8.326000 0.56269318
8.327000 0.5558753399999999
8.328000 0.54906853
8.329000 0.5422727199999999
8.330000 0.53548794
8.331000 0.5287142499999999
8.332000 0.52195168
8.333000 0.5152003399999999
8.334000 0.5084604
8.335000 0.50173202
8.336000 0.49501540999999993
8.337000 0.48831091
8.338000 0.4816188
8.339000 0.47493945000000004
8.340000 0.46827323
8.341000 0.46162060000000005
8.342000 0.45498204
8.343000 0.44835797000000005
8.344000 0.44174888
8.345000 0.43515526
8.346000 0.42857751
8.347000 0.42201616000000003
8.348000 0.41547156999999996
8.349000 0.40894412
8.350000 0.40243412
8.351000 0.39594187
8.352000 0.3894676
8.353000 0.38301148
8.354000 0.37657362
8.355000 0.37015411
8.356000 0.36375292000000004
8.357000 0.35737006000000004
8.358000 0.35100547
8.359000 0.34465906
8.360000 0.33833075
8.361000 0.33202043
8.362000 0.32572802
8.363000 0.31945347
8.364000 0.31319673
8.365000 0.30695784
8.366000 0.30073687
8.367000 0.29453391
8.368000 0.28834913
8.369000 0.2821828
8.370000 0.27603521
8.371000 0.26990669
8.372000 0.26379765
8.373000 0.25770853
8.374000 0.25163977
8.375000 0.24559186
8.376000 0.23956527
8.377000 0.23356047
8.378000 0.22757791
8.379000 0.22161801
8.380000 0.21568113
8.381000 0.20976758
8.382000 0.20387762
8.383000 0.19801143
8.384000 0.19216909999999998
8.385000 0.18635067
8.386000 0.18055611
8.387000 0.17478531
8.388000 0.16903809
8.389000 0.16331419
8.390000 0.15761334000000002
8.391000 0.15193521000000001
8.392000 0.14627941
8.393000 0.14064558000000002
8.394000 0.13503331000000002
8.395000 0.12944222
8.396000 0.12387194
8.397000 0.11832212
8.398000 0.11279244999999999
8.399000 0.10728268
8.400000 0.10179258999999999
8.401000 0.096322061
8.402000 0.090871012
8.403000 0.085439457
8.404000 0.080027478
8.405000 0.074635242
8.406000 0.06926299
8.407000 0.06391103399999999
8.408000 0.058579753000000005
8.409000 0.053269597
8.410000 0.047981051999999996
8.411000 0.042714656
8.412000 0.037470969
8.413000 0.032250566
8.414000 0.027054019
8.415000 0.021881885
8.416000 0.016734691
8.417000 0.011612918
8.418000 0.0065169879
8.419000 0.0014472502
8.420000 -0.0035960271000000004
8.421000 -0.0086126645
8.422000 -0.013602581999999998
8.423000 -0.018565795
8.424000 -0.023502414
8.425000 -0.028412648999999998
8.426000 -0.033296793
8.427000 -0.038155224
8.428000 -0.04298838
8.429000 -0.047796764
8.430000 -0.05258091300000001
8.431000 -0.05734138
8.432000 -0.062078725999999994
8.433000 -0.066793506
8.434000 -0.071486243
8.435000 -0.07615741300000001
8.436000 -0.08080743700000001
8.437000 -0.085436669
8.438000 -0.090045383
8.439000 -0.094633765
8.440000 -0.09920190799999999
8.441000 -0.10374984
8.442000 -0.10827746
8.443000 -0.11278461999999999
8.444000 -0.11727108
8.445000 -0.12173653000000001
8.446000 -0.12618059
8.447000 -0.13060286000000002
8.448000 -0.13500288
8.449000 -0.1393802
8.450000 -0.14373433000000002
8.451000 -0.14806479
8.452000 -0.15237114
8.453000 -0.15665293
8.454000 -0.16090976999999998
8.455000 -0.16514132
8.456000 -0.16934726
8.457000 -0.17352737000000001
8.458000 -0.17768147
8.459000 -0.18180944000000002
8.460000 -0.18591123
8.461000 -0.18998686
8.462000 -0.1940364
8.463000 -0.19805996999999997
8.464000 -0.20205777000000003
8.465000 -0.20603000000000002
8.466000 -0.2099769
8.467000 -0.21389876
8.468000 -0.21779588
8.469000 -0.22166858000000003
8.470000 -0.22551712999999998
8.471000 -0.22934181999999997
8.472000 -0.23314292
8.473000 -0.23692064000000002
8.474000 -0.24067519999999998
8.475000 -0.24440673
8.476000 -0.24811532
8.477000 -0.25180103
8.478000 -0.25546383
8.479000 -0.25910367
8.480000 -0.26272044
8.481000 -0.26631397
8.482000 -0.26988407999999997
8.483000 -0.27343053
8.484000 -0.27695308
8.485000 -0.28045145
8.486000 -0.28392537
8.487000 -0.2873746
8.488000 -0.29079888
8.489000 -0.29419799999999996
8.490000 -0.29757181
8.491000 -0.30092015
8.492000 -0.30424297
8.493000 -0.30754022000000003
8.494000 -0.31081196
8.495000 -0.31405822
8.496000 -0.31727918
8.497000 -0.32047497
8.498000 -0.32364582
8.499000 -0.32679194
8.500000 -0.32991361999999996
8.501000 -0.33301108
8.502000 -0.33608458
8.503000 -0.33913436
8.504000 -0.34216065
8.505000 -0.34516358
8.506000 -0.34814333000000003
8.507000 -0.35109995
8.508000 -0.35403348
8.509000 -0.35694388
8.510000 -0.35983107999999997
8.511000 -0.36269489
8.512000 -0.36553515
8.513000 -0.36835155999999997
8.514000 -0.37114385
8.515000 -0.37391167000000003
8.516000 -0.37665465000000004
8.517000 -0.37937239
8.518000 -0.38206449000000003
8.519000 -0.38473057
8.520000 -0.38737024
8.521000 -0.38998313
8.522000 -0.39256889999999994
8.523000 -0.39512729
8.524000 -0.39765807000000003
8.525000 -0.400161
8.526000 -0.40263599
8.527000 -0.40508294
8.528000 -0.40750187000000004
8.529000 -0.40989285
8.530000 -0.41225594
8.531000 -0.41459133
8.532000 -0.41689924
8.533000 -0.41917991
8.534000 -0.42143362
8.535000 -0.42366069
8.536000 -0.42586145
8.537000 -0.42803623
8.538000 -0.43018535
8.539000 -0.43230904000000003
8.540000 -0.43440764
8.541000 -0.43648127
8.542000 -0.43853013999999996
8.543000 -0.44055437000000003
8.544000 -0.44255392
8.545000 -0.44452879
8.546000 -0.44647888
8.547000 -0.44840397000000004
8.548000 -0.45030378
8.549000 -0.45217801999999996
8.550000 -0.45402626999999995
8.551000 -0.45584807999999993
8.552000 -0.45764292999999995
8.553000 -0.45941034
8.554000 -0.46114976999999996
8.555000 -0.46286066
8.556000 -0.46454243999999995
8.557000 -0.46619466000000004
8.558000 -0.46781682999999996
8.559000 -0.46940851
8.560000 -0.47096936
8.561000 -0.47249909999999995
8.562000 -0.47399751
8.563000 -0.47546444
8.564000 -0.47689988000000005
8.565000 -0.4783039
8.566000 -0.47967657
8.567000 -0.48101814000000004
8.568000 -0.48232884000000004
8.569000 -0.48360903999999993
8.570000 -0.48485911
8.571000 -0.48607946
8.572000 -0.48727058
8.573000 -0.48843287
8.574000 -0.48956679999999997
8.575000 -0.49067284
8.576000 -0.49175130999999994
8.577000 -0.49280263
8.578000 -0.49382704
8.579000 -0.49482477
8.580000 -0.495796
8.581000 -0.49674072999999996
8.582000 -0.49765902000000006
8.583000 -0.49855070999999995
8.584000 -0.49941563
8.585000 -0.50025354
8.586000 -0.50106407
8.587000 -0.50184685
8.588000 -0.50260141
8.589000 -0.50332723
8.590000 -0.5040238100000001
8.591000 -0.50469064
8.592000 -0.5053271100000001
8.593000 -0.5059327
8.594000 -0.50650686
8.595000 -0.50704912
8.596000 -0.50755902
8.597000 -0.50803619
8.598000 -0.5084802900000001
8.599000 -0.50889105
8.600000 -0.50926828
8.601000 -0.50961189
8.602000 -0.50992179
8.603000 -0.51019802
8.604000 -0.5104406300000001
8.605000 -0.5106498
8.606000 -0.51082573
8.607000 -0.51096864
8.608000 -0.5110788199999999
8.609000 -0.5111565299999999
8.610000 -0.51120212
8.611000 -0.51121591
8.612000 -0.51119821
8.613000 -0.51114936
8.614000 -0.51106955
8.615000 -0.5109590500000001
8.616000 -0.51081805
8.617000 -0.5106467299999999
8.618000 -0.51044514
8.619000 -0.51021334
8.620000 -0.50995131
8.621000 -0.50965901
8.622000 -0.50933631
8.623000 -0.50898306
8.624000 -0.50859908
8.625000 -0.50818408
8.626000 -0.50773784
8.627000 -0.50726007
8.628000 -0.50675045
8.629000 -0.50620874
8.630000 -0.5056346300000001
8.631000 -0.50502783
8.632000 -0.5043881
8.633000 -0.50371522
8.634000 -0.503009
8.635000 -0.50226934
8.636000 -0.5014961099999999
8.637000 -0.50068926
8.638000 -0.49984874
8.639000 -0.49897465
8.640000 -0.49806703
8.641000 -0.49712597000000003
8.642000 -0.49615167
8.643000 -0.49514431000000003
8.644000 -0.49410406999999995
8.645000 -0.49303118
8.646000 -0.49192589
8.647000 -0.49078841999999995
8.648000 -0.48961896
8.649000 -0.48841778
8.650000 -0.48718503999999996
8.651000 -0.48592091000000004
8.652000 -0.48462553
8.653000 -0.48329905
8.654000 -0.48194149999999997
8.655000 -0.48055299999999995
8.656000 -0.47913352
8.657000 -0.47768308000000004
8.658000 -0.47620162
8.659000 -0.47468911
8.660000 -0.47314549
8.661000 -0.47157066999999997
8.662000 -0.4699646
8.663000 -0.46832714999999997
8.664000 -0.46665830999999997
8.665000 -0.46495800000000004
8.666000 -0.46322615999999994
8.667000 -0.46146279
8.668000 -0.4596679
8.669000 -0.45784147999999997
8.670000 -0.45598364
8.671000 -0.45409445
8.672000 -0.45217401
8.673000 -0.45022252
8.674000 -0.44824015
8.675000 -0.44622710000000004
8.676000 -0.44418358999999996
8.677000 -0.44210986
8.678000 -0.44000619
8.679000 -0.43787281
8.680000 -0.43571
8.681000 -0.43351804000000005
8.682000 -0.43129721
8.683000 -0.42904778000000005
8.684000 -0.42677000000000004
8.685000 -0.42446405
8.686000 -0.42213015
8.687000 -0.41976855
8.688000 -0.41737934000000004
8.689000 -0.41496265
8.690000 -0.41251858
8.691000 -0.41004717
8.692000 -0.40754848
8.693000 -0.4050225
8.694000 -0.40246923
8.695000 -0.39988859
8.696000 -0.39728046
8.697000 -0.39464482
8.698000 -0.39198152
8.699000 -0.38929044
8.700000 -0.38657147
8.701000 -0.38382453
8.702000 -0.38104951000000004
8.703000 -0.37824635
8.704000 -0.37541501
8.705000 -0.37255550000000004
8.706000 -0.36966783999999997
8.707000 -0.36675211
8.708000 -0.36380840000000003
8.709000 -0.36083693
8.710000 -0.35783786
8.711000 -0.35481148
8.712000 -0.35175809
8.713000 -0.34867802000000003
8.714000 -0.34557164
8.715000 -0.34243937
8.716000 -0.33928163
8.717000 -0.33609883
8.718000 -0.33289145
8.719000 -0.3296599
8.720000 -0.32640464999999996
8.721000 -0.32312609
8.722000 -0.31982465
8.723000 -0.31650071
8.724000 -0.31315461
8.725000 -0.30978669000000003
8.726000 -0.30639723
8.727000 -0.3029865
8.728000 -0.29955471
8.729000 -0.29610209
8.730000 -0.29262878999999997
8.731000 -0.28913496
8.732000 -0.28562071
8.733000 -0.28208615000000004
8.734000 -0.27853136
8.735000 -0.27495644
8.736000 -0.27136141
8.737000 -0.26774637
8.738000 -0.26411137
8.739000 -0.26045647
8.740000 -0.25678175000000003
8.741000 -0.25308731
8.742000 -0.24937326
8.743000 -0.24563973
8.744000 -0.24188685
8.745000 -0.23811480000000002
8.746000 -0.23432379
8.747000 -0.23051402999999998
8.748000 -0.2266858
8.749000 -0.22283938999999997
8.750000 -0.21897515
8.751000 -0.21509340000000002
8.752000 -0.21119453000000002
8.753000 -0.20727897
8.754000 -0.20334716
8.755000 -0.19939956
8.756000 -0.19543665000000002
8.757000 -0.19145889
8.758000 -0.18746677
8.759000 -0.1834608
8.760000 -0.17944146
8.761000 -0.17540921
8.762000 -0.17136448999999998
8.763000 -0.16730775
8.764000 -0.16323938000000002
8.765000 -0.15915975000000002
8.766000 -0.15506919
8.767000 -0.15096802
8.768000 -0.14685647999999998
8.769000 -0.14273482
8.770000 -0.13860323
8.771000 -0.13446186999999998
8.772000 -0.13031088999999998
8.773000 -0.12615038
8.774000 -0.12198045
8.775000 -0.11780119
8.776000 -0.11361266
8.777000 -0.10941493000000001
8.778000 -0.10520809
8.779000 -0.10099221
8.780000 -0.096767396
8.781000 -0.092533749
8.782000 -0.088291417
8.783000 -0.084040564
8.784000 -0.079781382
8.785000 -0.075514097
8.786000 -0.071238971
8.787000 -0.066956307
8.788000 -0.06266643799999999
8.789000 -0.058369734000000006
8.790000 -0.054066605
8.791000 -0.049757486000000004
8.792000 -0.045442858
8.793000 -0.041123218
8.794000 -0.036799093
8.795000 -0.032471030000000005
8.796000 -0.028139589
8.797000 -0.023805336
8.798000 -0.019468839999999998
8.799000 -0.015130664
8.800000 -0.010791355
8.801000 -0.006451444600000001
8.802000 -0.0021114323
8.803000 0.0022282142
8.804000 0.0065670675999999996
8.805000 0.010904743
8.806000 0.015240903000000002
8.807000 0.019575264000000002
8.808000 0.023907589
8.809000 0.028237689
8.810000 0.032565425
8.811000 0.036890700000000005
8.812000 0.041213451
8.813000 0.045533647
8.814000 0.049851282
8.815000 0.054166355000000006
8.816000 0.05847888
8.817000 0.06278886
8.818000 0.067096279
8.819000 0.071401097
8.820000 0.075703242
8.821000 0.080002612
8.822000 0.084299041
8.823000 0.088592328
8.824000 0.092882215
8.825000 0.097168394
8.826000 0.1014505
8.827000 0.10572813
8.828000 0.11000081
8.829000 0.11426806
8.830000 0.11852934999999999
8.831000 0.12278414
8.832000 0.12703184
8.833000 0.13127188
8.834000 0.13550369
8.835000 0.13972669
8.836000 0.14394034
8.837000 0.14814412000000002
8.838000 0.15233753
8.839000 0.15652011
8.840000 0.16069143
8.841000 0.16485114
8.842000 0.1689989
8.843000 0.17313443
8.844000 0.17725749999999998
8.845000 0.18136791
8.846000 0.18546553000000002
8.847000 0.18955026
8.848000 0.193622
8.849000 0.19768071
8.850000 0.2017264
8.851000 0.20575905
8.852000 0.20977866
8.853000 0.21378524000000002
8.854000 0.21777879
8.855000 0.22175931
8.856000 0.22572677000000002
8.857000 0.22968110000000003
8.858000 0.23362222
8.859000 0.23755003000000002
8.860000 0.24146435
8.861000 0.24536501
8.862000 0.24925175
8.863000 0.25312429999999997
8.864000 0.25698233
8.865000 0.2608255
8.866000 0.2646534
8.867000 0.26846563
8.868000 0.27226174999999997
8.869000 0.27604129
8.870000 0.27980381
8.871000 0.28354882
8.872000 0.2872759
8.873000 0.29098461
8.874000 0.29467451
8.875000 0.29834522999999996
8.876000 0.30199641
8.877000 0.30562771
8.878000 0.30923884
8.879000 0.31282955
8.880000 0.31639964
8.881000 0.31994891
8.882000 0.32347722
8.883000 0.32698445
8.884000 0.3304705
8.885000 0.33393530000000005
8.886000 0.33737877
8.887000 0.34080087
8.888000 0.34420153000000003
8.889000 0.34758071
8.890000 0.35093836
8.891000 0.35427441
8.892000 0.35758878
8.893000 0.36088137
8.894000 0.36415211000000003
8.895000 0.36740087
8.896000 0.37062748
8.897000 0.37383183000000003
8.898000 0.37701374
8.899000 0.38017302000000003
8.900000 0.38330948
8.901000 0.38642294
8.902000 0.38951315999999997
8.903000 0.39257994
8.904000 0.39562304
8.905000 0.39864224
8.906000 0.40163732999999996
8.907000 0.40460810999999997
8.908000 0.4075543
8.909000 0.41047572
8.910000 0.41337218000000003
8.911000 0.4162435
8.912000 0.41908952
8.913000 0.42191002999999994
8.914000 0.42470493
8.915000 0.42747413
8.916000 0.43021748
8.917000 0.43293489
8.918000 0.43562637
8.919000 0.43829181
8.920000 0.44093127
8.921000 0.4435447
8.922000 0.4461321
8.923000 0.44869352
8.924000 0.45122900000000005
8.925000 0.45373853999999997
8.926000 0.45622218999999997
8.927000 0.45867994999999995
8.928000 0.46111182
8.929000 0.46351780000000004
8.930000 0.46589784000000006
8.931000 0.46825184999999997
8.932000 0.47057979
8.933000 0.47288155
8.934000 0.47515701
8.935000 0.47740596
8.936000 0.47962828999999996
8.937000 0.48182379000000003
8.938000 0.48399222999999997
8.939000 0.48613343
8.940000 0.48824716
8.941000 0.49033323000000006
8.942000 0.49239146
8.943000 0.49442165
8.944000 0.49642362000000007
8.945000 0.49839728
8.946000 0.5003424799999999
8.947000 0.50225919
8.948000 0.50414735
8.949000 0.5060069700000001
8.950000 0.50783805
8.951000 0.50964067
8.952000 0.5114149299999999
8.953000 0.5131609300000001
8.954000 0.5148788
8.955000 0.51656868
8.956000 0.5182307700000001
8.957000 0.51986519
8.958000 0.5214721400000001
8.959000 0.52305181
8.960000 0.52460432
8.961000 0.52612983
8.962000 0.5276284600000001
8.963000 0.52910033
8.964000 0.5305454599999999
8.965000 0.53196391
8.966000 0.53335573
8.967000 0.5347208099999999
8.968000 0.53605912
8.969000 0.5373705200000001
8.970000 0.53865486
8.971000 0.53991196
8.972000 0.54114158
8.973000 0.5423435
8.974000 0.54351743
8.975000 0.5446631000000001
8.976000 0.54578022
8.977000 0.54686847
8.978000 0.54792757
8.979000 0.54895724
8.980000 0.54995725
8.981000 0.55092736
8.982000 0.55186744
8.983000 0.5527773899999999
8.984000 0.5536571100000001
8.985000 0.55450667
8.986000 0.5553261399999999
8.987000 0.5561156700000001
8.988000 0.55687544
8.989000 0.55760578
8.990000 0.55830702
8.991000 0.55897962
8.992000 0.5596240100000001
8.993000 0.56024068
8.994000 0.56083021
8.995000 0.5613931
8.996000 0.56192996
8.997000 0.5624413
8.998000 0.56292769
8.999000 0.56338962
9.000000 0.5638275300000001
9.001000 0.56424187
9.002000 0.56463298
9.003000 0.56500114
9.004000 0.56534656
9.005000 0.56566936
9.006000 0.5659696599999999
9.007000 0.56624743
9.008000 0.56650261
9.009000 0.56673507
9.010000 0.56694457
9.011000 0.56713088
9.012000 0.56729373
9.013000 0.56743273
9.014000 0.5675475600000001
9.015000 0.56763785
9.016000 0.56770318
9.017000 0.56774318
9.018000 0.56775752
9.019000 0.56774584
9.020000 0.5677077899999999
9.021000 0.56764311
9.022000 0.56755161
9.023000 0.5674331
9.024000 0.56728749
9.025000 0.56711468
9.026000 0.56691477
9.027000 0.56668785
9.028000 0.56643407
9.029000 0.5661536899999999
9.030000 0.56584706
9.031000 0.56551448
9.032000 0.56515639
9.033000 0.56477329
9.034000 0.56436569
9.035000 0.56393412
9.036000 0.56347912
9.037000 0.56300131
9.038000 0.56250119
9.039000 0.56197937
9.040000 0.56143631
9.041000 0.56087249
9.042000 0.5602883200000001
9.043000 0.5596841699999999
9.044000 0.5590603199999999
9.045000 0.55841701
9.046000 0.55775438
9.047000 0.55707255
9.048000 0.55637155
9.049000 0.55565131
9.050000 0.55491179
9.051000 0.55415281
9.052000 0.55337418
9.053000 0.5525757099999999
9.054000 0.55175722
9.055000 0.55091842
9.056000 0.55005914
9.057000 0.54917913
9.058000 0.54827826
9.059000 0.54735634
9.060000 0.5464132899999999
9.061000 0.54544904
9.062000 0.54446361
9.063000 0.54345699
9.064000 0.54242932
9.065000 0.5413806999999999
9.066000 0.54031136
9.067000 0.53922152
9.068000 0.53811143
9.069000 0.53698141
9.070000 0.53583174
9.071000 0.53466279
9.072000 0.53347489
9.073000 0.53226841
9.074000 0.53104372
9.075000 0.5298011499999999
9.076000 0.52854097
9.077000 0.52726353
9.078000 0.52596913
9.079000 0.52465801
9.080000 0.52333041
9.081000 0.5219865100000001
9.082000 0.5206265
9.083000 0.51925057
9.084000 0.5178588
9.085000 0.51645134
9.086000 0.51502828
9.087000 0.51358971
9.088000 0.51213573
9.089000 0.51066638
9.090000 0.5091818
9.091000 0.5076820999999999
9.092000 0.50616735
9.093000 0.5046377000000001
9.094000 0.5030932800000001
9.095000 0.5015343400000001
9.096000 0.49996106
9.097000 0.49837370999999997
9.098000 0.49677258
9.099000 0.49515795
9.100000 0.49353013999999995
9.101000 0.49188951999999997
9.102000 0.49023647
9.103000 0.48857131000000004
9.104000 0.48689442
9.105000 0.48520611999999996
9.106000 0.48350677999999997
9.107000 0.48179668000000003
9.108000 0.48007607
9.109000 0.47834519999999997
9.110000 0.47660423
9.111000 0.47485330000000003
9.112000 0.47309245
9.113000 0.47132168
9.114000 0.46954094
9.115000 0.46775015000000003
9.116000 0.46594916000000003
9.117000 0.46413778
9.118000 0.46231579
9.119000 0.46048290000000003
9.120000 0.45863887999999997
9.121000 0.45678345000000004
9.122000 0.45491639
9.123000 0.45303744
9.124000 0.45114644
9.125000 0.44924323
9.126000 0.44732774
9.127000 0.4453999
9.128000 0.44345981
9.129000 0.44150758
9.130000 0.43954337
9.131000 0.43756743
9.132000 0.43558013
9.133000 0.43358182999999995
9.134000 0.43157296999999994
9.135000 0.4295541
9.136000 0.42752577
9.137000 0.4254885
9.138000 0.42344294
9.139000 0.42138970000000003
9.140000 0.41932938999999997
9.141000 0.41726255
9.142000 0.41518974999999997
9.143000 0.4131115
9.144000 0.41102832
9.145000 0.40894058
9.146000 0.40684864
9.147000 0.40475279000000003
9.148000 0.40265326
9.149000 0.4005502
9.150000 0.39844364000000004
9.151000 0.39633363
9.152000 0.39422018
9.153000 0.39210315
9.154000 0.38998236
9.155000 0.38785769000000003
9.156000 0.3857289
9.157000 0.38359577
9.158000 0.38145809
9.159000 0.3793156
9.160000 0.37716813
9.161000 0.37501547
9.162000 0.37285748
9.163000 0.37069407
9.164000 0.36852515999999996
9.165000 0.36635075
9.166000 0.36417092
9.167000 0.36198578
9.168000 0.35979555
9.169000 0.35760044
9.170000 0.3554008
9.171000 0.35319696
9.172000 0.35098937999999996
9.173000 0.34877849
9.174000 0.3465648
9.175000 0.34434884
9.176000 0.34213109999999997
9.177000 0.33991216
9.178000 0.33769254
9.179000 0.33547277999999997
9.180000 0.33325336
9.181000 0.33103477000000003
9.182000 0.32881743
9.183000 0.32660174000000003
9.184000 0.32438806
9.185000 0.32217666
9.186000 0.31996777
9.187000 0.31776158
9.188000 0.31555824
9.189000 0.3133578
9.190000 0.31116032000000005
9.191000 0.30896577999999997
9.192000 0.30677414
9.193000 0.30458535
9.194000 0.3023993
9.195000 0.30021586
9.196000 0.29803493999999997
9.197000 0.29585641
9.198000 0.29368014
9.199000 0.29150606
9.200000 0.28933408
9.201000 0.28716411999999997
9.202000 0.28499619000000004
9.203000 0.28283026
9.204000 0.28066637
9.205000 0.27850461
9.206000 0.27634506
9.207000 0.27418786
9.208000 0.2720332
9.209000 0.26988129
9.210000 0.26773232999999996
9.211000 0.26558659
9.212000 0.26344433
9.213000 0.26130585
9.214000 0.25917147
9.215000 0.25704147
9.216000 0.25491614
9.217000 0.25279579999999996
9.218000 0.25068074
9.219000 0.24857125
9.220000 0.24646759999999998
9.221000 0.24437005999999997
9.222000 0.24227884
9.223000 0.24019421999999999
9.224000 0.23811636000000003
9.225000 0.23604552
9.226000 0.23398185000000002
9.227000 0.23192553999999999
9.228000 0.22987674
9.229000 0.22783563
9.230000 0.22580236999999997
9.231000 0.22377707
9.232000 0.22175987000000003
9.233000 0.21975094
9.234000 0.21775039000000002
9.235000 0.21575836
9.236000 0.21377499
9.237000 0.21180042999999998
9.238000 0.2098348
9.239000 0.20787825000000001
9.240000 0.20593093
9.241000 0.20399299
9.242000 0.20206459000000002
9.243000 0.20014588
9.244000 0.19823704
9.245000 0.19633821
9.246000 0.19444957999999998
9.247000 0.19257131
9.248000 0.19070357999999998
9.249000 0.18884657
9.250000 0.18700046
9.251000 0.18516544000000001
9.252000 0.18334169
9.253000 0.1815294
9.254000 0.17972877999999998
9.255000 0.17794
9.256000 0.17616326
9.257000 0.17439874
9.258000 0.17264663
9.259000 0.1709071
9.260000 0.1691803
9.261000 0.1674664
9.262000 0.16576555
9.263000 0.16407787000000001
9.264000 0.16240352
9.265000 0.16074259000000002
9.266000 0.15909518
9.267000 0.15746141
9.268000 0.15584135
9.269000 0.15423509999999999
9.270000 0.15264272
9.271000 0.15106432
9.272000 0.14949995
9.273000 0.14794971
9.274000 0.14641368000000002
9.275000 0.14489194
9.276000 0.1433846
9.277000 0.14189176
9.278000 0.14041353
9.279000 0.13895002
9.280000 0.13750137
9.281000 0.13606772
9.282000 0.13464919
9.283000 0.13324592000000002
9.284000 0.13185806
9.285000 0.13048577
9.286000 0.12912918
9.287000 0.12778844
9.288000 0.12646369000000002
9.289000 0.12515507
9.290000 0.12386274000000001
9.291000 0.12258681
9.292000 0.12132743
9.293000 0.12008473
9.294000 0.11885884000000001
9.295000 0.11764991
9.296000 0.11645805000000001
9.297000 0.1152834
9.298000 0.11412612
9.299000 0.11298633999999999
9.300000 0.1118642
9.301000 0.11075987
9.302000 0.10967347000000001
9.303000 0.10860515999999999
9.304000 0.10755509
9.305000 0.10652341
9.306000 0.10551026000000001
9.307000 0.10451578
9.308000 0.1035401
9.309000 0.10258335
9.310000 0.10164566
9.311000 0.10072713
9.312000 0.099827885
9.313000 0.09894799400000001
9.314000 0.098087569
9.315000 0.097246683
9.316000 0.09642542
9.317000 0.09562385999999999
9.318000 0.094842084
9.319000 0.09408016899999999
9.320000 0.09333819
9.321000 0.09261622900000001
9.322000 0.091914367
9.323000 0.091232691
9.324000 0.090571289
9.325000 0.08993024799999999
9.326000 0.089309656
9.327000 0.088709604
9.328000 0.088130176
9.329000 0.087571447
9.330000 0.087033486
9.331000 0.08651635099999999
9.332000 0.086020096
9.333000 0.085544761
9.334000 0.085090369
9.335000 0.084656931
9.336000 0.084244448
9.337000 0.083852909
9.338000 0.08348228299999999
9.339000 0.083132548
9.340000 0.082803663
9.341000 0.08249558700000001
9.342000 0.08220828
9.343000 0.081941695
9.344000 0.081695803
9.345000 0.081470568
9.346000 0.081265968
9.347000 0.081081985
9.348000 0.08091862
9.349000 0.080775877
9.350000 0.080653781
9.351000 0.08055235399999999
9.352000 0.080471637
9.353000 0.080411677
9.354000 0.08037253899999999
9.355000 0.080354279
9.356000 0.080356968
9.357000 0.080380682
9.358000 0.08042549
9.359000 0.080491474
9.360000 0.08057871
9.361000 0.080687273
9.362000 0.080817234
9.363000 0.080968655
9.364000 0.08114160200000001
9.365000 0.081336126
9.366000 0.081552262
9.367000 0.08179004699999999
9.368000 0.082049496
9.369000 0.082330609
9.370000 0.08263337700000001
9.371000 0.082957756
9.372000 0.083303696
9.373000 0.08367111399999999
9.374000 0.084059912
9.375000 0.08446996799999999
9.376000 0.08490113
9.377000 0.085353223
9.378000 0.085826061
9.379000 0.086319429
9.380000 0.0868331
9.381000 0.08736682900000001
9.382000 0.087920373
9.383000 0.08849348500000001
9.384000 0.089085917
9.385000 0.089697429
9.386000 0.090327801
9.387000 0.090976822
9.388000 0.091644318
9.389000 0.09233013300000001
9.390000 0.093034143
9.391000 0.093756267
9.392000 0.094496447
9.393000 0.095254672
9.394000 0.096030958
9.395000 0.096825353
9.396000 0.097637938
9.397000 0.098468806
9.398000 0.09931809000000001
9.399000 0.10018592
9.400000 0.10107245
9.401000 0.10197780000000001
9.402000 0.10290211
9.403000 0.10384552000000001
9.404000 0.10480812
9.405000 0.10579000000000001
9.406000 0.10679121000000001
9.407000 0.10781175
9.408000 0.10885162
9.409000 0.10991073999999999
9.410000 0.11098902
9.411000 0.1120863
9.412000 0.1132024
9.413000 0.11433709
9.414000 0.11549010000000001
9.415000 0.11666112
9.416000 0.11784982999999999
9.417000 0.11905583
9.418000 0.12027875
9.419000 0.12151817000000001
9.420000 0.12277365000000001
9.421000 0.12404473999999999
9.422000 0.125331
9.423000 0.12663199
9.424000 0.12794725
9.425000 0.12927634999999998
9.426000 0.13061886
9.427000 0.13197439
9.428000 0.13334255
9.429000 0.134723
9.430000 0.13611541000000002
9.431000 0.13751949
9.432000 0.13893498
9.433000 0.14036166
9.434000 0.14179935
9.435000 0.14324788000000002
9.436000 0.14470712
9.437000 0.14617699
9.438000 0.14765741000000002
9.439000 0.14914833
9.440000 0.15064972
9.441000 0.15216153
9.442000 0.15368377
9.443000 0.1552164
9.444000 0.1567594
9.445000 0.15831274
9.446000 0.15987635
9.447000 0.16145015999999998
9.448000 0.16303406
9.449000 0.16462791999999998
9.450000 0.16623158
9.451000 0.16784482
9.452000 0.1694674
9.453000 0.17109906
9.454000 0.17273945999999998
9.455000 0.17438829
9.456000 0.17604516
9.457000 0.17770965
9.458000 0.17938137
9.459000 0.18105983
9.460000 0.18274459999999998
9.461000 0.1844352
9.462000 0.18613115
9.463000 0.18783199
9.464000 0.18953724
9.465000 0.19124644
9.466000 0.19295914
9.467000 0.19467493000000002
9.468000 0.19639339
9.469000 0.19811415
9.470000 0.19983684000000002
9.471000 0.20156112
9.472000 0.20328669
9.473000 0.20501327
9.474000 0.20674061999999999
9.475000 0.20846850000000003
9.476000 0.21019671
9.477000 0.21192504
9.478000 0.21365330999999999
9.479000 0.21538137999999998
9.480000 0.21710907999999998
9.481000 0.21883625999999998
9.482000 0.22056277000000002
9.483000 0.22228847
9.484000 0.22401316
9.485000 0.22573671
9.486000 0.22745891000000001
9.487000 0.22917958
9.488000 0.2308985
9.489000 0.23261542000000002
9.490000 0.23433009999999999
9.491000 0.23604225999999998
9.492000 0.23775164
9.493000 0.23945789
9.494000 0.2411607
9.495000 0.24285970999999998
9.496000 0.24455455
9.497000 0.24624486
9.498000 0.24793022
9.499000 0.24961024
9.500000 0.25128452
9.501000 0.25295264
9.502000 0.25461416
9.503000 0.2562687
9.504000 0.25791581999999996
9.505000 0.25955508
9.506000 0.26118609
9.507000 0.26280843
9.508000 0.26442169
9.509000 0.26602545
9.510000 0.26761931
9.511000 0.26920289
9.512000 0.27077578
9.513000 0.27233756
9.514000 0.27388784
9.515000 0.2754262
9.516000 0.27695224
9.517000 0.27846554
9.518000 0.27996567
9.519000 0.28145218
9.520000 0.28292465
9.521000 0.28438261
9.522000 0.28582562
9.523000 0.2872532
9.524000 0.2886649
9.525000 0.29006023000000003
9.526000 0.2914387
9.527000 0.29279988
9.528000 0.29414331
9.529000 0.29546854
9.530000 0.29677514
9.531000 0.29806271
9.532000 0.29933089
9.533000 0.30057935999999996
9.534000 0.30180777
9.535000 0.3030159
9.536000 0.30420353
9.537000 0.30537045
9.538000 0.30651651
9.539000 0.30764164
9.540000 0.30874575
9.541000 0.30982878999999997
9.542000 0.31089075
9.543000 0.31193164
9.544000 0.31295146
9.545000 0.31395026
9.546000 0.31492801
9.547000 0.31588470999999996
9.548000 0.31682034000000003
9.549000 0.31773483
9.550000 0.31862808
9.551000 0.31949995999999997
9.552000 0.32035026
9.553000 0.32117874
9.554000 0.32198512999999995
9.555000 0.32276902
9.556000 0.32353005
9.557000 0.32426773
9.558000 0.32498157
9.559000 0.325671
9.560000 0.32633543
9.561000 0.32697425
9.562000 0.32758683
9.563000 0.32817251000000003
9.564000 0.32873062999999997
9.565000 0.32926053
9.566000 0.32976158
9.567000 0.33023315000000003
9.568000 0.33067467
9.569000 0.33108557
9.570000 0.33146534
9.571000 0.33181352
9.572000 0.33212969999999997
9.573000 0.33241350000000003
9.574000 0.33266463
9.575000 0.33288284
9.576000 0.33306794
9.577000 0.33321979
9.578000 0.33333830000000003
9.579000 0.33342345
9.580000 0.33347520999999997
9.581000 0.33349365
9.582000 0.33347881
9.583000 0.33343083
9.584000 0.33334978000000004
9.585000 0.33323576
9.586000 0.33308889
9.587000 0.33290926
9.588000 0.33269695
9.589000 0.33245194
9.590000 0.33217426
9.591000 0.33186384999999996
9.592000 0.33152062
9.593000 0.33114438
9.594000 0.33073494999999997
9.595000 0.33029206
9.596000 0.32981539000000004
9.597000 0.32930455999999997
9.598000 0.32875917
9.599000 0.3281788
9.600000 0.32756294
9.601000 0.32691113
9.602000 0.32622288
9.603000 0.32549771
9.604000 0.32473516
9.605000 0.32393481
9.606000 0.32309624000000003
9.607000 0.32221910000000004
9.608000 0.3213031
9.609000 0.32034799999999997
9.610000 0.31935363
9.611000 0.31831984
9.612000 0.31724661
9.613000 0.31613391
9.614000 0.31498179
9.615000 0.31379038
9.616000 0.31255977
9.617000 0.31129017000000003
9.618000 0.30998175
9.619000 0.30863473999999996
9.620000 0.3072493
9.621000 0.30582566
9.622000 0.30436397000000004
9.623000 0.3028644
9.624000 0.30132707
9.625000 0.29975208
9.626000 0.2981395
9.627000 0.29648931
9.628000 0.2948015
9.629000 0.29307599
9.630000 0.29131267
9.631000 0.2895114
9.632000 0.28767197
9.633000 0.28579417
9.634000 0.28387774
9.635000 0.28192243
9.636000 0.27992795000000004
9.637000 0.27789404
9.638000 0.27582035
9.639000 0.27370662
9.640000 0.27155257
9.641000 0.26935791
9.642000 0.26712238
9.643000 0.26484579
9.644000 0.26252794
9.645000 0.26016864
9.646000 0.25776781
9.647000 0.25532533999999996
9.648000 0.2528412
9.649000 0.25031539
9.650000 0.24774794
9.651000 0.24513893
9.652000 0.24248847999999998
9.653000 0.23979675
9.654000 0.23706391999999998
9.655000 0.23429019
9.656000 0.23147576
9.657000 0.22862085999999998
9.658000 0.22572572
9.659000 0.22279058999999998
9.660000 0.21981567
9.661000 0.21680114000000003
9.662000 0.21374722000000002
9.663000 0.21065405999999998
9.664000 0.20752180999999997
9.665000 0.20435059
9.666000 0.20114047999999998
9.667000 0.19789158999999998
9.668000 0.19460395
9.669000 0.19127761
9.670000 0.18791263
9.671000 0.18450902
9.672000 0.18106684
9.673000 0.17758613
9.674000 0.17406695
9.675000 0.17050939
9.676000 0.16691355
9.677000 0.16327957
9.678000 0.15960758
9.679000 0.15589778
9.680000 0.15215036
9.681000 0.14836554000000002
9.682000 0.14454358
9.683000 0.14068473
9.684000 0.13678923
9.685000 0.13285734
9.686000 0.12888934000000002
9.687000 0.12488546
9.688000 0.12084594
9.689000 0.11677098999999999
9.690000 0.11266080999999999
9.691000 0.10851556
9.692000 0.10433540000000001
9.693000 0.10012046000000001
9.694000 0.095870817
9.695000 0.091586559
9.696000 0.08726774200000001
9.697000 0.082914415
9.698000 0.078526605
9.699000 0.074104348
9.700000 0.06964766700000001
9.701000 0.065156585
9.702000 0.060631143
9.703000 0.056071381999999996
9.704000 0.051477371
9.705000 0.046849187
9.706000 0.042186936
9.707000 0.037490750999999996
9.708000 0.032760788
9.709000 0.027997235999999998
9.710000 0.023200313
9.711000 0.018370274
9.712000 0.013507400999999999
9.713000 0.0086120126
9.714000 0.0036844597999999996
9.715000 -0.0012748763
9.716000 -0.0062655839
9.717000 -0.011287224
9.718000 -0.016339331
9.719000 -0.021421423000000002
9.720000 -0.026532995999999996
9.721000 -0.031673535999999995
9.722000 -0.036842522
9.723000 -0.042039432
9.724000 -0.04726375
9.725000 -0.052514969
9.726000 -0.057792605
9.727000 -0.063096191
9.728000 -0.068425288
9.729000 -0.073779497
9.730000 -0.079158455
9.731000 -0.084561837
9.732000 -0.08998935799999999
9.733000 -0.095440773
9.734000 -0.10091588000000001
9.735000 -0.10641451
9.736000 -0.11193653999999999
9.737000 -0.11748186
9.738000 -0.12305039000000001
9.739000 -0.12864205
9.740000 -0.13425679999999998
9.741000 -0.13989457
9.742000 -0.14555531000000002
9.743000 -0.15123894
9.744000 -0.15694536
9.745000 -0.16267446
9.746000 -0.16842609
9.747000 -0.17420007
9.748000 -0.17999618
9.749000 -0.18581416
9.750000 -0.19165373
9.751000 -0.19751454
9.752000 -0.20339624
9.753000 -0.20929843
9.754000 -0.21522066
9.755000 -0.2211625
9.756000 -0.22712345
9.757000 -0.23310301
9.758000 -0.23910066
9.759000 -0.24511588
9.760000 -0.25114815
9.761000 -0.25719693
9.762000 -0.2632617
9.763000 -0.26934190999999996
9.764000 -0.27543704
9.765000 -0.28154661
9.766000 -0.28767011000000003
9.767000 -0.29380703
9.768000 -0.29995695
9.769000 -0.30611942
9.770000 -0.31229402
9.771000 -0.31848035
9.772000 -0.32467805
9.773000 -0.33088678
9.774000 -0.33710621999999996
9.775000 -0.34333607
9.776000 -0.34957607
9.777000 -0.35582599000000004
9.778000 -0.3620856
9.779000 -0.36835470000000003
9.780000 -0.3746331
9.781000 -0.38092062
9.782000 -0.38721708
9.783000 -0.3935223
9.784000 -0.39983615000000006
9.785000 -0.40615839000000004
9.786000 -0.41248887
9.787000 -0.41882736000000004
9.788000 -0.42517366999999995
9.789000 -0.43152752000000005
9.790000 -0.43788864000000005
9.791000 -0.44425675000000003
9.792000 -0.45063146000000004
9.793000 -0.45701247
9.794000 -0.46339937999999997
9.795000 -0.4697918
9.796000 -0.47618924
9.797000 -0.48259124
9.798000 -0.48899734
9.799000 -0.49540699
9.800000 -0.50181965
9.801000 -0.50823484
9.802000 -0.5146519700000001
9.803000 -0.52107046
9.804000 -0.52748974
9.805000 -0.53390921
9.806000 -0.54032835
9.807000 -0.54674656
9.808000 -0.55316328
9.809000 -0.5595779000000001
9.810000 -0.5659899700000001
9.811000 -0.5723988600000001
9.812000 -0.5788041300000001
9.813000 -0.58520525
9.814000 -0.5916018000000001
9.815000 -0.59799328
9.816000 -0.6043793199999999
9.817000 -0.61075953
9.818000 -0.6171335
9.819000 -0.62350095
9.820000 -0.6298616100000001
9.821000 -0.63621518
9.822000 -0.64256145
9.823000 -0.64890017
9.824000 -0.65523116
9.825000 -0.66155423
9.826000 -0.66786925
9.827000 -0.67417608
9.828000 -0.6804745600000001
9.829000 -0.68676453
9.830000 -0.69304584
9.831000 -0.69931829
9.832000 -0.70558172
9.833000 -0.7118358699999999
9.834000 -0.71808049
9.835000 -0.72431532
9.836000 -0.7305400400000001
9.837000 -0.73675434
9.838000 -0.7429578299999999
9.839000 -0.7491501
9.840000 -0.7553307300000001
9.841000 -0.76149926
9.842000 -0.7676552
9.843000 -0.77379807
9.844000 -0.7799273800000001
9.845000 -0.78604268
9.846000 -0.7921433999999999
9.847000 -0.79822903
9.848000 -0.80429912
9.849000 -0.8103532700000001
9.850000 -0.81639094
9.851000 -0.82241176
9.852000 -0.8284152499999999
9.853000 -0.83440104
9.854000 -0.84036887
9.855000 -0.84631834
9.856000 -0.85224919
9.857000 -0.85816113
9.858000 -0.86405398
9.859000 -0.8699274599999999
9.860000 -0.87578138
9.861000 -0.88161556
9.862000 -0.8874298100000001
9.863000 -0.8932239399999999
9.864000 -0.89899786
9.865000 -0.9047512900000001
9.866000 -0.9104841400000001
9.867000 -0.91619613
9.868000 -0.9218871599999999
9.869000 -0.92755696
9.870000 -0.93320524
9.871000 -0.93883174
9.872000 -0.94443625
9.873000 -0.95001841
9.874000 -0.9555778500000001
9.875000 -0.96111428
9.876000 -0.96662724
9.877000 -0.9721163700000001
9.878000 -0.97758118
9.879000 -0.98302132
9.880000 -0.9884364
9.881000 -0.9938258700000001
9.882000 -0.99918935
9.883000 -1.0045264
9.884000 -1.0098365999999999
9.885000 -1.0151196
9.886000 -1.0203751
9.887000 -1.0256026
9.888000 -1.0308019
9.889000 -1.0359727
9.890000 -1.0411147
9.891000 -1.0462277
9.892000 -1.0513115
9.893000 -1.0563658999999999
9.894000 -1.0613907
9.895000 -1.0663859
9.896000 -1.0713512
9.897000 -1.0762866
9.898000 -1.0811918
9.899000 -1.0860668
9.900000 -1.0909115
9.901000 -1.0957256
9.902000 -1.100509
9.903000 -1.1052613
9.904000 -1.1099825
9.905000 -1.1146721
9.906000 -1.1193301
9.907000 -1.1239559
9.908000 -1.1285494
9.909000 -1.1331101
9.910000 -1.1376376000000001
9.911000 -1.1421316000000001
9.912000 -1.1465917
9.913000 -1.1510177
9.914000 -1.1554089
9.915000 -1.1597652
9.916000 -1.1640862
9.917000 -1.1683716
9.918000 -1.1726210000000001
9.919000 -1.1768341999999998
9.920000 -1.181011
9.921000 -1.1851511000000001
9.922000 -1.1892543
9.923000 -1.1933205
9.924000 -1.1973495
9.925000 -1.2013411
9.926000 -1.2052954
9.927000 -1.2092122
9.928000 -1.2130914
9.929000 -1.216933
9.930000 -1.2207369
9.931000 -1.2245031
9.932000 -1.2282315
9.933000 -1.2319219
9.934000 -1.2355744
9.935000 -1.2391887000000001
9.936000 -1.2427647
9.937000 -1.2463022000000001
9.938000 -1.2498011
9.939000 -1.2532611
9.940000 -1.2566819999999999
9.941000 -1.2600633
9.942000 -1.2634049
9.943000 -1.2667064000000001
9.944000 -1.2699673
9.945000 -1.2731873
9.946000 -1.276366
9.947000 -1.279503
9.948000 -1.2825978999999998
9.949000 -1.2856502
9.950000 -1.2886597
9.951000 -1.2916258999999999
9.952000 -1.2945487
9.953000 -1.2974276
9.954000 -1.3002626
9.955000 -1.3030533
9.956000 -1.3057997
9.957000 -1.3085019
9.958000 -1.3111597
9.959000 -1.3137732
9.960000 -1.3163425
9.961000 -1.3188678
9.962000 -1.3213492
9.963000 -1.3237869
9.964000 -1.3261813
9.965000 -1.3285323999999998
9.966000 -1.3308405
9.967000 -1.3331058
9.968000 -1.3353286
9.969000 -1.3375089999999998
9.970000 -1.3396469
9.971000 -1.3417426
9.972000 -1.3437959
9.973000 -1.3458069
9.974000 -1.3477755
9.975000 -1.3497014
9.976000 -1.3515844000000001
9.977000 -1.3534243
9.978000 -1.3552207
9.979000 -1.3569731999999999
9.980000 -1.3586815
9.981000 -1.3603449
9.982000 -1.3619632
9.983000 -1.3635357000000001
9.984000 -1.3650621
9.985000 -1.3665419
9.986000 -1.3679747
9.987000 -1.3693599
9.988000 -1.3706973
9.989000 -1.3719864
9.990000 -1.3732271
9.991000 -1.3744191
9.992000 -1.3755622
9.993000 -1.3766563
9.994000 -1.3777014
9.995000 -1.3786974
9.996000 -1.3796445
9.997000 -1.3805427000000001
9.998000 -1.3813921999999998
9.999000 -1.3821932000000001
10.00000 -1.382946
10.00100 -1.3836509000000001
10.00200 -1.384308
10.00300 -1.3849177000000001
10.00400 -1.3854804
10.00500 -1.3859961
10.00600 -1.3864652
10.00700 -1.386888
10.00800 -1.3872644
10.00900 -1.3875947
10.01000 -1.387879
10.01100 -1.3881170999999999
10.01200 -1.3883092
10.01300 -1.388455
10.01400 -1.3885545
10.01500 -1.3886074
10.01600 -1.3886133999999999
10.01700 -1.3885723
10.01800 -1.3884838
10.01900 -1.3883474
10.02000 -1.3881628
10.02100 -1.3879297000000002
10.02200 -1.3876476
10.02300 -1.3873164
10.02400 -1.3869354999999999
10.02500 -1.3865047
10.02600 -1.3860239
10.02700 -1.3854928
10.02800 -1.3849114
10.02900 -1.3842796
10.03000 -1.3835974
10.03100 -1.3828648000000001
10.03200 -1.382082
10.03300 -1.3812491
10.03400 -1.3803663000000002
10.03500 -1.3794338
10.03600 -1.378452
10.03700 -1.3774212
10.03800 -1.3763417
10.03900 -1.3752135
10.04000 -1.3740373
10.04100 -1.3728131
10.04200 -1.3715412
10.04300 -1.3702219
10.04400 -1.3688552999999999
10.04500 -1.3674416
10.04600 -1.3659809
10.04700 -1.3644733
10.04800 -1.3629186999999998
10.04900 -1.3613172
10.05000 -1.3596687
10.05100 -1.3579733
10.05200 -1.3562307
10.05300 -1.3544409
10.05400 -1.3526037
10.05500 -1.3507192
10.05600 -1.3487871
10.05700 -1.3468074
10.05800 -1.3447799
10.05900 -1.3427046
10.06000 -1.3405814999999999
10.06100 -1.3384106
10.06200 -1.3361918
10.06300 -1.3339252
10.06400 -1.331611
10.06500 -1.3292491
10.06600 -1.3268399
10.06700 -1.3243833999999999
10.06800 -1.3218797
10.06900 -1.3193292
10.07000 -1.3167319
10.07100 -1.3140882
10.07200 -1.3113983
10.07300 -1.3086624
10.07400 -1.3058805
10.07500 -1.303053
10.07600 -1.3001800000000001
10.07700 -1.2972615
10.07800 -1.2942976
10.07900 -1.2912885
10.08000 -1.2882342
10.08100 -1.2851345
10.08200 -1.2819896000000002
10.08300 -1.2787992
10.08400 -1.2755633
10.08500 -1.2722818
10.08600 -1.2689546
10.08700 -1.2655813999999999
10.08800 -1.2621623
10.08900 -1.2586969
10.09000 -1.2551853
10.09100 -1.2516275000000001
10.09200 -1.2480234
10.09300 -1.244373
10.09400 -1.2406765
10.09500 -1.2369339
10.09600 -1.2331455999999998
10.09700 -1.2293117
10.09800 -1.2254326
10.09900 -1.2215086
10.10000 -1.2175403
10.10100 -1.213528
10.10200 -1.2094724
10.10300 -1.2053739
10.10400 -1.2012333
10.10500 -1.1970509
10.10600 -1.1928274
10.10700 -1.1885635
10.10800 -1.1842595
10.10900 -1.179916
10.11000 -1.1755335
10.11100 -1.1711123
10.11200 -1.1666528
10.11300 -1.1621552
10.11400 -1.1576197
10.11500 -1.1530465
10.11600 -1.1484356
10.11700 -1.1437871
10.11800 -1.1391008
10.11900 -1.1343768
10.12000 -1.1296148000000001
10.12100 -1.1248149
10.12200 -1.1199767
10.12300 -1.1151001
10.12400 -1.1101849000000001
10.12500 -1.1052309999999999
10.12600 -1.1002383
10.12700 -1.0952066999999999
10.12800 -1.090136
10.12900 -1.0850264
10.13000 -1.0798778
10.13100 -1.0746905
10.13200 -1.0694644
10.13300 -1.0642
10.13400 -1.0588974
10.13500 -1.0535571000000001
10.13600 -1.0481794
10.13700 -1.0427648
10.13800 -1.0373138
10.13900 -1.0318269
10.14000 -1.0263046
10.14100 -1.0207476
10.14200 -1.0151563000000001
10.14300 -1.0095314
10.14400 -1.0038733
10.14500 -0.99818269
10.14600 -0.9924599900000001
10.14700 -0.98670563
10.14800 -0.9809200699999999
10.14900 -0.9751036799999999
10.15000 -0.96925674
10.15100 -0.96337963
10.15200 -0.95747244
10.15300 -0.95153544
10.15400 -0.9455687399999999
10.15500 -0.9395723200000001
10.15600 -0.9335462900000001
10.15700 -0.92749065
10.15800 -0.92140539
10.15900 -0.91529042
10.16000 -0.90914574
10.16100 -0.90297125
10.16200 -0.89676706
10.16300 -0.89053316
10.16400 -0.8842695500000001
10.16500 -0.87797632
10.16600 -0.8716536699999999
10.16700 -0.86530177
10.16800 -0.85892091
10.16900 -0.85251136
10.17000 -0.84607359
10.17100 -0.8396079799999999
10.17200 -0.83311498
10.17300 -0.8265952599999999
10.17400 -0.8200493600000001
10.17500 -0.81347786
10.17600 -0.8068813899999999
10.17700 -0.8002607199999999
10.17800 -0.79361638
10.17900 -0.78694904
10.18000 -0.7802594
10.18100 -0.77354796
10.18200 -0.76681534
10.18300 -0.76006204
10.18400 -0.75328858
10.18500 -0.74649532
10.18600 -0.73968261
10.18700 -0.7328508
10.18800 -0.72600013
10.18900 -0.71913083
10.19000 -0.71224305
10.19100 -0.70533692
10.19200 -0.6984125800000001
10.19300 -0.69147013
10.19400 -0.68450961
10.19500 -0.67753117
10.19600 -0.67053484
10.19700 -0.6635207700000001
10.19800 -0.65648905
10.19900 -0.64943987
10.20000 -0.64237346
10.20100 -0.6352900100000001
10.20200 -0.62818984
10.20300 -0.6210732299999999
10.20400 -0.61394055
10.20500 -0.6067922299999999
10.20600 -0.59962869
10.20700 -0.5924503799999999
10.20800 -0.58525782
10.20900 -0.57805153
10.21000 -0.57083205
10.21100 -0.56359991
10.21200 -0.55635567
10.21300 -0.54909983
10.21400 -0.54183295
10.21500 -0.53455555
10.21600 -0.52726814
10.21700 -0.51997113
10.21800 -0.512665
10.21900 -0.50535011
10.22000 -0.49802683999999997
10.22100 -0.49069546999999997
10.22200 -0.48335632
10.22300 -0.47600968000000005
10.22400 -0.46865572
10.22500 -0.46129464
10.22600 -0.45392662
10.22700 -0.44655185
10.22800 -0.43917047000000003
10.22900 -0.43178261
10.23000 -0.42438846999999996
10.23100 -0.41698818
10.23200 -0.40958198
10.23300 -0.40217009000000004
10.23400 -0.39475276000000004
10.23500 -0.38733028
10.23600 -0.37990299
10.23700 -0.37247126
10.23800 -0.36503556
10.23900 -0.35759633999999996
10.24000 -0.35015412
10.24100 -0.34270943
10.24200 -0.33526286
10.24300 -0.327815
10.24400 -0.32036647
10.24500 -0.31291787
10.24600 -0.30546978
10.24700 -0.29802280000000003
10.24800 -0.29057751
10.24900 -0.2831344
10.25000 -0.27569397
10.25100 -0.26825666000000004
10.25200 -0.26082285
10.25300 -0.25339287
10.25400 -0.24596701999999998
10.25500 -0.23854551999999998
10.25600 -0.23112858
10.25700 -0.22371635
10.25800 -0.21630896000000002
10.25900 -0.20890650000000002
10.26000 -0.20150908
10.26100 -0.19411677
10.26200 -0.1867297
10.26300 -0.17934794999999998
10.26400 -0.17197168999999998
10.26500 -0.16460109
10.26600 -0.15723635
10.26700 -0.14987775
10.26800 -0.14252558999999998
10.26900 -0.13518022999999998
10.27000 -0.12784207
10.27100 -0.12051156999999998
10.27200 -0.11318922000000001
10.27300 -0.10587556
10.27400 -0.09857113499999999
10.27500 -0.091276545
10.27600 -0.083992392
10.27700 -0.076719286
10.27800 -0.069457834
10.27900 -0.062208634000000006
10.28000 -0.054972270000000004
10.28100 -0.047749301
10.28200 -0.040540253
10.28300 -0.033345621
10.28400 -0.026165850999999997
10.28500 -0.019001352
10.28600 -0.011852483
10.28700 -0.004719552100000001
10.28800 0.0023971774
10.28900 0.0094974916
10.29000 0.016581221
10.29100 0.023648237
10.29200 0.030698450000000002
10.29300 0.037731798
10.29400 0.044748250999999996
10.29500 0.051747792
10.29600 0.058730423999999996
10.29700 0.065696146
10.29800 0.072644954
10.29900 0.079576834
10.30000 0.086491753
10.30100 0.093389658
10.30200 0.10027045000000001
10.30300 0.10713401
10.30400 0.11398014999999999
10.30500 0.12080865999999998
10.30600 0.1276193
10.30700 0.13441173
10.30800 0.14118562
10.30900 0.14794056
10.31000 0.15467611
10.31100 0.16139183000000001
10.31200 0.16808723
10.31300 0.17476181000000002
10.31400 0.18141506000000002
10.31500 0.18804647
10.31600 0.19465556
10.31700 0.20124186
10.31800 0.20780490999999998
10.31900 0.21434433000000003
10.32000 0.22085973000000003
10.32100 0.22735079
10.32200 0.23381726
10.32300 0.24025892000000001
10.32400 0.24667557
10.32500 0.2530671
10.32600 0.25943342999999996
10.32700 0.26577448
10.32800 0.27209024
10.32900 0.27838072
10.33000 0.28464592
10.33100 0.29088585
10.33200 0.29710052000000003
10.33300 0.30328992
10.33400 0.30945407
10.33500 0.31559288
10.33600 0.32170629
10.33700 0.32779418000000005
10.33800 0.33385642
10.33900 0.33989281
10.34000 0.34590312
10.34100 0.35188713
10.34200 0.35784449
10.34300 0.36377495000000004
10.34400 0.36967811
10.34500 0.37555366
10.34600 0.3814012
10.34700 0.38722036
10.34800 0.39301077
10.34900 0.39877211999999995
10.35000 0.40450399000000004
10.35100 0.41020609999999996
10.35200 0.41587814000000006
10.35300 0.42151981000000005
10.35400 0.42713094
10.35500 0.43271128000000003
10.35600 0.43826066
10.35700 0.44377898000000005
10.35800 0.4492661
10.35900 0.45472202000000006
10.36000 0.46014665
10.36100 0.46554003
10.36200 0.47090212
10.36300 0.47623301
10.36400 0.48153270000000004
10.36500 0.48680129000000005
10.36600 0.49203876
10.36700 0.49724518000000006
10.36800 0.5024205900000001
10.36900 0.50756498
10.37000 0.51267832
10.37100 0.51776059
10.37200 0.52281166
10.37300 0.52783149
10.37400 0.53281989
10.37500 0.5377767099999999
10.37600 0.54270178
10.37700 0.54759486
10.37800 0.5524557099999999
10.37900 0.5572841000000001
10.38000 0.5620798100000001
10.38100 0.5668425500000001
10.38200 0.57157213
10.38300 0.5762683200000001
10.38400 0.58093094
10.38500 0.58555985
10.38600 0.59015495
10.38700 0.59471619
10.38800 0.59924354
10.38900 0.60373698
10.39000 0.60819667
10.39100 0.61262269
10.39200 0.61701518
10.39300 0.62137437
10.39400 0.6257005
10.39500 0.62999381
10.39600 0.6342545199999999
10.39700 0.63848291
10.39800 0.6426792100000001
10.39900 0.64684367
10.40000 0.65097646
10.40100 0.65507777
10.40200 0.6591476500000001
10.40300 0.6631862399999999
10.40400 0.66719349
10.40500 0.67116935
10.40600 0.67511373
10.40700 0.67902645
10.40800 0.68290732
10.40900 0.68675601
10.41000 0.69057229
10.41100 0.69435579
10.41200 0.6981061799999999
10.41300 0.70182304
10.41400 0.70550605
10.41500 0.70915488
10.41600 0.71276915
10.41700 0.71634864
10.41800 0.71989307
10.41900 0.7234022
10.42000 0.72687594
10.42100 0.73031425
10.42200 0.7337170700000001
10.42300 0.7370844900000001
10.42400 0.74041672
10.42500 0.7437138799999999
10.42600 0.74697626
10.42700 0.75020422
10.42800 0.7533981000000001
10.42900 0.7565583100000001
10.43000 0.75968527
10.43100 0.7627794999999999
10.43200 0.7658414100000001
10.43300 0.76887147
10.43400 0.77187009
10.43500 0.7748377
10.43600 0.7777746799999999
10.43700 0.78068129
10.43800 0.7835578200000001
10.43900 0.7864045
10.44000 0.7892214700000001
10.44100 0.79200882
10.44200 0.79476656
10.44300 0.79749469
10.44400 0.8001930100000001
10.44500 0.8028614300000001
10.44600 0.80549978
10.44700 0.80810776
10.44800 0.8106852
10.44900 0.8132318
10.45000 0.81574731
10.45100 0.81823152
10.45200 0.82068415
10.45300 0.8231049400000001
10.45400 0.82549388
10.45500 0.82785077
10.45600 0.8301755399999999
10.45700 0.83246827
10.45800 0.83472896
10.45900 0.8369578000000001
10.46000 0.83915489
10.46100 0.8413204900000001
10.46200 0.8434549
10.46300 0.8455584800000001
10.46400 0.8476315999999999
10.46500 0.8496746399999999
10.46600 0.85168798
10.46700 0.8536720600000001
10.46800 0.85562738
10.46900 0.85755428
10.47000 0.85945316
10.47100 0.8613243700000001
10.47200 0.8631681999999999
10.47300 0.86498493
10.47400 0.8667748399999999
10.47500 0.86853812
10.47600 0.8702749399999999
10.47700 0.8719853099999999
10.47800 0.87366933
10.47900 0.8753268999999999
10.48000 0.87695811
10.48100 0.8785628700000001
10.48200 0.8801410000000001
10.48300 0.88169249
10.48400 0.8832172500000001
10.48500 0.8847151
10.48600 0.88618593
10.48700 0.8876297599999999
10.48800 0.88904649
10.48900 0.89043612
10.49000 0.89179864
10.49100 0.8931340600000001
10.49200 0.8944425699999999
10.49300 0.89572426
10.49400 0.89697922
10.49500 0.89820772
10.49600 0.8994099700000001
10.49700 0.90058623
10.49800 0.90173678
10.49900 0.9028618199999999
10.50000 0.9039617099999999
10.50100 0.90503665
10.50200 0.90608699
10.50300 0.9071128399999999
10.50400 0.90811448
10.50500 0.90909209
10.50600 0.91004577
10.50700 0.9109756
10.50800 0.91188159
10.50900 0.9127638299999999
10.51000 0.91362214
10.51100 0.9144566
10.51200 0.91526704
10.51300 0.91605326
10.51400 0.91681518
10.51500 0.91755269
10.51600 0.91826562
10.51700 0.91895387
10.51800 0.9196173400000001
10.51900 0.92025604
10.52000 0.92086988
10.52100 0.9214588399999999
10.52200 0.9220231299999999
10.52300 0.9225628300000001
10.52400 0.9230781299999999
10.52500 0.92356931
10.52600 0.9240366499999999
10.52700 0.9244805199999999
10.52800 0.9249013800000001
10.52900 0.92529971
10.53000 0.92567587
10.53100 0.9260305200000001
10.53200 0.92636403
10.53300 0.92667695
10.53400 0.92696976
10.53500 0.92724301
10.53600 0.9274970699999999
10.53700 0.9277323299999999
10.53800 0.92794914
10.53900 0.9281477
10.54000 0.9283282800000001
10.54100 0.92849107
10.54200 0.9286360800000001
10.54300 0.92876339
10.54400 0.92887292
10.54500 0.92896447
10.54600 0.9290379499999999
10.54700 0.9290931699999999
10.54800 0.92912987
10.54900 0.92914775
10.55000 0.9291465400000001
10.55100 0.92912586
10.55200 0.9290855400000001
10.55300 0.9290253700000001
10.55400 0.9289450899999999
10.55500 0.92884451
10.55600 0.92872353
10.55700 0.92858206
10.55800 0.9284202
10.55900 0.92823794
10.56000 0.92803547
10.56100 0.92781298
10.56200 0.92757074
10.56300 0.9273090399999999
10.56400 0.9270283400000001
10.56500 0.9267290100000001
10.56600 0.9264114299999999
10.56700 0.92607616
10.56800 0.92572365
10.56900 0.92535429
10.57000 0.9249686300000001
10.57100 0.92456695
10.57200 0.9241497099999999
10.57300 0.92371721
10.57400 0.92326961
10.57500 0.92280721
10.57600 0.9223300999999999
10.57700 0.92183826
10.57800 0.92133172
10.57900 0.9208103599999999
10.58000 0.92027411
10.58100 0.91972267
10.58200 0.91915587
10.58300 0.9185733300000001
10.58400 0.9179748600000001
10.58500 0.9173600900000001
10.58600 0.91672866
10.58700 0.91608027
10.58800 0.91541465
10.58900 0.9147315300000001
10.59000 0.91403071
10.59100 0.91331201
10.59200 0.9125752399999999
10.59300 0.9118204
10.59400 0.9110474000000001
10.59500 0.9102563399999999
10.59600 0.9094471999999999
10.59700 0.9086202800000001
10.59800 0.90777567
10.59900 0.90691363
10.60000 0.90603447
10.60100 0.9051384399999999
10.60200 0.90422584
10.60300 0.9032970300000001
10.60400 0.9023523
10.60500 0.90139192
10.60600 0.9004162600000001
10.60700 0.8994255200000001
10.60800 0.8984199700000001
10.60900 0.8973998000000001
10.61000 0.8963650999999999
10.61100 0.89531606
10.61200 0.89425258
10.61300 0.89317476
10.61400 0.8920826
10.61500 0.89097591
10.61600 0.8898546
10.61700 0.88871857
10.61800 0.88756755
10.61900 0.88640135
10.62000 0.8852198699999999
10.62100 0.8840228400000001
10.62200 0.8828100700000001
10.62300 0.8815813800000001
10.62400 0.88033658
10.62500 0.87907556
10.62600 0.87779835
10.62700 0.87650483
10.62800 0.87519493
10.62900 0.8738688200000001
10.63000 0.8725265
10.63100 0.8711681699999999
10.63200 0.86979391
10.63300 0.8684039100000001
10.63400 0.86699836
10.63500 0.8655775299999999
10.63600 0.8641416199999999
10.63700 0.86269081
10.63800 0.86122528
10.63900 0.85974522
10.64000 0.85825082
10.64100 0.85674217
10.64200 0.8552193600000001
10.64300 0.8536824000000001
10.64400 0.85213128
10.64500 0.85056601
10.64600 0.84898639
10.64700 0.84739234
10.64800 0.8457836700000001
10.64900 0.84416019
10.65000 0.84252171
10.65100 0.84086796
10.65200 0.83919866
10.65300 0.83751353
10.65400 0.83581237
10.65500 0.83409492
10.65600 0.8323609799999999
10.65700 0.8306103800000001
10.65800 0.82884301
10.65900 0.82705878
10.66000 0.8252575099999999
10.66100 0.82343929
10.66200 0.82160421
10.66300 0.81975227
10.66400 0.81788357
10.66500 0.8159983000000001
10.66600 0.81409663
10.66700 0.8121787599999999
10.66800 0.81024496
10.66900 0.8082954200000001
10.67000 0.80633042
10.67100 0.80435015
10.67200 0.8023547900000001
10.67300 0.80034463
10.67400 0.7983197500000001
10.67500 0.7962803399999999
10.67600 0.7942264900000001
10.67700 0.79215821
10.67800 0.7900754899999999
10.67900 0.78797825
10.68000 0.78586647
10.68100 0.78373998
10.68200 0.7815985900000001
10.68300 0.77944207
10.68400 0.77727018
10.68500 0.7750826399999999
10.68600 0.7728792299999999
10.68700 0.77065965
10.68800 0.76842364
10.68900 0.7661709099999999
10.69000 0.76390123
10.69100 0.76161441
10.69200 0.75931028
10.69300 0.75698867
10.69400 0.7546495200000001
10.69500 0.75229271
10.69600 0.7499182600000001
10.69700 0.7475262
10.69800 0.74511664
10.69900 0.74268961
10.70000 0.74024526
10.70100 0.73778373
10.70200 0.7353052
10.70300 0.73280986
10.70400 0.7302978499999999
10.70500 0.72776931
10.70600 0.72522443
10.70700 0.72266334
10.70800 0.72008613
10.70900 0.7174929099999999
10.71000 0.71488372
10.71100 0.7122585499999999
10.71200 0.7096174599999999
10.71300 0.70696031
10.71400 0.70428709
10.71500 0.70159766
10.71600 0.69889189
10.71700 0.69616963
10.71800 0.6934307
10.71900 0.69067497
10.72000 0.68790223
10.72100 0.68511232
10.72200 0.6823051299999999
10.72300 0.67948047
10.72400 0.67663821
10.72500 0.67377831
10.72600 0.67090066
10.72700 0.66800523
10.72800 0.665092
10.72900 0.6621609900000001
10.73000 0.65921228
10.73100 0.65624593
10.73200 0.65326202
10.73300 0.65026069
10.73400 0.64724213
10.73500 0.64420644
10.73600 0.64115385
10.73700 0.63808449
10.73800 0.6349985
10.73900 0.63189608
10.74000 0.6287773600000001
10.74100 0.62564248
10.74200 0.6224915400000001
10.74300 0.61932458
10.74400 0.61614169
10.74500 0.6129428299999999
10.74600 0.60972804
10.74700 0.60649724
10.74800 0.6032503699999999
10.74900 0.59998734
10.75000 0.59670801
10.75100 0.59341229
10.75200 0.5901
10.75300 0.58677094
10.75400 0.58342502
10.75500 0.58006207
10.75600 0.57668197
10.75700 0.57328455
10.75800 0.56986976
10.75900 0.56643756
10.76000 0.5629878500000001
10.76100 0.55952063
10.76200 0.55603599
10.76300 0.55253394
10.76400 0.54901461
10.76500 0.5454781
10.76600 0.54192459
10.76700 0.5383542699999999
10.76800 0.53476738
10.76900 0.53116409
10.77000 0.5275446500000001
10.77100 0.52390927
10.77200 0.52025821
10.77300 0.51659169
10.77400 0.51290994
10.77500 0.50921314
10.77600 0.5055015
10.77700 0.50177518
10.77800 0.49803429000000005
10.77900 0.49427897000000004
10.78000 0.49050925000000006
10.78100 0.48672519999999997
10.78200 0.48292689
10.78300 0.47911429
10.78400 0.47528739000000003
10.78500 0.47144615
10.78600 0.46759052
10.78700 0.46372046
10.78800 0.45983591
10.78900 0.45593679
10.79000 0.45202309
10.79100 0.44809477
10.79200 0.44415179
10.79300 0.44019409
10.79400 0.43622172
10.79500 0.43223471999999996
10.79600 0.42823315999999995
10.79700 0.42421711
10.79800 0.42018671999999996
10.79900 0.41614207
10.80000 0.41208336999999995
10.80100 0.40801079
10.80200 0.40392452000000006
10.80300 0.39982484
10.80400 0.39571193
10.80500 0.39158607999999995
10.80600 0.38744751
10.80700 0.38329652
10.80800 0.37913329
10.80900 0.37495811
10.81000 0.37077116
10.81100 0.36657264
10.81200 0.36236274
10.81300 0.35814161
10.81400 0.35390938
10.81500 0.34966615
10.81600 0.34541201
10.81700 0.34114700000000003
10.81800 0.33687116
10.81900 0.33258449
10.82000 0.32828702
10.82100 0.32397874000000004
10.82200 0.31965966
10.82300 0.31532976
10.82400 0.31098905
10.82500 0.30663759
10.82600 0.30227539
10.82700 0.29790252
10.82800 0.29351911999999997
10.82900 0.28912527000000005
10.83000 0.28472116999999997
10.83100 0.280307
10.83200 0.27588301
10.83300 0.27144945000000004
10.83400 0.26700662000000003
10.83500 0.26255482999999996
10.83600 0.25809442
10.83700 0.25362575
10.83800 0.24914918
10.83900 0.24466510000000002
10.84000 0.24017384000000003
10.84100 0.23567575999999998
10.84200 0.23117121000000002
10.84300 0.22666052
10.84400 0.22214395
10.84500 0.21762181999999997
10.84600 0.21309434
10.84700 0.20856173000000003
10.84800 0.20402414000000002
10.84900 0.19948173
10.85000 0.19493462
10.85100 0.19038287
10.85200 0.18582655
10.85300 0.18126568
10.85400 0.17670026
10.85500 0.17213032
10.85600 0.16755584
10.85700 0.16297682
10.85800 0.15839325
10.85900 0.15380516
10.86000 0.14921258
10.86100 0.14461556
10.86200 0.14001419
10.86300 0.13540859
10.86400 0.1307989
10.86500 0.12618532999999998
10.86600 0.12156809000000002
10.86700 0.11694746
10.86800 0.11232373
10.86900 0.10769726
10.87000 0.10306841
10.87100 0.09843759499999999
10.87200 0.093805237
10.87300 0.08917178499999999
10.87400 0.084537693
10.87500 0.07990342
10.87600 0.07526943800000001
10.87700 0.070636196
10.87800 0.066004135
10.87900 0.06137368
10.88000 0.056745234000000006
10.88100 0.05211915699999999
10.88200 0.047495791999999995
10.88300 0.042875436999999995
10.88400 0.038258356
10.88500 0.033644776
10.88600 0.029034888999999998
10.88700 0.024428856
10.88800 0.019826804
10.88900 0.015228835
10.89000 0.010635033
10.89100 0.0060454633
10.89200 0.0014601852
10.89300 -0.0031207455
10.89400 -0.0076972690000000005
10.89500 -0.012269315
10.89600 -0.016836797
10.89700 -0.021399605999999998
10.89800 -0.025957604999999998
10.89900 -0.030510627999999998
10.90000 -0.035058477
10.90100 -0.039600912999999995
10.90200 -0.044137667
10.90300 -0.048668434999999996
10.90400 -0.053192879
10.90500 -0.057710626
10.90600 -0.062221282999999995
10.90700 -0.066724425
10.90800 -0.071219623
10.90900 -0.07570642
10.91000 -0.08018436500000001
10.91100 -0.084653002
10.91200 -0.089111883
10.91300 -0.093560567
10.91400 -0.09799862699999999
10.91500 -0.10242567000000001
10.91600 -0.10684133
10.91700 -0.11124524
10.91800 -0.11563709
10.91900 -0.12001658000000001
10.92000 -0.12438347000000001
10.92100 -0.12873752
10.92200 -0.13307855000000002
10.92300 -0.13740635
10.92400 -0.1417208
10.92500 -0.14602173000000002
10.92600 -0.15030903
10.92700 -0.15458257
10.92800 -0.15884225000000002
10.92900 -0.16308792
10.93000 -0.16731947
10.93100 -0.17153673
10.93200 -0.17573955000000002
10.93300 -0.17992771
10.93400 -0.18410102
10.93500 -0.18825921
10.93600 -0.192402
10.93700 -0.19652909000000002
10.93800 -0.20064013000000003
10.93900 -0.20473478
10.94000 -0.20881265000000002
10.94100 -0.21287330999999998
10.94200 -0.21691634
10.94300 -0.22094131
10.94400 -0.22494777
10.94500 -0.22893527
10.94600 -0.23290339999999998
10.94700 -0.23685172000000002
10.94800 -0.24077981
10.94900 -0.24468729
10.95000 -0.24857376999999997
10.95100 -0.25243892
10.95200 -0.25628244
10.95300 -0.26010405
10.95400 -0.26390348
10.95500 -0.2676805
10.95600 -0.27143494
10.95700 -0.27516661
10.95800 -0.27887537
10.95900 -0.28256108
10.96000 -0.28622362
10.96100 -0.28986286
10.96200 -0.29347867
10.96300 -0.29707091999999996
10.96400 -0.30063947
10.96500 -0.30418416000000004
10.96600 -0.30770479
10.96700 -0.31120116
10.96800 -0.31467299
10.96900 -0.31812002
10.97000 -0.32154191000000004
10.97100 -0.32493833
10.97200 -0.32830887999999997
10.97300 -0.33165314
10.97400 -0.33497067999999997
10.97500 -0.33826104
10.97600 -0.34152372
10.97700 -0.34475825
10.97800 -0.34796414
10.97900 -0.35114093
10.98000 -0.35428812
10.98100 -0.35740528
10.98200 -0.36049199000000004
10.98300 -0.36354787
10.98400 -0.36657257
10.98500 -0.36956579
10.98600 -0.37252727999999996
10.98700 -0.37545682999999996
10.98800 -0.37835427
10.98900 -0.38121948
10.99000 -0.38405238
10.99100 -0.38685293
10.99200 -0.3896211
10.99300 -0.39235689000000007
10.99400 -0.39506033
10.99500 -0.39773146000000004
10.99600 -0.40037031000000006
10.99700 -0.40297689999999997
10.99800 -0.40555126
10.99900 -0.40809334999999997
11.00000 -0.41060308
11.00100 -0.41308044
11.00200 -0.41552526
11.00300 -0.41793738
11.00400 -0.42031663
11.00500 -0.42266273
11.00600 -0.42497534000000003
11.00700 -0.4272542
11.00800 -0.42949887000000003
11.00900 -0.43170899
11.01000 -0.43388414
11.01100 -0.43602381
11.01200 -0.43812757
11.01300 -0.44019492
11.01400 -0.44222539
11.01500 -0.44421851999999995
11.01600 -0.44617383000000005
11.01700 -0.44809086
11.01800 -0.44996925000000004
11.01900 -0.45180856
11.02000 -0.45360848000000004
11.02100 -0.45536867999999997
11.02200 -0.45708893000000006
11.02300 -0.45876899
11.02400 -0.46040867
11.02500 -0.46200785000000005
11.02600 -0.46356642000000003
11.02700 -0.46508433
11.02800 -0.46656149999999996
11.02900 -0.46799798000000004
11.03000 -0.46939375
11.03100 -0.47074882
11.03200 -0.47206325000000005
11.03300 -0.47333702
11.03400 -0.47457013000000003
11.03500 -0.4757626
11.03600 -0.47691436000000004
11.03700 -0.47802539
11.03800 -0.47909557
11.03900 -0.48012477
11.04000 -0.48111281
11.04100 -0.4820595
11.04200 -0.48296461
11.04300 -0.48382781
11.04400 -0.48464885999999996
11.04500 -0.48542739999999995
11.04600 -0.48616305000000004
11.04700 -0.48685553
11.04800 -0.48750443
11.04900 -0.48810947
11.05000 -0.48867025999999997
11.05100 -0.48918653999999995
11.05200 -0.48965802
11.05300 -0.49008443
11.05400 -0.49046562000000005
11.05500 -0.49080136
11.05600 -0.49109161
11.05700 -0.49133622
11.05800 -0.49153519999999995
11.05900 -0.49168859
11.06000 -0.49179638999999997
11.06100 -0.49185864999999995
11.06200 -0.49187546000000004
11.06300 -0.49184696
11.06400 -0.49177324000000006
11.06500 -0.49165441
11.06600 -0.49149058999999995
11.06700 -0.49128187999999995
11.06800 -0.49102833
11.06900 -0.49072997999999995
11.07000 -0.49038683
11.07100 -0.48999893
11.07200 -0.4895662
11.07300 -0.48908852
11.07400 -0.48856582000000004
11.07500 -0.4879979
11.07600 -0.48738467
11.07700 -0.48672585
11.07800 -0.48602130000000004
11.07900 -0.4852708
11.08000 -0.48447405
11.08100 -0.48363088000000004
11.08200 -0.48274109
11.08300 -0.48180446
11.08400 -0.48082079999999994
11.08500 -0.47978992
11.08600 -0.47871168000000003
11.08700 -0.47758599
11.08800 -0.4764128
11.08900 -0.47519202
11.09000 -0.47392370000000006
11.09100 -0.47260784
11.09200 -0.47124452
11.09300 -0.46983379999999997
11.09400 -0.46837581
11.09500 -0.4668707
11.09600 -0.46531865
11.09700 -0.46371981
11.09800 -0.4620743
11.09900 -0.46038236
11.10000 -0.45864414000000003
11.10100 -0.45685978
11.10200 -0.4550294
11.10300 -0.45315310999999997
11.10400 -0.45123100000000005
11.10500 -0.44926311999999996
11.10600 -0.44724951
11.10700 -0.44519007
11.10800 -0.44308482000000005
11.10900 -0.4409336
11.11000 -0.43873632999999995
11.11100 -0.43649287000000003
11.11200 -0.43420303
11.11300 -0.43186665999999996
11.11400 -0.42948359999999997
11.11500 -0.42705364
11.11600 -0.42457659999999997
11.11700 -0.42205239
11.11800 -0.41948087
11.11900 -0.41686194000000004
11.12000 -0.41419561
11.12100 -0.41148188
11.12200 -0.40872078
11.12300 -0.40591243000000005
11.12400 -0.40305699
11.12500 -0.40015467
11.12600 -0.39720568
11.12700 -0.39421031
11.12800 -0.39116889
11.12900 -0.38808174
11.13000 -0.38494922
11.13100 -0.38177165999999996
11.13200 -0.37854942
11.13300 -0.37528286
11.13400 -0.37197231
11.13500 -0.36861806
11.13600 -0.36522041
11.13700 -0.36177956
11.13800 -0.35829577
11.13900 -0.35476917
11.14000 -0.35119993
11.14100 -0.34758812
11.14200 -0.34393382
11.14300 -0.34023707
11.14400 -0.33649788
11.14500 -0.33271625
11.14600 -0.32889217
11.14700 -0.32502562
11.14800 -0.32111658
11.14900 -0.31716505
11.15000 -0.31317101999999997
11.15100 -0.30913451000000003
11.15200 -0.30505557
11.15300 -0.30093426
11.15400 -0.29677065999999996
11.15500 -0.29256493
11.15600 -0.28831719
11.15700 -0.28402765999999996
11.15800 -0.27969654
11.15900 -0.2753241
11.16000 -0.27091061
11.16100 -0.26645635
11.16200 -0.26196167000000004
11.16300 -0.2574269
11.16400 -0.25285238
11.16500 -0.24823849
11.16600 -0.24358558
11.16700 -0.23889404
11.16800 -0.23416420000000002
11.16900 -0.22939641
11.17000 -0.22459102
11.17100 -0.21974833000000002
11.17200 -0.21486867
11.17300 -0.20995228999999999
11.17400 -0.20499944
11.17500 -0.20001038999999998
11.17600 -0.19498535
11.17700 -0.18992451999999999
11.17800 -0.18482809
11.17900 -0.17969622999999998
11.18000 -0.17452914
11.18100 -0.16932697000000002
11.18200 -0.16408991
11.18300 -0.15881815999999999
11.18400 -0.15351191
11.18500 -0.14817141
11.18600 -0.1427969
11.18700 -0.13738865
11.18800 -0.13194698
11.18900 -0.12647222
11.19000 -0.12096475000000001
11.19100 -0.11542497
11.19200 -0.10985327
11.19300 -0.10425010999999999
11.19400 -0.09861593099999999
11.19500 -0.092951203
11.19600 -0.08725638599999999
11.19700 -0.081531942
11.19800 -0.07577831900000001
11.19900 -0.069995952
11.20000 -0.06418525
11.20100 -0.05834659700000001
11.20200 -0.052480347
11.20300 -0.046586822
11.20400 -0.040666311
11.20500 -0.034719068
11.20600 -0.028745315
11.20700 -0.022745247
11.20800 -0.016719037
11.20900 -0.010666836
11.21000 -0.0045887835
11.21100 0.0015149877
11.21200 0.0076443437
11.21300 0.013799143
11.21400 0.019979231
11.21500 0.026184431
11.21600 0.03241454
11.21700 0.038669322
11.21800 0.044948515
11.21900 0.051251805000000004
11.22000 0.057578849
11.22100 0.063929259
11.22200 0.07030260199999999
11.22300 0.076698413
11.22400 0.083116186
11.22500 0.089555379
11.22600 0.096015423
11.22700 0.10249572
11.22800 0.10899565
11.22900 0.11551457
11.23000 0.12205185
11.23100 0.12860682999999998
11.23200 0.13517888
11.23300 0.14176734000000002
11.23400 0.14837162
11.23500 0.1549911
11.23600 0.1616252
11.23700 0.16827339
11.23800 0.17493514000000002
11.23900 0.18160999
11.24000 0.18829748
11.24100 0.19499719999999998
11.24200 0.20170880000000002
11.24300 0.20843192
11.24400 0.21516627000000002
11.24500 0.22191156
11.24600 0.22866753999999997
11.24700 0.23543395
11.24800 0.24221053
11.24900 0.24899705
11.25000 0.25579326
11.25100 0.26259888
11.25200 0.26941361999999996
11.25300 0.27623717
11.25400 0.28306919
11.25500 0.28990929
11.25600 0.29675703999999997
11.25700 0.303612
11.25800 0.31047366
11.25900 0.31734151
11.26000 0.32421497
11.26100 0.33109346
11.26200 0.3379764
11.26300 0.34486314
11.26400 0.35175306
11.26500 0.35864555
11.26600 0.36553997
11.26700 0.37243569000000004
11.26800 0.37933215
11.26900 0.38622878
11.27000 0.39312504
11.27100 0.40002036999999996
11.27200 0.40691434
11.27300 0.41380646
11.27400 0.42069629
11.27500 0.42758346999999997
11.27600 0.43446756999999997
11.27700 0.44134823
11.27800 0.44822511
11.27900 0.45509785
11.28000 0.46196613000000003
11.28100 0.46882959999999996
11.28200 0.47568791
11.28300 0.48254067
11.28400 0.48938751999999996
11.28500 0.49622809
11.28600 0.50306194
11.28700 0.50988868
11.28800 0.51670782
11.28900 0.52351896
11.29000 0.53032157
11.29100 0.53711515
11.29200 0.54389918
11.29300 0.55067316
11.29400 0.55743651
11.29500 0.56418874
11.29600 0.57092924
11.29700 0.57765748
11.29800 0.58437292
11.29900 0.591075
11.30000 0.59776315
11.30100 0.60443687
11.30200 0.61109564
11.30300 0.61773895
11.30400 0.62436634
11.30500 0.63097733
11.30600 0.63757147
11.30700 0.64414833
11.30800 0.6507074899999999
11.30900 0.65724859
11.31000 0.66377129
11.31100 0.67027519
11.31200 0.6767599400000001
11.31300 0.68322523
11.31400 0.6896707200000001
11.31500 0.69609606
11.31600 0.7025009
11.31700 0.7088848400000001
11.31800 0.71524754
11.31900 0.7215885400000001
11.32000 0.7279074299999999
11.32100 0.7342037299999999
11.32200 0.74047688
11.32300 0.74672638
11.32400 0.75295162
11.32500 0.759152
11.32600 0.76532681
11.32700 0.7714754
11.32800 0.77759707
11.32900 0.78369109
11.33000 0.78975679
11.33100 0.79579344
11.33200 0.80180028
11.33300 0.8077766700000001
11.33400 0.8137218700000001
11.33500 0.8196353
11.33600 0.8255163200000001
11.33700 0.8313644699999999
11.33800 0.83717909
11.33900 0.84295981
11.34000 0.84870625
11.34100 0.85441796
11.34200 0.86009465
11.34300 0.8657360399999999
11.34400 0.87134186
11.34500 0.87691192
11.34600 0.88244602
11.34700 0.8879438999999999
11.34800 0.89340545
11.34900 0.8988305
11.35000 0.9042189500000001
11.35100 0.90957051
11.35200 0.91488501
11.35300 0.9201622600000001
11.35400 0.9254020599999999
11.35500 0.93060406
11.35600 0.9357680599999999
11.35700 0.94089368
11.35800 0.94598057
11.35900 0.9510284299999999
11.36000 0.9560367999999999
11.36100 0.96100522
11.36200 0.96593332
11.36300 0.97082052
11.36400 0.9756664700000001
11.36500 0.9804705199999999
11.36600 0.9852321799999999
11.36700 0.98995091
11.36800 0.99462615
11.36900 0.99925734
11.37000 1.0038439
11.37100 1.0083853
11.37200 1.0128811
11.37300 1.0173308
11.37400 1.0217338
11.37500 1.0260897
11.37600 1.0303980000000001
11.37700 1.0346583
11.37800 1.0388703000000001
11.37900 1.0430336
11.38000 1.0471479000000001
11.38100 1.0512128
11.38200 1.0552282
11.38300 1.0591936
11.38400 1.0631089999999999
11.38500 1.066974
11.38600 1.0707884
11.38700 1.0745521
11.38800 1.0782646999999999
11.38900 1.0819260000000002
11.39000 1.0855356999999999
11.39100 1.0890936
11.39200 1.0925993999999999
11.39300 1.0960527
11.39400 1.0994531
11.39500 1.1028004
11.39600 1.1060941
11.39700 1.1093338
11.39800 1.1125192000000002
11.39900 1.1156498000000001
11.40000 1.1187252
11.40100 1.121745
11.40200 1.1247088
11.40300 1.1276163000000001
11.40400 1.1304671
11.40500 1.1332609
11.40600 1.1359973
11.40700 1.1386761
11.40800 1.1412969
11.40900 1.1438596
11.41000 1.1463640000000002
11.41100 1.1488099
11.41200 1.1511969
11.41300 1.1535252
11.41400 1.1557943
11.41500 1.1580043
11.41600 1.1601550999999999
11.41700 1.1622463
11.41800 1.1642781
11.41900 1.1662502
11.42000 1.1681624
11.42100 1.1700146
11.42200 1.1718066
11.42300 1.1735384
11.42400 1.1752098
11.42500 1.1768204
11.42600 1.1783702
11.42700 1.179859
11.42800 1.1812866
11.42900 1.1826526
11.43000 1.1839570000000001
11.43100 1.1851995
11.43200 1.1863799
11.43300 1.1874978
11.43400 1.1885531
11.43500 1.1895454
11.43600 1.1904746000000002
11.43700 1.1913405
11.43800 1.1921426000000002
11.43900 1.1928809
11.44000 1.193555
11.44100 1.1941647999999998
11.44200 1.1947101
11.44300 1.1951906
11.44400 1.1956062
11.44500 1.1959568
11.44600 1.1962422
11.44700 1.1964624
11.44800 1.1966173
11.44900 1.1967069000000001
11.45000 1.1967312
11.45100 1.1966901
11.45200 1.1965837
11.45300 1.1964122000000001
11.45400 1.1961754999999998
11.45500 1.1958738
11.45600 1.195507
11.45700 1.1950755
11.45800 1.1945791000000001
11.45900 1.1940178
11.46000 1.1933919
11.46100 1.1927012000000001
11.46200 1.1919458
11.46300 1.1911257
11.46400 1.1902408999999998
11.46500 1.1892911000000002
11.46600 1.1882764000000001
11.46700 1.1871967
11.46800 1.1860517
11.46900 1.1848412
11.47000 1.1835652
11.47100 1.1822233999999998
11.47200 1.1808156
11.47300 1.1793415999999999
11.47400 1.1778012
11.47500 1.1761941
11.47600 1.1745202
11.47700 1.1727794
11.47800 1.1709714
11.47900 1.1690961999999998
11.48000 1.1671536
11.48100 1.1651434999999999
11.48200 1.1630658
11.48300 1.1609206
11.48400 1.1587079
11.48500 1.1564276
11.48600 1.1540797999999999
11.48700 1.1516647
11.48800 1.1491824
11.48900 1.1466329000000002
11.49000 1.1440164
11.49100 1.1413332
11.49200 1.1385834
11.49300 1.1357671999999999
11.49400 1.1328848
11.49500 1.1299365000000001
11.49600 1.1269225
11.49700 1.1238428999999999
11.49800 1.120698
11.49900 1.1174879
11.50000 1.1142129
11.50100 1.1108731
11.50200 1.1074686
11.50300 1.1039997
11.50400 1.1004662
11.50500 1.0968684
11.50600 1.0932063
11.50700 1.08948
11.50800 1.0856895
11.50900 1.0818348
11.51000 1.0779159999999999
11.51100 1.0739330999999999
11.51200 1.0698861
11.51300 1.0657753
11.51400 1.0616004
11.51500 1.0573618999999999
11.51600 1.0530597
11.51700 1.0486939
11.51800 1.0442648
11.51900 1.0397727
11.52000 1.0352177
11.52100 1.0306002
11.52200 1.0259204
11.52300 1.0211787
11.52400 1.0163755
11.52500 1.0115110999999999
11.52600 1.0065859
11.52700 1.0016003
11.52800 0.99655455
11.52900 0.99144913
11.53000 0.9862843
11.53100 0.9810604199999999
11.53200 0.97577777
11.53300 0.9704366299999999
11.53400 0.96503729
11.53500 0.95957983
11.53600 0.9540645400000001
11.53700 0.94849141
11.53800 0.9428606399999999
11.53900 0.9371722100000001
11.54000 0.93142623
11.54100 0.92562279
11.54200 0.91976179
11.54300 0.9138433300000001
11.54400 0.9078674
11.54500 0.90183411
11.54600 0.89574354
11.54700 0.8895956899999999
11.54800 0.88339075
11.54900 0.8771288199999999
11.55000 0.87081017
11.55100 0.8644349900000001
11.55200 0.85800355
11.55300 0.85151624
11.55400 0.84497333
11.55500 0.83837528
11.55600 0.83172256
11.55700 0.82501555
11.55800 0.81825489
11.55900 0.8114409600000001
11.56000 0.80457442
11.56100 0.79765571
11.56200 0.7906854200000001
11.56300 0.78366399
11.56400 0.77659204
11.56500 0.76947007
11.56600 0.76229852
11.56700 0.75507788
11.56800 0.74780853
11.56900 0.7404909000000001
11.57000 0.73312535
11.57100 0.72571216
11.57200 0.71825162
11.57300 0.71074399
11.57400 0.70318952
11.57500 0.69558844
11.57600 0.68794088
11.57700 0.68024704
11.57800 0.67250705
11.57900 0.66472106
11.58000 0.65688919
11.58100 0.64901165
11.58200 0.64108861
11.58300 0.63312026
11.58400 0.62510679
11.58500 0.6170484199999999
11.58600 0.6089454999999999
11.58700 0.60079829
11.58800 0.5926071199999999
11.58900 0.5843724100000001
11.59000 0.57609458
11.59100 0.56777406
11.59200 0.55941138
11.59300 0.55100704
11.59400 0.5425616200000001
11.59500 0.5340756799999999
11.59600 0.52554985
11.59700 0.51698475
11.59800 0.50838096
11.59900 0.49973913
11.60000 0.4910599
11.60100 0.48234384
11.60200 0.47359159
11.60300 0.46480368
11.60400 0.4559807
11.60500 0.44712313
11.60600 0.43823151
11.60700 0.42930627
11.60800 0.42034788
11.60900 0.41135675
11.61000 0.40233321
11.61100 0.39327768999999996
11.61200 0.38419047
11.61300 0.37507191
11.61400 0.36592234
11.61500 0.35674209
11.61600 0.34753144999999996
11.61700 0.33829076999999996
11.61800 0.32902039
11.61900 0.31972064
11.62000 0.31039193
11.62100 0.30103462999999997
11.62200 0.29164916
11.62300 0.28223593
11.62400 0.27279538999999997
11.62500 0.26332804
11.62600 0.2538343
11.62700 0.24431469
11.62800 0.23476970000000003
11.62900 0.22519983
11.63000 0.21560558
11.63100 0.20598744
11.63200 0.1963459
11.63300 0.18668142
11.63400 0.1769945
11.63500 0.16728559
11.63600 0.15755515
11.63700 0.14780359
11.63800 0.13803135
11.63900 0.12823886
11.64000 0.1184265
11.64100 0.1085947
11.64200 0.098743849
11.64300 0.08887434999999999
11.64400 0.078986608
11.64500 0.069081027
11.64600 0.059158029
11.64700 0.049218041000000004
11.64800 0.039261507
11.64900 0.029288887
11.65000 0.019300656
11.65100 0.0092973096
11.65200 -0.00072063726
11.65300 -0.010752647
11.65400 -0.02079816
11.65500 -0.0308566
11.65600 -0.040927369
11.65700 -0.051009847000000004
11.65800 -0.061103399
11.65900 -0.071207382
11.66000 -0.08132112600000001
11.66100 -0.091443968
11.66200 -0.10157523
11.66300 -0.11171423999999999
11.66400 -0.12186032000000001
11.66500 -0.13201283
11.66600 -0.14217112
11.66700 -0.15233454999999999
11.66800 -0.16250252
11.66900 -0.17267445
11.67000 -0.1828498
11.67100 -0.19302805
11.67200 -0.20320872
11.67300 -0.21339136
11.67400 -0.22357556
11.67500 -0.23376094000000003
11.67600 -0.24394714
11.67700 -0.25413386
11.67800 -0.26432073
11.67900 -0.27450749
11.68000 -0.28469383
11.68100 -0.29487947000000003
11.68200 -0.30506409
11.68300 -0.31524736
11.68400 -0.32542895
11.68500 -0.33560849
11.68600 -0.34578561
11.68700 -0.35595984999999997
11.68800 -0.36613073
11.68900 -0.37629777000000003
11.69000 -0.38646042999999997
11.69100 -0.39661815
11.69200 -0.40677031999999996
11.69300 -0.41691632999999995
11.69400 -0.42705555
11.69500 -0.43718731
11.69600 -0.44731102
11.69700 -0.45742596999999996
11.69800 -0.46753157
11.69900 -0.4776272
11.70000 -0.48771226000000006
11.70100 -0.49778614000000004
11.70200 -0.50784838
11.70300 -0.51789843
11.70400 -0.52793585
11.70500 -0.5379601399999999
11.70600 -0.54797097
11.70700 -0.55796793
11.70800 -0.56795068
11.70900 -0.5779189100000001
11.71000 -0.58787228
11.71100 -0.59781047
11.71200 -0.60773324
11.71300 -0.61764028
11.71400 -0.6275313
11.71500 -0.63740597
11.71600 -0.64726402
11.71700 -0.65710507
11.71800 -0.6669288
11.71900 -0.6767348400000001
11.72000 -0.68652276
11.72100 -0.69629215
11.72200 -0.70604254
11.72300 -0.71577346
11.72400 -0.72548445
11.72500 -0.7351749599999999
11.72600 -0.74484441
11.72700 -0.75449226
11.72800 -0.76411795
11.72900 -0.77372086
11.73000 -0.7833003999999999
11.73100 -0.7928559599999999
11.73200 -0.80238692
11.73300 -0.8118927499999999
11.73400 -0.82137277
11.73500 -0.8308264399999999
11.73600 -0.8402532
11.73700 -0.84965257
11.73800 -0.8590240000000001
11.73900 -0.86836694
11.74000 -0.8776809099999999
11.74100 -0.88696554
11.74200 -0.8962203700000001
11.74300 -0.9054450299999999
11.74400 -0.91463905
11.74500 -0.9238020499999999
11.74600 -0.9329336699999999
11.74700 -0.94203362
11.74800 -0.95110144
11.74900 -0.96013686
11.75000 -0.9691393899999999
11.75100 -0.97810868
11.75200 -0.9870443499999999
11.75300 -0.9959459299999999
11.75400 -1.0048131
11.75500 -1.0136452
11.75600 -1.0224419
11.75700 -1.0312026
11.75800 -1.0399269
11.75900 -1.0486142999999999
11.76000 -1.0572642
11.76100 -1.0658760999999999
11.76200 -1.0744496
11.76300 -1.0829841999999998
11.76400 -1.0914793
11.76500 -1.0999347
11.76600 -1.1083499
11.76700 -1.1167245
11.76800 -1.1250583
11.76900 -1.1333507
11.77000 -1.1416018
11.77100 -1.1498112
11.77200 -1.1579787
11.77300 -1.1661042
11.77400 -1.1741876
11.77500 -1.1822286
11.77600 -1.1902272
11.77700 -1.1981833000000002
11.77800 -1.2060967
11.77900 -1.2139673
11.78000 -1.221795
11.78100 -1.2295797000000002
11.78200 -1.2373210000000001
11.78300 -1.2450189
11.78400 -1.2526732
11.78500 -1.2602835
11.78600 -1.2678495
11.78700 -1.2753709
11.78800 -1.2828473999999999
11.78900 -1.2902784999999999
11.79000 -1.2976639
11.79100 -1.3050030000000001
11.79200 -1.3122954
11.79300 -1.3195407
11.79400 -1.3267381
11.79500 -1.3338873
11.79600 -1.3409878
11.79700 -1.348039
11.79800 -1.3550404
11.79900 -1.3619915999999999
11.80000 -1.368892
11.80100 -1.3757412
11.80200 -1.3825389000000001
11.80300 -1.3892844999999998
11.80400 -1.3959779
11.80500 -1.4026187
11.80600 -1.4092067
11.80700 -1.4157417
11.80800 -1.4222234999999999
11.80900 -1.4286521
11.81000 -1.4350273
11.81100 -1.441349
11.81200 -1.4476174
11.81300 -1.4538323
11.81400 -1.4599937
11.81500 -1.4661018
11.81600 -1.4721564
11.81700 -1.4781577000000001
11.81800 -1.4841055
11.81900 -1.4899997
11.82000 -1.4958403
11.82100 -1.5016272000000002
11.82200 -1.5073601
11.82300 -1.5130389
11.82400 -1.5186633999999999
11.82500 -1.5242331
11.82600 -1.5297477
11.82700 -1.535207
11.82800 -1.5406104999999999
11.82900 -1.5459578
11.83000 -1.5512484
11.83100 -1.556482
11.83200 -1.5616580999999998
11.83300 -1.5667763000000001
11.83400 -1.571836
11.83500 -1.576837
11.83600 -1.5817788999999998
11.83700 -1.5866613000000003
11.83800 -1.5914839
11.83900 -1.5962465
11.84000 -1.6009489
11.84100 -1.6055908
11.84200 -1.610172
11.84300 -1.6146926
11.84400 -1.6191524
11.84500 -1.6235514
11.84600 -1.6278895000000002
11.84700 -1.6321668
11.84800 -1.6363835
11.84900 -1.6405395999999999
11.85000 -1.6446352000000002
11.85100 -1.6486704
11.85200 -1.6526453
11.85300 -1.65656
11.85400 -1.6604147999999999
11.85500 -1.6642097000000002
11.85600 -1.6679449
11.85700 -1.6716202999999998
11.85800 -1.6752360000000002
11.85900 -1.6787922
11.86000 -1.6822888
11.86100 -1.6857255000000002
11.86200 -1.6891025
11.86300 -1.6924195
11.86400 -1.6956764999999998
11.86500 -1.6988733999999999
11.86600 -1.7020097
11.86700 -1.7050853000000001
11.86800 -1.7081
11.86900 -1.7110535999999998
11.87000 -1.7139457
11.87100 -1.7167762
11.87200 -1.7195447999999998
11.87300 -1.7222514000000002
11.87400 -1.724896
11.87500 -1.7274782
11.87600 -1.729998
11.87700 -1.7324553999999999
11.87800 -1.7348502
11.87900 -1.7371826
11.88000 -1.7394528
11.88100 -1.7416606000000001
11.88200 -1.7438063
11.88300 -1.7458901
11.88400 -1.7479122
11.88500 -1.7498726
11.88600 -1.7517715999999999
11.88700 -1.7536093
11.88800 -1.7553857999999998
11.88900 -1.7571014999999999
11.89000 -1.7587563
11.89100 -1.7603503999999999
11.89200 -1.7618836999999998
11.89300 -1.7633563
11.89400 -1.7647684000000001
11.89500 -1.7661197
11.89600 -1.7674103
11.89700 -1.7686402
11.89800 -1.7698091999999999
11.89900 -1.7709173000000002
11.90000 -1.7719645
11.90100 -1.7729506
11.90200 -1.7738753999999999
11.90300 -1.7747388999999998
11.90400 -1.775541
11.90500 -1.7762816000000001
11.90600 -1.7769607
11.90700 -1.7775783
11.90800 -1.7781345
11.90900 -1.7786292
11.91000 -1.7790625
11.91100 -1.7794345
11.91200 -1.7797451
11.91300 -1.7799949
11.91400 -1.780184
11.91500 -1.7803125
11.91600 -1.7803807
11.91700 -1.7803889
11.91800 -1.7803375
11.91900 -1.7802266
11.92000 -1.7800567999999999
11.92100 -1.7798284000000002
11.92200 -1.7795417
11.92300 -1.7791970000000001
11.92400 -1.7787946
11.92500 -1.7783348
11.92600 -1.7778177
11.92700 -1.7772435999999998
11.92800 -1.7766127
11.92900 -1.7759251999999999
11.93000 -1.7751811
11.93100 -1.7743802
11.93200 -1.7735226
11.93300 -1.7726082
11.93400 -1.7716368999999998
11.93500 -1.7706083000000001
11.93600 -1.7695226000000002
11.93700 -1.7683792999999999
11.93800 -1.7671784
11.93900 -1.7659198
11.94000 -1.7646032999999999
11.94100 -1.7632288999999999
11.94200 -1.7617963
11.94300 -1.7603058
11.94400 -1.7587574000000001
11.94500 -1.7571511000000002
11.94600 -1.7554872
11.94700 -1.7537661
11.94800 -1.7519882
11.94900 -1.7501539
11.95000 -1.7482635
11.95100 -1.7463177
11.95200 -1.7443171
11.95300 -1.7422621999999999
11.95400 -1.7401537000000002
11.95500 -1.7379921
11.95600 -1.735778
11.95700 -1.7335120999999998
11.95800 -1.7311949
11.95900 -1.7288268999999998
11.96000 -1.7264087000000001
11.96100 -1.7239404999999999
11.96200 -1.7214226999999998
11.96300 -1.7188556000000002
11.96400 -1.7162396
11.96500 -1.7135747
11.96600 -1.710861
11.96700 -1.7080986999999999
11.96800 -1.7052876000000001
11.96900 -1.7024279
11.97000 -1.6995193
11.97100 -1.6965620000000001
11.97200 -1.6935557
11.97300 -1.6905001999999998
11.97400 -1.6873955999999999
11.97500 -1.6842416
11.97600 -1.681038
11.97700 -1.6777849
11.97800 -1.6744822
11.97900 -1.6711299999999998
11.98000 -1.6677285
11.98100 -1.6642774999999999
11.98200 -1.6607774
11.98300 -1.6572284
11.98400 -1.6536308
11.98500 -1.6499850999999999
11.98600 -1.6462915000000002
11.98700 -1.6425505
11.98800 -1.6387628
11.98900 -1.6349289999999999
11.99000 -1.6310493999999998
11.99100 -1.6271247999999998
11.99200 -1.6231559
11.99300 -1.6191434
11.99400 -1.6150879
11.99500 -1.6109899
11.99600 -1.6068501
11.99700 -1.6026691
11.99800 -1.5984470000000002
11.99900 -1.5941845
12.00000 -1.589882
12.00100 -1.5855396000000002
12.00200 -1.5811577
12.00300 -1.5767364
12.00400 -1.5722757
12.00500 -1.5677758
12.00600 -1.5632365
12.00700 -1.5586578
12.00800 -1.5540399
12.00900 -1.5493824999999999
12.01000 -1.5446858
12.01100 -1.5399497
12.01200 -1.5351743
12.01300 -1.5303594999999999
12.01400 -1.5255055
12.01500 -1.5206126
12.01600 -1.515681
12.01700 -1.5107109
12.01800 -1.5057027
12.01900 -1.5006569
12.02000 -1.4955739
12.02100 -1.4904542
12.02200 -1.4852984
12.02300 -1.4801071000000001
12.02400 -1.4748809999999999
12.02500 -1.4696207
12.02600 -1.4643269
12.02700 -1.4590001
12.02800 -1.453641
12.02900 -1.4482502
12.03000 -1.4428283
12.03100 -1.4373758
12.03200 -1.4318931
12.03300 -1.4263806
12.03400 -1.4208388
12.03500 -1.4152678
12.03600 -1.4096679
12.03700 -1.4040394
12.03800 -1.3983822
12.03900 -1.3926966
12.04000 -1.3869826
12.04100 -1.38124
12.04200 -1.3754689
12.04300 -1.3696692
12.04400 -1.3638408
12.04500 -1.3579836
12.04600 -1.3520976
12.04700 -1.3461826
12.04800 -1.3402387999999998
12.04900 -1.3342662
12.05000 -1.3282646
12.05100 -1.3222345
12.05200 -1.3161759
12.05300 -1.310089
12.05400 -1.3039744
12.05500 -1.2978322
12.05600 -1.291663
12.05700 -1.2854673
12.05800 -1.2792457
12.05900 -1.2729987999999999
12.06000 -1.2667272
12.06100 -1.2604317999999999
12.06200 -1.254113
12.06300 -1.2477716
12.06400 -1.2414084
12.06500 -1.2350238
12.06600 -1.2286184
12.06700 -1.222193
12.06800 -1.2157477
12.06900 -1.2092832
12.07000 -1.2027995999999999
12.07100 -1.1962973
12.07200 -1.1897764
12.07300 -1.1832372
12.07400 -1.1766797
12.07500 -1.1701039
12.07600 -1.1635098
12.07700 -1.1568973999999999
12.07800 -1.1502665
12.07900 -1.1436173
12.08000 -1.1369496
12.08100 -1.1302633
12.08200 -1.1235586
12.08300 -1.1168354999999999
12.08400 -1.1100941
12.08500 -1.1033346
12.08600 -1.0965572
12.08700 -1.0897622
12.08800 -1.0829499
12.08900 -1.0761208
12.09000 -1.0692754
12.09100 -1.0624141999999999
12.09200 -1.0555379
12.09300 -1.0486469999999999
12.09400 -1.0417421
12.09500 -1.0348241
12.09600 -1.0278934
12.09700 -1.0209507
12.09800 -1.0139968
12.09900 -1.0070322
12.10000 -1.0000574
12.10100 -0.99307308
12.10200 -0.9860795
12.10300 -0.97907707
12.10400 -0.97206607
12.10500 -0.96504688
12.10600 -0.9580195
12.10700 -0.9509841
12.10800 -0.94394078
12.10900 -0.9368894600000001
12.11000 -0.9298300400000001
12.11100 -0.92276242
12.11200 -0.91568651
12.11300 -0.9086021200000001
12.11400 -0.9015090800000001
12.11500 -0.8944072799999999
12.11600 -0.88729654
12.11700 -0.88017676
12.11800 -0.8730479500000001
12.11900 -0.8659101100000001
12.12000 -0.85876323
12.12100 -0.8516075099999999
12.12200 -0.84444312
12.12300 -0.83727036
12.12400 -0.8300895799999999
12.12500 -0.8229011700000001
12.12600 -0.81570558
12.12700 -0.8085032900000001
12.12800 -0.80129486
12.12900 -0.79408074
12.13000 -0.78686159
12.13100 -0.77963802
12.13200 -0.7724105400000001
12.13300 -0.7651797
12.13400 -0.7579459799999999
12.13500 -0.7507097899999999
12.13600 -0.74347155
12.13700 -0.73623159
12.13800 -0.72899014
12.13900 -0.7217473799999999
12.14000 -0.71450346
12.14100 -0.70725838
12.14200 -0.7000120799999999
12.14300 -0.69276453
12.14400 -0.68551553
12.14500 -0.67826496
12.14600 -0.67101256
12.14700 -0.66375812
12.14800 -0.65650139
12.14900 -0.64924215
12.15000 -0.64198021
12.15100 -0.6347153799999999
12.15200 -0.6274475300000001
12.15300 -0.6201766
12.15400 -0.61290255
12.15500 -0.60562543
12.15600 -0.59834532
12.15700 -0.59106243
12.15800 -0.5837769700000001
12.15900 -0.57648928
12.16000 -0.56919972
12.16100 -0.56190877
12.16200 -0.55461684
12.16300 -0.54732449
12.16400 -0.54003224
12.16500 -0.53274063
12.16600 -0.52545024
12.16700 -0.5181615700000001
12.16800 -0.51087514
12.16900 -0.5035914499999999
12.17000 -0.49631093
12.17100 -0.48903394
12.17200 -0.48176078
12.17300 -0.47449171999999995
12.17400 -0.46722693000000004
12.17500 -0.45996653
12.17600 -0.4527105
12.17700 -0.44545885
12.17800 -0.43821143999999995
12.17900 -0.43096812
12.18000 -0.42372867
12.18100 -0.41649290000000005
12.18200 -0.40926049000000003
12.18300 -0.40203119000000004
12.18400 -0.39480467999999996
12.18500 -0.38758072
12.18600 -0.38035903
12.18700 -0.37313942
12.18800 -0.36592172
12.18900 -0.35870578000000003
12.19000 -0.35149157000000003
12.19100 -0.34427908
12.19200 -0.33706836
12.19300 -0.32985953
12.19400 -0.32265277000000003
12.19500 -0.31544832
12.19600 -0.30824647
12.19700 -0.30104755
12.19800 -0.29385192000000004
12.19900 -0.28665997
12.20000 -0.27947207
12.20100 -0.27228864
12.20200 -0.26511007
12.20300 -0.25793675
12.20400 -0.25076901
12.20500 -0.24360719
12.20600 -0.23645153
12.20700 -0.22930228
12.20800 -0.22215961999999997
12.20900 -0.21502364
12.21000 -0.20789443999999999
12.21100 -0.20077201000000003
12.21200 -0.19365633
12.21300 -0.18654731
12.21400 -0.17944484
12.21500 -0.17234875
12.21600 -0.16525887
12.21700 -0.15817499
12.21800 -0.1510969
12.21900 -0.14402441000000002
12.22000 -0.13695732000000002
12.22100 -0.12989544
12.22200 -0.12283861
12.22300 -0.11578671
12.22400 -0.10873968
12.22500 -0.10169744
12.22600 -0.094660011
12.22700 -0.087627419
12.22800 -0.080599752
12.22900 -0.073577126
12.23000 -0.066559704
12.23100 -0.059547658999999996
12.23200 -0.052541203
12.23300 -0.045540548
12.23400 -0.038545916
12.23500 -0.031557528
12.23600 -0.02457558
12.23700 -0.017600256
12.23800 -0.010631706
12.23900 -0.0036700381
12.24000 0.0032846769
12.24100 0.010232419000000001
12.24200 0.017173216999999998
12.24300 0.024107151
12.24400 0.031034348999999996
12.24500 0.037954986
12.24600 0.044869276
12.24700 0.051777466
12.24800 0.058679836
12.24900 0.06557666899999999
12.25000 0.072468264
12.25100 0.079354917
12.25200 0.086236902
12.25300 0.093114481
12.25400 0.09998787399999999
12.25500 0.10685727
12.25600 0.11372281
12.25700 0.12058456999999999
12.25800 0.1274426
12.25900 0.13429686999999998
12.26000 0.14114729999999998
12.26100 0.14799378
12.26200 0.15483611
12.26300 0.16167410999999998
12.26400 0.1685075
12.26500 0.17533603
12.26600 0.1821594
12.26700 0.18897732
12.26800 0.19578949999999998
12.26900 0.20259568
12.27000 0.20939559000000002
12.27100 0.21618900000000002
12.27200 0.22297576
12.27300 0.22975572
12.27400 0.23652881
12.27500 0.24329498
12.27600 0.25005426999999997
12.27700 0.25680675
12.27800 0.2635526
12.27900 0.27029198
12.28000 0.27702514
12.28100 0.28375234
12.28200 0.2904739
12.28300 0.29719018
12.28400 0.30390155
12.28500 0.31060833
12.28600 0.31731091
12.28700 0.32400964000000004
12.28800 0.33070485
12.28900 0.33739682
12.29000 0.34408579
12.29100 0.35077198000000004
12.29200 0.35745554999999996
12.29300 0.36413660000000003
12.29400 0.37081514
12.29500 0.37749114
12.29600 0.38416453
12.29700 0.39083514999999996
12.29800 0.39750276999999995
12.29900 0.40416713
12.30000 0.41082795
12.30100 0.41748489999999994
12.30200 0.42413762
12.30300 0.43078576999999996
12.30400 0.43742894
12.30500 0.4440668
12.30600 0.45069897999999997
12.30700 0.45732521000000004
12.30800 0.46394523000000004
12.30900 0.47055878999999995
12.31000 0.47716573
12.31100 0.48376597
12.31200 0.49035945
12.31300 0.49694618
12.31400 0.50352626
12.31500 0.51009976
12.31600 0.51666694
12.31700 0.52322797
12.31800 0.52978313
12.31900 0.53633275
12.32000 0.54287715
12.32100 0.54941662
12.32200 0.55595147
12.32300 0.56248205
12.32400 0.5690086599999999
12.32500 0.57553155
12.32600 0.5820509500000001
12.32700 0.58856709
12.32800 0.59508006
12.32900 0.60159001
12.33000 0.60809692
12.33100 0.61460086
12.33200 0.62110177
12.33300 0.62759956
12.33400 0.6340940899999999
12.33500 0.64058523
12.33600 0.64707277
12.33700 0.65355655
12.33800 0.66003632
12.33900 0.66651185
12.34000 0.67298291
12.34100 0.67944927
12.34200 0.68591074
12.34300 0.6923671299999999
12.34400 0.6988183099999999
12.34500 0.70526409
12.34600 0.71170442
12.34700 0.71813916
12.34800 0.72456831
12.34900 0.73099183
12.35000 0.73740976
12.35100 0.7438221
12.35200 0.7502289
12.35300 0.7566302500000001
12.35400 0.76302625
12.35500 0.76941699
12.35600 0.77580251
12.35700 0.7821829100000001
12.35800 0.7885581799999999
12.35900 0.7949285199999999
12.36000 0.80129383
12.36100 0.80765421
12.36200 0.81400955
12.36300 0.82035987
12.36400 0.8267050600000001
12.36500 0.83304495
12.36600 0.83937952
12.36700 0.8457085099999999
12.36800 0.85203182
12.36900 0.8583492599999999
12.37000 0.86466065
12.37100 0.8709657900000001
12.37200 0.87726461
12.37300 0.88355681
12.37400 0.88984221
12.37500 0.89612072
12.37600 0.90239225
12.37700 0.9086567
12.37800 0.91491397
12.37900 0.92116408
12.38000 0.92740702
12.38100 0.93364287
12.38200 0.9398715599999999
12.38300 0.9460932599999999
12.38400 0.9523079699999999
12.38500 0.9585158
12.38600 0.96471673
12.38700 0.97091096
12.38800 0.97709848
12.38900 0.98327929
12.39000 0.98945331
12.39100 0.99562062
12.39200 1.001781
12.39300 1.0079345
12.39400 1.0140807
12.39500 1.0202196000000001
12.39600 1.0263508
12.39700 1.0324740000000001
12.39800 1.0385887999999999
12.39900 1.0446948
12.40000 1.0507916000000002
12.40100 1.0568787
12.40200 1.0629556
12.40300 1.0690219
12.40400 1.075077
12.40500 1.0811205000000002
12.40600 1.0871519
12.40700 1.0931709
12.40800 1.099177
12.40900 1.10517
12.41000 1.1111494
12.41100 1.1171152
12.41200 1.1230670999999999
12.41300 1.1290049
12.41400 1.1349287
12.41500 1.1408384
12.41600 1.146734
12.41700 1.1526157000000001
12.41800 1.1584835
12.41900 1.1643376
12.42000 1.1701781
12.42100 1.1760052
12.42200 1.181819
12.42300 1.1876197
12.42400 1.1934073
12.42500 1.1991819000000001
12.42600 1.2049437
12.42700 1.2106924
12.42800 1.2164282
12.42900 1.2221508
12.43000 1.2278601
12.43100 1.2335557000000001
12.43200 1.2392374
12.43300 1.2449048
12.43400 1.2505574
12.43500 1.2561948
12.43600 1.2618165000000001
12.43700 1.2674218
12.43800 1.2730103
12.43900 1.2785814
12.44000 1.2841345
12.44100 1.2896691
12.44200 1.2951845
12.44300 1.3006804
12.44400 1.3061561
12.44500 1.3116113
12.44600 1.3170456000000001
12.44700 1.3224585
12.44800 1.3278497
12.44900 1.3332191
12.45000 1.3385664
12.45100 1.3438914
12.45200 1.3491941
12.45300 1.3544742
12.45400 1.3597318
12.45500 1.3649669
12.45600 1.3701793
12.45700 1.3753691000000001
12.45800 1.3805361
12.45900 1.3856806
12.46000 1.3908022
12.46100 1.395901
12.46200 1.4009769
12.46300 1.4060296
12.46400 1.4110589999999998
12.46500 1.4160649
12.46600 1.4210468
12.46700 1.4260045000000001
12.46800 1.4309376
12.46900 1.4358454999999999
12.47000 1.4407279
12.47100 1.4455842
12.47200 1.4504137
12.47300 1.455216
12.47400 1.4599904000000001
12.47500 1.4647365
12.47600 1.4694534000000001
12.47700 1.4741408
12.47800 1.4787979
12.47900 1.4834244
12.48000 1.4880197
12.48100 1.4925834
12.48200 1.497115
12.48300 1.5016143
12.48400 1.5060809
12.48500 1.5105146
12.48600 1.5149151
12.48700 1.5192822
12.48800 1.5236157000000001
12.48900 1.5279155
12.49000 1.5321814
12.49100 1.5364133
12.49200 1.5406109
12.49300 1.5447742
12.49400 1.5489030000000001
12.49500 1.552997
12.49600 1.5570559
12.49700 1.5610794000000001
12.49800 1.5650671
12.49900 1.5690187000000002
12.50000 1.5729336
12.50100 1.5768114
12.50200 1.5806517
12.50300 1.5844539000000002
12.50400 1.5882174
12.50500 1.5919415
12.50600 1.5956258
12.50700 1.5992695000000001
12.50800 1.6028723000000002
12.50900 1.6064334999999998
12.51000 1.6099526
12.51100 1.613429
12.51200 1.6168624
12.51300 1.6202524
12.51400 1.6235987
12.51500 1.6269008
12.51600 1.6301583000000002
12.51700 1.6333714
12.51800 1.6365396
12.51900 1.6396629
12.52000 1.6427410999999998
12.52100 1.6457742000000002
12.52200 1.6487623
12.52300 1.6517051
12.52400 1.6546025999999998
12.52500 1.6574547
12.52600 1.6602613
12.52700 1.6630223
12.52800 1.6657377000000002
12.52900 1.668407
12.53000 1.67103
12.53100 1.6736064
12.53200 1.6761359
12.53300 1.6786178999999999
12.53400 1.681052
12.53500 1.6834375
12.53600 1.6857738
12.53700 1.6880602000000002
12.53800 1.6902959
12.53900 1.69248
12.54000 1.6946118
12.54100 1.6966905
12.54200 1.6987151999999999
12.54300 1.7006852
12.54400 1.7025996
12.54500 1.7044578000000001
12.54600 1.706259
12.54700 1.7080023999999998
12.54800 1.7096877
12.54900 1.7113144
12.55000 1.712882
12.55100 1.7143901
12.55200 1.7158387000000002
12.55300 1.7172277
12.55400 1.7185567
12.55500 1.7198259
12.55600 1.7210351
12.55700 1.7221845999999998
12.55800 1.7232744000000002
12.55900 1.7243043999999998
12.56000 1.7252751
12.56100 1.7261861
12.56200 1.7270377
12.56300 1.7278299000000001
12.56400 1.7285624999999998
12.56500 1.7292353999999999
12.56600 1.7298483999999998
12.56700 1.7304013999999999
12.56800 1.7308938999999999
12.56900 1.7313256999999997
12.57000 1.7316962000000002
12.57100 1.7320048000000001
12.57200 1.732251
12.57300 1.7324343
12.57400 1.7325541
12.57500 1.7326096
12.57600 1.7326002999999999
12.57700 1.7325253999999999
12.57800 1.7323844000000002
12.57900 1.7321765
12.58000 1.7319014000000001
12.58100 1.7315585000000002
12.58200 1.7311472
12.58300 1.7306671
12.58400 1.7301178
12.58500 1.7294991999999998
12.58600 1.7288109
12.58700 1.7280528
12.58800 1.7272249
12.58900 1.7263269
12.59000 1.7253589
12.59100 1.7243209999999998
12.59200 1.7232133
12.59300 1.7220357
12.59400 1.7207884999999998
12.59500 1.7194718000000002
12.59600 1.7180856000000002
12.59700 1.7166302000000002
12.59800 1.7151054
12.59900 1.7135112000000001
12.60000 1.7118476
12.60100 1.7101146
12.60200 1.7083121
12.60300 1.7064398
12.60400 1.7044973
12.60500 1.7024843
12.60600 1.7004005999999998
12.60700 1.6982455
12.60800 1.6960184999999999
12.60900 1.6937193
12.61000 1.691347
12.61100 1.6889013000000002
12.61200 1.6863815
12.61300 1.6837868999999999
12.61400 1.681117
12.61500 1.6783712
12.61600 1.6755491
12.61700 1.6726501
12.61800 1.669674
12.61900 1.6666204
12.62000 1.6634889
12.62100 1.6602794
12.62200 1.6569918
12.62300 1.653626
12.62400 1.6501822
12.62500 1.6466603
12.62600 1.6430603
12.62700 1.6393825
12.62800 1.6356270999999998
12.62900 1.6317940999999998
12.63000 1.6278839
12.63100 1.6238965
12.63200 1.619832
12.63300 1.6156908
12.63400 1.6114729
12.63500 1.6071783
12.63600 1.6028075
12.63700 1.59836
12.63800 1.5938359999999998
12.63900 1.5892355
12.64000 1.5845584
12.64100 1.5798045
12.64200 1.5749738
12.64300 1.5700659
12.64400 1.5650807
12.64500 1.5600179
12.64600 1.5548773999999999
12.64700 1.5496589
12.64800 1.5443623
12.64900 1.5389874
12.65000 1.5335339
12.65100 1.5280019
12.65200 1.5223912
12.65300 1.5167017
12.65400 1.5109336
12.65500 1.5050869
12.65600 1.4991615
12.65700 1.4931577
12.65800 1.4870757000000001
12.65900 1.4809157
12.66000 1.4746778999999999
12.66100 1.4683626
12.66200 1.4619702
12.66300 1.4555008
12.66400 1.448955
12.66500 1.4423329
12.66600 1.435635
12.66700 1.4288614
12.66800 1.4220123
12.66900 1.4150881
12.67000 1.4080890000000001
12.67100 1.4010150000000001
12.67200 1.3938663
12.67300 1.3866428
12.67400 1.3793447
12.67500 1.3719718
12.67600 1.3645241000000001
12.67700 1.3570014
12.67800 1.3494038
12.67900 1.341731
12.68000 1.3339828999999999
12.68100 1.3261593999999999
12.68200 1.3182604
12.68300 1.3102858
12.68400 1.3022357
12.68500 1.2941099
12.68600 1.2859087
12.68700 1.277632
12.68800 1.2692801999999999
12.68900 1.2608535
12.69000 1.2523521
12.69100 1.2437765
12.69200 1.2351269999999999
12.69300 1.226404
12.69400 1.2176082
12.69500 1.2087399
12.69600 1.1997997999999999
12.69700 1.1907883
12.69800 1.1817058999999999
12.69900 1.1725534
12.70000 1.163331
12.70100 1.1540392
12.70200 1.1446787
12.70300 1.1352497
12.70400 1.1257527
12.70500 1.1161880000000002
12.70600 1.1065558
12.70700 1.0968564
12.70800 1.0870901
12.70900 1.0772571
12.71000 1.0673574
12.71100 1.0573913000000001
12.71200 1.0473589
12.71300 1.0372603
12.71400 1.0270957
12.71500 1.0168651
12.71600 1.0065689
12.71700 0.9962070700000001
12.71800 0.98577999
12.71900 0.9752879900000001
12.72000 0.96473126
12.72100 0.95411027
12.72200 0.9434254799999999
12.72300 0.9326773700000001
12.72400 0.92186658
12.72500 0.91099367
12.72600 0.90005929
12.72700 0.8890641899999999
12.72800 0.8780091999999999
12.72900 0.8668949800000001
12.73000 0.85572246
12.73100 0.84449248
12.73200 0.83320588
12.73300 0.82186349
12.73400 0.8104660499999999
12.73500 0.79901451
12.73600 0.78750951
12.73700 0.7759518
12.73800 0.76434202
12.73900 0.75268084
12.74000 0.74096876
12.74100 0.72920634
12.74200 0.71739396
12.74300 0.70553203
12.74400 0.69362093
12.74500 0.68166093
12.74600 0.6696523200000001
12.74700 0.65759537
12.74800 0.64549036
12.74900 0.63333749
12.75000 0.62113707
12.75100 0.60888934
12.75200 0.59659467
12.75300 0.58425339
12.75400 0.57186596
12.75500 0.5594328
12.75600 0.54695448
12.75700 0.5344315399999999
12.75800 0.52186465
12.75900 0.50925449
12.76000 0.49660182999999997
12.76100 0.48390743
12.76200 0.47117215999999995
12.76300 0.45839683000000003
12.76400 0.44558239
12.76500 0.43272976999999996
12.76600 0.41983984
12.76700 0.40691355
12.76800 0.39395182000000006
12.76900 0.3809555
12.77000 0.36792548
12.77100 0.35486261
12.77200 0.3417677
12.77300 0.32864152
12.77400 0.31548485000000004
12.77500 0.30229834
12.77600 0.28908269
12.77700 0.27583851
12.77800 0.26256645
12.77900 0.24926704
12.78000 0.23594087000000002
12.78100 0.22258845000000002
12.78200 0.20921032
12.78300 0.19580703
12.78400 0.1823791
12.78500 0.16892705
12.78600 0.15545146
12.78700 0.14195291
12.78800 0.128432
12.78900 0.11488939999999999
12.79000 0.10132577000000001
12.79100 0.08774183199999999
12.79200 0.07413837
12.79300 0.060516183
12.79400 0.046876119
12.79500 0.033219066000000005
12.79600 0.019545939
12.79700 0.0058576872
12.79800 -0.0078447207
12.79900 -0.021560304
12.80000 -0.035288074
12.80100 -0.049027044
12.80200 -0.062776235
12.80300 -0.076534675
12.80400 -0.09030142699999999
12.80500 -0.10407558
12.80600 -0.11785624000000001
12.80700 -0.13164257
12.80800 -0.14543376
12.80900 -0.15922901
12.81000 -0.17302758
12.81100 -0.18682875
12.81200 -0.2006318
12.81300 -0.21443604
12.81400 -0.22824081000000002
12.81500 -0.24204541
12.81600 -0.25584914000000003
12.81700 -0.26965130000000004
12.81800 -0.28345115
12.81900 -0.29724787
12.82000 -0.31104069
12.82100 -0.32482874
12.82200 -0.33861108
12.82300 -0.35238677999999996
12.82400 -0.36615485
12.82500 -0.37991422999999996
12.82600 -0.39366380999999995
12.82700 -0.40740254000000004
12.82800 -0.42112921
12.82900 -0.43484270999999997
12.83000 -0.44854186
12.83100 -0.46222549999999996
12.83200 -0.47589252
12.83300 -0.48954175
12.83400 -0.50317212
12.83500 -0.51678256
12.83600 -0.5303720900000001
12.83700 -0.54393979
12.83800 -0.55748476
12.83900 -0.57100616
12.84000 -0.58450322
12.84100 -0.59797526
12.84200 -0.61142165
12.84300 -0.62484178
12.84400 -0.63823513
12.84500 -0.6516011399999999
12.84600 -0.66493941
12.84700 -0.6782495000000001
12.84800 -0.6915309
12.84900 -0.70478325
12.85000 -0.71800607
12.85100 -0.73119891
12.85200 -0.7443612900000001
12.85300 -0.75749261
12.85400 -0.77059232
12.85500 -0.7836598
12.85600 -0.79669422
12.85700 -0.80969492
12.85800 -0.82266098
12.85900 -0.8355914600000001
12.86000 -0.84848544
12.86100 -0.86134179
12.86200 -0.8741593000000001
12.86300 -0.88693686
12.86400 -0.89967325
12.86500 -0.91236727
12.86600 -0.92501752
12.86700 -0.93762279
12.86800 -0.95018176
12.86900 -0.96269315
12.87000 -0.97515583
12.87100 -0.9875685000000001
12.87200 -0.99993004
12.87300 -1.0122394
12.87400 -1.0244957000000001
12.87500 -1.0366979
12.87600 -1.0488452000000001
12.87700 -1.060937
12.87800 -1.0729724
12.87900 -1.0849508
12.88000 -1.0968719999999998
12.88100 -1.1087351
12.88200 -1.12054
12.88300 -1.1322862
12.88400 -1.1439734
12.88500 -1.1556012
12.88600 -1.1671691
12.88700 -1.1786769000000001
12.88800 -1.1901241
12.88900 -1.2015102
12.89000 -1.2128348
12.89100 -1.2240973
12.89200 -1.2352969999999999
12.89300 -1.2464332999999999
12.89400 -1.2575054
12.89500 -1.2685123
12.89600 -1.2794532
12.89700 -1.2903270999999998
12.89800 -1.3011332
12.89900 -1.3118702
12.90000 -1.3225371
12.90100 -1.3331328999999998
12.90200 -1.3436564
12.90300 -1.3541067
12.90400 -1.3644826
12.90500 -1.3747831
12.90600 -1.3850071
12.90700 -1.3951539000000002
12.90800 -1.4052224
12.90900 -1.4152120000000001
12.91000 -1.4251217
12.91100 -1.4349509
12.91200 -1.444699
12.91300 -1.4543653
12.91400 -1.4639492
12.91500 -1.4734505
12.91600 -1.4828685
12.91700 -1.4922028
12.91800 -1.5014532
12.91900 -1.5106191
12.92000 -1.5197002
12.92100 -1.5286962
12.92200 -1.5376064999999999
12.92300 -1.5464309
12.92400 -1.5551687
12.92500 -1.5638197
12.92600 -1.5723832
12.92700 -1.5808586
12.92800 -1.5892455
12.92900 -1.5975432
12.93000 -1.6057510000000002
12.93100 -1.6138679999999999
12.93200 -1.6218936
12.93300 -1.629827
12.93400 -1.6376674
12.93500 -1.6454142
12.93600 -1.6530663
12.93700 -1.6606231999999999
12.93800 -1.668084
12.93900 -1.6754479999999998
12.94000 -1.6827146000000002
12.94100 -1.6898830999999999
12.94200 -1.6969531999999998
12.94300 -1.7039241
12.94400 -1.7107954
12.94500 -1.7175669
12.94600 -1.7242381
12.94700 -1.7308090000000003
12.94800 -1.7372793000000002
12.94900 -1.7436486000000002
12.95000 -1.7499171
12.95100 -1.7560844999999998
12.95200 -1.7621508000000001
12.95300 -1.7681156999999998
12.95400 -1.7739793
12.95500 -1.7797414
12.95600 -1.7854016000000001
12.95700 -1.7909598
12.95800 -1.7964155999999998
12.95900 -1.8017687
12.96000 -1.8070186
12.96100 -1.8121647
12.96200 -1.8172062999999998
12.96300 -1.822143
12.96400 -1.8269739999999999
12.96500 -1.8316986
12.96600 -1.8363159
12.96700 -1.8408254
12.96800 -1.8452261
12.96900 -1.8495169999999999
12.97000 -1.8536977
12.97100 -1.8577674
12.97200 -1.8617255999999998
12.97300 -1.8655714
12.97400 -1.8693045
12.97500 -1.8729243
12.97600 -1.8764308
12.97700 -1.8798234
12.97800 -1.8831022
12.97900 -1.8862670000000001
12.98000 -1.8893179
12.98100 -1.8922549
12.98200 -1.8950781
12.98300 -1.8977879
12.98400 -1.9003843999999999
12.98500 -1.902868
12.98600 -1.905239
12.98700 -1.9074976000000001
12.98800 -1.9096442000000002
12.98900 -1.9116788999999998
12.99000 -1.9136019
12.99100 -1.9154134999999999
12.99200 -1.9171137
12.99300 -1.9187026
12.99400 -1.9201800000000002
12.99500 -1.9215461
12.99600 -1.9228004
12.99700 -1.9239429
12.99800 -1.9249732
12.99900 -1.9258909000000002
13.00000 -1.9266955999999997
13.00100 -1.9273867999999998
13.00200 -1.927964
13.00300 -1.9284267000000002
13.00400 -1.9287743
13.00500 -1.9290064
13.00600 -1.9291224
13.00700 -1.9291220000000002
13.00800 -1.9290049
13.00900 -1.9287705
13.01000 -1.9284187000000002
13.01100 -1.9279493
13.01200 -1.9273622000000001
13.01300 -1.9266574
13.01400 -1.9258348
13.01500 -1.9248949000000002
13.01600 -1.9238379
13.01700 -1.9226639
13.01800 -1.9213734
13.01900 -1.9199669
13.02000 -1.918445
13.02100 -1.9168079
13.02200 -1.9150563999999999
13.02300 -1.9131912
13.02400 -1.9112126999999999
13.02500 -1.9091213
13.02600 -1.9069176
13.02700 -1.9046022
13.02800 -1.9021751
13.02900 -1.8996371
13.03000 -1.8969880000000001
13.03100 -1.8942282000000001
13.03200 -1.8913576
13.03300 -1.8883765000000001
13.03400 -1.8852845
13.03500 -1.8820817
13.03600 -1.8787677999999999
13.03700 -1.8753427999999999
13.03800 -1.8718063999999999
13.03900 -1.8681584
13.04000 -1.8643986000000001
13.04100 -1.8605269
13.04200 -1.8565431000000001
13.04300 -1.8524472
13.04400 -1.8482389
13.04500 -1.8439183000000001
13.04600 -1.8394853999999998
13.04700 -1.8349404
13.04800 -1.8302834000000001
13.04900 -1.8255147999999999
13.05000 -1.8206350999999998
13.05100 -1.8156445
13.05200 -1.8105434
13.05300 -1.8053324999999998
13.05400 -1.8000124
13.05500 -1.7945835
13.05600 -1.7890466
13.05700 -1.7834025
13.05800 -1.7776515
13.05900 -1.7717943999999999
13.06000 -1.7658318999999998
13.06100 -1.7597646000000002
13.06200 -1.7535930000000002
13.06300 -1.7473180000000001
13.06400 -1.7409397
13.06500 -1.7344588
13.06600 -1.7278759000000001
13.06700 -1.7211912
13.06800 -1.7144050000000002
13.06900 -1.7075179
13.07000 -1.70053
13.07100 -1.6934415
13.07200 -1.6862528
13.07300 -1.6789641000000002
13.07400 -1.6715755999999997
13.07500 -1.6640875
13.07600 -1.6565001
13.07700 -1.6488135000000002
13.07800 -1.6410282000000003
13.07900 -1.6331444
13.08000 -1.6251624
13.08100 -1.6170825999999998
13.08200 -1.6089056000000002
13.08300 -1.6006316999999999
13.08400 -1.5922617
13.08500 -1.5837962
13.08600 -1.5752355999999998
13.08700 -1.5665811
13.08800 -1.5578331
13.08900 -1.5489927000000001
13.09000 -1.5400605
13.09100 -1.5310376
13.09200 -1.5219247
13.09300 -1.5127227
13.09400 -1.5034324
13.09500 -1.4940548999999999
13.09600 -1.4845907
13.09700 -1.4750406
13.09800 -1.4654053999999999
13.09900 -1.4556858000000001
13.10000 -1.4458823
13.10100 -1.4359955
13.10200 -1.4260258
13.10300 -1.4159737000000001
13.10400 -1.4058396000000002
13.10500 -1.3956239000000001
13.10600 -1.3853270000000002
13.10700 -1.3749491
13.10800 -1.3644907
13.10900 -1.353952
13.11000 -1.3433335
13.11100 -1.3326355
13.11200 -1.3218585
13.11300 -1.311003
13.11400 -1.3000696
13.11500 -1.2890588
13.11600 -1.2779712
13.11700 -1.2668076
13.11800 -1.2555688
13.11900 -1.2442555
13.12000 -1.2328688
13.12100 -1.2214094
13.12200 -1.2098785
13.12300 -1.1982768
13.12400 -1.1866054
13.12500 -1.1748655000000001
13.12600 -1.1630578
13.12700 -1.1511834
13.12800 -1.1392434
13.12900 -1.1272387
13.13000 -1.11517
13.13100 -1.1030384
13.13200 -1.0908447
13.13300 -1.0785897
13.13400 -1.0662741
13.13500 -1.0538985
13.13600 -1.0414636
13.13700 -1.0289700000000002
13.13800 -1.0164182000000002
13.13900 -1.0038087
13.14000 -0.9911420799999999
13.14100 -0.9784187200000001
13.14200 -0.96563911
13.14300 -0.95280372
13.14400 -0.939913
13.14500 -0.9269673399999999
13.14600 -0.91396729
13.14700 -0.9009134
13.14800 -0.88780634
13.14900 -0.87464666
13.15000 -0.8614350099999999
13.15100 -0.84817223
13.15200 -0.83485916
13.15300 -0.82149673
13.15400 -0.8080858700000001
13.15500 -0.79462761
13.15600 -0.78112306
13.15700 -0.76757339
13.15800 -0.75397976
13.15900 -0.74034347
13.16000 -0.7266657400000001
13.16100 -0.7129478300000001
13.16200 -0.69919098
13.16300 -0.68539651
13.16400 -0.67156558
13.16500 -0.6576994
13.16600 -0.6437990299999999
13.16700 -0.62986561
13.16800 -0.6159001
13.16900 -0.60190344
13.17000 -0.58787647
13.17100 -0.57381997
13.17200 -0.55973465
13.17300 -0.5456212
13.17400 -0.5314801800000001
13.17500 -0.5173122
13.17600 -0.50311773
13.17700 -0.48889727
13.17800 -0.47465125
13.17900 -0.46038017999999997
13.18000 -0.44608451000000005
13.18100 -0.43176478
13.18200 -0.41742148
13.18300 -0.40305517999999996
13.18400 -0.38866648
13.18500 -0.374256
13.18600 -0.35982449
13.18700 -0.34537264
13.18800 -0.33090129
13.18900 -0.31641128
13.19000 -0.30190353
13.19100 -0.28737902
13.19200 -0.2728387
13.19300 -0.25828362
13.19400 -0.24371484999999998
13.19500 -0.22913346
13.19600 -0.21454054
13.19700 -0.19993724
13.19800 -0.18532462
13.19900 -0.17070383
13.20000 -0.15607593
13.20100 -0.14144201
13.20200 -0.12680313000000001
13.20300 -0.11216032
13.20400 -0.097514573
13.20500 -0.082866859
13.20600 -0.068218104
13.20700 -0.053569203
13.20800 -0.038921009
13.20900 -0.024274344
13.21000 -0.0096299969
13.21100 0.0050112722
13.21200 0.019648732000000002
13.21300 0.034281673
13.21400 0.048909400000000006
13.21500 0.06353123499999999
13.21600 0.078146497
13.21700 0.092754513
13.21800 0.10735460000000001
13.21900 0.12194606000000001
13.22000 0.1365282
13.22100 0.15110028
13.22200 0.16566154
13.22300 0.18021123
13.22400 0.19474855
13.22500 0.20927268
13.22600 0.22378277000000002
13.22700 0.23827800000000002
13.22800 0.25275748000000003
13.22900 0.26722031
13.23000 0.28166564
13.23100 0.29609257
13.23200 0.31050025000000003
13.23300 0.32488778
13.23400 0.33925434000000004
13.23500 0.35359905999999997
13.23600 0.36792115000000003
13.23700 0.38221981000000005
13.23800 0.39649428999999997
13.23900 0.41074385
13.24000 0.42496771
13.24100 0.43916521
13.24200 0.45333561
13.24300 0.46747825000000004
13.24400 0.48159244
13.24500 0.49567748999999994
13.24600 0.50973268
13.24700 0.52375733
13.24800 0.53775068
13.24900 0.55171205
13.25000 0.56564063
13.25100 0.57953568
13.25200 0.59339637
13.25300 0.60722185
13.25400 0.62101129
13.25500 0.6347638099999999
13.25600 0.64847856
13.25700 0.66215461
13.25800 0.67579104
13.25900 0.689387
13.26000 0.70294151
13.26100 0.71645374
13.26200 0.72992281
13.26300 0.74334783
13.26400 0.756728
13.26500 0.77006249
13.26600 0.7833505
13.26700 0.7965913
13.26800 0.80978423
13.26900 0.8229285500000001
13.27000 0.83602369
13.27100 0.8490690000000001
13.27200 0.86206393
13.27300 0.87500792
13.27400 0.8879005000000001
13.27500 0.9007411099999999
13.27600 0.91352938
13.27700 0.9262647500000001
13.27800 0.93894685
13.27900 0.95157521
13.28000 0.96414946
13.28100 0.97666904
13.28200 0.9891335899999999
13.28300 1.0015425
13.28400 1.0138954
13.28500 1.0261917
13.28600 1.0384307000000002
13.28700 1.0506121
13.28800 1.0627349
13.28900 1.0747987
13.29000 1.0868027
13.29100 1.0987461
13.29200 1.1106282
13.29300 1.1224481
13.29400 1.1342052
13.29500 1.1458986
13.29600 1.1575276
13.29700 1.1690914000000001
13.29800 1.1805891000000002
13.29900 1.1920201
13.30000 1.2033835
13.30100 1.2146789
13.30200 1.2259054
13.30300 1.2370626
13.30400 1.2481499
13.30500 1.2591668
13.30600 1.270113
13.30700 1.2809879
13.30800 1.2917912999999999
13.30900 1.3025229
13.31000 1.3131823
13.31100 1.3237693
13.31200 1.3342837
13.31300 1.3447251
13.31400 1.3550934000000001
13.31500 1.3653883
13.31600 1.3756095
13.31700 1.3857566
13.31800 1.3958293
13.31900 1.4058272
13.32000 1.41575
13.32100 1.4255972000000001
13.32200 1.4353681
13.32300 1.4450624
13.32400 1.4546793
13.32500 1.4642184
13.32600 1.4736789
13.32700 1.4830602
13.32800 1.4923617
13.32900 1.5015827000000002
13.33000 1.5107224000000001
13.33100 1.5197802
13.33200 1.5287556
13.33300 1.5376478
13.33400 1.5464562
13.33500 1.5551804
13.33600 1.5638197
13.33700 1.5723737000000002
13.33800 1.580842
13.33900 1.5892243000000001
13.34000 1.5975202000000002
13.34100 1.6057294
13.34200 1.6138518000000002
13.34300 1.6218873000000003
13.34400 1.6298356
13.34500 1.6376967
13.34600 1.6454704
13.34700 1.6531568
13.34800 1.6607558000000002
13.34900 1.6682673
13.35000 1.6756915000000001
13.35100 1.683028
13.35200 1.6902769000000002
13.35300 1.697438
13.35400 1.7045112000000002
13.35500 1.7114965
13.35600 1.7183935000000001
13.35700 1.7252021
13.35800 1.7319219000000001
13.35900 1.7385527
13.36000 1.7450942
13.36100 1.751546
13.36200 1.7579079000000002
13.36300 1.7641794
13.36400 1.7703601999999998
13.36500 1.7764499
13.36600 1.7824482
13.36700 1.7883548999999999
13.36800 1.7941695
13.36900 1.7998918999999998
13.37000 1.8055219
13.37100 1.8110594
13.37200 1.8165042999999998
13.37300 1.8218564
13.37400 1.8271157999999998
13.37500 1.8322824000000002
13.37600 1.837356
13.37700 1.8423371000000002
13.37800 1.8472254000000001
13.37900 1.8520212
13.38000 1.8567242000000002
13.38100 1.8613346
13.38200 1.8658523999999999
13.38300 1.8702777
13.38400 1.8746104
13.38500 1.8788503
13.38600 1.8829974999999999
13.38700 1.8870516
13.38800 1.8910125
13.38900 1.8948798999999998
13.39000 1.8986534
13.39100 1.9023328999999998
13.39200 1.9059179
13.39300 1.9094081999999999
13.39400 1.9128033999999998
13.39500 1.9161033
13.39600 1.9193074
13.39700 1.9224154
13.39800 1.9254273
13.39900 1.9283427
13.40000 1.9311614000000001
13.40100 1.9338837000000002
13.40200 1.9365093
13.40300 1.9390382000000002
13.40400 1.9414706
13.40500 1.9438068999999998
13.40600 1.9460471
13.40700 1.9481916
13.40800 1.9502408999999998
13.40900 1.9521951999999998
13.41000 1.954055
13.41100 1.9558208000000001
13.41200 1.9574931
13.41300 1.9590722
13.41400 1.9605588
13.41500 1.9619532
13.41600 1.9632557
13.41700 1.9644668
13.41800 1.9655867
13.41900 1.9666156000000001
13.42000 1.9675536
13.42100 1.9684008999999998
13.42200 1.9691575
13.42300 1.9698232
13.42400 1.9703981
13.42500 1.9708816
13.42600 1.9712735
13.42700 1.9715736000000001
13.42800 1.9717814
13.42900 1.9718967
13.43000 1.9719191
13.43100 1.9718480999999999
13.43200 1.9716837
13.43300 1.9714250999999998
13.43400 1.9710722999999999
13.43500 1.9706251000000001
13.43600 1.9700834999999999
13.43700 1.9694474
13.43800 1.9687168000000002
13.43900 1.9678920999999998
13.44000 1.9669734
13.44100 1.965961
13.44200 1.9648556000000001
13.44300 1.9636577
13.44400 1.9623677999999998
13.44500 1.9609868999999998
13.44600 1.9595154
13.44700 1.9579543000000001
13.44800 1.9563042999999998
13.44900 1.9545663000000002
13.45000 1.9527409
13.45100 1.9508291
13.45200 1.9488314
13.45300 1.9467485999999998
13.45400 1.9445812
13.45500 1.9423299
13.45600 1.939995
13.45700 1.9375769
13.45800 1.9350758
13.45900 1.9324917000000001
13.46000 1.929825
13.46100 1.9270755
13.46200 1.9242434
13.46300 1.9213283
13.46400 1.9183302
13.46500 1.9152490000000002
13.46600 1.9120846
13.46700 1.9088365
13.46800 1.9055048
13.46900 1.9020895
13.47000 1.8985903
13.47100 1.8950071
13.47200 1.8913403
13.47300 1.8875897
13.47400 1.8837555999999998
13.47500 1.8798382999999999
13.47600 1.8758381000000002
13.47700 1.8717555000000001
13.47800 1.867591
13.47900 1.8633450999999999
13.48000 1.8590186000000002
13.48100 1.8546119
13.48200 1.8501258999999999
13.48300 1.8455612
13.48400 1.8409185000000001
13.48500 1.8361986000000001
13.48600 1.8314021
13.48700 1.8265297999999999
13.48800 1.8215822
13.48900 1.81656
13.49000 1.8114636
13.49100 1.8062936
13.49200 1.8010504999999999
13.49300 1.7957343000000001
13.49400 1.7903455
13.49500 1.7848842
13.49600 1.7793506000000001
13.49700 1.773745
13.49800 1.7680673
13.49900 1.7623175000000002
13.50000 1.7564958
13.50100 1.7506021999999999
13.50200 1.7446369
13.50300 1.7385998999999999
13.50400 1.7324913000000002
13.50500 1.7263114
13.50600 1.7200604000000002
13.50700 1.7137388
13.50800 1.7073466999999998
13.50900 1.7008847
13.51000 1.6943533
13.51100 1.6877532
13.51200 1.6810848999999999
13.51300 1.6743492
13.51400 1.6675468999999998
13.51500 1.6606785
13.51600 1.6537452000000001
13.51700 1.6467478
13.51800 1.6396869
13.51900 1.6325636000000001
13.52000 1.6253784
13.52100 1.6181322000000002
13.52200 1.6108258
13.52300 1.6034596
13.52400 1.5960343
13.52500 1.5885504000000001
13.52600 1.5810083999999998
13.52700 1.5734086
13.52800 1.5657511999999998
13.52900 1.5580365
13.53000 1.5502647
13.53100 1.5424357
13.53200 1.5345497
13.53300 1.5266068000000002
13.53400 1.518607
13.53500 1.5105505
13.53600 1.5024371
13.53700 1.494267
13.53800 1.4860405
13.53900 1.4777577
13.54000 1.4694188000000001
13.54100 1.4610242
13.54200 1.4525744
13.54300 1.4440699
13.54400 1.4355111999999999
13.54500 1.4268990000000001
13.54600 1.418234
13.54700 1.4095171
13.54800 1.4007491
13.54900 1.391931
13.55000 1.3830636
13.55100 1.3741478
13.55200 1.3651848
13.55300 1.3561754000000001
13.55400 1.3471204
13.55500 1.3380208
13.55600 1.3288775
13.55700 1.3196911
13.55800 1.3104623
13.55900 1.3011918
13.56000 1.2918801
13.56100 1.2825276
13.56200 1.2731346
13.56300 1.2637015
13.56400 1.2542284000000001
13.56500 1.2447154999999999
13.56600 1.2351628
13.56700 1.2255703999999998
13.56800 1.2159382
13.56900 1.2062663
13.57000 1.1965547
13.57100 1.1868033
13.57200 1.1770121999999998
13.57300 1.1671814
13.57400 1.1573112
13.57500 1.1474016
13.57600 1.137453
13.57700 1.1274658
13.57800 1.1174403
13.57900 1.1073772000000002
13.58000 1.0972771
13.58100 1.0871408
13.58200 1.076969
13.58300 1.0667628
13.58400 1.056523
13.58500 1.0462506
13.58600 1.0359467
13.58700 1.0256125
13.58800 1.0152488
13.58900 1.0048569
13.59000 0.99443775
13.59100 0.98399231
13.59200 0.97352145
13.59300 0.9630260999999999
13.59400 0.952507
13.59500 0.94196489
13.59600 0.9314002499999999
13.59700 0.92081362
13.59800 0.91020539
13.59900 0.89957584
13.60000 0.8889252300000001
13.60100 0.87825367
13.60200 0.86756116
13.60300 0.85684778
13.60400 0.8461135399999999
13.60500 0.8353583499999999
13.60600 0.82458211
13.60700 0.8137848200000001
13.60800 0.8029664900000001
13.60900 0.7921271000000001
13.61000 0.78126676
13.61100 0.77038556
13.61200 0.75948373
13.61300 0.7485615099999999
13.61400 0.73761931
13.61500 0.7266575
13.61600 0.71567665
13.61700 0.70467736
13.61800 0.69366032
13.61900 0.6826262900000001
13.62000 0.6715760599999999
13.62100 0.6605105
13.62200 0.64943046
13.62300 0.63833692
13.62400 0.62723076
13.62500 0.61611291
13.62600 0.6049842599999999
13.62700 0.59384573
13.62800 0.58269813
13.62900 0.57154228
13.63000 0.56037889
13.63100 0.54920865
13.63200 0.53803218
13.63300 0.52685002
13.63400 0.5156626
13.63500 0.50447034
13.63600 0.49327356
13.63700 0.48207254
13.63800 0.47086747
13.63900 0.45965854000000006
13.64000 0.44844587999999996
13.64100 0.43722954999999997
13.64200 0.42600967
13.64300 0.4147863
13.64400 0.40355958
13.64500 0.39232959999999995
13.64600 0.3810965
13.64700 0.36986046
13.64800 0.35862173
13.64900 0.34738057
13.65000 0.33613734
13.65100 0.32489244
13.65200 0.31364635
13.65300 0.30239956
13.65400 0.29115267
13.65500 0.27990632000000004
13.65600 0.26866116
13.65700 0.25741790999999997
13.65800 0.24617729
13.65900 0.23494004
13.66000 0.22370692
13.66100 0.21247864000000002
13.66200 0.20125592000000003
13.66300 0.19003946
13.66400 0.17882989000000002
13.66500 0.16762785
13.66600 0.15643389000000002
13.66700 0.14524851
13.66800 0.13407217
13.66900 0.12290528
13.67000 0.11174819
13.67100 0.10060119000000001
13.67200 0.089464558
13.67300 0.07833852399999999
13.67400 0.067223283
13.67500 0.056119019000000006
13.67600 0.04502589
13.67700 0.033944059
13.67800 0.022873690999999998
13.67900 0.011814959
13.68000 0.00076805181
13.68100 -0.010266816
13.68200 -0.021289405
13.68300 -0.032299443000000004
13.68400 -0.043296625
13.68500 -0.05428061099999999
13.68600 -0.065251027
13.68700 -0.076207466
13.68800 -0.087149488
13.68900 -0.098076626
13.69000 -0.1089884
13.69100 -0.11988428999999999
13.69200 -0.13076377
13.69300 -0.14162631
13.69400 -0.15247137
13.69500 -0.16329843
13.69600 -0.17410695
13.69700 -0.18489643
13.69800 -0.19566636
13.69900 -0.20641626
13.70000 -0.2171457
13.70100 -0.22785426
13.70200 -0.23854153999999997
13.70300 -0.24920718
13.70400 -0.25985083
13.70500 -0.27047219
13.70600 -0.28107099
13.70700 -0.29164694999999996
13.70800 -0.30219983
13.70900 -0.31272939
13.71000 -0.32323541
13.71100 -0.33371767
13.71200 -0.34417594
13.71300 -0.35460999
13.71400 -0.36501954
13.71500 -0.37540435
13.71600 -0.38576408
13.71700 -0.39609843000000006
13.71800 -0.40640705
13.71900 -0.41668955
13.72000 -0.42694551
13.72100 -0.43717446
13.72200 -0.44737598
13.72300 -0.45754960999999994
13.72400 -0.46769478000000003
13.72500 -0.47781103999999996
13.72600 -0.48789792000000004
13.72700 -0.4979549
13.72800 -0.50798147
13.72900 -0.51797722
13.73000 -0.52794167
13.73100 -0.5378744599999999
13.73200 -0.54777525
13.73300 -0.55764373
13.73400 -0.5674796200000001
13.73500 -0.57728267
13.73600 -0.58705276
13.73700 -0.59678974
13.73800 -0.60649351
13.73900 -0.61616409
13.74000 -0.6258013699999999
13.74100 -0.6354054
13.74200 -0.64497623
13.74300 -0.6545138100000001
13.74400 -0.66401823
13.74500 -0.67348951
13.74600 -0.68292757
13.74700 -0.69233249
13.74800 -0.7017042
13.74900 -0.71104257
13.75000 -0.72034751
13.75100 -0.72961887
13.75200 -0.73885643
13.75300 -0.74805995
13.75400 -0.7572291
13.75500 -0.76636355
13.75600 -0.7754629
13.75700 -0.78452677
13.75800 -0.79355463
13.75900 -0.80254609
13.76000 -0.8115005700000001
13.76100 -0.82041761
13.76200 -0.8292966500000001
13.76300 -0.8381372300000001
13.76400 -0.84693888
13.76500 -0.85570104
13.76600 -0.86442325
13.76700 -0.8731050400000001
13.76800 -0.8817460399999999
13.76900 -0.89034596
13.77000 -0.89890445
13.77100 -0.90742111
13.77200 -0.9158958700000001
13.77300 -0.9243285299999999
13.77400 -0.93271891
13.77500 -0.94106691
13.77600 -0.9493725399999999
13.77700 -0.9576357000000001
13.77800 -0.96585639
13.77900 -0.9740347
13.78000 -0.98217074
13.78100 -0.99026449
13.78200 -0.99831596
13.78300 -1.0063252
13.78400 -1.0142924
13.78500 -1.0222174000000002
13.78600 -1.0301003
13.78700 -1.0379411
13.78800 -1.0457397
13.78900 -1.0534962
13.79000 -1.0612102
13.79100 -1.0688819
13.79200 -1.076511
13.79300 -1.0840973999999999
13.79400 -1.0916408
13.79500 -1.099141
13.79600 -1.1065979
13.79700 -1.1140113
13.79800 -1.1213808
13.79900 -1.1287064
13.80000 -1.1359878
13.80100 -1.1432247
13.80200 -1.150417
13.80300 -1.1575646
13.80400 -1.164667
13.80500 -1.1717243
13.80600 -1.1787362
13.80700 -1.1857025
13.80800 -1.1926231
13.80900 -1.1994978
13.81000 -1.2063265
13.81100 -1.2131089
13.81200 -1.2198449999999998
13.81300 -1.2265346
13.81400 -1.2331775
13.81500 -1.2397736
13.81600 -1.2463228
13.81700 -1.2528248
13.81800 -1.2592795
13.81900 -1.2656868
13.82000 -1.2720467
13.82100 -1.2783589
13.82200 -1.2846234
13.82300 -1.2908401
13.82400 -1.2970089
13.82500 -1.3031298
13.82600 -1.3092028
13.82700 -1.3152278
13.82800 -1.3212048
13.82900 -1.327134
13.83000 -1.3330153
13.83100 -1.3388488
13.83200 -1.3446347
13.83300 -1.350373
13.83400 -1.3560640000000002
13.83500 -1.3617077
13.83600 -1.3673043
13.83700 -1.3728539
13.83800 -1.3783569
13.83900 -1.3838131999999999
13.84000 -1.3892232
13.84100 -1.3945868
13.84200 -1.3999043
13.84300 -1.4051757999999999
13.84400 -1.4104012000000001
13.84500 -1.4155807
13.84600 -1.4207140999999999
13.84700 -1.4258016
13.84800 -1.4308428
13.84900 -1.4358377
13.85000 -1.440786
13.85100 -1.4456876
13.85200 -1.450542
13.85300 -1.455349
13.85400 -1.4601081999999999
13.85500 -1.4648192
13.85600 -1.4694816
13.85700 -1.4740952
13.85800 -1.4786595
13.85900 -1.483174
13.86000 -1.4876386
13.86100 -1.4920529999999999
13.86200 -1.4964168
13.86300 -1.5007299
13.86400 -1.5049923
13.86500 -1.5092039
13.86600 -1.5133648
13.86700 -1.5174750000000001
13.86800 -1.5215348
13.86900 -1.5255442
13.87000 -1.5295037
13.87100 -1.5334136
13.87200 -1.5372742
13.87300 -1.541086
13.87400 -1.5448494
13.87500 -1.5485647999999999
13.87600 -1.5522327
13.87700 -1.5558536
13.87800 -1.5594278
13.87900 -1.5629558000000001
13.88000 -1.5664377999999999
13.88100 -1.569874
13.88200 -1.5732647999999998
13.88300 -1.5766103
13.88400 -1.5799107
13.88500 -1.583166
13.88600 -1.5863763
13.88700 -1.5895413
13.88800 -1.5926611
13.88900 -1.5957355
13.89000 -1.5987643999999999
13.89100 -1.6017474
13.89200 -1.6046843000000002
13.89300 -1.6075747000000002
13.89400 -1.6104186
13.89500 -1.6132155
13.89600 -1.6159653999999999
13.89700 -1.6186677
13.89800 -1.6213225000000002
13.89900 -1.6239295
13.90000 -1.6264888000000002
13.90100 -1.6290002000000001
13.90200 -1.6314637
13.90300 -1.6338794
13.90400 -1.6362475
13.90500 -1.6385682
13.90600 -1.6408417000000002
13.90700 -1.6430683000000001
13.90800 -1.6452486
13.90900 -1.6473826
13.91000 -1.649471
13.91100 -1.6515141
13.91200 -1.6535126
13.91300 -1.6554665
13.91400 -1.6573764000000002
13.91500 -1.6592428
13.91600 -1.6610658
13.91700 -1.6628456999999999
13.91800 -1.664583
13.91900 -1.6662776000000001
13.92000 -1.6679296
13.92100 -1.6695391
13.92200 -1.6711061999999999
13.92300 -1.6726306
13.92400 -1.6741123
13.92500 -1.6755512000000001
13.92600 -1.6769471
13.92700 -1.6782997000000002
13.92800 -1.679609
13.92900 -1.6808745999999999
13.93000 -1.6820965
13.93100 -1.6832747
13.93200 -1.6844088
13.93300 -1.685499
13.93400 -1.6865455000000003
13.93500 -1.6875478999999998
13.93600 -1.6885067999999999
13.93700 -1.6894221
13.93800 -1.6902942
13.93900 -1.6911233
13.94000 -1.6919099
13.94100 -1.6926542
13.94200 -1.6933567999999999
13.94300 -1.6940178000000001
13.94400 -1.6946379
13.94500 -1.6952175999999999
13.94600 -1.6957570000000002
13.94700 -1.6962567000000002
13.94800 -1.696717
13.94900 -1.6971381
13.95000 -1.6975202000000003
13.95100 -1.6978635
13.95200 -1.6981682000000002
13.95300 -1.6984343999999998
13.95400 -1.6986620000000001
13.95500 -1.6988508
13.95600 -1.699001
13.95700 -1.6991122
13.95800 -1.6991843
13.95900 -1.699217
13.96000 -1.6992103
13.96100 -1.6991638
13.96200 -1.6990772
13.96300 -1.6989503
13.96400 -1.698783
13.96500 -1.6985752
13.96600 -1.6983267
13.96700 -1.6980374
13.96800 -1.6977075000000001
13.96900 -1.6973371000000002
13.97000 -1.6969264000000002
13.97100 -1.6964753999999997
13.97200 -1.6959848
13.97300 -1.6954547
13.97400 -1.6948858
13.97500 -1.6942786
13.97600 -1.6936336
13.97700 -1.6929515
13.97800 -1.6922329
13.97900 -1.6914783
13.98000 -1.6906885
13.98100 -1.6898643000000002
13.98200 -1.6890059999999998
13.98300 -1.6881141999999998
13.98400 -1.6871893999999998
13.98500 -1.686232
13.98600 -1.6852421999999998
13.98700 -1.6842203
13.98800 -1.6831663000000001
13.98900 -1.6820801
13.99000 -1.680962
13.99100 -1.6798115999999998
13.99200 -1.6786287
13.99300 -1.6774128999999998
13.99400 -1.6761637999999999
13.99500 -1.6748811999999997
13.99600 -1.6735647
13.99700 -1.6722137000000001
13.99800 -1.6708279
13.99900 -1.6694071000000001
14.00000 -1.6679509
14.00100 -1.6664591
14.00200 -1.6649315000000002
14.00300 -1.6633680000000002
14.00400 -1.6617686999999999
14.00500 -1.6601339
14.00600 -1.6584635
14.00700 -1.656758
14.00800 -1.655018
14.00900 -1.6532436000000001
14.01000 -1.6514355
14.01100 -1.6495945
14.01200 -1.647721
14.01300 -1.6458159
14.01400 -1.6438797
14.01500 -1.6419131
14.01600 -1.6399169000000002
14.01700 -1.6378917
14.01800 -1.6358378999999998
14.01900 -1.6337562
14.02000 -1.631647
14.02100 -1.6295105
14.02200 -1.6273471000000002
14.02300 -1.6251568
14.02400 -1.6229398999999998
14.02500 -1.6206961
14.02600 -1.6184255
14.02700 -1.6161278000000001
14.02800 -1.6138027999999998
14.02900 -1.6114502999999998
14.03000 -1.6090699
14.03100 -1.6066608999999998
14.03200 -1.6042233
14.03300 -1.6017566
14.03400 -1.5992604000000001
14.03500 -1.5967345000000002
14.03600 -1.5941786
14.03700 -1.5915922999999998
14.03800 -1.5889756000000002
14.03900 -1.5863286
14.04000 -1.5836513
14.04100 -1.5809437
14.04200 -1.5782062
14.04300 -1.5754390999999999
14.04400 -1.5726427
14.04500 -1.5698176000000001
14.04600 -1.5669644
14.04700 -1.5640836000000002
14.04800 -1.5611760000000001
14.04900 -1.5582424
14.05000 -1.5552834
14.05100 -1.5522997
14.05200 -1.5492921
14.05300 -1.5462612
14.05400 -1.5432076
14.05500 -1.5401318000000002
14.05600 -1.5370343
14.05700 -1.5339154000000002
14.05800 -1.5307754
14.05900 -1.5276144999999999
14.06000 -1.5244327
14.06100 -1.5212299
14.06200 -1.5180061999999999
14.06300 -1.5147611
14.06400 -1.5114947
14.06500 -1.5082065
14.06600 -1.5048962000000001
14.06700 -1.5015635
14.06800 -1.4982079000000001
14.06900 -1.4948292
14.07000 -1.4914269
14.07100 -1.4880007000000002
14.07200 -1.4845505
14.07300 -1.4810761000000001
14.07400 -1.4775774
14.07500 -1.4740544
14.07600 -1.4705071
14.07700 -1.4669356999999998
14.07800 -1.4633403
14.07900 -1.4597214
14.08000 -1.4560793
14.08100 -1.4524143999999999
14.08200 -1.4487273
14.08300 -1.4450185
14.08400 -1.4412886
14.08500 -1.4375383
14.08600 -1.433768
14.08700 -1.4299785
14.08800 -1.4261701999999998
14.08900 -1.4223438
14.09000 -1.4184997
14.09100 -1.4146385
14.09200 -1.4107604
14.09300 -1.4068657
14.09400 -1.4029546
14.09500 -1.3990273
14.09600 -1.3950839
14.09700 -1.3911244
14.09800 -1.3871486
14.09900 -1.3831566
14.10000 -1.379148
14.10100 -1.3751226
14.10200 -1.3710802
14.10300 -1.3670205
14.10400 -1.3629433
14.10500 -1.3588482000000002
14.10600 -1.354735
14.10700 -1.3506034
14.10800 -1.3464535
14.10900 -1.342285
14.11000 -1.3380978
14.11100 -1.3338921
14.11200 -1.3296678
14.11300 -1.3254252
14.11400 -1.3211646000000001
14.11500 -1.3168862
14.11600 -1.3125904000000002
14.11700 -1.3082776
14.11800 -1.3039482999999998
14.11900 -1.299603
14.12000 -1.2952422
14.12100 -1.2908665
14.12200 -1.2864763
14.12300 -1.2820722999999998
14.12400 -1.2776548
14.12500 -1.2732244
14.12600 -1.2687815
14.12700 -1.2643265000000001
14.12800 -1.2598596
14.12900 -1.255381
14.13000 -1.250891
14.13100 -1.2463897
14.13200 -1.2418770000000001
14.13300 -1.2373531
14.13400 -1.232818
14.13500 -1.2282713
14.13600 -1.2237132
14.13700 -1.2191433
14.13800 -1.2145617
14.13900 -1.209968
14.14000 -1.2053622
14.14100 -1.2007441
14.14200 -1.1961137
14.14300 -1.1914709
14.14400 -1.1868155999999999
14.14500 -1.1821481
14.14600 -1.1774684
14.14700 -1.1727766000000002
14.14800 -1.1680731
14.14900 -1.1633581
14.15000 -1.158632
14.15100 -1.1538952
14.15200 -1.1491481
14.15300 -1.1443914
14.15400 -1.1396254
14.15500 -1.1348508
14.15600 -1.1300681
14.15700 -1.1252777999999999
14.15800 -1.1204802
14.15900 -1.115676
14.16000 -1.1108655
14.16100 -1.1060488
14.16200 -1.1012265
14.16300 -1.0963986000000001
14.16400 -1.0915652
14.16500 -1.0867263999999999
14.16600 -1.0818822000000001
14.16700 -1.0770325
14.16800 -1.072177
14.16900 -1.0673156
14.17000 -1.062448
14.17100 -1.057574
14.17200 -1.0526932
14.17300 -1.0478052999999998
14.17400 -1.04291
14.17500 -1.0380071
14.17600 -1.0330962000000001
14.17700 -1.0281772999999998
14.17800 -1.0232503
14.17900 -1.018315
14.18000 -1.0133714999999999
14.18100 -1.0084199999999999
14.18200 -1.0034605
14.18300 -0.99849338
14.18400 -0.993519
14.18500 -0.9885378199999999
14.18600 -0.98355031
14.18700 -0.97855702
14.18800 -0.9735586100000001
14.18900 -0.96855573
14.19000 -0.96354894
14.19100 -0.95853899
14.19200 -0.95352652
14.19300 -0.9485120899999999
14.19400 -0.94349636
14.19500 -0.93847988
14.19600 -0.93346313
14.19700 -0.92844646
14.19800 -0.92343027
14.19900 -0.9184148200000001
14.20000 -0.9134002999999999
14.20100 -0.90838671
14.20200 -0.90337405
14.20300 -0.89836232
14.20400 -0.89335125
14.20500 -0.88834064
14.20600 -0.88333013
14.20700 -0.8783194200000001
14.20800 -0.87330807
14.20900 -0.86829579
14.21000 -0.86328201
14.21100 -0.8582664699999999
14.21200 -0.85324869
14.21300 -0.84822839
14.21400 -0.8432053
14.21500 -0.8381791399999999
14.21600 -0.8331498099999999
14.21700 -0.82811732
14.21800 -0.82308156
14.21900 -0.8180427400000001
14.22000 -0.81300102
14.22100 -0.8079567
14.22200 -0.80291014
14.22300 -0.7978618099999999
14.22400 -0.79281218
14.22500 -0.7877618100000001
14.22600 -0.7827112500000001
14.22700 -0.77766115
14.22800 -0.77261212
14.22900 -0.76756482
14.23000 -0.76251985
14.23100 -0.75747776
14.23200 -0.75243912
14.23300 -0.74740443
14.23400 -0.74237408
14.23500 -0.73734848
14.23600 -0.73232786
14.23700 -0.7273125
14.23800 -0.72230254
14.23900 -0.71729803
14.24000 -0.7122989700000001
14.24100 -0.70730536
14.24200 -0.7023170599999999
14.24300 -0.6973338800000001
14.24400 -0.69235563
14.24500 -0.68738209
14.24600 -0.68241302
14.24700 -0.67744814
14.24800 -0.67248717
14.24900 -0.66752988
14.25000 -0.66257599
14.25100 -0.65762526
14.25200 -0.65267752
14.25300 -0.64773257
14.25400 -0.64279027
14.25500 -0.63785058
14.25600 -0.63291346
14.25700 -0.6279788900000001
14.25800 -0.62304689
14.25900 -0.6181175799999999
14.26000 -0.6131911200000001
14.26100 -0.60826764
14.26200 -0.60334732
14.26300 -0.59843045
14.26400 -0.59351721
14.26500 -0.58860788
14.26600 -0.5837027
14.26700 -0.57880199
14.26800 -0.5739059799999999
14.26900 -0.5690149
14.27000 -0.564129
14.27100 -0.5592485
14.27200 -0.5543736300000001
14.27300 -0.54950453
14.27400 -0.54464135
14.27500 -0.53978418
14.27600 -0.53493311
14.27700 -0.53008823
14.27800 -0.52524954
14.27900 -0.5204170499999999
14.28000 -0.5155907900000001
14.28100 -0.51077073
14.28200 -0.50595687
14.28300 -0.5011491499999999
14.28400 -0.49634757
14.28500 -0.4915521
14.28600 -0.48676273
14.28700 -0.48197945999999997
14.28800 -0.47720228000000003
14.28900 -0.47243121
14.29000 -0.46766629
14.29100 -0.46290760000000003
14.29200 -0.45815515
14.29300 -0.45340904000000004
14.29400 -0.44866931000000004
14.29500 -0.44393604999999997
14.29600 -0.43920929999999997
14.29700 -0.43448907999999997
14.29800 -0.42977547
14.29900 -0.42506847999999997
14.30000 -0.42036809
14.30100 -0.41567432000000004
14.30200 -0.41098706
14.30300 -0.40630628
14.30400 -0.40163188
14.30500 -0.39696371999999996
14.30600 -0.39230161
14.30700 -0.38764544
14.30800 -0.38299498
14.30900 -0.37835001
14.31000 -0.37371034
14.31100 -0.36907573
14.31200 -0.36444599
14.31300 -0.35982088
14.31400 -0.35520018999999997
14.31500 -0.35058376
14.31600 -0.34597141
14.31700 -0.34136299999999997
14.31800 -0.3367584
14.31900 -0.33215755
14.32000 -0.32756038
14.32100 -0.32296688
14.32200 -0.31837709000000003
14.32300 -0.31379102999999997
14.32400 -0.30920878
14.32500 -0.30463045
14.32600 -0.30005618
14.32700 -0.29548611
14.32800 -0.29092042
14.32900 -0.28635929000000004
14.33000 -0.28180289000000003
14.33100 -0.2772514
14.33200 -0.27270501
14.33300 -0.26816386
14.33400 -0.26362808
14.33500 -0.25909781
14.33600 -0.25457309
14.33700 -0.25005401
14.33800 -0.24554054
14.33900 -0.24103269
14.34000 -0.23653035000000003
14.34100 -0.23203337999999998
14.34200 -0.22754164
14.34300 -0.22305492000000002
14.34400 -0.21857296
14.34500 -0.21409547999999998
14.34600 -0.20962214999999998
14.34700 -0.20515264
14.34800 -0.2006866
14.34900 -0.19622364
14.35000 -0.19176337
14.35100 -0.18730542
14.35200 -0.18284941
14.35300 -0.178395
14.35400 -0.17394184000000001
14.35500 -0.1694896
14.35600 -0.16503803
14.35700 -0.16058687
14.35800 -0.15613592
14.35900 -0.151685
14.36000 -0.14723398000000001
14.36100 -0.14278279000000002
14.36200 -0.13833134
14.36300 -0.13387963
14.36400 -0.12942767
14.36500 -0.12497547999999999
14.36600 -0.12052312
14.36700 -0.11607065
14.36800 -0.11161814999999999
14.36900 -0.10716571
14.37000 -0.10271339
14.37100 -0.098261284
14.37200 -0.093809445
14.37300 -0.08935791600000001
14.37400 -0.084906718
14.37500 -0.08045585100000001
14.37600 -0.076005294
14.37700 -0.07155497999999999
14.37800 -0.067104836
14.37900 -0.062654738
14.38000 -0.058204546999999995
14.38100 -0.053754088000000005
14.38200 -0.049303164000000003
14.38300 -0.044851549000000004
14.38400 -0.040398998
14.38500 -0.035945239
14.38600 -0.031489984
14.38700 -0.027032929999999997
14.38800 -0.022573763
14.38900 -0.018112158
14.39000 -0.013647781
14.39100 -0.0091802998
14.39200 -0.004709377
14.39300 -0.00023467899
14.39400 0.004244121
14.39500 0.008727342400000001
14.39600 0.013215296
14.39700 0.017708276999999998
14.39800 0.022206569
14.39900 0.026710436
14.40000 0.031220124
14.40100 0.03573586
14.40200 0.040257853
14.40300 0.044786284
14.40400 0.04932132399999999
14.40500 0.053863117
14.40600 0.058411784
14.40700 0.062967435
14.40800 0.067530153
14.40900 0.072100008
14.41000 0.076677056
14.41100 0.081261341
14.41200 0.085852901
14.41300 0.090451766
14.41400 0.095057959
14.41500 0.09967150400000001
14.41600 0.10429243999999999
14.41700 0.10892078999999999
14.41800 0.11355663
14.41900 0.11820000000000001
14.42000 0.12285099
14.42100 0.12750971
14.42200 0.13217629
14.42300 0.13685088
14.42400 0.14153365
14.42500 0.14622483
14.42600 0.15092464
14.42700 0.15563337
14.42800 0.1603513
14.42900 0.16507876999999999
14.43000 0.1698161
14.43100 0.17456367
14.43200 0.17932185
14.43300 0.18409105
14.43400 0.18887166
14.43500 0.19366407
14.43600 0.19846868
14.43700 0.20328588
14.43800 0.20811604
14.43900 0.21295950000000002
14.44000 0.21781661000000002
14.44100 0.22268763000000003
14.44200 0.22757284
14.44300 0.23247246
14.44400 0.23738667
14.44500 0.24231565
14.44600 0.24725948
14.44700 0.25221826999999997
14.44800 0.25719202
14.44900 0.26218074
14.45000 0.26718441
14.45100 0.27220296
14.45200 0.27723631
14.45300 0.28228436
14.45400 0.28734701
14.45500 0.29242414
14.45600 0.29751561
14.45700 0.30262132999999997
14.45800 0.3077412
14.45900 0.31287516000000004
14.46000 0.31802314
14.46100 0.32318512
14.46200 0.3283611
14.46300 0.33355113
14.46400 0.33875529000000004
14.46500 0.34397373000000003
14.46600 0.34920657
14.46700 0.35445403999999997
14.46800 0.35971636
14.46900 0.36499382
14.47000 0.37028671
14.47100 0.37559534
14.47200 0.38092006
14.47300 0.38626122
14.47400 0.39161919
14.47500 0.39699427000000004
14.47600 0.40238686
14.47700 0.40779724
14.47800 0.41322568000000004
14.47900 0.41867252
14.48000 0.42413794
14.48100 0.42962213
14.48200 0.43512522
14.48300 0.44064730999999996
14.48400 0.4461885
14.48500 0.45174877
14.48600 0.45732814000000005
14.48700 0.46292651
14.48800 0.46854382
14.48900 0.47418004999999996
14.49000 0.47983499
14.49100 0.48550856
14.49200 0.49120067
14.49300 0.49691116
14.49400 0.50263996
14.49500 0.50838692
14.49600 0.51415204
14.49700 0.51993523
14.49800 0.52573644
14.49900 0.53155571
14.50000 0.53739306
14.50100 0.5432485100000001
14.50200 0.54912213
14.50300 0.55501405
14.50400 0.56092432
14.50500 0.5668530700000001
14.50600 0.57280045
14.50700 0.57876655
14.50800 0.58475146
14.50900 0.5907553200000001
14.51000 0.59677823
14.51100 0.60282024
14.51200 0.60888142
14.51300 0.61496189
14.51400 0.6210615899999999
14.51500 0.62718061
14.51600 0.63331886
14.51700 0.63947639
14.51800 0.64565311
14.51900 0.6518489199999999
14.52000 0.65806378
14.52100 0.66429754
14.52200 0.67055011
14.52300 0.6768214100000001
14.52400 0.68311128
14.52500 0.6894195900000001
14.52600 0.69574621
14.52700 0.70209103
14.52800 0.70845396
14.52900 0.71483487
14.53000 0.72123366
14.53100 0.7276502899999999
14.53200 0.7340847
14.53300 0.74053686
14.53400 0.74700671
14.53500 0.75349431
14.53600 0.75999969
14.53700 0.76652286
14.53800 0.77306386
14.53900 0.77962279
14.54000 0.7861997000000001
14.54100 0.79279467
14.54200 0.7994078099999999
14.54300 0.80603911
14.54400 0.81268866
14.54500 0.81935646
14.54600 0.8260424199999999
14.54700 0.8327465500000001
14.54800 0.8394687399999999
14.54900 0.8462088200000001
14.55000 0.8529665900000001
14.55100 0.8597417700000001
14.55200 0.86653419
14.55300 0.87334346
14.55400 0.8801691199999999
14.55500 0.8870108999999999
14.55600 0.89386832
14.55700 0.9007409200000001
14.55800 0.90762824
14.55900 0.9145299000000001
14.56000 0.9214453399999999
14.56100 0.92837419
14.56200 0.93531599
14.56300 0.9422703600000001
14.56400 0.94923694
14.56500 0.9562154300000001
14.56600 0.96320556
14.56700 0.9702071499999999
14.56800 0.9772201100000001
14.56900 0.98424414
14.57000 0.9912793499999999
14.57100 0.9983256500000001
14.57200 1.005383
14.57300 1.0124515
14.57400 1.0195311
14.57500 1.0266219
14.57600 1.0337239999999999
14.57700 1.0408374
14.57800 1.0479623
14.57900 1.0550987
14.58000 1.0622464999999999
14.58100 1.0694058
14.58200 1.0765764
14.58300 1.0837583
14.58400 1.0909513
14.58500 1.0981551
14.58600 1.1053696
14.58700 1.1125945
14.58800 1.1198292
14.58900 1.1270734
14.59000 1.1343267000000001
14.59100 1.1415885000000001
14.59200 1.1488583
14.59300 1.1561355
14.59400 1.1634194
14.59500 1.1707094
14.59600 1.1780051
14.59700 1.1853055
14.59800 1.1926101999999998
14.59900 1.1999184
14.60000 1.2072298000000001
14.60100 1.2145436
14.60200 1.2218595
14.60300 1.2291768
14.60400 1.2364953
14.60500 1.2438145
14.60600 1.2511344
14.60700 1.2584545
14.60800 1.2657747000000001
14.60900 1.2730949
14.61000 1.280415
14.61100 1.2877349999999999
14.61200 1.2950549
14.61300 1.3023748
14.61400 1.3096946
14.61500 1.3170145
14.61600 1.3243345
14.61700 1.3316545000000002
14.61800 1.3389745
14.61900 1.3462944
14.62000 1.3536141
14.62100 1.3609336
14.62200 1.3682524
14.62300 1.3755703
14.62400 1.3828871
14.62500 1.3902022
14.62600 1.3975151
14.62700 1.4048253
14.62800 1.4121323
14.62900 1.4194353
14.63000 1.4267337999999998
14.63100 1.4340271
14.63200 1.4413144
14.63300 1.4485952
14.63400 1.4558687000000001
14.63500 1.4631342
14.63600 1.4703912
14.63700 1.4776388999999999
14.63800 1.484877
14.63900 1.4921047
14.64000 1.4993216
14.64100 1.5065273000000001
14.64200 1.5137213999999999
14.64300 1.5209036
14.64400 1.5280735
14.64500 1.5352308000000001
14.64600 1.5423752000000002
14.64700 1.5495067
14.64800 1.556625
14.64900 1.5637299
14.65000 1.5708212
14.65100 1.5778989
14.65200 1.5849628
14.65300 1.5920125
14.65400 1.5990481
14.65500 1.6060693000000001
14.65600 1.6130760000000002
14.65700 1.6200678
14.65800 1.6270446
14.65900 1.6340058000000002
14.66000 1.6409513
14.66100 1.6478804999999999
14.66200 1.6547929
14.66300 1.6616882999999998
14.66400 1.6685659
14.66500 1.6754253000000001
14.66600 1.6822657
14.66700 1.6890867
14.66800 1.6958874
14.66900 1.7026674
14.67000 1.7094258
14.67100 1.7161620999999998
14.67200 1.7228756
14.67300 1.7295659
14.67400 1.7362321
14.67500 1.7428737
14.67600 1.7494901999999999
14.67700 1.756081
14.67800 1.7626457000000002
14.67900 1.7691839
14.68000 1.7756953999999998
14.68100 1.7821798
14.68200 1.7886369
14.68300 1.7950660999999999
14.68400 1.8014677
14.68500 1.8078410999999999
14.68600 1.8141862000000002
14.68700 1.8205028
14.68800 1.8267908999999998
14.68900 1.8330501
14.69000 1.8392805
14.69100 1.8454815999999998
14.69200 1.8516533000000002
14.69300 1.8577951999999998
14.69400 1.8639071
14.69500 1.8699886
14.69600 1.8760394
14.69700 1.8820588999999999
14.69800 1.888047
14.69900 1.8940028000000002
14.70000 1.8999262
14.70100 1.9058164
14.70200 1.9116729
14.70300 1.9174954000000002
14.70400 1.9232831999999997
14.70500 1.9290356000000002
14.70600 1.9347522
14.70700 1.9404324000000002
14.70800 1.9460756
14.70900 1.9516815
14.71000 1.9572493
14.71100 1.9627784999999998
14.71200 1.9682689
14.71300 1.9737199
14.71400 1.9791310999999998
14.71500 1.9845022
14.71600 1.9898327
14.71700 1.9951224
14.71800 2.0003712
14.71900 2.0055785999999998
14.72000 2.0107443
14.72100 2.0158682
14.72200 2.0209501000000003
14.72300 2.0259896
14.72400 2.0309869000000003
14.72500 2.0359416
14.72600 2.0408534
14.72700 2.0457223
14.72800 2.050548
14.72900 2.0553304000000003
14.73000 2.060069
14.73100 2.0647638
14.73200 2.0694141999999998
14.73300 2.0740202
14.73400 2.0785812
14.73500 2.083097
14.73600 2.0875672
14.73700 2.0919912999999997
14.73800 2.0963689
14.73900 2.1006996
14.74000 2.1049827
14.74100 2.109218
14.74200 2.1134049
14.74300 2.1175429
14.74400 2.1216315999999997
14.74500 2.1256708
14.74600 2.1296597999999998
14.74700 2.1335984
14.74800 2.1374861
14.74900 2.1413227999999997
14.75000 2.1451082
14.75100 2.1488421
14.75200 2.1525241
14.75300 2.1561543999999997
14.75400 2.1597328
14.75500 2.1632589
14.75600 2.1667328
14.75700 2.1701543
14.75800 2.1735234
14.75900 2.17684
14.76000 2.1801041
14.76100 2.1833155
14.76200 2.186474
14.76300 2.1895796
14.76400 2.1926319
14.76500 2.1956308
14.76600 2.198576
14.76700 2.2014674000000003
14.76800 2.2043046
14.76900 2.207087
14.77000 2.2098145
14.77100 2.2124866
14.77200 2.2151028999999998
14.77300 2.2176629
14.77400 2.2201661
14.77500 2.2226121
14.77600 2.2250006
14.77700 2.227331
14.77800 2.2296028
14.77900 2.2318156
14.78000 2.2339692
14.78100 2.236063
14.78200 2.2380969
14.78300 2.2400703
14.78400 2.2419833000000002
14.78500 2.2438355
14.78600 2.245627
14.78700 2.2473576
14.78800 2.2490272
14.78900 2.2506358
14.79000 2.2521835
14.79100 2.2536704000000003
14.79200 2.2550967
14.79300 2.2564622
14.79400 2.2577673
14.79500 2.2590121
14.79600 2.2601968
14.79700 2.2613214
14.79800 2.2623861
14.79900 2.263391
14.80000 2.2643361
14.80100 2.2652214
14.80200 2.266047
14.80300 2.2668127
14.80400 2.2675183000000003
14.80500 2.2681637
14.80600 2.2687486999999997
14.80700 2.2692731
14.80800 2.2697363000000004
14.80900 2.2701382999999997
14.81000 2.2704784
14.81100 2.2707561000000003
14.81200 2.2709712
14.81300 2.271123
14.81400 2.2712111
14.81500 2.2712352
14.81600 2.2711946
14.81700 2.2710888
14.81800 2.2709174
14.81900 2.2706801
14.82000 2.2703767
14.82100 2.2700068
14.82200 2.26957
14.82300 2.2690661
14.82400 2.2684952000000003
14.82500 2.2678571
14.82600 2.2671519
14.82700 2.2663794
14.82800 2.2655401
14.82900 2.264634
14.83000 2.2636611
14.83100 2.2626219
14.83200 2.2615165999999998
14.83300 2.2603456
14.83400 2.259109
14.83500 2.2578072000000002
14.83600 2.2564406
14.83700 2.2550093
14.83800 2.2535138
14.83900 2.2519542
14.84000 2.2503309
14.84100 2.2486439000000003
14.84200 2.2468934
14.84300 2.2450795
14.84400 2.2432024
14.84500 2.2412619
14.84600 2.2392578
14.84700 2.2371903
14.84800 2.2350591
14.84900 2.2328639
14.85000 2.2306049000000003
14.85100 2.2282815
14.85200 2.2258935
14.85300 2.2234408
14.85400 2.2209229
14.85500 2.2183396
14.85600 2.2156907
14.85700 2.2129759
14.85800 2.2101949999999997
14.85900 2.2073478
14.86000 2.204434
14.86100 2.2014536000000002
14.86200 2.1984063000000003
14.86300 2.1952922
14.86400 2.1921111
14.86500 2.1888632
14.86600 2.1855485
14.86700 2.182167
14.86800 2.1787189
14.86900 2.1752043
14.87000 2.1716233000000003
14.87100 2.1679763000000003
14.87200 2.1642633
14.87300 2.1604845
14.87400 2.1566404
14.87500 2.1527311
14.87600 2.1487567999999997
14.87700 2.1447178
14.87800 2.1406142
14.87900 2.1364463000000002
14.88000 2.1322144
14.88100 2.1279185999999997
14.88200 2.1235589
14.88300 2.1191355
14.88400 2.1146485999999998
14.88500 2.1100979
14.88600 2.1054838
14.88700 2.1008061000000002
14.88800 2.0960649
14.88900 2.0912602999999996
14.89000 2.086392
14.89100 2.0814603000000003
14.89200 2.0764649
14.89300 2.0714059
14.89400 2.0662833
14.89500 2.0610969999999997
14.89600 2.0558469
14.89700 2.0505333
14.89800 2.0451561
14.89900 2.0397153
14.90000 2.0342112
14.90100 2.0286437
14.90200 2.0230131
14.90300 2.0173194
14.90400 2.0115629
14.90500 2.0057436
14.90600 1.9998617
14.90700 1.9939175
14.90800 1.9879107999999999
14.90900 1.9818419999999999
14.91000 1.9757111
14.91100 1.9695183
14.91200 1.9632638
14.91300 1.9569474999999998
14.91400 1.9505695
14.91500 1.9441297
14.91600 1.9376285
14.91700 1.9310656999999998
14.91800 1.9244412
14.91900 1.9177552
14.92000 1.9110076
14.92100 1.9041982999999998
14.92200 1.8973276000000001
14.92300 1.8903954
14.92400 1.8834015
14.92500 1.8763464
14.92600 1.8692298
14.92700 1.8620518999999998
14.92800 1.8548129
14.92900 1.847513
14.93000 1.8401523999999998
14.93100 1.8327313
14.93200 1.8252498
14.93300 1.8177083
14.93400 1.8101072
14.93500 1.8024467
14.93600 1.7947273
14.93700 1.7869493
14.93800 1.779113
14.93900 1.7712189
14.94000 1.7632674000000002
14.94100 1.755259
14.94200 1.7471938999999999
14.94300 1.7390725999999999
14.94400 1.7308956
14.94500 1.7226631
14.94600 1.7143754
14.94700 1.7060328
14.94800 1.6976357000000002
14.94900 1.6891841
14.95000 1.6806782999999998
14.95100 1.6721184999999998
14.95200 1.6635047
14.95300 1.6548371
14.95400 1.6461156000000001
14.95500 1.6373402
14.95600 1.6285107
14.95700 1.6196271000000002
14.95800 1.6106894
14.95900 1.6016975
14.96000 1.5926512
14.96100 1.5835503000000002
14.96200 1.5743949
14.96300 1.5651846
14.96400 1.5559196000000002
14.96500 1.5465999
14.96600 1.5372255
14.96700 1.5277964
14.96800 1.5183126999999998
14.96900 1.5087748
14.97000 1.4991826
14.97100 1.4895367
14.97200 1.4798372
14.97300 1.4700847
14.97400 1.4602794000000001
14.97500 1.450422
14.97600 1.4405128999999999
14.97700 1.4305525
14.97800 1.4205413999999998
14.97900 1.4104801999999999
14.98000 1.4003695
14.98100 1.3902097
14.98200 1.3800013999999998
14.98300 1.3697449000000002
14.98400 1.3594409
14.98500 1.3490896
14.98600 1.3386915
14.98700 1.3282469
14.98800 1.3177561
14.98900 1.3072194000000001
14.99000 1.2966368000000001
14.99100 1.2860088
14.99200 1.2753352
14.99300 1.2646161
14.99400 1.2538517
14.99500 1.2430419
14.99600 1.2321867
14.99700 1.2212861
14.99800 1.2103401
14.99900 1.1993486
15.00000 1.1883114
15.00100 1.1772287
15.00200 1.1661004000000001
15.00300 1.1549265
15.00400 1.1437071
15.00500 1.1324422
15.00600 1.121132
15.00700 1.1097766
15.00800 1.0983763
15.00900 1.0869313999999999
15.01000 1.0754421
15.01100 1.0639087999999999
15.01200 1.0523319
15.01300 1.0407119
15.01400 1.0290492
15.01500 1.0173444999999999
15.01600 1.0055981
15.01700 0.99381059
15.01800 0.98198261
15.01900 0.97011467
15.02000 0.95820734
15.02100 0.94626117
15.02200 0.9342766400000001
15.02300 0.9222541900000001
15.02400 0.9101943100000001
15.02500 0.8980973600000001
15.02600 0.8859637199999999
15.02700 0.8737937499999999
15.02800 0.8615876499999999
15.02900 0.8493457899999999
15.03000 0.83706826
15.03100 0.82475534
15.03200 0.8124071199999999
15.03300 0.80002379
15.03400 0.7876053500000001
15.03500 0.7751519800000001
15.03600 0.76266378
15.03700 0.7501408
15.03800 0.73758313
15.03900 0.7249909
15.04000 0.7123642099999999
15.04100 0.69970321
15.04200 0.68700803
15.04300 0.6742788900000001
15.04400 0.661516
15.04500 0.64871963
15.04600 0.63589006
15.04700 0.62302751
15.04800 0.61013238
15.04900 0.59720501
15.05000 0.58424575
15.05100 0.57125501
15.05200 0.55823321
15.05300 0.5451807799999999
15.05400 0.53209807
15.05500 0.5189855600000001
15.05600 0.50584367
15.05700 0.49267286000000005
15.05800 0.47947349999999994
15.05900 0.46624602000000004
15.06000 0.45299082999999996
15.06100 0.43970831
15.06200 0.42639882
15.06300 0.41306270000000006
15.06400 0.39970032
15.06500 0.38631198
15.06600 0.37289797
15.06700 0.35945862
15.06800 0.34599421
15.06900 0.332505
15.07000 0.31899125
15.07100 0.30545327
15.07200 0.2918913
15.07300 0.27830563
15.07400 0.26469657
15.07500 0.25106439999999997
15.07600 0.23740947
15.07700 0.22373209
15.07800 0.21003261
15.07900 0.19631143999999998
15.08000 0.18256897
15.08100 0.16880562999999998
15.08200 0.15502185999999998
15.08300 0.14121812
15.08400 0.12739489999999998
15.08500 0.11355272
15.08600 0.099692063
15.08700 0.085813459
15.08800 0.071917434
15.08900 0.058004505
15.09000 0.044075199
15.09100 0.030130026
15.09200 0.016169489999999998
15.09300 0.0021940821
15.09400 -0.011795728
15.09500 -0.025799489000000002
15.09600 -0.039816776
15.09700 -0.053847185
15.09800 -0.067890337
15.09900 -0.08194588
15.10000 -0.096013484
15.10100 -0.11009284000000001
15.10200 -0.12418367000000001
15.10300 -0.13828569999999998
15.10400 -0.15239866999999999
15.10500 -0.16652234999999999
15.10600 -0.1806565
15.10700 -0.19480088
15.10800 -0.20895528
15.10900 -0.22311943999999997
15.11000 -0.23729315
15.11100 -0.25147611999999997
15.11200 -0.2656681
15.11300 -0.27986879000000003
15.11400 -0.29407789
15.11500 -0.30829506
15.11600 -0.32251996
15.11700 -0.3367522
15.11800 -0.3509914
15.11900 -0.36523710000000004
15.12000 -0.37948887
15.12100 -0.39374628000000006
15.12200 -0.40800879
15.12300 -0.42227595
15.12400 -0.43654721
15.12500 -0.45082211
15.12600 -0.46510012
15.12700 -0.47938069
15.12800 -0.49366336000000005
15.12900 -0.50794762
15.13000 -0.52223294
15.13100 -0.53651882
15.13200 -0.5508048
15.13300 -0.5650904
15.13400 -0.5793751699999999
15.13500 -0.59365868
15.13600 -0.60794046
15.13700 -0.62222006
15.13800 -0.63649709
15.13900 -0.65077115
15.14000 -0.6650418499999999
15.14100 -0.67930873
15.14200 -0.69357147
15.14300 -0.7078296000000001
15.14400 -0.7220828
15.14500 -0.73633059
15.14600 -0.7505726100000001
15.14700 -0.76480848
15.14800 -0.77903774
15.14900 -0.79325996
15.15000 -0.8074747400000001
15.15100 -0.82168169
15.15200 -0.8358802599999999
15.15300 -0.85006999
15.15400 -0.8642504000000001
15.15500 -0.8784210299999999
15.15600 -0.89258133
15.15700 -0.9067307199999999
15.15800 -0.92086876
15.15900 -0.9349947799999999
15.16000 -0.94910823
15.16100 -0.9632084500000001
15.16200 -0.97729489
15.16300 -0.99136699
15.16400 -1.005424
15.16500 -1.0194653999999999
15.16600 -1.0334904
15.16700 -1.0474984999999999
15.16800 -1.0614892
15.16900 -1.0754617
15.17000 -1.0894155
15.17100 -1.1033501
15.17200 -1.1172649
15.17300 -1.1311594
15.17400 -1.1450332
15.17500 -1.1588857
15.17600 -1.1727164
15.17700 -1.1865252
15.17800 -1.2003114000000001
15.17900 -1.2140749
15.18000 -1.2278152
15.18100 -1.2415319
15.18200 -1.2552248
15.18300 -1.2688936
15.18400 -1.2825379
15.18500 -1.2961574
15.18600 -1.3097518000000001
15.18700 -1.3233207
15.18800 -1.3368638
15.18900 -1.3503806999999999
15.19000 -1.3638709
15.19100 -1.3773341
15.19200 -1.3907697
15.19300 -1.4041773
15.19400 -1.4175563
15.19500 -1.4309063
15.19600 -1.4442264999999999
15.19700 -1.4575164
15.19800 -1.4707753000000001
15.19900 -1.4840026
15.20000 -1.4971976
15.20100 -1.5103596000000001
15.20200 -1.5234879
15.20300 -1.5365818
15.20400 -1.5496405
15.20500 -1.5626634
15.20600 -1.5756497
15.20700 -1.5885988
15.20800 -1.6015099000000002
15.20900 -1.6143825
15.21000 -1.6272156999999998
15.21100 -1.6400090999999999
15.21200 -1.6527621
15.21300 -1.6654741
15.21400 -1.6781445999999998
15.21500 -1.6907731
15.21600 -1.7033592
15.21700 -1.7159023999999998
15.21800 -1.7284025
15.21900 -1.7408588999999999
15.22000 -1.7532714
15.22100 -1.7656397000000001
15.22200 -1.7779634999999998
15.22300 -1.7902425
15.22400 -1.8024761
15.22500 -1.8146643
15.22600 -1.8268067
15.22700 -1.8389028
15.22800 -1.8509522
15.22900 -1.8629545
15.23000 -1.8749094000000002
15.23100 -1.8868159999999998
15.23200 -1.8986739
15.23300 -1.9104824999999999
15.23400 -1.9222409999999999
15.23500 -1.9339489
15.23600 -1.9456053
15.23700 -1.9572096
15.23800 -1.9687607999999999
15.23900 -1.9802582
15.24000 -1.9917008999999999
15.24100 -2.0030883999999998
15.24200 -2.0144197999999998
15.24300 -2.0256942000000002
15.24400 -2.0369109
15.24500 -2.0480692
15.24600 -2.0591686
15.24700 -2.0702083
15.24800 -2.0811876
15.24900 -2.0921063
15.25000 -2.1029636000000003
15.25100 -2.1137591000000002
15.25200 -2.1244926
15.25300 -2.1351635
15.25400 -2.1457715
15.25500 -2.1563163
15.25600 -2.1667975999999998
15.25700 -2.1772152
15.25800 -2.1875687
15.25900 -2.1978579000000003
15.26000 -2.2080826
15.26100 -2.2182424
15.26200 -2.2283370000000002
15.26300 -2.238366
15.26400 -2.2483293
15.26500 -2.2582263
15.26600 -2.2680568
15.26700 -2.2778199999999997
15.26800 -2.2875158
15.26900 -2.2971435
15.27000 -2.3067024
15.27100 -2.316192
15.27200 -2.3256117
15.27300 -2.3349609
15.27400 -2.3442388000000003
15.27500 -2.3534445
15.27600 -2.3625773999999997
15.27700 -2.3716368
15.27800 -2.3806218
15.27900 -2.3895318
15.28000 -2.3983659
15.28100 -2.4071233000000003
15.28200 -2.4158033999999997
15.28300 -2.4244055
15.28400 -2.432929
15.28500 -2.4413731000000003
15.28600 -2.4497371
15.28700 -2.4580207
15.28800 -2.4662234
15.28900 -2.4743446999999996
15.29000 -2.4823841
15.29100 -2.4903413
15.29200 -2.4982159999999998
15.29300 -2.5060078
15.29400 -2.5137164
15.29500 -2.5213415
15.29600 -2.528883
15.29700 -2.5363404
15.29800 -2.5437135
15.29900 -2.5510021000000003
15.30000 -2.5582056
15.30100 -2.5653239
15.30200 -2.5723565
15.30300 -2.5793031
15.30400 -2.5861632
15.30500 -2.5929362
15.30600 -2.5996216
15.30700 -2.6062189
15.30800 -2.6127273
15.30900 -2.6191464
15.31000 -2.6254752999999997
15.31100 -2.6317133999999998
15.31200 -2.6378602
15.31300 -2.6439147
15.31400 -2.6498763000000003
15.31500 -2.6557444
15.31600 -2.6615182
15.31700 -2.6671972
15.31800 -2.6727807
15.31900 -2.678268
15.32000 -2.6836589
15.32100 -2.6889527
15.32200 -2.6941489
15.32300 -2.6992474
15.32400 -2.7042475
15.32500 -2.709149
15.32600 -2.7139517
15.32700 -2.7186551999999997
15.32800 -2.7232594999999997
15.32900 -2.7277643
15.33000 -2.7321694
15.33100 -2.7364748000000003
15.33200 -2.7406801
15.33300 -2.7447853
15.33400 -2.7487902
15.33500 -2.7526945
15.33600 -2.756498
15.33700 -2.7602005999999997
15.33800 -2.7638018
15.33900 -2.7673015
15.34000 -2.7706992
15.34100 -2.7739946
15.34200 -2.7771871999999997
15.34300 -2.7802764
15.34400 -2.7832618
15.34500 -2.7861429
15.34600 -2.788919
15.34700 -2.7915897
15.34800 -2.7941542
15.34900 -2.7966121
15.35000 -2.7989628
15.35100 -2.8012058
15.35200 -2.8033404
15.35300 -2.8053662
15.35400 -2.8072828000000003
15.35500 -2.8090897999999997
15.35600 -2.8107867
15.35700 -2.8123733
15.35800 -2.8138494
15.35900 -2.8152147
15.36000 -2.8164692000000002
15.36100 -2.8176126999999997
15.36200 -2.8186452
15.36300 -2.8195666
15.36400 -2.8203771
15.36500 -2.8210764999999998
15.36600 -2.8216650999999997
15.36700 -2.8221428
15.36800 -2.8225098
15.36900 -2.8227659
15.37000 -2.8229112
15.37100 -2.8229456
15.37200 -2.8228691
15.37300 -2.8226815
15.37400 -2.8223827
15.37500 -2.8219726
15.37600 -2.8214506999999998
15.37700 -2.8208166
15.37800 -2.8200703000000003
15.37900 -2.819211
15.38000 -2.8182384000000003
15.38100 -2.8171519
15.38200 -2.815951
15.38300 -2.8146353
15.38400 -2.8132040000000003
15.38500 -2.8116569
15.38600 -2.8099932
15.38700 -2.8082125
15.38800 -2.8063145
15.38900 -2.8042985
15.39000 -2.8021645
15.39100 -2.799912
15.39200 -2.7975408
15.39300 -2.7950507
15.39400 -2.7924417
15.39500 -2.7897136
15.39600 -2.7868666
15.39700 -2.7839007
15.39800 -2.7808161
15.39900 -2.777613
15.40000 -2.7742915
15.40100 -2.7708519000000003
15.40200 -2.7672945
15.40300 -2.7636195
15.40400 -2.7598269
15.40500 -2.7559174
15.40600 -2.7518909000000003
15.40700 -2.7477477
15.40800 -2.7434876
15.40900 -2.739111
15.41000 -2.7346177
15.41100 -2.7300077999999997
15.41200 -2.7252814
15.41300 -2.7204379000000003
15.41400 -2.7154775
15.41500 -2.7103998000000002
15.41600 -2.7052045000000002
15.41700 -2.6998914999999997
15.41800 -2.6944602
15.41900 -2.6889104
15.42000 -2.6832419
15.42100 -2.6774541999999997
15.42200 -2.6715470000000003
15.42300 -2.6655203
15.42400 -2.6593734
15.42500 -2.6531063
15.42600 -2.6467188999999998
15.42700 -2.6402112
15.42800 -2.6335830000000002
15.42900 -2.6268344
15.43000 -2.6199656
15.43100 -2.6129765
15.43200 -2.6058676
15.43300 -2.5986390000000004
15.43400 -2.5912914
15.43500 -2.583825
15.43600 -2.5762405
15.43700 -2.5685382999999997
15.43800 -2.5607189
15.43900 -2.5527829
15.44000 -2.5447309000000002
15.44100 -2.5365636
15.44200 -2.5282813
15.44300 -2.5198847
15.44400 -2.5113743
15.44500 -2.5027506
15.44600 -2.4940141
15.44700 -2.485165
15.44800 -2.4762036000000003
15.44900 -2.4671303
15.45000 -2.4579452
15.45100 -2.4486486
15.45200 -2.4392404
15.45300 -2.4297208
15.45400 -2.4200896
15.45500 -2.4103468
15.45600 -2.4004925
15.45700 -2.3905266000000003
15.45800 -2.3804491
15.45900 -2.3702599
15.46000 -2.3599589
15.46100 -2.3495464
15.46200 -2.339022
15.46300 -2.3283863
15.46400 -2.3176393
15.46500 -2.306781
15.46600 -2.2958118
15.46700 -2.2847323
15.46800 -2.2735426
15.46900 -2.2622433
15.47000 -2.2508345999999997
15.47100 -2.2393172999999997
15.47200 -2.2276917
15.47300 -2.2159586
15.47400 -2.2041185000000003
15.47500 -2.192172
15.47600 -2.1801196
15.47700 -2.1679619
15.47800 -2.1556995999999997
15.47900 -2.1433331
15.48000 -2.1308631
15.48100 -2.1182898
15.48200 -2.105614
15.48300 -2.0928359
15.48400 -2.079956
15.48500 -2.0669747
15.48600 -2.0538922
15.48700 -2.0407092000000002
15.48800 -2.0274255
15.48900 -2.0140419
15.49000 -2.0005584
15.49100 -1.9869754
15.49200 -1.9732933000000001
15.49300 -1.9595124
15.49400 -1.9456329
15.49500 -1.9316554
15.49600 -1.9175801
15.49700 -1.9034076
15.49800 -1.8891385
15.49900 -1.8747732
15.50000 -1.8603123999999998
15.50100 -1.8457564999999998
15.50200 -1.8311065000000002
15.50300 -1.8163629000000001
15.50400 -1.8015264999999998
15.50500 -1.7865981999999998
15.50600 -1.7715788
15.50700 -1.7564692
15.50800 -1.7412703
15.50900 -1.7259830999999999
15.51000 -1.7106084000000001
15.51100 -1.6951471999999999
15.51200 -1.6796002
15.51300 -1.6639685000000002
15.51400 -1.6482528
15.51500 -1.6324541000000001
15.51600 -1.616573
15.51700 -1.6006101
15.51800 -1.5845662
15.51900 -1.5684417999999998
15.52000 -1.5522377
15.52100 -1.5359541
15.52200 -1.5195916999999999
15.52300 -1.5031509
15.52400 -1.4866321
15.52500 -1.4700358
15.52600 -1.4533622
15.52700 -1.4366119
15.52800 -1.4197853
15.52900 -1.402883
15.53000 -1.3859053
15.53100 -1.368853
15.53200 -1.3517265
15.53300 -1.3345266999999998
15.53400 -1.3172542
15.53500 -1.2999099
15.53600 -1.2824945
15.53700 -1.2650091
15.53800 -1.2474547
15.53900 -1.2298322000000002
15.54000 -1.2121428
15.54100 -1.1943874
15.54200 -1.1765673
15.54300 -1.1586836
15.54400 -1.1407373
15.54500 -1.1227296
15.54600 -1.1046615
15.54700 -1.0865342999999998
15.54800 -1.0683487999999999
15.54900 -1.0501062
15.55000 -1.0318073
15.55100 -1.0134528999999999
15.55200 -0.9950441299999999
15.55300 -0.97658159
15.55400 -0.9580661500000001
15.55500 -0.93949847
15.55600 -0.9208792800000001
15.55700 -0.9022092400000001
15.55800 -0.8834889199999999
15.55900 -0.8647189499999999
15.56000 -0.8458999899999999
15.56100 -0.82703261
15.56200 -0.8081173500000001
15.56300 -0.78915488
15.56400 -0.7701457899999999
15.56500 -0.75109079
15.56600 -0.7319905800000001
15.56700 -0.71284594
15.56800 -0.69365762
15.56900 -0.67442656
15.57000 -0.6551536299999999
15.57100 -0.63583981
15.57200 -0.61648618
15.57300 -0.59709381
15.57400 -0.57766386
15.57500 -0.5581975
15.57600 -0.53869598
15.57700 -0.5191606
15.57800 -0.49959263
15.57900 -0.47999341
15.58000 -0.4603643
15.58100 -0.44070655
15.58200 -0.42102151000000004
15.58300 -0.40131048
15.58400 -0.38157473000000003
15.58500 -0.36181547
15.58600 -0.34203387
15.58700 -0.32223109
15.58800 -0.30240822
15.58900 -0.2825663
15.59000 -0.26270631
15.59100 -0.24282921
15.59200 -0.22293590000000002
15.59300 -0.20302725
15.59400 -0.18310413
15.59500 -0.16316735000000002
15.59600 -0.14321775
15.59700 -0.12325612999999999
15.59800 -0.10328332
15.59900 -0.083300163
15.60000 -0.063307508
15.60100 -0.043306241
15.60200 -0.023297273
15.60300 -0.0032815493
15.60400 0.016739951
15.60500 0.036766214
15.60600 0.056796194999999994
15.60700 0.076828821
15.60800 0.09686299
15.60900 0.11689758000000001
15.61000 0.13693146
15.61100 0.15696348
15.61200 0.17699249
15.61300 0.19701733000000002
15.61400 0.21703688000000002
15.61500 0.23705
15.61600 0.2570556
15.61700 0.27705256
15.61800 0.29703984
15.61900 0.31701636
15.62000 0.3369811
15.62100 0.35693303
15.62200 0.37687118
15.62300 0.39679455
15.62400 0.41670222
15.62500 0.43659317
15.62600 0.45646648
15.62700 0.47632121
15.62800 0.49615633000000003
15.62900 0.51597091
15.63000 0.53576394
15.63100 0.55553438
15.63200 0.57528121
15.63300 0.59500341
15.63400 0.61469986
15.63500 0.63436944
15.63600 0.6540110299999999
15.63700 0.67362343
15.63800 0.69320546
15.63900 0.71275593
15.64000 0.73227361
15.64100 0.7517572
15.64200 0.7712055
15.64300 0.79061715
15.64400 0.8099909900000001
15.64500 0.82932571
15.64600 0.8486200100000001
15.64700 0.8678726899999999
15.64800 0.88708252
15.64900 0.9062483899999999
15.65000 0.9253690999999999
15.65100 0.94444351
15.65200 0.9634705299999999
15.65300 0.9824491100000001
15.65400 1.0013782
15.65500 1.020257
15.65600 1.0390844
15.65700 1.0578596
15.65800 1.0765817
15.65900 1.0952498
15.66000 1.1138630999999999
15.66100 1.1324209
15.66200 1.1509223000000002
15.66300 1.1693665
15.66400 1.1877527
15.66500 1.2060800999999999
15.66600 1.2243479
15.66700 1.2425552
15.66800 1.260701
15.66900 1.2787844
15.67000 1.2968045
15.67100 1.3147602
15.67200 1.3326504
15.67300 1.3504741
15.67400 1.36823
15.67500 1.3859171
15.67600 1.4035342
15.67700 1.4210800000000001
15.67800 1.4385533000000001
15.67900 1.4559528
15.68000 1.4732773
15.68100 1.4905256
15.68200 1.5076965
15.68300 1.5247887
15.68400 1.5418012
15.68500 1.5587327
15.68600 1.5755820999999999
15.68700 1.5923485000000002
15.68800 1.6090309
15.68900 1.6256282
15.69000 1.6421393999999998
15.69100 1.6585638999999999
15.69200 1.6749006
15.69300 1.6911488
15.69400 1.7073076
15.69500 1.7233763
15.69600 1.7393541
15.69700 1.7552402000000003
15.69800 1.7710337
15.69900 1.7867342000000002
15.70000 1.8023405
15.70100 1.8178520999999999
15.70200 1.8332681
15.70300 1.8485875999999999
15.70400 1.8638097
15.70500 1.8789336
15.70600 1.8939583999999998
15.70700 1.9088832999999998
15.70800 1.9237071000000001
15.70900 1.9384291000000002
15.71000 1.9530481
15.71100 1.9675633000000001
15.71200 1.9819736000000001
15.71300 1.996278
15.71400 2.0104757
15.71500 2.0245655
15.71600 2.0385467
15.71700 2.0524183000000003
15.71800 2.0661796
15.71900 2.0798294
15.72000 2.0933673
15.72100 2.1067923
15.72200 2.1201037
15.72300 2.1333009
15.72400 2.1463832
15.72500 2.1593497999999998
15.72600 2.1722002000000002
15.72700 2.1849338
15.72800 2.1975501
15.72900 2.2100484
15.73000 2.2224283000000002
15.73100 2.2346891
15.73200 2.2468304000000003
15.73300 2.2588516
15.73400 2.270752
15.73500 2.282531
15.73600 2.2941878
15.73700 2.3057219
15.73800 2.3171324
15.73900 2.3284186
15.74000 2.3395795
15.74100 2.3506145999999997
15.74200 2.3615228
15.74300 2.3723034
15.74400 2.3829555
15.74500 2.3934782
15.74600 2.4038704
15.74700 2.4141314
15.74800 2.4242602
15.74900 2.4342561
15.75000 2.4441183
15.75100 2.4538457
15.75200 2.463438
15.75300 2.4728943
15.75400 2.482214
15.75500 2.4913966999999997
15.75600 2.5004415
15.75700 2.5093483
15.75800 2.5181164999999996
15.75900 2.5267458
15.76000 2.5352359
15.76100 2.5435863
15.76200 2.5517968
15.76300 2.5598673
15.76400 2.5677973
15.76500 2.5755867
15.76600 2.5832351
15.76700 2.5907423
15.76800 2.5981078
15.76900 2.6053313
15.77000 2.6124123
15.77100 2.6193505
15.77200 2.6261453
15.77300 2.632796
15.77400 2.6393022
15.77500 2.6456632
15.77600 2.6518784
15.77700 2.6579471
15.77800 2.6638689
15.77900 2.6696429
15.78000 2.6752686000000003
15.78100 2.6807453
15.78200 2.6860727
15.78300 2.6912499
15.78400 2.6962766
15.78500 2.7011525
15.78600 2.7058773
15.78700 2.7104504
15.78800 2.714872
15.78900 2.7191415
15.79000 2.7232591
15.79100 2.7272245
15.79200 2.7310379
15.79300 2.7346991000000003
15.79400 2.7382083
15.79500 2.7415656999999998
15.79600 2.7447711999999997
15.79700 2.7478248
15.79800 2.7507268000000002
15.79900 2.753477
15.80000 2.7560756
15.80100 2.7585225
15.80200 2.7608177
15.80300 2.762961
15.80400 2.7649521999999997
15.80500 2.7667912
15.80600 2.7684776
15.80700 2.7700111
15.80800 2.7713915
15.80900 2.7726183
15.81000 2.7736912
15.81100 2.7746094
15.81200 2.7753729000000003
15.81300 2.7759811
15.81400 2.7764333
15.81500 2.7767295
15.81600 2.776869
15.81700 2.7768517
15.81800 2.7766772
15.81900 2.7763452
15.82000 2.7758557
15.82100 2.7752087000000003
15.82200 2.774404
15.82300 2.7734419
15.82400 2.7723225
15.82500 2.7710458
15.82600 2.7696125
15.82700 2.7680228000000002
15.82800 2.7662769
15.82900 2.7643755
15.83000 2.7623189999999997
15.83100 2.7601078
15.83200 2.7577426
15.83300 2.7552239999999997
15.83400 2.752552
15.83500 2.7497273
15.83600 2.7467502
15.83700 2.7436212
15.83800 2.7403403
15.83900 2.7369076
15.84000 2.7333235
15.84100 2.7295878
15.84200 2.7257007
15.84300 2.7216619
15.84400 2.7174713
15.84500 2.7131287
15.84600 2.708634
15.84700 2.7039866999999997
15.84800 2.6991867
15.84900 2.6942337
15.85000 2.6891276
15.85100 2.6838683
15.85200 2.6784556
15.85300 2.6728894999999997
15.85400 2.6671698
15.85500 2.6612969
15.85600 2.6552707
15.85700 2.6490915999999998
15.85800 2.6427599
15.85900 2.636276
15.86000 2.6296405
15.86100 2.6228542
15.86200 2.6159173
15.86300 2.6088309
15.86400 2.6015956
15.86500 2.5942123
15.86600 2.5866816
15.86700 2.5790045
15.86800 2.571182
15.86900 2.5632145
15.87000 2.555103
15.87100 2.5468484
15.87200 2.5384512000000004
15.87300 2.5299121
15.87400 2.5212315999999997
15.87500 2.5124103
15.87600 2.5034487000000003
15.87700 2.4943470999999997
15.87800 2.4851058
15.87900 2.4757251
15.88000 2.4662051000000003
15.88100 2.4565462
15.88200 2.4467483000000003
15.88300 2.4368118
15.88400 2.4267368
15.88500 2.4165232
15.88600 2.4061713
15.88700 2.3956815
15.88800 2.3850536
15.88900 2.3742883
15.89000 2.3633856
15.89100 2.3523463000000002
15.89200 2.3411708
15.89300 2.3298597
15.89400 2.3184136
15.89500 2.3068331
15.89600 2.2951193
15.89700 2.2832729
15.89800 2.271295
15.89900 2.2591863
15.90000 2.246948
15.90100 2.2345811
15.90200 2.2220866999999997
15.90300 2.2094656
15.90400 2.1967189
15.90500 2.1838477
15.90600 2.1708528
15.90700 2.1577351
15.90800 2.1444954
15.90900 2.1311345999999998
15.91000 2.1176532000000003
15.91100 2.104052
15.91200 2.0903313999999997
15.91300 2.0764919
15.91400 2.0625342
15.91500 2.0484584999999997
15.91600 2.0342654000000002
15.91700 2.019955
15.91800 2.0055278999999997
15.91900 1.9909845999999998
15.92000 1.9763254000000001
15.92100 1.9615507
15.92200 1.9466612
15.92300 1.9316574999999998
15.92400 1.91654
15.92500 1.9013098
15.92600 1.8859675
15.92700 1.8705141
15.92800 1.8549506
15.92900 1.8392779000000001
15.93000 1.8234971999999998
15.93100 1.8076097999999998
15.93200 1.7916169
15.93300 1.7755197
15.93400 1.7593198
15.93500 1.7430181
15.93600 1.7266162
15.93700 1.7101154
15.93800 1.693517
15.93900 1.6768220999999999
15.94000 1.6600319999999997
15.94100 1.6431477
15.94200 1.6261702
15.94300 1.6091006
15.94400 1.5919396999999997
15.94500 1.574688
15.94600 1.5573465
15.94700 1.5399158
15.94800 1.5223963
15.94900 1.5047886
15.95000 1.4870932
15.95100 1.4693105
15.95200 1.4514407999999999
15.95300 1.4334847
15.95400 1.4154426
15.95500 1.3973149
15.95600 1.3791023
15.95700 1.3608052000000002
15.95800 1.3424245
15.95900 1.3239607
15.96000 1.3054149
15.96100 1.2867879
15.96200 1.2680808
15.96300 1.2492947
15.96400 1.230431
15.96500 1.2114908
15.96600 1.1924756
15.96700 1.1733868
15.96800 1.154226
15.96900 1.1349945
15.97000 1.1156941
15.97100 1.0963262
15.97200 1.0768924
15.97300 1.0573941
15.97400 1.0378329
15.97500 1.0182101000000001
15.97600 0.9985270900000001
15.97700 0.9787851000000001
15.97800 0.95898537
15.97900 0.9391289199999999
15.98000 0.91921678
15.98100 0.89924987
15.98200 0.87922905
15.98300 0.85915504
15.98400 0.8390286
15.98500 0.81885038
15.98600 0.79862103
15.98700 0.77834115
15.98800 0.7580113599999999
15.98900 0.73763225
15.99000 0.71720448
15.99100 0.69672875
15.99200 0.6762057499999999
15.99300 0.65563633
15.99400 0.63502137
15.99500 0.61436184
15.99600 0.5936588199999999
15.99700 0.57291347
15.99800 0.55212704
15.99900 0.5313009
16.00000 0.5104364800000001
16.00100 0.48953523
16.00200 0.46859877
16.00300 0.44762869
16.00400 0.42662667
16.00500 0.40559433
16.00600 0.38453334
16.00700 0.36344533
16.00800 0.34233191999999996
16.00900 0.32119465
16.01000 0.300035
16.01100 0.27885439
16.01200 0.25765412
16.01300 0.23643542
16.01400 0.21519943
16.01500 0.19394717
16.01600 0.17267959
16.01700 0.15139756000000001
16.01800 0.13010183
16.01900 0.10879313
16.02000 0.08747213300000001
16.02100 0.06613945
16.02200 0.04479569
16.02300 0.023441456
16.02400 0.0020773603
16.02500 -0.019295956
16.02600 -0.040677806999999996
16.02700 -0.062067451999999995
16.02800 -0.083464081
16.02900 -0.10486682
16.03000 -0.12627468
16.03100 -0.14768662
16.03200 -0.16910150999999998
16.03300 -0.19051811
16.03400 -0.21193511999999998
16.03500 -0.23335118000000002
16.03600 -0.25476485000000004
16.03700 -0.27617461
16.03800 -0.29757894
16.03900 -0.31897628
16.04000 -0.34036506
16.04100 -0.36174368999999995
16.04200 -0.38311058
16.04300 -0.40446422000000004
16.04400 -0.4258031
16.04500 -0.44712578
16.04600 -0.46843090000000004
16.04700 -0.48971711999999995
16.04800 -0.51098317
16.04900 -0.5322278899999999
16.05000 -0.55345017
16.05100 -0.57464899
16.05200 -0.59582335
16.05300 -0.61697243
16.05400 -0.63809534
16.05500 -0.65919128
16.05600 -0.6802595699999999
16.05700 -0.7012994
16.05800 -0.72231009
16.05900 -0.74329088
16.06000 -0.7642410700000001
16.06100 -0.78515988
16.06200 -0.8060464599999999
16.06300 -0.82689999
16.06400 -0.84771942
16.06500 -0.8685038399999999
16.06600 -0.88925222
16.06700 -0.9099633399999999
16.06800 -0.9306361000000001
16.06900 -0.95126918
16.07000 -0.9718611800000001
16.07100 -0.99241082
16.07200 -1.0129167
16.07300 -1.0333771999999999
16.07400 -1.053791
16.07500 -1.0741566
16.07600 -1.0944726
16.07700 -1.1147375
16.07800 -1.1349501
16.07900 -1.155109
16.08000 -1.1752128000000002
16.08100 -1.1952604
16.08200 -1.2152507
16.08300 -1.2351827
16.08400 -1.2550553
16.08500 -1.2748678
16.08600 -1.2946192
16.08700 -1.3143088
16.08800 -1.3339358000000001
16.08900 -1.3534996000000001
16.09000 -1.3729994
16.09100 -1.3924346
16.09200 -1.4118046
16.09300 -1.4311085
16.09400 -1.4503459
16.09500 -1.4695155999999998
16.09600 -1.4886172
16.09700 -1.5076496
16.09800 -1.5266119999999999
16.09900 -1.5455033
16.10000 -1.5643224
16.10100 -1.5830684000000002
16.10200 -1.6017402
16.10300 -1.6203362
16.10400 -1.6388555999999999
16.10500 -1.6572967
16.10600 -1.6756585000000002
16.10700 -1.6939394
16.10800 -1.7121382
16.10900 -1.7302537
16.11000 -1.7482845
16.11100 -1.7662292
16.11200 -1.7840870000000002
16.11300 -1.8018561999999998
16.11400 -1.8195361
16.11500 -1.8371255999999998
16.11600 -1.8546237
16.11700 -1.8720295000000002
16.11800 -1.8893423
16.11900 -1.9065611
16.12000 -1.9236855000000002
16.12100 -1.9407147999999999
16.12200 -1.9576484
16.12300 -1.9744858
16.12400 -1.9912264999999998
16.12500 -2.0078702
16.12600 -2.0244163
16.12700 -2.0408643
16.12800 -2.0572139
16.12900 -2.0734644
16.13000 -2.0896154
16.13100 -2.1056661
16.13200 -2.1216162
16.13300 -2.1374645
16.13400 -2.1532105
16.13500 -2.1688533999999997
16.13600 -2.184392
16.13700 -2.1998253
16.13800 -2.2151524
16.13900 -2.2303721
16.14000 -2.2454832000000002
16.14100 -2.2604845
16.14200 -2.2753747
16.14300 -2.2901526
16.14400 -2.304817
16.14500 -2.3193664999999997
16.14600 -2.3338001
16.14700 -2.3481166
16.14800 -2.3623149999999997
16.14900 -2.3763942
16.15000 -2.3903532000000003
16.15100 -2.4041913000000004
16.15200 -2.4179079
16.15300 -2.4315018
16.15400 -2.4449728
16.15500 -2.4583204000000003
16.15600 -2.4715438
16.15700 -2.4846429
16.15800 -2.4976172
16.15900 -2.5104661999999998
16.16000 -2.5231898
16.16100 -2.5357876
16.16200 -2.5482593000000002
16.16300 -2.5606045
16.16400 -2.5728231
16.16500 -2.5849145
16.16600 -2.5968782999999998
16.16700 -2.6087138999999997
16.16800 -2.620421
16.16900 -2.6319988
16.17000 -2.6434468
16.17100 -2.6547644
16.17200 -2.6659509000000003
16.17300 -2.6770055
16.17400 -2.6879277
16.17500 -2.6987165
16.17600 -2.709371
16.17700 -2.7198907
16.17800 -2.7302748
16.17900 -2.7405223
16.18000 -2.7506327
16.18100 -2.7606053
16.18200 -2.7704395
16.18300 -2.7801346000000002
16.18400 -2.78969
16.18500 -2.7991051
16.18600 -2.8083796000000003
16.18700 -2.817513
16.18800 -2.826505
16.18900 -2.8353550000000003
16.19000 -2.8440628
16.19100 -2.8526284
16.19200 -2.8610513
16.19300 -2.8693313000000003
16.19400 -2.8774682
16.19500 -2.885462
16.19600 -2.8933120999999997
16.19700 -2.9010184000000003
16.19800 -2.9085808
16.19900 -2.9159987
16.20000 -2.9232722
16.20100 -2.9304007
16.20200 -2.9373838
16.20300 -2.9442212
16.20400 -2.9509122
16.20500 -2.9574566
16.20600 -2.9638536
16.20700 -2.9701028000000003
16.20800 -2.9762037
16.20900 -2.9821558
16.21000 -2.9879583000000003
16.21100 -2.9936108999999997
16.21200 -2.9991131
16.21300 -3.0044643
16.21400 -3.0096643
16.21500 -3.0147124
16.21600 -3.0196086
16.21700 -3.0243523000000003
16.21800 -3.0289438
16.21900 -3.0333824
16.22000 -3.0376684000000003
16.22100 -3.0418016
16.22200 -3.0457821
16.22300 -3.0496098
16.22400 -3.053285
16.22500 -3.0568076
16.22600 -3.0601779
16.22700 -3.0633958
16.22800 -3.0664613
16.22900 -3.0693747
16.23000 -3.0721359
16.23100 -3.0747449
16.23200 -3.0772017
16.23300 -3.0795062
16.23400 -3.0816583
16.23500 -3.0836578
16.23600 -3.0855045000000003
16.23700 -3.0871978
16.23800 -3.0887377000000003
16.23900 -3.0901238
16.24000 -3.0913558
16.24100 -3.0924331
16.24200 -3.0933555000000004
16.24300 -3.0941227000000002
16.24400 -3.0947344
16.24500 -3.0951902
16.24600 -3.0954899
16.24700 -3.0956333999999996
16.24800 -3.0956203
16.24900 -3.0954508
16.25000 -3.0951248000000002
16.25100 -3.0946426
16.25200 -3.0940043
16.25300 -3.0932099
16.25400 -3.0922598999999997
16.25500 -3.0911546000000003
16.25600 -3.0898945
16.25700 -3.08848
16.25800 -3.0869117
16.25900 -3.0851899
16.26000 -3.0833151
16.26100 -3.0812880000000002
16.26200 -3.0791091
16.26300 -3.0767787
16.26400 -3.0742974999999997
16.26500 -3.071666
16.26600 -3.0688843
16.26700 -3.0659528
16.26800 -3.0628718
16.26900 -3.0596414999999997
16.27000 -3.0562619
16.27100 -3.0527333
16.27200 -3.0490557000000003
16.27300 -3.0452291
16.27400 -3.0412534
16.27500 -3.0371288
16.27600 -3.0328549
16.27700 -3.0284319
16.27800 -3.0238597
16.27900 -3.0191382
16.28000 -3.0142676
16.28100 -3.0092478
16.28200 -3.0040788
16.28300 -2.9987608999999997
16.28400 -2.9932942000000002
16.28500 -2.9876791
16.28600 -2.9819161
16.28700 -2.9760053
16.28800 -2.9699475
16.28900 -2.9637431999999997
16.29000 -2.9573929999999997
16.29100 -2.9508976
16.29200 -2.9442579
16.29300 -2.9374743
16.29400 -2.9305479
16.29500 -2.9234790999999998
16.29600 -2.9162690000000002
16.29700 -2.9089183000000003
16.29800 -2.9014273999999998
16.29900 -2.8937975000000002
16.30000 -2.8860288
16.30100 -2.878122
16.30200 -2.8700776
16.30300 -2.8618962000000003
16.30400 -2.8535781
16.30500 -2.8451238
16.30600 -2.8365334
16.30700 -2.8278073
16.30800 -2.8189456
16.30900 -2.8099487
16.31000 -2.8008167
16.31100 -2.7915498
16.31200 -2.7821483000000002
16.31300 -2.7726125
16.31400 -2.7629425999999997
16.31500 -2.7531389
16.31600 -2.7432021
16.31700 -2.7331324
16.31800 -2.7229303
16.31900 -2.7125966000000004
16.32000 -2.7021319
16.32100 -2.6915370000000003
16.32200 -2.6808128
16.32300 -2.6699601
16.32400 -2.6589798
16.32500 -2.6478729999999997
16.32600 -2.6366409
16.32700 -2.6252843
16.32800 -2.6138044999999996
16.32900 -2.6022022999999996
16.33000 -2.590479
16.33100 -2.5786353
16.33200 -2.5666727
16.33300 -2.5545917
16.33400 -2.5423935
16.33500 -2.5300786
16.33600 -2.5176479
16.33700 -2.5051022
16.33800 -2.492442
16.33900 -2.479668
16.34000 -2.4667807
16.34100 -2.4537805
16.34200 -2.4406679000000002
16.34300 -2.4274433
16.34400 -2.4141071
16.34500 -2.4006598
16.34600 -2.3871018
16.34700 -2.3734335
16.34800 -2.3596555
16.34900 -2.3457684
16.35000 -2.3317726
16.35100 -2.3176691
16.35200 -2.3034584000000002
16.35300 -2.2891415
16.35400 -2.2747193
16.35500 -2.2601927
16.35600 -2.2455629
16.35700 -2.2308310000000002
16.35800 -2.2159984
16.35900 -2.2010663999999998
16.36000 -2.1860361
16.36100 -2.170909
16.36200 -2.1556864
16.36300 -2.1403696
16.36400 -2.1249602
16.36500 -2.1094592
16.36600 -2.0938681
16.36700 -2.0781882
16.36800 -2.0624204
16.36900 -2.0465659
16.37000 -2.0306258
16.37100 -2.0146007
16.37200 -1.9984918
16.37300 -1.9822996
16.37400 -1.9660249
16.37500 -1.9496683000000001
16.37600 -1.9332305
16.37700 -1.9167118
16.37800 -1.9001127999999998
16.37900 -1.8834341
16.38000 -1.8666761
16.38100 -1.8498392999999997
16.38200 -1.8329242
16.38300 -1.8159314999999998
16.38400 -1.7988618
16.38500 -1.7817159999999999
16.38600 -1.7644947000000002
16.38700 -1.747199
16.38800 -1.7298298
16.38900 -1.7123883999999998
16.39000 -1.6948758000000002
16.39100 -1.6772933
16.39200 -1.6596425000000001
16.39300 -1.6419247000000001
16.39400 -1.6241413
16.39500 -1.6062938
16.39600 -1.5883839
16.39700 -1.5704131
16.39800 -1.5523829
16.39900 -1.5342948
16.40000 -1.5161503
16.40100 -1.4979508000000001
16.40200 -1.4796976
16.40300 -1.461392
16.40400 -1.4430352
16.40500 -1.4246282000000001
16.40600 -1.4061722
16.40700 -1.3876678999999998
16.40800 -1.3691164
16.40900 -1.3505181
16.41000 -1.331874
16.41100 -1.3131847
16.41200 -1.2944506
16.41300 -1.2756726
16.41400 -1.2568511
16.41500 -1.2379867
16.41600 -1.21908
16.41700 -1.2001318
16.41800 -1.1811426999999999
16.41900 -1.1621134
16.42000 -1.1430449
16.42100 -1.123938
16.42200 -1.1047938
16.42300 -1.0856134
16.42400 -1.066398
16.42500 -1.0471487
16.42600 -1.0278672
16.42700 -1.0085546
16.42800 -0.98921265
16.42900 -0.96984273
16.43000 -0.95044645
16.43100 -0.9310253900000001
16.43200 -0.91158124
16.43300 -0.8921154800000001
16.43400 -0.8726296899999999
16.43500 -0.8531253799999999
16.43600 -0.83360393
16.43700 -0.81406673
16.43800 -0.7945151100000001
16.43900 -0.77495025
16.44000 -0.75537325
16.44100 -0.7357850699999999
16.44200 -0.71618664
16.44300 -0.69657881
16.44400 -0.6769623100000001
16.44500 -0.65733781
16.44600 -0.6377059
16.44700 -0.61806715
16.44800 -0.59842211
16.44900 -0.57877135
16.45000 -0.55911536
16.45100 -0.5394547199999999
16.45200 -0.5197899899999999
16.45300 -0.50012185
16.45400 -0.48045101999999995
16.45500 -0.46077827000000005
16.45600 -0.44110445
16.45700 -0.42143054
16.45800 -0.40175761
16.45900 -0.3820868
16.46000 -0.36241931
16.46100 -0.34275646
16.46200 -0.32309962
16.46300 -0.3034502
16.46400 -0.28380968
16.46500 -0.26417954
16.46600 -0.24456132999999997
16.46700 -0.22495652
16.46800 -0.20536664000000002
16.46900 -0.18579314
16.47000 -0.16623745
16.47100 -0.14670094
16.47200 -0.12718491
16.47300 -0.10769060999999999
16.47400 -0.08821917
16.47500 -0.06877167000000001
16.47600 -0.049349101000000006
16.47700 -0.029952385
16.47800 -0.010582362
16.47900 0.0087601911
16.48000 0.028074555999999997
16.48100 0.047360058
16.48200 0.066616066
16.48300 0.085841969
16.48400 0.10503717
16.48500 0.12420107
16.48600 0.14333307
16.48700 0.16243252
16.48800 0.18149875000000001
16.48900 0.20053105
16.49000 0.21952863
16.49100 0.23849071
16.49200 0.25741637
16.49300 0.27630467000000003
16.49400 0.29515456
16.49500 0.31396502
16.49600 0.3327349
16.49700 0.35146303
16.49800 0.37014822
16.49900 0.38878922
16.50000 0.4073848
16.50100 0.42593372
16.50200 0.44443471999999995
16.50300 0.4628866
16.50400 0.48128818
16.50500 0.49963836
16.50600 0.51793605
16.50700 0.53618029
16.50800 0.55437009
16.50900 0.57250462
16.51000 0.59058308
16.51100 0.6086047699999999
16.51200 0.62656906
16.51300 0.64447536
16.51400 0.66232313
16.51500 0.68011186
16.51600 0.6978411200000001
16.51700 0.71551045
16.51800 0.7331193899999999
16.51900 0.75066751
16.52000 0.7681543
16.52100 0.7855793499999999
16.52200 0.8029419899999999
16.52300 0.8202416800000001
16.52400 0.83747776
16.52500 0.85464949
16.52600 0.87175611
16.52700 0.8887967999999999
16.52800 0.90577062
16.52900 0.9226765499999999
16.53000 0.93951356
16.53100 0.9562806199999999
16.53200 0.97297663
16.53300 0.9896004599999999
16.53400 1.0061511
16.53500 1.0226273
16.53600 1.039028
16.53700 1.0553521
16.53800 1.0715987
16.53900 1.0877666
16.54000 1.103855
16.54100 1.1198631000000001
16.54200 1.1357902
16.54300 1.1516353
16.54400 1.167398
16.54500 1.1830779
16.54600 1.1986743
16.54700 1.2141868
16.54800 1.2296152
16.54900 1.2449592
16.55000 1.2602186
16.55100 1.2753932000000001
16.55200 1.2904827
16.55300 1.3054872
16.55400 1.3204063
16.55500 1.33524
16.55600 1.3499879
16.55700 1.3646498999999999
16.55800 1.3792257
16.55900 1.3937149
16.56000 1.4081172
16.56100 1.4224318999999999
16.56200 1.4366586000000001
16.56300 1.4507966
16.56400 1.4648451999999998
16.56500 1.4788037
16.56600 1.4926713
16.56700 1.506447
16.56800 1.5201302
16.56900 1.5337198
16.57000 1.5472149
16.57100 1.5606147000000001
16.57200 1.5739182
16.57300 1.5871244999999998
16.57400 1.6002331
16.57500 1.6132429
16.57600 1.6261535
16.57700 1.638964
16.57800 1.6516741000000001
16.57900 1.6642831
16.58000 1.6767908000000002
16.58100 1.6891968
16.58200 1.7015006
16.58300 1.7137023
16.58400 1.7258015000000002
16.58500 1.7377980000000002
16.58600 1.7496917
16.58700 1.7614827
16.58800 1.7731706
16.58900 1.7847552999999998
16.59000 1.7962366
16.59100 1.8076146000000002
16.59200 1.818889
16.59300 1.8300595
16.59400 1.8411259999999998
16.59500 1.852088
16.59600 1.8629454
16.59700 1.8736977
16.59800 1.8843444
16.59900 1.8948853
16.60000 1.9053198
16.60100 1.9156475
16.60200 1.9258678000000002
16.60300 1.9359802999999998
16.60400 1.9459845
16.60500 1.95588
16.60600 1.9656664000000001
16.60700 1.9753432000000002
16.60800 1.9849101
16.60900 1.9943665999999998
16.61000 2.0037124
16.61100 2.0129474000000003
16.61200 2.0220714
16.61300 2.031084
16.61400 2.0399852
16.61500 2.0487748
16.61600 2.0574527
16.61700 2.066019
16.61800 2.0744737
16.61900 2.0828167
16.62000 2.0910481
16.62100 2.0991679
16.62200 2.1071762
16.62300 2.1150731
16.62400 2.1228584
16.62500 2.1305321
16.62600 2.1380942
16.62700 2.1455447999999997
16.62800 2.1528836
16.62900 2.1601107
16.63000 2.1672256
16.63100 2.1742282
16.63200 2.1811185
16.63300 2.187896
16.63400 2.1945605
16.63500 2.2011118
16.63600 2.2075495
[truncated: 329,015 more chars]
