# Supplementary material for: 2D Synthetic dataset of numerical simulations of long-period seismicity in a volcanic edifice and related sensitivity kernels
Source: Data Brief. 2021 Jan 25;34:106673. doi: 10.1016/j.dib.2020.106673 (PMC7841316; doi:10.1016/j.dib.2020.106673)
Supplement: Supplementary Data S1 — Supplementary Raw Research Data. This is open data under the CC BY license http://creativecommons.org/licenses/by/4.0/ [file mmc1.zip › Dataset/OUTPUT_SEISMOGRAMS/9000_3000/disp_Z_hetero_9000_3113_SVF7e-1Hz.semd]

-1.714286 0.0
-1.713286 0.0
-1.712286 0.0
-1.711286 0.0
-1.710286 0.0
-1.709286 0.0
-1.708286 3.9249938999999996e-26
-1.707286 -5.9746316e-20
-1.706286 -5.3339062e-19
-1.705286 -2.1553134e-18
-1.704286 -4.4748206e-18
-1.703286 -1.1343897e-18
-1.702286 2.4161337999999998e-17
-1.701286 8.6106053e-17
-1.700286 1.5260004e-16
-1.699286 7.8767571e-17
-1.698286 -3.9178962999999997e-16
-1.697286 -1.4056901e-15
-1.696286 -2.4847358999999998e-15
-1.695286 -1.9875592e-15
-1.694286 2.6659775e-15
-1.693286 1.3010955e-14
-1.692286 2.5620685e-14
-1.691286 2.8310263e-14
-1.690286 1.2695325e-15
-1.689286 -7.1322212e-14
-1.688286 -1.7814816e-13
-1.687286 -2.5597977e-13
-1.686286 -1.8648934e-13
-1.685286 1.5708279e-13
-1.684286 8.014792600000001e-13
-1.683286 1.5349425000000002e-12
-1.682286 1.8285939e-12
-1.681286 9.4369957e-13
-1.680286 -1.6841566e-12
-1.679286 -5.8309565000000004e-12
-1.678286 -9.9047954e-12
-1.677286 -1.0861339e-11
-1.676286 -5.0880032e-12
-1.675286 9.5810648e-12
-1.674286 3.1208792e-11
-1.673286 5.1731525000000007e-11
-1.672286 5.733048e-11
-1.671286 3.2651375e-11
-1.670286 -3.1081493e-11
-1.669286 -1.2631299e-10
-1.668286 -2.2236503e-10
-1.667286 -2.6724692e-10
-1.666286 -2.0216869e-10
-1.665286 1.1750349e-11
-1.664286 3.6178814e-10
-1.663286 7.604043299999999e-10
-1.662286 1.0463267e-09
-1.661286 1.0213429e-09
-1.660286 5.2231205e-10
-1.659286 -4.8867277e-10
-1.658286 -1.8483269e-09
-1.657286 -3.1692162999999996e-09
-1.656286 -3.900272499999999e-09
-1.655286 -3.4770652e-09
-1.654286 -1.5336780000000002e-09
-1.653286 1.8850933e-09
-1.652286 6.1903426999999996e-09
-1.651286 1.0265391e-08
-1.650286 1.2666215e-08
-1.649286 1.1984017e-08
-1.648286 7.2896564e-09
-1.647286 -1.459689e-09
-1.646286 -1.3175959999999999e-08
-1.645286 -2.5648136e-08
-1.644286 -3.5831232e-08
-1.643286 -4.0376102e-08
-1.642286 -3.6306846e-08
-1.641286 -2.1729996e-08
-1.640286 3.5333573e-09
-1.639286 3.7478912e-08
-1.638286 7.5683926e-08
-1.637286 1.1137831e-07
-1.636286 1.3591411e-07
-1.635286 1.3973751e-07
-1.634286 1.1393616e-07
-1.633286 5.2332483e-08
-1.632286 -4.6086604e-08
-1.631286 -1.748335e-07
-1.630286 -3.1830163e-07
-1.629286 -4.5156976e-07
-1.628286 -5.422323e-07
-1.627286 -5.5454894e-07
-1.626286 -4.5573123000000003e-07
-1.625286 -2.2363815000000002e-07
-1.624286 1.4532969e-07
-1.623286 6.296419400000001e-07
-1.622286 1.1788964999999999e-06
-1.621286 1.7142201e-06
-1.620286 2.1336378e-06
-1.619286 2.3226328e-06
-1.618286 2.1694447e-06
-1.617286 1.5839841000000001e-06
-1.616286 5.1858451e-07
-1.615286 -1.0118073e-06
-1.614286 -2.9129518e-06
-1.613286 -5.0014823e-06
-1.612286 -7.0053026e-06
-1.611286 -8.5771838e-06
-1.610286 -9.3234661e-06
-1.609286 -8.848091e-06
-1.608286 -6.8100057e-06
-1.607286 -2.9896141999999996e-06
-1.606286 2.6421469e-06
-1.605286 9.8600623e-06
-1.604286 1.8134621999999998e-05
-1.603286 2.6603601e-05
-1.602286 3.4071448e-05
-1.601286 3.904029e-05
-1.600286 3.9773390999999996e-05
-1.599286 3.4388785e-05
-1.598286 2.0977768e-05
-1.597286 -2.2598712e-06
-1.596286 -3.6874436999999995e-05
-1.595286 -8.403083e-05
-1.594286 -0.000144392
-1.593286 -0.00021803362
-1.592286 -0.00030440046000000003
-1.591286 -0.00040231157000000003
-1.590286 -0.0005100163000000001
-1.589286 -0.0006252981600000001
-1.588286 -0.00074561822
-1.587286 -0.00086828441
-1.586286 -0.0009906321800000001
-1.585286 -0.0011101985000000001
-1.584286 -0.0012248748
-1.583286 -0.0013330241
-1.582286 -0.0014335557
-1.581286 -0.0015259506
-1.580286 -0.0016102382
-1.579286 -0.0016869284
-1.578286 -0.0017569077
-1.577286 -0.0018213099
-1.576286 -0.0018813761999999998
-1.575286 -0.0019383178
-1.574286 -0.0019931971
-1.573286 -0.0020468384
-1.572286 -0.0020997768
-1.571286 -0.0021522459
-1.570286 -0.0022042035
-1.569286 -0.0022553877
-1.568286 -0.0023053903
-1.567286 -0.0023537381000000002
-1.566286 -0.0023999704
-1.565286 -0.0024437028
-1.564286 -0.0024846709
-1.563286 -0.0025227551000000003
-1.562286 -0.0025579815
-1.561286 -0.0025905045
-1.560286 -0.0026205746000000003
-1.559286 -0.0026484979
-1.558286 -0.0026745925
-1.557286 -0.0026991507
-1.556286 -0.0027224103
-1.555286 -0.0027445441
-1.554286 -0.0027656652
-1.553286 -0.002785849
-1.552286 -0.0028051664999999997
-1.551286 -0.0028237206000000003
-1.550286 -0.0028416780000000003
-1.549286 -0.0028592885
-1.548286 -0.0028768864
-1.547286 -0.0028948738
-1.546286 -0.002913688
-1.545286 -0.0029337578000000002
-1.544286 -0.0029554571
-1.543286 -0.0029790604
-1.542286 -0.0030047094999999997
-1.541286 -0.0030323929
-1.540286 -0.0030619442
-1.539286 -0.0030930594
-1.538286 -0.0031253351999999996
-1.537286 -0.0031583225999999996
-1.536286 -0.0031915984
-1.535286 -0.0032248394
-1.534286 -0.0032578941
-1.533286 -0.0032908421
-1.532286 -0.0033240266999999997
-1.531286 -0.0033580578
-1.530286 -0.0033937794999999997
-1.529286 -0.0034322089
-1.528286 -0.0034744479999999998
-1.527286 -0.0035215849000000002
-1.526286 -0.0035745906999999997
-1.525286 -0.0036342291
-1.524286 -0.0037009842
-1.523286 -0.0037750138
-1.522286 -0.0038561317
-1.521286 -0.0039438243999999996
-1.520286 -0.0040372968
-1.519286 -0.0041355474
-1.518286 -0.0042374639
-1.517286 -0.0043419357000000006
-1.516286 -0.0044479646
-1.515286 -0.0045547655
-1.514286 -0.0046618414
-1.513286 -0.0047690264
-1.512286 -0.0048764869
-1.511286 -0.0049846876
-1.510286 -0.0050943243000000004
-1.509286 -0.0052062372999999995
-1.508286 -0.0053213113
-1.507286 -0.0054403800999999995
-1.506286 -0.0055641398
-1.505286 -0.0056930774000000005
-1.504286 -0.0058274261
-1.503286 -0.0059671409
-1.502286 -0.0061119055000000005
-1.501286 -0.006261166
-1.500286 -0.0064141881
-1.499286 -0.0065701352000000005
-1.498286 -0.006728158
-1.497286 -0.0068874819
-1.496286 -0.007047480199999999
-1.495286 -0.0072077273
-1.494286 -0.0073680225
-1.493286 -0.0075283831
-1.492286 -0.0076890195
-1.491286 -0.007850289
-1.490286 -0.0080126403
-1.489286 -0.008176561799999999
-1.488286 -0.0083425308
-1.487286 -0.008510973600000001
-1.486286 -0.0086822321
-1.485286 -0.0088565437
-1.484286 -0.0090340327
-1.483286 -0.0092147166
-1.482286 -0.009398524
-1.481286 -0.009585328399999999
-1.480286 -0.0097749806
-1.479286 -0.0099673489
-1.478286 -0.010162342
-1.477286 -0.010359926
-1.476286 -0.010560109
-1.475286 -0.010762925
-1.474286 -0.010968403
-1.473286 -0.011176529000000001
-1.472286 -0.011387225
-1.471286 -0.011600337
-1.470286 -0.011815632999999999
-1.469286 -0.012032819
-1.468286 -0.012251553000000002
-1.467286 -0.012471482999999998
-1.466286 -0.012692268000000001
-1.465286 -0.012913611000000002
-1.464286 -0.013135296000000001
-1.463286 -0.013357218
-1.462286 -0.013579402
-1.461286 -0.013802026
-1.460286 -0.014025408000000001
-1.459286 -0.014249985
-1.458286 -0.014476269
-1.457286 -0.01470478
-1.456286 -0.014935990000000001
-1.455286 -0.015170251
-1.454286 -0.015407754000000001
-1.453286 -0.0156485
-1.452286 -0.015892292
-1.451286 -0.016138756
-1.450286 -0.016387366
-1.449286 -0.016637474
-1.448286 -0.016888358
-1.447286 -0.017139263000000002
-1.446286 -0.017389457
-1.445286 -0.017638279
-1.444286 -0.017885194
-1.443286 -0.018129841
-1.442286 -0.018372064
-1.441286 -0.018611923
-1.440286 -0.018849694
-1.439286 -0.019085841
-1.438286 -0.019320984
-1.437286 -0.019555852000000002
-1.436286 -0.019791252
-1.435286 -0.020028035
-1.434286 -0.020267066
-1.433286 -0.020509206000000002
-1.432286 -0.020755277
-1.431286 -0.021006036999999998
-1.430286 -0.021262144
-1.429286 -0.021524116
-1.428286 -0.021792312
-1.427286 -0.022066917
-1.426286 -0.022347942000000003
-1.425286 -0.022635248
-1.424286 -0.022928568
-1.423286 -0.02322755
-1.422286 -0.023531784
-1.421286 -0.023840838
-1.420286 -0.024154286
-1.419286 -0.024471746
-1.418286 -0.024792915999999998
-1.417286 -0.025117613
-1.416286 -0.025445793
-1.415286 -0.025777583
-1.414286 -0.026113257999999997
-1.413286 -0.026453231
-1.412286 -0.026798001
-1.411286 -0.027148085000000002
-1.410286 -0.02750397
-1.409286 -0.027866045000000002
-1.408286 -0.028234586000000002
-1.407286 -0.028609729
-1.406286 -0.028991466
-1.405286 -0.029379671000000003
-1.404286 -0.029774106
-1.403286 -0.030174456
-1.402286 -0.030580355000000004
-1.401286 -0.030991426
-1.400286 -0.031407323
-1.399286 -0.031827777
-1.398286 -0.032252635
-1.397286 -0.032681896
-1.396286 -0.033115705999999995
-1.395286 -0.033554356
-1.394286 -0.033998233
-1.393286 -0.034447786
-1.392286 -0.034903458
-1.391286 -0.035365665
-1.390286 -0.035834754999999996
-1.389286 -0.036310998000000004
-1.388286 -0.036794593
-1.387286 -0.037285668
-1.386286 -0.037784284
-1.385286 -0.038290451999999996
-1.384286 -0.038804131
-1.383286 -0.039325241000000004
-1.382286 -0.039853679
-1.381286 -0.040389341
-1.380286 -0.040932131
-1.379286 -0.041481991999999995
-1.378286 -0.042038914
-1.377286 -0.042602918000000004
-1.376286 -0.043174051
-1.375286 -0.043752367
-1.374286 -0.044337913
-1.373286 -0.044930726000000004
-1.372286 -0.045530839
-1.371286 -0.046138305000000004
-1.370286 -0.046753223
-1.369286 -0.047375742
-1.368286 -0.048006064
-1.367286 -0.048644429999999995
-1.366286 -0.049291091
-1.365286 -0.049946294
-1.364286 -0.050610222
-1.363286 -0.051283004
-1.362286 -0.051964662
-1.361286 -0.052655133
-1.360286 -0.05335424799999999
-1.359286 -0.054061732999999994
-1.358286 -0.054777216
-1.357286 -0.055500231000000004
-1.356286 -0.056230254
-1.355286 -0.056966749000000004
-1.354286 -0.057709235
-1.353286 -0.058457348000000006
-1.352286 -0.059210911000000005
-1.351286 -0.059969991
-1.350286 -0.060734904000000006
-1.349286 -0.061506202
-1.348286 -0.06228465899999999
-1.347286 -0.063071196
-1.346286 -0.06386681300000001
-1.345286 -0.06467253
-1.344286 -0.065489317
-1.343286 -0.066318043
-1.342286 -0.067159394
-1.341286 -0.068013859
-1.340286 -0.068881677
-1.339286 -0.069762825
-1.338286 -0.070657046
-1.337286 -0.07156386899999999
-1.336286 -0.072482682
-1.335286 -0.073412829
-1.334286 -0.07435368
-1.333286 -0.075304724
-1.332286 -0.076265621
-1.331286 -0.07723624
-1.330286 -0.078216649
-1.329286 -0.079207128
-1.328286 -0.08020811400000001
-1.327286 -0.081220188
-1.326286 -0.082244031
-1.325286 -0.083280378
-1.324286 -0.084329955
-1.323286 -0.085393438
-1.322286 -0.086471403
-1.321286 -0.08756427600000001
-1.320286 -0.088672322
-1.319286 -0.089795631
-1.318286 -0.090934144
-1.317286 -0.092087704
-1.316286 -0.093256088
-1.315286 -0.094439078
-1.314286 -0.09563649099999999
-1.313286 -0.096848205
-1.312286 -0.09807416900000002
-1.311286 -0.09931443499999999
-1.310286 -0.10056911
-1.309286 -0.1018384
-1.308286 -0.10312258
-1.307286 -0.10442201000000001
-1.306286 -0.10573708
-1.305286 -0.10706823
-1.304286 -0.10841585
-1.303286 -0.10978030000000001
-1.302286 -0.11116182000000001
-1.301286 -0.11256059000000002
-1.300286 -0.11397670000000001
-1.299286 -0.11541016
-1.298286 -0.11686095
-1.297286 -0.11832904
-1.296286 -0.11981442
-1.295286 -0.12131713
-1.294286 -0.12283725999999999
-1.293286 -0.12437493000000001
-1.292286 -0.12593038
-1.291286 -0.1275039
-1.290286 -0.12909588
-1.289286 -0.13070675
-1.288286 -0.13233699999999998
-1.287286 -0.13398717000000002
-1.286286 -0.13565774
-1.285286 -0.13734912
-1.284286 -0.13906163
-1.283286 -0.14079539000000002
-1.282286 -0.14255043
-1.281286 -0.14432663
-1.280286 -0.14612377000000001
-1.279286 -0.14794158000000002
-1.278286 -0.14977974
-1.277286 -0.15163795
-1.276286 -0.15351595
-1.275286 -0.15541355
-1.274286 -0.15733066
-1.273286 -0.15926736
-1.272286 -0.16122388
-1.271286 -0.16320065
-1.270286 -0.16519822
-1.269286 -0.16721724999999998
-1.268286 -0.16925845
-1.267286 -0.17132253
-1.266286 -0.17341011
-1.265286 -0.17552174
-1.264286 -0.17765781
-1.263286 -0.17981856000000002
-1.262286 -0.18200411
-1.261286 -0.18421446
-1.260286 -0.18644951999999998
-1.259286 -0.18870912
-1.258286 -0.1909931
-1.257286 -0.19330129000000001
-1.256286 -0.19563362
-1.255286 -0.19799012000000002
-1.254286 -0.20037098
-1.253286 -0.20277654
-1.252286 -0.20520729000000001
-1.251286 -0.20766386000000003
-1.250286 -0.21014693
-1.249286 -0.21265724
-1.248286 -0.21519554
-1.247286 -0.21776254
-1.246286 -0.22035892999999998
-1.245286 -0.22298527999999998
-1.244286 -0.22564209000000002
-1.243286 -0.22832979
-1.242286 -0.23104881
-1.241286 -0.23379945000000002
-1.240286 -0.23658200999999998
-1.239286 -0.23939677
-1.238286 -0.24224399000000002
-1.237286 -0.24512394
-1.236286 -0.24803694999999998
-1.235286 -0.25098339999999997
-1.234286 -0.25396366
-1.233286 -0.25697816
-1.232286 -0.26002731
-1.231286 -0.26311146
-1.230286 -0.2662309
-1.229286 -0.26938588999999996
-1.228286 -0.27257665
-1.227286 -0.27580331
-1.226286 -0.27906608
-1.225286 -0.28236518
-1.224286 -0.28570089000000004
-1.223286 -0.28907356
-1.222286 -0.29248358
-1.221286 -0.29593136000000003
-1.220286 -0.29941739
-1.219286 -0.30294221
-1.218286 -0.30650639
-1.217286 -0.31011056
-1.216286 -0.31375533
-1.215286 -0.31744128
-1.214286 -0.32116887
-1.213286 -0.32493845
-1.212286 -0.32875021
-1.211286 -0.33260423
-1.210286 -0.33650054
-1.209286 -0.34043912000000004
-1.208286 -0.34442001
-1.207286 -0.34844327999999997
-1.206286 -0.35250909
-1.205286 -0.35661772999999997
-1.204286 -0.36076966
-1.203286 -0.3649655
-1.202286 -0.36920602
-1.201286 -0.37349216
-1.200286 -0.37782486
-1.199286 -0.38220517000000004
-1.198286 -0.38663405
-1.197286 -0.39111240999999997
-1.196286 -0.39564087
-1.195286 -0.40021995000000005
-1.194286 -0.40484979
-1.193286 -0.40953038
-1.192286 -0.41426141
-1.191286 -0.4190424
-1.190286 -0.42387275
-1.189286 -0.42875181
-1.188286 -0.43367902
-1.187286 -0.43865391
-1.186286 -0.44367629999999997
-1.185286 -0.44874614
-1.184286 -0.45386371000000003
-1.183286 -0.45902957
-1.182286 -0.46424461
-1.181286 -0.46950975
-1.180286 -0.47482610999999997
-1.179286 -0.48019480999999997
-1.178286 -0.48561691999999995
-1.177286 -0.49109343
-1.176286 -0.4966252
-1.175286 -0.502213
-1.174286 -0.50785737
-1.173286 -0.51355856
-1.172286 -0.5193167799999999
-1.171286 -0.5251321
-1.170286 -0.5310045600000001
-1.169286 -0.53693429
-1.168286 -0.54292162
-1.167286 -0.54896707
-1.166286 -0.5550711899999999
-1.165286 -0.56123482
-1.164286 -0.56745885
-1.163286 -0.5737442500000001
-1.162286 -0.58009205
-1.161286 -0.58650337
-1.160286 -0.5929792300000001
-1.159286 -0.59952061
-1.158286 -0.60612829
-1.157286 -0.61280308
-1.156286 -0.61954549
-1.155286 -0.62635597
-1.154286 -0.63323495
-1.153286 -0.64018276
-1.152286 -0.6471999
-1.151286 -0.65428684
-1.150286 -0.66144424
-1.149286 -0.6686727499999999
-1.148286 -0.67597316
-1.147286 -0.6833463
-1.146286 -0.69079301
-1.145286 -0.69831409
-1.144286 -0.70591029
-1.143286 -0.71358224
-1.142286 -0.72133048
-1.141286 -0.72915545
-1.140286 -0.7370575300000001
-1.139286 -0.74503697
-1.138286 -0.75309393
-1.137286 -0.76122866
-1.136286 -0.76944139
-1.135286 -0.77773249
-1.134286 -0.78610247
-1.133286 -0.79455208
-1.132286 -0.80308216
-1.131286 -0.8116937200000001
-1.130286 -0.8203879900000001
-1.129286 -0.8291660799999999
-1.128286 -0.83802929
-1.127286 -0.84697874
-1.126286 -0.85601564
-1.125286 -0.8651410199999999
-1.124286 -0.87435581
-1.123286 -0.8836608399999999
-1.122286 -0.8930569500000001
-1.121286 -0.9025448
-1.120286 -0.9121250399999999
-1.119286 -0.92179822
-1.118286 -0.93156481
-1.117286 -0.94142547
-1.116286 -0.9513807500000001
-1.115286 -0.9614312999999999
-1.114286 -0.97157797
-1.113286 -0.98182159
-1.112286 -0.9921629
-1.111286 -1.0026027
-1.110286 -1.013142
-1.109286 -1.0237815000000001
-1.108286 -1.0345221
-1.107286 -1.0453647
-1.106286 -1.0563101
-1.105286 -1.067359
-1.104286 -1.0785124
-1.103286 -1.0897713
-1.102286 -1.1011365
-1.101286 -1.1126092
-1.100286 -1.1241903
-1.099286 -1.1358808
-1.098286 -1.1476818
-1.097286 -1.1595941
-1.096286 -1.1716188
-1.095286 -1.1837564
-1.094286 -1.1960079000000001
-1.093286 -1.2083738
-1.092286 -1.2208547
-1.091286 -1.2334513
-1.090286 -1.2461643
-1.089286 -1.2589943
-1.088286 -1.2719417
-1.087286 -1.2850073
-1.086286 -1.2981918000000001
-1.085286 -1.3114957999999999
-1.084286 -1.3249205
-1.083286 -1.3384672
-1.082286 -1.352137
-1.081286 -1.3659311
-1.080286 -1.3798507999999998
-1.079286 -1.3938973000000001
-1.078286 -1.4080713999999999
-1.077286 -1.4223741
-1.076286 -1.4368062
-1.075286 -1.4513684
-1.074286 -1.4660617
-1.073286 -1.4808867
-1.072286 -1.4958441
-1.071286 -1.5109344
-1.070286 -1.5261581
-1.069286 -1.5415158
-1.068286 -1.5570083000000001
-1.067286 -1.5726363
-1.066286 -1.5884011999999998
-1.065286 -1.6043039
-1.064286 -1.6203457
-1.063286 -1.636528
-1.062286 -1.6528519
-1.061286 -1.6693186
-1.060286 -1.6859293000000002
-1.059286 -1.7026853000000002
-1.058286 -1.7195879
-1.057286 -1.7366382999999999
-1.056286 -1.7538382000000001
-1.055286 -1.7711885
-1.054286 -1.7886902999999998
-1.053286 -1.8063443
-1.052286 -1.8241512000000002
-1.051286 -1.8421120999999998
-1.050286 -1.8602279999999998
-1.049286 -1.8785
-1.048286 -1.896929
-1.047286 -1.9155161
-1.046286 -1.9342624
-1.045286 -1.9531686
-1.044286 -1.9722358999999998
-1.043286 -1.9914653
-1.042286 -2.0108579
-1.041286 -2.0304145
-1.040286 -2.0501367999999998
-1.039286 -2.0700263
-1.038286 -2.0900844
-1.037286 -2.1103126999999997
-1.036286 -2.1307126
-1.035286 -2.1512855
-1.034286 -2.1720327
-1.033286 -2.192956
-1.032286 -2.2140564
-1.031286 -2.2353354999999997
-1.030286 -2.2567945
-1.029286 -2.2784347
-1.028286 -2.3002572
-1.027286 -2.3222629
-1.026286 -2.3444522
-1.025286 -2.3668259000000003
-1.024286 -2.3893847999999998
-1.023286 -2.4121297999999998
-1.022286 -2.4350614999999998
-1.021286 -2.4581816
-1.020286 -2.4814911
-1.019286 -2.5049916
-1.018286 -2.5286842
-1.017286 -2.552571
-1.016286 -2.5766530999999997
-1.015286 -2.6009325
-1.014286 -2.6254108
-1.013286 -2.6500901
-1.012286 -2.6749717
-1.011286 -2.7000574
-1.010286 -2.7253488
-1.009286 -2.7508469
-1.008286 -2.7765526
-1.007286 -2.8024664
-1.006286 -2.8285891
-1.005286 -2.8549211000000003
-1.004286 -2.8814634
-1.003286 -2.9082172
-1.002286 -2.9351836
-1.001286 -2.9623639
-1.000286 -2.9897597
-0.9992857 -3.0173723
-0.9982857 -3.0452034
-0.9972857 -3.0732542
-0.9962857 -3.1015268
-0.9952857 -3.1300228
-0.9942857 -3.1587441000000003
-0.9932857 -3.1876929
-0.9922857 -3.2168712000000004
-0.9912857 -3.2462798
-0.9902857 -3.2759196999999998
-0.9892857 -3.3057913
-0.9882857 -3.3358958000000003
-0.9872857 -3.3662338
-0.9862857 -3.3968065
-0.9852857 -3.427615
-0.9842857 -3.4586612000000003
-0.9832857 -3.4899462
-0.9822857 -3.5214718
-0.9812857 -3.5532396
-0.9802857 -3.5852509999999995
-0.9792857 -3.617508
-0.9782857 -3.6500126
-0.9772857 -3.6827665
-0.9762857 -3.7157717999999997
-0.9752857 -3.7490308
-0.9742857 -3.7825454
-0.9732857 -3.816317
-0.9722857 -3.8503468
-0.9712857 -3.8846351
-0.9702857 -3.9191827
-0.9692857 -3.9539907
-0.9682857 -3.9890602
-0.9672857 -4.024393099999999
-0.9662857 -4.0599912
-0.9652857 -4.0958561
-0.9642857 -4.1319892
-0.9632857 -4.1683916000000005
-0.9622857 -4.2050645
-0.9612857 -4.2420089
-0.9602857 -4.2792268
-0.9592857 -4.31672
-0.9582857 -4.3544907
-0.9572857 -4.3925412
-0.9562857 -4.4308726
-0.9552857 -4.4694867
-0.9542857 -4.5083836
-0.9532857 -4.5475639
-0.9522857 -4.5870289
-0.9512857 -4.6267793
-0.9502857 -4.6668168
-0.9492857 -4.7071438
-0.9482857 -4.7477618
-0.9472857 -4.7886729
-0.9462857 -4.8298787
-0.9452857 -4.8713803
-0.9442857 -4.9131788
-0.9432857 -4.9552754
-0.9422857 -4.9976718
-0.9412857 -5.0403696
-0.9402857 -5.0833717
-0.9392857 -5.1266801
-0.9382857 -5.1702969
-0.9372857 -5.2142233000000004
-0.9362857 -5.25846
-0.9352857 -5.3030081
-0.9342857 -5.3478681
-0.9332857 -5.3930409
-0.9322857 -5.4385293
-0.9312857 -5.4843355
-0.9302857 -5.530462399999999
-0.9292857 -5.5769119
-0.9282857 -5.6236859
-0.9272857 -5.6707855
-0.9262857 -5.7182118
-0.9252857 -5.7659655999999995
-0.9242857 -5.8140483
-0.9232857 -5.8624614
-0.9222857 -5.9112076
-0.9212857 -5.9602886
-0.9202857 -6.0097069
-0.9192857 -6.0594637
-0.9182857 -6.1095595000000005
-0.9172857 -6.1599948
-0.9162857 -6.2107697
-0.9152857 -6.2618859
-0.9142857 -6.313344799999999
-0.9132857 -6.3651495
-0.9122857 -6.417301999999999
-0.9112857 -6.4698047999999995
-0.9102857 -6.5226592
-0.9092857 -6.575866800000001
-0.9082857 -6.6294268
-0.9072857 -6.6833414
-0.9062857 -6.7376114000000005
-0.9052857 -6.7922391
-0.9042857 -6.8472251
-0.9032857 -6.9025718
-0.9022857 -6.9582805
-0.9012857 -7.014352799999999
-0.9002857 -7.070789500000001
-0.8992857 -7.1275911999999995
-0.8982857 -7.1847588
-0.8972857 -7.2422937
-0.8962857 -7.3001966000000005
-0.8952857 -7.3584691
-0.8942857 -7.4171133000000005
-0.8932857 -7.4761324
-0.8922857 -7.5355276
-0.8912857 -7.5953014
-0.8902857 -7.6554544
-0.8892857 -7.7159882
-0.8882857 -7.7769034
-0.8872857 -7.8382023
-0.8862857 -7.899885600000001
-0.8852857 -7.961955699999999
-0.8842857 -8.0244154
-0.8832857 -8.0872647
-0.8822857 -8.150505299999999
-0.8812857 -8.2141377
-0.8802857 -8.278162
-0.8792857 -8.3425798
-0.8782857 -8.407392399999999
-0.8772857 -8.4726021
-0.8762857 -8.5382104
-0.8752857 -8.6042188
-0.8742857 -8.6706296
-0.8732857 -8.7374441
-0.8722857 -8.804664800000001
-0.8712857 -8.8722922
-0.8702857 -8.9403279
-0.8692857 -9.0087734
-0.8682857 -9.077630899999999
-0.8672857 -9.146901999999999
-0.8662857 -9.2165895
-0.8652857 -9.2866935
-0.8642857 -9.3572155
-0.8632857 -9.4281554
-0.8622857 -9.4995148
-0.8612857 -9.571294499999999
-0.8602857 -9.6434951
-0.8592857 -9.7161189
-0.8582857 -9.7891681
-0.8572857 -9.862643499999999
-0.8562857 -9.936545800000001
-0.8552857 -10.01088
-0.8542857 -10.08563
-0.8532857 -10.16082
-0.8522857 -10.23644
-0.8512857 -10.3125
-0.8502857 -10.38899
-0.8492857 -10.465919999999999
-0.8482857 -10.54328
-0.8472857 -10.621089999999999
-0.8462857 -10.69934
-0.8452857 -10.77803
-0.8442857 -10.85716
-0.8432857 -10.93674
-0.8422857 -11.01675
-0.8412857 -11.09722
-0.8402857 -11.17813
-0.8392857 -11.25949
-0.8382857 -11.3413
-0.8372857 -11.42356
-0.8362857 -11.50627
-0.8352857 -11.58943
-0.8342857 -11.67304
-0.8332857 -11.757109999999999
-0.8322857 -11.84163
-0.8312857 -11.9266
-0.8302857 -12.01204
-0.8292857 -12.09794
-0.8282857 -12.18429
-0.8272857 -12.27111
-0.8262857 -12.35839
-0.8252857 -12.446119999999999
-0.8242857 -12.53432
-0.8232857 -12.62298
-0.8222857 -12.712100000000001
-0.8212857 -12.801699999999999
-0.8202857 -12.89176
-0.8192857 -12.98228
-0.8182857 -13.07327
-0.8172857 -13.164729999999999
-0.8162857 -13.25665
-0.8152857 -13.34904
-0.8142857 -13.4419
-0.8132857 -13.53523
-0.8122857 -13.62904
-0.8112857 -13.72332
-0.8102857 -13.818069999999999
-0.8092857 -13.913300000000001
-0.8082857 -14.008999999999999
-0.8072857 -14.10518
-0.8062857 -14.201820000000001
-0.8052857 -14.29895
-0.8042857 -14.39655
-0.8032857 -14.49462
-0.8022857 -14.59318
-0.8012857 -14.69222
-0.8002857 -14.79173
-0.7992857 -14.89173
-0.7982857 -14.9922
-0.7972857 -15.09314
-0.7962857 -15.194569999999999
-0.7952857 -15.296470000000001
-0.7942857 -15.39886
-0.7932857 -15.50173
-0.7922857 -15.605089999999999
-0.7912857 -15.70892
-0.7902857 -15.81324
-0.7892857 -15.91804
-0.7882857 -16.02331
-0.7872857 -16.129070000000002
-0.7862857 -16.23531
-0.7852857 -16.34205
-0.7842857 -16.44926
-0.7832857 -16.55697
-0.7822857 -16.66516
-0.7812857 -16.77383
-0.7802857 -16.88298
-0.7792857 -16.99261
-0.7782857 -17.102719999999998
-0.7772857 -17.21331
-0.7762857 -17.32439
-0.7752857 -17.43596
-0.7742857 -17.54801
-0.7732857 -17.66054
-0.7722857 -17.77355
-0.7712857 -17.88705
-0.7702857 -18.00102
-0.7692857 -18.115470000000002
-0.7682857 -18.2304
-0.7672857 -18.34582
-0.7662857 -18.461730000000003
-0.7652857 -18.578120000000002
-0.7642857 -18.69499
-0.7632857 -18.81234
-0.7622857 -18.930159999999997
-0.7612857 -19.048470000000002
-0.7602857 -19.16724
-0.7592857 -19.2865
-0.7582857 -19.40624
-0.7572857 -19.52645
-0.7562857 -19.64714
-0.7552857 -19.7683
-0.7542857 -19.88994
-0.7532857 -20.012050000000002
-0.7522857 -20.13463
-0.7512857 -20.25768
-0.7502857 -20.3812
-0.7492857 -20.505200000000002
-0.7482857 -20.62967
-0.7472857 -20.75462
-0.7462857 -20.88004
-0.7452857 -21.00593
-0.7442857 -21.13229
-0.7432857 -21.25911
-0.7422857 -21.3864
-0.7412857 -21.51415
-0.7402857 -21.64237
-0.7392857 -21.771060000000002
-0.7382857 -21.90021
-0.7372857 -22.02981
-0.7362857 -22.15988
-0.7352857 -22.290399999999998
-0.7342857 -22.42137
-0.7332857 -22.5528
-0.7322857 -22.68468
-0.7312857 -22.81702
-0.7302857 -22.94981
-0.7292857 -23.08305
-0.7282857 -23.21675
-0.7272857 -23.35089
-0.7262857 -23.48548
-0.7252857 -23.62051
-0.7242857 -23.755979999999997
-0.7232857 -23.8919
-0.7222857 -24.02825
-0.7212857 -24.165039999999998
-0.7202857 -24.30228
-0.7192857 -24.43996
-0.7182857 -24.57807
-0.7172857 -24.71661
-0.7162857 -24.85557
-0.7152857 -24.99495
-0.7142857 -25.13475
-0.7132857 -25.274980000000003
-0.7122857 -25.41564
-0.7112857 -25.55671
-0.7102857 -25.69821
-0.7092857 -25.84012
-0.7082857 -25.98244
-0.7072857 -26.125159999999997
-0.7062857 -26.26829
-0.7052857 -26.411820000000002
-0.7042857 -26.55575
-0.7032857 -26.70009
-0.7022857 -26.844839999999998
-0.7012857 -26.989980000000003
-0.7002857 -27.135520000000003
-0.6992857 -27.28144
-0.6982857 -27.42775
-0.6972857 -27.57444
-0.6962857 -27.72151
-0.6952857 -27.868959999999998
-0.6942857 -28.016790000000004
-0.6932857 -28.165000000000003
-0.6922857 -28.313579999999998
-0.6912857 -28.462539999999997
-0.6902857 -28.61186
-0.6892857 -28.76153
-0.6882857 -28.911550000000002
-0.6872857 -29.06192
-0.6862857 -29.21263
-0.6852857 -29.363709999999998
-0.6842857 -29.515140000000002
-0.6832857 -29.66691
-0.6822857 -29.81904
-0.6812857 -29.971500000000002
-0.6802857 -30.12428
-0.6792857 -30.277389999999997
-0.6782857 -30.43081
-0.6772857 -30.58456
-0.6762857 -30.73863
-0.6752857 -30.89303
-0.6742857 -31.04775
-0.6732857 -31.20278
-0.6722857 -31.35811
-0.6712857 -31.51372
-0.6702857 -31.66962
-0.6692857 -31.825799999999997
-0.6682857 -31.98227
-0.6672857 -32.139030000000005
-0.6662857 -32.296079999999996
-0.6652857 -32.45341
-0.6642857 -32.61103
-0.6632857 -32.76891
-0.6622857 -32.927060000000004
-0.6612857 -33.08545
-0.6602857 -33.24409
-0.6592857 -33.40299
-0.6582857 -33.56213
-0.6572857 -33.72153
-0.6562857 -33.88118
-0.6552857 -34.04107
-0.6542857 -34.20119
-0.6532857 -34.36152
-0.6522857 -34.522059999999996
-0.6512857 -34.6828
-0.6502857 -34.843740000000004
-0.6492857 -35.00489
-0.6482857 -35.16626
-0.6472857 -35.32783
-0.6462857 -35.489599999999996
-0.6452857 -35.651559999999996
-0.6442857 -35.81368
-0.6432857 -35.97598
-0.6422857 -36.13843
-0.6412857 -36.301050000000004
-0.6402857 -36.46383
-0.6392857 -36.62678
-0.6382857 -36.78989
-0.6372857 -36.953160000000004
-0.6362857 -37.11656
-0.6352857 -37.28008
-0.6342857 -37.44371
-0.6332857 -37.60745
-0.6322857 -37.771300000000004
-0.6312857 -37.935269999999996
-0.6302857 -38.09935
-0.6292857 -38.26355
-0.6282857 -38.42784
-0.6272857 -38.59222
-0.6262857 -38.75667
-0.6252857 -38.92118
-0.6242857 -39.08574
-0.6232857 -39.25036
-0.6222857 -39.41505
-0.6212857 -39.5798
-0.6202857 -39.74461
-0.6192857 -39.90946
-0.6182857 -40.07433
-0.6172857 -40.23921
-0.6162857 -40.4041
-0.6152857 -40.569
-0.6142857 -40.73389
-0.6132857 -40.89879
-0.6122857 -41.06369
-0.6112857 -41.22859
-0.6102857 -41.39348
-0.6092857 -41.55833
-0.6082857 -41.72314
-0.6072857 -41.88789
-0.6062857 -42.05258
-0.6052857 -42.21721
-0.6042857 -42.38178
-0.6032857 -42.54629
-0.6022857 -42.71074
-0.6012857 -42.875099999999996
-0.6002857 -43.03937
-0.5992857 -43.203540000000004
-0.5982857 -43.36758
-0.5972857 -43.5315
-0.5962857 -43.695299999999996
-0.5952857 -43.85897
-0.5942857 -44.02252
-0.5932857 -44.18593
-0.5922857 -44.349199999999996
-0.5912857 -44.51231
-0.5902857 -44.67525
-0.5892857 -44.83799
-0.5882857 -45.00054
-0.5872857 -45.1629
-0.5862857 -45.32506
-0.5852857 -45.48701
-0.5842857 -45.648759999999996
-0.5832857 -45.810289999999995
-0.5822857 -45.97159
-0.5812857 -46.13264
-0.5802857 -46.29343
-0.5792857 -46.45396
-0.5782857 -46.61422
-0.5772857 -46.77421
-0.5762857 -46.933930000000004
-0.5752857 -47.093360000000004
-0.5742857 -47.25251
-0.5732857 -47.41135
-0.5722857 -47.569860000000006
-0.5712857 -47.72804
-0.5702857 -47.88588
-0.5692857 -48.04337
-0.5682857 -48.20051
-0.5672857 -48.35731
-0.5662857 -48.51374
-0.5652857 -48.6698
-0.5642857 -48.82548
-0.5632857 -48.980760000000004
-0.5622857 -49.13564
-0.5612857 -49.29009
-0.5602857 -49.444120000000005
-0.5592857 -49.59772
-0.5582857 -49.75089
-0.5572857 -49.90361
-0.5562857 -50.055879999999995
-0.5552857 -50.20767000000001
-0.5542857 -50.358979999999995
-0.5532857 -50.509789999999995
-0.5522857 -50.6601
-0.5512857 -50.8099
-0.5502857 -50.95918
-0.5492857 -51.10794
-0.5482857 -51.25617999999999
-0.5472857 -51.40387
-0.5462857 -51.551
-0.5452857 -51.697559999999996
-0.5442857 -51.84354
-0.5432857 -51.98892000000001
-0.5422857 -52.13372
-0.5412857 -52.27792
-0.5402857 -52.421510000000005
-0.5392857 -52.56449
-0.5382857 -52.70684
-0.5372857 -52.848530000000004
-0.5362857 -52.989560000000004
-0.5352857 -53.12992
-0.5342857 -53.26959
-0.5332857 -53.408590000000004
-0.5322857 -53.546890000000005
-0.5312857 -53.68449
-0.5302857 -53.82138
-0.5292857 -53.95754
-0.5282857 -54.09296
-0.5272857 -54.227610000000006
-0.5262857 -54.36151
-0.5252857 -54.494640000000004
-0.5242857 -54.62699
-0.5232857 -54.75856
-0.5222857 -54.88934
-0.5212857 -55.01931
-0.5202857 -55.14847
-0.5192857 -55.27679
-0.5182857 -55.40426000000001
-0.5172857 -55.53087
-0.5162857 -55.656620000000004
-0.5152857 -55.781499999999994
-0.5142857 -55.905499999999996
-0.5132857 -56.02861
-0.5122857 -56.15082
-0.5112857 -56.27211
-0.5102857 -56.39246
-0.5092857 -56.511860000000006
-0.5082857 -56.6303
-0.5072857 -56.74776
-0.5062857 -56.86427
-0.5052857 -56.979800000000004
-0.5042857 -57.094350000000006
-0.5032857 -57.20788999999999
-0.5022857 -57.32041
-0.5012857 -57.431889999999996
-0.5002857 -57.54233
-0.4992857 -57.65171
-0.4982857 -57.76002999999999
-0.4972857 -57.86728
-0.4962857 -57.973459999999996
-0.4952857 -58.07856
-0.4942857 -58.18256
-0.4932857 -58.28544
-0.4922857 -58.38719
-0.4912857 -58.48779
-0.4902857 -58.58723
-0.4892857 -58.685500000000005
-0.4882857 -58.782599999999995
-0.4872857 -58.87853
-0.4862857 -58.97327
-0.4852857 -59.066810000000004
-0.4842857 -59.15912
-0.4832857 -59.25021
-0.4822857 -59.34004
-0.4812857 -59.428599999999996
-0.4802857 -59.515910000000005
-0.4792857 -59.60194
-0.4782857 -59.68669
-0.4772857 -59.77015
-0.4762857 -59.852309999999996
-0.4752857 -59.933159999999994
-0.4742857 -60.01267
-0.4732857 -60.09084
-0.4722857 -60.167649999999995
-0.4712857 -60.243080000000006
-0.4702857 -60.31712
-0.4692857 -60.38979
-0.4682857 -60.46106
-0.4672857 -60.53094
-0.4662857 -60.59939
-0.4652857 -60.666399999999996
-0.4642857 -60.731959999999994
-0.4632857 -60.79605
-0.4622857 -60.858670000000004
-0.4612857 -60.91979
-0.4602857 -60.97943
-0.4592857 -61.037569999999995
-0.4582857 -61.094210000000004
-0.4572857 -61.149319999999996
-0.4562857 -61.20290000000001
-0.4552857 -61.25492
-0.4542857 -61.30538
-0.4532857 -61.354260000000004
-0.4522857 -61.40155000000001
-0.4512857 -61.44725
-0.4502857 -61.49135999999999
-0.4492857 -61.53387
-0.4482857 -61.57476
-0.4472857 -61.614000000000004
-0.4462857 -61.65159
-0.4452857 -61.68749999999999
-0.4442857 -61.721720000000005
-0.4432857 -61.75426
-0.4422857 -61.78510000000001
-0.4412857 -61.81424
-0.4402857 -61.84168
-0.4392857 -61.867399999999996
-0.4382857 -61.89139
-0.4372857 -61.91363
-0.4362857 -61.93409
-0.4352857 -61.95276
-0.4342857 -61.969640000000005
-0.4332857 -61.98473
-0.4322857 -61.99802
-0.4312857 -62.009499999999996
-0.4302857 -62.01918
-0.4292857 -62.02703
-0.4282857 -62.03303
-0.4272857 -62.037169999999996
-0.4262857 -62.03942
-0.4252857 -62.039770000000004
-0.4242857 -62.038230000000006
-0.4232857 -62.034800000000004
-0.4222857 -62.02946
-0.4212857 -62.02223
-0.4202857 -62.013070000000006
-0.4192857 -62.00196999999999
-0.4182857 -61.98891
-0.4172857 -61.97386
-0.4162857 -61.95682
-0.4152857 -61.93779000000001
-0.4142857 -61.916760000000004
-0.4132857 -61.893750000000004
-0.4122857 -61.86874999999999
-0.4112857 -61.84173
-0.4102857 -61.81268
-0.4092857 -61.781569999999995
-0.4082857 -61.74839
-0.4072857 -61.713119999999996
-0.4062857 -61.675760000000004
-0.4052857 -61.63631000000001
-0.4042857 -61.594789999999996
-0.4032857 -61.55118
-0.4022857 -61.50548
-0.4012857 -61.457660000000004
-0.4002857 -61.4077
-0.3992857 -61.35557
-0.3982857 -61.30126
-0.3972857 -61.24478
-0.3962857 -61.186130000000006
-0.3952857 -61.12533
-0.3942857 -61.062349999999995
-0.3932857 -60.99721
-0.3922857 -60.929860000000005
-0.3912857 -60.86028999999999
-0.3902857 -60.78847
-0.3892857 -60.714400000000005
-0.3882857 -60.63807
-0.3872857 -60.55948
-0.3862857 -60.47865
-0.3852857 -60.39556
-0.3842857 -60.31021
-0.3832857 -60.22260000000001
-0.3822857 -60.13267
-0.3812857 -60.040420000000005
-0.3802857 -59.94584
-0.3792857 -59.84892000000001
-0.3782857 -59.749680000000005
-0.3772857 -59.648109999999996
-0.3762857 -59.54423
-0.3752857 -59.43802
-0.3742857 -59.32946999999999
-0.3732857 -59.21854
-0.3722857 -59.10522
-0.3712857 -58.98949
-0.3702857 -58.871340000000004
-0.3692857 -58.750789999999995
-0.3682857 -58.62785
-0.3672857 -58.50253
-0.3662857 -58.37481
-0.3652857 -58.24469
-0.3642857 -58.112140000000004
-0.3632857 -57.97713
-0.3622857 -57.83965
-0.3612857 -57.699690000000004
-0.3602857 -57.55727
-0.3592857 -57.41239
-0.3582857 -57.26506
-0.3572857 -57.115289999999995
-0.3562857 -56.96306
-0.3552857 -56.80835
-0.3542857 -56.65112
-0.3532857 -56.49136
-0.3522857 -56.32907
-0.3512857 -56.16425
-0.3502857 -55.99691
-0.3492857 -55.827079999999995
-0.3482857 -55.65476
-0.3472857 -55.479929999999996
-0.3462857 -55.302569999999996
-0.3452857 -55.122640000000004
-0.3442857 -54.940129999999996
-0.3432857 -54.755030000000005
-0.3422857 -54.567350000000005
-0.3412857 -54.377109999999995
-0.3402857 -54.18432
-0.3392857 -53.98899
-0.3382857 -53.79112000000001
-0.3372857 -53.590669999999996
-0.3362857 -53.387620000000005
-0.3352857 -53.18195
-0.3342857 -52.973650000000006
-0.3332857 -52.762730000000005
-0.3322857 -52.54921
-0.3312857 -52.33312
-0.3302857 -52.114459999999994
-0.3292857 -51.89323
-0.3282857 -51.66939000000001
-0.3272857 -51.44293
-0.3262857 -51.21381
-0.3252857 -50.98203
-0.3242857 -50.747589999999995
-0.3232857 -50.51052
-0.3222857 -50.27084000000001
-0.3212857 -50.02856
-0.3202857 -49.78367
-0.3192857 -49.53616
-0.3182857 -49.286
-0.3172857 -49.033159999999995
-0.3162857 -48.77765
-0.3152857 -48.51947
-0.3142857 -48.25864
-0.3132857 -47.99519
-0.3122857 -47.72912
-0.3112857 -47.46044
-0.3102857 -47.18913
-0.3092857 -46.91516
-0.3082857 -46.6385
-0.3072857 -46.35916
-0.3062857 -46.07714
-0.3052857 -45.79246
-0.3042857 -45.50515
-0.3032857 -45.21521
-0.3022857 -44.92265
-0.3012857 -44.62746
-0.3002857 -44.3296
-0.2992857 -44.02907
-0.2982857 -43.72585
-0.2972857 -43.41995
-0.2962857 -43.1114
-0.2952857 -42.80022
-0.2942857 -42.48643
-0.2932857 -42.17002
-0.2922857 -41.850989999999996
-0.2912857 -41.52932
-0.2902857 -41.20498
-0.2892857 -40.877970000000005
-0.2882857 -40.548289999999994
-0.2872857 -40.21598
-0.2862857 -39.881060000000005
-0.2852857 -39.543549999999996
-0.2842857 -39.20346
-0.2832857 -38.86076
-0.2822857 -38.51544
-0.2812857 -38.16748
-0.2802857 -37.816860000000005
-0.2792857 -37.46361
-0.2782857 -37.10774
-0.2772857 -36.74929
-0.2762857 -36.38827
-0.2752857 -36.02469
-0.2742857 -35.65854
-0.2732857 -35.289789999999996
-0.2722857 -34.91845
-0.2712857 -34.54448
-0.2702857 -34.16792
-0.2692857 -33.78878
-0.2682857 -33.4071
-0.2672857 -33.02291
-0.2662857 -32.63621
-0.2652857 -32.24699
-0.2642857 -31.855240000000002
-0.2632857 -31.460929999999998
-0.2622857 -31.064049999999998
-0.2612857 -30.66463
-0.2602857 -30.262670000000004
-0.2592857 -29.858220000000003
-0.2582857 -29.451300000000003
-0.2572857 -29.041919999999998
-0.2562857 -28.630070000000003
-0.2552857 -28.21574
-0.2542857 -27.79891
-0.2532857 -27.379579999999997
-0.2522857 -26.957759999999997
-0.2512857 -26.533479999999997
-0.2502857 -26.10678
-0.2492857 -25.67769
-0.2482857 -25.24621
-0.2472857 -24.81234
-0.2462857 -24.37607
-0.2452857 -23.93738
-0.2442857 -23.49627
-0.2432857 -23.05274
-0.2422857 -22.60682
-0.2412857 -22.158559999999998
-0.2402857 -21.70797
-0.2392857 -21.25508
-0.2382857 -20.799870000000002
-0.2372857 -20.34234
-0.2362857 -19.88248
-0.2352857 -19.42028
-0.2342857 -18.95575
-0.2332857 -18.48893
-0.2322857 -18.01985
-0.2312857 -17.548540000000003
-0.2302857 -17.075029999999998
-0.2292857 -16.5993
-0.2282857 -16.121360000000003
-0.2272857 -15.641179999999999
-0.2262857 -15.158769999999999
-0.2252857 -14.67414
-0.2242857 -14.18732
-0.2232857 -13.69833
-0.2222857 -13.207230000000001
-0.2212857 -12.714030000000001
-0.2202857 -12.21872
-0.2192857 -11.7213
-0.2182857 -11.221770000000001
-0.2172857 -10.72012
-0.2162857 -10.21637
-0.2152857 -9.7105384
-0.2142857 -9.2026725
-0.2132857 -8.6928032
-0.2122857 -8.180952099999999
-0.2112857 -7.667123500000001
-0.2102857 -7.1513109
-0.2092857 -6.633506000000001
-0.2082857 -6.1137084
-0.2072857 -5.5919323
-0.2062857 -5.0682072
-0.2052857 -4.5425702
-0.2042857 -4.015056
-0.2032857 -3.4856885999999996
-0.2022857 -2.9544756
-0.2012857 -2.4214145
-0.2002857 -1.8864999
-0.1992857 -1.349734
-0.1982857 -0.81113344
-0.1972857 -0.27072865
-0.1962857 0.27144253
-0.1952857 0.81534451
-0.1942857 1.3609528
-0.1932857 1.9082567000000001
-0.1922857 2.457257
-0.1912857 3.007957
-0.1902857 3.5603534
-0.1892857 4.1144297000000005
-0.1882857 4.6701565
-0.1872857 5.2274972
-0.1862857 5.7864163
-0.1852857 6.3468881
-0.1842857 6.9088995
-0.1832857 7.4724495
-0.1822857 8.0375388
-0.1812857 8.6041614
-0.1802857 9.1723002
-0.1792857 9.7419247
-0.1782857 10.313
-0.1772857 10.88548
-0.1762857 11.45935
-0.1752857 12.034590000000001
-0.1742857 12.6112
-0.1732857 13.18916
-0.1722857 13.76848
-0.1712857 14.349139999999998
-0.1702857 14.9311
-0.1692857 15.514320000000001
-0.1682857 16.098789999999997
-0.1672857 16.684450000000002
-0.1662857 17.2713
-0.1652857 17.85932
-0.1642857 18.44852
-0.1632857 19.03889
-0.1622857 19.6304
-0.1612857 20.22303
-0.1602857 20.81675
-0.1592857 21.41151
-0.1582857 22.007289999999998
-0.1572857 22.60408
-0.1562857 23.20185
-0.1552857 23.80061
-0.1542857 24.40034
-0.1532857 25.00103
-0.1522857 25.602639999999997
-0.1512857 26.205129999999997
-0.1502857 26.80847
-0.1492857 27.412619999999997
-0.1482857 28.01758
-0.1472857 28.623310000000004
-0.1462857 29.22982
-0.1452857 29.83708
-0.1442857 30.44508
-0.1432857 31.05379
-0.1422857 31.66317
-0.1412857 32.2732
-0.1402857 32.883829999999996
-0.1392857 33.495059999999995
-0.1382857 34.10686
-0.1372857 34.71923
-0.1362857 35.33214
-0.1352857 35.94557
-0.1342857 36.5595
-0.1332857 37.17389
-0.1322857 37.788709999999995
-0.1312857 38.40392
-0.1302857 39.019510000000004
-0.1292857 39.63544
-0.1282857 40.25171
-0.1272857 40.868300000000005
-0.1262857 41.48518
-0.1252857 42.10232
-0.1242857 42.719699999999996
-0.1232857 43.33729
-0.1222857 43.95505
-0.1212857 44.57295
-0.1202857 45.190979999999996
-0.1192857 45.80912
-0.1182857 46.42734
-0.1172857 47.04562
-0.1162857 47.66393
-0.1152857 48.28225
-0.1142857 48.90054
-0.1132857 49.51878
-0.1122857 50.136919999999996
-0.1112857 50.75497
-0.1102857 51.372890000000005
-0.1092857 51.99065
-0.1082857 52.608239999999995
-0.1072857 53.22561999999999
-0.1062857 53.842780000000005
-0.1052857 54.45967
-0.1042857 55.07627000000001
-0.1032857 55.69255
-0.1022857 56.30847
-0.1012857 56.92402
-0.1002857 57.53918
-9.9285714E-02 58.15392000000001
-9.8285712E-02 58.76820000000001
-9.7285718E-02 59.382000000000005
-9.6285716E-02 59.99529999999999
-9.5285714E-02 60.608070000000005
-9.4285712E-02 61.22027
-9.3285717E-02 61.83189
-9.2285715E-02 62.4429
-9.1285713E-02 63.05327
-9.0285711E-02 63.66298999999999
-8.9285716E-02 64.27202
-8.8285714E-02 64.88032
-8.7285712E-02 65.48787
-8.6285718E-02 66.09465
-8.5285716E-02 66.70061000000001
-8.4285714E-02 67.30574
-8.3285712E-02 67.91
-8.2285717E-02 68.51338
-8.1285715E-02 69.11583
-8.0285713E-02 69.71734000000001
-7.9285711E-02 70.31789
-7.8285716E-02 70.91745
-7.7285714E-02 71.51598
-7.6285712E-02 72.11345
-7.5285718E-02 72.70984
-7.4285716E-02 73.30512
-7.3285714E-02 73.89927
-7.2285712E-02 74.49226
-7.1285717E-02 75.08407
-7.0285715E-02 75.67466
-6.9285713E-02 76.26402
-6.8285711E-02 76.85208999999999
-6.7285717E-02 77.43886
-6.6285715E-02 78.02429
-6.5285712E-02 78.60835
-6.4285718E-02 79.19102
-6.3285716E-02 79.77228
-6.2285714E-02 80.35210000000001
-6.1285716E-02 80.93047
-6.0285714E-02 81.50735
-5.9285715E-02 82.08271
-5.8285713E-02 82.65652999999999
-5.7285715E-02 83.22874999999999
-5.6285713E-02 83.79936000000001
-5.5285715E-02 84.36834
-5.4285713E-02 84.93565
-5.3285714E-02 85.50129
-5.2285716E-02 86.06522
-5.1285714E-02 86.62742
-5.0285716E-02 87.18786
-4.9285714E-02 87.74650000000001
-4.8285715E-02 88.3033
-4.7285713E-02 88.85825
-4.6285715E-02 89.41131
-4.5285713E-02 89.96246
-4.4285715E-02 90.51168000000001
-4.3285713E-02 91.05895000000001
-4.2285714E-02 91.60424
-4.1285716E-02 92.14753
-4.0285714E-02 92.68878000000001
-3.9285716E-02 93.22795
-3.8285714E-02 93.76501999999999
-3.7285715E-02 94.29995
-3.6285713E-02 94.83272000000001
-3.5285715E-02 95.36333
-3.4285713E-02 95.89174
-3.3285715E-02 96.41794999999999
-3.2285713E-02 96.94192000000001
-3.1285714E-02 97.46361
-3.0285714E-02 97.983
-2.9285714E-02 98.50006
-2.8285714E-02 99.01473
-2.7285714E-02 99.52701
-2.6285714E-02 100.0369
-2.5285713E-02 100.5443
-2.4285715E-02 101.0493
-2.3285715E-02 101.55179999999999
-2.2285715E-02 102.05189999999999
-2.1285715E-02 102.5493
-2.0285714E-02 103.0442
-1.9285714E-02 103.5365
-1.8285714E-02 104.0262
-1.7285714E-02 104.5132
-1.6285714E-02 104.9976
-1.5285715E-02 105.4794
-1.4285714E-02 105.95840000000001
-1.3285714E-02 106.43469999999999
-1.2285714E-02 106.90820000000001
-1.1285714E-02 107.37890000000002
-1.0285715E-02 107.8468
-9.2857145E-03 108.3119
-8.2857143E-03 108.77399999999999
-7.2857141E-03 109.2333
-6.2857145E-03 109.68979999999999
-5.2857143E-03 110.14330000000001
-4.2857141E-03 110.5939
-3.2857142E-03 111.0415
-2.2857143E-03 111.48599999999999
-1.2857143E-03 111.92750000000001
-2.8571428E-04 112.3659
7.1428571E-04 112.8013
1.7142857E-03 113.2337
2.7142856E-03 113.6629
3.7142858E-03 114.089
4.7142855E-03 114.5119
5.7142857E-03 114.9316
6.7142858E-03 115.3481
7.7142855E-03 115.7613
8.7142857E-03 116.1713
9.7142858E-03 116.578
1.0714286E-02 116.9814
1.1714286E-02 117.38159999999999
1.2714285E-02 117.77850000000001
1.3714286E-02 118.1719
1.4714286E-02 118.56199999999998
1.5714286E-02 118.9487
1.6714286E-02 119.3319
1.7714286E-02 119.7116
1.8714286E-02 120.0879
1.9714287E-02 120.46079999999999
2.0714285E-02 120.8302
2.1714285E-02 121.196
2.2714285E-02 121.5584
2.3714285E-02 121.9171
2.4714286E-02 122.2721
2.5714286E-02 122.62360000000001
2.6714286E-02 122.9714
2.7714286E-02 123.31559999999999
2.8714286E-02 123.6562
2.9714286E-02 123.99309999999998
3.0714286E-02 124.3263
3.1714287E-02 124.6559
3.2714285E-02 124.9816
3.3714287E-02 125.3036
3.4714285E-02 125.62180000000001
3.5714287E-02 125.93620000000001
3.6714286E-02 126.24690000000001
3.7714284E-02 126.55369999999999
3.8714286E-02 126.85679999999999
3.9714284E-02 127.156
4.0714286E-02 127.45120000000001
4.1714285E-02 127.7426
4.2714287E-02 128.03
4.3714285E-02 128.3134
4.4714287E-02 128.593
4.5714285E-02 128.8686
4.6714287E-02 129.1402
4.7714286E-02 129.40789999999998
4.8714284E-02 129.6716
4.9714286E-02 129.9313
5.0714284E-02 130.18689999999998
5.1714286E-02 130.4384
5.2714285E-02 130.6859
5.3714287E-02 130.9293
5.4714285E-02 131.1687
5.5714287E-02 131.404
5.6714285E-02 131.6352
5.7714287E-02 131.8623
5.8714285E-02 132.0852
5.9714288E-02 132.304
6.0714286E-02 132.51850000000002
6.1714284E-02 132.7288
6.2714286E-02 132.935
6.3714288E-02 133.137
6.4714283E-02 133.3348
6.5714285E-02 133.5284
6.6714287E-02 133.7177
6.7714289E-02 133.9028
6.8714283E-02 134.0835
6.9714285E-02 134.26
7.0714287E-02 134.43210000000002
7.1714282E-02 134.60000000000002
7.2714284E-02 134.7637
7.3714286E-02 134.923
7.4714288E-02 135.0781
7.5714283E-02 135.2288
7.6714285E-02 135.3752
7.7714287E-02 135.5171
7.8714289E-02 135.6547
7.9714283E-02 135.7879
8.0714285E-02 135.9167
8.1714287E-02 136.0413
8.2714289E-02 136.16140000000001
8.3714284E-02 136.27720000000002
8.4714286E-02 136.3886
8.5714288E-02 136.4955
8.6714283E-02 136.5979
8.7714285E-02 136.6958
8.8714287E-02 136.7893
8.9714289E-02 136.8784
9.0714283E-02 136.9631
9.1714285E-02 137.0434
9.2714287E-02 137.1193
9.3714289E-02 137.19060000000002
9.4714284E-02 137.25750000000002
9.5714286E-02 137.3198
9.6714288E-02 137.3776
9.7714283E-02 137.43099999999998
9.8714285E-02 137.47990000000001
9.9714287E-02 137.5243
0.1007143 137.5644
0.1017143 137.5999
0.1027143 137.6309
0.1037143 137.6573
0.1047143 137.6792
0.1057143 137.6965
0.1067143 137.70929999999998
0.1077143 137.7177
0.1087143 137.7216
0.1097143 137.721
0.1107143 137.7159
0.1117143 137.7063
0.1127143 137.6921
0.1137143 137.6733
0.1147143 137.65
0.1157143 137.6222
0.1167143 137.5899
0.1177143 137.5532
0.1187143 137.5119
0.1197143 137.46620000000001
0.1207143 137.4159
0.1217143 137.361
0.1227143 137.3015
0.1237143 137.23749999999998
0.1247143 137.169
0.1257143 137.0961
0.1267143 137.0187
0.1277143 136.9368
0.1287143 136.8505
0.1297143 136.7597
0.1307143 136.6642
0.1317143 136.5643
0.1327143 136.4598
0.1337143 136.3509
0.1347143 136.23749999999998
0.1357143 136.1198
0.1367143 135.9976
0.1377143 135.871
0.1387143 135.7399
0.1397143 135.6042
0.1407143 135.4641
0.1417143 135.3196
0.1427143 135.1706
0.1437143 135.0172
0.1447143 134.8596
0.1457143 134.6975
0.1467143 134.53109999999998
0.1477143 134.3602
0.1487143 134.1848
0.1497143 134.0051
0.1507143 133.8209
0.1517143 133.63240000000002
0.1527143 133.43959999999998
0.1537143 133.2425
0.1547143 133.0412
0.1557143 132.8355
0.1567143 132.6255
0.1577143 132.4112
0.1587143 132.1925
0.1597143 131.9695
0.1607143 131.7422
0.1617143 131.5108
0.1627143 131.27519999999998
0.1637143 131.0354
0.1647143 130.7914
0.1657143 130.5431
0.1667143 130.2905
0.1677143 130.0337
0.1687143 129.77270000000001
0.1697143 129.5076
0.1707143 129.23839999999998
0.1717143 128.9651
0.1727143 128.6877
0.1737143 128.4063
0.1747143 128.1206
0.1757143 127.83089999999999
0.1767143 127.53710000000001
0.1777143 127.2392
0.1787143 126.93730000000001
0.1797143 126.6314
0.1807143 126.32159999999999
0.1817143 126.00789999999999
0.1827143 125.6901
0.1837143 125.3683
0.1847143 125.04260000000001
0.1857143 124.7128
0.1867143 124.3792
0.1877143 124.0416
0.1887143 123.70030000000001
0.1897143 123.3552
0.1907143 123.0063
0.1917143 122.6535
0.1927143 122.29699999999998
0.1937143 121.93650000000001
0.1947143 121.57230000000001
0.1957143 121.2043
0.1967143 120.8326
0.1977143 120.45729999999999
0.1987143 120.0784
0.1997143 119.69579999999999
0.2007143 119.3095
0.2017143 118.91959999999999
0.2027143 118.52590000000001
0.2037143 118.1287
0.2047143 117.72789999999999
0.2057143 117.3235
0.2067143 116.9157
0.2077143 116.5044
0.2087143 116.08970000000001
0.2097143 115.6714
0.2107143 115.2497
0.2117143 114.8245
0.2127143 114.39580000000001
0.2137143 113.9637
0.2147143 113.52839999999999
0.2157143 113.08970000000001
0.2167143 112.6478
0.2177143 112.20259999999999
0.2187143 111.7542
0.2197143 111.3024
0.2207143 110.8474
0.2217143 110.38920000000002
0.2227143 109.9277
0.2237143 109.4632
0.2247143 108.9956
0.2257143 108.52489999999999
0.2267143 108.0512
0.2277143 107.5743
0.2287143 107.0944
0.2297143 106.61149999999999
0.2307143 106.1255
0.2317143 105.6365
0.2327143 105.1447
0.2337143 104.65
0.2347143 104.15239999999999
0.2357143 103.65200000000002
0.2367143 103.1488
0.2377143 102.64269999999999
0.2387143 102.13380000000001
0.2397143 101.6221
0.2407143 101.1077
0.2417143 100.5906
0.2427143 100.07090000000001
0.2437143 99.5486
0.2447143 99.02367
0.2457143 98.49613000000001
0.2467143 97.96598
0.2477143 97.43324
0.2487143 96.89795
0.2497143 96.36016
0.2507143 95.81993
0.2517143 95.27732
0.2527143 94.73233
0.2537143 94.18495999999999
0.2547143 93.63524
0.2557143 93.08314
0.2567143 92.52871
0.2577143 91.97198
0.2587143 91.413
0.2597143 90.85184
0.2607143 90.28854
0.2617143 89.72313
0.2627143 89.15561
0.2637143 88.58599000000001
0.2647143 88.01427
0.2657143 87.44046
0.2667143 86.8646
0.2677143 86.28675
0.2687143 85.70695
0.2697143 85.12526
0.2707143 84.54169999999999
0.2717143 83.9563
0.2727143 83.36905
0.2737143 82.77996
0.2747143 82.18904
0.2757143 81.59633
0.2767143 81.0019
0.2777143 80.4058
0.2787143 79.80807
0.2797143 79.20875000000001
0.2807143 78.60786
0.2817143 78.00538999999999
0.2827143 77.40135000000001
0.2837143 76.79576
0.2847143 76.18863999999999
0.2857143 75.58005
0.2867143 74.97006
0.2877143 74.35870999999999
0.2887143 73.74602999999999
0.2897143 73.13204
0.2907143 72.51675
0.2917143 71.90017
0.2927143 71.28229999999999
0.2937143 70.66318
0.2947143 70.04287000000001
0.2957143 69.42142
0.2967143 68.79885999999999
0.2977143 68.17525
0.2987143 67.55059
0.2997143 66.92489
0.3007143 66.29816
0.3017143 65.67043
0.3027143 65.04172
0.3037143 64.41209
0.3047143 63.78159
0.3057143 63.15027
0.3067143 62.51818
0.3077143 61.88533
0.3087143 61.25172
0.3097143 60.61737
0.3107143 59.982279999999996
0.3117143 59.346489999999996
0.3127143 58.71004
0.3137143 58.072990000000004
0.3147143 57.43538
0.3157143 56.79726000000001
0.3167143 56.158640000000005
0.3177143 55.51952
0.3187143 54.879920000000006
0.3197143 54.23985999999999
0.3207143 53.59938
0.3217143 52.95853
0.3227143 52.31736
0.3237143 51.67591
0.3247143 51.03422
0.3257143 50.39232
0.3267143 49.7502
0.3277143 49.10787
0.3287143 48.465360000000004
0.3297143 47.82268
0.3307143 47.1799
0.3317143 46.53705
0.3327143 45.89419
0.3337143 45.25134
0.3347143 44.60853
0.3357143 43.96577
0.3367143 43.323080000000004
0.3377143 42.68047
0.3387143 42.03797
0.3397143 41.39564
0.3407143 40.75352
0.3417143 40.11165
0.3427143 39.470060000000004
0.3437143 38.82877
0.3447143 38.1878
0.3457143 37.54715
0.3467143 36.90684
0.3477143 36.26691
0.3487143 35.627399999999994
0.3497143 34.98834
0.3507143 34.3498
0.3517143 33.71179
0.3527143 33.07433
0.3537143 32.43744
0.3547143 31.80114
0.3557143 31.16544
0.3567143 30.53039
0.3577143 29.89601
0.3587143 29.262359999999997
0.3597143 28.62946
0.3607143 27.99736
0.3617143 27.366059999999997
0.3627143 26.73558
0.3637143 26.10594
0.3647143 25.477159999999998
0.3657143 24.84927
0.3667143 24.222289999999997
0.3677143 23.59628
0.3687143 22.971259999999997
0.3697143 22.347269999999998
0.3707143 21.72431
0.3717143 21.10242
0.3727143 20.48159
0.3737143 19.86187
0.3747143 19.243270000000003
0.3757143 18.62584
0.3767143 18.00959
0.3777143 17.39458
0.3787143 16.78082
0.3797143 16.16834
0.3807143 15.55715
0.3817143 14.94728
0.3827143 14.33874
0.3837143 13.731570000000001
0.3847143 13.12579
0.3857143 12.52144
0.3867143 11.91855
0.3877143 11.31713
0.3887143 10.7172
0.3897143 10.11879
0.3907143 9.5219135
0.3917143 8.9265883
0.3927143 8.332841100000001
0.3937143 7.740698
0.3947143 7.150185100000001
0.3957143 6.561326200000001
0.3967143 5.9741434
0.3977143 5.3886574
0.3987143 4.8048899
0.3997143 4.2228632
0.4007143 3.6426026
0.4017143 3.0641343
0.4027143 2.4874838
0.4037143 1.9126748999999998
0.4047143 1.339729
0.4057143 0.7686662000000001
0.4067143 0.19950566
0.4077143 -0.36773267
0.4087143 -0.93302755
0.4097143 -1.4963573000000001
0.4107143 -2.0577004
0.4117143 -2.6170375
0.4127143 -3.1743512000000003
0.4137143 -3.7296250000000004
0.4147143 -4.2828422
0.4157143 -4.8339833
0.4167143 -5.3830251
0.4177143 -5.929943499999999
0.4187143 -6.4747132
0.4197143 -7.017311499999999
0.4207143 -7.5577198999999995
0.4217143 -8.0959231
0.4227143 -8.6319081
0.4237143 -9.165661
0.4247143 -9.697164599999999
0.4257143 -10.2264
0.4267143 -10.75334
0.4277143 -11.27796
0.4287143 -11.80026
0.4297143 -12.3202
0.4307143 -12.837789999999998
0.4317143 -13.353000000000002
0.4327143 -13.86583
0.4337143 -14.376259999999998
0.4347143 -14.88426
0.4357143 -15.38981
0.4367143 -15.892890000000001
0.4377143 -16.39348
0.4387143 -16.89155
0.4397143 -17.38712
0.4407143 -17.88017
0.4417143 -18.37069
0.4427143 -18.85867
0.4437143 -19.3441
0.4447143 -19.82694
0.4457143 -20.30718
0.4467143 -20.7848
0.4477143 -21.25978
0.4487143 -21.73212
0.4497143 -22.20182
0.4507143 -22.66887
0.4517143 -23.13325
0.4527143 -23.59494
0.4537143 -24.05392
0.4547143 -24.51016
0.4557143 -24.963659999999997
0.4567143 -25.414389999999997
0.4577143 -25.862370000000002
0.4587143 -26.307589999999998
0.4597143 -26.750059999999998
0.4607143 -27.189760000000003
0.4617143 -27.626669999999997
0.4627143 -28.060760000000002
0.4637143 -28.49201
0.4647143 -28.9204
0.4657143 -29.34593
0.4667143 -29.7686
0.4677143 -30.188409999999998
0.4687143 -30.605359999999997
0.4697143 -31.01945
0.4707143 -31.43066
0.4717143 -31.83897
0.4727143 -32.24435
0.4737143 -32.646789999999996
0.4747143 -33.0463
0.4757143 -33.44287
0.4767143 -33.83651
0.4777143 -34.227239999999995
0.4787143 -34.615030000000004
0.4797143 -34.99987
0.4807143 -35.38173
0.4817143 -35.76058
0.4827143 -36.136410000000005
0.4837143 -36.509209999999996
0.4847143 -36.879
0.4857143 -37.24578
0.4867143 -37.60957
0.4877143 -37.97036
0.4887143 -38.32813
0.4897143 -38.68287
0.4907143 -39.03455
0.4917143 -39.38315
0.4927143 -39.72869
0.4937143 -40.07118
0.4947143 -40.41062
0.4957143 -40.74702
0.4967143 -41.08039
0.4977143 -41.4107
0.4987143 -41.73793
0.4997143 -42.06205
0.5007143 -42.38306
0.5017143 -42.70096
0.5027143 -43.01576
0.5037143 -43.32747
0.5047143 -43.63612
0.5057143 -43.9417
0.5067143 -44.24419
0.5077143 -44.54358
0.5087143 -44.839839999999995
0.5097143 -45.13295
0.5107143 -45.42293
0.5117143 -45.70979
0.5127143 -45.993539999999996
0.5137143 -46.27419
0.5147143 -46.551759999999994
0.5157143 -46.826240000000006
0.5167143 -47.0976
0.5177143 -47.365829999999995
0.5187143 -47.63093
0.5197143 -47.89289
0.5207143 -48.15173
0.5217143 -48.40748
0.5227143 -48.66014
0.5237143 -48.90972
0.5247143 -49.1562
0.5257143 -49.39957
0.5267143 -49.6398
0.5277143 -49.87689
0.5287143 -50.11082999999999
0.5297143 -50.34164
0.5307143 -50.569359999999996
0.5317143 -50.79399
0.5327143 -51.01555
0.5337143 -51.23404
0.5347143 -51.44945
0.5357143 -51.66175
0.5367143 -51.87094
0.5377143 -52.07702
0.5387143 -52.28002000000001
0.5397143 -52.479949999999995
0.5407143 -52.676840000000006
0.5417143 -52.87067
0.5427143 -53.061460000000004
0.5437143 -53.24917
0.5447143 -53.4338
0.5457143 -53.61534
0.5467143 -53.793789999999994
0.5477143 -53.96919
0.5487143 -54.14155
0.5497143 -54.3109
0.5507143 -54.47727
0.5517143 -54.64064
0.5527143 -54.801010000000005
0.5537143 -54.95835
0.5547143 -55.112649999999995
0.5557143 -55.26391
0.5567143 -55.41217
0.5577143 -55.557449999999996
0.5587143 -55.69976
0.5597143 -55.839130000000004
0.5607143 -55.97555
0.5617143 -56.109010000000005
0.5627143 -56.2395
0.5637143 -56.367
0.5647143 -56.491550000000004
0.5657143 -56.61315999999999
0.5667143 -56.731869999999994
0.5677143 -56.8477
0.5687143 -56.96067
0.5697143 -57.07077
0.5707143 -57.17797
0.5717143 -57.282270000000004
0.5727143 -57.383649999999996
0.5737143 -57.48213
0.5747143 -57.57772
0.5757143 -57.67046
0.5767143 -57.76038
0.5777143 -57.8475
0.5787143 -57.93180999999999
0.5797143 -58.01331
0.5807143 -58.092
0.5817143 -58.167880000000004
0.5827143 -58.240959999999994
0.5837143 -58.31128
0.5847143 -58.37885000000001
0.5857143 -58.44371
0.5867143 -58.50586
0.5877143 -58.5653
0.5887143 -58.62201
0.5897143 -58.67599
0.5907143 -58.72724
0.5917143 -58.77576
0.5927143 -58.82159
0.5937143 -58.86477
0.5947143 -58.905300000000004
0.5957143 -58.94322
0.5967143 -58.97850999999999
0.5977143 -59.011179999999996
0.5987143 -59.04123
0.5997143 -59.06867
0.6007143 -59.09351
0.6017143 -59.11577
0.6027143 -59.135479999999994
0.6037143 -59.152680000000004
0.6047143 -59.16736
0.6057143 -59.17953
0.6067143 -59.18919
0.6077143 -59.196329999999996
0.6087143 -59.20095
0.6097143 -59.20309
0.6107143 -59.20275
0.6117143 -59.19998
0.6127143 -59.19479
0.6137143 -59.18721
0.6147143 -59.17723
0.6157143 -59.16486
0.6167143 -59.15008
0.6177143 -59.13291
0.6187143 -59.11336
0.6197143 -59.09146
0.6207143 -59.06724
0.6217143 -59.04074
0.6227143 -59.01195
0.6237143 -58.980889999999995
0.6247143 -58.94755000000001
0.6257143 -58.911939999999994
0.6267143 -58.87405999999999
0.6277143 -58.83393
0.6287143 -58.79159000000001
0.6297143 -58.74706
0.6307143 -58.700359999999996
0.6317143 -58.651509999999995
0.6327143 -58.60050999999999
0.6337143 -58.547340000000005
0.6347143 -58.49202
0.6357143 -58.434549999999994
0.6367143 -58.374970000000005
0.6377143 -58.313289999999995
0.6387143 -58.249550000000006
0.6397143 -58.18378
0.6407143 -58.11598
0.6417143 -58.04616
0.6427143 -57.974309999999996
0.6437143 -57.900459999999995
0.6447143 -57.824600000000004
0.6457143 -57.746759999999995
0.6467143 -57.66698
0.6477143 -57.58527
0.6487143 -57.50166
0.6497143 -57.416160000000005
0.6507143 -57.32876
0.6517143 -57.239470000000004
0.6527143 -57.14827999999999
0.6537143 -57.05523
0.6547143 -56.960330000000006
0.6557143 -56.863609999999994
0.6567143 -56.76512
0.6577143 -56.66485
0.6587143 -56.56284
0.6597143 -56.45907999999999
0.6607143 -56.35356
0.6617143 -56.246300000000005
0.6627143 -56.13731
0.6637143 -56.02661
0.6647143 -55.91424000000001
0.6657143 -55.80022
0.6667143 -55.68458
0.6677143 -55.56734
0.6687143 -55.44848999999999
0.6697143 -55.32802
0.6707143 -55.20594
0.6717143 -55.082260000000005
0.6727143 -54.957
0.6737143 -54.83021
0.6747143 -54.70192
0.6757143 -54.57214999999999
0.6767143 -54.44093
0.6777143 -54.30824
0.6787143 -54.174080000000004
0.6797143 -54.03844
0.6807143 -53.90134
0.6817143 -53.76282
0.6827143 -53.622910000000005
0.6837143 -53.48165
0.6847143 -53.33906
0.6857143 -53.195159999999994
0.6867143 -53.04993
0.6877143 -52.90335
0.6887143 -52.755430000000004
0.6897143 -52.60618
0.6907143 -52.45565
0.6917143 -52.30386
0.6927143 -52.150870000000005
0.6937143 -51.99669
0.6947143 -51.84134
0.6957143 -51.684799999999996
0.6967143 -51.527069999999995
0.6977143 -51.36814
0.6987143 -51.20803000000001
0.6997143 -51.046780000000005
0.7007143 -50.88443
0.7017143 -50.72101
0.7027143 -50.55656
0.7037143 -50.391070000000006
0.7047143 -50.22452
0.7057143 -50.056920000000005
0.7067143 -49.88826
0.7077143 -49.71854
0.7087143 -49.54783
0.7097143 -49.37616
0.7107143 -49.20356
0.7117143 -49.030069999999995
0.7127143 -48.85568
0.7137143 -48.68039
0.7147143 -48.50416
0.7157143 -48.32701
0.7167143 -48.14894
0.7177143 -47.97
0.7187143 -47.79023
0.7197143 -47.60967
0.7207143 -47.42835
0.7217143 -47.24626
0.7227143 -47.06339
0.7237143 -46.87974
0.7247143 -46.69529
0.7257143 -46.51007
0.7267143 -46.32412
0.7277143 -46.13749
0.7287143 -45.95022
0.7297143 -45.76232
0.7307143 -45.573789999999995
0.7317143 -45.38462
0.7327143 -45.19477
0.7337143 -45.00425
0.7347143 -44.813069999999996
0.7357143 -44.62126
0.7367143 -44.428889999999996
0.7377143 -44.235989999999994
0.7387143 -44.04259
0.7397143 -43.848690000000005
0.7407143 -43.654270000000004
0.7417143 -43.45931
0.7427143 -43.2638
0.7437143 -43.06778
0.7447143 -42.87129
0.7457143 -42.67438
0.7467143 -42.47708
0.7477143 -42.27942
0.7487143 -42.08138
0.7497143 -41.882940000000005
0.7507143 -41.68408
0.7517143 -41.48479
0.7527143 -41.285090000000004
0.7537143 -41.08502
0.7547143 -40.88464
0.7557143 -40.683989999999994
0.7567143 -40.48309
0.7577143 -40.28193
0.7587143 -40.08048
0.7597143 -39.878730000000004
0.7607143 -39.676660000000005
0.7617143 -39.47431
0.7627143 -39.27172
0.7637143 -39.068940000000005
0.7647143 -38.86601
0.7657143 -38.66295
0.7667143 -38.45974
0.7677143 -38.25636
0.7687143 -38.052789999999995
0.7697143 -37.84903
0.7707143 -37.645089999999996
0.7717143 -37.44103
0.7727143 -37.23688
0.7737143 -37.0327
0.7747143 -36.82849
0.7757143 -36.62424
0.7767143 -36.41992
0.7777143 -36.2155
0.7787143 -36.010979999999996
0.7797143 -35.8064
0.7807143 -35.60179
0.7817143 -35.39721
0.7827143 -35.1927
0.7837143 -34.98825
0.7847143 -34.78388
0.7857143 -34.579539999999994
0.7867143 -34.37521
0.7877143 -34.170899999999996
0.7887143 -33.96662
0.7897143 -33.76242
0.7907143 -33.55834
0.7917143 -33.354420000000005
0.7927143 -33.15066
0.7937143 -32.94705
0.7947143 -32.74357
0.7957143 -32.54019
0.7967143 -32.33691
0.7977143 -32.13377
0.7987143 -31.93079
0.7997143 -31.72804
0.8007143 -31.525530000000003
0.8017143 -31.323289999999997
0.8027143 -31.121290000000002
0.8037143 -30.9195
0.8047143 -30.717899999999997
0.8057143 -30.51648
0.8067143 -30.315269999999998
0.8077143 -30.11432
0.8087143 -29.913659999999997
0.8097143 -29.71334
0.8107143 -29.51336
0.8117143 -29.313689999999998
0.8127143 -29.11432
0.8137143 -28.91522
0.8147143 -28.716399999999997
0.8157143 -28.51789
0.8167143 -28.319719999999997
0.8177143 -28.121950000000002
0.8187143 -27.924599999999998
0.8197143 -27.72766
0.8207143 -27.531109999999998
0.8217143 -27.33492
0.8227143 -27.139059999999997
0.8237143 -26.94353
0.8247143 -26.748369999999998
0.8257143 -26.55362
0.8267143 -26.359329999999996
0.8277143 -26.165519999999997
0.8287143 -25.9722
0.8297143 -25.77935
0.8307143 -25.586930000000002
0.8317143 -25.39494
0.8327143 -25.203370000000003
0.8337143 -25.012240000000002
0.8347143 -24.82161
0.8357143 -24.631510000000002
0.8367143 -24.441940000000002
0.8377143 -24.25291
0.8387143 -24.06439
0.8397143 -23.87634
0.8407143 -23.68875
0.8417143 -23.501620000000003
0.8427143 -23.315
0.8437143 -23.12892
0.8447143 -22.94343
0.8457143 -22.75855
0.8467143 -22.574279999999998
0.8477143 -22.39059
0.8487143 -22.20746
0.8497143 -22.02486
0.8507143 -21.8428
0.8517143 -21.66131
0.8527143 -21.48041
0.8537143 -21.300150000000002
0.8547143 -21.120530000000002
0.8557143 -20.94155
0.8567143 -20.76319
0.8577143 -20.58541
0.8587143 -20.4082
0.8597143 -20.231569999999998
0.8607143 -20.05556
0.8617143 -19.880200000000002
0.8627143 -19.70553
0.8637143 -19.531570000000002
0.8647143 -19.35831
0.8657143 -19.18572
0.8667143 -19.01377
0.8677143 -18.84243
0.8687143 -18.671699999999998
0.8697143 -18.50162
0.8707143 -18.33223
0.8717143 -18.16356
0.8727143 -17.995630000000002
0.8737143 -17.82842
0.8747143 -17.66191
0.8757143 -17.49607
0.8767143 -17.33088
0.8777143 -17.16637
0.8787143 -17.00255
0.8797143 -16.839470000000002
0.8807143 -16.677149999999997
0.8817143 -16.5156
0.8827143 -16.35482
0.8837143 -16.19475
0.8847143 -16.03538
0.8857143 -15.876680000000002
0.8867143 -15.718660000000002
0.8877143 -15.561359999999999
0.8887143 -15.404819999999999
0.8897143 -15.24906
0.8907143 -15.0941
0.8917143 -14.93992
0.8927143 -14.78651
0.8937143 -14.63382
0.8947143 -14.481840000000002
0.8957143 -14.33059
0.8967143 -14.18009
0.8977143 -14.030380000000001
0.8987143 -13.881470000000002
0.8997143 -13.73338
0.9007143 -13.58608
0.9017143 -13.43954
0.9027143 -13.29373
0.9037143 -13.14865
0.9047143 -13.004299999999999
0.9057143 -12.86072
0.9067143 -12.71794
0.9077143 -12.575990000000001
0.9087143 -12.43487
0.9097143 -12.29456
0.9107143 -12.15503
0.9117143 -12.016259999999999
0.9127143 -11.878229999999999
0.9137143 -11.74095
0.9147143 -11.60445
0.9157143 -11.468770000000001
0.9167143 -11.33392
0.9177143 -11.199910000000001
0.9187143 -11.06671
0.9197143 -10.93431
0.9207143 -10.80267
0.9217143 -10.67178
0.9227143 -10.54166
0.9237143 -10.41234
0.9247143 -10.28384
0.9257143 -10.156179999999999
0.9267143 -10.02936
0.9277143 -9.9033579
0.9287143 -9.778145
0.9297143 -9.6536934
0.9307143 -9.5299952
0.9317143 -9.4070621
0.9327143 -9.2849217
0.9337143 -9.1636054
0.9347143 -9.0431325
0.9357143 -8.923502299999999
0.9367143 -8.804696100000001
0.9377143 -8.6866856
0.9387143 -8.569447
0.9397143 -8.452972
0.9407143 -8.3372712
0.9417143 -8.2223669
0.9427143 -8.1082843
0.9437143 -7.995037000000001
0.9447143 -7.8826196
0.9457143 -7.7710107
0.9467143 -7.660181100000001
0.9477143 -7.5501099
0.9487143 -7.440791300000001
0.9497143 -7.3322386
0.9507143 -7.2244763
0.9517143 -7.117531400000001
0.9527143 -7.011418
0.9537143 -6.9061316999999995
0.9547143 -6.8016521999999995
0.9557143 -6.697952
0.9567143 -6.5950096
0.9577143 -6.4928189
0.9587143 -6.3913904
0.9597143 -6.290746499999999
0.9607143 -6.1909087000000005
0.9617143 -6.0918874999999995
0.9627143 -5.993676600000001
0.9637143 -5.8962560999999996
0.9647143 -5.7996016
0.9657143 -5.7036951
0.9667143 -5.6085333
0.9677143 -5.5141285
0.9687143 -5.4205019
0.9697143 -5.3276736
0.9707143 -5.2356515
0.9717143 -5.1444266
0.9727143 -5.0539777
0.9737143 -4.9642794
0.9747143 -4.875313500000001
0.9757143 -4.7870766
0.9767143 -4.6995793
0.9777143 -4.61284
0.9787143 -4.5268767
0.9797143 -4.4416949
0.9807143 -4.3572865
0.9817143 -4.2736322
0.9827143 -4.1907094
0.9837143 -4.1085035
0.9847143 -4.027012
0.9857143 -3.9462458
0.9867143 -3.8662232
0.9877143 -3.7869591000000002
0.9887143 -3.7084579
0.9897143 -3.6307104
0.9907143 -3.5536986
0.9917143 -3.4774024
0.9927143 -3.4018091999999998
0.9937143 -3.3269182
0.9947143 -3.2527398
0.9957143 -3.1792894
0.9967143 -3.1065791999999997
0.9977143 -3.0346101
0.9987143 -2.963371
0.9997143 -2.8928427
1.000714 -2.8230049
1.001714 -2.7538445
1.002714 -2.6853604
1.003714 -2.6175622
1.004714 -2.5504638
1.005714 -2.4840761
1.006714 -2.4184003
1.007714 -2.3534276
1.008714 -2.2891419
1.009714 -2.2255279
1.010714 -2.1625767000000002
1.011714 -2.1002891999999997
1.012714 -2.038675
1.013714 -1.9777453
1.014714 -1.9175069
1.015714 -1.8579574
1.016714 -1.7990848
1.017714 -1.7408717
1.018714 -1.6833023999999999
1.019714 -1.6263679
1.020714 -1.5700689
1.021714 -1.5144134999999999
1.022714 -1.4594118
1.023714 -1.4050694000000001
1.024714 -1.3513834
1.025714 -1.298343
1.026714 -1.2459333
1.027714 -1.1941414
1.028714 -1.1429613
1.029714 -1.0923947
1.030714 -1.0424492
1.031714 -0.9931325
1.032714 -0.94444742
1.033714 -0.89638969
1.034714 -0.8489483000000001
1.035714 -0.8021102299999999
1.036714 -0.7558650299999999
1.037714 -0.7102089
1.038714 -0.66514476
1.039714 -0.6206793199999999
1.040714 -0.57681818
1.041714 -0.53356146
1.042714 -0.49090236000000004
1.043714 -0.44882860999999996
1.044714 -0.40732687
1.045714 -0.36638735
1.046714 -0.32600667
1.047714 -0.28618744
1.048714 -0.24693515
1.049714 -0.20825369000000002
1.050714 -0.17014210000000002
1.051714 -0.13259369999999998
1.052714 -0.09559841699999999
1.053714 -0.059146574
1.054714 -0.023232681
1.055714 0.012143012
1.056714 0.046976001
1.057714 0.081261061
1.058714 0.1149963
1.059714 0.14818558
1.060714 0.18083819
1.061714 0.21296598000000003
1.062714 0.24457932
1.063714 0.27568394
1.064714 0.30628021
1.065714 0.33636524
1.066714 0.3659365
1.067714 0.39499528
1.068714 0.42354814
1.069714 0.45160558
1.070714 0.47917864000000004
1.071714 0.50627501
1.072714 0.53289644
1.073714 0.55903941
1.074714 0.58469768
1.075714 0.60986662
1.076714 0.6345463499999999
1.077714 0.65874257
1.078714 0.68246471
1.079714 0.70572225
1.080714 0.72852112
1.081714 0.7508621600000001
1.082714 0.77274246
1.083714 0.7941587800000001
1.084714 0.8151113099999999
1.085714 0.83560636
1.086714 0.85565588
1.087714 0.87527381
1.088714 0.8944720999999999
1.089714 0.91325631
1.090714 0.93162507
1.091714 0.94957203
1.092714 0.9670903
1.093714 0.98417699
1.094714 1.0008355
1.095714 1.017075
1.096714 1.0329071
1.097714 1.0483408
1.098714 1.0633794
1.099714 1.07802
1.100714 1.0922572
1.101714 1.1060865
1.102714 1.1195092
1.103714 1.1325337
1.104714 1.1451736000000001
1.105714 1.1574427
1.106714 1.1693499
1.107714 1.1808964
1.108714 1.1920761
1.109714 1.2028794
1.110714 1.2132991
1.111714 1.2233354
1.112714 1.2329970000000001
1.113714 1.2422986
1.114714 1.2512562
1.115714 1.2598806
1.116714 1.2681747
1.117714 1.2761339
1.118714 1.2837501
1.119714 1.2910179000000002
1.120714 1.2979384
1.121714 1.3045205
1.122714 1.3107778
1.123714 1.3167226
1.124714 1.3223610000000001
1.125714 1.3276902
1.126714 1.3327004
1.127714 1.3373804
1.128714 1.3417241
1.129714 1.345735
1.130714 1.3494266
1.131714 1.3528182
1.132714 1.3559282000000001
1.133714 1.3587672
1.134714 1.3613355
1.135714 1.3636244
1.136714 1.3656220000000001
1.137714 1.3673201
1.138714 1.3687188
1.139714 1.3698273
1.140714 1.3706601
1.141714 1.3712299000000001
1.142714 1.3715419
1.143714 1.3715922
1.144714 1.3713701
1.145714 1.3708644
1.146714 1.3700706999999999
1.147714 1.3689957000000001
1.148714 1.3676561
1.149714 1.3660736999999998
1.150714 1.3642667000000002
1.151714 1.3622436999999998
1.152714 1.3600009
1.153714 1.3575253
1.154714 1.3548018
1.155714 1.351821
1.156714 1.3485841
1.157714 1.345103
1.158714 1.3413952
1.159714 1.3374755999999999
1.160714 1.3333508
1.161714 1.3290164
1.162714 1.3244608
1.163714 1.3196721999999999
1.164714 1.3146451
1.165714 1.3093861
1.166714 1.3039116
1.167714 1.2982423
1.168714 1.2923952
1.169714 1.2863761
1.170714 1.2801781
1.171714 1.2737859
1.172714 1.2671833000000001
1.173714 1.2603617
1.174714 1.2533254
1.175714 1.2460897
1.176714 1.2386757
1.177714 1.231101
1.178714 1.2233728
1.179714 1.2154857
1.180714 1.2074257
1.181714 1.1991777000000001
1.182714 1.1907341999999999
1.183714 1.1820996
1.184714 1.1732901
1.185714 1.1643261
1.186714 1.1552240999999999
1.187714 1.1459895
1.188714 1.1366151
1.189714 1.1270848999999998
1.190714 1.1173828000000001
1.191714 1.107501
1.192714 1.0974449000000002
1.193714 1.0872319
1.194714 1.0768841
1.195714 1.0664189
1.196714 1.0558422
1.197714 1.045146
1.198714 1.0343137
1.199714 1.023328
1.200714 1.0121804
1.201714 1.0008756
1.202714 0.9894314200000001
1.203714 0.97787064
1.204714 0.9662119699999999
1.205714 0.95446305
1.206714 0.94261747
1.207714 0.93065929
1.208714 0.91857202
1.209714 0.9063469200000001
1.210714 0.89398865
1.211714 0.8815131199999999
1.212714 0.8689410099999999
1.213714 0.8562882399999999
1.214714 0.84355883
1.215714 0.83074318
1.216714 0.8178228500000001
1.217714 0.80477968
1.218714 0.7916049099999999
1.219714 0.77830432
1.220714 0.76489667
1.221714 0.75140619
1.222714 0.73785265
1.223714 0.72424365
1.224714 0.71057207
1.225714 0.69682067
1.226714 0.68297102
1.227714 0.6690128200000001
1.228714 0.65494948
1.229714 0.64079678
1.230714 0.62657618
1.231714 0.61230538
1.232714 0.59799063
1.233714 0.5836246500000001
1.234714 0.56919097
1.235714 0.55467272
1.236714 0.54006153
1.237714 0.52536279
1.238714 0.51059416
1.239714 0.49577802000000004
1.240714 0.48093171999999995
1.241714 0.46605952
1.242714 0.45115082
1.243714 0.43618474000000007
1.244714 0.42113964000000004
1.245714 0.40600295000000003
1.246714 0.39077699
1.247714 0.37547832
1.248714 0.36013068000000004
1.249714 0.3447552
1.250714 0.32936160000000003
1.251714 0.31394564999999997
1.252714 0.29849284000000004
1.253714 0.28298681000000003
1.254714 0.26741864
1.255714 0.2517923
1.256714 0.23612351999999998
1.257714 0.22043299
1.258714 0.20473676
1.259714 0.18903854
1.260714 0.17332745000000002
1.261714 0.15758239
1.262714 0.14178144
1.263714 0.12591217
1.264714 0.10997722
1.265714 0.093993614
1.266714 0.077986001
1.267714 0.061975867999999996
1.268714 0.045972751
1.269714 0.029971113
1.270714 0.013953904
1.271714 -0.0020987636000000002
1.272714 -0.018199648
1.273714 -0.034348175
1.274714 -0.050530490000000004
1.275714 -0.066725863
1.276714 -0.082916272
1.277714 -0.09909488699999999
1.278714 -0.11526882999999999
1.279714 -0.13145551
1.280714 -0.14767392
1.281714 -0.16393507
1.282714 -0.18023576
1.283714 -0.19655912
1.284714 -0.2128816
1.285714 -0.22918323999999998
1.286714 -0.24545658
1.287714 -0.2617101
1.288714 -0.27796428
1.289714 -0.29424268
1.290714 -0.31056125
1.291714 -0.32692133
1.292714 -0.34330901999999996
1.293714 -0.35970176
1.294714 -0.37607816
1.295714 -0.39242739
1.296714 -0.40875310000000004
1.297714 -0.42507079999999997
1.298714 -0.44139903
1.299714 -0.45774989
1.300714 -0.47412226
1.301714 -0.49050185
1.302714 -0.50686742
1.303714 -0.5232011
1.304714 -0.53949715
1.305714 -0.55576526
1.306714 -0.57202689
1.307714 -0.58830623
1.308714 -0.6046188499999999
1.309714 -0.62096477
1.310714 -0.63732779
1.311714 -0.6536823199999999
1.312714 -0.67000394
1.313714 -0.6862794999999999
1.314714 -0.7025118
1.315714 -0.71871704
1.316714 -0.73491633
1.317714 -0.7511251600000001
1.318714 -0.76734596
1.319714 -0.7835672199999999
1.320714 -0.79976935
1.321714 -0.81593459
1.322714 -0.8320565300000001
1.323714 -0.8481435500000001
1.324714 -0.86421603
1.325714 -0.88029709
1.326714 -0.89640133
1.327714 -0.9125278299999999
1.328714 -0.92865964
1.329714 -0.9447705000000001
1.330714 -0.96083591
1.331714 -0.97684357
1.332714 -0.99279787
1.333714 -1.0087174
1.334714 -1.0246264
1.335714 -1.0405429000000002
1.336714 -1.0564709
1.337714 -1.0723992999999998
1.338714 -1.0883074
1.339714 -1.1041754000000001
1.340714 -1.1199941999999998
1.341714 -1.13577
1.342714 -1.1515215
1.343714 -1.1672714000000002
1.344714 -1.1830348
1.345714 -1.1988117
1.346714 -1.2145865
1.347714 -1.2303336999999999
1.348714 -1.2460297
1.349714 -1.2616634999999998
1.350714 -1.2772411
1.351714 -1.2927828000000001
1.352714 -1.3083143
1.353714 -1.3238546
1.354714 -1.3394075
1.355714 -1.354961
1.356714 -1.3704923
1.357714 -1.3859794
1.358714 -1.4014113
1.359714 -1.4167934
1.360714 -1.4321446999999998
1.361714 -1.447489
1.362714 -1.4628429
1.363714 -1.4782083
1.364714 -1.4935703999999999
1.365714 -1.5089047
1.366714 -1.5241883
1.367714 -1.5394100000000002
1.368714 -1.5545761999999999
1.369714 -1.5697078999999998
1.370714 -1.5848311
1.371714 -1.5999652
1.372714 -1.6151137999999998
1.373714 -1.6302632000000001
1.374714 -1.6453898000000002
1.375714 -1.6604701
1.376714 -1.6754923000000002
1.377714 -1.690462
1.378714 -1.705399
1.379714 -1.7203278999999998
1.380714 -1.7352667
1.381714 -1.7502178
1.382714 -1.7651667999999998
1.383714 -1.7800895
1.384714 -1.794963
1.385714 -1.8097770999999998
1.386714 -1.8245392999999999
1.387714 -1.8392724999999999
1.388714 -1.8540037999999999
1.389714 -1.8687537
1.390714 -1.8835256000000002
1.391714 -1.8983054999999998
1.392714 -1.9130683999999998
1.393714 -1.9277906
1.394714 -1.9424597
1.395714 -1.9570813999999999
1.396714 -1.9716755
1.397714 -1.9862657
1.398714 -2.0008689
1.399714 -2.0154856
1.400714 -2.0300996000000002
1.401714 -2.044685
1.402714 -2.0592183
1.403714 -2.0736901
1.404714 -2.0881098000000002
1.405714 -2.1025015000000002
1.406714 -2.1168943
1.407714 -2.1313094
1.408714 -2.1457504
1.409714 -2.1602036
1.410714 -2.1746442
1.411714 -2.1890491
1.412714 -2.2034077
1.413714 -2.217727
1.414714 -2.2320284999999997
1.415714 -2.2463376
1.416714 -2.260671
1.417714 -2.2750288
1.418714 -2.2893936999999998
1.419714 -2.3037393
1.420714 -2.3180416
1.421714 -2.3322914
1.422714 -2.3464983
1.423714 -2.3606865
1.424714 -2.3748839
1.425714 -2.3891097
1.426714 -2.4033651
1.427714 -2.4176344
1.428714 -2.4318919
1.429714 -2.4461147999999997
1.430714 -2.4602951
1.431714 -2.4744428999999997
1.432714 -2.4885826
1.433714 -2.5027417
1.434714 -2.5169378
1.435714 -2.5311712
1.436714 -2.5454242
1.437714 -2.5596699000000003
1.438714 -2.573885
1.439714 -2.5880609
1.440714 -2.6022073
1.441714 -2.6163480999999997
1.442714 -2.6305102000000002
1.443714 -2.6447102
1.444714 -2.6589476000000003
1.445714 -2.6732041
1.446714 -2.6874535
1.447714 -2.701674
1.448714 -2.7158596999999998
1.449714 -2.7300237000000003
1.450714 -2.7441926
1.451714 -2.7583951
1.452714 -2.7726484
1.453714 -2.786951
1.454714 -2.8012834
1.455714 -2.8156176
1.456714 -2.82993
1.457714 -2.8442129
1.458714 -2.8584776
1.459714 -2.8727489
1.460714 -2.887053
1.461714 -2.9014058
1.462714 -2.9158048
1.463714 -2.9302303
1.464714 -2.9446555
1.465714 -2.9590597
1.466714 -2.9734384
1.467714 -2.9878065
1.468714 -3.0021908
1.469714 -3.0166188
1.470714 -3.0311057
1.471714 -3.0456474
1.472714 -3.0602228
1.473714 -3.0748039
1.474714 -3.08937
1.475714 -3.1039173
1.476714 -3.1184617
1.477714 -3.1330317000000005
1.478714 -3.1476553999999997
1.479714 -3.1623479000000003
1.480714 -3.1771041
1.481714 -3.1919017000000003
1.482714 -3.2067119999999996
1.483714 -3.2215133
1.484714 -3.2363005
1.485714 -3.2510873000000005
1.486714 -3.265899
1.487714 -3.2807603
1.488714 -3.2956830999999998
1.489714 -3.3106599
1.490714 -3.3256687
1.491714 -3.3406830999999997
1.492714 -3.355686
1.493714 -3.3706794999999996
1.494714 -3.3856846000000003
1.495714 -3.4007333
1.496714 -3.415855
1.497714 -3.4310635
1.498714 -3.4463510000000004
1.499714 -3.4616925
1.500714 -3.4770582
1.501714 -3.4924265
1.502714 -3.5077936999999997
1.503714 -3.5231753999999995
1.504714 -3.5385980999999997
1.505714 -3.554086
1.506714 -3.5696484
1.507714 -3.5852764
1.508714 -3.6009468000000004
1.509714 -3.6166344
1.510714 -3.6323245999999996
1.511714 -3.6480213999999997
1.512714 -3.6637478000000003
1.513714 -3.6795344
1.514714 -3.6954070999999997
1.515714 -3.7113745
1.516714 -3.7274234
1.517714 -3.7435259999999997
1.518714 -3.759652
1.519714 -3.7757829
1.520714 -3.7919208
1.521714 -3.8080875
1.522714 -3.8243134
1.523714 -3.8406238000000004
1.524714 -3.8570289
1.525714 -3.8735189000000005
1.526714 -3.8900692
1.527714 -3.9066549
1.528714 -3.9232614999999997
1.529714 -3.9398935
1.530714 -3.9565727
1.531714 -3.9733268
1.532714 -3.9901771000000004
1.533714 -4.0071256
1.534714 -4.0241551
1.535714 -4.0412365999999995
1.536714 -4.0583421
1.537714 -4.0754586
1.538714 -4.0925942
1.539714 -4.1097756
1.540714 -4.1270359999999995
1.541714 -4.1444011000000005
1.542714 -4.1618772
1.543714 -4.1794497999999995
1.544714 -4.1970912
1.545714 -4.214773699999999
1.546714 -4.232483
1.547714 -4.2502243
1.548714 -4.2680193
1.549714 -4.2858955
1.550714 -4.3038718
1.551714 -4.3219499
1.552714 -4.3401122
1.553714 -4.3583322
1.554714 -4.3765865
1.555714 -4.3948673000000005
1.556714 -4.4131875
1.557714 -4.4315763
1.558714 -4.4500664
1.559714 -4.468679099999999
1.560714 -4.4874139
1.561714 -4.5062508
1.562714 -4.5251574
1.563714 -4.5441043
1.564714 -4.5630787
1.565714 -4.582088799999999
1.566714 -4.6011600999999995
1.567714 -4.6203211
1.568714 -4.6395916
1.569714 -4.6589736
1.570714 -4.678450499999999
1.571714 -4.697996799999999
1.572714 -4.7175921
1.573714 -4.7372319
1.574714 -4.7569305
1.575714 -4.776715899999999
1.576714 -4.796616
1.577714 -4.8166461
1.578714 -4.8367999
1.579714 -4.8570521
1.580714 -4.8773699
1.581714 -4.8977260000000005
1.582714 -4.9181122
1.583714 -4.9385421
1.584714 -4.9590439
1.585714 -4.9796484
1.586714 -5.0003748
1.587714 -5.0212227
1.588714 -5.042173
1.589714 -5.0631996
1.590714 -5.0842825000000005
1.591714 -5.1054167999999995
1.592714 -5.1266171
1.593714 -5.147908999999999
1.594714 -5.169317100000001
1.595714 -5.190852700000001
1.596714 -5.2125067
1.597714 -5.2342538
1.598714 -5.2560642
1.599714 -5.2779172
1.600714 -5.2998099
1.601714 -5.3217608
1.602714 -5.343799300000001
1.603714 -5.365954299999999
1.604714 -5.3882405
1.605714 -5.4106515
1.606714 -5.4331645
1.607714 -5.455750999999999
1.608714 -5.4783899
1.609714 -5.5010777
1.610714 -5.5238292
1.611714 -5.5466697
1.612714 -5.5696227
1.613714 -5.5926979
1.614714 -5.615887
1.615714 -5.6391675
1.616714 -5.6625132
1.617714 -5.6859079999999995
1.618714 -5.7093542
1.619714 -5.732872
1.620714 -5.7564892
1.621714 -5.7802305
1.622714 -5.8041044
1.623714 -5.8280986
1.624714 -5.8521867
1.625714 -5.8763385
1.626714 -5.900535
1.627714 -5.9247751
1.628714 -5.9490763
1.629714 -5.9734646
1.630714 -5.9979621
1.631714 -6.0225774
1.632714 -6.0473002
1.633714 -6.0721084
1.634714 -6.0969792
1.635714 -6.1219003
1.636714 -6.1468769
1.637714 -6.1719295
1.638714 -6.1970845
1.639714 -6.222361
1.640714 -6.2477618
1.641714 -6.2732711
1.642714 -6.298862399999999
1.643714 -6.324508
1.644714 -6.350193899999999
1.645714 -6.3759223
1.646714 -6.4017132000000005
1.647714 -6.4275913000000005
1.648714 -6.453574400000001
1.649714 -6.4796679
1.650714 -6.5058589
1.651714 -6.532125199999999
1.652714 -6.558446599999999
1.653714 -6.5848142
1.654714 -6.6112347
1.655714 -6.6377297
1.656714 -6.6643223
1.657714 -6.6910274
1.658714 -6.7178451
1.659714 -6.7447588000000005
1.660714 -6.7717426
1.661714 -6.798774000000001
1.662714 -6.825842
1.663714 -6.8529539
1.664714 -6.8801276
1.665714 -6.907384799999999
1.666714 -6.9347396
1.667714 -6.9621913
1.668714 -6.9897249
1.669714 -7.0173195999999995
1.670714 -7.0449568000000005
1.671714 -7.0726313
1.672714 -7.1003512
1.673714 -7.1281365999999995
1.674714 -7.156009200000001
1.675714 -7.183980900000001
1.676714 -7.212048
1.677714 -7.240194799999999
1.678714 -7.2683975
1.679714 -7.2966374
1.680714 -7.324908700000001
1.681714 -7.3532186
1.682714 -7.3815859999999995
1.683714 -7.410030099999999
1.684714 -7.4385598
1.685714 -7.4671723
1.686714 -7.4958511
1.687714 -7.5245752999999995
1.688714 -7.5533293
1.689714 -7.5821102
1.690714 -7.6109283
1.691714 -7.6398015
1.692714 -7.668747
1.693714 -7.6977707
1.694714 -7.726865300000001
1.695714 -7.7560119
1.696714 -7.785189900000001
1.697714 -7.814385
1.698714 -7.843596499999999
1.699714 -7.8728355
1.700714 -7.9021208
1.701714 -7.9314686
1.702714 -7.960885800000001
1.703714 -7.9903647
1.704714 -8.0198899
1.705714 -8.049443400000001
1.706714 -8.0790132
1.707714 -8.1086002
1.708714 -8.1382148
1.709714 -8.1678711
1.710714 -8.197581
1.711714 -8.2273446
1.712714 -8.257149199999999
1.713714 -8.2869761
1.714714 -8.3168074
1.715714 -8.3466336
1.716714 -8.376457499999999
1.717714 -8.406293400000001
1.718714 -8.4361576
1.719714 -8.4660627
1.720714 -8.4960103
1.721714 -8.5259914
1.722714 -8.5559897
1.723714 -8.5859902
1.724714 -8.6159848
1.725714 -8.6459778
1.726714 -8.675980599999999
1.727714 -8.7060079
1.728714 -8.736065799999999
1.729714 -8.7661512
1.730714 -8.7962501
1.731714 -8.8263445
1.732714 -8.8564195
1.733714 -8.8864714
1.734714 -8.9165054
1.735714 -8.9465365
1.736714 -8.976578
1.737714 -9.0066366
1.738714 -9.0367094
1.739714 -9.0667821
1.740714 -9.096837
1.741714 -9.1268614
1.742714 -9.156853700000001
1.743714 -9.1868214
1.744714 -9.2167795
1.745714 -9.246739700000001
1.746714 -9.276705999999999
1.747714 -9.30667
1.748714 -9.3366168
1.749714 -9.3665302
1.750714 -9.3963981
1.751714 -9.4262213
1.752714 -9.456007900000001
1.753714 -9.4857715
1.754714 -9.5155209
1.755714 -9.5452562
1.756714 -9.5749669
1.757714 -9.6046373
1.758714 -9.6342519
1.759714 -9.663803099999999
1.760714 -9.6932948
1.761714 -9.722738
1.762714 -9.7521469
1.763714 -9.7815312
1.764714 -9.810891
1.765714 -9.8402143
1.766714 -9.8694831
1.767714 -9.8986819
1.768714 -9.927804
1.769714 -9.956852300000001
1.770714 -9.985838099999999
1.771714 -10.01477
1.772714 -10.043660000000001
1.773714 -10.0725
1.774714 -10.10128
1.775714 -10.12998
1.776714 -10.15859
1.777714 -10.187100000000001
1.778714 -10.215530000000001
1.779714 -10.24389
1.780714 -10.2722
1.781714 -10.30045
1.782714 -10.32864
1.783714 -10.35675
1.784714 -10.38477
1.785714 -10.41268
1.786714 -10.44048
1.787714 -10.46817
1.788714 -10.49577
1.789714 -10.523299999999999
1.790714 -10.55075
1.791714 -10.57812
1.792714 -10.60539
1.793714 -10.63254
1.794714 -10.659559999999999
1.795714 -10.68645
1.796714 -10.71324
1.797714 -10.73992
1.798714 -10.76652
1.799714 -10.79303
1.800714 -10.81944
1.801714 -10.845730000000001
1.802714 -10.87188
1.803714 -10.89789
1.804714 -10.92374
1.805714 -10.94947
1.806714 -10.97509
1.807714 -11.00061
1.808714 -11.02602
1.809714 -11.05132
1.810714 -11.07648
1.811714 -11.10149
1.812714 -11.12632
1.813714 -11.151
1.814714 -11.17552
1.815714 -11.199919999999999
1.816714 -11.2242
1.817714 -11.24835
1.818714 -11.27237
1.819714 -11.29622
1.820714 -11.319899999999999
1.821714 -11.34338
1.822714 -11.36669
1.823714 -11.38984
1.824714 -11.41286
1.825714 -11.43574
1.826714 -11.458490000000001
1.827714 -11.48109
1.828714 -11.50351
1.829714 -11.52573
1.830714 -11.54774
1.831714 -11.569550000000001
1.832714 -11.59119
1.833714 -11.61266
1.834714 -11.633989999999999
1.835714 -11.65516
1.836714 -11.67615
1.837714 -11.696950000000001
1.838714 -11.717519999999999
1.839714 -11.73788
1.840714 -11.75802
1.841714 -11.77797
1.842714 -11.79775
1.843714 -11.81736
1.844714 -11.8368
1.845714 -11.85605
1.846714 -11.875070000000001
1.847714 -11.89384
1.848714 -11.91237
1.849714 -11.930670000000001
1.850714 -11.94877
1.851714 -11.96668
1.852714 -11.98442
1.853714 -12.00198
1.854714 -12.01933
1.855714 -12.036439999999999
1.856714 -12.0533
1.857714 -12.0699
1.858714 -12.08625
1.859714 -12.10237
1.860714 -12.11829
1.861714 -12.13402
1.862714 -12.14953
1.863714 -12.164800000000001
1.864714 -12.17981
1.865714 -12.19454
1.866714 -12.20898
1.867714 -12.22318
1.868714 -12.23714
1.869714 -12.250900000000001
1.870714 -12.26447
1.871714 -12.27782
1.872714 -12.29094
1.873714 -12.30377
1.874714 -12.31631
1.875714 -12.32856
1.876714 -12.340520000000001
1.877714 -12.35223
1.878714 -12.3637
1.879714 -12.37495
1.880714 -12.38596
1.881714 -12.3967
1.882714 -12.40714
1.883714 -12.41727
1.884714 -12.42709
1.885714 -12.43663
1.886714 -12.44591
1.887714 -12.45497
1.888714 -12.46379
1.889714 -12.47238
1.890714 -12.48068
1.891714 -12.48867
1.892714 -12.49633
1.893714 -12.50365
1.894714 -12.51067
1.895714 -12.517410000000002
1.896714 -12.5239
1.897714 -12.530140000000001
1.898714 -12.53611
1.899714 -12.54179
1.900714 -12.547150000000002
1.901714 -12.55216
1.902714 -12.55683
1.903714 -12.5612
1.904714 -12.565280000000001
1.905714 -12.569099999999999
1.906714 -12.57267
1.907714 -12.57597
1.908714 -12.57896
1.909714 -12.581600000000002
1.910714 -12.58389
1.911714 -12.585830000000001
1.912714 -12.58743
1.913714 -12.588750000000001
1.914714 -12.5898
1.915714 -12.590580000000001
1.916714 -12.591069999999998
1.917714 -12.59125
1.918714 -12.591069999999998
1.919714 -12.590509999999998
1.920714 -12.589590000000001
1.921714 -12.588330000000001
1.922714 -12.58676
1.923714 -12.58492
1.924714 -12.582799999999999
1.925714 -12.58038
1.926714 -12.57764
1.927714 -12.574530000000001
1.928714 -12.57105
1.929714 -12.567210000000001
1.930714 -12.56302
1.931714 -12.558520000000001
1.932714 -12.55374
1.933714 -12.548670000000001
1.934714 -12.543299999999999
1.935714 -12.53758
1.936714 -12.53148
1.937714 -12.524989999999999
1.938714 -12.51812
1.939714 -12.51089
1.940714 -12.50334
1.941714 -12.49551
1.942714 -12.48738
1.943714 -12.47896
1.944714 -12.47019
1.945714 -12.461039999999999
1.946714 -12.45151
1.947714 -12.4416
1.948714 -12.43134
1.949714 -12.42075
1.950714 -12.40985
1.951714 -12.39866
1.952714 -12.38714
1.953714 -12.37526
1.954714 -12.36299
1.955714 -12.35032
1.956714 -12.33726
1.957714 -12.32385
1.958714 -12.31011
1.959714 -12.29608
1.960714 -12.281749999999999
1.961714 -12.26711
1.962714 -12.25212
1.963714 -12.23674
1.964714 -12.22096
1.965714 -12.2048
1.966714 -12.18826
1.967714 -12.1714
1.968714 -12.15422
1.969714 -12.13673
1.970714 -12.11892
1.971714 -12.10074
1.972714 -12.08218
1.973714 -12.063229999999999
1.974714 -12.04389
1.975714 -12.0242
1.976714 -12.00418
1.977714 -11.98386
1.978714 -11.96324
1.979714 -11.94229
1.980714 -11.92097
1.981714 -11.899270000000001
1.982714 -11.87715
1.983714 -11.85464
1.984714 -11.83176
1.985714 -11.808539999999999
1.986714 -11.78501
1.987714 -11.76118
1.988714 -11.737029999999999
1.989714 -11.71252
1.990714 -11.68764
1.991714 -11.66238
1.992714 -11.63674
1.993714 -11.61075
1.994714 -11.58444
1.995714 -11.55783
1.996714 -11.53091
1.997714 -11.503670000000001
1.998714 -11.47606
1.999714 -11.448070000000001
2.000714 -11.41967
2.001714 -11.390889999999999
2.002714 -11.361749999999999
2.003714 -11.33228
2.004714 -11.302520000000001
2.005714 -11.272459999999999
2.006714 -11.24208
2.007714 -11.211359999999999
2.008714 -11.18028
2.009714 -11.148810000000001
2.010714 -11.11698
2.011714 -11.0848
2.012714 -11.05231
2.013714 -11.01952
2.014714 -10.986419999999999
2.015714 -10.95301
2.016714 -10.91926
2.017714 -10.88514
2.018714 -10.85064
2.019714 -10.81578
2.020714 -10.78059
2.021714 -10.74509
2.022714 -10.709299999999999
2.023714 -10.67323
2.024714 -10.63687
2.025714 -10.60018
2.026714 -10.56313
2.027714 -10.52572
2.028714 -10.48795
2.029714 -10.44985
2.030714 -10.411430000000001
2.031714 -10.372729999999999
2.032714 -10.33375
2.033714 -10.29447
2.034714 -10.25487
2.035714 -10.214929999999999
2.036714 -10.17464
2.037714 -10.134020000000001
2.038714 -10.09309
2.039714 -10.051870000000001
2.040714 -10.01039
2.041714 -9.9686511
2.042714 -9.926629100000001
2.043714 -9.8843023
2.044714 -9.841644800000001
2.045714 -9.7986437
2.046714 -9.7553059
2.047714 -9.7116515
2.048714 -9.6677072
2.049714 -9.623495499999999
2.050714 -9.5790237
2.051714 -9.534283
2.052714 -9.4892561
2.053714 -9.4439253
2.054714 -9.3982831
2.055714 -9.3523368
2.056714 -9.306106699999999
2.057714 -9.2596166
2.058714 -9.2128843
2.059714 -9.1659114
2.060714 -9.1186859
2.061714 -9.0711847
2.062714 -9.023384700000001
2.063714 -8.9752749
2.064714 -8.9268602
2.065714 -8.8781595
2.066714 -8.829197299999999
2.067714 -8.7799959
2.068714 -8.730564300000001
2.069714 -8.680898
2.070714 -8.630982
2.071714 -8.5808001
2.072714 -8.530344099999999
2.073714 -8.4796183
2.074714 -8.4286384
2.075714 -8.377426100000001
2.076714 -8.3259962
2.077714 -8.2743548
2.078714 -8.2224928
2.079714 -8.170392399999999
2.080714 -8.118035599999999
2.081714 -8.0654129
2.082714 -8.0125287
2.083714 -7.959399400000001
2.084714 -7.9060502
2.085714 -7.852500699999999
2.086714 -7.7987619
2.087714 -7.7448294
2.088714 -7.6906905
2.089714 -7.6363294999999995
2.090714 -7.5817361
2.091714 -7.5269110999999995
2.092714 -7.471866200000001
2.093714 -7.4166186
2.094714 -7.3611833
2.095714 -7.305567
2.096714 -7.2497644
2.097714 -7.1937643
2.098714 -7.137553400000001
2.099714 -7.0811257
2.100714 -7.0244841000000005
2.101714 -6.9676444
2.102714 -6.9106266
2.103714 -6.8534501
2.104714 -6.7961253
2.105714 -6.738650799999999
2.106714 -6.681013900000001
2.107714 -6.6231996
2.108714 -6.565196800000001
2.109714 -6.507004800000001
2.110714 -6.4486332
2.111714 -6.390097
2.112714 -6.3314117
2.113714 -6.272586400000001
2.114714 -6.2136222
2.115714 -6.1545115
2.116714 -6.0952451
2.117714 -6.0358167
2.118714 -5.976228
2.119714 -5.9164904
2.120714 -5.8566198
2.121714 -5.7966311
2.122714 -5.736532400000001
2.123714 -5.6763221
2.124714 -5.6159902
2.125714 -5.5555232000000005
2.126714 -5.4949112
2.127714 -5.4341529
2.128714 -5.3732574
2.129714 -5.3122412
2.130714 -5.2511223000000005
2.131714 -5.1899139
2.132714 -5.1286206
2.133714 -5.0672386
2.134714 -5.0057594
2.135714 -4.9441762
2.136714 -4.8824877
2.137714 -4.8207
2.138714 -4.7588251999999995
2.139714 -4.6968754
2.140714 -4.6348579
2.141714 -4.5727722
2.142714 -4.5106102
2.143714 -4.4483613
2.144714 -4.3860178
2.145714 -4.3235797
2.146714 -4.2610567
2.147714 -4.1984651
2.148714 -4.1358225
2.149714 -4.073142300000001
2.150714 -4.010428500000001
2.151714 -3.9476771
2.152714 -3.8848788
2.153714 -3.8220237999999997
2.154714 -3.7591080999999997
2.155714 -3.6961358
2.156714 -3.6331169000000005
2.157714 -3.5700641999999996
2.158714 -3.5069875
2.159714 -3.4438901
2.160714 -3.3807691
2.161714 -3.3176183999999997
2.162714 -3.254433
2.163714 -3.1912141
2.164714 -3.1279705
2.165714 -3.0647164
2.166714 -3.0014668
2.167714 -2.9382316
2.168714 -2.8750127
2.169714 -2.8118035
2.170714 -2.7485923999999997
2.171714 -2.685369
2.172714 -2.6221288
2.173714 -2.5588759999999997
2.174714 -2.4956219
2.175714 -2.4323810000000003
2.176714 -2.3691662
2.177714 -2.3059843
2.178714 -2.242836
2.179714 -2.1797173
2.180714 -2.1166245999999997
2.181714 -2.0535585
2.182714 -1.9905249
2.183714 -1.9275343
2.184714 -1.8645973999999998
2.185714 -1.801721
2.186714 -1.7389046
2.187714 -1.6761411
2.188714 -1.6134202
2.189714 -1.5507336
2.190714 -1.4880789
2.191714 -1.4254624
2.192714 -1.362897
2.193714 -1.300398
2.194714 -1.2379784
2.195714 -1.1756450999999999
2.196714 -1.1133979
2.197714 -1.0512323000000001
2.198714 -0.98914383
2.199714 -0.9271315299999999
2.200714 -0.8651997899999999
2.201714 -0.80335736
2.202714 -0.74161361
2.203714 -0.67997449
2.204714 -0.61844024
2.205714 -0.55700555
2.206714 -0.49566300999999996
2.207714 -0.43440731
2.208714 -0.37323905
2.209714 -0.31216564
2.210714 -0.25119944
2.211714 -0.19035351
2.212714 -0.1296371
2.213714 -0.069053035
2.214714 -0.008597954699999999
2.215714 0.051734578999999996
2.216714 0.11194971
2.217714 0.17204767999999998
2.218714 0.23202272
2.219714 0.29186478000000005
2.220714 0.35156338
2.221714 0.41111144
2.222714 0.47050766
2.223714 0.52975556
2.224714 0.58886064
2.225714 0.64782626
2.226714 0.70665083
2.227714 0.76532736
2.228714 0.8238459
2.229714 0.8821974499999999
2.230714 0.94037754
2.231714 0.99838767
2.232714 1.056234
2.233714 1.1139232000000001
2.234714 1.1714585
2.235714 1.2288371
2.236714 1.2860498999999999
2.237714 1.3430847
2.238714 1.3999301
2.239714 1.4565797999999999
2.240714 1.5130335
2.241714 1.5692959999999998
2.242714 1.6253732
2.243714 1.681268
2.244714 1.7369781
2.245714 1.7924964
2.246714 1.8478137
2.247714 1.9029226
2.248714 1.9578209
2.249714 2.0125115
2.250714 2.0670008
2.251714 2.1212934999999997
2.252714 2.1753894
2.253714 2.2292821000000003
2.254714 2.2829596
2.255714 2.3364092999999997
2.256714 2.3896225
2.257714 2.4425974
2.258714 2.4953391
2.259714 2.5478568
2.260714 2.6001589
2.261714 2.6522490999999997
2.262714 2.7041238
2.263714 2.7557742
2.264714 2.8071905
2.265714 2.8583655
2.266714 2.9092979000000003
2.267714 2.9599914000000003
2.268714 3.0104514
2.269714 3.0606806
2.270714 3.1106755
2.271714 3.1604264
2.272714 3.2099199
2.273714 3.2591447000000002
2.274714 3.3080947
2.275714 3.3567723000000003
2.276714 3.4051877
2.277714 3.453353
2.278714 3.5012774
2.279714 3.5489623
2.280714 3.5964008
2.281714 3.6435812999999997
2.282714 3.6904916
2.283714 3.7371248
2.284714 3.7834819
2.285714 3.8295690000000002
2.286714 3.8753938000000003
2.287714 3.9209597
2.288714 3.9662626
2.289714 4.0112916
2.290714 4.0560331
2.291714 4.100477000000001
2.292714 4.1446205
2.293714 4.1884702
2.294714 4.2320389
2.295714 4.2753402000000005
2.296714 4.3183815
2.297714 4.3611608
2.298714 4.4036672
2.299714 4.4458851
2.300714 4.4878021
2.301714 4.5294128
2.302714 4.5707215
2.303714 4.6117377
2.304714 4.6524718
2.305714 4.6929277
2.306714 4.7331012999999995
2.307714 4.7729801
2.308714 4.8125502000000004
2.309714 4.8518009
2.310714 4.8907313
2.311714 4.9293503
2.312714 4.967672800000001
2.313714 5.0057121
2.314714 5.0434738
2.315714 5.0809525
2.316714 5.1181335
2.317714 5.1550001
2.318714 5.1915396000000005
2.319714 5.2277498
2.320714 5.2636389
2.321714 5.299220200000001
2.322714 5.334506599999999
2.323714 5.3695023
2.324714 5.4042011
2.325714 5.438589299999999
2.326714 5.4726508
2.327714 5.5063762
2.328714 5.5397666999999995
2.329714 5.5728339
2.330714 5.6055944
2.331714 5.6380618
2.332714 5.6702409000000005
2.333714 5.7021234
2.334714 5.733693
2.335714 5.7649326
2.336714 5.7958305
2.337714 5.8263864
2.338714 5.8566112
2.339714 5.8865212
2.340714 5.9161291
2.341714 5.9454381000000005
2.342714 5.9744406
2.343714 6.0031209
2.344714 6.0314622
2.345714 6.0594562
2.346714 6.0871061
2.347714 6.1144263
2.348714 6.1414346
2.349714 6.1681457
2.350714 6.1945632
2.351714 6.2206782
2.352714 6.2464733
2.353714 6.2719308
2.354714 6.2970407
2.355714 6.3218057
2.356714 6.3462384
2.357714 6.3703574
2.358714 6.3941769
2.359714 6.417698400000001
2.360714 6.4409129
2.361714 6.463801900000001
2.362714 6.4863488
2.363714 6.5085463
2.364714 6.530398099999999
2.365714 6.5519191
2.366714 6.5731287
2.367714 6.5940395
2.368714 6.6146545
2.369714 6.6349618
2.370714 6.654945
2.371714 6.674587
2.372714 6.693880300000001
2.373714 6.7128308
2.374714 6.7314558
2.375714 6.7497745
2.376714 6.767801199999999
2.377714 6.7855373
2.378714 6.802970899999999
2.379714 6.8200827
2.380714 6.8368562
2.381714 6.8532839
2.382714 6.869372
2.383714 6.885136699999999
2.384714 6.900595900000001
2.385714 6.9157615
2.386714 6.9306329
2.387714 6.945198800000001
2.388714 6.9594398
2.389714 6.9733426000000005
2.390714 6.9869027
2.391714 7.000128899999999
2.392714 7.0130415
2.393714 7.025659800000001
2.394714 7.0379971999999995
2.395714 7.0500523
2.396714 7.0618108
2.397714 7.0732526
2.398714 7.0843615
2.399714 7.0951335
2.400714 7.105577
2.401714 7.1157105
2.402714 7.1255527
2.403714 7.1351148
2.404714 7.1443938
2.405714 7.153377700000001
2.406714 7.1620487
2.407714 7.170394099999999
2.408714 7.1784139
2.409714 7.18612
2.410714 7.1935311
2.411714 7.2006643
2.412714 7.2075278
2.413714 7.2141155999999995
2.414714 7.220412
2.415714 7.226397800000001
2.416714 7.2320603
2.417714 7.237398600000001
2.418714 7.242424799999999
2.419714 7.247158099999999
2.420714 7.2516181
2.421714 7.2558142000000005
2.422714 7.259742900000001
2.423714 7.263391499999999
2.424714 7.266744999999999
2.425714 7.269792999999999
2.426714 7.2725371
2.427714 7.2749905
2.428714 7.2771691
2.429714 7.2790876
2.430714 7.2807498
2.431714 7.2821476
2.432714 7.2832644
2.433714 7.2840855
2.434714 7.284601
2.435714 7.284817100000001
2.436714 7.2847486
2.437714 7.2844155
2.438714 7.283835099999999
2.439714 7.283012599999999
2.440714 7.2819419
2.441714 7.280608299999999
2.442714 7.278997500000001
2.443714 7.2771028
2.444714 7.2749279
2.445714 7.2724856
2.446714 7.2697923
2.447714 7.2668582
2.448714 7.263685000000001
2.449714 7.260263699999999
2.450714 7.256579400000001
2.451714 7.2526194
2.452714 7.248381499999999
2.453714 7.2438739000000005
2.454714 7.2391145
2.455714 7.2341219
2.456714 7.2289065
2.457714 7.223469000000001
2.458714 7.217797600000001
2.459714 7.2118767
2.460714 7.205692700000001
2.461714 7.199244200000001
2.462714 7.1925394
2.463714 7.1855947
2.464714 7.1784265
2.465714 7.1710445
2.466714 7.1634457
2.467714 7.155618800000001
2.468714 7.1475506
2.469714 7.1392313
2.470714 7.130663800000001
2.471714 7.1218602
2.472714 7.1128383
2.473714 7.103614499999999
2.474714 7.094194700000001
2.475714 7.0845716
2.476714 7.0747294
2.477714 7.0646524
2.478714 7.054331899999999
2.479714 7.043772199999999
2.480714 7.0329875
2.481714 7.021997900000001
2.482714 7.010819
2.483714 6.9994561
2.484714 6.9879025
2.485714 6.976141800000001
2.486714 6.9641598
2.487714 6.951951200000001
2.488714 6.939522200000001
2.489714 6.926889
2.490714 6.9140695
2.491714 6.901075700000001
2.492714 6.887908299999999
2.493714 6.8745560999999995
2.494714 6.861001999999999
2.495714 6.847233299999999
2.496714 6.8332471
2.497714 6.8190536999999996
2.498714 6.8046726
2.499714 6.790125399999999
2.500714 6.7754254
2.501714 6.760570400000001
2.502714 6.7455471000000005
2.503714 6.730336
2.504714 6.714922199999999
2.505714 6.6993028
2.506714 6.6834882
2.507714 6.667498500000001
2.508714 6.6513531
2.509714 6.6350624
2.510714 6.6186227
2.511714 6.602019100000001
2.512714 6.5852322
2.513714 6.5682516
2.514714 6.5510787
2.515714 6.5337308
2.516714 6.516231599999999
2.517714 6.498602000000001
2.518714 6.4808503
2.519714 6.4629704
2.520714 6.444943
2.521714 6.4267464
2.522714 6.4083666
2.523714 6.3898072
2.524714 6.3710853
2.525714 6.3522249
2.526714 6.3332476
2.527714 6.3141607
2.528714 6.2949561
2.529714 6.2756129
2.530714 6.2561095
2.531714 6.2364347
2.532714 6.2165935
2.533714 6.1966065
2.534714 6.1765011
2.535714 6.1562988999999995
2.536714 6.136005
2.537714 6.1156071999999995
2.538714 6.095081599999999
2.539714 6.0744047000000005
2.540714 6.0535658
2.541714 6.0325731000000005
2.542714 6.011451
2.543714 5.9902288
2.544714 5.968928
2.545714 5.9475519
2.546714 5.9260845
2.547714 5.9044983
2.548714 5.8827676
2.549714 5.8608815000000005
2.550714 5.8388494
2.551714 5.8166972999999995
2.552714 5.7944562
2.553714 5.7721481
2.554714 5.7497751
2.555714 5.7273198
2.556714 5.704754599999999
2.557714 5.6820553
2.558714 5.6592139999999995
2.559714 5.6362445999999995
2.560714 5.613178
2.561714 5.5900469
2.562714 5.5668723
2.563714 5.5436529
2.564714 5.5203658
2.565714 5.4969776
2.566714 5.4734606
2.567714 5.4498054
2.568714 5.4260265
2.569714 5.402156000000001
2.570714 5.3782288
2.571714 5.3542659
2.572714 5.330267200000001
2.573714 5.3062093
2.574714 5.2820589
2.575714 5.2577902000000005
2.576714 5.2333966
2.577714 5.2088968
2.578714 5.1843263
2.579714 5.1597204
2.580714 5.1350996
2.581714 5.1104587
2.582714 5.0857689
2.583714 5.060993099999999
2.584714 5.0361022
2.585714 5.0110903
2.586714 4.9859781
2.587714 4.9608029
2.588714 4.9356036
2.589714 4.9104005
2.590714 4.8851885
2.591714 4.8599388
2.592714 4.8346136
2.593714 4.8091851
2.594714 4.7836494
2.595714 4.7580294
2.596714 4.7323648
2.597714 4.7066938
2.598714 4.6810351
2.599714 4.6553794
2.600714 4.6296932
2.601714 4.6039347
2.602714 4.5780737
2.603714 4.5521062
2.604714 4.5260571
2.605714 4.4999689
2.606714 4.473882199999999
2.607714 4.4478167
2.608714 4.4217631
2.609714 4.3956876
2.610714 4.3695491
2.611714 4.3433193
2.612714 4.3169975
2.613714 4.2906117
2.614714 4.2642057
2.615714 4.2378202
2.616714 4.2114727
2.617714 4.1851494
2.618714 4.158812
2.619714 4.1324154
2.620714 4.1059285
2.621714 4.0793505
2.622714 4.0527094
2.623714 4.0260511999999995
2.624714 3.9994173
2.625714 3.9728253999999996
2.626714 3.9462632999999996
2.627714 3.9196942
2.628714 3.8930744
2.629714 3.866376
2.630714 3.8396004999999995
2.631714 3.8127787000000004
2.632714 3.7859563
2.633714 3.7591733
2.634714 3.7324447
2.635714 3.7057526
2.636714 3.6790561
2.637714 3.6523078
2.638714 3.6254790000000003
2.639714 3.5985716
2.640714 3.5716183
2.641714 3.5446689000000005
2.642714 3.5177663
2.643714 3.4909278
2.644714 3.4641385
2.645714 3.4373581
2.646714 3.4105419999999995
2.647714 3.3836618
2.648714 3.3567198
2.649714 3.3297475
2.650714 3.302791
2.651714 3.2758884000000004
2.652714 3.2490518
2.653714 3.222261
2.654714 3.1954724
2.655714 3.1686403000000003
2.656714 3.1417377
2.657714 3.1147711
2.658714 3.0877771
2.659714 3.0608065
2.660714 3.0339025
2.661714 3.0070798
2.662714 2.98032
2.663714 2.9535804
2.664714 2.9268145999999997
2.665714 2.8999943
2.666714 2.8731231
2.667714 2.8462334
2.668714 2.8193714
2.669714 2.7925747000000003
2.670714 2.7658537
2.671714 2.7391879
2.672714 2.7125344
2.673714 2.6858489999999997
2.674714 2.6591081
2.675714 2.6323203
2.676714 2.605523
2.677714 2.5787657
2.678714 2.5520876
2.679714 2.5254995
2.680714 2.4989786
2.681714 2.4724804
2.682714 2.4459586
2.683714 2.419387
2.684714 2.392772
2.685714 2.3661486999999997
2.686714 2.3395645
2.687714 2.3130568
2.688714 2.2866361
2.689714 2.2602814999999996
2.690714 2.2339514
2.691714 2.2076035000000003
2.692714 2.181216
2.693714 2.1547975
2.694714 2.1283833
2.695714 2.1020189
2.696714 2.0757379
2.697714 2.0495465
2.698714 2.0234202999999997
2.699714 1.9973151000000002
2.700714 1.9711887000000001
2.701714 1.9450203
2.702714 1.9188200999999998
2.703714 1.8926259
2.704714 1.8664854000000002
2.705714 1.8404348000000001
2.706714 1.8144827
2.707714 1.7886073999999998
2.708714 1.7627681
2.709714 1.7369235
2.710714 1.7110527
2.711714 1.6851634
2.712714 1.6592879
2.713714 1.6334668
2.714714 1.6077293
2.715714 1.5820790000000002
2.716714 1.556492
2.717714 1.5309283999999999
2.718714 1.5053512999999998
2.719714 1.4797449
2.720714 1.4541231
2.721714 1.4285233
2.722714 1.4029901
2.723714 1.3775555
2.724714 1.3522246
2.725714 1.326974
2.726714 1.3017634
2.727714 1.2765543000000001
2.728714 1.2513273999999999
2.729714 1.2260910999999999
2.730714 1.2008757
2.731714 1.1757189
2.732714 1.1506474
2.733714 1.125664
2.734714 1.1007473
2.735714 1.0758623
2.736714 1.0509777
2.737714 1.026082
2.738714 1.0011895
2.739714 0.9763340500000001
2.740714 0.95155407
2.741714 0.92687476
2.742714 0.90229651
2.743714 0.8777952800000001
2.744714 0.85333353
2.745714 0.82887737
2.746714 0.8044119000000001
2.747714 0.77994727
2.748714 0.75551309
2.749714 0.73114415
2.750714 0.70686433
2.751714 0.68267602
2.752714 0.65856008
2.753714 0.63448614
2.754714 0.6104278399999999
2.755714 0.58637611
2.756714 0.56234379
2.757714 0.53835949
2.758714 0.5144539800000001
2.759714 0.49064565
2.760714 0.46693138
2.761714 0.44328803
2.762714 0.41968287000000004
2.763714 0.39608846
2.764714 0.37249508000000003
2.765714 0.34891467
2.766714 0.32537498
2.767714 0.30190677
2.768714 0.27852994
2.769714 0.25524547999999997
2.770714 0.23203646
2.771714 0.2088774
2.772714 0.18574741
2.773714 0.16264057
2.774714 0.1395689
2.775714 0.11655637999999999
2.776714 0.093627319
2.777714 0.070794486
2.778714 0.048052799
2.779714 0.025381508999999997
2.780714 0.0027537968
2.781714 -0.019851071999999997
2.782714 -0.042438353
2.783714 -0.06499582699999999
2.784714 -0.087499694
2.785714 -0.10992559
2.786714 -0.13225939
2.787714 -0.15450276
2.788714 -0.17667101999999998
2.789714 -0.19878473000000002
2.790714 -0.22085921000000003
2.791714 -0.24289694
2.792714 -0.26488632
2.793714 -0.28680766
2.794714 -0.3086427
2.795714 -0.33038363000000004
2.796714 -0.35203663
2.797714 -0.37361896
2.798714 -0.39515089999999997
2.799714 -0.41664615000000005
2.800714 -0.43810563999999996
2.801714 -0.45951730999999996
2.802714 -0.48086187
2.803714 -0.50212173
2.804714 -0.52328845
2.805714 -0.54436587
2.806714 -0.5653671499999999
2.807714 -0.58630761
2.808714 -0.60719675
2.809714 -0.62803365
2.810714 -0.64880755
2.811714 -0.66950326
2.812714 -0.69010863
2.813714 -0.7106205
2.814714 -0.73104599
2.815714 -0.75139874
2.816714 -0.7716924000000001
2.817714 -0.7919336699999999
2.818714 -0.81211962
2.819714 -0.8322386100000001
2.820714 -0.85227611
2.821714 -0.8722215
2.822714 -0.89207226
2.823714 -0.91183456
2.824714 -0.9315197399999999
2.825714 -0.95113814
2.826714 -0.9706940500000001
2.827714 -0.9901835600000001
2.828714 -1.0095969999999999
2.829714 -1.0289235
2.830714 -1.0481566
2.831714 -1.0672971999999998
2.832714 -1.0863519
2.833714 -1.1053301999999998
2.834714 -1.1242383
2.835714 -1.1430762
2.836714 -1.1618368000000001
2.837714 -1.1805094999999999
2.838714 -1.1990848
2.839714 -1.217559
2.840714 -1.2359355
2.841714 -1.2542228
2.842714 -1.2724304
2.843714 -1.2905636
2.844714 -1.3086215
2.845714 -1.3265973
2.846714 -1.3444822
2.847714 -1.3622697
2.848714 -1.3799584
2.849714 -1.397553
2.850714 -1.4150602
2.851714 -1.4324852000000001
2.852714 -1.4498286
2.853714 -1.4670846
2.854714 -1.4842443
2.855714 -1.5012996
2.856714 -1.518247
2.857714 -1.5350895999999998
2.858714 -1.5518357
2.859714 -1.5684947
2.860714 -1.5850724999999999
2.861714 -1.6015684
2.862714 -1.6179753000000001
2.863714 -1.634283
2.864714 -1.6504824
2.865714 -1.6665701000000002
2.866714 -1.6825488
2.867714 -1.6984257999999999
2.868714 -1.714208
2.869714 -1.7298982
2.870714 -1.7454922000000002
2.871714 -1.7609811999999998
2.872714 -1.7763555
2.873714 -1.7916096
2.874714 -1.8067449
2.875714 -1.82177
2.876714 -1.8366965999999998
2.877714 -1.8515343
2.878714 -1.8662849
2.879714 -1.8809421
2.880714 -1.8954931000000002
2.881714 -1.9099248999999998
2.882714 -1.9242294
2.883714 -1.9384068
2.884714 -1.9524649
2.885714 -1.9664149999999998
2.886714 -1.9802655999999998
2.887714 -1.9940177
2.888714 -2.0076644
2.889714 -2.0211937
2.890714 -2.0345948999999997
2.891714 -2.0478632
2.892714 -2.0610036000000003
2.893714 -2.0740278
2.894714 -2.0869488
2.895714 -2.0997742
2.896714 -2.1125019
2.897714 -2.1251202
2.898714 -2.1376125999999998
2.899714 -2.1499649
2.900714 -2.162171
2.901714 -2.1742358999999998
2.902714 -2.1861726000000004
2.903714 -2.1979962
2.904714 -2.2097159
2.905714 -2.2213312
2.906714 -2.2328315
2.907714 -2.2442013
2.908714 -2.2554278
2.909714 -2.2665067
2.910714 -2.2774445
2.911714 -2.2882555
2.912714 -2.2989538
2.913714 -2.3095466
2.914714 -2.3200301
2.915714 -2.33039
2.916714 -2.3406085
2.917714 -2.3506716
2.918714 -2.3605764000000002
2.919714 -2.3703322
2.920714 -2.3799557
2.921714 -2.3894643
2.922714 -2.3988668
2.923714 -2.4081595
2.924714 -2.4173276
2.925714 -2.4263524000000003
2.926714 -2.4352185
2.927714 -2.4439223
2.928714 -2.4524719
2.929714 -2.4608832
2.930714 -2.4691718000000002
2.931714 -2.4773449
2.932714 -2.4853973000000003
2.933714 -2.4933139
2.934714 -2.5010759
2.935714 -2.5086699
2.936714 -2.5160944
2.937714 -2.52336
2.938714 -2.5304851999999998
2.939714 -2.5374873
2.940714 -2.5443736
2.941714 -2.5511382
2.942714 -2.5577638
2.943714 -2.5642306
2.944714 -2.5705235
2.945714 -2.5766404
2.946714 -2.582592
2.947714 -2.5883963
2.948714 -2.5940711000000003
2.949714 -2.5996235999999997
2.950714 -2.6050486
2.951714 -2.6103294
2.952714 -2.6154463999999997
2.953714 -2.6203860999999997
2.954714 -2.6251471
2.955714 -2.6297403
2.956714 -2.6341842
2.957714 -2.6384952
2.958714 -2.6426794
2.959714 -2.6467299
2.960714 -2.6506294
2.961714 -2.6543578
2.962714 -2.6579018999999997
2.963714 -2.6612606
2.964714 -2.6644459
2.965714 -2.667477
2.966714 -2.6703708
2.967714 -2.6731344
2.968714 -2.6757617000000002
2.969714 -2.6782356
2.970714 -2.6805364000000003
2.971714 -2.6826508
2.972714 -2.6845779
2.973714 -2.6863286
2.974714 -2.6879210000000002
2.975714 -2.6893708999999997
2.976714 -2.6906846
2.977714 -2.6918558
2.978714 -2.6928686
2.979714 -2.6937043000000003
2.980714 -2.6943509
2.981714 -2.6948083
2.982714 -2.6950885
2.983714 -2.6952092
2.984714 -2.6951864
2.985714 -2.6950262
2.986714 -2.6947226
2.987714 -2.6942598
2.988714 -2.69362
2.989714 -2.6927916
2.990714 -2.6917746
2.991714 -2.6905802999999997
2.992714 -2.6892251999999996
2.993714 -2.6877241
2.994714 -2.686082
2.995714 -2.6842924
2.996714 -2.6823392000000004
2.997714 -2.6802053999999997
2.998714 -2.6778795
2.999714 -2.675361
3.000714 -2.6726604000000003
3.001714 -2.6697937
3.002714 -2.6667755
3.003714 -2.6636116000000003
3.004714 -2.660297
3.005714 -2.6568187
3.006714 -2.6531618
3.007714 -2.6493169
3.008714 -2.6452849
3.009714 -2.6410758
3.010714 -2.6367046000000003
3.011714 -2.6321836000000003
3.012714 -2.6275166999999997
3.013714 -2.6226971000000003
3.014714 -2.6177101
3.015714 -2.6125399000000002
3.016714 -2.6071765
3.017714 -2.6016198
3.018714 -2.5958802999999997
3.019714 -2.5899731
3.020714 -2.5839118
3.021714 -2.5777031
3.022714 -2.5713434
3.023714 -2.5648218
3.024714 -2.5581252
3.025714 -2.5512453
3.026714 -2.5441818
3.027714 -2.5369422999999998
3.028714 -2.5295382
3.029714 -2.5219794
3.030714 -2.5142683
3.031714 -2.506399
3.032714 -2.4983592
3.033714 -2.4901364
3.034714 -2.481723
3.035714 -2.4731208000000002
3.036714 -2.4643391
3.037714 -2.4553922999999998
3.038714 -2.4462927
3.039714 -2.4370461999999997
3.040714 -2.4276499
3.041714 -2.4180943
3.042714 -2.4083683000000002
3.043714 -2.3984639
3.044714 -2.3883801
3.045714 -2.3781227
3.046714 -2.3677015999999997
3.047714 -2.3571253
3.048714 -2.3463972
3.049714 -2.3355147
3.050714 -2.3244699
3.051714 -2.3132547999999997
3.052714 -2.3018645
3.053714 -2.2903008
3.054714 -2.2785712
3.055714 -2.2666863999999998
3.056714 -2.2546549999999996
3.057714 -2.2424808
3.058714 -2.2301603
3.059714 -2.2176852
3.060714 -2.2050459
3.061714 -2.1922354
3.062714 -2.1792522
3.063714 -2.1661007999999997
3.064714 -2.1527894
3.065714 -2.139326
3.066714 -2.1257155
3.067714 -2.1119582
3.068714 -2.0980503
3.069714 -2.083987
3.070714 -2.0697650000000003
3.071714 -2.0553848
3.072714 -2.0408508999999997
3.073714 -2.0261703
3.074714 -2.0113491
3.075714 -1.9963898
3.076714 -1.9812908
3.077714 -1.9660475
3.078714 -1.9506539999999999
3.079714 -1.9351063000000002
3.080714 -1.9194044000000001
3.081714 -1.9035522
3.082714 -1.8875562
3.083714 -1.8714231000000001
3.084714 -1.8551569
3.085714 -1.8387584
3.086714 -1.8222243999999999
3.087714 -1.8055504
3.088714 -1.7887322
3.089714 -1.7717684
3.090714 -1.7546603
3.091714 -1.7374119000000001
3.092714 -1.7200273
3.093714 -1.7025102
3.094714 -1.6848622
3.095714 -1.6670831000000002
3.096714 -1.6491718999999998
3.097714 -1.6311280000000001
3.098714 -1.6129524999999998
3.099714 -1.5946481
3.100714 -1.5762189
3.101714 -1.5576689
3.102714 -1.5390002999999999
3.103714 -1.5202133
3.104714 -1.5013054
3.105714 -1.4822731
3.106714 -1.4631129999999999
3.107714 -1.4438233
3.108714 -1.424405
3.109714 -1.4048615
3.110714 -1.3851981
3.111714 -1.3654205000000001
3.112714 -1.3455337
3.113714 -1.3255409
3.114714 -1.3054439
3.115714 -1.2852428
3.116714 -1.2649376
3.117714 -1.2445281000000001
3.118714 -1.2240147
3.119714 -1.2033979000000001
3.120714 -1.1826781
3.121714 -1.1618546
3.122714 -1.1409262
3.123714 -1.1198909
3.124714 -1.0987472
3.125714 -1.0774949
3.126714 -1.0561356
3.127714 -1.0346737
3.128714 -1.0131147999999999
3.129714 -0.99146571
3.130714 -0.9697324599999999
3.131714 -0.9479193
3.132714 -0.92602829
3.133714 -0.9040591299999999
3.134714 -0.88201016
3.135714 -0.8598794200000001
3.136714 -0.83766542
3.137714 -0.8153677899999999
3.138714 -0.79298709
3.139714 -0.77052428
3.140714 -0.74798046
3.141714 -0.72535658
3.142714 -0.70265355
3.143714 -0.67987279
3.144714 -0.65701688
3.145714 -0.63408953
3.146714 -0.6110956
3.147714 -0.58804015
3.148714 -0.56492747
3.149714 -0.5417601200000001
3.150714 -0.51853852
3.151714 -0.49526114
3.152714 -0.47192550000000005
3.153714 -0.44852933
3.154714 -0.42507169
3.155714 -0.40155342000000005
3.156714 -0.37797689
3.157714 -0.35434542
3.158714 -0.33066247
3.159714 -0.30693114
3.160714 -0.28315405000000005
3.161714 -0.25933369
3.162714 -0.23547281
3.163714 -0.21157465
3.164714 -0.18764277
3.165714 -0.16368043000000002
3.166714 -0.13968981
3.167714 -0.11567142
3.168714 -0.091624155
3.169714 -0.06754594500000001
3.170714 -0.043434775
3.171714 -0.019289702000000002
3.172714 0.0048884798
3.173714 0.029097284999999997
3.174714 0.053333112999999994
3.175714 0.077592098
3.176714 0.10187079
3.177714 0.12616635
3.178714 0.15047633
3.179714 0.17479808
3.180714 0.1991285
3.181714 0.22346401
3.182714 0.24780118999999998
3.183714 0.27213758
3.184714 0.29647228999999997
3.185714 0.32080603
3.186714 0.34514051
3.187714 0.3694773
3.188714 0.39381668999999997
3.189714 0.41815708
3.190714 0.44249520000000003
3.191714 0.46682688
3.192714 0.49114842
3.193714 0.5154572399999999
3.194714 0.53975219
3.195714 0.5640326999999999
3.196714 0.58829775
3.197714 0.61254501
3.198714 0.63677062
3.199714 0.66096997
3.200714 0.68513914
3.201714 0.7092762699999999
3.202714 0.73338193
3.203714 0.75745867
3.204714 0.78150919
3.205714 0.8055346999999999
3.206714 0.82953339
3.207714 0.85350033
3.208714 0.8774291700000001
3.209714 0.90131378
3.210714 0.9251506099999999
3.211714 0.9489391899999999
3.212714 0.97268131
3.213714 0.99637909
3.214714 1.0200329
3.215714 1.0436399
3.216714 1.0671941
3.217714 1.0906885
3.218714 1.1141181
3.219714 1.1374811
3.220714 1.1607798
3.221714 1.1840190000000002
3.222714 1.2072029
3.223714 1.2303322
3.224714 1.2534026
3.225714 1.2764057
3.226714 1.2993315
3.227714 1.3221722
3.228714 1.3449249
3.229714 1.3675921
3.230714 1.3901799
3.231714 1.4126942999999998
3.232714 1.4351374
3.233714 1.4575054
3.234714 1.4797901
3.235714 1.5019816
3.236714 1.5240729
3.237714 1.5460623
3.238714 1.5679544
3.239714 1.5897568
3.240714 1.611476
3.241714 1.6331127
3.242714 1.6546600000000002
3.243714 1.6761051
3.244714 1.6974349
3.245714 1.7186396
3.246714 1.7397178
3.247714 1.7606765
3.248714 1.781527
3.249714 1.8022791
3.250714 1.8229365000000002
3.251714 1.843494
3.252714 1.8639389
3.253714 1.8842574
3.254714 1.9044396000000001
3.255714 1.9244839999999999
3.256714 1.9443979
3.257714 1.9641928
3.258714 1.9838782
3.259714 2.0034553
3.260714 2.0229159
3.261714 2.042244
3.262714 2.0614227
3.263714 2.0804418
3.264714 2.0993019000000004
3.265714 2.1180138
3.266714 2.1365939000000003
3.267714 2.1550557
3.268714 2.1734027
3.269714 2.1916263
3.270714 2.2097081000000003
3.271714 2.2276284
3.272714 2.2453738000000003
3.273714 2.2629429
3.274714 2.2803457
3.275714 2.2975994
3.276714 2.3147177
3.277714 2.3317042999999997
3.278714 2.3485497
3.279714 2.3652357999999998
3.280714 2.3817433
3.281714 2.3980608
3.282714 2.4141904
3.283714 2.4301473000000002
3.284714 2.4459522000000002
3.285714 2.4616215
3.286714 2.4771586
3.287714 2.4925511
3.288714 2.5077755
3.289714 2.5228063
3.290714 2.5376275
3.291714 2.5522385
3.292714 2.566654
3.293714 2.5808964
3.294714 2.5949843
3.295714 2.6089238
3.296714 2.6227044
3.297714 2.6363039
3.298714 2.6496988
3.299714 2.6628749
3.300714 2.675835
3.301714 2.6885969999999997
3.302714 2.7011855000000002
3.303714 2.7136199
3.304714 2.7259042
3.305714 2.7380239
3.306714 2.7499512
3.307714 2.7616573
3.308714 2.7731253000000002
3.309714 2.7843573999999998
3.310714 2.7953733
3.311714 2.8062009999999997
3.312714 2.8168637
3.313714 2.8273685
3.314714 2.8377023
3.315714 2.8478377
3.316714 2.8577459999999997
3.317714 2.8674101
3.318714 2.8768323
3.319714 2.8860336
3.320714 2.8950432000000004
3.321714 2.9038839
3.322714 2.9125609
3.323714 2.9210584
3.324714 2.9293461
3.325714 2.9373929
3.326714 2.945181
3.327714 2.9527146
3.328714 2.9600181
3.329714 2.9671244
3.330714 2.9740598
3.331714 2.9808309
3.332714 2.9874213
3.333714 2.993799
3.334714 2.9999306
3.335714 3.0057974
3.336714 3.011403
3.337714 3.0167723
3.338714 3.0219393
3.339714 3.0269304
3.340714 3.0317524
3.341714 3.0363878
3.342714 3.0408029
3.343714 3.0449636
3.344714 3.0488512
3.345714 3.0524706
3.346714 3.0558492999999998
3.347714 3.0590232
3.348714 3.0620209999999997
3.349714 3.064849
3.350714 3.0674893
3.351714 3.0699072000000003
3.352714 3.0720674
3.353714 3.0739503
3.354714 3.0755624
3.355714 3.0769326
3.356714 3.0780988
3.357714 3.0790899
3.358714 3.0799123
3.359714 3.0805459
3.360714 3.0809534999999997
3.361714 3.0810971
3.362714 3.0809566
3.363714 3.0805382999999997
3.364714 3.0798718
3.365714 3.0789968
3.366714 3.0779436000000002
3.367714 3.0767202
3.368714 3.0753076
3.369714 3.0736696
3.370714 3.0717697
3.371714 3.0695897
3.372714 3.0671375000000003
3.373714 3.0644446999999997
3.374714 3.0615514
3.375714 3.0584872
3.376714 3.0552574
3.377714 3.0518394
3.378714 3.048194
3.379714 3.0442823
3.380714 3.0400844
3.381714 3.0356091000000003
3.382714 3.0308895
3.383714 3.0259684
3.384714 3.0208781
3.385714 3.0156264
3.386714 3.0101927
3.387714 3.0045387999999997
3.388714 2.9986272
3.389714 2.9924383
3.390714 2.9859805
3.391714 2.9792861999999998
3.392714 2.9723957
3.393714 2.9653386999999998
3.394714 2.9581199999999996
3.395714 2.9507171
3.396714 2.9430907
3.397714 2.9352041
3.398714 2.9270401
3.399714 2.9186107
3.400714 2.909952
3.401714 2.9011080000000002
3.402714 2.8921107
3.403714 2.8829662
3.404714 2.8736517
3.405714 2.8641263
3.406714 2.8543502
3.407714 2.8443033
3.408714 2.8339935
3.409714 2.8234532
3.410714 2.8127229
3.411714 2.8018327
3.412714 2.7907881999999997
3.413714 2.7795682
3.414714 2.7681364
3.415714 2.7564587
3.416714 2.7445216
3.417714 2.7323389
3.418714 2.7199475
3.419714 2.7073909
3.420714 2.6946985999999997
3.421714 2.6818743
3.422714 2.6688932
3.423714 2.655714
3.424714 2.6422976
3.425714 2.6286252
3.426714 2.6147066
3.427714 2.6005751
3.428714 2.5862716
3.429714 2.5718266
3.430714 2.557246
3.431714 2.5425097
3.432714 2.5275828000000002
3.433714 2.5124336
3.434714 2.4970498
3.435714 2.4814455
3.436714 2.4656555
3.437714 2.4497198
3.438714 2.4336648999999997
3.439714 2.4174923
3.440714 2.4011774
3.441714 2.3846814000000003
3.442714 2.3679694000000002
3.443714 2.351027
3.444714 2.3338666
3.445714 2.316522
3.446714 2.2990333
3.447714 2.2814279
3.448714 2.2637103
3.449714 2.24586
3.450714 2.2278436
3.451714 2.209631
3.452714 2.1912108999999997
3.453714 2.1725969000000003
3.454714 2.1538213
3.455714 2.1349204999999998
3.456714 2.1159181
3.457714 2.0968147999999998
3.458714 2.0775884000000002
3.459714 2.0582052
3.460714 2.0386364
3.461714 2.0188723
3.462714 1.9989276
3.463714 1.9788349
3.464714 1.95863
3.465714 1.9383365
3.466714 1.9179551
3.467714 1.8974647
3.468714 1.8768330999999998
3.469714 1.8560332999999998
3.470714 1.8350568
3.471714 1.8139176
3.472714 1.7926464
3.473714 1.7712763999999999
3.474714 1.7498288
3.475714 1.7283039
3.476714 1.7066820999999999
3.477714 1.6849348
3.478714 1.6630393
3.479714 1.6409897999999998
3.480714 1.6188015999999998
3.481714 1.5965039
3.482714 1.5741268
3.483714 1.5516878
3.484714 1.5291842
3.485714 1.5065954
3.486714 1.4838935
3.487714 1.4610566999999999
3.488714 1.4380808999999999
3.489714 1.4149814
3.490714 1.3917865999999999
3.491714 1.3685253
3.492714 1.3452146999999999
3.493714 1.321853
3.494714 1.2984225
3.495714 1.2748989
3.496714 1.2512647
3.497714 1.2275174999999998
3.498714 1.2036722
3.499714 1.1797541999999999
3.500714 1.1557876999999999
3.501714 1.1317852
3.502714 1.1077423
3.503714 1.0836412
3.504714 1.0594604
3.505714 1.0351855
3.506714 1.0108176
3.507714 0.98637287
3.508714 0.9618763799999999
3.509714 0.93735065
3.510714 0.9128063900000001
3.511714 0.8882388499999999
3.512714 0.86363116
3.513714 0.83896369
3.514714 0.8142240300000001
3.515714 0.78941332
3.516714 0.76454617
3.517714 0.73964391
3.518714 0.71472493
3.519714 0.68979701
3.520714 0.66485493
3.521714 0.6398845
3.522714 0.61487099
3.523714 0.58980752
3.524714 0.56469967
3.525714 0.53956374
3.526714 0.5144199399999999
3.527714 0.48928377000000006
3.528714 0.46415981
3.529714 0.43904064
3.530714 0.41391170000000005
3.531714 0.38875914
3.532714 0.36357732000000004
3.533714 0.33837176999999996
3.534714 0.31315684
3.535714 0.28794911
3.536714 0.26276009
3.537714 0.23759163000000003
3.538714 0.21243621999999998
3.539714 0.187282
3.540714 0.16212
3.541714 0.13694963000000002
3.542714 0.11177997
3.543714 0.086626236
3.544714 0.061503309000000006
3.545714 0.036419422
3.546714 0.011373378
3.547714 -0.013643602000000001
3.548714 -0.038642375
3.549714 -0.063629373
3.550714 -0.08860252
3.551714 -0.11355149
3.552714 -0.13846208999999998
3.553714 -0.16332264999999999
3.554714 -0.18812895
3.555714 -0.21288542
3.556714 -0.23760193000000002
3.557714 -0.26228784
3.558714 -0.28694631
3.559714 -0.31157166
3.560714 -0.33615136
3.561714 -0.36067134
3.562714 -0.38512207
3.563714 -0.4095024
3.564714 -0.43381904
3.565714 -0.45808194999999996
3.566714 -0.48229811
3.567714 -0.50646681
3.568714 -0.53057866
3.569714 -0.55461912
3.570714 -0.57857493
3.571714 -0.6024398799999999
3.572714 -0.62621725
3.573714 -0.64991759
3.574714 -0.67355265
3.575714 -0.6971286600000001
3.576714 -0.7206421799999999
3.577714 -0.7440806799999999
3.578714 -0.76742782
3.579714 -0.79067061
3.580714 -0.8138051300000001
3.581714 -0.8368376599999999
3.582714 -0.85978098
3.583714 -0.88264691
3.584714 -0.90543954
3.585714 -0.92815226
3.586714 -0.95076971
3.587714 -0.97327447
3.588714 -0.99565517
3.589714 -1.0179114
3.590714 -1.0400536
3.591714 -1.0620977
3.592714 -1.0840562999999999
3.593714 -1.1059317000000002
3.594714 -1.1277134
3.595714 -1.1493819
3.596714 -1.1709173
3.597714 -1.1923078
3.598714 -1.2135544999999999
3.599714 -1.2346703
3.600714 -1.2556729
3.601714 -1.2765753
3.602714 -1.2973785999999998
3.603714 -1.3180701
3.604714 -1.338629
3.605714 -1.3590354
3.606714 -1.3792799999999998
3.607714 -1.3993678
3.608714 -1.4193159
3.609714 -1.4391449
3.610714 -1.4588687
3.611714 -1.4784861
3.612714 -1.497981
3.613714 -1.5173282
3.614714 -1.5365054
3.615714 -1.5555026
3.616714 -1.5743261000000002
3.617714 -1.5929954
3.618714 -1.6115325
3.619714 -1.6299509
3.620714 -1.6482484
3.621714 -1.6664067
3.622714 -1.6844001000000002
3.623714 -1.7022064
3.624714 -1.7198175
3.625714 -1.7372437
3.626714 -1.7545077999999998
3.627714 -1.7716344
3.628714 -1.7886376
3.629714 -1.8055132
3.630714 -1.8222399
3.631714 -1.8387889000000002
3.632714 -1.8551361
3.633714 -1.8712735
3.634714 -1.8872123
3.635714 -1.9029774
3.636714 -1.9185946999999999
3.637714 -1.9340781000000002
3.638714 -1.9494221999999999
3.639714 -1.9646040999999999
3.640714 -1.9795936
3.641714 -1.9943669000000002
3.642714 -2.0089187
3.643714 -2.0232631000000003
3.644714 -2.0374281
3.645714 -2.0514411999999997
3.646714 -2.0653158
3.647714 -2.0790452
3.648714 -2.0926042
3.649714 -2.1059609999999997
3.650714 -2.1190919
3.651714 -2.131992
3.652714 -2.1446776
3.653714 -2.1571783
3.654714 -2.1695234
3.655714 -2.1817265
3.656714 -2.1937799
3.657714 -2.2056567
3.658714 -2.2173236999999997
3.659714 -2.2287564
3.660714 -2.2399506
3.661714 -2.2509232
3.662714 -2.2617046
3.663714 -2.2723233
3.664714 -2.282792
3.665714 -2.2931006
3.666714 -2.3032213
3.667714 -2.3131203
3.668714 -2.3227748999999998
3.669714 -2.3321834999999997
3.670714 -2.3413669
3.671714 -2.3503589
3.672714 -2.35919
3.673714 -2.3678736999999996
3.674714 -2.3763992000000003
3.675714 -2.3847370999999997
3.676714 -2.3928523
3.677714 -2.4007205
3.678714 -2.4083384999999997
3.679714 -2.4157265
3.680714 -2.4229168999999997
3.681714 -2.4299385
3.682714 -2.4368030999999997
3.683714 -2.4434991
3.684714 -2.4499968
3.685714 -2.4562622999999997
3.686714 -2.4622743999999996
3.687714 -2.4680337
3.688714 -2.4735637
3.689714 -2.4788997999999998
3.690714 -2.4840724
3.691714 -2.4890926
3.692714 -2.4939472
3.693714 -2.4986045
3.694714 -2.5030289
3.695714 -2.5071975
3.696714 -2.5111109
3.697714 -2.5147926000000003
3.698714 -2.518278
3.699714 -2.5215973999999997
3.700714 -2.524762
3.701714 -2.5277594
3.702714 -2.5305593
3.703714 -2.5331281
3.704714 -2.5354449
3.705714 -2.537512
3.706714 -2.5393529000000004
3.707714 -2.5410013
3.708714 -2.5424846
3.709714 -2.5438102000000002
3.710714 -2.5449621
3.711714 -2.5459077
3.712714 -2.5466132999999997
3.713714 -2.5470593999999998
3.714714 -2.5472506999999998
3.715714 -2.5472143999999997
3.716714 -2.5469877
3.717714 -2.5466016000000002
3.718714 -2.5460667999999997
3.719714 -2.5453705
3.720714 -2.5444824
3.721714 -2.5433700999999997
3.722714 -2.5420142
3.723714 -2.5404179
3.724714 -2.5386045
3.725714 -2.5366057
3.726714 -2.5344466999999997
3.727714 -2.5321331
3.728714 -2.5296483000000003
3.729714 -2.5269615
3.730714 -2.5240419
3.731714 -2.5208745
3.732714 -2.5174668000000002
3.733714 -2.5138466000000004
3.734714 -2.5100499
3.735714 -2.5061045
3.736714 -2.502018
3.737714 -2.4977747000000003
3.738714 -2.4933439
3.739714 -2.488694
3.740714 -2.4838081
3.741714 -2.478691
3.742714 -2.4733668
3.743714 -2.467867
3.744714 -2.4622155
3.745714 -2.4564181
3.746714 -2.4504593000000003
3.747714 -2.4443112
3.748714 -2.4379478999999997
3.749714 -2.4313573
3.750714 -2.4245486
3.751714 -2.417548
3.752714 -2.4103871999999997
3.753714 -2.4030885
3.754714 -2.3956539
3.755714 -2.3880662
3.756714 -2.3802953000000002
3.757714 -2.3723137
3.758714 -2.3641091
3.759714 -2.3556905
3.760714 -2.3470839
3.761714 -2.3383206
3.762714 -2.3294230999999996
3.763714 -2.3203962000000002
3.764714 -2.3112247
3.765714 -2.3018831
3.766714 -2.2923479
3.767714 -2.2826089
3.768714 -2.2726744
3.769714 -2.2625674
3.770714 -2.2523139000000003
3.771714 -2.2419304
3.772714 -2.2314160999999997
3.773714 -2.2207536
3.774714 -2.2099173
3.775714 -2.1988865
3.776714 -2.1876561999999997
3.777714 -2.1762401000000002
3.778714 -2.1646654
3.779714 -2.1529615
3.780714 -2.1411474999999998
3.781714 -2.1292242999999997
3.782714 -2.117176
3.783714 -2.1049777
3.784714 -2.0926079
3.785714 -2.0800581
3.786714 -2.0673366
3.787714 -2.0544640999999997
3.788714 -2.0414626
3.789714 -2.0283455
3.790714 -2.0151111999999998
3.791714 -2.0017449
3.792714 -1.9882265
3.793714 -1.9745424
3.794714 -1.9606927
3.795714 -1.9466933
3.796714 -1.9325694
3.797714 -1.9183444
3.798714 -1.9040303
3.799714 -1.8896224
3.800714 -1.875102
3.801714 -1.8604452
3.802714 -1.8456342000000001
3.803714 -1.8306651999999999
3.804714 -1.8155497
3.805714 -1.8003089
3.806714 -1.7849639000000002
3.807714 -1.7695259
3.808714 -1.7539935
3.809714 -1.7383544
3.810714 -1.722593
3.811714 -1.706701
3.812714 -1.6906813
3.813714 -1.6745488999999998
3.814714 -1.6583242000000002
3.815714 -1.6420233999999998
3.816714 -1.6256507
3.817714 -1.6091969000000002
3.818714 -1.5926426
3.819714 -1.5759682000000002
3.820714 -1.5591627000000001
3.821714 -1.5422291
3.822714 -1.5251834
3.823714 -1.5080477
3.824714 -1.4908412
3.825714 -1.4735726
3.826714 -1.4562376
3.827714 -1.4388237
3.828714 -1.4213173000000001
3.829714 -1.4037115
3.830714 -1.3860106
3.831714 -1.368228
3.832714 -1.3503790999999998
3.833714 -1.3324743
3.834714 -1.3145130999999999
3.835714 -1.2964844999999998
3.836714 -1.2783722000000002
3.837714 -1.2601631
3.838714 -1.2418544
3.839714 -1.2234562
3.840714 -1.2049881
3.841714 -1.1864712
3.842714 -1.1679199
3.843714 -1.1493366
3.844714 -1.1307123000000001
3.845714 -1.1120316
3.846714 -1.0932811
3.847714 -1.0744562
3.848714 -1.055563
3.849714 -1.0366148
3.850714 -1.0176258
3.851714 -0.9986034600000001
3.852714 -0.97954571
3.853714 -0.96044214
3.854714 -0.94128037
3.855714 -0.92205349
3.856714 -0.9027650599999999
3.857714 -0.8834293099999999
3.858714 -0.86406581
3.859714 -0.84469169
3.860714 -0.82531441
3.861714 -0.80592884
3.862714 -0.78652026
3.863714 -0.76707131
3.864714 -0.74757026
3.865714 -0.72801639
3.866714 -0.70841997
3.867714 -0.68879738
3.868714 -0.6691633300000001
3.869714 -0.64952457
3.870714 -0.62987786
3.871714 -0.61021303
3.872714 -0.59051975
3.873714 -0.5707942899999999
3.874714 -0.55104331
3.875714 -0.531282
3.876714 -0.5115279
3.877714 -0.49179317
3.878714 -0.47207884
3.879714 -0.45237425
3.880714 -0.43266182999999997
3.881714 -0.41292543000000004
3.882714 -0.39315786999999996
3.883714 -0.37336457
3.884714 -0.35356155
3.885714 -0.33376866
3.886714 -0.31400139
3.887714 -0.29426485
3.888714 -0.27455313
3.889714 -0.2548537
3.890714 -0.23515482999999998
3.891714 -0.21545257999999998
3.892714 -0.19575343
3.893714 -0.17607156
3.894714 -0.15642202
3.895714 -0.13681317
3.896714 -0.11724217999999999
3.897714 -0.09769599400000001
3.898714 -0.078157277
3.899714 -0.058612961
3.900714 -0.039061217
3.901714 -0.019513456000000002
3.902714 9.4274576e-06
3.903714 0.019485281
3.904714 0.038899295
3.905714 0.058249373
3.906714 0.077545567
3.907714 0.096804247
3.908714 0.11603958
3.909714 0.13525656
3.910714 0.15444894
3.911714 0.17360259
3.912714 0.19270293
3.913714 0.21174245
3.914714 0.23072471000000003
3.915714 0.24966274000000002
3.916714 0.26857236
3.917714 0.28746366
3.918714 0.3063347
3.919714 0.32517065
3.920714 0.34394872
3.921714 0.36264719
3.922714 0.38125401000000003
3.923714 0.39977129000000006
3.924714 0.41821371
3.925714 0.43660141999999996
3.926714 0.45495089
3.927714 0.47326777
3.928714 0.49154511999999995
3.929714 0.50976737
3.930714 0.5279184299999999
3.931714 0.5459893
3.932714 0.56398236
3.933714 0.58190948
3.934714 0.59978506
3.935714 0.61761774
3.936714 0.63540437
3.937714 0.65312968
3.938714 0.67077139
3.939714 0.68830959
3.940714 0.70573492
3.941714 0.72305268
3.942714 0.74028014
3.943714 0.75743925
3.944714 0.7745467100000001
3.945714 0.7916073299999999
3.946714 0.8086122600000001
3.947714 0.82554361
3.948714 0.8423827599999999
3.949714 0.8591189000000001
3.950714 0.87575307
3.951714 0.89229662
3.952714 0.9087644500000001
3.953714 0.9251666299999999
3.954714 0.94150221
3.955714 0.9577586299999999
3.956714 0.9739167099999999
3.957714 0.98995902
3.958714 1.0058779
3.959714 1.0216795
3.960714 1.0373808
3.961714 1.0530028
3.962714 1.0685607
3.963714 1.084057
3.964714 1.0994804
3.965714 1.1148106
3.966714 1.1300267
3.967714 1.1451158
3.968714 1.1600779
3.969714 1.1749248
3.970714 1.1896732
3.971714 1.2043366999999998
3.972714 1.2189184
3.973714 1.2334102
3.974714 1.247796
3.975714 1.2620605999999999
3.976714 1.2761961
3.977714 1.2902073
3.978714 1.3041091
3.979714 1.3179203
3.980714 1.3316542
3.981714 1.3453124
3.982714 1.3588831
3.983714 1.3723455
3.984714 1.3856784
3.985714 1.3988682000000001
3.986714 1.411915
3.987714 1.4248307999999998
3.988714 1.4376339999999999
3.989714 1.4503409
3.990714 1.4629584
3.991714 1.4754812000000002
3.992714 1.4878954
3.993714 1.5001851
3.994714 1.5123409
3.995714 1.5243641
3.996714 1.5362662
3.997714 1.5480638
3.998714 1.5597698
3.999714 1.5713878000000001
4.000714 1.5829088000000002
4.001714 1.5943155
4.002714 1.6055888
4.003714 1.6167164
4.004714 1.627698
4.005714 1.6385455
4.006714 1.6492772999999998
4.007714 1.6599102000000001
4.008714 1.670452
4.009714 1.6808987000000002
4.010714 1.6912360000000002
4.011714 1.7014461
4.012714 1.7115153
4.013714 1.7214406000000002
4.014714 1.7312299
4.015714 1.7408982
4.016714 1.7504605
4.017715 1.7599242000000002
4.018714 1.7692862
4.019714 1.7785339
4.020714 1.7876511000000002
4.021714 1.7966265
4.022714 1.8054582
4.023714 1.8141557
4.024714 1.8227356000000001
4.025714 1.8312141
4.026714 1.8396001
4.027714 1.8478904
4.028714 1.8560709000000002
4.029714 1.8641227999999999
4.030715 1.8720297000000001
4.031714 1.8797853999999998
4.032714 1.8873958
4.033714 1.8948764
4.034714 1.9022451999999999
4.035714 1.9095148999999998
4.036714 1.9166876999999998
4.037714 1.9237552000000002
4.038714 1.9307027
4.039714 1.9375166
4.040714 1.9441914
4.041714 1.9507321000000002
4.042714 1.9571526
4.043715 1.9634686
4.044714 1.9696906
4.045714 1.9758182
4.046714 1.9818394
4.047714 1.9877361
4.048714 1.9934915000000002
4.049714 1.9990972999999999
4.050714 2.004558
4.051714 2.0098889
4.052714 2.0151098999999997
4.053714 2.0202367999999997
4.054714 2.0252752999999997
4.055714 2.0302184
4.056714 2.0350501
4.057714 2.0397538
4.058714 2.0443189999999998
4.059714 2.0487465
4.060714 2.0530483
4.061714 2.0572416
4.062714 2.0613408
4.063715 2.0653507
4.064714 2.0692645
4.065714 2.0730665
4.066714 2.07674
4.067714 2.0802747
4.068714 2.0836724
4.069714 2.0869467
4.070714 2.0901172999999997
4.071714 2.0932011
4.072714 2.0962052
4.073714 2.0991234000000003
4.074714 2.1019386
4.075714 2.1046309
4.076715 2.1071861000000003
4.077714 2.1096028
4.078714 2.1118926
4.079714 2.114075
4.080714 2.1161696
4.081714 2.1181867
4.082714 2.1201233999999998
4.083714 2.1219658
4.084714 2.1236951
4.085714 2.1252975
4.086714 2.1267705
4.087714 2.1281241
4.088714 2.1293765
4.089714 2.1305459
4.090714 2.1316414999999997
4.091714 2.1326588
4.092714 2.1335822
4.093714 2.1343907
4.094714 2.1350691
4.095714 2.1356151
4.096714 2.1360403
4.097714 2.1363674
4.098714 2.1366191999999997
4.099714 2.1368099000000003
4.100714 2.136939
4.101714 2.1369919
4.102714 2.136947
4.103714 2.1367859
4.104714 2.1365013
4.105714 2.1361005
4.106714 2.1356018
4.107714 2.1350259
4.108714 2.1343853
4.109715 2.1336796000000002
4.110714 2.1328948
4.111714 2.1320114
4.112714 2.1310126
4.113714 2.1298945
4.114714 2.1286674
4.115714 2.1273530999999997
4.116714 2.1259755
4.117714 2.1245498
4.118714 2.1230761
4.119714 2.1215392
4.120714 2.1199154
4.121714 2.1181837
4.122715 2.1163347999999997
4.123714 2.1143757
4.124714 2.112326
4.125714 2.1102099
4.126714 2.1080444
4.127714 2.1058328
4.128714 2.103564
4.129714 2.1012176
4.130714 2.0987749
4.131714 2.0962281
4.132714 2.0935843
4.133714 2.0908628
4.134714 2.0880864999999997
4.135714 2.0852711
4.136714 2.0824175
4.137714 2.0795116
4.138714 2.0765305
4.139714 2.0734527999999997
4.140714 2.0702692000000003
4.141714 2.066987
4.142715 2.0636275
4.143714 2.0602169
4.144714 2.0567747
4.145714 2.0533064
4.146714 2.0498011
4.147714 2.0462373
4.148714 2.0425934
4.149714 2.0388581
4.150714 2.0350352
4.151714 2.0311425
4.152714 2.0272022
4.153714 2.0232318
4.154714 2.0192347
4.155715 2.0151999
4.156714 2.0111062
4.157714 2.006934
4.158714 2.0026742
4.159714 1.9983334
4.160714 1.993932
4.161714 1.9894952000000001
4.162714 1.9850423999999998
4.163714 1.980578
4.164714 1.9760905
4.165714 1.9715579
4.166714 1.9669573999999999
4.167714 1.9622761999999998
4.168715 1.9575175
4.169714 1.9526980999999999
4.170714 1.9478415999999998
4.171714 1.9429669
4.172714 1.9380802
4.173714 1.9331736
4.174714 1.9282286999999998
4.175714 1.9232269
4.176714 1.9181589
4.177714 1.913029
4.178714 1.9078544999999998
4.179714 1.9026577
4.180714 1.8974554000000001
4.181714 1.8922511
4.182714 1.8870341
4.183714 1.8817835
4.184714 1.8764785
4.185714 1.8711073000000003
4.186714 1.8656734000000001
4.187714 1.8601933000000002
4.188715 1.8546902
4.189714 1.8491829000000002
4.190714 1.8436788
4.191714 1.8381713000000002
4.192714 1.8326438999999999
4.193714 1.8270783
4.194714 1.8214639000000001
4.195714 1.8158028
4.196714 1.8101085
4.197714 1.8044
4.198714 1.7986925
4.199714 1.7929904
4.200714 1.7872855
4.201715 1.781561
4.202714 1.7757999
4.203714 1.7699928999999999
4.204714 1.7641437999999998
4.205714 1.7582674999999999
4.206714 1.7523844
4.207714 1.7465110999999998
4.208714 1.7406536
4.209714 1.7348055000000002
4.210714 1.7289507999999998
4.211714 1.7230723
4.212714 1.717159
4.213714 1.7112108000000001
4.214714 1.7052386
4.215714 1.6992581999999998
4.216714 1.6932834
4.217714 1.6873196
4.218714 1.6813621
4.219714 1.6753985999999998
4.220714 1.6694166
4.221714 1.6634090000000001
4.222714 1.6573787
4.223714 1.6513376
4.224714 1.6453017
4.225714 1.639284
4.226714 1.6332887
4.227714 1.6273102000000002
4.228714 1.6213354
4.229714 1.6153496
4.230714 1.6093437
4.231714 1.6033171
4.232714 1.597278
4.233714 1.5912391000000001
4.234715 1.5852116
4.235714 1.5792009999999999
4.236714 1.5732047999999998
4.237714 1.5672147
4.238714 1.5612219
4.239714 1.5552211
4.240714 1.5492136
4.241714 1.5432071
4.242714 1.5372122
4.243714 1.5312375
4.244714 1.5252863
4.245714 1.5193552000000001
4.246714 1.513436
4.247715 1.5075195
4.248714 1.5015996999999999
4.249714 1.4956765
4.250714 1.4897548999999999
4.251714 1.4838429
4.252714 1.4779481
4.253714 1.4720743
4.254714 1.4662205
4.255714 1.4603823999999999
4.256714 1.4545546
4.257714 1.4487335000000001
4.258714 1.4429192
4.259714 1.4371152
4.260714 1.4313268000000001
4.261714 1.4255592
4.262714 1.4198149
4.263714 1.414094
4.264714 1.4083942
4.265714 1.4027123000000001
4.266714 1.3970458
4.267715 1.3913938000000001
4.268714 1.385757
4.269714 1.3801376
4.270714 1.3745373
4.271714 1.3689571
4.272714 1.363397
4.273714 1.3578564
4.274714 1.3523341
4.275714 1.3468291000000001
4.276714 1.3413408
4.277714 1.3358692
4.278714 1.3304148999999998
4.279714 1.3249798
4.280715 1.3195667
4.281714 1.3141796000000001
4.282714 1.3088221
4.283714 1.3034973
4.284714 1.2982064999999998
4.285714 1.2929481
4.286714 1.2877184
4.287714 1.2825125
4.288714 1.2773263
4.289714 1.2721584
4.290714 1.2670104
4.291714 1.2618861000000001
4.292714 1.2567897
4.293715 1.2517232999999999
4.294714 1.2466861
4.295714 1.2416742
4.296714 1.236683
4.297714 1.2317099
4.298714 1.2267561999999999
4.299714 1.2218279
4.300714 1.2169339
4.301714 1.2120822
4.302714 1.2072764999999999
4.303714 1.2025138
4.304714 1.1977854
4.305714 1.1930801
4.306714 1.1883888
4.307714 1.1837087
4.308714 1.1790443
4.309714 1.174406
4.310714 1.1698048
4.311714 1.1652475
4.312714 1.1607338
4.313715 1.1562562
4.314714 1.1518043
4.315714 1.1473699
4.316714 1.1429518
4.317714 1.1385568000000001
4.318714 1.1341976
4.319714 1.1298858999999999
4.320714 1.1256268999999999
4.321714 1.1214159
4.322714 1.1172392999999998
4.323714 1.11308
4.324714 1.1089244
4.325714 1.1047695
4.326715 1.1006239
4.327714 1.0965046
4.328714 1.0924301
4.329714 1.0884116
4.330714 1.0844491
4.331714 1.0805314
4.332714 1.0766418
4.333714 1.0727664
4.334714 1.0689015
4.335714 1.0650545
4.336714 1.0612416
4.337714 1.0574785999999998
4.338714 1.0537731
4.339714 1.0501196000000002
4.340714 1.0465010000000001
4.341714 1.0428956
4.342714 1.0392868
4.343714 1.0356713
4.344714 1.0320612
4.345714 1.028479
4.346714 1.0249482
4.347714 1.0214827
4.348714 1.018081
4.349714 1.014727
4.350714 1.0113973
4.351714 1.008073
4.352714 1.0047476
4.353714 1.0014307
4.354714 0.99814255
4.355714 0.9949043399999999
4.356714 0.99172741
4.357714 0.9886069200000001
4.358714 0.98552359
4.359715 0.9824521799999999
4.360714 0.97937332
4.361714 0.97628301
4.362714 0.97319521
4.363714 0.97013582
4.364714 0.9671308999999999
4.365714 0.96419491
4.366714 0.96132345
4.367714 0.95849503
4.368714 0.95568085
4.369714 0.9528577300000001
4.370714 0.95001888
4.371714 0.94717685
4.372715 0.9443577400000001
4.373714 0.94158882
4.374714 0.9388853799999999
4.375714 0.93624368
4.376714 0.93364241
4.377714 0.93105258
4.378714 0.92845168
4.379714 0.92583401
4.380714 0.9232139199999999
4.381714 0.9206188800000001
4.382714 0.9180765599999999
4.383714 0.9156011000000001
4.384714 0.91318591
4.385714 0.91080582
4.386714 0.9084284300000001
4.387714 0.9060289699999999
4.388714 0.9036018499999999
4.389714 0.90116365
4.390714 0.8987455599999999
4.391714 0.8963792599999999
4.392715 0.8940823400000001
4.393714 0.8918501400000001
4.394714 0.88965772
4.395714 0.88747172
4.396714 0.8852655100000001
4.397714 0.88303145
4.398714 0.88078408
4.399714 0.8785526300000001
4.400714 0.87636672
4.401714 0.87424163
4.402714 0.87217055
4.403714 0.87012723
4.404714 0.8680785999999999
4.405715 0.86600026
4.406714 0.8638886700000001
4.407714 0.8617634900000001
4.408714 0.8596588900000001
4.409714 0.85760811
4.410714 0.85562803
4.411714 0.8537108099999999
4.412714 0.85182721
4.413714 0.84993942
4.414714 0.84801791
4.415714 0.8460544999999999
4.416714 0.84406519
4.417714 0.8420819399999999
4.418715 0.8401371499999999
4.419714 0.83824825
4.420714 0.8364092599999999
4.421714 0.8345942900000001
4.422714 0.8327703900000001
4.423714 0.83091343
4.424714 0.82902089
4.425714 0.82711354
4.426714 0.82522593
4.427714 0.82339048
4.428714 0.8216215299999999
4.429714 0.8199081800000001
4.430714 0.81821801
4.431714 0.8165112699999999
4.432714 0.81475843
4.433714 0.81295306
4.434714 0.81111398
4.435714 0.8092761
4.436714 0.8074739
4.437714 0.8057253400000001
4.438715 0.80402419
4.439714 0.80234352
4.440714 0.80064926
4.441714 0.798917
4.442714 0.7971437600000001
4.443714 0.7953496600000001
4.444714 0.79356823
4.445714 0.79183001
4.446714 0.7901473900000001
4.447714 0.78850798
4.448714 0.78687919
4.449714 0.78522293
4.450714 0.7835127399999999
4.451715 0.78174565
4.452714 0.77994345
4.453714 0.77814236
4.454714 0.77637625
4.455714 0.77466117
4.456714 0.77298833
4.457714 0.77132867
4.458714 0.76964698
4.459714 0.76791844
4.460714 0.76614022
4.461714 0.76433229
4.462714 0.76252739
4.463714 0.76075499
4.464714 0.75902664
4.465714 0.7573301
4.466714 0.75563476
4.467714 0.7539059499999999
4.468714 0.75212121
4.469714 0.75028073
4.470714 0.74840747
4.471714 0.7465363
4.472714 0.7446977300000001
4.473714 0.7429034400000001
4.474714 0.74114096
4.475714 0.73937937
4.476714 0.73758368
4.477714 0.73573077
4.478714 0.73381984
4.479714 0.73187198
4.480714 0.72991964
4.481714 0.72799088
4.482714 0.72609591
4.483714 0.72422251
4.484715 0.72234171
4.485714 0.72042202
4.486714 0.71844449
4.487714 0.7164117400000001
4.488714 0.71434663
4.489714 0.71228128
4.490714 0.71024173
4.491714 0.70823543
4.492714 0.7062473300000001
4.493714 0.7042470399999999
4.494714 0.70220274
4.495714 0.70009581
4.496714 0.6979293200000001
4.497715 0.6957259
4.498714 0.6935167600000001
4.499714 0.69132671
4.500714 0.68916236
4.501714 0.68700905
4.502714 0.6848379499999999
4.503714 0.68261982
4.504714 0.6803385900000001
4.505714 0.67799883
4.506714 0.6756229300000001
4.507714 0.67324014
4.508714 0.67087235
4.509714 0.66852355
4.510714 0.6661781099999999
4.511714 0.66380827
4.512714 0.6613875699999999
4.513714 0.65890355
4.514714 0.65636365
4.515714 0.65379161
4.516714 0.65121609
4.517715 0.6486568100000001
4.518714 0.64611509
4.519714 0.6435732399999999
4.520714 0.6410024599999999
4.521714 0.63837641
4.522714 0.63568312
4.523714 0.63293003
4.524714 0.63013979
4.525714 0.62733898
4.526714 0.62454529
4.527714 0.6217591899999999
4.528714 0.61896411
4.529714 0.61613475
4.530715 0.61324979
4.531714 0.61030211
4.532714 0.60730237
4.533714 0.60427384
4.534714 0.60124095
4.535714 0.59821713
4.536714 0.59519825
4.537714 0.5921640899999999
4.538714 0.58908747
4.539714 0.58594695
4.540714 0.5827364500000001
4.541714 0.57946774
4.542714 0.57616439
4.543715 0.57285032
4.544714 0.5695386299999999
4.545714 0.5662254999999999
4.546714 0.56289276
4.547714 0.55951695
4.548714 0.55608121
4.549714 0.55258339
4.550714 0.5490371
4.551714 0.5454649699999999
4.552714 0.54188729
4.553714 0.53831204
4.554714 0.53473054
4.555714 0.53112148
4.556714 0.52746092
4.557714 0.5237336300000001
4.558714 0.51994021
4.559714 0.5160967399999999
4.560714 0.5122268999999999
4.561714 0.50835069
4.562714 0.50447481
4.563715 0.50058956
4.564714 0.49667367999999995
4.565714 0.49270471
4.566714 0.4886697
4.567714 0.48457123
4.568714 0.48042601
4.569714 0.47625634
4.570714 0.47207917
4.571714 0.46789758000000004
4.572714 0.4636995
4.573714 0.45946351999999996
4.574714 0.45516952
4.575714 0.45080874000000004
4.576715 0.44638830999999995
4.577714 0.44192798
4.578714 0.43745073
4.579714 0.43297159
4.580714 0.42849020000000004
4.581714 0.42399061000000005
4.582714 0.41944855000000003
4.583714 0.41484274
4.584714 0.41016465999999996
4.585714 0.40542227000000003
4.586714 0.40063579000000005
4.587714 0.39582765
4.588714 0.39101173
4.589714 0.38618683000000004
4.590714 0.38133753
4.591714 0.37644231
4.592714 0.37148464000000003
4.593714 0.36646179
4.594714 0.36138669
4.595714 0.35628222
4.596714 0.35117033
4.597714 0.34606119
4.598714 0.34094793
4.599714 0.33580930999999997
4.600714 0.33061921
4.601714 0.32535864
4.602714 0.32002430000000004
4.603714 0.31462982
4.604714 0.30919902
4.605714 0.30375440000000004
4.606714 0.29830637
4.607714 0.29284859
4.608714 0.2873614
4.609715 0.28182191
4.610714 0.27621565000000003
4.611714 0.27054416
4.612714 0.26482465
4.613714 0.25908204
4.614714 0.25333678000000004
4.615714 0.24759462000000002
4.616714 0.24184322
4.617714 0.23605737000000002
4.618714 0.23021055
4.619714 0.22428717999999997
4.620714 0.21828995
4.621714 0.21223873
4.622715 0.20616115
4.623714 0.20007982
4.624714 0.19400186
4.625714 0.18791586999999998
4.626714 0.18179787
4.627714 0.17562313999999998
4.628714 0.16937848
4.629714 0.16306874999999998
4.630714 0.15671459999999998
4.631714 0.15034251999999998
4.632714 0.14397164
4.633714 0.13760408999999998
4.634714 0.13122326
4.635714 0.12480124999999999
4.636714 0.11831185999999999
4.637714 0.11174307
4.638714 0.10510316
4.639714 0.098417222
4.640714 0.091715885
4.641714 0.085021317
4.642715 0.07833718
4.643714 0.071647268
4.644714 0.064923504
4.645714 0.058139459
4.646714 0.051282981000000005
4.647714 0.044361933
4.648714 0.037400218
4.649714 0.030426055
4.650714 0.023458112
4.651714 0.016496149
4.652714 0.0095207142
4.653714 0.0025021969000000002
4.654714 -0.0045850815
4.655715 -0.011750327
4.656714 -0.018981383
4.657714 -0.026249845
4.658714 -0.033523902
4.659714 -0.040782907
4.660714 -0.048026844
4.661714 -0.055276148
4.662714 -0.06256200099999999
4.663714 -0.069911598
4.664714 -0.077335426
4.665714 -0.084822433
4.666714 -0.092345377
4.667714 -0.09987389199999999
4.668715 -0.10738894000000002
4.669714 -0.11489191
4.670714 -0.12240381
4.671714 -0.12995523
4.672714 -0.13757147
4.673714 -0.14526022
4.674714 -0.15300742
4.675714 -0.16078349
4.676714 -0.16855705999999998
4.677714 -0.17630954000000001
4.678714 -0.18404394000000002
4.679714 -0.19178351
4.680714 -0.19956084
4.681714 -0.20740263000000003
4.682714 -0.21531705
4.683714 -0.22329000999999998
4.684714 -0.23129142000000003
4.685714 -0.23928937
4.686714 -0.24726479
4.687714 -0.25522015000000003
4.688715 -0.26317798000000003
4.689714 -0.27116984
4.690714 -0.27922125999999997
4.691714 -0.28733944
4.692714 -0.29550975
4.693714 -0.30370257
4.694714 -0.31188724
4.695714 -0.32004653
4.696714 -0.32818483
4.697714 -0.33632597999999997
4.698714 -0.34450199
4.699714 -0.35273777
4.700714 -0.36103914
4.701715 -0.36938982000000004
4.702714 -0.37775878
4.703714 -0.38611435
4.704714 -0.39443891
4.705714 -0.40273685
4.706714 -0.41103232999999995
4.707714 -0.41935797999999996
4.708714 -0.42773956
4.709714 -0.43618409
4.710714 -0.44467676999999994
4.711714 -0.45318818
4.712714 -0.46168802999999997
4.713714 -0.47015948
4.714714 -0.47860662000000004
4.715714 -0.48705214
4.716714 -0.49552614999999994
4.717714 -0.50405152
4.718714 -0.51263254
4.719714 -0.52125254
4.720714 -0.52988133
4.721714 -0.53848927
4.722714 -0.54706093
4.723714 -0.5556022300000001
4.724714 -0.5641379400000001
4.725714 -0.5727000999999999
4.726714 -0.58131334
4.727714 -0.58998363
4.728714 -0.59869569
4.729714 -0.60742018
4.730714 -0.6161273899999999
4.731714 -0.62480052
4.732714 -0.63344282
4.733714 -0.6420753
4.734715 -0.6507261200000001
4.735714 -0.65941657
4.736714 -0.66815079
4.737714 -0.67691347
4.738714 -0.68567698
4.739714 -0.69441427
4.740714 -0.70311176
4.741714 -0.71177562
4.742714 -0.72042914
4.743714 -0.72910208
4.744714 -0.73781703
4.745714 -0.74657891
4.746714 -0.75537311
4.747715 -0.7641721100000001
4.748714 -0.7729481899999999
4.749714 -0.7816858600000001
4.750714 -0.7903885100000001
4.751714 -0.79907579
4.752714 -0.80777407
4.753714 -0.8165034499999999
4.754714 -0.82526812
4.755714 -0.83405431
4.756714 -0.8428366899999999
4.757714 -0.85159009
4.758714 -0.86030103
4.759714 -0.86897379
4.760714 -0.8776281
4.761714 -0.8862899599999999
4.762714 -0.8949792
4.763714 -0.90370039
4.764714 -0.9124412199999999
4.765714 -0.9211781400000001
4.766714 -0.92988759
4.767715 -0.9385566200000001
4.768714 -0.94718887
4.769714 -0.95580239
4.770714 -0.9644209399999999
4.771714 -0.97306259
4.772714 -0.98173115
4.773714 -0.9904143400000001
4.774714 -0.99908924
4.775714 -1.0077326
4.776714 -1.0163311
4.777714 -1.0248869
4.778714 -1.0334157
4.779714 -1.0419395
4.780715 -1.0504753
4.781714 -1.0590285
4.782714 -1.0675897
4.783714 -1.0761402
4.784714 -1.0846603
4.785714 -1.0931391000000001
4.786714 -1.1015791000000001
4.787714 -1.1099948
4.788714 -1.1184052
4.789714 -1.1268251
4.790714 -1.1352575999999999
4.791714 -1.1436927
4.792714 -1.1521113
4.793715 -1.1604938
4.794714 -1.1688286
4.795714 -1.177117
4.796714 -1.185372
4.797714 -1.1936119
4.798714 -1.2018524
4.799714 -1.2100993
4.800714 -1.2183466
4.801714 -1.2265797
4.802714 -1.2347822
4.803714 -1.2429436
4.804714 -1.2510632000000002
4.805714 -1.25915
4.806714 -1.2672174
4.807714 -1.2752766
4.808714 -1.2833306
4.809714 -1.2913727
4.810714 -1.2993896
4.811714 -1.3073674
4.812714 -1.3152978
4.813715 -1.3231818
4.814714 -1.3310294
4.815714 -1.3388551
4.816714 -1.3466717
4.817714 -1.3544846
4.818714 -1.3622901
4.819714 -1.370077
4.820714 -1.3778317
4.821714 -1.3855436
4.822714 -1.3932089
4.823714 -1.4008313
4.824714 -1.4084191
4.825714 -1.4159803
4.826715 -1.423519
4.827714 -1.4310333
4.828714 -1.4385164000000001
4.829714 -1.4459602
4.830714 -1.4533593
4.831714 -1.4607142
4.832714 -1.4680305
4.833714 -1.4753174
4.834714 -1.4825832
4.835714 -1.489832
4.836714 -1.4970620000000001
4.837714 -1.5042661000000002
4.838714 -1.5114341
4.839714 -1.5185570000000002
4.840714 -1.5256297
4.841714 -1.5326519
4.842714 -1.5396277
4.843714 -1.5465628
4.844714 -1.5534622
4.845714 -1.5603277
4.846714 -1.5671581
4.847714 -1.5739499000000001
4.848714 -1.5806992999999998
4.849714 -1.5874040999999999
4.850714 -1.5940648000000002
4.851714 -1.6006840000000002
4.852714 -1.6072659
4.853714 -1.6138136
4.854714 -1.6203281999999999
4.855714 -1.626808
4.856714 -1.6332485
4.857714 -1.6396441000000002
4.858714 -1.6459897000000001
4.859715 -1.6522828
4.860714 -1.6585235999999999
4.861714 -1.6647153000000001
4.862714 -1.670862
4.863714 -1.6769679
4.864714 -1.6830353
4.865714 -1.6890638
4.866714 -1.6950496
4.867714 -1.7009875
4.868714 -1.7068727
4.869714 -1.7127018
4.870714 -1.7184749
4.871714 -1.7241953
4.872715 -1.7298674
4.873714 -1.7354953999999998
4.874714 -1.7410811000000002
4.875714 -1.746623
4.876714 -1.7521168999999999
4.877714 -1.7575576999999998
4.878714 -1.7629417
4.879714 -1.7682680999999998
4.880714 -1.7735401000000002
4.881714 -1.7787635
4.882714 -1.7839435000000001
4.883714 -1.789083
4.884714 -1.7941795
4.885714 -1.7992264
4.886714 -1.8042149
4.887714 -1.8091375
4.888714 -1.8139912
4.889714 -1.8187788999999999
4.890714 -1.8235084
4.891714 -1.8281888
4.892715 -1.8328271999999999
4.893714 -1.8374248999999998
4.894714 -1.8419771000000003
4.895714 -1.8464749999999999
4.896714 -1.8509099
4.897714 -1.8552769
4.898714 -1.8595772
4.899714 -1.8638176999999998
4.900714 -1.8680073
4.901714 -1.8721526
4.902714 -1.8762538
4.903714 -1.8803041
4.904714 -1.8842926
4.905715 -1.8882085
4.906714 -1.8920461
4.907714 -1.8958077
4.908714 -1.8995031999999998
4.909714 -1.9031455999999998
4.910714 -1.9067458999999998
4.911714 -1.9103076
4.912714 -1.9138254000000001
4.913714 -1.9172874999999998
4.914714 -1.9206803000000001
4.915714 -1.9239953
4.916714 -1.9272318
4.917714 -1.9303976999999999
4.918715 -1.9335057999999998
4.919714 -1.9365660999999998
4.920714 -1.9395824999999998
4.921714 -1.9425491
4.922714 -1.945453
4.923714 -1.9482797
4.924714 -1.9510208000000002
4.925714 -1.9536768999999998
4.926714 -1.9562587
4.927714 -1.9587819
4.928714 -1.9612601
4.929714 -1.9636992
4.930714 -1.9660939
4.931714 -1.96843
4.932714 -1.9706907
4.933714 -1.9728642
4.934714 -1.9749488999999998
4.935714 -1.9769538
4.936714 -1.9788947000000001
4.937714 -1.9807864000000002
4.938715 -1.9826358
4.939714 -1.9844387
4.940714 -1.9861813999999998
4.941714 -1.9878473
4.942714 -1.9894246
4.943714 -1.9909120999999999
4.944714 -1.9923198999999998
4.945714 -1.9936649000000002
4.946714 -1.994963
4.947714 -1.996222
4.948714 -1.9974370000000001
4.949714 -1.9985924
4.950714 -1.9996684
4.951715 -2.0006496
4.952714 -2.0015321999999998
4.953714 -2.0023250999999997
4.954714 -2.0030459
4.955714 -2.0037133
4.956714 -2.0043374999999997
4.957714 -2.0049167999999997
4.958714 -2.0054376
4.959714 -2.0058814000000003
4.960714 -2.0062339
4.961714 -2.0064911000000003
4.962714 -2.0066626
4.963714 -2.0067668
4.964714 -2.0068219000000003
4.965714 -2.0068381
4.966714 -2.0068122
4.967714 -2.0067284
4.968714 -2.006565
4.969714 -2.0063039000000003
4.970714 -2.0059388
4.971714 -2.0054778
4.972714 -2.0049395000000003
4.973714 -2.0043449
4.974714 -2.0037077
4.975714 -2.0030279
4.976714 -2.0022919
4.977714 -2.0014798000000003
4.978714 -2.0005737999999997
4.979714 -1.9995671
4.980714 -1.998467
4.981714 -1.9972918999999998
4.982714 -1.9960621
4.983714 -1.9947910999999998
4.984715 -1.9934779
4.985714 -1.9921083
4.986714 -1.9906602999999998
4.987714 -1.9891141
4.988714 -1.9874616
4.989714 -1.9857097000000001
4.990714 -1.9838778000000001
4.991714 -1.9819885
4.992714 -1.9800581000000002
4.993714 -1.9780889
4.994714 -1.9760680999999998
4.995714 -1.9739746999999999
4.996714 -1.9717878000000002
4.997715 -1.9694973
4.998714 -1.9671081
4.999714 -1.9646378
5.000714 -1.9621085
5.001714 -1.9595367999999997
5.002714 -1.9569252
5.003714 -1.9542618
5.004714 -1.9515247999999998
5.005714 -1.948693
5.006714 -1.9457552999999999
5.007714 -1.9427162000000002
5.008714 -1.9395935999999998
5.009714 -1.9364112999999998
5.010714 -1.9331871
5.011714 -1.9299256
5.012714 -1.9266155
5.013714 -1.9232351
5.014714 -1.919762
5.015714 -1.9161833
5.016714 -1.9125016000000001
5.017715 -1.9087344
5.018714 -1.9049052
5.019714 -1.9010339
5.020714 -1.8971272000000001
5.021714 -1.8931753999999998
5.022714 -1.8891575
5.023714 -1.88505
5.024714 -1.8808387
5.025714 -1.8765246
5.026714 -1.8721229999999998
5.027714 -1.8676572999999999
5.028714 -1.8631472999999998
5.029714 -1.8586006
5.030715 -1.8540084
5.031714 -1.8493500999999999
5.032714 -1.8446025000000001
5.033714 -1.8397503999999998
5.034714 -1.8347949
5.035714 -1.8297514000000001
5.036714 -1.8246447999999997
5.037714 -1.8194972999999999
5.038714 -1.8143192
5.039714 -1.8091034
5.040714 -1.8038296999999999
5.041714 -1.7984735
5.042714 -1.7930169
5.043715 -1.7874571999999997
5.044714 -1.7818077
5.045714 -1.7760912
5.046714 -1.7703300000000002
5.047714 -1.7645353
5.048714 -1.7587019
5.049714 -1.7528107000000002
5.050714 -1.746838
5.051714 -1.7407659
5.052714 -1.7345915
5.053714 -1.7283278
5.054714 -1.721999
5.055714 -1.715629
5.056714 -1.7092308
5.057714 -1.7028005999999998
5.058714 -1.6963195
5.059714 -1.6897624
5.060714 -1.6831093
5.061714 -1.6763546
5.062714 -1.6695096999999999
5.063715 -1.6625982000000001
5.064714 -1.6556442
5.065714 -1.6486626
5.066714 -1.6416512
5.067714 -1.6345922
5.068714 -1.6274602999999999
5.069714 -1.6202344
5.070714 -1.6129067000000001
5.071714 -1.6054874000000001
5.072714 -1.5979991999999998
5.073714 -1.5904674
5.074714 -1.5829084
5.075714 -1.5753224
5.076715 -1.5676936
5.077714 -1.5599975
5.078714 -1.5522132
5.079714 -1.544333
5.080714 -1.5363666
5.081714 -1.5283371000000001
5.082714 -1.5202705
5.083714 -1.5121839
5.084714 -1.5040775
5.085714 -1.4959339
5.086714 -1.4877262
5.087714 -1.4794293
5.088714 -1.4710315999999999
5.089714 -1.4625396000000002
5.090714 -1.453975
5.091714 -1.445365
5.092714 -1.4367292
5.093714 -1.4280718
5.094714 -1.4193798
5.095714 -1.4106297
5.096714 -1.4017988000000001
5.097714 -1.392877
5.098714 -1.3838717
5.099714 -1.374805
5.100714 -1.3657041
5.101714 -1.3565888
5.102714 -1.3474623
5.103714 -1.3383094
5.104714 -1.3291033
5.105714 -1.3198174999999999
5.106714 -1.3104381
5.107714 -1.3009697
5.108714 -1.2914337999999999
5.109715 -1.2818585
5.110714 -1.2722662
5.111714 -1.2626632
5.112714 -1.2530377000000001
5.113714 -1.2433647
5.114714 -1.2336185
5.115714 -1.2237846000000001
5.116714 -1.2138662999999998
5.117714 -1.2038838
5.118714 -1.1938644999999999
5.119714 -1.1838304
5.120714 -1.1737882
5.121714 -1.163726
5.122715 -1.1536189000000001
5.123714 -1.1434412
5.124714 -1.1331781
5.125714 -1.1228337
5.126714 -1.1124291
5.127714 -1.1019938
5.128714 -1.0915519
5.129714 -1.0811118
5.130714 -1.0706626000000001
5.131714 -1.0601787
5.132714 -1.0496322
5.133714 -1.0390054
5.134714 -1.0282989
5.135714 -1.017531
5.136714 -1.0067295
5.137714 -0.9959183599999999
5.138714 -0.98510701
5.139714 -0.97428598
5.140714 -0.9634314999999999
5.141714 -0.95251724
5.142715 -0.9415267999999999
5.143714 -0.93046185
5.144714 -0.91934176
5.145714 -0.9081953199999999
5.146714 -0.89704739
5.147714 -0.88590775
5.148714 -0.8747668
5.149714 -0.86360015
5.150714 -0.85237976
5.151714 -0.8410873799999999
5.152714 -0.8297228300000001
5.153714 -0.81830444
5.154714 -0.80686035
5.155715 -0.79541588
5.156714 -0.78398185
5.157714 -0.77254972
5.158714 -0.76109613
5.159714 -0.74959379
5.160714 -0.73802439
5.161714 -0.72638746
5.162714 -0.7147007599999999
5.163714 -0.70299227
5.164714 -0.69128736
5.165714 -0.67959744
5.166714 -0.66791521
5.167714 -0.65621822
5.168715 -0.64448006
5.169714 -0.632683
5.170714 -0.62082652
5.171714 -0.60892776
5.172714 -0.59701363
5.173714 -0.58510816
5.174714 -0.57322136
5.175714 -0.5613443
5.176714 -0.54945303
5.177714 -0.53751976
5.178714 -0.5255255799999999
5.179714 -0.51346929
5.180714 -0.5013681
5.181714 -0.48925000999999996
5.182714 -0.47714133000000003
5.183714 -0.46505523000000004
5.184714 -0.45298659
5.185714 -0.44091544000000005
5.186714 -0.42881728
5.187714 -0.41667516
5.188715 -0.40448816000000004
5.189714 -0.39227185999999997
5.190714 -0.38005104
5.191714 -0.36784792
5.192714 -0.35567123
5.193714 -0.34351188
5.194714 -0.33134683
5.195714 -0.31914958000000004
5.196714 -0.30690255
5.197714 -0.29460527000000003
5.198714 -0.28227491
5.199714 -0.26993875
5.200714 -0.25762215
5.201715 -0.24533765
5.202714 -0.23308014000000002
5.203714 -0.2208302
5.204714 -0.20856402999999998
5.205714 -0.19626508
5.206714 -0.18393202
5.207714 -0.17157921
5.208714 -0.15922979
5.209714 -0.14690446000000001
5.210714 -0.13461161000000002
5.211714 -0.12234326
5.212714 -0.11007896
5.213714 -0.09779554100000001
5.214714 -0.08547833399999999
5.215714 -0.07312845600000001
5.216714 -0.060762727
5.217714 -0.048406326
5.218714 -0.03608157
5.219714 -0.023798106
5.220714 -0.011549029
5.221714 0.00068531381
5.222714 0.012927728000000001
5.223714 0.025193326000000002
5.224714 0.037482491
5.225714 0.049780891
5.226714 0.06206642700000001
5.227714 0.07431967
5.228714 0.086532853
5.229714 0.098713161
5.230714 0.11087885
5.231714 0.12305008999999999
5.232714 0.13523891999999998
5.233714 0.14744329
5.234715 0.15964766
5.235714 0.17183020999999998
5.236714 0.1839729
5.237714 0.19606971
5.238714 0.20812924
5.239714 0.22017034
5.240714 0.2322129
5.241714 0.24426843
5.242714 0.25633436
5.243714 0.26839534
5.244714 0.28043014
5.245714 0.29242157
5.246714 0.30436402
5.247715 0.31626553
5.248714 0.32814350000000003
5.249714 0.34001591
5.250714 0.3518926
5.251714 0.36377054999999997
5.252714 0.37563539
5.253714 0.38746840000000005
5.254714 0.39925547000000006
5.255714 0.41099357999999997
5.256714 0.42269207000000003
5.257714 0.43436758999999997
5.258714 0.44603585
5.259714 0.45770346
5.260714 0.46936441
5.261714 0.48100254
5.262714 0.49259886
5.263714 0.5041399999999999
5.264714 0.51562437
5.265714 0.52706236
5.266714 0.53847115
5.267715 0.54986635
5.268714 0.5612545600000001
5.269714 0.57263039
5.270714 0.58397925
5.271714 0.59528444
5.272714 0.6065350500000001
5.273714 0.6177308
5.274714 0.62888158
5.275714 0.64000194
5.276714 0.6511034
5.277714 0.6621881900000001
5.278714 0.6732475499999999
5.279714 0.68426565
5.280715 0.69522685
5.281714 0.70612323
5.282714 0.71695815
5.283714 0.72774482
5.284714 0.73849983
5.285714 0.74923532
5.286714 0.7599532600000001
5.287714 0.77064452
5.288714 0.78129331
5.289714 0.7918845900000001
5.290714 0.80241095
5.291714 0.8128753900000001
5.292714 0.8232891600000001
5.293715 0.83366558
5.294714 0.8440125700000001
5.295714 0.85432837
5.296714 0.86460179
5.297714 0.87481746
5.298714 0.88496357
5.299714 0.8950375
5.300714 0.90504764
5.301714 0.91500953
5.302714 0.92493864
5.303714 0.93484325
5.304714 0.9447201199999999
5.305714 0.95455609
5.306714 0.96433396
5.307714 0.9740406599999999
5.308714 0.98367259
5.309714 0.9932369
5.310714 1.0027471
5.311714 1.0122156
5.312714 1.0216467999999999
5.313715 1.0310344
5.314714 1.0403644
5.315714 1.0496212
5.316714 1.0587959
5.317714 1.0678909
5.318714 1.0769193
5.319714 1.0858992
5.320714 1.0948453
5.321714 1.1037616
5.322714 1.1126398
5.323714 1.1214629
5.324714 1.1302125
5.325714 1.1388776
5.326715 1.1474589
5.327714 1.1559677000000002
5.328714 1.1644198
5.329714 1.1728264
5.330714 1.1811887
5.331714 1.1894959999999999
5.332714 1.1977309999999999
5.333714 1.2058780999999998
5.334714 1.2139314
5.335714 1.2218982999999999
5.336714 1.2297968
5.337714 1.2376477000000001
5.338714 1.2454646999999999
5.339714 1.2532483
5.340714 1.2609852
5.341714 1.268654
5.342714 1.2762354
5.343714 1.2837199000000001
5.344714 1.2911119
5.345714 1.2984267
5.346714 1.3056823
5.347714 1.3128894
5.348714 1.320046
5.349714 1.3271375
5.350714 1.334144
5.351714 1.3410499
5.352714 1.347852
5.353714 1.3545622
5.354714 1.3612025
5.355714 1.3677955
5.356714 1.3743537
5.357714 1.3808737999999998
5.358714 1.3873376
5.359715 1.3937204
5.360714 1.4000017
5.361714 1.4061743999999998
5.362714 1.4122472000000001
5.363714 1.41824
5.364714 1.4241738
5.365714 1.4300602
5.366714 1.4358953
5.367714 1.4416615000000002
5.368714 1.4473365
5.369714 1.4529037
5.370714 1.4583616000000001
5.371714 1.4637242
5.372715 1.469016
5.373714 1.4742599
5.374714 1.4794663
5.375714 1.4846276999999999
5.376714 1.4897221
5.377714 1.4947215999999999
5.378714 1.4996057999999999
5.379714 1.5043708
5.380714 1.5090304
5.381714 1.5136097
5.382714 1.5181329000000001
5.383714 1.5226122
5.384714 1.527042
5.385714 1.5314017
5.386714 1.5356658
5.387714 1.5398162
5.388714 1.5438512999999998
5.389714 1.5477861000000002
5.390714 1.5516459999999999
5.391714 1.5554537
5.392715 1.5592181
5.393714 1.5629293
5.394714 1.566563
5.395714 1.5700907
5.396714 1.5734934999999999
5.397714 1.5767714
5.398714 1.5799427000000001
5.399714 1.583037
5.400714 1.5860807000000001
5.401714 1.5890857
5.402714 1.5920442
5.403714 1.594932
5.404714 1.5977208
5.405715 1.6003907000000002
5.406714 1.6029399
5.407714 1.6053844000000002
5.408714 1.6077509
5.409714 1.6100623
5.410714 1.6123271000000001
5.411714 1.6145342999999999
5.412714 1.6166586
5.413714 1.618672
5.414714 1.6205568
5.415714 1.6223151000000002
5.416714 1.6239681999999998
5.417714 1.6255468
5.418715 1.6270777
5.419714 1.6285714
5.420714 1.6300172000000002
5.421714 1.6313886
5.422714 1.6326558000000002
5.423714 1.6337987000000003
5.424714 1.634817
5.425714 1.6357293
5.426714 1.6365640000000001
5.427714 1.6373457
5.428714 1.6380835
5.429714 1.6387664
5.430714 1.6393682
5.431714 1.6398603
5.432714 1.6402252
5.433714 1.6404651
5.434714 1.6406009
5.435714 1.6406629
5.436714 1.6406763000000002
5.437714 1.6406495
5.438715 1.6405702000000002
5.439714 1.6404104999999998
5.440714 1.640141
5.441714 1.6397431
5.442714 1.6392186
5.443714 1.6385881000000002
5.444714 1.6378819999999998
5.445714 1.6371258
5.446714 1.6363283999999998
5.447714 1.6354780999999998
5.448714 1.6345486
5.449714 1.6335111
5.450714 1.6323486000000003
5.451715 1.6310636
5.452714 1.6296769
5.453714 1.6282176999999998
5.454714 1.6267099999999999
5.455714 1.6251616
5.456714 1.6235597000000002
5.457714 1.6218776000000001
5.458714 1.6200869999999998
5.459714 1.6181717000000002
5.460714 1.6161347
5.461714 1.6139971
5.462714 1.6117882
5.463714 1.609532
5.464714 1.6072359
5.465714 1.604888
5.466714 1.6024623000000002
5.467714 1.5999317
5.468714 1.5972800999999999
5.469714 1.5945105000000002
5.470714 1.5916435
5.471714 1.5887069999999999
5.472714 1.5857238
5.473714 1.5827006000000001
5.474714 1.5796248
5.475714 1.5764711
5.476714 1.5732133999999998
5.477714 1.5698362000000001
5.478714 1.5663432000000002
5.479714 1.5627539
5.480714 1.5590952999999999
5.481714 1.5553888999999999
5.482714 1.5516411
5.483714 1.5478405
5.484715 1.5439638
5.485714 1.539987
5.486714 1.5358971000000001
5.487714 1.5316986
5.488714 1.5274108
5.489714 1.5230598
5.490714 1.5186654000000002
5.491714 1.5142328999999999
5.492714 1.5097499
5.493714 1.5051927999999999
5.494714 1.5005378999999999
5.495714 1.4957719
5.496714 1.4908981
5.497715 1.4859347
5.498714 1.4809059
5.499714 1.4758308
5.500714 1.4707151
5.501714 1.4655486
5.502714 1.4603114000000001
5.503714 1.4549832
5.504714 1.4495535
5.505714 1.4440265
5.506714 1.4384194
5.507714 1.4327534
5.508714 1.4270444
5.509714 1.4212951999999999
5.510714 1.4154945
5.511714 1.4096222
5.512714 1.4036589
5.513714 1.3975952
5.514714 1.3914354
5.515714 1.3851963
5.516714 1.3788987000000001
5.517715 1.3725586
5.518714 1.36618
5.519714 1.359754
5.520714 1.3532634
5.521714 1.3466914
5.522714 1.3400296
5.523714 1.3332811
5.524714 1.3264593999999998
5.525714 1.3195808999999998
5.526714 1.3126577
5.527714 1.3056917
5.528714 1.2986742
5.529714 1.2915906
5.530715 1.2844281000000002
5.531714 1.2771819
5.532714 1.2698578
5.533714 1.2624699
5.534714 1.2550341
5.535714 1.2475611
5.536714 1.2400515
5.537714 1.2324964
5.538714 1.2248809
5.539714 1.2171921
5.540714 1.2094239
5.541714 1.2015796
5.542714 1.1936698000000001
5.543715 1.1857071000000001
5.544714 1.1777003
5.545714 1.1696511
5.546714 1.1615541999999999
5.547714 1.1534011
5.548714 1.1451851000000002
5.549714 1.1369051
5.550714 1.1285669
5.551714 1.1201798
5.552714 1.1117526
5.553714 1.1032891
5.554714 1.0947863
5.555714 1.0862353999999999
5.556714 1.0776262
5.557714 1.0689513
5.558714 1.0602096
5.559714 1.0514066
5.560714 1.0425512
5.561714 1.0336527
5.562714 1.0247164
5.563715 1.0157432
5.564714 1.00673
5.565714 0.99767279
5.566714 0.9885694800000001
5.567714 0.97942147
5.568714 0.9702327700000001
5.569714 0.96100727
5.570714 0.95174666
5.571714 0.9424484299999999
5.572714 0.9331068
5.573714 0.9237154399999999
5.574714 0.9142701499999999
5.575714 0.9047714099999999
5.576715 0.89522423
5.577714 0.8856360799999999
5.578714 0.87601393
5.579714 0.86636171
5.580714 0.85667921
5.581714 0.84696375
5.582714 0.83721234
5.583714 0.82742414
5.584714 0.8176012899999999
5.585714 0.8077479000000001
5.586714 0.7978674
5.587714 0.7879599899999999
5.588714 0.77802176
5.589714 0.76804594
5.590714 0.7580261199999999
5.591714 0.74795955
5.592714 0.73784925
5.593714 0.72770338
5.594714 0.71753217
5.595714 0.7073436399999999
5.596714 0.6971404
5.597714 0.6869188
5.598714 0.67667128
5.599714 0.66639031
5.600714 0.65607261
5.601714 0.64572091
5.602714 0.63534281
5.603714 0.62494674
5.604714 0.61453748
5.605714 0.60411328
5.606714 0.5936663099999999
5.607714 0.58318623
5.608714 0.5726658299999999
5.609715 0.56210523
5.610714 0.5515130699999999
5.611714 0.54090344
5.612714 0.5302901799999999
5.613714 0.5196807
5.614714 0.5090725100000001
5.615714 0.4984546
5.616714 0.48781233
5.617714 0.47713453000000006
5.618714 0.46641892
5.619714 0.45567335999999997
5.620714 0.44491235
5.621714 0.43415008
5.622715 0.42339363
5.623714 0.41263951000000004
5.624714 0.40187519
5.625714 0.39108553999999995
5.626714 0.38026057
5.627714 0.36940109
5.628714 0.35851947
5.629714 0.34763458999999997
5.630714 0.33676352
5.631714 0.32591359000000003
5.632714 0.31507881
5.633714 0.30424241
5.634714 0.29338459
5.635714 0.28249193
5.636714 0.27156409
5.637714 0.26061437
5.638714 0.24966386000000002
5.639714 0.23873176000000002
5.640714 0.22782646
5.641714 0.21694141999999997
5.642715 0.20605826
5.643714 0.19515554
5.644714 0.18421919
5.645714 0.17324977
5.646714 0.16226284
5.647714 0.15128225
5.648714 0.14032926
5.649714 0.12941273
5.650714 0.1185249
5.651714 0.10764506
5.652714 0.09674943300000001
5.653714 0.08582277799999999
5.654714 0.074866106
5.655715 0.063896901
5.656714 0.052941416
5.657714 0.042022599
5.658714 0.031149285
5.659714 0.020311773
5.660714 0.0094860603
5.661714 -0.0013550693
5.662714 -0.012229217
5.663714 -0.023135784
5.664714 -0.034055754
5.665714 -0.044960072
5.666714 -0.055822794
5.667714 -0.066632911
5.668715 -0.077399227
5.669714 -0.08814591000000001
5.670714 -0.098900741
5.671714 -0.10968149
5.672714 -0.12048688
5.673714 -0.13129655999999998
5.674714 -0.14208015999999998
5.675714 -0.15281134
5.676714 -0.16348026999999998
5.677714 -0.17409864
5.678714 -0.18469457
5.679714 -0.19529979
5.680714 -0.20593484
5.681714 -0.21659931999999998
5.682714 -0.2272717
5.683714 -0.23791901999999998
5.684714 -0.2485119
5.685714 -0.25903806
5.686714 -0.26950776
5.687714 -0.27994872
5.688715 -0.29039285
5.689714 -0.30086068
5.690714 -0.31135119
5.691714 -0.32184166000000003
5.692714 -0.33229773
5.693714 -0.34268930999999997
5.694714 -0.3530045
5.695714 -0.36325541
5.696714 -0.37347272
5.697714 -0.38369149
5.698714 -0.39393492
5.699714 -0.40420326
5.700714 -0.41447365999999997
5.701715 -0.42471038
5.702714 -0.4348815
5.703714 -0.44497345
5.704714 -0.45499732
5.705714 -0.46498328
5.706714 -0.47496626999999997
5.707714 -0.48496905
5.708714 -0.49499100999999995
5.709714 -0.50500766
5.710714 -0.5149817099999999
5.711714 -0.5248798499999999
5.712714 -0.5346884
5.713714 -0.5444197
5.714714 -0.5541064299999999
5.715714 -0.5637867799999999
5.716714 -0.57348651
5.717714 -0.58320714
5.718714 -0.59292503
5.719714 -0.60260235
5.720714 -0.6122045700000001
5.721714 -0.62171635
5.722714 -0.63114841
5.723714 -0.6405321900000001
5.724714 -0.64990488
5.725714 -0.65929149
5.726714 -0.6686926400000001
5.727714 -0.67808391
5.728714 -0.68742679
5.729714 -0.69668661
5.730714 -0.70584868
5.731714 -0.7149253
5.732714 -0.72395038
5.733714 -0.73296372
5.734715 -0.7419927
5.735714 -0.75103929
5.736714 -0.7600790399999999
5.737714 -0.76907203
5.738714 -0.7779811
5.739714 -0.78678858
5.740714 -0.79550426
5.741714 -0.80416007
5.742714 -0.8127951099999999
5.743714 -0.8214370299999999
5.744714 -0.8300888399999999
5.745714 -0.8387275
5.746714 -0.84731476
5.747715 -0.8558150400000001
5.748714 -0.86421212
5.749714 -0.8725171
5.750714 -0.88076321
5.751714 -0.88899015
5.752714 -0.89722555
5.753714 -0.90547176
5.754714 -0.9137040900000001
5.755714 -0.92188194
5.756714 -0.92996703
5.757714 -0.9379407399999999
5.758714 -0.94581256
5.759714 -0.9536153599999999
5.760714 -0.96139014
5.761714 -0.9691670499999999
5.762714 -0.9769515100000001
5.763714 -0.9847221899999999
5.764714 -0.99244108
5.765714 -1.0000715
5.766714 -1.0075951
5.767715 -1.0150203
5.768714 -1.0223782000000001
5.769714 -1.0297079
5.770714 -1.0370374
5.771714 -1.0443707
5.772714 -1.0516851
5.773714 -1.0589417
5.774714 -1.0661029
5.775714 -1.0731502
5.776714 -1.0800926
5.777714 -1.0869623
5.778714 -1.0938003
5.779714 -1.1006371
5.780715 -1.1074793
5.781714 -1.1143058000000001
5.782714 -1.1210784999999999
5.783714 -1.1277594
5.784714 -1.1343278
5.785714 -1.1407899000000001
5.786714 -1.1471752
5.787714 -1.1535228
5.788714 -1.1598626
5.789714 -1.1662019
5.790714 -1.1725219
5.791714 -1.1787867
5.792714 -1.1849604999999999
5.793715 -1.1910241
5.794714 -1.1969842
5.795714 -1.2028702
5.796714 -1.2087202
5.797714 -1.2145634
5.798714 -1.2204059
5.799714 -1.2262277
5.800714 -1.2319912
5.801714 -1.2376583
5.802714 -1.2432077
5.803714 -1.2486442
5.804714 -1.2539965
5.805714 -1.2593037
5.806714 -1.2645977
5.807714 -1.2698887
5.808714 -1.2751614
5.809714 -1.2803826
5.810714 -1.2855174
5.811714 -1.2905448
5.812714 -1.2954681
5.813715 -1.3003126
5.814714 -1.3051131
5.815714 -1.3098973999999999
5.816714 -1.3146728
5.817714 -1.3194221000000002
5.818714 -1.3241111
5.819714 -1.3287043
5.820714 -1.3331811
5.821714 -1.3375456000000001
5.822714 -1.3418246
5.823714 -1.3460557
5.824714 -1.3502704
5.825714 -1.3544801
5.826715 -1.3586714
5.827714 -1.362813
5.828714 -1.36687
5.829714 -1.3708201999999998
5.830714 -1.3746639
5.831714 -1.3784228
5.832714 -1.3821296
5.833714 -1.3858125000000001
5.834714 -1.3894809
5.835714 -1.3931219
5.836714 -1.3967057999999999
5.837714 -1.4002002
5.838714 -1.4035851
5.839714 -1.4068624
5.840714 -1.4100552
5.841714 -1.4131967
5.842714 -1.416316
5.843714 -1.4194238
5.844714 -1.4225083
5.845714 -1.4255406
5.846714 -1.4284881
5.847714 -1.4313292
5.848714 -1.4340631
5.849714 -1.4367098999999999
5.850714 -1.4393008
5.851714 -1.4418639
5.852714 -1.444411
5.853714 -1.4469326
5.854714 -1.4494028
5.855714 -1.4517916
5.856714 -1.4540788
5.857714 -1.456263
5.858714 -1.4583624
5.859715 -1.4604058
5.860714 -1.4624191
5.861714 -1.4644132
5.862714 -1.4663788
5.863714 -1.4682911
5.864714 -1.4701214
5.865714 -1.47185
5.866714 -1.473476
5.867714 -1.4750170999999999
5.868714 -1.4765016
5.869714 -1.4779557
5.870714 -1.4793912
5.871714 -1.4808008
5.872715 -1.4821616
5.873714 -1.4834455
5.874714 -1.4846327
5.875714 -1.4857198999999999
5.876714 -1.4867221
5.877714 -1.487665
5.878714 -1.4885728
5.879714 -1.4894578
5.880714 -1.4903143
5.881714 -1.4911222
5.882714 -1.4918567
5.883714 -1.4924996
5.884714 -1.4930482999999999
5.885714 -1.4935166999999998
5.886714 -1.4939281
5.887714 -1.494305
5.888714 -1.4946579
5.889714 -1.4949808
5.890714 -1.4952539
5.891714 -1.4954528
5.892715 -1.4955599
5.893714 -1.4955721
5.894714 -1.4955024000000001
5.895714 -1.4953737999999999
5.896714 -1.495209
5.897714 -1.4950202
5.898714 -1.4948041
5.899714 -1.494544
5.900714 -1.4942176
5.901714 -1.4938076999999998
5.902714 -1.4933095
5.903714 -1.4927329
5.904714 -1.4920968
5.905715 -1.4914205
5.906714 -1.4907143
5.907714 -1.4899750999999999
5.908714 -1.489188
5.909714 -1.4883337
5.910714 -1.487398
5.911714 -1.4863786
5.912714 -1.4852865
5.913714 -1.4841407
5.914714 -1.4829601
5.915714 -1.4817547
5.916714 -1.4805208
5.917714 -1.4792434
5.918715 -1.4779025
5.919714 -1.4764821
5.920714 -1.4749774
5.921714 -1.4733957
5.922714 -1.4717536
5.923714 -1.4700683
5.924714 -1.4683505
5.925714 -1.4665999
5.926714 -1.4648064
5.927714 -1.4629553
5.928714 -1.4610352
5.929714 -1.4590435000000002
5.930714 -1.4569874999999999
5.931714 -1.4548812
5.932714 -1.4527383
5.933714 -1.4505656
5.934714 -1.4483595
5.935714 -1.4461074
5.936714 -1.4437934
5.937714 -1.4414054
5.938715 -1.4389405
5.939714 -1.4364062
5.940714 -1.4338169
5.941714 -1.4311880000000001
5.942714 -1.4285290000000002
5.943714 -1.4258401
5.944714 -1.423113
5.945714 -1.4203358
5.946714 -1.4174976000000001
5.947714 -1.4145949999999998
5.948714 -1.4116317
5.949714 -1.408617
5.950714 -1.4055602999999999
5.951715 -1.4024667
5.952714 -1.399334
5.953714 -1.3961541
5.954714 -1.3929175
5.955714 -1.3896176999999998
5.956714 -1.3862549
5.957714 -1.3828368
5.958714 -1.379375
5.959714 -1.3758807
5.960714 -1.3723598
5.961714 -1.3688107999999999
5.962714 -1.3652256999999999
5.963714 -1.3615935
5.964714 -1.3579053
5.965714 -1.3541573
5.966714 -1.3503518
5.967714 -1.3464956
5.968714 -1.3425956
5.969714 -1.3386562
5.970714 -1.3346772999999998
5.971714 -1.3306551
5.972714 -1.3265852999999999
5.973714 -1.3224659
5.974714 -1.3182991
5.975714 -1.3140910000000001
5.976714 -1.3098493
5.977714 -1.3055796
5.978714 -1.3012828
5.979714 -1.2969549
5.980714 -1.2925879
5.981714 -1.2881734
5.982714 -1.2837059
5.983714 -1.279184
5.984715 -1.274611
5.985714 -1.2699922000000001
5.986714 -1.2653328
5.987714 -1.2606354
5.988714 -1.2559001
5.989714 -1.2511250999999999
5.990714 -1.2463094
5.991714 -1.2414536999999999
5.992714 -1.2365616
5.993714 -1.2316376
5.994714 -1.2266855
5.995714 -1.2217062
5.996714 -1.2166969
5.997715 -1.2116519
5.998714 -1.206565
5.999714 -1.2014319
6.000714 -1.196252
6.001714 -1.1910278
6.002714 -1.1857641
6.003714 -1.1804649
6.004714 -1.1751322
6.005714 -1.1697651999999998
6.006714 -1.1643616
6.007714 -1.1589194
6.008714 -1.1534392
6.009714 -1.1479242
6.010714 -1.1423793
6.011714 -1.1368087
6.012714 -1.131214
6.013714 -1.1255926
6.014714 -1.1199389
6.015714 -1.1142465000000001
6.016714 -1.1085114
6.017715 -1.1027332
6.018714 -1.0969164999999998
6.019714 -1.0910676
6.020714 -1.0851925
6.021714 -1.0792937
6.022714 -1.0733694
6.023714 -1.0674146
6.024714 -1.0614240000000001
6.025714 -1.0553949
6.026714 -1.0493291999999999
6.027714 -1.0432332
6.028714 -1.0371139
6.029714 -1.0309765
6.030715 -1.024821
6.031714 -1.0186424
6.032714 -1.0124319
6.033714 -1.0061819
6.034714 -0.9998890599999999
6.035714 -0.99355634
6.036714 -0.98719206
6.037714 -0.9808061599999999
6.038714 -0.9744061199999999
6.039714 -0.96799321
6.040714 -0.9615625299999999
6.041714 -0.9551052000000001
6.042714 -0.94861314
6.043715 -0.94208308
6.044714 -0.93551856
6.045714 -0.92892824
6.046714 -0.9223219899999999
6.047714 -0.91570588
6.048714 -0.90907877
6.049714 -0.90243276
6.050714 -0.8957563
6.051714 -0.8890396
6.052714 -0.88227959
6.053714 -0.87548159
6.054714 -0.8686573200000001
6.055714 -0.86182021
6.056714 -0.85497899
6.057714 -0.8481343299999999
6.058714 -0.8412783
6.059714 -0.8343984400000001
6.060714 -0.82748365
6.061714 -0.8205296500000001
6.062714 -0.8135408199999999
6.063715 -0.80652852
6.064714 -0.79950541
6.065714 -0.7924794199999999
6.066714 -0.78544989
6.067714 -0.77840756
6.068714 -0.7713391
6.069714 -0.76423376
6.070714 -0.75708884
6.071714 -0.7499117399999999
6.072714 -0.74271723
6.073714 -0.7355209899999999
6.074714 -0.72833258
6.075714 -0.7211509199999999
6.076715 -0.71396446
6.077714 -0.70675625
6.078714 -0.6995114
6.079714 -0.69222376
6.080714 -0.68489844
6.081714 -0.67754947
6.082714 -0.67019304
6.083714 -0.6628402
6.084714 -0.65549184
6.085714 -0.64813881
6.086714 -0.64076683
6.087714 -0.6333638899999999
6.088714 -0.6259268600000001
6.089714 -0.6184636099999999
6.090714 -0.61098984
6.091714 -0.60352189
6.092714 -0.59606871
6.093714 -0.58862693
6.094714 -0.58118161
6.095714 -0.57371231
6.096714 -0.5662018000000001
6.097714 -0.5586437399999999
6.098714 -0.55104573
6.099714 -0.54342598
6.100714 -0.53580566
6.101714 -0.52819992
6.102714 -0.5206119300000001
6.103714 -0.51303264
6.104714 -0.50544604
6.105714 -0.49783746
6.106714 -0.49020131
6.107714 -0.48254356
6.108714 -0.47487891000000004
6.109715 -0.46722293
6.110714 -0.4595838
6.111714 -0.45195702
6.112714 -0.44432632000000005
6.113714 -0.43667015000000003
6.114714 -0.42897123
6.115714 -0.42122472
6.116714 -0.41344095999999997
6.117714 -0.40564192000000004
6.118714 -0.39785216
6.119714 -0.39008891
6.120714 -0.38235546
6.121714 -0.37464071
6.122715 -0.36692503
6.123714 -0.35918974
6.124714 -0.35142573
6.125714 -0.34363687000000004
6.126714 -0.33583736999999997
6.127714 -0.32804389
6.128714 -0.32026661
6.129714 -0.31250336
6.130714 -0.30474011
6.131714 -0.29695733
6.132714 -0.28913952
6.133714 -0.28128349
6.134714 -0.27340108
6.135714 -0.26551513
6.136714 -0.25765023000000004
6.137714 -0.24982237000000002
6.138714 -0.24203217999999999
6.139714 -0.23426488
6.140714 -0.22649685999999997
6.141714 -0.21870597
6.142715 -0.21088083999999999
6.143714 -0.20302502
6.144714 -0.19515416
6.145714 -0.18728784
6.146714 -0.17943979
6.147714 -0.17161148
6.148714 -0.16379178
6.149714 -0.15596307
6.150714 -0.14811049
6.151714 -0.14023025
6.152714 -0.13233263
6.153714 -0.12443815000000001
6.154714 -0.11656876999999999
6.155715 -0.10873778
6.156714 -0.10094348
6.157714 -0.093169464
6.158714 -0.08539143
6.159714 -0.077587616
6.160714 -0.069748046
6.161714 -0.061878446000000004
6.162714 -0.053997134
6.163714 -0.046126466
6.164714 -0.038282762
6.165714 -0.030469413999999997
6.166714 -0.022676251999999997
6.167714 -0.014885332999999999
6.168715 -0.0070802933
6.169714 0.00074528457
6.170714 0.008584484
6.171714 0.016420172
6.172714 0.024233246
6.173714 0.03201192
6.174714 0.039757811
6.175714 0.047485717
6.176714 0.055217190000000006
6.177714 0.062970829
6.178714 0.070753787
6.179714 0.07855839199999999
6.180714 0.086365454
6.181714 0.094152772
6.182714 0.10190486
6.183714 0.10961943999999998
6.184714 0.11730777
6.185714 0.12498895
6.186714 0.13268074000000002
6.187714 0.1403913
6.188715 0.14811576
6.189714 0.15583892
6.190714 0.16354279
6.191714 0.17121538
6.192714 0.17885639
6.193714 0.18647733
6.194714 0.1940958
6.195714 0.20172694
6.196714 0.20937598
6.197714 0.21703540999999998
6.198714 0.22468807
6.199714 0.23231488
6.200714 0.23990341
6.201715 0.24745346
6.202714 0.25497686999999997
6.203714 0.26249215
6.204714 0.27001584
6.205714 0.27755524
6.206714 0.28510541
6.207714 0.29265184
6.208714 0.30017756
6.209714 0.30767093
6.210714 0.31513087
6.211714 0.32256676
6.212714 0.3299936
6.213714 0.33742441
6.214714 0.34486386
6.215714 0.35230599
6.216714 0.35973706
6.217714 0.36714199999999997
6.218714 0.37451161
6.219714 0.3818467
6.220714 0.38915791
6.221714 0.39646043
6.222714 0.40376708000000006
6.223714 0.41108234
6.224714 0.41840044
6.225714 0.42570825
6.226714 0.43299133
6.227714 0.44024037
6.228714 0.44745519
6.229714 0.45464421
6.230714 0.46182
6.231714 0.46899309
6.232714 0.47616698
6.233714 0.48333667
6.234715 0.49049128000000003
6.235714 0.49761953
6.236714 0.50471514
6.237714 0.5117796800000001
6.238714 0.5188217900000001
6.239714 0.52585276
6.240714 0.5328812199999999
6.241714 0.53990902
6.242714 0.5469305
6.243714 0.5539351100000001
6.244714 0.56091249
6.245714 0.56785708
6.246714 0.57477015
6.247715 0.58165882
6.248714 0.58853216
6.249714 0.59539643
6.250714 0.6022523200000001
6.251714 0.60909456
6.252714 0.6159147700000001
6.253714 0.62270565
6.254714 0.62946463
6.255714 0.63619493
6.256714 0.64290399
6.257714 0.64959978
6.258714 0.6562869100000001
6.259714 0.66296472
6.260714 0.6696276800000001
6.261714 0.6762681500000001
6.262714 0.68288017
6.263714 0.6894618299999999
6.264714 0.69601578
6.265714 0.70254719
6.266714 0.70906063
6.267715 0.71555749
6.268714 0.7220349699999999
6.269714 0.7284877399999999
6.270714 0.7349106
6.271714 0.74130166
6.272714 0.74766325
6.273714 0.7540012199999999
6.274714 0.76032197
6.275714 0.7666294899999999
6.276714 0.7729233200000001
6.277714 0.7791988599999999
6.278714 0.7854494300000001
6.279714 0.79166964
6.280715 0.79785753
6.281714 0.80401525
6.282714 0.8101473600000001
6.283714 0.81625776
6.284714 0.8223473099999999
6.285714 0.8284127299999999
6.286714 0.83444864
6.287714 0.8404500800000001
6.288714 0.84641567
6.289714 0.8523491200000001
6.290714 0.8582579
6.291714 0.8641501899999999
6.292714 0.87003056
6.293715 0.8758978900000001
6.294714 0.88174529
6.295714 0.8875629899999999
6.296714 0.89334296
6.297714 0.89908233
6.298714 0.9047844399999999
6.299714 0.91045722
6.300714 0.9161086800000001
6.301714 0.92174271
6.302714 0.92735691
6.303714 0.93294363
6.304714 0.9384938500000001
6.305714 0.9440020699999999
6.306714 0.9494694899999999
6.307714 0.95490422
6.308714 0.96031772
6.309714 0.9657193
6.310714 0.9711112799999999
6.311714 0.97648706
6.312714 0.98183369
6.313715 0.9871372999999999
6.314714 0.99238977
6.315714 0.9975924199999999
6.316714 1.0027556
6.317714 1.0078942
6.318714 1.0130209
6.319714 1.0181395
6.320714 1.0232438
6.321714 1.02832
6.322714 1.0333533000000001
6.323714 1.0383354
6.324714 1.0432678000000002
6.325714 1.0481621
6.326715 1.0530335
6.327714 1.0578931999999999
6.328714 1.0627425
6.329714 1.0675710999999999
6.330714 1.0723614
6.331714 1.0770971
6.332714 1.0817706999999999
6.333714 1.0863879
6.334714 1.0909661
6.335714 1.0955268
6.336714 1.1000858
6.337714 1.1046461
6.338714 1.1091961
6.339714 1.1137143999999999
6.340714 1.1181796000000002
6.341714 1.1225796
6.342714 1.1269171
6.343714 1.1312074
6.344714 1.1354714
6.345714 1.1397243
6.346714 1.1439687
6.347714 1.1481921000000002
6.348714 1.1523738000000001
6.349714 1.156494
6.350714 1.160545
6.351714 1.1645352
6.352714 1.1684865
6.353714 1.1724247
6.354714 1.1763675
6.355714 1.1803162
6.356714 1.1842537
6.357714 1.1881519999999999
6.358714 1.1919842
6.359715 1.1957364
6.360714 1.1994137999999999
6.361714 1.2030379
6.362714 1.2066362000000002
6.363714 1.2102295
6.364714 1.2138217999999998
6.365714 1.2173988
6.366714 1.220935
6.367714 1.2244063
6.368714 1.2278018
6.369714 1.2311298
6.370714 1.2344148
6.371714 1.2376856999999999
6.372715 1.240962
6.373714 1.2442441
6.374714 1.2475116
6.375714 1.2507321
6.376714 1.2538753
6.377714 1.2569265
6.378714 1.2598943
6.379714 1.2628058
6.380714 1.265695
6.381714 1.2685873
6.382714 1.2714873999999998
6.383714 1.2743782000000001
6.384714 1.2772284999999999
6.385714 1.2800084
6.386714 1.2827035
6.387714 1.2853218
6.388714 1.2878903000000002
6.389714 1.2904419
6.390714 1.2929996
6.391714 1.2955647000000001
6.392715 1.2981155
6.393714 1.3006164
6.394714 1.3030343
6.395714 1.3053538999999998
6.396714 1.3075852000000001
6.397714 1.3097592999999998
6.398714 1.3119143
6.399714 1.3140779
6.400714 1.316255
6.401714 1.3184251
6.402714 1.3205525
6.403714 1.3226022
6.404714 1.3245574
6.405715 1.3264267
6.406714 1.3282402
6.407714 1.3300357
6.408714 1.3318402999999999
6.409714 1.3336572999999998
6.410714 1.3354642
6.411714 1.337223
6.412714 1.3388973
6.413714 1.3404696
6.414714 1.3419501
6.415714 1.3433713
6.416714 1.3447742
6.417714 1.3461882
6.418715 1.3476184
6.419714 1.3490421000000001
6.420714 1.35042
6.421714 1.3517138
6.422714 1.3529045
6.423714 1.3540009
6.424714 1.3550358
6.425714 1.3560504
6.426714 1.3570749
6.427714 1.3581145
6.428714 1.3591464
6.429714 1.3601307
6.430714 1.3610289
6.431714 1.3618218
6.432714 1.3625194999999999
6.433714 1.3631564
6.434714 1.3637758
6.435714 1.36441
6.436714 1.365065
6.437714 1.3657175000000001
6.438715 1.3663259
6.439714 1.3668492
6.440714 1.3672657
6.441714 1.3675835
6.442714 1.3678358
6.443714 1.3680656
6.444714 1.3683056
6.445714 1.368562
6.446714 1.3688125
6.447714 1.3690156
6.448714 1.3691311
6.449714 1.3691382
6.450714 1.3690463
6.451715 1.3688906
6.452714 1.3687158
6.453714 1.3685558
6.454714 1.3684175
6.455714 1.3682777
6.456714 1.3680934
6.457714 1.3678215
6.458714 1.3674392
6.459714 1.3669541
6.460714 1.3664004
6.461714 1.3658239
6.462714 1.3652598
6.463714 1.3647174
6.464714 1.3641756
6.465714 1.3635933
6.466714 1.3629288
6.467714 1.3621592
6.468714 1.3612913
6.469714 1.3603581
6.470714 1.3594033
6.471714 1.3584601
6.472714 1.3575354
6.473714 1.3566059
6.474714 1.3556286000000002
6.475714 1.3545603
6.476714 1.3533781
6.477714 1.3520901
6.478714 1.3507320999999999
6.479714 1.3493518
6.480714 1.3479873999999998
6.481714 1.3466505
6.482714 1.3453214999999998
6.483714 1.3439591000000002
6.484715 1.3425197
6.485714 1.3409771
6.486714 1.3393344999999999
6.487714 1.3376218
6.488714 1.3358805
6.489714 1.334144
6.490714 1.3324208
6.491714 1.3306903
6.492714 1.3289127
6.493714 1.3270475
6.494714 1.3250737000000001
6.495714 1.3230001
6.496714 1.3208627000000002
6.497715 1.3187090000000001
6.498714 1.3165767
6.499714 1.3144772
6.500714 1.3123903
6.501714 1.3102736
6.502714 1.3080812000000002
6.503714 1.3057841000000001
6.504714 1.303382
6.505714 1.3009024
6.506714 1.298386
6.507714 1.2958676
6.508714 1.2933594
6.509714 1.2908461
6.510714 1.2882926
6.511714 1.2856621000000001
6.512714 1.2829347
6.513714 1.2801173000000001
6.514714 1.2772424
6.515714 1.2743533
6.516714 1.2714843
6.517715 1.268645
6.518714 1.2658148
6.519714 1.2629518
6.520714 1.260011
6.521714 1.2569637
6.522714 1.2538099
6.523714 1.2505769
6.524714 1.2473067
6.525714 1.2440368
6.526714 1.2407831
6.527714 1.2375349
6.528714 1.2342609
6.529714 1.2309255
6.530715 1.2275065
6.531714 1.2240062
6.532714 1.2204499
6.533714 1.2168742
6.534714 1.2133088
6.535714 1.2097616
6.536714 1.2062140000000001
6.537714 1.2026283
6.538714 1.1989642999999999
6.539714 1.1951972
6.540714 1.191329
6.541714 1.1873878
6.542714 1.1834154
6.543715 1.1794494
6.544714 1.1755073
6.545714 1.17158
6.546714 1.1676379000000001
6.547714 1.1636453
6.548714 1.1595775
6.549714 1.155432
6.550714 1.1512283
6.551714 1.1469978
6.552714 1.1427679
6.553714 1.1385481
6.554714 1.1343248
6.555714 1.1300676
6.556714 1.1257428999999999
6.557714 1.1213302
6.558714 1.1168323
6.559714 1.1122745
6.560714 1.1076941
6.561714 1.1031243
6.562714 1.0985796
6.563715 1.0940505999999999
6.564714 1.0895085
6.565714 1.0849185000000001
6.566714 1.0802559999999999
6.567714 1.0755165
6.568714 1.0707166000000001
6.569714 1.0658853
6.570714 1.0610499
6.571714 1.0562234
6.572714 1.0513979
6.573714 1.0465501
6.574714 1.0416523
6.575714 1.0366863
6.576715 1.0316525
6.577714 1.0265704
6.578714 1.0214699
6.579714 1.0163774
6.580714 1.0113039000000001
6.581714 1.0062403
6.582714 1.0011611
6.583714 0.9960358
6.584714 0.99084303
6.585714 0.98557938
6.586714 0.9802605000000001
6.587714 0.9749135900000001
6.588714 0.96956519
6.589714 0.9642291799999999
6.590714 0.9589015500000001
6.591714 0.9535633
6.592714 0.94819032
6.593714 0.9427649899999999
6.594714 0.93728434
6.595714 0.93176141
6.596714 0.9262185500000001
6.597714 0.9206764399999999
6.598714 0.9151442900000001
6.599714 0.9096153100000001
6.600714 0.90406984
6.601714 0.8984843299999999
6.602714 0.89284228
6.603714 0.88714221
6.604714 0.8813981000000001
6.605714 0.8756335800000001
6.606714 0.86987149
6.607714 0.8641243
6.608714 0.8583894
6.609715 0.85265124
6.610714 0.8468890600000001
6.611714 0.84108654
6.612714 0.83523886
6.613714 0.8293543000000001
6.614714 0.82344934
6.615714 0.81754066
6.616714 0.8116366300000001
6.617714 0.8057336300000001
6.618714 0.79981796
6.619714 0.7938724899999999
6.620714 0.78788521
6.621714 0.78185489
6.622715 0.77579212
6.623714 0.7697149200000001
6.624714 0.76364088
6.625714 0.75757983
6.626714 0.7515300100000001
6.627714 0.74547972
6.628714 0.73941289
6.629714 0.73331655
6.630714 0.72718635
6.631714 0.7210278
6.632714 0.7148528900000001
6.633714 0.7086742699999999
6.634714 0.70249904
6.635714 0.69632591
6.636714 0.69014602
6.637714 0.68394789
6.638714 0.67772302
6.639714 0.67147021
6.640714 0.66519626
6.641714 0.65891314
6.642715 0.65263277
6.643714 0.64636185
6.644714 0.64009959
6.645714 0.6338384
6.646714 0.62756767
6.647714 0.6212787200000001
6.648714 0.61496831
6.649714 0.60863961
6.650714 0.60230019
6.651714 0.59595825
6.652714 0.58961902
6.653714 0.5832827199999999
6.654714 0.5769453
6.655715 0.57060104
6.656714 0.56424588
6.657714 0.55787959
6.658714 0.5515061299999999
6.659714 0.54513197
6.660714 0.53876336
6.661714 0.53240359
6.662714 0.52605192
6.663714 0.51970412
6.664714 0.5133544999999999
6.665714 0.50699837
6.666714 0.50063371
6.667714 0.49426146
6.668715 0.48788474
6.669714 0.48150731999999996
6.670714 0.475132
6.671714 0.46876017000000003
6.672714 0.46239202
6.673714 0.45602727
6.674714 0.4496661
6.675714 0.44330936
6.676714 0.43695829999999997
6.677714 0.43061384999999996
6.678714 0.42427601000000004
6.679714 0.41794386
6.680714 0.41161603
6.681714 0.40529132999999995
6.682714 0.39896918000000003
6.683714 0.39264993
6.684714 0.38633419
6.685714 0.38002247
6.686714 0.37371493
6.687714 0.36741162
6.688715 0.36111316
6.689714 0.35482144000000004
6.690714 0.34853993
6.691714 0.3422729
6.692714 0.33602405
6.693714 0.3297949
6.694714 0.32358379
6.695714 0.31738607
6.696714 0.31119571
6.697714 0.30500772
6.698714 0.29882022999999996
6.699714 0.29263523999999996
6.700714 0.28645794
6.701715 0.28029435999999996
6.702714 0.27414875
6.703714 0.26802190000000004
6.704714 0.2619111
6.705714 0.25581198
6.706714 0.24972134
6.707714 0.24363946
6.708714 0.23757079999999997
6.709714 0.23152238999999997
6.710714 0.22550072
6.711714 0.21950828
6.712714 0.21354181
6.713714 0.20759307999999999
6.714714 0.20165206000000002
6.715714 0.19571136
6.716714 0.18976983
6.717714 0.18383344
6.718714 0.17791329
6.719714 0.17202102
6.720714 0.16616402000000002
6.721714 0.16034254
6.722714 0.15454987
6.723714 0.14877586
6.724714 0.14301186999999999
6.725714 0.13725507
6.726714 0.13150992
6.727714 0.12578596
6.728714 0.12009315999999999
6.729714 0.11443668
6.730714 0.10881402000000001
6.731714 0.10321568
6.732714 0.097629539
6.733714 0.092046749
6.734715 0.086466566
6.735714 0.080897618
6.736714 0.075354922
6.737714 0.069853669
6.738714 0.064402696
6.739714 0.059000589
6.740714 0.053636171
6.741714 0.048293459
6.742714 0.042958706
6.743714 0.037626564
6.744714 0.032302208
6.745714 0.026998782
6.746714 0.02173102
6.747715 0.016508314
6.748714 0.011330305
6.749714 0.0061872553000000005
6.750714 0.0010649967
6.751714 -0.0040476909
6.752714 -0.0091529706
6.753714 -0.01424197
6.754714 -0.01929812
6.755714 -0.024304369
6.756714 -0.029251011
6.757714 -0.034140461000000004
6.758714 -0.038986729
6.759714 -0.043809495
6.760714 -0.048625545
6.761714 -0.053441350000000006
6.762714 -0.058250182
6.763714 -0.063035218
6.764714 -0.067777245
6.765714 -0.072463363
6.766714 -0.07709263599999999
6.767715 -0.081676122
6.768714 -0.086231285
6.769714 -0.090773252
6.770714 -0.095307233
6.771714 -0.099825521
6.772714 -0.10431074000000001
6.773714 -0.10874376999999999
6.774714 -0.11311292
6.775714 -0.11741964999999999
6.776714 -0.12167839
6.777714 -0.12591028
6.778714 -0.13013365999999998
6.779714 -0.13435554000000002
6.780715 -0.13856827000000002
6.781714 -0.14275283
6.782714 -0.14688733
6.783714 -0.15095695
6.784714 -0.15496046
6.785714 -0.15891063
6.786714 -0.16282792999999998
6.787714 -0.16673078000000002
6.788714 -0.17062658
6.789714 -0.17450802
6.790714 -0.17835616999999998
6.791714 -0.18214913
6.792714 -0.18587222
6.793715 -0.18952481
6.794714 -0.19312089999999998
6.795714 -0.19668271
6.796714 -0.20023053999999998
6.797714 -0.20377338
6.798714 -0.20730474
6.799714 -0.21080568
6.800714 -0.21425365000000002
6.801714 -0.21763307
6.802714 -0.22094259
6.803714 -0.22419582000000002
6.804714 -0.22741477000000002
6.805714 -0.23061958999999999
6.806714 -0.23381873
6.807714 -0.23700474
6.808714 -0.24015727
6.809714 -0.24325207
6.810714 -0.24627207
6.811714 -0.24921516999999999
6.812714 -0.25209512
6.813715 -0.25493524
6.814714 -0.25775759
6.815714 -0.26057286
6.816714 -0.26337552999999997
6.817714 -0.26614664
6.818714 -0.26886263
6.819714 -0.27150640000000004
6.820714 -0.27407528999999997
6.821714 -0.27658225
6.822714 -0.2790496
6.823714 -0.28149856
6.824714 -0.28393893
6.825714 -0.28636442
6.826715 -0.28875533
6.827714 -0.29108762
6.828714 -0.2933441
6.829714 -0.29552251
6.830714 -0.29763668
6.831714 -0.29971033999999996
6.832714 -0.30176614
6.833714 -0.30381521
6.834714 -0.30585198999999996
6.835714 -0.30785669
6.836714 -0.30980443
6.837714 -0.31167653
6.838714 -0.31346895
6.839714 -0.31519395
6.840714 -0.31687412000000004
6.841714 -0.31853180999999997
6.842714 -0.32017874
6.843714 -0.32181072
6.844714 -0.32340984
6.845714 -0.32495314000000003
6.846714 -0.3264236
6.847714 -0.32781828
6.848714 -0.32914984
6.849714 -0.33044070000000003
6.850714 -0.33171249
6.851714 -0.33297574
6.852714 -0.33422475999999995
6.853714 -0.33543997
6.854714 -0.33659672
6.855714 -0.33767656
6.856714 -0.33867555
6.857714 -0.33960596
6.858714 -0.34049060000000003
6.859715 -0.34135228
6.860714 -0.34220349
6.861714 -0.3430408
6.862714 -0.34384693
6.863714 -0.3445989
6.864714 -0.34527893
6.865714 -0.34588249
6.866714 -0.34642033
6.867714 -0.34691303
6.868714 -0.3473812
6.869714 -0.34783583
6.870714 -0.34827306
6.871714 -0.3486763
6.872715 -0.34902419
6.873714 -0.34930103
6.874714 -0.34950433999999997
6.875714 -0.34964641
6.876714 -0.34974881
6.877714 -0.34983235
6.878714 -0.34990746
6.879714 -0.34996921000000003
6.880714 -0.34999924
6.881714 -0.34997403
6.882714 -0.34987514000000003
6.883714 -0.34969717
6.884714 -0.34944967
6.885714 -0.34915229999999997
6.886714 -0.34882557
6.887714 -0.34848165000000003
6.888714 -0.34811937
6.889714 -0.3477257
6.890714 -0.34728292
6.891714 -0.34677782
6.892715 -0.34620843
6.893714 -0.34558523999999996
6.894714 -0.34492624
6.895714 -0.34424812
6.896714 -0.34355794
6.897714 -0.34284908000000003
6.898714 -0.34210361
6.899714 -0.3412999
6.900714 -0.34042222
6.901714 -0.33946754
6.902714 -0.33844677
6.903714 -0.33737977999999996
6.904714 -0.33628684
6.905715 -0.33518006
6.906714 -0.33405904999999997
6.907714 -0.33291234
6.908714 -0.33172387999999997
6.909714 -0.33048114
6.910714 -0.32918105999999997
6.911714 -0.32783102000000003
6.912714 -0.3264446
6.913714 -0.32503421
6.914714 -0.32360419
6.915714 -0.32214811
6.916714 -0.32065115
6.917714 -0.31909696
6.918715 -0.31747529
6.919714 -0.31578722
6.920714 -0.31404523
6.921714 -0.31226815
6.922714 -0.3104734
6.923714 -0.30866987
6.924714 -0.30685479
6.925714 -0.3050159
6.926714 -0.30313749
6.927714 -0.3012077
6.928714 -0.2992234
6.929714 -0.29719064
6.930714 -0.29512066
6.931714 -0.29302351
6.932714 -0.29090275
6.933714 -0.28875358
6.934714 -0.28656542
6.935714 -0.28432747
6.936714 -0.28203479
6.937714 -0.27969144
6.938715 -0.27730947
6.939714 -0.27490386
6.940714 -0.27248615
6.941714 -0.2700594
6.942714 -0.26761706
6.943714 -0.26514602
6.944714 -0.26263266
6.945714 -0.26006864
6.946714 -0.25745414
6.947714 -0.25479682
6.948714 -0.2521076
6.949714 -0.24939508
6.950714 -0.24666158
6.951715 -0.2439026
6.952714 -0.24110982
6.953714 -0.23827597
6.954714 -0.23539917999999999
6.955714 -0.23248454
6.956714 -0.22954182
6.957714 -0.22658096
6.958714 -0.22360702999999998
6.959714 -0.22061772000000002
6.960714 -0.21760408
6.961714 -0.21455465
6.962714 -0.21146084
6.963714 -0.20832085999999997
6.964714 -0.20514054
6.965714 -0.20193055000000001
6.966714 -0.19870142000000002
6.967714 -0.19545893000000003
6.968714 -0.19220174
6.969714 -0.18892286
6.970714 -0.18561364
6.971714 -0.18226852
6.972714 -0.17888801000000001
6.973714 -0.17547836
6.974714 -0.17204823
6.975714 -0.16860394
6.976714 -0.1651459
6.977714 -0.16166796
6.978714 -0.15816012000000002
6.979714 -0.15461355000000002
6.980714 -0.15102524
6.981714 -0.14739995
6.982714 -0.14374849
6.983714 -0.14008303
6.984715 -0.13641167
6.985714 -0.13273477
6.986714 -0.12904507
6.987714 -0.12533133999999999
6.988714 -0.12158398999999999
6.989714 -0.11779976
6.990714 -0.11398330000000001
6.991714 -0.11014476
6.992714 -0.10629455
6.993714 -0.10243804
6.994714 -0.09857273
6.995714 -0.09468934700000001
6.996714 -0.090776698
6.997715 -0.08682764
6.998714 -0.082843337
6.999714 -0.078833598
7.000714 -0.07481280500000001
7.001714 -0.07079342599999999
7.002714 -0.066780072
7.003714 -0.06276709
7.004714 -0.058740965
7.005714 -0.054686546
7.006714 -0.050594175000000005
7.007714 -0.046464312
7.008714 -0.042307458
7.009714 -0.03813926
7.010714 -0.033973111
7.011714 -0.029813763
7.012714 -0.025655178
7.013714 -0.021483681
7.014714 -0.017284944
7.015714 -0.013051498
7.016714 -0.0087870794
7.017715 -0.0045054978
7.018714 -0.00022449012
7.019714 0.0040427134
7.020714 0.008294022
7.021714 0.012539976
7.022714 0.016799339
7.023714 0.021090504
7.024714 0.025422865000000003
7.025714 0.029792156000000004
7.026714 0.034182137
7.027714 0.038571915000000005
7.028714 0.042945577
7.029714 0.04729951
7.030715 0.051643956
7.031714 0.055997883
7.032714 0.060379534
7.033714 0.064797193
7.034714 0.06924452
7.035714 0.07370294799999999
7.036714 0.07815006499999999
7.037714 0.082570215
7.038714 0.086962158
7.039714 0.091340137
7.040714 0.095727574
7.041714 0.1001463
7.042714 0.10460621
7.043715 0.10910034
7.044714 0.11360783999999999
7.045714 0.11810344
7.046714 0.12256916000000001
7.047714 0.12700276
7.048714 0.13141866
7.049714 0.13584105
7.050714 0.14029213
7.051714 0.14478108
7.052714 0.14929908
7.053714 0.15382281
7.054714 0.15832506
7.055714 0.16278742999999998
7.056714 0.16720921
7.057714 0.17160812
7.058714 0.17601234000000002
7.059714 0.18044752
7.060714 0.18492464
7.061714 0.18943466
7.062714 0.19395233
7.063715 0.19844777
7.064714 0.20290029
7.065714 0.20730786
7.066714 0.21168808
7.067714 0.21606968
7.068714 0.22047868
7.069714 0.22492567
7.070714 0.22940028
7.071714 0.23387552
7.072714 0.23832018
7.073714 0.24271351
7.074714 0.24705525
7.075714 0.25136615
7.076715 0.25567866
7.077714 0.26002179000000003
7.078714 0.26440741
7.079714 0.26882433
7.080714 0.27324297
7.081714 0.2776287
7.082714 0.28195771999999997
7.083714 0.28622791000000003
7.084714 0.2904597
7.085714 0.29468643
7.086714 0.2989386
7.087714 0.30322925
7.088714 0.30754767
7.089714 0.31186428
7.090714 0.31614434
7.091714 0.32036444
7.092714 0.32452373
7.093714 0.32864457
7.094714 0.33276228
7.095714 0.33690836
7.096714 0.3410954
7.097714 0.34531057
7.098714 0.34952085
7.099714 0.35368798
7.100714 0.35778591
7.101714 0.36181286
7.102714 0.36579221
7.103714 0.36976184
7.104714 0.37375644
7.105714 0.37779158
7.106714 0.38185637
7.107714 0.38591854
7.108714 0.38993955
7.109715 0.39389259
7.110714 0.39777503999999997
7.111714 0.40160967000000003
7.112714 0.40543367999999996
7.113714 0.40928088
7.114714 0.41316538
7.115714 0.41707414
7.116714 0.42097266
7.117714 0.42482046000000007
7.118714 0.42858995
7.119714 0.43227943
7.120714 0.43591415
7.121714 0.43953489999999995
7.122715 0.44317925
7.123714 0.44686435999999996
7.124714 0.45057875000000003
7.125714 0.45428784000000005
7.126714 0.45794975
7.127714 0.46153469
7.128714 0.46503860999999996
7.129714 0.46848482
7.130714 0.47191283999999994
7.131714 0.47535952000000004
7.132714 0.47884146
7.133714 0.48234686000000004
7.134714 0.48584067
7.135714 0.48928084000000005
7.136714 0.49263788
7.137714 0.49590878000000005
7.138714 0.49911853999999994
7.139714 0.50230869
7.140714 0.50551803
7.141714 0.50876443
7.142715 0.5120364
7.143714 0.51529813
7.144714 0.51850597
7.145714 0.52162856
7.146714 0.52466122
7.147714 0.52762805
7.148714 0.53057037
7.149714 0.53352751
7.150714 0.53651817
7.151714 0.5395317000000001
7.152714 0.54253279
7.153714 0.54547787
7.154714 0.54833535
7.155715 0.55110026
7.156714 0.5537965300000001
7.157714 0.55646584
7.158714 0.5591481500000001
7.159714 0.561863
7.160714 0.56460048
7.161714 0.56732581
7.162714 0.56999549
7.163714 0.57257749
7.164714 0.5750662200000001
7.165714 0.57748491
7.166714 0.57987473
7.167714 0.58227526
7.168715 0.58470583
7.169714 0.58715614
7.170714 0.58959085
7.171714 0.59196563
7.172714 0.59424755
7.173714 0.5964302
7.174714 0.59853662
7.175714 0.60060858
7.176714 0.6026871500000001
7.177714 0.60479385
7.178714 0.6069209
7.179714 0.609035
7.180714 0.6110929900000001
7.181714 0.6130618
7.182714 0.61493381
7.183714 0.6167297700000001
7.184714 0.6184889499999999
7.185714 0.6202501699999999
7.186714 0.62203347
7.187714 0.62383036
7.188715 0.62560779
7.189714 0.6273234299999999
7.190714 0.6289453700000001
7.191714 0.63046734
7.192714 0.63191159
7.193714 0.63331909
7.194714 0.6347306500000001
7.195714 0.6361682399999999
7.196714 0.63762506
7.197714 0.63906861
7.198714 0.64045563
7.199714 0.64175171
7.200714 0.64294646
7.201715 0.64405771
7.202714 0.64512221
7.203714 0.64617824
7.204714 0.6472473000000001
7.205714 0.6483244699999999
7.206714 0.6493808200000001
7.207714 0.65037757
7.208714 0.6512845899999999
7.209714 0.65209484
7.210714 0.6528280200000001
7.211714 0.6535215799999999
7.212714 0.65421318
7.213714 0.65492326
7.214714 0.65564523
7.215714 0.65634805
7.216714 0.65699005
7.217714 0.65753763
7.218714 0.65798
7.219714 0.6583335800000001
7.220714 0.6586339299999999
7.221714 0.65891924
7.222714 0.65921298
7.223714 0.6595137099999999
7.224714 0.6597966000000001
7.225714 0.66002584
7.226714 0.66017187
7.227714 0.66022519
7.228714 0.6602005999999999
7.229714 0.66012987
7.230714 0.66004619
7.231714 0.6599682800000001
7.232714 0.65989099
7.233714 0.65978728
7.234715 0.65962039
7.235714 0.6593606
7.236714 0.65899878
7.237714 0.65855077
7.238714 0.65805009
7.239714 0.65753297
7.240714 0.65702228
7.241714 0.65651773
7.242714 0.6559967499999999
7.243714 0.65542539
7.244714 0.65477402
7.245714 0.65403064
7.246714 0.65320535
7.247715 0.6523247799999999
7.248714 0.6514189800000001
7.249714 0.65050675
7.250714 0.64958679
7.251714 0.6486387
7.252714 0.64763264
7.253714 0.64654374
7.254714 0.64536408
7.255714 0.6441066
7.256714 0.64279949
7.257714 0.6414732400000001
7.258714 0.6401469
7.259714 0.63881921
7.260714 0.6374693
7.261714 0.6360660300000001
7.262714 0.63458178
7.263714 0.6330044
7.264714 0.63134194
7.265714 0.6296183000000001
7.266714 0.62786173
7.267715 0.6260922200000001
7.268714 0.62431288
7.269714 0.62250965
7.270714 0.62065898
7.271714 0.61873924
7.272714 0.61674132
7.273714 0.6146728100000001
7.274714 0.61255386
7.275714 0.61040744
7.276714 0.60824794
7.277714 0.60607404
7.278714 0.60386881
7.279714 0.6016071
7.280715 0.59926677
7.281714 0.59683872
7.282714 0.59433067
7.283714 0.59176395
7.284714 0.58916407
7.285714 0.58654989
7.286714 0.58392603
7.287714 0.58128196
7.288714 0.57859765
7.289714 0.5758530900000001
7.290714 0.57303696
7.291714 0.57015102
7.292714 0.5672080399999999
7.293715 0.5642244599999999
7.294714 0.56121196
7.295714 0.55817161
7.296714 0.55509307
7.297714 0.55195983
7.298714 0.5487571
7.299714 0.54547922
7.300714 0.54213284
7.301714 0.5387344900000001
7.302714 0.53530373
7.303714 0.53185495
7.304714 0.52839168
7.305714 0.52490537
7.306714 0.5213794300000001
7.307714 0.51779654
7.308714 0.51414552
7.309714 0.51042498
7.310714 0.50664279
7.311714 0.50281119
7.312714 0.49894079999999996
7.313715 0.49503561999999995
7.314714 0.49109207
7.315714 0.48710136
7.316714 0.48305448
7.317714 0.47894726
7.318714 0.47478261
7.319714 0.47056978000000005
7.320714 0.46632006000000004
7.321714 0.46204198
7.322714 0.45773754999999994
7.323714 0.45340117
7.324714 0.44902205
7.325714 0.44458867
7.326715 0.44009322
7.327714 0.43553431
7.328714 0.43091685999999996
7.329714 0.42624953000000004
7.330714 0.42154109
7.331714 0.41679698
7.332714 0.41201798999999995
7.333714 0.40720082
7.334714 0.40234028999999993
7.335714 0.39743222
7.336714 0.39247511999999996
7.337714 0.38747042000000004
7.338714 0.38242151
7.339714 0.37733174
7.340714 0.37220244
7.341714 0.36703241
7.342714 0.36181817
7.343714 0.35655536
7.344714 0.35124042
7.345714 0.34587197000000003
7.346714 0.3404513
7.347714 0.33498192
7.348714 0.32946854
7.349714 0.32391574
7.350714 0.31832685
7.351714 0.31270317
7.352714 0.30704376
7.353714 0.30134588
7.354714 0.29560588
7.355714 0.28982023
7.356714 0.2839867
7.357714 0.27810519
7.358714 0.27217774
7.359715 0.26620782
7.360714 0.26019902
7.361714 0.25415351
7.362714 0.24807105999999998
7.363714 0.24194897
7.364714 0.23578322
7.365714 0.22957034
7.366714 0.22330930999999998
7.367714 0.21700246999999998
7.368714 0.21065492000000002
7.369714 0.20427257
7.370714 0.19785953
7.371714 0.19141596
7.372715 0.18493762
7.373714 0.17841738000000001
7.374714 0.17184828
7.375714 0.16522688
7.376714 0.15855513000000002
7.377714 0.15184022
7.378714 0.14509172
7.379714 0.13831763
7.380714 0.13152089
7.381714 0.12469789
7.382714 0.11784011
7.383714 0.11093792000000001
7.384714 0.10398517
7.385714 0.096982281
7.386714 0.08993643600000001
7.387714 0.08285841299999999
7.388714 0.07575762
7.389714 0.068637508
7.390714 0.061493518
7.391714 0.054314855
7.392715 0.04708927
7.393714 0.039808816000000004
7.394714 0.032473853
7.395714 0.025093491000000002
7.396714 0.017681890999999998
7.397714 0.010252176
7.398714 0.0028104629
7.399714 -0.0046470337
7.400714 -0.012132354
7.401714 -0.019660244
7.402714 -0.027241273
7.403714 -0.034876663
7.404714 -0.042557417
7.405715 -0.050268183
7.406714 -0.057994212999999996
7.407714 -0.065728329
7.408714 -0.07347430199999999
7.409714 -0.081245357
7.410714 -0.089057995
7.411714 -0.096924102
7.412714 -0.10484492
7.413714 -0.11280983
7.414714 -0.12080073
7.415714 -0.12879993
7.416714 -0.13679827
7.417714 -0.14479953
7.418715 -0.152819
7.419714 -0.16087670999999998
7.420714 -0.16898838
7.421714 -0.17715811
7.422714 -0.18537645
7.423714 -0.19362469000000002
7.424714 -0.20188340000000002
7.425714 -0.21014151000000003
7.426714 -0.21840142999999998
7.427714 -0.22667785999999998
7.428714 -0.23499071000000002
7.429714 -0.24335544999999997
7.430714 -0.25177517
7.431714 -0.26023849
7.432714 -0.26872420999999996
7.433714 -0.27721087
7.434714 -0.28568662
7.435714 -0.29415523
7.436714 -0.30263467
7.437714 -0.31114942
7.438715 -0.31971943
7.439714 -0.32835107
7.440714 -0.33703414
7.441714 -0.34574643
7.442714 -0.35446363
7.443714 -0.36317043
7.444714 -0.37186709
7.445714 -0.38056904
7.446714 -0.38929912
7.447714 -0.39807633
7.448714 -0.40690652000000005
7.449714 -0.41577895
7.450714 -0.42467108000000003
7.451715 -0.43355883
7.452714 -0.44242810000000005
7.453714 -0.45128156999999997
7.454714 -0.46013827
7.455714 -0.46902499000000003
7.456714 -0.47796415
7.457714 -0.48696334
7.458714 -0.49601159999999994
7.459714 -0.5050838
7.460714 -0.51415185
7.461714 -0.5231970499999999
7.462714 -0.53221835
7.463714 -0.54123248
7.464714 -0.55026575
7.465714 -0.55934153
7.466714 -0.56846933
7.467714 -0.57764016
7.468714 -0.58683078
7.469714 -0.5960146399999999
7.470714 -0.60517443
7.471714 -0.6143103799999999
7.472714 -0.62344046
7.473714 -0.6325919600000001
7.474714 -0.6417885
7.475714 -0.6510387200000001
7.476714 -0.6603314499999999
7.477714 -0.6696404
7.478714 -0.67893551
7.479714 -0.68819667
7.480714 -0.69742273
7.481714 -0.70663192
7.482714 -0.7158535500000001
7.483714 -0.72511458
7.484715 -0.7344272500000001
7.485714 -0.7437835
7.486714 -0.75315884
7.487714 -0.76252362
7.488714 -0.77185677
7.489714 -0.78115538
7.490714 -0.79043554
7.491714 -0.79972446
7.492714 -0.80904728
7.493714 -0.8184147100000001
7.494714 -0.8278175299999999
7.495714 -0.83723031
7.496714 -0.84662326
7.497715 -0.85597578
7.498714 -0.86528612
7.499714 -0.8745727099999999
7.500714 -0.88386564
7.501714 -0.89319302
7.502714 -0.9025681799999999
7.503714 -0.91198301
7.504714 -0.9214119099999999
7.505714 -0.93082301
7.506714 -0.94019277
7.507714 -0.94951615
7.508714 -0.95880842
7.509714 -0.96809762
7.510714 -0.97741121
7.511714 -0.98676281
7.512714 -0.99614561
7.513714 -1.0055359
7.514714 -1.0149038000000001
7.515714 -1.0242276
7.516714 -1.0335035
7.517715 -1.042748
7.518714 -1.0519897999999999
7.519714 -1.0612569
7.520714 -1.0705626
7.521714 -1.0798994
7.522714 -1.0892424
7.523714 -1.0985599000000001
7.524714 -1.107828
7.525714 -1.1170414
7.526714 -1.1262155
7.527714 -1.1353788
7.528714 -1.1445598
7.529714 -1.1537736
7.530715 -1.1630150000000001
7.531714 -1.1722606
7.532714 -1.1814798
7.533714 -1.1906491
7.534714 -1.199762
7.535714 -1.2088326
7.536714 -1.2178879
7.537714 -1.2269553
7.538714 -1.2360491
7.539714 -1.2451641
7.540714 -1.2542777
7.541714 -1.2633603
7.542714 -1.2723893
7.543715 -1.2813595
7.544714 -1.2902854
7.545714 -1.2991943000000001
7.546714 -1.3081139
7.547714 -1.3170586
7.548714 -1.3260234
7.549714 -1.3349853
7.550714 -1.3439135
7.551714 -1.3527836999999998
7.552714 -1.3615883
7.553714 -1.3703395
7.554714 -1.379063
7.555714 -1.3877856
7.556714 -1.3965226000000002
7.557714 -1.4052708
7.558714 -1.41401
7.559714 -1.4227128
7.560714 -1.4313571
7.561714 -1.439937
7.562714 -1.448465
7.563715 -1.4569659000000001
7.564714 -1.4654656
7.565714 -1.4739783
7.566714 -1.4825
7.567714 -1.4910098999999999
7.568714 -1.4994802999999999
7.569714 -1.5078888000000001
7.570714 -1.5162290999999999
7.571714 -1.5245129
7.572714 -1.5327647999999998
7.573714 -1.54101
7.574714 -1.549263
7.575714 -1.5575205
7.576715 -1.5657626
7.577714 -1.5739625
7.578714 -1.5820984
7.579714 -1.5901629000000002
7.580714 -1.5981661
7.581714 -1.6061306000000002
7.582714 -1.6140796
7.583714 -1.6220273
7.584714 -1.6299712000000002
7.585714 -1.6378937
7.586714 -1.6457716
7.587714 -1.6535856000000002
7.588714 -1.6613306
7.589714 -1.669018
7.590714 -1.676669
7.591714 -1.6843054
7.592714 -1.6919391
7.593714 -1.6995657000000002
7.594714 -1.7071662
7.595714 -1.7147158999999998
7.596714 -1.7221944
7.597714 -1.7295958
7.598714 -1.7369297999999997
7.599714 -1.7442171
7.600714 -1.7514799
7.601714 -1.7587313
7.602714 -1.7659702999999998
7.603714 -1.7731817
7.604714 -1.7803448999999998
7.605714 -1.7874431
7.606714 -1.7944714
7.607714 -1.8014388
7.608714 -1.8083631999999998
7.609715 -1.8152626
7.610714 -1.8221458
7.611714 -1.8290076
7.612714 -1.8358314
7.613714 -1.8425960000000001
7.614714 -1.8492857000000003
7.615714 -1.8558972
7.616714 -1.8624406
7.617714 -1.8689349000000002
7.618714 -1.8753991
7.619714 -1.8818432
7.620714 -1.8882647
7.621714 -1.8946490999999999
7.622715 -1.9009773
7.623714 -1.9072346
7.624714 -1.9134170999999998
7.625714 -1.9195322000000001
7.626714 -1.9255953
7.627714 -1.9316212999999998
7.628714 -1.9376177
7.629714 -1.9435804
7.630714 -1.949496
7.631714 -1.9553483999999999
7.632714 -1.9611267000000001
7.633714 -1.9668299999999999
7.634714 -1.9724676
7.635714 -1.9780552
7.636714 -1.9836064
7.637714 -1.9891264
7.638714 -1.9946091
7.639714 -2.0000397999999997
7.640714 -2.0054019999999997
7.641714 -2.0106843
7.642715 -2.0158856999999997
7.643714 -2.0210154
7.644714 -2.0260882000000002
7.645714 -2.0311169000000002
7.646714 -2.0361077
7.647714 -2.0410562
7.648714 -2.0459511999999997
7.649714 -2.0507803
7.650714 -2.0555358
7.651714 -2.0602187
7.652714 -2.0648377
7.653714 -2.069404
7.654714 -2.0739257
7.655715 -2.0784028
7.656714 -2.0828268
7.657714 -2.0871839
7.658714 -2.0914618
7.659714 -2.0956552
7.660714 -2.0997681
7.661714 -2.1038122
7.662714 -2.1078017
7.663714 -2.111746
7.664714 -2.1156467
7.665714 -2.1194968000000003
7.666714 -2.1232841999999996
7.667714 -2.1269977
7.668715 -2.1306327
7.669714 -2.134192
7.670714 -2.1376843
7.671714 -2.1411184
7.672714 -2.1444988
7.673714 -2.1478221
7.674714 -2.1510787
7.675714 -2.1542573
7.676714 -2.1573510000000002
7.677714 -2.1603607
7.678714 -2.1632954
7.679714 -2.1661688
7.680714 -2.1689927
7.681714 -2.1717722
7.682714 -2.1745026000000003
7.683714 -2.1771718
7.684714 -2.1797661
7.685714 -2.1822758
7.686714 -2.1846997
7.687714 -2.1870444
7.688715 -2.1893205
7.689714 -2.1915369
7.690714 -2.1936953
7.691714 -2.1957899
7.692714 -2.1978093
7.693714 -2.1997433
7.694714 -2.2015879
7.695714 -2.2033484999999997
7.696714 -2.2050377
7.697714 -2.2066699
7.698714 -2.2082549
7.699714 -2.2097922999999997
7.700714 -2.2112719999999997
7.701715 -2.2126779
7.702714 -2.2139957
7.703714 -2.2152191
7.704714 -2.2163525
7.705714 -2.2174083
7.706714 -2.2184006999999997
7.707714 -2.2193391
7.708714 -2.2202224999999998
7.709714 -2.2210408
7.710714 -2.221779
7.711714 -2.2224253
7.712714 -2.2229769999999998
7.713714 -2.2234425
7.714714 -2.2238376
7.715714 -2.2241779
7.716714 -2.2244718
7.717714 -2.2247151
7.718714 -2.2248928
7.719714 -2.2249860999999997
7.720714 -2.2249805
7.721714 -2.224873
7.722714 -2.2246733
7.723714 -2.2243995
7.724714 -2.2240691
7.725714 -2.2236909999999996
7.726714 -2.2232610999999998
7.727714 -2.2227637000000002
7.728714 -2.2221796
7.729714 -2.2214947
7.730714 -2.2207076
7.731714 -2.2198305
7.732714 -2.2188837
7.733714 -2.217886
7.734715 -2.2168459
7.735714 -2.2157572
7.736714 -2.2146011
7.737714 -2.2133553
7.738714 -2.2120045
7.739714 -2.2105474
7.740714 -2.2089973
7.741714 -2.2073762
7.742714 -2.2057045
7.743714 -2.2039909
7.744714 -2.2022281
7.745714 -2.200396
7.746714 -2.1984709000000002
7.747715 -2.1964377
7.748714 -2.1942968
7.749714 -2.1920649
7.750714 -2.1897674
7.751714 -2.1874268999999997
7.752714 -2.1850528000000002
7.753714 -2.1826361999999997
7.754714 -2.1801539
7.755714 -2.1775788
7.756714 -2.174893
7.757714 -2.1720951
7.758714 -2.1692015
7.759714 -2.1662381
7.760714 -2.163228
7.761714 -2.1601805
7.762714 -2.1570861
7.763714 -2.1539211
7.764714 -2.1506585
7.765714 -2.1472819
7.766714 -2.1437934
7.767715 -2.1402129999999997
7.768714 -2.1365708
7.769714 -2.1328928
7.770714 -2.1291887
7.771714 -2.1254474
7.772714 -2.1216419
7.773714 -2.1177411
7.774714 -2.1137249000000002
7.775714 -2.1095926
7.776714 -2.105364
7.777714 -2.1010691
7.778714 -2.0967351
7.779714 -2.0923724
7.780715 -2.0879705
7.781714 -2.0835023
7.782714 -2.0789374
7.783714 -2.0742564000000003
7.784714 -2.0694606
7.785714 -2.0645717
7.786714 -2.0596225
7.787714 -2.054641
7.788714 -2.0496380000000003
7.789714 -2.0446012
7.790714 -2.0395008999999997
7.791714 -2.0343039
7.792714 -2.0289889
7.793715 -2.0235563
7.794714 -2.0180291
7.795714 -2.0124421999999997
7.796714 -2.0068265
7.797714 -2.0011945
7.798714 -1.9955344
7.799714 -1.9898163
7.800714 -1.9840050000000002
7.801714 -1.9780778999999997
7.802714 -1.9720347999999999
7.803714 -1.9658983
7.804714 -1.9597034999999998
7.805714 -1.9534817
7.806714 -1.9472448
7.807714 -1.9409806
7.808714 -1.9346573999999999
7.809714 -1.9282397
7.810714 -1.921704
7.811714 -1.9150509999999998
7.812714 -1.9083057
7.813715 -1.9015054999999998
7.814714 -1.8946839
7.815714 -1.8878544000000002
7.816714 -1.8810042999999999
7.817714 -1.8741009999999998
7.818714 -1.8671068999999998
7.819714 -1.8599972
7.820714 -1.8527715
7.821714 -1.8454545999999998
7.822714 -1.8380851999999999
7.823714 -1.8306976
7.824714 -1.8233066
7.825714 -1.8159002
7.826715 -1.8084453
7.827714 -1.8009039
7.828714 -1.7932501
7.829714 -1.785483
7.830714 -1.7776271
7.831714 -1.7697206
7.832714 -1.7617977999999999
7.833714 -1.7538732000000001
7.834714 -1.745934
7.835714 -1.7379465
7.836714 -1.7298713000000001
7.837714 -1.7216828
7.838714 -1.7133808
7.839714 -1.7049912
7.840714 -1.6965550999999999
7.841714 -1.688109
7.842714 -1.6796691
7.843714 -1.6712237
7.844714 -1.6627388
7.845714 -1.6541742000000002
7.846714 -1.6455019000000002
7.847714 -1.6367197
7.848714 -1.627852
7.849714 -1.6189383000000002
7.850714 -1.6100148
7.851714 -1.6010979
7.852714 -1.5921766
7.853714 -1.5832176
7.854714 -1.5741818
7.855714 -1.5650423
7.856714 -1.5557982
7.857714 -1.5464748
7.858714 -1.5371126000000002
7.859715 -1.5277483
7.860714 -1.518398
7.861714 -1.5090497
7.862714 -1.4996686000000001
7.863714 -1.4902132000000001
7.864714 -1.4806544
7.865714 -1.4709892
7.866714 -1.4612414
7.867714 -1.4514512
7.868714 -1.4416566
7.869714 -1.4318757999999998
7.870714 -1.4220994
7.871714 -1.4122957999999999
7.872715 -1.402426
7.873714 -1.3924628
7.874714 -1.3824037
7.875714 -1.3722725
7.876714 -1.3621088
7.877714 -1.3519492
7.878714 -1.3418108
7.879714 -1.331683
7.880714 -1.3215324000000002
7.881714 -1.3113186000000001
7.882714 -1.3010126
7.883714 -1.2906103
7.884714 -1.280135
7.885714 -1.2696257
7.886714 -1.2591197
7.887714 -1.2486357
7.888714 -1.2381652
7.889714 -1.2276772999999999
7.890714 -1.2171334
7.891714 -1.2065058
7.892715 -1.1957909
7.893714 -1.1850113
7.894714 -1.1742054
7.895714 -1.1634098000000002
7.896714 -1.1526425999999999
7.897714 -1.1418955
7.898714 -1.1311378
7.899714 -1.1203312
7.900714 -1.1094476
7.901714 -1.098482
7.902714 -1.087455
7.903714 -1.0764028
7.904714 -1.0653605
7.905715 -1.0543458
7.906714 -1.043351
7.907714 -1.0323469
7.908714 -1.0212967
7.909714 -1.0101739
7.910714 -0.9989745
7.911714 -0.98771937
7.912714 -0.9764449700000001
7.913714 -0.9651864899999999
7.914714 -0.95396237
7.915714 -0.94276601
7.916714 -0.93156956
7.917714 -0.92033707
7.918715 -0.90904161
7.919714 -0.89767752
7.920714 -0.88626295
7.921714 -0.87483125
7.922714 -0.8634153800000001
7.923714 -0.8520328400000001
7.924714 -0.84067797
7.925714 -0.82932506
7.926714 -0.81794122
7.927714 -0.8065016899999999
7.928714 -0.7950020999999999
7.929714 -0.78346031
7.930714 -0.77190842
7.931714 -0.7603778999999999
7.932714 -0.74888533
7.933714 -0.73742489
7.934714 -0.72597149
7.935714 -0.71449266
7.936714 -0.70296386
7.937714 -0.69137979
7.938715 -0.6797568399999999
7.939714 -0.6681255500000001
7.940714 -0.65651676
7.941714 -0.64494773
7.942714 -0.63341502
7.943714 -0.62189684
7.944714 -0.6103639999999999
7.945714 -0.59879352
7.946714 -0.58717956
7.947714 -0.57553574
7.948714 -0.5638883
7.949714 -0.55226362
7.950714 -0.5406758700000001
7.951715 -0.52912068
7.952714 -0.5175774
7.953714 -0.50601936
7.954714 -0.49442653999999997
7.955714 -0.48279543
7.956714 -0.47114100000000003
7.957714 -0.45949019999999996
7.958714 -0.44787005
7.959714 -0.4362958
7.960714 -0.42476468
7.961714 -0.41325786
7.962714 -0.40174955999999995
7.963714 -0.39021894
7.964714 -0.37865927
7.965714 -0.36708029999999997
7.966714 -0.3555031
7.967714 -0.34394979
7.968714 -0.33243331
7.969714 -0.32095194
7.970714 -0.30949104
7.971714 -0.29803083999999996
7.972714 -0.28655655
7.973714 -0.27506600999999997
7.974714 -0.26357116
7.975714 -0.25209279
7.976714 -0.24065126
7.977714 -0.22925732000000001
7.978714 -0.2179075
7.979714 -0.20658588
7.980714 -0.19527145999999998
7.981714 -0.18394755999999998
7.982714 -0.17260901
7.983714 -0.16126390999999998
7.984715 -0.14992951
7.985714 -0.13862426
7.986714 -0.12735985
7.987714 -0.11613691
7.988714 -0.10494600999999999
7.989714 -0.09377335099999999
7.990714 -0.082608004
7.991714 -0.071447436
7.992714 -0.060298625999999994
7.993714 -0.049174484000000004
7.994714 -0.038087493
7.995714 -0.027043686999999997
7.996714 -0.016039786
7.997715 -0.005064800600000001
7.998714 0.0058947695
7.999714 0.016848643
8.000714 0.027798285
8.001715 0.03873625
8.002714 0.049649412
8.003715 0.060524563999999996
8.004714 0.071353634
8.005714 0.082136312
8.006714 0.09287910099999999
8.007714 0.10359155
8.008715 0.11428155000000001
8.009714 0.12495201
8.010715 0.13560025
8.011714 0.14621998
8.012714 0.15680491
8.013714 0.16735175
8.014714 0.17786147
8.015715 0.18833813
8.016714 0.19878616999999998
8.017715 0.20920765000000002
8.018714 0.21960055
8.019714 0.22995951999999997
8.020715 0.24027791999999998
8.021714 0.25055066
8.022715 0.26077612
8.023714 0.27095642999999997
8.024714 0.28109625
8.025714 0.29120056
8.026714 0.30127275
8.027715 0.31131373
8.028714 0.3213224
8.029715 0.3312967
8.030714 0.34123468
8.031714 0.35113489999999997
8.032714 0.36099595
8.033714 0.37081582
8.034715 0.38059126
8.035714 0.39031832
8.036715 0.39999359
8.037714 0.40961578
8.038714 0.41918637999999997
8.039714 0.42870957
8.040714 0.43819044
8.041715 0.44763293
8.042714 0.45703826
8.043715 0.46640453
8.044714 0.47572795
8.045714 0.48500508999999997
8.046714 0.49423478
8.047714 0.50341873
8.048715 0.5125602699999999
8.049714 0.52166185
8.050714 0.5307226
8.051714 0.5397373799999999
8.052714 0.5486981
8.053715 0.55759684
8.054714 0.5664296400000001
8.055715 0.57519898
8.056714 0.58391327
8.057714 0.5925837899999999
8.058714 0.60121994
8.059714 0.60982481
8.060715 0.61839358
8.061714 0.62691537
8.062715 0.6353778299999999
8.063714 0.64377245
8.064714 0.65209838
8.065714 0.66036237
8.066714 0.6685751
8.067715 0.6767455
8.068714 0.68487595
8.069715 0.69296048
8.070714 0.70098755
8.071714 0.70894561
8.072714 0.71682935
8.073714 0.7246431400000001
8.074715 0.7324002199999999
8.075714 0.74011707
8.076715 0.74780583
8.077714 0.75546834
8.078714 0.76309419
8.079714 0.77066463
8.080714 0.7781600599999999
8.081715 0.78556854
8.082714 0.7928906899999999
8.083714 0.8001389899999999
8.084714 0.80733197
8.085714 0.81448518
8.086715 0.82160383
8.087714 0.82868058
8.088715 0.83569912
8.089714 0.8426426
8.090714 0.8495022499999999
8.091714 0.85628266
8.092714 0.8630004700000001
8.093715 0.86967703
8.094714 0.87632807
8.095715 0.88295592
8.096714 0.88954698
8.097714 0.89607723
8.098714 0.90252198
8.099714 0.90886699
8.100715 0.91511449
8.101714 0.92128217
8.102715 0.92739481
8.103714 0.93347291
8.104714 0.9395230600000001
8.105714 0.94553502
8.106714 0.95148683
8.107715 0.95735556
8.108714 0.96312864
8.109715 0.9688106400000001
8.110714 0.9744215800000001
8.111714 0.9799880000000001
8.112714 0.9855303899999999
8.113714 0.99105304
8.114715 0.99654133
8.115714 1.0019675000000001
8.116714 1.007303
8.117714 1.0125315
8.118714 1.0176557
8.119715 1.0226969000000001
8.120714 1.0276845
8.121715 1.0326426
8.122714 1.0375786
8.123714 1.0424798000000002
8.124714 1.0473197
8.125714 1.0520702
8.126715 1.0567158
8.127714 1.0612608000000001
8.128715 1.0657283
8.129714 1.0701498
8.130714 1.0745499
8.131714 1.078935
8.132714 1.0832895
8.133715 1.0875825000000001
8.134714 1.0917818
8.135715 1.0958686
8.136714 1.0998463
8.137714 1.1037389
8.138714 1.1075799000000002
8.139714 1.1113971999999999
8.140715 1.1151997
8.141714 1.1189736000000001
8.142715 1.122689
8.143714 1.1263139
8.144714 1.1298295
8.145715 1.1332396
8.146714 1.1365687
8.147715 1.1398506
8.148714 1.143113
8.149714 1.1463632
8.150714 1.1495847
8.151714 1.1527443
8.152715 1.1558072000000001
8.153714 1.1587528999999999
8.154715 1.1615852
8.155714 1.1643307999999999
8.156714 1.1670273
8.157714 1.1697058999999999
8.158714 1.1723776
8.159715 1.1750281
8.160714 1.1776249
8.161715 1.1801325
8.162714 1.1825291
8.163714 1.1848170999999998
8.164714 1.1870212999999998
8.165714 1.1891772999999999
8.166715 1.1913146
8.167714 1.1934421
8.168715 1.1955438
8.169714 1.1975855
8.170714 1.1995308999999998
8.171714 1.2013589999999998
8.172714 1.2030737
8.173715 1.2047032
8.174714 1.2062869
8.175714 1.207858
8.176714 1.2094279
8.177714 1.2109817
8.178715 1.2124848000000001
8.179714 1.2138991
8.180715 1.2152009
8.181714 1.2163915
8.182714 1.2174965
8.183714 1.2185535
8.184714 1.2195947
8.185715 1.2206310999999999
8.186714 1.2216482000000002
8.187715 1.2226122000000001
8.188714 1.2234863
8.189714 1.2242484
8.190714 1.2249016
8.191714 1.2254733
8.192715 1.2260025
8.193714 1.2265222
8.194715 1.2270437
8.195714 1.2275513
8.196714 1.2280099
8.197714 1.2283808999999999
8.198714 1.2286401
8.199715 1.2287892999999999
8.200714 1.228855
8.201715 1.2288763
8.202714 1.2288869
8.203714 1.2288997
8.204714 1.2289006
8.205714 1.2288561
8.206715 1.2287285000000001
8.207714 1.2284942
8.208714 1.2281545
8.209714 1.2277348000000001
8.210714 1.2272732
8.211715 1.2268022
8.212714 1.2263335
8.213715 1.2258532
8.214714 1.2253277
8.215714 1.2247207
8.216714 1.2240094
8.217714 1.2231964
8.218715 1.2223084
8.219714 1.2213844999999999
8.220715 1.2204576
8.221714 1.2195402
8.222714 1.2186179
8.223714 1.2176567
8.224714 1.2166183000000002
8.225715 1.2154779
8.226714 1.2142356
8.227715 1.2129152
8.228714 1.2115538000000001
8.229714 1.2101838
8.230714 1.2088184
8.231714 1.2074457
8.232715 1.206035
8.233714 1.2045522
8.234715 1.2029763
8.235714 1.2013098
8.236714 1.199578
8.237714 1.1978175
8.238714 1.1960589000000001
8.239715 1.1943133
8.240714 1.1925659
8.241714 1.1907837
8.242714 1.1889298
8.243714 1.1869806999999999
8.244715 1.1849360999999998
8.245714 1.1828194
8.246715 1.1806661
8.247714 1.1785073
8.248714 1.176356
8.249714 1.1742013
8.250714 1.1720146
8.251715 1.169764
8.252714 1.1674290999999999
8.253715 1.165012
8.254714 1.1625355
8.255714 1.1600333
8.256714 1.1575339
8.257714 1.1550477
8.258715 1.1525616
8.259714 1.1500461
8.260715 1.1474685
8.261714 1.1448082
8.262714 1.1420663
8.263714 1.1392654
8.264714 1.1364379
8.265715 1.1336121
8.266714 1.1307986
8.267715 1.1279865
8.268714 1.1251483
8.269714 1.1222538
8.270715 1.1192841
8.271714 1.1162408000000001
8.272715 1.1131449999999998
8.273714 1.1100273
8.274714 1.1069137999999998
8.275714 1.103814
8.276714 1.1007172
8.277715 1.0975974
8.278714 1.0944261
8.279715 1.0911861
8.280714 1.0878793
8.281714 1.0845255
8.282714 1.0811534
8.283714 1.0777866
8.284715 1.074433
8.285714 1.0710815
8.286715 1.067707
8.287714 1.0642829
8.288714 1.0607935000000002
8.289714 1.0572412
8.290714 1.0536458
8.291715 1.0500350999999999
8.292714 1.0464318000000001
8.293715 1.0428437000000002
8.294714 1.0392606
8.295714 1.0356597
8.296714 1.0320164
8.297714 1.0283167
8.298715 1.0245631
8.299714 1.0207734
8.300714 1.0169722
8.301714 1.0131792000000002
8.302714 1.0094003
8.303715 1.0056247
8.304714 1.0018311
8.305715 0.9979976300000001
8.306714 0.9941124399999999
8.307714 0.9901795499999999
8.308714 0.98621678
8.309714 0.9822472000000001
8.310715 0.9782886100000001
8.311714 0.9743453
8.312715 0.97040636
8.313714 0.9664512199999999
8.314714 0.96245967
8.315714 0.95842145
8.316714 0.95434114
8.317715 0.95023606
8.318714 0.9461280000000001
8.319715 0.94203316
8.320714 0.93795527
8.321714 0.9338842700000001
8.322714 0.9298019100000001
8.323714 0.9256907700000001
8.324715 0.9215428499999999
8.325714 0.9173628899999999
8.326715 0.91316607
8.327714 0.9089702700000001
8.328714 0.90478752
8.329714 0.90061789
8.330714 0.89644967
8.331715 0.89226523
8.332714 0.8880496
8.333714 0.8837976500000001
8.334714 0.8795169199999999
8.335714 0.87522417
8.336715 0.87093776
8.337714 0.8666695999999999
8.338715 0.86241988
8.339714 0.85817799
8.340714 0.8539279000000001
8.341714 0.8496561999999999
8.342714 0.84535861
8.343715 0.84104165
8.344714 0.8367191100000001
8.345715 0.83240503
8.346714 0.8281067
8.347714 0.82382094
8.348714 0.8195361099999999
8.349714 0.8152377800000001
8.350715 0.81091626
8.351714 0.80657126
8.352715 0.8022124900000001
8.353714 0.7978553899999999
8.354714 0.79351366
8.355714 0.7891930599999999
8.356714 0.7848890500000001
8.357715 0.78058923
8.358714 0.77627962
8.359715 0.77195172
8.360714 0.76760659
8.361714 0.7632544699999999
8.362714 0.75890981
8.363714 0.75458428
8.364715 0.75028134
8.365714 0.74599478
8.366714 0.74171205
8.367714 0.73742056
8.368714 0.7331140300000001
8.369715 0.7287956299999999
8.370714 0.7244763000000001
8.371715 0.72016926
8.372714 0.71588326
8.373714 0.71161818
8.374714 0.70736497
8.375714 0.70311013
8.376715 0.69884271
8.377714 0.69456003
8.378715 0.69026961
8.379714 0.6859864099999999
8.380714 0.6817261699999999
8.381714 0.67749824
8.382714 0.6733017
8.383715 0.6691257899999999
8.384714 0.66495547
8.385715 0.66077835
8.386714 0.65659075
8.387714 0.6523989099999999
8.388714 0.64821565
8.389714 0.6440535199999999
8.390715 0.6399181700000001
8.391714 0.6358052599999999
8.392715 0.6317023700000001
8.393714 0.62759528
8.394714 0.62347529
8.395715 0.61934432
8.396714 0.6152149299999999
8.397715 0.61110505
8.398714 0.60703
8.399714 0.60299542
8.400714 0.5989946
8.401714 0.59501152
8.402715 0.59102825
8.403714 0.5870333400000001
8.404715 0.58302707
8.405714 0.57902122
8.406714 0.57503325
8.407714 0.57107783
8.408714 0.56715994
8.409715 0.56327251
8.410714 0.55939993
8.411715 0.55552614
8.412714 0.5516427100000001
8.413714 0.5477536
8.414714 0.54387362
8.415714 0.54002157
8.416715 0.53621116
8.417714 0.5324439599999999
8.418715 0.5287081
8.419714 0.5249832799999999
8.420714 0.52125016
8.421714 0.5174994900000001
8.422714 0.51373686
8.423715 0.50998065
8.424714 0.50625401
8.425714 0.5025746799999999
8.426714 0.49894699
8.427714 0.49536028
8.428715 0.49179434000000005
8.429714 0.48822905
8.430715 0.48465389
8.431714 0.48107300000000003
8.432714 0.47750268
8.433714 0.47396299999999997
8.434714 0.4704677
8.435715 0.46701677999999996
8.436714 0.46359585
8.437715 0.46018246
8.438714 0.4567571
8.439714 0.45331282999999994
8.440714 0.44985977
8.441714 0.44642137
8.442715 0.44302474999999997
8.443714 0.43968866
8.444715 0.43641534
8.445714 0.43318952
8.446714 0.42998549
8.447714 0.42677871
8.448714 0.42355685
8.449715 0.42032488
8.450714 0.41710208000000004
8.451715 0.41391226
8.452714 0.41077173999999994
8.453714 0.40768143
8.454714 0.40462599
8.455714 0.40158130999999997
8.456715 0.39852634000000003
8.457714 0.39545394999999994
8.458714 0.39237528000000005
8.459714 0.38931553999999996
8.460714 0.38630283
8.461715 0.38335537999999997
8.462714 0.38047286
8.463715 0.37763617
8.464714 0.37481573
8.465714 0.37198465
8.466714 0.36913073
8.467714 0.36626179
8.468715 0.36340174
8.469714 0.3605793
8.470715 0.35781455
8.471714 0.35510971
8.472714 0.35244841
8.473714 0.34980378
8.474714 0.34715158
8.475715 0.34448208999999996
8.476714 0.34180514
8.477715 0.33914584000000003
8.478714 0.33653288000000003
8.479714 0.33398479999999997
8.480714 0.33150094
8.481714 0.32906103999999997
8.482715 0.32663423999999996
8.483714 0.32419316000000004
8.484715 0.32172638
8.485714 0.31924413
8.486714 0.31677352000000003
8.487714 0.31434633
8.488714 0.31198444999999997
8.489715 0.30968983
8.490714 0.30744378
8.491714 0.30521562
8.492714 0.302977
8.493714 0.30071503
8.494715 0.29843806
8.495714 0.29617168
8.496715 0.29394638
8.497714 0.29178306
8.498714 0.28968304
8.499714 0.28762729
8.500714 0.28558525
8.501715 0.28352938
8.502714 0.28144836
8.503715 0.27935284
8.504714 0.27727094
8.505714 0.27523558
8.506714 0.2732693
8.507714 0.27137382
8.508715 0.26952898999999997
8.509714 0.26770188
8.510715 0.26586177
8.511714 0.26399405
8.512714 0.26210665
8.513714 0.26022609999999996
8.514714 0.25838497
8.515715 0.25660652
8.516714 0.25489388
8.517715 0.25322868000000004
8.518714 0.25157968
8.519714 0.24991762
8.520715 0.24822908000000002
8.521714 0.24652291999999998
8.522715 0.24482637999999998
8.523714 0.24317247
8.524714 0.24158459000000002
8.525714 0.24006555
8.526714 0.23859607000000002
8.527715 0.23714348
8.528714 0.23567684
8.529715 0.23418114999999998
8.530714 0.23266426
8.531714 0.23115317000000002
8.532714 0.22968149000000002
8.533714 0.22827382
8.534715 0.22693424999999998
8.535714 0.22564453999999998
8.536715 0.22437247000000002
8.537714 0.22308682000000002
8.538714 0.22177168
8.539714 0.22043367000000003
8.540714 0.21909873
8.541715 0.21779986999999998
8.542714 0.2165617
8.543715 0.21538897
8.544714 0.2142644
8.545714 0.21315673000000002
8.546714 0.21203534999999998
8.547714 0.2108847
8.548715 0.20971156
8.549714 0.20854201000000003
8.550714 0.20740945
8.551714 0.20633906
8.552714 0.20533619
8.553715 0.20438372
8.554714 0.20345001999999998
8.555715 0.20250338
8.556714 0.20152646999999999
8.557714 0.20052411
8.558714 0.19952062999999998
8.559714 0.19854832999999997
8.560715 0.19763233
8.561714 0.1967787
8.562715 0.19597173999999998
8.563714 0.19518128
8.564714 0.19437675000000001
8.565714 0.1935415
8.566714 0.19268052
8.567715 0.19181831
8.568714 0.19098753
8.569715 0.19021404
8.570714 0.18950506
8.571714 0.188846
8.572714 0.18820728
8.573714 0.18755804
8.574715 0.18688021
8.575714 0.18617654
8.576715 0.18546883
8.577714 0.18478736
8.578714 0.1841564
8.579714 0.18358263
8.580714 0.18305187
8.581715 0.18253563
8.582714 0.18200429999999998
8.583714 0.18144096999999998
8.584714 0.18084941
8.585714 0.18025249999999998
8.586715 0.179682
8.587714 0.17916411999999998
8.588715 0.17870796
8.589714 0.17830159
8.590714 0.17791783
8.591714 0.17752686
8.592714 0.17710967
8.593715 0.17666635
8.594714 0.17621524
8.595715 0.1757837
8.596714 0.17539472
8.597714 0.17505583
8.598714 0.17475539
8.599714 0.17446802
8.600715 0.17416646
8.601714 0.1738345
8.602715 0.17347481
8.603714 0.17310805
8.604714 0.17276371
8.605714 0.17246699
8.606714 0.17222753
8.607715 0.17203529
8.608714 0.17186542000000002
8.609715 0.17168951
8.610714 0.17148834000000002
8.611714 0.17125992
8.612714 0.17101959
8.613714 0.17079205
8.614715 0.17059931
8.615714 0.17045024
8.616714 0.17033644
8.617714 0.17023637
8.618714 0.17012564000000002
8.619715 0.16998864
8.620714 0.16982602
8.621715 0.16965451999999998
8.622714 0.16949944
8.623714 0.16938304
8.624714 0.16931444
8.625714 0.16928558
8.626715 0.16927492
8.627714 0.16925727000000002
8.628715 0.16921507
8.629714 0.16914598
8.630714 0.16906336
8.631714 0.16898967
8.632714 0.1689458
8.633715 0.16894153
8.634714 0.16897125000000002
8.635715 0.16901703
8.636714 0.16905715000000002
8.637714 0.16907639
8.638714 0.16907292000000002
8.639714 0.16905899
8.640715 0.16905499000000002
8.641714 0.16907983
8.642715 0.16914222
8.643714 0.1692367
8.644714 0.16934633
8.645715 0.16945056
8.646714 0.16953463
8.647715 0.16959615
8.648714 0.16964584
8.649714 0.16970235
8.650714 0.16978346
8.651714 0.16989793
8.652715 0.17004170000000002
8.653714 0.17019999
8.654715 0.17035419999999998
8.655714 0.17049045999999998
8.656714 0.17060576
8.657714 0.17070889
8.658714 0.17081612
8.659715 0.17094352999999998
8.660714 0.17109971
8.661715 0.17128217
8.662714 0.17147886
8.663714 0.1716741
8.664714 0.17185586
8.665714 0.17202109999999998
8.666715 0.17217688
8.667714 0.17233656
8.668715 0.17251345999999998
8.669714 0.1727145
8.670714 0.17293725000000001
8.671714 0.17317112
8.672714 0.17340248
8.673715 0.17362094
8.674714 0.173824
8.675714 0.17401801
8.676714 0.17421503
8.677714 0.17442727
8.678715 0.17466157
8.679714 0.17491662
8.680715 0.17518372000000001
8.681714 0.17545094
8.682714 0.17570833000000002
8.683714 0.17595201
8.684714 0.17618528
8.685715 0.1764165
8.686714 0.17665497000000002
8.687715 0.17690671
8.688714 0.17717221
8.689714 0.17744688
8.690714 0.17772398
8.691714 0.17799829
8.692715 0.17826888
8.693714 0.17853959
8.694715 0.17881726
8.695714 0.17910844
8.696714 0.17941623
8.697714 0.17973877
8.698714 0.18006982
8.699715 0.18040118
8.700714 0.18072568
8.701715 0.18103968
8.702714 0.18134377000000002
8.703714 0.18164193
8.704714 0.18193953
8.705714 0.18224124
8.706715 0.18254971
8.707714 0.18286551
8.708714 0.18318784
8.709714 0.18351573999999998
8.710714 0.18384885
8.711715 0.1841876
8.712714 0.18453271999999998
8.713715 0.18488455
8.714714 0.18524252
8.715714 0.18560514
8.716714 0.18597046
8.717714 0.18633663
8.718715 0.18670228
8.719714 0.18706667
8.720715 0.18742961
8.721714 0.18779133
8.722714 0.18815261
8.723714 0.18851500999999998
8.724714 0.18888097
8.725715 0.18925358
8.726714 0.18963579
8.727715 0.19002924
8.728714 0.19043321
8.729714 0.19084431999999998
8.730714 0.19125725
8.731714 0.19166658
8.732715 0.19206883
8.733714 0.19246406
8.734715 0.19285595
8.735714 0.19325047
8.736714 0.1936533
8.737714 0.19406744
8.738714 0.19449189
8.739715 0.19492238
8.740714 0.19535362
8.741714 0.19578224
8.742714 0.19620885
8.743714 0.19663817
8.744715 0.19707684
8.745714 0.19753007
8.746715 0.19799842999999998
8.747714 0.19847669
8.748714 0.19895533999999998
8.749714 0.1994245
8.750714 0.19987833000000002
8.751715 0.20031827
8.752714 0.20075289000000002
8.753715 0.20119485
8.754714 0.20165558
8.755714 0.20214042000000002
8.756714 0.20264629
8.757714 0.20316313
8.758715 0.20367859
8.759714 0.20418379000000003
8.760715 0.20467746
8.761714 0.20516659
8.762714 0.20566292
8.763714 0.20617707999999998
8.764714 0.20671294
8.765715 0.20726504999999998
8.766714 0.20782057999999998
8.767715 0.20836512999999998
8.768714 0.20888951
8.769714 0.20939473000000003
8.770715 0.20989228999999998
8.771714 0.21039971999999998
8.772715 0.21093297
8.773714 0.21149931
8.774714 0.21209389
8.775714 0.21270183
8.776714 0.21330491000000001
8.777715 0.21389006000000002
8.778714 0.21445549000000003
8.779715 0.21501163
8.780714 0.21557632999999998
8.781714 0.21616644
8.782714 0.21678952
8.783714 0.21743991000000001
8.784715 0.21810091999999998
8.785714 0.21875241999999998
8.786715 0.21938029999999997
8.787714 0.21998341999999999
8.788714 0.22057475999999998
8.789714 0.22117593
8.790714 0.22180737
8.791715 0.22247895
8.792714 0.22318528
8.793715 0.22390796999999998
8.794714 0.22462411
8.795714 0.22531699
8.796714 0.2259841
8.797714 0.22663856
8.798715 0.22730334
8.799714 0.22800041
8.800714 0.22874032
8.801714 0.22951690000000002
8.802714 0.23030962000000002
8.803715 0.23109290999999998
8.804714 0.23184817000000002
8.805715 0.23257267
8.806714 0.23328143
8.807714 0.23400076
8.808714 0.23475648000000002
8.809714 0.2355621
8.810715 0.23641248999999998
8.811714 0.23728625
8.812715 0.23815564
8.813714 0.2389994
8.814714 0.23981281999999998
8.815714 0.24060998
8.816714 0.24141716
8.817715 0.24226038
8.818714 0.24315285999999997
8.819715 0.24408839999999998
8.820714 0.24504383999999999
8.821714 0.24598965000000003
8.822714 0.24690388000000002
8.823714 0.24778289
8.824715 0.24864369000000003
8.825714 0.24951679999999998
8.826715 0.25043255000000003
8.827714 0.25140718
8.828714 0.25243536
8.829714 0.25349245000000004
8.830714 0.25454573
8.831715 0.2555694
8.832714 0.25655646
8.833714 0.25752191
8.834714 0.25849574999999997
8.835714 0.25950872999999997
8.836715 0.260578
8.837714 0.26169897
8.838715 0.26284738
8.839714 0.26399080999999996
8.840714 0.26510414
8.841714 0.26618175
8.842714 0.26724066
8.843715 0.26831296
8.844714 0.26943091999999996
8.845715 0.27061165
8.846714 0.27184868
8.847714 0.27311430000000003
8.848714 0.27437189
8.849714 0.27559255
8.850715 0.27676860000000003
8.851714 0.27791725
8.852715 0.27907304
8.853714 0.28027229
8.854714 0.28153662999999995
8.855714 0.2828636
8.856714 0.28422822
8.857715 0.2855951
8.858714 0.28693536000000003
8.859715 0.28824031
8.860714 0.28952549
8.861714 0.29082326
8.862714 0.29216714
8.863714 0.29357537
8.864715 0.29504171
8.865714 0.29653748
8.866714 0.29802455
8.867714 0.29947299
8.868714 0.30087533
8.869715 0.30225064
8.870714 0.30363641999999996
8.871715 0.30507196000000003
8.872714 0.30658066
8.873714 0.30815967
8.874714 0.30978147
8.875714 0.31140675
8.876715 0.31300252
8.877714 0.31455718
8.878715 0.31608543
8.879714 0.31762088
8.880714 0.31919975
8.881714 0.32084356
8.882714 0.32254874
8.883715 0.32428838
8.884714 0.32602495
8.885715 0.3277285
8.886714 0.32939138
8.887714 0.33103246000000003
8.888714 0.33268917
8.889714 0.33440024
8.890715 0.3361878
8.891714 0.3380467
8.892715 0.33994641000000003
8.893714 0.34184449
8.894714 0.34370574
8.895715 0.34551779
8.896714 0.34729645
8.897715 0.34907805
8.898714 0.35090256
8.899714 0.35279528
8.900714 0.35475572
8.901714 0.35675867
8.902715 0.35876683000000004
8.903714 0.36074915
8.904715 0.36269592
8.905714 0.36462352
8.906714 0.36656668
8.907714 0.36856171
8.908714 0.37062876
8.909715 0.37276129999999996
8.910714 0.37492819
8.911715 0.37708725
8.912714 0.37920431000000004
8.913714 0.38126884
8.914714 0.38329898
8.915714 0.38533353
8.916715 0.38741473000000004
8.917714 0.38956956
8.918715 0.39179842000000004
8.919714 0.39407592
8.920714 0.39636381
8.921714 0.39862911
8.922714 0.40085968
8.923715 0.40306919
8.924714 0.40529002
8.925714 0.40755672
8.926714 0.40988889999999994
8.927714 0.41228081
8.928715 0.41470337
8.929714 0.41711708000000003
8.930715 0.4194906
8.931714 0.42181551
8.932714 0.42411098
8.933714 0.42641559
8.934714 0.42877030000000005
8.935715 0.43120054
8.936714 0.43370514
8.937715 0.43625770999999997
8.938714 0.43881922
8.939714 0.44135614
8.940714 0.44385563000000006
8.941714 0.44633052
8.942715 0.44881236
8.943714 0.45133535999999996
8.944715 0.45391968
8.945714 0.45656133
8.946714 0.4592339
8.947714 0.46190093
8.948714 0.46453336
8.949715 0.46712350999999996
8.950714 0.46968935
8.951715 0.47226646
8.952714 0.47489209
8.953714 0.47758818000000003
8.954714 0.48035146
8.955714 0.48315525
8.956715 0.48596187999999996
8.957714 0.48874011
8.958714 0.49147904
8.959714 0.49419259
8.960714 0.49691214
8.961715 0.49967142000000003
8.962714 0.50249021
8.963715 0.5053652
8.964714 0.50827176
8.965714 0.51117572
8.966714 0.51404978
8.967714 0.5168865899999999
8.968715 0.51970221
8.969714 0.5225285399999999
8.970715 0.52539841
8.971714 0.5283302200000001
8.972714 0.53131916
8.973714 0.53433981
8.974714 0.53735771
8.975715 0.54034549
8.976714 0.54329536
8.977715 0.5462223199999999
8.978714 0.54915673
8.979714 0.5521297900000001
8.980714 0.5551588700000001
8.981714 0.55823959
8.982715 0.56134821
8.983714 0.56445287
8.984715 0.56752888
8.985714 0.57056993
8.986714 0.57359086
8.987714 0.57662036
8.988714 0.57968684
8.989715 0.58280504
8.990714 0.58596898
8.991714 0.58915466
8.992714 0.5923315
8.993714 0.5954767599999999
8.994715 0.59858593
8.995714 0.60167471
8.996715 0.6047714
8.997714 0.60790353
8.998714 0.61108503
8.999714 0.61431001
9.000714 0.6175558999999999
9.001715 0.6207944400000001
9.002714 0.62400498
9.003715 0.62718405
9.004714 0.63034664
9.005714 0.63351863
9.006714 0.6367241
9.007714 0.63997372
9.008715 0.64325961
9.009714 0.6465590999999999
9.010715 0.64984551
9.011714 0.65310057
9.012714 0.6563229
9.013714 0.65952833
9.014714 0.6627420900000001
9.015715 0.6659866799999999
9.016714 0.66927117
9.017715 0.67258724
9.018714 0.67591318
9.019714 0.6792244000000001
9.020715 0.68250494
9.021714 0.68575484
9.022715 0.68898969
9.023714 0.69223293
9.024714 0.6955042899999999
9.025714 0.6988104
9.026714 0.7021418300000001
9.027715 0.70547774
9.028714 0.70879599
9.029715 0.7120838899999999
9.030714 0.71534398
9.031714 0.71859257
9.032714 0.7218516
9.033714 0.72513786
9.034715 0.72845467
9.035714 0.73179021
9.036715 0.73512299
9.037714 0.73843193
9.038714 0.74170614
9.039714 0.74494989
9.040714 0.74818009
9.041715 0.7514182
9.042714 0.75467983
9.043715 0.75796754
9.044714 0.7612701000000001
9.045714 0.76456829
9.046714 0.7678445
9.047714 0.7710913699999999
9.048715 0.7743149500000001
9.049714 0.77753151
9.050714 0.78075891
9.051714 0.78400746
9.052714 0.78727389
9.053715 0.79054274
9.054714 0.7937929599999999
9.055715 0.7970077000000001
9.056714 0.8001823
9.057714 0.80332644
9.058714 0.80645951
9.059714 0.8096015099999999
9.060715 0.81276419
9.061714 0.8159456799999999
9.062715 0.8191321999999999
9.063714 0.8223054000000001
9.064714 0.8254512199999999
9.065714 0.8285668700000001
9.066714 0.83166165
9.067715 0.8347516899999999
9.068714 0.83785113
9.069715 0.84096463
9.070714 0.8440836300000001
9.071714 0.8471900600000001
9.072714 0.85026454
9.073714 0.85329562
9.074715 0.85628554
9.075714 0.85924938
9.076715 0.86220829
9.077714 0.86517986
9.078714 0.86817015
9.079714 0.8711708699999999
9.080714 0.8741636800000001
9.081715 0.87712919
9.082714 0.88005569
9.083714 0.8829446499999999
9.084714 0.8858091199999999
9.085714 0.88866679
9.086715 0.8915304199999999
9.087714 0.8944011300000001
9.088715 0.89726727
9.089714 0.9001101399999999
9.090714 0.90291295
9.091714 0.90566967
9.092714 0.9083885700000001
9.093715 0.9110889400000001
9.094714 0.91379238
9.095715 0.9165124
9.096714 0.9192476999999999
9.097714 0.92198253
9.098714 0.92469333
9.099714 0.92735933
9.100715 0.92997206
9.101714 0.93253851
9.102715 0.9350772900000001
9.103714 0.93760965
9.104714 0.9401488100000001
9.105714 0.94269356
9.106714 0.9452295499999999
9.107715 0.9477363000000001
9.108714 0.95019778
9.109715 0.9526110299999999
9.110714 0.95498785
9.111714 0.95734969
9.112714 0.9597170199999999
9.113714 0.9620988699999999
9.114715 0.9644876199999999
9.115714 0.96686147
9.116714 0.9691936
9.117714 0.97146435
9.118714 0.97367018
9.119715 0.9758253600000001
9.120714 0.97795539
9.121715 0.9800852299999999
9.122714 0.98222801
9.123714 0.9843793700000001
9.124714 0.98651974
9.125714 0.9886246200000001
9.126715 0.99067586
9.127714 0.9926707499999999
9.128715 0.9946228899999999
9.129714 0.99655502
9.130714 0.99848732
9.131714 1.0004263
9.132714 1.002361
9.133715 1.0042666
9.134714 1.006116
9.135715 1.0078926
9.136714 1.0095986
9.137714 1.0112546999999998
9.138714 1.012892
9.139714 1.0145374
9.140715 1.0162022
9.141714 1.017877
9.142715 1.0195361
9.143714 1.0211495
9.144714 1.022697
9.145715 1.0241765
9.146714 1.0256045
9.147715 1.0270075
9.148714 1.0284077
9.149714 1.0298125999999999
9.150714 1.0312102
9.151714 1.0325741
9.152715 1.0338768
9.153714 1.0351028
9.154715 1.0362568
9.155714 1.0373626
9.156714 1.0384521
9.157714 1.0395512
9.158714 1.0406674
9.159715 1.0417855
9.160714 1.0428747
9.161715 1.0439019
9.162714 1.0448464
9.163714 1.0457098
9.164714 1.0465138
9.165714 1.0472905
9.166715 1.0480671000000001
9.167714 1.0488531
9.168715 1.049636
9.169714 1.0503883
9.170714 1.0510807
9.171714 1.0516961999999999
9.172714 1.0522391
9.173715 1.0527327
9.174714 1.0532082999999999
9.175714 1.05369
9.176714 1.054182
9.177714 1.0546663
9.178715 1.0551094
9.179714 1.0554777
9.180715 1.0557526
9.181714 1.0559396
9.182714 1.0560657
9.183714 1.0561674
9.184714 1.0562746
9.185715 1.0563972
9.186714 1.0565217
9.187715 1.0566175
9.188714 1.0566522
9.189714 1.0566069
9.190714 1.0564845
9.191714 1.0563083
9.192715 1.0561098999999998
9.193714 1.0559133
9.194715 1.0557227
9.195714 1.0555195
9.196714 1.0552704
9.197714 1.0549428
9.198714 1.0545199
9.199715 1.0540091
9.200714 1.0534395
9.201715 1.0528482000000001
9.202714 1.0522650999999998
9.203714 1.051698
9.204714 1.0511305
9.205714 1.0505298
9.206715 1.0498616
9.207714 1.0491063
9.208714 1.0482676
9.209714 1.0473702999999999
9.210714 1.0464476
9.211715 1.0455255
9.212714 1.04461
9.213715 1.0436838
9.214714 1.0427148000000002
9.215714 1.0416714
9.216714 1.0405371
9.217714 1.0393193
9.218715 1.0380456999999998
9.219714 1.036752
9.220715 1.0354653
9.221714 1.0341914
9.222714 1.0329122
9.223714 1.0315937000000002
9.224714 1.0302018
9.225715 1.0287179
9.226714 1.0271466
9.227715 1.0255141
9.228714 1.0238549
9.229714 1.022196
9.230714 1.0205446999999999
9.231714 1.0188851
9.232715 1.0171862999999999
9.233714 1.0154173
9.234715 1.0135616
9.235714 1.0116256000000001
9.236714 1.0096353
9.237714 1.0076244
9.238714 1.0056181000000002
9.239715 1.0036211
9.240714 1.0016153
9.241714 0.9995678399999999
9.242714 0.9974459200000001
9.243714 0.9952320699999999
9.244715 0.9929317999999999
9.245714 0.99057099
9.246715 0.9881837299999999
9.247714 0.98579675
9.248714 0.9834175
9.249714 0.98103117
9.250714 0.97860862
9.251715 0.9761204000000001
9.252714 0.97355107
9.253715 0.97090658
9.254714 0.9682113299999999
9.255714 0.96549653
9.256714 0.9627854499999999
9.257714 0.960082
9.258715 0.9573685000000001
9.259714 0.95461346
9.260715 0.9517857799999999
9.261714 0.94886906
9.262714 0.94586825
9.263714 0.94280774
9.264714 0.93971957
9.265715 0.93662916
9.266714 0.9335442399999999
9.267715 0.93045197
9.268714 0.92732636
9.269714 0.92414105
9.270715 0.92088226
9.271714 0.91755567
9.272715 0.9141835399999999
9.273714 0.9107940800000001
9.274714 0.9074078899999999
9.275714 0.90402784
9.276714 0.90063708
9.277715 0.8972065499999999
9.278714 0.8937078500000001
9.279715 0.8901261699999999
9.280714 0.8864664499999999
9.281714 0.8827512200000001
9.282714 0.8790102799999999
9.283714 0.8752671999999999
9.284715 0.87152971
9.285714 0.8677870000000001
9.286715 0.8640162599999999
9.287714 0.86019412
9.288714 0.8563080799999999
9.289714 0.8523625300000001
9.290714 0.8483761
9.291715 0.84437244
9.292714 0.84036859
9.293715 0.83636632
9.294714 0.8323507399999999
9.295714 0.8282965999999999
9.296714 0.82418006
9.297714 0.81998929
9.298715 0.8157298900000001
9.299714 0.81142252
9.300714 0.8070935499999999
9.301714 0.8027638300000001
9.302714 0.79844007
9.303715 0.79411287
9.304714 0.7897622
9.305715 0.7853672799999999
9.306714 0.78091659
9.307714 0.77641285
9.308714 0.77187098
9.309714 0.76731034
9.310715 0.76274509
9.311714 0.75817709
9.312715 0.75359475
9.313714 0.74897869
9.314714 0.74431086
9.315714 0.7395831900000001
9.316714 0.7348015400000001
9.317715 0.72998349
9.318714 0.7251505699999999
9.319715 0.72031892
9.320714 0.7154927099999999
9.321714 0.71066297
9.322714 0.70581245
9.323714 0.70092389
9.324715 0.6959877
9.325714 0.69100582
9.326715 0.68599018
9.327714 0.68095629
9.328714 0.67591565
9.329714 0.67087035
9.330714 0.6658125699999999
9.331715 0.66072866
9.332714 0.6556062500000001
9.333714 0.65044034
9.334714 0.64523611
9.335714 0.6400066
9.336715 0.63476693
9.337714 0.62952759
9.338715 0.6242899700000001
9.339714 0.61904616
9.340714 0.6137829699999999
9.341714 0.60848808
9.342714 0.60315537
9.343715 0.59778756
9.344714 0.5923940299999999
9.345715 0.58698626
9.346714 0.58157248
9.347714 0.5761539999999999
9.348714 0.57072551
9.349714 0.56527825
9.350715 0.55980477
9.351714 0.55430294
9.352715 0.54877712
9.353714 0.5432361299999999
9.354714 0.53768912
9.355714 0.53214156
9.356714 0.52659279
9.357715 0.52103694
9.358714 0.5154659
9.359715 0.5098732699999999
9.360714 0.50425716
9.361714 0.49862065
9.362714 0.4929699
9.363714 0.48731086
9.364715 0.48164645999999994
9.365714 0.47597554999999997
9.366714 0.47029401
9.367714 0.4645972
9.368714 0.45888283999999996
9.369715 0.45315232
9.370714 0.44741021000000003
9.371715 0.44166207999999996
9.372714 0.43591209999999997
9.373714 0.43016132
9.374714 0.42440756
9.375714 0.41864724000000003
9.376715 0.41287751
9.377714 0.40709791
9.378715 0.40131053
9.379714 0.39551873000000004
9.380714 0.38972509
9.381714 0.38392965
9.382714 0.37812986
9.383715 0.37232179
9.384714 0.36650239
9.385715 0.36067157
9.386714 0.35483262000000004
9.387714 0.34899106
9.388714 0.34315214
9.389714 0.33731847
9.390715 0.33148883
9.391714 0.32565899000000004
9.392715 0.31982415999999997
9.393714 0.31398181
9.394714 0.30813331
9.395715 0.30228364999999996
9.396714 0.29643902
9.397715 0.2906037
9.398714 0.28477758000000003
9.399714 0.27895591000000003
9.400714 0.27313137000000004
9.401714 0.26729784
9.402715 0.26145373
9.403714 0.25560327
9.404715 0.24975513
9.405714 0.24391855
9.406714 0.23809895000000003
9.407714 0.23229527
9.408714 0.22650014000000002
9.409715 0.22070326
9.410714 0.21489637
9.411715 0.20907749
9.412714 0.20325226
9.413714 0.19743170000000002
9.414714 0.19162737
9.415714 0.18584597
9.416715 0.18008624
9.417714 0.17433970000000001
9.418715 0.16859487
9.419714 0.16284311
9.420714 0.15708331
9.421714 0.1513229
9.422714 0.1455746
9.423715 0.13985042
9.424714 0.13415552
9.425714 0.12848505999999998
9.426714 0.12282589
9.427714 0.11716217999999999
9.428715 0.11148283999999999
9.429714 0.10578707000000001
9.430715 0.10008536999999999
9.431714 0.094395439
9.432714 0.08873459900000001
9.433714 0.08311235
9.434714 0.07752637
9.435715 0.071964017
9.436714 0.066408591
9.437715 0.060847506
9.438714 0.055278442000000004
9.439714 0.049710448
9.440714 0.044159469
9.441714 0.038640245
9.442715 0.033158512
9.443714 0.027707362
9.444715 0.022269678
9.445714 0.01682578
9.446714 0.011362800000000001
9.447714 0.0058814228
9.448714 0.0003966305
9.449715 -0.0050680956
9.450714 -0.010490631
9.451715 -0.015859686999999997
9.452714 -0.021179538
9.453714 -0.026467736000000002
9.454714 -0.031746799
9.455714 -0.037033722
9.456715 -0.042332211
9.457714 -0.047631262
9.458714 -0.052910816000000006
9.459714 -0.058151828
9.460714 -0.063345936
9.461715 -0.068500079
9.462714 -0.073633669
9.463715 -0.078769511
9.464714 -0.08392264099999999
9.465714 -0.089092407
9.466714 -0.09426164899999999
9.467714 -0.099403644
9.468715 -0.10449373
9.469714 -0.10952039
9.470715 -0.11449056999999999
9.471714 -0.11942661
9.472714 -0.12435624
9.473714 -0.12930001
9.474714 -0.13426201
9.475715 -0.13922832000000002
9.476714 -0.14417375
9.477715 -0.14907384
9.478714 -0.15391652
9.479714 -0.15870782
9.480714 -0.16346897
9.481714 -0.16822614
9.482715 -0.17299751
9.483714 -0.17778408
9.484715 -0.18256827
9.485714 -0.18732158
9.486714 -0.19201749
9.487714 -0.19664397000000003
9.488714 -0.20120942
9.489715 -0.20573930999999998
9.490714 -0.21026488000000002
9.491714 -0.21480904
9.492714 -0.21937592
9.493714 -0.22394899000000001
9.494715 -0.22849874
9.495714 -0.23299628
9.496715 -0.23742665000000002
9.497714 -0.24179560000000003
9.498714 -0.24612660000000003
9.499714 -0.25044945
9.500714 -0.25478592
9.501715 -0.25913898999999996
9.502714 -0.26349097
9.503715 -0.26781149
9.504714 -0.27207155
9.505714 -0.27625735
9.506714 -0.28037715
9.507714 -0.28445809
9.508715 -0.28853407
9.509714 -0.29263035
9.510715 -0.29675213
9.511714 -0.30088213
9.512714 -0.30498866
9.513714 -0.30904026
9.514714 -0.31302026
9.515715 -0.31693431
9.516714 -0.32080749999999997
9.517715 -0.32467225
9.518714 -0.32855279000000004
9.519714 -0.33245324
9.520715 -0.3363552
9.521714 -0.34022604
9.522715 -0.34403384
9.523714 -0.34776253
9.524714 -0.35141963
9.525714 -0.35503334
9.526714 -0.35864003
9.527715 -0.36226779
9.528714 -0.36592386000000005
9.529715 -0.36959164
9.530714 -0.3732386
9.531714 -0.3768316
9.532714 -0.38035226
9.533714 -0.38380539
9.534715 -0.38721641
9.535714 -0.39061906
9.536715 -0.39403913999999995
9.537714 -0.39748177
9.538714 -0.40092845
9.539714 -0.40434529
9.540714 -0.40769856000000004
9.541715 -0.41097052999999995
9.542714 -0.41416818
9.543715 -0.41732043
9.544714 -0.42046532000000003
9.545714 -0.42363293
9.546714 -0.42683212000000004
9.547714 -0.43004667
9.548715 -0.43324315999999996
9.549714 -0.43638665
9.550714 -0.43945694
9.551714 -0.44245761999999994
9.552714 -0.44541406
9.553715 -0.44836127000000003
9.554714 -0.45132706999999994
9.555715 -0.45431866
9.556714 -0.45731914999999995
9.557714 -0.46029524
9.558714 -0.46321284
9.559714 -0.46605323
9.560715 -0.46882224
9.561714 -0.47154799
9.562715 -0.4742682
9.563714 -0.47701304
9.564714 -0.47979130999999997
9.565714 -0.48258649
9.566714 -0.4853643
9.567715 -0.48808851000000003
9.568714 -0.49073771
9.569715 -0.49331491
9.570714 -0.49584601
9.571714 -0.49836771
9.572714 -0.5009104
9.573714 -0.50348421
9.574715 -0.5060745400000001
9.575714 -0.50864932
9.576715 -0.51117418
9.577714 -0.5136289199999999
9.578714 -0.51601701
9.579714 -0.5183640899999999
9.580714 -0.5207059
9.581715 -0.52307155
9.582714 -0.52546966
9.583714 -0.52788402
9.584714 -0.53028101
9.585714 -0.53262492
9.586715 -0.53489469
9.587714 -0.5370937299999999
9.588715 -0.53924858
9.589714 -0.5413970899999999
9.590714 -0.5435713099999999
9.591714 -0.54578315
9.592714 -0.5480195400000001
9.593715 -0.55024889
9.594714 -0.5524361999999999
9.595715 -0.55455938
9.596714 -0.5566193700000001
9.597714 -0.55863922
9.598714 -0.56065293
9.599714 -0.56268917
9.600715 -0.5647575499999999
9.601714 -0.5668438
9.602715 -0.5689166499999999
9.603714 -0.57094241
9.604714 -0.57290103
9.605714 -0.57479604
9.606714 -0.5766532799999999
9.607715 -0.5785096
9.608714 -0.58039632
9.609715 -0.58232518
9.610714 -0.58428333
9.611714 -0.58623962
9.612714 -0.5881590800000001
9.613714 -0.59001902
9.614715 -0.59181913
9.615714 -0.5935811400000001
9.616714 -0.59533832
9.617714 -0.59711961
9.618714 -0.5989361599999999
9.619715 -0.60077617
9.620714 -0.60261083
9.621715 -0.60440814
9.622714 -0.60614822
9.623714 -0.60783303
9.624714 -0.60948571
9.625714 -0.61114007
9.626715 -0.61282511
9.627714 -0.6145516400000001
9.628715 -0.61630746
9.629714 -0.61806315
9.630714 -0.61978577
9.631714 -0.62145414
9.632714 -0.62306863
9.633715 -0.62465072
9.634714 -0.62623313
9.635715 -0.62784459
9.636714 -0.6294969
9.637714 -0.63117971
9.638714 -0.6328658699999999
9.639714 -0.63452441
9.640715 -0.63613513
9.641714 -0.6376980299999999
9.642715 -0.63923332
9.643714 -0.64077158
9.644714 -0.64233956
9.645715 -0.6439477699999999
9.646714 -0.6455856400000001
9.647715 -0.6472267700000001
9.648714 -0.64884154
9.649714 -0.65041119
9.650714 -0.6519367
9.651714 -0.65343855
9.652715 -0.65494743
9.653714 -0.65649012
9.654715 -0.65807723
9.655714 -0.6596988100000001
9.656714 -0.66132904
9.657714 -0.66293865
9.658714 -0.6645083
9.659715 -0.66603771
9.660714 -0.66754525
9.661715 -0.66905925
9.662714 -0.6706049199999999
9.663714 -0.6721925
9.664714 -0.673813
9.665714 -0.6754428100000001
9.666715 -0.6770552099999999
9.667714 -0.67863301
9.668715 -0.68017687
9.669714 -0.6817047900000001
9.670714 -0.68324385
9.671714 -0.68481741
9.672714 -0.6864342800000001
9.673715 -0.68808487
9.674714 -0.68974583
9.675714 -0.69139134
9.676714 -0.693005
9.677714 -0.6945878299999999
9.678715 -0.6961575200000001
9.679714 -0.6977404
9.680715 -0.69935923
9.681714 -0.70102285
9.682714 -0.7027224200000001
9.683714 -0.7044358199999999
9.684714 -0.70613828
9.685715 -0.70781391
9.686714 -0.70946268
9.687715 -0.71110036
9.688714 -0.71275053
9.689714 -0.71443343
9.690714 -0.7161567
9.691714 -0.71791206
9.692715 -0.7196798
9.693714 -0.7214386500000001
9.694715 -0.72317626
9.695714 -0.72489558
9.696714 -0.7266136400000001
9.697714 -0.72835386
9.698714 -0.73013529
9.699715 -0.73196376
9.700714 -0.73382929
9.701715 -0.73571079
9.702714 -0.73758564
9.703714 -0.7394399
9.704714 -0.74127433
9.705714 -0.7431033499999999
9.706715 -0.74494798
9.707714 -0.7468258
9.708714 -0.74874298
9.709714 -0.750692
9.710714 -0.75265616
9.711715 -0.75461827
9.712714 -0.7565694900000001
9.713715 -0.75851399
9.714714 -0.76046754
9.715714 -0.7624499499999999
9.716714 -0.76447586
9.717714 -0.76654791
9.718715 -0.76865531
9.719714 -0.7707788099999999
9.720715 -0.77289934
9.721714 -0.77500674
9.722714 -0.77710389
9.723714 -0.77920491
9.724714 -0.78132823
9.725715 -0.78348797
9.726714 -0.78568747
9.727715 -0.78791846
9.728714 -0.79016546
9.729714 -0.7924141399999999
9.730714 -0.79465844
9.731714 -0.79690386
9.732715 -0.79916464
9.733714 -0.80145756
9.734715 -0.8037934099999999
9.735714 -0.8061721900000001
9.736714 -0.80858292
9.737714 -0.81100911
9.738714 -0.81343614
9.739715 -0.81585832
9.740714 -0.8182813400000001
9.741714 -0.82071926
9.742714 -0.8231876399999999
9.743714 -0.8256959700000001
9.744715 -0.82824379
9.745714 -0.8308206699999999
9.746715 -0.8334117
9.747714 -0.8360049700000001
9.748714 -0.83859712
9.749714 -0.8411953200000001
9.750714 -0.84381364
9.751715 -0.8464660500000001
9.752714 -0.8491599900000001
9.753715 -0.85189296
9.754714 -0.8546535900000001
9.755714 -0.85742744
9.756714 -0.86020427
9.757714 -0.8629825900000001
9.758715 -0.86577088
9.759714 -0.868583
9.760715 -0.87143173
9.761714 -0.87432247
9.762714 -0.87725054
9.763714 -0.88020358
9.764714 -0.88316742
9.765715 -0.88613266
9.766714 -0.8890995800000001
9.767715 -0.89207767
9.768714 -0.8950809000000001
9.769714 -0.8981211100000001
9.770715 -0.90120211
9.771714 -0.9043181299999999
9.772715 -0.9074567800000001
9.773714 -0.91060493
9.774714 -0.9137558800000001
9.775714 -0.9169123100000001
9.776714 -0.92008552
9.777715 -0.92328992
9.778714 -0.92653614
9.779715 -0.9298256600000001
9.780714 -0.93315002
9.781714 -0.93649467
9.782714 -0.93984567
9.783714 -0.9431961000000001
9.784715 -0.94654914
9.785714 -0.9499162400000001
9.786715 -0.9533112899999999
9.787714 -0.9567435799999999
9.788714 -0.9602133199999999
9.789714 -0.96371127
9.790714 -0.96722348
9.791715 -0.97073819
9.792714 -0.97425217
9.793715 -0.9777728499999999
9.794714 -0.98131504
9.795714 -0.9848943000000001
9.796714 -0.98851966
9.797714 -0.9921892499999999
9.798715 -0.9958908900000001
9.799714 -0.9996076099999999
9.800714 -1.0033254999999999
9.801714 -1.0070398
9.802714 -1.0107569
9.803715 -1.0144910999999999
9.804714 -1.0182567
9.805715 -1.0220614
9.806714 -1.0259023
9.807714 -1.0297667
9.808714 -1.033639
9.809714 -1.037508
9.810715 -1.0413731000000002
9.811714 -1.0452454
9.812715 -1.0491421
9.813714 -1.0530792
9.814714 -1.0570633
9.815714 -1.0610882
9.816714 -1.0651374
9.817715 -1.0691913000000002
9.818714 -1.0732358
9.819715 -1.0772693
9.820714 -1.0813027
9.821714 -1.0853543
9.822714 -1.0894413
9.823714 -1.0935713999999999
9.824715 -1.0977397
9.825714 -1.1019309
9.826715 -1.1061275000000002
9.827714 -1.1103183
9.828714 -1.1145039
9.829714 -1.1186967
9.830714 -1.1229152
9.831715 -1.1271738999999998
9.832714 -1.1314761
9.833714 -1.1358108
9.834714 -1.1401573999999999
9.835714 -1.1444938
9.836715 -1.1488071
9.837714 -1.1530991000000002
9.838715 -1.157386
9.839714 -1.1616914
9.840714 -1.1660351
9.841714 -1.1704257
9.842714 -1.1748563
9.843715 -1.1793088999999999
9.844714 -1.1837634
9.845715 -1.1882072000000001
9.846714 -1.1926411
9.847714 -1.1970785
9.848714 -1.2015385
9.849714 -1.206035
9.850715 -1.2105693
9.851714 -1.2151279
9.852715 -1.2196874
9.853714 -1.2242253
9.854714 -1.2287299999999999
9.855714 -1.2332068999999999
9.856714 -1.2376766000000001
9.857715 -1.2421661
9.858714 -1.2466974
9.859715 -1.2512775999999999
9.860714 -1.2558969
9.861714 -1.2605331
9.862714 -1.2651623
9.863714 -1.2697699
9.864715 -1.2743569
9.865714 -1.2789384000000001
9.866714 -1.283535
9.867714 -1.2881622000000001
9.868714 -1.2928214
9.869715 -1.2974986000000002
9.870714 -1.3021697
9.871715 -1.3068122999999998
9.872714 -1.3114158
9.873714 -1.3159878999999999
9.874714 -1.3205516
9.875714 -1.3251351
9.876715 -1.3297599
9.877714 -1.3344307999999998
9.878715 -1.3391342000000002
9.879714 -1.3438439
9.880714 -1.3485333
9.881714 -1.3531868
9.882714 -1.3578066
9.883715 -1.3624103
9.884714 -1.3670218
9.885715 -1.3716593
9.886714 -1.3763257
9.887714 -1.3810071
9.888714 -1.3856791
9.889714 -1.3903185
9.890715 -1.3949148
9.891714 -1.3994759
9.892715 -1.4040245999999998
9.893714 -1.4085888
9.894714 -1.4131886
9.895715 -1.4178263
9.896714 -1.4224855
9.897715 -1.4271379
9.898714 -1.4317558
9.899714 -1.4363247000000001
9.900714 -1.4408489
9.901714 -1.4453493
9.902715 -1.4498531000000001
9.903714 -1.4543804
9.904715 -1.4589352999999998
9.905714 -1.4635032
9.906714 -1.468059
9.907714 -1.4725783
9.908714 -1.4770497
9.909715 -1.48148
9.910714 -1.4858912
9.911715 -1.4903102
9.912714 -1.4947556
9.913714 -1.4992284
9.914714 -1.5037106999999998
9.915714 -1.5081739
9.916715 -1.5125906999999998
9.917714 -1.5169479
9.918715 -1.521252
9.919714 -1.5255258
9.920714 -1.5297977
9.921714 -1.5340886
9.922714 -1.5384023
9.923715 -1.5427239000000001
9.924714 -1.5470272999999999
9.925714 -1.5512873999999999
9.926714 -1.5554923999999999
9.927714 -1.5596485
9.928715 -1.5637772
9.929714 -1.5679048
9.930715 -1.5720489
9.931714 -1.5762095999999999
9.932714 -1.5803693
9.933714 -1.5844996999999998
9.934714 -1.588575
9.935715 -1.5925835999999998
9.936714 -1.5965329000000001
9.937715 -1.6004466
9.938714 -1.6043524999999998
9.939714 -1.6082708000000001
9.940714 -1.6122045000000003
9.941714 -1.6161381999999997
9.942715 -1.6200457000000001
9.943714 -1.6239025
9.944715 -1.6276967
9.945714 -1.6314347999999999
9.946714 -1.6351376000000002
9.947714 -1.6388299
9.948714 -1.6425283999999998
9.949715 -1.6462328
9.950714 -1.6499259
9.951715 -1.6535807
9.952714 -1.6571736
9.953714 -1.6606942
9.954714 -1.6641508999999999
9.955714 -1.6675668000000001
9.956715 -1.6709690999999998
9.957714 -1.6743762
9.958714 -1.6777895
9.959714 -1.6811933000000001
9.960714 -1.6845618999999998
9.961715 -1.6878715
9.962714 -1.6911112
9.963715 -1.6942875
9.964714 -1.6974203
9.965714 -1.7005332000000002
9.966714 -1.7036414
9.967714 -1.7067447
9.968715 -1.7098272
9.969714 -1.7128648
9.970715 -1.7158364999999998
9.971714 -1.7187344
9.972714 -1.7215678
9.973714 -1.7243586000000002
9.974714 -1.7271307999999999
9.975715 -1.7298996
9.976714 -1.7326646
9.977715 -1.7354088
9.978714 -1.7381074
9.979714 -1.7407382
9.980714 -1.7432916999999999
9.981714 -1.7457744000000002
9.982715 -1.7482055
9.983714 -1.7506069999999998
9.984715 -1.7529935
9.985714 -1.7553648000000002
9.986714 -1.7577076
9.987714 -1.7600015
9.988714 -1.7622289999999998
9.989715 -1.7643848
9.990714 -1.7664783
9.991714 -1.7685281000000002
9.992714 -1.7705543000000001
9.993714 -1.7725676
9.994715 -1.7745642
9.995714 -1.7765269
9.996715 -1.7784322000000001
9.997714 -1.7802607000000001
9.998714 -1.7820057
9.999714 -1.783675
10.00071 -1.7852871
10.00171 -1.7868629
10.00271 -1.7884152
10.00371 -1.7899444
10.00471 -1.7914389999999998
10.00571 -1.7928816
10.00671 -1.7942588999999998
10.00771 -1.7955668
10.00871 -1.7968137
10.00971 -1.7980149
10.01071 -1.7991848000000001
10.01171 -1.8003293999999999
10.01271 -1.8014425
10.01371 -1.8025077999999999
10.01471 -1.8035056
10.01571 -1.8044218
10.01671 -1.8052540999999998
10.01771 -1.806012
10.01871 -1.8067135
10.01971 -1.8073758
10.02071 -1.8080089000000001
10.02171 -1.8086115
10.02271 -1.8091723
10.02371 -1.8096769
10.02471 -1.8101143
10.02571 -1.8104820000000001
10.02671 -1.8107871000000002
10.02771 -1.8110417
10.02871 -1.8112557000000002
10.02971 -1.8114317000000002
10.03071 -1.8115632
10.03171 -1.8116364
10.03271 -1.8116375
10.03371 -1.8115587999999998
10.03471 -1.8114023
10.03571 -1.8111791
10.03671 -1.8109046
10.03771 -1.8105909
10.03871 -1.8102422
10.03971 -1.8098532999999999
10.04071 -1.8094122000000001
10.04171 -1.8089062999999999
10.04271 -1.8083284000000002
10.04371 -1.8076789999999998
10.04471 -1.8069662
10.04571 -1.8061997
10.04671 -1.8053864999999998
10.04771 -1.8045265000000001
10.04871 -1.8036127
10.04971 -1.8026345999999998
10.05071 -1.8015841000000001
10.05171 -1.8004593
10.05271 -1.7992659000000002
10.05371 -1.7980152999999999
10.05471 -1.7967179
10.05571 -1.7953793
10.05671 -1.7939964
10.05771 -1.7925594
10.05871 -1.7910560999999998
10.05971 -1.7894775000000003
10.06071 -1.7878218000000001
10.06171 -1.7860949000000002
10.06271 -1.7843066
10.06371 -1.7824661
10.06471 -1.7805769999999999
10.06571 -1.7786361
10.06671 -1.7766353
10.06771 -1.7745661
10.06871 -1.7724250000000001
10.06971 -1.7702153000000003
10.07071 -1.7679458
10.07171 -1.7656270000000003
10.07271 -1.7632648
10.07371 -1.7608577
10.07471 -1.7583967999999999
10.07571 -1.7558688
10.07671 -1.7532632
10.07771 -1.7505763
10.07871 -1.7478133
10.07971 -1.7449854
10.08071 -1.7421048000000001
10.08171 -1.7391786
10.08271 -1.7362058
10.08371 -1.7331781000000002
10.08471 -1.7300844
10.08571 -1.7269172
10.08671 -1.7236765
10.08771 -1.7203707
10.08871 -1.7170123999999998
10.08971 -1.7136121
10.09071 -1.7101727
10.09171 -1.7066875
10.09271 -1.7031425999999998
10.09371 -1.6995231
10.09471 -1.6958203
10.09571 -1.6920362000000002
10.09671 -1.6881818
10.09771 -1.6842730000000001
10.09871 -1.6803227
10.09971 -1.6763344
10.10071 -1.6723007
10.10171 -1.6682068
10.10271 -1.6640381999999998
10.10371 -1.6597876
10.10471 -1.6554598
10.10571 -1.6510688
10.10671 -1.6466323
10.10771 -1.6421629
10.10871 -1.6376617999999998
10.10971 -1.6331181
10.11071 -1.6285133999999999
10.11171 -1.6238310999999999
10.11271 -1.6190642000000002
10.11371 -1.6142191000000001
10.11471 -1.6093126999999998
10.11571 -1.6043648000000001
10.11671 -1.5993879999999998
10.11771 -1.5943820000000002
10.11871 -1.5893327
10.11971 -1.5842194
10.12071 -1.5790236999999998
10.12171 -1.5737396000000001
10.12271 -1.5683757
10.12371 -1.5629528
10.12471 -1.5574932
10.12571 -1.5520113
10.12671 -1.5465062
10.12771 -1.5409625
10.12871 -1.5353574
10.12971 -1.5296718
10.13071 -1.5238998
10.13171 -1.518052
10.13271 -1.5121511
10.13371 -1.5062211
10.13471 -1.5002758
10.13571 -1.4943123
10.13671 -1.4883117
10.13771 -1.482248
10.13871 -1.4761006
10.13971 -1.469864
10.14071 -1.4635513
10.14171 -1.4571878999999999
10.14271 -1.4508003
10.14371 -1.4444033
10.14471 -1.4379925
10.14571 -1.4315471
10.14671 -1.4250385
10.14771 -1.4184443999999998
10.14871 -1.4117599
10.14971 -1.4049995
10.15071 -1.3981913000000001
10.15171 -1.3913643999999998
10.15271 -1.3845344000000002
10.15371 -1.377697
10.15471 -1.3708297
10.15571 -1.3639026
10.15671 -1.3568929
10.15771 -1.3497960999999998
10.15871 -1.3426286
10.15971 -1.3354206
10.16071 -1.3282017
10.16171 -1.3209867
10.16271 -1.3137687
10.16371 -1.3065211
10.16471 -1.2992105999999999
10.16571 -1.291812
10.16671 -1.2843206
10.16771 -1.2767547000000001
10.16871 -1.2691477
10.16971 -1.2615327
10.17071 -1.2539272000000001
10.17171 -1.2463257
10.17271 -1.2387019000000001
10.17371 -1.2310223
10.17471 -1.2232619
10.17571 -1.2154171999999999
10.17671 -1.2075078
10.17771 -1.199568
10.17871 -1.1916305
10.17971 -1.1837109000000001
10.18071 -1.1757996
10.18171 -1.1678659
10.18271 -1.1598719
10.18371 -1.1517899999999999
10.18471 -1.1436158
10.18571 -1.1353708
10.18671 -1.1270924
10.18771 -1.1188171
10.18871 -1.1105634
10.18971 -1.102324
10.19071 -1.0940695
10.19171 -1.085763
10.19271 -1.0773778
10.19371 -1.0689111
10.19471 -1.0603856999999999
10.19571 -1.0518395999999999
10.19671 -1.0433084000000001
10.19771 -1.0348084
10.19871 -1.0263283
10.19971 -1.0178339
10.20071 -1.0092838
10.20171 -1.0006484
10.20271 -0.99192364
10.20371 -0.9831333500000001
10.20471 -0.9743181999999999
10.20571 -0.9655171100000001
10.20671 -0.95674964
10.20771 -0.9480073099999999
10.20871 -0.93925828
10.20971 -0.9304628699999999
10.21071 -0.92159314
10.21171 -0.91264676
10.21271 -0.9036487
10.21371 -0.8946397300000001
10.21471 -0.8856575
10.21571 -0.87671867
10.21671 -0.86781047
10.21771 -0.85889632
10.21871 -0.84993243
10.21971 -0.84088817
10.22071 -0.83176037
10.22171 -0.8225751099999999
10.22271 -0.81337597
10.22371 -0.8042040300000001
10.22471 -0.7950792999999999
10.22571 -0.7859922
10.22671 -0.77690859
10.22771 -0.76778652
10.22871 -0.7585966000000001
10.22971 -0.74933609
10.23071 -0.74003064
10.23171 -0.73072221
10.23271 -0.72144917
10.23371 -0.71222815
10.23471 -0.70304559
10.23571 -0.69386391
10.23671 -0.6846388800000001
10.23771 -0.6753403699999999
10.23871 -0.6659667499999999
10.23971 -0.65654637
10.24071 -0.6471247400000001
10.24171 -0.63774404
10.24271 -0.62842416
10.24371 -0.61915405
10.24471 -0.60989745
10.24571 -0.6006102099999999
10.24671 -0.59126127
10.24771 -0.58184718
10.24871 -0.57239346
10.24971 -0.56294249
10.25071 -0.55353306
10.25171 -0.54418207
10.25271 -0.5348763000000001
10.25371 -0.5255787199999999
10.25471 -0.51624612
10.25571 -0.50684973
10.25671 -0.49738945
10.25771 -0.48789469999999996
10.25871 -0.47841137
10.25971 -0.46898099000000004
10.26071 -0.45962185
10.26171 -0.45032087
10.26271 -0.44103996
10.26371 -0.43173372
10.26471 -0.42237062
10.26571 -0.41294731
10.26671 -0.40348987000000003
10.26771 -0.39404118
10.26871 -0.38464083
10.26971 -0.3753064
10.27071 -0.36602572
10.27171 -0.35676314
10.27271 -0.34747696
10.27371 -0.33813976
10.27471 -0.32875205
10.27571 -0.31934278
10.27671 -0.30995621
10.27771 -0.30063156
10.27871 -0.29138483
10.27971 -0.28220124
10.28071 -0.27304201
10.28171 -0.26386217
10.28271 -0.25463128
10.28371 -0.24534715
10.28471 -0.23603668
10.28571 -0.22674294000000003
10.28671 -0.21750529000000002
10.28771 -0.20834123999999998
10.28871 -0.199239
10.28971 -0.19016385
10.29071 -0.18107517
10.29171 -0.17194633
10.29271 -0.16277761000000002
10.29371 -0.15359648
10.29471 -0.14444479000000002
10.29571 -0.13535924
10.29671 -0.12635405
10.29771 -0.11741423999999999
10.29871 -0.10850247
10.29971 -0.09957642800000001
10.30071 -0.090608437
10.30171 -0.081598264
10.30271 -0.072573172
10.30371 -0.06357524
10.30471 -0.054641953
10.30571 -0.045789167
10.30671 -0.037004348
10.30771 -0.028253105
10.30871 -0.019495857000000002
10.30971 -0.010706699
10.31071 -0.0018856135
10.31171 0.006941639
10.31271 0.015735793999999997
10.31371 0.024462639999999997
10.31471 0.033109097
10.31571 0.041689214
10.31671 0.050237367
10.31771 0.058791873999999994
10.31871 0.067376753
10.31971 0.07599027
10.32071 0.084605481
10.32171 0.09318259000000001
10.32271 0.10168721000000001
10.32371 0.11010600000000001
10.32471 0.11845242
10.32571 0.12676003
10.32671 0.13506659999999998
10.32771 0.14339649
10.32871 0.15174961
10.32971 0.16010193
10.33071 0.16841727
10.33171 0.1766645
10.33271 0.18483219
10.33371 0.19293363
10.33471 0.20100017999999997
10.33571 0.20906597000000002
10.33671 0.21715141
10.33771 0.22525317
10.33871 0.23334535999999997
10.33971 0.24139141
10.34071 0.24936076
10.34171 0.25724282
10.34271 0.26505161
10.34371 0.27281898
10.34471 0.28057974
10.34571 0.28835577
10.34671 0.29614642
10.34771 0.30392953
10.34871 0.31167255
10.34971 0.31934809000000003
10.35071 0.32694687
10.35171 0.33448157
10.35271 0.34198032
10.35371 0.34947265
10.35471 0.35697496
10.35571 0.36448229
10.35671 0.37197005
10.35771 0.37940533
10.35871 0.38676185
10.35971 0.39403206
10.36071 0.4012303
10.36171 0.40838621
10.36271 0.41553103
10.36371 0.42268354
10.36471 0.42984216000000003
10.36571 0.43698655999999997
10.36671 0.44408808
10.36771 0.45112347999999997
10.36871 0.45808576999999995
10.36971 0.46498696
10.37071 0.47185170000000004
10.37171 0.47870455
10.37271 0.48555782999999997
10.37371 0.4924051
10.37471 0.49922387
10.37571 0.50598579
10.37671 0.51266975
10.37771 0.5192717099999999
10.37871 0.5258064699999999
10.37971 0.53230086
10.38071 0.53878152
10.38171 0.54526296
10.38271 0.55174157
10.38371 0.55819801
10.38471 0.56460681
10.38571 0.5709485599999999
10.38671 0.57721846
10.38771 0.58342796
10.38871 0.5895984400000001
10.38971 0.5957501900000001
10.39071 0.60189231
10.39171 0.60801827
10.39271 0.61410884
10.39371 0.62014163
10.39471 0.62610172
10.39571 0.63198921
10.39671 0.6378192500000001
10.39771 0.64361519
10.39871 0.64939791
10.39971 0.6551763
10.40071 0.66094343
10.40171 0.6666800500000001
10.40271 0.67236354
10.40371 0.6779782
10.40471 0.6835219
10.40571 0.68900618
10.40671 0.69444994
10.40771 0.6998700099999999
10.40871 0.70527294
10.40971 0.7106523499999999
10.41071 0.71599255
10.41171 0.72127664
10.41271 0.7264954
10.41371 0.731652
10.41471 0.73676081
10.41571 0.74184081
10.41671 0.74690632
10.41771 0.7519602799999999
10.41871 0.75699254
10.41971 0.76198447
10.42071 0.76691741
10.42171 0.7717808199999999
10.42271 0.7765769
10.42371 0.78131873
10.42471 0.7860239600000001
10.42571 0.79070637
10.42671 0.7953697799999999
10.42771 0.80000721
10.42871 0.80460496
10.42971 0.8091500999999999
10.43071 0.8136371200000001
10.43171 0.81807096
10.43271 0.8224641899999999
10.43371 0.82683088
10.43471 0.83117904
10.43571 0.8355064299999999
10.43671 0.8398010399999999
10.43771 0.8440461899999999
10.43871 0.84822848
10.43971 0.85234353
10.44071 0.8563984199999999
10.44171 0.86040795
10.44271 0.8643882300000001
10.44371 0.8683491499999999
10.44471 0.8722906
10.44571 0.8762034599999999
10.44671 0.8800745000000001
10.44771 0.88389367
10.44871 0.8876586299999999
10.44971 0.8913762900000001
10.45071 0.89505855
10.45171 0.89871632
10.45271 0.9023536000000001
10.45371 0.90596499
10.45471 0.90953801
10.45571 0.91305915
10.45671 0.9165203199999999
10.45771 0.91992281
10.45871 0.92327734
10.45971 0.9265988100000001
10.46071 0.92989961
10.46171 0.9331839200000001
10.46271 0.9364461500000001
10.46371 0.93967365
10.46471 0.9428530900000001
10.46571 0.94597666
10.46671 0.9490457399999999
10.46771 0.95206993
10.46871 0.9550622700000001
10.46971 0.95803244
10.47071 0.96098231
10.47171 0.9639048000000001
10.47271 0.96678808
10.47371 0.9696215399999999
10.47471 0.97240172
10.47571 0.9751345
10.47671 0.97783273
10.47771 0.98051056
10.47871 0.9831764700000001
10.47971 0.9858292499999999
10.48071 0.9884580000000001
10.48171 0.99104717
10.48271 0.99358363
10.48371 0.9960626300000001
10.48471 0.99848956
10.48571 1.0008772000000001
10.48671 1.0032394
10.48771 1.0055843
10.48871 1.0079107
10.48971 1.0102091
10.49071 1.0124665
10.49171 1.0146735
10.49271 1.0168298
10.49371 1.0189444
10.49471 1.0210321
10.49571 1.0231066
10.49671 1.0251737
10.49771 1.0272284
10.49871 1.0292569
10.49971 1.0312431
10.50071 1.0331757000000001
10.50171 1.0350537
10.50271 1.0368864
10.50371 1.0386895
10.50471 1.040477
10.50571 1.0422547
10.50671 1.0440177
10.50771 1.0457527
10.50871 1.0474447
10.50971 1.0490846
10.51071 1.0506737
10.51171 1.0522236
10.51271 1.0537512
10.51371 1.0552703
10.51471 1.0567857
10.51571 1.0582902
10.51671 1.0597684
10.51771 1.0612043
10.51871 1.0625879
10.51971 1.0639212
10.52071 1.0652163
10.52171 1.0664904
10.52271 1.067757
10.52371 1.0690196
10.52471 1.0702697
10.52571 1.0714909
10.52671 1.072667
10.52771 1.0737893
10.52871 1.0748615
10.52971 1.0758982000000001
10.53071 1.0769183
10.53171 1.0779366000000001
10.53271 1.0789569
10.53371 1.079971
10.53471 1.0809617
10.53571 1.0819124
10.53671 1.082814
10.53771 1.0836699
10.53871 1.084494
10.53971 1.0853042
10.54071 1.0861131
10.54171 1.0869225
10.54271 1.0877213000000001
10.54371 1.0884914
10.54471 1.0892159000000001
10.54571 1.0898872
10.54671 1.0905111
10.54771 1.0911045
10.54871 1.0916877
10.54971 1.0922754
10.55071 1.0928704
10.55171 1.0934621
10.55271 1.0940318
10.55371 1.0945621
10.55471 1.0950444
10.55571 1.0954835
10.55671 1.0958944
10.55771 1.0962958
10.55871 1.0967004
10.55971 1.097109
10.56071 1.0975099
10.56171 1.0978847
10.56271 1.0982165
10.56371 1.0984989
10.56471 1.0987389
10.56571 1.0989541
10.56671 1.099165
10.56771 1.0993852
10.56871 1.0996156
10.56971 1.0998439
10.57071 1.1000502
10.57171 1.1002165
10.57271 1.1003349
10.57371 1.100411
10.57471 1.1004614
10.57571 1.1005053
10.57671 1.1005559999999999
10.57771 1.1006141
10.57871 1.100668
10.57971 1.1006993
10.58071 1.1006917999999999
10.58171 1.1006395
10.58271 1.1005502
10.58371 1.1004414
10.58471 1.1003327999999999
10.58571 1.1002369
10.58671 1.1001531
10.58771 1.1000681
10.58871 1.0999616
10.58971 1.0998162
10.59071 1.0996248
10.59171 1.099394
10.59271 1.099141
10.59371 1.0988855
10.59471 1.0986403
10.59571 1.0984057999999999
10.59671 1.0981702
10.59771 1.0979151
10.59871 1.0976248
10.59971 1.0972939
10.60071 1.0969297
10.60171 1.0965494
10.60271 1.0961715
10.60371 1.0958071999999999
10.60471 1.0954549
10.60571 1.095101
10.60671 1.0947259
10.60771 1.0943132
10.60871 1.0938573
10.60971 1.0933655
10.61071 1.0928554
10.61171 1.0923463
10.61271 1.0918504
10.61371 1.0913677
10.61471 1.0908864
10.61571 1.0903886999999999
10.61671 1.0898598000000002
10.61771 1.0892943
10.61871 1.0886998
10.61971 1.0880924
10.62071 1.0874891
10.62171 1.0868997999999999
10.62271 1.0863223
10.62371 1.0857431000000002
10.62471 1.0851436
10.62571 1.0845087999999998
10.62671 1.0838343
10.62771 1.083128
10.62871 1.0824069
10.62971 1.0816891
10.63071 1.0809853
10.63171 1.0802944
10.63271 1.0796044
10.63371 1.0788979
10.63471 1.0781608
10.63571 1.0773886
10.63671 1.0765886
10.63771 1.0757761
10.63871 1.0749671
10.63971 1.0741705000000001
10.64071 1.0733841
10.64171 1.0725955
10.64271 1.0717884
10.64371 1.0709501
10.64471 1.0700779
10.64571 1.0691804
10.64671 1.0682737
10.64771 1.0673735
10.64871 1.0664885000000002
10.64971 1.0656157
10.65071 1.0647421000000001
10.65171 1.0638506
10.65271 1.0629282
10.65371 1.0619713
10.65471 1.0609872
10.65571 1.0599906
10.65671 1.0589965
10.65771 1.0580133
10.65871 1.0570391000000001
10.65971 1.0560634
10.66071 1.0550723
10.66171 1.0540559999999999
10.66271 1.0530131999999999
10.66371 1.0519522
10.66471 1.050887
10.66571 1.0498302
10.66671 1.0487871
10.66771 1.0477524999999999
10.66871 1.046713
10.66971 1.0456526000000002
10.67071 1.0445598999999999
10.67171 1.0434332
10.67271 1.042281
10.67371 1.0411179
10.67471 1.039958
10.67571 1.0388091
10.67671 1.0376697000000001
10.67771 1.0365305
10.67871 1.0353798
10.67971 1.0342093
10.68071 1.0330186
10.68171 1.0318151
10.68271 1.0306098
10.68371 1.0294117999999999
10.68471 1.0282231
10.68571 1.0270366
10.68671 1.0258395
10.68771 1.0246179
10.68871 1.0233636000000002
10.68971 1.0220775
10.69071 1.0207697
10.69171 1.0194543
10.69271 1.0181441
10.69371 1.016845
10.69471 1.0155539
10.69571 1.0142613999999999
10.69671 1.0129565
10.69771 1.0116325000000002
10.69871 1.0102895
10.69971 1.0089345
10.70071 1.007577
10.70171 1.006224
10.70271 1.0048756
10.70371 1.0035248
10.70471 1.0021603000000001
10.70571 1.0007717
10.70671 0.9993548499999999
10.70771 0.99791372
10.70871 0.9964590900000001
10.70971 0.9950039
10.71071 0.99355727
10.71171 0.9921208000000001
10.71271 0.9906881500000001
10.71371 0.98924823
10.71471 0.98779043
10.71571 0.98630944
10.71671 0.98480722
10.71771 0.9832917700000001
10.71871 0.9817724999999999
10.71971 0.9802552900000001
10.72071 0.9787395600000001
10.72171 0.9772186199999999
10.72271 0.9756832400000001
10.72371 0.9741263499999999
10.72471 0.9725472900000001
10.72571 0.97095231
10.72671 0.9693522
10.72771 0.9677574
10.72871 0.96617276
10.72971 0.9645952799999999
10.73071 0.9630152
10.73171 0.96142013
10.73271 0.95980065
10.73371 0.9581543499999999
10.73471 0.95648663
10.73571 0.95480755
10.73671 0.9531269800000001
10.73771 0.9514500400000001
10.73871 0.94977459
10.73971 0.9480928099999999
10.74071 0.94639556
10.74171 0.94467727
10.74271 0.9429392400000001
10.74371 0.94118947
10.74471 0.93943886
10.74571 0.9376958
10.74671 0.93596214
10.74771 0.93423137
10.74871 0.93249148
10.74971 0.9307303499999999
10.75071 0.9289410899999999
10.75171 0.9271250999999999
10.75271 0.9252916099999999
10.75371 0.9234529
10.75471 0.92161875
10.75571 0.91979196
10.75671 0.91796685
10.75771 0.91613242
10.75871 0.9142778799999999
10.75971 0.91239801
10.76071 0.91049597
10.76171 0.90858182
10.76271 0.9066678599999999
10.76371 0.90476247
10.76471 0.9028658300000001
10.76571 0.9009696500000001
10.76671 0.89906082
10.76771 0.8971276699999999
10.76871 0.89516575
10.76971 0.89317979
10.77071 0.8911820100000001
10.77171 0.8891862800000001
10.77271 0.88720117
10.77371 0.88522602
10.77471 0.88325087
10.77571 0.8812608200000001
10.77671 0.8792433000000001
10.77771 0.8771938300000001
10.77871 0.87511828
10.77971 0.87303044
10.78071 0.87094549
10.78171 0.86887302
10.78271 0.86681237
10.78371 0.8647531300000001
10.78471 0.86268028
10.78571 0.86058127
10.78671 0.8584526400000001
10.78771 0.8563013700000001
10.78871 0.8541422
10.78971 0.8519901
10.79071 0.8498528999999999
10.79171 0.84772725
10.79271 0.8455996400000001
10.79371 0.84345238
10.79471 0.84127178
10.79571 0.83905496
10.79671 0.8368114
10.79771 0.83455909
10.79871 0.83231609
10.79971 0.83009256
10.80071 0.8278858800000001
10.80171 0.8256821
10.80271 0.82346238
10.80371 0.8212120300000001
10.80471 0.8189274
10.80571 0.81661753
10.80671 0.8142999399999999
10.80771 0.81199203
10.80871 0.80970246
10.80971 0.80742687
10.81071 0.8051492299999999
10.81171 0.8028498900000001
10.81271 0.8005145
10.81371 0.79814158
10.81471 0.7957437100000001
10.81571 0.79334192
10.81671 0.7909564299999999
10.81771 0.78859702
10.81871 0.7862581900000001
10.81971 0.7839216899999999
10.82071 0.7815645099999999
10.82171 0.7791697
10.82271 0.77673406
10.82371 0.77426974
10.82471 0.77179852
10.82571 0.76934169
10.82671 0.76690996
10.82771 0.76449853
10.82871 0.76208944
10.82971 0.75966027
10.83071 0.75719506
10.83171 0.75469222
10.83271 0.7521656800000001
10.83371 0.7496385799999999
10.83471 0.74713235
10.83571 0.74465615
10.83671 0.74220202
10.83771 0.73974803
10.83871 0.73726797
10.83971 0.73474357
10.84071 0.73217298
10.84171 0.72957217
10.84271 0.72696786
10.84371 0.72438554
10.84471 0.721838
10.84571 0.7193198
10.84671 0.7168101100000001
10.84771 0.71428297
10.84871 0.7117195500000001
10.84971 0.70911725
10.85071 0.70649101
10.85171 0.70386603
10.85271 0.7012655
10.85371 0.69869896
10.85471 0.6961572
10.85571 0.69361576
10.85671 0.69104615
10.85771 0.68842908
10.85871 0.68576406
10.85971 0.68307021
10.86071 0.6803782700000001
10.86171 0.67771687
10.86271 0.67509986
10.86371 0.67252018
10.86471 0.66995341
10.86571 0.6673694099999999
10.86671 0.6647463
10.86771 0.66208057
10.86871 0.65938854
10.86971 0.6566983200000001
10.87071 0.65403599
10.87171 0.65141278
10.87271 0.6488191
10.87371 0.64622876
10.87471 0.64361109
10.87571 0.64094551
10.87671 0.63823201
10.87771 0.63549192
10.87871 0.6327588599999999
10.87971 0.6300637
10.88071 0.6274208
10.88171 0.62482138
10.88271 0.6222378
10.88371 0.6196362000000001
10.88471 0.61699236
10.88571 0.61430261
10.88671 0.61158524
10.88771 0.60887169
10.88871 0.6061913
10.88971 0.60355724
10.89071 0.60095992
10.89171 0.59837135
10.89271 0.59575853
10.89371 0.59309914
10.89471 0.59039281
10.89571 0.58766203
10.89671 0.58494247
10.89771 0.58226674
10.89871 0.57964958
10.89971 0.5770809
10.90071 0.57453047
10.90171 0.5719617899999999
10.90271 0.56934892
10.90371 0.56668837
10.90471 0.56400052
10.90571 0.56132008
10.90671 0.5586795999999999
10.90771 0.5560941500000001
10.90871 0.5535542
10.90971 0.55103037
10.91071 0.54848739
10.91171 0.5459010599999999
10.91271 0.54327026
10.91371 0.54061804
10.91471 0.53798133
10.91571 0.53539393
10.91671 0.5328706
10.91771 0.53040003
10.91871 0.5279497200000001
10.91971 0.52548079
10.92071 0.5229659400000001
10.92171 0.52040196
10.92271 0.51781116
10.92371 0.51523102
10.92471 0.51269676
10.92571 0.5102251200000001
10.92671 0.5078068
10.92771 0.5054113499999999
10.92871 0.50300173
10.92971 0.50055236
10.93071 0.49806158
10.93171 0.49555288000000003
10.93271 0.49306410000000006
10.93371 0.49062986000000003
10.93471 0.48826499999999995
10.93571 0.48595741
10.93671 0.48367321
10.93771 0.48137223
10.93871 0.47902650999999996
10.93971 0.47663343
10.94071 0.47421674
10.94171 0.47181584000000004
10.94271 0.46946756
10.94371 0.46718921999999996
10.94471 0.46497099
10.94571 0.46278088999999994
10.94671 0.46058007999999995
10.94771 0.45834142
10.94871 0.45606247
10.94971 0.45376671
10.95071 0.45149266
10.95171 0.44927569000000006
10.95271 0.44713123000000005
10.95371 0.44504739
10.95471 0.44299043
10.95571 0.44092033
10.95671 0.43880980999999997
10.95771 0.43665715000000005
10.95871 0.43448745
10.95971 0.43234099000000004
10.96071 0.43025492000000004
10.96171 0.42824600999999995
10.96271 0.42630304
10.96371 0.4243922
10.96471 0.42247283
10.96571 0.42051668
10.96671 0.41852077
10.96771 0.41650882999999994
10.96871 0.41451999000000006
10.96971 0.41259048
10.97071 0.41073658999999996
10.97171 0.40894723
10.97271 0.40718936
10.97371 0.40542381000000005
10.97471 0.40362407
10.97571 0.40178904
10.97671 0.39994395000000005
10.97771 0.39812870999999994
10.97871 0.39637936
10.97971 0.39471127
10.98071 0.39311182
10.98171 0.39154617
10.98271 0.38997347
10.98371 0.38836568
10.98471 0.38672073
10.98571 0.3850633
10.98671 0.3834334
10.98771 0.38186777
10.98871 0.38038311
10.98971 0.37896871
10.99071 0.37759205
10.99171 0.37621455
10.99271 0.37480998
10.99371 0.37337702
10.99471 0.37193988
10.99571 0.37053679
10.99671 0.36920186
10.99771 0.36794872
10.99871 0.36676389
10.99971 0.36561279999999996
11.00071 0.36445579
11.00171 0.36326658
11.00271 0.36204453
11.00371 0.36081502
11.00471 0.35961782999999997
11.00571 0.35848883000000004
11.00671 0.35744377
11.00771 0.35647147
11.00871 0.35553966
11.00971 0.35461055
11.01071 0.3536588
11.01171 0.35268348
11.01271 0.35170824
11.01371 0.35077007
11.01471 0.34990159000000004
11.01571 0.34911549000000003
11.01671 0.34839853
11.01771 0.34771771
11.01871 0.3470357
11.01971 0.34632846
11.02071 0.34559646
11.02171 0.3448646
11.02271 0.34417056
11.02371 0.34354739
11.02471 0.34300834
11.02571 0.34254107
11.02671 0.34211383
11.02771 0.34169061
11.02871 0.34124825999999997
11.02971 0.3407872
11.03071 0.34033116
11.03171 0.33991581
11.03271 0.33957195
11.03371 0.33931097
11.03471 0.33911972
11.03571 0.33896673
11.03671 0.33881711000000003
11.03771 0.33864898000000004
11.03871 0.33846353
11.03971 0.33828432
11.04071 0.33814607
11.04171 0.33807838
11.04271 0.33809205000000003
11.04371 0.33817433
11.04471 0.33829536
11.04571 0.33842253
11.04671 0.33853615000000004
11.04771 0.33863871
11.04871 0.33875364
11.04971 0.33891418
11.05071 0.33914765999999996
11.05171 0.33946261
11.05271 0.33984475
11.05371 0.34026365999999997
11.05471 0.34068699
11.05571 0.34109538
11.05671 0.34149119
11.05771 0.34189706000000003
11.05871 0.34234496000000003
11.05971 0.34286131000000003
11.06071 0.34345486000000003
11.06171 0.34411321
11.06271 0.34480931000000004
11.06371 0.34551477999999997
11.06471 0.34621372
11.06571 0.34691019
11.06671 0.34762619
11.06771 0.34839094
11.06871 0.3492268
11.06971 0.3501385
11.07071 0.35111059
11.07171 0.35211465
11.07271 0.35312243
11.07371 0.35411895
11.07471 0.35510928999999997
11.07571 0.35611605
11.07671 0.35716876999999997
11.07771 0.35829043
11.07871 0.35948721
11.07971 0.36074633
11.08071 0.3620429
11.08171 0.36335203
11.08271 0.3646607
11.08371 0.36597352
11.08471 0.36730983
11.08571 0.36869377000000003
11.08671 0.37014217
11.08771 0.37165598
11.08871 0.37321956
11.08971 0.37480793
11.09071 0.37639868
11.09171 0.37798265000000003
11.09271 0.37956852
11.09371 0.38117894
11.09471 0.38284033
11.09571 0.38457098
11.09671 0.38637326
11.09771 0.38823313
11.09871 0.39012737000000003
11.09971 0.3920346
11.10071 0.39394516
11.10171 0.39586481
11.10271 0.39781089999999997
11.10371 0.39980328
11.10471 0.40185391000000004
11.10571 0.40396069999999995
11.10671 0.40610832999999996
11.10771 0.40827579999999997
11.10871 0.41044656999999996
11.10971 0.41261683
11.11071 0.41479756999999995
11.11171 0.41700964999999995
11.11271 0.4192743
11.11371 0.42160344
11.11471 0.42399443000000003
11.11571 0.4264317
11.11671 0.4288943
11.11771 0.43136589
11.11871 0.43384186
11.11971 0.43633090999999996
11.12071 0.43885013999999994
11.12171 0.44141616999999994
11.12271 0.44403677
11.12371 0.44670706000000004
11.12471 0.44941208
11.12571 0.45213411000000003
11.12671 0.45486143999999995
11.12771 0.45759421999999994
11.12871 0.46034422999999997
11.12971 0.46312910999999995
11.13071 0.46596392000000003
11.13171 0.46885362999999997
11.13271 0.47179074
11.13371 0.47475896
11.13471 0.47774096
11.13571 0.48072655000000003
11.13671 0.48371735
11.13771 0.48672565999999995
11.13871 0.48976825
11.13971 0.49285809999999997
11.14071 0.49599809999999994
11.14171 0.49917973
11.14271 0.5023872500000001
11.14371 0.5056055700000001
11.14471 0.5088272500000001
11.14571 0.5120561
11.14671 0.51530483
11.14771 0.51858854
11.14871 0.52191685
11.14971 0.52528917
11.15071 0.52869469
11.15171 0.5321177699999999
11.15271 0.53554559
11.15371 0.53897463
11.15471 0.54241237
11.15571 0.54587387
11.15671 0.54937443
11.15771 0.55292202
11.15871 0.55651339
11.15971 0.56013539
11.16071 0.56377123
11.16171 0.56740828
11.16271 0.57104393
11.16371 0.57468633
11.16471 0.57835001
11.16571 0.5820483000000001
11.16671 0.58578644
11.16771 0.58955881
11.16871 0.59335167
11.16971 0.5971499299999999
11.17071 0.60094488
11.17171 0.60473871
11.17271 0.60854363
11.17371 0.61237621
11.17471 0.61624921
11.17571 0.6201650000000001
11.17671 0.62411418
11.17771 0.62807966
11.17871 0.63204449
11.17971 0.63599963
11.18071 0.63994825
11.18171 0.64390358
11.18271 0.64788223
11.18371 0.65189586
11.18471 0.65594516
11.18571 0.66001918
11.18671 0.6641007
11.18771 0.66817459
11.18871 0.67223525
11.18971 0.67628967
11.19071 0.6803541
11.19171 0.6844462800000001
11.19271 0.68857661
11.19371 0.6927426000000001
11.19471 0.6969298199999999
11.19571 0.70111835
11.19671 0.70529208
11.19771 0.70944629
11.19871 0.71358988
11.19971 0.71774083
11.20071 0.72191739
11.20171 0.72612897
11.20271 0.73037124
11.20371 0.73462785
11.20471 0.73887813
11.20571 0.74310685
11.20671 0.74731172
11.20771 0.75150467
11.20871 0.7557060600000001
11.20971 0.75993496
11.21071 0.7641997700000001
11.21171 0.76849381
11.21271 0.7727982
11.21371 0.77709048
11.21471 0.78135543
11.21571 0.78559183
11.21671 0.78981332
11.21771 0.79404153
11.21871 0.7982953500000001
11.21971 0.80258138
11.22071 0.80689043
11.22171 0.81120133
11.22271 0.81549082
11.22371 0.81974464
11.22471 0.8239640899999999
11.22571 0.82816603
11.22671 0.8323744900000001
11.22771 0.8366095800000001
11.22871 0.8408773700000001
11.22971 0.8451665800000001
11.23071 0.84945373
11.23171 0.85371388
11.23271 0.85793212
11.23371 0.86211059
11.23471 0.86626709
11.23571 0.8704262799999999
11.23671 0.87460792
11.23771 0.87881656
11.23871 0.88303937
11.23971 0.88725192
11.24071 0.89142965
11.24171 0.8955599700000001
11.24271 0.8996482
11.24371 0.90371547
11.24471 0.9077887099999999
11.24571 0.91188774
11.24671 0.91601554
11.24771 0.92015611
11.24871 0.92428159
11.24971 0.9283646
11.25071 0.93239099
11.25171 0.93636606
11.25271 0.94031161
11.25371 0.9442552
11.25471 0.94821686
11.25571 0.9521994699999999
11.25671 0.9561870199999999
11.25771 0.96015241
11.25871 0.96407039
11.25971 0.96792979
11.26071 0.97173927
11.26171 0.97552342
11.26271 0.9793111099999999
11.26371 0.9831215299999999
11.26471 0.9869546599999999
11.26571 0.99079097
11.26671 0.9945997
11.26771 0.99835312
11.26871 1.0020390000000001
11.26971 1.0056663000000001
11.27071 1.0092605
11.27171 1.012851
11.27271 1.0164574
11.27371 1.0200796
11.27471 1.0236978
11.27571 1.0272819
11.27671 1.0308055
11.27771 1.0342589
11.27871 1.0376529
11.27971 1.0410147
11.28071 1.044374
11.28171 1.0477491
11.28271 1.0511377
11.28371 1.0545178
11.28471 1.0578577
11.28571 1.0611305999999998
11.28671 1.0643273
11.28771 1.0674601000000001
11.28871 1.0705573
11.28971 1.0736491000000001
11.29071 1.0767533
11.29171 1.0798666000000001
11.29271 1.0829658
11.29371 1.0860186
11.29471 1.0889986
11.29571 1.0918976
11.29671 1.0947295
11.29771 1.0975237
11.29871 1.1003107
11.29971 1.1031078
11.30071 1.1059107000000001
11.30171 1.1086954
11.30271 1.1114295
11.30371 1.1140872
11.30471 1.1166617
11.30571 1.1191682
11.30671 1.1216361
11.30771 1.1240952
11.30871 1.1265608
11.30971 1.1290262
11.31071 1.1314657000000001
11.31171 1.1338457
11.31271 1.1361411
11.31371 1.1383468
11.31471 1.1404799
11.31571 1.1425716000000001
11.31671 1.1446524
11.31771 1.1467379
11.31871 1.1488207
11.31971 1.1508748
11.32071 1.1528673
11.32171 1.1547739
11.32271 1.1565907
11.32371 1.1583354000000001
11.32471 1.1600387
11.32571 1.1617296
11.32671 1.1634212
11.32771 1.1651041
11.32871 1.1667507000000001
11.32971 1.1683282
11.33071 1.1698139
11.33171 1.1712055000000001
11.33271 1.1725226
11.33371 1.1737971999999999
11.33471 1.1750578
11.33571 1.1763166999999999
11.33671 1.1775631
11.33771 1.178769
11.33871 1.1799016
11.33971 1.180939
11.34071 1.1818805
11.34171 1.1827465000000001
11.34271 1.1835689
11.34371 1.1843756
11.34471 1.1851775
11.34571 1.1859631000000002
11.34671 1.1867039
11.34771 1.1873679
11.34871 1.1879351
11.34971 1.1884063
11.35071 1.1888027
11.35171 1.1891559
11.35271 1.1894923
11.35371 1.1898204000000001
11.35471 1.1901267
11.35571 1.190382
11.35671 1.1905549
11.35771 1.1906268
11.35871 1.1906006
11.35971 1.1904991999999999
11.36071 1.1903545
11.36171 1.1901923
11.36271 1.19002
11.36371 1.1898227000000001
11.36471 1.189571
11.36571 1.1892337
11.36671 1.1887936
11.36771 1.1882544
11.36871 1.1876394000000001
11.36971 1.1869797
11.37071 1.1862996000000001
11.37171 1.1856048
11.37271 1.18488
11.37371 1.1840961
11.37471 1.1832242
11.37571 1.1822498000000001
11.37671 1.1811795999999999
11.37771 1.1800378999999999
11.37871 1.1788559
11.37971 1.1776558
11.38071 1.1764407
11.38171 1.1751927
11.38271 1.1738811999999998
11.38371 1.1724771999999999
11.38471 1.1709669
11.38571 1.1693575
11.38671 1.1676745
11.38771 1.1659483
11.38871 1.1642009
11.38971 1.1624346
11.39071 1.1606321
11.39171 1.1587641
11.39271 1.1568043000000001
11.39371 1.1547416
11.39471 1.1525855
11.39571 1.1503614
11.39671 1.1480985000000001
11.39771 1.1458154
11.39871 1.1435109
11.39971 1.1411648
11.40071 1.1387469000000001
11.40171 1.1362316000000001
11.40271 1.1336096
11.40371 1.1308927
11.40471 1.1281083
11.40571 1.1252863
11.40671 1.1224451
11.40771 1.1195834
11.40871 1.1166807
11.40971 1.1137078
11.41071 1.1106402
11.41171 1.1074704
11.41271 1.1042108
11.41371 1.1008877
11.41471 1.0975285
11.41571 1.0941477
11.41671 1.090741
11.41771 1.0872855000000001
11.41871 1.083752
11.41971 1.0801180000000001
11.42071 1.076379
11.42171 1.0725501
11.42271 1.0686598
11.42371 1.0647359
11.42471 1.0607929
11.42571 1.056825
11.42671 1.0528091
11.42771 1.0487165
11.42871 1.0445262
11.42971 1.0402353
11.43071 1.0358605
11.43171 1.0314296
11.43271 1.0269689
11.43371 1.0224901
11.43471 1.0179846
11.43571 1.0134275
11.43671 1.0087898
11.43771 1.0040514
11.43871 0.9992111499999999
11.43971 0.99428706
11.44071 0.9893075600000001
11.44171 0.98429807
11.44271 0.97926874
11.44371 0.9742098899999999
11.44471 0.96909665
11.44571 0.96390154
11.44671 0.95860781
11.44771 0.9532179700000001
11.44871 0.94775278
11.44971 0.94224205
11.45071 0.9367102800000001
11.45171 0.93116527
11.45271 0.9255941999999999
11.45371 0.9199694700000001
11.45471 0.9142618599999999
11.45571 0.90845376
11.45671 0.9025474099999999
11.45771 0.89656357
11.45871 0.8905313
11.45971 0.8844739799999999
11.46071 0.8783982100000001
11.46171 0.8722912500000001
11.46271 0.8661272
11.46371 0.85988017
11.46471 0.85353712
11.46571 0.8471048400000001
11.46671 0.84060738
11.46771 0.8340746200000001
11.46871 0.82752872
11.46971 0.82097305
11.47071 0.8143906500000001
11.47171 0.80775199
11.47271 0.8010285
11.47371 0.79420619
11.47471 0.7872916799999999
11.47571 0.78030922
11.47671 0.77328905
11.47771 0.76625319
11.47871 0.75920527
11.47971 0.7521292700000001
11.48071 0.7449976199999999
11.48171 0.7377849900000001
11.48271 0.73048086
11.48371 0.72309496
11.48471 0.7156529
11.48571 0.7081843
11.48671 0.7007084299999999
11.48771 0.69322507
11.48871 0.68571423
11.48971 0.6781456100000001
11.49071 0.6704927900000001
11.49171 0.66274586
11.49271 0.6549163299999999
11.49371 0.64703184
11.49471 0.6391236100000001
11.49571 0.63121188
11.49671 0.62329681
11.49771 0.61535863
11.49871 0.60736756
11.49971 0.59929811
11.50071 0.5911415
11.50171 0.58290991
11.50271 0.57463078
11.50371 0.56633367
11.50471 0.55803629
11.50571 0.54973587
11.50671 0.54141055
11.50771 0.53302981
11.50871 0.52456907
11.50971 0.51602176
11.51071 0.50740275
11.51171 0.49874168
11.51271 0.49006924999999996
11.51371 0.48140301
11.51471 0.47273910999999996
11.51571 0.46405448000000005
11.51671 0.45531774
11.51771 0.44650435
11.51871 0.43760822
11.51971 0.42864499
11.52071 0.41964478
11.52171 0.41063824
11.52271 0.40164221999999994
11.52371 0.39265212
11.52471 0.38364434
11.52571 0.37458769999999997
11.52671 0.36545843
11.52771 0.35625163
11.52871 0.34698371
11.52971 0.33768469
11.53071 0.32838401
11.53171 0.31909654000000004
11.53271 0.30981547
11.53371 0.30051556
11.53471 0.29116515
11.53571 0.28174142
11.53671 0.27224151
11.53771 0.26268447
11.53871 0.25310274
11.53971 0.24352735
11.54071 0.2339738
11.54171 0.22443503
11.54271 0.21488501
11.54371 0.20529116
11.54471 0.19562964
11.54571 0.18589658
11.54671 0.17610975
11.54771 0.16629996
11.54871 0.15649654999999998
11.54971 0.14671342
11.55071 0.13694273
11.55171 0.12715891
11.55271 0.11733117
11.55371 0.10743872
11.55471 0.097481289
11.55571 0.087479968
11.55671 0.077467947
11.55771 0.067475357
11.55871 0.057515391
11.55971 0.047578188
11.56071 0.037635348
11.56171 0.027653076999999998
11.56271 0.017607775
11.56371 0.007496819300000001
11.56471 -0.002660453
11.56571 -0.012831936999999998
11.56671 -0.022987797
11.56771 -0.033114210000000005
11.56871 -0.043219374
11.56971 -0.053328957
11.57071 -0.06347325399999999
11.57171 -0.073672092
11.57271 -0.08392476
11.57371 -0.094209681
11.57471 -0.10449407000000001
11.57571 -0.11474908
11.57671 -0.12496331000000001
11.57771 -0.13514826
11.57871 -0.14533313
11.57971 -0.15555148000000002
11.58071 -0.16582565
11.58171 -0.17615659
11.58271 -0.18652343
11.58371 -0.19689328
11.58471 -0.20723636
11.58571 -0.21753956
11.58671 -0.22781205
11.58771 -0.23808023
11.58871 -0.24837479
11.58971 -0.25871566
11.59071 -0.26910214
11.59171 -0.27951289
11.59271 -0.28991567
11.59371 -0.30028236
11.59471 -0.31060206
11.59571 -0.32088622
11.59671 -0.33116323999999997
11.59771 -0.34146525
11.59871 -0.35181304
11.59971 -0.36220625
11.60071 -0.37262354000000003
11.60171 -0.38303237
11.60271 -0.39340397
11.60371 -0.40372638000000005
11.60471 -0.41400971999999997
11.60571 -0.4242809
11.60671 -0.43457057
11.60771 -0.44489847000000005
11.60871 -0.45526376999999996
11.60971 -0.46564527
11.61071 -0.47601117
11.61171 -0.48633381
11.61271 -0.49660224
11.61371 -0.50682742
11.61471 -0.51703681
11.61571 -0.52726143
11.61671 -0.5375212100000001
11.61771 -0.54781581
11.61871 -0.55812462
11.61971 -0.56841639
11.62071 -0.57866359
11.62171 -0.5888551
11.62271 -0.59900098
11.62371 -0.60912739
11.62471 -0.61926376
11.62571 -0.62942891
11.62671 -0.63962163
11.62771 -0.64982125
11.62871 -0.6599969699999999
11.62971 -0.6701220800000001
11.63071 -0.68018627
11.63171 -0.69020027
11.63271 -0.70019071
11.63371 -0.7101876699999999
11.63471 -0.72021061
11.63571 -0.7302593399999999
11.63671 -0.7403141799999999
11.63771 -0.75034504
11.63871 -0.76032518
11.63971 -0.77024354
11.64071 -0.78010918
11.64171 -0.7899466
11.64271 -0.7997837799999999
11.64371 -0.8096387599999999
11.64471 -0.81951087
11.64571 -0.82938103
11.64671 -0.83922064
11.64771 -0.84900493
11.64871 -0.85872477
11.64971 -0.8683905900000001
11.65071 -0.87802792
11.65171 -0.8876650599999999
11.65271 -0.8973201700000001
11.65371 -0.9069927
11.65471 -0.91666328
11.65571 -0.92630265
11.65671 -0.9358848399999999
11.65771 -0.9453984000000001
11.65871 -0.95485123
11.65971 -0.96426625
11.66071 -0.97367018
11.66171 -0.98308083
11.66271 -0.99249864
11.66371 -1.0019069999999999
11.66471 -1.0112799000000001
11.66571 -1.0205947
11.66671 -1.0298428
11.66771 -1.0390338000000001
11.66871 -1.0481912
11.66971 -1.0573408
11.67071 -1.0664992
11.67171 -1.0756656
11.67271 -1.0848218
11.67371 -1.0939405
11.67471 -1.1029974999999999
11.67571 -1.1119821
11.67671 -1.1209018
11.67771 -1.129778
11.67871 -1.1386364
11.67971 -1.1474941
11.68071 -1.1563524
11.68171 -1.1651962
11.68271 -1.1740017
11.68371 -1.1827471
11.68471 -1.1914233
11.68571 -1.200038
11.68671 -1.2086119
11.68771 -1.2171684
11.68871 -1.225723
11.68971 -1.2342758
11.69071 -1.2428108
11.69171 -1.2513039
11.69271 -1.2597333
11.69371 -1.2680897
11.69471 -1.2763803
11.69571 -1.2846249
11.69671 -1.2928471000000001
11.69771 -1.3010627000000001
11.69871 -1.3092726000000001
11.69971 -1.3174629
11.70071 -1.3256109
11.70171 -1.3336962
11.70271 -1.3417093999999998
11.70371 -1.3496565999999999
11.70471 -1.3575557999999999
11.70571 -1.3654288
11.70671 -1.3732905
11.70771 -1.3811423
11.70871 -1.388971
11.70971 -1.3967562
11.71071 -1.4044790999999999
11.71171 -1.412131
11.71271 -1.419718
11.71371 -1.4272573
11.71471 -1.4347695
11.71571 -1.4422683
11.71671 -1.4497546
11.71771 -1.4572158
11.71871 -1.4646314
11.71971 -1.4719826999999999
11.72071 -1.479261
11.72171 -1.4864715
11.72271 -1.4936305
11.72371 -1.5007575
11.72471 -1.5078665
11.72571 -1.5149591
11.72671 -1.5220249
11.72771 -1.5290457
11.72871 -1.5360045
11.72971 -1.5428935
11.73071 -1.5497173
11.73171 -1.5564905
11.73271 -1.5632307
11.73371 -1.5699504
11.73471 -1.5766506999999998
11.73571 -1.5833211999999999
11.73671 -1.5899448
11.73771 -1.5965059
11.73871 -1.6029973999999998
11.73971 -1.6094238
11.74071 -1.6157986999999998
11.74171 -1.6221385000000001
11.74271 -1.6284551
11.74371 -1.6347497999999998
11.74471 -1.6410133
11.74571 -1.6472299
11.74671 -1.6533848
11.74771 -1.6594712
11.74871 -1.6654925
11.74971 -1.6714618
11.75071 -1.6773939000000002
11.75171 -1.6833002
11.75271 -1.6891825999999999
11.75371 -1.6950332
11.75471 -1.7008381
11.75571 -1.7065844000000001
11.75671 -1.7122651999999998
11.75771 -1.7178835
11.75871 -1.7234499
11.75971 -1.7289773000000002
11.76071 -1.7344747
11.76171 -1.7399428000000001
11.76271 -1.7453740999999998
11.76371 -1.7507557
11.76471 -1.7560757999999999
11.76571 -1.7613294000000002
11.76671 -1.7665204
11.76771 -1.7716599999999998
11.76871 -1.7767614
11.76971 -1.7818343
11.77071 -1.7868803999999998
11.77171 -1.7918933000000001
11.77271 -1.7968616
11.77371 -1.8017741
11.77471 -1.8066252
11.77571 -1.8114166
11.77671 -1.8161561
11.77771 -1.8208533999999998
11.77871 -1.8255150000000002
11.77971 -1.8301412
11.78071 -1.8347265000000001
11.78171 -1.8392612999999998
11.78271 -1.8437374
11.78371 -1.8481523
11.78471 -1.8525098
11.78571 -1.8568192000000001
11.78671 -1.8610906
11.78771 -1.8653307000000001
11.78871 -1.8695403
11.78971 -1.8737134
11.79071 -1.8778408
11.79171 -1.8819143999999999
11.79271 -1.8859301
11.79371 -1.8898899
11.79471 -1.8937999
11.79571 -1.8976673
11.79671 -1.9014968
11.79771 -1.9052882
11.79871 -1.9090371
11.79971 -1.9127372999999999
11.80071 -1.9163838
11.80171 -1.9199757000000002
11.80271 -1.9235164
11.80371 -1.9270125999999999
11.80471 -1.9304704
11.80571 -1.9338932
11.80671 -1.9372795000000003
11.80771 -1.9406245999999998
11.80871 -1.9439226
11.80971 -1.9471686
11.81071 -1.9503621
11.81171 -1.9535061
11.81271 -1.9566059
11.81371 -1.9596665999999998
11.81471 -1.9626900999999999
11.81571 -1.9656749000000002
11.81671 -1.9686176
11.81771 -1.9715136000000002
11.81871 -1.9743608
11.81971 -1.97716
11.82071 -1.9799147
11.82171 -1.9826287000000002
11.82271 -1.9853048000000002
11.82371 -1.9879427
11.82471 -1.9905396
11.82571 -1.9930916
11.82671 -1.9955957
11.82771 -1.9980517999999998
11.82871 -2.0004621
11.82971 -2.002831
11.83071 -2.0051625
11.83171 -2.0074582
11.83271 -2.009717
11.83371 -2.011936
11.83471 -2.0141115000000003
11.83571 -2.0162416999999997
11.83671 -2.0183271
11.83771 -2.0203715
11.83871 -2.0223789
11.83971 -2.024352
11.84071 -2.0262904
11.84171 -2.0281913
11.84271 -2.0300495
11.84371 -2.0318616
11.84471 -2.0336274000000003
11.84571 -2.0353496
11.84671 -2.0370334
11.84771 -2.0386835999999997
11.84871 -2.0403022
11.84971 -2.0418875
11.85071 -2.0434348
11.85171 -2.0449385
11.85271 -2.0463957
11.85371 -2.0478072
11.85471 -2.0491779
11.85571 -2.0505153000000003
11.85671 -2.0518247
11.85771 -2.0531080999999998
11.85871 -2.0543618
11.85971 -2.0555789
11.86071 -2.0567523
11.86171 -2.0578784999999997
11.86271 -2.0589586
11.86371 -2.0599989
11.86471 -2.0610074
11.86571 -2.0619897000000003
11.86671 -2.0629466
11.86771 -2.063873
11.86871 -2.0647606
11.86971 -2.0656016
11.87071 -2.0663932
11.87171 -2.0671396
11.87271 -2.0678494
11.87371 -2.0685336
11.87471 -2.0691989
11.87571 -2.0698454
11.87671 -2.0704661
11.87771 -2.07105
11.87871 -2.0715876
11.87971 -2.0720748
11.88071 -2.0725159
11.88171 -2.0729205
11.88271 -2.0733001
11.88371 -2.0736622
11.88471 -2.0740062
11.88571 -2.074324
11.88671 -2.0746036
11.88771 -2.0748345
11.88871 -2.0750135
11.88971 -2.0751461
11.89071 -2.0752447
11.89171 -2.0753223000000003
11.89271 -2.075387
11.89371 -2.0754375
11.89471 -2.0754635
11.89571 -2.0754514000000004
11.89671 -2.0753898
11.89771 -2.0752752
11.89871 -2.0751147000000003
11.89971 -2.0749228
11.90071 -2.0747150999999997
11.90171 -2.0745004000000002
11.90271 -2.0742772
11.90371 -2.0740336000000004
11.90471 -2.0737527
11.90571 -2.0734209999999997
11.90671 -2.0730334999999998
11.90771 -2.0725975
11.90871 -2.0721277
11.90971 -2.0716408
11.91071 -2.0711461
11.91171 -2.0706420999999997
11.91271 -2.0701164000000003
11.91371 -2.0695524
11.91471 -2.0689372
11.91571 -2.0682683
11.91671 -2.0675557
11.91771 -2.0668178999999998
11.91871 -2.0660734
11.91971 -2.0653319999999997
11.92071 -2.06459
11.92171 -2.0638313
11.92271 -2.0630348
11.92371 -2.0621831999999998
11.92471 -2.0612713
11.92571 -2.0603079
11.92671 -2.0593124
11.92771 -2.0583047
11.92871 -2.0572966000000004
11.92971 -2.0562863
11.93071 -2.0552596
11.93171 -2.054197
11.93271 -2.0530831
11.93371 -2.051915
11.93471 -2.050704
11.93571 -2.0494709
11.93671 -2.0482361
11.93771 -2.0470098
11.93871 -2.0457866
11.93971 -2.0445472
11.94071 -2.043267
11.94171 -2.041927
11.94271 -2.0405229
11.94371 -2.0390669
11.94471 -2.037582
11.94571 -2.0360924
11.94671 -2.0346122
11.94771 -2.0331385
11.94871 -2.0316537
11.94971 -2.0301343999999997
11.95071 -2.0285618
11.95171 -2.0269312
11.95271 -2.0252552
11.95371 -2.0235565
11.95471 -2.0218577
11.95571 -2.0201704
11.95671 -2.0184888
11.95771 -2.0167917
11.95871 -2.0150529
11.95971 -2.0132529999999997
11.96071 -2.0113887
11.96171 -2.009475
11.96271 -2.007539
11.96371 -2.0056073
11.96471 -2.0036938
11.96571 -2.0017935000000002
11.96671 -1.999885
11.96771 -1.9979402
11.96871 -1.9959372999999998
11.96971 -1.9938713000000001
11.97071 -1.9917555
11.97171 -1.9896163000000002
11.97271 -1.9874794000000002
11.97371 -1.9853583000000001
11.97471 -1.9832470000000002
11.97571 -1.9811232
11.97671 -1.9789586000000001
11.97771 -1.9767324999999998
11.97871 -1.9744422000000001
11.97971 -1.9721042000000002
11.98071 -1.9697472
11.98171 -1.9673988
11.98271 -1.9650724000000002
11.98371 -1.9627606
11.98471 -1.9604387
11.98571 -1.9580754999999999
11.98671 -1.9556483
11.98771 -1.9531531000000002
11.98871 -1.9506066999999998
11.98971 -1.9480389
11.99071 -1.9454788
11.99171 -1.942941
11.99271 -1.9404186
11.99371 -1.9378869
11.99471 -1.9353146
11.99571 -1.9326789
11.99671 -1.929976
11.99771 -1.9272236000000003
11.99871 -1.9244514000000001
11.99971 -1.9216882000000002
12.00071 -1.9189471
12.00171 -1.9162199000000002
12.00271 -1.9134801
12.00371 -1.9106953999999998
12.00471 -1.9078433999999997
12.00571 -1.9049222000000001
12.00671 -1.9019514000000002
12.00771 -1.8989636
12.00871 -1.8959891
12.00971 -1.8930417000000002
12.01071 -1.8901119000000002
12.01171 -1.8871712999999999
12.01271 -1.8841855
12.01371 -1.8811299
12.01471 -1.878001
12.01571 -1.8748179
12.01671 -1.8716134
12.01771 -1.8684180000000001
12.01871 -1.865246
12.01971 -1.8620884
12.02071 -1.8589182
12.02171 -1.8557028999999998
12.02271 -1.8524207000000001
12.02371 -1.8490712999999999
12.02471 -1.8456761
12.02571 -1.8422684000000003
12.02671 -1.8388776
12.02771 -1.8355153999999998
12.02871 -1.8321688999999999
12.02971 -1.8288065
12.03071 -1.8253917000000002
12.03171 -1.8218999999999999
12.03271 -1.8183295
12.03371 -1.8147025
12.03471 -1.8110542
12.03571 -1.8074164
12.03671 -1.8038036
12.03771 -1.8002059000000001
12.03871 -1.7965946
12.03971 -1.792937
12.04071 -1.7892111
12.04171 -1.7854174999999999
12.04271 -1.7815784000000001
12.04371 -1.7777275
12.04471 -1.7738935
12.04571 -1.7700857
12.04671 -1.7662892
12.04771 -1.762471
12.04871 -1.758595
12.04971 -1.7546384000000002
12.05071 -1.7506023999999998
12.05171 -1.746512
12.05271 -1.7424039999999998
12.05371 -1.7383102000000001
12.05471 -1.7342433000000002
12.05571 -1.7301905999999998
12.05671 -1.7261213000000002
12.05771 -1.7220009
12.05871 -1.7178081
12.05971 -1.7135444999999998
12.06071 -1.7092336
12.06171 -1.7049097999999998
12.06271 -1.7006014
12.06371 -1.6963162999999999
12.06471 -1.6920385999999998
12.06571 -1.6877348
12.06671 -1.6833697
12.06771 -1.6789228
12.06871 -1.6743982000000002
12.06971 -1.6698224000000002
12.07071 -1.6652321
12.07171 -1.6606575
12.07271 -1.6561076000000001
12.07371 -1.6515667
12.07471 -1.6470017
12.07571 -1.642378
12.07671 -1.6376756
12.07771 -1.6328983
12.07871 -1.6280724
12.07971 -1.623233
12.08071 -1.618408
12.08171 -1.6136043
12.08271 -1.6088044
12.08371 -1.603975
12.08471 -1.5990821999999998
12.08571 -1.594108
12.08671 -1.5890583
12.08771 -1.5839613999999997
12.08871 -1.5788531000000001
12.08971 -1.5737606000000002
12.09071 -1.5686894
12.09171 -1.5636206
12.09271 -1.5585197
12.09371 -1.553353
12.09471 -1.5481032000000001
12.09571 -1.5427777999999999
12.09671 -1.5374048
12.09771 -1.5320197
12.09871 -1.5266485
12.09971 -1.5212952
12.10071 -1.5159403
12.10171 -1.5105497
12.10271 -1.5050913000000001
12.10371 -1.4995505
12.10471 -1.4939369
12.10571 -1.4882798
12.10671 -1.4826146
12.10771 -1.4769657
12.10871 -1.4713348
12.10971 -1.4657004
12.11071 -1.4600274
12.11171 -1.4542841000000002
12.11271 -1.4484568
12.11371 -1.4425561
12.11471 -1.4366116
12.11571 -1.4306579
12.11671 -1.4247175
12.11771 -1.4187907
12.11871 -1.4128547999999999
12.11971 -1.4068755
12.12071 -1.400823
12.12171 -1.3946862
12.12271 -1.3884786
12.12371 -1.382231
12.12471 -1.3759779
12.12571 -1.3697405
12.12671 -1.3635168
12.12771 -1.3572824
12.12871 -1.3510023
12.12971 -1.3446471999999998
12.13071 -1.3382071
12.13171 -1.3316961999999999
12.13271 -1.3251457
12.13371 -1.3185888
12.13471 -1.3120445
12.13571 -1.3055090999999999
12.13671 -1.2989571
12.13771 -1.2923542
12.13871 -1.2856732
12.13971 -1.2789072000000001
12.14071 -1.2720726999999998
12.14171 -1.2652026
12.14271 -1.2583292
12.14371 -1.2514699
12.14471 -1.2446187
12.14571 -1.2377483999999999
12.14671 -1.2308246
12.14771 -1.2238212
12.14871 -1.2167334
12.14971 -1.2095797
12.15071 -1.202393
12.15171 -1.1952048
12.15271 -1.1880306
12.15371 -1.1808617000000001
12.15471 -1.1736701
12.15571 -1.1664212
12.15671 -1.1590902
12.15771 -1.1516742
12.15871 -1.1441931
12.15971 -1.1366799
12.16071 -1.1291647
12.16171 -1.1216609
12.16271 -1.1141579000000001
12.16371 -1.106627
12.16471 -1.099035
12.16571 -1.0913601
12.16671 -1.083603
12.16771 -1.0757866
12.16871 -1.0679451
12.16971 -1.0601078
12.17071 -1.0522855
12.17171 -1.0444646
12.17271 -1.0366138
12.17371 -1.0286985
12.17471 -1.0206969
12.17571 -1.0126101
12.17671 -1.0044613
12.17771 -0.9962840900000001
12.17871 -0.9881065200000001
12.17971 -0.97993761
12.18071 -0.9717633
12.18171 -0.9635536
12.18271 -0.95527703
12.18371 -0.94691645
12.18471 -0.9384777400000001
12.18571 -0.9299871499999999
12.18671 -0.9214792399999999
12.18771 -0.9129805499999999
12.18871 -0.9044963899999999
12.18971 -0.8960085
12.19071 -0.8874832699999999
12.19171 -0.87888706
12.19271 -0.8702023
12.19371 -0.8614350999999999
12.19471 -0.8526122199999999
12.19571 -0.84376819
12.19671 -0.8349288300000001
12.19771 -0.82609886
12.19871 -0.81726043
12.19971 -0.80838138
12.20071 -0.7994316499999999
12.20171 -0.79039764
12.20271 -0.7812893
12.20371 -0.7721354300000001
12.20471 -0.7629700500000001
12.20571 -0.75381612
12.20671 -0.74467431
12.20771 -0.73552253
12.20871 -0.72632604
12.20971 -0.71705398
12.21071 -0.70769386
12.21171 -0.69825766
12.21271 -0.6887759999999999
12.21371 -0.67928382
12.21471 -0.6698038
12.21571 -0.66033592
12.21671 -0.65085758
12.21771 -0.6413345699999999
12.21871 -0.63173766
12.21971 -0.62205656
12.22071 -0.61230487
12.22171 -0.6025136
12.22271 -0.5927161799999999
12.22371 -0.58293259
12.22471 -0.57315947
12.22571 -0.5633717899999999
12.22671 -0.55353479
12.22771 -0.5436207200000001
12.22871 -0.53362227
12.22971 -0.52355635
12.23071 -0.51345639
12.23171 -0.50335666
12.23271 -0.49327612
12.23371 -0.48320945
12.23471 -0.4731298
12.23571 -0.46300134
12.23671 -0.45279637
12.23771 -0.44250847
12.23871 -0.43215537000000004
12.23971 -0.42177052
12.24071 -0.41138696999999996
12.24171 -0.40102168
12.24271 -0.39066747
12.24371 -0.38029668
12.24471 -0.36987441
12.24571 -0.35937559
12.24671 -0.34879723
12.24771 -0.33816029
12.24871 -0.32749998
12.24971 -0.3168493
12.25071 -0.30622357
12.25171 -0.29561315
12.25271 -0.28498811
12.25371 -0.2743125
12.25471 -0.26356131
12.25571 -0.25273247
12.25671 -0.24184775999999997
12.25771 -0.23094232
12.25871 -0.22004808
12.25971 -0.20917840000000001
12.26071 -0.19832188
12.26171 -0.18744778
12.26271 -0.17652083
12.26371 -0.16551821
12.26471 -0.15444070000000001
12.26571 -0.14331258
12.26671 -0.13217045000000002
12.26771 -0.12104613
12.26871 -0.10995183
12.26971 -0.09887460599999999
12.27071 -0.087782735
12.27171 -0.076640944
12.27271 -0.065427279
12.27371 -0.054143590000000005
12.27471 -0.042814622000000004
12.27571 -0.0314762
12.27671 -0.020158135
12.27771 -0.0088699882
12.27871 0.0024034883999999998
12.27971 0.013695058000000001
12.28071 0.025039285999999997
12.28171 0.03645588
12.28271 0.047939993
12.28371 0.059464102
12.28471 0.07099064
12.28571 0.08248934799999999
12.28671 0.093951228
12.28771 0.10539244
12.28871 0.11684641999999999
12.28971 0.12834787
12.29071 0.1399163
12.29171 0.15154697
12.29271 0.16321328
12.29371 0.17487961
12.29471 0.18651841
12.29571 0.19812321
12.29671 0.20971163
12.29771 0.22131668000000002
12.29871 0.23297074
12.29971 0.24468959
12.30071 0.25646449
12.30171 0.26826565
12.30271 0.28005594
12.30371 0.29180802
12.30471 0.30351702999999997
12.30571 0.31520265999999997
12.30671 0.32689988
12.30771 0.33864251
12.30871 0.35044735
12.30971 0.3623066
12.31071 0.37419172
12.31171 0.38606708
12.31271 0.39790664
12.31371 0.40970594000000005
12.31471 0.42148363
12.31571 0.43327189
12.31671 0.44510043000000005
12.31771 0.45698183000000003
12.31871 0.46890489999999996
12.31971 0.48083989
12.32071 0.49275220000000003
12.32171 0.50461902
12.32271 0.51644011
12.32371 0.52823815
12.32471 0.5400484
12.32571 0.55190208
12.32671 0.56381198
12.32771 0.57576625
12.32871 0.58773397
12.32971 0.5996793
12.33071 0.6115775999999999
12.33171 0.62342626
12.33271 0.63524488
12.33371 0.64706486
12.33471 0.65891389
12.33571 0.67080227
12.33671 0.6827178899999999
12.33771 0.6946323
12.33871 0.70651434
12.33971 0.7183455400000001
12.34071 0.7301291900000001
12.34171 0.7418890499999999
12.34271 0.7536584500000001
12.34371 0.76546441
12.34471 0.7773147
12.34571 0.7891938100000001
12.34671 0.80106966
12.34771 0.81290789
12.34871 0.8246873499999999
12.34971 0.83640888
12.35071 0.84809382
12.35171 0.85977335
12.35271 0.87147327
12.35371 0.8832016
12.35471 0.89494539
12.35571 0.90667699
12.35671 0.91836778
12.35771 0.93000224
12.35871 0.94158519
12.35971 0.95313955
12.36071 0.96469522
12.36171 0.9762743500000001
12.36271 0.9878805799999999
12.36371 0.9994967800000001
12.36471 1.0110922
12.36571 1.0226371
12.36671 1.0341156
12.36771 1.0455329
12.36871 1.0569122
12.36971 1.0682832999999998
12.37071 1.0796688
12.37171 1.0910729
12.37271 1.1024802999999999
12.37371 1.1138630999999999
12.37471 1.1251944
12.37571 1.1364604
12.37671 1.1476667
12.37771 1.1588347
12.37871 1.1699911
12.37971 1.1811542
12.38071 1.1923253
12.38171 1.2034875
12.38271 1.2146143
12.38371 1.2256815
12.38471 1.236679
12.38571 1.2476156
12.38671 1.2585142
12.38771 1.2694014
12.38871 1.2802944
12.38971 1.2911926
12.39071 1.3020779999999998
12.39171 1.312923
12.39271 1.3237029
12.39371 1.3344075
12.39471 1.3450439
12.39571 1.3556335
12.39671 1.3662006
12.39771 1.3767604
12.39871 1.3873126
12.39971 1.3978413
12.40071 1.4083233000000002
12.40171 1.4187393
12.40271 1.4290832999999998
12.40371 1.4393655
12.40471 1.4496067
12.40571 1.4598281
12.40671 1.4700408
12.40771 1.4802396
12.40871 1.4904051999999999
12.40971 1.5005124
12.41071 1.5105416
12.41171 1.5204875
12.41271 1.5303605
12.41371 1.5401821
12.41471 1.5499736
12.41571 1.5597471
12.41671 1.5694995999999999
12.41771 1.5792152
12.41871 1.5888731999999999
12.41971 1.5984577999999998
12.42071 1.6079660999999998
12.42171 1.617408
12.42271 1.6268017
12.42371 1.6361629999999998
12.42471 1.6454980000000001
12.42571 1.6547987
12.42671 1.6640468
12.42771 1.6732218
12.42871 1.6823108999999998
12.42971 1.6913144000000002
12.43071 1.7002456
12.43171 1.7091247999999999
12.43271 1.7179696000000002
12.43371 1.7267861999999998
12.43471 1.7355677
12.43571 1.7442966
12.43671 1.7529541999999998
12.43771 1.7615283
12.43871 1.7700188
12.43971 1.7784365
12.44071 1.7867969000000001
12.44171 1.7951123
12.44271 1.8033845
12.44371 1.8116041999999999
12.44471 1.8197553000000002
12.44571 1.8278228
12.44671 1.8358003
12.44771 1.8436935
12.44871 1.8515173
12.44971 1.8592898
12.45071 1.8670224
12.45171 1.8747155000000002
12.45271 1.8823575
12.45371 1.8899302999999998
12.45471 1.8974172
12.45571 1.9048105999999998
12.45671 1.9121139999999999
12.45771 1.91934
12.45871 1.9265026
12.45971 1.9336101
12.46071 1.9406607
12.46171 1.9476437999999998
12.46271 1.9545447
12.46371 1.9613530000000001
12.46471 1.9680678999999999
12.46571 1.9746987
12.46671 1.9812610000000002
12.46771 1.9877691
12.46871 1.9942288999999997
12.46971 2.0006349
12.47071 2.0069724
12.47171 2.0132236000000003
12.47271 2.0193759
12.47371 2.0254274999999997
12.47471 2.0313863000000003
12.47571 2.037267
12.47671 2.0430824
12.47771 2.048837
12.47871 2.0545255
12.47971 2.0601345
12.48071 2.06565
12.48171 2.0710649
12.48271 2.0763819999999997
12.48371 2.0816138
12.48471 2.0867759
12.48571 2.0918794000000003
12.48671 2.0969251
12.48771 2.1019027
12.48871 2.1067953
12.48971 2.1115864
12.49071 2.1162681
12.49171 2.1208443
12.49271 2.125328
12.49371 2.1297360000000003
12.49471 2.1340791
12.49571 2.1383582000000003
12.49671 2.1425627
12.49771 2.1466769
12.49871 2.150687
12.49971 2.1545885
12.50071 2.1583883000000004
12.50171 2.1621013000000002
12.50271 2.1657431000000003
12.50371 2.1693222000000003
12.50471 2.1728348
12.50571 2.1762665
12.50671 2.1795988
12.50771 2.1828176
12.50871 2.1859199
12.50971 2.1889154
12.51071 2.1918219999999997
12.51171 2.1946572
12.51271 2.1974294
12.51371 2.2001341
12.51471 2.2027563
12.51571 2.2052769999999997
12.51671 2.2076823
12.51771 2.2099702
12.51871 2.212151
12.51971 2.2142423
12.52071 2.2162603
12.52171 2.2182113
12.52271 2.2200879
12.52371 2.2218736
12.52471 2.2235492
12.52571 2.2251034
12.52671 2.2265378
12.52771 2.2278678
12.52871 2.2291144
12.52971 2.2302957
12.53071 2.2314173999999998
12.53171 2.2324704
12.53271 2.2334341
12.53371 2.2342868
12.53471 2.2350146
12.53571 2.2356177
12.53671 2.2361102
12.53771 2.2365125
12.53871 2.2368416
12.53971 2.2371026
12.54071 2.2372859
12.54171 2.2373721
12.54271 2.2373417
12.54371 2.2371851
12.54471 2.2369076000000003
12.54571 2.2365281
12.54671 2.2360702999999997
12.54771 2.2355514
12.54871 2.2349739
12.54971 2.2343239
12.55071 2.233577
12.55171 2.2327090000000003
12.55271 2.2317071
12.55371 2.2305756999999997
12.55471 2.2293337
12.55571 2.2280062
12.55671 2.2266118
12.55771 2.2251548
12.55871 2.2236234
12.55971 2.2219954
12.56071 2.2202499
12.56171 2.218377
12.56271 2.2163838
12.56371 2.2142908
12.56471 2.2121221
12.56571 2.2098940000000002
12.56671 2.2076057
12.56771 2.20524
12.56871 2.2027699000000003
12.56971 2.200171
12.57071 2.1974327
12.57171 2.1945642000000003
12.57271 2.1915899999999997
12.57371 2.1885386
12.57471 2.1854309
12.57571 2.1822706000000003
12.57671 2.1790428
12.57771 2.1757221
12.57871 2.1722844
12.57971 2.1687187
12.58071 2.1650321999999997
12.58171 2.1612458
12.58271 2.1573847
12.58371 2.1534646
12.58471 2.1494841
12.58571 2.1454245
12.58671 2.1412583
12.58771 2.1369623
12.58871 2.132529
12.58971 2.1279711
12.59071 2.1233167
12.59171 2.1185974
12.59271 2.1138335
12.59371 2.1090265
12.59471 2.104158
12.59571 2.0991979
12.59671 2.0941194
12.59771 2.0889102
12.59871 2.0835776
12.59971 2.0781452
12.60071 2.0726398
12.60171 2.0670788
12.60271 2.0614618
12.60371 2.0557707
12.60471 2.0499781
12.60571 2.0440619
12.60671 2.0380165
12.60771 2.0318562
12.60871 2.0256102
12.60971 2.01931
12.61071 2.012975
12.61171 2.0066032000000003
12.61271 2.0001729999999998
12.61371 1.9936515
12.61471 1.9870102
12.61571 1.9802375
12.61671 1.9733429
12.61771 1.9663528
12.61871 1.9592968999999998
12.61971 1.952195
12.62071 1.9450478
12.62171 1.9378373
12.62271 1.9305361
12.62371 1.9231211000000001
12.62471 1.9155856
12.62571 1.9079436
12.62671 1.9002234999999998
12.62771 1.8924553
12.62871 1.8846568000000001
12.62971 1.8768246999999998
12.63071 1.8689357
12.63171 1.8609568
12.63271 1.8528605
12.63371 1.8446369
12.63471 1.8362984
12.63571 1.8278740000000002
12.63671 1.8193959999999998
12.63771 1.8108852000000002
12.63871 1.8023422
12.63971 1.793748
12.64071 1.7850732
12.64171 1.7762933
12.64271 1.7673999
12.64371 1.7584058
12.64471 1.7493384
12.64571 1.7402274999999998
12.64671 1.7310906000000001
12.64771 1.7219251000000002
12.64871 1.7127081999999998
12.64971 1.7034084
12.65071 1.6939998
12.65171 1.6844746000000002
12.65271 1.6748469
12.65371 1.6651472
12.65471 1.6554084
12.65571 1.6456506999999998
12.65671 1.6358739
12.65771 1.6260569999999999
12.65871 1.616169
12.65971 1.6061836999999999
12.66071 1.5960919
12.66171 1.5859056
12.66271 1.5756529
12.66371 1.565364
12.66471 1.5550574
12.66571 1.5447312
12.66671 1.534364
12.66771 1.5239255
12.66871 1.5133904999999999
12.66971 1.5027519
12.67071 1.4920242
12.67171 1.4812376
12.67271 1.4704245
12.67371 1.4596049
12.67471 1.4487778999999998
12.67571 1.4379221
12.67671 1.4270063
12.67771 1.4160043
12.67871 1.4049068
12.67971 1.3937264
12.68071 1.3824911
12.68171 1.3712313999999999
12.68271 1.3599661
12.68371 1.3486934000000002
12.68471 1.337392
12.68571 1.3260313
12.68671 1.3145862
12.68771 1.3030491
12.68871 1.2914339000000001
12.68971 1.27977
12.69071 1.2680894
12.69171 1.2564121
12.69271 1.2447375999999999
12.69371 1.2330456
12.69471 1.2213062000000001
12.69571 1.2094941
12.69671 1.1976008999999999
12.69771 1.1856392
12.69871 1.1736366
12.69971 1.1616233
12.70071 1.1496175000000002
12.70171 1.1376174
12.70271 1.1256016
12.70371 1.1135395
12.70471 1.1014057000000002
12.70571 1.0891923
12.70671 1.0769123999999999
12.70771 1.0645953
12.70871 1.0522725
12.70971 1.0399644
12.71071 1.0276710999999998
12.71171 1.0153729999999999
12.71271 1.0030413999999999
12.71371 0.99065145
12.71471 0.9781949200000001
12.71571 0.96568409
12.71671 0.95314607
12.71771 0.94061019
12.71871 0.9280945199999999
12.71971 0.91559729
12.72071 0.90309791
12.72171 0.89056669
12.72271 0.87797903
12.72371 0.8653270100000001
12.72471 0.85262368
12.72571 0.83989706
12.72671 0.8271780799999999
12.72771 0.8144862900000001
12.72871 0.80182161
12.72971 0.78916494
12.73071 0.77648759
12.73171 0.7637651599999999
12.73271 0.75098933
12.73371 0.73817186
12.73471 0.72533954
12.73571 0.71252156
12.73671 0.69973636
12.73771 0.68698321
12.73871 0.6742429
12.73971 0.66148732
12.74071 0.64869281
12.74171 0.63585173
12.74271 0.62297629
12.74371 0.61009331
12.74471 0.59723188
12.74571 0.58441018
12.74671 0.57162731
12.74771 0.5588640899999999
12.74871 0.5460924
12.74971 0.53328848
12.75071 0.52044457
12.75171 0.50757267
12.75271 0.49469913
12.75371 0.48185294
12.75471 0.46905247000000005
12.75571 0.45629749
12.75671 0.4435698
12.75771 0.43084235000000004
12.75871 0.41809231
12.75971 0.40531214
12.76071 0.39251335
12.76171 0.37972121
12.76271 0.36696321
12.76371 0.35425627000000004
12.76471 0.34159913
12.76571 0.32897322
12.76671 0.31635165
12.76771 0.3037123
12.76871 0.29104836
12.76971 0.27837199
12.77071 0.26570901
12.77171 0.25308719
12.77271 0.24052373999999999
12.77371 0.22801777999999998
12.77471 0.21555121000000002
12.77571 0.20309763
12.77671 0.19063514
12.77771 0.17815672
12.77871 0.16567381
12.77971 0.15321102
12.78071 0.14079482000000001
12.78171 0.12844142
12.78271 0.11614952999999999
12.78371 0.10390144999999999
12.78471 0.091671845
12.78571 0.079440093
12.78671 0.06720040699999999
12.78771 0.054964854
12.78871 0.042757997
12.78971 0.030605638
12.79071 0.01852298
12.79171 0.0065077998
12.79271 -0.0054582091
12.79371 -0.017400536
12.79471 -0.029339621
12.79571 -0.041281007
12.79671 -0.053212506
12.79771 -0.065109646
12.79871 -0.07694682
12.79971 -0.088708883
12.80071 -0.10039776
12.80171 -0.11203099
12.80271 -0.12363297
12.80371 -0.13522307
12.80471 -0.14680624
12.80571 -0.1583705
12.80671 -0.16989247
12.80771 -0.18134835
12.80871 -0.19272496
12.80971 -0.20402577
12.81071 -0.21526904000000002
12.81171 -0.22647898
12.81271 -0.23767393999999997
12.81371 -0.24885752
12.81471 -0.26001649000000004
12.81571 -0.27112658
12.81671 -0.28216357000000003
12.81771 -0.29311418
12.81871 -0.30398176
12.81971 -0.31478433
12.82071 -0.32554555
12.82171 -0.33628333
12.82271 -0.34700118
12.82371 -0.35768643
12.82471 -0.36831629
12.82571 -0.37886854000000003
12.82671 -0.38933198
12.82771 -0.39971158999999995
12.82871 -0.41002594000000003
12.82971 -0.42029829
12.83071 -0.43054529999999996
12.83171 -0.44076879999999996
12.83271 -0.45095482
12.83371 -0.46107974
12.83471 -0.47112117
12.83571 -0.48106805999999996
12.83671 -0.49092551
12.83771 -0.50071175
12.83871 -0.5104491
12.83971 -0.5201529699999999
12.84071 -0.52982429
12.84171 -0.53944876
12.84271 -0.54900348
12.84371 -0.55846763
12.84471 -0.56783222
12.84571 -0.57710428
12.84671 -0.58630346
12.84771 -0.5954525900000001
12.84871 -0.6045668399999999
12.84971 -0.61364658
12.85071 -0.62267724
12.85171 -0.63163596
12.85271 -0.6405023400000001
12.85371 -0.64926776
12.85471 -0.65793912
12.85571 -0.6665349
12.85671 -0.67507592
12.85771 -0.68357494
12.85871 -0.6920300899999999
12.85971 -0.7004254
12.86071 -0.7087382
12.86171 -0.7169495300000001
12.86271 -0.72505325
12.86371 -0.73305899
12.86471 -0.74098743
12.86571 -0.74886084
12.86671 -0.75669251
12.86771 -0.76448061
12.86871 -0.77220905
12.86971 -0.7798552000000001
12.87071 -0.78740064
12.87171 -0.79483921
12.87271 -0.80217998
12.87371 -0.80944216
12.87471 -0.81664557
12.87571 -0.82380055
12.87671 -0.8309027199999999
12.87771 -0.83793476
12.87871 -0.84487433
12.87971 -0.85170455
12.88071 -0.8584222799999999
12.88171 -0.86503942
12.88271 -0.8715774900000001
12.88371 -0.87805735
12.88471 -0.8844894400000001
12.88571 -0.89086881
12.88671 -0.8971774
12.88771 -0.90339277
12.88871 -0.9094985200000001
12.88971 -0.91549186
12.89071 -0.9213848
12.89171 -0.9271979300000001
12.89271 -0.9329506200000001
12.89371 -0.93865115
12.89471 -0.94429292
12.89571 -0.9498570099999999
12.89671 -0.95532145
12.89771 -0.9606716200000001
12.89871 -0.9659071499999999
12.89971 -0.9710421800000001
12.90071 -0.9760986100000001
12.90171 -0.9810958099999999
12.90271 -0.98604104
12.90371 -0.99092619
12.90471 -0.99573135
12.90571 -1.0004344
12.90671 -1.0050213000000001
12.90771 -1.0094927
12.90871 -1.0138635999999999
12.90971 -1.0181559999999998
12.91071 -1.0223884
12.91171 -1.0265666
12.91271 -1.030681
12.91371 -1.0347112
12.91471 -1.0386358
12.91571 -1.0424425
12.91671 -1.0461343
12.91771 -1.0497281
12.91871 -1.0532469
12.91971 -1.0567088
12.92071 -1.060118
12.92171 -1.0634635
12.92271 -1.0667235000000002
12.92371 -1.0698762
12.92471 -1.0729097
12.92571 -1.0758276
12.92671 -1.0786474000000001
12.92771 -1.0813916
12.92871 -1.0840771
12.92971 -1.0867068
12.93071 -1.089268
12.93171 -1.0917389
12.93271 -1.0940986
12.93371 -1.0963378
12.93471 -1.0984636
12.93571 -1.1004959
12.93671 -1.1024591
12.93771 -1.1043698
12.93871 -1.1062297
12.93971 -1.1080243
12.94071 -1.1097295999999999
12.94171 -1.1113237999999999
12.94271 -1.1127966
12.94371 -1.1141549
12.94471 -1.1154181
12.94571 -1.1166096
12.94671 -1.1177447
12.94771 -1.1188236
12.94871 -1.1198313999999998
12.94971 -1.1207455
12.95071 -1.1215466
12.95171 -1.1222287
12.95271 -1.1228027
12.95371 -1.1232914999999999
12.95471 -1.1237198
12.95571 -1.1241021
12.95671 -1.1244363
12.95771 -1.1247042
12.95871 -1.1248794
12.95971 -1.1249400999999999
12.96071 -1.124878
12.96171 -1.124703
12.96271 -1.1244372
12.96371 -1.1241047
12.96471 -1.1237199
12.96571 -1.1232811
12.96671 -1.1227714
12.96771 -1.1221675
12.96871 -1.1214514
12.96971 -1.1206199
12.97071 -1.1196868
12.97171 -1.1186766000000001
12.97271 -1.1176138
12.97371 -1.1165105
12.97471 -1.1153609
12.97571 -1.1141435
12.97671 -1.1128311
12.97771 -1.1114028999999999
12.97871 -1.1098543
12.97971 -1.1081987999999998
12.98071 -1.1064615
12.98171 -1.1046673
12.98271 -1.1028293999999998
12.98371 -1.1009434
12.98471 -1.0989896000000001
12.98571 -1.0969431
12.98671 -1.0947863
12.98771 -1.0925174
12.98871 -1.0901516999999998
12.98971 -1.0877146
12.99071 -1.0852293000000002
12.99171 -1.0827057
12.99271 -1.0801356
12.99371 -1.0774964
12.99471 -1.0747616
12.99571 -1.0719134
12.99671 -1.0689518
12.99771 -1.0658947
12.99871 -1.0627696
12.99971 -1.0596017
13.00071 -1.0564017
13.00171 -1.0531614999999999
13.00271 -1.0498581999999999
13.00371 -1.0464651999999999
13.00471 -1.0429650000000001
13.00571 -1.0393572
13.00671 -1.0356588
13.00771 -1.0318959
13.00871 -1.028091
13.00971 -1.0242523
13.01071 -1.0203696
13.01171 -1.0164198
13.01271 -1.0123777999999999
13.01371 -1.0082293
13.01471 -1.0039782000000002
13.01571 -0.99964524
13.01671 -0.99525908
13.01771 -0.99084293
13.01871 -0.98640407
13.01971 -0.9819303600000001
13.02071 -0.9773962199999999
13.02171 -0.97277453
13.02271 -0.9680493700000001
13.02371 -0.96322335
13.02471 -0.95831621
13.02571 -0.9533551499999999
13.02671 -0.94836196
13.02771 -0.9433427799999999
13.02871 -0.9382857899999999
13.02971 -0.9331667800000001
13.03071 -0.92796162
13.03171 -0.9226582000000001
13.03271 -0.91726277
13.03371 -0.9117974900000001
13.03471 -0.90629039
13.03571 -0.90076225
13.03671 -0.89521678
13.03771 -0.8896390900000001
13.03871 -0.8840027300000001
13.03971 -0.87828226
13.04071 -0.87246532
13.04171 -0.86655859
13.04271 -0.8605846199999999
13.04371 -0.85457144
13.04471 -0.8485392700000001
13.04571 -0.84249154
13.04671 -0.8364132599999999
13.04771 -0.83027892
13.04871 -0.8240645799999999
13.04971 -0.8177597999999999
13.05071 -0.8113727
13.05171 -0.80492646
13.05271 -0.7984481800000001
13.05371 -0.7919563900000001
13.05471 -0.78545241
13.05571 -0.77891988
13.05671 -0.7723329600000001
13.05771 -0.76566897
13.05871 -0.75891959
13.05971 -0.75209527
13.06071 -0.74522053
13.06171 -0.73832255
13.06271 -0.7314187
13.06371 -0.72450838
13.06471 -0.7175734300000001
13.06571 -0.71058688
13.06671 -0.70352578
13.06771 -0.69638207
13.06871 -0.68916646
13.06971 -0.68190317
13.07071 -0.6746186900000001
13.07171 -0.66732927
13.07271 -0.66003371
13.07371 -0.6527144
13.07471 -0.64534638
13.07571 -0.63790982
13.07671 -0.63040005
13.07771 -0.62283031
13.07871 -0.6152258300000001
13.07971 -0.60761203
13.08071 -0.6000026599999999
13.08171 -0.5923933299999999
13.08271 -0.5847638
13.08371 -0.57708761
13.08471 -0.56934464
13.08571 -0.56153066
13.08671 -0.5536595400000001
13.08771 -0.5457564300000001
13.08871 -0.53784619
13.08971 -0.52994173
13.09071 -0.52203829
13.09171 -0.51411628
13.09271 -0.506151
13.09371 -0.4981251
13.09471 -0.49003707
13.09571 -0.48190239
13.09671 -0.47374624
13.09771 -0.46559176
13.09871 -0.45744916
13.09971 -0.44931108000000003
13.10071 -0.44115628
13.10171 -0.43296018000000003
13.10271 -0.42470675
13.10371 -0.41639633000000004
13.10471 -0.40804570999999995
13.10571 -0.39968034
13.10671 -0.39132218999999996
13.10771 -0.3829797
13.10871 -0.37464399000000004
13.10971 -0.36629343000000003
13.11071 -0.35790424
13.11171 -0.3494622
13.11271 -0.3409696
13.11371 -0.33244446
13.11471 -0.32391206
13.11571 -0.31539307
13.11671 -0.30689405000000003
13.11771 -0.29840474
13.11871 -0.28990335
13.11971 -0.28136752
13.12071 -0.27278536
13.12171 -0.26416136
13.12271 -0.25551445
13.12371 -0.24686907000000002
13.12471 -0.23824349
13.12571 -0.22964114000000002
13.12671 -0.22104909
13.12771 -0.21244437
13.12871 -0.20380514
13.12971 -0.19512138
13.13071 -0.18639992
13.13171 -0.17766128
13.13271 -0.16893018999999998
13.13371 -0.16022397
13.13471 -0.1515446
13.13571 -0.14287826
13.13671 -0.1342023
13.13771 -0.12549659999999999
13.13871 -0.11675353000000001
13.13971 -0.10798193
13.14071 -0.099203002
13.14171 -0.090440246
13.14271 -0.081708346
13.14371 -0.073006196
13.14471 -0.064317702
13.14571 -0.055619725
13.14671 -0.046893535
13.14771 -0.03813408
13.14871 -0.029352729
13.14971 -0.020572028
13.15071 -0.011815087
13.15171 -0.0030946205
13.15271 0.0055930232
13.15371 0.014265944999999999
13.15471 0.022947801
13.15571 0.031656239
13.15671 0.040394187
13.15771 0.04914825
13.15871 0.05789494
13.15971 0.066611747
13.16071 0.075287698
13.16171 0.08392835700000001
13.16271 0.092552789
13.16371 0.10118397000000001
13.16471 0.10983736
13.16571 0.11851303
13.16671 0.12719544
13.16771 0.13586062999999998
13.16871 0.14448777000000002
13.16971 0.15306925999999998
13.17071 0.16161442
13.17171 0.17014516000000002
13.17271 0.17868544
13.17371 0.1872496
13.17471 0.19583534
13.17571 0.20442447
13.17671 0.21299135
13.17771 0.22151489
13.17871 0.22998828999999998
13.17971 0.23842191
13.18071 0.24683782999999998
13.18171 0.25525875
13.18271 0.26369665
13.18371 0.27214652
13.18471 0.28058851999999995
13.18571 0.28899743
13.18671 0.29735480999999997
13.18771 0.30565807
13.18871 0.31392192
13.18971 0.32217167
13.19071 0.33043104
13.19171 0.33871081999999997
13.19271 0.34700355
13.19371 0.35528678
13.19471 0.36353362
13.19571 0.37172531999999997
13.19671 0.37985991
13.19771 0.38795278
13.19871 0.39602895000000005
13.19971 0.40411041
13.20071 0.41220513999999997
13.20171 0.42030271
13.20271 0.42837895000000004
13.20371 0.43640737
13.20471 0.44437191
13.20571 0.45227482999999996
13.20671 0.46013594
13.20771 0.4679834
13.20871 0.47584035999999996
13.20971 0.48371394999999995
13.21071 0.49159164000000005
13.21171 0.49944706
13.21271 0.50725243
13.21371 0.5149916299999999
13.21471 0.52266759
13.21571 0.53030066
13.21671 0.53791837
13.21771 0.54554185
13.21871 0.5531752
13.21971 0.5608031099999999
13.22071 0.56839776
13.22171 0.57593216
13.22271 0.58339317
13.22371 0.5907880600000001
13.22471 0.59814141
13.22571 0.60548359
13.22671 0.61283642
13.22771 0.6202025299999999
13.22871 0.62756375
13.22971 0.63488949
13.23071 0.64215101
13.23171 0.64933458
13.23271 0.65644803
13.23371 0.66351644
13.23471 0.67057009
13.23571 0.67762979
13.23671 0.68469658
13.23771 0.6917513
13.23871 0.69876378
13.23971 0.70570745
13.24071 0.7125726
13.24171 0.7193713
13.24271 0.72613214
13.24371 0.73288656
13.24471 0.73965378
13.24571 0.74643106
13.24671 0.75319428
13.24771 0.75990874
13.24871 0.76654488
13.24971 0.77309199
13.25071 0.77956286
13.25171 0.78598773
13.25271 0.79239989
13.25371 0.79882005
13.25471 0.80524664
13.25571 0.8116569400000001
13.25671 0.81801862
13.25771 0.8243053199999999
13.25871 0.83050989
13.25971 0.8366479499999999
13.26071 0.84275054
13.26171 0.8488490200000001
13.26271 0.85495962
13.26371 0.8610744
13.26471 0.86716441
13.26571 0.8731922099999999
13.26671 0.8791293
13.26771 0.88496925
13.26871 0.89073079
13.26971 0.89644948
13.27071 0.9021611
13.27171 0.90788584
13.27271 0.91361897
13.27371 0.91933403
13.27471 0.9249956300000001
13.27571 0.93057686
13.27671 0.9360721299999999
13.27771 0.94149951
13.27871 0.9468918700000001
13.27971 0.9522804100000001
13.28071 0.95767882
13.28171 0.9630756500000001
13.28271 0.96843885
13.28371 0.9737304400000001
13.28471 0.97892415
13.28571 0.9840180199999999
13.28671 0.98903608
13.28771 0.9940177200000001
13.28871 0.99899983
13.28971 1.0039999000000002
13.29071 1.0090088000000002
13.29171 1.013995
13.29271 1.0189199
13.29371 1.0237562
13.29471 1.0284998
13.29571 1.0331721999999999
13.29671 1.0378088
13.29771 1.0424418
13.29871 1.0470842
13.29971 1.0517228
13.30071 1.0563245
13.30171 1.0608515
13.30271 1.0652796
13.30371 1.0696107
13.30471 1.0738716000000001
13.30571 1.0781031
13.30671 1.0823401
13.30771 1.0865962
13.30871 1.090857
13.30971 1.0950865
13.31071 1.0992441
13.31171 1.1033032
13.31271 1.1072631
13.31371 1.1111492
13.31471 1.1150006000000001
13.31571 1.1188512
13.31671 1.1227137999999999
13.31771 1.1265744
13.31871 1.1303984
13.31971 1.1341482
13.32071 1.1378013
13.32171 1.1413609999999998
13.32271 1.1448557
13.32371 1.1483254
13.32471 1.1518029
13.32571 1.1552976
13.32671 1.1587908
13.32771 1.1622438000000002
13.32871 1.1656159
13.32971 1.1688828
13.33071 1.1720479000000001
13.33171 1.1751407999999999
13.33271 1.1782035
13.33371 1.1812706
13.33471 1.1843534
13.33571 1.1874358
13.33671 1.1904814
13.33771 1.1934521999999999
13.33871 1.196326
13.33971 1.1991082
13.34071 1.2018279
13.34171 1.2045249
13.34271 1.2072302
13.34371 1.2099506
13.34471 1.2126652999999998
13.34571 1.2153352
13.34671 1.2179206
13.34771 1.2204005
13.34871 1.222782
13.34971 1.2250974
13.35071 1.227389
13.35171 1.2296901
13.35271 1.2320091
13.35371 1.2343262000000002
13.35471 1.2366033
13.35571 1.2388017
13.35671 1.2409009
13.35771 1.2429078
13.35871 1.2448534
13.35971 1.2467778
13.36071 1.2487107000000002
13.36171 1.2506575
13.36271 1.2525966
13.36371 1.2544893
13.36471 1.256298
13.36571 1.2580045
13.36671 1.2596187
13.36771 1.2611737
13.36871 1.2627108
13.36971 1.2642601999999998
13.37071 1.2658265
13.37171 1.2673873
13.37271 1.2689033
13.37371 1.2703367
13.37471 1.2716691
13.37571 1.27291
13.37671 1.2740918
13.37771 1.2752542
13.37871 1.2764259999999998
13.37971 1.2776109
13.38071 1.2787865
13.38171 1.2799150000000001
13.38271 1.2809613
13.38371 1.2819096
13.38471 1.2827717
13.38571 1.2835808
13.38671 1.2843765999999999
13.38771 1.2851859
13.38871 1.2860104
13.38971 1.2868256999999999
13.39071 1.2875925
13.39171 1.288275
13.39271 1.2888576
13.39371 1.2893519
13.39471 1.2897911
13.39571 1.290214
13.39671 1.2906469999999999
13.39771 1.2910921
13.39871 1.2915261
13.39971 1.2919122
13.40071 1.2922177
13.40171 1.2924298
13.40271 1.2925617
13.40371 1.2926467000000001
13.40471 1.2927219
13.40571 1.2928112
13.40671 1.2929133000000002
13.40771 1.2930024
13.40871 1.2930402
13.40971 1.2929931000000001
13.41071 1.2928486
13.41171 1.29262
13.41271 1.2923407
13.41371 1.2920477
13.41471 1.2917652
13.41571 1.291493
13.41671 1.2912079
13.41771 1.2908746
13.41871 1.2904634
13.41971 1.2899643
13.42071 1.2893919999999999
13.42171 1.2887786
13.42271 1.2881586
13.42371 1.2875522
13.42471 1.2869555
13.42571 1.2863417
13.42671 1.2856741
13.42771 1.2849222
13.42871 1.2840765
13.42971 1.283152
13.43071 1.2821818
13.43171 1.2812009
13.43271 1.2802307000000002
13.43371 1.2792691
13.43471 1.2782925
13.43571 1.2772674
13.43671 1.2761667
13.43771 1.2749827999999999
13.43871 1.273731
13.43971 1.2724422000000002
13.44071 1.2711476
13.44171 1.2698638
13.44271 1.2685851
13.44371 1.2672852000000001
13.44471 1.2659299000000002
13.44571 1.2644931
13.44671 1.2629686
13.44771 1.2613736
13.44871 1.2597402
13.44971 1.2581006000000001
13.45071 1.2564723999999998
13.45171 1.2548511
13.45271 1.2532121
13.45371 1.2515233000000001
13.45471 1.2497601
13.45571 1.2479169
13.45671 1.2460096
13.45771 1.2440672
13.45871 1.2421183
13.45971 1.2401769
13.46071 1.2382358
13.46171 1.2362704
13.46271 1.2342498
13.46371 1.2321522
13.46471 1.2299750999999999
13.46571 1.2277363
13.46671 1.225466
13.46771 1.2231926
13.46871 1.2209292999999999
13.46971 1.2186682
13.47071 1.2163844
13.47171 1.2140477
13.47271 1.2116366
13.47371 1.2091485000000002
13.47471 1.2066001
13.47571 1.2040199
13.47671 1.2014339
13.47771 1.1988537000000001
13.47871 1.1962715000000002
13.47971 1.1936635
13.48071 1.1910023
13.48171 1.1882697
13.48271 1.1854654
13.48371 1.1826072
13.48471 1.1797223000000001
13.48571 1.1768347000000001
13.48671 1.1739532000000001
13.48771 1.1710678
13.48871 1.1681541
13.48971 1.1651848
13.49071 1.1621429
13.49171 1.1590291000000001
13.49271 1.1558618999999999
13.49371 1.1526684
13.49471 1.1494718
13.49571 1.1462801999999999
13.49671 1.1430839
13.49771 1.1398595
13.49871 1.1365815
13.49971 1.1332343999999999
13.50071 1.1298198000000002
13.50171 1.1263554
13.50271 1.1228663
13.50371 1.1193731
13.50471 1.115882
13.50571 1.1123821
13.50671 1.1088508000000001
13.50771 1.1052648999999999
13.50871 1.1016116
13.50971 1.0978949
13.51071 1.0941336
13.51171 1.0903522
13.51271 1.0865696
13.51371 1.0827895
13.51471 1.0789991
13.51571 1.0751746
13.51671 1.0712922999999999
13.51771 1.0673397
13.51871 1.063321
13.51971 1.0592547
13.52071 1.0551651
13.52171 1.0510706
13.52271 1.0469761
13.52371 1.0428703
13.52471 1.0387329
13.52571 1.034544
13.52671 1.0302945000000001
13.52771 1.0259901
13.52871 1.0216489
13.52971 1.0172922
13.53071 1.0129341
13.53171 1.0085741000000001
13.53271 1.0041972
13.53371 0.9997800899999999
13.53471 0.99530239
13.53571 0.9907553899999999
13.53671 0.98614655
13.53771 0.98149581
13.53871 0.9768263399999999
13.53971 0.97215436
13.54071 0.96748192
13.54171 0.9627967100000001
13.54271 0.9580787300000001
13.54371 0.95331008
13.54471 0.94848368
13.54571 0.9436065299999999
13.54671 0.93869586
13.54771 0.93377046
13.54871 0.92884088
13.54971 0.9239043100000001
13.55071 0.9189450199999999
13.55171 0.9139418599999999
13.55271 0.90887835
13.55371 0.9037503
13.55471 0.89856833
13.55571 0.8933529299999999
13.55671 0.88812523
13.55771 0.8828976199999999
13.55871 0.87766824
13.55971 0.8724223799999999
13.56071 0.86713955
13.56171 0.86180344
13.56271 0.85640913
13.56371 0.85096536
13.56471 0.84548956
13.56571 0.8399990399999999
13.56671 0.83450275
13.56771 0.82899649
13.56871 0.82346508
13.56971 0.81788981
13.57071 0.81225755
13.57171 0.80656735
13.57271 0.8008316200000001
13.57371 0.79507008
13.57471 0.7893008199999999
13.57571 0.7835321100000001
13.57671 0.77775819
13.57771 0.7719620100000001
13.57871 0.76612332
13.57971 0.76022786
13.58071 0.75427368
13.58171 0.74827177
13.58271 0.74224048
13.58371 0.7361965699999999
13.58471 0.7301471700000001
13.58571 0.72408658
13.58671 0.7179992700000001
13.58771 0.71186773
13.58871 0.70568109
13.58971 0.69944081
13.59071 0.69316016
13.59171 0.68685813
13.59271 0.68055042
13.59371 0.67424192
13.59471 0.66792434
13.59571 0.66157989
13.59671 0.65518953
13.59771 0.64874175
13.59871 0.64223791
13.59971 0.63569136
13.60071 0.62912093
13.60171 0.62254206
13.60271 0.6159595200000001
13.60371 0.60936543
13.60471 0.60274326
13.60571 0.59607606
13.60671 0.58935476
13.60771 0.58258274
13.60871 0.57577435
13.60971 0.56894822
13.61071 0.56211823
13.61171 0.55528688
13.61271 0.54844385
13.61371 0.5415707399999999
13.61471 0.53464947
13.61571 0.5276707
13.61671 0.52063805
13.61771 0.51356615
13.61871 0.50647361
13.61971 0.49937428
13.62071 0.49227071
13.62171 0.48515321999999994
13.62271 0.47800489999999995
13.62371 0.47081006
13.62471 0.46356204
13.62571 0.45626690000000003
13.62671 0.44894079
13.62771 0.44160243
13.62871 0.43426431
13.62971 0.4269267
13.63071 0.41957721
13.63171 0.41219634000000005
13.63271 0.40476639
13.63371 0.39727929999999995
13.63471 0.38974027
13.63571 0.38216477
13.63671 0.37457116
13.63771 0.36697187
13.63871 0.35936772
13.63971 0.35174773
13.64071 0.34409496
13.64171 0.33639494999999997
13.64271 0.32864321999999996
13.64371 0.32084789
13.64471 0.31302609
13.64571 0.30519618
13.64671 0.29736897
13.64771 0.28954244
13.64871 0.28170242
13.64971 0.27382891000000004
13.65071 0.26590514
13.65171 0.25792527
13.65271 0.24989678
13.65371 0.24183695
13.65471 0.23376471000000001
13.65571 0.2256918
13.65671 0.21761761000000002
13.65771 0.20952986
13.65871 0.20141087
13.65971 0.19324626
13.66071 0.1850321
13.66171 0.17677686
13.66271 0.16849744
13.66371 0.16021086
13.66471 0.15192599
13.66571 0.14363894000000002
13.66671 0.13533464
13.66771 0.12699373
13.66871 0.11860168000000001
13.66971 0.11015581999999999
13.67071 0.10166689
13.67171 0.09315436499999999
13.67271 0.084637821
13.67371 0.076128135
13.67471 0.06762280799999999
13.67571 0.059107476000000006
13.67671 0.050562865000000005
13.67771 0.041973856
13.67871 0.033336403
13.67971 0.024659037999999998
13.68071 0.015958319999999998
13.68171 0.0072504867
13.68271 -0.0014566867
13.68371 -0.010167844
13.68471 -0.018897912
13.68571 -0.027664843999999997
13.68671 -0.036480688000000004
13.68771 -0.04534527
13.68871 -0.05424557
13.68971 -0.063161139
13.69071 -0.072073162
13.69171 -0.080972904
13.69271 -0.08986562000000001
13.69371 -0.09876809800000001
13.69471 -0.10770095
13.69571 -0.11667928000000001
13.69671 -0.12570610000000002
13.69771 -0.13477143
13.69871 -0.14385751
13.69971 -0.15294751
13.70071 -0.16203359
13.70171 -0.17112045
13.70271 -0.18022273
13.70371 -0.18935744
13.70471 -0.19853522999999998
13.70571 -0.20775464000000002
13.70671 -0.21700214
13.70771 -0.22625809
13.70871 -0.23550580000000002
13.70971 -0.24473941999999999
13.71071 -0.25396695999999996
13.71171 -0.26320685
13.71271 -0.27247972
13.71371 -0.2817991
13.71471 -0.29116534
13.71571 -0.30056578
13.71671 -0.30998073000000004
13.71771 -0.31939256
13.71871 -0.32879375
13.71971 -0.33818991
13.72071 -0.34759645
13.72171 -0.35703077
13.72271 -0.36650347
13.72371 -0.37601292000000003
13.72471 -0.38554594
13.72571 -0.39508403000000003
13.72671 -0.40461244
13.72771 -0.41412743999999996
13.72871 -0.42363851999999996
13.72971 -0.43316428000000007
13.73071 -0.44272388
13.73171 -0.45232805
13.73271 -0.46197395
13.73371 -0.47164611000000006
13.73471 -0.48132347999999997
13.73571 -0.4909887
13.73671 -0.50063594
13.73771 -0.51027294
13.73871 -0.5199170200000001
13.73971 -0.52958657
13.74071 -0.5392923
13.74171 -0.54903212
13.74271 -0.55879266
13.74371 -0.56855581
13.74471 -0.5783076899999999
13.74571 -0.58804573
13.74671 -0.5977800099999999
13.74771 -0.6075284400000001
13.74871 -0.61730822
13.74971 -0.62712724
13.75071 -0.63697984
13.75171 -0.6468487
13.75271 -0.65671261
13.75371 -0.66655572
13.75471 -0.6763747
13.75571 -0.68618003
13.75671 -0.69599086
13.75771 -0.70582614
13.75871 -0.71569574
13.75971 -0.7255964
13.76071 -0.7355136800000001
13.76171 -0.74542924
13.76271 -0.7553299
13.76371 -0.76521412
13.76471 -0.7750926499999999
13.76571 -0.78498311
13.76671 -0.7949011400000001
13.76771 -0.8048521399999999
13.76871 -0.8148280900000001
13.76971 -0.82481047
13.77071 -0.8347785099999999
13.77171 -0.84471852
13.77271 -0.8546298399999999
13.77371 -0.8645254200000001
13.77471 -0.87442575
13.77571 -0.8843494599999999
13.77671 -0.8943049200000001
13.77771 -0.90428693
13.77871 -0.91427956
13.77971 -0.9242644499999999
13.78071 -0.9342293300000001
13.78171 -0.94417408
13.78271 -0.9541105500000001
13.78371 -0.96405633
13.78471 -0.9740253900000001
13.78571 -0.984021
13.78671 -0.9940329
13.78771 -1.0040416
13.78871 -1.0140272000000001
13.78971 -1.0239779
13.79071 -1.0338962
13.79171 -1.0437973999999999
13.79271 -1.0537028
13.79371 -1.0636303999999999
13.79471 -1.0735861
13.79571 -1.0835623
13.79671 -1.0935415
13.79771 -1.1035048
13.79871 -1.1134414000000001
13.79971 -1.1233528
13.80071 -1.1332520000000001
13.80171 -1.1431566
13.80271 -1.1530791
13.80371 -1.1630209
13.80471 -1.1729699999999998
13.80571 -1.1829068999999999
13.80671 -1.1928128
13.80771 -1.2026793
13.80871 -1.2125122
13.80971 -1.2223294
13.81071 -1.2321526
13.81171 -1.2419977
13.81271 -1.2518677
13.81371 -1.2617511
13.81471 -1.2716277999999999
13.81571 -1.2814781000000002
13.81671 -1.2912919
13.81771 -1.3010727
13.81871 -1.3108352
13.81971 -1.3205974
13.82071 -1.3303715
13.82171 -1.3401570999999999
13.82271 -1.3499415000000001
13.82371 -1.3597055
13.82471 -1.3694332
13.82571 -1.3791194999999998
13.82671 -1.3887737
13.82771 -1.3984154
13.82871 -1.4080659
13.82971 -1.4177377999999998
13.83071 -1.4274296
13.83171 -1.4371255
13.83271 -1.4468024
13.83371 -1.4564403
13.83471 -1.4660307
13.83571 -1.4755799
13.83671 -1.485105
13.83771 -1.4946253
13.83871 -1.5041527000000001
13.83971 -1.5136858
13.84071 -1.5232109
13.84171 -1.5327089
13.84271 -1.5421654
13.84371 -1.5515778
13.84471 -1.5609578000000002
13.84571 -1.5703257000000002
13.84671 -1.5797012
13.84771 -1.5890932
13.84871 -1.5984956000000001
13.84971 -1.6078888999999998
13.85071 -1.6172487
13.85171 -1.6265565999999998
13.85271 -1.6358076
13.85371 -1.6450128000000002
13.85471 -1.654193
13.85571 -1.6633691
13.85671 -1.6725522
13.85771 -1.6817381999999998
13.85871 -1.6909106
13.85971 -1.7000489
13.86071 -1.7091386
13.86171 -1.7181783999999998
13.86271 -1.7271813
13.86371 -1.7361682
13.86471 -1.7451577
13.86571 -1.7541563
13.86671 -1.7631548000000001
13.86771 -1.7721319999999998
13.86871 -1.7810643000000002
13.86971 -1.7899361999999999
13.87071 -1.7987482
13.87171 -1.8075161
13.87271 -1.8162634
13.87371 -1.8250111
13.87471 -1.8337672999999999
13.87571 -1.8425232
13.87671 -1.8512575
13.87771 -1.8599463999999999
13.87871 -1.8685743000000001
13.87971 -1.8771417
13.88071 -1.8856636999999998
13.88171 -1.8941632
13.88271 -1.9026584999999998
13.88371 -1.9111554999999998
13.88471 -1.9196433999999998
13.88571 -1.9281005
13.88671 -1.9365044000000002
13.88771 -1.9448429
13.88871 -1.9531209
13.88971 -1.9613575
13.89071 -1.9695777
13.89171 -1.9778008
13.89271 -1.9860301
13.89371 -1.9942515
13.89471 -2.0024393000000003
13.89571 -2.0105676999999997
13.89671 -2.0186224999999998
13.89771 -2.0266077
13.89871 -2.0345423
13.89971 -2.0424524
13.90071 -2.0503576999999997
13.90171 -2.0582628
13.90271 -2.0661547999999996
13.90371 -2.0740103
13.90471 -2.0818064
13.90571 -2.0895323
13.90671 -2.0971946000000004
13.90771 -2.1048144
13.90871 -2.1124164
13.90971 -2.1200176
13.91071 -2.1276178
13.91171 -2.1351987
13.91271 -2.1427324000000003
13.91371 -2.1501934
13.91471 -2.1575708
13.91571 -2.1648731
13.91671 -2.1721246
13.91771 -2.1793541999999997
13.91871 -2.1865819
13.91971 -2.1938097
13.92071 -2.2010213
13.92171 -2.2081895
13.92271 -2.2152897
13.92371 -2.2223115
13.92471 -2.2292631
13.92571 -2.2361673
13.92671 -2.2430499999999998
13.92771 -2.2499271000000003
13.92871 -2.2567965
13.92971 -2.2636377999999997
13.93071 -2.2704225
13.93171 -2.2771263
13.93271 -2.2837421
13.93371 -2.2902823999999997
13.93471 -2.2967748
13.93571 -2.3032492
13.93671 -2.3097232
13.93771 -2.3161944
13.93871 -2.3226411999999996
13.93971 -2.3290328999999996
13.94071 -2.3353433
13.94171 -2.3415634
13.94271 -2.3477050999999998
13.94371 -2.3537949
13.94471 -2.3598611
13.94571 -2.3659203
13.94671 -2.3719691000000003
13.94771 -2.3779855999999997
13.94871 -2.3839403
13.94971 -2.3898099999999998
13.95071 -2.3955892999999997
13.95171 -2.4012934
13.95271 -2.4069514
13.95371 -2.4125924
13.95471 -2.4182314
13.95571 -2.4238618
13.95671 -2.4294575999999997
13.95771 -2.4349853
13.95871 -2.4404196
13.95971 -2.4457541999999997
13.96071 -2.4510058
13.96171 -2.4562048
13.96271 -2.4613822
13.96371 -2.466554
13.96471 -2.4717145
13.96571 -2.4768388
13.96671 -2.4818949
13.96771 -2.4868594
13.96871 -2.4917282
13.96971 -2.4965189
13.97071 -2.5012625
13.97171 -2.5059880999999997
13.97271 -2.5107087999999997
13.97371 -2.5154151
13.97471 -2.520079
13.97571 -2.5246665000000004
13.97671 -2.5291536
13.97771 -2.5335379000000002
13.97871 -2.5378395
13.97971 -2.5420919
13.98071 -2.5463263
13.98171 -2.5505562999999998
13.98271 -2.5547726
13.98371 -2.5589464
13.98471 -2.5630433
13.98571 -2.5670394
13.98671 -2.5709324
13.98771 -2.5747430000000002
13.98871 -2.5785048
13.98971 -2.5822483
13.99071 -2.5859859
13.99171 -2.5897063
13.99271 -2.5933798
13.99371 -2.5969721000000003
13.99471 -2.6004605
13.99571 -2.6038451
13.99671 -2.6071487
13.99771 -2.6104055
13.99871 -2.6136456
13.99971 -2.6168799
14.00071 -2.6200948000000004
14.00171 -2.6232583
14.00271 -2.6263347
14.00371 -2.6293013
14.00471 -2.6321594
14.00571 -2.6349332
14.00671 -2.6376592
14.00771 -2.6403682
14.00871 -2.6430717
14.00971 -2.6457563
14.01071 -2.6483901
14.01171 -2.6509384000000003
14.01271 -2.6533792
14.01371 -2.6557144
14.01471 -2.6579687
14.01571 -2.6601773
14.01671 -2.6623688999999997
14.01771 -2.6645518999999998
14.01871 -2.6667101
14.01971 -2.6688095
14.02071 -2.6708145
14.02171 -2.6727043
14.02271 -2.6744833
14.02371 -2.6761789
14.02471 -2.6778291999999997
14.02571 -2.6794648
14.02671 -2.6810948000000003
14.02771 -2.682703
14.02871 -2.6842551
14.02971 -2.6857158
14.03071 -2.6870647
14.03171 -2.6883068
14.03271 -2.6894692
14.03371 -2.6905885
14.03471 -2.691693
14.03571 -2.692789
14.03671 -2.6938576
14.03771 -2.6948635
14.03871 -2.6957711
14.03971 -2.6965622000000002
14.04071 -2.6972435
14.04171 -2.6978444
14.04271 -2.6984027
14.04371 -2.6989467
14.04471 -2.6994826
14.04571 -2.6999908
14.04671 -2.7004356
14.04771 -2.7007822
14.04871 -2.701013
14.04971 -2.7011358999999997
14.05071 -2.701181
14.05171 -2.7011856
14.05271 -2.7011771
14.05371 -2.7011596
14.05471 -2.7011119
14.05571 -2.7009977000000003
14.05671 -2.7007828000000003
14.05771 -2.7004503
14.05871 -2.7000096
14.05971 -2.6994916
14.06071 -2.6989339
14.06171 -2.6983634
14.06271 -2.6977830000000003
14.06371 -2.6971709
14.06471 -2.6964907
14.06571 -2.6957087
14.06671 -2.6948102
14.06771 -2.6938057
14.06871 -2.6927268
14.06971 -2.6916109
14.07071 -2.6904831000000002
14.07171 -2.6893446
14.07271 -2.6881721
14.07371 -2.6869282
14.07471 -2.68558
14.07571 -2.6841138
14.07671 -2.6825417000000003
14.07771 -2.6808962
14.07871 -2.6792146
14.07971 -2.6775217000000002
14.08071 -2.6758175
14.08171 -2.6740784
14.08271 -2.6722671
14.08371 -2.6703514
14.08471 -2.6683193000000003
14.08571 -2.6661837
14.08671 -2.6639773
14.08771 -2.6617359
14.08871 -2.6594824999999997
14.08971 -2.6572155
14.09071 -2.6549099
14.09171 -2.6525290999999998
14.09271 -2.6500423
14.09371 -2.6474393999999997
14.09471 -2.6447359
14.09571 -2.6419656
14.09671 -2.6391646
14.09771 -2.6363544
14.09871 -2.6335318
14.09971 -2.6306704
14.10071 -2.627733
14.10171 -2.624689
14.10271 -2.6215291
14.10371 -2.6182687
14.10471 -2.6149413
14.10571 -2.6115816
14.10671 -2.6082098
14.10771 -2.6048221
14.10871 -2.6013918
14.10971 -2.5978835
14.11071 -2.5942696
14.11171 -2.5905434
14.11271 -2.5867227
14.11371 -2.5828414
14.11471 -2.5789334
14.11571 -2.5750168
14.11671 -2.5710846999999997
14.11771 -2.5671095
14.11871 -2.5630545000000002
14.11971 -2.5588922
14.12071 -2.5546169
14.12171 -2.5502468
14.12271 -2.5458157
14.12371 -2.5413573
14.12471 -2.5368884
14.12571 -2.5324022
14.12671 -2.5278714
14.12771 -2.5232611
14.12871 -2.5185464
14.12971 -2.5137232999999997
14.13071 -2.5088113
14.13171 -2.5038444
14.13271 -2.4988538
14.13371 -2.4938541
14.13471 -2.4888363
14.13571 -2.4837716
14.13671 -2.4786253
14.13771 -2.4733735
14.13871 -2.4680141
14.13971 -2.4625679000000003
14.14071 -2.4570683
14.14171 -2.4515461
14.14271 -2.4460146
14.14371 -2.4404634
14.14471 -2.4348636999999997
14.14571 -2.4291821000000002
14.14671 -2.4233960999999997
14.14771 -2.4175055
14.14871 -2.4115317000000003
14.14971 -2.4055079
14.15071 -2.3994634
14.15171 -2.39341
14.15271 -2.3873360999999997
14.15371 -2.3812127999999997
14.15471 -2.3750078
14.15571 -2.3687009
14.15671 -2.3622932
14.15771 -2.3558069
14.15871 -2.3492744
14.15971 -2.3427229
14.16071 -2.3361614
14.16171 -2.3295765999999998
14.16271 -2.3229395999999998
14.16371 -2.3162192000000004
14.16471 -2.3093972000000003
14.16571 -2.3024771
14.16671 -2.2954820000000002
14.16771 -2.2884442000000003
14.16871 -2.2813896
14.16971 -2.2743257
14.17071 -2.2672383000000003
14.17171 -2.260098
14.17271 -2.2528749
14.17371 -2.2455519
14.17471 -2.2381335
14.17571 -2.2306435
14.17671 -2.223113
14.17771 -2.2155663
14.17871 -2.2080097
14.17971 -2.2004286
14.18071 -2.1927947
14.18171 -2.1850802
14.18271 -2.1772709
14.18371 -2.1693733
14.18471 -2.1614114
14.18571 -2.1534147
14.18671 -2.1454044
14.18771 -2.1373829
14.18871 -2.1293322999999997
14.18971 -2.1212231000000004
14.19071 -2.1130277
14.19171 -2.1047333000000004
14.19271 -2.0963486
14.19371 -2.0878991
14.19471 -2.0794159
14.19571 -2.0709215
14.19671 -2.0624194
14.19771 -2.0538939
14.19871 -2.0453174
14.19971 -2.0366646
14.20071 -2.0279245
14.20171 -2.0191053
14.20271 -2.01023
14.20371 -2.0013247
14.20471 -1.9924060000000001
14.20571 -1.9834716
14.20671 -1.9745017999999999
14.20771 -1.965468
14.20871 -1.9563466000000003
14.20971 -1.9471308
14.21071 -1.9378342
14.21171 -1.9284846000000002
14.21271 -1.9191124
14.21371 -1.9097365000000002
14.21471 -1.9003568
14.21571 -1.8909544
14.21671 -1.8815015000000002
14.21771 -1.8719738
14.21871 -1.8623626
14.21971 -1.8526772
14.22071 -1.8429399999999998
14.22171 -1.8331747999999999
14.22271 -1.8233943999999997
14.22371 -1.8135944000000002
14.22471 -1.8037552
14.22571 -1.7938515
14.22671 -1.7838653
14.22771 -1.7737950999999998
14.22871 -1.763658
14.22971 -1.7534824
14.23071 -1.7432954
14.23171 -1.733111
14.23271 -1.7229234999999998
14.23371 -1.71271
14.23471 -1.7024419999999998
14.23571 -1.6920973
14.23671 -1.6816698
14.23771 -1.6711719
14.23871 -1.6606275
14.23971 -1.6500595999999998
14.24071 -1.63948
14.24171 -1.6288832
14.24271 -1.6182503000000001
14.24371 -1.6075586999999998
14.24471 -1.5967942999999998
14.24571 -1.5859591
14.24671 -1.5750712
14.24771 -1.5641568000000001
14.24871 -1.5532380000000001
14.24971 -1.542322
14.25071 -1.5313975
14.25171 -1.5204392
14.25271 -1.5094195
14.25371 -1.49832
14.25471 -1.4871406
14.25571 -1.4758982
14.25671 -1.4646188
14.25771 -1.4533258
14.25871 -1.442029
14.25971 -1.4307210000000001
14.26071 -1.4193826
14.26171 -1.4079922999999999
14.26271 -1.3965376999999999
14.26371 -1.385022
14.26471 -1.3734629999999999
14.26571 -1.3618837
14.26671 -1.3503011
14.26771 -1.3387174
14.26871 -1.3271183
14.26971 -1.3154786
14.27071 -1.3037743
14.27171 -1.2919932
14.27271 -1.280141
14.27371 -1.2682388
14.27471 -1.2563138
14.27571 -1.2443872
14.27671 -1.232465
14.27771 -1.2205361
14.27871 -1.208579
14.27971 -1.1965719
14.28071 -1.1845038
14.28171 -1.1723796
14.28271 -1.1602169
14.28371 -1.1480372
14.28471 -1.135855
14.28571 -1.1236697
14.28671 -1.1114663
14.28771 -1.0992214
14.28871 -1.0869153
14.28971 -1.0745413000000001
14.29071 -1.0621095
14.29171 -1.0496429
14.29271 -1.0371669
14.29371 -1.0246981
14.29471 -1.0122372
14.29571 -0.99976882
14.29671 -0.9872694499999999
14.29771 -0.9747182999999999
14.29871 -0.96210735
14.29971 -0.94944444
14.30071 -0.9367492
14.30171 -0.9240430799999999
14.30271 -0.91133909
14.30371 -0.89863529
14.30471 -0.8859159400000001
14.30571 -0.87315934
14.30671 -0.86034862
14.30771 -0.8474803499999999
14.30871 -0.8345669099999999
14.30971 -0.8216306600000001
14.31071 -0.80869393
14.31171 -0.79576839
14.31271 -0.7828495499999999
14.31371 -0.76991892
14.31471 -0.75695277
14.31571 -0.74393312
14.31671 -0.73085623
14.31771 -0.71773427
14.31871 -0.70458935
14.31971 -0.69144317
14.32071 -0.678307
14.32171 -0.66517666
14.32271 -0.652035
14.32371 -0.63886079
14.32471 -0.62563932
14.32571 -0.6123696
14.32671 -0.59906524
14.32771 -0.58574784
14.32871 -0.57243658
14.32971 -0.55913888
14.33071 -0.5458465299999999
14.33171 -0.53253938
14.33271 -0.51919483
14.33371 -0.50579831
14.33471 -0.49235043
14.33571 -0.47886674
14.33671 -0.46537053
14.33771 -0.45188232
14.33871 -0.43841046
14.33971 -0.42494787
14.34071 -0.41147592
14.34171 -0.39797383
14.34271 -0.38442898000000003
14.34371 -0.37084313
14.34471 -0.35723161
14.34571 -0.34361582
14.34671 -0.33001271
14.34771 -0.31642646
14.34871 -0.30284612
14.34971 -0.28925063
14.35071 -0.27561877
14.35171 -0.2619392
14.35271 -0.24821612
14.35371 -0.23446749
14.35471 -0.22071702
14.35571 -0.20698339
14.35671 -0.1932719
14.35771 -0.17957272000000002
14.35871 -0.16586609
14.35971 -0.15213236
14.36071 -0.13836153
14.36171 -0.12455814999999999
14.36271 -0.11073904999999999
14.36371 -0.09692492899999999
14.36471 -0.083130121
14.36571 -0.069355289
14.36671 -0.055586698000000004
14.36771 -0.041802443
14.36871 -0.027982728
14.36971 -0.014119322
14.37071 -0.00021971553
14.37171 0.013696037
14.37271 0.027604291
14.37371 0.041488389
14.37471 0.055345829
14.37571 0.06918877500000001
14.37671 0.083037571
14.37771 0.09691063300000001
14.37871 0.11081547000000001
14.37971 0.12474505999999999
14.38071 0.13868154
14.38171 0.15260509
14.38271 0.16650383000000002
14.38371 0.18038005000000001
14.38471 0.19424936
14.38571 0.20813351000000002
14.38671 0.22204986000000002
14.38771 0.23600297999999997
14.38871 0.24998189999999998
14.38971 0.26396478
14.39071 0.27792859000000003
14.39171 0.29185936
14.39271 0.30575816
14.39371 0.31964008
14.39471 0.33352671
14.39571 0.34743579999999996
14.39671 0.36137293000000004
14.39771 0.37532911999999996
14.39871 0.38928567
14.39971 0.40322347
14.40071 0.41713249
14.40171 0.43101692999999996
14.40271 0.44489307
14.40371 0.45878133
14.40471 0.47269599
14.40571 0.48663802
14.40671 0.50059357
14.40771 0.51454012
14.40871 0.52845641
14.40971 0.54233223
14.41071 0.5561728499999999
14.41171 0.56999666
14.41271 0.58382638
14.41371 0.5976786399999999
14.41471 0.61155637
14.41571 0.6254477900000001
14.41671 0.63933246
14.41771 0.6531910999999999
14.41871 0.66701486
14.41971 0.6808091399999999
14.42071 0.69459085
14.42171 0.7083794099999999
14.42271 0.72218701
14.42371 0.73601203
14.42471 0.74983919
14.42571 0.76364647
14.42671 0.7774153300000001
14.42771 0.79113944
14.42871 0.8048278299999999
14.42971 0.8185012300000001
14.43071 0.8321820799999999
14.43171 0.8458843500000001
14.43271 0.8596071000000001
14.43371 0.8733349899999999
14.43471 0.8870452600000001
14.43571 0.90071866
14.43671 0.9143481999999999
14.43771 0.92794169
14.43871 0.94151795
14.43971 0.9550971
14.44071 0.9686905000000001
14.44171 0.98229516
14.44271 0.9958950799999999
14.44371 1.0094687
14.44471 1.0229995
14.44571 1.0364837999999998
14.44671 1.0499328
14.44771 1.0633676
14.44871 1.0768087000000002
14.44971 1.0902662
14.45071 1.1037349
14.45171 1.1171962
14.45271 1.1306265
14.45371 1.1440082
14.45471 1.1573373
14.45571 1.170626
14.45671 1.1838958
14.45771 1.1971679000000002
14.45871 1.2104531
14.45971 1.2237467
14.46071 1.237031
14.46171 1.2502838
14.46271 1.2634889999999999
14.46371 1.2766442
14.46471 1.2897617000000001
14.46571 1.3028622
14.46671 1.3159644
14.46771 1.3290756000000001
14.46871 1.3421878999999999
14.46971 1.3552811999999999
14.47071 1.3683327
14.47171 1.3813279
14.47271 1.3942671
14.47371 1.407166
14.47471 1.4200485
14.47571 1.4329355
14.47671 1.4458354
14.47771 1.4587400000000001
14.47871 1.4716289
14.47971 1.484478
14.48071 1.4972713
14.48171 1.5100075
14.48271 1.5227002
14.48371 1.5353708000000001
14.48471 1.5480374
14.48571 1.5607061
14.48671 1.5733674
14.48771 1.586001
14.48871 1.598585
14.48971 1.6111078
14.49071 1.6235726
14.49171 1.6359979
14.49271 1.6484082
14.49371 1.6608228999999999
14.49471 1.6732470999999998
14.49571 1.6856687
14.49671 1.6980641
14.49771 1.7104082
14.49871 1.7226861999999998
14.49971 1.7348994999999998
14.50071 1.7470647
14.50171 1.7592050000000001
14.50271 1.7713396
14.50371 1.7834732
14.50471 1.7955953
14.50571 1.8076845000000001
14.50671 1.8197193999999999
14.50771 1.8316893
14.50871 1.8435996
14.50971 1.8554694999999999
14.51071 1.8673234
14.51171 1.8791787
14.51271 1.8910373
14.51371 1.9028841
14.51471 1.9146935999999999
14.51571 1.9264415
14.51671 1.9381150999999999
14.51771 1.9497194999999998
14.51871 1.9612746
14.51971 1.9728057
14.52071 1.9843317999999999
14.52171 1.9958559
14.52271 2.0073652
14.52371 2.0188363000000003
14.52471 2.0302471
14.52571 2.0415874
14.52671 2.0528637
14.52771 2.0640964
14.52871 2.0753095
14.52971 2.0865188999999997
14.53071 2.0977243999999997
14.53171 2.1089088
14.53271 2.1200463
14.53371 2.131113
14.53471 2.1420993
14.53571 2.1530134999999997
14.53671 2.1638781
14.53771 2.17472
14.53871 2.185557
14.53971 2.1963904
14.54071 2.2072043
14.54171 2.2179735999999997
14.54271 2.2286752
14.54371 2.2393003
14.54471 2.249857
14.54571 2.2603668
14.54671 2.2708540999999998
14.54771 2.2813335
14.54871 2.2918029
14.54971 2.3022437
14.55071 2.3126295000000003
14.55171 2.3229379000000003
14.55271 2.3331614
14.55371 2.343311
14.55471 2.3534115
14.55571 2.3634903
14.55671 2.3735642
14.55771 2.3836326000000003
14.55871 2.3936773000000002
14.55971 2.4036715
14.56071 2.4135923
14.56171 2.4234312
14.56271 2.4331976
14.56371 2.4429144
14.56471 2.4526060999999997
14.56571 2.4622867
14.56671 2.4719529000000002
14.56771 2.4815848000000003
14.56871 2.4911553
14.56971 2.5006432
14.57071 2.5100431999999997
14.57171 2.5193686
14.57271 2.528646
14.57371 2.5379032
14.57471 2.5471559
14.57571 2.5564013
14.57671 2.5656188
14.57771 2.5747797
14.57871 2.5838606
14.57971 2.592854
14.58071 2.6017714
14.58171 2.6106365
14.58271 2.6194744
14.58371 2.6282987
14.58471 2.6371047
14.58571 2.6458722
14.58671 2.6545741
14.58771 2.6631902999999997
14.58871 2.6717174999999997
14.58971 2.6801713
14.59071 2.6885793000000002
14.59171 2.6969686
14.59271 2.7053528
14.59371 2.7137259
14.59471 2.7220648
14.59571 2.730339
14.59671 2.7385251999999998
14.59771 2.7466169
14.59871 2.7546277
14.59971 2.7625844
14.60071 2.7705137
14.60171 2.7784299
14.60271 2.7863283
14.60371 2.7941879
14.60471 2.8019817999999996
14.60571 2.8096901
14.60671 2.8173104
14.60771 2.8248588000000003
14.60871 2.8323626
14.60971 2.8398471
14.61071 2.8473234
14.61171 2.8547818
14.61271 2.8621962
14.61371 2.8695353999999997
14.61471 2.876777
14.61571 2.8839178
14.61671 2.890975
14.61771 2.8979787999999997
14.61871 2.9049577
14.61971 2.9119266
14.62071 2.9188804
14.62171 2.9257968
14.62271 2.9326476
14.62371 2.9394124
14.62471 2.9460883
14.62571 2.9526908
14.62671 2.9592464
14.62771 2.9657787
14.62871 2.9722963
14.62971 2.9787881
14.63071 2.9852273
14.63171 2.9915836000000002
14.63271 2.997837
14.63371 3.0039882
14.63471 3.010058
14.63571 3.0160787
14.63671 3.0220794
14.63771 3.0280732
14.63871 3.0340519
14.63971 3.0399903999999998
14.64071 3.0458579
14.64171 3.0516330000000003
14.64271 3.0573132
14.64371 3.0629149
14.64471 3.0684654
14.64571 3.0739887
14.64671 3.0794933
14.64771 3.0849683999999997
14.64871 3.0903881
14.64971 3.0957242
14.65071 3.1009596
14.65171 3.1060973
14.65271 3.11116
14.65371 3.1161795999999997
14.65471 3.1211829
14.65571 3.1261791
14.65671 3.1311557
14.65771 3.1360835
14.65871 3.1409307999999996
14.65971 3.1456764999999995
14.66071 3.1503201
14.66171 3.1548813
14.66271 3.15939
14.66371 3.1638723
14.66471 3.1683374
14.66571 3.1727749999999997
14.66671 3.1771593
14.66771 3.1814624
14.66871 3.1856682
14.66971 3.1897806
14.67071 3.1938218
14.67171 3.1978212
14.67271 3.2018028
14.67371 3.2057721
14.67471 3.2097135
14.67571 3.2135963
14.67671 3.2173894
14.67771 3.2210748999999996
14.67871 3.2246566999999997
14.67971 3.2281589
14.68071 3.2316144999999996
14.68171 3.2350495
14.68271 3.2384731
14.68371 3.2418724
14.68471 3.24522
14.68571 3.2484859
14.68671 3.2516534999999998
14.68771 3.2547262
14.68871 3.2577254
14.68971 3.2606802999999998
14.69071 3.2636125000000002
14.69171 3.2665264
14.69271 3.2694053
14.69371 3.2722197
14.69471 3.2749411
14.69571 3.2775554999999996
14.69671 3.2800712
14.69771 3.2825149999999996
14.69871 3.2849196
14.69971 3.2873108999999996
14.70071 3.289694
14.70171 3.2920523999999998
14.70271 3.2943558
14.70371 3.2965727
14.70471 3.2986864
14.70571 3.3007015
14.70671 3.3026400999999996
14.70771 3.3045318
14.70871 3.3063993
14.70971 3.3082459
14.71071 3.3100557000000004
14.71171 3.3117998
14.71271 3.3134524
14.71371 3.3150017
14.71471 3.3164579
14.71571 3.3178477999999996
14.71671 3.3192035
14.71771 3.3205468000000002
14.71871 3.3218805
14.71971 3.3231847
14.72071 3.3244274999999996
14.72171 3.3255782
14.72271 3.3266223999999998
14.72371 3.3275671
14.72471 3.3284377
14.72571 3.3292650999999998
14.72671 3.3300716
14.72771 3.3308606999999997
14.72871 3.3316143
14.72971 3.3323042
14.73071 3.3329036
14.73171 3.3334021
14.73271 3.3338092
14.73371 3.334152
14.73471 3.33446
14.73571 3.3347535999999995
14.73671 3.3350322
14.73771 3.3352751
14.73871 3.3354509999999995
14.73971 3.3355314
14.74071 3.3355054
14.74171 3.3353828
14.74271 3.3351908999999997
14.74371 3.3349615
14.74471 3.3347156000000004
14.74571 3.3344541
14.74671 3.3341572
14.74771 3.3337947
14.74871 3.3333406
14.74971 3.3327844000000004
14.75071 3.3321373000000003
14.75171 3.3314261999999997
14.75271 3.3306811
14.75371 3.3299207999999996
14.75471 3.3291426
14.75571 3.3283252
14.75671 3.3274379
14.75771 3.3264544
14.75871 3.3253659
14.75971 3.3241853000000003
14.76071 3.3229414
14.76171 3.3216643999999995
14.76271 3.3203725000000004
14.76371 3.319063
14.76471 3.3177144999999997
14.76571 3.3162959
14.76671 3.3147823
14.76771 3.313167
14.76871 3.3114638000000003
14.76971 3.3097010000000004
14.77071 3.3079077
14.77171 3.3061001
14.77271 3.3042743999999997
14.77371 3.3024076
14.77471 3.3004683
14.77571 3.2984324000000003
14.77671 3.2962929
14.77771 3.2940648
14.77871 3.2917764000000003
14.77971 3.2894569999999996
14.78071 3.287122
14.78171 3.2847665
14.78271 3.2823673999999996
14.78371 3.2798950000000002
14.78471 3.2773271
14.78571 3.2746602
14.78671 3.2719109000000004
14.78771 3.2691084000000004
14.78871 3.2662805
14.78971 3.2634407
14.79071 3.2605819
14.79171 3.2576788000000003
14.79271 3.2547004999999998
14.79371 3.2516237000000006
14.79471 3.2484442000000002
14.79571 3.2451786000000005
14.79671 3.2418563999999996
14.79771 3.2385048
14.79871 3.2351367
14.79971 3.2317452
14.80071 3.2283064
14.80171 3.2247916
14.80271 3.221181
14.80371 3.2174736000000004
14.80471 3.2136883999999997
14.80571 3.2098535
14.80671 3.205996
14.80771 3.2021257999999997
14.80871 3.1982325
14.80971 3.1942900000000005
14.81071 3.1902686
14.81171 3.1861479999999998
14.81271 3.1819277
14.81371 3.1776264
14.81471 3.1732742000000003
14.81571 3.1688966
14.81671 3.1645041
14.81771 3.1600870000000003
14.81871 3.1556203999999997
14.81971 3.1510755
14.82071 3.1464345999999996
14.82171 3.141699
14.82271 3.1368885
14.82371 3.1320319
14.82471 3.1271532
14.82571 3.1222602
14.82671 3.1173404
14.82771 3.1123668
14.82871 3.1073112
14.82971 3.1021571000000003
14.83071 3.0969074
14.83171 3.0915832
14.83271 3.086214
14.83371 3.0808233
14.83471 3.0754181
14.83571 3.0699853
14.83671 3.0644985
14.83771 3.0589303
14.83871 3.0532656
14.83971 3.0475086
14.84071 3.0416807
14.84171 3.0358108
14.84271 3.0299207000000004
14.84371 3.0240158999999998
14.84471 3.0180821
14.84571 3.012092
14.84671 3.0060191
14.84771 2.9998496
14.84871 2.9935895
14.84971 2.9872609000000003
14.85071 2.9808925
14.85171 2.9745052000000003
14.85271 2.9681023
14.85371 2.9616684
14.85471 2.9551757000000003
14.85571 2.9485989
14.85671 2.9419258
14.85771 2.935164
14.85871 2.9283373
14.85971 2.9214736
14.86071 2.9145928000000003
14.86171 2.9076966
14.86271 2.9007681
14.86371 2.8937801999999997
14.86471 2.8867075
14.86571 2.8795397
14.86671 2.8722854
14.86771 2.8649684
14.86871 2.8576165000000002
14.86971 2.8502479000000003
14.87071 2.8428629
14.87171 2.8354436
14.87271 2.8279629
14.87371 2.8203972
14.87471 2.812738
14.87571 2.8049953
14.87671 2.7971937999999996
14.87771 2.7893599
14.87871 2.7815104
14.87971 2.7736435
14.88071 2.7657399
14.88171 2.7577719
14.88271 2.749717
14.88371 2.741568
14.88471 2.7333366000000003
14.88571 2.725048
14.88671 2.716729
14.88771 2.7083952
14.88871 2.700044
14.88971 2.691656
14.89071 2.6832038999999996
14.89171 2.6746662
14.89271 2.6660372000000003
14.89371 2.6573295
14.89471 2.6485682
14.89571 2.6397781
14.89671 2.630973
14.89771 2.6221476
14.89871 2.6132813
14.89971 2.6043475
14.90071 2.5953261
14.90171 2.5862138999999997
14.90271 2.5770253
14.90371 2.567786
14.90471 2.5585210000000003
14.90571 2.5492424
14.90671 2.5399441
14.90771 2.5306042
14.90871 2.5211962
14.90971 2.5117003999999996
14.91071 2.5021147
14.91171 2.4924545
14.91271 2.4827456000000003
14.91371 2.4730118
14.91471 2.4632636
14.91571 2.4534939
14.91671 2.4436804999999997
14.91771 2.4337983
14.91871 2.42383
14.91971 2.4137752
14.92071 2.4036504
14.92171 2.3934809
14.92271 2.3832886
14.92371 2.3730816
14.92471 2.3628505
14.92571 2.352572
14.92671 2.342221
14.92771 2.3317818
14.92871 2.3212561
14.92971 2.3106623
14.93071 2.3000268
14.93171 2.2893718
14.93271 2.2787049
14.93371 2.2680162
14.93471 2.2572825
14.93571 2.2464789
14.93671 2.2355907
14.93771 2.2246197
14.93871 2.2135833000000003
14.93971 2.2025058
14.94071 2.1914063
14.94171 2.1802897000000003
14.94271 2.1691439999999997
14.94371 2.1579463
14.94471 2.1466738
14.94571 2.1353152
14.94671 2.1238763
14.94771 2.1123776
14.94871 2.1008452
14.94971 2.0892985
14.95071 2.0777411999999997
14.95171 2.0661596
14.95271 2.0545295
14.95371 2.0428268
14.95471 2.0310394
14.95571 2.0191727
14.95671 2.007246
14.95771 1.9952834
14.95871 1.9833019
14.95971 1.9713039
14.96071 1.9592756
14.96171 1.9471947
14.96271 1.9350409999999998
14.96371 1.9228064
14.96471 1.9104997
14.96571 1.8981423000000002
14.96671 1.8857583
14.96771 1.8733625999999999
14.96871 1.8609543999999998
14.96971 1.8485168
14.97071 1.8360250000000002
14.97171 1.8234576999999998
14.97271 1.8108075000000001
14.97371 1.7980838
14.97471 1.7853082999999998
14.97571 1.772505
14.97671 1.7596891
14.97771 1.7468595999999998
14.97871 1.7340006000000001
14.97971 1.7210896999999998
14.98071 1.7081084
14.98171 1.6950514
14.98271 1.6819293
14.98371 1.6687627999999999
14.98471 1.6555734
14.98571 1.6423718999999999
14.98671 1.6291538
14.98771 1.6159006999999999
14.98871 1.6025893
14.98971 1.5892027
14.99071 1.5757383999999999
14.99171 1.5622099
14.99271 1.5486407
14.99371 1.5350532000000001
14.99471 1.5214586
14.99571 1.5078519000000001
14.99671 1.4942146
14.99771 1.4805239
14.99871 1.4667634
14.99971 1.452931
15.00071 1.4390397
15.00171 1.4251108000000001
15.00271 1.4111639
15.00371 1.3972068
15.00471 1.3832322
15.00571 1.3692212000000001
15.00671 1.3551528
15.00771 1.3410138999999999
15.00871 1.3268068
15.00971 1.3125476
15.01071 1.2982598
15.01171 1.2839622
15.01271 1.2696611
15.01371 1.2553468
15.01471 1.2409984
15.01571 1.2265936
15.01671 1.2121193000000001
15.01771 1.1975780999999999
15.01871 1.1829862
15.01971 1.1683661
15.02071 1.1537354999999998
15.02171 1.1390992
15.02271 1.1244466
15.02371 1.1097576
15.02471 1.0950125
15.02571 1.0802014
15.02671 1.0653295999999999
15.02771 1.0504155
15.02871 1.0354812
15.02971 1.0205427
15.03071 1.0056018999999998
15.03171 0.99064596
15.03271 0.9756533399999999
15.03371 0.96060438
15.03471 0.9454907800000001
15.03571 0.9303198199999999
15.03671 0.9151109500000001
15.03771 0.8998863399999999
15.03871 0.88466061
15.03971 0.8694336699999999
15.04071 0.8541909000000001
15.04171 0.83891014
15.04271 0.8235722799999999
15.04371 0.80817053
15.04471 0.79271384
15.04571 0.77722245
15.04671 0.76171854
15.04771 0.74621569
15.04871 0.73071262
15.04971 0.71519436
15.05071 0.6996397900000001
15.05171 0.68403226
15.05271 0.66836812
15.05371 0.6526586600000001
15.05471 0.63692494
15.05571 0.62118764
15.05671 0.60545709
15.05771 0.58972803
15.05871 0.57398183
15.05971 0.55819526
15.06071 0.54235151
15.06171 0.52644829
15.06271 0.51049916
15.06371 0.49452735
15.06471 0.47855507999999997
15.06571 0.46259342
15.06671 0.44663758000000003
15.06771 0.43066996
15.06871 0.41466877
15.06971 0.39861915
15.07071 0.38252037
15.07171 0.36638633
15.07271 0.35023864
15.07371 0.334096
15.07471 0.31796483999999997
15.07571 0.30183583
15.07671 0.28568816
15.07771 0.26949949
15.07871 0.25325699
15.07971 0.23696390000000003
15.08071 0.22063865
15.08171 0.20430690999999998
15.08271 0.18798991
15.08371 0.17169494999999999
15.08471 0.15541253
15.08571 0.13912112999999998
15.08671 0.12279773
15.08771 0.10642887000000001
15.08871 0.090016879
15.08971 0.073578593
15.09071 0.057136873
15.09171 0.04070932
15.09271 0.024299559
15.09371 0.0078953984
15.09471 -0.008525099099999999
15.09571 -0.024982746
15.09671 -0.041486552999999995
15.09771 -0.058028514999999996
15.09871 -0.074586575
15.09971 -0.091134431
15.10071 -0.10765351000000001
15.10171 -0.12414143
15.10271 -0.1406131
15.10371 -0.15709357000000002
15.10471 -0.17360625
15.10571 -0.19016184
15.10671 -0.20675345
15.10771 -0.22336002000000002
15.10871 -0.23995651999999998
15.10971 -0.25652584
15.11071 -0.27306695
15.11171 -0.28959501
15.11271 -0.30613374
15.11371 -0.32270341
15.11471 -0.33931047999999997
15.11571 -0.35594376
15.11671 -0.37257909
15.11771 -0.38919041
15.11871 -0.40576207000000003
15.11971 -0.42229621
15.12071 -0.43881171999999996
15.12171 -0.45533553
15.12271 -0.47188974
15.12371 -0.48848111
15.12471 -0.50509768
15.12571 -0.52171419
15.12671 -0.53830417
15.12771 -0.55485205
15.12871 -0.57136058
15.12971 -0.58784904
15.13071 -0.60434393
15.13171 -0.62086573
15.13271 -0.63741878
15.13371 -0.65398868
15.13471 -0.67054862
15.13571 -0.68707196
15.13671 -0.70354445
15.13771 -0.71997093
15.13871 -0.73637282
15.13971 -0.75277761
15.14071 -0.76920553
15.14171 -0.7856596299999999
15.14271 -0.80212411
15.14371 -0.81857136
15.14471 -0.8349753
15.14571 -0.85132355
15.14671 -0.86762374
15.14771 -0.88389963
15.14871 -0.90018017
15.14971 -0.9164853000000001
15.15071 -0.93281623
15.15171 -0.94915442
15.15271 -0.9654697999999999
15.15371 -0.98173423
15.15471 -0.9979343999999999
15.15571 -1.0140775
15.15671 -1.0301872
15.15771 -1.0462922
15.15871 -1.0624117
15.15971 -1.0785467
15.16071 -1.0946788
15.16171 -1.1107793
15.16271 -1.1268232
15.16371 -1.142801
15.16471 -1.1587237
15.16571 -1.1746179
15.16671 -1.190513
15.16771 -1.2064264999999998
15.16871 -1.2223558
15.16971 -1.238278
15.17071 -1.2541602
15.17171 -1.2699738999999999
15.17271 -1.2857079
15.17371 -1.3013731000000002
15.17471 -1.3169969
15.17571 -1.33261
15.17671 -1.3482318
15.17771 -1.3638617
15.17871 -1.3794795
15.17971 -1.3950550000000002
15.18071 -1.4105633
15.18171 -1.4259962
15.18271 -1.4413666
15.18371 -1.4567016
15.18471 -1.4720294999999999
15.18571 -1.4873653
15.18671 -1.5027027
15.18771 -1.5180156999999999
15.18871 -1.5332702999999999
15.18971 -1.5484393
15.19071 -1.5635151
15.19171 -1.5785132
15.19271 -1.5934644000000002
15.19371 -1.6084012
15.19471 -1.6233422000000002
15.19571 -1.6382845
15.19671 -1.6532047
15.19771 -1.6680703000000001
15.19871 -1.6828556000000001
15.19971 -1.6975528
15.20071 -1.7121754999999999
15.20171 -1.7267518
15.20271 -1.7413095
15.20371 -1.7558625
15.20471 -1.7704029
15.20571 -1.7849037
15.20671 -1.7993316
15.20771 -1.8136621
15.20871 -1.827891
15.20971 -1.8420372
15.21071 -1.8561335
15.21171 -1.8702120999999998
15.21271 -1.8842898000000001
15.21371 -1.8983597
15.21471 -1.9123949000000002
15.21571 -1.9263606999999998
15.21671 -1.9402301
15.21771 -1.9539962000000002
15.21871 -1.9676738999999999
15.21971 -1.981293
15.22071 -1.9948822000000002
15.22171 -2.0084549
15.22271 -2.0220029999999998
15.22371 -2.0354996
15.22471 -2.0489121
15.22571 -2.0622176999999997
15.22671 -2.0754145
15.22771 -2.0885231
15.22871 -2.1015764999999997
15.22971 -2.1146055
15.23071 -2.1276241000000002
15.23171 -2.1406221999999997
15.23271 -2.1535706
15.23371 -2.1664334
15.23471 -2.1791846
15.23571 -2.1918191
15.23671 -2.2043545
15.23771 -2.2168223
15.23871 -2.2292521
15.23971 -2.2416573
15.24071 -2.2540288
15.24171 -2.2663392
15.24271 -2.2785559
15.24371 -2.290657
15.24471 -2.3026412
15.24571 -2.314529
15.24671 -2.3263529000000003
15.24771 -2.3381414
15.24871 -2.3499059
15.24971 -2.3616341999999997
15.25071 -2.3732960000000003
15.25171 -2.384856
15.25271 -2.3962906
15.25371 -2.4075976
15.25471 -2.4187975
15.25571 -2.4299234
15.25671 -2.441005
15.25771 -2.4520554
15.25871 -2.4630642000000003
15.25971 -2.4740035000000002
15.26071 -2.4848405000000002
15.26171 -2.4955535
15.26271 -2.5061416
15.26371 -2.5166247
15.26471 -2.5270341000000003
15.26571 -2.5373966
15.26671 -2.5477214000000004
15.26771 -2.5579952
15.26871 -2.5681874000000002
15.26971 -2.5782640999999997
15.27071 -2.5882035
15.27171 -2.5980067
15.27271 -2.6076959
15.27371 -2.6173055
15.27471 -2.6268648
15.27571 -2.6363855
15.27671 -2.6458561
15.27771 -2.6552482
15.27871 -2.6645286
15.27971 -2.6736762
15.28071 -2.6826905
15.28171 -2.6915910000000003
15.28271 -2.700408
15.28371 -2.7091669
15.28471 -2.7178757
15.28571 -2.7265206
15.28671 -2.7350719999999997
15.28771 -2.7434984
15.28871 -2.7517814
15.28971 -2.7599240000000003
15.29071 -2.7679497
15.29171 -2.7758926
15.29271 -2.7837805
15.29371 -2.7916232
15.29471 -2.7994076
15.29571 -2.8071037
15.29671 -2.8146783
15.29771 -2.8221102
15.29871 -2.8293988
15.29971 -2.8365634
15.30071 -2.8436335
15.30171 -2.8506335000000003
15.30271 -2.8575715
15.30371 -2.8644346
15.30471 -2.8711957999999997
15.30571 -2.8778268
15.30671 -2.884312
15.30771 -2.8906563
15.30871 -2.8968843
15.30971 -2.9030282
15.31071 -2.9091138
15.31171 -2.9151479
15.31271 -2.9211147
15.31371 -2.9269835
15.31471 -2.932721
15.31571 -2.9383065
15.31671 -2.9437404000000003
15.31771 -2.9490426
15.31871 -2.9542428
15.31971 -2.9593658
15.32071 -2.9644198999999998
15.32171 -2.9693939
15.32271 -2.9742625
15.32371 -2.9789995
15.32471 -2.9835913
15.32571 -2.9880434
15.32671 -2.9923785
15.32771 -2.9966258
15.32871 -3.0008065999999998
15.32971 -3.0049243999999997
15.33071 -3.0089617
15.33171 -3.0128876
15.33271 -3.0166711999999998
15.33371 -3.0202949
15.33471 -3.0237623
15.33571 -3.0270953
15.33671 -3.0303247
15.33771 -3.0334754
15.33871 -3.036556
15.33971 -3.0395554000000002
15.34071 -3.0424494
15.34171 -3.0452128
15.34271 -3.0478323
15.34371 -3.0503118
15.34471 -3.0526714
15.34571 -3.054936
15.34671 -3.0571232999999998
15.34771 -3.0592343
15.34871 -3.0612515
15.34971 -3.0631466
15.35071 -3.0648928
15.35171 -3.0664773999999997
15.35271 -3.0679073
15.35371 -3.0692067
15.35471 -3.0704059
15.35571 -3.0715285
15.35671 -3.0725807
15.35771 -3.0735498
15.35871 -3.0744108999999997
15.35971 -3.0751387
15.36071 -3.0757193
15.36171 -3.0761559000000003
15.36271 -3.0764667
15.36371 -3.076675
15.36471 -3.076797
15.36571 -3.0768335
15.36671 -3.0767694000000003
15.36771 -3.0765805
15.36871 -3.0762446999999997
15.36971 -3.0757532
15.37071 -3.0751152
15.37171 -3.0743546999999998
15.37271 -3.0734992
15.37371 -3.072568
15.37471 -3.0715635000000003
15.37571 -3.0704703
15.37671 -3.0692627999999997
15.37771 -3.0679161
15.37871 -3.0664176000000003
15.37971 -3.0647719
15.38071 -3.0629979
15.38171 -3.0611189
15.38271 -3.0591512
15.38371 -3.0570967000000002
15.38471 -3.0549418
15.38571 -3.0526649
15.38671 -3.0502466
15.38771 -3.0476803
15.38871 -3.0449755
15.38971 -3.042154
15.39071 -3.0392393
15.39171 -3.0362462999999997
15.39271 -3.033174
15.39371 -3.0300058
15.39471 -3.0267168
15.39571 -3.023285
15.39671 -3.0197017
15.39771 -3.0159747
15.39871 -3.0121246
15.39971 -3.0081751
15.40071 -3.0041417
15.40171 -3.0000251
15.40271 -2.9958112
15.40371 -2.9914785
15.40471 -2.9870087
15.40571 -2.9823955
15.40671 -2.9776477999999997
15.40771 -2.972785
15.40871 -2.9678285
15.40971 -2.9627901000000003
15.41071 -2.957667
15.41171 -2.9524436
15.41271 -2.9470973000000003
15.41371 -2.9416107
15.41471 -2.9359791
15.41571 -2.9302135
15.41671 -2.9243348
15.41771 -2.9183649999999997
15.41871 -2.912317
15.41971 -2.9061889
15.42071 -2.8999651
15.42171 -2.8936237
15.42271 -2.8871477
15.42371 -2.8805321
15.42471 -2.8737867
15.42571 -2.8669312999999996
15.42671 -2.8599856
15.42771 -2.8529609000000002
15.42871 -2.8458536
15.42971 -2.8386483
15.43071 -2.8313251
15.43171 -2.8238695000000003
15.43271 -2.816279
15.43371 -2.8085652999999997
15.43471 -2.8007485
15.43571 -2.7928477
15.43671 -2.7848722
15.43771 -2.7768169
15.43871 -2.7686645999999997
15.43971 -2.760395
15.44071 -2.7519938
15.44171 -2.7434594999999997
15.44271 -2.7348047
15.44371 -2.7260501
15.44471 -2.717215
15.44571 -2.7083088
15.44671 -2.6993267000000003
15.44771 -2.6902527999999997
15.44871 -2.681068
15.44971 -2.6717588
15.45071 -2.6623245
15.45171 -2.6527772
15.45271 -2.6431356999999998
15.45371 -2.6334168
15.45471 -2.6236270999999998
15.45571 -2.61376
15.45671 -2.6037985
15.45771 -2.5937246000000003
15.45871 -2.583527
15.45971 -2.5732078
15.46071 -2.5627816
15.46171 -2.5522693999999997
15.46271 -2.5416883
15.46371 -2.5310447
15.46471 -2.5203316
15.46571 -2.509531
15.46671 -2.4986241
15.46771 -2.4875995
15.46871 -2.4764583
15.46971 -2.4652141999999997
15.47071 -2.4538867
15.47171 -2.442492
15.47271 -2.4310354
15.47371 -2.4195092000000002
15.47471 -2.4078969
15.47571 -2.3961818
15.47671 -2.3843547
15.47771 -2.37242
15.47871 -2.3603929
15.47971 -2.3482936
15.48071 -2.3361368000000002
15.48171 -2.3239261
15.48271 -2.311651
15.48371 -2.2992933
15.48471 -2.286835
15.48571 -2.274267
15.48671 -2.2615939000000003
15.48771 -2.2488322000000003
15.48871 -2.2360018999999998
15.48971 -2.2231184
15.49071 -2.2101847
15.49171 -2.1971913
15.49271 -2.18412
15.49371 -2.1709543
15.49471 -2.1576868
15.49571 -2.1443233
15.49671 -2.1308804
15.49771 -2.1173779
15.49871 -2.1038298
15.49971 -2.0902371
15.50071 -2.0765886
15.50171 -2.0628659000000003
15.50271 -2.0490529
15.50371 -2.0351436
15.50471 -2.0211454
15.50571 -2.0070763
15.50671 -1.992956
15.50771 -1.9787975
15.50871 -1.9646006
15.50971 -1.9503522999999998
15.51071 -1.9360334
15.51171 -1.9216273
15.51271 -1.9071285
15.51371 -1.8925452999999999
15.51471 -1.8778965
15.51571 -1.8632027999999998
15.51671 -1.8484779
15.51771 -1.8337218
15.51871 -1.8189222
15.51971 -1.8040605
15.52071 -1.7891213
15.52171 -1.7741004
15.52271 -1.7590065
15.52371 -1.7438577
15.52471 -1.7286727000000002
15.52571 -1.713462
15.52671 -1.6982228
15.52771 -1.6829398999999998
15.52871 -1.667594
15.52971 -1.6521698000000002
15.53071 -1.6366650999999999
15.53171 -1.6210914
15.53271 -1.6054701
15.53371 -1.5898228
15.53471 -1.574162
15.53571 -1.5584861
15.53671 -1.5427804999999999
15.53771 -1.5270251000000001
15.53871 -1.5112041999999999
15.53971 -1.495314
15.54071 -1.4793642
15.54171 -1.4633734
15.54271 -1.44736
15.54371 -1.4313335999999999
15.54471 -1.41529
15.54571 -1.3992141
15.54671 -1.3830869000000001
15.54771 -1.3668955999999999
15.54871 -1.3506407
15.54971 -1.3343361
15.55071 -1.3180044
15.55171 -1.301666
15.55271 -1.285331
15.55371 -1.2689944
15.55471 -1.2526386999999999
15.55571 -1.2362422
15.55671 -1.2197897
15.55771 -1.2032787
15.55871 -1.1867214
15.55971 -1.1701382
15.56071 -1.1535487
15.56171 -1.1369627
15.56271 -1.1203757
15.56371 -1.1037721999999999
15.56471 -1.0871340999999999
15.56571 -1.0704497
15.56671 -1.0537206000000001
15.56771 -1.0369617
15.56871 -1.0201943999999998
15.56971 -1.0034372999999999
15.57071 -0.98669706
15.57171 -0.96996548
15.57271 -0.9532231800000001
15.57371 -0.9364485699999999
15.57471 -0.91962805
15.57571 -0.90276245
15.57671 -0.88586714
15.57771 -0.86896503
15.57871 -0.85207652
15.57971 -0.83521064
15.58071 -0.81836171
15.58171 -0.80151288
15.58271 -0.7846452300000001
15.58371 -0.76774708
15.58471 -0.7508202900000001
15.58571 -0.73387963
15.58671 -0.71694585
15.58771 -0.70003592
15.58871 -0.68315463
15.58971 -0.66629248
15.59071 -0.6494300399999999
15.59171 -0.6325474
15.59271 -0.6156339799999999
15.59371 -0.5986941499999999
15.59471 -0.58174585
15.59571 -0.56481306
15.59671 -0.54791523
15.59771 -0.5310590399999999
15.59871 -0.51423586
15.59971 -0.49742651
15.60071 -0.48061077999999996
15.60171 -0.46377726999999996
15.60271 -0.44692871
15.60371 -0.43008085
15.60471 -0.41325479000000004
15.60571 -0.39646705
15.60671 -0.37972177
15.60771 -0.36300919
15.60871 -0.34631062
15.60971 -0.32960803
15.61071 -0.31289335
15.61171 -0.29617313
15.61271 -0.27946618
15.61371 -0.26279546
15.61471 -0.24617766
15.61571 -0.22961579
15.61671 -0.21309789999999998
15.61771 -0.19660294
15.61871 -0.18011068
15.61971 -0.16361132
15.62071 -0.14711003
15.62171 -0.1306246
15.62271 -0.11417726
15.62371 -0.097784481
15.62471 -0.08144985199999999
15.62571 -0.065163156
15.62671 -0.048906129
15.62771 -0.03266203
15.62871 -0.016424427999999998
15.62971 -0.00020091709000000002
15.63071 0.015990037
15.63171 0.032127617
15.63271 0.04819844
15.63371 0.064202998
15.63471 0.080155552
15.63571 0.096077507
15.63671 0.11198736
15.63771 0.12789182000000002
15.63871 0.14378243
15.63971 0.15963911
15.64071 0.17543901
15.64171 0.19116652
15.64271 0.20681969
15.64371 0.22241005
15.64471 0.2379562
15.64571 0.2534742
15.64671 0.26896938
15.64771 0.28443371
15.64871 0.29984962
15.64971 0.31519863
15.65071 0.33047057
15.65171 0.3456688
15.65271 0.36080885
15.65371 0.37591107999999995
15.65471 0.39099091999999996
15.65571 0.40605091
15.65671 0.42107901999999997
15.65771 0.43605333
15.65871 0.45095127999999995
15.65971 0.46575922000000003
15.66071 0.48047784
15.66171 0.49512059999999997
15.66271 0.5097066499999999
15.66371 0.52425126
15.66471 0.53875856
15.66571 0.55321991
15.66671 0.56761862
15.66771 0.58193863
15.66871 0.59617292
15.66971 0.61032716
15.67071 0.6244172299999999
15.67171 0.63846158
15.67271 0.65247156
15.67371 0.66644545
15.67471 0.6803679699999999
15.67571 0.69421637
15.67671 0.70796995
15.67771 0.72161877
15.67871 0.73516732
15.67971 0.74863182
15.68071 0.76203202
15.68171 0.7753818800000001
15.68271 0.7886835400000001
15.68371 0.80192685
15.68471 0.8150951
15.68571 0.82817376
15.68671 0.8411576000000001
15.68771 0.8540535300000001
15.68871 0.86687673
15.68971 0.87964265
15.69071 0.89235818
15.69171 0.9050175500000001
15.69271 0.91760335
15.69371 0.93009388
15.69471 0.9424727399999999
15.69571 0.9547358400000001
15.69671 0.9668933200000001
15.69771 0.9789649399999999
15.69871 0.9909711800000001
15.69971 1.0029239
15.70071 1.0148219
15.70171 1.026652
15.70271 1.0383959999999999
15.70371 1.0500395
15.70471 1.0615784
15.70571 1.07302
15.70671 1.0843783
15.70771 1.0956652
15.70871 1.1068837999999999
15.70971 1.1180253
15.71071 1.1290718
15.71171 1.1400046000000001
15.71271 1.1508131
15.71371 1.1615003000000002
15.71471 1.1720822
15.71571 1.1825812
15.71671 1.1930163
15.71771 1.2033950999999998
15.71871 1.2137109
15.71971 1.2239457
15.72071 1.2340791
15.72171 1.2440968000000001
15.72271 1.2539969
15.72371 1.2637885999999998
15.72471 1.2734867
15.72571 1.2831025
15.72671 1.2926375
15.72771 1.3020814
15.72871 1.3114177
15.72971 1.3206312
15.73071 1.3297169
15.73171 1.3386834
15.73271 1.3475501
15.73371 1.3563386
15.73471 1.3650635
15.73571 1.3737251000000001
15.73671 1.3823088000000001
15.73771 1.3907915
15.73871 1.3991512
15.73971 1.4073765
15.74071 1.4154701
15.74171 1.4234470000000001
15.74271 1.4313254
15.74371 1.4391179
15.74471 1.4468254
15.74571 1.4544367
15.74671 1.4619353
15.74771 1.4693082
15.74871 1.4765536
15.74971 1.4836827000000001
15.75071 1.4907153
15.75171 1.4976701000000001
15.75271 1.5045551000000001
15.75371 1.5113629
15.75471 1.518073
15.75571 1.5246595
15.75671 1.5311027
15.75771 1.5373972
15.75871 1.5435541000000002
15.75971 1.5495955000000001
15.76071 1.555544
15.76171 1.561413
15.76271 1.5672005999999998
15.76371 1.5728923
15.76471 1.5784683000000002
15.76571 1.5839143
15.76671 1.5892285999999998
15.76771 1.5944229
15.76871 1.5995163
15.76971 1.604525
15.77071 1.609453
15.77171 1.6142885999999999
15.77271 1.6190086
15.77371 1.6235882
15.77471 1.6280132999999999
15.77571 1.6322864
15.77671 1.6364271
15.77771 1.6404634000000002
15.77871 1.6444199
15.77971 1.6483072
15.78071 1.6521173999999998
15.78171 1.655829
15.78271 1.6594164000000002
15.78371 1.6628629
15.78471 1.6661671999999998
15.78571 1.6693436
15.78671 1.6724131999999998
15.78771 1.6753931999999998
15.78871 1.6782868999999998
15.78971 1.6810808
15.79071 1.6837515
15.79171 1.6862762999999998
15.79271 1.6886450000000002
15.79371 1.6908664
15.79471 1.6929653
15.79571 1.6949721000000002
15.79671 1.6969092000000001
15.79771 1.6987812000000002
15.79871 1.7005719
15.79971 1.7022524
15.80071 1.7037931999999998
15.80171 1.7051779
15.80271 1.7064096000000002
15.80371 1.7075087999999998
15.80471 1.7085025
15.80571 1.7094115
15.80671 1.7102396
15.80771 1.7109725999999998
15.80871 1.7115852
15.80971 1.712054
15.81071 1.7123703000000001
15.81171 1.7125448
15.81271 1.7126039
15.81371 1.7125772000000001
15.81471 1.7124837
15.81571 1.7123220000000001
15.81671 1.71207
15.81771 1.711694
15.81871 1.7111642
15.81971 1.7104682
15.82071 1.709616
15.82171 1.7086359
15.82271 1.7075613
15.82371 1.7064152
15.82471 1.7052002
15.82571 1.7038975
15.82671 1.7024770000000002
15.82771 1.7009122
15.82871 1.6991934
15.82971 1.6973322
15.83071 1.6953566999999998
15.83171 1.6932969999999998
15.83271 1.6911708
15.83371 1.6889734
15.83471 1.6866801
15.83571 1.6842565
15.83671 1.6816748
15.83771 1.6789278
15.83871 1.6760319
15.83971 1.6730216999999998
15.84071 1.6699333
15.84171 1.6667886
15.84271 1.6635852
15.84371 1.6602984
15.84471 1.656892
15.84571 1.6533360000000001
15.84671 1.6496204
15.84771 1.6457589000000001
15.84871 1.6417827
15.84971 1.6377246
15.85071 1.6336035
15.85171 1.6294145999999998
15.85271 1.6251315999999998
15.85371 1.6207197999999998
15.85471 1.6161526999999998
15.85571 1.6114257
15.85671 1.6065592
15.85771 1.6015898000000002
15.85871 1.5965544000000003
15.85971 1.5914721
15.86071 1.5863365
15.86171 1.5811173
15.86271 1.5757747
15.86371 1.5702778
15.86471 1.5646189000000001
15.86571 1.5588168
15.86671 1.5529074999999999
15.86771 1.5469276
15.86871 1.540897
15.86971 1.5348097
15.87071 1.5286369
15.87171 1.5223413
15.87271 1.5158953
15.87371 1.5092945
15.87471 1.5025604
15.87571 1.4957308
15.87671 1.4888421
15.87771 1.4819117
15.87871 1.4749303
15.87971 1.4678652
15.88071 1.4606763
15.88171 1.4533341
15.88271 1.4458347999999999
15.88371 1.4382016
15.88471 1.4304747
15.88571 1.4226924
15.88671 1.4148737999999998
15.88771 1.4070101
15.88871 1.3990689
15.88971 1.3910098
15.89071 1.3828036
15.89171 1.3744464
15.89271 1.3659611
15.89371 1.3573869
15.89471 1.3487608
15.89571 1.3401
15.89671 1.3313937
15.89771 1.3226086
15.89871 1.3137047000000002
15.89971 1.3046545999999999
15.90071 1.2954571
15.90171 1.2861383
15.90271 1.2767397
15.90371 1.2672993000000001
15.90471 1.2578340000000001
15.90571 1.2483316
15.90671 1.2387564
15.90771 1.2290667
15.90871 1.2192336
15.90971 1.2092551
15.91071 1.1991569
15.91171 1.1889804
15.91271 1.1787634
15.91371 1.1685227
15.91471 1.1582466
15.91571 1.1479008000000002
15.91671 1.1374455
15.91771 1.1268543
15.91871 1.1161273
15.91971 1.1052915
15.92071 1.0943882999999999
15.92171 1.0834544
15.92271 1.0725041
15.92371 1.0615229
15.92471 1.0504741
15.92571 1.0393166
15.92671 1.0280236999999999
15.92771 1.0165961
15.92871 1.0050625
15.92971 0.9934655400000001
15.93071 0.98184291
15.93171 0.97020995
15.93271 0.95855296
15.93371 0.9468364499999999
15.93471 0.9350200200000001
15.93571 0.9230778599999999
15.93671 0.9110108
15.93771 0.8988462399999999
15.93871 0.8866248700000001
15.93971 0.8743816099999999
15.94071 0.86212913
15.94171 0.84985206
15.94271 0.8375144600000001
15.94371 0.8250769200000001
15.94471 0.81251608
15.94571 0.7998357500000001
15.94671 0.7870662
15.94771 0.7742503199999999
15.94871 0.76142428
15.94971 0.74860118
15.95071 0.73576542
15.95171 0.72288038
15.95271 0.70990594
15.95371 0.69681713
15.95471 0.68361564
15.95571 0.67032874
15.95671 0.65699602
15.95771 0.64365072
15.95871 0.63030412
15.95971 0.61694058
15.96071 0.60352548
15.96171 0.59002237
15.96271 0.57641091
15.96371 0.56269742
15.96471 0.54891258
15.96571 0.53509804
15.96671 0.52128728
15.96771 0.5074905200000001
15.96871 0.49369032
15.96971 0.47984989
15.97071 0.46593021
15.97171 0.45190793
15.97271 0.43778596
15.97371 0.42359149
15.97471 0.40936288
15.97571 0.39513172
15.97671 0.38090811999999996
15.97771 0.36667701999999996
15.97871 0.35240611
15.97971 0.33806233999999996
15.98071 0.32362859
15.98171 0.30911274
15.98271 0.2945448
15.98371 0.27996346
15.98471 0.26539827
15.98571 0.25085602
15.98671 0.23631749
15.98771 0.22174639000000002
15.98871 0.20710583999999999
15.98971 0.19237527
15.99071 0.17755947
15.99171 0.16268585000000002
15.99271 0.14779157
15.99371 0.13290636
15.99471 0.11803942
15.99571 0.10317639999999999
15.99671 0.088287488
15.99771 0.073342916
15.99871 0.058328075
15.99971 0.043251268999999995
16.00071 0.028140197
16.00171 0.013029130000000002
16.00271 -0.0020572437
16.00371 -0.017115631
16.00471 -0.032165949
16.00571 -0.047242246
16.00671 -0.062377029
16.00772 -0.07758626
16.00871 -0.092861976
16.00971 -0.10817596
16.01071 -0.12349247
16.01171 -0.13878412
16.01271 -0.15404351
16.01371 -0.16928517
16.01472 -0.18453735
16.01571 -0.19982764
16.01671 -0.21516928
16.01771 -0.23055483999999998
16.01871 -0.24596005999999998
16.01971 -0.26135563
16.02071 -0.27672162
16.02172 -0.29205719
16.02271 -0.30738122
16.02371 -0.32272332
16.02471 -0.33810972
16.02571 -0.35355049
16.02671 -0.36903429
16.02771 -0.38453285
16.02872 -0.40001328999999997
16.02971 -0.41545252
16.03071 -0.43084659
16.03171 -0.44621154999999996
16.03271 -0.46157492
16.03371 -0.47696227999999996
16.03471 -0.49238531
16.03572 -0.50783679
16.03671 -0.52329483
16.03771 -0.53873397
16.03871 -0.55413749
16.03971 -0.56950548
16.04071 -0.58485442
16.04171 -0.60020885
16.04272 -0.61558876
16.04371 -0.63099945
16.04471 -0.64642802
16.04571 -0.66184863
16.04671 -0.67723384
16.04771 -0.69256686
16.04871 -0.70784851
16.04972 -0.7230965
16.05071 -0.73833647
16.05171 -0.75359019
16.05271 -0.76886537
16.05371 -0.78415256
16.05471 -0.79942998
16.05571 -0.8146741399999999
16.05672 -0.82987063
16.05771 -0.8450203599999999
16.05871 -0.8601379600000001
16.05971 -0.8752441999999999
16.06071 -0.890355
16.06171 -0.9054731599999999
16.06271 -0.9205866599999999
16.06371 -0.93567409
16.06471 -0.95071467
16.06571 -0.96569788
16.06671 -0.9806284700000001
16.06771 -0.99552376
16.06871 -1.0104052000000001
16.06971 -1.0252881
16.07071 -1.0401742999999999
16.07171 -1.0550511
16.07271 -1.0698968
16.07372 -1.0846907
16.07471 -1.0994224000000001
16.07571 -1.1140952000000002
16.07671 -1.1287244
16.07771 -1.1433289
16.07871 -1.1579221
16.07971 -1.1725052
16.08072 -1.1870672
16.08171 -1.2015902
16.08271 -1.216058
16.08371 -1.230464
16.08471 -1.2448142
16.08571 -1.2591231
16.08671 -1.2734063
16.08772 -1.2876727
16.08871 -1.3019186
16.08971 -1.3161297
16.09071 -1.3302866
16.09171 -1.3443741
16.09271 -1.3583874
16.09371 -1.3723349
16.09472 -1.3862334
16.09571 -1.4001005
16.09671 -1.4139462999999999
16.09771 -1.4277692
16.09871 -1.4415566
16.09971 -1.4552915
16.10071 -1.4689604
16.10172 -1.4825587
16.10271 -1.4960925
16.10371 -1.5095743
16.10471 -1.5230157
16.10571 -1.536421
16.10671 -1.5497841
16.10771 -1.5630912000000001
16.10872 -1.5763273000000002
16.10971 -1.5894838000000002
16.11071 -1.6025618
16.11171 -1.6155732999999999
16.11271 -1.6285347
16.11371 -1.6414596
16.11471 -1.6543522000000002
16.11572 -1.6672053999999998
16.11671 -1.6800035000000002
16.11771 -1.6927292999999999
16.11871 -1.7053718
16.11971 -1.7179299
16.12071 -1.7304121
16.12171 -1.7428312000000001
16.12271 -1.7551977
16.12371 -1.7675137
16.12471 -1.7797723
16.12571 -1.7919616999999999
16.12671 -1.8040702
16.12771 -1.8160937
16.12871 -1.8280376
16.12971 -1.8399143999999998
16.13071 -1.8517379
16.13171 -1.8635159
16.13272 -1.8752459
16.13371 -1.8869156000000002
16.13471 -1.8985074000000002
16.13571 -1.9100063
16.13671 -1.9214055
16.13771 -1.9327099
16.13871 -1.9439325
16.13972 -1.9550879
16.14071 -1.9661857
16.14171 -1.977226
16.14271 -1.9881996999999998
16.14371 -1.9990942
16.14471 -2.0098988
16.14571 -2.0206112
16.14672 -2.0312378
16.14771 -2.0417906
16.14871 -2.0522807
16.14971 -2.0627112999999997
16.15071 -2.0730758
16.15171 -2.0833595
16.15271 -2.0935459
16.15372 -2.1036241
16.15471 -2.1135939
16.15571 -2.1234659
16.15671 -2.1332568
16.15771 -2.1429816
16.15871 -2.1526476
16.15971 -2.1622505
16.16072 -2.1717772
[truncated: 731,150 more chars]
