# Supplementary material for: 2D Synthetic dataset of numerical simulations of long-period seismicity in a volcanic edifice and related sensitivity kernels
Source: Data Brief. 2021 Jan 25;34:106673. doi: 10.1016/j.dib.2020.106673 (PMC7841316; doi:10.1016/j.dib.2020.106673)
Supplement: Supplementary Data S1 — Supplementary Raw Research Data. This is open data under the CC BY license http://creativecommons.org/licenses/by/4.0/ [file mmc1.zip › Dataset/OUTPUT_SEISMOGRAMS/9000_3000/disp_Z_homo_10000_3210_ISO7e-1Hz.semd]

-1.714286 0.0
-1.713286 2.4996073000000002e-24
-1.712286 4.349925e-14
-1.711286 2.1838566000000002e-13
-1.710286 6.580211e-13
-1.709286 1.5424594e-12
-1.708286 3.0997042000000002e-12
-1.707286 5.6068868e-12
-1.706286 9.3912156e-12
-1.705286 1.4830541e-11
-1.704286 2.2353358e-11
-1.703286 3.2438060000000004e-11
-1.702286 4.5611274000000003e-11
-1.701286 6.2445112e-11
-1.700286 8.3553151e-11
-1.699286 1.0958506e-10
-1.698286 1.4121973e-10
-1.697286 1.7915686e-10
-1.696286 2.2410697e-10
-1.695286 2.7677989999999997e-10
-1.694286 3.3787168000000003e-10
-1.693286 4.0805024e-10
-1.692286 4.879398100000001e-10
-1.691286 5.7810423e-10
-1.690286 6.7902971e-10
-1.689286 7.911071099999999e-10
-1.688286 9.1461404e-10
-1.687286 1.0496974e-09
-1.686286 1.1963565e-09
-1.685286 1.3544273e-09
-1.684286 1.5235683e-09
-1.683286 1.7032478e-09
-1.682286 1.8927345999999997e-09
-1.681286 2.0910896e-09
-1.680286 2.2971626e-09
-1.679286 2.5095903e-09
-1.678286 2.726799e-09
-1.677286 2.947011e-09
-1.676286 3.1682545000000003e-09
-1.675286 3.3883774e-09
-1.674286 3.6050644999999997e-09
-1.673286 3.8158587e-09
-1.672286 4.0181858e-09
-1.671286 4.2093828e-09
-1.670286 4.386727400000001e-09
-1.669286 4.5474721e-09
-1.668286 4.6888781e-09
-1.667286 4.8082514e-09
-1.666286 4.9029800999999996e-09
-1.665286 4.9705712e-09
-1.664286 5.0086865e-09
-1.663286 5.0151781999999995e-09
-1.662286 4.9881214e-09
-1.661286 4.9258458e-09
-1.660286 4.8269621e-09
-1.659286 4.6903863e-09
-1.658286 4.5153589e-09
-1.657286 4.3014602e-09
-1.656286 4.0486205e-09
-1.655286 3.7571231e-09
-1.654286 3.4276051e-09
-1.653286 3.0610492999999997e-09
-1.652286 2.6587741e-09
-1.651286 2.2224141e-09
-1.650286 1.7538984e-09
-1.649286 1.2554230000000001e-09
-1.648286 7.294188699999999e-10
-1.647286 1.7851624e-10
-1.646286 -3.9449455e-10
-1.645286 -9.8670447e-10
-1.644286 -1.5951296e-09
-1.643286 -2.2167549e-09
-1.642286 -2.8485801e-09
-1.641286 -3.4876622000000002e-09
-1.640286 -4.13116e-09
-1.639286 -4.776373e-09
-1.638286 -5.4207798e-09
-1.637286 -6.062071e-09
-1.636286 -6.6981780999999995e-09
-1.635286 -7.327298499999999e-09
-1.634286 -7.9479132e-09
-1.633286 -8.558798100000001e-09
-1.632286 -9.1590319e-09
-1.631286 -9.7479934e-09
-1.630286 -1.0325356e-08
-1.629286 -1.0891073e-08
-1.628286 -1.1445356e-08
-1.627286 -1.1988653000000001e-08
-1.626286 -1.2521609e-08
-1.625286 -1.3045033e-08
-1.624286 -1.3559857e-08
-1.623286 -1.4067091000000002e-08
-1.622286 -1.4567765000000001e-08
-1.621286 -1.5062891e-08
-1.620286 -1.5553402e-08
-1.619286 -1.6040103e-08
-1.618286 -1.6523617e-08
-1.617286 -1.7004342e-08
-1.616286 -1.7482399000000002e-08
-1.615286 -1.7957585e-08
-1.614286 -1.8429347e-08
-1.613286 -1.8896738e-08
-1.612286 -1.9358401e-08
-1.611286 -1.9812544999999997e-08
-1.610286 -2.0256934e-08
-1.609286 -2.0688891e-08
-1.608286 -2.1105299e-08
-1.607286 -2.1502622e-08
-1.606286 -2.1876924e-08
-1.605286 -2.2223912e-08
-1.604286 -2.2538971e-08
-1.603286 -2.281722e-08
-1.602286 -2.3053576e-08
-1.601286 -2.324281e-08
-1.600286 -2.3379633999999997e-08
-1.599286 -2.3458774e-08
-1.598286 -2.3475055e-08
-1.597286 -2.3423494000000003e-08
-1.596286 -2.3299384999999996e-08
-1.595286 -2.3098397e-08
-1.594286 -2.2816667e-08
-1.593286 -2.2450886e-08
-1.592286 -2.1998391e-08
-1.591286 -2.1457251e-08
-1.590286 -2.0826342999999998e-08
-1.589286 -2.0105428e-08
-1.588286 -1.9295213e-08
-1.587286 -1.8397404e-08
-1.586286 -1.7414761e-08
-1.585286 -1.6351123e-08
-1.584286 -1.5211435e-08
-1.583286 -1.4001761e-08
-1.582286 -1.2729276e-08
-1.581286 -1.1402257e-08
-1.580286 -1.0030048e-08
-1.579286 -8.6230197e-09
-1.578286 -7.1925167e-09
-1.577286 -5.750784900000001e-09
-1.576286 -4.3108933e-09
-1.575286 -2.8866408e-09
-1.574286 -1.4924528999999998e-09
-1.573286 -1.4326869e-10
-1.572286 1.1455807e-09
-1.571286 2.3585009e-09
-1.570286 3.4797703e-09
-1.569286 4.493679e-09
-1.568286 5.3846722000000005e-09
-1.567286 6.1374954e-09
-1.566286 6.737337099999999e-09
-1.565286 7.1699743e-09
-1.564286 7.421911000000001e-09
-1.563286 7.4805134e-09
-1.562286 7.3341395e-09
-1.561286 6.9722624e-09
-1.560286 6.3855803e-09
-1.559286 5.5661236e-09
-1.558286 4.5073431000000004e-09
-1.557286 3.2041928000000004e-09
-1.556286 1.6531965e-09
-1.555286 -1.4749766e-10
-1.554286 -2.1980771000000002e-09
-1.553286 -4.4970384999999995e-09
-1.552286 -7.0411753000000004e-09
-1.551286 -9.8255806e-09
-1.550286 -1.2843664e-08
-1.549286 -1.6087178999999998e-08
-1.548286 -1.9546272000000002e-08
-1.547286 -2.3209533e-08
-1.546286 -2.7064068e-08
-1.545286 -3.1095572999999996e-08
-1.544286 -3.5288438999999996e-08
-1.543286 -3.962583e-08
-1.542286 -4.4089815e-08
-1.541286 -4.8661464000000004e-08
-1.540286 -5.3320981e-08
-1.539286 -5.8047832999999994e-08
-1.538286 -6.2820871e-08
-1.537286 -6.761848300000001e-08
-1.536286 -7.2418721e-08
-1.535286 -7.719943600000001e-08
-1.534286 -8.193841699999999e-08
-1.533286 -8.6613544e-08
-1.532286 -9.1202912e-08
-1.531286 -9.568495999999999e-08
-1.530286 -1.000386e-07
-1.529286 -1.0424337000000001e-07
-1.528286 -1.0827951999999999e-07
-1.527286 -1.1212815e-07
-1.526286 -1.1577131000000001e-07
-1.525286 -1.1919211000000001e-07
-1.524286 -1.223748e-07
-1.523286 -1.2530487e-07
-1.522286 -1.2796914e-07
-1.521286 -1.3035582000000001e-07
-1.520286 -1.3245456e-07
-1.519286 -1.3425653e-07
-1.518286 -1.3575443e-07
-1.517286 -1.3694256e-07
-1.516286 -1.378168e-07
-1.515286 -1.3837467000000001e-07
-1.514286 -1.3861527e-07
-1.513286 -1.3853935e-07
-1.512286 -1.3814917e-07
-1.511286 -1.374486e-07
-1.510286 -1.3644297e-07
-1.509286 -1.3513908e-07
-1.508286 -1.3354507e-07
-1.507286 -1.316704e-07
-1.506286 -1.295257e-07
-1.505286 -1.2712275e-07
-1.504286 -1.2447425e-07
-1.503286 -1.2159384e-07
-1.502286 -1.1849582e-07
-1.501286 -1.1519518000000001e-07
-1.500286 -1.1170731e-07
-1.499286 -1.0804794e-07
-1.498286 -1.0423297e-07
-1.497286 -1.0027831e-07
-1.496286 -9.619974799999999e-08
-1.495286 -9.201278099999999e-08
-1.494286 -8.773247699999999e-08
-1.493286 -8.3373342e-08
-1.492286 -7.8949175e-08
-1.491286 -7.4472956e-08
-1.490286 -6.9956718e-08
-1.489286 -6.5411465e-08
-1.488286 -6.0847072e-08
-1.487286 -5.6272209e-08
-1.486286 -5.1694293e-08
-1.485286 -4.711945800000001e-08
-1.484286 -4.255252e-08
-1.483286 -3.7996983e-08
-1.482286 -3.3455061e-08
-1.481286 -2.8927707e-08
-1.480286 -2.4414680999999998e-08
-1.479286 -1.9914612e-08
-1.478286 -1.5425097e-08
-1.477286 -1.094281e-08
-1.476286 -6.4636158e-09
-1.475286 -1.9827123e-09
-1.474286 2.5052301e-09
-1.473286 7.005912499999999e-09
-1.472286 1.1525252e-08
-1.471286 1.6069217e-08
-1.470286 2.0643669e-08
-1.469286 2.5254199000000003e-08
-1.468286 2.9905972e-08
-1.467286 3.4603589e-08
-1.466286 3.9350938999999997e-08
-1.465286 4.4151083e-08
-1.464286 4.9006143999999995e-08
-1.463286 5.391720999999999e-08
-1.462286 5.8884264e-08
-1.461286 6.3906141e-08
-1.460286 6.8980482e-08
-1.459286 7.4103729e-08
-1.458286 7.9271145e-08
-1.457286 8.4476837e-08
-1.456286 8.971382e-08
-1.455286 9.497408400000001e-08
-1.454286 1.0024871000000001e-07
-1.453286 1.0552793999999998e-07
-1.452286 1.1080136999999999e-07
-1.451286 1.1605801e-07
-1.450286 1.2128649e-07
-1.449286 1.2647522999999999e-07
-1.448286 1.3161255e-07
-1.447286 1.3668687000000002e-07
-1.446286 1.4168687000000002e-07
-1.445286 1.4660162999999999e-07
-1.444286 1.514208e-07
-1.443286 1.5613473e-07
-1.442286 1.6073458999999998e-07
-1.441286 1.652125e-07
-1.440286 1.6956159e-07
-1.439286 1.737761e-07
-1.438286 1.7785146e-07
-1.437286 1.8178422e-07
-1.436286 1.8557217e-07
-1.435286 1.8921427000000002e-07
-1.434286 1.9271063e-07
-1.433286 1.9606243e-07
-1.432286 1.9927189e-07
-1.431286 2.023421e-07
-1.430286 2.0527700000000002e-07
-1.429286 2.080812e-07
-1.428286 2.1075982999999998e-07
-1.427286 2.1331845e-07
-1.426286 2.1576283e-07
-1.425286 2.1809883e-07
-1.424286 2.2033226e-07
-1.423286 2.2246871e-07
-1.422286 2.2451341000000002e-07
-1.421286 2.2647103999999998e-07
-1.420286 2.2834570000000002e-07
-1.419286 2.3014073000000002e-07
-1.418286 2.318586e-07
-1.417286 2.3350084e-07
-1.416286 2.3506803e-07
-1.415286 2.3655965999999998e-07
-1.414286 2.3797417e-07
-1.413286 2.3930892999999997e-07
-1.412286 2.4056022e-07
-1.411286 2.4172326e-07
-1.410286 2.427923e-07
-1.409286 2.4376062999999996e-07
-1.408286 2.4462072e-07
-1.407286 2.4536422000000003e-07
-1.406286 2.4598210000000003e-07
-1.405286 2.464648e-07
-1.404286 2.4680227e-07
-1.403286 2.4698412e-07
-1.402286 2.4699975e-07
-1.401286 2.4683844e-07
-1.400286 2.4648947e-07
-1.399286 2.4594226999999997e-07
-1.398286 2.4518645000000003e-07
-1.397286 2.4421200999999997e-07
-1.396286 2.4300932e-07
-1.395286 2.4156928e-07
-1.394286 2.3988334e-07
-1.393286 2.3794361999999997e-07
-1.392286 2.3574296e-07
-1.391286 2.3327489e-07
-1.390286 2.3053377e-07
-1.389286 2.2751478e-07
-1.388286 2.2421394000000002e-07
-1.387286 2.2062814e-07
-1.386286 2.1675517000000002e-07
-1.385286 2.125937e-07
-1.384286 2.0814332e-07
-1.383286 2.0340455999999998e-07
-1.382286 1.9837886999999998e-07
-1.381286 1.9306865000000002e-07
-1.380286 1.8747726000000002e-07
-1.379286 1.8160903e-07
-1.378286 1.7546928e-07
-1.377286 1.6906433000000002e-07
-1.376286 1.6240149e-07
-1.375286 1.5548914e-07
-1.374286 1.4833668e-07
-1.373286 1.4095456e-07
-1.372286 1.3335433e-07
-1.371286 1.2554856e-07
-1.370286 1.1755090000000001e-07
-1.369286 1.0937605e-07
-1.368286 1.0103973e-07
-1.367286 9.2558616e-08
-1.366286 8.395033e-08
-1.365286 7.5233353e-08
-1.364286 6.6426931e-08
-1.363286 5.7550997e-08
-1.362286 4.8626037000000003e-08
-1.361286 3.9672951e-08
-1.360286 3.0712904e-08
-1.359286 2.1767146e-08
-1.358286 1.2856838e-08
-1.357286 4.0028397000000005e-09
-1.356286 -4.7745002e-09
-1.355286 -1.3455563999999998e-08
-1.354286 -2.2021691e-08
-1.353286 -3.045541e-08
-1.352286 -3.8740669e-08
-1.351286 -4.6863058e-08
-1.350286 -5.4810034e-08
-1.349286 -6.2571098e-08
-1.348286 -7.0137995e-08
-1.347286 -7.750487999999999e-08
-1.346286 -8.466845e-08
-1.345286 -9.162804399999999e-08
-1.344286 -9.8385733e-08
-1.343286 -1.0494634000000001e-07
-1.342286 -1.1131746e-07
-1.341286 -1.1750941e-07
-1.340286 -1.2353518e-07
-1.339286 -1.2941028e-07
-1.338286 -1.3515259e-07
-1.337286 -1.4078219e-07
-1.336286 -1.4632111e-07
-1.335286 -1.5179307e-07
-1.334286 -1.5722315e-07
-1.333286 -1.6263754e-07
-1.332286 -1.6806312e-07
-1.331286 -1.7352714e-07
-1.330286 -1.7905682e-07
-1.329286 -1.8467904e-07
-1.328286 -1.9041986e-07
-1.327286 -1.9630422e-07
-1.326286 -2.0235554999999997e-07
-1.325286 -2.0859547e-07
-1.324286 -2.1504345000000002e-07
-1.323286 -2.2171651000000002e-07
-1.322286 -2.2862903e-07
-1.321286 -2.3579246999999998e-07
-1.320286 -2.4321529e-07
-1.319286 -2.5090274e-07
-1.318286 -2.5885687e-07
-1.317286 -2.6707647e-07
-1.316286 -2.7555715e-07
-1.315286 -2.8429135e-07
-1.314286 -2.9326848e-07
-1.313286 -3.0247516e-07
-1.312286 -3.1189538e-07
-1.311286 -3.2151077e-07
-1.310286 -3.313009e-07
-1.309286 -3.4124357000000004e-07
-1.308286 -3.5131515000000003e-07
-1.307286 -3.6149101e-07
-1.306286 -3.7174580999999997e-07
-1.305286 -3.820539e-07
-1.304286 -3.9238968000000004e-07
-1.303286 -4.0272803e-07
-1.302286 -4.1304458000000004e-07
-1.301286 -4.2331608999999996e-07
-1.300286 -4.3352073000000003e-07
-1.299286 -4.4363837e-07
-1.298286 -4.5365080999999996e-07
-1.297286 -4.63542e-07
-1.296286 -4.7329825000000004e-07
-1.295286 -4.8290829e-07
-1.294286 -4.9236339e-07
-1.293286 -5.016574300000001e-07
-1.292286 -5.1078688e-07
-1.291286 -5.1975078e-07
-1.290286 -5.2855063e-07
-1.289286 -5.3719034e-07
-1.288286 -5.4567617e-07
-1.287286 -5.5401643e-07
-1.286286 -5.6222138e-07
-1.285286 -5.7030309e-07
-1.284286 -5.7827512e-07
-1.283286 -5.8615242e-07
-1.282286 -5.9395102e-07
-1.281286 -6.016878999999999e-07
-1.280286 -6.0938068e-07
-1.279286 -6.170475700000001e-07
-1.278286 -6.247070399999999e-07
-1.277286 -6.3237766e-07
-1.276286 -6.4007808e-07
-1.275286 -6.4782673e-07
-1.274286 -6.5564176e-07
-1.273286 -6.6354096e-07
-1.272286 -6.7154162e-07
-1.271286 -6.796605500000001e-07
-1.270286 -6.879139e-07
-1.269286 -6.9631723e-07
-1.268286 -7.0488544e-07
-1.267286 -7.1363275e-07
-1.266286 -7.225727100000001e-07
-1.265286 -7.3171811e-07
-1.264286 -7.410811100000001e-07
-1.263286 -7.506730300000001e-07
-1.262286 -7.605045500000001e-07
-1.261286 -7.7058555e-07
-1.260286 -7.809251e-07
-1.259286 -7.915314599999999e-07
-1.258286 -8.024119999999999e-07
-1.257286 -8.135731199999999e-07
-1.256286 -8.2502014e-07
-1.255286 -8.367573300000001e-07
-1.254286 -8.487878e-07
-1.253286 -8.6111331e-07
-1.252286 -8.737343299999999e-07
-1.251286 -8.8664978e-07
-1.250286 -8.9985708e-07
-1.249286 -9.1335197e-07
-1.248286 -9.271284200000001e-07
-1.247286 -9.4117869e-07
-1.246286 -9.554932e-07
-1.245286 -9.7006048e-07
-1.244286 -9.848672999999998e-07
-1.243286 -9.9989865e-07
-1.242286 -1.0151378000000001e-06
-1.241286 -1.0305663e-06
-1.240286 -1.0461644e-06
-1.239286 -1.0619108e-06
-1.238286 -1.0777834e-06
-1.237286 -1.0937589e-06
-1.236286 -1.1098135e-06
-1.235286 -1.1259231e-06
-1.234286 -1.1420635e-06
-1.233286 -1.1582109000000001e-06
-1.232286 -1.1743418999999999e-06
-1.231286 -1.1904343e-06
-1.230286 -1.2064673000000002e-06
-1.229286 -1.2224215e-06
-1.228286 -1.2382796e-06
-1.227286 -1.2540268e-06
-1.226286 -1.2696508e-06
-1.225286 -1.2851419e-06
-1.224286 -1.3004939e-06
-1.223286 -1.3157035999999999e-06
-1.222286 -1.3307713000000001e-06
-1.221286 -1.3457006e-06
-1.220286 -1.3604986999999999e-06
-1.219286 -1.3751762e-06
-1.218286 -1.3897472000000001e-06
-1.217286 -1.4042287e-06
-1.216286 -1.4186411e-06
-1.215286 -1.4330073e-06
-1.214286 -1.4473526999999998e-06
-1.213286 -1.4617049000000001e-06
-1.212286 -1.4760931000000001e-06
-1.211286 -1.490548e-06
-1.210286 -1.5051009e-06
-1.209286 -1.5197838999999999e-06
-1.208286 -1.534629e-06
-1.207286 -1.5496671e-06
-1.206286 -1.5649288e-06
-1.205286 -1.5804429999999999e-06
-1.204286 -1.5962366999999998e-06
-1.203286 -1.6123350000000001e-06
-1.202286 -1.6287600999999999e-06
-1.201286 -1.6455314999999999e-06
-1.200286 -1.6626657e-06
-1.199286 -1.6801755999999998e-06
-1.198286 -1.6980712e-06
-1.197286 -1.7163584e-06
-1.196286 -1.7350400000000002e-06
-1.195286 -1.7541151e-06
-1.194286 -1.7735797e-06
-1.193286 -1.7934266e-06
-1.192286 -1.8136454e-06
-1.191286 -1.8342235999999998e-06
-1.190286 -1.8551458999999999e-06
-1.189286 -1.876395e-06
-1.188286 -1.8979524e-06
-1.187286 -1.919798e-06
-1.186286 -1.9419113e-06
-1.185286 -1.9642712e-06
-1.184286 -1.9868569e-06
-1.183286 -2.0096477e-06
-1.182286 -2.0326244000000002e-06
-1.181286 -2.0557681999999997e-06
-1.180286 -2.0790626e-06
-1.179286 -2.1024926e-06
-1.178286 -2.1260453e-06
-1.177286 -2.1497103e-06
-1.176286 -2.1734792e-06
-1.175286 -2.1973465e-06
-1.174286 -2.2213094e-06
-1.173286 -2.2453671000000002e-06
-1.172286 -2.269522e-06
-1.171286 -2.2937785e-06
-1.170286 -2.3181434e-06
-1.169286 -2.3426256e-06
-1.168286 -2.3672362e-06
-1.167286 -2.3919874e-06
-1.166286 -2.4168935e-06
-1.165286 -2.4419698e-06
-1.164286 -2.4672325e-06
-1.163286 -2.4926985e-06
-1.162286 -2.5183855e-06
-1.161286 -2.5443111e-06
-1.160286 -2.5704932e-06
-1.159286 -2.5969493e-06
-1.158286 -2.6236972e-06
-1.157286 -2.6507537e-06
-1.156286 -2.6781356e-06
-1.155286 -2.705859e-06
-1.154286 -2.7339397999999997e-06
-1.153286 -2.762393e-06
-1.152286 -2.7912336e-06
-1.151286 -2.8204758e-06
-1.150286 -2.850134e-06
-1.149286 -2.8802223e-06
-1.148286 -2.9107547e-06
-1.147286 -2.9417455e-06
-1.146286 -2.9732094e-06
-1.145286 -3.0051613000000003e-06
-1.144286 -3.0376164e-06
-1.143286 -3.0705912e-06
-1.142286 -3.1041029e-06
-1.141286 -3.1381691999999995e-06
-1.140286 -3.1728085000000003e-06
-1.139286 -3.2080401e-06
-1.138286 -3.2438844e-06
-1.137286 -3.2803626e-06
-1.136286 -3.317496e-06
-1.135286 -3.3553064000000002e-06
-1.134286 -3.3938164000000002e-06
-1.133286 -3.4330479999999996e-06
-1.132286 -3.4730234999999997e-06
-1.131286 -3.5137646e-06
-1.130286 -3.5552926e-06
-1.129286 -3.5976274e-06
-1.128286 -3.6407879e-06
-1.127286 -3.6847915000000004e-06
-1.126286 -3.7296533999999996e-06
-1.125286 -3.7753875e-06
-1.124286 -3.8220044e-06
-1.123286 -3.8695134e-06
-1.122286 -3.9179206e-06
-1.121286 -3.9672294e-06
-1.120286 -4.0174402e-06
-1.119286 -4.0685514e-06
-1.118286 -4.1205581e-06
-1.117286 -4.1734527e-06
-1.116286 -4.2272259e-06
-1.115286 -4.2818655e-06
-1.114286 -4.337357500000001e-06
-1.113286 -4.3936865e-06
-1.112286 -4.4508353999999995e-06
-1.111286 -4.5087866e-06
-1.110286 -4.5675218e-06
-1.109286 -4.6270229999999995e-06
-1.108286 -4.6872724e-06
-1.107286 -4.748253e-06
-1.106286 -4.8099491e-06
-1.105286 -4.8723468e-06
-1.104286 -4.9354341e-06
-1.103286 -4.9992021e-06
-1.102286 -5.0636444e-06
-1.101286 -5.1287579e-06
-1.100286 -5.1945424000000005e-06
-1.099286 -5.2610016e-06
-1.098286 -5.3281429e-06
-1.097286 -5.395977e-06
-1.096286 -5.4645187999999995e-06
-1.095286 -5.5337864e-06
-1.094286 -5.6038014999999995e-06
-1.093286 -5.674589000000001e-06
-1.092286 -5.7461769e-06
-1.091286 -5.8185957e-06
-1.090286 -5.8918783e-06
-1.089286 -5.96606e-06
-1.088286 -6.041176400000001e-06
-1.087286 -6.1172663e-06
-1.086286 -6.194367299999999e-06
-1.085286 -6.2725178e-06
-1.084286 -6.3517560999999995e-06
-1.083286 -6.4321199e-06
-1.082286 -6.5136462000000005e-06
-1.081286 -6.5963704e-06
-1.080286 -6.680326e-06
-1.079286 -6.7655449e-06
-1.078286 -6.8520578e-06
-1.077286 -6.9398914999999995e-06
-1.076286 -7.0290717e-06
-1.075286 -7.1196219e-06
-1.074286 -7.2115625e-06
-1.073286 -7.3049122e-06
-1.072286 -7.3996873e-06
-1.071286 -7.4959019e-06
-1.070286 -7.593568800000001e-06
-1.069286 -7.6926995e-06
-1.068286 -7.793303099999999e-06
-1.067286 -7.8953889e-06
-1.066286 -7.9989654e-06
-1.065286 -8.104041200000001e-06
-1.064286 -8.2106233e-06
-1.063286 -8.3187203e-06
-1.062286 -8.42834e-06
-1.061286 -8.5394916e-06
-1.060286 -8.6521858e-06
-1.059286 -8.7664326e-06
-1.058286 -8.882244600000001e-06
-1.057286 -8.9996348e-06
-1.056286 -9.1186166e-06
-1.055286 -9.239205e-06
-1.054286 -9.3614162e-06
-1.053286 -9.4852666e-06
-1.052286 -9.6107733e-06
-1.051286 -9.7379534e-06
-1.050286 -9.866824499999999e-06
-1.049286 -9.9974031e-06
-1.048286 -1.0129706e-05
-1.047286 -1.0263749e-05
-1.046286 -1.0399547e-05
-1.045286 -1.0537111e-05
-1.044286 -1.0676455e-05
-1.043286 -1.0817586e-05
-1.042286 -1.0960512e-05
-1.041286 -1.1105237999999999e-05
-1.040286 -1.1251765e-05
-1.039286 -1.1400094999999999e-05
-1.038286 -1.1550223999999999e-05
-1.037286 -1.1702147999999999e-05
-1.036286 -1.1855859e-05
-1.035286 -1.2011348000000001e-05
-1.034286 -1.2168606e-05
-1.033286 -1.2327619e-05
-1.032286 -1.2488377000000001e-05
-1.031286 -1.2650864000000001e-05
-1.030286 -1.2815066999999998e-05
-1.029286 -1.2980974999999998e-05
-1.028286 -1.3148575000000001e-05
-1.027286 -1.3317856e-05
-1.026286 -1.3488811e-05
-1.025286 -1.3661432999999998e-05
-1.024286 -1.3835721e-05
-1.023286 -1.4011673999999999e-05
-1.022286 -1.4189297000000002e-05
-1.021286 -1.4368599e-05
-1.020286 -1.4549595e-05
-1.019286 -1.4732301e-05
-1.018286 -1.4916741000000001e-05
-1.017286 -1.5102944000000001e-05
-1.016286 -1.5290942e-05
-1.015286 -1.5480774e-05
-1.014286 -1.5672482e-05
-1.013286 -1.5866114e-05
-1.012286 -1.606172e-05
-1.011286 -1.6259358e-05
-1.010286 -1.6459084e-05
-1.009286 -1.6660962e-05
-1.008286 -1.6865054e-05
-1.007286 -1.7071427e-05
-1.006286 -1.7280148000000002e-05
-1.005286 -1.7491284e-05
-1.004286 -1.7704903e-05
-1.003286 -1.7921072e-05
-1.002286 -1.8139855e-05
-1.001286 -1.8361318000000002e-05
-1.000286 -1.8585524e-05
-0.9992857 -1.8812531e-05
-0.9982857 -1.9042398e-05
-0.9972857 -1.9275177e-05
-0.9962857 -1.9510919000000002e-05
-0.9952857 -1.9749672000000002e-05
-0.9942857 -1.9991478e-05
-0.9932857 -2.0236377999999998e-05
-0.9922857 -2.0484407e-05
-0.9912857 -2.0735598e-05
-0.9902857 -2.0989982e-05
-0.9892857 -2.1247584e-05
-0.9882857 -2.1508428000000002e-05
-0.9872857 -2.1772537e-05
-0.9862857 -2.2039929999999998e-05
-0.9852857 -2.2310624000000002e-05
-0.9842857 -2.2584636e-05
-0.9832857 -2.2861983000000003e-05
-0.9822857 -2.3142678e-05
-0.9812857 -2.3426739e-05
-0.9802857 -2.371418e-05
-0.9792857 -2.4005018e-05
-0.9782857 -2.4299268000000002e-05
-0.9772857 -2.4596949e-05
-0.9762857 -2.489808e-05
-0.9752857 -2.5202681e-05
-0.9742857 -2.5510775e-05
-0.9732857 -2.5822384999999998e-05
-0.9722857 -2.6137539e-05
-0.9712857 -2.645626e-05
-0.9702857 -2.6778579e-05
-0.9692857 -2.7104525e-05
-0.9682857 -2.7434131999999996e-05
-0.9672857 -2.7767427000000002e-05
-0.9662857 -2.8104446e-05
-0.9652857 -2.844522e-05
-0.9642857 -2.8789785000000002e-05
-0.9632857 -2.9138175e-05
-0.9622857 -2.9490425e-05
-0.9612857 -2.9846569e-05
-0.9602857 -3.0206644e-05
-0.9592857 -3.0570683e-05
-0.9582857 -3.0938722e-05
-0.9572857 -3.1310796e-05
-0.9562857 -3.168694e-05
-0.9552857 -3.2067192e-05
-0.9542857 -3.2451587e-05
-0.9532857 -3.284016e-05
-0.9522857 -3.3232951e-05
-0.9512857 -3.3629999e-05
-0.9502857 -3.4031345e-05
-0.9492857 -3.4437031e-05
-0.9482857 -3.4847099e-05
-0.9472857 -3.5261598e-05
-0.9462857 -3.568058e-05
-0.9452857 -3.6104095e-05
-0.9442857 -3.6532197e-05
-0.9432857 -3.6964945999999995e-05
-0.9422857 -3.7402404e-05
-0.9412857 -3.7844637e-05
-0.9402857 -3.8291716e-05
-0.9392857 -3.8743715e-05
-0.9382857 -3.9200708e-05
-0.9372857 -3.9662777e-05
-0.9362857 -4.0130001e-05
-0.9352857 -4.060247e-05
-0.9342857 -4.108027e-05
-0.9332857 -4.156349e-05
-0.9322857 -4.2052218e-05
-0.9312857 -4.2546549000000004e-05
-0.9302857 -4.3046572e-05
-0.9292857 -4.3552379e-05
-0.9282857 -4.4064058e-05
-0.9272857 -4.4581697000000006e-05
-0.9262857 -4.5105381e-05
-0.9252857 -4.5635193e-05
-0.9242857 -4.6171206e-05
-0.9232857 -4.6713498e-05
-0.9222857 -4.7262139e-05
-0.9212857 -4.781718999999999e-05
-0.9202857 -4.8378712e-05
-0.9192857 -4.8946754000000005e-05
-0.9182857 -4.9521367e-05
-0.9172857 -5.0102591e-05
-0.9162857 -5.069046e-05
-0.9152857 -5.1285007999999996e-05
-0.9142857 -5.1886252e-05
-0.9132857 -5.2494215e-05
-0.9122857 -5.3108909e-05
-0.9112857 -5.3730349e-05
-0.9102857 -5.4358537000000006e-05
-0.9092857 -5.4993477999999994e-05
-0.9082857 -5.5635178e-05
-0.9072857 -5.6283636e-05
-0.9062857 -5.6938853e-05
-0.9052857 -5.7600829e-05
-0.9042857 -5.8269562999999994e-05
-0.9032857 -5.894506200000001e-05
-0.9022857 -5.9627330999999996e-05
-0.9012857 -6.0316381e-05
-0.9002857 -6.1012224e-05
-0.8992857 -6.1714883e-05
-0.8982857 -6.242438e-05
-0.8972857 -6.3140749e-05
-0.8962857 -6.3864024e-05
-0.8952857 -6.4594246e-05
-0.8942857 -6.5331466e-05
-0.8932857 -6.6075739e-05
-0.8922857 -6.682713e-05
-0.8912857 -6.7585705e-05
-0.8902857 -6.835154e-05
-0.8892857 -6.9124712e-05
-0.8882857 -6.9905309e-05
-0.8872857 -7.069342e-05
-0.8862857 -7.148914299999999e-05
-0.8852857 -7.2292579e-05
-0.8842857 -7.3103826e-05
-0.8832857 -7.3922996e-05
-0.8822857 -7.475019299999999e-05
-0.8812857 -7.5585524e-05
-0.8802857 -7.6429103e-05
-0.8792857 -7.7281038e-05
-0.8782857 -7.8141443e-05
-0.8772857 -7.9010425e-05
-0.8762857 -7.9888093e-05
-0.8752857 -8.077456099999999e-05
-0.8742857 -8.166992999999999e-05
-0.8732857 -8.257430300000001e-05
-0.8722857 -8.348778799999999e-05
-0.8712857 -8.4410482e-05
-0.8702857 -8.5342481e-05
-0.8692857 -8.6283882e-05
-0.8682857 -8.7234781e-05
-0.8672857 -8.819526400000001e-05
-0.8662857 -8.9165422e-05
-0.8652857 -9.0145346e-05
-0.8642857 -9.1135115e-05
-0.8632857 -9.213482e-05
-0.8622857 -9.3144541e-05
-0.8612857 -9.416435800000001e-05
-0.8602857 -9.5194355e-05
-0.8592857 -9.623461200000001e-05
-0.8582857 -9.728521500000001e-05
-0.8572857 -9.834623100000001e-05
-0.8562857 -9.9417753e-05
-0.8552857 -0.00010049984999999999
-0.8542857 -0.0001015926
-0.8532857 -0.00010269608999999999
-0.8522857 -0.0001038104
-0.8512857 -0.00010493559999999999
-0.8502857 -0.00010607178000000001
-0.8492857 -0.000107219
-0.8482857 -0.00010837736000000001
-0.8472857 -0.00010954692000000001
-0.8462857 -0.00011072776
-0.8452857 -0.00011191996000000001
-0.8442857 -0.0001131236
-0.8432857 -0.00011433874
-0.8422857 -0.00011556547
-0.8412857 -0.00011680384
-0.8402857 -0.00011805392000000001
-0.8392857 -0.00011931581
-0.8382857 -0.00012058956
-0.8372857 -0.00012187522
-0.8362857 -0.00012317288
-0.8352857 -0.00012448259
-0.8342857 -0.00012580442
-0.8332857 -0.00012713845
-0.8322857 -0.00012848470999999998
-0.8312857 -0.00012984331
-0.8302857 -0.00013121429
-0.8292857 -0.00013259773
-0.8282857 -0.00013399372
-0.8272857 -0.00013540231
-0.8262857 -0.0001368236
-0.8252857 -0.00013825767
-0.8242857 -0.0001397046
-0.8232857 -0.0001411645
-0.8222857 -0.00014263746
-0.8212857 -0.00014412359000000002
-0.8202857 -0.00014562301
-0.8192857 -0.00014713581
-0.8182857 -0.00014866214
-0.8172857 -0.00015020212
-0.8162857 -0.00015175589000000002
-0.8152857 -0.00015332358
-0.8142857 -0.00015490535
-0.8132857 -0.00015650134999999998
-0.8122857 -0.00015811172
-0.8112857 -0.00015973663
-0.8102857 -0.00016137625
-0.8092857 -0.00016303073
-0.8082857 -0.00016470026
-0.8072857 -0.00016638498
-0.8062857 -0.00016808507999999998
-0.8052857 -0.00016980072
-0.8042857 -0.00017153206000000001
-0.8032857 -0.00017327928
-0.8022857 -0.00017504253
-0.8012857 -0.00017682197999999998
-0.8002857 -0.00017861777
-0.7992857 -0.00018043005
-0.7982857 -0.00018225898
-0.7972857 -0.00018410468
-0.7962857 -0.0001859673
-0.7952857 -0.00018784697
-0.7942857 -0.0001897438
-0.7932857 -0.00019165791
-0.7922857 -0.00019358943
-0.7912857 -0.00019553843000000003
-0.7902857 -0.00019750503000000002
-0.7892857 -0.00019948932
-0.7882857 -0.00020149139
-0.7872857 -0.00020351133
-0.7862857 -0.00020554921000000002
-0.7852857 -0.0002076051
-0.7842857 -0.00020967911
-0.7832857 -0.00021177128999999998
-0.7822857 -0.00021388172999999998
-0.7812857 -0.00021601048999999998
-0.7802857 -0.00021815765
-0.7792857 -0.00022032330000000002
-0.7782857 -0.00022250749
-0.7772857 -0.00022471033000000002
-0.7762857 -0.00022693189
-0.7752857 -0.00022917224999999998
-0.7742857 -0.00023143152000000002
-0.7732857 -0.00023370978000000002
-0.7722857 -0.00023600714
-0.7712857 -0.0002383237
-0.7702857 -0.00024065957
-0.7692857 -0.00024301487
-0.7682857 -0.0002453897
-0.7672857 -0.00024778419
-0.7662857 -0.00025019847
-0.7652857 -0.00025263263999999997
-0.7642857 -0.00025508687
-0.7632857 -0.00025756124
-0.7622857 -0.00026005591
-0.7612857 -0.00026257102999999995
-0.7602857 -0.00026510672
-0.7592857 -0.00026766314999999996
-0.7582857 -0.00027024043
-0.7572857 -0.0002728387
-0.7562857 -0.00027545809
-0.7552857 -0.00027809874000000003
-0.7542857 -0.00028076079
-0.7532857 -0.00028344439
-0.7522857 -0.00028614966
-0.7512857 -0.00028887670999999996
-0.7502857 -0.00029162569999999997
-0.7492857 -0.00029439677
-0.7482857 -0.00029719004
-0.7472857 -0.00030000563000000003
-0.7462857 -0.00030284368
-0.7452857 -0.00030570432000000004
-0.7442857 -0.00030858766
-0.7432857 -0.00031149385999999996
-0.7422857 -0.00031442305
-0.7412857 -0.00031737534
-0.7402857 -0.00032035089
-0.7392857 -0.00032334980999999997
-0.7382857 -0.00032637224000000003
-0.7372857 -0.00032941834
-0.7362857 -0.00033248825
-0.7352857 -0.0003355821
-0.7342857 -0.00033870003000000004
-0.7332857 -0.00034184218
-0.7322857 -0.0003450087
-0.7312857 -0.00034819975000000003
-0.7302857 -0.00035141547
-0.7292857 -0.00035465603
-0.7282857 -0.00035792154
-0.7272857 -0.00036121218999999997
-0.7262857 -0.00036452809
-0.7252857 -0.00036786942
-0.7242857 -0.0003712363
-0.7232857 -0.00037462889
-0.7222857 -0.00037804732
-0.7212857 -0.00038149174
-0.7202857 -0.00038496228
-0.7192857 -0.00038845906
-0.7182857 -0.00039198221
-0.7172857 -0.00039553187999999997
-0.7162857 -0.00039910815
-0.7152857 -0.00040271115999999994
-0.7142857 -0.00040634099999999995
-0.7132857 -0.00040999780000000005
-0.7122857 -0.00041368166
-0.7112857 -0.00041739268
-0.7102857 -0.00042113093
-0.7092857 -0.00042489655
-0.7082857 -0.00042868960000000004
-0.7072857 -0.00043251016
-0.7062857 -0.00043635836999999996
-0.7052857 -0.00044023426999999996
-0.7042857 -0.00044413796
-0.7032857 -0.00044806957000000005
-0.7022857 -0.00045202914
-0.7012857 -0.00045601678
-0.7002857 -0.00046003256
-0.6992857 -0.00046407658
-0.6982857 -0.00046814898000000003
-0.6972857 -0.00047224985
-0.6962857 -0.00047637927000000003
-0.6952857 -0.00048053734999999997
-0.6942857 -0.00048472421
-0.6932857 -0.00048893999
-0.6922857 -0.00049318478
-0.6912857 -0.00049745872
-0.6902857 -0.00050176195
-0.6892857 -0.0005060946
-0.6882857 -0.00051045677
-0.6872857 -0.00051484863
-0.6862857 -0.00051927032
-0.6852857 -0.00052372197
-0.6842857 -0.00052820374
-0.6832857 -0.00053271579
-0.6822857 -0.00053725821
-0.6812857 -0.0005418312
-0.6802857 -0.00054643488
-0.6792857 -0.00055106939
-0.6782857 -0.00055573487
-0.6772857 -0.0005604314500000001
-0.6762857 -0.00056515928
-0.6752857 -0.00056991848
-0.6742857 -0.0005747092
-0.6732857 -0.0005795315200000001
-0.6722857 -0.00058438559
-0.6712857 -0.00058927153
-0.6702857 -0.0005941894399999999
-0.6692857 -0.00059913946
-0.6682857 -0.00060412162
-0.6672857 -0.00060913612
-0.6662857 -0.000614183
-0.6652857 -0.0006192623899999999
-0.6642857 -0.00062437434
-0.6632857 -0.00062951899
-0.6622857 -0.00063469643
-0.6612857 -0.00063990674
-0.6602857 -0.00064515002
-0.6592857 -0.00065042641
-0.6582857 -0.0006557359500000001
-0.6572857 -0.0006610787300000001
-0.6562857 -0.00066645489
-0.6552857 -0.00067186452
-0.6542857 -0.00067730771
-0.6532857 -0.00068278455
-0.6522857 -0.0006882951799999999
-0.6512857 -0.00069383964
-0.6502857 -0.00069941811
-0.6492857 -0.00070503065
-0.6482857 -0.00071067739
-0.6472857 -0.0007163584099999999
-0.6462857 -0.00072207381
-0.6452857 -0.0007278237300000001
-0.6442857 -0.00073360825
-0.6432857 -0.00073942751
-0.6422857 -0.00074528157
-0.6412857 -0.00075117055
-0.6402857 -0.0007570944899999999
-0.6392857 -0.0007630535899999999
-0.6382857 -0.0007690478
-0.6372857 -0.0007750773
-0.6362857 -0.0007811421699999999
-0.6352857 -0.00078724242
-0.6342857 -0.0007933781499999999
-0.6332857 -0.00079954934
-0.6322857 -0.00080575619
-0.6312857 -0.0008119986000000001
-0.6302857 -0.00081827675
-0.6292857 -0.00082459064
-0.6282857 -0.00083094028
-0.6272857 -0.00083732575
-0.6262857 -0.0008437470599999999
-0.6252857 -0.0008502042000000001
-0.6242857 -0.00085669726
-0.6232857 -0.00086322616
-0.6222857 -0.00086979107
-0.6212857 -0.00087639191
-0.6202857 -0.00088302877
-0.6192857 -0.00088970164
-0.6182857 -0.0008964106200000001
-0.6172857 -0.0009031557100000001
-0.6162857 -0.0009099369
-0.6152857 -0.0009167542899999999
-0.6142857 -0.0009236078800000001
-0.6132857 -0.00093049775
-0.6122857 -0.0009374239200000001
-0.6112857 -0.00094438637
-0.6102857 -0.00095138521
-0.6092857 -0.0009584205100000001
-0.6082857 -0.0009654922899999999
-0.6072857 -0.00097260063
-0.6062857 -0.00097974562
-0.6052857 -0.0009869272600000001
-0.6042857 -0.00099414556
-0.6032857 -0.0010014006000000002
-0.6022857 -0.0010086925
-0.6012857 -0.0010160211999999998
-0.6002857 -0.0010233867
-0.5992857 -0.0010307892
-0.5982857 -0.0010382287
-0.5972857 -0.0010457050999999999
-0.5962857 -0.0010532185
-0.5952857 -0.001060769
-0.5942857 -0.0010683566000000001
-0.5932857 -0.0010759812
-0.5922857 -0.0010836427000000001
-0.5912857 -0.0010913413000000001
-0.5902857 -0.001099077
-0.5892857 -0.0011068495
-0.5882857 -0.001114659
-0.5872857 -0.0011225054
-0.5862857 -0.0011303886
-0.5852857 -0.0011383087
-0.5842857 -0.0011462654
-0.5832857 -0.0011542587
-0.5822857 -0.0011622888
-0.5812857 -0.0011703552
-0.5802857 -0.0011784582
-0.5792857 -0.0011865975
-0.5782857 -0.0011947732
-0.5772857 -0.001202985
-0.5762857 -0.0012112329000000001
-0.5752857 -0.0012195169
-0.5742857 -0.0012278368
-0.5732857 -0.0012361926
-0.5722857 -0.0012445841
-0.5712857 -0.0012530113
-0.5702857 -0.0012614742
-0.5692857 -0.0012699725
-0.5682857 -0.0012785062999999999
-0.5672857 -0.0012870754
-0.5662857 -0.0012956798000000002
-0.5652857 -0.0013043193999999999
-0.5642857 -0.001312994
-0.5632857 -0.0013217036
-0.5622857 -0.0013304481000000002
-0.5612857 -0.0013392273999999998
-0.5602857 -0.0013480413
-0.5592857 -0.0013568897999999999
-0.5582857 -0.0013657727
-0.5572857 -0.0013746901
-0.5562857 -0.0013836416000000001
-0.5552857 -0.0013926271
-0.5542857 -0.0014016467000000001
-0.5532857 -0.0014107
-0.5522857 -0.0014197869
-0.5512857 -0.0014289074
-0.5502857 -0.0014380612
-0.5492857 -0.0014472482
-0.5482857 -0.0014564682000000001
-0.5472857 -0.001465721
-0.5462857 -0.0014750065
-0.5452857 -0.0014843245
-0.5442857 -0.0014936749
-0.5432857 -0.0015030573
-0.5422857 -0.0015124718
-0.5412857 -0.001521918
-0.5402857 -0.0015313956999999999
-0.5392857 -0.0015409049
-0.5382857 -0.0015504452999999998
-0.5372857 -0.0015600166
-0.5362857 -0.0015696186999999999
-0.5352857 -0.0015792515
-0.5342857 -0.0015889146999999999
-0.5332857 -0.0015986081
-0.5322857 -0.0016083315
-0.5312857 -0.0016180848000000002
-0.5302857 -0.0016278676
-0.5292857 -0.0016376799999999999
-0.5282857 -0.0016475216
-0.5272857 -0.0016573922
-0.5262857 -0.0016672917
-0.5252857 -0.0016772197
-0.5242857 -0.0016871762
-0.5232857 -0.0016971608000000001
-0.5222857 -0.0017071734000000001
-0.5212857 -0.0017172139
-0.5202857 -0.0017272818
-0.5192857 -0.0017373768
-0.5182857 -0.0017474989000000002
-0.5172857 -0.0017576476000000002
-0.5162857 -0.0017678227
-0.5152857 -0.0017780239
-0.5142857 -0.001788251
-0.5132857 -0.0017985036
-0.5122857 -0.0018087814000000001
-0.5112857 -0.0018190840000000001
-0.5102857 -0.0018294111000000002
-0.5092857 -0.0018397624000000001
-0.5082857 -0.0018501376
-0.5072857 -0.0018605362
-0.5062857 -0.0018709577000000002
-0.5052857 -0.0018814020000000001
-0.5042857 -0.0018918687
-0.5032857 -0.0019023573000000002
-0.5022857 -0.0019128674
-0.5012857 -0.0019233987
-0.5002857 -0.0019339506
-0.4992857 -0.001944523
-0.4982857 -0.0019551151
-0.4972857 -0.0019657267
-0.4962857 -0.0019763576
-0.4952857 -0.0019870071
-0.4942857 -0.0019976749
-0.4932857 -0.0020083606
-0.4922857 -0.0020190639
-0.4912857 -0.0020297843000000003
-0.4902857 -0.0020405212
-0.4892857 -0.0020512745000000002
-0.4882857 -0.0020620437
-0.4872857 -0.0020728285
-0.4862857 -0.0020836284
-0.4852857 -0.002094443
-0.4842857 -0.0021052718
-0.4832857 -0.0021161146
-0.4822857 -0.0021269709
-0.4812857 -0.0021378402
-0.4802857 -0.0021487223
-0.4792857 -0.0021596166
-0.4782857 -0.0021705227
-0.4772857 -0.0021814403
-0.4762857 -0.0021923688
-0.4752857 -0.0022033077
-0.4742857 -0.0022142567
-0.4732857 -0.0022252152
-0.4722857 -0.0022361828
-0.4712857 -0.002247159
-0.4702857 -0.0022581431
-0.4692857 -0.0022691349
-0.4682857 -0.0022801338
-0.4672857 -0.0022911392
-0.4662857 -0.0023021505
-0.4652857 -0.0023131672
-0.4642857 -0.0023241888
-0.4632857 -0.0023352148000000002
-0.4622857 -0.0023462444
-0.4612857 -0.0023572771
-0.4602857 -0.0023683123999999997
-0.4592857 -0.0023793496
-0.4582857 -0.0023903882
-0.4572857 -0.0024014276
-0.4562857 -0.0024124671
-0.4552857 -0.0024235062000000003
-0.4542857 -0.0024345441000000003
-0.4532857 -0.0024455805
-0.4522857 -0.0024566145000000004
-0.4512857 -0.0024676456
-0.4502857 -0.002478673
-0.4492857 -0.0024896963
-0.4482857 -0.0025007146
-0.4472857 -0.0025117275
-0.4462857 -0.0025227342
-0.4452857 -0.0025337342000000002
-0.4442857 -0.0025447267
-0.4432857 -0.0025557112
-0.4422857 -0.0025666867999999997
-0.4412857 -0.0025776531
-0.4402857 -0.0025886093
-0.4392857 -0.0025995547000000003
-0.4382857 -0.0026104886
-0.4372857 -0.0026214104
-0.4362857 -0.0026323192000000002
-0.4352857 -0.0026432144
-0.4342857 -0.0026540953
-0.4332857 -0.002664961
-0.4322857 -0.0026758107
-0.4312857 -0.0026866439
-0.4302857 -0.0026974596
-0.4292857 -0.0027082573
-0.4282857 -0.0027190359
-0.4272857 -0.0027297949
-0.4262857 -0.0027405333
-0.4252857 -0.0027512502
-0.4242857 -0.002761945
-0.4232857 -0.0027726166
-0.4222857 -0.0027832644
-0.4212857 -0.0027938877000000003
-0.4202857 -0.0028044853000000003
-0.4192857 -0.0028150565
-0.4182857 -0.0028256007
-0.4172857 -0.0028361166
-0.4162857 -0.0028466036
-0.4152857 -0.002857061
-0.4142857 -0.0028674878
-0.4132857 -0.0028778832
-0.4122857 -0.0028882461
-0.4112857 -0.002898576
-0.4102857 -0.0029088718
-0.4092857 -0.0029191329
-0.4082857 -0.0029293584
-0.4072857 -0.0029395473
-0.4062857 -0.0029496987
-0.4052857 -0.0029598117
-0.4042857 -0.0029698856
-0.4032857 -0.0029799196
-0.4022857 -0.0029899125
-0.4012857 -0.0029998637
-0.4002857 -0.0030097721
-0.3992857 -0.0030196368
-0.3982857 -0.003029457
-0.3972857 -0.0030392315
-0.3962857 -0.0030489596999999998
-0.3952857 -0.0030586405000000002
-0.3942857 -0.0030682728
-0.3932857 -0.0030778559
-0.3922857 -0.0030873885
-0.3912857 -0.0030968698
-0.3902857 -0.0031062991
-0.3892857 -0.0031156749
-0.3882857 -0.0031249965
-0.3872857 -0.0031342628
-0.3862857 -0.0031434727
-0.3852857 -0.0031526251
-0.3842857 -0.003161719
-0.3832857 -0.0031707536
-0.3822857 -0.0031797273999999995
-0.3812857 -0.0031886397
-0.3802857 -0.0031974894
-0.3792857 -0.0032062755
-0.3782857 -0.0032149968
-0.3772857 -0.0032236522999999997
-0.3762857 -0.0032322409
-0.3752857 -0.0032407614
-0.3742857 -0.0032492128
-0.3732857 -0.0032575943
-0.3722857 -0.0032659045
-0.3712857 -0.0032741426999999997
-0.3702857 -0.0032823074000000005
-0.3692857 -0.0032903979
-0.3682857 -0.0032984131
-0.3672857 -0.0033063518999999998
-0.3662857 -0.0033142132000000004
-0.3652857 -0.0033219960000000002
-0.3642857 -0.003329699
-0.3632857 -0.0033373213000000004
-0.3622857 -0.0033448618
-0.3612857 -0.0033523193
-0.3602857 -0.0033596927
-0.3592857 -0.0033669810000000002
-0.3582857 -0.0033741831000000003
-0.3572857 -0.0033812979
-0.3562857 -0.0033883243
-0.3552857 -0.0033952609
-0.3542857 -0.0034021067999999996
-0.3532857 -0.0034088606999999995
-0.3522857 -0.0034155215
-0.3512857 -0.0034220877
-0.3502857 -0.0034285585999999997
-0.3492857 -0.0034349327
-0.3482857 -0.0034412088999999997
-0.3472857 -0.0034473858
-0.3462857 -0.0034534623
-0.3452857 -0.0034594374
-0.3442857 -0.0034653094
-0.3432857 -0.0034710774
-0.3422857 -0.0034767402999999995
-0.3412857 -0.0034822966000000004
-0.3402857 -0.0034877452
-0.3392857 -0.0034930847000000003
-0.3382857 -0.0034983139
-0.3372857 -0.0035034318
-0.3362857 -0.0035084369
-0.3352857 -0.0035133282
-0.3342857 -0.0035181041
-0.3332857 -0.0035227637
-0.3322857 -0.0035273052999999998
-0.3312857 -0.003531728
-0.3302857 -0.0035360305999999997
-0.3292857 -0.0035402118
-0.3282857 -0.0035442703
-0.3272857 -0.0035482051000000005
-0.3262857 -0.0035520148
-0.3252857 -0.0035556979
-0.3242857 -0.0035592537000000003
-0.3232857 -0.0035626805999999997
-0.3222857 -0.0035659774000000003
-0.3212857 -0.0035691428
-0.3202857 -0.0035721757999999998
-0.3192857 -0.0035750748999999996
-0.3182857 -0.003577839
-0.3172857 -0.0035804671
-0.3162857 -0.0035829576999999997
-0.3152857 -0.0035853096
-0.3142857 -0.0035875215
-0.3132857 -0.0035895922000000005
-0.3122857 -0.0035915204
-0.3112857 -0.0035933048
-0.3102857 -0.0035949440999999997
-0.3092857 -0.0035964370999999997
-0.3082857 -0.0035977828
-0.3072857 -0.0035989797
-0.3062857 -0.0036000263
-0.3052857 -0.0036009215999999998
-0.3042857 -0.0036016645
-0.3032857 -0.0036022535
-0.3022857 -0.0036026871
-0.3012857 -0.0036029644
-0.3002857 -0.0036030837000000002
-0.2992857 -0.003603044
-0.2982857 -0.0036028443
-0.2972857 -0.0036024830000000005
-0.2962857 -0.0036019587999999996
-0.2952857 -0.0036012705000000003
-0.2942857 -0.0036004167
-0.2932857 -0.0035993961999999996
-0.2922857 -0.0035982076999999998
-0.2912857 -0.00359685
-0.2902857 -0.0035953217
-0.2892857 -0.0035936217
-0.2882857 -0.0035917485000000002
-0.2872857 -0.003589701
-0.2862857 -0.0035874777999999998
-0.2852857 -0.0035850779
-0.2842857 -0.0035824996
-0.2832857 -0.003579742
-0.2822857 -0.0035768035999999997
-0.2812857 -0.0035736834
-0.2802857 -0.0035703797
-0.2792857 -0.0035668915999999998
-0.2782857 -0.0035632176000000002
-0.2772857 -0.0035593563
-0.2762857 -0.0035553065
-0.2752857 -0.0035510671
-0.2742857 -0.0035466368000000004
-0.2732857 -0.0035420143999999997
-0.2722857 -0.0035371984
-0.2712857 -0.0035321875
-0.2702857 -0.0035269804000000004
-0.2692857 -0.0035215762
-0.2682857 -0.0035159734
-0.2672857 -0.0035101704
-0.2662857 -0.0035041666999999998
-0.2652857 -0.0034979603
-0.2642857 -0.0034915505
-0.2632857 -0.003484936
-0.2622857 -0.0034781151
-0.2612857 -0.0034710869000000003
-0.2602857 -0.0034638502
-0.2592857 -0.0034564036
-0.2582857 -0.0034487461
-0.2572857 -0.0034408764000000004
-0.2562857 -0.0034327932
-0.2552857 -0.0034244953
-0.2542857 -0.0034159816999999996
-0.2532857 -0.0034072512999999997
-0.2522857 -0.0033983026
-0.2512857 -0.0033891345
-0.2502857 -0.003379746
-0.2492857 -0.0033701358999999997
-0.2482857 -0.0033603032
-0.2472857 -0.0033502463
-0.2462857 -0.0033399643
-0.2452857 -0.0033294564
-0.2442857 -0.0033187211
-0.2432857 -0.0033077573000000002
-0.2422857 -0.0032965639999999997
-0.2412857 -0.00328514
-0.2402857 -0.0032734843000000002
-0.2392857 -0.0032615957
-0.2382857 -0.0032494732
-0.2372857 -0.0032371157000000003
-0.2362857 -0.0032245222
-0.2352857 -0.003211691
-0.2342857 -0.0031986216
-0.2332857 -0.0031853127000000003
-0.2322857 -0.0031717635
-0.2312857 -0.0031579726000000004
-0.2302857 -0.0031439390999999997
-0.2292857 -0.0031296619
-0.2282857 -0.0031151401
-0.2272857 -0.0031003725
-0.2262857 -0.0030853577999999998
-0.2252857 -0.0030700954
-0.2242857 -0.0030545838
-0.2232857 -0.0030388221
-0.2222857 -0.0030228093
-0.2212857 -0.0030065445
-0.2202857 -0.0029900264
-0.2192857 -0.0029732542
-0.2182857 -0.002956227
-0.2172857 -0.0029389435
-0.2162857 -0.002921403
-0.2152857 -0.0029036044000000003
-0.2142857 -0.0028855467000000004
-0.2132857 -0.0028672292000000003
-0.2122857 -0.0028486507
-0.2112857 -0.0028298105
-0.2102857 -0.0028107077
-0.2092857 -0.0027913413000000002
-0.2082857 -0.0027717104
-0.2072857 -0.0027518143
-0.2062857 -0.0027316521
-0.2052857 -0.0027112228
-0.2042857 -0.0026905258
-0.2032857 -0.0026695603
-0.2022857 -0.0026483253999999997
-0.2012857 -0.0026268206
-0.2002857 -0.0026050449000000002
-0.1992857 -0.0025829977
-0.1982857 -0.0025606783
-0.1972857 -0.0025380859
-0.1962857 -0.0025152198000000002
-0.1952857 -0.0024920793
-0.1942857 -0.0024686637999999997
-0.1932857 -0.0024449728
-0.1922857 -0.0024210052
-0.1912857 -0.0023967608
-0.1902857 -0.0023722389000000003
-0.1892857 -0.0023474385999999996
-0.1882857 -0.0023223594
-0.1872857 -0.0022970009
-0.1862857 -0.0022713624
-0.1852857 -0.0022454433
-0.1842857 -0.0022192429
-0.1832857 -0.002192761
-0.1822857 -0.0021659966999999997
-0.1812857 -0.0021389496
-0.1802857 -0.0021116191
-0.1792857 -0.0020840049000000003
-0.1782857 -0.0020561061
-0.1772857 -0.0020279225
-0.1762857 -0.0019994537000000002
-0.1752857 -0.0019706988999999998
-0.1742857 -0.0019416579999999998
-0.1732857 -0.0019123305
-0.1722857 -0.0018827157
-0.1712857 -0.0018528134999999998
-0.1702857 -0.0018226234000000001
-0.1692857 -0.0017921449000000002
-0.1682857 -0.0017613779999999999
-0.1672857 -0.0017303219999999998
-0.1662857 -0.0016989768
-0.1652857 -0.0016673420999999999
-0.1642857 -0.0016354175
-0.1632857 -0.0016032029
-0.1622857 -0.0015706977
-0.1612857 -0.0015379021
-0.1602857 -0.0015048156
-0.1592857 -0.0014714382
-0.1582857 -0.0014377696
-0.1572857 -0.0014038097
-0.1562857 -0.0013695583
-0.1552857 -0.0013350153
-0.1542857 -0.0013001807
-0.1532857 -0.0012650544
-0.1522857 -0.0012296362000000002
-0.1512857 -0.0011939261
-0.1502857 -0.001157924
-0.1492857 -0.0011216299
-0.1482857 -0.0010850437
-0.1472857 -0.0010481655
-0.1462857 -0.0010109954000000001
-0.1452857 -0.00097353322
-0.1442857 -0.0009357791000000001
-0.1432857 -0.0008977331199999999
-0.1422857 -0.00085939537
-0.1412857 -0.00082076585
-0.1402857 -0.00078184476
-0.1392857 -0.0007426322099999999
-0.1382857 -0.00070312835
-0.1372857 -0.00066333341
-0.1362857 -0.00062324752
-0.1352857 -0.0005828709599999999
-0.1342857 -0.00054220395
-0.1332857 -0.0005012467200000001
-0.1322857 -0.00045999964
-0.1312857 -0.00041846297
-0.1302857 -0.0003766371
-0.1292857 -0.00033452241
-0.1282857 -0.00029211928
-0.1272857 -0.00024942817
-0.1262857 -0.0002064495
-0.1252857 -0.00016318376
-0.1242857 -0.00011963145
-0.1232857 -7.579311e-05
-0.1222857 -3.1669268e-05
-0.1212857 1.2739497999999998e-05
-0.1202857 5.7432594999999996e-05
-0.1192857 0.00010240942
-0.1182857 0.00014766933
-0.1172857 0.00019321169
-0.1162857 0.00023903581
-0.1152857 0.00028514100000000004
-0.1142857 0.00033152657999999997
-0.1132857 0.00037819182000000003
-0.1122857 0.00042513598000000003
-0.1112857 0.00047235826
-0.1102857 0.00051985794
-0.1092857 0.0005676342399999999
-0.1082857 0.00061568635
-0.1072857 0.00066401349
-0.1062857 0.00071261484
-0.1052857 0.00076148954
-0.1042857 0.00081063672
-0.1032857 0.00086005557
-0.1022857 0.0009097451799999999
-0.1012857 0.00095970463
-0.1002857 0.001009933
-9.9285714E-02 0.0010604294
-9.8285712E-02 0.0011111929
-9.7285718E-02 0.0011622225
-9.6285716E-02 0.001213517
-9.5285714E-02 0.0012650757
-9.4285712E-02 0.0013168972
-9.3285717E-02 0.0013689807
-9.2285715E-02 0.001421325
-9.1285713E-02 0.0014739290000000001
-9.0285711E-02 0.0015267915000000002
-8.9285716E-02 0.0015799113000000001
-8.8285714E-02 0.0016332871000000002
-8.7285712E-02 0.0016869179
-8.6285718E-02 0.0017408021
-8.5285716E-02 0.0017949386999999999
-8.4285714E-02 0.0018493263
-8.3285712E-02 0.0019039634999999998
-8.2285717E-02 0.001958849
-8.1285715E-02 0.0020139811
-8.0285713E-02 0.0020693586
-7.9285711E-02 0.0021249800000000003
-7.8285716E-02 0.0021808439
-7.7285714E-02 0.0022369486
-7.6285712E-02 0.0022932927
-7.5285718E-02 0.0023498747000000003
-7.4285716E-02 0.0024066931
-7.3285714E-02 0.002463746
-7.2285712E-02 0.002521032
-7.1285717E-02 0.0025785494
-7.0285715E-02 0.0026362964
-6.9285713E-02 0.0026942715
-6.8285711E-02 0.0027524729
-6.7285717E-02 0.0028108991
-6.6285715E-02 0.002869548
-6.5285712E-02 0.0029284181
-6.4285718E-02 0.0029875076999999997
-6.3285716E-02 0.0030468147
-6.2285714E-02 0.0031063377
-6.1285716E-02 0.0031660744
-6.0285714E-02 0.0032260232000000002
-5.9285715E-02 0.0032861823
-5.8285713E-02 0.0033465498
-5.7285715E-02 0.0034071236
-5.6285713E-02 0.0034679018
-5.5285715E-02 0.0035288824
-5.4285713E-02 0.0035900634
-5.3285714E-02 0.003651443
-5.2285716E-02 0.0037130189999999997
-5.1285714E-02 0.0037747894000000003
-5.0285716E-02 0.0038367517999999996
-4.9285714E-02 0.0038989041
-4.8285715E-02 0.0039612445
-4.7285713E-02 0.0040237705
-4.6285715E-02 0.0040864797
-4.5285713E-02 0.0041493701999999995
-4.4285715E-02 0.0042124393
-4.3285713E-02 0.0042756848
-4.2285714E-02 0.0043391046
-4.1285716E-02 0.0044026961
-4.0285714E-02 0.0044664568
-3.9285716E-02 0.0045303845
-3.8285714E-02 0.0045944766
-3.7285715E-02 0.0046587305
-3.6285713E-02 0.0047231441999999995
-3.5285715E-02 0.0047877147
-3.4285713E-02 0.0048524398
-3.3285715E-02 0.0049173166
-3.2285713E-02 0.0049823429
-3.1285714E-02 0.0050475159000000006
-3.0285714E-02 0.0051128332
-2.9285714E-02 0.0051782921
-2.8285714E-02 0.005243889999999999
-2.7285714E-02 0.005309624200000001
-2.6285714E-02 0.0053754924
-2.5285713E-02 0.0054414915
-2.4285715E-02 0.0055076191000000005
-2.3285715E-02 0.005573872499999999
-2.2285715E-02 0.0056402488999999995
-2.1285715E-02 0.0057067453
-2.0285714E-02 0.0057733596
-1.9285714E-02 0.0058400885
-1.8285714E-02 0.0059069294
-1.7285714E-02 0.005973879499999999
-1.6285714E-02 0.0060409362
-1.5285715E-02 0.0061080966
-1.4285714E-02 0.0061753577
-1.3285714E-02 0.0062427163
-1.2285714E-02 0.0063101703
-1.1285714E-02 0.0063777159
-1.0285715E-02 0.0064453502999999995
-9.2857145E-03 0.0065130713
-8.2857143E-03 0.006580875199999999
-7.2857141E-03 0.0066487583999999995
-6.2857145E-03 0.006716718799999999
-5.2857143E-03 0.0067847526
-4.2857141E-03 0.006852857
-3.2857142E-03 0.0069210291
-2.2857143E-03 0.0069892652
-1.2857143E-03 0.007057561699999999
-2.8571428E-04 0.007125916499999999
7.1428571E-04 0.0071943250000000005
1.7142857E-03 0.007262784500000001
2.7142856E-03 0.0073312920000000005
3.7142858E-03 0.0073998439
4.7142855E-03 0.0074684373
5.7142857E-03 0.0075370676999999995
6.7142858E-03 0.0076057324
7.7142855E-03 0.0076744283
8.7142857E-03 0.0077431519
9.7142858E-03 0.007811899600000001
1.0714286E-02 0.0078806675
1.1714286E-02 0.0079494523
1.2714285E-02 0.0080182508
1.3714286E-02 0.0080870595
1.4714286E-02 0.0081558748
1.5714286E-02 0.008224693699999999
1.6714286E-02 0.0082935119
1.7714286E-02 0.0083623265
1.8714286E-02 0.0084311338
1.9714287E-02 0.008499930099999999
2.0714285E-02 0.0085687119
2.1714285E-02 0.0086374755
2.2714285E-02 0.0087062181
2.3714285E-02 0.008774935099999999
2.4714286E-02 0.0088436238
2.5714286E-02 0.008912279700000001
2.6714286E-02 0.0089809
2.7714286E-02 0.0090494803
2.8714286E-02 0.0091180176
2.9714286E-02 0.0091865077
3.0714286E-02 0.0092549468
3.1714287E-02 0.0093233313
3.2714285E-02 0.0093916577
3.3714287E-02 0.0094599221
3.4714285E-02 0.0095281204
3.5714287E-02 0.0095962489
3.6714286E-02 0.0096643038
3.7714284E-02 0.0097322809
3.8714286E-02 0.0098001765
3.9714284E-02 0.009867987
4.0714286E-02 0.0099357087
4.1714285E-02 0.010003337
4.2714287E-02 0.010070868
4.3714285E-02 0.010138299
4.4714287E-02 0.010205625000000001
4.5714285E-02 0.010272841999999999
4.6714287E-02 0.010339946
4.7714286E-02 0.010406933
4.8714284E-02 0.0104738
4.9714286E-02 0.010540542
5.0714284E-02 0.010607155
5.1714286E-02 0.010673636
5.2714285E-02 0.010739981
5.3714287E-02 0.010806185
5.4714285E-02 0.010872244
5.5714287E-02 0.010938155
5.6714285E-02 0.011003914
5.7714287E-02 0.011069516
5.8714285E-02 0.011134957999999999
5.9714288E-02 0.011200236
6.0714286E-02 0.011265345999999999
6.1714284E-02 0.011330283
6.2714286E-02 0.011395044
6.3714288E-02 0.011459625000000001
6.4714283E-02 0.011524021
6.5714285E-02 0.011588229
6.6714287E-02 0.011652245
6.7714289E-02 0.011716065
6.8714283E-02 0.011779684
6.9714285E-02 0.011843098
7.0714287E-02 0.011906304
7.1714282E-02 0.011969296
7.2714284E-02 0.012032071
7.3714286E-02 0.012094625999999999
7.4714288E-02 0.012156954
7.5714283E-02 0.012219054
7.6714285E-02 0.012280919999999999
7.7714287E-02 0.012342546999999999
7.8714289E-02 0.012403932
7.9714283E-02 0.012465069999999998
8.0714285E-02 0.012525958
8.1714287E-02 0.01258659
8.2714289E-02 0.012646962999999999
8.3714284E-02 0.012707073
8.4714286E-02 0.012766915
8.5714288E-02 0.012826486000000002
8.6714283E-02 0.012885781
8.7714285E-02 0.012944793999999999
8.8714287E-02 0.013003525
8.9714289E-02 0.013061965000000002
9.0714283E-02 0.013120113000000001
9.1714285E-02 0.013177963999999999
9.2714287E-02 0.013235514
9.3714289E-02 0.013292758000000002
9.4714284E-02 0.013349693000000001
9.5714286E-02 0.013406314
9.6714288E-02 0.013462618999999999
9.7714283E-02 0.013518600999999998
9.8714285E-02 0.013574257999999999
9.9714287E-02 0.013629584000000002
0.1007143 0.013684577000000002
0.1017143 0.013739232
0.1027143 0.013793544999999999
0.1037143 0.013847512
0.1047143 0.013901129000000002
0.1057143 0.013954392000000001
0.1067143 0.014007297000000002
0.1077143 0.014059839000000001
0.1087143 0.014112015
0.1097143 0.014163821
0.1107143 0.014215254
0.1117143 0.014266307999999998
0.1127143 0.014316979
0.1137143 0.014367264999999999
0.1147143 0.01441716
0.1157143 0.014466661
0.1167143 0.014515764
0.1177143 0.014564463000000001
0.1187143 0.014612756999999999
0.1197143 0.014660639999999999
0.1207143 0.014708108000000001
0.1217143 0.014755157
0.1227143 0.014801783
0.1237143 0.014847982999999999
0.1247143 0.014893751
0.1257143 0.014939085
0.1267143 0.014983980999999999
0.1277143 0.015028434
0.1287143 0.01507244
0.1297143 0.015115995
0.1307143 0.015159097
0.1317143 0.01520174
0.1327143 0.015243921
0.1337143 0.015285637
0.1347143 0.015326883
0.1357143 0.015367656
0.1367143 0.015407952
0.1377143 0.015447766
0.1387143 0.015487096
0.1397143 0.015525937
0.1407143 0.015564288
0.1417143 0.015602142000000001
0.1427143 0.015639496
0.1437143 0.015676348
0.1447143 0.015712692
0.1457143 0.015748526
0.1467143 0.015783847
0.1477143 0.015818651
0.1487143 0.015852934
0.1497143 0.015886690999999998
0.1507143 0.01591992
0.1517143 0.015952619
0.1527143 0.015984781
0.1537143 0.016016405
0.1547143 0.016047487
0.1557143 0.016078023
0.1567143 0.01610801
0.1577143 0.016137444
0.1587143 0.016166322
0.1597143 0.01619464
0.1607143 0.016222395
0.1617143 0.016249584
0.1627143 0.016276204
0.1637143 0.01630225
0.1647143 0.01632772
0.1657143 0.016352611
0.1667143 0.016376919
0.1677143 0.016400639999999998
0.1687143 0.016423773
0.1697143 0.016446313
0.1707143 0.016468257
0.1717143 0.016489603000000002
0.1727143 0.016510348
0.1737143 0.016530488
0.1747143 0.016550021
0.1757143 0.016568944999999998
0.1767143 0.016587254
0.1777143 0.016604947000000002
0.1787143 0.016622023
0.1797143 0.016638477000000002
0.1807143 0.016654306
0.1817143 0.016669508
0.1827143 0.016684081
0.1837143 0.016698021
0.1847143 0.016711326
0.1857143 0.016723994
0.1867143 0.016736021
0.1877143 0.016747406
0.1887143 0.016758146
0.1897143 0.016768237000000002
0.1907143 0.01677768
0.1917143 0.016786469
0.1927143 0.016794604
0.1937143 0.016802081
0.1947143 0.016808898
0.1957143 0.016815052
0.1967143 0.016820543
0.1977143 0.016825365
0.1987143 0.016829518
0.1997143 0.016833001
0.2007143 0.016835808
0.2017143 0.01683794
0.2027143 0.016839392
0.2037143 0.016840163
0.2047143 0.016840252
0.2057143 0.016839655
0.2067143 0.016838372
0.2077143 0.0168364
0.2087143 0.016833737
0.2097143 0.01683038
0.2107143 0.016826328999999998
0.2117143 0.01682158
0.2127143 0.016816134
0.2137143 0.016809985
0.2147143 0.016803136
0.2157143 0.016795582
0.2167143 0.016787322
0.2177143 0.016778355
0.2187143 0.016768681
0.2197143 0.016758297
0.2207143 0.016747201
0.2217143 0.016735392
0.2227143 0.016722869
0.2237143 0.01670963
0.2247143 0.016695674
0.2257143 0.016681
0.2267143 0.016665607
0.2277143 0.016649494
0.2287143 0.01663266
0.2297143 0.016615103
0.2307143 0.016596823
0.2317143 0.01657782
0.2327143 0.01655809
0.2337143 0.016537635
0.2347143 0.016516453
0.2357143 0.016494544
0.2367143 0.016471905000000002
0.2377143 0.016448538
0.2387143 0.01642444
0.2397143 0.016399610999999998
0.2407143 0.016374051
0.2417143 0.016347758
0.2427143 0.016320733
0.2437143 0.016292973000000002
0.2447143 0.016264481
0.2457143 0.016235252999999998
0.2467143 0.016205291
0.2477143 0.016174593
0.2487143 0.01614316
0.2497143 0.01611099
0.2507143 0.016078084
0.2517143 0.016044441
0.2527143 0.016010062000000002
0.2537143 0.015974946
0.2547143 0.015939093
0.2557143 0.015902502
0.2567143 0.015865175000000002
0.2577143 0.015827110000000002
0.2587143 0.015788309
0.2597143 0.015748771
0.2607143 0.015708497
0.2617143 0.015667487
0.2627143 0.01562574
0.2637143 0.015583259
0.2647143 0.015540043
0.2657143 0.015496092
0.2667143 0.015451407
0.2677143 0.015405989
0.2687143 0.015359837999999999
0.2697143 0.015312953999999998
0.2707143 0.015265339000000001
0.2717143 0.015216993000000002
0.2727143 0.015167918
0.2737143 0.015118113
0.2747143 0.015067579999999999
0.2757143 0.015016319
0.2767143 0.014964333000000002
0.2777143 0.014911619999999999
0.2787143 0.014858182000000001
0.2797143 0.014804021
0.2807143 0.014749136999999999
0.2817143 0.014693532
0.2827143 0.014637204999999999
0.2837143 0.01458016
0.2847143 0.014522398
0.2857143 0.014463918
0.2867143 0.014404723
0.2877143 0.014344814
0.2887143 0.014284192000000001
0.2897143 0.01422286
0.2907143 0.014160818
0.2917143 0.014098067
0.2927143 0.014034611
0.2937143 0.013970448
0.2947143 0.013905583000000001
0.2957143 0.013840017
0.2967143 0.013773750000000001
0.2977143 0.013706786999999998
0.2987143 0.013639127000000001
0.2997143 0.013570773999999999
0.3007143 0.01350173
0.3017143 0.013431995
0.3027143 0.013361573
0.3037143 0.013290465
0.3047143 0.013218675
0.3057143 0.013146203
0.3067143 0.013073054
0.3077143 0.012999227
0.3087143 0.012924727
0.3097143 0.012849557000000001
0.3107143 0.012773718000000002
0.3117143 0.012697213
0.3127143 0.012620044
0.3137143 0.012542214
0.3147143 0.012463727
0.3157143 0.012384585
0.3167143 0.01230479
0.3177143 0.012224345000000001
0.3187143 0.012143253
0.3197143 0.012061516999999999
0.3207143 0.011979140000000001
0.3217143 0.011896124000000001
0.3227143 0.011812473
0.3237143 0.01172819
0.3247143 0.011643277
0.3257143 0.011557738
0.3267143 0.011471575
0.3277143 0.011384792999999999
0.3287143 0.011297393
0.3297143 0.01120938
0.3307143 0.011120756
0.3317143 0.011031524000000001
0.3327143 0.010941688
0.3337143 0.010851252
0.3347143 0.010760218
0.3357143 0.010668589999999999
0.3367143 0.010576372
0.3377143 0.010483567000000001
0.3387143 0.010390179
0.3397143 0.010296211
0.3407143 0.010201667
0.3417143 0.010106552000000001
0.3427143 0.010010867
0.3437143 0.009914617799999999
0.3447143 0.0098178083
0.3457143 0.0097204422
0.3467143 0.0096225231
0.3477143 0.0095240553
0.3487143 0.0094250434
0.3497143 0.0093254908
0.3507143 0.009225402
0.3517143 0.0091247814
0.3527143 0.009023633199999999
0.3537143 0.0089219611
0.3547143 0.0088197703
0.3557143 0.0087170643
0.3567143 0.0086138476
0.3577143 0.008510125200000001
0.3587143 0.0084059007
0.3597143 0.0083011793
0.3607143 0.0081959653
0.3617143 0.008090262400000001
0.3627143 0.0079840756
0.3637143 0.007877410100000001
0.3647143 0.0077702694
0.3657143 0.0076626588
0.3667143 0.0075545824
0.3677143 0.0074460448
0.3687143 0.007337050899999999
0.3697143 0.007227606
0.3707143 0.0071177142999999995
0.3717143 0.0070073802
0.3727143 0.0068966088000000005
0.3737143 0.006785405299999999
0.3747143 0.0066737739
0.3757143 0.0065617205
0.3767143 0.0064492495
0.3777143 0.006336365900000001
0.3787143 0.0062230741999999995
0.3797143 0.006109379999999999
0.3807143 0.0059952886999999995
0.3817143 0.005880805100000001
0.3827143 0.0057659345
0.3837143 0.0056506822
0.3847143 0.0055350534
0.3857143 0.0054190536
0.3867143 0.0053026877
0.3877143 0.0051859617
0.3887143 0.0050688806
0.3897143 0.0049514500000000005
0.3907143 0.0048336751
0.3917143 0.004715562
0.3927143 0.0045971155
0.3937143 0.0044783417
0.3947143 0.0043592459
0.3957143 0.004239834
0.3967143 0.0041201114
0.3977143 0.0040000836
0.3987143 0.0038797563000000004
0.3997143 0.0037591351
0.4007143 0.0036382257999999995
0.4017143 0.0035170338
0.4027143 0.003395565
0.4037143 0.0032738250999999998
0.4047143 0.0031518197
0.4057143 0.0030295543
0.4067143 0.0029070346
0.4077143 0.0027842667
0.4087143 0.0026612559000000003
0.4097143 0.0025380083
0.4107143 0.0024145294
0.4117143 0.0022908253
0.4127143 0.0021669013000000003
0.4137143 0.0020427636999999998
0.4147143 0.0019184181
0.4157143 0.0017938703999999998
0.4167143 0.0016691267
0.4177143 0.0015441927
0.4187143 0.0014190744
0.4197143 0.0012937778
0.4207143 0.0011683089
0.4217143 0.0010426736
0.4227143 0.00091687816
0.4237143 0.00079092852
0.4247143 0.00066483071
0.4257143 0.00053859094
0.4267143 0.00041221524
0.4277143 0.00028570985
0.4287143 0.00015908089999999998
0.4297143 3.2334560000000004e-05
0.4307143 -9.4522983e-05
0.4317143 -0.00022148551999999998
0.4327143 -0.00034854681
0.4337143 -0.00047570064999999997
0.4347143 -0.00060294078
0.4357143 -0.0007302609400000001
0.4367143 -0.0008576548699999999
0.4377143 -0.00098511637
0.4387143 -0.0011126392
0.4397143 -0.0012402169999999998
0.4407143 -0.0013678437000000001
0.4417143 -0.0014955129
0.4427143 -0.0016232183
0.4437143 -0.0017509538999999998
0.4447143 -0.0018787134
0.4457143 -0.0020064905
0.4467143 -0.0021342787999999997
0.4477143 -0.0022620723
0.4487143 -0.0023898647
0.4497143 -0.0025176498
0.4507143 -0.0026454214
0.4517143 -0.0027731732000000004
0.4527143 -0.0029008989999999998
0.4537143 -0.0030285926
0.4547143 -0.0031562478000000003
0.4557143 -0.0032838583000000003
0.4567143 -0.0034114179000000002
0.4577143 -0.0035389206
0.4587143 -0.0036663598
0.4597143 -0.0037937293999999997
0.4607143 -0.0039210234
0.4617143 -0.0040482351
0.4627143 -0.0041753585
0.4637143 -0.0043023872000000005
0.4647143 -0.0044293152
0.4657143 -0.0045561359
0.4667143 -0.0046828430999999995
0.4677143 -0.0048094305
0.4687143 -0.0049358920999999995
0.4697143 -0.005062221699999999
0.4707143 -0.0051884126
0.4717143 -0.0053144588
0.4727143 -0.0054403536
0.4737143 -0.0055660912
0.4747143 -0.0056916651
0.4757143 -0.0058170695
0.4767143 -0.0059422979
0.4777143 -0.0060673443
0.4787143 -0.0061922023
0.4797143 -0.0063168656
0.4807143 -0.0064413289
0.4817143 -0.0065655848
0.4827143 -0.0066896282000000005
0.4837143 -0.0068134525999999996
0.4847143 -0.0069370522
0.4857143 -0.0070604205
0.4867143 -0.007183552199999999
0.4877143 -0.007306441
0.4887143 -0.007429080100000001
0.4897143 -0.0075514647
0.4907143 -0.007673587999999999
0.4917143 -0.0077954443
0.4927143 -0.007917027699999999
0.4937143 -0.0080383325
0.4947143 -0.0081593527
0.4957143 -0.008280082
0.4967143 -0.0084005151
0.4977143 -0.008520646199999999
0.4987143 -0.0086404689
0.4997143 -0.008759977200000001
0.5007143 -0.0088791661
0.5017143 -0.0089980291
0.5027143 -0.009116561
0.5037143 -0.0092347553
0.5047143 -0.0093526069
0.5057143 -0.0094701092
0.5067143 -0.0095872572
0.5077143 -0.009704044399999999
0.5087143 -0.0098204655
0.5097143 -0.0099365148
0.5107143 -0.010052187
0.5117143 -0.010167476
0.5127143 -0.010282375
0.5137143 -0.010396881
0.5147143 -0.010510987000000001
0.5157143 -0.010624687
0.5167143 -0.010737975
0.5177143 -0.010850847
0.5187143 -0.010963297
0.5197143 -0.011075319
0.5207143 -0.011186909
0.5217143 -0.011298059999999999
0.5227143 -0.011408767
0.5237143 -0.011519025
0.5247143 -0.011628829
0.5257143 -0.011738174
0.5267143 -0.011847053
0.5277143 -0.011955463000000001
0.5287143 -0.012063397
0.5297143 -0.012170852000000001
0.5307143 -0.01227782
0.5317143 -0.0123843
0.5327143 -0.012490284
0.5337143 -0.012595768
0.5347143 -0.012700746999999998
0.5357143 -0.012805217
0.5367143 -0.012909171
0.5377143 -0.013012606
0.5387143 -0.013115516
0.5397143 -0.013217898
0.5407143 -0.013319745000000001
0.5417143 -0.013421052000000001
0.5427143 -0.013521816999999998
0.5437143 -0.013622033
0.5447143 -0.013721698
0.5457143 -0.013820805
0.5467143 -0.013919350999999998
0.5477143 -0.014017329
0.5487143 -0.014114736
0.5497143 -0.014211567999999999
0.5507143 -0.01430782
0.5517143 -0.014403487
0.5527143 -0.014498565000000001
0.5537143 -0.014593051000000001
0.5547143 -0.014686938
0.5557143 -0.014780222999999999
0.5567143 -0.014872903
0.5577143 -0.014964971
0.5587143 -0.015056426
0.5597143 -0.015147262
0.5607143 -0.015237475
0.5617143 -0.015327061
0.5627143 -0.015416017
0.5637143 -0.015504337000000002
0.5647143 -0.015592018
0.5657143 -0.015679056
0.5667143 -0.015765447000000002
0.5677143 -0.015851189
0.5687143 -0.015936277000000002
0.5697143 -0.016020707000000002
0.5707143 -0.016104475
0.5717143 -0.016187577999999998
0.5727143 -0.016270013
0.5737143 -0.016351776000000002
0.5747143 -0.016432862
0.5757143 -0.01651327
0.5767143 -0.016592996
0.5777143 -0.016672034999999998
0.5787143 -0.016750385
0.5797143 -0.016828043
0.5807143 -0.016905005
0.5817143 -0.016981267
0.5827143 -0.017056828
0.5837143 -0.017131682999999998
0.5847143 -0.017205831
0.5857143 -0.017279266999999997
0.5867143 -0.017351989
0.5877143 -0.017423993
0.5887143 -0.017495277
0.5897143 -0.017565838
0.5907143 -0.017635673999999997
0.5917143 -0.017704781
0.5927143 -0.017773156
0.5937143 -0.017840797999999998
0.5947143 -0.017907702
0.5957143 -0.017973865999999998
0.5967143 -0.01803929
0.5977143 -0.018103969
0.5987143 -0.018167902
0.5997143 -0.018231085
0.6007143 -0.018293515
0.6017143 -0.018355192
0.6027143 -0.018416112
0.6037143 -0.018476273999999997
0.6047143 -0.018535675
0.6057143 -0.018594314
0.6067143 -0.018652188
0.6077143 -0.018709296
0.6087143 -0.018765633
0.6097143 -0.018821201
0.6107143 -0.018875996
0.6117143 -0.018930016
0.6127143 -0.018983260000000002
0.6137143 -0.019035726000000003
0.6147143 -0.019087411
0.6157143 -0.019138317
0.6167143 -0.019188439
0.6177143 -0.019237776999999998
0.6187143 -0.019286328000000002
0.6197143 -0.019334092
0.6207143 -0.019381067
0.6217143 -0.019427254
0.6227143 -0.019472648
0.6237143 -0.01951725
0.6247143 -0.019561058
0.6257143 -0.019604071
0.6267143 -0.019646288
0.6277143 -0.019687707
0.6287143 -0.019728328
0.6297143 -0.019768151
0.6307143 -0.019807174
0.6317143 -0.019845394
0.6327143 -0.019882813000000003
0.6337143 -0.019919428
0.6347143 -0.019955241
0.6357143 -0.019990248
0.6367143 -0.020024451
0.6377143 -0.020057849
0.6387143 -0.020090439999999998
0.6397143 -0.020122224
0.6407143 -0.020153201
0.6417143 -0.02018337
0.6427143 -0.020212729999999998
0.6437143 -0.020241282
0.6447143 -0.020269025
0.6457143 -0.020295958
0.6467143 -0.020322081000000002
0.6477143 -0.020347396
0.6487143 -0.0203719
0.6497143 -0.020395595
0.6507143 -0.020418479
0.6517143 -0.020440553
0.6527143 -0.020461818
0.6537143 -0.020482273
0.6547143 -0.020501918
0.6557143 -0.020520754000000002
0.6567143 -0.020538781
0.6577143 -0.020556000999999997
0.6587143 -0.020572411999999998
0.6597143 -0.020588016
0.6607143 -0.020602813
0.6617143 -0.020616803
0.6627143 -0.020629987
0.6637143 -0.020642365
0.6647143 -0.020653939
0.6657143 -0.020664709
0.6667143 -0.020674676
0.6677143 -0.020683841
0.6687143 -0.020692204000000002
0.6697143 -0.020699765999999998
0.6707143 -0.02070653
0.6717143 -0.020712494999999997
0.6727143 -0.020717662
0.6737143 -0.020722032
0.6747143 -0.020725607
0.6757143 -0.020728388
0.6767143 -0.020730376
0.6777143 -0.020731572
0.6787143 -0.020731977000000002
0.6797143 -0.020731593
0.6807143 -0.02073042
0.6817143 -0.020728461
0.6827143 -0.020725717
0.6837143 -0.020722189
0.6847143 -0.020717878999999998
0.6857143 -0.020712789000000002
0.6867143 -0.020706918
0.6877143 -0.020700271
0.6887143 -0.020692848
0.6897143 -0.020684651
0.6907143 -0.020675681
0.6917143 -0.020665942
0.6927143 -0.020655434
0.6937143 -0.020644159
0.6947143 -0.02063212
0.6957143 -0.020619319
0.6967143 -0.020605756
0.6977143 -0.020591435999999998
0.6987143 -0.020576359
0.6997143 -0.020560528
0.7007143 -0.020543944
0.7017143 -0.020526611
0.7027143 -0.020508531
0.7037143 -0.020489705
0.7047143 -0.020470137
0.7057143 -0.020449828
0.7067143 -0.020428782
0.7077143 -0.020407001
0.7087143 -0.020384486
0.7097143 -0.020361241
0.7107143 -0.020337268
0.7117143 -0.020312570000000002
0.7127143 -0.02028715
0.7137143 -0.020261008
0.7147143 -0.02023415
0.7157143 -0.020206577
0.7167143 -0.020178292
0.7177143 -0.020149299
0.7187143 -0.020119599
0.7197143 -0.020089195
0.7207143 -0.020058092
0.7217143 -0.02002629
0.7227143 -0.019993794999999998
0.7237143 -0.019960607000000002
0.7247143 -0.019926731
0.7257143 -0.019892168000000002
0.7267143 -0.019856923999999998
0.7277143 -0.019820999
0.7287143 -0.019784397999999998
0.7297143 -0.019747125
0.7307143 -0.019709181
0.7317143 -0.019670570000000002
0.7327143 -0.019631296000000003
0.7337143 -0.019591363
0.7347143 -0.019550772
0.7357143 -0.019509529
0.7367143 -0.019467635
0.7377143 -0.019425096
0.7387143 -0.019381913
0.7397143 -0.019338090999999998
0.7407143 -0.019293634
0.7417143 -0.019248544
0.7427143 -0.019202827
0.7437143 -0.019156484999999997
0.7447143 -0.019109520999999997
0.7457143 -0.019061941
0.7467143 -0.019013746
0.7477143 -0.018964942
0.7487143 -0.018915532999999998
0.7497143 -0.018865521
0.7507143 -0.01881491
0.7517143 -0.018763707
0.7527143 -0.018711912
0.7537143 -0.018659531
0.7547143 -0.018606568
0.7557143 -0.018553027
0.7567143 -0.018498911
0.7577143 -0.018444224999999998
0.7587143 -0.018388972
0.7597143 -0.018333155
0.7607143 -0.018276779
0.7617143 -0.018219849
0.7627143 -0.018162369
0.7637143 -0.018104342000000002
0.7647143 -0.018045771999999998
0.7657143 -0.017986663
0.7667143 -0.017927021
0.7677143 -0.017866849
0.7687143 -0.01780615
0.7697143 -0.017744928
0.7707143 -0.017683189000000002
0.7717143 -0.017620936
0.7727143 -0.017558174
0.7737143 -0.017494906
0.7747143 -0.017431138
0.7757143 -0.017366874
0.7767143 -0.017302117000000002
0.7777143 -0.017236872
0.7787143 -0.017171144
0.7797143 -0.017104937
0.7807143 -0.017038254
0.7817143 -0.016971101
0.7827143 -0.016903483
0.7837143 -0.016835403
0.7847143 -0.016766867
0.7857143 -0.016697877
0.7867143 -0.016628442
0.7877143 -0.016558562000000002
0.7887143 -0.016488244
0.7897143 -0.016417493000000002
0.7907143 -0.016346312
0.7917143 -0.016274706
0.7927143 -0.01620268
0.7937143 -0.016130237999999998
0.7947143 -0.016057385
0.7957143 -0.015984125999999998
0.7967143 -0.015910465000000002
0.7977143 -0.015836407
0.7987143 -0.015761956
0.7997143 -0.015687117
0.8007143 -0.015611896
0.8017143 -0.015536293999999999
0.8027143 -0.015460319
0.8037143 -0.015383973
0.8047143 -0.015307263
0.8057143 -0.015230193
0.8067143 -0.015152767
0.8077143 -0.01507499
0.8087143 -0.014996866
0.8097143 -0.014918401
0.8107143 -0.014839599
0.8117143 -0.014760465
0.8127143 -0.014681001999999999
0.8137143 -0.014601217
0.8147143 -0.014521115000000001
0.8157143 -0.014440699
0.8167143 -0.014359974000000001
0.8177143 -0.014278945999999999
0.8187143 -0.014197618
0.8197143 -0.014115997
0.8207143 -0.014034085
0.8217143 -0.013951889
0.8227143 -0.013869412999999999
0.8237143 -0.013786661999999998
0.8247143 -0.01370364
0.8257143 -0.013620354000000001
0.8267143 -0.013536806
0.8277143 -0.013453001
0.8287143 -0.013368946
0.8297143 -0.013284646
0.8307143 -0.013200102
0.8317143 -0.013115323000000002
0.8327143 -0.01303031
0.8337143 -0.012945071
0.8347143 -0.012859609
0.8357143 -0.012773929000000002
0.8367143 -0.012688036
0.8377143 -0.012601935000000002
0.8387143 -0.012515631
0.8397143 -0.012429127000000002
0.8407143 -0.012342428
0.8417143 -0.012255539999999999
0.8427143 -0.012168466
0.8437143 -0.012081212000000001
0.8447143 -0.011993782
0.8457143 -0.011906181
0.8467143 -0.011818412
0.8477143 -0.011730482
0.8487143 -0.011642394
0.8497143 -0.011554153999999999
0.8507143 -0.011465765
0.8517143 -0.011377232000000001
0.8527143 -0.011288561
0.8537143 -0.011199755
0.8547143 -0.011110819
0.8557143 -0.011021759
0.8567143 -0.010932577
0.8577143 -0.01084328
0.8587143 -0.010753871
0.8597143 -0.010664356
0.8607143 -0.010574738
0.8617143 -0.010485022
0.8627143 -0.010395214
0.8637143 -0.010305316
0.8647143 -0.010215334999999999
0.8657143 -0.010125275
0.8667143 -0.01003514
0.8677143 -0.0099449338
0.8687143 -0.0098546625
0.8697143 -0.00976433
0.8707143 -0.009673940800000001
0.8717143 -0.0095834992
0.8727143 -0.0094930096
0.8737143 -0.009402476299999999
0.8747143 -0.0093119037
0.8757143 -0.0092212969
0.8767143 -0.0091306596
0.8777143 -0.0090399961
0.8787143 -0.008949311500000001
0.8797143 -0.0088586094
0.8807143 -0.0087678942
0.8817143 -0.0086771703
0.8827143 -0.008586442
0.8837143 -0.008495713
0.8847143 -0.008404988300000001
0.8857143 -0.0083142717
0.8867143 -0.0082235667
0.8877143 -0.0081328784
0.8887143 -0.008042210499999999
0.8897143 -0.0079515674
0.8907143 -0.0078609526
0.8917143 -0.0077703706
0.8927143 -0.0076798256
0.8937143 -0.007589321499999999
0.8947143 -0.0074988617
0.8957143 -0.0074084513000000005
0.8967143 -0.0073180934
0.8977143 -0.007227793
0.8987143 -0.0071375529
0.8997143 -0.0070473783000000005
0.9007143 -0.0069572721
0.9017143 -0.006867238699999999
0.9027143 -0.0067772824
0.9037143 -0.006687406900000001
0.9047143 -0.0065976157
0.9057143 -0.0065079133
0.9067143 -0.0064183027000000005
0.9077143 -0.0063287887
0.9087143 -0.0062393745
0.9097143 -0.0061500643
0.9107143 -0.0060608614
0.9117143 -0.0059717699
0.9127143 -0.0058827933
0.9137143 -0.0057939353
0.9147143 -0.0057051999
0.9157143 -0.0056165904000000004
0.9167143 -0.0055281107
0.9177143 -0.0054397642
0.9187143 -0.0053515545
0.9197143 -0.0052634852
0.9207143 -0.00517556
0.9217143 -0.0050877821
0.9227143 -0.0050001549
0.9237143 -0.0049126818
0.9247143 -0.0048253667
0.9257143 -0.0047382124000000005
0.9267143 -0.0046512225
0.9277143 -0.0045644003
0.9287143 -0.0044777491
0.9297143 -0.0043912725
0.9307143 -0.0043049735
0.9317143 -0.0042188552
0.9327143 -0.004132920700000001
0.9337143 -0.0040471736
0.9347143 -0.0039616167
0.9357143 -0.0038762532999999997
0.9367143 -0.0037910863999999996
0.9377143 -0.0037061192
0.9387143 -0.0036213551
0.9397143 -0.0035367968000000003
0.9407143 -0.0034524472999999996
0.9417143 -0.0033683095999999997
0.9427143 -0.0032843869
0.9437143 -0.0032006825
0.9447143 -0.0031171989
0.9457143 -0.003033939
0.9467143 -0.0029509059
0.9477143 -0.0028681028
0.9487143 -0.0027855322
0.9497143 -0.0027031970999999997
0.9507143 -0.0026211002
0.9517143 -0.0025392446
0.9527143 -0.0024576329
0.9537143 -0.0023762677
0.9547143 -0.0022951519
0.9557143 -0.0022142881999999997
0.9567143 -0.0021336791
0.9577143 -0.0020533274
0.9587143 -0.0019732357
0.9597143 -0.0018934064
0.9607143 -0.0018138421999999998
0.9617143 -0.0017345454
0.9627143 -0.0016555184999999999
0.9637143 -0.001576764
0.9647143 -0.0014982844
0.9657143 -0.0014200819
0.9667143 -0.0013421589999999999
0.9677143 -0.0012645179
0.9687143 -0.0011871608
0.9697143 -0.00111009
0.9707143 -0.0010333079000000001
0.9717143 -0.00095681635
0.9727143 -0.0008806177900000001
0.9737143 -0.0008047142700000001
0.9747143 -0.00072910784
0.9757143 -0.00065380063
0.9767143 -0.0005787947
0.9777143 -0.00050409212
0.9787143 -0.00042969486
0.9797143 -0.00035560493
0.9807143 -0.0002818243
0.9817143 -0.00020835494000000002
0.9827143 -0.00013519875
0.9837143 -6.235767399999999e-05
0.9847143 1.0166408e-05
0.9857143 8.2371622e-05
0.9867143 0.00015425613000000002
0.9877143 0.00022581811999999998
0.9887143 0.00029705575
0.9897143 0.00036796725
0.9907143 0.00043855089000000003
0.9917143 0.0005088049
0.9927143 0.00057872758
0.9937143 0.00064831725
0.9947143 0.00071757222
0.9957143 0.00078649091
0.9967143 0.00085507172
0.9977143 0.0009233131099999999
0.9987143 0.00099121353
0.9997143 0.0010587714
1.000714 0.0011259854
1.001714 0.0011928540000000001
1.002714 0.0012593757
1.003714 0.0013255492
1.004714 0.0013913733
1.005714 0.0014568463999999998
1.006714 0.0015219675
1.007714 0.0015867351999999998
1.008714 0.0016511483
1.009714 0.0017152057
1.010714 0.001778906
1.011714 0.0018422482999999998
1.012714 0.0019052313
1.013714 0.0019678540000000002
1.014714 0.0020301153
1.015714 0.0020920143
1.016714 0.0021535497999999997
1.017714 0.0022147207
1.018714 0.0022755263
1.019714 0.0023359655
1.020714 0.0023960374
1.021714 0.0024557412
1.022714 0.0025150757
1.023714 0.0025740403
1.024714 0.0026326339
1.025714 0.0026908559
1.026714 0.0027487053000000003
1.027714 0.0028061812999999997
1.028714 0.0028632832
1.029714 0.00292001
1.030714 0.0029763612
1.031714 0.0030323360999999997
1.032714 0.0030879339
1.033714 0.0031431537
1.034714 0.0031979951
1.035714 0.0032524575
1.036714 0.0033065404000000003
1.037714 0.0033602431
1.038714 0.0034135654
1.039714 0.0034665063
1.040714 0.003519066
1.041714 0.0035712437000000002
1.042714 0.0036230391
1.043714 0.0036744517
1.044714 0.0037254812999999998
1.045714 0.0037761274000000004
1.046714 0.0038263901000000003
1.047714 0.003876269
1.048714 0.003925764
1.049714 0.0039748749000000005
1.050714 0.0040236013000000004
1.051714 0.0040719431
1.052714 0.0041199004
1.053714 0.0041674732
1.054714 0.0042146614
1.055714 0.0042614647
1.056714 0.004307883100000001
1.057714 0.0043539170000000006
1.058714 0.004399566
1.059714 0.0044448305
1.060714 0.00448971
1.061714 0.0045342051
1.062714 0.0045783152
1.063714 0.004622040799999999
1.064714 0.0046653819000000004
1.065714 0.0047083384
1.066714 0.0047509107
1.067714 0.0047930989
1.068714 0.0048349029
1.069714 0.0048763231
1.070714 0.0049173595
1.071714 0.0049580121
1.072714 0.0049982813
1.073714 0.0050381674
1.074714 0.0050776704
1.075714 0.0051167906
1.076714 0.0051555282000000004
1.077714 0.0051938838
1.078714 0.0052318574
1.079714 0.0052694493
1.080714 0.0053066599999999995
1.081714 0.005343490199999999
1.082714 0.0053799398
1.083714 0.0054160097
1.084714 0.0054517001
1.085714 0.0054870117
1.086714 0.0055219447
1.087714 0.0055565
1.088714 0.0055906781
1.089714 0.0056244793000000005
1.090714 0.0056579047
1.091714 0.0056909546
1.092714 0.0057236299
1.093714 0.0057559308
1.094714 0.0057878584
1.095714 0.0058194130999999994
1.096714 0.0058505961
1.097714 0.0058814079
1.098714 0.0059118491
1.099714 0.0059419206
1.100714 0.0059716232
1.101714 0.0060009577
1.102714 0.0060299248
1.103714 0.0060585251
1.104714 0.0060867598
1.105714 0.006114629700000001
1.106714 0.006142135000000001
1.107714 0.0061692772
1.108714 0.006196057100000001
1.109714 0.0062224753
1.110714 0.0062485327
1.111714 0.006274230699999999
1.112714 0.006299569200000001
1.113714 0.0063245498
1.114714 0.0063491738
1.115714 0.0063734413
1.116714 0.0063973537
1.117714 0.0064209125
1.118714 0.006444118499999999
1.119714 0.0064669723
1.120714 0.0064894746000000005
1.121714 0.0065116277
1.122714 0.0065334316
1.123714 0.0065548876999999995
1.124714 0.0065759974
1.125714 0.006596761499999999
1.126714 0.0066171814999999995
1.127714 0.0066372588
1.128714 0.0066569941
1.129714 0.0066763889
1.130714 0.0066954439000000004
1.131714 0.0067141606000000005
1.132714 0.0067325404
1.133714 0.0067505847
1.134714 0.0067682944
1.135714 0.0067856708
1.136714 0.0068027148
1.137714 0.006819428399999999
1.138714 0.0068358124
1.139714 0.0068518682
1.140714 0.0068675967
1.141714 0.0068829999
1.142714 0.0068980785999999995
1.143714 0.0069128335
1.144714 0.0069272668
1.145714 0.0069413793
1.146714 0.0069551723
1.147714 0.0069686474
1.148714 0.0069818059
1.149714 0.006994648700000001
1.150714 0.007007177200000001
1.151714 0.0070193928000000004
1.152714 0.0070312963
1.153714 0.0070428898
1.154714 0.0070541740999999995
1.155714 0.007065150599999999
1.156714 0.007075820799999999
1.157714 0.0070861861
1.158714 0.0070962479999999994
1.159714 0.0071060073
1.160714 0.007115465999999999
1.161714 0.007124625000000001
1.162714 0.0071334864
1.163714 0.0071420509
1.164714 0.0071503207
1.165714 0.0071582974
1.166714 0.0071659815
1.167714 0.0071733753
1.168714 0.007180479599999999
1.169714 0.0071872964
1.170714 0.0071938272999999995
1.171714 0.0072000737
1.172714 0.0072060378000000005
1.173714 0.0072117204
1.174714 0.0072171228
1.175714 0.0072222472
1.176714 0.0072270952
1.177714 0.007231668100000001
1.178714 0.0072359675
1.179714 0.0072399955000000005
1.180714 0.0072437528
1.181714 0.0072472416
1.182714 0.0072504634
1.183714 0.0072534189
1.184714 0.007256111000000001
1.185714 0.007258540399999999
1.186714 0.007260708699999999
1.187714 0.0072626179
1.188714 0.0072642695
1.189714 0.0072656642999999995
1.190714 0.0072668051999999995
1.191714 0.007267692899999999
1.192714 0.0072683287999999995
1.193714 0.0072687144
1.194714 0.0072688519000000005
1.195714 0.0072687428
1.196714 0.0072683884
1.197714 0.0072677904
1.198714 0.00726695
1.199714 0.007265869499999999
1.200714 0.0072645504
1.201714 0.007262993299999999
1.202714 0.007261201199999999
1.203714 0.0072591749
1.204714 0.0072569157
1.205714 0.0072544259
1.206714 0.0072517067999999995
1.207714 0.0072487600999999995
1.208714 0.007245587
1.209714 0.0072421899
1.210714 0.007238570099999999
1.211714 0.007234729100000001
1.212714 0.0072306684
1.213714 0.007226390199999999
1.214714 0.0072218958
1.215714 0.0072171868
1.216714 0.0072122646000000006
1.217714 0.0072071314000000004
1.218714 0.007201788000000001
1.219714 0.007196236399999999
1.220714 0.0071904789
1.221714 0.0071845163
1.222714 0.0071783498999999995
1.223714 0.0071719819999999995
1.224714 0.007165414
1.225714 0.007158647299999999
1.226714 0.007151684300000001
1.227714 0.007144525400000001
1.228714 0.0071371731
1.229714 0.0071296286
1.230714 0.007121893599999999
1.231714 0.007113969299999999
1.232714 0.007105858100000001
1.233714 0.0070975605999999995
1.234714 0.007089079
1.235714 0.0070804141
1.236714 0.007071567999999999
1.237714 0.007062542099999999
1.238714 0.007053337999999999
1.239714 0.0070439579
1.240714 0.0070344024000000005
1.241714 0.0070246737
1.242714 0.007014773300000001
1.243714 0.007004702600000001
1.244714 0.0069944632
1.245714 0.006984056400000001
1.246714 0.0069734837
1.247714 0.0069627473
1.248714 0.0069518486
1.249714 0.006940789199999999
1.250714 0.0069295704
1.251714 0.006918193699999999
1.252714 0.0069066606
1.253714 0.0068949732
1.254714 0.0068831330000000005
1.255714 0.0068711415
1.256714 0.0068590001
1.257714 0.0068467103
1.258714 0.0068342735
1.259714 0.0068216919
1.260714 0.006808967
1.261714 0.0067961002
1.262714 0.006783092199999999
1.263714 0.006769946
1.264714 0.0067566623
1.265714 0.006743242600000001
1.266714 0.0067296882
1.267714 0.0067160014
1.268714 0.0067021829
1.269714 0.006688234099999999
1.270714 0.0066741573000000005
1.271714 0.006659953200000001
1.272714 0.0066456239
1.273714 0.006631170300000001
1.274714 0.0066165943000000005
1.275714 0.006601896899999999
1.276714 0.0065870794
1.277714 0.006572143999999999
1.278714 0.0065570915
1.279714 0.006541923400000001
1.280714 0.0065266409
1.281714 0.0065112456999999995
1.282714 0.0064957392000000004
1.283714 0.0064801221
1.284714 0.0064643966
1.285714 0.0064485641
1.286714 0.006432625399999999
1.287714 0.0064165819
1.288714 0.0064004358
1.289714 0.0063841879
1.290714 0.0063678395
1.291714 0.0063513922
1.292714 0.0063348473999999995
1.293714 0.0063182059
1.294714 0.0063014696999999995
1.295714 0.0062846397
1.296714 0.006267717999999999
1.297714 0.006250705299999999
1.298714 0.0062336032
1.299714 0.0062164130000000005
1.300714 0.0061991355
1.301714 0.006181772899999999
1.302714 0.0061643259
1.303714 0.0061467967
1.304714 0.0061291859
1.305714 0.0061114952
1.306714 0.0060937251
1.307714 0.0060758775
1.308714 0.0060579536
1.309714 0.0060399547
1.310714 0.0060218819
1.311714 0.0060037364
1.312714 0.0059855196
1.313714 0.0059672326
1.314714 0.0059488764
1.315714 0.0059304526
1.316714 0.0059119622
1.317714 0.0058934063
1.318714 0.0058747861
1.319714 0.0058561029
1.320714 0.0058373578
1.321714 0.005818552
1.322714 0.0057996866
1.323714 0.0057807625
1.324714 0.0057617814
1.325714 0.0057427438
1.326714 0.0057236513
1.327714 0.0057045049999999995
1.328714 0.005685305999999999
1.329714 0.0056660552
1.330714 0.0056467539
1.331714 0.0056274035
1.332714 0.0056080047000000004
1.333714 0.005588559
1.334714 0.0055690674
1.335714 0.0055495311
1.336714 0.0055299512
1.337714 0.005510329
1.338714 0.0054906654
1.339714 0.0054709617000000006
1.340714 0.0054512187
1.341714 0.005431438
1.342714 0.0054116204
1.343714 0.0053917669
1.344714 0.0053718787999999995
1.345714 0.0053519569
1.346714 0.0053320025
1.347714 0.0053120166
1.348714 0.005292000099999999
1.349714 0.0052719541
1.350714 0.0052518793
1.351714 0.0052317773000000005
1.352714 0.005211648399999999
1.353714 0.0051914935999999995
1.354714 0.005171314099999999
1.355714 0.0051511106
1.356714 0.0051308842
1.357714 0.0051106355
1.358714 0.0050903658
1.359714 0.0050700753
1.360714 0.0050497656000000005
1.361714 0.0050294369
1.362714 0.0050090905
1.363714 0.0049887269000000005
1.364714 0.0049683469
1.365714 0.0049479513000000004
1.366714 0.0049275412
1.367714 0.0049071172
1.368714 0.0048866805
1.369714 0.0048662314000000005
1.370714 0.0048457710000000005
1.371714 0.0048253005
1.372714 0.0048048201
1.373714 0.004784330999999999
1.374714 0.0047638342999999994
1.375714 0.0047433303
1.376714 0.0047228201
1.377714 0.0047023047999999994
1.378714 0.0046817850999999995
1.379714 0.0046612618
1.380714 0.0046407356
1.381714 0.0046202076
1.382714 0.0045996785
1.383714 0.004579149
1.384714 0.0045586199
1.385714 0.0045380923
1.386714 0.0045175668
1.387714 0.0044970442000000005
1.388714 0.0044765253
1.389714 0.0044560111
1.390714 0.004435502
1.391714 0.0044149987
1.392714 0.0043945023
1.393714 0.0043740132
1.394714 0.0043535321
1.395714 0.0043330593999999995
1.396714 0.0043125961
1.397714 0.0042921427
1.398714 0.004271700200000001
1.399714 0.0042512685000000005
1.400714 0.0042308489
1.401714 0.0042104417
1.402714 0.0041900475
1.403714 0.0041696669
1.404714 0.0041493004
1.405714 0.0041289488
1.406714 0.0041086125
1.407714 0.0040882922
1.408714 0.0040679886
1.409714 0.0040477022
1.410714 0.0040274335
1.411714 0.004007183100000001
1.412714 0.0039869516
1.413714 0.003966739699999999
1.414714 0.0039465482
1.415714 0.0039263774
1.416714 0.0039062281000000003
1.417714 0.0038861006
1.418714 0.0038659960000000004
1.419714 0.0038459147999999996
1.420714 0.0038258571000000003
1.421714 0.0038058242000000003
1.422714 0.0037858161000000005
1.423714 0.0037658338000000004
1.424714 0.0037458776
1.425714 0.003725948
1.426714 0.0037060458
1.427714 0.0036861711000000003
1.428714 0.0036663248
1.429714 0.0036465073
1.430714 0.0036267189
1.431714 0.0036069603
1.432714 0.0035872315
1.433714 0.0035675332999999996
1.434714 0.0035478661000000002
1.435714 0.0035282301000000003
1.436714 0.0035086257
1.437714 0.0034890534
1.438714 0.0034695138000000003
1.439714 0.003450007
1.440714 0.0034305333
1.441714 0.003411093
1.442714 0.0033916866
1.443714 0.0033723143
1.444714 0.0033529766
1.445714 0.0033336739000000004
1.446714 0.0033144064000000003
1.447714 0.0032951746
1.448714 0.0032759788
1.449714 0.0032568194000000003
1.450714 0.0032376967
1.451714 0.0032186111999999998
1.452714 0.0031995631
1.453714 0.0031805532
1.454714 0.0031615815
1.455714 0.0031426487
1.456714 0.0031237552000000003
1.457714 0.0031049014
1.458714 0.0030860876
1.459714 0.0030673145
1.460714 0.0030485824
1.461714 0.0030298916
1.462714 0.0030112426
1.463714 0.0029926356
1.464714 0.0029740711
1.465714 0.0029555496000000002
1.466714 0.0029370714
1.467714 0.0029186367
1.468714 0.002900246
1.469714 0.0028818995
1.470714 0.0028635974
1.471714 0.00284534
1.472714 0.0028271277
1.473714 0.0028089607
1.474714 0.0027908392
1.475714 0.0027727634000000003
1.476714 0.0027547336000000003
1.477714 0.0027367498
1.478714 0.0027188124
1.479714 0.0027009213
1.480714 0.002683077
1.481714 0.0026652795
1.482714 0.0026475289
1.483714 0.0026298254
1.484714 0.0026121691999999998
1.485714 0.0025945605000000003
1.486714 0.0025769994
1.487714 0.0025594862
1.488714 0.0025420209999999998
1.489714 0.002524604
1.490714 0.0025072352999999997
1.491714 0.0024899152999999998
1.492714 0.002472644
1.493714 0.0024554216
1.494714 0.0024382485000000002
1.495714 0.0024211249
1.496714 0.0024040512
1.497714 0.0023870274
1.498714 0.0023700539000000003
1.499714 0.0023531307
1.500714 0.0023362583
1.501714 0.0023194369
1.502714 0.0023026665
1.503714 0.0022859474
1.504714 0.0022692800000000003
1.505714 0.0022526643
1.506714 0.0022361006
1.507714 0.0022195888999999996
1.508714 0.0022031294
1.509714 0.0021867225
1.510714 0.0021703681000000002
1.511714 0.0021540664
1.512714 0.0021378173000000003
1.513714 0.0021216209999999998
1.514714 0.0021054777
1.515714 0.0020893875
1.516714 0.0020733502
1.517714 0.002057366
1.518714 0.0020414349
1.519714 0.0020255569000000003
1.520714 0.0020097321
1.521714 0.0019939605
1.522714 0.0019782421
1.523714 0.001962577
1.524714 0.0019469651
1.525714 0.0019314065999999999
1.526714 0.0019159013
1.527714 0.0019004496
1.528714 0.0018850513
1.529714 0.0018697064999999998
1.530714 0.0018544153
1.531714 0.0018391777999999998
1.532714 0.0018239941999999999
1.533714 0.0018088643999999998
1.534714 0.0017937886000000001
1.535714 0.0017787670000000001
1.536714 0.0017637996
1.537714 0.0017488866
1.538714 0.0017340282000000002
1.539714 0.0017192244000000002
1.540714 0.0017044753
1.541714 0.0016897811
1.542714 0.0016751421000000002
1.543714 0.0016605582
1.544714 0.0016460294999999998
1.545714 0.0016315562
1.546714 0.0016171382999999998
1.547714 0.001602776
1.548714 0.0015884691
1.549714 0.0015742178
1.550714 0.0015600221000000001
1.551714 0.001545882
1.552714 0.0015317975
1.553714 0.0015177688
1.554714 0.0015037956
1.555714 0.0014898781
1.556714 0.0014760161
1.557714 0.0014622096
1.558714 0.0014484586000000001
1.559714 0.001434763
1.560714 0.0014211228
1.561714 0.0014075378
1.562714 0.0013940081
1.563714 0.0013805335000000001
1.564714 0.001367114
1.565714 0.0013537496
1.566714 0.0013404402
1.567714 0.0013271859000000001
1.568714 0.0013139865
1.569714 0.001300842
1.570714 0.0012877525
1.571714 0.0012747179
1.572714 0.0012617382
1.573714 0.0012488134
1.574714 0.0012359436
1.575714 0.0012231288
1.576714 0.0012103689000000002
1.577714 0.0011976641
1.578714 0.0011850143
1.579714 0.0011724195999999998
1.580714 0.00115988
1.581714 0.0011473956
1.582714 0.0011349664
1.583714 0.0011225923
1.584714 0.0011102733999999999
1.585714 0.0010980097
1.586714 0.0010858011
1.587714 0.0010736477
1.588714 0.0010615494
1.589714 0.0010495061
1.590714 0.0010375179
1.591714 0.0010255846
1.592714 0.0010137062
1.593714 0.0010018825
1.594714 0.00099011359
1.595714 0.0009783991999999999
1.596714 0.0009667393000000001
1.597714 0.0009551338699999999
1.598714 0.00094358265
1.599714 0.0009320856400000001
1.600714 0.00092064274
1.601714 0.0009092537800000001
1.602714 0.0008979187399999999
1.603714 0.00088663746
1.604714 0.0008754098400000001
1.605714 0.00086423588
1.606714 0.0008531154899999999
1.607714 0.00084204858
1.608714 0.0008310350500000001
1.609714 0.00082007491
1.610714 0.00080916816
1.611714 0.0007983147
1.612714 0.00078751455
1.613714 0.00077676768
1.614714 0.00076607412
1.615714 0.0007554338
1.616714 0.00074484674
1.617714 0.00073431297
1.618714 0.0007238324999999999
1.619714 0.00071340528
1.620714 0.00070303136
1.621714 0.00069271068
1.622714 0.00068244326
1.623714 0.0006722290399999999
1.624714 0.00066206803
1.625714 0.00065196018
1.626714 0.0006419054
1.627714 0.00063190364
1.628714 0.00062195481
1.629714 0.00061205888
1.630714 0.00060221569
1.631714 0.00059242516
1.632714 0.00058268715
1.633714 0.00057300153
1.634714 0.00056336817
1.635714 0.00055378691
1.636714 0.00054425764
1.637714 0.00053478016
1.638714 0.00052535433
1.639714 0.00051598004
1.640714 0.00050665708
1.641714 0.00049738533
1.642714 0.0004881646
1.643714 0.0004789948
1.644714 0.00046987575
1.645714 0.00046080736
1.646714 0.00045178949
1.647714 0.00044282201
1.648714 0.00043390487000000003
1.649714 0.00042503793
1.650714 0.00041622116000000005
1.651714 0.0004074544
1.652714 0.00039873767
1.653714 0.00039007086
1.654714 0.00038145392
1.655714 0.00037288683
1.656714 0.00036436952
1.657714 0.00035590197
1.658714 0.00034748412
1.659714 0.00033911592
1.660714 0.00033079736999999996
1.661714 0.00032252839999999996
1.662714 0.00031430898
1.663714 0.00030613903
1.664714 0.00029801852
1.665714 0.00028994736999999997
1.666714 0.00028192551
1.667714 0.00027395286000000003
1.668714 0.00026602934
1.669714 0.00025815484
1.670714 0.00025032928
1.671714 0.00024255253000000001
1.672714 0.00023482446
1.673714 0.00022714496
1.674714 0.00021951390999999998
1.675714 0.00021193115999999998
1.676714 0.00020439657
1.677714 0.00019690999
1.678714 0.0001894713
1.679714 0.00018208035
1.680714 0.00017473699000000002
1.681714 0.00016744107000000002
1.682714 0.00016019246
1.683714 0.00015299103000000002
1.684714 0.00014583663
1.685714 0.00013872916000000002
1.686714 0.00013166848
1.687714 0.00012465447
1.688714 0.00011768702
1.689714 0.00011076603999999999
1.690714 0.00010389141
1.691714 9.706303699999999e-05
1.692714 9.0280827e-05
1.693714 8.3544688e-05
1.694714 7.6854536e-05
1.695714 7.021028499999999e-05
1.696714 6.3611844e-05
1.697714 5.7059128e-05
1.698714 5.0552051999999995e-05
1.699714 4.4090524e-05
1.700714 3.7674451000000006e-05
1.701714 3.1303736e-05
1.702714 2.4978283e-05
1.703714 1.8697983e-05
1.704714 1.2462728e-05
1.705714 6.2724012999999995e-06
1.706714 1.2688315e-07
1.707714 -5.973951999999999e-06
1.708714 -1.2030235000000001e-05
1.709714 -1.8042098e-05
1.710714 -2.4009682e-05
1.711714 -2.9933132999999997e-05
1.712714 -3.5812593e-05
1.713714 -4.164821e-05
1.714714 -4.744013e-05
1.715714 -5.3188506e-05
1.716714 -5.8893482e-05
1.717714 -6.4555201e-05
1.718714 -7.0173809e-05
1.719714 -7.5749443e-05
1.720714 -8.1282241e-05
1.721714 -8.6772326e-05
1.722714 -9.221983e-05
1.723714 -9.7624866e-05
1.724714 -0.00010298754
1.725714 -0.00010830796999999999
1.726714 -0.00011358625
1.727714 -0.00011882246999999999
1.728714 -0.00012401672
1.729714 -0.00012916909000000002
1.730714 -0.00013427964
1.731714 -0.00013934846
1.732714 -0.00014437561
1.733714 -0.00014936116
1.734714 -0.00015430518999999998
1.735714 -0.00015920774
1.736714 -0.0001640689
1.737714 -0.00016888873
1.738714 -0.00017366732
1.739714 -0.00017840473
1.740714 -0.00018310104
1.741714 -0.00018775635
1.742714 -0.00019237073
1.743714 -0.0001969443
1.744714 -0.00020147716
1.745714 -0.00020596942000000002
1.746714 -0.00021042119
1.747714 -0.00021483261
1.748714 -0.0002192038
1.749714 -0.0002235349
1.750714 -0.00022782608
1.751714 -0.00023207746999999999
1.752714 -0.0002362892
1.753714 -0.00024046144
1.754714 -0.00024459437
1.755714 -0.00024868812
1.756714 -0.00025274287
1.757714 -0.00025675877
1.758714 -0.00026073595999999996
1.759714 -0.00026467465
1.760714 -0.00026857495
1.761714 -0.00027243702
1.762714 -0.00027626102
1.763714 -0.00028004706000000004
1.764714 -0.00028379531999999996
1.765714 -0.0002875059
1.766714 -0.00029117896
1.767714 -0.00029481459
1.768714 -0.00029841294
1.769714 -0.00030197409
1.770714 -0.00030549816000000003
1.771714 -0.00030898525
1.772714 -0.00031243549
1.773714 -0.00031584893
1.774714 -0.00031922571
1.775714 -0.00032256587
1.776714 -0.00032586954
1.777714 -0.00032913680999999996
1.778714 -0.00033236774
1.779714 -0.00033556246
1.780714 -0.00033872102
1.781714 -0.00034184354
1.782714 -0.00034493009
1.783714 -0.00034798079
1.784714 -0.00035099572
1.785714 -0.00035397497
1.786714 -0.00035691867
1.787714 -0.00035982691
1.788714 -0.0003626998
1.789714 -0.00036553745
1.790714 -0.00036833997
1.791714 -0.00037110747
1.792714 -0.00037384007
1.793714 -0.0003765379
1.794714 -0.00037920106
1.795714 -0.00038182966
1.796714 -0.00038442386
1.797714 -0.00038698372000000003
1.798714 -0.00038950943000000003
1.799714 -0.00039200104
1.800714 -0.00039445872
1.801714 -0.00039688251999999997
1.802714 -0.00039927263
1.803714 -0.00040162908999999994
1.804714 -0.00040395207
1.805714 -0.00040624163
1.806714 -0.00040849791
1.807714 -0.00041072099
1.808714 -0.00041291099999999996
1.809714 -0.00041506801
1.810714 -0.00041719218
1.811714 -0.00041928356000000004
1.812714 -0.00042134225
1.813714 -0.00042336837
1.814714 -0.00042536202999999997
1.815714 -0.00042732331
1.816714 -0.0004292523
1.817714 -0.00043114915
1.818714 -0.00043301393
1.819714 -0.00043484679
1.820714 -0.00043664782
1.821714 -0.00043841714999999997
1.822714 -0.00044015487
1.823714 -0.00044186113
1.824714 -0.00044353601
1.825714 -0.00044517969
1.826714 -0.00044679227
1.827714 -0.00044837393
1.828714 -0.00044992476
1.829714 -0.00045144493
1.830714 -0.00045293455
1.831714 -0.00045439377999999996
1.832714 -0.00045582277999999996
1.833714 -0.00045722168
1.834714 -0.00045859065
1.835714 -0.00045992978999999997
1.836714 -0.00046123928
1.837714 -0.00046251926
1.838714 -0.00046376986
1.839714 -0.00046499126000000004
1.840714 -0.00046618356000000004
1.841714 -0.0004673469
1.842714 -0.00046848140000000006
1.843714 -0.00046958721
1.844714 -0.00047066446
1.845714 -0.00047171325
1.846714 -0.0004727337
1.847714 -0.00047372591
1.848714 -0.00047468998
1.849714 -0.00047562603000000003
1.850714 -0.00047653411
1.851714 -0.00047741437000000005
1.852714 -0.00047826684
1.853714 -0.00047909160999999996
1.854714 -0.00047988878999999997
1.855714 -0.00048065845
1.856714 -0.00048140064000000004
1.857714 -0.00048211546000000003
1.858714 -0.00048280294
1.859714 -0.00048346319000000006
1.860714 -0.00048409624
1.861714 -0.00048470219999999996
1.862714 -0.00048528108999999997
1.863714 -0.00048583302
1.864714 -0.00048635807000000004
1.865714 -0.00048685629
1.866714 -0.00048732777000000003
1.867714 -0.0004877726
1.868714 -0.00048819093
1.869714 -0.00048858278
1.870714 -0.00048894831
1.871714 -0.00048928755
1.872714 -0.00048960069
1.873714 -0.00048988782
1.874714 -0.00049014902
1.875714 -0.0004903844900000001
1.876714 -0.00049059431
1.877714 -0.00049077867
1.878714 -0.00049093765
1.879714 -0.0004910714300000001
1.880714 -0.00049118012
1.881714 -0.00049126388
1.882714 -0.00049132291
1.883714 -0.00049135729
1.884714 -0.0004913672
1.885714 -0.0004913527799999999
1.886714 -0.0004913142200000001
1.887714 -0.0004912516
1.888714 -0.00049116511
1.889714 -0.0004910548799999999
1.890714 -0.00049092105
1.891714 -0.0004907637
1.892714 -0.00049058303
1.893714 -0.00049037913
1.894714 -0.0004901521200000001
1.895714 -0.0004899021
1.896714 -0.00048962916
1.897714 -0.00048933343
1.898714 -0.00048901502
1.899714 -0.000488674
1.900714 -0.00048831052
1.901714 -0.00048792462999999996
1.902714 -0.00048751640000000004
1.903714 -0.00048708598
1.904714 -0.00048663342
1.905714 -0.0004861588
1.906714 -0.00048566221
1.907714 -0.00048514379999999995
1.908714 -0.00048460361
1.909714 -0.00048404176999999995
1.910714 -0.00048345833
1.911714 -0.00048285342
1.912714 -0.00048222718999999995
1.913714 -0.00048157967
1.914714 -0.00048091105999999997
1.915714 -0.00048022143000000004
1.916714 -0.00047951088999999996
1.917714 -0.00047877957000000003
1.918714 -0.0004780276
1.919714 -0.00047725507000000004
1.920714 -0.00047646216999999995
1.921714 -0.00047564899
1.922714 -0.00047481567
1.923714 -0.00047396229
1.924714 -0.00047308899000000004
1.925714 -0.00047219592
1.926714 -0.00047128315
1.927714 -0.00047035078000000005
1.928714 -0.00046939895
1.929714 -0.00046842774
1.930714 -0.00046743726
1.931714 -0.00046642758
1.932714 -0.00046539881
1.933714 -0.00046435097999999997
1.934714 -0.00046328419
1.935714 -0.00046219847999999996
1.936714 -0.00046109394
1.937714 -0.00045997062
1.938714 -0.00045882857
1.939714 -0.00045766787
1.940714 -0.00045648852999999995
1.941714 -0.00045529064000000006
1.942714 -0.00045407423
1.943714 -0.00045283941
1.944714 -0.00045158622
1.945714 -0.00045031475
1.946714 -0.00044902504
1.947714 -0.00044771723
1.948714 -0.00044639137
1.949714 -0.00044504759000000004
1.950714 -0.00044368603000000004
1.951714 -0.00044230678000000003
1.952714 -0.00044090998
1.953714 -0.00043949576
1.954714 -0.00043806431
1.955714 -0.00043661576
1.956714 -0.00043515028999999996
1.957714 -0.00043366808
1.958714 -0.00043216927999999995
1.959714 -0.00043065411
1.960714 -0.0004291227
1.961714 -0.00042757528999999995
1.962714 -0.00042601199999999997
1.963714 -0.00042443303000000004
1.964714 -0.00042283855000000006
1.965714 -0.00042122874
1.966714 -0.00041960375000000004
1.967714 -0.0004179637
1.968714 -0.00041630869000000006
1.969714 -0.00041463891
1.970714 -0.00041295443
1.971714 -0.00041125536
1.972714 -0.00040954174
1.973714 -0.00040781370000000006
1.974714 -0.00040607124
1.975714 -0.00040431440999999995
1.976714 -0.00040254326
1.977714 -0.00040075779000000005
1.978714 -0.00039895804
1.979714 -0.000397144
1.980714 -0.00039531569
1.981714 -0.00039347309999999996
1.982714 -0.00039161623
1.983714 -0.00038974508
1.984714 -0.00038785969999999997
1.985714 -0.00038596004000000003
1.986714 -0.00038404619000000003
1.987714 -0.00038211811
1.988714 -0.00038017587999999996
1.989714 -0.00037821956
1.990714 -0.0003762492
1.991714 -0.00037426489
1.992714 -0.00037226673
1.993714 -0.00037025482
1.994714 -0.00036822928
1.995714 -0.00036619026
1.996714 -0.0003641379
1.997714 -0.00036207234
1.998714 -0.00035999378
1.999714 -0.00035790240000000003
2.000714 -0.00035579835
2.001714 -0.00035368184
2.002714 -0.00035155306000000003
2.003714 -0.00034941218
2.004714 -0.00034725938
2.005714 -0.00034509485
2.006714 -0.00034291877
2.007714 -0.00034073128
2.008714 -0.00033853253
2.009714 -0.00033632268
2.010714 -0.00033410186
2.011714 -0.00033187016
2.012714 -0.00032962769000000004
2.013714 -0.00032737453
2.014714 -0.00032511077
2.015714 -0.00032283647000000003
2.016714 -0.00032055168
2.017714 -0.00031825643
2.018714 -0.00031595077
2.019714 -0.00031363472
2.020714 -0.0003113083
2.021714 -0.00030897156
2.022714 -0.00030662450000000003
2.023714 -0.00030426716
2.024714 -0.00030189956
2.025714 -0.00029952175
2.026714 -0.00029713378
2.027714 -0.0002947357
2.028714 -0.00029232756
2.029714 -0.00028990946
2.030714 -0.00028748152
2.031714 -0.00028504382
2.032714 -0.00028259648999999997
2.033714 -0.00028013965
2.034714 -0.00027767346000000004
2.035714 -0.00027519807
2.036714 -0.00027271365
2.037714 -0.00027022038
2.038714 -0.00026771845
2.039714 -0.00026520802000000004
2.040714 -0.00026268929
2.041714 -0.00026016244
2.042714 -0.00025762765
2.043714 -0.00025508511
2.044714 -0.00025253496
2.045714 -0.00024997737
2.046714 -0.00024741248
2.047714 -0.00024484041
2.048714 -0.00024226129
2.049714 -0.00023967518000000002
2.050714 -0.00023708219
2.051714 -0.00023448238
2.052714 -0.00023187579
2.053714 -0.00022926244999999998
2.054714 -0.00022664235
2.055714 -0.00022401552999999999
2.056714 -0.00022138197000000001
2.057714 -0.00021874164000000002
2.058714 -0.00021609453
2.059714 -0.0002134406
2.060714 -0.00021077985000000001
2.061714 -0.00020811223999999998
2.062714 -0.00020543774999999998
2.063714 -0.00020275637999999998
2.064714 -0.00020006812
2.065714 -0.00019737297
2.066714 -0.00019467097
2.067714 -0.00019196216
2.068714 -0.0001892466
2.069714 -0.00018652438
2.070714 -0.0001837956
2.071714 -0.00018106039
2.072714 -0.00017831886000000002
2.073714 -0.0001755712
2.074714 -0.00017281757
2.075714 -0.00017005816000000002
2.076714 -0.00016729318
2.077714 -0.00016452285
2.078714 -0.00016174737
2.079714 -0.00015896697999999998
2.080714 -0.00015618189999999998
2.081714 -0.00015339234999999998
2.082714 -0.00015059857
2.083714 -0.00014780074
2.084714 -0.00014499908999999998
2.085714 -0.00014219379
2.086714 -0.00013938502
2.087714 -0.00013657293
2.088714 -0.00013375766
2.089714 -0.0001309393
2.090714 -0.00012811797999999998
2.091714 -0.00012529375
2.092714 -0.00012246668
2.093714 -0.00011963678999999999
2.094714 -0.0001168041
2.095714 -0.00011396861
2.096714 -0.00011113032
2.097714 -0.00010828919
2.098714 -0.00010544520999999999
2.099714 -0.00010259833999999999
2.100714 -9.9748513e-05
2.101714 -9.689572400000001e-05
2.102714 -9.403992700000001e-05
2.103714 -9.1181101e-05
2.104714 -8.8319234e-05
2.105714 -8.545432600000001e-05
2.106714 -8.258638799999999e-05
2.107714 -7.971545400000001e-05
2.108714 -7.6841582e-05
2.109714 -7.396483299999999e-05
2.110714 -7.108530399999999e-05
2.111714 -6.8203104e-05
2.112714 -6.5318369e-05
2.113714 -6.2431241e-05
2.114714 -5.9541883999999996e-05
2.115714 -5.6650481e-05
2.116714 -5.3757224999999996e-05
2.117714 -5.0862315000000004e-05
2.118714 -4.7965955e-05
2.119714 -4.5068359e-05
2.120714 -4.2169737e-05
2.121714 -3.9270299e-05
2.122714 -3.6370244e-05
2.123714 -3.3469765999999996e-05
2.124714 -3.0569043e-05
2.125714 -2.7668241000000003e-05
2.126714 -2.476751e-05
2.127714 -2.1866978000000002e-05
2.128714 -1.8966756e-05
2.129714 -1.6066934e-05
2.130714 -1.3167583000000001e-05
2.131714 -1.0268752000000001e-05
2.132714 -7.3704719e-06
2.133714 -4.4727543e-06
2.134714 -1.5755957999999998e-06
2.135714 1.3210209999999999e-06
2.136714 4.2171251e-06
2.137714 7.1127545000000004e-06
2.138714 1.0007951e-05
2.139714 1.2902759999999998e-05
2.140714 1.5797224e-05
2.141714 1.8691382e-05
2.142714 2.1585265e-05
2.143714 2.4478893999999997e-05
2.144714 2.7372275e-05
2.145714 3.0265399999999997e-05
2.146714 3.3158241e-05
2.147714 3.605075e-05
2.148714 3.8942861e-05
2.149714 4.1834483e-05
2.150714 4.4725508e-05
2.151714 4.7615805e-05
2.152714 5.0505224000000005e-05
2.153714 5.339359200000001e-05
2.154714 5.6280726e-05
2.155714 5.9166427e-05
2.156714 6.2050486e-05
2.157714 6.4932681e-05
2.158714 6.7812789e-05
2.159714 7.0690584e-05
2.160714 7.3565843e-05
2.161714 7.6438346e-05
2.162714 7.9307881e-05
2.163714 8.217425000000001e-05
2.164714 8.503727100000001e-05
2.165714 8.789677400000001e-05
2.166714 9.0752604e-05
2.167714 9.3604632e-05
2.168714 9.6452754e-05
2.169714 9.9296869e-05
2.170714 0.00010213693000000001
2.171714 0.00010497287
2.172714 0.00010780467
2.173714 0.00011063232
2.174714 0.00011345584
2.175714 0.00011627524
2.176714 0.00011909056000000001
2.177714 0.00012190183999999999
2.178714 0.00012470911999999998
2.179714 0.00012751245
2.180714 0.00013031189
2.181714 0.00013310746
2.182714 0.00013589921
2.183714 0.00013868715
2.184714 0.0001414713
2.185714 0.00014425165
2.186714 0.00014702816000000001
2.187714 0.00014980081
2.188714 0.00015256953
2.189714 0.00015533423
2.190714 0.0001580948
2.191714 0.00016085113000000002
2.192714 0.00016360307
2.193714 0.00016635045
2.194714 0.0001690931
2.195714 0.00017183082
2.196714 0.00017456343
2.197714 0.00017729071
2.198714 0.00018001246
2.199714 0.00018272843000000002
2.200714 0.00018543843999999999
2.201714 0.00018814228
2.202714 0.00019083973
2.203714 0.00019353060000000001
2.204714 0.00019621475000000001
2.205714 0.00019889198
2.206714 0.00020156215
2.207714 0.00020422512999999999
2.208714 0.00020688079999999997
2.209714 0.00020952909
2.210714 0.00021216990000000002
2.211714 0.00021480319
2.212714 0.00021742892
2.213714 0.00022004706
2.214714 0.0002226576
2.215714 0.00022526055999999998
2.216714 0.00022785594000000002
2.217714 0.00023044374000000001
2.218714 0.00023302402
2.219714 0.00023559678
2.220714 0.00023816203
2.221714 0.00024071980999999999
2.222714 0.00024327009999999997
2.223714 0.00024581291
2.224714 0.00024834821
2.225714 0.00025087600000000003
2.226714 0.00025339621
2.227714 0.0002559088
2.228714 0.00025841368000000003
2.229714 0.00026091079
2.230714 0.00026339999
2.231714 0.00026588116
2.232714 0.00026835416999999997
2.233714 0.00027081887
2.234714 0.0002732751
2.235714 0.00027572266
2.236714 0.00027816141
2.237714 0.00028059114
2.238714 0.0002830117
2.239714 0.00028542286
2.240714 0.00028782447
2.241714 0.00029021635
2.242714 0.00029259834
2.243714 0.0002949703
2.244714 0.00029733208
2.245714 0.00029968353
2.246714 0.00030202457
2.247714 0.00030435508
2.248714 0.000306675
2.249714 0.00030898427
2.250714 0.00031128284
2.251714 0.00031357067000000003
2.252714 0.00031584775
2.253714 0.00031811408
2.254714 0.00032036965
2.255714 0.00032261447999999996
2.256714 0.00032484859
2.257714 0.00032707201
2.258714 0.00032928474
2.259714 0.00033148683
2.260714 0.0003336783
2.261714 0.00033585916
2.262714 0.00033802939
2.263714 0.00034018901000000003
2.264714 0.00034233799
2.265714 0.0003444763
2.266714 0.00034660391
2.267714 0.00034872071000000004
2.268714 0.00035082666999999997
2.269714 0.00035292167
2.270714 0.00035500561000000004
2.271714 0.00035707836999999997
2.272714 0.00035913981
2.273714 0.00036118977
2.274714 0.00036322811
2.275714 0.00036525464
2.276714 0.00036726919
2.277714 0.00036927161
2.278714 0.00037126167
2.279714 0.00037323923
2.280714 0.0003752041
2.281714 0.00037715613
2.282714 0.00037909513
2.283714 0.00038102096
2.284714 0.00038293347
2.285714 0.00038483254
2.286714 0.00038671801000000005
2.287714 0.00038858983999999995
2.288714 0.00039044788999999995
2.289714 0.00039229212
2.290714 0.00039412243
2.291714 0.00039593883
2.292714 0.00039774127
2.293714 0.0003995297
2.294714 0.00040130417
2.295714 0.00040306463
2.296714 0.00040481109000000006
2.297714 0.00040654359
2.298714 0.00040826212
2.299714 0.00040996674
2.300714 0.00041165745
2.301714 0.00041333424000000003
2.302714 0.00041499711
2.303714 0.00041664611999999996
2.304714 0.00041828121000000003
2.305714 0.00041990242999999995
2.306714 0.00042150969
2.307714 0.00042310303
2.308714 0.00042468237
2.309714 0.00042624765
2.310714 0.0004277988
2.311714 0.00042933574999999997
2.312714 0.00043085843
2.313714 0.00043236673
2.314714 0.00043386058
2.315714 0.00043533982999999996
2.316714 0.00043680438
2.317714 0.00043825407
2.318714 0.0004396888
2.319714 0.00044110848
2.320714 0.00044251292
2.321714 0.00044390204
2.322714 0.00044527565
2.323714 0.00044663365999999996
2.324714 0.00044797597999999997
2.325714 0.00044930248000000004
2.326714 0.00045061306
2.327714 0.00045190763999999997
2.328714 0.00045318610999999995
2.329714 0.0004544484
2.330714 0.00045569444999999997
2.331714 0.00045692423
2.332714 0.00045813763
2.333714 0.00045933461
2.334714 0.00046051518000000003
2.335714 0.00046167929
2.336714 0.00046282688999999997
2.337714 0.00046395799
2.338714 0.00046507256999999997
2.339714 0.00046617060000000006
2.340714 0.00046725208
2.341714 0.00046831701
2.342714 0.00046936534
2.343714 0.00047039707000000005
2.344714 0.00047141219999999995
2.345714 0.00047241069000000005
2.346714 0.00047339254
2.347714 0.00047435769
2.348714 0.00047530611000000004
2.349714 0.00047623776
2.350714 0.00047715256999999995
2.351714 0.00047805052
2.352714 0.00047893154
2.353714 0.00047979561
2.354714 0.00048064261999999995
2.355714 0.00048147249
2.356714 0.00048228516999999997
2.357714 0.00048308057000000004
2.358714 0.00048385864000000003
2.359714 0.00048461930000000004
2.360714 0.00048536244
2.361714 0.00048608799
2.362714 0.00048679584999999995
2.363714 0.00048748598000000005
2.364714 0.00048815832
2.365714 0.00048881275
2.366714 0.0004894492599999999
2.367714 0.0004900677600000001
2.368714 0.00049066821
2.369714 0.00049125056
2.370714 0.00049181476
2.371714 0.00049236078
2.372714 0.00049288856
2.373714 0.0004933981000000001
2.374714 0.00049388937
2.375714 0.0004943623
2.376714 0.00049481696
2.377714 0.00049525329
2.378714 0.00049567129
2.379714 0.00049607097
2.380714 0.00049645232
2.381714 0.00049681535
2.382714 0.00049716
2.383714 0.00049748633
2.384714 0.0004977942799999999
2.385714 0.00049808391
2.386714 0.00049835517
2.387714 0.00049860805
2.388714 0.00049884256
2.389714 0.00049905866
2.390714 0.00049925634
2.391714 0.00049943555
2.392714 0.00049959631
2.393714 0.00049973855
2.394714 0.00049986224
2.395714 0.0004999673799999999
2.396714 0.00050005387
2.397714 0.00050012168
2.398714 0.00050017074
2.399714 0.00050020103
2.400714 0.00050021249
2.401714 0.00050020503
2.402714 0.00050017861
2.403714 0.00050013318
2.404714 0.0005000687
2.405714 0.0004999850699999999
2.406714 0.00049988225
2.407714 0.0004997602
2.408714 0.00049961886
2.409714 0.00049945825
2.410714 0.0004992782600000001
2.411714 0.00049907885
2.412714 0.0004988600299999999
2.413714 0.00049862178
2.414714 0.00049836408
2.415714 0.00049808687
2.416714 0.00049779019
2.417714 0.00049747405
2.418714 0.0004971384399999999
2.419714 0.00049678338
2.420714 0.00049640889
2.421714 0.00049601504
2.422714 0.0004956018099999999
2.423714 0.00049516925
2.424714 0.00049471737
2.425714 0.0004942462499999999
2.426714 0.0004937559400000001
2.427714 0.00049324649
2.428714 0.00049271794
2.429714 0.0004921703300000001
2.430714 0.00049160371
2.431714 0.0004910181400000001
2.432714 0.00049041364
2.433714 0.00048979023
2.434714 0.00048914799
2.435714 0.00048848692
2.436714 0.00048780707
2.437714 0.00048710845
2.438714 0.00048639108000000003
2.439714 0.00048565493999999995
2.440714 0.00048490006
2.441714 0.00048412644
2.442714 0.00048333404
2.443714 0.00048252291000000004
2.444714 0.000481693
2.445714 0.00048084426
2.446714 0.00047997669
2.447714 0.00047909025
2.448714 0.00047818494
2.449714 0.00047726070999999995
2.450714 0.00047631756
2.451714 0.00047535545000000005
2.452714 0.00047437434
2.453714 0.00047337421
2.454714 0.00047235508000000005
2.455714 0.00047131689
2.456714 0.00047025969
2.457714 0.00046918344
2.458714 0.00046808818000000006
2.459714 0.00046697392000000004
2.460714 0.00046584069000000003
2.461714 0.00046468849000000004
2.462714 0.00046351738
2.463714 0.00046232744
2.464714 0.00046111868000000005
2.465714 0.00045989123000000003
2.466714 0.00045864508000000004
2.467714 0.00045738033999999996
2.468714 0.00045609709
2.469714 0.00045479542000000003
2.470714 0.00045347542
2.471714 0.00045213715
2.472714 0.00045078073000000003
2.473714 0.00044940621
2.474714 0.00044801372
2.475714 0.00044660333000000004
2.476714 0.00044517506
2.477714 0.000443729
2.478714 0.00044226526
2.479714 0.00044078388
2.480714 0.00043928494
2.481714 0.00043776845
2.482714 0.00043623450000000003
2.483714 0.00043468308000000006
2.484714 0.00043311425000000005
2.485714 0.00043152804
2.486714 0.00042992447
2.487714 0.00042830357
2.488714 0.00042666533999999995
2.489714 0.00042500978
2.490714 0.00042333695
2.491714 0.00042164688
2.492714 0.00041993958
2.493714 0.00041821504
2.494714 0.00041647331000000006
2.495714 0.00041471444
2.496714 0.00041293847
2.497714 0.00041114545
2.498714 0.00040933546
2.499714 0.00040750850999999997
2.500714 0.00040566474000000005
2.501714 0.00040380419
2.502714 0.00040192695
2.503714 0.00040003310000000003
2.504714 0.0003981228
2.505714 0.00039619613
2.506714 0.00039425322
2.507714 0.00039229417000000003
2.508714 0.00039031910999999997
2.509714 0.00038832818
2.510714 0.00038632152
2.511714 0.00038429926
2.512714 0.00038226152999999995
2.513714 0.00038020846
2.514714 0.00037814018
2.515714 0.0003760568
2.516714 0.00037395841
2.517714 0.00037184516
2.518714 0.0003697171
2.519714 0.00036757435
2.520714 0.00036541699000000003
2.521714 0.00036324507
2.522714 0.00036105864
2.523714 0.0003588578
2.524714 0.00035664257
2.525714 0.00035441299
2.526714 0.00035216910000000003
2.527714 0.00034991094
2.528714 0.00034763855
2.529714 0.00034535192
2.530714 0.0003430511
2.531714 0.00034073612
2.532714 0.00033840701999999996
2.533714 0.00033606382000000003
2.534714 0.00033370656999999996
2.535714 0.00033133531
2.536714 0.00032895008999999997
2.537714 0.000326551
2.538714 0.00032413811
2.539714 0.00032171151
2.540714 0.00031927132
2.541714 0.00031681761
2.542714 0.00031435054000000004
2.543714 0.00031187024
2.544714 0.00030937683000000003
2.545714 0.00030687049
2.546714 0.0003043514
2.547714 0.0003018197
2.548714 0.0002992756
2.549714 0.00029671926
2.550714 0.00029415087
2.551714 0.00029157061
2.552714 0.00028897869
2.553714 0.00028637528
2.554714 0.00028376057000000003
2.555714 0.00028113473
2.556714 0.00027849794
2.557714 0.00027585038
2.558714 0.00027319218
2.559714 0.00027052349
2.560714 0.00026784447999999997
2.561714 0.00026515527
2.562714 0.00026245598
2.563714 0.00025974671
2.564714 0.00025702759
2.565714 0.0002542987
2.566714 0.00025156011999999996
2.567714 0.00024881196999999996
2.568714 0.00024605429000000003
2.569714 0.00024328717
2.570714 0.00024051069000000002
2.571714 0.00023772493
2.572714 0.00023492996
2.573714 0.00023212584999999998
2.574714 0.00022931269999999998
2.575714 0.00022649056000000002
2.576714 0.00022365955000000002
2.577714 0.00022081979
2.578714 0.00021797136
2.579714 0.00021511439000000001
2.580714 0.00021224901
2.581714 0.00020937534
2.582714 0.00020649354
2.583714 0.00020360378
2.584714 0.0002007062
2.585714 0.00019780098
2.586714 0.00019488828
2.587714 0.0001919683
2.588714 0.00018904121
2.589714 0.00018610722000000001
2.590714 0.0001831665
2.591714 0.00018021925999999998
2.592714 0.00017726568
2.593714 0.00017430593
2.594714 0.00017134021999999998
2.595714 0.00016836871000000002
2.596714 0.00016539157
2.597714 0.00016240896
2.598714 0.00015942105000000002
2.599714 0.00015642797999999999
2.600714 0.00015342991
2.601714 0.00015042697
2.602714 0.00014741927
2.603714 0.00014440694
2.604714 0.0001413901
2.605714 0.00013836885
2.606714 0.0001353433
2.607714 0.00013231356000000002
2.608714 0.00012927973
2.609714 0.0001262419
2.610714 0.0001232002
2.611714 0.00012015472
2.612714 0.00011710557
2.613714 0.00011405288999999999
2.614714 0.00011099678
2.615714 0.00010793739
2.616714 0.00010487485999999999
2.617714 0.00010180934
2.618714 9.8740998e-05
2.619714 9.5670009e-05
2.620714 9.2596554e-05
2.621714 8.9520825e-05
2.622714 8.6443026e-05
2.623714 8.3363375e-05
2.624714 8.0282092e-05
2.625714 7.71994e-05
2.626714 7.411553e-05
2.627714 7.1030723e-05
2.628714 6.794522299999999e-05
2.629714 6.485926200000001e-05
2.630714 6.1773079e-05
2.631714 5.8686919e-05
2.632714 5.5601009e-05
2.633714 5.2515577000000006e-05
2.634714 4.9430848999999995e-05
2.635714 4.6347034e-05
2.636714 4.3264339e-05
2.637714 4.018296e-05
2.638714 3.7103080999999995e-05
2.639714 3.4024879e-05
2.640714 3.0948519e-05
2.641714 2.7874157e-05
2.642714 2.4801935e-05
2.643714 2.1731991e-05
2.644714 1.8664451e-05
2.645714 1.5599439e-05
2.646714 1.2537065e-05
2.647714 9.4774421e-06
2.648714 6.4206759e-06
2.649714 3.3668716e-06
2.650714 3.1613364999999996e-07
2.651714 -2.731432e-06
2.652714 -5.775717e-06
2.653714 -8.8166097e-06
2.654714 -1.1853992e-05
2.655714 -1.4887740000000001e-05
2.656714 -1.7917723e-05
2.657714 -2.0943804000000002e-05
2.658714 -2.3965836e-05
2.659714 -2.6983662e-05
2.660714 -2.9997121999999998e-05
2.661714 -3.300604e-05
2.662714 -3.6010240000000006e-05
2.663714 -3.9009535e-05
2.664714 -4.2003731e-05
2.665714 -4.4992626e-05
2.666714 -4.7976021999999996e-05
2.667714 -5.095370699999999e-05
2.668714 -5.3925476e-05
2.669714 -5.689111e-05
2.670714 -5.9850407000000005e-05
2.671714 -6.2803161e-05
2.672714 -6.5749163e-05
2.673714 -6.8688212e-05
2.674714 -7.162011e-05
2.675714 -7.4544664e-05
2.676714 -7.746169200000001e-05
2.677714 -8.0371018e-05
2.678714 -8.327246500000001e-05
2.679714 -8.6165869e-05
2.680714 -8.905107599999999e-05
2.681714 -9.1927933e-05
2.682714 -9.4796292e-05
2.683714 -9.7656016e-05
2.684714 -0.00010050696
2.685714 -0.00010334901
2.686714 -0.00010618202
2.687714 -0.00010900586
2.688714 -0.00011182041
2.689714 -0.00011462553999999999
2.690714 -0.00011742111
2.691714 -0.00012020699
2.692714 -0.00012298306
2.693714 -0.00012574915
2.694714 -0.00012850512
2.695714 -0.00013125082
2.696714 -0.00013398609
2.697714 -0.00013671076
2.698714 -0.00013942467
2.699714 -0.00014212764
2.700714 -0.00014481947
2.701714 -0.00014749997
2.702714 -0.00015016897
2.703714 -0.00015282625
2.704714 -0.00015547163
2.705714 -0.00015810489
2.706714 -0.00016072585
2.707714 -0.0001633343
2.708714 -0.00016593003999999998
2.709714 -0.00016851289999999998
2.710714 -0.00017108265
2.711714 -0.00017363914
2.712714 -0.00017618219000000001
2.713714 -0.00017871161999999998
2.714714 -0.00018122727
2.715714 -0.00018372899
2.716714 -0.00018621663
2.717714 -0.00018869006
2.718714 -0.00019114914
2.719714 -0.00019359375
2.720714 -0.00019602378000000003
2.721714 -0.00019843912
2.722714 -0.00020083969
2.723714 -0.00020322539
2.724714 -0.00020559609999999998
2.725714 -0.00020795172999999999
2.726714 -0.00021029222999999997
2.727714 -0.00021261746
2.728714 -0.00021492738
2.729714 -0.00021722186999999997
2.730714 -0.00021950084000000003
2.731714 -0.00022176418
2.732714 -0.0002240118
2.733714 -0.00022624358
2.734714 -0.00022845941
2.735714 -0.00023065916
2.736714 -0.00023284269
2.737714 -0.00023500988
2.738714 -0.00023716059000000001
2.739714 -0.00023929465
2.740714 -0.00024141193
2.741714 -0.00024351225
2.742714 -0.00024559545
2.743714 -0.00024766136
2.744714 -0.00024970982
2.745714 -0.00025174065000000003
2.746714 -0.00025375368
2.747714 -0.00025574875
2.748714 -0.00025772566999999997
2.749714 -0.00025968429
2.750714 -0.00026162447
2.751714 -0.00026354603
2.752714 -0.00026544883
2.753714 -0.00026733272999999996
2.754714 -0.00026919761
2.755714 -0.00027104334
2.756714 -0.00027286978
2.757714 -0.00027467683999999996
2.758714 -0.0002764644
2.759714 -0.00027823239
2.760714 -0.00027998069
2.761714 -0.00028170923
2.762714 -0.00028341792
2.763714 -0.00028510669
2.764714 -0.00028677548
2.765714 -0.00028842421
2.766714 -0.00029005282
2.767714 -0.00029166124
2.768714 -0.0002932494
2.769714 -0.00029481723
2.770714 -0.00029636467
2.771714 -0.00029789164000000004
2.772714 -0.00029939806
2.773714 -0.00030088386000000003
2.774714 -0.00030234896
2.775714 -0.00030379326
2.776714 -0.00030521669
2.777714 -0.00030661913
2.778714 -0.00030800049
2.779714 -0.00030936069
2.780714 -0.00031069961999999996
2.781714 -0.00031201719
2.782714 -0.00031331326
2.783714 -0.00031458775999999996
2.784714 -0.00031584059
2.785714 -0.00031707164000000003
2.786714 -0.00031828079000000004
2.787714 -0.00031946797
2.788714 -0.0003206331
2.789714 -0.00032177609
2.790714 -0.00032289684
2.791714 -0.0003239953
2.792714 -0.00032507139000000003
2.793714 -0.00032612506
2.794714 -0.00032715625000000003
2.795714 -0.0003281649
2.796714 -0.000329151
2.797714 -0.00033011447
2.798714 -0.0003310553
2.799714 -0.00033197346
2.800714 -0.00033286892
2.801714 -0.00033374167
2.802714 -0.00033459169
2.803714 -0.00033541894
2.804714 -0.00033622340999999996
2.805714 -0.0003370051
2.806714 -0.00033776396
2.807714 -0.00033849997
2.808714 -0.00033921312
2.809714 -0.00033990339000000003
2.810714 -0.00034057069999999997
2.811714 -0.00034121506
2.812714 -0.0003418364
2.813714 -0.00034243469
2.814714 -0.00034300988
2.815714 -0.0003435619
2.816714 -0.0003440907
2.817714 -0.00034459624000000004
2.818714 -0.00034507846
2.819714 -0.00034553725
2.820714 -0.0003459726
2.821714 -0.00034638442
2.822714 -0.00034677266000000004
2.823714 -0.00034713726
2.824714 -0.00034747816
2.825714 -0.0003477953
2.826714 -0.00034808863
2.827714 -0.00034835814
2.828714 -0.00034860377
2.829714 -0.00034882548
2.830714 -0.00034902328000000003
2.831714 -0.00034919713
2.832714 -0.00034934703
2.833714 -0.000349473
2.834714 -0.00034957502
2.835714 -0.00034965312
2.836714 -0.00034970733000000003
2.837714 -0.00034973766
2.838714 -0.00034974416
2.839714 -0.00034972686
2.840714 -0.00034968582
2.841714 -0.00034962106
2.842714 -0.00034953266
2.843714 -0.00034942066
2.844714 -0.0003492851
2.845714 -0.00034912604999999997
2.846714 -0.00034894356
2.847714 -0.00034873767
2.848714 -0.00034850843
2.849714 -0.00034825589
2.850714 -0.00034798009
2.851714 -0.00034768103999999997
2.852714 -0.00034735881
2.853714 -0.00034701343
2.854714 -0.0003466449
2.855714 -0.00034625327
2.856714 -0.00034583854
2.857714 -0.00034540076
2.858714 -0.00034493992
2.859714 -0.00034445602
2.860714 -0.00034394909
2.861714 -0.00034341915
2.862714 -0.00034286622
2.863714 -0.00034229031
2.864714 -0.00034169143
2.865714 -0.00034106961
2.866714 -0.00034042487
2.867714 -0.00033975723
2.868714 -0.00033906672
2.869714 -0.0003383534
2.870714 -0.0003376173
2.871714 -0.00033685846999999996
2.872714 -0.00033607696
2.873714 -0.00033527283
2.874714 -0.00033444614
2.875714 -0.00033359697
2.876714 -0.0003327254
2.877714 -0.00033183151
2.878714 -0.00033091537
2.879714 -0.00032997709
2.880714 -0.00032901676
2.881714 -0.00032803446
2.882714 -0.00032703028
2.883714 -0.00032600435
2.884714 -0.00032495675
2.885714 -0.00032388759
2.886714 -0.00032279697
2.887714 -0.00032168498
2.888714 -0.00032055173000000004
2.889714 -0.0003193973
2.890714 -0.00031822181
2.891714 -0.00031702533999999996
2.892714 -0.00031580801
2.893714 -0.00031456989
2.894714 -0.00031331106
2.895714 -0.00031203162999999997
2.896714 -0.00031073167999999996
2.897714 -0.0003094113
2.898714 -0.00030807059
2.899714 -0.00030670963
2.900714 -0.00030532849
2.901714 -0.0003039273
2.902714 -0.00030250612
2.903714 -0.00030106505
2.904714 -0.0002996042
2.905714 -0.00029812363
2.906714 -0.00029662349000000003
2.907714 -0.00029510386
2.908714 -0.00029356484
2.909714 -0.00029200655
2.910714 -0.00029042913
2.911714 -0.00028883266999999997
2.912714 -0.00028721729
2.913714 -0.00028558313
2.914714 -0.00028393033000000004
2.915714 -0.00028225902
2.916714 -0.00028056934
2.917714 -0.00027886144
2.918714 -0.00027713547
2.919714 -0.00027539156
2.920714 -0.00027362987
2.921714 -0.00027185054
2.922714 -0.00027005372
2.923714 -0.00026823957
2.924714 -0.00026640826
2.925714 -0.00026455991
2.926714 -0.0002626947
2.927714 -0.00026081277000000004
2.928714 -0.00025891429
2.929714 -0.00025699939999999997
2.930714 -0.00025506822
2.931714 -0.00025312091999999997
2.932714 -0.00025115767
2.933714 -0.00024917856
2.934714 -0.00024718377
2.935714 -0.00024517344
2.936714 -0.0002431477
2.937714 -0.0002411067
2.938714 -0.00023905055999999997
2.939714 -0.00023697944
2.940714 -0.00023489347
2.941714 -0.00023279279000000002
2.942714 -0.00023067752999999998
2.943714 -0.00022854785999999998
2.944714 -0.00022640388
2.945714 -0.00022424576
2.946714 -0.00022207364
2.947714 -0.00021988767
2.948714 -0.00021768799
2.949714 -0.00021547473
2.950714 -0.00021324809
2.951714 -0.00021100818
2.952714 -0.00020875518000000002
2.953714 -0.00020648927
2.954714 -0.00020421056999999997
2.955714 -0.00020191927999999997
2.956714 -0.00019961557999999998
2.957714 -0.00019729962000000003
2.958714 -0.00019497158999999997
2.959714 -0.00019263166
2.960714 -0.00019028001
2.961714 -0.00018791684
2.962714 -0.00018554233
2.963714 -0.00018315667
2.964714 -0.00018076005
2.965714 -0.00017835267
2.966714 -0.00017593471999999998
2.967714 -0.0001735064
2.968714 -0.00017106789
2.969714 -0.00016861941
2.970714 -0.00016616113
2.971714 -0.00016369327999999999
2.972714 -0.00016121602999999998
2.973714 -0.0001587296
2.974714 -0.00015623417
2.975714 -0.00015372995
2.976714 -0.0001512171
2.977714 -0.00014869585
2.978714 -0.00014616637
2.979714 -0.00014362886
2.980714 -0.0001410835
2.981714 -0.00013853048
2.982714 -0.00013596999
2.983714 -0.0001334022
2.984714 -0.0001308273
2.985714 -0.00012824546
2.986714 -0.00012565687
2.987714 -0.0001230617
2.988714 -0.00012046012999999999
2.989714 -0.00011785233
2.990714 -0.00011523848000000002
2.991714 -0.00011261876
2.992714 -0.00010999333
2.993714 -0.00010736237999999999
2.994714 -0.00010472608999999999
2.995714 -0.00010208463000000001
2.996714 -9.943818200000001e-05
2.997714 -9.678693699999999e-05
2.998714 -9.413106999999999e-05
2.999714 -9.1470775e-05
3.000714 -8.880623999999999e-05
3.001714 -8.6137663e-05
3.002714 -8.3465238e-05
3.003714 -8.078916899999999e-05
3.004714 -7.8109656e-05
3.005714 -7.5426908e-05
3.006714 -7.2741136e-05
3.007714 -7.0052556e-05
3.008714 -6.7361378e-05
3.009714 -6.466782499999999e-05
3.010714 -6.197211599999999e-05
3.011714 -5.927447e-05
3.012714 -5.6575112e-05
3.013714 -5.387426e-05
3.014714 -5.117214e-05
3.015714 -4.8468974e-05
3.016714 -4.576498e-05
3.017714 -4.3060379e-05
3.018714 -4.0355388e-05
3.019714 -3.7650221e-05
3.020714 -3.4945089e-05
3.021714 -3.2240196999999995e-05
3.022714 -2.9535752e-05
3.023714 -2.6831952000000002e-05
3.024714 -2.4128994e-05
3.025714 -2.1427069999999998e-05
3.026714 -1.8726369e-05
3.027714 -1.6027076e-05
3.028714 -1.3329371e-05
3.029714 -1.0633432999999999e-05
3.030714 -7.939439e-06
3.031714 -5.2475623999999995e-06
3.032714 -2.5579762e-06
3.033714 1.2914741e-07
3.034714 2.8136366e-06
3.035714 5.4953187e-06
3.036714 8.1740197e-06
3.037714 1.0849563e-05
3.038714 1.3521772e-05
3.039714 1.6190461e-05
3.040714 1.8855446999999998e-05
3.041714 2.1516537e-05
3.042714 2.4173539e-05
3.043714 2.6826254e-05
3.044714 2.9474475e-05
3.045714 3.2117993e-05
3.046714 3.4756593e-05
3.047714 3.7390058000000005e-05
3.048714 4.0018165e-05
3.049714 4.2640687e-05
3.050714 4.5257393999999995e-05
3.051714 4.7868052999999995e-05
3.052714 5.0472437e-05
3.053714 5.3070306e-05
3.054714 5.5661428000000005e-05
3.055714 5.8245575e-05
3.056714 6.0822515000000004e-05
3.057714 6.3392019e-05
3.058714 6.5953867e-05
3.059714 6.8507848e-05
3.060714 7.1053745e-05
3.061714 7.3591355e-05
3.062714 7.6120477e-05
3.063714 7.8640926e-05
3.064714 8.1152513e-05
3.065714 8.3655067e-05
3.066714 8.6148418e-05
3.067714 8.863241299999999e-05
3.068714 9.110689199999999e-05
3.069714 9.3571708e-05
3.070714 9.602671299999999e-05
3.071714 9.847177599999999e-05
3.072714 0.00010090677
3.073714 0.00010333155
3.074714 0.00010574599
3.075714 0.00010814998000000001
3.076714 0.00011054337000000001
3.077714 0.00011292605
3.078714 0.00011529785
3.079714 0.00011765866
3.080714 0.00012000832999999999
3.081714 0.00012234671000000002
3.082714 0.00012467364
3.083714 0.00012698896
3.084714 0.0001292925
3.085714 0.00013158409
3.086714 0.00013386355000000001
3.087714 0.00013613067
3.088714 0.00013838526
3.089714 0.00014062713000000002
3.090714 0.00014285605
3.091714 0.00014507183
3.092714 0.00014727424
3.093714 0.00014946306000000002
3.094714 0.00015163808
3.095714 0.00015379909
3.096714 0.00015594586
3.097714 0.00015807818
3.098714 0.00016019586
3.099714 0.00016229868
3.100714 0.00016438645999999999
3.101714 0.00016645902
3.102714 0.00016851616999999998
3.103714 0.00017055774999999998
3.104714 0.00017258359
3.105714 0.00017459356
3.106714 0.00017658751
3.107714 0.00017856534
3.108714 0.0001805269
3.109714 0.0001824721
3.110714 0.00018440085
3.111714 0.00018631304
3.112714 0.00018820858
3.113714 0.00019008740999999999
3.114714 0.00019194943
3.115714 0.00019379456
3.116714 0.00019562273999999998
3.117714 0.00019743388
3.118714 0.00019922791
3.119714 0.00020100473999999999
3.120714 0.00020276429
3.121714 0.00020450648
3.122714 0.0002062312
3.123714 0.00020793832
3.124714 0.00020962774999999998
3.125714 0.00021129936
3.126714 0.00021295302
3.127714 0.00021458861000000001
3.128714 0.00021620597
3.129714 0.00021780493
3.130714 0.00021938532999999998
3.131714 0.00022094703
3.132714 0.00022248985000000002
3.133714 0.00022401363999999998
3.134714 0.00022551821999999998
3.135714 0.0002270034
3.136714 0.00022846902999999999
3.137714 0.00022991494000000002
3.138714 0.00023134098
3.139714 0.00023274702
3.140714 0.00023413287999999997
3.141714 0.00023549844
3.142714 0.00023684358
3.143714 0.00023816817
3.144714 0.00023947214
3.145714 0.00024075536999999998
3.146714 0.00024201777
3.147714 0.00024325927
3.148714 0.00024447984
3.149714 0.00024567938999999996
3.150714 0.00024685789000000003
3.151714 0.00024801532
3.152714 0.00024915164
3.153714 0.00025026682
3.154714 0.00025136084999999997
3.155714 0.00025243369
3.156714 0.00025348534
3.157714 0.00025451575
3.158714 0.00025552492
3.159714 0.00025651282
3.160714 0.00025747941
3.161714 0.00025842462
3.162714 0.00025934844
3.163714 0.00026025079
3.164714 0.00026113162
3.165714 0.00026199082
3.166714 0.00026282833
3.167714 0.00026364404999999996
3.168714 0.00026443787999999997
3.169714 0.00026520972
3.170714 0.00026595947000000004
3.171714 0.00026668697
3.172714 0.00026739215
3.173714 0.00026807486
3.174714 0.00026873497
3.175714 0.00026937239
3.176714 0.000269987
3.177714 0.00027057869999999996
3.178714 0.00027114736000000004
3.179714 0.00027169292
3.180714 0.00027221529
3.181714 0.00027271437
3.182714 0.00027319015
3.183714 0.00027364256
3.184714 0.00027407159
3.185714 0.0002744772
3.186714 0.00027485942
3.187714 0.00027521821
3.188714 0.00027555363
3.189714 0.00027586573
3.190714 0.00027615451
3.191714 0.00027642006
3.192714 0.00027666242
3.193714 0.00027688166
3.194714 0.00027707782999999997
3.195714 0.00027725105
3.196714 0.00027740134
3.197714 0.00027752878
3.198714 0.00027763344
3.199714 0.00027771537
3.200714 0.00027777462
3.201714 0.00027781123
3.202714 0.00027782521
3.203714 0.00027781659
3.204714 0.00027778540000000004
3.205714 0.0002777316
3.206714 0.00027765518
3.207714 0.00027755611000000003
3.208714 0.00027743436
3.209714 0.00027728986000000004
3.210714 0.00027712258
3.211714 0.00027693243
3.212714 0.00027671936
3.213714 0.00027648327
3.214714 0.00027622409
3.215714 0.00027594174
3.216714 0.00027563615
3.217714 0.00027530725
3.218714 0.00027495498
3.219714 0.00027457929000000004
3.220714 0.00027418014
3.221714 0.00027375747
3.222714 0.0002733113
3.223714 0.00027284159
3.224714 0.00027234835
3.225714 0.00027183162
3.226714 0.00027129142
3.227714 0.00027072783
3.228714 0.00027014091
3.229714 0.00026953073
3.230714 0.00026889741
3.231714 0.00026824102
3.232714 0.00026756172
3.233714 0.00026685962
3.234714 0.00026613482000000004
3.235714 0.00026538748
3.236714 0.00026461776
3.237714 0.00026382577
3.238714 0.00026301166
3.239714 0.00026217554000000003
3.240714 0.00026131756
3.241714 0.00026043783
3.242714 0.00025953645000000003
3.243714 0.00025861355
3.244714 0.00025766919000000003
3.245714 0.00025670346999999996
3.246714 0.00025571646
3.247714 0.00025470822
3.248714 0.00025367876
3.249714 0.00025262816
3.250714 0.00025155641
3.251714 0.00025046356
3.252714 0.00024934961
3.253714 0.00024821456
3.254714 0.00024705844
3.255714 0.00024588121
3.256714 0.00024468291
3.257714 0.00024346352
3.258714 0.00024222306
3.259714 0.00024096155
3.260714 0.00023967899999999997
3.261714 0.00023837545
3.262714 0.00023705095000000001
3.263714 0.00023570553
3.264714 0.00023433929
3.265714 0.00023295229
3.266714 0.0002315446
3.267714 0.00023011634999999997
3.268714 0.00022866764
3.269714 0.0002271986
3.270714 0.00022570937
3.271714 0.00022420007999999998
3.272714 0.00022267091000000003
3.273714 0.00022112201000000002
3.274714 0.00021955354
3.275714 0.00021796568
3.276714 0.00021635858
3.277714 0.00021473243
3.278714 0.00021308738000000001
3.279714 0.00021142358999999997
3.280714 0.00020974123000000003
3.281714 0.00020804046000000003
3.282714 0.0002063214
3.283714 0.00020458419
3.284714 0.00020282896000000002
3.285714 0.00020105581
3.286714 0.00019926485
3.287714 0.00019745621
3.288714 0.00019562995
3.289714 0.00019378612999999999
3.290714 0.00019192482
3.291714 0.00019004611
3.292714 0.00018815006
3.293714 0.00018623671
3.294714 0.00018430612
3.295714 0.00018235836
3.296714 0.00018039348999999999
3.297714 0.00017841155
3.298714 0.00017641263
3.299714 0.0001743968
3.300714 0.00017236416
3.301714 0.0001703148
3.302714 0.00016824882
3.303714 0.00016616636
3.304714 0.00016406756
3.305714 0.00016195254
3.306714 0.00015982149
3.307714 0.00015767457
3.308714 0.00015551198
3.309714 0.00015333390999999999
3.310714 0.00015114057
3.311714 0.00014893219
3.312714 0.000146709
3.313714 0.00014447121999999998
3.314714 0.0001422191
3.315714 0.00013995284999999998
3.316714 0.00013767274
3.317714 0.00013537898
3.318714 0.00013307182
3.319714 0.00013075148
3.320714 0.00012841817000000001
3.321714 0.00012607211
3.322714 0.00012371348
3.323714 0.00012134248000000001
3.324714 0.00011895926
3.325714 0.00011656399
3.326714 0.00011415682
3.327714 0.00011173786999999998
3.328714 0.00010930727000000001
3.329714 0.00010686512000000001
3.330714 0.00010441150000000001
3.331714 0.00010194651999999998
3.332714 9.9470253e-05
3.333714 9.6982762e-05
3.334714 9.4484125e-05
3.335714 9.1974397e-05
3.336714 8.9453641e-05
3.337714 8.692192599999999e-05
3.338714 8.4379315e-05
3.339714 8.1825885e-05
3.340714 7.9261719e-05
3.341714 7.6686899e-05
3.342714 7.4101536e-05
3.343714 7.1505735e-05
3.344714 6.8899624e-05
3.345714 6.6283337e-05
3.346714 6.3657029e-05
3.347714 6.102087e-05
3.348714 5.8375035999999994e-05
3.349714 5.5719721e-05
3.350714 5.3055134999999995e-05
3.351714 5.0381493e-05
3.352714 4.7699024000000004e-05
3.353714 4.5007963e-05
3.354714 4.2308554e-05
3.355714 3.9601048e-05
3.356714 3.6885697000000003e-05
3.357714 3.4162757999999996e-05
3.358714 3.1432486e-05
3.359714 2.8695134999999998e-05
3.360714 2.5950951e-05
3.361714 2.3200181e-05
3.362714 2.0443062e-05
3.363714 1.7679824e-05
3.364714 1.4910686999999999e-05
3.365714 1.2135862e-05
3.366714 9.3555506e-06
3.367714 6.569942500000001e-06
3.368714 3.7792180000000002e-06
3.369714 9.8354684e-07
3.370714 -1.8169109e-06
3.371714 -4.6220041e-06
3.372714 -7.431589199999999e-06
3.373714 -1.024553e-05
3.374714 -1.3063695000000001e-05
3.375714 -1.5885956e-05
3.376714 -1.871219e-05
3.377714 -2.1542272e-05
3.378714 -2.4376074999999997e-05
3.379714 -2.7213476999999997e-05
3.380714 -3.0054343000000002e-05
3.381714 -3.2898541e-05
3.382714 -3.5745927e-05
3.383714 -3.8596355e-05
3.384714 -4.1449667e-05
3.385714 -4.4305702e-05
3.386714 -4.7164286e-05
3.387714 -5.0025237999999994e-05
3.388714 -5.2888366999999996e-05
3.389714 -5.5753475e-05
3.390714 -5.8620356e-05
3.391714 -6.1488799e-05
3.392714 -6.4358585e-05
3.393714 -6.7229496e-05
3.394714 -7.0101305e-05
3.395714 -7.2973785e-05
3.396714 -7.5846714e-05
3.397714 -7.8719864e-05
3.398714 -8.1593021e-05
3.399714 -8.4465961e-05
3.400714 -8.7338481e-05
3.401714 -9.0210369e-05
3.402714 -9.3081434e-05
3.403714 -9.5951486e-05
3.404714 -9.8820362e-05
3.405714 -0.00010168787
3.406714 -0.00010455389000000001
3.407714 -0.00010741824
3.408714 -0.00011028079
3.409714 -0.00011314143000000001
3.410714 -0.00011600002
3.411714 -0.00011885647
3.412714 -0.00012171066999999999
3.413714 -0.00012456250999999999
3.414714 -0.0001274119
3.415714 -0.00013025874
3.416714 -0.00013310294999999999
3.417714 -0.00013594442000000001
3.418714 -0.00013878307
3.419714 -0.00014161878
3.420714 -0.00014445145
3.421714 -0.00014728096999999999
3.422714 -0.0001501072
3.423714 -0.00015293002
3.424714 -0.00015574929
3.425714 -0.00015856483
3.426714 -0.0001613765
3.427714 -0.00016418411
3.428714 -0.00016698747
3.429714 -0.00016978638
3.430714 -0.00017258063
3.431714 -0.00017537001
3.432714 -0.00017815428
3.433714 -0.00018093322
3.434714 -0.00018370657
3.435714 -0.00018647411
3.436714 -0.00018923557
3.437714 -0.00019199071999999998
3.438714 -0.00019473930000000003
3.439714 -0.00019748109
3.440714 -0.00020021582
3.441714 -0.00020294328
3.442714 -0.00020566322
3.443714 -0.00020837545
3.444714 -0.00021107974
3.445714 -0.00021377589
3.446714 -0.00021646374000000002
3.447714 -0.00021914309
3.448714 -0.00022181377999999999
3.449714 -0.00022447566000000001
3.450714 -0.00022712858999999997
3.451714 -0.00022977244
3.452714 -0.00023240708999999998
3.453714 -0.00023503241999999998
3.454714 -0.00023764833
3.455714 -0.00024025471
3.456714 -0.0002428515
3.457714 -0.00024543858
3.458714 -0.00024801589
3.459714 -0.00025058333999999997
3.460714 -0.00025314084
3.461714 -0.00025568831
3.462714 -0.00025822567
3.463714 -0.00026075280999999996
3.464714 -0.00026326966
3.465714 -0.00026577611
3.466714 -0.00026827204
3.467714 -0.00027075735
3.468714 -0.00027323192
3.469714 -0.00027569563
3.470714 -0.00027814833
3.471714 -0.00028058987
3.472714 -0.00028302013
3.473714 -0.00028543895
3.474714 -0.00028784616000000003
3.475714 -0.00029024161
3.476714 -0.00029262515
3.477714 -0.00029499658
3.478714 -0.00029735577000000003
3.479714 -0.00029970254
3.480714 -0.00030203671
3.481714 -0.00030435815
3.482714 -0.00030666667
3.483714 -0.00030896215
3.484714 -0.00031124441
3.485714 -0.00031351333
3.486714 -0.00031576874
3.487714 -0.00031801053
3.488714 -0.00032023855999999996
3.489714 -0.00032245273
3.490714 -0.00032465291
3.491714 -0.00032683899000000003
3.492714 -0.00032901089
3.493714 -0.00033116848
3.494714 -0.00033331169
3.495714 -0.00033544043
3.496714 -0.00033755459000000003
3.497714 -0.00033965409
3.498714 -0.00034173884
3.499714 -0.00034380873
3.500714 -0.00034586371
3.501714 -0.00034790365999999996
3.502714 -0.0003499285
3.503714 -0.00035193809
3.504714 -0.00035393236
3.505714 -0.00035591117
3.506714 -0.00035787443
3.507714 -0.00035982202
3.508714 -0.00036175381
3.509714 -0.00036366965999999997
3.510714 -0.00036556944
3.511714 -0.000367453
3.512714 -0.00036932022
3.513714 -0.00037117095000000004
3.514714 -0.00037300504000000004
3.515714 -0.00037482234
3.516714 -0.00037662272999999997
3.517714 -0.00037840605000000004
3.518714 -0.00038017215
3.519714 -0.00038192093
3.520714 -0.00038365219999999997
3.521714 -0.00038536587
3.522714 -0.00038706185
3.523714 -0.00038874000000000005
3.524714 -0.00039040023999999997
3.525714 -0.00039204242000000005
3.526714 -0.00039366651
3.527714 -0.00039527245
3.528714 -0.00039686015
3.529714 -0.00039842957
3.530714 -0.00039998062999999995
3.531714 -0.00040151331
3.532714 -0.00040302762000000005
3.533714 -0.00040452350999999997
3.534714 -0.00040600098
3.535714 -0.00040746003999999995
3.536714 -0.00040890063
3.537714 -0.00041032281
3.538714 -0.00041172652000000004
3.539714 -0.00041311182
3.540714 -0.00041447865000000003
3.541714 -0.00041582706999999995
3.542714 -0.00041715707
3.543714 -0.00041846860999999997
3.544714 -0.00041976168000000004
3.545714 -0.00042103629
3.546714 -0.0004222924
3.547714 -0.00042352995
3.548714 -0.00042474894
3.549714 -0.00042594929
3.550714 -0.00042713095
3.551714 -0.00042829388
3.552714 -0.00042943798000000006
3.553714 -0.0004305632
3.554714 -0.00043166947000000005
3.555714 -0.00043275663
3.556714 -0.00043382465
3.557714 -0.00043487344
3.558714 -0.00043590284999999997
3.559714 -0.0004369128
3.560714 -0.00043790315
3.561714 -0.00043887385
3.562714 -0.00043982477
3.563714 -0.00044075582
3.564714 -0.00044166690999999995
3.565714 -0.00044255794000000004
3.566714 -0.00044342887
3.567714 -0.00044427957
3.568714 -0.00044510998
3.569714 -0.00044592007
3.570714 -0.00044670973999999997
3.571714 -0.00044747893999999994
3.572714 -0.00044822768
3.573714 -0.00044895587
3.574714 -0.00044966354999999996
3.575714 -0.00045035067000000006
3.576714 -0.00045101718999999995
3.577714 -0.00045166316000000005
3.578714 -0.00045228853
3.579714 -0.00045289335
3.580714 -0.00045347761000000004
3.581714 -0.00045404131000000003
3.582714 -0.00045458451000000003
3.583714 -0.00045510718999999995
3.584714 -0.00045560937
3.585714 -0.00045609104000000005
3.586714 -0.00045655223999999995
3.587714 -0.00045699303000000004
3.588714 -0.00045741335
3.589714 -0.00045781326
3.590714 -0.00045819274000000003
3.591714 -0.00045855181000000004
3.592714 -0.00045889050999999996
3.593714 -0.00045920879
3.594714 -0.00045950665000000005
3.595714 -0.00045978409
3.596714 -0.00046004115999999997
3.597714 -0.00046027776000000004
3.598714 -0.00046049395
3.599714 -0.00046068971999999996
3.600714 -0.00046086502
3.601714 -0.00046101986000000005
3.602714 -0.00046115429
3.603714 -0.00046126825000000006
3.604714 -0.00046136174
3.605714 -0.00046143477
3.606714 -0.00046148733999999995
3.607714 -0.00046151949
3.608714 -0.00046153118000000004
3.609714 -0.00046152244999999995
3.610714 -0.00046149334999999995
3.611714 -0.00046144386999999996
3.612714 -0.00046137407
3.613714 -0.00046128398
3.614714 -0.00046117361000000005
3.615714 -0.00046104306
3.616714 -0.00046089231
3.617714 -0.00046072140999999997
3.618714 -0.00046053046
3.619714 -0.00046031946
3.620714 -0.00046008849000000004
3.621714 -0.00045983757000000005
3.622714 -0.00045956676
3.623714 -0.00045927613
3.624714 -0.00045896568000000003
3.625714 -0.00045863549000000004
3.626714 -0.00045828555999999994
3.627714 -0.00045791594
3.628714 -0.00045752663
3.629714 -0.00045711768
3.630714 -0.00045668912
3.631714 -0.00045624097
3.632714 -0.00045577322
3.633714 -0.00045528585999999997
3.634714 -0.00045477890999999997
3.635714 -0.0004542524
3.636714 -0.0004537063
3.637714 -0.00045314064
3.638714 -0.00045255537999999994
3.639714 -0.00045195055999999994
3.640714 -0.00045132615
3.641714 -0.00045068218000000003
3.642714 -0.00045001866
3.643714 -0.00044933558
3.644714 -0.00044863294999999997
3.645714 -0.00044791082
3.646714 -0.00044716920999999995
3.647714 -0.00044640815
3.648714 -0.00044562771
3.649714 -0.00044482790000000005
3.650714 -0.00044400881
3.651714 -0.00044317048
3.652714 -0.00044231301
3.653714 -0.00044143644
3.654714 -0.00044054090999999995
3.655714 -0.00043962646
3.656714 -0.00043869322
3.657714 -0.00043774130000000006
3.658714 -0.00043677078
3.659714 -0.00043578179000000004
3.660714 -0.00043477448
3.661714 -0.00043374894
3.662714 -0.00043270524999999995
3.663714 -0.00043164359000000003
3.664714 -0.00043056402
3.665714 -0.00042946666999999996
3.666714 -0.00042835168
3.667714 -0.00042721912999999997
3.668714 -0.00042606912
3.669714 -0.00042490177999999996
3.670714 -0.00042371717
3.671714 -0.00042251536
3.672714 -0.00042129645
3.673714 -0.00042006054
3.674714 -0.00041880767
3.675714 -0.00041753791999999995
3.676714 -0.00041625131000000003
3.677714 -0.00041494791
3.678714 -0.00041362778
3.679714 -0.00041229096
3.680714 -0.00041093749
3.681714 -0.00040956743
3.682714 -0.00040818077
3.683714 -0.00040677759999999997
3.684714 -0.00040535792
3.685714 -0.00040392183
3.686714 -0.00040246931999999994
3.687714 -0.00040100049000000004
3.688714 -0.00039951533
3.689714 -0.00039801394
3.690714 -0.0003964964
3.691714 -0.00039496275999999995
3.692714 -0.00039341311999999996
3.693714 -0.00039184751999999995
3.694714 -0.00039026608999999997
3.695714 -0.00038866892
3.696714 -0.00038705611999999994
3.697714 -0.00038542776
3.698714 -0.00038378394
3.699714 -0.00038212478999999995
3.700714 -0.00038045043
3.701714 -0.000378761
3.702714 -0.00037705659
3.703714 -0.0003753373
3.704714 -0.00037360328
3.705714 -0.00037185463999999996
3.706714 -0.00037009149
3.707714 -0.00036831395
3.708714 -0.00036652211
3.709714 -0.00036471611
3.710714 -0.00036289600000000003
3.711714 -0.00036106192
3.712714 -0.00035921396
3.713714 -0.0003573522
3.714714 -0.00035547673
3.715714 -0.00035358762
3.716714 -0.00035168495999999996
3.717714 -0.00034976882999999997
3.718714 -0.00034783932
3.719714 -0.00034589648000000003
3.720714 -0.00034394038
3.721714 -0.00034197110000000003
3.722714 -0.00033998872
3.723714 -0.00033799333
3.724714 -0.00033598501000000003
3.725714 -0.00033396384
3.726714 -0.00033192989
3.727714 -0.00032988328
3.728714 -0.00032782411
3.729714 -0.00032575249
3.730714 -0.00032366854
3.731714 -0.00032157236000000003
3.732714 -0.00031946411
3.733714 -0.00031734389
3.734714 -0.00031521188
3.735714 -0.00031306819999999996
3.736714 -0.00031091300999999997
3.737714 -0.00030874646
3.738714 -0.00030656872
3.739714 -0.00030437996
3.740714 -0.00030218032
3.741714 -0.00029997
3.742714 -0.00029774912
3.743714 -0.00029551788
3.744714 -0.00029327643000000005
3.745714 -0.00029102493
3.746714 -0.00028876351999999997
3.747714 -0.00028649238
3.748714 -0.00028421161
3.749714 -0.00028192137
3.750714 -0.00027962178
3.751714 -0.00027731298
3.752714 -0.00027499509
3.753714 -0.00027266819
3.754714 -0.00027033241
3.755714 -0.00026798782
3.756714 -0.00026563455
3.757714 -0.00026327266
3.758714 -0.00026090222
3.759714 -0.00025852332
3.760714 -0.00025613606
3.761714 -0.0002537405
3.762714 -0.00025133670000000003
3.763714 -0.00024892477
3.764714 -0.00024650476
3.765714 -0.00024407677
3.766714 -0.00024164087000000002
3.767714 -0.00023919715000000002
3.768714 -0.00023674572
3.769714 -0.00023428668
3.770714 -0.00023182013
3.771714 -0.00022934619
3.772714 -0.00022686497000000002
3.773714 -0.00022437659
3.774714 -0.00022188118999999997
3.775714 -0.00021937891999999998
3.776714 -0.00021686992000000002
3.777714 -0.00021435432999999997
3.778714 -0.00021183227999999998
3.779714 -0.00020930394999999998
3.780714 -0.00020676948
3.781714 -0.00020422906
3.782714 -0.00020168281000000003
3.783714 -0.00019913091
3.784714 -0.0001965735
3.785714 -0.00019401073
3.786714 -0.00019144275
3.787714 -0.00018886969
3.788714 -0.00018629171
3.789714 -0.00018370893
3.790714 -0.00018112147
3.791714 -0.00017852947
3.792714 -0.00017593303
3.793714 -0.00017333226
3.794714 -0.00017072727999999999
3.795714 -0.00016811816000000002
3.796714 -0.00016550501
3.797714 -0.00016288793
3.798714 -0.00016026701
3.799714 -0.00015764232
3.800714 -0.00015501396
3.801714 -0.00015238201
3.802714 -0.00014974656
3.803714 -0.00014710770999999998
3.804714 -0.00014446554
3.805714 -0.00014182015
3.806714 -0.00013917165
3.807714 -0.00013652015
3.808714 -0.00013386575
3.809714 -0.00013120858
3.810714 -0.00012854878
3.811714 -0.00012588646
3.812714 -0.00012322176
3.813714 -0.00012055484999999999
3.814714 -0.00011788586
3.815714 -0.00011521495
3.816714 -0.00011254227
3.817714 -0.00010986801
3.818714 -0.00010719231
3.819714 -0.00010451535000000001
3.820714 -0.00010183728000000001
3.821714 -9.9158285e-05
3.822714 -9.6478516e-05
3.823714 -9.379813799999999e-05
3.824714 -9.1117306e-05
3.825714 -8.8436161e-05
3.826714 -8.575485100000001e-05
3.827714 -8.3073513e-05
3.828714 -8.0392272e-05
3.829714 -7.7711252e-05
3.830714 -7.5030562e-05
3.831714 -7.2350304e-05
3.832714 -6.9670574e-05
3.833714 -6.6991464e-05
3.834714 -6.4313053e-05
3.835714 -6.163541e-05
3.836714 -5.8958608000000004e-05
3.837714 -5.6282704e-05
3.838714 -5.3607761000000005e-05
3.839714 -5.0933835000000006e-05
3.840714 -4.8260983000000004e-05
3.841714 -4.5589255e-05
3.842714 -4.2918708e-05
3.843714 -4.0249401e-05
3.844714 -3.7581395e-05
3.845714 -3.491476e-05
3.846714 -3.2249562e-05
3.847714 -2.9585883e-05
3.848714 -2.6923803e-05
3.849714 -2.4263419999999997e-05
3.850714 -2.1604831e-05
3.851714 -1.8948144e-05
3.852714 -1.6293477e-05
3.853714 -1.3640954e-05
3.854714 -1.0990708e-05
3.855714 -8.3428759e-06
3.856714 -5.6976031e-06
3.857714 -3.0550396e-06
3.858714 -4.1533941e-07
3.859714 2.2213401e-06
3.860714 4.8548397e-06
3.861714 7.4849993e-06
3.862714 1.0111659999999999e-05
3.863714 1.2734662000000001e-05
3.864714 1.5353854e-05
3.865714 1.7969082e-05
3.866714 2.05802e-05
3.867714 2.3187067e-05
3.868714 2.5789552e-05
3.869714 2.8387527000000003e-05
3.870714 3.0980871e-05
3.871714 3.3569474999999996e-05
3.872714 3.6153233e-05
3.873714 3.8732051e-05
3.874714 4.1305839e-05
3.875714 4.3874516e-05
3.876714 4.6438007000000004e-05
3.877714 4.8996236e-05
3.878714 5.1549142e-05
3.879714 5.4096665000000004e-05
3.880714 5.6638743e-05
3.881714 5.9175311999999995e-05
3.882714 6.1706322e-05
3.883714 6.4231705e-05
3.884714 6.6751403e-05
3.885714 6.9265354e-05
3.886714 7.1773485e-05
3.887714 7.4275721e-05
3.888714 7.6771988e-05
3.889714 7.9262196e-05
3.890714 8.174625900000001e-05
3.891714 8.4224075e-05
3.892714 8.669554699999999e-05
3.893714 8.9160557e-05
3.894714 9.1618995e-05
3.895714 9.4070737e-05
3.896714 9.651565700000001e-05
3.897714 9.8953626e-05
3.898714 0.00010138451000000001
3.899714 0.00010380819
3.900714 0.00010622451000000001
3.901714 0.00010863336
3.902714 0.00011103458000000001
3.903714 0.00011342805
3.904714 0.00011581366
3.905714 0.00011819127
3.906714 0.00012056078000000001
3.907714 0.00012292206
3.908714 0.00012527503
3.909714 0.00012761958999999999
3.910714 0.00012995565
3.911714 0.00013228314
3.912714 0.00013460199
3.913714 0.00013691213
3.914714 0.00013921351
3.915714 0.00014150609
3.916714 0.00014378982000000002
3.917714 0.00014606466000000002
3.918714 0.00014833058
3.919714 0.00015058757
3.920714 0.00015283558999999998
3.921714 0.00015507462
3.922714 0.00015730463000000001
3.923714 0.0001595256
3.924714 0.00016173749
3.925714 0.00016394027
3.926714 0.00016613391999999999
3.927714 0.00016831837
3.928714 0.00017049358
3.929714 0.0001726595
3.930714 0.00017481606
3.931714 0.00017696318
3.932714 0.00017910080000000002
3.933714 0.00018122882
3.934714 0.00018334716
3.935714 0.00018545571000000001
3.936714 0.00018755437
3.937714 0.00018964303
3.938714 0.00019172156999999998
3.939714 0.00019378988
3.940714 0.00019584784
3.941714 0.00019789532
3.942714 0.00019993222
3.943714 0.00020195841
3.944714 0.00020397381
3.945714 0.00020597827
3.946714 0.00020797172
3.947714 0.00020995406
3.948714 0.00021192517999999997
3.949714 0.00021388503000000002
3.950714 0.00021583353
3.951714 0.00021777061999999999
3.952714 0.00021969623999999998
3.953714 0.00022161037
3.954714 0.00022351294
3.955714 0.00022540394
3.956714 0.00022728334000000002
3.957714 0.00022915115000000003
3.958714 0.00023100733
3.959714 0.00023285190000000002
3.960714 0.00023468485
3.961714 0.00023650618
3.962714 0.0002383159
3.963714 0.00024011401
3.964714 0.00024190051
3.965714 0.00024367539000000001
3.966714 0.00024543865
3.967714 0.00024719027
3.968714 0.00024893022
3.969714 0.00025065851
3.970714 0.00025237507000000004
3.971714 0.00025407987
3.972714 0.00025577287
3.973714 0.00025745400999999997
3.974714 0.00025912323
3.975714 0.00026078044000000004
3.976714 0.00026242558
3.977714 0.00026405855000000004
3.978714 0.00026567927
3.979714 0.00026728765
3.980714 0.00026888358
3.981714 0.00027046699
3.982714 0.00027203778
3.983714 0.00027359583
3.984714 0.00027514106
3.985714 0.0002766734
3.986714 0.00027819276
3.987714 0.00027969907
3.988714 0.00028119225
3.989714 0.00028267225
3.990714 0.00028413901
3.991714 0.0002855925
3.992714 0.00028703269
3.993714 0.00028845955
3.994714 0.00028987307999999996
3.995714 0.00029127327
3.996714 0.00029266014
3.997714 0.0002940337
3.998714 0.00029539397
3.999714 0.00029674097
4.000714 0.00029807477
4.001714 0.00029939538000000004
4.002714 0.00030070282
4.003714 0.00030199717
4.004714 0.00030327844
4.005714 0.00030454667
4.006714 0.0003058019
4.007714 0.00030704416
4.008714 0.00030827345999999997
4.009714 0.00030948984
4.010714 0.00031069328
4.011714 0.00031188379
4.012714 0.00031306135
4.013714 0.00031422596
4.014714 0.00031537759
4.015714 0.00031651621
4.016714 0.00031764175
4.017715 0.00031875418
4.018714 0.00031985343999999997
4.019714 0.00032093947
4.020714 0.00032201219
4.021714 0.00032307155
4.022714 0.00032411745
4.023714 0.00032514981
4.024714 0.00032616858
4.025714 0.00032717369
4.026714 0.00032816508
4.027714 0.00032914268000000003
4.028714 0.00033010642000000004
4.029714 0.00033105628
4.030715 0.00033199221
4.031714 0.00033291419
4.032714 0.00033382219
4.033714 0.0003347162
4.034714 0.00033559622
4.035714 0.00033646227
4.036714 0.00033731437
4.037714 0.00033815254
4.038714 0.00033897684
4.039714 0.00033978729
4.040714 0.00034058393999999997
4.041714 0.00034136685000000003
4.042714 0.00034213608
4.043715 0.00034289168999999996
4.044714 0.00034363372
4.045714 0.00034436225
4.046714 0.00034507734
4.047714 0.00034577904
4.048714 0.00034646739
4.049714 0.00034714246
4.050714 0.00034780426
4.051714 0.00034845282
4.052714 0.00034908819
4.053714 0.00034971035
4.054714 0.00035031933
4.055714 0.00035091512
4.056714 0.00035149772000000004
4.057714 0.00035206708
4.058714 0.00035262321
4.059714 0.00035316607
4.060714 0.0003536956
4.061714 0.00035421181
4.062714 0.00035471462
4.063715 0.00035520402
4.064714 0.00035567996
4.065714 0.00035614239
4.066714 0.00035659129
4.067714 0.00035702665
4.068714 0.0003574484
4.069714 0.00035785658
4.070714 0.00035825117
4.071714 0.00035863215999999996
4.072714 0.00035899955
4.073714 0.00035935338
4.074714 0.00035969368999999997
4.075714 0.00036002052
4.076715 0.00036033389
4.077714 0.00036063389000000004
4.078714 0.00036092056
4.079714 0.00036119397
4.080714 0.00036145423
4.081714 0.00036170137999999997
4.082714 0.00036193553
4.083714 0.00036215677
4.084714 0.00036236515
4.085714 0.00036256076
4.086714 0.00036274368999999996
4.087714 0.00036291401
4.088714 0.00036307179
4.089714 0.00036321705
4.090714 0.00036334989
4.091714 0.0003634703
4.092714 0.00036357835
4.093714 0.00036367405
4.094714 0.00036375743
4.095714 0.00036382846
4.096714 0.00036388715
4.097714 0.00036393349
4.098714 0.00036396743
4.099714 0.00036398897
4.100714 0.00036399805999999996
4.101714 0.00036399465000000003
4.102714 0.00036397871
4.103714 0.00036395022
4.104714 0.00036390911
4.105714 0.00036385536
4.106714 0.00036378892
4.107714 0.00036370975
4.108714 0.00036361785
4.109715 0.00036351321
4.110714 0.00036339582
4.111714 0.00036326567
4.112714 0.00036312279
4.113714 0.00036296722
4.114714 0.00036279898
4.115714 0.00036261815
4.116714 0.00036242477000000004
4.117714 0.00036221893
4.118714 0.0003620007
4.119714 0.00036177019
4.120714 0.00036152749
4.121714 0.00036127271000000003
4.122715 0.00036100596
4.123714 0.00036072738
4.124714 0.00036043707
4.125714 0.00036013516
4.126714 0.00035982177
4.127714 0.00035949702000000005
4.128714 0.000359161
4.129714 0.00035881387000000003
4.130714 0.00035845569
4.131714 0.00035808656999999997
4.132714 0.00035770659
4.133714 0.00035731580000000003
4.134714 0.0003569143
4.135714 0.00035650214
4.136714 0.00035607936
4.137714 0.00035564599
4.138714 0.00035520204
4.139714 0.00035474757
4.140714 0.00035428254
4.141714 0.00035380699
4.142715 0.00035332091
4.143714 0.00035282428000000003
4.144714 0.0003523171
4.145714 0.00035179937
4.146714 0.00035127107
4.147714 0.00035073217
4.148714 0.0003501827
4.149714 0.00034962263000000004
4.150714 0.00034905197000000004
4.151714 0.00034847073
4.152714 0.00034787895000000003
4.153714 0.00034727664000000003
4.154714 0.00034666382
4.155715 0.00034604054
4.156714 0.00034540687
4.157714 0.00034476285999999996
4.158714 0.00034410857000000003
4.159714 0.00034344407
4.160714 0.00034276948
4.161714 0.00034208485
4.162714 0.0003413903
4.163714 0.00034068592000000003
4.164714 0.00033997183
4.165714 0.00033924812
4.166714 0.00033851488
4.167714 0.00033777224
4.168715 0.00033702029
4.169714 0.00033625913
4.170714 0.00033548886
4.171714 0.00033470953
4.172714 0.00033392128
4.173714 0.00033312415
4.174714 0.00033231822
4.175714 0.00033150356999999997
4.176714 0.00033068022
4.177714 0.00032984824
4.178714 0.00032900766
4.179714 0.00032815854
4.180714 0.00032730088
4.181714 0.00032643472
4.182714 0.00032556009
4.183714 0.00032467699
4.184714 0.00032378546
4.185714 0.00032288551
4.186714 0.00032197717999999997
4.187714 0.00032106045
4.188715 0.00032013538
4.189714 0.00031920198999999997
4.190714 0.00031826032
4.191714 0.00031731042
4.192714 0.00031635234
4.193714 0.00031538614
4.194714 0.00031441189000000003
4.195714 0.00031342965
4.196714 0.00031243953
4.197714 0.00031144159
4.198714 0.00031043596
4.199714 0.00030942272
4.200714 0.00030840199
4.201715 0.00030737391999999996
4.202714 0.00030633859999999995
4.203714 0.00030529616
4.204714 0.00030424674
4.205714 0.00030319046999999997
4.206714 0.00030212748
4.207714 0.00030105789
4.208714 0.00029998182
4.209714 0.00029889939
4.210714 0.0002978107
4.211714 0.00029671586999999996
4.212714 0.000295615
4.213714 0.00029450814
4.214714 0.00029339540000000003
4.215714 0.00029227683
4.216714 0.00029115251
4.217714 0.00029002247
4.218714 0.00028888674
4.219714 0.00028774534
4.220714 0.00028659831
4.221714 0.00028544566
4.222714 0.00028428738000000004
4.223714 0.00028312347
4.224714 0.00028195393
4.225714 0.00028077873000000004
4.226714 0.00027959786
4.227714 0.00027841133000000004
4.228714 0.00027721909999999997
4.229714 0.00027602116
4.230714 0.00027481751000000003
4.231714 0.00027360816
4.232714 0.00027239309
4.233714 0.00027117235
4.234715 0.00026994592
4.235714 0.00026871385
4.236714 0.00026747616
4.237714 0.00026623293
4.238714 0.00026498419
4.239714 0.00026373004
4.240714 0.00026247055
4.241714 0.00026120581
4.242714 0.00025993592999999995
4.243714 0.00025866100000000004
4.244714 0.00025738116
4.245714 0.00025609652
4.246714 0.00025480722
4.247715 0.00025351337
4.248714 0.00025221514
4.249714 0.00025091265
4.250714 0.00024960602
4.251714 0.00024829542
4.252714 0.00024698095
4.253714 0.00024566275
4.254714 0.00024434095999999997
4.255714 0.00024301567
4.256714 0.00024168701
4.257714 0.00024035505000000003
4.258714 0.00023901991
4.259714 0.00023768167999999997
4.260714 0.00023634043
4.261714 0.00023499622
4.262714 0.00023364911999999998
4.263714 0.00023229918
4.264714 0.00023094641999999997
4.265714 0.00022959091
4.266714 0.00022823265
4.267715 0.00022687167999999998
4.268714 0.00022550802999999998
4.269714 0.00022414172
4.270714 0.00022277275
4.271714 0.00022140116000000001
4.272714 0.00022002696000000002
4.273714 0.00021865017
4.274714 0.00021727083
4.275714 0.00021588896000000003
4.276714 0.00021450459999999998
4.277714 0.00021311778
4.278714 0.00021172855
4.279714 0.00021033698000000003
4.280715 0.00020894311
4.281714 0.00020754703000000003
4.282714 0.00020614880000000002
4.283714 0.00020474849
4.284714 0.00020334620999999997
4.285714 0.00020194202000000001
4.286714 0.00020053602999999998
4.287714 0.00019912834
4.288714 0.00019771903
4.289714 0.00019630822
4.290714 0.00019489601
4.291714 0.00019348247
4.292714 0.00019206771
4.293715 0.0001906518
4.294714 0.00018923486
4.295714 0.00018781694
4.296714 0.00018639813
4.297714 0.00018497848
4.298714 0.00018355805
4.299714 0.00018213690000000001
4.300714 0.00018071506
4.301714 0.00017929258
4.302714 0.00017786947
4.303714 0.00017644575999999998
4.304714 0.00017502146
4.305714 0.00017359657
4.306714 0.00017217112
4.307714 0.00017074509
4.308714 0.00016931849
4.309714 0.00016789131
4.310714 0.00016646356
4.311714 0.00016503524999999998
4.312714 0.00016360638
4.313715 0.00016217697000000001
4.314714 0.00016074704000000001
4.315714 0.00015931662
4.316714 0.00015788575
4.317714 0.00015645447
4.318714 0.00015502286
4.319714 0.00015359097
4.320714 0.00015215891
4.321714 0.00015072674
4.322714 0.00014929458
4.323714 0.00014786254
4.324714 0.00014643075
4.325714 0.00014499933
4.326715 0.00014356842
4.327714 0.00014213816
4.328714 0.00014070871
4.329714 0.0001392802
4.330714 0.00013785279
4.331714 0.00013642663
4.332714 0.00013500186
4.333714 0.00013357861
4.334714 0.00013215703
4.335714 0.00013073721
4.336714 0.0001293193
4.337714 0.00012790337999999998
4.338714 0.00012648953
4.339714 0.00012507785000000001
4.340714 0.00012366838
4.341714 0.00012226117999999999
4.342714 0.00012085627
4.343714 0.00011945367000000002
4.344714 0.0001180534
4.345714 0.00011665543999999999
4.346714 0.00011525976999999999
4.347714 0.00011386638
4.348714 0.00011247523
4.349714 0.00011108626
4.350714 0.00010969944000000001
4.351714 0.00010831471
4.352714 0.00010693203
4.353714 0.00010555134999999999
4.354714 0.00010417261
4.355714 0.00010279578
4.356714 0.00010142080999999999
4.357714 0.00010004769000000001
4.358714 9.867638899999999e-05
4.359715 9.7306906e-05
4.360714 9.593924199999999e-05
4.361714 9.4573414e-05
4.362714 9.320945100000001e-05
4.363714 9.1847397e-05
4.364714 9.0487305e-05
4.365714 8.9129236e-05
4.366714 8.777327e-05
4.367714 8.6419493e-05
4.368714 8.5068001e-05
4.369714 8.3718891e-05
4.370714 8.2372276e-05
4.371714 8.1028264e-05
4.372715 7.9686976e-05
4.373714 7.8348518e-05
4.374714 7.7013004e-05
4.375714 7.5680543e-05
4.376714 7.4351243e-05
4.377714 7.3025194e-05
4.378714 7.1702493e-05
4.379714 7.038322e-05
4.380714 6.9067443e-05
4.381714 6.7755229e-05
4.382714 6.6446626e-05
4.383714 6.5141677e-05
4.384714 6.3840406e-05
4.385714 6.2542841e-05
4.386714 6.1248988e-05
4.387714 5.9958858999999994e-05
4.388714 5.8672440999999996e-05
4.389714 5.7389735000000006e-05
4.390714 5.6110724000000004e-05
4.391714 5.4835391e-05
4.392715 5.3563723999999996e-05
4.393714 5.2295707e-05
4.394714 5.1031326999999994e-05
4.395714 4.977058e-05
4.396714 4.8513459000000004e-05
4.397714 4.7259974e-05
4.398714 4.6010132e-05
4.399714 4.4763959e-05
4.400714 4.3521482e-05
4.401714 4.2282741e-05
4.402714 4.1047787e-05
4.403714 3.9816678e-05
4.404714 3.8589478999999996e-05
4.405715 3.7366269e-05
4.406714 3.6147128e-05
4.407714 3.4932143e-05
4.408714 3.3721406e-05
4.409714 3.2515013e-05
4.410714 3.1313056e-05
4.411714 3.0115632e-05
4.412714 2.892283e-05
4.413714 2.7734737000000002e-05
4.414714 2.6551432999999998e-05
4.415714 2.5372992e-05
4.416714 2.4199474e-05
4.417714 2.3030934e-05
4.418715 2.1867409e-05
4.419714 2.0708927e-05
4.420714 1.9555503e-05
4.421714 1.8407138e-05
4.422714 1.726382e-05
4.423714 1.6125522e-05
4.424714 1.4992207e-05
4.425714 1.3863828000000001e-05
4.426714 1.2740328e-05
4.427714 1.162164e-05
4.428714 1.0507691e-05
4.429714 9.3984056e-06
4.430714 8.293703500000001e-06
4.431714 7.1935055e-06
4.432714 6.0977342000000005e-06
4.433714 5.0063164e-06
4.434714 3.919185e-06
4.435714 2.8362806999999997e-06
4.436714 1.7575541e-06
4.437714 6.8296737e-07
4.438715 -3.8750461e-07
4.439714 -1.4538728e-06
4.440714 -2.5161336000000003e-06
4.441714 -3.5742687e-06
4.442714 -4.6282452000000005e-06
4.443714 -5.6780141e-06
4.444714 -6.723512799999999e-06
4.445714 -7.764666099999999e-06
4.446714 -8.8013856e-06
4.447714 -9.8335732e-06
4.448714 -1.0861122e-05
4.449714 -1.1883918e-05
4.450714 -1.2901842e-05
4.451715 -1.3914773e-05
4.452714 -1.4922588e-05
4.453714 -1.5925167e-05
4.454714 -1.6922395000000002e-05
4.455714 -1.7914161e-05
4.456714 -1.8900364e-05
4.457714 -1.9880913e-05
4.458714 -2.0855727999999997e-05
4.459714 -2.1824741e-05
4.460714 -2.2787899e-05
4.461714 -2.3745162e-05
4.462714 -2.4696507e-05
4.463714 -2.5641924e-05
4.464714 -2.6581418e-05
4.465714 -2.7515008999999998e-05
4.466714 -2.8442724e-05
4.467714 -2.9364611e-05
4.468714 -3.0280719e-05
4.469714 -3.1191112e-05
4.470714 -3.2095858000000004e-05
4.471714 -3.299503e-05
4.472714 -3.3888702e-05
4.473714 -3.4776954000000003e-05
4.474714 -3.5659858e-05
4.475714 -3.6537486e-05
4.476714 -3.7409907e-05
4.477714 -3.8277182000000004e-05
4.478714 -3.913936e-05
4.479714 -3.9996485e-05
4.480714 -4.0848587e-05
4.481714 -4.1695694e-05
4.482714 -4.2537812000000004e-05
4.483714 -4.3374942e-05
4.484715 -4.4207073e-05
4.485714 -4.5034184e-05
4.486714 -4.5856245e-05
4.487714 -4.6673216e-05
4.488714 -4.7485050999999996e-05
4.489714 -4.8291696e-05
4.490714 -4.909310300000001e-05
4.491714 -4.9889206e-05
4.492714 -5.0679949e-05
4.493714 -5.1465275e-05
4.494714 -5.2245133e-05
4.495714 -5.3019471e-05
4.496714 -5.3788244e-05
4.497715 -5.4551418e-05
4.498714 -5.5308965e-05
4.499714 -5.6060867e-05
4.500714 -5.6807113e-05
4.501714 -5.7547709e-05
4.502714 -5.828266e-05
4.503714 -5.9011995e-05
4.504714 -5.9735748e-05
4.505714 -6.0453959e-05
4.506714 -6.1166674e-05
4.507714 -6.1873948e-05
4.508714 -6.257585000000001e-05
4.509714 -6.3272438e-05
4.510714 -6.396378499999999e-05
4.511714 -6.4649953e-05
4.512714 -6.5331017e-05
4.513714 -6.6007033e-05
4.514714 -6.6678064e-05
4.515714 -6.734416e-05
4.516714 -6.8005369e-05
4.517715 -6.8661723e-05
4.518714 -6.931325099999999e-05
4.519714 -6.995997e-05
4.520714 -7.060188e-05
4.521714 -7.1238975e-05
4.522714 -7.187123900000001e-05
4.523714 -7.2498642e-05
4.524714 -7.3121146e-05
4.525714 -7.3738704e-05
4.526714 -7.435125400000001e-05
4.527714 -7.4958734e-05
4.528714 -7.5561076e-05
4.529714 -7.615821e-05
4.530715 -7.675005800000001e-05
4.531714 -7.7336546e-05
4.532714 -7.7917605e-05
4.533714 -7.8493161e-05
4.534714 -7.9063159e-05
4.535714 -7.962754e-05
4.536714 -8.0186254e-05
4.537714 -8.073927200000001e-05
4.538714 -8.128656600000001e-05
4.539714 -8.1828125e-05
4.540714 -8.236395400000001e-05
4.541714 -8.2894064e-05
4.542714 -8.3418479e-05
4.543715 -8.3937243e-05
4.544714 -8.4450409e-05
4.545714 -8.495803700000001e-05
4.546714 -8.546020400000001e-05
4.547714 -8.5956998e-05
4.548714 -8.6448506e-05
4.549714 -8.693483e-05
4.550714 -8.7416066e-05
4.551714 -8.789232299999999e-05
4.552714 -8.8363709e-05
4.553714 -8.883032499999999e-05
4.554714 -8.9292269e-05
4.555714 -8.974964200000001e-05
4.556714 -9.020253100000001e-05
4.557714 -9.0651019e-05
4.558714 -9.1095177e-05
4.559714 -9.1535065e-05
4.560714 -9.1970736e-05
4.561714 -9.240222900000001e-05
4.562714 -9.2829566e-05
4.563715 -9.3252771e-05
4.564714 -9.3671838e-05
4.565714 -9.4086761e-05
4.566714 -9.4497523e-05
4.567714 -9.4904095e-05
4.568714 -9.5306439e-05
4.569714 -9.570451299999999e-05
4.570714 -9.6098267e-05
4.571714 -9.6487645e-05
4.572714 -9.68726e-05
4.573714 -9.7253064e-05
4.574714 -9.7628993e-05
4.575714 -9.8000328e-05
4.576715 -9.8367013e-05
4.577714 -9.872901499999999e-05
4.578714 -9.908629899999999e-05
4.579714 -9.943883000000001e-05
4.580714 -9.978658700000001e-05
4.581714 -0.00010012956999999999
4.582714 -0.00010046776
4.583714 -0.00010080118
4.584714 -0.00010112984
4.585714 -0.00010145376
4.586714 -0.00010177297999999999
4.587714 -0.00010208754
4.588714 -0.00010239748
4.589714 -0.00010270287
4.590714 -0.00010300377
4.591714 -0.00010330022999999999
4.592714 -0.00010359231
4.593714 -0.0001038801
4.594714 -0.00010416364
4.595714 -0.00010444301
4.596714 -0.00010471825
4.597714 -0.00010498944
4.598714 -0.00010525662000000001
4.599714 -0.00010551983000000001
4.600714 -0.00010577911
4.601714 -0.0001060345
4.602714 -0.00010628602
4.603714 -0.0001065337
4.604714 -0.00010677753
4.605714 -0.00010701754999999999
4.606714 -0.00010725373000000001
4.607714 -0.00010748608
4.608714 -0.00010771460000000001
4.609715 -0.00010793925000000002
4.610714 -0.00010816004
4.611714 -0.00010837695999999999
4.612714 -0.00010858998
4.613714 -0.00010879911
4.614714 -0.00010900433000000001
4.615714 -0.00010920563
4.616714 -0.00010940303
4.617714 -0.00010959651
4.618714 -0.00010978608999999999
4.619714 -0.00010997181000000001
4.620714 -0.00011015368000000001
4.621714 -0.00011033173
4.622715 -0.00011050602
4.623714 -0.00011067658
4.624714 -0.00011084346999999999
4.625714 -0.00011100676999999999
4.626714 -0.00011116654
4.627714 -0.00011132284000000001
4.628714 -0.00011147577
4.629714 -0.00011162539
4.630714 -0.00011177179
4.631714 -0.00011191506999999999
4.632714 -0.0001120553
4.633714 -0.00011219254000000001
4.634714 -0.00011232688
4.635714 -0.00011245839
4.636714 -0.00011258714
4.637714 -0.00011271317999999999
4.638714 -0.00011283655000000001
4.639714 -0.0001129573
4.640714 -0.00011307544999999999
4.641714 -0.00011319104
4.642715 -0.00011330407
4.643714 -0.00011341454
4.644714 -0.00011352243999999999
4.645714 -0.00011362775
4.646714 -0.00011373047
4.647714 -0.00011383054000000001
4.648714 -0.00011392791999999999
4.649714 -0.00011402259
4.650714 -0.00011411448
4.651714 -0.00011420356
4.652714 -0.00011428974999999999
4.653714 -0.00011437302
4.654714 -0.00011445331
4.655715 -0.00011453059
4.656714 -0.00011460479
4.657714 -0.00011467588999999999
4.658714 -0.00011474384999999999
4.659714 -0.00011480867000000001
4.660714 -0.00011487031
4.661714 -0.00011492878
4.662714 -0.00011498407
4.663714 -0.00011503621
4.664714 -0.00011508522000000002
4.665714 -0.00011513113
4.666714 -0.00011517398
4.667714 -0.00011521382
4.668715 -0.00011525072999999999
4.669714 -0.00011528474999999999
4.670714 -0.00011531596999999999
4.671714 -0.00011534446
4.672714 -0.00011537031000000001
4.673714 -0.00011539361
4.674714 -0.00011541441999999999
4.675714 -0.00011543285
4.676714 -0.00011544897000000001
4.677714 -0.00011546288
4.678714 -0.00011547463999999999
4.679714 -0.00011548434
4.680714 -0.00011549204
4.681714 -0.00011549779000000001
4.682714 -0.00011550167
4.683714 -0.00011550369999999999
4.684714 -0.00011550395000000001
4.685714 -0.00011550244
4.686714 -0.00011549919
4.687714 -0.00011549421
4.688715 -0.00011548752
4.689714 -0.00011547912999999999
4.690714 -0.00011546902999999999
4.691714 -0.0001154572
4.692714 -0.00011544364999999999
4.693714 -0.00011542835
4.694714 -0.00011541129
4.695714 -0.00011539244000000001
4.696714 -0.00011537178
4.697714 -0.00011534928999999999
4.698714 -0.00011532496
4.699714 -0.00011529878
4.700714 -0.00011527073
4.701715 -0.00011524080999999999
4.702714 -0.00011520901
4.703714 -0.00011517534
4.704714 -0.00011513978999999998
4.705714 -0.00011510239
4.706714 -0.00011506314
4.707714 -0.00011502208
4.708714 -0.00011497923
4.709714 -0.00011493462000000001
4.710714 -0.00011488829
4.711714 -0.00011484028000000001
4.712714 -0.00011479063000000001
4.713714 -0.0001147394
4.714714 -0.00011468661000000001
4.715714 -0.00011463232999999999
4.716714 -0.00011457659000000001
4.717714 -0.00011451943
4.718714 -0.00011446092
4.719714 -0.00011440108
4.720714 -0.00011433995
4.721714 -0.00011427755
4.722714 -0.00011421392
4.723714 -0.00011414909
4.724714 -0.00011408306
4.725714 -0.00011401584999999999
4.726714 -0.00011394746
4.727714 -0.00011387791
4.728714 -0.00011380717999999999
4.729714 -0.00011373527
4.730714 -0.00011366217
4.731714 -0.00011358787
4.732714 -0.00011351236
4.733714 -0.00011343562
4.734715 -0.00011335765
4.735714 -0.00011327842000000001
4.736714 -0.00011319793
4.737714 -0.00011311614999999999
4.738714 -0.00011303309
4.739714 -0.00011294876
4.740714 -0.00011286314
4.741714 -0.00011277625
4.742714 -0.00011268810000000001
4.743714 -0.00011259870999999999
4.744714 -0.0001125081
4.745714 -0.00011241632000000001
4.746714 -0.00011232339
4.747715 -0.00011222937000000001
4.748714 -0.00011213432
4.749714 -0.00011203827999999999
4.750714 -0.00011194130999999999
4.751714 -0.00011184348999999999
4.752714 -0.00011174487
4.753714 -0.00011164554999999999
4.754714 -0.00011154557
4.755714 -0.00011144502
4.756714 -0.00011134398
4.757714 -0.0001112425
4.758714 -0.00011114066
4.759714 -0.00011103853
4.760714 -0.00011093614
4.761714 -0.00011083356
4.762714 -0.00011073083
4.763714 -0.00011062799
4.764714 -0.00011052507
4.765714 -0.00011042210000000001
4.766714 -0.00011031908999999999
4.767715 -0.00011021605
4.768714 -0.00011011297
4.769714 -0.00011000984
4.770714 -0.00010990665999999999
4.771714 -0.00010980339
4.772714 -0.00010970001
4.773714 -0.00010959650000000001
4.774714 -0.00010949280999999999
4.775714 -0.00010938891000000001
4.776714 -0.00010928476
4.777714 -0.00010918031000000002
4.778714 -0.00010907554
4.779714 -0.00010897040000000001
4.780715 -0.00010886486
4.781714 -0.00010875888
4.782714 -0.00010865244
4.783714 -0.00010854553000000001
4.784714 -0.00010843813
4.785714 -0.00010833022999999999
4.786714 -0.00010822183000000001
4.787714 -0.00010811294000000001
4.788714 -0.00010800359
4.789714 -0.00010789378
4.790714 -0.00010778354999999999
4.791714 -0.00010767292999999999
4.792714 -0.00010756197
4.793715 -0.00010745071999999999
4.794714 -0.00010733921000000001
4.795714 -0.00010722751999999999
4.796714 -0.00010711569
4.797714 -0.0001070038
4.798714 -0.00010689189
4.799714 -0.00010678002999999999
4.800714 -0.00010666828
4.801714 -0.00010655668000000001
4.802714 -0.00010644529
4.803714 -0.00010633415
4.804714 -0.00010622331
4.805714 -0.0001061128
4.806714 -0.00010600265
4.807714 -0.00010589288999999999
4.808714 -0.00010578351
4.809714 -0.00010567453999999999
4.810714 -0.00010556598
4.811714 -0.00010545781999999999
4.812714 -0.00010535005
4.813715 -0.00010524265000000001
4.814714 -0.00010513561
4.815714 -0.0001050289
4.816714 -0.00010492249999999999
4.817714 -0.00010481639000000001
4.818714 -0.00010471053
4.819714 -0.00010460491
4.820714 -0.00010449949000000001
4.821714 -0.00010439425000000001
4.822714 -0.00010428917999999999
4.823714 -0.00010418427
4.824714 -0.00010407949999999998
4.825714 -0.00010397488999999999
4.826715 -0.00010387043000000001
4.827714 -0.00010376614999999999
4.828714 -0.00010366205999999999
4.829714 -0.00010355818
4.830714 -0.00010345457
4.831714 -0.00010335125
4.832714 -0.00010324827
4.833714 -0.00010314568
4.834714 -0.00010304353999999999
4.835714 -0.00010294192
4.836714 -0.00010284086
4.837714 -0.00010274044
4.838714 -0.00010264073
4.839714 -0.00010254177999999999
4.840714 -0.00010244364
4.841714 -0.00010234637000000001
4.842714 -0.00010225002
4.843714 -0.00010215464
4.844714 -0.00010206025999999999
4.845714 -0.00010196691000000002
4.846714 -0.00010187460000000001
4.847714 -0.00010178337000000001
4.848714 -0.00010169320999999999
4.849714 -0.00010160409999999999
4.850714 -0.00010151604
4.851714 -0.000101429
4.852714 -0.00010134295999999999
4.853714 -0.00010125788
4.854714 -0.0001011737
4.855714 -0.0001010904
4.856714 -0.00010100792
4.857714 -0.00010092620999999999
4.858714 -0.00010084519
4.859715 -0.00010076485
4.860714 -0.00010068511
4.861714 -0.00010060594000000001
4.862714 -0.00010052729000000002
4.863714 -0.00010044913000000001
4.864714 -0.00010037143
4.865714 -0.00010029416000000001
4.866714 -0.00010021733
4.867714 -0.00010014094000000001
4.868714 -0.00010006498
4.869714 -9.998948400000001e-05
4.870714 -9.9914473e-05
4.871714 -9.9839986e-05
4.872715 -9.9766078e-05
4.873714 -9.9692807e-05
4.874714 -9.962022899999999e-05
4.875714 -9.9548413e-05
4.876714 -9.9477427e-05
4.877714 -9.9407362e-05
4.878714 -9.9338286e-05
4.879714 -9.9270289e-05
4.880714 -9.920344199999999e-05
4.881714 -9.913780999999999e-05
4.882714 -9.907348599999999e-05
4.883714 -9.9010515e-05
4.884714 -9.8948965e-05
4.885714 -9.8888893e-05
4.886714 -9.883032099999999e-05
4.887714 -9.877329600000001e-05
4.888714 -9.871784e-05
4.889714 -9.8663963e-05
4.890714 -9.861166700000001e-05
4.891714 -9.856093999999999e-05
4.892715 -9.8511771e-05
4.893714 -9.8464136e-05
4.894714 -9.8418002e-05
4.895714 -9.8373323e-05
4.896714 -9.8330054e-05
4.897714 -9.828814899999999e-05
4.898714 -9.8247563e-05
4.899714 -9.820823799999999e-05
4.900714 -9.8170131e-05
4.901714 -9.8133194e-05
4.902714 -9.8097382e-05
4.903714 -9.8062662e-05
4.904714 -9.8029e-05
4.905715 -9.7996372e-05
4.906714 -9.7964767e-05
4.907714 -9.793418500000001e-05
4.908714 -9.7904626e-05
4.909714 -9.7876102e-05
4.910714 -9.7848647e-05
4.911714 -9.782228300000001e-05
4.912714 -9.779705599999999e-05
4.913714 -9.7773022e-05
4.914714 -9.775024e-05
4.915714 -9.772876400000001e-05
4.916714 -9.7708676e-05
4.917714 -9.769004199999999e-05
4.918715 -9.7672932e-05
4.919714 -9.765741400000002e-05
4.920714 -9.764355599999999e-05
4.921714 -9.763143699999999e-05
4.922714 -9.7621103e-05
4.923714 -9.761261000000002e-05
4.924714 -9.760601599999999e-05
4.925714 -9.760134399999998e-05
4.926714 -9.7598627e-05
4.927714 -9.7597876e-05
4.928714 -9.759910399999999e-05
4.929714 -9.760231e-05
4.930714 -9.7607472e-05
4.931714 -9.7614566e-05
4.932714 -9.762355799999999e-05
4.933714 -9.763440399999999e-05
4.934714 -9.764704600000001e-05
4.935714 -9.7661439e-05
4.936714 -9.7677525e-05
4.937714 -9.7695238e-05
4.938715 -9.771451899999999e-05
4.939714 -9.7735301e-05
4.940714 -9.7757527e-05
4.941714 -9.7781151e-05
4.942714 -9.7806128e-05
4.943714 -9.7832412e-05
4.944714 -9.785997e-05
4.945714 -9.788880099999999e-05
4.946714 -9.7918883e-05
4.947714 -9.7950226e-05
4.948714 -9.798284299999999e-05
4.949714 -9.8016767e-05
4.950714 -9.8052033e-05
4.951715 -9.8088697e-05
4.952714 -9.8126816e-05
4.953714 -9.8166458e-05
4.954714 -9.820770400000001e-05
4.955714 -9.8250644e-05
4.956714 -9.8295357e-05
4.957714 -9.834193400000001e-05
4.958714 -9.8390467e-05
4.959714 -9.844104600000001e-05
4.960714 -9.8493751e-05
4.961714 -9.854867400000001e-05
4.962714 -9.860588100000001e-05
4.963714 -9.866543000000001e-05
4.964714 -9.8727389e-05
4.965714 -9.879179299999999e-05
4.966714 -9.885866299999999e-05
4.967714 -9.892802400000001e-05
4.968714 -9.899988499999999e-05
4.969714 -9.9074236e-05
4.970714 -9.915105500000001e-05
4.971714 -9.923030600000001e-05
4.972714 -9.931194400000001e-05
4.973714 -9.939591299999999e-05
4.974714 -9.948215600000001e-05
4.975714 -9.957060499999999e-05
4.976714 -9.9661179e-05
4.977714 -9.97538e-05
4.978714 -9.984839799999999e-05
4.979714 -9.9944896e-05
4.980714 -0.00010004320999999999
4.981714 -0.00010014328
4.982714 -0.00010024504
4.983714 -0.00010034844999999999
4.984715 -0.00010045346
4.985714 -0.00010056003999999999
4.986714 -0.00010066816999999999
4.987714 -0.00010077782999999999
4.988714 -0.00010088904
4.989714 -0.00010100182000000001
4.990714 -0.0001011162
4.991714 -0.00010123222000000001
4.992714 -0.00010134992999999999
4.993714 -0.00010146938999999999
4.994714 -0.00010159067
4.995714 -0.00010171385000000001
4.996714 -0.00010183901
4.997715 -0.00010196624
4.998714 -0.00010209559999999999
4.999714 -0.00010222719000000001
5.000714 -0.00010236108000000001
5.001714 -0.00010249734999999999
5.002714 -0.00010263604999999999
5.003714 -0.00010277723
5.004714 -0.00010292094000000001
5.005714 -0.00010306723000000001
5.006714 -0.0001032161
5.007714 -0.00010336756
5.008714 -0.00010352161999999999
5.009714 -0.00010367826
5.010714 -0.00010383744999999999
5.011714 -0.00010399915
5.012714 -0.00010416331
5.013714 -0.00010432989
5.014714 -0.0001044988
5.015714 -0.00010467000000000001
5.016714 -0.00010484341
5.017715 -0.00010501894
5.018714 -0.00010519655
5.019714 -0.00010537615000000001
5.020714 -0.00010555768
5.021714 -0.00010574109
5.022714 -0.00010592634
5.023714 -0.00010611336999999999
5.024714 -0.00010630217999999999
5.025714 -0.00010649275
5.026714 -0.00010668506
5.027714 -0.00010687914
5.028714 -0.00010707502
5.029714 -0.00010727272
5.030715 -0.00010747228
5.031714 -0.00010767379000000001
5.032714 -0.0001078773
5.033714 -0.00010808290000000001
5.034714 -0.00010829064999999999
5.035714 -0.00010850063999999999
5.036714 -0.00010871296
5.037714 -0.00010892771
5.038714 -0.00010914497
5.039714 -0.00010936482
5.040714 -0.00010958734
5.041714 -0.00010981259000000001
5.042714 -0.00011004065
5.043715 -0.00011027154
5.044714 -0.00011050531
5.045714 -0.00011074198
5.046714 -0.00011098157
5.047714 -0.00011122405000000001
5.048714 -0.00011146942
5.049714 -0.00011171764999999999
5.050714 -0.00011196868
5.051714 -0.00011222245999999999
5.052714 -0.00011247894000000001
5.053714 -0.00011273802999999999
5.054714 -0.00011299966
5.055714 -0.00011326373999999999
5.056714 -0.00011353019
5.057714 -0.00011379891
5.058714 -0.00011406981
5.059714 -0.00011434282
5.060714 -0.00011461786
5.061714 -0.00011489485
5.062714 -0.00011517374
5.063715 -0.00011545445999999999
5.064714 -0.00011573699
5.065714 -0.00011602128
5.066714 -0.00011630733
5.067714 -0.00011659513000000001
5.068714 -0.00011688469
5.069714 -0.00011717602999999999
5.070714 -0.0001174692
5.071714 -0.00011776422
5.072714 -0.00011806114
5.073714 -0.00011836004
5.074714 -0.00011866097
5.075714 -0.00011896399
5.076715 -0.00011926919000000001
5.077714 -0.00011957663
5.078714 -0.0001198864
5.079714 -0.00012019854
5.080714 -0.00012051312
5.081714 -0.00012083019
5.082714 -0.00012114981
5.083714 -0.00012147201
5.084714 -0.00012179680999999999
5.085714 -0.00012212423
5.086714 -0.00012245429
5.087714 -0.00012278695999999999
5.088714 -0.00012312223
5.089714 -0.00012346007
5.090714 -0.00012380046
5.091714 -0.00012414334
5.092714 -0.00012448866
5.093714 -0.00012483634
5.094714 -0.00012518635
5.095714 -0.00012553861000000002
5.096714 -0.00012589305
5.097714 -0.00012624961
5.098714 -0.00012660820999999998
5.099714 -0.00012696881
5.100714 -0.00012733135
5.101714 -0.00012769578000000002
5.102714 -0.00012806206999999999
5.103714 -0.00012843018
5.104714 -0.00012880008
5.105714 -0.00012917178
5.106714 -0.00012954526
5.107714 -0.00012992056
5.108714 -0.00013029767
5.109715 -0.00013067662
5.110714 -0.00013105746
5.111714 -0.00013144022
5.112714 -0.00013182496000000002
5.113714 -0.00013221172
5.114714 -0.00013260056
5.115714 -0.00013299153
5.116714 -0.0001333847
5.117714 -0.00013378009
5.118714 -0.00013417776
5.119714 -0.00013457777000000002
5.120714 -0.00013498013
5.121714 -0.00013538488
5.122715 -0.00013579204
5.123714 -0.00013620161
5.124714 -0.00013661357
5.125714 -0.00013702794
5.126714 -0.00013744467
5.127714 -0.00013786374
5.128714 -0.00013828510000000002
5.129714 -0.0001387087
5.130714 -0.00013913447
5.131714 -0.00013956235
5.132714 -0.00013999227
5.133714 -0.00014042414
5.134714 -0.00014085789
5.135714 -0.00014129344
5.136714 -0.00014173069999999998
5.137714 -0.00014216961
5.138714 -0.00014261008
5.139714 -0.00014305205
5.140714 -0.00014349546
5.141714 -0.00014394026
5.142715 -0.00014438639999999998
5.143714 -0.00014483384
5.144714 -0.00014528256
5.145714 -0.00014573254
5.146714 -0.00014618378
5.147714 -0.00014663627000000002
5.148714 -0.00014709004
5.149714 -0.00014754511
5.150714 -0.0001480015
5.151714 -0.00014845925
5.152714 -0.0001489184
5.153714 -0.000149379
5.154714 -0.00014984109
5.155715 -0.00015030472999999999
5.156714 -0.00015076996
5.157714 -0.00015123683
5.158714 -0.00015170538
5.159714 -0.00015217565
5.160714 -0.00015264768999999998
5.161714 -0.00015312152
5.162714 -0.00015359716
5.163714 -0.00015407462
5.164714 -0.00015455391
5.165714 -0.00015503504
5.166714 -0.00015551798
5.167714 -0.0001560027
5.168715 -0.0001564892
5.169714 -0.00015697743
5.170714 -0.00015746734
5.171714 -0.00015795889
5.172714 -0.00015845203
5.173714 -0.00015894668999999999
5.174714 -0.00015944281999999999
5.175714 -0.00015994035
5.176714 -0.00016043921
5.177714 -0.00016093934
5.178714 -0.00016144068
5.179714 -0.00016194316
5.180714 -0.00016244674
5.181714 -0.00016295135
5.182714 -0.00016345695
5.183714 -0.00016396348999999998
5.184714 -0.00016447093
5.185714 -0.00016497925
5.186714 -0.0001654884
5.187714 -0.00016599838000000002
5.188715 -0.00016650915
5.189714 -0.00016702072
5.190714 -0.00016753306
5.191714 -0.00016804618999999998
5.192714 -0.00016856009000000002
5.193714 -0.00016907476000000001
5.194714 -0.00016959020999999998
5.195714 -0.00017010645000000002
5.196714 -0.00017062349
5.197714 -0.00017114132
5.198714 -0.00017165995
5.199714 -0.00017217938
5.200714 -0.00017269958
5.201715 -0.00017322059
5.202714 -0.00017374236
5.203714 -0.0001742649
5.204714 -0.00017478819
5.205714 -0.0001753122
5.206714 -0.00017583690999999998
5.207714 -0.00017636228
5.208714 -0.00017688828
5.209714 -0.00017741489
5.210714 -0.00017794206
5.211714 -0.00017846974
5.212714 -0.00017899788
5.213714 -0.00017952644
5.214714 -0.00018005537
5.215714 -0.00018058463
5.216714 -0.00018111416
5.217714 -0.00018164393
5.218714 -0.00018217388
5.219714 -0.00018270397000000002
5.220714 -0.00018323415999999999
5.221714 -0.0001837644
5.222714 -0.00018429469
5.223714 -0.00018482496
5.224714 -0.00018535519
5.225714 -0.00018588536
5.226714 -0.00018641545
5.227714 -0.00018694543
5.228714 -0.0001874753
5.229714 -0.00018800504000000002
5.230714 -0.00018853463999999998
5.231714 -0.00018906409
5.232714 -0.00018959338
5.233714 -0.00019012251
5.234715 -0.00019065148999999998
5.235714 -0.00019118030999999998
5.236714 -0.00019170895
5.237714 -0.00019223744
5.238714 -0.00019276573999999999
5.239714 -0.00019329388999999997
5.240714 -0.00019382185000000002
5.241714 -0.0001943496
5.242714 -0.00019487718
5.243714 -0.00019540452999999998
5.244714 -0.00019593165000000002
5.245714 -0.00019645851999999998
5.246714 -0.00019698513999999998
5.247715 -0.00019751146
5.248714 -0.00019803745
5.249714 -0.00019856308999999998
5.250714 -0.00019908831999999998
5.251714 -0.00019961312
5.252714 -0.00020013745
5.253714 -0.00020066125
5.254714 -0.00020118447999999998
5.255714 -0.00020170708
5.256714 -0.00020222899
5.257714 -0.00020275017999999998
5.258714 -0.00020327057
5.259714 -0.00020379009
5.260714 -0.00020430871000000003
5.261714 -0.00020482635
5.262714 -0.00020534294
5.263714 -0.00020585841999999998
5.264714 -0.00020637274000000002
5.265714 -0.00020688583
5.266714 -0.00020739764999999998
5.267715 -0.00020790812
5.268714 -0.00020841721
5.269714 -0.00020892487
5.270714 -0.00020943103
5.271714 -0.00020993565999999998
5.272714 -0.00021043872
5.273714 -0.00021094020000000002
5.274714 -0.00021144002999999998
5.275714 -0.00021193820999999998
5.276714 -0.0002124347
5.277714 -0.00021292949
5.278714 -0.00021342255
5.279714 -0.00021391388000000002
5.280715 -0.00021440349000000002
5.281714 -0.00021489136
5.282714 -0.00021537751
5.283714 -0.00021586190999999997
5.284714 -0.00021634457000000001
5.285714 -0.00021682554
5.286714 -0.00021730477
5.287714 -0.00021778230000000002
5.288714 -0.00021825813
5.289714 -0.00021873225
5.290714 -0.00021920468
5.291714 -0.00021967542000000002
5.292714 -0.00022014444
5.293715 -0.00022061175999999998
5.294714 -0.00022107736
5.295714 -0.0002215412
5.296714 -0.00022200328999999997
5.297714 -0.00022246359
5.298714 -0.00022292206
5.299714 -0.00022337867000000002
5.300714 -0.00022383338
5.301714 -0.0002242861
5.302714 -0.00022473682000000001
5.303714 -0.00022518547999999999
5.304714 -0.00022563199
5.305714 -0.00022607630000000002
5.306714 -0.00022651836000000001
5.307714 -0.00022695808
5.308714 -0.00022739539
5.309714 -0.00022783022000000003
5.310714 -0.00022826252
5.311714 -0.00022869222
5.312714 -0.00022911921999999997
5.313715 -0.0002295435
5.314714 -0.00022996499
5.315714 -0.00023038363
5.316714 -0.00023079938
5.317714 -0.0002312122
5.318714 -0.00023162206000000002
5.319714 -0.0002320289
5.320714 -0.00023243272
5.321714 -0.00023283349000000002
5.322714 -0.00023323121
5.323714 -0.00023362583999999998
5.324714 -0.00023401740000000002
5.325714 -0.00023440586999999997
5.326715 -0.00023479124
5.327714 -0.00023517352000000002
5.328714 -0.00023555269
5.329714 -0.00023592876999999998
5.330714 -0.00023630175
5.331714 -0.00023667162
5.332714 -0.00023703835
5.333714 -0.00023740195
5.334714 -0.00023776237999999998
5.335714 -0.00023811963
5.336714 -0.00023847366999999998
5.337714 -0.00023882445999999998
5.338714 -0.00023917195999999998
5.339714 -0.00023951611
5.340714 -0.00023985684999999998
5.341714 -0.00024019412
5.342714 -0.00024052786
5.343714 -0.000240858
5.344714 -0.00024118449000000002
5.345714 -0.00024150722
5.346714 -0.00024182613999999998
5.347714 -0.00024214114
5.348714 -0.00024245219000000002
5.349714 -0.00024275919
5.350714 -0.0002430621
5.351714 -0.00024336082
5.352714 -0.00024365531
5.353714 -0.00024394553000000002
5.354714 -0.00024423146
5.355714 -0.00024451301
5.356714 -0.0002447902
5.357714 -0.00024506300999999997
5.358714 -0.0002453314
5.359715 -0.0002455954
5.360714 -0.00024585502
5.361714 -0.00024611024
5.362714 -0.00024636113
5.363714 -0.00024660767
5.364714 -0.00024684991
5.365714 -0.00024708786
5.366714 -0.00024732158
5.367714 -0.00024755107000000003
5.368714 -0.00024777637
5.369714 -0.00024799749
5.370714 -0.00024821447
5.371714 -0.00024842732
5.372715 -0.00024863602
5.373714 -0.00024884057
5.374714 -0.00024904095
5.375714 -0.00024923713
5.376714 -0.00024942908
5.377714 -0.00024961676000000003
5.378714 -0.00024980006000000003
5.379714 -0.00024997896
5.380714 -0.00025015336
5.381714 -0.00025032316
5.382714 -0.00025048826
5.383714 -0.00025064855
5.384714 -0.00025080394
5.385714 -0.0002509543
5.386714 -0.00025109953
5.387714 -0.00025123948000000003
5.388714 -0.00025137406
5.389714 -0.00025150317999999997
5.390714 -0.00025162672
5.391714 -0.00025174459
5.392715 -0.00025185670000000003
5.393714 -0.000251963
5.394714 -0.00025206341
5.395714 -0.00025215788
5.396714 -0.0002522464
5.397714 -0.00025232891
5.398714 -0.00025240544999999997
5.399714 -0.00025247598
5.400714 -0.00025254055
5.401714 -0.00025259917
5.402714 -0.00025265188
5.403714 -0.00025269874
5.404714 -0.00025273977999999995
5.405715 -0.00025277507
5.406714 -0.00025280467
5.407714 -0.00025282866
5.408714 -0.00025284708
5.409714 -0.00025285999
5.410714 -0.00025286743
5.411714 -0.00025286945
5.412714 -0.00025286611
5.413714 -0.00025285739999999997
5.414714 -0.00025284335
5.415714 -0.00025282397
5.416714 -0.00025279924
5.417714 -0.00025276913000000004
5.418715 -0.00025273362
5.419714 -0.00025269264
5.420714 -0.00025264615
5.421714 -0.00025259405000000005
5.422714 -0.00025253630000000003
5.423714 -0.0002524728
5.424714 -0.00025240342
5.425714 -0.00025232812
5.426714 -0.00025224676
5.427714 -0.00025215925
5.428714 -0.00025206547999999997
5.429714 -0.00025196537
5.430714 -0.00025185884
5.431714 -0.00025174579000000004
5.432714 -0.00025162617
5.433714 -0.00025149991
5.434714 -0.00025136696
5.435714 -0.00025122729
5.436714 -0.00025108086
5.437714 -0.00025092768
5.438715 -0.00025076774
5.439714 -0.00025060106
5.440714 -0.00025042764
5.441714 -0.00025024754
5.442714 -0.00025006079
5.443714 -0.00024986743
5.444714 -0.00024966753
5.445714 -0.00024946114
5.446714 -0.0002492483
5.447714 -0.00024902909
5.448714 -0.00024880352999999997
5.449714 -0.00024857168
5.450714 -0.00024833357
5.451715 -0.00024808924
5.452714 -0.00024783869
5.453714 -0.00024758194
5.454714 -0.00024731899
5.455714 -0.0002470498
5.456714 -0.00024677433
5.457714 -0.00024649257
5.458714 -0.00024620444
5.459714 -0.00024590991
5.460714 -0.00024560884
5.461714 -0.0002453012
5.462714 -0.00024498688
5.463714 -0.00024466578
5.464714 -0.00024433782
5.465714 -0.00024400287999999998
5.466714 -0.00024366086
5.467714 -0.00024331168
5.468714 -0.00024295525
5.469714 -0.00024259150000000002
5.470714 -0.00024222036
5.471714 -0.00024184178000000002
5.472714 -0.0002414557
5.473714 -0.00024106212
5.474714 -0.00024066101000000002
5.475714 -0.00024025236999999997
5.476714 -0.00023983621
5.477714 -0.00023941257000000002
5.478714 -0.00023898148999999997
5.479714 -0.00023854302
5.480714 -0.00023809723
5.481714 -0.00023764421000000002
5.482714 -0.00023718403
5.483714 -0.00023671678000000002
5.484715 -0.00023624254
5.485714 -0.0002357614
5.486714 -0.00023527346000000001
5.487714 -0.00023477878
5.488714 -0.00023427746999999999
5.489714 -0.00023376955999999998
5.490714 -0.00023325513
5.491714 -0.00023273419
5.492714 -0.00023220680000000002
5.493714 -0.00023167297
5.494714 -0.00023113269
5.495714 -0.00023058594
5.496714 -0.0002300327
5.497715 -0.00022947292999999998
5.498714 -0.00022890654
5.499714 -0.00022833349000000002
5.500714 -0.00022775366
5.501714 -0.00022716698999999997
5.502714 -0.00022657339
5.503714 -0.00022597271000000002
5.504714 -0.00022536490000000001
5.505714 -0.00022474981
5.506714 -0.00022412735
5.507714 -0.00022349743
5.508714 -0.00022285997
5.509714 -0.00022221488999999998
5.510714 -0.00022156211999999997
5.511714 -0.00022090161999999998
5.512714 -0.00022023335
5.513714 -0.00021955726999999998
5.514714 -0.00021887338000000002
5.515714 -0.00021818170999999997
5.516714 -0.00021748226
5.517715 -0.00021677508
5.518714 -0.00021606022
5.519714 -0.00021533776000000001
5.520714 -0.00021460776
5.521714 -0.00021387032
5.522714 -0.00021312552999999999
5.523714 -0.00021237349000000002
5.524714 -0.00021161429
5.525714 -0.00021084803999999997
5.526714 -0.00021007483999999999
5.527714 -0.00020929476000000003
5.528714 -0.00020850789
5.529714 -0.00020771431000000002
5.530715 -0.00020691408999999998
5.531714 -0.00020610728000000002
5.532714 -0.00020529389999999998
5.533714 -0.00020447399
5.534714 -0.00020364755
5.535714 -0.00020281457
5.536714 -0.00020197504000000002
5.537714 -0.00020112890999999999
5.538714 -0.00020027613999999997
5.539714 -0.00019941666999999998
5.540714 -0.00019855045000000002
5.541714 -0.00019767738
5.542714 -0.00019679740000000002
5.543715 -0.00019591043
5.544714 -0.00019501638
5.545714 -0.00019411517999999998
5.546714 -0.00019320676
5.547714 -0.00019229103
5.548714 -0.00019136796
5.549714 -0.00019043749
5.550714 -0.0001894996
5.551714 -0.00018855425
5.552714 -0.00018760145
5.553714 -0.0001866412
5.554714 -0.00018567354
5.555714 -0.00018469848
5.556714 -0.00018371609
5.557714 -0.00018272643
5.558714 -0.00018172959
5.559714 -0.00018072565
5.560714 -0.0001797147
5.561714 -0.00017869685000000002
5.562714 -0.00017767219
5.563715 -0.00017664084
5.564714 -0.00017560291
5.565714 -0.00017455849
5.566714 -0.00017350768
5.567714 -0.00017245058
5.568714 -0.00017138725
5.569714 -0.00017031778
5.570714 -0.00016924221
5.571714 -0.00016816058
5.572714 -0.00016707292999999999
5.573714 -0.00016597926
5.574714 -0.00016487958
5.575714 -0.00016377387
5.576715 -0.0001626621
5.577714 -0.00016154424
5.578714 -0.00016042023
5.579714 -0.00015929003000000002
5.580714 -0.00015815355
5.581714 -0.00015701073
5.582714 -0.00015586151
5.583714 -0.00015470580000000002
5.584714 -0.00015354354
5.585714 -0.00015237468
5.586714 -0.00015119915999999998
5.587714 -0.00015001693000000002
5.588714 -0.00014882796
5.589714 -0.00014763224000000002
5.590714 -0.00014642975
5.591714 -0.0001452205
5.592714 -0.00014400451
5.593714 -0.00014278183
5.594714 -0.00014155251999999998
5.595714 -0.00014031662999999998
5.596714 -0.00013907425000000002
5.597714 -0.00013782546
5.598714 -0.0001365704
5.599714 -0.00013530915
5.600714 -0.00013404185000000002
5.601714 -0.00013276862
5.602714 -0.00013148957
5.603714 -0.00013020485
5.604714 -0.00012891458
5.605714 -0.00012761885
5.606714 -0.00012631781
5.607714 -0.00012501154
5.608714 -0.00012370014
5.609715 -0.00012238368
5.610714 -0.00012106224
5.611714 -0.00011973586
5.612714 -0.00011840459000000001
5.613714 -0.00011706845
5.614714 -0.00011572746000000002
5.615714 -0.00011438160999999999
5.616714 -0.00011303089000000002
5.617714 -0.00011167527
5.618714 -0.00011031474000000001
5.619714 -0.00010894925000000001
5.620714 -0.00010757874999999999
5.621714 -0.00010620320999999999
5.622715 -0.00010482257
5.623714 -0.00010343679999999999
5.624714 -0.00010204585000000001
5.625714 -0.0001006497
5.626714 -9.9248314e-05
5.627714 -9.784167799999999e-05
5.628714 -9.642979000000001e-05
5.629714 -9.5012655e-05
5.630714 -9.359030199999999e-05
5.631714 -9.2162759e-05
5.632714 -9.0730072e-05
5.633714 -8.9292303e-05
5.634714 -8.7849526e-05
5.635714 -8.6401826e-05
5.636714 -8.4949301e-05
5.637714 -8.3492046e-05
5.638714 -8.2030175e-05
5.639714 -8.0563808e-05
5.640714 -7.9093059e-05
5.641714 -7.761804600000001e-05
5.642715 -7.6138889e-05
5.643714 -7.4655708e-05
5.644714 -7.3168604e-05
5.645714 -7.1677687e-05
5.646714 -7.0183046e-05
5.647714 -6.8684773e-05
5.648714 -6.7182935e-05
5.649714 -6.5677591e-05
5.650714 -6.416879e-05
5.651714 -6.2656574e-05
5.652714 -6.1140963e-05
5.653714 -5.9621965000000004e-05
5.654714 -5.8099585e-05
5.655715 -5.6573811e-05
5.656714 -5.5044626e-05
5.657714 -5.3512002e-05
5.658714 -5.1975911e-05
5.659714 -5.0436324e-05
5.660714 -4.8893206999999994e-05
5.661714 -4.7346524000000004e-05
5.662714 -4.5796247e-05
5.663714 -4.4242353e-05
5.664714 -4.2684823000000005e-05
5.665714 -4.112365e-05
5.666714 -3.9558835999999997e-05
5.667714 -3.7990395e-05
5.668715 -3.6418351e-05
5.669714 -3.4842742e-05
5.670714 -3.3263618e-05
5.671714 -3.1681043e-05
5.672714 -3.0095093999999996e-05
5.673714 -2.8505859999999998e-05
5.674714 -2.6913438e-05
5.675714 -2.5317936999999998e-05
5.676714 -2.3719473e-05
5.677714 -2.2118169e-05
5.678714 -2.0514153e-05
5.679714 -1.8907554e-05
5.680714 -1.72985e-05
5.681714 -1.5687118e-05
5.682714 -1.4073532e-05
5.683714 -1.2457861999999999e-05
5.684714 -1.0840217e-05
5.685714 -9.2207003e-06
5.686714 -7.5994031e-06
5.687714 -5.9764069e-06
5.688715 -4.3517804e-06
5.689714 -2.7255805e-06
5.690714 -1.0978514e-06
5.691714 5.3137437e-07
5.692714 2.1620759000000003e-06
5.693714 3.7942430999999997e-06
5.694714 5.4278747e-06
5.695714 7.0629781000000006e-06
5.696714 8.699566199999999e-06
5.697714 1.0337658e-05
5.698714 1.1977274e-05
5.699714 1.3618437e-05
5.700714 1.5261169e-05
5.701715 1.6905489e-05
5.702714 1.8551408000000002e-05
5.703714 2.0198937e-05
5.704714 2.1848072e-05
5.705714 2.3498805e-05
5.706714 2.5151114999999998e-05
5.707714 2.6804975e-05
5.708714 2.8460337e-05
5.709714 3.0117149999999997e-05
5.710714 3.1775346e-05
5.711714 3.3434846999999996e-05
5.712714 3.5095567e-05
5.713714 3.6757407e-05
5.714714 3.8420262e-05
5.715714 4.0084021e-05
5.716714 4.1748561e-05
5.717714 4.3413760000000005e-05
5.718714 4.5079497e-05
5.719714 4.6745643e-05
5.720714 4.8412079e-05
5.721714 5.0078677e-05
5.722714 5.1745326e-05
5.723714 5.3411918e-05
5.724714 5.5078351e-05
5.725714 5.6744528e-05
5.726714 5.8410370000000004e-05
5.727714 6.0075797000000004e-05
5.728714 6.1740747e-05
5.729714 6.3405167e-05
5.730714 6.5069008e-05
5.731714 6.6732241e-05
5.732714 6.8394837e-05
5.733714 7.005678e-05
5.734715 7.1718051e-05
5.735714 7.3378652e-05
5.736714 7.5038571e-05
5.737714 7.6697813e-05
5.738714 7.835637300000001e-05
5.739714 8.0014257e-05
5.740714 8.167145900000001e-05
5.741714 8.3327967e-05
5.742714 8.4983776e-05
5.743714 8.6638863e-05
5.744714 8.82932e-05
5.745714 8.994675799999999e-05
5.746714 9.1599497e-05
5.747715 9.3251361e-05
5.748714 9.4902299e-05
5.749714 9.655224199999999e-05
5.750714 9.820110999999998e-05
5.751714 9.9848819e-05
5.752714 0.00010149529000000001
5.753714 0.00010314042
5.754714 0.00010478411
5.755714 0.00010642626999999999
5.756714 0.00010806681
5.757714 0.0001097056
5.758714 0.00011134255999999999
5.759714 0.00011297758000000001
5.760714 0.00011461057
5.761714 0.00011624143
5.762714 0.00011787008999999999
5.763714 0.00011949647
5.764714 0.00012112050000000001
5.765714 0.00012274212
5.766714 0.00012436127
5.767715 0.00012597790999999999
5.768714 0.000127592
5.769714 0.00012920350999999998
5.770714 0.00013081241999999998
5.771714 0.0001324187
5.772714 0.00013402232999999998
5.773714 0.00013562332
5.774714 0.00013722163
5.775714 0.00013881727
5.776714 0.00014041021
5.777714 0.00014200047
5.778714 0.000143588
5.779714 0.00014517281000000001
5.780715 0.00014675485000000002
5.781714 0.00014833411000000001
5.782714 0.00014991053
5.783714 0.00015148408000000002
5.784714 0.0001530547
5.785714 0.00015462233
5.786714 0.00015618691
5.787714 0.00015774835
5.788714 0.00015930658
5.789714 0.0001608615
5.790714 0.00016241301999999998
5.791714 0.00016396103
5.792714 0.00016550545
5.793715 0.00016704615
5.794714 0.00016858305
5.795714 0.00017011604
5.796714 0.00017164501000000001
5.797714 0.00017316988
5.798714 0.00017469055
5.799714 0.00017620691
5.800714 0.00017771891
5.801714 0.00017922646
5.802714 0.00018072949
5.803714 0.00018222794
5.804714 0.00018372174999999998
5.805714 0.00018521089
5.806714 0.00018669531999999998
5.807714 0.00018817501
5.808714 0.00018964994
5.809714 0.00019112009999999998
5.810714 0.00019258548
5.811714 0.00019404606000000002
5.812714 0.00019550184000000003
5.813715 0.00019695283
5.814714 0.00019839902
5.815714 0.00019984040999999997
5.816714 0.00020127698
5.817714 0.00020270875
5.818714 0.0002041357
5.819714 0.00020555783
5.820714 0.00020697512
5.821714 0.00020838754000000002
5.822714 0.00020979507999999998
5.823714 0.00021119767999999998
5.824714 0.00021259532000000002
5.825714 0.00021398794
5.826715 0.00021537551
5.827714 0.00021675794
5.828714 0.00021813519
5.829714 0.00021950718
5.830714 0.00022087384000000002
5.831714 0.00022223509999999997
5.832714 0.00022359087999999997
5.833714 0.00022494110000000002
5.834714 0.00022628567
5.835714 0.00022762453999999998
5.836714 0.00022895761
5.837714 0.00023028481000000002
5.838714 0.00023160607999999998
5.839714 0.00023292134
5.840714 0.00023423054000000002
5.841714 0.00023553362000000003
5.842714 0.00023683051000000002
5.843714 0.00023812115
5.844714 0.00023940552000000003
5.845714 0.00024068354
5.846714 0.00024195519000000002
5.847714 0.00024322044
5.848714 0.00024447922
5.849714 0.00024573155
5.850714 0.00024697738
5.851714 0.00024821666
5.852714 0.00024944938999999996
5.853714 0.00025067552
5.854714 0.00025189506
5.855714 0.00025310796
5.856714 0.0002543142
5.857714 0.00025551374
5.858714 0.00025670654
5.859715 0.00025789259
5.860714 0.00025907186
5.861714 0.00026024429
5.862714 0.00026140988
5.863714 0.00026256855
5.864714 0.00026372029
5.865714 0.00026486505
5.866714 0.00026600278
5.867714 0.00026713345999999997
5.868714 0.00026825703000000003
5.869714 0.00026937348000000003
5.870714 0.00027048275
5.871714 0.0002715848
5.872715 0.00027267963
5.873714 0.00027376718
5.874714 0.00027484746
5.875714 0.00027592040999999996
5.876714 0.00027698602
5.877714 0.00027804426
5.878714 0.00027909514
5.879714 0.00028013865000000004
5.880714 0.00028117474
5.881714 0.00028220345
5.882714 0.00028322474
5.883714 0.00028423865
5.884714 0.00028524514000000003
5.885714 0.00028624422
5.886714 0.00028723587
5.887714 0.0002882201
5.888714 0.00028919689999999996
5.889714 0.00029016626
5.890714 0.00029112819
5.891714 0.00029208265
5.892715 0.00029302967
5.893714 0.00029396917
5.894714 0.00029490118
5.895714 0.00029582563
5.896714 0.00029674252
5.897714 0.00029765181
5.898714 0.00029855348
5.899714 0.00029944747
5.900714 0.00030033375
5.901714 0.00030121229999999997
5.902714 0.00030208305
5.903714 0.00030294595
5.904714 0.00030380099
5.905715 0.0003046481
5.906714 0.00030548724000000003
5.907714 0.00030631836
5.908714 0.00030714143
5.909714 0.00030795641
5.910714 0.00030876324
5.911714 0.00030956190999999997
5.912714 0.0003103524
5.913714 0.00031113466
5.914714 0.00031190864
5.915714 0.00031267434
5.916714 0.00031343175
5.917714 0.00031418083
5.918715 0.00031492153999999997
5.919714 0.00031565392
5.920714 0.0003163779
5.921714 0.00031709349
5.922714 0.00031780069
5.923714 0.00031849947
5.924714 0.00031918983
5.925714 0.00031987173999999997
5.926714 0.00032054522
5.927714 0.00032121024999999997
5.928714 0.00032186678999999996
5.929714 0.00032251487
5.930714 0.00032315447
5.931714 0.00032378557000000004
5.932714 0.00032440817
5.933714 0.00032502226
5.934714 0.00032562784
5.935714 0.0003262249
5.936714 0.00032681344
5.937714 0.00032739345
5.938715 0.00032796493
5.939714 0.00032852787999999996
5.940714 0.00032908230999999997
5.941714 0.00032962821
5.942714 0.00033016561
5.943714 0.00033069452
5.944714 0.00033121496
5.945714 0.00033172691
5.946714 0.00033223043
5.947714 0.00033272552
5.948714 0.00033321220999999997
5.949714 0.00033369051
5.950714 0.00033416045
5.951715 0.00033462206
5.952714 0.00033507536
5.953714 0.00033552037
5.954714 0.00033595711
5.955714 0.0003363856
5.956714 0.00033680585
5.957714 0.00033721787999999996
5.958714 0.00033762169
5.959714 0.00033801728
5.960714 0.00033840465
5.961714 0.0003387838
5.962714 0.00033915469
5.963714 0.00033951733
5.964714 0.00033987169
5.965714 0.00034021773
5.966714 0.00034055543
5.967714 0.00034088475
5.968714 0.00034120565000000003
5.969714 0.00034151808
5.970714 0.00034182203
5.971714 0.00034211744
5.972714 0.00034240425
5.973714 0.00034268244
5.974714 0.00034295197
5.975714 0.00034321281
5.976714 0.00034346492
5.977714 0.00034370828
5.978714 0.00034394286
5.979714 0.00034416867
5.980714 0.00034438567
5.981714 0.00034459388
5.982714 0.00034479328
5.983714 0.00034498391
5.984715 0.00034516579
5.985714 0.00034533896
5.986714 0.00034550342
5.987714 0.00034565921
5.988714 0.00034580639
5.989714 0.00034594502
5.990714 0.00034607512999999996
5.991714 0.00034619677
5.992714 0.00034631
5.993714 0.00034641487
5.994714 0.00034651143
5.995714 0.00034659972
5.996714 0.00034667979999999997
5.997715 0.00034675172
5.998714 0.00034681552
5.999714 0.00034687123
6.000714 0.00034691889
6.001714 0.00034695852
6.002714 0.00034699015
6.003714 0.00034701379
6.004714 0.00034702948
6.005714 0.00034703721
6.006714 0.00034703698
6.007714 0.00034702880000000004
6.008714 0.00034701268
6.009714 0.00034698861999999997
6.010714 0.00034695663
6.011714 0.0003469167
6.012714 0.00034686884
6.013714 0.00034681307
6.014714 0.00034674938
6.015714 0.00034667778
6.016714 0.00034659831
6.017715 0.000346511
6.018714 0.00034641587
6.019714 0.00034631296
6.020714 0.0003462023
6.021714 0.00034608395
6.022714 0.00034595794
6.023714 0.00034582433000000004
6.024714 0.0003456832
6.025714 0.00034553458999999996
6.026714 0.00034537857
6.027714 0.0003452152
6.028714 0.00034504453
6.029714 0.00034486661
6.030715 0.00034468150999999997
6.031714 0.00034448926
6.032714 0.00034428992
6.033714 0.00034408354
6.034714 0.00034387012
6.035714 0.00034364971
6.036714 0.00034342231000000003
6.037714 0.00034318793
6.038714 0.00034294656
6.039714 0.00034269819
6.040714 0.00034244283
6.041714 0.00034218044
6.042714 0.00034191099999999997
6.043715 0.00034163447
6.044714 0.00034135082
6.045714 0.00034106001
6.046714 0.00034076199
6.047714 0.00034045675
6.048714 0.00034014424
6.049714 0.00033982444
6.050714 0.00033949732
6.051714 0.00033916284999999997
6.052714 0.00033882102000000003
6.053714 0.00033847183999999997
6.054714 0.00033811534
6.055714 0.00033775152
6.056714 0.00033738042000000003
6.057714 0.00033700207000000003
6.058714 0.00033661654
6.059714 0.00033622391
6.060714 0.00033582423
6.061714 0.0003354176
6.062714 0.00033500412000000003
6.063715 0.00033458388999999997
6.064714 0.00033415702
6.065714 0.00033372362
6.066714 0.00033328381
6.067714 0.0003328377
6.068714 0.00033238543
6.069714 0.00033192709
6.070714 0.0003314628
6.071714 0.00033099266
6.072714 0.00033051674
6.073714 0.00033003516
6.074714 0.00032954799
6.075714 0.0003290553
6.076715 0.00032855712
6.077714 0.00032805352999999997
6.078714 0.00032754455999999996
6.079714 0.00032703022
6.080714 0.00032651053
6.081714 0.0003259855
6.082714 0.00032545511
6.083714 0.00032491937
6.084714 0.00032437823999999997
6.085714 0.00032383173
6.086714 0.0003232798
6.087714 0.00032272242
6.088714 0.00032215958
6.089714 0.00032159126
6.090714 0.00032101743
6.091714 0.00032043811
6.092714 0.00031985328
6.093714 0.00031926293000000003
6.094714 0.00031866709
6.095714 0.00031806578
6.096714 0.00031745901000000004
6.097714 0.00031684685
6.098714 0.00031622933
6.099714 0.00031560651000000004
6.100714 0.00031497843
6.101714 0.0003143452
6.102714 0.00031370687
6.103714 0.00031306354
6.104714 0.00031241527000000003
6.105714 0.00031176216
6.106714 0.00031110430000000003
6.107714 0.00031044176
6.108714 0.00030977462
6.109715 0.00030910295999999997
6.110714 0.00030842687
6.111714 0.00030774638
6.112714 0.00030706155000000005
6.113714 0.00030637245
6.114714 0.00030567910000000003
6.115714 0.00030498153999999997
6.116714 0.00030427979999999997
6.117714 0.00030357387
6.118714 0.00030286378
6.119714 0.00030214953000000003
6.120714 0.00030143110000000004
6.121714 0.00030070848
6.122715 0.00029998166
6.123714 0.00029925063
6.124714 0.00029851537
6.125714 0.00029777586
6.126714 0.0002970321
6.127714 0.00029628409
6.128714 0.00029553182
6.129714 0.0002947753
6.130714 0.00029401458
6.131714 0.00029324965
6.132714 0.00029248056
6.133714 0.00029170737
6.134714 0.00029093014
6.135714 0.00029014896
6.136714 0.00028936388
6.137714 0.00028857503
6.138714 0.0002877825
6.139714 0.00028698636999999996
6.140714 0.00028618679
6.141714 0.00028538389
6.142715 0.00028457777999999997
6.143714 0.00028376858
6.144714 0.00028295642
6.145714 0.00028214142
6.146714 0.0002813237
6.147714 0.00028050338
6.148714 0.00027968053
6.149714 0.00027885528
6.150714 0.00027802771
6.151714 0.00027719786
6.152714 0.00027636581
6.153714 0.00027553162
6.154714 0.0002746953
6.155715 0.00027385688
6.156714 0.00027301637000000004
6.157714 0.00027217377
6.158714 0.00027132905
6.159714 0.0002704822
6.160714 0.00026963319
6.161714 0.00026878199
6.162714 0.00026792853999999997
6.163714 0.00026707282
6.164714 0.00026621481
6.165714 0.00026535442
6.166714 0.00026449165
6.167714 0.00026362647999999997
6.168715 0.00026275884
6.169714 0.00026188875
6.170714 0.0002610162
6.171714 0.00026014122
6.172714 0.00025926381
6.173714 0.00025838399
6.174714 0.00025750181999999996
6.175714 0.00025661734
6.176714 0.00025573063
6.177714 0.00025484176
6.178714 0.00025395082
6.179714 0.0002530579
6.180714 0.00025216311
6.181714 0.00025126656
6.182714 0.00025036834
6.183714 0.00024946855
6.184714 0.00024856733
6.185714 0.00024766480000000003
6.186714 0.00024676103
6.187714 0.00024585613
6.188715 0.00024495021
6.189714 0.00024404335
6.190714 0.00024313563
6.191714 0.00024222711
6.192714 0.00024131784
6.193714 0.00024040789
6.194714 0.00023949731
6.195714 0.00023858609
6.196714 0.00023767427
6.197714 0.00023676187
6.198714 0.00023584887
6.199714 0.00023493528000000002
6.200714 0.0002340211
6.201715 0.00023310631
6.202714 0.00023219091
6.203714 0.00023127486
6.204714 0.00023035818
6.205714 0.00022944087
6.206714 0.00022852288999999999
6.207714 0.00022760428
6.208714 0.00022668503
6.209714 0.00022576517
6.210714 0.00022484471
6.211714 0.00022392370999999999
6.212714 0.00022300221
6.213714 0.00022208026
6.214714 0.00022115792
6.215714 0.00022023525999999999
6.216714 0.00021931236999999998
6.217714 0.00021838935
6.218714 0.00021746625
6.219714 0.00021654321
6.220714 0.00021562030000000002
6.221714 0.00021469762
6.222714 0.00021377525
6.223714 0.00021285332
6.224714 0.00021193189000000002
6.225714 0.00021101104999999998
6.226714 0.00021009089
6.227714 0.00020917145999999997
6.228714 0.00020825282000000003
6.229714 0.00020733503
6.230714 0.00020641814
6.231714 0.00020550217
6.232714 0.00020458713
6.233714 0.00020367302000000003
6.234715 0.00020275985999999998
6.235714 0.00020184764000000002
6.236714 0.00020093632
6.237714 0.0002000259
6.238714 0.00019911631
6.239714 0.00019820754
6.240714 0.00019729955
6.241714 0.00019639231
6.242714 0.00019548577
6.243714 0.00019457988999999998
6.244714 0.00019367465000000002
6.245714 0.00019276998999999997
6.246714 0.00019186593000000002
6.247715 0.00019096243999999998
6.248714 0.00019005951
6.249714 0.00018915714
6.250714 0.00018825536
6.251714 0.00018735419
6.252714 0.00018645367
6.253714 0.00018555384
6.254714 0.00018465474
6.255714 0.00018375645999999999
6.256714 0.00018285905
6.257714 0.00018196259
6.258714 0.00018106717
6.259714 0.00018017288
6.260714 0.0001792798
6.261714 0.00017838802
6.262714 0.00017749763
6.263714 0.00017660873
6.264714 0.00017572138999999998
6.265714 0.00017483569
6.266714 0.00017395171
6.267715 0.00017306951
6.268714 0.00017218915
6.269714 0.00017131069
6.270714 0.00017043416999999999
6.271714 0.00016955962000000002
6.272714 0.00016868706
6.273714 0.00016781652
6.274714 0.00016694798000000001
6.275714 0.00016608147
6.276714 0.00016521698
6.277714 0.00016435448
6.278714 0.00016349396
6.279714 0.0001626354
6.280715 0.00016177878
6.281714 0.00016092407
6.282714 0.00016007125999999998
6.283714 0.00015922031
6.284714 0.00015837122
6.285714 0.00015752396
6.286714 0.00015667853
6.287714 0.00015583491
6.288714 0.00015499312
6.289714 0.00015415314
6.290714 0.00015331501
6.291714 0.00015247873
6.292714 0.00015164434
6.293715 0.00015081185
6.294714 0.00014998133
6.295714 0.0001491528
6.296714 0.00014832631
6.297714 0.00014750191000000002
6.298714 0.00014667964
6.299714 0.00014585956
6.300714 0.00014504172
6.301714 0.00014422618
6.302714 0.00014341297
6.303714 0.00014260213
6.304714 0.00014179370999999998
6.305714 0.00014098775
6.306714 0.00014018427
6.307714 0.00013938329
6.308714 0.00013858482
6.309714 0.00013778888
6.310714 0.00013699546
6.311714 0.00013620456
6.312714 0.00013541618
6.313715 0.00013463028
6.314714 0.00013384686999999999
6.315714 0.00013306589999999998
6.316714 0.00013228735
6.317714 0.00013151118
6.318714 0.00013073737
6.319714 0.00012996588000000001
6.320714 0.00012919669
6.321714 0.00012842977
6.322714 0.00012766509
6.323714 0.00012690264000000002
6.324714 0.0001261424
6.325714 0.00012538436
6.326715 0.00012462853
6.327714 0.0001238749
6.328714 0.00012312349
6.329714 0.00012237433
6.330714 0.00012162743000000001
6.331714 0.00012088282999999999
6.332714 0.00012014056000000001
6.333714 0.00011940066
6.334714 0.00011866319000000001
6.335714 0.00011792821
6.336714 0.00011719574999999999
6.337714 0.00011646588000000001
6.338714 0.00011573865000000001
6.339714 0.00011501412
6.340714 0.00011429235000000001
6.341714 0.00011357337
6.342714 0.00011285723
6.343714 0.00011214397999999999
6.344714 0.00011143366000000001
6.345714 0.00011072627999999999
6.346714 0.00011002189
6.347714 0.00010932048
6.348714 0.00010862207
6.349714 0.00010792664000000001
6.350714 0.00010723421
6.351714 0.00010654474999999999
6.352714 0.00010585824
6.353714 0.00010517465
6.354714 0.00010449395
6.355714 0.0001038161
6.356714 0.00010314105999999998
6.357714 0.00010246879000000001
6.358714 0.00010179924
6.359715 0.00010113236999999999
6.360714 0.00010046812000000001
6.361714 9.9806459e-05
6.362714 9.914734800000001e-05
6.363714 9.8490739e-05
6.364714 9.7836596e-05
6.365714 9.7184898e-05
6.366714 9.6535609e-05
6.367714 9.588872e-05
6.368714 9.5244212e-05
6.369714 9.4602075e-05
6.370714 9.396230800000001e-05
6.371714 9.332490499999999e-05
6.372715 9.2689879e-05
6.373714 9.205723999999999e-05
6.374714 9.1427e-05
6.375714 9.0799176e-05
6.376714 9.0173791e-05
6.377714 8.955086100000001e-05
6.378714 8.8930415e-05
6.379714 8.831247e-05
6.380714 8.7697049e-05
6.381714 8.7084175e-05
6.382714 8.6473864e-05
6.383714 8.5866134e-05
6.384714 8.5261001e-05
6.385714 8.4658473e-05
6.386714 8.4058553e-05
6.387714 8.346124799999999e-05
6.388714 8.2866558e-05
6.389714 8.2274471e-05
6.390714 8.1684988e-05
6.391714 8.1098091e-05
6.392715 8.0513769e-05
6.393714 7.9931999e-05
6.394714 7.9352765e-05
6.395714 7.8776048e-05
6.396714 7.8201828e-05
6.397714 7.7630079e-05
6.398714 7.706078100000001e-05
6.399714 7.649391000000001e-05
6.400714 7.5929449e-05
6.401714 7.5367382e-05
6.402714 7.480769e-05
6.403714 7.4250357e-05
6.404714 7.369537200000001e-05
6.405715 7.3142729e-05
6.406714 7.2592417e-05
6.407714 7.2044429e-05
6.408714 7.1498766e-05
6.409714 7.0955423e-05
6.410714 7.0414399e-05
6.411714 6.9875693e-05
6.412714 6.9339308e-05
6.413714 6.8805241e-05
6.414714 6.8273488e-05
6.415714 6.774404799999999e-05
6.416714 6.7216916e-05
6.417714 6.669208700000001e-05
6.418715 6.6169548e-05
6.419714 6.5649289e-05
6.420714 6.513128599999999e-05
6.421714 6.4615517e-05
6.422714 6.410196e-05
6.423714 6.3590579e-05
6.424714 6.3081347e-05
6.425714 6.2574219e-05
6.426714 6.2069159e-05
6.427714 6.1566118e-05
6.428714 6.1065055e-05
6.429714 6.0565912e-05
6.430714 6.0068646e-05
6.431714 5.9573204999999994e-05
6.432714 5.9079537e-05
6.433714 5.8587597000000006e-05
6.434714 5.8097333999999997e-05
6.435714 5.7608702e-05
6.436714 5.7121656e-05
6.437714 5.6636162e-05
6.438715 5.6152186e-05
6.439714 5.5669699e-05
6.440714 5.5188679e-05
6.441714 5.470910199999999e-05
6.442714 5.4230958e-05
6.443714 5.3754235000000004e-05
6.444714 5.3278927e-05
6.445714 5.2805041e-05
6.446714 5.2332580999999996e-05
6.447714 5.1861559e-05
6.448714 5.1391987e-05
6.449714 5.0923876e-05
6.450714 5.0457248e-05
6.451715 4.9992121e-05
6.452714 4.9528512e-05
6.453714 4.9066438e-05
6.454714 4.8605915e-05
6.455714 4.8146961000000005e-05
6.456714 4.7689582e-05
6.457714 4.7233786000000003e-05
6.458714 4.6779579000000004e-05
6.459714 4.6326957e-05
6.460714 4.5875913e-05
6.461714 4.5426438e-05
6.462714 4.4978515e-05
6.463714 4.4532122999999996e-05
6.464714 4.4087236e-05
6.465714 4.364382e-05
6.466714 4.320184e-05
6.467714 4.2761258e-05
6.468714 4.2322034e-05
6.469714 4.1884121e-05
6.470714 4.1447473e-05
6.471714 4.1012041e-05
6.472714 4.0577777e-05
6.473714 4.0144636e-05
6.474714 3.9712569e-05
6.475714 3.9281531e-05
6.476714 3.8851481999999996e-05
6.477714 3.842238e-05
6.478714 3.7994187e-05
6.479714 3.7566872e-05
6.480714 3.7140401e-05
6.481714 3.6714752e-05
6.482714 3.6289899e-05
6.483714 3.5865820999999995e-05
6.484715 3.5442505000000005e-05
6.485714 3.5019934e-05
6.486714 3.4598099e-05
6.487714 3.4176985999999997e-05
6.488714 3.3756589e-05
6.489714 3.3336897e-05
6.490714 3.2917902e-05
6.491714 3.2499594e-05
6.492714 3.2081958999999997e-05
6.493714 3.1664987e-05
6.494714 3.1248661e-05
6.495714 3.0832962000000004e-05
6.496714 3.0417867999999998e-05
6.497715 3.0003351999999997e-05
6.498714 2.9589387e-05
6.499714 2.9175939000000003e-05
6.500714 2.8762972e-05
6.501714 2.8350448e-05
6.502714 2.7938324000000002e-05
6.503714 2.7526555999999998e-05
6.504714 2.7115098e-05
6.505714 2.6703904e-05
6.506714 2.6292926e-05
6.507714 2.5882119000000003e-05
6.508714 2.5471437e-05
6.509714 2.5060834000000002e-05
6.510714 2.4650270999999997e-05
6.511714 2.4239711e-05
6.512714 2.3829121e-05
6.513714 2.3418472e-05
6.514714 2.300774e-05
6.515714 2.2596906e-05
6.516714 2.2185957e-05
6.517715 2.1774885e-05
6.518714 2.1363687e-05
6.519714 2.0952365e-05
6.520714 2.0540926e-05
6.521714 2.0129383e-05
6.522714 1.9717749e-05
6.523714 1.9306039e-05
6.524714 1.8894274000000002e-05
6.525714 1.8482472999999997e-05
6.526714 1.8070656e-05
6.527714 1.7658843e-05
6.528714 1.7247048e-05
6.529714 1.6835286e-05
6.530715 1.6423566e-05
6.531714 1.6011894e-05
6.532714 1.5600269999999998e-05
6.533714 1.5188687e-05
6.534714 1.4777130000000002e-05
6.535714 1.4365584e-05
6.536714 1.3954019e-05
6.537714 1.3542405000000001e-05
6.538714 1.31307e-05
6.539714 1.271886e-05
6.540714 1.2306832e-05
6.541714 1.1894561e-05
6.542714 1.1481988e-05
6.543715 1.1069048e-05
6.544714 1.0655676e-05
6.545714 1.0241806e-05
6.546714 9.8273716e-06
6.547714 9.412306699999999e-06
6.548714 8.9965489e-06
6.549714 8.5800387e-06
6.550714 8.1627206e-06
6.551714 7.7445456e-06
6.552714 7.3254689e-06
6.553714 6.9054543e-06
6.554714 6.4844713e-06
6.555714 6.0624963e-06
6.556714 5.6395147999999994e-06
6.557714 5.2155179999999995e-06
6.558714 4.7905050999999996e-06
6.559714 4.3644814e-06
6.560714 3.9374584e-06
6.561714 3.5094523000000002e-06
6.562714 3.0804841000000003e-06
6.563715 2.6505777e-06
6.564714 2.2197593e-06
6.565714 1.7880560999999999e-06
6.566714 1.3554952999999999e-06
6.567714 9.2210248e-07
6.568714 4.8790127e-07
6.569714 5.291157e-08
6.570714 -3.8285122e-07
6.571714 -8.1937683e-07
6.572714 -1.2566607e-06
6.573714 -1.694705e-06
6.574714 -2.1335184000000002e-06
6.575714 -2.5731168e-06
6.576715 -3.0135226e-06
6.577714 -3.454765e-06
6.578714 -3.8968793e-06
6.579714 -4.3399066e-06
6.580714 -4.7838927e-06
6.581714 -5.2288879e-06
6.582714 -5.6749446e-06
6.583714 -6.1221179e-06
6.584714 -6.5704632999999995e-06
6.585714 -7.0200364999999995e-06
6.586714 -7.4708907999999996e-06
6.587714 -7.9230773e-06
6.588714 -8.376643e-06
6.589714 -8.8316305e-06
6.590714 -9.2880768e-06
6.591714 -9.7460124e-06
6.592714 -1.0205460999999999e-05
6.593714 -1.0666439e-05
6.594714 -1.1128956000000001e-05
6.595714 -1.1593014e-05
6.596714 -1.2058609e-05
6.597714 -1.2525728999999999e-05
6.598714 -1.2994356e-05
6.599714 -1.3464469000000001e-05
6.600714 -1.3936041e-05
6.601714 -1.4409042e-05
6.602714 -1.4883439999999998e-05
6.603714 -1.5359204e-05
6.604714 -1.5836301000000002e-05
6.605714 -1.6314702e-05
6.606714 -1.679438e-05
6.607714 -1.727531e-05
6.608714 -1.7757478e-05
6.609715 -1.824087e-05
6.610714 -1.8725483000000002e-05
6.611714 -1.9211319e-05
6.612714 -1.969839e-05
6.613714 -2.0186715000000002e-05
6.614714 -2.067632e-05
6.615714 -2.1167241e-05
6.616714 -2.1659521000000002e-05
6.617714 -2.2153208e-05
6.618714 -2.2648356e-05
6.619714 -2.3145025999999997e-05
6.620714 -2.364328e-05
6.621714 -2.4143182e-05
6.622715 -2.4644799999999998e-05
6.623714 -2.5148198999999998e-05
6.624714 -2.5653443000000002e-05
6.625714 -2.6160595e-05
6.626714 -2.6669707e-05
6.627714 -2.7180829e-05
6.628714 -2.7694006e-05
6.629714 -2.8209269000000003e-05
6.630714 -2.8726645999999996e-05
6.631714 -2.9246152000000003e-05
6.632714 -2.9767796000000002e-05
6.633714 -3.0291574000000002e-05
6.634714 -3.0817472e-05
6.635714 -3.1345468e-05
6.636714 -3.1875533e-05
6.637714 -3.2407627e-05
6.638714 -3.2941701999999995e-05
6.639714 -3.347771e-05
6.640714 -3.4015590999999995e-05
6.641714 -3.4555288e-05
6.642715 -3.5096738e-05
6.643714 -3.5639883e-05
6.644714 -3.6184662e-05
6.645714 -3.6731015e-05
6.646714 -3.7278895e-05
6.647714 -3.7828249e-05
6.648714 -3.8379042e-05
6.649714 -3.8931239000000004e-05
6.650714 -3.9484817e-05
6.651714 -4.0039762e-05
6.652714 -4.0596069e-05
6.653714 -4.115374e-05
6.654714 -4.1712789e-05
6.655715 -4.2273237e-05
6.656714 -4.2835117e-05
6.657714 -4.3398467000000004e-05
6.658714 -4.3963331000000005e-05
6.659714 -4.4529758999999996e-05
6.660714 -4.5097806e-05
6.661714 -4.5667528e-05
6.662714 -4.6238981e-05
6.663714 -4.6812224e-05
6.664714 -4.7387314e-05
6.665714 -4.7964301e-05
6.666714 -4.8543234000000006e-05
6.667714 -4.9124156000000006e-05
6.668715 -4.9707103e-05
6.669714 -5.0292095e-05
6.670714 -5.0879163000000005e-05
6.671714 -5.146831099999999e-05
6.672714 -5.2059539000000005e-05
6.673714 -5.2652842e-05
6.674714 -5.3248203000000004e-05
6.675714 -5.3845593999999995e-05
6.676714 -5.444499e-05
6.677714 -5.5046348000000007e-05
6.678714 -5.5649622000000004e-05
6.679714 -5.6254765e-05
6.680714 -5.6861722000000005e-05
6.681714 -5.7470442e-05
6.682714 -5.8080872e-05
6.683714 -5.8692956e-05
6.684714 -5.9306642999999997e-05
6.685714 -5.9921882e-05
6.686714 -6.0538633e-05
6.687714 -6.1156857e-05
6.688715 -6.1776524e-05
6.689714 -6.2397612e-05
6.690714 -6.3020104e-05
6.691714 -6.364399500000001e-05
6.692714 -6.426927799999999e-05
6.693714 -6.4895971e-05
6.694714 -6.552408e-05
6.695714 -6.6153632e-05
6.696714 -6.6784656e-05
6.697714 -6.7417182e-05
6.698714 -6.8051247e-05
6.699714 -6.8686893e-05
6.700714 -6.9324159e-05
6.701715 -6.9963085e-05
6.702714 -7.060371e-05
6.703714 -7.1246063e-05
6.704714 -7.1890184e-05
6.705714 -7.253609600000001e-05
6.706714 -7.3183816e-05
6.707714 -7.3833354e-05
6.708714 -7.4484717e-05
6.709714 -7.513789900000001e-05
6.710714 -7.5792889e-05
6.711714 -7.6449663e-05
6.712714 -7.7108194e-05
6.713714 -7.7768436e-05
6.714714 -7.843035e-05
6.715714 -7.9093871e-05
6.716714 -7.9758951e-05
6.717714 -8.0425519e-05
6.718714 -8.109351499999999e-05
6.719714 -8.1762869e-05
6.720714 -8.243350700000001e-05
6.721714 -8.3105363e-05
6.722714 -8.3778372e-05
6.723714 -8.4452478e-05
6.724714 -8.5127618e-05
6.725714 -8.5803742e-05
6.726714 -8.648081e-05
6.727714 -8.7158787e-05
6.728714 -8.7837645e-05
6.729714 -8.851737300000001e-05
6.730714 -8.919796e-05
6.731714 -8.987941e-05
6.732714 -9.0561736e-05
6.733714 -9.124495399999999e-05
6.734715 -9.1929093e-05
6.735714 -9.261419200000001e-05
6.736714 -9.330028700000001e-05
6.737714 -9.3987421e-05
6.738714 -9.4675642e-05
6.739714 -9.536499900000001e-05
6.740714 -9.605554400000001e-05
6.741714 -9.674732799999999e-05
6.742714 -9.744038599999999e-05
6.743714 -9.8134763e-05
6.744714 -9.8830492e-05
6.745714 -9.952759700000001e-05
6.746714 -0.00010022611
6.747715 -0.00010092603999999999
6.748714 -0.00010162737000000001
6.749714 -0.00010233011
6.750714 -0.00010303423999999999
6.751714 -0.00010373973
6.752714 -0.00010444653
6.753714 -0.00010515462
6.754714 -0.00010586392
6.755714 -0.00010657438000000001
6.756714 -0.00010728594
6.757714 -0.00010799851
6.758714 -0.00010871200000000001
6.759714 -0.00010942637
6.760714 -0.0001101415
6.761714 -0.00011085734
6.762714 -0.0001115738
6.763714 -0.00011229080000000001
6.764714 -0.00011300825999999999
6.765714 -0.00011372614000000001
6.766714 -0.00011444436
6.767715 -0.00011516287
6.768714 -0.00011588164
6.769714 -0.00011660062999999999
6.770714 -0.00011731981
6.771714 -0.00011803917
6.772714 -0.00011875868000000001
6.773714 -0.00011947836
6.774714 -0.00012019820999999999
6.775714 -0.00012091823
6.776714 -0.00012163846
6.777714 -0.0001223589
6.778714 -0.00012307959
6.779714 -0.00012380053999999998
6.780715 -0.00012452180999999998
6.781714 -0.0001252434
6.782714 -0.00012596535
6.783714 -0.00012668767
6.784714 -0.00012741037000000001
6.785714 -0.00012813349000000002
6.786714 -0.00012885703
6.787714 -0.00012958099000000002
6.788714 -0.00013030536000000002
6.789714 -0.00013103014
6.790714 -0.0001317553
6.791714 -0.00013248083
6.792714 -0.00013320668999999998
6.793715 -0.00013393283
6.794714 -0.00013465922000000001
6.795714 -0.0001353858
6.796714 -0.00013611251999999998
6.797714 -0.00013683933
6.798714 -0.00013756618
6.799714 -0.00013829298999999998
6.800714 -0.00013901971
6.801714 -0.00013974628
6.802714 -0.00014047265
6.803714 -0.00014119877
6.804714 -0.00014192458
6.805714 -0.00014265004
6.806714 -0.00014337511
6.807714 -0.00014409976000000002
6.808714 -0.00014482397
6.809714 -0.00014554771
6.810714 -0.00014627096
6.811714 -0.00014699373
6.812714 -0.00014771599
6.813715 -0.00014843775
6.814714 -0.00014915902
6.815714 -0.0001498798
6.816714 -0.00015060011
6.817714 -0.00015131995000000002
6.818714 -0.00015203934
6.819714 -0.00015275829
6.820714 -0.0001534768
6.821714 -0.00015419489
6.822714 -0.00015491256
6.823714 -0.00015562982
6.824714 -0.00015634666
6.825714 -0.00015706306000000001
6.826715 -0.00015777902
6.827714 -0.0001584945
6.828714 -0.00015920949000000002
6.829714 -0.00015992395
6.830714 -0.00016063782000000002
6.831714 -0.00016135107
6.832714 -0.00016206363
6.833714 -0.00016277546999999998
6.834714 -0.00016348652
6.835714 -0.00016419668999999998
6.836714 -0.00016490593999999998
6.837714 -0.00016561419000000002
6.838714 -0.00016632137
6.839714 -0.00016702741
6.840714 -0.00016773224
6.841714 -0.0001684358
6.842714 -0.00016913802
6.843714 -0.00016983886000000002
6.844714 -0.00017053825
6.845714 -0.00017123614
6.846714 -0.00017193249
6.847714 -0.00017262727999999998
6.848714 -0.00017332047000000002
6.849714 -0.00017401204
6.850714 -0.00017470197
6.851714 -0.00017539026
6.852714 -0.00017607689
6.853714 -0.00017676188
6.854714 -0.00017744521
6.855714 -0.00017812691
6.856714 -0.000178807
6.857714 -0.00017948547
6.858714 -0.00018016236
6.859715 -0.00018083767000000002
6.860714 -0.00018151143999999998
6.861714 -0.00018218366
6.862714 -0.00018285435
6.863714 -0.00018352353999999998
6.864714 -0.00018419121
6.865714 -0.00018485737
6.866714 -0.00018552201
6.867714 -0.00018618514
6.868714 -0.00018684673
6.869714 -0.00018750676000000002
6.870714 -0.00018816521
6.871714 -0.00018882206
6.872715 -0.00018947726
6.873714 -0.00019013078
6.874714 -0.00019078257
6.875714 -0.00019143256000000002
6.876714 -0.00019208070999999997
6.877714 -0.00019272697999999998
6.878714 -0.00019337128
6.879714 -0.00019401357
6.880714 -0.00019465379000000002
6.881714 -0.00019529186
6.882714 -0.00019592776
6.883714 -0.00019656138
6.884714 -0.00019719271000000001
6.885714 -0.00019782167
6.886714 -0.00019844822
6.887714 -0.00019907229
6.888714 -0.00019969386
6.889714 -0.00020031291
6.890714 -0.00020092937
6.891714 -0.00020154323
6.892715 -0.00020215446
6.893714 -0.00020276304
6.894714 -0.00020336895000000002
6.895714 -0.00020397217000000002
6.896714 -0.00020457271
6.897714 -0.00020517055
6.898714 -0.00020576566999999999
6.899714 -0.00020635806999999998
6.900714 -0.00020694776999999998
6.901714 -0.00020753472999999998
6.902714 -0.00020811897
6.903714 -0.00020870048
6.904714 -0.00020927926
6.905715 -0.00020985528
6.906714 -0.00021042856
6.907714 -0.00021099909
6.908714 -0.00021156682000000003
6.909714 -0.00021213175
6.910714 -0.00021269388999999999
6.911714 -0.00021325318
6.912714 -0.00021380961000000003
6.913714 -0.00021436313000000002
6.914714 -0.00021491371
6.915714 -0.00021546134
6.916714 -0.00021600597
6.917714 -0.00021654754999999998
6.918715 -0.00021708604000000002
6.919714 -0.00021762141
6.920714 -0.00021815363
6.921714 -0.00021868261000000002
6.922714 -0.00021920835
6.923714 -0.00021973078
6.924714 -0.00022024989999999998
6.925714 -0.00022076564999999997
6.926714 -0.00022127799
6.927714 -0.00022178690000000003
6.928714 -0.00022229233000000003
6.929714 -0.00022279428
6.930714 -0.00022329269999999998
6.931714 -0.00022378758000000002
6.932714 -0.00022427892000000002
6.933714 -0.0002247667
6.934714 -0.00022525091
6.935714 -0.00022573154
6.936714 -0.00022620859000000001
6.937714 -0.00022668207000000001
6.938715 -0.00022715196000000002
6.939714 -0.00022761828
6.940714 -0.00022808106000000002
6.941714 -0.00022854026
6.942714 -0.00022899592
6.943714 -0.00022944802999999998
6.944714 -0.00022989659
6.945714 -0.00023034163
6.946714 -0.00023078311999999998
6.947714 -0.00023122106999999998
6.948714 -0.00023165548999999998
6.949714 -0.00023208636000000003
6.950714 -0.00023251366000000002
6.951715 -0.00023293737
6.952714 -0.00023335749
6.953714 -0.00023377399
6.954714 -0.00023418684
6.955714 -0.00023459597
6.956714 -0.00023500138
6.957714 -0.00023540301
6.958714 -0.00023580083000000003
6.959714 -0.00023619475000000002
6.960714 -0.00023658474
6.961714 -0.00023697075000000001
6.962714 -0.00023735271999999997
6.963714 -0.00023773057000000002
6.964714 -0.00023810426000000001
6.965714 -0.00023847372
6.966714 -0.00023883890000000001
6.967714 -0.00023919974
6.968714 -0.00023955618
6.969714 -0.00023990817000000002
6.970714 -0.00024025569
6.971714 -0.00024059866
6.972714 -0.00024093708000000002
6.973714 -0.00024127091000000002
6.974714 -0.00024160011
6.975714 -0.00024192466000000002
6.976714 -0.00024224457000000002
6.977714 -0.00024255982999999998
6.978714 -0.00024287042
6.979714 -0.00024317637000000002
6.980714 -0.00024347769
6.981714 -0.00024377437
6.982714 -0.00024406645000000002
6.983714 -0.00024435394000000004
6.984715 -0.00024463689
6.985714 -0.00024491528000000003
6.986714 -0.00024518918
6.987714 -0.00024545861
6.988714 -0.00024572360000000003
6.989714 -0.00024598414
6.990714 -0.0002462403
6.991714 -0.00024649207
6.992714 -0.00024673948000000003
6.993714 -0.00024698252
6.994714 -0.00024722121
6.995714 -0.00024745555
6.996714 -0.00024768553
6.997715 -0.00024791116
6.998714 -0.00024813239000000004
6.999714 -0.00024834919
7.000714 -0.00024856156
7.001714 -0.00024876944999999997
7.002714 -0.00024897282999999996
7.003714 -0.00024917164999999997
7.004714 -0.00024936587000000003
7.005714 -0.00024955543
7.006714 -0.00024974031
7.007714 -0.00024992044
7.008714 -0.00025009576000000004
7.009714 -0.00025026625
7.010714 -0.00025043184
7.011714 -0.00025059251
7.012714 -0.00025074819
7.013714 -0.00025089887
7.014714 -0.00025104453
7.015714 -0.00025118513
7.016714 -0.00025132067
7.017715 -0.00025145112000000004
7.018714 -0.00025157649
7.019714 -0.00025169677
7.020714 -0.00025181198
7.021714 -0.00025192214
7.022714 -0.00025202726
7.023714 -0.00025212735
7.024714 -0.00025222243
7.025714 -0.00025231254
7.026714 -0.00025239768999999997
7.027714 -0.00025247793
7.028714 -0.00025255325999999997
7.029714 -0.0002526237
7.030715 -0.0002526893
7.031714 -0.00025275006
7.032714 -0.00025280597
7.033714 -0.00025285703
7.034714 -0.00025290328
7.035714 -0.00025294469
7.036714 -0.00025298124999999997
7.037714 -0.00025301292
7.038714 -0.00025303971
7.039714 -0.00025306156
7.040714 -0.00025307843
7.041714 -0.0002530903
7.042714 -0.00025309709999999996
7.043715 -0.00025309878
7.044714 -0.00025309527999999997
7.045714 -0.00025308656999999997
7.046714 -0.00025307259
7.047714 -0.00025305326
7.048714 -0.00025302857
7.049714 -0.00025299846
7.050714 -0.00025296288000000003
7.051714 -0.00025292181
7.052714 -0.00025287522
7.053714 -0.00025282309
7.054714 -0.0002527654
7.055714 -0.00025270217
7.056714 -0.00025263339
7.057714 -0.00025255908
7.058714 -0.0002524793
7.059714 -0.00025239403
7.060714 -0.00025230336
7.061714 -0.00025220729
7.062714 -0.00025210591
7.063715 -0.00025199927
7.064714 -0.00025188742
7.065714 -0.00025177044
7.066714 -0.00025164836
7.067714 -0.00025152128
7.068714 -0.00025138925
7.069714 -0.00025125230000000003
7.070714 -0.00025111049
7.071714 -0.00025096388
7.072714 -0.00025081247
7.073714 -0.00025065631
7.074714 -0.00025049542
7.075714 -0.00025032978
7.076715 -0.00025015937999999996
7.077714 -0.00024998424
7.078714 -0.00024980429
7.079714 -0.00024961951
7.080714 -0.00024942985
7.081714 -0.00024923527
7.082714 -0.00024903568
7.083714 -0.00024883102
7.084714 -0.00024862121999999996
7.085714 -0.00024840624
7.086714 -0.00024818596
7.087714 -0.00024796034
7.088714 -0.0002477293
7.089714 -0.00024749279
7.090714 -0.00024725073
7.091714 -0.00024700309
7.092714 -0.00024674981999999997
7.093714 -0.00024649091
7.094714 -0.00024622634
7.095714 -0.00024595608
7.096714 -0.00024568017
7.097714 -0.00024539859
7.098714 -0.00024511139
7.099714 -0.00024481863
7.100714 -0.00024452036
7.101714 -0.00024421663
7.102714 -0.00024390754000000003
7.103714 -0.00024359315
7.104714 -0.00024327353
7.105714 -0.00024294878999999998
7.106714 -0.00024261903
7.107714 -0.00024228432
7.108714 -0.00024194474
7.109715 -0.0002416004
7.110714 -0.00024125136
7.111714 -0.0002408977
7.112714 -0.00024053948000000002
7.113714 -0.00024017672
7.114714 -0.00023980949
7.115714 -0.00023943783
7.116714 -0.00023906173
7.117714 -0.00023868120000000001
7.118714 -0.00023829621
7.119714 -0.00023790676
7.120714 -0.00023751284
7.121714 -0.00023711436
7.122715 -0.00023671129999999998
7.123714 -0.00023630359
7.124714 -0.00023589118
7.125714 -0.00023547398
7.126714 -0.00023505192999999998
7.127714 -0.00023462496
7.128714 -0.00023419301999999997
7.129714 -0.00023375605000000002
7.130714 -0.00023331399
7.131714 -0.00023286679999999998
7.132714 -0.00023241440999999998
7.133714 -0.00023195682000000002
7.134714 -0.00023149403000000002
7.135714 -0.00023102599999999998
7.136714 -0.00023055276999999998
7.137714 -0.00023007437
7.138714 -0.00022959082
7.139714 -0.00022910217000000001
7.140714 -0.00022860849999999997
7.141714 -0.00022810984000000003
7.142715 -0.0002276063
7.143714 -0.00022709794
7.144714 -0.00022658487
7.145714 -0.00022606716
7.146714 -0.00022554493000000002
7.147714 -0.00022501824000000002
7.148714 -0.00022448721
7.149714 -0.00022395191
7.150714 -0.00022341238999999997
7.151714 -0.00022286874
7.152714 -0.000222321
7.153714 -0.00022176923
7.154714 -0.00022121346
7.155715 -0.00022065371
7.156714 -0.00022008999
7.157714 -0.00021952227999999998
7.158714 -0.00021895059
7.159714 -0.00021837488
7.160714 -0.0002177951
7.161714 -0.00021721121
7.162714 -0.00021662315
7.163714 -0.00021603089
7.164714 -0.00021543432999999998
7.165714 -0.00021483343
7.166714 -0.00021422810999999998
7.167714 -0.00021361834
7.168715 -0.00021300407000000003
7.169714 -0.00021238523
7.170714 -0.00021176179
7.171714 -0.00021113374
7.172714 -0.00021050105000000003
7.173714 -0.00020986372
7.174714 -0.00020922178
7.175714 -0.00020857526
7.176714 -0.00020792419999999997
7.177714 -0.00020726866000000003
7.178714 -0.00020660870999999998
7.179714 -0.00020594441
7.180714 -0.00020527589
7.181714 -0.00020460325
7.182714 -0.00020392661
7.183714 -0.00020324605
7.184714 -0.00020256172999999998
7.185714 -0.00020187374
7.186714 -0.00020118223
7.187714 -0.00020048728
7.188715 -0.00019978904
7.189714 -0.00019908756999999997
7.190714 -0.00019838299
7.191714 -0.00019767535
7.192714 -0.00019696472
7.193714 -0.00019625115
7.194714 -0.00019553468000000002
7.195714 -0.00019481531
7.196714 -0.00019409306
7.197714 -0.00019336787
7.198714 -0.00019263975000000002
7.199714 -0.00019190863
7.200714 -0.00019117447000000003
7.201715 -0.0001904372
7.202714 -0.00018969673
7.203714 -0.00018895299
7.204714 -0.0001882059
7.205714 -0.00018745536999999999
7.206714 -0.00018670132
7.207714 -0.00018594367
7.208714 -0.00018518234
7.209714 -0.00018441729
7.210714 -0.00018364846
7.211714 -0.00018287581
7.212714 -0.00018209932
7.213714 -0.00018131901
7.214714 -0.00018053486999999998
7.215714 -0.00017974693999999998
7.216714 -0.00017895527
7.217714 -0.00017815992
7.218714 -0.00017736097
7.219714 -0.00017655854
7.220714 -0.00017575271
7.221714 -0.00017494363
7.222714 -0.0001741314
7.223714 -0.00017331619000000002
7.224714 -0.00017249812
7.225714 -0.00017167735
7.226714 -0.00017085400000000001
7.227714 -0.00017002823
7.228714 -0.00016920015
7.229714 -0.0001683699
7.230714 -0.00016753758
7.231714 -0.00016670328
7.232714 -0.00016586711
7.233714 -0.0001650291
7.234715 -0.00016418932
7.235714 -0.0001633478
7.236714 -0.00016250455
7.237714 -0.00016165957
7.238714 -0.00016081284
7.239714 -0.00015996433
7.240714 -0.00015911399
7.241714 -0.00015826178
7.242714 -0.00015740760000000002
7.243714 -0.0001565514
7.244714 -0.00015569310000000002
7.245714 -0.00015483262
7.246714 -0.00015396987999999998
7.247715 -0.00015310482
7.248714 -0.00015223736
7.249714 -0.00015136746
7.250714 -0.00015049507000000002
7.251714 -0.00014962015
7.252714 -0.00014874270000000002
7.253714 -0.0001478627
7.254714 -0.00014698019
7.255714 -0.00014609519
7.256714 -0.00014520775
7.257714 -0.00014431795
7.258714 -0.00014342585999999998
7.259714 -0.00014253158
7.260714 -0.00014163521
7.261714 -0.00014073688
7.262714 -0.00013983671
7.263714 -0.00013893483
7.264714 -0.00013803138
7.265714 -0.00013712649
7.266714 -0.00013622031
7.267715 -0.00013531295
7.268714 -0.00013440453999999998
7.269714 -0.00013349518
7.270714 -0.00013258497
7.271714 -0.00013167398999999999
7.272714 -0.00013076234
7.273714 -0.00012985005
7.274714 -0.00012893715
7.275714 -0.00012802368
7.276714 -0.00012710964
7.277714 -0.000126195
7.278714 -0.00012527977
7.279714 -0.00012436388
7.280715 -0.00012344731
7.281714 -0.00012252998
7.282714 -0.00012161183
7.283714 -0.00012069279999999999
7.284714 -0.00011977281000000001
7.285714 -0.0001188518
7.286714 -0.0001179297
7.287714 -0.00011700645999999999
7.288714 -0.00011608202999999999
7.289714 -0.00011515636999999999
7.290714 -0.00011422945
7.291714 -0.00011330129
7.292714 -0.00011237189
7.293715 -0.00011144127
7.294714 -0.00011050947
7.295714 -0.00010957656000000001
7.296714 -0.00010864261
7.297714 -0.00010770773
7.298714 -0.00010677202
7.299714 -0.00010583559
7.300714 -0.00010489858
7.301714 -0.00010396114
7.302714 -0.00010302341
7.303714 -0.00010208554
7.304714 -0.00010114766999999999
7.305714 -0.00010020995999999999
7.306714 -9.927254e-05
7.307714 -9.833555599999999e-05
7.308714 -9.739911800000001e-05
7.309714 -9.6463339e-05
7.310714 -9.552831e-05
7.311714 -9.4594117e-05
7.312714 -9.3660822e-05
7.313715 -9.2728459e-05
7.314714 -9.1797057e-05
7.315714 -9.0866621e-05
7.316714 -8.993713400000001e-05
7.317714 -8.9008574e-05
7.318714 -8.8080895e-05
7.319714 -8.7154035e-05
7.320714 -8.6227925e-05
7.321714 -8.5302491e-05
7.322714 -8.4377649e-05
7.323714 -8.3453313e-05
7.324714 -8.2529397e-05
7.325714 -8.1605816e-05
7.326715 -8.0682497e-05
7.327714 -7.9759366e-05
7.328714 -7.8836365e-05
7.329714 -7.7913444e-05
7.330714 -7.699058e-05
7.331714 -7.6067755e-05
7.332714 -7.5144976e-05
7.333714 -7.4222265e-05
7.334714 -7.3299668e-05
7.335714 -7.2377242e-05
7.336714 -7.1455065e-05
7.337714 -7.053323499999999e-05
7.338714 -6.961186e-05
7.339714 -6.8691071e-05
7.340714 -6.777099799999999e-05
7.341714 -6.6851788e-05
7.342714 -6.5933591e-05
7.343714 -6.5016559e-05
7.344714 -6.4100851e-05
7.345714 -6.3186616e-05
7.346714 -6.2273995e-05
7.347714 -6.136313e-05
7.348714 -6.0454153e-05
7.349714 -5.954717e-05
7.350714 -5.8642291e-05
7.351714 -5.7739589e-05
7.352714 -5.6839139e-05
7.353714 -5.5940984e-05
7.354714 -5.5045154999999996e-05
7.355714 -5.4151661000000005e-05
7.356714 -5.3260499e-05
7.357714 -5.237164899999999e-05
7.358714 -5.1485073999999995e-05
7.359715 -5.0600721e-05
7.360714 -4.9718533999999995e-05
7.361714 -4.883844999999999e-05
7.362714 -4.796039e-05
7.363714 -4.7084279e-05
7.364714 -4.6210044999999996e-05
7.365714 -4.5337612000000004e-05
7.366714 -4.4466913e-05
7.367714 -4.359789e-05
7.368714 -4.2730497e-05
7.369714 -4.1864698e-05
7.370714 -4.100047e-05
7.371714 -4.0137809000000005e-05
7.372715 -3.9276725000000005e-05
7.373714 -3.8417249e-05
7.374714 -3.7559425e-05
7.375714 -3.6703315e-05
7.376714 -3.5848998e-05
7.377714 -3.4996569e-05
7.378714 -3.4146132e-05
7.379714 -3.3297806e-05
7.380714 -3.245172e-05
7.381714 -3.1608005e-05
7.382714 -3.0766799e-05
7.383714 -2.9928242e-05
7.384714 -2.909247e-05
7.385714 -2.8259618000000002e-05
7.386714 -2.7429812000000002e-05
7.387714 -2.6603168999999998e-05
7.388714 -2.5779792e-05
7.389714 -2.4959778e-05
7.390714 -2.4143198999999997e-05
7.391714 -2.3330121e-05
7.392715 -2.2520587e-05
7.393714 -2.1714624e-05
7.394714 -2.0912240000000002e-05
7.395714 -2.0113430999999998e-05
7.396714 -1.9318173e-05
7.397714 -1.8526429999999998e-05
7.398714 -1.7738150999999998e-05
7.399714 -1.6953277e-05
7.400714 -1.6171738e-05
7.401714 -1.5393459e-05
7.402714 -1.4618360999999999e-05
7.403714 -1.3846365e-05
7.404714 -1.3077392999999999e-05
7.405715 -1.2311374000000001e-05
7.406714 -1.1548241000000001e-05
7.407714 -1.078794e-05
7.408714 -1.0030426e-05
7.409714 -9.275667900000001e-06
7.410714 -8.5236508e-06
7.411714 -7.7743749e-06
7.412714 -7.027856699999999e-06
7.413714 -6.284131599999999e-06
7.414714 -5.5432498e-06
7.415714 -4.8052794e-06
7.416714 -4.070302900000001e-06
7.417714 -3.3384167999999996e-06
7.418715 -2.6097307e-06
7.419714 -1.8843638e-06
7.420714 -1.1624433e-06
7.421714 -4.441024e-07
7.422714 2.7052298000000003e-07
7.423714 9.8129656e-07
7.424714 1.6880842e-06
7.425714 2.3907565999999997e-06
7.426714 3.0891918000000003e-06
7.427714 3.7832777e-06
7.428714 4.4729131000000005e-06
7.429714 5.1580106e-06
7.430714 5.8384973e-06
7.431714 6.5143162e-06
7.432714 7.1854267000000006e-06
7.433714 7.8518035e-06
7.434714 8.5134396e-06
7.435714 9.170341999999999e-06
7.436714 9.822533500000001e-06
7.437714 1.047005e-05
7.438715 1.1112938e-05
7.439714 1.1751256e-05
7.440714 1.238507e-05
7.441714 1.3014446999999999e-05
7.442714 1.3639463000000001e-05
7.443714 1.4260191000000002e-05
7.444714 1.4876701e-05
7.445714 1.5489061e-05
7.446714 1.609733e-05
7.447714 1.6701559e-05
7.448714 1.7301788e-05
7.449714 1.7898046e-05
7.450714 1.8490346e-05
7.451715 1.9078687999999998e-05
7.452714 1.9663058e-05
7.453714 2.0243425000000002e-05
7.454714 2.0819745e-05
7.455714 2.1391958e-05
7.456714 2.1959994e-05
7.457714 2.2523768e-05
7.458714 2.308319e-05
7.459714 2.3638157e-05
7.460714 2.4188559999999998e-05
7.461714 2.4734294e-05
7.462714 2.5275241e-05
7.463714 2.5811294999999998e-05
7.464714 2.6342349e-05
7.465714 2.6868298e-05
7.466714 2.7389052e-05
7.467714 2.7904527999999997e-05
7.468714 2.8414652e-05
7.469714 2.8919368000000002e-05
7.470714 2.9418629e-05
7.471714 2.9912408000000004e-05
7.472714 3.0400687e-05
7.473714 3.0883467e-05
7.474714 3.1360761e-05
7.475714 3.1832598999999995e-05
7.476714 3.2299022000000004e-05
7.477714 3.2760082e-05
7.478714 3.3215838e-05
7.479714 3.3666362e-05
7.480714 3.4111724e-05
7.481714 3.4552005e-05
7.482714 3.4987281000000004e-05
7.483714 3.5417628e-05
7.484715 3.5843118e-05
7.485714 3.6263816e-05
7.486714 3.6679776e-05
7.487714 3.709105e-05
7.488714 3.7497668000000004e-05
7.489714 3.789965e-05
7.490714 3.8297006e-05
7.491714 3.8689726e-05
7.492714 3.9077787e-05
7.493714 3.946115e-05
7.494714 3.9839762e-05
7.495714 4.0213553e-05
7.496714 4.0582446999999995e-05
7.497715 4.094635e-05
7.498714 4.1305159e-05
7.499714 4.1658771e-05
7.500714 4.2007068e-05
7.501714 4.2349936e-05
7.502714 4.2687256e-05
7.503714 4.3018915000000003e-05
7.504714 4.3344798e-05
7.505714 4.3664804e-05
7.506714 4.3978832e-05
7.507714 4.4286799e-05
7.508714 4.4588631e-05
7.509714 4.4884268e-05
7.510714 4.5173664e-05
7.511714 4.5456787e-05
7.512714 4.5733625999999996e-05
7.513714 4.6004177999999996e-05
7.514714 4.6268462e-05
7.515714 4.6526512e-05
7.516714 4.6778371e-05
7.517715 4.7024096e-05
7.518714 4.7263757e-05
7.519714 4.7497429e-05
7.520714 4.77252e-05
7.521714 4.7947157e-05
7.522714 4.8163389e-05
7.523714 4.8373994e-05
7.524714 4.8579057e-05
7.525714 4.8778668e-05
7.526714 4.8972907999999995e-05
7.527714 4.9161843999999994e-05
7.528714 4.9345539e-05
7.529714 4.9524043999999996e-05
7.530715 4.9697399999999996e-05
7.531714 4.9865628e-05
7.532714 5.0028746000000003e-05
7.533714 5.0186748e-05
7.534714 5.0339621999999995e-05
7.535714 5.048733599999999e-05
7.536714 5.0629853e-05
7.537714 5.0767125000000006e-05
7.538714 5.0899087000000006e-05
7.539714 5.1025671e-05
7.540714 5.1146799e-05
7.541714 5.1262395999999995e-05
7.542714 5.1372381999999994e-05
7.543715 5.147667300000001e-05
7.544714 5.1575188e-05
7.545714 5.1667848000000005e-05
7.546714 5.1754586e-05
7.547714 5.1835337e-05
7.548714 5.1910047000000005e-05
7.549714 5.1978668000000003e-05
7.550714 5.2041162e-05
7.551714 5.2097511e-05
7.552714 5.2147698000000003e-05
7.553714 5.2191728999999996e-05
7.554714 5.2229615e-05
7.555714 5.2261379e-05
7.556714 5.2287055e-05
7.557714 5.2306683e-05
7.558714 5.2320319999999996e-05
7.559714 5.2328015999999995e-05
7.560714 5.2329841e-05
7.561714 5.2325861999999996e-05
7.562714 5.2316148e-05
7.563715 5.230076599999999e-05
7.564714 5.2279779e-05
7.565714 5.225325e-05
7.566714 5.2221236e-05
7.567714 5.2183793e-05
7.568714 5.2140955999999994e-05
7.569714 5.2092764e-05
7.570714 5.203924e-05
7.571714 5.1980396e-05
7.572714 5.1916231e-05
7.573714 5.184674e-05
7.574714 5.1771906e-05
7.575714 5.1691705e-05
7.576715 5.1606099e-05
7.577714 5.1515042e-05
7.578714 5.1418487999999996e-05
7.579714 5.131638e-05
7.580714 5.1208660999999996e-05
7.581714 5.1095276e-05
7.582714 5.0976166e-05
7.583714 5.0851280999999993e-05
7.584714 5.072057e-05
7.585714 5.0583986e-05
7.586714 5.0441497e-05
7.587714 5.0293072999999994e-05
7.588714 5.0138697999999996e-05
7.589714 4.997836500000001e-05
7.590714 4.9812081000000005e-05
7.591714 4.9639863000000004e-05
7.592714 4.9461744e-05
7.593714 4.927776399999999e-05
7.594714 4.9087980999999996e-05
7.595714 4.8892456999999996e-05
7.596714 4.8691271e-05
7.597714 4.8484502999999995e-05
7.598714 4.8272244e-05
7.599714 4.8054595999999995e-05
7.600714 4.7831657e-05
7.601714 4.7603532e-05
7.602714 4.7370324e-05
7.603714 4.7132133e-05
7.604714 4.6889052999999996e-05
7.605714 4.6641179e-05
7.606714 4.6388590000000004e-05
7.607714 4.6131362e-05
7.608714 4.5869558e-05
7.609715 4.560323e-05
7.610714 4.5332416e-05
7.611714 4.5057143e-05
7.612714 4.4777423e-05
7.613714 4.4493257e-05
7.614714 4.4204629e-05
7.615714 4.3911513e-05
7.616714 4.3613869e-05
7.617714 4.3311653e-05
7.618714 4.3004806e-05
7.619714 4.2693264e-05
7.620714 4.2376959e-05
7.621714 4.2055817e-05
7.622715 4.1729763e-05
7.623714 4.1398724e-05
7.624714 4.1062628000000006e-05
7.625714 4.0721412e-05
7.626714 4.0375014e-05
7.627714 4.002338e-05
7.628714 3.9666474999999995e-05
7.629714 3.9304263e-05
7.630714 3.893673e-05
7.631714 3.8563869e-05
7.632714 3.8185689e-05
7.633714 3.7802218e-05
7.634714 3.7413488e-05
7.635714 3.7019552e-05
7.636714 3.6620474e-05
7.637714 3.6216329e-05
7.638714 3.5807204e-05
7.639714 3.5393197e-05
7.640714 3.4974406000000005e-05
7.641714 3.4550945e-05
7.642715 3.4122927999999995e-05
7.643714 3.3690469e-05
7.644714 3.3253687e-05
7.645714 3.2812696e-05
7.646714 3.2367606e-05
7.647714 3.1918526e-05
7.648714 3.1465554999999996e-05
7.649714 3.1008783999999996e-05
7.650714 3.0548298e-05
7.651714 3.0084166000000003e-05
7.652714 2.961645e-05
7.653714 2.9145201000000003e-05
7.654714 2.8670456000000002e-05
7.655715 2.8192243999999998e-05
7.656714 2.7710581000000003e-05
7.657714 2.7225474e-05
7.658714 2.6736919000000003e-05
7.659714 2.6244905e-05
7.660714 2.5749415e-05
7.661714 2.5250426000000003e-05
7.662714 2.4747914e-05
7.663714 2.4241845000000002e-05
7.664714 2.3732196e-05
7.665714 2.3218936e-05
7.666714 2.2702045e-05
7.667714 2.2181501e-05
7.668715 2.1657293e-05
7.669714 2.1129412e-05
7.670714 2.0597862e-05
7.671714 2.0062654e-05
7.672714 1.9523810000000002e-05
7.673714 1.898136e-05
7.674714 1.8435346999999998e-05
7.675714 1.7885819e-05
7.676714 1.7332837e-05
7.677714 1.6776471e-05
7.678714 1.6216796e-05
7.679714 1.5653896999999998e-05
7.680714 1.5087861e-05
7.681714 1.4518780000000001e-05
7.682714 1.3946748999999999e-05
7.683714 1.3371862999999999e-05
7.684714 1.2794214e-05
7.685714 1.2213895999999999e-05
7.686714 1.1630995e-05
7.687714 1.1045594e-05
7.688715 1.0457767e-05
7.689714 9.8675812e-06
7.690714 9.275095900000001e-06
7.691714 8.6803588e-06
7.692714 8.083409099999999e-06
7.693714 7.4842752e-06
7.694714 6.882977e-06
7.695714 6.279522300000001e-06
7.696714 5.673911500000001e-06
7.697714 5.0661363e-06
7.698714 4.4561819e-06
7.699714 3.844027e-06
7.700714 3.2296469000000003e-06
7.701715 2.613014e-06
7.702714 1.9940996e-06
7.703714 1.3728766e-06
7.704714 7.493197199999999e-07
7.705714 1.2340922e-07
7.706714 -5.0486917e-07
7.707714 -1.1355218e-06
7.708714 -1.7685456999999999e-06
7.709714 -2.4039274e-06
7.710714 -3.041642e-06
7.711714 -3.6816523e-06
7.712714 -4.323908299999999e-06
7.713714 -4.9683468e-06
7.714714 -5.614892e-06
7.715714 -6.2634555e-06
7.716714 -6.9139368000000005e-06
7.717714 -7.5662243e-06
7.718714 -8.2201971e-06
7.719714 -8.8757261e-06
7.720714 -9.5326747e-06
7.721714 -1.0190902e-05
7.722714 -1.0850264e-05
7.723714 -1.1510615e-05
7.724714 -1.217181e-05
7.725714 -1.2833709e-05
7.726714 -1.3496174e-05
7.727714 -1.4159075000000001e-05
7.728714 -1.482229e-05
7.729714 -1.5485708e-05
7.730714 -1.6149228e-05
7.731714 -1.6812762999999998e-05
7.732714 -1.7476236e-05
7.733714 -1.8139586e-05
7.734715 -1.8802764e-05
7.735714 -1.9465736e-05
7.736714 -2.0128479e-05
7.737714 -2.0790986e-05
7.738714 -2.1453258e-05
7.739714 -2.2115307e-05
7.740714 -2.2777154e-05
7.741714 -2.3438827e-05
7.742714 -2.4100359e-05
7.743714 -2.4761783e-05
7.744714 -2.542314e-05
7.745714 -2.6084464e-05
7.746714 -2.6745792000000002e-05
7.747715 -2.7407148e-05
7.748714 -2.8068555e-05
7.749714 -2.8730028e-05
7.750714 -2.9391572000000002e-05
7.751714 -3.0053178e-05
7.752714 -3.071483e-05
7.753714 -3.1376493e-05
7.754714 -3.2038125e-05
7.755714 -3.2699668e-05
7.756714 -3.3361053e-05
7.757714 -3.4022196e-05
7.758714 -3.4683003e-05
7.759714 -3.5343371000000005e-05
7.760714 -3.6003183e-05
7.761714 -3.666232e-05
7.762714 -3.7320655e-05
7.763714 -3.7978053999999996e-05
7.764714 -3.8634386e-05
7.765714 -3.9289515e-05
7.766714 -3.9943308e-05
7.767715 -4.0595633999999994e-05
7.768714 -4.1246372e-05
7.769714 -4.1895402e-05
7.770714 -4.2542612e-05
7.771714 -4.3187904e-05
7.772714 -4.383119e-05
7.773714 -4.447239e-05
7.774714 -4.5111432000000004e-05
7.775714 -4.5748263e-05
7.776714 -4.6382837e-05
7.777714 -4.7015124e-05
7.778714 -4.7645096e-05
7.779714 -4.8272738999999996e-05
7.780715 -4.8898045e-05
7.781714 -4.952102e-05
7.782714 -5.0141665000000006e-05
7.783714 -5.0759991000000004e-05
7.784714 -5.1376003e-05
7.785714 -5.1989713e-05
7.786714 -5.2601132e-05
7.787714 -5.321026e-05
7.788714 -5.3817091999999995e-05
7.789714 -5.4421622e-05
7.790714 -5.5023833e-05
7.791714 -5.5623695999999996e-05
7.792714 -5.6221177e-05
7.793715 -5.6816225e-05
7.794714 -5.7408778e-05
7.795714 -5.7998767e-05
7.796714 -5.8586107e-05
7.797714 -5.9170702000000005e-05
7.798714 -5.9752455e-05
7.799714 -6.0331246e-05
7.800714 -6.0906962e-05
7.801714 -6.1479477e-05
7.802714 -6.2048662e-05
7.803714 -6.261439000000001e-05
7.804714 -6.3176526e-05
7.805714 -6.3734939e-05
7.806714 -6.4289503e-05
7.807714 -6.48401e-05
7.808714 -6.538660999999999e-05
7.809714 -6.5928936e-05
7.810714 -6.6466976e-05
7.811714 -6.700065000000001e-05
7.812714 -6.7529885e-05
7.813715 -6.8054624e-05
7.814714 -6.8574826e-05
7.815714 -6.909045300000001e-05
7.816714 -6.9601487e-05
7.817714 -7.010791600000001e-05
7.818714 -7.0609752e-05
7.819714 -7.1107002e-05
7.820714 -7.159969199999999e-05
7.821714 -7.2087852e-05
7.822714 -7.257151e-05
7.823714 -7.3050705e-05
7.824714 -7.3525479e-05
7.825714 -7.3995869e-05
7.826715 -7.4461906e-05
7.827714 -7.4923616e-05
7.828714 -7.5381024e-05
7.829714 -7.583414e-05
7.830714 -7.628297e-05
7.831714 -7.6727497e-05
7.832714 -7.7167704e-05
7.833714 -7.7603545e-05
7.834714 -7.8034975e-05
7.835714 -7.846192599999999e-05
7.836714 -7.8884312e-05
7.837714 -7.9302043e-05
7.838714 -7.9715011e-05
7.839714 -8.0123095e-05
7.840714 -8.0526172e-05
7.841714 -8.0924099e-05
7.842714 -8.1316728e-05
7.843714 -8.1703917e-05
7.844714 -8.2085506e-05
7.845714 -8.2461349e-05
7.846714 -8.2831292e-05
7.847714 -8.3195187e-05
7.848714 -8.355289700000001e-05
7.849714 -8.3904285e-05
7.850714 -8.424922800000001e-05
7.851714 -8.4587623e-05
7.852714 -8.4919361e-05
7.853714 -8.5244363e-05
7.854714 -8.5562561e-05
7.855714 -8.5873899e-05
7.856714 -8.6178329e-05
7.857714 -8.6475831e-05
7.858714 -8.676638599999999e-05
7.859715 -8.705e-05
7.860714 -8.732668e-05
7.861714 -8.759644700000001e-05
7.862714 -8.7859331e-05
7.863714 -8.8115371e-05
7.864714 -8.836460100000001e-05
7.865714 -8.8607067e-05
7.866714 -8.8842808e-05
7.867714 -8.907186399999999e-05
7.868714 -8.9294269e-05
7.869714 -8.9510058e-05
7.870714 -8.9719248e-05
7.871714 -8.9921855e-05
7.872715 -9.0117879e-05
7.873714 -9.030731e-05
7.874714 -9.0490124e-05
7.875714 -9.0666282e-05
7.876714 -9.0835738e-05
7.877714 -9.0998435e-05
7.878714 -9.115429399999999e-05
7.879714 -9.1303235e-05
7.880714 -9.1445162e-05
7.881714 -9.1579966e-05
7.882714 -9.170754e-05
7.883714 -9.182777500000001e-05
7.884714 -9.1940547e-05
7.885714 -9.2045735e-05
7.886714 -9.2143222e-05
7.887714 -9.223289200000001e-05
7.888714 -9.2314639e-05
7.889714 -9.238835300000001e-05
7.890714 -9.245393899999999e-05
7.891714 -9.2511311e-05
7.892715 -9.256039600000001e-05
7.893714 -9.260113e-05
7.894714 -9.2633462e-05
7.895714 -9.265735299999999e-05
7.896714 -9.2672786e-05
7.897714 -9.2679744e-05
7.898714 -9.2678226e-05
7.899714 -9.2668245e-05
7.900714 -9.264982200000001e-05
7.901714 -9.2622986e-05
7.902714 -9.258777100000001e-05
7.903714 -9.2544224e-05
7.904714 -9.2492382e-05
7.905715 -9.2432299e-05
7.906714 -9.2364013e-05
7.907714 -9.2287564e-05
7.908714 -9.2202987e-05
7.909714 -9.211030900000001e-05
7.910714 -9.2009554e-05
7.911714 -9.190072799999999e-05
7.912714 -9.1783829e-05
7.913714 -9.165884199999999e-05
7.914714 -9.1525737e-05
7.915714 -9.1384476e-05
7.916714 -9.1235006e-05
7.917714 -9.107726e-05
7.918715 -9.0911163e-05
7.919714 -9.073662e-05
7.920714 -9.0553539e-05
7.921714 -9.0361806e-05
7.922714 -9.0161313e-05
7.923714 -8.9951942e-05
7.924714 -8.973357200000001e-05
7.925714 -8.950608499999999e-05
7.926714 -8.9269366e-05
7.927714 -8.9023297e-05
7.928714 -8.876778e-05
7.929714 -8.850271300000001e-05
7.930714 -8.8228012e-05
7.931714 -8.7943602e-05
7.932714 -8.7649425e-05
7.933714 -8.7345433e-05
7.934714 -8.7031589e-05
7.935714 -8.6707882e-05
7.936714 -8.6374308e-05
7.937714 -8.6030883e-05
7.938715 -8.5677635e-05
7.939714 -8.5314605e-05
7.940714 -8.4941848e-05
7.941714 -8.455942900000001e-05
7.942714 -8.4167425e-05
7.943714 -8.3765912e-05
7.944714 -8.3354979e-05
7.945714 -8.2934713e-05
7.946714 -8.2505198e-05
7.947714 -8.2066521e-05
7.948714 -8.1618765e-05
7.949714 -8.1162e-05
7.950714 -8.0696299e-05
7.951715 -8.0221713e-05
7.952714 -7.9738288e-05
7.953714 -7.9246053e-05
7.954714 -7.8745029e-05
7.955714 -7.8235217e-05
7.956714 -7.771660599999999e-05
7.957714 -7.718917300000001e-05
7.958714 -7.665287900000001e-05
7.959714 -7.6107671e-05
7.960714 -7.555348699999999e-05
7.961714 -7.4990254e-05
7.962714 -7.4417886e-05
7.963714 -7.3836293e-05
7.964714 -7.3245383e-05
7.965714 -7.2645059e-05
7.966714 -7.203522599999999e-05
7.967714 -7.1415786e-05
7.968714 -7.0786643e-05
7.969714 -7.0147718e-05
7.970714 -6.949893e-05
7.971714 -6.8840211e-05
7.972714 -6.817150500000001e-05
7.973714 -6.7492772e-05
7.974714 -6.680397699999999e-05
7.975714 -6.6105105e-05
7.976714 -6.5396148e-05
7.977714 -6.4677118e-05
7.978714 -6.3948039e-05
7.979714 -6.3208955e-05
7.980714 -6.2459912e-05
7.981714 -6.1700968e-05
7.982714 -6.0932194e-05
7.983714 -6.0153667e-05
7.984715 -5.9365470000000004e-05
7.985714 -5.8567690000000004e-05
7.986714 -5.7760416999999997e-05
7.987714 -5.6943736e-05
7.988714 -5.6117733e-05
7.989714 -5.5282487e-05
7.990714 -5.4438073e-05
7.991714 -5.3584557000000004e-05
7.992714 -5.2721997999999996e-05
7.993714 -5.1850446e-05
7.994714 -5.0969936e-05
7.995714 -5.008049e-05
7.996714 -4.9182125e-05
7.997715 -4.8274848000000005e-05
7.998714 -4.7358643e-05
7.999714 -4.6433493e-05
8.000714 -4.5499368e-05
8.001715 -4.4556234e-05
8.002714 -4.3604044e-05
8.003715 -4.2642752999999996e-05
8.004714 -4.1672311e-05
8.005714 -4.0692663e-05
8.006714 -3.9703761000000004e-05
8.007714 -3.8705556000000004e-05
8.008715 -3.7698004e-05
8.009714 -3.668107e-05
8.010715 -3.5654725e-05
8.011714 -3.4618949e-05
8.012714 -3.3573738e-05
8.013714 -3.2519097e-05
8.014714 -3.1455042e-05
8.015715 -3.0381602e-05
8.016714 -2.9298823e-05
8.017715 -2.8206758999999997e-05
8.018714 -2.7105476999999997e-05
8.019714 -2.5995060999999998e-05
8.020715 -2.4875597999999997e-05
8.021714 -2.3747187e-05
8.022715 -2.2609933e-05
8.023714 -2.1463947e-05
8.024714 -2.0309344000000003e-05
8.025714 -1.9146238e-05
8.026714 -1.7974745e-05
8.027715 -1.6794977999999997e-05
8.028714 -1.5607043e-05
8.029715 -1.4411042e-05
8.030714 -1.3207067e-05
8.031714 -1.1995201e-05
8.032714 -1.0775515e-05
8.033714 -9.5480686e-06
8.034715 -8.3129095e-06
8.035714 -7.070071500000001e-06
8.036715 -5.8195752e-06
8.037714 -4.5614288999999994e-06
8.038714 -3.2956287e-06
8.039714 -2.0221592e-06
8.040714 -7.4099562e-07
8.041715 5.4789573e-07
8.042714 1.8445556e-06
8.043715 3.1490294999999997e-06
8.044714 4.461365e-06
8.045714 5.7816115999999996e-06
8.046714 7.109817100000001e-06
8.047714 8.4460261e-06
8.048715 9.7902763e-06
8.049714 1.1142599999999999e-05
8.050714 1.2503018e-05
8.051714 1.3871544e-05
8.052714 1.5248174999999999e-05
8.053715 1.6632897e-05
8.054714 1.8025683e-05
8.055715 1.9426491e-05
8.056714 2.0835264999999998e-05
8.057714 2.225193e-05
8.058714 2.3676404e-05
8.059714 2.5108588e-05
8.060715 2.6548372e-05
8.061714 2.7995636999999998e-05
8.062715 2.9450251e-05
8.063714 3.0912079e-05
8.064714 3.2380979e-05
8.065714 3.3856803999999995e-05
8.066714 3.5339411e-05
8.067715 3.6828655e-05
8.068714 3.8324393e-05
8.069715 3.9826489000000006e-05
8.070714 4.1334809e-05
8.071714 4.2849234e-05
8.072714 4.4369650999999996e-05
8.073714 4.5895956e-05
8.074715 4.742806e-05
8.075714 4.8965881999999996e-05
8.076715 5.0509357000000004e-05
8.077714 5.2058425e-05
8.078714 5.3613047000000005e-05
8.079714 5.5173189e-05
8.080714 5.6738827e-05
8.081715 5.8309951e-05
8.082714 5.9886548e-05
8.083714 6.146862e-05
8.084714 6.3056166e-05
8.085714 6.464919099999999e-05
8.086715 6.624770199999999e-05
8.087714 6.7851704e-05
8.088715 6.9461191e-05
8.089714 7.1076158e-05
8.090714 7.2696599e-05
8.091714 7.4322492e-05
8.092714 7.5953807e-05
8.093715 7.7590505e-05
8.094714 7.9232541e-05
8.095715 8.0879852e-05
8.096714 8.253237e-05
8.097714 8.4190015e-05
8.098714 8.585269e-05
8.099714 8.7520306e-05
8.100715 8.9192747e-05
8.101714 9.0869895e-05
8.102715 9.255163e-05
8.103714 9.4237822e-05
8.104714 9.5928351e-05
8.105714 9.7623069e-05
8.106714 9.9321858e-05
8.107715 0.00010102458
8.108714 0.00010273111
8.109715 0.00010444134000000001
8.110714 0.00010615513000000001
8.111714 0.00010787238000000001
8.112714 0.00010959299
8.113714 0.00011131685000000001
8.114715 0.0001130439
8.115714 0.00011477406
8.116714 0.00011650725
8.117714 0.00011824340999999999
8.118714 0.00011998249
8.119715 0.00012172444
8.120714 0.00012346924
8.121715 0.00012521683
8.122714 0.00012696719
8.123714 0.00012872028
8.124714 0.00013047609
8.125714 0.00013223456
8.126715 0.00013399566999999999
8.127714 0.00013575939
8.128715 0.00013752566000000001
8.129714 0.00013929443
8.130714 0.00014106565
8.131714 0.00014283926
8.132714 0.00014461516
8.133715 0.00014639328
8.134714 0.00014817352
8.135715 0.00014995579
8.136714 0.00015173997
8.137714 0.00015352593
8.138714 0.00015531356
8.139714 0.0001571027
8.140715 0.00015889323000000001
8.141714 0.00016068499
8.142715 0.00016247784000000001
8.143714 0.00016427165000000002
8.144714 0.00016606625
8.145715 0.0001678615
8.146714 0.00016965727
8.147715 0.00017145341
8.148714 0.00017324978999999998
8.149714 0.0001750463
8.150714 0.0001768428
8.151714 0.00017863919999999998
8.152715 0.00018043539000000002
8.153714 0.0001822313
8.154715 0.00018402683999999998
8.155714 0.00018582193
8.156714 0.00018761651
8.157714 0.00018941054
8.158714 0.00019120394
8.159715 0.00019299669
8.160714 0.00019478875
8.161715 0.00019658009
8.162714 0.00019837066
8.163714 0.00020016043
8.164714 0.00020194935999999999
8.165714 0.00020373743000000002
8.166715 0.00020552458999999998
8.167714 0.00020731079
8.168715 0.00020909599000000002
8.169714 0.00021088013
8.170714 0.00021266312000000002
8.171714 0.00021444491
8.172714 0.00021622541
8.173715 0.00021800452
8.174714 0.00021978212000000003
8.175714 0.00022155814
8.176714 0.00022333244999999999
8.177714 0.00022510492
8.178715 0.00022687543
8.179714 0.00022864385000000002
8.180715 0.00023041001999999999
8.181714 0.00023217380999999998
8.182714 0.00023393507
8.183714 0.00023569366
8.184714 0.00023744943999999999
8.185715 0.00023920227
8.186714 0.00024095202
8.187715 0.00024269855
8.188714 0.00024444171
8.189714 0.00024618139
8.190714 0.00024791748
8.191714 0.00024964986000000004
8.192715 0.00025137841999999997
8.193714 0.0002531031
8.194715 0.00025482377
8.195714 0.00025654035
8.196714 0.00025825277
8.197714 0.00025996096
8.198714 0.00026166483
8.199715 0.00026336434
8.200714 0.00026505941
8.201715 0.00026674998
8.202714 0.00026843597
8.203714 0.00027011736000000003
8.204714 0.00027179406000000004
8.205714 0.00027346598
8.206715 0.00027513308
8.207714 0.00027679530000000003
8.208714 0.00027845256
8.209714 0.00028010477
8.210714 0.00028175184
8.211715 0.00028339371
8.212714 0.00028503025
8.213715 0.00028666141
8.214714 0.00028828706
8.215714 0.00028990710000000004
8.216714 0.00029152143
8.217714 0.00029312996
8.218715 0.00029473256
8.219714 0.00029632913
8.220715 0.00029791959000000003
8.221714 0.00029950380999999997
8.222714 0.0003010817
8.223714 0.00030265317
8.224714 0.00030421811
8.225715 0.00030577644
8.226714 0.00030732805999999997
8.227715 0.0003088729
8.228714 0.00031041091
8.229714 0.00031194197
8.230714 0.00031346606
8.231714 0.00031498307
8.232715 0.00031649297
8.233714 0.00031799568
8.234715 0.00031949116
8.235714 0.00032097937000000003
8.236714 0.00032246023
8.237714 0.00032393368000000004
8.238714 0.00032539967
8.239715 0.00032685816000000003
8.240714 0.00032830906
8.241714 0.00032975231
8.242714 0.00033118785999999996
8.243714 0.0003326156
8.244715 0.00033403549
8.245714 0.00033544743
8.246715 0.00033685133
8.247714 0.00033824708
8.248714 0.00033963458
8.249714 0.00034101374
8.250714 0.00034238446
8.251715 0.00034374661
8.252714 0.00034510008
8.253715 0.00034644477
8.254714 0.00034778054
8.255714 0.00034910729
8.256714 0.00035042492
8.257714 0.0003517333
8.258715 0.00035303233
8.259714 0.00035432192
8.260715 0.00035560196999999996
8.261714 0.00035687237
8.262714 0.00035813307
8.263714 0.00035938397
8.264714 0.00036062499
8.265715 0.00036185609
8.266714 0.0003630772
8.267715 0.00036428826
8.268714 0.00036548924999999996
8.269714 0.00036668011
8.270715 0.00036786082
8.271714 0.00036903134
8.272715 0.00037019164999999997
8.273714 0.00037134171
8.274714 0.00037248149
8.275714 0.00037361096000000004
8.276714 0.00037473012
8.277715 0.00037583891
8.278714 0.00037693728
8.279715 0.00037802522
8.280714 0.00037910265000000004
8.281714 0.00038016956
8.282714 0.00038122587
8.283714 0.00038227153999999996
8.284715 0.00038330645
8.285714 0.00038433059
8.286715 0.00038534385999999994
8.287714 0.00038634616
8.288714 0.00038733741999999997
8.289714 0.00038831754
8.290714 0.00038928642000000003
8.291715 0.00039024403000000003
8.292714 0.00039119022
8.293715 0.00039212491
8.294714 0.00039304804999999997
8.295714 0.00039395954
8.296714 0.00039485930999999996
8.297714 0.00039574729000000004
8.298715 0.00039662340999999996
8.299714 0.00039748760999999997
8.300714 0.00039833981
8.301714 0.00039917999999999996
8.302714 0.00040000814
8.303715 0.00040082418
8.304714 0.00040162813000000003
8.305715 0.00040241994
8.306714 0.0004031996
8.307714 0.00040396712000000004
8.308714 0.0004047225
8.309714 0.0004054657
8.310715 0.00040619675
8.311714 0.00040691561000000005
8.312715 0.00040762229
8.313714 0.00040831678
8.314714 0.00040899903999999995
8.315714 0.00040966905999999996
8.316714 0.00041032685999999995
8.317715 0.00041097237
8.318714 0.00041160556000000004
8.319715 0.00041222638
8.320714 0.00041283479
8.321714 0.00041343078
8.322714 0.00041401422
8.323714 0.00041458506999999997
8.324715 0.00041514327000000004
8.325714 0.00041568874
8.326715 0.00041622143000000006
8.327714 0.00041674119999999995
8.328714 0.00041724802
8.329714 0.00041774183
8.330714 0.00041822254
8.331715 0.00041869007000000004
8.332714 0.00041914436
8.333714 0.00041958533
8.334714 0.00042001298000000003
8.335714 0.0004204272
8.336715 0.00042082802
8.337714 0.00042121537000000005
8.338715 0.00042158930999999995
8.339714 0.00042194978999999996
8.340714 0.00042229680999999997
8.341714 0.00042263041
8.342714 0.00042295059999999994
8.343715 0.00042325742
8.344714 0.00042355086
8.345715 0.00042383103000000004
8.346714 0.00042409797000000004
8.347714 0.00042435172
8.348714 0.00042459233
8.349714 0.00042481984000000006
8.350715 0.0004250343
8.351714 0.00042523579000000003
8.352715 0.00042542432999999997
8.353714 0.00042559991
8.354714 0.00042576257
8.355714 0.00042591236999999996
8.356714 0.00042604924999999994
8.357715 0.00042617326
8.358714 0.00042628435
8.359715 0.00042638252999999994
8.360714 0.00042646775
8.361714 0.00042653996
8.362714 0.00042659912999999997
8.363714 0.00042664519
8.364715 0.00042667812
8.365714 0.00042669781
8.366714 0.00042670421999999996
8.367714 0.00042669731000000003
8.368714 0.00042667698
8.369715 0.00042664319
8.370714 0.00042659589999999997
8.371715 0.00042653501
8.372714 0.00042646052
8.373714 0.00042637239
8.374714 0.00042627062000000004
8.375714 0.0004261552
8.376715 0.00042602609999999996
8.377714 0.00042588334999999996
8.378715 0.00042572696999999994
8.379714 0.00042555698
8.380714 0.00042537345
8.381714 0.0004251764
8.382714 0.00042496595
8.383715 0.00042474212
8.384714 0.00042450501
8.385715 0.00042425468
8.386714 0.00042399120000000004
8.387714 0.00042371466
8.388714 0.00042342517
8.389714 0.00042312281
8.390715 0.00042280763
8.391714 0.00042247971
8.392715 0.00042213915000000003
8.393714 0.00042178593999999997
8.394714 0.00042142019
8.395715 0.00042104189
8.396714 0.00042065112000000003
8.397715 0.00042024785
8.398714 0.00041983212
8.399714 0.00041940392999999997
8.400714 0.00041896328
8.401714 0.00041851017
8.402715 0.00041804456
8.403714 0.00041756643000000004
8.404715 0.00041707581
8.405714 0.00041657263
8.406714 0.00041605686
8.407714 0.00041552848
8.408714 0.00041498751999999994
8.409715 0.00041443395
8.410714 0.00041386779
8.411715 0.00041328903999999996
8.412714 0.00041269768
8.413714 0.00041209377999999996
8.414714 0.00041147732
8.415714 0.00041084841
8.416715 0.00041020703000000004
8.417714 0.00040955333
8.418715 0.00040888735
8.419714 0.00040820919000000003
8.420714 0.00040751893
8.421714 0.00040681666
8.422714 0.00040610248
8.423715 0.00040537652
8.424714 0.00040463892
8.425714 0.00040388977
8.426714 0.00040312915999999997
8.427714 0.00040235723
8.428715 0.00040157406
8.429714 0.00040077974999999996
8.430715 0.0003999744
8.431714 0.00039915808
8.432714 0.00039833089000000004
8.433714 0.00039749289
8.434714 0.0003966441
8.435715 0.00039578457999999995
8.436714 0.00039491437999999995
8.437715 0.00039403349
8.438714 0.00039314195
8.439714 0.00039223978000000004
8.440714 0.00039132697000000003
8.441714 0.00039040347
8.442715 0.00038946932
8.443714 0.0003885245
8.444715 0.00038756903
8.445714 0.00038660287000000004
8.446714 0.00038562603
8.447714 0.0003846385
8.448714 0.00038364033
8.449715 0.00038263152
8.450714 0.00038161210999999997
8.451715 0.00038058211
8.452714 0.00037954157999999996
8.453714 0.00037849059
8.454714 0.00037742921
8.455714 0.00037635753
8.456715 0.00037527564
8.457714 0.00037418365
8.458714 0.00037308168
8.459714 0.00037196987
8.460714 0.00037084833
8.461715 0.00036971719
8.462714 0.00036857659
8.463715 0.0003674267
8.464714 0.00036626764
8.465714 0.00036509955
8.466714 0.0003639226
8.467714 0.00036273689
8.468715 0.00036154256
8.469714 0.00036033975
8.470715 0.00035912856
8.471714 0.00035790908
8.472714 0.00035668143
8.473714 0.00035544567
8.474714 0.00035420192
8.475715 0.0003529502
8.476714 0.0003516906
8.477715 0.00035042315000000004
8.478714 0.00034914788
8.479714 0.00034786485
8.480714 0.00034657407
8.481714 0.00034527559
8.482715 0.00034396942
8.483714 0.00034265558
8.484715 0.00034133411
8.485714 0.00034000502
8.486714 0.00033866834000000003
8.487714 0.0003373241
8.488714 0.00033597237
8.489715 0.00033461316999999996
8.490714 0.00033324657
8.491714 0.00033187264000000003
8.492714 0.00033049143
8.493714 0.00032910307
8.494715 0.00032770761
8.495714 0.00032630517
8.496715 0.00032489584
8.497714 0.00032347975000000004
8.498714 0.00032205703
8.499714 0.00032062778
8.500714 0.00031919215
8.501715 0.00031775025
8.502714 0.00031630223
8.503715 0.00031484819
8.504714 0.00031338831999999997
8.505714 0.00031192268999999997
8.506714 0.00031045145000000004
8.507714 0.00030897472
8.508715 0.00030749261
8.509714 0.00030600522
8.510715 0.00030451265
8.511714 0.00030301501
8.512714 0.00030151236
8.513714 0.00030000481
8.514714 0.00029849239
8.515715 0.00029697519
8.516714 0.00029545326
8.517715 0.00029392667999999996
8.518714 0.00029239547999999996
8.519714 0.00029085973
8.520715 0.00028931947
8.521714 0.00028777475999999997
8.522715 0.00028622565
8.523714 0.00028467218
8.524714 0.00028311442
8.525714 0.00028155243
8.526714 0.00027998631
8.527715 0.00027841610999999997
8.528714 0.00027684191
8.529715 0.00027526382
8.530714 0.00027368192
8.531714 0.00027209633000000003
8.532714 0.00027050717
8.533714 0.00026891453
8.534715 0.00026731857
8.535714 0.0002657194
8.536715 0.00026411717
8.537714 0.000262512
8.538714 0.00026090404
8.539714 0.00025929342
8.540714 0.00025768029
8.541715 0.00025606478
8.542714 0.00025444704000000004
8.543715 0.00025282718
8.544714 0.00025120535
8.545714 0.00024958165
8.546714 0.00024795620000000004
8.547714 0.00024632911
8.548715 0.0002447005
8.549714 0.00024307044000000002
8.550714 0.00024143901
8.551714 0.00023980629
8.552714 0.00023817236
8.553715 0.00023653727
8.554714 0.00023490109
8.555715 0.00023326386000000003
8.556714 0.00023162563
8.557714 0.00022998647
8.558714 0.0002283464
8.559714 0.00022670547
8.560715 0.00022506372
8.561714 0.00022342122
8.562715 0.00022177799000000002
8.563714 0.00022013407
8.564714 0.00021848957000000001
8.565714 0.0002168445
8.566714 0.00021519895
8.567715 0.00021355299000000002
8.568714 0.00021190672
8.569715 0.00021026019
8.570714 0.00020861352999999999
8.571714 0.00020696682
8.572714 0.00020532016
8.573714 0.00020367365000000003
8.574715 0.00020202745
8.575714 0.00020038162
8.576715 0.00019873632000000003
8.577714 0.00019709166
8.578714 0.00019544775000000003
8.579714 0.00019380473
8.580714 0.0001921627
8.581715 0.00019052179
8.582714 0.00018888211
8.583714 0.00018724378
8.584714 0.0001856069
8.585714 0.0001839716
8.586715 0.00018233795
8.587714 0.00018070607
8.588715 0.00017907604
8.589714 0.00017744794
8.590714 0.00017582187
8.591714 0.00017419788
8.592714 0.00017257607000000001
8.593715 0.0001709565
8.594714 0.00016933923
8.595715 0.00016772433
8.596714 0.00016611186
8.597714 0.0001645019
8.598714 0.00016289449
8.599714 0.00016128971
8.600715 0.00015968761
8.601714 0.00015808828000000001
8.602715 0.00015649176
8.603714 0.00015489815
8.604714 0.0001533075
8.605714 0.00015171989
8.606714 0.00015013542
8.607715 0.00014855416
8.608714 0.00014697619
8.609715 0.0001454016
8.610714 0.00014383048
8.611714 0.00014226292
8.612714 0.00014069902000000002
8.613714 0.00013913887000000002
8.614715 0.00013758254
8.615714 0.00013603013
8.616714 0.00013448173
8.617714 0.00013293742
8.618714 0.00013139728
8.619715 0.00012986139
8.620714 0.00012832983000000001
8.621715 0.00012680265
8.622714 0.00012527993
8.623714 0.00012376173000000002
8.624714 0.0001222481
8.625714 0.00012073910999999999
8.626715 0.00011923477999999999
8.627714 0.00011773516
8.628715 0.00011624029
8.629714 0.00011475022
8.630714 0.00011326497
8.631714 0.00011178458
8.632714 0.00011030909000000001
8.633715 0.0001088385
8.634714 0.00010737288000000001
8.635715 0.00010591224000000002
8.636714 0.00010445660999999999
8.637714 0.00010300605
8.638714 0.00010156058
8.639714 0.00010012025
8.640715 9.868509800000001e-05
8.641714 9.725519e-05
8.642715 9.583056900000001e-05
8.643714 9.4411291e-05
8.644714 9.2997425e-05
8.645715 9.1589027e-05
8.646714 9.0186171e-05
8.647715 8.8788931e-05
8.648714 8.739738200000001e-05
8.649714 8.6011596e-05
8.650714 8.4631654e-05
8.651714 8.3257629e-05
8.652715 8.1889601e-05
8.653714 8.052765e-05
8.654715 7.9171849e-05
8.655714 7.7822273e-05
8.656714 7.6478989e-05
8.657714 7.5142071e-05
8.658714 7.3811583e-05
8.659715 7.248758e-05
8.660714 7.1170126e-05
8.661715 6.9859271e-05
8.662714 6.8555067e-05
8.663714 6.725756000000001e-05
8.664714 6.5966788e-05
8.665714 6.4682786e-05
8.666715 6.3405588e-05
8.667714 6.213522900000001e-05
8.668715 6.087173e-05
8.669714 5.9615121e-05
8.670714 5.8365424e-05
8.671714 5.7122662000000004e-05
8.672714 5.5886858e-05
8.673715 5.4658034000000004e-05
8.674714 5.3436206999999994e-05
8.675714 5.2221401e-05
8.676714 5.1013643e-05
8.677714 4.9812956999999995e-05
8.678715 4.8619364e-05
8.679714 4.7432891e-05
8.680715 4.625357e-05
8.681714 4.5081427e-05
8.682714 4.3916495e-05
8.683714 4.2758805e-05
8.684714 4.1608391e-05
8.685715 4.0465283999999996e-05
8.686714 3.9329515e-05
8.687715 3.8201119e-05
8.688714 3.708013e-05
8.689714 3.5966576e-05
8.690714 3.4860486e-05
8.691714 3.3761887e-05
8.692715 3.2670806e-05
8.693714 3.1587263e-05
8.694715 3.0511279000000003e-05
8.695714 2.944287e-05
8.696714 2.8382050000000004e-05
8.697714 2.7328826000000003e-05
8.698714 2.6283206e-05
8.699715 2.5245194e-05
8.700714 2.4214791000000003e-05
8.701715 2.3191993000000002e-05
8.702714 2.2176798000000002e-05
8.703714 2.1169198e-05
8.704714 2.0169188e-05
8.705714 1.9176758e-05
8.706715 1.8191901e-05
8.707714 1.7214606e-05
8.708714 1.6244867e-05
8.709714 1.5282674e-05
8.710714 1.4328022e-05
8.711715 1.3380905e-05
8.712714 1.2441321999999999e-05
8.713715 1.150927e-05
8.714714 1.0584751e-05
8.715714 9.6677709e-06
8.716714 8.758335200000001e-06
8.717714 7.8564547e-06
8.718715 6.962141400000001e-06
8.719714 6.0754096999999995e-06
8.720715 5.1962768e-06
8.721714 4.3247606e-06
8.722714 3.4608806e-06
8.723714 2.6046575e-06
8.724714 1.7561116999999999e-06
8.725715 9.152645800000001e-07
8.726714 8.2136831e-08
8.727715 -7.4325177e-07
8.728714 -1.5608837e-06
8.729714 -2.370742e-06
8.730714 -3.1728134999999998e-06
8.731714 -3.9670869e-06
8.732715 -4.7535536e-06
8.733714 -5.532209e-06
8.734715 -6.3030504999999994e-06
8.735714 -7.0660796000000005e-06
8.736714 -7.8213013e-06
8.737714 -8.5687248e-06
8.738714 -9.3083614e-06
8.739715 -1.0040226e-05
8.740714 -1.0764336999999999e-05
8.741714 -1.1480713e-05
8.742714 -1.2189377999999999e-05
8.743714 -1.2890355000000001e-05
8.744715 -1.3583671e-05
8.745714 -1.4269354e-05
8.746715 -1.494743e-05
8.747714 -1.561793e-05
8.748714 -1.6280882e-05
8.749714 -1.6936316e-05
8.750714 -1.7584262e-05
8.751715 -1.8224748e-05
8.752714 -1.8857801e-05
8.753715 -1.9483453e-05
8.754714 -2.0101727e-05
8.755714 -2.0712653e-05
8.756714 -2.1316256e-05
8.757714 -2.1912564e-05
8.758715 -2.2501600999999998e-05
8.759714 -2.3083393e-05
8.760715 -2.3657967000000003e-05
8.761714 -2.4225349e-05
8.762714 -2.4785567000000002e-05
8.763714 -2.5338646999999997e-05
8.764714 -2.588462e-05
8.765715 -2.6423517999999998e-05
8.766714 -2.6955371e-05
8.767715 -2.7480215000000003e-05
8.768714 -2.7998084000000002e-05
8.769714 -2.8509015e-05
8.770715 -2.9013049e-05
8.771714 -2.9510227e-05
8.772715 -3.0000589000000002e-05
8.773714 -3.0484179e-05
8.774714 -3.0961040999999996e-05
8.775714 -3.1431222000000005e-05
8.776714 -3.1894766e-05
8.777715 -3.2351721e-05
8.778714 -3.2802131e-05
8.779715 -3.3246044e-05
8.780714 -3.3683509e-05
8.781714 -3.4114564e-05
8.782714 -3.4539258e-05
8.783714 -3.4957631e-05
8.784715 -3.5369726e-05
8.785714 -3.5775582e-05
8.786715 -3.6175237e-05
8.787714 -3.6568729999999996e-05
8.788714 -3.6956092e-05
8.789714 -3.7337361e-05
8.790714 -3.7712564000000004e-05
8.791715 -3.8081737e-05
8.792714 -3.8444907e-05
8.793715 -3.8802102e-05
8.794714 -3.9153352e-05
8.795714 -3.9498687e-05
8.796714 -3.9838136e-05
8.797714 -4.017173e-05
8.798715 -4.0499501e-05
8.799714 -4.0821479e-05
8.800714 -4.1137702e-05
8.801714 -4.1448206e-05
8.802714 -4.1753032e-05
8.803715 -4.2052221e-05
8.804714 -4.234582e-05
8.805715 -4.2633876999999996e-05
8.806714 -4.2916443e-05
8.807714 -4.3193571999999996e-05
8.808714 -4.3465323e-05
8.809714 -4.3731751e-05
8.810715 -4.3992921e-05
8.811714 -4.4248895e-05
8.812715 -4.449974e-05
8.813714 -4.4745519e-05
8.814714 -4.4986302e-05
8.815714 -4.522216e-05
8.816714 -4.5453157e-05
8.817715 -4.5679366e-05
8.818714 -4.5900849999999996e-05
8.819715 -4.611768e-05
8.820714 -4.6329919e-05
8.821714 -4.6537633e-05
8.822714 -4.6740885e-05
8.823714 -4.6939734999999996e-05
8.824715 -4.7134241999999995e-05
8.825714 -4.7324465e-05
8.826715 -4.7510463000000004e-05
8.827714 -4.7692288000000005e-05
8.828714 -4.7869992e-05
8.829714 -4.8043631e-05
8.830714 -4.8213258000000007e-05
8.831715 -4.8378922e-05
8.832714 -4.8540676e-05
8.833714 -4.869857500000001e-05
8.834714 -4.8852667000000004e-05
8.835714 -4.9003012e-05
8.836715 -4.9149662e-05
8.837714 -4.929268e-05
8.838715 -4.9432123e-05
8.839714 -4.9568052000000006e-05
8.840714 -4.9700537e-05
8.841714 -4.9829646e-05
8.842714 -4.9955446000000005e-05
8.843715 -5.0078012000000004e-05
8.844714 -5.0197417e-05
8.845715 -5.0313736e-05
8.846714 -5.0427047e-05
8.847714 -5.0537431999999996e-05
8.848714 -5.0644974e-05
8.849714 -5.0749748e-05
8.850715 -5.0851833e-05
8.851714 -5.0951309e-05
8.852715 -5.1048255e-05
8.853714 -5.114274599999999e-05
8.854714 -5.1234849e-05
8.855714 -5.132463899999999e-05
8.856714 -5.1412184e-05
8.857715 -5.1497539999999996e-05
8.858714 -5.158077e-05
8.859715 -5.1661925e-05
8.860714 -5.1741057e-05
8.861714 -5.1818216e-05
8.862714 -5.1893443e-05
8.863714 -5.1966776e-05
8.864715 -5.2038251e-05
8.865714 -5.2107906999999995e-05
8.866714 -5.2175773e-05
8.867714 -5.2241882e-05
8.868714 -5.2306261999999994e-05
8.869715 -5.236894899999999e-05
8.870714 -5.2429976e-05
8.871715 -5.2489372e-05
8.872714 -5.2547176000000005e-05
8.873714 -5.2603427999999995e-05
8.874714 -5.265818e-05
8.875714 -5.2711471e-05
8.876715 -5.2763362999999996e-05
8.877714 -5.2813907999999994e-05
8.878715 -5.286318e-05
8.879714 -5.2911240999999995e-05
8.880714 -5.2958171000000005e-05
8.881714 -5.300405500000001e-05
8.882714 -5.3048978999999996e-05
8.883715 -5.3093032e-05
8.884714 -5.3136307e-05
8.885715 -5.3178911000000004e-05
8.886714 -5.3220941e-05
8.887714 -5.3262505e-05
8.888714 -5.3303704999999996e-05
8.889714 -5.3344649999999994e-05
8.890715 -5.3385439999999995e-05
8.891714 -5.3426180000000006e-05
8.892715 -5.3466970999999995e-05
8.893714 -5.3507903999999994e-05
8.894714 -5.3549076000000006e-05
8.895715 -5.3590571e-05
8.896714 -5.3632471e-05
8.897715 -5.367485300000001e-05
8.898714 -5.3717787e-05
8.899714 -5.3761328999999996e-05
8.900714 -5.380554200000001e-05
8.901714 -5.3850476e-05
8.902715 -5.3896173e-05
8.903714 -5.3942675999999995e-05
8.904715 -5.3990015999999993e-05
8.905714 -5.403823e-05
8.906714 -5.4087343e-05
8.907714 -5.4137377e-05
8.908714 -5.4188359000000006e-05
8.909715 -5.424032e-05
8.910714 -5.4293281000000006e-05
8.911715 -5.4347265e-05
8.912714 -5.4402307000000005e-05
8.913714 -5.445844e-05
8.914714 -5.4515704e-05
8.915714 -5.4574139e-05
8.916715 -5.4633796e-05
8.917714 -5.4694726e-05
8.918715 -5.4756993000000005e-05
8.919714 -5.4820657e-05
8.920714 -5.4885794000000006e-05
8.921714 -5.495248299999999e-05
8.922714 -5.5020797000000005e-05
8.923715 -5.5090827999999994e-05
8.924714 -5.5162661e-05
8.925714 -5.5236382e-05
8.926714 -5.5312086000000004e-05
8.927714 -5.538987000000001e-05
8.928715 -5.546982e-05
8.929714 -5.555202699999999e-05
8.930715 -5.5636571e-05
8.931714 -5.5723535000000005e-05
8.932714 -5.5813001e-05
8.933714 -5.5905036e-05
8.934714 -5.599970299999999e-05
8.935715 -5.6097059e-05
8.936714 -5.6197155e-05
8.937715 -5.6300029999999995e-05
8.938714 -5.640571899999999e-05
8.939714 -5.651425e-05
8.940714 -5.662564e-05
8.941714 -5.6739906999999994e-05
8.942715 -5.6857056e-05
8.943714 -5.6977092e-05
8.944715 -5.7100015999999996e-05
8.945714 -5.7225827000000004e-05
8.946714 -5.7354521e-05
8.947714 -5.748609600000001e-05
8.948714 -5.7620553999999996e-05
8.949715 -5.7757899e-05
8.950714 -5.7898136999999995e-05
8.951715 -5.804128e-05
8.952714 -5.8187351000000004e-05
8.953714 -5.8336376999999996e-05
8.954714 -5.8488394e-05
8.955714 -5.8643445000000005e-05
8.956715 -5.8801589e-05
8.957714 -5.8962888e-05
8.958714 -5.9127416e-05
8.959714 -5.9295252e-05
8.960714 -5.9466481000000005e-05
8.961715 -5.9641206000000004e-05
8.962714 -5.9819524000000005e-05
8.963715 -6.0001543e-05
8.964714 -6.0187375e-05
8.965714 -6.0377130000000004e-05
8.966714 -6.0570926e-05
8.967714 -6.0768865999999994e-05
8.968715 -6.0971064000000005e-05
8.969714 -6.1177627e-05
8.970715 -6.1388647e-05
8.971714 -6.1604214e-05
8.972714 -6.1824409e-05
8.973714 -6.204930399999999e-05
8.974714 -6.227896299999999e-05
8.975715 -6.2513431e-05
8.976714 -6.2752741e-05
8.977715 -6.2996924e-05
8.978714 -6.324599400000001e-05
8.979714 -6.349995399999999e-05
8.980714 -6.375879e-05
8.981714 -6.402248700000001e-05
8.982715 -6.4291015e-05
8.983714 -6.4564341e-05
8.984715 -6.484242999999999e-05
8.985714 -6.512523199999999e-05
8.986714 -6.5412701e-05
8.987714 -6.570479099999999e-05
8.988714 -6.6001456e-05
8.989715 -6.630265300000001e-05
8.990714 -6.6608345e-05
8.991714 -6.691849999999999e-05
8.992714 -6.7233088e-05
8.993714 -6.7552094e-05
8.994715 -6.787551e-05
8.995714 -6.8203337e-05
8.996715 -6.853559300000001e-05
8.997714 -6.8872299e-05
8.998714 -6.921349e-05
8.999714 -6.9559218e-05
9.000714 -6.9909532e-05
9.001715 -7.0264497e-05
9.002714 -7.0624179e-05
9.003715 -7.0988659e-05
9.004714 -7.1358022e-05
9.005714 -7.1732353e-05
9.006714 -7.2111732e-05
9.007714 -7.2496249e-05
9.008715 -7.288599e-05
9.009714 -7.3281035e-05
9.010715 -7.3681457e-05
9.011714 -7.4087325e-05
9.012714 -7.4498701e-05
9.013714 -7.4915636e-05
9.014714 -7.533817e-05
9.015715 -7.5766332e-05
9.016714 -7.6200149e-05
9.017715 -7.6639623e-05
9.018714 -7.7084758e-05
9.019714 -7.753554300000001e-05
9.020715 -7.7991956e-05
9.021714 -7.8453974e-05
9.022715 -7.8921556e-05
9.023714 -7.939466400000001e-05
9.024714 -7.9873251e-05
9.025714 -8.0357273e-05
9.026714 -8.0846684e-05
9.027715 -8.1341432e-05
9.028714 -8.1841478e-05
9.029715 -8.234678100000001e-05
9.030714 -8.2857309e-05
9.031714 -8.3373038e-05
9.032714 -8.3893946e-05
9.033714 -8.442002e-05
9.034715 -8.4951267e-05
9.035714 -8.5487687e-05
9.036715 -8.6029308e-05
9.037714 -8.6576154e-05
9.038714 -8.712826199999999e-05
9.039714 -8.768568e-05
9.040714 -8.8248458e-05
9.041715 -8.8816654e-05
9.042714 -8.9390329e-05
9.043715 -8.996954599999999e-05
9.044714 -9.0554374e-05
9.045714 -9.1144875e-05
9.046714 -9.1741106e-05
9.047714 -9.2343129e-05
9.048715 -9.2950989e-05
9.049714 -9.356472799999999e-05
9.050714 -9.4184378e-05
9.051714 -9.480996300000001e-05
9.052714 -9.5441487e-05
9.053715 -9.6078952e-05
9.054714 -9.672234e-05
9.055715 -9.737161700000001e-05
9.056714 -9.8026749e-05
9.057714 -9.868767800000001e-05
9.058714 -9.935433799999999e-05
9.059714 -0.00010002665
9.060715 -0.00010070453
9.061714 -0.00010138789
9.062715 -0.00010207662999999999
9.063714 -0.00010277065
9.064714 -0.00010346985000000001
9.065714 -0.00010417410999999999
9.066714 -0.00010488335999999999
9.067715 -0.00010559748
9.068714 -0.00010631638999999999
9.069715 -0.00010704002
9.070714 -0.00010776829000000001
9.071714 -0.00010850112999999999
9.072714 -0.0001092385
9.073714 -0.00010998036999999999
9.074715 -0.00011072673
9.075714 -0.00011147755
9.076715 -0.00011223285000000001
9.077714 -0.00011299265
9.078714 -0.00011375698
9.079714 -0.00011452587999999999
9.080714 -0.00011529941
9.081715 -0.00011607762000000001
9.082714 -0.00011686058
9.083714 -0.00011764836000000001
9.084714 -0.00011844102999999999
9.085714 -0.00011923864999999999
9.086715 -0.00012004131
9.087714 -0.00012084904000000001
9.088715 -0.00012166192
9.089714 -0.00012247999999999998
9.090714 -0.00012330331000000002
9.091714 -0.00012413187
9.092714 -0.0001249657
9.093715 -0.00012580479999999998
9.094714 -0.00012664915
9.095715 -0.00012749873
9.096714 -0.0001283535
9.097714 -0.00012921339
9.098714 -0.00013007834
9.099714 -0.00013094826
9.100715 -0.00013182306999999998
9.101714 -0.00013270267
9.102715 -0.00013358693
9.103714 -0.00013447577
9.104714 -0.00013536905
9.105714 -0.00013626667
9.106714 -0.0001371685
9.107715 -0.00013807442999999998
9.108714 -0.00013898433999999998
9.109715 -0.00013989815
9.110714 -0.00014081573
9.111714 -0.00014173703
9.112714 -0.00014266195
9.113714 -0.00014359043
9.114715 -0.00014452243
9.115714 -0.00014545788
9.116714 -0.00014639674999999998
9.117714 -0.00014733902999999998
9.118714 -0.00014828470000000001
9.119715 -0.00014923376
9.120714 -0.00015018621
9.121715 -0.00015114207
9.122714 -0.00015210134
9.123714 -0.00015306404
9.124714 -0.00015403019
9.125714 -0.00015499983
9.126715 -0.00015597294
9.127714 -0.00015694956000000002
9.128715 -0.00015792968
9.129714 -0.00015891331
9.130714 -0.00015990045
9.131714 -0.00016089107
9.132714 -0.00016188514999999998
9.133715 -0.00016288265
9.134714 -0.00016388352
9.135715 -0.00016488772
9.136714 -0.00016589516
9.137714 -0.00016690578000000002
9.138714 -0.0001679195
9.139714 -0.00016893621
9.140715 -0.00016995582
9.141714 -0.00017097824
9.142715 -0.00017200335
9.143714 -0.00017303107
9.144714 -0.00017406128
9.145715 -0.00017509386
9.146714 -0.00017612874
9.147715 -0.0001771658
9.148714 -0.00017820497
9.149714 -0.00017924616
9.150714 -0.00018028931000000002
9.151714 -0.00018133434
9.152715 -0.0001823812
9.153714 -0.00018342985
9.154715 -0.00018448025
9.155714 -0.00018553237
9.156714 -0.0001865862
9.157714 -0.00018764173
9.158714 -0.00018869895
9.159715 -0.00018975785999999999
9.160714 -0.00019081849
9.161715 -0.00019188083000000003
9.162714 -0.00019294489
9.163714 -0.00019401068
9.164714 -0.00019507822
9.165714 -0.00019614752000000001
9.166715 -0.00019721854
9.167714 -0.00019829131000000002
9.168715 -0.00019936581
9.169714 -0.00020044201
9.170714 -0.0002015199
9.171714 -0.0002025994
9.172714 -0.0002036805
9.173715 -0.00020476310999999997
9.174714 -0.00020584719
9.175714 -0.00020693262
9.176714 -0.00020801932999999997
9.177714 -0.00020910722
9.178715 -0.00021019618999999998
9.179714 -0.00021128610000000002
9.180715 -0.00021237687999999997
9.181714 -0.00021346839
9.182714 -0.00021456048999999997
9.183714 -0.00021565309
9.184714 -0.00021674605
9.185715 -0.00021783926
9.186714 -0.00021893261000000003
9.187715 -0.000220026
9.188714 -0.00022111933
9.189714 -0.00022221252
9.190714 -0.00022330545999999998
9.191714 -0.0002243981
9.192715 -0.00022549036
9.193714 -0.00022658218999999997
9.194715 -0.00022767353999999997
9.195714 -0.00022876436
9.196714 -0.00022985462
9.197714 -0.00023094431
9.198714 -0.00023203337999999998
9.199715 -0.00023312184
9.200714 -0.00023420969000000001
9.201715 -0.0002352969
9.202714 -0.00023638346999999997
9.203714 -0.00023746937999999997
9.204714 -0.00023855464
9.205714 -0.00023963923000000002
9.206715 -0.00024072315
9.207714 -0.00024180635999999998
9.208714 -0.00024288884
9.209714 -0.00024397057
9.210714 -0.0002450515
9.211715 -0.00024613162
9.212714 -0.00024721085
9.213715 -0.00024828911999999996
9.214714 -0.00024936639
9.215714 -0.00025044258
9.216714 -0.00025151759999999997
9.217714 -0.00025259137
9.218715 -0.00025366382000000003
9.219714 -0.00025473484999999997
9.220715 -0.00025580434
9.221714 -0.00025687223
9.222714 -0.00025793839999999996
9.223714 -0.00025900279
9.224714 -0.00026006526
9.225715 -0.00026112573
9.226714 -0.00026218413
9.227715 -0.00026324035
9.228714 -0.00026429432
9.229714 -0.00026534597
9.230714 -0.0002663952
9.231714 -0.00026744199
9.232715 -0.00026848625
9.233714 -0.00026952791
9.234715 -0.00027056694
9.235714 -0.00027160331
9.236714 -0.00027263695000000004
9.237714 -0.00027366784
9.238714 -0.00027469596
9.239715 -0.00027572125
9.240714 -0.00027674371
9.241714 -0.00027776330000000004
9.242714 -0.00027877998
9.243714 -0.00027979374
9.244715 -0.00028080456
9.245714 -0.00028181239
9.246715 -0.00028281722
9.247714 -0.00028381901
9.248714 -0.0002848177
9.249714 -0.00028581328
9.250714 -0.00028680568
9.251715 -0.00028779486
9.252714 -0.00028878078
9.253715 -0.00028976337
9.254714 -0.00029074258
9.255714 -0.00029171833000000004
9.256714 -0.00029269058000000003
9.257714 -0.00029365924
9.258715 -0.00029462423999999997
9.259714 -0.00029558553
9.260715 -0.00029654302
9.261714 -0.00029749665
9.262714 -0.00029844634
9.263714 -0.00029939201
9.264714 -0.00030033361
9.265715 -0.00030127105
9.266714 -0.00030220428
9.267715 -0.00030313324
9.268714 -0.00030405786
9.269714 -0.00030497806
9.270715 -0.00030589381
9.271714 -0.00030680504999999996
9.272715 -0.00030771172999999997
9.273714 -0.00030861379
9.274714 -0.00030951116999999997
9.275714 -0.00031040383
9.276714 -0.00031129175
9.277715 -0.00031217487
9.278714 -0.00031305315
9.279715 -0.00031392653
9.280714 -0.00031479499
9.281714 -0.00031565846
9.282714 -0.00031651693
9.283714 -0.00031737036
9.284715 -0.00031821871
9.285714 -0.00031906193
9.286715 -0.00031989998
9.287714 -0.00032073284999999997
9.288714 -0.00032156047
9.289714 -0.00032238281
9.290714 -0.00032319982999999997
9.291715 -0.00032401151
9.292714 -0.00032481778
9.293715 -0.00032561863
9.294714 -0.00032641401
9.295714 -0.00032720388
9.296714 -0.00032798821
9.297714 -0.00032876696
9.298715 -0.0003295401
9.299714 -0.0003303076
9.300714 -0.00033106944
9.301714 -0.00033182557
9.302714 -0.00033257595
9.303715 -0.00033332055000000004
9.304714 -0.00033405935999999997
9.305715 -0.00033479232
9.306714 -0.00033551942
9.307714 -0.00033624062
9.308714 -0.00033695587
9.309714 -0.00033766516
9.310715 -0.00033836845
9.311714 -0.00033906569999999996
9.312715 -0.00033975686999999997
9.313714 -0.00034044192000000004
9.314714 -0.00034112081
9.315714 -0.00034179349999999997
9.316714 -0.00034245993
9.317715 -0.00034312006
9.318714 -0.00034377385
9.319715 -0.00034442126
9.320714 -0.00034506222
9.321714 -0.00034569671000000003
9.322714 -0.00034632467
9.323714 -0.00034694604
9.324715 -0.00034756076
9.325714 -0.00034816883
9.326715 -0.00034877016
9.327714 -0.00034936472
9.328714 -0.00034995248
9.329714 -0.00035053339999999996
9.330714 -0.00035110743
9.331715 -0.00035167454
9.332714 -0.0003522347
9.333714 -0.00035278788
9.334714 -0.00035333407999999997
9.335714 -0.00035387324999999997
9.336715 -0.00035440537
9.337714 -0.00035493043999999997
9.338715 -0.00035544845
9.339714 -0.00035595936
9.340714 -0.00035646317
9.341714 -0.00035695989
9.342714 -0.00035744949
9.343715 -0.00035793196000000004
9.344714 -0.00035840728
9.345715 -0.00035887547
9.346714 -0.00035933648999999997
9.347714 -0.00035979033
9.348714 -0.00036023696
9.349714 -0.00036067638
9.350715 -0.00036110855
9.351714 -0.00036153347
9.352715 -0.00036195108
9.353714 -0.00036236138
9.354714 -0.00036276433
9.355714 -0.00036315988999999996
9.356714 -0.00036354801999999997
9.357715 -0.00036392868999999997
9.358714 -0.00036430188
9.359715 -0.00036466754
9.360714 -0.00036502562999999997
9.361714 -0.00036537612999999996
9.362714 -0.00036571901
9.363714 -0.00036605425
9.364715 -0.0003663818
9.365714 -0.00036670166999999996
9.366714 -0.00036701383
9.367714 -0.00036731826
9.368714 -0.00036761498
9.369715 -0.00036790398
9.370714 -0.00036818526
9.371715 -0.00036845884
9.372714 -0.00036872473
9.373714 -0.00036898296
9.374714 -0.00036923353999999996
9.375714 -0.00036947652
9.376715 -0.00036971192
9.377714 -0.00036993974
9.378715 -0.00037016005
9.379714 -0.00037037287
9.380714 -0.00037057821
9.381714 -0.00037077612
9.382714 -0.00037096659
9.383715 -0.00037114966999999996
9.384714 -0.00037132536
9.385715 -0.00037149366
9.386714 -0.0003716546
9.387714 -0.00037180814
9.388714 -0.00037195427
9.389714 -0.000372093
9.390715 -0.00037222426
9.391714 -0.00037234804
9.392715 -0.0003724643
9.393714 -0.00037257298
9.394714 -0.00037267405000000005
9.395715 -0.00037276743
9.396714 -0.00037285308
9.397715 -0.00037293094
9.398714 -0.00037300092
9.399714 -0.00037306297
9.400714 -0.00037311704
9.401714 -0.00037316308
9.402715 -0.00037320103
9.403714 -0.00037323084
9.404715 -0.00037325249
9.405714 -0.00037326593
9.406714 -0.00037327113
9.407714 -0.00037326809
9.408714 -0.00037325676
9.409715 -0.00037323719
9.410714 -0.00037320935
9.411715 -0.00037317329
9.412714 -0.00037312902
9.413714 -0.00037307659
9.414714 -0.00037301601999999997
9.415714 -0.00037294735
9.416715 -0.00037287066000000005
9.417714 -0.00037278596
9.418715 -0.00037269334999999996
9.419714 -0.00037259285
9.420714 -0.00037248453
9.421714 -0.00037236846
9.422714 -0.00037224468000000003
9.423715 -0.00037211323000000004
9.424714 -0.00037197417
9.425714 -0.00037182751
9.426714 -0.00037167331
9.427714 -0.00037151156
9.428715 -0.0003713423
9.429714 -0.00037116553999999997
9.430715 -0.00037098127
9.431714 -0.00037078948
9.432714 -0.00037059017000000004
9.433714 -0.00037038333
9.434714 -0.00037016891
9.435715 -0.00036994691
9.436714 -0.00036971728
9.437715 -0.00036948002
9.438714 -0.00036923507
9.439714 -0.00036898241
9.440714 -0.00036872202
9.441714 -0.00036845388000000004
9.442715 -0.00036817794
9.443714 -0.00036789419999999997
9.444715 -0.00036760266
9.445714 -0.00036730332
9.446714 -0.00036699618999999997
9.447714 -0.00036668124999999997
9.448714 -0.00036635854
9.449715 -0.0003660281
9.450714 -0.00036568993
9.451715 -0.00036534409
9.452714 -0.00036499064
9.453714 -0.00036462961
9.454714 -0.00036426106
9.455714 -0.00036388506
9.456715 -0.00036350164
9.457714 -0.00036311087000000003
9.458714 -0.00036271280999999997
9.459714 -0.00036230749
9.460714 -0.00036189497
9.461715 -0.0003614753
9.462714 -0.0003610485
9.463715 -0.00036061460000000003
9.464714 -0.00036017364
9.465714 -0.00035972562000000005
9.466714 -0.00035927053
9.467714 -0.00035880839
9.468715 -0.00035833918000000004
9.469714 -0.00035786288000000003
9.470715 -0.00035737946
9.471714 -0.00035688888
9.472714 -0.00035639109000000003
9.473714 -0.00035588607
9.474714 -0.00035537378
9.475715 -0.00035485413999999997
9.476714 -0.00035432713
9.477715 -0.00035379271
9.478714 -0.00035325083
9.479714 -0.00035270145
9.480714 -0.00035214455
9.481714 -0.00035158012
9.482715 -0.00035100813
9.483714 -0.0003504286
9.484715 -0.00034984153
9.485714 -0.00034924692
9.486714 -0.00034864483
9.487714 -0.00034803529
9.488714 -0.00034741835999999997
9.489715 -0.00034679408
9.490714 -0.00034616255000000004
9.491714 -0.00034552384
9.492714 -0.00034487803
9.493714 -0.00034422521
9.494715 -0.00034356547
9.495714 -0.00034289891999999997
9.496715 -0.00034222564000000003
9.497714 -0.00034154572999999997
9.498714 -0.00034085929
9.499714 -0.00034016639
9.500714 -0.0003394671
9.501715 -0.00033876152
9.502714 -0.00033804968
9.503715 -0.00033733165
9.504714 -0.00033660749
9.505714 -0.00033587720999999997
9.506714 -0.00033514084
9.507714 -0.00033439837
9.508715 -0.00033364981
9.509714 -0.00033289514
9.510715 -0.00033213435
9.511714 -0.00033136739
9.512714 -0.00033059425
9.513714 -0.00032981488
9.514714 -0.00032902924
9.515715 -0.00032823727
9.516714 -0.00032743894000000003
9.517715 -0.00032663418
9.518714 -0.00032582294999999997
9.519714 -0.00032500523
9.520715 -0.00032418095000000003
9.521714 -0.0003233501
9.522715 -0.00032251269
9.523714 -0.00032166865
9.524714 -0.00032081803
9.525714 -0.0003199608
9.526714 -0.00031909701
9.527715 -0.00031822667
9.528714 -0.00031734980000000003
9.529715 -0.00031646648000000004
9.530714 -0.00031557671999999997
9.531714 -0.0003146806
9.532714 -0.00031377817
9.533714 -0.00031286952
9.534715 -0.00031195473
9.535714 -0.00031103384
9.536715 -0.00031010692999999996
9.537714 -0.00030917408
9.538714 -0.00030823535
9.539714 -0.00030729079000000004
9.540714 -0.00030634046
9.541715 -0.00030538442
9.542714 -0.0003044227
9.543715 -0.00030345534
9.544714 -0.00030248236
9.545714 -0.00030150377
9.546714 -0.0003005196
9.547714 -0.00029952985
9.548715 -0.0002985345
9.549714 -0.00029753353
9.550714 -0.00029652692
9.551714 -0.00029551467999999997
9.552714 -0.00029449677
9.553715 -0.00029347316
9.554714 -0.00029244381
9.555715 -0.00029140872
9.556714 -0.00029036785
9.557714 -0.0002893212
9.558714 -0.00028826873
9.559714 -0.00028721047
9.560715 -0.00028614638
9.561714 -0.0002850765
9.562715 -0.00028400082
9.563714 -0.00028291937999999997
9.564714 -0.00028183221999999997
9.565714 -0.00028073935
9.566714 -0.00027964084
9.567715 -0.00027853675
9.568714 -0.00027742714999999995
9.569715 -0.00027631207999999997
9.570714 -0.00027519163
9.571714 -0.00027406588
9.572714 -0.00027293487999999997
9.573714 -0.00027179871999999996
9.574715 -0.00027065746
9.575714 -0.00026951116
9.576715 -0.00026835987
9.577714 -0.00026720368000000003
9.578714 -0.00026604262
9.579714 -0.00026487671
9.580714 -0.00026370599
9.581715 -0.00026253047000000004
9.582714 -0.00026135015
9.583714 -0.00026016503
9.584714 -0.00025897511
9.585714 -0.00025778036
9.586715 -0.00025658072999999997
9.587714 -0.0002553762
9.588715 -0.00025416668
9.589714 -0.00025295217
9.590714 -0.00025173256
9.591714 -0.00025050781000000004
9.592714 -0.00024927785
9.593715 -0.00024804264999999997
9.594714 -0.0002468021
9.595715 -0.00024555618
9.596714 -0.00024430483000000003
9.597714 -0.00024304800000000002
9.598714 -0.00024178564
9.599714 -0.00024051774
9.600715 -0.00023924428999999998
9.601714 -0.00023796526
9.602715 -0.00023668069
9.603714 -0.00023539058
9.604714 -0.00023409494999999998
9.605714 -0.00023279385
9.606714 -0.00023148731999999997
9.607715 -0.00023017540000000003
9.608714 -0.00022885814999999997
9.609715 -0.00022753566
9.610714 -0.00022620797999999998
9.611714 -0.0002248752
9.612714 -0.0002235374
9.613714 -0.00022219465
9.614715 -0.00022084701
9.615714 -0.00021949454
9.616714 -0.0002181373
9.617714 -0.00021677538
9.618714 -0.0002154088
9.619715 -0.0002140376
9.620714 -0.0002126618
9.621715 -0.00021128144000000002
9.622714 -0.00020989653
9.623714 -0.00020850705
9.624714 -0.00020711299999999998
9.625714 -0.00020571438
9.626715 -0.00020431112
9.627714 -0.00020290321999999998
9.628715 -0.00020149062
9.629714 -0.00020007325999999998
9.630714 -0.00019865111
9.631714 -0.00019722411
9.632714 -0.0001957922
9.633715 -0.00019435531
9.634714 -0.00019291342
9.635715 -0.00019146646
9.636714 -0.0001900144
9.637714 -0.00018855718
9.638714 -0.00018709479
9.639714 -0.00018562721
9.640715 -0.00018415442
9.641714 -0.00018267641
9.642715 -0.00018119318
9.643714 -0.00017970475
9.644714 -0.00017821114
9.645715 -0.00017671237999999998
9.646714 -0.00017520848
9.647715 -0.00017369949999999999
9.648714 -0.00017218548
9.649714 -0.00017066645
9.650714 -0.00016914248
9.651714 -0.0001676136
9.652715 -0.00016607986
9.653714 -0.0001645413
9.654715 -0.00016299796
9.655714 -0.00016144987
9.656714 -0.00015989707
9.657714 -0.00015833956
9.658714 -0.00015677736
9.659715 -0.00015521047
9.660714 -0.00015363888
9.661715 -0.00015206259
9.662714 -0.00015048157
9.663714 -0.00014889578000000002
9.664714 -0.00014730518
9.665714 -0.00014570975
9.666715 -0.00014410941
9.667714 -0.00014250412
9.668715 -0.00014089381
9.669714 -0.00013927844
9.670714 -0.00013765792
9.671714 -0.00013603222
9.672714 -0.00013440127
9.673715 -0.00013276502
9.674714 -0.00013112343
9.675714 -0.00012947646
9.676714 -0.00012782407
9.677714 -0.00012616623
9.678715 -0.00012450294
9.679714 -0.00012283417
9.680715 -0.00012115993
9.681714 -0.00011948023
9.682714 -0.00011779508
9.683714 -0.00011610452000000001
9.684714 -0.00011440857999999999
9.685715 -0.00011270728
9.686714 -0.00011100067
9.687715 -0.00010928879000000002
9.688714 -0.00010757169
9.689714 -0.00010584941000000001
9.690714 -0.00010412200999999999
9.691714 -0.00010238953
9.692715 -0.00010065199
9.693714 -9.8909447e-05
9.694715 -9.716191e-05
9.695714 -9.540940499999999e-05
9.696714 -9.3651937e-05
9.697714 -9.1889513e-05
9.698714 -9.0122126e-05
9.699715 -8.834975900000001e-05
9.700714 -8.6572385e-05
9.701715 -8.4789974e-05
9.702714 -8.3002482e-05
9.703714 -8.1209856e-05
9.704714 -7.9412041e-05
9.705714 -7.7608973e-05
9.706715 -7.5800585e-05
9.707714 -7.3986803e-05
9.708714 -7.2167563e-05
9.709714 -7.0342787e-05
9.710714 -6.8512406e-05
9.711715 -6.6676358e-05
9.712714 -6.4834575e-05
9.713715 -6.2986999e-05
9.714714 -6.1133585e-05
9.715714 -5.927428199999999e-05
9.716714 -5.7409056e-05
9.717714 -5.553788500000001e-05
9.718715 -5.366074399999999e-05
9.719714 -5.1777624e-05
9.720715 -4.9888530000000004e-05
9.721714 -4.7993461e-05
9.722714 -4.6092441e-05
9.723714 -4.4185487e-05
9.724714 -4.2272629e-05
9.725715 -4.0353899000000004e-05
9.726714 -3.8429334e-05
9.727715 -3.6498972e-05
9.728714 -3.4562851e-05
9.729714 -3.2621010999999995e-05
9.730714 -3.0673489999999996e-05
9.731714 -2.8720322e-05
9.732715 -2.6761534999999997e-05
9.733714 -2.4797149e-05
9.734715 -2.2827183e-05
9.735714 -2.0851647e-05
9.736714 -1.8870539999999998e-05
9.737714 -1.6883855e-05
9.738714 -1.4891576999999999e-05
9.739715 -1.2893681999999999e-05
9.740714 -1.0890136999999999e-05
9.741714 -8.8809024e-06
9.742714 -6.8659310999999995e-06
9.743714 -4.8451692e-06
9.744715 -2.8185587e-06
9.745714 -7.860371e-07
9.746715 1.2524607e-06
9.747714 3.2970010999999997e-06
9.748714 5.3476512e-06
9.749714 7.4044763e-06
9.750714 9.46754e-06
9.751715 1.1536902e-05
9.752714 1.3612618e-05
9.753715 1.5694735e-05
9.754714 1.7783297e-05
9.755714 1.9878340000000002e-05
9.756714 2.1979889e-05
9.757714 2.4087967e-05
9.758715 2.6202585e-05
9.759714 2.8323745e-05
9.760715 3.0451446e-05
9.761714 3.2585677e-05
9.762714 3.4726422999999996e-05
9.763714 3.6873658e-05
9.764714 3.9027358e-05
9.765715 4.1187491e-05
9.766714 4.3354027e-05
9.767715 4.5526929e-05
9.768714 4.7706163e-05
9.769714 4.9891702e-05
9.770715 5.2083510000000004e-05
9.771714 5.4281566e-05
9.772715 5.6485839999999997e-05
9.773714 5.8696321e-05
9.774714 6.0912993e-05
9.775714 6.3135855e-05
9.776714 6.5364907e-05
9.777715 6.7600155e-05
9.778714 6.9841616e-05
9.779715 7.2089307e-05
9.780714 7.4343257e-05
9.781714 7.6603499e-05
9.782714 7.8870067e-05
9.783714 8.1143003e-05
9.784715 8.3422344e-05
9.785714 8.5708143e-05
9.786715 8.800043899999999e-05
9.787714 9.0299284e-05
9.788714 9.2604716e-05
9.789714 9.491677700000001e-05
9.790714 9.7235511e-05
9.791715 9.956094100000001e-05
9.792714 0.00010189309999999999
9.793715 0.00010423202999999999
9.794714 0.00010657773
9.795714 0.00010893019999999999
9.796714 0.00011128947999999999
9.797714 0.00011365554
9.798715 0.00011602838000000001
9.799714 0.00011840798000000001
9.800714 0.00012079431999999999
9.801714 0.00012318739
9.802714 0.00012558713999999998
9.803715 0.00012799356
9.804714 0.0001304066
9.805715 0.00013282623
9.806714 0.0001352524
9.807714 0.00013768508
9.808714 0.00014012423
9.809714 0.00014256982
9.810715 0.00014502182
9.811714 0.00014748018
9.812715 0.00014994489
9.813714 0.00015241592999999998
9.814714 0.00015489327
9.815714 0.00015737691
9.816714 0.00015986683
9.817715 0.00016236303
9.818714 0.0001648655
9.819715 0.00016737426
9.820714 0.00016988932
9.821714 0.00017241068
9.822714 0.00017493835
9.823714 0.00017747235
9.824715 0.00018001269000000002
9.825714 0.00018255939
9.826715 0.00018511247
9.827714 0.00018767194
9.828714 0.00019023779000000002
9.829714 0.00019281006
9.830714 0.00019538872000000003
9.831715 0.00019797378000000002
9.832714 0.00020056525000000002
9.833714 0.00020316311
9.834714 0.00020576733
9.835714 0.00020837792000000002
9.836715 0.00021099484000000002
9.837714 0.00021361805
9.838715 0.00021624751
9.839714 0.00021888320000000003
9.840714 0.00022152508
9.841714 0.00022417307
9.842714 0.00022682715999999999
9.843715 0.00022948726999999999
9.844714 0.00023215334000000002
9.845715 0.00023482532
9.846714 0.00023750317
9.847714 0.00024018682
9.848714 0.00024287618999999997
9.849714 0.00024557128
9.850715 0.00024827198
9.851714 0.00025097827
9.852715 0.00025369009
9.853714 0.00025640738
9.854714 0.00025913014000000003
9.855714 0.00026185828000000003
9.856714 0.00026459179
9.857715 0.0002673306
9.858714 0.0002700747
9.859715 0.00027282406
9.860714 0.00027557861999999997
9.861714 0.00027833837000000003
9.862714 0.00028110327999999996
9.863714 0.00028387331
9.864715 0.00028664841999999997
9.865714 0.00028942861
9.866714 0.00029221385
9.867714 0.00029500409
9.868714 0.00029779931
9.869715 0.00030059946
9.870714 0.00030340449999999996
9.871715 0.00030621441
9.872714 0.00030902913
9.873714 0.00031184863
9.874714 0.00031467284
9.875714 0.00031750174
9.876715 0.00032033524
9.877714 0.00032317332
9.878715 0.0003260159
9.879714 0.00032886294
9.880714 0.00033171436
9.881714 0.00033457011
9.882714 0.00033743011
9.883715 0.00034029426
9.884714 0.00034316254
9.885715 0.00034603486
9.886714 0.00034891114
9.887714 0.00035179128
9.888714 0.00035467524
9.889714 0.00035756293
9.890715 0.00036045426
9.891714 0.00036334916
9.892715 0.00036624754
9.893714 0.00036914932
9.894714 0.00037205443
9.895715 0.00037496277
9.896714 0.00037787427
9.897715 0.00038078881
9.898714 0.00038370636
9.899714 0.00038662679
9.900714 0.00038955
9.901714 0.00039247593
9.902715 0.00039540450000000003
9.903714 0.00039833562
9.904715 0.0004012692
9.905714 0.00040420513999999997
9.906714 0.00040714331
9.907714 0.00041008366
9.908714 0.0004130261
9.909715 0.00041597054
9.910714 0.0004189169
9.911715 0.00042186512
9.912714 0.00042481505999999997
9.913714 0.00042776664
9.914714 0.00043071977
9.915714 0.00043367436
9.916715 0.00043663031
9.917714 0.00043958757
9.918715 0.00044254601999999996
9.919714 0.00044550556999999996
9.920714 0.00044846615
9.921714 0.00045142765
9.922714 0.00045438996
9.923715 0.00045735301
9.924714 0.00046031664000000005
9.925714 0.00046328082
9.926714 0.00046624541
9.927714 0.00046921032
9.928715 0.00047217541
9.929714 0.00047514058999999995
9.930715 0.00047810572
9.931714 0.00048107072000000005
9.932714 0.00048403540000000004
9.933714 0.00048699967000000004
9.934714 0.0004899634
9.935715 0.00049292639
9.936714 0.00049588857
9.937715 0.0004988497499999999
9.938714 0.00050180979
9.939714 0.00050476851
9.940714 0.0005077258299999999
9.941714 0.0005106815
9.942715 0.0005136354500000001
9.943714 0.0005165874400000001
9.944715 0.00051953739
9.945714 0.0005224851099999999
9.946714 0.00052543046
9.947714 0.0005283732700000001
9.948714 0.00053131339
9.949715 0.0005342506900000001
9.950714 0.000537185
9.951715 0.00054011621
9.952714 0.00054304419
9.953714 0.0005459687600000001
9.954714 0.00054888983
9.955714 0.00055180726
9.956715 0.00055472096
9.957714 0.00055763076
9.958714 0.00056053655
9.959714 0.00056343824
9.960714 0.00056633567
9.961715 0.00056922872
9.962714 0.0005721173199999999
9.963715 0.0005750012899999999
9.964714 0.00057788052
9.965714 0.00058075489
9.966714 0.00058362425
9.967714 0.0005864884800000001
9.968715 0.00058934738
9.969714 0.00059220088
9.970715 0.00059504873
9.971714 0.00059789081
9.972714 0.00060072693
9.973714 0.00060355692
9.974714 0.00060638058
9.975715 0.0006091977
9.976714 0.0006120081300000001
9.977715 0.0006148116
9.978714 0.00061760793
9.979714 0.0006203968999999999
9.980714 0.00062317831
9.981714 0.00062595195
9.982715 0.00062871754
9.983714 0.00063147495
9.984715 0.0006342239
9.985714 0.00063696421
9.986714 0.00063969565
9.987714 0.00064241799
9.988714 0.0006451310599999999
9.989715 0.0006478346699999999
9.990714 0.00065052864
9.991714 0.0006532127799999999
9.992714 0.00065588692
9.993714 0.00065855088
9.994715 0.00066120447
9.995714 0.0006638476000000001
9.996715 0.00066648004
9.997714 0.00066910166
9.998714 0.00067171231
9.999714 0.00067431188
10.00071 0.0006769001599999999
10.00171 0.00067947703
10.00271 0.00068204236
10.00371 0.00068459594
10.00471 0.00068713766
10.00571 0.00068966733
10.00671 0.00069218477
10.00771 0.00069468979
10.00871 0.00069718221
10.00971 0.00069966181
10.01071 0.00070212841
10.01171 0.00070458173
10.01271 0.00070702158
10.01371 0.00070944775
10.01471 0.00071185996
10.01571 0.00071425793
10.01671 0.00071664144
10.01771 0.0007190102200000001
10.01871 0.00072136399
10.01971 0.00072370249
10.02071 0.0007260254300000001
10.02171 0.00072833254
10.02271 0.00073062361
10.02371 0.0007328982999999999
10.02471 0.00073515639
10.02571 0.00073739761
10.02671 0.00073962174
10.02771 0.00074182853
10.02871 0.0007440177800000001
10.02971 0.00074618924
10.03071 0.0007483427
10.03171 0.00075047801
10.03271 0.00075259495
10.03371 0.00075469334
10.03471 0.00075677299
10.03571 0.00075883377
10.03671 0.00076087549
10.03771 0.00076289803
10.03871 0.00076490123
10.03971 0.0007668849300000001
10.04071 0.0007688489900000001
10.04171 0.00077079321
10.04271 0.00077271743
10.04371 0.0007746215499999999
10.04471 0.00077650539
10.04571 0.0007783686699999999
10.04671 0.0007802112999999999
10.04771 0.00078203302
10.04871 0.0007838336400000001
10.04971 0.00078561297
10.05071 0.00078737075
10.05171 0.0007891067099999999
10.05271 0.0007908206499999999
10.05371 0.00079251222
10.05471 0.00079418123
10.05571 0.00079582733
10.05671 0.00079745023
10.05771 0.00079904967
10.05871 0.00080062528
10.05971 0.00080217678
10.06071 0.00080370382
10.06171 0.0008052062199999999
10.06271 0.0008066836000000001
10.06371 0.0008081356999999999
10.06471 0.0008095621499999999
10.06571 0.00081096277
10.06671 0.00081233729
10.06771 0.00081368535
10.06871 0.0008150068400000001
10.06971 0.0008163014199999999
10.07071 0.00081756898
10.07171 0.00081880926
10.07271 0.00082002207
10.07371 0.0008212072300000001
10.07471 0.00082236456
10.07571 0.00082349388
10.07671 0.0008245950999999999
10.07771 0.00082566803
10.07871 0.00082671249
10.07971 0.0008277284
10.08071 0.00082871557
10.08171 0.00082967381
10.08271 0.00083060304
10.08371 0.00083150308
10.08471 0.0008323737300000001
10.08571 0.0008332148400000001
10.08671 0.0008340261999999999
10.08771 0.00083480763
10.08871 0.0008355589699999999
10.08971 0.0008362799199999999
10.09071 0.0008369702300000001
10.09171 0.0008376297
10.09271 0.00083825807
10.09371 0.00083885507
10.09471 0.0008394204099999999
10.09571 0.00083995383
10.09671 0.0008404550500000001
10.09771 0.00084092371
10.09871 0.00084135963
10.09971 0.00084176245
10.10071 0.00084213189
10.10171 0.00084246758
10.10271 0.00084276935
10.10371 0.00084303692
10.10471 0.00084327003
10.10571 0.00084346848
10.10671 0.0008436319099999999
10.10771 0.0008437602400000001
10.10871 0.00084385319
10.10971 0.00084391058
10.11071 0.0008439322300000001
10.11171 0.0008439180400000001
10.11271 0.0008438677499999999
10.11371 0.00084378125
10.11471 0.00084365847
10.11571 0.0008434992199999999
10.11671 0.00084330341
10.11771 0.00084307094
10.11871 0.00084280164
10.11971 0.0008424954100000001
10.12071 0.00084215217
10.12171 0.0008417717300000001
10.12271 0.0008413539899999999
10.12371 0.00084089879
10.12471 0.00084040603
10.12571 0.00083987552
10.12671 0.00083930709
10.12771 0.00083870045
10.12871 0.00083805553
10.12971 0.00083737204
10.13071 0.0008366498199999999
10.13171 0.00083588866
10.13271 0.00083508821
10.13371 0.00083424829
10.13471 0.0008333686299999999
10.13571 0.00083244904
10.13671 0.00083148916
10.13771 0.00083048872
10.13871 0.0008294475299999999
10.13971 0.00082836532
10.14071 0.0008272417300000001
10.14171 0.0008260766700000001
10.14271 0.00082486986
10.14371 0.00082362103
10.14471 0.00082233
10.14571 0.00082099659
10.14671 0.0008196206199999999
10.14771 0.00081820199
10.14871 0.0008167405199999999
10.14971 0.0008152360400000001
10.15071 0.0008136884399999999
10.15171 0.0008120977299999999
10.15271 0.00081046373
10.15371 0.00080878644
10.15471 0.0008070657700000001
10.15571 0.0008053016199999999
10.15671 0.000803494
10.15771 0.00080164282
10.15871 0.0007997480700000001
10.15971 0.0007978097500000001
10.16071 0.00079582778
10.16171 0.0007938021599999999
10.16271 0.00079173269
10.16371 0.0007896193899999999
10.16471 0.00078746225
10.16571 0.0007852610900000001
10.16671 0.0007830158199999999
10.16771 0.00078072635
10.16871 0.0007783925
10.16971 0.0007760141700000001
10.17071 0.0007735911799999999
10.17171 0.0007711234499999999
10.17271 0.0007686107
10.17371 0.00076605284
10.17471 0.00076344968
10.17571 0.00076080105
10.17671 0.00075810672
10.17771 0.00075536655
10.17871 0.0007525803099999999
10.17971 0.00074974787
10.18071 0.00074686905
10.18171 0.0007439437
10.18271 0.0007409717
10.18371 0.00073795286
10.18471 0.00073488713
10.18571 0.00073177439
10.18671 0.00072861453
10.18771 0.00072540752
10.18871 0.00072215325
10.18971 0.00071885174
10.19071 0.00071550294
10.19171 0.00071210684
10.19271 0.00070866345
10.19371 0.0007051728099999999
10.19471 0.00070163492
10.19571 0.00069804978
10.19671 0.00069441749
10.19771 0.00069073803
10.19871 0.00068701147
10.19971 0.0006832377899999999
10.20071 0.0006794171
10.20171 0.00067554938
10.20271 0.00067163469
10.20371 0.0006676730200000001
10.20471 0.00066366438
10.20571 0.00065960876
10.20671 0.0006555061599999999
10.20771 0.00065135659
10.20871 0.00064716
10.20971 0.00064291635
10.21071 0.0006386255799999999
10.21171 0.00063428765
10.21271 0.00062990257
10.21371 0.00062547024
10.21471 0.0006209905700000001
10.21571 0.00061646356
10.21671 0.0006118891200000001
10.21771 0.00060726725
10.21871 0.00060259786
10.21971 0.00059788094
10.22071 0.00059311651
10.22171 0.00058830451
10.22271 0.00058344499
10.22371 0.0005785379500000001
10.22471 0.0005735834299999999
10.22571 0.0005685814400000001
10.22671 0.00056353206
10.22771 0.00055843539
10.22871 0.00055329151
10.22971 0.00054810052
10.23071 0.00054286256
10.23171 0.00053757776
10.23271 0.0005322462099999999
10.23371 0.0005268680999999999
10.23471 0.00052144355
10.23571 0.00051597272
10.23671 0.00051045572
10.23771 0.00050489275
10.23871 0.00049928399
10.23971 0.00049362952
10.24071 0.00048792954
10.24171 0.00048218417
10.24271 0.00047639355
10.24371 0.00047055778
10.24471 0.00046467698999999997
10.24571 0.00045875125999999996
10.24671 0.00045278071
10.24771 0.0004467654
10.24871 0.00044070543
10.24971 0.00043460091
10.25071 0.00042845186
10.25171 0.00042225837999999995
10.25271 0.00041602052
10.25371 0.00040973836999999997
10.25471 0.00040341197
10.25571 0.00039704137000000003
10.25671 0.0003906267
10.25771 0.00038416802000000003
10.25871 0.00037766540000000004
10.25971 0.00037111897
10.26071 0.00036452884
10.26171 0.00035789515
10.26271 0.00035121802
10.26371 0.00034449765
10.26471 0.00033773417
10.26571 0.00033092779
10.26671 0.00032407869999999996
10.26771 0.00031718714
10.26871 0.00031025334
10.26971 0.00030327751
10.27071 0.00029625994000000004
10.27171 0.00028920088000000004
10.27271 0.00028210061
10.27371 0.00027495942
10.27471 0.00026777757
10.27571 0.00026055536
10.27671 0.00025329311
10.27771 0.0002459911
10.27871 0.00023864958999999999
10.27971 0.00023126889999999998
10.28071 0.00022384932000000003
10.28171 0.00021639109
10.28271 0.00020889454
10.28371 0.00020135992
10.28471 0.00019378749
10.28571 0.00018617751
10.28671 0.00017853023
10.28771 0.00017084589
10.28871 0.00016312473
10.28971 0.000155367
10.29071 0.00014757293
10.29171 0.00013974275
10.29271 0.00013187669
10.29371 0.00012397497
10.29471 0.00011603785
10.29571 0.00010806554000000001
10.29671 0.00010005829
10.29771 9.201635300000001e-05
10.29871 8.3939977e-05
10.29971 7.5829428e-05
10.30071 6.768497700000001e-05
10.30171 5.9506897e-05
10.30271 5.1295484e-05
10.30371 4.3051037e-05
10.30471 3.4773865e-05
10.30571 2.6464292e-05
10.30671 1.812265e-05
10.30771 9.7492794e-06
10.30871 1.3445305e-06
10.30971 -7.0912378e-06
10.31071 -1.5557659e-05
10.31171 -2.4054359e-05
10.31271 -3.2580959e-05
10.31371 -4.1137076000000004e-05
10.31471 -4.9722325000000005e-05
10.31571 -5.833631500000001e-05
10.31671 -6.6978657e-05
10.31771 -7.5648961e-05
10.31871 -8.4346834e-05
10.31971 -9.3071884e-05
10.32071 -0.00010182373
10.32171 -0.00011060198
10.32271 -0.00011940625
10.32371 -0.00012823616
10.32471 -0.00013709132000000001
10.32571 -0.00014597136
10.32671 -0.00015487591
10.32771 -0.00016380458
10.32871 -0.000172757
10.32971 -0.00018173278
10.33071 -0.00019073155
10.33171 -0.00019975294
10.33271 -0.00020879655999999998
10.33371 -0.00021786202
10.33471 -0.00022694894000000002
10.33571 -0.00023605692
10.33671 -0.00024518554000000004
10.33771 -0.00025433439999999997
10.33871 -0.00026350308
10.33971 -0.00027269118
10.34071 -0.00028189825
10.34171 -0.00029112384
10.34271 -0.00030036753999999996
10.34371 -0.00030962885
10.34471 -0.00031890734
10.34571 -0.00032820253
10.34671 -0.00033751396
10.34771 -0.00034684113
10.34871 -0.00035618357
10.34971 -0.00036554077000000004
10.35071 -0.00037491225
10.35171 -0.00038429753
10.35271 -0.00039369606
10.35371 -0.00040310738
10.35471 -0.00041253101999999997
10.35571 -0.00042196643000000004
10.35671 -0.00043141313000000003
10.35771 -0.00044087064000000004
10.35871 -0.00045033844000000003
10.35971 -0.00045981605999999997
10.36071 -0.000469303
10.36171 -0.00047879875999999995
10.36271 -0.00048830284
10.36371 -0.0004978147900000001
10.36471 -0.00050733411
10.36571 -0.00051686034
10.36671 -0.00052639298
10.36771 -0.00053593158
10.36871 -0.00054547563
10.36971 -0.00055502464
10.37071 -0.00056457816
10.37171 -0.00057413567
10.37271 -0.00058369674
10.37371 -0.0005932608499999999
10.37471 -0.0006028275000000001
10.37571 -0.00061239621
10.37671 -0.0006219664600000001
10.37771 -0.0006315378
10.37871 -0.0006411096799999999
10.37971 -0.00065068157
10.38071 -0.0006602530000000001
10.38171 -0.00066982343
10.38271 -0.00067939231
10.38371 -0.00068895915
10.38471 -0.0006985234
10.38571 -0.00070808451
10.38671 -0.00071764193
10.38771 -0.00072719513
10.38871 -0.0007367435500000001
10.38971 -0.00074628665
10.39071 -0.00075582388
10.39171 -0.0007653547100000001
10.39271 -0.00077487848
10.39371 -0.00078439471
10.39471 -0.00079390284
10.39571 -0.00080340233
10.39671 -0.00081289263
10.39771 -0.00082237311
10.39871 -0.00083184323
10.39971 -0.00084130243
10.40071 -0.00085075017
10.40171 -0.0008601859
10.40271 -0.0008696089900000001
10.40371 -0.00087901899
10.40471 -0.00088841525
10.40571 -0.0008977972399999999
10.40671 -0.0009071643000000001
10.40771 -0.000916516
10.40871 -0.00092585169
10.40971 -0.00093517074
10.41071 -0.00094447269
10.41171 -0.0009537569
10.41271 -0.00096302283
10.41371 -0.0009722699399999999
10.41471 -0.0009814975799999999
10.41571 -0.0009907052100000002
10.41671 -0.00099989229
10.41771 -0.0010090582
10.41871 -0.0010182024
10.41971 -0.0010273243
10.42071 -0.0010364233
10.42171 -0.0010454989
10.42271 -0.0010545505
10.42371 -0.0010635775
10.42471 -0.0010725793
10.42571 -0.0010815554
10.42671 -0.0010905052
10.42771 -0.0010994281
10.42871 -0.0011083237
10.42971 -0.0011171913
10.43071 -0.0011260303
10.43171 -0.0011348403
10.43271 -0.0011436206000000001
10.43371 -0.0011523708
10.43471 -0.0011610901
10.43571 -0.0011697782
10.43671 -0.0011784344
10.43771 -0.0011870581
10.43871 -0.0011956488
10.43971 -0.001204206
10.44071 -0.0012127291
10.44171 -0.0012212174999999999
10.44271 -0.0012296707
10.44371 -0.0012380881
10.44471 -0.0012464692
10.44571 -0.0012548134000000002
10.44671 -0.0012631201
10.44771 -0.0012713886
10.44871 -0.0012796186
10.44971 -0.0012878093
10.45071 -0.0012959603
10.45171 -0.0013040709
10.45271 -0.0013121405999999998
10.45371 -0.0013201687999999999
10.45471 -0.0013281549
10.45571 -0.0013360985
10.45671 -0.0013439988000000002
10.45771 -0.0013518554
10.45871 -0.0013596677
10.45971 -0.001367435
10.46071 -0.0013751570000000001
10.46171 -0.0013828329
10.46271 -0.0013904624
10.46371 -0.0013980449
10.46471 -0.0014055798
10.46571 -0.0014130664999999999
10.46671 -0.0014205047
10.46771 -0.0014278937
10.46871 -0.001435233
10.46971 -0.0014425222
10.47071 -0.0014497606
10.47171 -0.0014569478
10.47271 -0.0014640833
10.47371 -0.0014711664999999998
10.47471 -0.0014781971000000001
10.47571 -0.0014851744
10.47671 -0.0014920978999999998
10.47771 -0.0014989672
10.47871 -0.0015057817
10.47971 -0.0015125409
10.48071 -0.0015192443
10.48171 -0.0015258915
10.48271 -0.0015324816999999998
10.48371 -0.0015390144000000001
10.48471 -0.0015454892000000002
10.48571 -0.0015519057000000001
10.48671 -0.0015582633
10.48771 -0.0015645614
10.48871 -0.0015707994
10.48971 -0.0015769769000000002
10.49071 -0.0015830932
10.49171 -0.0015891479
10.49271 -0.0015951406
10.49371 -0.0016010705
10.49471 -0.0016069372999999998
10.49571 -0.0016127406
10.49671 -0.0016184797
10.49771 -0.0016241542
10.49871 -0.0016297636
10.49971 -0.0016353074999999999
10.50071 -0.0016407855999999998
10.50171 -0.0016461970999999999
10.50271 -0.0016515418000000001
10.50371 -0.0016568192
10.50471 -0.001662029
10.50571 -0.0016671707000000002
10.50671 -0.0016722439000000002
10.50771 -0.0016772481000000001
10.50871 -0.001682183
10.50971 -0.0016870483000000001
10.51071 -0.0016918435
10.51171 -0.0016965683
10.51271 -0.0017012223999999998
10.51371 -0.0017058053
10.51471 -0.0017103166
10.51571 -0.0017147559999999998
10.51671 -0.0017191231
10.51771 -0.0017234175
10.51871 -0.0017276388
10.51971 -0.0017317867
10.52071 -0.0017358607
10.52171 -0.0017398605
10.52271 -0.0017437857
10.52371 -0.0017476357
10.52471 -0.0017514103
10.52571 -0.0017551090000000001
10.52671 -0.0017587316000000001
10.52771 -0.0017622774999999998
10.52871 -0.0017657463
10.52971 -0.0017691375999999998
10.53071 -0.0017724511
10.53171 -0.0017756864
10.53271 -0.0017788429
10.53371 -0.0017819204000000001
10.53471 -0.0017849185
10.53571 -0.0017878367000000001
10.53671 -0.0017906748
10.53771 -0.0017934324
10.53871 -0.0017961092000000002
10.53971 -0.0017987049
10.54071 -0.0018012192000000002
10.54171 -0.0018036515
10.54271 -0.0018060017999999998
10.54371 -0.0018082699
10.54471 -0.0018104553
10.54571 -0.0018125578
10.54671 -0.0018145773
10.54771 -0.0018165132000000001
10.54871 -0.0018183657
10.54971 -0.0018201342999999998
10.55071 -0.0018218187999999998
10.55171 -0.0018234190000000002
10.55271 -0.0018249346
10.55371 -0.0018263656
10.55471 -0.0018277114999999998
10.55571 -0.0018289722
10.55671 -0.0018301475999999998
10.55771 -0.0018312374
10.55871 -0.0018322413000000002
10.55971 -0.0018331591
10.56071 -0.0018339906
10.56171 -0.0018347355
10.56271 -0.0018353935999999998
10.56371 -0.0018359648
10.56471 -0.0018364485999999998
10.56571 -0.001836845
10.56671 -0.0018371536
10.56771 -0.0018373744999999999
10.56871 -0.0018375071
10.56971 -0.0018375515000000002
10.57071 -0.0018375072999999998
10.57171 -0.0018373743
10.57271 -0.0018371524
10.57371 -0.0018368413000000002
10.57471 -0.001836441
10.57571 -0.0018359511
10.57671 -0.0018353716000000001
10.57771 -0.0018347024
10.57871 -0.0018339432999999999
10.57971 -0.0018330944
10.58071 -0.0018321554
10.58171 -0.0018311264000000001
10.58271 -0.0018300074
10.58371 -0.0018287981
10.58471 -0.0018274985999999999
10.58571 -0.0018261089
10.58671 -0.0018246290000000001
10.58771 -0.0018230587999999999
10.58871 -0.0018213985
10.58971 -0.0018196477000000002
10.59071 -0.0018178067000000002
10.59171 -0.0018158753
10.59271 -0.0018138537
10.59371 -0.0018117416000000002
10.59471 -0.0018095394
10.59571 -0.0018072467
10.59671 -0.0018048636999999999
10.59771 -0.0018023902000000001
10.59871 -0.0017998264000000002
10.59971 -0.0017971719
10.60071 -0.0017944268999999999
10.60171 -0.0017915911999999998
10.60271 -0.0017886649999999998
10.60371 -0.0017856482000000002
10.60471 -0.0017825407
10.60571 -0.0017793423
10.60671 -0.0017760531
10.60771 -0.001772673
10.60871 -0.001769202
10.60971 -0.0017656400999999998
10.61071 -0.0017619872
10.61171 -0.0017582433
10.61271 -0.0017544085
10.61371 -0.0017504826
10.61471 -0.0017464658
10.61571 -0.0017423580999999999
10.61671 -0.0017381595
10.61771 -0.0017338701999999998
10.61871 -0.0017294902000000003
10.61971 -0.0017250197000000002
10.62071 -0.0017204586999999998
10.62171 -0.0017158076
10.62271 -0.0017110664
10.62371 -0.0017062352
10.62471 -0.0017013142
10.62571 -0.0016963037000000002
10.62671 -0.0016912038000000001
10.62771 -0.0016860147
10.62871 -0.0016807369
10.62971 -0.0016753704
10.63071 -0.0016699153999999998
10.63171 -0.0016643722000000002
10.63271 -0.001658741
10.63371 -0.0016530221000000001
10.63471 -0.0016472157
10.63571 -0.001641322
10.63671 -0.0016353413000000001
10.63771 -0.0016292737
10.63871 -0.0016231195
10.63971 -0.0016168789
10.64071 -0.0016105521000000002
10.64171 -0.0016041393
10.64271 -0.0015976408
10.64371 -0.0015910566
10.64471 -0.0015843871
10.64571 -0.0015776322
10.64671 -0.0015707925
10.64771 -0.001563868
10.64871 -0.0015568588
10.64971 -0.0015497653000000001
10.65071 -0.0015425875999999998
10.65171 -0.001535326
10.65271 -0.0015279807000000002
10.65371 -0.0015205521
10.65471 -0.0015130402999999999
10.65571 -0.0015054456
10.65671 -0.0014977681999999999
10.65771 -0.0014900087
10.65871 -0.0014821671
10.65971 -0.001474244
10.66071 -0.0014662395
10.66171 -0.0014581542
10.66271 -0.0014499883
10.66371 -0.0014417423
10.66471 -0.0014334165
10.66571 -0.0014250113
10.66671 -0.0014165272
10.66771 -0.0014079645
10.66871 -0.0013993236
10.66971 -0.001390605
10.67071 -0.0013818091
10.67171 -0.0013729363999999999
10.67271 -0.0013639871000000001
10.67371 -0.0013549618
10.67471 -0.0013458609
10.67571 -0.0013366847000000001
10.67671 -0.0013274337
10.67771 -0.0013181083
10.67871 -0.0013087087999999998
10.67971 -0.0012992356000000001
10.68071 -0.0012896891000000001
10.68171 -0.0012800698
10.68271 -0.0012703779
10.68371 -0.001260614
10.68471 -0.0012507782
10.68571 -0.0012408712
10.68671 -0.0012308931
10.68771 -0.0012208446
10.68871 -0.0012107259
10.68971 -0.0012005375
10.69071 -0.0011902797
10.69171 -0.0011799531
10.69271 -0.0011695581999999999
10.69371 -0.0011590952
10.69471 -0.0011485648
10.69571 -0.0011379675
10.69671 -0.0011273038
10.69771 -0.0011165741
10.69871 -0.0011057791
10.69971 -0.0010949192999999999
10.70071 -0.0010839953
10.70171 -0.0010730076
10.70271 -0.0010619568
10.70371 -0.0010508437000000001
10.70471 -0.0010396688
10.70571 -0.0010284326000000001
10.70671 -0.0010171359
10.70771 -0.0010057792000000001
10.70871 -0.00099436311
10.70971 -0.00098288838
10.71071 -0.00097135553
10.71171 -0.0009597652
10.71271 -0.0009481180300000001
10.71371 -0.00093641465
10.71471 -0.0009246557099999999
10.71571 -0.0009128416400000001
10.71671 -0.00090097319
10.71771 -0.0008890508100000001
10.71871 -0.00087707513
10.71971 -0.0008650467
10.72071 -0.0008529661500000001
10.72171 -0.00084083395
10.72271 -0.00082865072
10.72371 -0.00081641692
10.72471 -0.0008041331100000001
10.72571 -0.0007917999
10.72671 -0.0007794177700000001
10.72771 -0.0007669873400000001
10.72871 -0.0007545091200000001
10.72971 -0.00074198369
10.73071 -0.00072941161
10.73171 -0.0007167934699999999
10.73271 -0.00070412984
10.73371 -0.0006914213400000001
10.73471 -0.00067866858
10.73571 -0.00066587218
10.73671 -0.00065303279
10.73771 -0.00064015107
10.73871 -0.0006272277
10.73971 -0.00061426335
10.74071 -0.00060125872
10.74171 -0.00058821447
10.74271 -0.0005751313900000001
10.74371 -0.00056201015
10.74471 -0.00054885149
10.74571 -0.00053565614
10.74671 -0.00052242485
10.74771 -0.00050915837
10.74871 -0.00049585742
10.74971 -0.00048252273000000005
10.75071 -0.00046915507000000006
10.75171 -0.00045575516
10.75271 -0.00044232374
10.75371 -0.00042886159
10.75471 -0.00041536937
10.75571 -0.00040184776999999995
10.75671 -0.00038829758
10.75771 -0.00037471943
10.75871 -0.00036111405
10.75971 -0.00034748211
10.76071 -0.00033382432
10.76171 -0.00032014133999999997
10.76271 -0.00030643384
10.76371 -0.00029270252
10.76471 -0.00027894803
10.76571 -0.00026517105
10.76671 -0.00025137224
10.76771 -0.00023755230999999999
10.76871 -0.00022371191
10.76971 -0.00020985174
10.77071 -0.00019597248
10.77171 -0.00018207487
10.77271 -0.00016815959
10.77371 -0.00015422736999999998
10.77471 -0.00014027893
10.77571 -0.00012631501000000001
10.77671 -0.00011233636999999999
10.77771 -9.834376399999999e-05
10.77871 -8.433795e-05
10.77971 -7.0319709e-05
10.78071 -5.6289832e-05
10.78171 -4.2249101e-05
10.78271 -2.8198318e-05
10.78371 -1.4138283e-05
10.78471 -6.9799111e-08
10.78571 1.4006329e-05
10.78671 2.8089297999999997e-05
10.78771 4.2178303e-05
10.78871 5.627254599999999e-05
10.78971 7.0371232e-05
10.79071 8.447357200000001e-05
10.79171 9.857877800000001e-05
10.79271 0.00011268609
10.79371 0.00012679471
10.79471 0.00014090391
10.79571 0.00015501293999999998
10.79671 0.00016912104
10.79771 0.00018322748
10.79871 0.00019733156
10.79971 0.00021143255
10.80071 0.00022552974
10.80171 0.00023962243
10.80271 0.00025370994
10.80371 0.00026779155
10.80471 0.0002818666
10.80571 0.00029593436
10.80671 0.00030999418
10.80771 0.00032404535000000003
10.80871 0.00033808719
10.80971 0.00035211901
10.81071 0.0003661401
10.81171 0.00038014973
10.81271 0.00039414722
10.81371 0.00040813179000000004
10.81471 0.00042210277
10.81571 0.00043605936999999997
10.81671 0.00045000088
10.81771 0.00046392647
10.81871 0.00047783541999999997
10.81971 0.00049172695
10.82071 0.0005056002900000001
10.82171 0.0005194546199999999
10.82271 0.00053328913
10.82371 0.00054710308
10.82471 0.00056089561
10.82571 0.00057466596
10.82671 0.00058841329
10.82771 0.00060213679
10.82871 0.00061583569
10.82971 0.00062950917
10.83071 0.00064315645
10.83171 0.00065677677
10.83271 0.0006703693099999999
10.83371 0.00068393333
10.83471 0.0006974680700000001
10.83571 0.00071097279
10.83671 0.00072444673
10.83771 0.00073788915
10.83871 0.00075129938
10.83971 0.0007646766799999999
10.84071 0.00077802033
10.84171 0.00079132969
10.84271 0.0008046040399999999
10.84371 0.00081784274
10.84471 0.0008310450500000001
10.84571 0.00084421035
10.84671 0.0008573379100000001
10.84771 0.00087042717
10.84871 0.00088347742
10.84971 0.00089648793
10.85071 0.00090945814
10.85171 0.00092238733
10.85271 0.00093527487
10.85371 0.00094812003
10.85471 0.00096092217
10.85571 0.0009736806500000001
10.85671 0.00098639475
10.85771 0.00099906374
10.85871 0.0010116869999999998
10.85971 0.0010242638
10.86071 0.0010367935
10.86171 0.0010492753
10.86271 0.0010617086
10.86371 0.0010740927
10.86471 0.0010864268
10.86571 0.0010987103
10.86671 0.0011109425000000001
10.86771 0.0011231226
10.86871 0.0011352501
10.86971 0.0011473242
10.87071 0.0011593442
10.87171 0.0011713094
10.87271 0.0011832192
10.87371 0.0011950729999999998
10.87471 0.0012068702000000001
10.87571 0.0012186099000000001
10.87671 0.0012302918
10.87771 0.001241915
10.87871 0.0012534790999999999
10.87971 0.0012649833
10.88071 0.0012764272000000002
10.88171 0.0012878102
10.88271 0.0012991317
10.88371 0.0013103911
10.88471 0.0013215878
10.88571 0.0013327211999999999
10.88671 0.001343791
10.88771 0.0013547963
10.88871 0.0013657368
10.88971 0.0013766117999999999
10.89071 0.0013874209
10.89171 0.0013981634
10.89271 0.0014088388
10.89371 0.0014194465
10.89471 0.001429986
10.89571 0.0014404567000000001
10.89671 0.0014508581
10.89771 0.0014611894999999998
10.89871 0.0014714504000000002
10.89971 0.0014816402
10.90071 0.0014917583
10.90171 0.0015018042
10.90271 0.0015117773
10.90371 0.0015216768999999999
10.90471 0.0015315027
10.90571 0.0015412537
10.90671 0.0015509297
10.90771 0.0015605298999999998
10.90871 0.001570054
10.90971 0.0015795011000000001
10.91071 0.0015888709000000001
10.91171 0.0015981628
10.91271 0.0016073762
10.91371 0.0016165105999999998
10.91471 0.0016255657
10.91571 0.0016345408
10.91671 0.0016434355
10.91771 0.0016522492000000002
10.91871 0.0016609816
10.91971 0.0016696322000000002
10.92071 0.0016782005
10.92171 0.0016866863
10.92271 0.0016950889
10.92371 0.0017034081
10.92471 0.0017116434
10.92571 0.0017197945
10.92671 0.0017278608999999998
10.92771 0.0017358423
10.92871 0.0017437384
10.92971 0.0017515487
10.93071 0.0017592729000000002
10.93171 0.0017669106
10.93271 0.0017744616
10.93371 0.0017819255000000001
10.93471 0.0017893016999999999
10.93571 0.00179659
10.93671 0.0018037901000000002
10.93771 0.0018109016
10.93871 0.0018179242
10.93971 0.0018248574999999998
10.94071 0.0018317010000000002
10.94171 0.0018384546
10.94271 0.0018451177
10.94371 0.0018516901
10.94471 0.0018581713000000001
10.94571 0.0018645609000000002
10.94671 0.0018708586000000002
10.94771 0.0018770641000000002
10.94871 0.001883177
10.94971 0.0018891969
10.95071 0.0018951236
10.95171 0.0019009564999999998
10.95271 0.0019066954
10.95371 0.0019123399000000002
10.95471 0.0019178899000000002
10.95571 0.0019233446
10.95671 0.0019287043000000002
10.95771 0.0019339683
10.95871 0.0019391364
10.95971 0.0019442085
10.96071 0.0019491841
10.96171 0.001954063
10.96271 0.0019588451
10.96371 0.0019635301000000003
10.96471 0.0019681178
10.96571 0.0019726078
10.96671 0.0019770001
10.96771 0.0019812944
10.96871 0.0019854905999999997
10.96971 0.0019895884
10.97071 0.0019935878
10.97171 0.0019974885
10.97271 0.0020012903000000003
10.97371 0.0020049931
10.97471 0.0020085967
10.97571 0.002012101
10.97671 0.0020155056999999997
10.97771 0.0020188108
10.97871 0.0020220161
10.97971 0.0020251213
10.98071 0.0020281264
10.98171 0.0020310314
10.98271 0.0020338357
10.98371 0.0020365395999999997
10.98471 0.0020391428
10.98571 0.002041645
10.98671 0.0020440462
10.98771 0.0020463463
10.98871 0.0020485451
10.98971 0.0020506426
10.99071 0.0020526386
10.99171 0.0020545329000000003
10.99271 0.0020563255
10.99371 0.0020580163
10.99471 0.0020596051
10.99571 0.002061092
10.99671 0.0020624768
10.99771 0.0020637595
10.99871 0.0020649401
10.99971 0.0020660185
11.00071 0.0020669948000000002
11.00171 0.0020678688
11.00271 0.0020686406
11.00371 0.0020693102
11.00471 0.0020698775
11.00571 0.0020703426
11.00671 0.0020707055
11.00771 0.0020709664
11.00871 0.002071125
11.00971 0.0020711816000000003
11.01071 0.0020711363
11.01171 0.0020709890999999997
11.01271 0.0020707401
11.01371 0.0020703892000000002
11.01471 0.0020699366
11.01571 0.0020693824
11.01671 0.0020687264999999996
11.01771 0.0020679690000000002
11.01871 0.0020671101
11.01971 0.0020661499
11.02071 0.0020650882999999997
11.02171 0.0020639256
11.02271 0.0020626616
11.02371 0.0020612966
11.02471 0.0020598305
11.02571 0.0020582635
11.02671 0.0020565954
11.02771 0.0020548265
11.02871 0.0020529567
11.02971 0.0020509864
11.03071 0.0020489152999999998
11.03171 0.0020467436
11.03271 0.0020444714999999997
11.03371 0.002042099
11.03471 0.0020396261
11.03571 0.0020370531
11.03671 0.0020343800999999997
11.03771 0.0020316071
11.03871 0.0020287342
11.03971 0.0020257618
11.04071 0.0020226898
11.04171 0.0020195186000000003
11.04271 0.0020162483
11.04371 0.0020128789
11.04471 0.0020094109
11.04571 0.0020058444000000003
11.04671 0.0020021795000000004
11.04771 0.0019984167
11.04871 0.0019945561000000002
11.04971 0.0019905981
11.05071 0.0019865429
11.05171 0.0019823907
11.05271 0.0019781419
11.05371 0.0019737969
11.05471 0.0019693557999999997
11.05571 0.0019648191
11.05671 0.0019601868
11.05771 0.0019554596
11.05871 0.0019506377
11.05971 0.0019457211000000001
11.06071 0.0019407105
11.06171 0.0019356061
11.06271 0.001930408
11.06371 0.0019251167
11.06471 0.0019197325
11.06571 0.0019142557000000001
11.06671 0.0019086864999999999
11.06771 0.0019030253000000001
11.06871 0.0018972722999999999
11.06971 0.0018914278999999999
11.07071 0.0018854924
11.07171 0.0018794659
11.07271 0.0018733488
11.07371 0.0018671415
11.07471 0.0018608442
11.07571 0.0018544573000000002
11.07671 0.0018479812000000001
11.07771 0.0018414158999999998
11.07871 0.0018347619999999998
11.07971 0.0018280198
11.08071 0.0018211897
11.08171 0.0018142719
11.08271 0.0018072669
11.08371 0.0018001752
11.08471 0.0017929970000000002
11.08571 0.0017857326000000001
11.08671 0.0017783828
11.08771 0.0017709477000000002
11.08871 0.001763428
11.08971 0.0017558239
11.09071 0.0017481359
11.09171 0.0017403647
11.09271 0.0017325105000000002
11.09371 0.0017245737
11.09471 0.001716555
11.09571 0.0017084549
11.09671 0.0017002736000000002
11.09771 0.0016920118
11.09871 0.0016836699000000001
11.09971 0.0016752483
11.10071 0.0016667478
11.10171 0.0016581685
11.10271 0.0016495111
11.10371 0.0016407759
11.10471 0.0016319635000000001
11.10571 0.0016230741999999998
11.10671 0.0016141088
11.10771 0.0016050675000000001
11.10871 0.0015959507
11.10971 0.0015867589999999999
11.11071 0.0015774927
11.11171 0.0015681524
11.11271 0.0015587386
11.11371 0.0015492516000000002
11.11471 0.0015396919
11.11571 0.0015300601999999998
11.11671 0.0015203566999999999
11.11771 0.001510582
11.11871 0.0015007367
11.11971 0.0014908211
11.12071 0.0014808358
11.12171 0.0014707814
11.12271 0.0014606585
11.12371 0.0014504675
11.12471 0.0014402090999999998
11.12571 0.0014298839
11.12671 0.0014194924
11.12771 0.0014090352
11.12871 0.0013985129999999999
11.12971 0.0013879263
11.13071 0.0013772758
11.13171 0.0013665622
11.13271 0.001355786
11.13371 0.0013449479999999999
11.13471 0.0013340487
11.13571 0.0013230889000000001
11.13671 0.0013120691
11.13771 0.0013009900000000001
11.13871 0.0012898522
11.13971 0.0012786565
11.14071 0.0012674034
11.14171 0.0012560935
11.14271 0.0012447274
11.14371 0.0012333058000000001
11.14471 0.0012218293000000001
11.14571 0.0012102984
11.14671 0.0011987138
11.14771 0.001187076
11.14871 0.0011753857
11.14971 0.0011636433
11.15071 0.0011518494
11.15171 0.0011400047
11.15271 0.0011281096
11.15371 0.0011161647
11.15471 0.0011041707
11.15571 0.0010921281
11.15671 0.0010800373
11.15771 0.0010678991
11.15871 0.0010557141
11.15971 0.0010434827
11.16071 0.0010312057
11.16171 0.0010188837
11.16271 0.0010065172999999998
11.16371 0.00099410718
11.16471 0.00098165392
11.16571 0.0009691582800000001
11.16671 0.0009566208999999999
11.16771 0.0009440424900000001
11.16871 0.0009314237099999999
11.16971 0.00091876536
11.17071 0.00090606809
11.17171 0.0008933326200000001
11.17271 0.00088055976
11.17371 0.00086775026
11.17471 0.00085490483
11.17571 0.0008420241999999999
11.17671 0.0008291091
11.17771 0.0008161603499999999
11.17871 0.00080317868
11.17971 0.00079016472
11.18071 0.0007771192900000001
11.18171 0.00076404312
11.18271 0.0007509369
11.18371 0.00073780129
11.18471 0.00072463699
11.18571 0.00071144473
11.18671 0.00069822513
11.18771 0.00068497889
11.18871 0.00067170668
11.18971 0.00065840909
11.19071 0.00064508681
11.19171 0.00063174048
11.19271 0.00061837072
11.19371 0.00060497823
11.19471 0.00059156359
11.19571 0.00057812745
11.19671 0.00056467043
11.19771 0.0005511932199999999
11.19871 0.00053769645
11.19971 0.00052418081
11.20071 0.0005106469400000001
11.20171 0.0004970955600000001
11.20271 0.00048352736
11.20371 0.00046994300999999997
11.20471 0.00045634324
11.20571 0.00044272878999999997
11.20671 0.00042910037000000006
11.20771 0.00041545876999999996
11.20871 0.00040180470999999995
11.20971 0.00038813896
11.21071 0.0003744623
11.21171 0.00036077552
11.21271 0.00034707937
11.21371 0.00033337465
11.21471 0.00031966215
11.21571 0.00030594263
11.21671 0.00029221687000000003
11.21771 0.00027848564
11.21871 0.0002647497
11.21971 0.00025100983
11.22071 0.00023726675
11.22171 0.00022352119000000002
11.22271 0.00020977388
11.22371 0.00019602555
11.22471 0.00018227689
11.22571 0.00016852858
11.22671 0.00015478131
11.22771 0.00014103574
11.22871 0.00012729254
11.22971 0.00011355235000000001
11.23071 9.981581600000001e-05
11.23171 8.6083588e-05
11.23271 7.2356295e-05
11.23371 5.8634566e-05
11.23471 4.491904e-05
11.23571 3.1210351e-05
11.23671 1.7509143e-05
11.23771 3.8160611e-06
11.23871 -9.8682428e-06
11.23971 -2.3543107e-05
11.24071 -3.7207863e-05
11.24171 -5.0861826000000006e-05
11.24271 -6.4504303e-05
11.24371 -7.8134593e-05
11.24471 -9.175197400000001e-05
11.24571 -0.00010535571999999999
11.24671 -0.00011894509
11.24771 -0.00013251935
11.24871 -0.00014607773
11.24971 -0.00015961947
11.25071 -0.0001731438
11.25171 -0.00018664996
11.25271 -0.00020013715
11.25371 -0.00021360461
11.25471 -0.00022705158
11.25571 -0.00024047727
11.25671 -0.00025388092
11.25771 -0.00026726179
11.25871 -0.00028061913
11.25971 -0.00029395221
11.26071 -0.0003072603
11.26171 -0.0003205427
11.26271 -0.00033379869999999997
11.26371 -0.00034702764
11.26471 -0.00036022886
11.26571 -0.00037340170999999997
11.26671 -0.00038654552999999996
11.26771 -0.00039965971
11.26871 -0.00041274366000000005
11.26971 -0.00042579677
11.27071 -0.00043881846
11.27171 -0.00045180814000000003
11.27271 -0.00046476521
11.27371 -0.00047768913
11.27471 -0.0004905793
11.27571 -0.00050343515
11.27671 -0.0005162560699999999
11.27771 -0.00052904152
11.27871 -0.0005417909099999999
11.27971 -0.00055450359
11.28071 -0.0005671789899999999
11.28171 -0.00057981651
11.28271 -0.0005924154700000001
11.28371 -0.00060497528
11.28471 -0.00061749524
11.28571 -0.00062997469
11.28671 -0.0006424129899999999
11.28771 -0.0006548094
11.28871 -0.00066716325
11.28971 -0.00067947385
11.29071 -0.00069174052
11.29171 -0.00070396254
11.29271 -0.0007161391699999999
11.29371 -0.00072826974
11.29471 -0.00074035352
11.29571 -0.00075238986
11.29671 -0.000764378
11.29771 -0.0007763173
11.29871 -0.0007882071300000001
11.29971 -0.00080004684
11.30071 -0.0008118358000000001
11.30171 -0.00082357337
11.30271 -0.00083525892
11.30371 -0.00084689191
11.30471 -0.00085847178
11.30571 -0.0008699978900000001
11.30671 -0.0008814698
11.30771 -0.00089288696
11.30871 -0.00090424892
11.30971 -0.00091555512
11.31071 -0.0009268051099999999
11.31171 -0.00093799836
11.31271 -0.00094913448
11.31371 -0.00096021304
11.31471 -0.00097123348
11.31571 -0.0009821954300000002
11.31671 -0.00099309837
11.31771 -0.0010039418
11.31871 -0.0010147253
11.31971 -0.0010254485000000002
11.32071 -0.0010361107
11.32171 -0.0010467116
11.32271 -0.0010572506
11.32371 -0.0010677271
11.32471 -0.0010781408
11.32571 -0.0010884908
11.32671 -0.0010987768
11.32771 -0.0011089983
11.32871 -0.0011191545
11.32971 -0.001129245
11.33071 -0.0011392692
11.33171 -0.0011492264999999999
11.33271 -0.0011591163
11.33371 -0.0011689381
11.33471 -0.0011786912
11.33571 -0.0011883752
11.33671 -0.0011979892999999999
11.33771 -0.0012075332
11.33871 -0.0012170063
11.33971 -0.001226408
11.34071 -0.001235738
11.34171 -0.0012449956
11.34271 -0.0012541804
11.34371 -0.001263292
11.34471 -0.0012723298999999999
11.34571 -0.0012812938
11.34671 -0.0012901832
11.34771 -0.0012989978000000001
11.34871 -0.0013077371999999999
11.34971 -0.0013164011
11.35071 -0.0013249891
11.35171 -0.0013335009
11.35271 -0.0013419361
11.35371 -0.0013502943999999998
11.35471 -0.0013585755
11.35571 -0.0013667792
11.35671 -0.0013749050999999999
11.35771 -0.0013829526999999998
11.35871 -0.001390922
11.35971 -0.0013988124
11.36071 -0.0014066237
11.36171 -0.0014143555
11.36271 -0.0014220073
11.36371 -0.001429579
11.36471 -0.00143707
11.36571 -0.00144448
11.36671 -0.0014518087
11.36771 -0.0014590554
11.36871 -0.00146622
11.36971 -0.0014733018999999999
11.37071 -0.0014803009
11.37171 -0.0014872163
11.37271 -0.0014940479
11.37371 -0.0015007952
11.37471 -0.0015074579000000001
11.37571 -0.0015140356
11.37671 -0.0015205277999999999
11.37771 -0.0015269343
11.37871 -0.0015332547000000002
11.37971 -0.0015394888000000002
11.38071 -0.001545636
11.38171 -0.0015516964
11.38271 -0.0015576694
11.38371 -0.0015635549
11.38471 -0.0015693526
11.38571 -0.0015750624
11.38671 -0.0015806841000000002
11.38771 -0.0015862175
11.38871 -0.0015916625000000002
11.38971 -0.0015970189000000003
11.39071 -0.0016022865
11.39171 -0.0016074651
11.39271 -0.0016125548
11.39371 -0.0016175553999999998
11.39471 -0.0016224667
11.39571 -0.0016272887
11.39671 -0.0016320211
11.39771 -0.0016366641
11.39871 -0.0016412171999999998
11.39971 -0.0016456804999999998
11.40071 -0.0016500537
11.40171 -0.0016543367000000002
11.40271 -0.0016585292999999998
11.40371 -0.0016626311
11.40471 -0.0016666421000000001
11.40571 -0.0016705622
11.40671 -0.0016743910000000001
11.40771 -0.0016781283000000002
11.40871 -0.0016817739
11.40971 -0.0016853274999999999
11.41071 -0.0016887889000000002
11.41171 -0.0016921578
11.41271 -0.001695434
11.41371 -0.0016986173999999998
11.41471 -0.0017017077
11.41571 -0.0017047047
11.41671 -0.001707608
11.41771 -0.0017104175999999999
11.41871 -0.0017131333
11.41971 -0.001715755
11.42071 -0.0017182827
11.42171 -0.0017207161
11.42271 -0.0017230554000000002
11.42371 -0.0017253002000000002
11.42471 -0.0017274506
11.42571 -0.0017295066
11.42671 -0.0017314682
11.42771 -0.0017333354
11.42871 -0.0017351083
11.42971 -0.0017367871
11.43071 -0.0017383716
11.43171 -0.0017398618999999998
11.43271 -0.0017412582000000002
11.43371 -0.0017425604
11.43471 -0.0017437687
11.43571 -0.0017448834000000002
11.43671 -0.0017459044
11.43771 -0.0017468317
11.43871 -0.0017476654
11.43971 -0.0017484055000000001
11.44071 -0.0017490522000000001
11.44171 -0.0017496055
11.44271 -0.0017500653000000002
11.44371 -0.0017504319
11.44471 -0.0017507051
11.44571 -0.0017508850000000002
11.44671 -0.0017509714000000002
11.44771 -0.0017509645
11.44871 -0.0017508641999999998
11.44971 -0.0017506705
11.45071 -0.0017503834999999998
11.45171 -0.001750003
11.45271 -0.0017495289
11.45371 -0.0017489614000000002
11.45471 -0.0017483003999999999
11.45571 -0.001747546
11.45671 -0.0017466982000000002
11.45771 -0.0017457568999999999
11.45871 -0.0017447222
11.45971 -0.0017435945
11.46071 -0.0017423736
11.46171 -0.0017410594999999998
11.46271 -0.0017396525000000001
11.46371 -0.0017381528
11.46471 -0.0017365604
11.46571 -0.0017348757000000001
11.46671 -0.0017330986999999998
11.46771 -0.0017312299
11.46871 -0.0017292692
11.46971 -0.0017272169999999999
11.47071 -0.0017250737
11.47171 -0.0017228393
11.47271 -0.0017205142
11.47371 -0.0017180986
11.47471 -0.0017155928
11.47571 -0.0017129971
11.47671 -0.0017103117
11.47771 -0.0017075368000000002
11.47871 -0.0017046728
11.47971 -0.0017017199
11.48071 -0.0016986782
11.48171 -0.0016955480999999999
11.48271 -0.0016923295
11.48371 -0.0016890229999999998
11.48471 -0.0016856284
11.48571 -0.0016821461
11.48671 -0.0016785763
11.48771 -0.0016749191
11.48871 -0.0016711747
11.48971 -0.0016673432
11.49071 -0.0016634247
11.49171 -0.0016594196
11.49271 -0.0016553280000000002
11.49371 -0.0016511502000000002
11.49471 -0.0016468861
11.49571 -0.0016425362
11.49671 -0.0016381005000000001
11.49771 -0.0016335794000000002
11.49871 -0.0016289731999999998
11.49971 -0.0016242822
11.50071 -0.0016195067
11.50171 -0.0016146469
11.50271 -0.001609703
11.50371 -0.0016046756999999999
11.50471 -0.0015995653000000002
11.50571 -0.001594372
11.50671 -0.0015890963999999998
11.50771 -0.001583739
11.50871 -0.0015783000000000001
11.50971 -0.0015727799
11.51071 -0.0015671792
11.51171 -0.0015614985
11.51271 -0.0015557382
11.51371 -0.0015498985
11.51471 -0.0015439800000000001
11.51571 -0.0015379831999999998
11.51671 -0.0015319085
11.51771 -0.0015257563
11.51871 -0.0015195271000000002
11.51971 -0.0015132212
11.52071 -0.0015068391
11.52171 -0.0015003811
11.52271 -0.0014938477
11.52371 -0.0014872392
11.52471 -0.001480556
11.52571 -0.0014737983
11.52671 -0.0014669667
11.52771 -0.0014600612
11.52871 -0.0014530824
11.52971 -0.0014460305
11.53071 -0.001438906
11.53171 -0.0014317091
11.53271 -0.0014244401
11.53371 -0.0014170995
11.53471 -0.0014096877
11.53571 -0.0014022048999999999
11.53671 -0.0013946516
11.53771 -0.0013870282
11.53871 -0.001379335
11.53971 -0.0013715727
11.54071 -0.0013637416
11.54171 -0.0013558421
11.54271 -0.0013478748999999999
11.54371 -0.0013398403
11.54471 -0.001331739
11.54571 -0.0013235715000000001
11.54671 -0.0013153382
11.54771 -0.0013070398000000001
11.54871 -0.0012986769
11.54971 -0.0012902501
11.55071 -0.0012817599
11.55171 -0.0012732069
11.55271 -0.0012645917
11.55371 -0.001255915
11.55471 -0.0012471772
11.55571 -0.0012383789
11.55671 -0.0012295208
11.55771 -0.0012206034
11.55871 -0.0012116272
11.55971 -0.0012025929
11.56071 -0.001193501
11.56171 -0.0011843518
11.56271 -0.0011751461
11.56371 -0.0011658843
11.56471 -0.0011565668
11.56571 -0.0011471941
11.56671 -0.0011377669
11.56771 -0.0011282853999999998
11.56871 -0.0011187502
11.56971 -0.0011091618
11.57071 -0.0010995206
11.57171 -0.0010898272
11.57271 -0.001080082
11.57371 -0.0010702855
11.57471 -0.0010604382
11.57571 -0.0010505406000000002
11.57671 -0.0010405932
11.57771 -0.0010305966
11.57871 -0.0010205513
11.57971 -0.0010104579
11.58071 -0.0010003168999999999
11.58171 -0.00099012905
11.58271 -0.00097989487
11.58371 -0.0009696149400000001
11.58471 -0.0009592899
11.58571 -0.0009489204799999999
11.58671 -0.00093850731
11.58771 -0.00092805094
11.58871 -0.0009175521900000001
11.58971 -0.0009070116
11.59071 -0.0008964299
11.59171 -0.00088580782
11.59271 -0.0008751459100000001
11.59371 -0.0008644448800000001
11.59471 -0.00085370548
11.59571 -0.00084292824
11.59671 -0.0008321138900000001
11.59771 -0.00082126307
11.59871 -0.00081037633
11.59971 -0.0007994543
11.60071 -0.0007884976200000001
11.60171 -0.00077750692
11.60271 -0.00076648275
11.60371 -0.00075542566
11.60471 -0.00074433624
11.60571 -0.00073321507
11.60671 -0.00072206267
11.60771 -0.00071087961
11.60871 -0.00069966645
11.60971 -0.00068842373
11.61071 -0.000677152
11.61171 -0.0006658518499999999
11.61271 -0.00065452377
11.61371 -0.00064316841
11.61471 -0.00063178627
11.61571 -0.0006203779800000001
11.61671 -0.00060894413
11.61771 -0.00059748527
11.61871 -0.00058600208
11.61971 -0.00057449515
11.62071 -0.00056296512
11.62171 -0.00055141268
11.62271 -0.00053983845
11.62371 -0.00052824312
11.62471 -0.00051662737
11.62571 -0.00050499189
11.62671 -0.0004933373500000001
11.62771 -0.00048166447999999995
11.62871 -0.00046997396999999997
11.62971 -0.00045826650000000004
11.63071 -0.0004465428
11.63171 -0.00043480359
11.63271 -0.00042304951
11.63371 -0.00041128127999999996
11.63471 -0.0003994996
11.63571 -0.00038770513
11.63671 -0.00037589854999999997
11.63771 -0.00036408051
11.63871 -0.00035225164
11.63971 -0.00034041261
11.64071 -0.00032856405999999997
11.64171 -0.00031670655999999997
11.64271 -0.00030484077
11.64371 -0.00029296724999999997
11.64471 -0.00028108661
11.64571 -0.00026919945
11.64671 -0.00025730633
11.64771 -0.00024540784
11.64871 -0.00023350455999999998
11.64971 -0.00022159703999999998
11.65071 -0.00020968589000000003
11.65171 -0.00019777167000000002
11.65271 -0.00018585493999999998
11.65371 -0.00017393629
11.65471 -0.00016201632
11.65571 -0.00015009562
11.65671 -0.00013817478
11.65771 -0.00012625443
11.65871 -0.00011433517000000001
11.65971 -0.00010241763000000001
11.66071 -9.0502442e-05
11.66171 -7.859025000000001e-05
11.66271 -6.6681696e-05
11.66371 -5.4777439e-05
11.66471 -4.2878133e-05
11.66571 -3.0984441e-05
11.66671 -1.909703e-05
11.66771 -7.2165655e-06
11.66871 4.6562839e-06
11.66971 1.6520852000000002e-05
11.67071 2.8376473e-05
11.67171 4.0222491e-05
11.67271 5.2058249e-05
11.67371 6.3883095e-05
11.67471 7.5696391e-05
11.67571 8.7497494e-05
11.67671 9.9285785e-05
11.67771 0.00011106063999999999
11.67871 0.00012282145
11.67971 0.00013456763000000002
11.68071 0.00014629858
11.68171 0.00015801371000000002
11.68271 0.00016971247
11.68371 0.00018139428
11.68471 0.00019305859999999998
11.68571 0.00020470486000000003
11.68671 0.00021633252
11.68771 0.00022794104
11.68871 0.00023952987
11.68971 0.00025109848000000003
11.69071 0.00026264634
11.69171 0.00027417291
11.69271 0.00028567765000000003
11.69371 0.00029716005
11.69471 0.00030861952000000003
11.69571 0.00032005555
11.69671 0.00033146757
11.69771 0.00034285504000000004
11.69871 0.00035421738
11.69971 0.00036555405
11.70071 0.00037686448
11.70171 0.0003881481
11.70271 0.00039940433
11.70371 0.00041063258000000004
11.70471 0.00042183228
11.70571 0.00043300283
11.70671 0.00044414364
11.70771 0.00045525417
11.70871 0.00046633380999999994
11.70971 0.00047738199
11.71071 0.0004883981500000001
11.71171 0.00049938171
11.71271 0.00051033212
11.71371 0.00052124878
11.71471 0.00053213116
11.71571 0.00054297871
11.71671 0.00055379091
11.71771 0.0005645672
11.71871 0.0005753071
11.71971 0.00058601008
11.72071 0.00059667564
11.72171 0.00060730326
11.72271 0.00061789251
11.72371 0.00062844288
11.72471 0.00063895386
11.72571 0.00064942506
11.72671 0.00065985596
11.72771 0.00067024616
11.72871 0.0006805951700000001
11.72971 0.0006909026099999999
11.73071 0.0007011679799999999
11.73171 0.00071139089
11.73271 0.00072157086
11.73371 0.0007317075
11.73471 0.00074180034
11.73571 0.00075184898
11.73671 0.00076185297
11.73771 0.00077181185
11.73871 0.00078172525
11.73971 0.0007915926300000001
11.74071 0.00080141363
11.74171 0.0008111878700000001
11.74271 0.00082091483
11.74371 0.00083059413
11.74471 0.00084022522
11.74571 0.0008498077499999999
11.74671 0.0008593412500000001
11.74771 0.0008688253700000001
11.74871 0.0008782595600000001
11.74971 0.00088764345
11.75071 0.0008969766000000001
11.75171 0.0009062585400000001
11.75271 0.0009154889099999999
11.75371 0.00092466726
11.75471 0.0009337931300000001
11.75571 0.0009428661499999999
11.75671 0.0009518859800000001
11.75771 0.00096085214
11.75871 0.00096976419
11.75971 0.0009786218500000001
11.76071 0.00098742466
11.76171 0.00099617228
11.76271 0.0010048643
11.76371 0.0010135003
11.76471 0.0010220801
11.76571 0.0010306032
11.76671 0.0010390693
11.76771 0.0010474781
11.76871 0.0010558293
11.76971 0.0010641224
11.77071 0.0010723573
11.77171 0.0010805335
11.77271 0.0010886509
11.77371 0.001096709
11.77471 0.0011047076000000001
11.77571 0.0011126464
11.77671 0.0011205251999999999
11.77771 0.0011283436
11.77871 0.0011361013000000001
11.77971 0.0011437981
11.78071 0.0011514337000000001
11.78171 0.0011590077
11.78271 0.0011665199
11.78371 0.0011739701
11.78471 0.001181358
11.78571 0.0011886834
11.78671 0.0011959459
11.78771 0.0012031453
11.78871 0.0012102814
11.78971 0.0012173538
11.79071 0.0012243624
11.79171 0.0012313069
11.79271 0.0012381869
11.79371 0.0012450024
11.79471 0.001251753
11.79571 0.0012584385
11.79671 0.0012650587
11.79771 0.0012716131999999998
11.79871 0.0012781019000000001
11.79971 0.0012845246
11.80071 0.0012908809
11.80171 0.0012971709
11.80271 0.0013033940999999999
11.80371 0.0013095505
11.80471 0.0013156397
11.80571 0.0013216617
11.80671 0.0013276161999999998
11.80771 0.0013335031
11.80871 0.0013393223
11.80971 0.0013450735
11.81071 0.0013507565
11.81171 0.0013563713
11.81271 0.0013619177
11.81371 0.0013673955
11.81471 0.0013728047999999999
11.81571 0.0013781452
11.81671 0.0013834167
11.81771 0.0013886192
11.81871 0.0013937526
11.81971 0.0013988168
11.82071 0.0014038116
11.82171 0.0014087371
11.82271 0.001413593
11.82371 0.0014183791999999998
11.82471 0.0014230957000000001
11.82571 0.0014277424
11.82671 0.0014323192
11.82771 0.0014368259
11.82871 0.0014412625
11.82971 0.0014456287999999999
11.83071 0.0014499248
11.83171 0.0014541502999999999
11.83271 0.0014583053000000001
11.83371 0.0014623895
11.83471 0.001466403
11.83571 0.0014703456999999999
11.83671 0.0014742174
11.83771 0.0014780180999999998
11.83871 0.0014817476
11.83971 0.0014854058
11.84071 0.0014889928
11.84171 0.0014925084
11.84271 0.0014959525
11.84371 0.0014993252
11.84471 0.0015026262999999998
11.84571 0.0015058558
11.84671 0.0015090138
11.84771 0.0015121001
11.84871 0.0015151148
11.84971 0.0015180578
11.85071 0.0015209293
11.85171 0.0015237292
11.85271 0.0015264577
11.85371 0.0015291146999999998
11.85471 0.0015317002
11.85571 0.0015342144
11.85671 0.0015366573
11.85771 0.0015390291
11.85871 0.0015413299
11.85971 0.0015435597
11.86071 0.0015457186
11.86171 0.0015478068
11.86271 0.0015498243
11.86371 0.0015517711
11.86471 0.0015536476
11.86571 0.0015554536999999998
11.86671 0.0015571894999999998
11.86771 0.0015588552000000001
11.86871 0.0015604505999999999
11.86971 0.001561976
11.87071 0.0015634316
11.87171 0.0015648171
11.87271 0.0015661330000000002
11.87371 0.0015673790000000003
11.87471 0.0015685553
11.87571 0.0015696619999999999
11.87671 0.001570699
11.87771 0.0015716665
11.87871 0.0015725644000000002
11.87971 0.0015733929000000002
11.88071 0.0015741519999999999
11.88171 0.0015748417
11.88271 0.0015754622
11.88371 0.0015760133
11.88471 0.0015764954
11.88571 0.0015769085
11.88671 0.0015772526
11.88771 0.001577528
11.88871 0.0015777347000000001
11.88971 0.0015778729000000002
11.89071 0.0015779427
11.89171 0.0015779444
11.89271 0.001577878
11.89371 0.0015777438
11.89471 0.0015775418
11.89571 0.0015772725
11.89671 0.0015769358999999999
11.89771 0.0015765323
11.89871 0.0015760619000000002
11.89971 0.0015755249
11.90071 0.0015749218
11.90171 0.0015742526000000001
11.90271 0.0015735175
11.90371 0.001572717
11.90471 0.0015718510999999998
11.90571 0.0015709202
11.90671 0.0015699243000000002
11.90771 0.0015688638
11.90871 0.0015677389
11.90971 0.0015665499
11.91071 0.0015652969999999998
11.91171 0.0015639802
11.91271 0.0015625999
11.91371 0.0015611562
11.91471 0.0015596494
11.91571 0.0015580796000000002
11.91671 0.0015564467999999998
11.91771 0.0015547515
11.91871 0.0015529938999999998
11.91971 0.0015511739999999998
11.92071 0.001549292
11.92171 0.0015473483000000001
11.92271 0.0015453428
11.92371 0.0015432761
11.92471 0.0015411482
11.92571 0.0015389594
11.92671 0.0015367099000000001
11.92771 0.0015344
11.92871 0.00153203
11.92971 0.0015296002
11.93071 0.0015271109000000002
11.93171 0.0015245623
11.93271 0.0015219549
11.93371 0.001519289
11.93471 0.0015165649
11.93571 0.0015137829
11.93671 0.0015109435
11.93771 0.0015080469
11.93871 0.0015050936
11.93971 0.0015020839999999999
11.94071 0.0014990182999999999
11.94171 0.001495897
11.94271 0.0014927203
11.94371 0.0014894887
11.94471 0.0014862024
11.94571 0.0014828618
11.94671 0.0014794672
11.94771 0.0014760189
11.94871 0.0014725171
11.94971 0.0014689623
11.95071 0.0014653546
11.95171 0.0014616943
11.95271 0.0014579818
11.95371 0.0014542171
11.95471 0.0014504007
11.95571 0.0014465326
11.95671 0.0014426132
11.95771 0.0014386427
11.95871 0.0014346215
11.95971 0.0014305496
11.96071 0.0014264274
11.96171 0.0014222552
11.96271 0.0014180332
11.96371 0.0014137618
11.96471 0.0014094411
11.96571 0.0014050716
11.96671 0.0014006537
11.96771 0.0013961874999999999
11.96871 0.0013916736
11.96971 0.0013871123
11.97071 0.0013825041
11.97171 0.0013778492999999999
11.97271 0.0013731484
11.97371 0.0013684018
11.97471 0.00136361
11.97571 0.0013587734
11.97671 0.0013538925
11.97771 0.0013489677
11.97871 0.0013439996
11.97971 0.0013389887
11.98071 0.0013339352
11.98171 0.0013288399
11.98271 0.0013237029999999999
11.98371 0.0013185249
11.98471 0.0013133063
11.98571 0.0013080473
11.98671 0.0013027485
11.98771 0.0012974102
11.98871 0.0012920328
11.98971 0.0012866167
11.99071 0.0012811622
11.99171 0.0012756695
11.99271 0.0012701392
11.99371 0.0012645713
11.99471 0.0012589664
11.99571 0.0012533245999999999
11.99671 0.0012476463
11.99771 0.0012419317
11.99871 0.0012361810999999999
11.99971 0.0012303949
12.00071 0.0012245733000000002
12.00171 0.0012187167000000001
12.00271 0.0012128254
12.00371 0.0012068997
12.00471 0.0012009399
12.00571 0.0011949465
12.00671 0.0011889198000000001
12.00771 0.0011828601999999998
12.00871 0.001176768
12.00971 0.0011706436999999999
12.01071 0.0011644878000000001
12.01171 0.0011583007
12.01271 0.0011520829
12.01371 0.0011458347000000001
12.01471 0.0011395568
12.01571 0.0011332494000000002
12.01671 0.0011269131
12.01771 0.0011205485
12.01871 0.0011141559
12.01971 0.0011077359
12.02071 0.0011012889
12.02171 0.0010948154
12.02271 0.0010883158
12.02371 0.0010817906
12.02471 0.0010752401
12.02571 0.0010686648
12.02671 0.0010620652000000001
12.02771 0.0010554415
12.02871 0.0010487942
12.02971 0.0010421236
12.03071 0.00103543
12.03171 0.0010287138000000002
12.03271 0.0010219754000000002
12.03371 0.001015215
12.03471 0.001008433
12.03571 0.0010016296
12.03671 0.0009948052100000001
12.03771 0.00098796008
12.03871 0.0009810945800000001
12.03971 0.00097420907
12.04071 0.00096730382
12.04171 0.0009603791999999999
12.04271 0.00095343557
12.04371 0.0009464733
12.04471 0.00093949275
12.04571 0.00093249428
12.04671 0.00092547834
12.04771 0.0009184454000000001
12.04871 0.0009113958199999999
12.04971 0.00090433005
12.05071 0.0008972486300000001
12.05171 0.0008901519299999999
12.05271 0.0008830404999999999
12.05371 0.0008759147000000001
12.05471 0.0008687751700000001
12.05571 0.00086162227
12.05671 0.00085445654
12.05771 0.0008472783499999999
12.05871 0.00084008825
12.05971 0.0008328866900000001
12.06071 0.00082567412
12.06171 0.00081845101
12.06271 0.00081121771
12.06371 0.0008039745799999999
12.06471 0.00079672209
12.06571 0.00078946059
12.06671 0.0007821904499999999
12.06771 0.00077491195
12.06871 0.0007676254400000001
12.06971 0.00076033125
12.07071 0.00075302969
12.07171 0.00074572099
12.07271 0.00073840547
12.07371 0.0007310834
12.07471 0.0007237550099999999
12.07571 0.0007164206200000001
12.07671 0.0007090805
12.07771 0.00070173487
12.07871 0.00069438406
12.07971 0.00068702834
12.08071 0.00067966803
12.08171 0.00067230344
12.08271 0.0006649349
12.08371 0.00065756271
12.08471 0.00065018726
12.08571 0.00064280889
12.08671 0.00063542798
12.08771 0.00062804493
12.08871 0.00062066015
12.08971 0.0006132740499999999
12.09071 0.00060588704
12.09171 0.00059849958
12.09271 0.00059111212
12.09371 0.00058372507
12.09471 0.00057633888
12.09571 0.00056895401
12.09671 0.00056157087
12.09771 0.00055418986
12.09871 0.00054681145
12.09971 0.00053943604
12.10071 0.000532064
12.10171 0.00052469568
12.10271 0.0005173315000000001
12.10371 0.0005099717799999999
12.10471 0.00050261683
12.10571 0.00049526702
12.10671 0.00048792258
12.10771 0.00048058382
12.10871 0.00047325102
12.10971 0.00046592439999999997
12.11071 0.00045860425
12.11171 0.00045129073000000003
12.11271 0.00044398412
12.11371 0.00043668460000000005
12.11471 0.00042939241
12.11571 0.00042210777000000003
12.11671 0.0004148309
12.11771 0.00040756199
12.11871 0.00040030131
12.11971 0.00039304905
12.12071 0.00038580547
12.12171 0.00037857085
12.12271 0.00037134544
12.12371 0.00036412953000000003
12.12471 0.0003569234
12.12571 0.00034972736
12.12671 0.00034254174
12.12771 0.00033536685
12.12871 0.00032820305
12.12971 0.0003210507
12.13071 0.00031391012
12.13171 0.00030678169999999997
12.13271 0.00029966579
12.13371 0.00029256275
12.13471 0.00028547297
12.13571 0.00027839678
12.13671 0.00027133456
12.13771 0.00026428663
12.13871 0.00025725333
12.13971 0.00025023498
12.14071 0.00024323192
12.14171 0.00023624441
12.14271 0.00022927275
12.14371 0.00022231718
12.14471 0.00021537799
12.14571 0.00020845539
12.14671 0.00020154962000000002
12.14771 0.00019466086
12.14871 0.00018778932
12.14971 0.00018093518
12.15071 0.00017409862000000002
12.15171 0.0001672798
12.15271 0.00016047887999999998
12.15371 0.00015369603
12.15471 0.0001469314
12.15571 0.00014018515
12.15671 0.00013345742
12.15771 0.00012674839
12.15871 0.00012005822
12.15971 0.00011338709999999998
12.16071 0.00010673519
12.16171 0.00010010269999999999
12.16271 9.3489837e-05
12.16371 8.6896802e-05
12.16471 8.0323815e-05
12.16571 7.377111e-05
12.16671 6.7238921e-05
12.16771 6.0727496e-05
12.16871 5.4237086e-05
12.16971 4.7767946e-05
12.17071 4.1320334000000005e-05
12.17171 3.4894506e-05
12.17271 2.8490722999999998e-05
12.17371 2.2109241e-05
12.17471 1.5750309999999998e-05
12.17571 9.4141747e-06
12.17671 3.1010732e-06
12.17771 -3.1887675999999996e-06
12.17871 -9.4551304e-06
12.17971 -1.569781e-05
12.18071 -2.1916613e-05
12.18171 -2.8111359e-05
12.18271 -3.4281879e-05
12.18371 -4.042802e-05
12.18471 -4.6549641e-05
12.18571 -5.2646612e-05
12.18671 -5.8718808e-05
12.18771 -6.4766124e-05
12.18871 -7.0788462e-05
12.18971 -7.6785722e-05
12.19071 -8.2757816e-05
12.19171 -8.8704661e-05
12.19271 -9.462617099999999e-05
12.19371 -0.00010052225
12.19471 -0.00010639284
12.19571 -0.00011223783000000001
12.19671 -0.00011805713000000001
12.19771 -0.00012385065
12.19871 -0.00012961826
12.19971 -0.00013535988
12.20071 -0.00014107536
12.20171 -0.00014676459
12.20271 -0.00015242741999999998
12.20371 -0.00015806371000000002
12.20471 -0.00016367329
12.20571 -0.00016925601999999998
12.20671 -0.00017481173
12.20771 -0.00018034024
12.20871 -0.00018584137
12.20971 -0.00019131495999999998
12.21071 -0.00019676083
12.21171 -0.00020217883
12.21271 -0.00020756874999999997
12.21371 -0.00021293043999999999
12.21471 -0.00021826377
12.21571 -0.00022356855
12.21671 -0.00022884467
12.21771 -0.00023409198
12.21871 -0.00023931035999999998
12.21971 -0.00024449971
12.22071 -0.00024965993
12.22171 -0.00025479094
12.22271 -0.00025989266000000003
12.22371 -0.00026496505
12.22471 -0.00027000803999999997
12.22571 -0.00027502158000000004
12.22671 -0.00028000566
12.22771 -0.00028496024
12.22871 -0.00028988534
12.22971 -0.00029478092
12.23071 -0.00029964696999999996
12.23171 -0.00030448348
12.23271 -0.00030929048
12.23371 -0.00031406794
12.23471 -0.00031881584
12.23571 -0.00032353419
12.23671 -0.00032822297
12.23771 -0.00033288218
12.23871 -0.00033751176
12.23971 -0.00034211171
12.24071 -0.00034668199
12.24171 -0.00035122255
12.24271 -0.00035573331999999997
12.24371 -0.00036021429
12.24471 -0.00036466537999999996
12.24571 -0.00036908650000000003
12.24671 -0.00037347761
12.24771 -0.00037783864
12.24871 -0.00038216949
12.24971 -0.00038647012999999995
12.25071 -0.00039074047999999997
12.25171 -0.00039498044999999995
12.25271 -0.00039918996
12.25371 -0.00040336895
12.25471 -0.00040751738000000003
12.25571 -0.00041163521000000007
12.25671 -0.00041572234
12.25771 -0.00041977877999999996
12.25871 -0.00042380448
12.25971 -0.00042779939
12.26071 -0.00043176350999999996
12.26171 -0.00043569685
12.26271 -0.00043959934999999995
12.26371 -0.00044347107
12.26471 -0.00044731196000000005
12.26571 -0.00045112206
12.26671 -0.00045490141999999996
12.26771 -0.00045865003999999996
12.26871 -0.00046236796
12.26971 -0.00046605519000000005
12.27071 -0.00046971176999999995
12.27171 -0.00047333773999999997
12.27271 -0.00047693311
12.27371 -0.00048049797
12.27471 -0.00048403231
12.27571 -0.00048753614
12.27671 -0.00049100954
12.27771 -0.00049445252
12.27871 -0.00049786508
12.27971 -0.00050124731
12.28071 -0.00050459917
12.28171 -0.00050792073
12.28271 -0.0005112119699999999
12.28371 -0.00051447291
12.28471 -0.00051770362
12.28571 -0.0005209040900000001
12.28671 -0.00052407431
12.28771 -0.00052721434
12.28871 -0.00053032418
12.28971 -0.00053340386
12.29071 -0.0005364534
12.29171 -0.00053947283
12.29271 -0.0005424622
12.29371 -0.00054542156
12.29471 -0.0005483509500000001
12.29571 -0.0005512503800000001
12.29671 -0.00055411992
12.29771 -0.0005569596399999999
12.29871 -0.00055976957
12.29971 -0.0005625497600000001
12.30071 -0.0005653003
12.30171 -0.00056802123
12.30271 -0.00057071265
12.30371 -0.0005733746500000001
12.30471 -0.00057600728
12.30571 -0.00057861062
12.30671 -0.00058118476
12.30771 -0.00058372975
12.30871 -0.0005862456900000001
12.30971 -0.00058873266
12.31071 -0.0005911907
12.31171 -0.00059361992
12.31271 -0.00059602039
12.31371 -0.00059839222
12.31471 -0.00060073544
12.31571 -0.00060305015
12.31671 -0.00060533639
12.31771 -0.00060759426
12.31871 -0.00060982384
12.31971 -0.00061202518
12.32071 -0.0006141983700000001
12.32171 -0.00061634346
12.32271 -0.00061846054
12.32371 -0.00062054964
12.32471 -0.00062261092
12.32571 -0.00062464442
12.32671 -0.0006266501699999999
12.32771 -0.00062862832
12.32871 -0.0006305789199999999
12.32971 -0.0006325020899999999
12.33071 -0.00063439788
12.33171 -0.0006362663999999999
12.33271 -0.00063810771
12.33371 -0.00063992193
12.33471 -0.00064170913
12.33571 -0.00064346941
12.33671 -0.00064520286
12.33771 -0.0006469095799999999
12.33871 -0.0006485896800000001
12.33971 -0.00065024324
12.34071 -0.0006518703700000001
12.34171 -0.00065347117
12.34271 -0.00065504569
12.34371 -0.00065659406
12.34471 -0.00065811637
12.34571 -0.00065961272
12.34671 -0.00066108319
12.34771 -0.00066252787
12.34871 -0.00066394687
12.34971 -0.00066534021
12.35071 -0.00066670805
12.35171 -0.00066805046
12.35271 -0.00066936755
12.35371 -0.0006706594400000001
12.35471 -0.0006719261799999999
12.35571 -0.00067316792
12.35671 -0.00067438473
12.35771 -0.00067557671
12.35871 -0.000676744
12.35971 -0.00067788674
12.36071 -0.0006790050100000001
12.36171 -0.0006800989500000001
12.36271 -0.00068116869
12.36371 -0.00068221439
12.36471 -0.0006832362
12.36571 -0.00068423424
12.36671 -0.00068520862
12.36771 -0.00068615955
12.36871 -0.00068708714
12.36971 -0.0006879915899999999
12.37071 -0.0006888729800000001
12.37171 -0.0006897315
12.37271 -0.00069056732
12.37371 -0.00069138059
12.37471 -0.0006921714
12.37571 -0.00069293992
12.37671 -0.0006936863399999999
12.37771 -0.00069441076
12.37871 -0.00069511325
12.37971 -0.00069579401
12.38071 -0.0006964531199999999
12.38171 -0.00069709072
12.38271 -0.0006977069
12.38371 -0.00069830176
12.38471 -0.00069887537
12.38571 -0.0006994278499999999
12.38671 -0.00069995931
12.38771 -0.00070046981
12.38871 -0.00070095944
12.38971 -0.00070142828
12.39071 -0.00070187648
12.39171 -0.0007023040299999999
12.39271 -0.0007027110800000001
12.39371 -0.0007030977
12.39471 -0.00070346405
12.39571 -0.00070381016
12.39671 -0.00070413616
12.39771 -0.00070444216
12.39871 -0.00070472829
12.39971 -0.00070499468
12.40071 -0.00070524147
12.40171 -0.0007054688000000001
12.40271 -0.0007056768
12.40371 -0.00070586566
12.40471 -0.0007060355100000001
12.40571 -0.0007061864800000001
12.40671 -0.00070631881
12.40771 -0.00070643264
12.40871 -0.00070652814
12.40971 -0.00070660544
12.41071 -0.00070666479
12.41171 -0.00070670631
12.41271 -0.00070673018
12.41371 -0.00070673655
12.41471 -0.00070672559
12.41571 -0.0007066974399999999
12.41671 -0.00070665224
12.41771 -0.00070659012
12.41871 -0.00070651117
12.41971 -0.00070641559
12.42071 -0.00070630344
12.42171 -0.00070617484
12.42271 -0.00070602991
12.42371 -0.0007058687499999999
12.42471 -0.0007056914
12.42571 -0.0007054979999999999
12.42671 -0.00070528858
12.42771 -0.0007050633
12.42871 -0.0007048222
12.42971 -0.00070456535
12.43071 -0.00070429287
12.43171 -0.00070400483
12.43271 -0.00070370133
12.43371 -0.00070338247
12.43471 -0.0007030483599999999
12.43571 -0.00070269912
12.43671 -0.00070233491
12.43771 -0.0007019558299999999
12.43871 -0.00070156202
12.43971 -0.00070115366
12.44071 -0.00070073093
12.44171 -0.00070029396
12.44271 -0.0006998429399999999
12.44371 -0.00069937805
12.44471 -0.00069889948
12.44571 -0.00069840739
12.44671 -0.0006979019900000001
12.44771 -0.0006973834400000001
12.44871 -0.00069685193
12.44971 -0.00069630764
12.45071 -0.0006957507600000001
12.45171 -0.00069518146
12.45271 -0.00069459988
12.45371 -0.00069400617
12.45471 -0.00069340044
12.45571 -0.0006927828499999999
12.45671 -0.00069215348
12.45771 -0.00069151247
12.45871 -0.00069085991
12.45971 -0.00069019584
12.46071 -0.00068952036
12.46171 -0.00068883355
12.46271 -0.0006881354199999999
12.46371 -0.00068742606
12.46471 -0.00068670552
12.46571 -0.00068597378
12.46671 -0.00068523091
12.46771 -0.00068447694
12.46871 -0.0006837119100000001
12.46971 -0.00068293589
12.47071 -0.00068214895
12.47171 -0.00068135109
12.47271 -0.00068054246
12.47371 -0.0006797231
12.47471 -0.00067889309
12.47571 -0.0006780525400000001
12.47671 -0.00067720157
12.47771 -0.00067634032
12.47871 -0.0006754689400000001
12.47971 -0.00067458755
12.48071 -0.0006736963300000001
12.48171 -0.00067279548
12.48271 -0.00067188516
12.48371 -0.00067096562
12.48471 -0.00067003698
12.48571 -0.00066909947
12.48671 -0.0006681533300000001
12.48771 -0.0006671986700000001
12.48871 -0.0006662357500000001
12.48971 -0.00066526472
12.49071 -0.00066428579
12.49171 -0.00066329912
12.49271 -0.00066230486
12.49371 -0.0006613031500000001
12.49471 -0.00066029415
12.49571 -0.00065927793
12.49671 -0.00065825461
12.49771 -0.00065722429
12.49871 -0.00065618706
12.49971 -0.00065514296
12.50071 -0.00065409204
12.50171 -0.00065303439
12.50271 -0.00065196996
12.50371 -0.0006508988000000001
12.50471 -0.00064982096
12.50571 -0.0006487364299999999
12.50671 -0.00064764517
12.50771 -0.00064654728
12.50871 -0.0006454427
12.50971 -0.00064433148
12.51071 -0.0006432136600000001
12.51171 -0.00064208925
12.51271 -0.00064095834
12.51371 -0.00063982093
12.51471 -0.00063867715
12.51571 -0.00063752705
12.51671 -0.00063637071
12.51771 -0.0006352082400000001
12.51871 -0.00063403977
12.51971 -0.0006328654299999999
12.52071 -0.00063168536
12.52171 -0.0006304997399999999
12.52271 -0.00062930867
12.52371 -0.0006281123699999999
12.52471 -0.00062691097
12.52571 -0.0006257046200000001
12.52671 -0.00062449353
12.52771 -0.00062327786
12.52871 -0.00062205772
12.52971 -0.00062083327
12.53071 -0.00061960468
12.53171 -0.00061837204
12.53271 -0.00061713549
12.53371 -0.0006158951199999999
12.53471 -0.00061465107
12.53571 -0.00061340338
12.53671 -0.0006121521
12.53771 -0.00061089727
12.53871 -0.0006096389400000001
12.53971 -0.00060837715
12.54071 -0.00060711191
12.54171 -0.00060584321
12.54271 -0.0006045710499999999
12.54371 -0.00060329544
12.54471 -0.00060201637
12.54571 -0.0006007337999999999
12.54671 -0.0005994477799999999
12.54771 -0.00059815829
12.54871 -0.00059686531
12.54971 -0.00059556887
12.55071 -0.0005942690199999999
12.55171 -0.00059296576
12.55271 -0.0005916591800000001
12.55371 -0.00059034933
12.55471 -0.00058903624
12.55571 -0.00058772007
12.55671 -0.00058640085
12.55771 -0.0005850787599999999
12.55871 -0.0005837539
12.55971 -0.0005824264000000001
12.56071 -0.0005810963999999999
12.56171 -0.00057976404
12.56271 -0.0005784294900000001
12.56371 -0.0005770929000000001
12.56471 -0.00057575439
12.56571 -0.00057441416
12.56671 -0.00057307234
12.56771 -0.00057172911
12.56871 -0.00057038455
12.56971 -0.00056903878
12.57071 -0.0005676919
12.57171 -0.00056634403
12.57271 -0.00056499521
12.57371 -0.0005636455200000001
12.57471 -0.00056229496
12.57571 -0.00056094364
12.57671 -0.00055959149
12.57771 -0.00055823853
12.57871 -0.00055688474
12.57971 -0.0005555301000000001
12.58071 -0.0005541745400000001
12.58171 -0.00055281803
12.58271 -0.00055146052
12.58371 -0.0005501019600000001
12.58471 -0.00054874231
12.58571 -0.00054738148
12.58671 -0.00054601946
12.58771 -0.00054465618
12.58871 -0.0005432916199999999
12.58971 -0.00054192574
12.59071 -0.00054055854
12.59171 -0.00053919002
12.59271 -0.00053782023
12.59371 -0.0005364492199999999
12.59471 -0.00053507697
12.59571 -0.00053370359
12.59671 -0.00053232916
12.59771 -0.0005309537799999999
12.59871 -0.0005295775699999999
12.59971 -0.00052820064
12.60071 -0.00052682312
12.60171 -0.00052544515
12.60271 -0.00052406685
12.60371 -0.00052268838
12.60471 -0.0005213099
12.60571 -0.0005199315199999999
12.60671 -0.00051855336
12.60771 -0.00051717557
12.60871 -0.00051579827
12.60971 -0.0005144215699999999
12.61071 -0.00051304551
12.61171 -0.00051167021
12.61271 -0.00051029574
12.61371 -0.0005089220800000001
12.61471 -0.00050754929
12.61571 -0.00050617741
12.61671 -0.00050480639
12.61771 -0.0005034362399999999
12.61871 -0.00050206695
12.61971 -0.00050069843
12.62071 -0.0004993306399999999
12.62171 -0.00049796354
12.62271 -0.00049659707
12.62371 -0.0004952311
12.62471 -0.00049386563
12.62571 -0.00049250057
12.62671 -0.00049113582
12.62771 -0.0004897714
12.62871 -0.0004884072
12.62971 -0.00048704323
12.63071 -0.0004856794
12.63171 -0.00048431575
12.63271 -0.00048295228
12.63371 -0.000481589
12.63471 -0.00048022589
12.63571 -0.00047886306000000003
12.63671 -0.00047750054
12.63771 -0.00047613839000000004
12.63871 -0.0004747767
12.63971 -0.00047341555
12.64071 -0.00047205499
12.64171 -0.00047069516
12.64271 -0.00046933615000000004
12.64371 -0.00046797804
12.64471 -0.00046662099
12.64571 -0.00046526502
12.64671 -0.00046391023999999996
12.64771 -0.00046255673
12.64871 -0.00046120454000000006
12.64971 -0.00045985375
12.65071 -0.00045850443000000006
12.65171 -0.00045715656
12.65271 -0.00045581013999999994
12.65371 -0.00045446523
12.65471 -0.00045312177000000003
12.65571 -0.00045177975999999997
12.65671 -0.00045043917000000004
12.65771 -0.00044909988999999997
12.65871 -0.00044776193000000005
12.65971 -0.00044642520000000004
12.66071 -0.00044508960999999997
12.66171 -0.00044375511
12.66271 -0.00044242165000000003
12.66371 -0.00044108910999999997
12.66471 -0.00043975742
12.66571 -0.00043842651
12.66671 -0.00043709638
12.66771 -0.00043576692
12.66871 -0.00043443811
12.66971 -0.00043310988
12.67071 -0.00043178229
12.67171 -0.00043045529000000003
12.67271 -0.00042912889
12.67371 -0.00042780316
12.67471 -0.00042647812
12.67571 -0.00042515379999999995
12.67671 -0.00042383026
12.67771 -0.00042250762999999995
12.67871 -0.00042118595
12.67971 -0.00041986532
12.68071 -0.00041854582
12.68171 -0.0004172276
12.68271 -0.0004159107
12.68371 -0.00041459525
12.68471 -0.00041328135
12.68571 -0.00041196903999999993
12.68671 -0.00041065846
12.68771 -0.0004093496
12.68871 -0.00040804262
12.68971 -0.00040673749
12.69071 -0.00040543423
12.69171 -0.00040413288
12.69271 -0.00040283344000000004
12.69371 -0.00040153591
12.69471 -0.00040024024
12.69571 -0.00039894638999999997
12.69671 -0.00039765432
12.69771 -0.00039636393
12.69871 -0.00039507518
12.69971 -0.00039378796999999996
12.70071 -0.00039250221999999997
12.70171 -0.00039121778000000005
12.70271 -0.00038993462
12.70371 -0.00038865264
12.70471 -0.00038737170999999994
12.70571 -0.00038609178
12.70671 -0.00038481276
12.70771 -0.00038353454999999996
12.70871 -0.00038225712
12.70971 -0.00038098042
12.71071 -0.0003797044
12.71171 -0.00037842904
12.71271 -0.00037715433
12.71371 -0.00037588027
12.71471 -0.00037460686
12.71571 -0.00037333414
12.71671 -0.00037206212
12.71771 -0.00037079087
12.71871 -0.00036952044
12.71971 -0.0003682509
12.72071 -0.00036698229
12.72171 -0.00036571471
12.72271 -0.00036444821
12.72371 -0.00036318288
12.72471 -0.00036191875
12.72571 -0.00036065592
12.72671 -0.00035939445
12.72771 -0.00035813437
12.72871 -0.00035687574
12.72971 -0.00035561859
12.73071 -0.00035436292
12.73171 -0.00035310877
12.73271 -0.00035185612
12.73371 -0.00035060496
12.73471 -0.00034935525999999997
12.73571 -0.00034810701
12.73671 -0.00034686016
12.73771 -0.00034561465
12.73871 -0.00034437040999999997
12.73971 -0.00034312741
12.74071 -0.00034188556
12.74171 -0.00034064478
12.74271 -0.00033940502999999997
12.74371 -0.00033816623000000004
12.74471 -0.00033692829
12.74571 -0.00033569117
12.74671 -0.00033445483
12.74771 -0.00033321919
12.74871 -0.00033198421
12.74971 -0.00033074989
12.75071 -0.00032951618
12.75171 -0.00032828307
12.75271 -0.00032705057
12.75371 -0.00032581868
12.75471 -0.00032458739999999996
12.75571 -0.00032335679
12.75671 -0.00032212686
12.75771 -0.00032089765
12.75871 -0.00031966922
12.75971 -0.00031844161
12.76071 -0.00031721488
12.76171 -0.00031598909
12.76271 -0.00031476427
12.76371 -0.00031354048
12.76471 -0.00031231777
12.76571 -0.00031109618999999996
12.76671 -0.00030987576
12.76771 -0.00030865654
12.76871 -0.00030743852
12.76971 -0.0003062217
12.77071 -0.00030500612000000004
12.77171 -0.00030379174
12.77271 -0.00030257853999999997
12.77371 -0.0003013665
12.77471 -0.00030015558
12.77571 -0.00029894572
12.77671 -0.00029773688999999996
12.77771 -0.00029652902
12.77871 -0.00029532202
12.77971 -0.00029411585000000003
12.78071 -0.00029291043
12.78171 -0.00029170568999999997
12.78271 -0.00029050157
12.78371 -0.00028929796
12.78471 -0.00028809484000000003
12.78571 -0.00028689212
12.78671 -0.00028568975
12.78771 -0.00028448769
12.78871 -0.00028328589
12.78971 -0.00028208433000000003
12.79071 -0.00028088297999999997
12.79171 -0.00027968183
12.79271 -0.00027848089
12.79371 -0.00027728014999999997
12.79471 -0.00027607966
12.79571 -0.00027487942999999997
12.79671 -0.00027367948
12.79771 -0.00027247986000000004
12.79871 -0.00027128062
12.79971 -0.00027008182
12.80071 -0.00026888349
12.80171 -0.00026768571
12.80271 -0.00026648852000000004
12.80371 -0.00026529198999999997
12.80471 -0.00026409615999999997
12.80571 -0.00026290111
12.80671 -0.00026170685
12.80771 -0.00026051343
12.80871 -0.0002593209
12.80971 -0.00025812928
12.81071 -0.00025693857
12.81171 -0.00025574880000000003
12.81271 -0.00025455995
12.81371 -0.00025337201
12.81471 -0.00025218496
12.81571 -0.0002509988
12.81671 -0.00024981347999999997
12.81771 -0.00024862895
12.81871 -0.00024744518
12.81971 -0.00024626210999999996
12.82071 -0.0002450797
12.82171 -0.00024389785
12.82271 -0.00024271656
12.82371 -0.00024153574
12.82471 -0.00024035533000000002
12.82571 -0.00023917528
12.82671 -0.00023799553
12.82771 -0.00023681603
12.82871 -0.00023563675
12.82971 -0.00023445764
12.83071 -0.00023327867999999998
12.83171 -0.00023209984
12.83271 -0.00023092109
12.83371 -0.00022974242999999997
12.83471 -0.00022856384000000002
12.83571 -0.00022738533999999998
12.83671 -0.00022620692999999998
12.83771 -0.00022502863
12.83871 -0.00022385046999999999
12.83971 -0.00022267245
12.84071 -0.00022149463
12.84171 -0.00022031701999999999
12.84271 -0.00021913966
12.84371 -0.00021796259
12.84471 -0.00021678584
12.84571 -0.00021560945
12.84671 -0.00021443348
12.84771 -0.00021325793
12.84871 -0.00021208286
12.84971 -0.00021090827000000003
12.85071 -0.00020973421
12.85171 -0.00020856069
12.85271 -0.00020738771000000002
12.85371 -0.0002062153
12.85471 -0.00020504349
12.85571 -0.00020387224
12.85671 -0.00020270156
12.85771 -0.00020153145
12.85871 -0.00020036191
12.85971 -0.00019919291
12.86071 -0.00019802444
12.86171 -0.00019685647
12.86271 -0.00019568899000000002
12.86371 -0.00019452197999999998
12.86471 -0.00019335541
12.86571 -0.00019218926
12.86671 -0.00019102351
12.86771 -0.00018985813
12.86871 -0.00018869311999999999
12.86971 -0.00018752844000000001
12.87071 -0.00018636409
12.87171 -0.00018520007
12.87271 -0.00018403636
12.87371 -0.00018287296
12.87471 -0.00018170989
12.87571 -0.00018054714
12.87671 -0.00017938472
12.87771 -0.00017822266
12.87871 -0.00017706096
12.87971 -0.00017589966
12.88071 -0.00017473877
12.88171 -0.00017357833
12.88271 -0.00017241836
12.88371 -0.00017125889
12.88471 -0.00017009994
12.88571 -0.00016894156
12.88671 -0.00016778378
12.88771 -0.00016662661000000002
12.88871 -0.00016547011
12.88971 -0.00016431429
12.89071 -0.00016315918
12.89171 -0.00016200478
12.89271 -0.00016085113000000002
12.89371 -0.00015969823
12.89471 -0.00015854611
12.89571 -0.00015739475
12.89671 -0.00015624418
12.89771 -0.00015509437
12.89871 -0.00015394533000000001
12.89971 -0.00015279704
12.90071 -0.00015164950000000002
12.90171 -0.00015050268
12.90271 -0.00014935657
12.90371 -0.00014821114
12.90471 -0.00014706638
12.90571 -0.00014592226
12.90671 -0.00014477876
12.90771 -0.00014363584
12.90871 -0.00014249349
12.90971 -0.0001413517
12.91071 -0.00014021043
12.91171 -0.00013906969
12.91271 -0.00013792944000000002
12.91371 -0.0001367897
12.91471 -0.00013565044
12.91571 -0.00013451168999999998
12.91671 -0.00013337344
12.91771 -0.00013223571
12.91871 -0.00013109851
12.91971 -0.00012996188
12.92071 -0.00012882584
12.92171 -0.00012769042999999998
12.92271 -0.00012655569
12.92371 -0.00012542166
12.92471 -0.0001242884
12.92571 -0.00012315595
12.92671 -0.00012202437
12.92771 -0.00012089371
12.92871 -0.00011976401999999999
12.92971 -0.00011863539
12.93071 -0.00011750784
12.93171 -0.00011638143999999999
12.93271 -0.00011525624
12.93371 -0.00011413229
12.93471 -0.00011300961999999999
12.93571 -0.00011188828
12.93671 -0.0001107683
12.93771 -0.00010964972999999999
12.93871 -0.00010853256
12.93971 -0.00010741682
12.94071 -0.00010630251000000001
12.94171 -0.00010518963999999999
12.94271 -0.0001040782
12.94371 -0.00010296816999999999
12.94471 -0.00010185953999999999
12.94571 -0.00010075229
12.94671 -9.9646377e-05
12.94771 -9.8541784e-05
12.94871 -9.7438465e-05
12.94971 -9.633638499999999e-05
12.95071 -9.523550400000001e-05
12.95171 -9.4135788e-05
12.95271 -9.3037198e-05
12.95371 -9.19397e-05
12.95471 -9.0843264e-05
12.95571 -8.9747857e-05
12.95671 -8.8653462e-05
12.95771 -8.756006199999999e-05
12.95871 -8.6467651e-05
12.95971 -8.5376223e-05
12.96071 -8.4285784e-05
12.96171 -8.3196352e-05
12.96271 -8.2107942e-05
12.96371 -8.102059e-05
12.96471 -7.993433e-05
12.96571 -7.8849212e-05
12.96671 -7.776528200000001e-05
12.96771 -7.6682596e-05
12.96871 -7.560121799999999e-05
12.96971 -7.4521216e-05
12.97071 -7.3442652e-05
12.97171 -7.23656e-05
12.97271 -7.1290128e-05
12.97371 -7.021630500000001e-05
12.97471 -6.9144193e-05
12.97571 -6.807385900000001e-05
12.97671 -6.7005362e-05
12.97771 -6.593875200000001e-05
12.97871 -6.4874081e-05
12.97971 -6.381138200000001e-05
12.98071 -6.275069500000001e-05
12.98171 -6.169203699999999e-05
12.98271 -6.0635432e-05
12.98371 -5.9580883999999994e-05
12.98471 -5.8528394000000004e-05
12.98571 -5.7477955999999994e-05
12.98671 -5.6429559e-05
12.98771 -5.538318000000001e-05
12.98871 -5.4338796e-05
12.98971 -5.3296378e-05
12.99071 -5.2255899e-05
12.99171 -5.121733e-05
12.99271 -5.0180631000000003e-05
12.99371 -4.914578e-05
12.99471 -4.8112742e-05
12.99571 -4.7081494e-05
12.99671 -4.6052017e-05
12.99771 -4.5024299e-05
12.99871 -4.3998332e-05
12.99971 -4.2974116e-05
13.00071 -4.1951662e-05
13.00171 -4.0930988e-05
13.00271 -3.9912114999999995e-05
13.00371 -3.8895081e-05
13.00471 -3.7879929e-05
13.00571 -3.6866706e-05
13.00671 -3.585547e-05
13.00771 -3.4846281e-05
13.00871 -3.3839206e-05
13.00971 -3.2834316e-05
13.01071 -3.1831684e-05
13.01171 -3.0831382e-05
13.01271 -2.9833477999999998e-05
13.01371 -2.8838044999999997e-05
13.01471 -2.7845147e-05
13.01571 -2.6854845999999998e-05
13.01671 -2.5867195e-05
13.01771 -2.4882236999999998e-05
13.01871 -2.3900014e-05
13.01971 -2.2920555e-05
13.02071 -2.1943877e-05
13.02171 -2.0969991e-05
13.02271 -1.9998895000000002e-05
13.02371 -1.9030578e-05
13.02471 -1.8065025e-05
13.02571 -1.7102205e-05
13.02671 -1.6142086e-05
13.02771 -1.5184626999999999e-05
13.02871 -1.4229782e-05
13.02971 -1.3277506000000001e-05
13.03071 -1.2327746e-05
13.03171 -1.1380455e-05
13.03271 -1.0435587e-05
13.03371 -9.4930968e-06
13.03471 -8.552947200000001e-06
13.03571 -7.6151068e-06
13.03671 -6.6795536e-06
13.03771 -5.7462742e-06
13.03871 -4.8152664e-06
13.03971 -3.8865391e-06
13.04071 -2.9601132e-06
13.04171 -2.0360213e-06
13.04271 -1.1143084e-06
13.04371 -1.9503065999999998e-07
13.04471 7.2174466e-07
13.04571 1.6359404e-06
13.04671 2.5474709e-06
13.04771 3.4562429000000002e-06
13.04871 4.3621579e-06
13.04971 5.2651130999999994e-06
13.05071 6.1650042e-06
13.05171 7.0617267999999995e-06
13.05271 7.9551789e-06
13.05371 8.8452623e-06
13.05471 9.7318846e-06
13.05571 1.0614960999999999e-05
13.05671 1.1494417e-05
13.05771 1.2370188e-05
13.05871 1.324222e-05
13.05971 1.4110476e-05
13.06071 1.4974928000000001e-05
13.06171 1.5835565e-05
13.06271 1.6692385000000002e-05
13.06371 1.7545406e-05
13.06471 1.8394653e-05
13.06571 1.9240164e-05
13.06671 2.0081988000000002e-05
13.06771 2.0920183e-05
13.06871 2.1754812e-05
13.06971 2.2585945e-05
13.07071 2.3413655e-05
13.07171 2.4238014000000002e-05
13.07271 2.5059094e-05
13.07371 2.5876966000000003e-05
13.07471 2.6691691000000003e-05
13.07571 2.7503327e-05
13.07671 2.8311922e-05
13.07771 2.9117513e-05
13.07871 2.9920125e-05
13.07971 3.0719769e-05
13.08071 3.151645e-05
13.08171 3.2310155e-05
13.08271 3.3100851999999995e-05
13.08371 3.3888509000000004e-05
13.08471 3.4673069999999996e-05
13.08571 3.5454474e-05
13.08671 3.6232652000000005e-05
13.08771 3.7007518e-05
13.08871 3.7778992000000003e-05
13.08971 3.8546978e-05
13.09071 3.9311385e-05
13.09171 4.0072118e-05
13.09271 4.0829086999999996e-05
13.09371 4.1582203e-05
13.09471 4.2331382e-05
13.09571 4.3076548e-05
13.09671 4.3817636e-05
13.09771 4.4554591e-05
13.09871 4.5287368e-05
13.09971 4.6015936e-05
13.10071 4.6740277e-05
13.10171 4.7460384e-05
13.10271 4.8176263999999996e-05
13.10371 4.8887932000000004e-05
13.10471 4.9595423e-05
13.10571 5.0298769e-05
13.10671 5.0998023e-05
13.10771 5.169324e-05
13.10871 5.2384479e-05
13.10971 5.3071801e-05
13.11071 5.3755269e-05
13.11171 5.4434945999999995e-05
13.11271 5.5110894000000005e-05
13.11371 5.5783164e-05
13.11471 5.645180699999999e-05
13.11571 5.7116858e-05
13.11671 5.7778345e-05
13.11771 5.8436285e-05
13.11871 5.9090683999999996e-05
13.11971 5.9741528999999996e-05
13.12071 6.0388805e-05
13.12171 6.1032472e-05
13.12271 6.1672489e-05
13.12371 6.23088e-05
13.12471 6.2941331e-05
13.12571 6.357001299999999e-05
13.12671 6.4194762e-05
13.12771 6.4815487e-05
13.12871 6.5432096e-05
13.12971 6.6044504e-05
13.13071 6.6652615e-05
13.13171 6.7256343e-05
13.13271 6.7855603e-05
13.13371 6.8450328e-05
13.13471 6.9040448e-05
13.13571 6.9625912e-05
13.13671 7.0206681e-05
13.13771 7.0782733e-05
13.13871 7.1354049e-05
13.13971 7.192063e-05
13.14071 7.2482499e-05
13.14171 7.3039683e-05
13.14271 7.359223e-05
13.14371 7.4140195e-05
13.14471 7.4683646e-05
13.14571 7.5222658e-05
13.14671 7.5757322e-05
13.14771 7.6287722e-05
13.14871 7.6813956e-05
13.14971 7.7336114e-05
13.15071 7.7854287e-05
13.15171 7.8368566e-05
13.15271 7.8879032e-05
13.15371 7.9385757e-05
13.15471 7.9888804e-05
13.15571 8.0388219e-05
13.15671 8.088404700000001e-05
13.15771 8.137630499999999e-05
13.15871 8.1865005e-05
13.15971 8.2350141e-05
13.16071 8.2831684e-05
13.16171 8.330960100000001e-05
13.16271 8.378384e-05
13.16371 8.4254339e-05
13.16471 8.472101699999999e-05
13.16571 8.5183791e-05
13.16671 8.5642574e-05
13.16771 8.6097265e-05
13.16871 8.654776e-05
13.16971 8.699396400000001e-05
13.17071 8.743577399999999e-05
13.17171 8.7873099e-05
13.17271 8.8305848e-05
13.17371 8.8733941e-05
13.17471 8.9157311e-05
13.17571 8.95759e-05
13.17671 8.9989663e-05
13.17771 9.0398572e-05
13.17871 9.0802615e-05
13.17971 9.120178700000001e-05
13.18071 9.159611e-05
13.18171 9.1985606e-05
13.18271 9.2370328e-05
13.18371 9.2750327e-05
13.18471 9.3125669e-05
13.18571 9.3496436e-05
13.18671 9.386270700000001e-05
13.18771 9.4224566e-05
13.18871 9.4582111e-05
13.18971 9.4935427e-05
13.19071 9.5284611e-05
13.19171 9.5629741e-05
13.19271 9.597089300000001e-05
13.19371 9.6308145e-05
13.19471 9.664155400000001e-05
13.19571 9.6971178e-05
13.19671 9.7297038e-05
13.19771 9.761917e-05
13.19871 9.793758399999999e-05
13.19971 9.8252269e-05
13.20071 9.856322500000001e-05
13.20171 9.887040700000001e-05
13.20271 9.917379200000001e-05
13.20371 9.9473311e-05
13.20471 9.976892e-05
13.20571 0.00010006055
13.20671 0.00010034812999999999
13.20771 0.00010063159
13.20871 0.00010091084999999999
13.20971 0.00010118584
13.21071 0.00010145650000000001
13.21171 0.00010172276
13.21271 0.00010198456999999999
13.21371 0.00010224189000000001
13.21471 0.00010249469
13.21571 0.00010274292
13.21671 0.0001029866
13.21771 0.00010322572
13.21871 0.00010346030000000001
13.21971 0.00010369038
13.22071 0.00010391599
13.22171 0.00010413719
13.22271 0.00010435405
13.22371 0.00010456662999999999
13.22471 0.00010477503
13.22571 0.00010497932
13.22671 0.00010517961
13.22771 0.00010537596999999999
13.22871 0.00010556849
13.22971 0.00010575726999999999
13.23071 0.00010594239000000001
13.23171 0.00010612391000000001
13.23271 0.00010630191000000001
13.23371 0.00010647643
13.23471 0.00010664751999999999
13.23571 0.00010681521000000001
13.23671 0.00010697950999999999
13.23771 0.00010714043
13.23871 0.00010729796
13.23971 0.00010745206999999999
13.24071 0.00010760274
13.24171 0.00010774991
13.24271 0.00010789353000000002
13.24371 0.00010803353
13.24471 0.00010816985
13.24571 0.00010830242
13.24671 0.00010843116
13.24771 0.000108556
13.24871 0.00010867686
13.24971 0.00010879369000000001
13.25071 0.00010890641
13.25171 0.00010901498
13.25271 0.00010911937000000001
13.25371 0.00010921954
13.25471 0.00010931547
13.25571 0.00010940715999999999
13.25671 0.00010949464000000001
13.25771 0.00010957791
13.25871 0.00010965704
13.25971 0.00010973206
13.26071 0.00010980305
13.26171 0.00010987006000000001
13.26271 0.00010993322
13.26371 0.00010999258
13.26471 0.00011004828
13.26571 0.00011010039
13.26671 0.00011014904000000001
13.26771 0.00011019432
13.26871 0.00011023634
13.26971 0.0001102752
13.27071 0.00011031099
13.27171 0.00011034379
13.27271 0.00011037365999999999
13.27371 0.00011040069
13.27471 0.00011042490000000001
13.27571 0.00011044634
13.27671 0.00011046503
13.27771 0.00011048098
13.27871 0.00011049418999999999
13.27971 0.00011050464999999999
13.28071 0.00011051234
13.28171 0.00011051720000000001
13.28271 0.0001105192
13.28371 0.00011051831
13.28471 0.00011051444
13.28571 0.00011050755
13.28671 0.00011049758000000001
13.28771 0.00011048448000000001
13.28871 0.00011046819
13.28971 0.00011044867
13.29071 0.00011042587000000001
13.29171 0.00011039975
13.29271 0.00011037032000000001
13.29371 0.00011033754
13.29471 0.00011030143
13.29571 0.00011026198000000001
13.29671 0.00011021922000000001
13.29771 0.0001101732
13.29871 0.00011012395
13.29971 0.00011007154000000001
13.30071 0.00011001604
13.30171 0.00010995752
13.30271 0.00010989606
13.30371 0.00010983176
13.30471 0.00010976471000000001
13.30571 0.00010969499
13.30671 0.00010962269
13.30771 0.00010954791
13.30871 0.00010947073
13.30971 0.00010939121000000001
13.31071 0.00010930945
13.31171 0.00010922549
13.31271 0.00010913939
13.31371 0.00010905118
13.31471 0.0001089609
13.31571 0.00010886855999999999
13.31671 0.00010877417000000001
13.31771 0.00010867772
13.31871 0.0001085792
13.31971 0.00010847857
13.32071 0.00010837581
13.32171 0.00010827088
13.32271 0.00010816373
13.32371 0.00010805430999999999
13.32471 0.00010794258
13.32571 0.00010782848999999999
13.32671 0.00010771198000000001
13.32771 0.00010759302
13.32871 0.00010747157
13.32971 0.00010734759999999999
13.33071 0.00010722109
13.33171 0.00010709203
13.33271 0.00010696043000000001
13.33371 0.00010682629
13.33471 0.00010668964
13.33571 0.00010655051000000001
13.33671 0.00010640896000000001
13.33771 0.00010626502999999999
13.33871 0.00010611880999999999
13.33971 0.00010597035
13.34071 0.00010581977
13.34171 0.00010566713000000001
13.34271 0.00010551255
13.34371 0.00010535612000000001
13.34471 0.00010519792
13.34571 0.00010503808
13.34671 0.00010487668000000001
13.34771 0.00010471381
13.34871 0.00010454957
13.34971 0.00010438403
13.35071 0.00010421725
13.35171 0.0001040493
13.35271 0.00010388023
13.35371 0.00010371007999999999
13.35471 0.00010353886999999999
13.35571 0.00010336661999999999
13.35671 0.00010319334000000001
13.35771 0.00010301901
13.35871 0.00010284364000000001
13.35971 0.00010266718000000001
13.36071 0.00010248961999999999
13.36171 0.00010231091
13.36271 0.00010213101
13.36371 0.00010194988999999999
13.36471 0.0001017675
13.36571 0.00010158379
13.36671 0.00010139873
13.36771 0.00010121229000000001
13.36871 0.00010102441999999999
13.36971 0.00010083511
13.37071 0.00010064433999999999
13.37171 0.00010045211
13.37271 0.00010025842
13.37371 0.00010006328
13.37471 9.986670200000001e-05
13.37571 9.9668728e-05
13.37671 9.9469401e-05
13.37771 9.9268755e-05
13.37871 9.9066858e-05
13.37971 9.8863768e-05
13.38071 9.8659564e-05
13.38171 9.8454302e-05
13.38271 9.824807399999999e-05
13.38371 9.804094800000001e-05
13.38471 9.7833004e-05
13.38571 9.762430900000001e-05
13.38671 9.741494300000001e-05
13.38771 9.7204963e-05
13.38871 9.699443800000001e-05
13.38971 9.6783424e-05
13.39071 9.657196600000001e-05
13.39171 9.63601e-05
13.39271 9.6147869e-05
13.39371 9.593528599999999e-05
13.39471 9.5722373e-05
13.39571 9.5509131e-05
13.39671 9.529555899999999e-05
13.39771 9.508165100000001e-05
13.39871 9.4867397e-05
13.39971 9.465277899999999e-05
13.40071 9.4437775e-05
13.40171 9.422236600000001e-05
13.40271 9.4006521e-05
13.40371 9.379022e-05
13.40471 9.3573442e-05
13.40571 9.3356169e-05
13.40671 9.3138385e-05
13.40771 9.2920084e-05
13.40871 9.2701259e-05
13.40971 9.2481918e-05
13.41071 9.226207e-05
13.41171 9.2041739e-05
13.41271 9.1820959e-05
13.41371 9.1599759e-05
13.41471 9.1378189e-05
13.41571 9.1156301e-05
13.41671 9.0934157e-05
13.41771 9.0711819e-05
13.41871 9.0489357e-05
13.41971 9.0266849e-05
13.42071 9.0044369e-05
13.42171 8.9821998e-05
13.42271 8.9599808e-05
13.42371 8.937788e-05
13.42471 8.9156288e-05
13.42571 8.893510399999999e-05
13.42671 8.8714387e-05
13.42771 8.8494198e-05
13.42871 8.8274589e-05
13.42971 8.80556e-05
13.43071 8.7837265e-05
13.43171 8.7619611e-05
13.43271 8.7402657e-05
13.43371 8.7186407e-05
13.43471 8.6970863e-05
13.43571 8.6756017e-05
13.43671 8.6541854e-05
13.43771 8.632835e-05
13.43871 8.6115477e-05
13.43971 8.590320700000001e-05
13.44071 8.569150499999999e-05
13.44171 8.5480332e-05
13.44271 8.5269653e-05
13.44371 8.5059429e-05
13.44471 8.4849626e-05
13.44571 8.464020900000001e-05
13.44671 8.4431156e-05
13.44771 8.4222444e-05
13.44871 8.401405599999999e-05
13.44971 8.380598e-05
13.45071 8.359821799999999e-05
13.45171 8.3390768e-05
13.45271 8.3183647e-05
13.45371 8.2976879e-05
13.45471 8.2770492e-05
13.45571 8.256452e-05
13.45671 8.2359009e-05
13.45771 8.2154003e-05
13.45871 8.194956e-05
13.45971 8.1745742e-05
13.46071 8.1542606e-05
13.46171 8.1340215e-05
13.46271 8.1138637e-05
13.46371 8.093794e-05
13.46471 8.0738187e-05
13.46571 8.0539439e-05
13.46671 8.0341761e-05
13.46771 8.0145207e-05
13.46871 7.9949831e-05
13.46971 7.9755682e-05
13.47071 7.9562801e-05
13.47171 7.9371227e-05
13.47271 7.918099499999999e-05
13.47371 7.8992127e-05
13.47471 7.8804641e-05
13.47571 7.8618552e-05
13.47671 7.8433868e-05
13.47771 7.825059900000001e-05
13.47871 7.806874000000001e-05
13.47971 7.7888285e-05
13.48071 7.7709234e-05
13.48171 7.753157e-05
13.48271 7.7355287e-05
13.48371 7.7180374e-05
13.48471 7.700682e-05
13.48571 7.6834613e-05
13.48671 7.666374699999999e-05
13.48771 7.6494211e-05
13.48871 7.6326e-05
13.48971 7.615911399999999e-05
13.49071 7.5993552e-05
13.49171 7.5829314e-05
13.49271 7.5666412e-05
13.49371 7.550485699999999e-05
13.49471 7.5344661e-05
13.49571 7.518584099999999e-05
13.49671 7.5028419e-05
13.49771 7.487241199999999e-05
13.49871 7.4717849e-05
13.49971 7.456474700000001e-05
13.50071 7.441314e-05
13.50171 7.426305e-05
13.50271 7.4114507e-05
13.50371 7.396753299999999e-05
13.50471 7.3822156e-05
13.50571 7.3678399e-05
13.50671 7.3536279e-05
13.50771 7.3395819e-05
13.50871 7.3257036e-05
13.50971 7.3119941e-05
13.51071 7.2984545e-05
13.51171 7.2850861e-05
13.51271 7.2718888e-05
13.51371 7.2588631e-05
13.51471 7.246009100000001e-05
13.51571 7.2333262e-05
13.51671 7.220814399999999e-05
13.51771 7.2084725e-05
13.51871 7.1963001e-05
13.51971 7.1842965e-05
13.52071 7.172461099999999e-05
13.52171 7.1607928e-05
13.52271 7.1492906e-05
13.52371 7.1379543e-05
13.52471 7.1267834e-05
13.52571 7.115777400000001e-05
13.52671 7.1049362e-05
13.52771 7.0942605e-05
13.52871 7.0837501e-05
13.52971 7.0734063e-05
13.53071 7.0632302e-05
13.53171 7.0532229e-05
13.53271 7.043386199999999e-05
13.53371 7.033722200000001e-05
13.53471 7.0242334e-05
13.53571 7.0149224e-05
13.53671 7.0057916e-05
13.53771 6.9968445e-05
13.53871 6.9880844e-05
13.53971 6.9795146e-05
13.54071 6.9711388e-05
13.54171 6.9629601e-05
13.54271 6.954982199999999e-05
13.54371 6.9472088e-05
13.54471 6.939643e-05
13.54571 6.9322886e-05
13.54671 6.9251485e-05
13.54771 6.918226099999999e-05
13.54871 6.911523699999999e-05
13.54971 6.9050435e-05
13.55071 6.8987885e-05
13.55171 6.8927596e-05
13.55271 6.886958799999999e-05
13.55371 6.881387e-05
13.55471 6.8760454e-05
13.55571 6.870934e-05
13.55671 6.866052300000001e-05
13.55771 6.8614003e-05
13.55871 6.8569773e-05
13.55971 6.8527817e-05
13.56071 6.8488123e-05
13.56171 6.8450674e-05
13.56271 6.8415449e-05
13.56371 6.8382423e-05
13.56471 6.8351568e-05
13.56571 6.8322862e-05
13.56671 6.8296271e-05
13.56771 6.8271771e-05
13.56871 6.8249329e-05
13.56971 6.8228917e-05
13.57071 6.8210505e-05
13.57171 6.8194066e-05
13.57271 6.8179571e-05
13.57371 6.8166997e-05
13.57471 6.815632799999999e-05
13.57571 6.814753399999999e-05
13.57671 6.8140605e-05
13.57771 6.8135529e-05
13.57871 6.813229400000001e-05
13.57971 6.813089600000001e-05
13.58071 6.813133400000001e-05
13.58171 6.8133602e-05
13.58271 6.813771700000001e-05
13.58371 6.814368000000001e-05
13.58471 6.815150800000001e-05
13.58571 6.816122200000001e-05
13.58671 6.8172835e-05
13.58771 6.818637499999999e-05
13.58871 6.8201871e-05
13.58971 6.8219344e-05
13.59071 6.823882499999999e-05
13.59171 6.8260346e-05
13.59271 6.8283936e-05
13.59371 6.8309629e-05
13.59471 6.8337454e-05
13.59571 6.8367439e-05
13.59671 6.8399612e-05
13.59771 6.8434002e-05
13.59871 6.8470627e-05
13.59971 6.8509507e-05
13.60071 6.8550662e-05
13.60171 6.8594102e-05
13.60271 6.8639832e-05
13.60371 6.8687865e-05
13.60471 6.8738194e-05
13.60571 6.8790814e-05
13.60671 6.8845725e-05
13.60771 6.8902909e-05
13.60871 6.896235e-05
13.60971 6.902403099999999e-05
13.61071 6.9087935e-05
13.61171 6.9154038e-05
13.61271 6.922231299999999e-05
13.61371 6.929273e-05
13.61471 6.9365268e-05
13.61571 6.943990300000001e-05
13.61671 6.9516608e-05
13.61771 6.9595359e-05
13.61871 6.9676133e-05
13.61971 6.9758909e-05
13.62071 6.9843668e-05
13.62171 6.99304e-05
13.62271 7.0019087e-05
13.62371 7.010972899999999e-05
13.62471 7.020232100000001e-05
13.62571 7.0296858e-05
13.62671 7.0393344e-05
13.62771 7.0491785e-05
13.62871 7.0592188e-05
13.62971 7.0694563e-05
13.63071 7.079892699999999e-05
13.63171 7.0905287e-05
13.63271 7.1013659e-05
13.63371 7.112406e-05
13.63471 7.123650200000001e-05
13.63571 7.135099599999999e-05
13.63671 7.146755400000001e-05
13.63771 7.158618e-05
13.63871 7.170687599999999e-05
13.63971 7.1829646e-05
13.64071 7.1954486e-05
13.64171 7.208138900000001e-05
13.64271 7.2210338e-05
13.64371 7.2341317e-05
13.64471 7.2474307e-05
13.64571 7.260928200000001e-05
13.64671 7.2746207e-05
13.64771 7.2885052e-05
13.64871 7.302578e-05
13.64971 7.316834899999999e-05
13.65071 7.331271899999999e-05
13.65171 7.345885300000001e-05
13.65271 7.3606702e-05
13.65371 7.3756235e-05
13.65471 7.3907404e-05
13.65571 7.4060171e-05
13.65671 7.4214506e-05
13.65771 7.4370382e-05
13.65871 7.4527776e-05
13.65971 7.468666500000001e-05
13.66071 7.4847037e-05
13.66171 7.5008887e-05
13.66271 7.5172215e-05
13.66371 7.5337027e-05
13.66471 7.5503334e-05
13.66571 7.5671153e-05
13.66671 7.584051199999999e-05
13.66771 7.601143999999999e-05
13.66871 7.6183971e-05
13.66971 7.635814e-05
13.67071 7.6533985e-05
13.67171 7.6711547e-05
13.67271 7.6890865e-05
13.67371 7.7071979e-05
13.67471 7.725493e-05
13.67571 7.7439751e-05
13.67671 7.762647000000001e-05
13.67771 7.7815116e-05
13.67871 7.800570600000001e-05
13.67971 7.8198252e-05
13.68071 7.8392753e-05
13.68171 7.858921e-05
13.68271 7.878761e-05
13.68371 7.8987938e-05
13.68471 7.9190158e-05
13.68571 7.9394238e-05
13.68671 7.960013e-05
13.68771 7.980778500000001e-05
13.68871 8.001714499999999e-05
13.68971 8.0228148e-05
13.69071 8.0440731e-05
13.69171 8.065482e-05
13.69271 8.0870348e-05
13.69371 8.1087239e-05
13.69471 8.1305427e-05
13.69571 8.1524848e-05
13.69671 8.1745429e-05
13.69771 8.196711299999999e-05
13.69871 8.2189848e-05
13.69971 8.2413584e-05
13.70071 8.263828e-05
13.70171 8.2863897e-05
13.70271 8.3090418e-05
13.70371 8.3317821e-05
13.70471 8.3546098e-05
13.70571 8.3775245e-05
13.70671 8.4005273e-05
13.70771 8.4236194e-05
13.70871 8.4468024e-05
13.70971 8.4700793e-05
13.71071 8.493452699999999e-05
13.71171 8.5169256e-05
13.71271 8.5405014e-05
13.71371 8.564182999999999e-05
13.71471 8.5879742e-05
13.71571 8.6118774e-05
13.71671 8.6358961e-05
13.71771 8.660031800000001e-05
13.71871 8.6842863e-05
13.71971 8.7086607e-05
13.72071 8.7331557e-05
13.72171 8.757771199999999e-05
13.72271 8.782506e-05
13.72371 8.807358000000001e-05
13.72471 8.8323247e-05
13.72571 8.8574029e-05
[truncated: 220,331 more chars]
