# Supplementary material for: 2D Synthetic dataset of numerical simulations of long-period seismicity in a volcanic edifice and related sensitivity kernels
Source: Data Brief. 2021 Jan 25;34:106673. doi: 10.1016/j.dib.2020.106673 (PMC7841316; doi:10.1016/j.dib.2020.106673)
Supplement: Supplementary Data S1 — Supplementary Raw Research Data. This is open data under the CC BY license http://creativecommons.org/licenses/by/4.0/ [file mmc1.zip › Dataset/OUTPUT_SEISMOGRAMS/9000_3000/disp_Z_homo_10000_3210_SVF7e-1Hz.semd]

-1.714286 0.0
-1.713286 0.0
-1.712286 0.0
-1.711286 0.0
-1.710286 -4.4257738e-30
-1.709286 -7.637115000000001e-18
-1.708286 -7.961525999999999e-17
-1.707286 -4.4431895e-16
-1.706286 -1.7508441e-15
-1.705286 -5.4229306e-15
-1.704286 -1.3929859e-14
-1.703286 -3.0530244000000004e-14
-1.702286 -5.7794329e-14
-1.701286 -9.4159761e-14
-1.700286 -1.2817343e-13
-1.699286 -1.3111115000000002e-13
-1.698286 -5.0337236e-14
-1.697286 1.9228078000000003e-13
-1.696286 6.910664e-13
-1.695286 1.5303824000000002e-12
-1.694286 2.7378895e-12
-1.693286 4.2185273e-12
-1.692286 5.6781555e-12
-1.691286 6.5547285e-12
-1.690286 5.983003e-12
-1.689286 2.8233926e-12
-1.688286 -4.2157443e-12
-1.687286 -1.6342217e-11
-1.686286 -3.4327513e-11
-1.685286 -5.8058777e-11
-1.684286 -8.604457699999999e-11
-1.683286 -1.1495223999999999e-10
-1.682286 -1.3927861e-10
-1.681286 -1.5127082999999999e-10
-1.680286 -1.4121472e-10
-1.679286 -9.819024900000001e-11
-1.678286 -1.1354221e-11
-1.677286 1.282531e-10
-1.676286 3.2546601999999997e-10
-1.675286 5.7850673e-10
-1.674286 8.765513500000001e-10
-1.673286 1.1977416e-09
-1.672286 1.5080970999999999e-09
-1.671286 1.7617876e-09
-1.670286 1.9031585e-09
-1.669286 1.8707456000000002e-09
-1.668286 1.6032778e-09
-1.667286 1.0473691e-09
-1.666286 1.6627547e-10
-1.665286 -1.0512135e-09
-1.664286 -2.582894e-09
-1.663286 -4.3675286e-09
-1.662286 -6.302661899999999e-09
-1.661286 -8.2467859e-09
-1.660286 -1.0026349e-08
-1.659286 -1.1447538e-08
-1.658286 -1.2312121e-08
-1.657286 -1.2436020000000001e-08
-1.656286 -1.1668769000000001e-08
-1.655286 -9.911641e-09
-1.654286 -7.132208000000001e-09
-1.653286 -3.3732665999999996e-09
-1.652286 1.2453445e-09
-1.651286 6.532723699999999e-09
-1.650286 1.2240355e-08
-1.649286 1.8081636e-08
-1.648286 2.3755169999999998e-08
-1.647286 2.8968752000000003e-08
-1.646286 3.3460809e-08
-1.645286 3.7016193000000004e-08
-1.644286 3.9474085e-08
-1.643286 4.0726949999999995e-08
-1.642286 4.0711043000000004e-08
-1.641286 3.9390577e-08
-1.640286 3.6739001e-08
-1.639286 3.2721786e-08
-1.638286 2.7285288e-08
-1.637286 2.0355638999999998e-08
-1.636286 1.1850196e-08
-1.635286 1.7019591e-09
-1.634286 -1.0105043e-08
-1.633286 -2.349391e-08
-1.632286 -3.8253084e-08
-1.631286 -5.400243e-08
-1.630286 -7.017506e-08
-1.629286 -8.6021601e-08
-1.628286 -1.0064121999999999e-07
-1.627286 -1.1304009000000001e-07
-1.626286 -1.2221398e-07
-1.625286 -1.2724735e-07
-1.624286 -1.2741752e-07
-1.623286 -1.2229058e-07
-1.622286 -1.1179451e-07
-1.621286 -9.6256925e-08
-1.620286 -7.639835400000001e-08
-1.619286 -5.3277327e-08
-1.618286 -2.81904e-08
-1.617286 -2.5368962000000002e-09
-1.616286 2.2335594e-08
-1.615286 4.528477e-08
-1.614286 6.550443e-08
-1.613286 8.261235e-08
-1.612286 9.6679875e-08
-1.611286 1.0819542000000001e-07
-1.610286 1.1796329e-07
-1.609286 1.2694944000000002e-07
-1.608286 1.3609416e-07
-1.607286 1.4611871e-07
-1.606286 1.5735541e-07
-1.605286 1.696295e-07
-1.604286 1.8221519e-07
-1.603286 1.9387860000000002e-07
-1.602286 2.0300803000000002e-07
-1.601286 2.0781812e-07
-1.600286 2.0660266999999998e-07
-1.599286 1.9800084e-07
-1.598286 1.8123670000000002e-07
-1.597286 1.5629342e-07
-1.596286 1.239902e-07
-1.595286 8.594256999999999e-08
-1.594286 4.4403642e-08
-1.593286 2.0014504e-09
-1.592286 -3.8594633e-08
-1.591286 -7.5032669e-08
-1.590286 -1.0560898999999999e-07
-1.589286 -1.2951866e-07
-1.588286 -1.4698209000000002e-07
-1.587286 -1.5922035e-07
-1.586286 -1.6827333e-07
-1.585286 -1.7667896e-07
-1.584286 -1.8705399e-07
-1.583286 -2.0163506000000002e-07
-1.582286 -2.2184872e-07
-1.581286 -2.4797926000000004e-07
-1.580286 -2.7899285e-07
-1.579286 -3.1255638e-07
-1.578286 -3.452624e-07
-1.577286 -3.7304044e-07
-1.576286 -3.9170560000000003e-07
-1.575286 -3.975706e-07
-1.574286 -3.8803307000000003e-07
-1.573286 -3.6204724e-07
-1.572286 -3.2040115e-07
-1.571286 -2.6574429e-07
-1.570286 -2.0234463e-07
-1.569286 -1.3559357e-07
-1.568286 -7.1316353e-08
-1.567286 -1.4978162e-08
-1.566286 2.9103013999999997e-08
-1.565286 5.8420019000000006e-08
-1.564286 7.271182e-08
-1.563286 7.4093787e-08
-1.562286 6.68474e-08
-1.561286 5.688241e-08
-1.560286 5.0933663e-08
-1.559286 5.5596877e-08
-1.558286 7.6336643e-08
-1.557286 1.1661009e-07
-1.556286 1.7723958999999999e-07
-1.555286 2.5613696e-07
-1.554286 3.4843468e-07
-1.553286 4.4702215e-07
-1.552286 5.434252999999999e-07
-1.551286 6.2891488e-07
-1.550286 6.9569008e-07
-1.549286 7.3796698e-07
-1.548286 7.5280893e-07
-1.547286 7.4056725e-07
-1.546286 7.0485378e-07
-1.545286 6.5203309e-07
-1.544286 5.9029359e-07
-1.543286 5.284213499999999e-07
-1.542286 4.7444972e-07
-1.541286 4.3438230999999996e-07
-1.540286 4.1118383999999996e-07
-1.539286 4.0420032000000003e-07
-1.538286 4.0911141e-07
-1.537286 4.1844328e-07
-1.536286 4.2258663e-07
-1.535286 4.1118864e-07
-1.534286 3.7472602999999997e-07
-1.533286 3.0603349e-07
-1.532286 2.015591e-07
-1.531286 6.2151539e-08
-1.530286 -1.0675577e-07
-1.529286 -2.9561311e-07
-1.528286 -4.9183226e-07
-1.527286 -6.8133912e-07
-1.526286 -8.503927299999999e-07
-1.525286 -9.8741673e-07
-1.524286 -1.084579e-06
-1.523286 -1.1388836e-06
-1.522286 -1.1526032e-06
-1.521286 -1.1329714e-06
-1.520286 -1.0911582e-06
-1.519286 -1.0406584e-06
-1.518286 -9.9531148e-07
-1.517286 -9.6722852e-07
-1.516286 -9.6492609e-07
-1.515286 -9.9194049e-07
-1.514286 -1.0461343e-06
-1.513286 -1.119813e-06
-1.512286 -1.2006526e-06
-1.511286 -1.2733222e-06
-1.510286 -1.3215861999999999e-06
-1.509286 -1.3305911e-06
-1.508286 -1.2890153e-06
-1.507286 -1.1907706e-06
-1.506286 -1.0360035e-06
-1.505286 -8.3124148e-07
-1.504286 -5.8864891e-07
-1.503286 -3.2448481999999997e-07
-1.502286 -5.697155e-08
-1.501286 1.9612921999999997e-07
-1.500286 4.1989017e-07
-1.499286 6.042002000000001e-07
-1.498286 7.450664100000001e-07
-1.497286 8.450404799999999e-07
-1.496286 9.126998699999999e-07
-1.495286 9.612477e-07
-1.494286 1.0064262e-06
-1.493286 1.0640376000000001e-06
-1.492286 1.1474285e-06
-1.491286 1.2653029e-06
-1.490286 1.4201854e-06
-1.489286 1.6077652999999998e-06
-1.488286 1.8172294e-06
-1.487286 2.0325476000000003e-06
-1.486286 2.2345406e-06
-1.485286 2.4034403000000002e-06
-1.484286 2.5215863e-06
-1.483286 2.5758706999999998e-06
-1.482286 2.5595819e-06
-1.481286 2.4733774e-06
-1.480286 2.3252392e-06
-1.479286 2.129406e-06
-1.478286 1.9044277e-06
-1.477286 1.6706084000000001e-06
-1.476286 1.4471954999999999e-06
-1.475286 1.2497116e-06
-1.474286 1.0878066e-06
-1.473286 9.6393764e-07
-1.472286 8.730675699999999e-07
-1.471286 8.0342977e-07
-1.470286 7.3825666e-07
-1.469286 6.582328e-07
-1.468286 5.4433178e-07
-1.467286 3.806397e-07
-1.466286 1.5677188e-07
-1.465286 -1.3045454e-07
-1.464286 -4.7632462e-07
-1.463286 -8.6860137e-07
-1.462286 -1.2889187000000001e-06
-1.461286 -1.7149958000000001e-06
-1.460286 -2.1233637e-06
-1.459286 -2.4922255999999997e-06
-1.458286 -2.8040565e-06
-1.457286 -3.0475896000000002e-06
-1.456286 -3.2189227e-06
-1.455286 -3.3216072e-06
-1.454286 -3.3657212000000005e-06
-1.453286 -3.3660768e-06
-1.452286 -3.3398219e-06
-1.451286 -3.3037892e-06
-1.450286 -3.2719671999999998e-06
-1.449286 -3.2534476e-06
-1.448286 -3.2511369999999996e-06
-1.447286 -3.2613968e-06
-1.446286 -3.2746577000000005e-06
-1.445286 -3.2768988000000002e-06
-1.444286 -3.2517789e-06
-1.443286 -3.1831027999999996e-06
-1.442286 -3.0572725e-06
-1.441286 -2.865376e-06
-1.440286 -2.6046234999999997e-06
-1.439286 -2.2789362e-06
-1.438286 -1.8986141e-06
-1.437286 -1.4791412999999998e-06
-1.436286 -1.0393017e-06
-1.435286 -5.9887797e-07
-1.434286 -1.7625526999999999e-07
-1.433286 2.1373829e-07
-1.432286 5.614623e-07
-1.431286 8.6335117e-07
-1.430286 1.1219496e-06
-1.429286 1.3451083e-06
-1.428286 1.5444673e-06
-1.427286 1.7334488000000002e-06
-1.426286 1.9250438000000003e-06
-1.425286 2.1297016e-06
-1.424286 2.353606e-06
-1.423286 2.5975668e-06
-1.422286 2.8566622999999997e-06
-1.421286 3.1206682e-06
-1.420286 3.3751945000000003e-06
-1.419286 3.6033686e-06
-1.418286 3.7878240999999997e-06
-1.417286 3.9127329e-06
-1.416286 3.965609700000001e-06
-1.415286 3.9386691e-06
-1.414286 3.8295731e-06
-1.413286 3.6414992000000003e-06
-1.412286 3.3825504e-06
-1.411286 3.0646098999999998e-06
-1.410286 2.7018174e-06
-1.409286 2.3088804e-06
-1.408286 1.8994445e-06
-1.407286 1.4847324999999999e-06
-1.406286 1.0726099e-06
-1.405286 6.6717174e-07
-1.404286 2.6887392000000003e-07
-1.403286 -1.2484469e-07
-1.402286 -5.1856222e-07
-1.401286 -9.176516399999999e-07
-1.400286 -1.3270142e-06
-1.399286 -1.7499401e-06
-1.398286 -2.1872408e-06
-1.397286 -2.636753e-06
-1.396286 -3.0932635999999998e-06
-1.395286 -3.5488376999999998e-06
-1.394286 -3.993495e-06
-1.393286 -4.416124e-06
-1.392286 -4.8055103e-06
-1.391286 -5.1513427999999995e-06
-1.390286 -5.4450755e-06
-1.389286 -5.6805426000000004e-06
-1.388286 -5.854273199999999e-06
-1.387286 -5.9654766e-06
-1.386286 -6.0157248e-06
-1.385286 -6.008382799999999e-06
-1.384286 -5.9478776e-06
-1.383286 -5.8388967000000004e-06
-1.382286 -5.685623e-06
-1.381286 -5.4910962999999995e-06
-1.380286 -5.2567746e-06
-1.379286 -4.9823441e-06
-1.378286 -4.6657931e-06
-1.377286 -4.3037378e-06
-1.376286 -3.8919591e-06
-1.375286 -3.4260871e-06
-1.374286 -2.902358e-06
-1.373286 -2.3183553e-06
-1.372286 -1.6736557e-06
-1.371286 -9.7030544e-07
-1.370286 -2.1307254e-07
-1.369286 5.9055814e-07
-1.368286 1.4306538e-06
-1.367286 2.2953481000000003e-06
-1.366286 3.1715516e-06
-1.365286 4.0457948e-06
-1.364286 4.9051188e-06
-1.363286 5.737923600000001e-06
-1.362286 6.534685300000001e-06
-1.361286 7.2884674e-06
-1.360286 7.9951768e-06
-1.359286 8.6535309e-06
-1.358286 9.264751099999999e-06
-1.357286 9.8320143e-06
-1.356286 1.0359732e-05
-1.355286 1.0852749e-05
-1.354286 1.1315546999999999e-05
-1.353286 1.1751575e-05
-1.352286 1.2162764e-05
-1.351286 1.2549295e-05
-1.350286 1.2909651e-05
-1.349286 1.3240938000000001e-05
-1.348286 1.3539422000000001e-05
-1.347286 1.380121e-05
-1.346286 1.4022996e-05
-1.345286 1.4202729e-05
-1.344286 1.4340156e-05
-1.343286 1.4437137e-05
-1.342286 1.4497695e-05
-1.341286 1.4527812e-05
-1.340286 1.4534999000000001e-05
-1.339286 1.4527700000000002e-05
-1.338286 1.4514637e-05
-1.337286 1.4504185e-05
-1.336286 1.4503867e-05
-1.335286 1.4520054000000001e-05
-1.334286 1.4557892000000001e-05
-1.333286 1.4621456e-05
-1.332286 1.4714108999999998e-05
-1.331286 1.4838974e-05
-1.330286 1.4999442e-05
-1.329286 1.5199613e-05
-1.328286 1.5444598000000002e-05
-1.327286 1.5740605e-05
-1.326286 1.6094782e-05
-1.325286 1.6514852e-05
-1.324286 1.7008576e-05
-1.323286 1.7583115e-05
-1.322286 1.8244410000000002e-05
-1.321286 1.8996651e-05
-1.320286 1.984195e-05
-1.319286 2.0780224e-05
-1.318286 2.1809355000000002e-05
-1.317286 2.2925535e-05
-1.316286 2.4123793000000002e-05
-1.315286 2.5398565999999998e-05
-1.314286 2.6744229e-05
-1.313286 2.8155516999999998e-05
-1.312286 2.9627721999999998e-05
-1.311286 3.1156665e-05
-1.310286 3.2738461e-05
-1.309286 3.4369114e-05
-1.308286 3.6044023e-05
-1.307286 3.7757515999999996e-05
-1.306286 3.9502538e-05
-1.305286 4.1270533e-05
-1.304286 4.30516e-05
-1.303286 4.4834914000000005e-05
-1.302286 4.6609358e-05
-1.301286 4.8364285e-05
-1.300286 5.0090289999999996e-05
-1.299286 5.1779830000000004e-05
-1.298286 5.3427618e-05
-1.297286 5.5030677000000005e-05
-1.296286 5.6588055000000005e-05
-1.295286 5.8100227000000004e-05
-1.294286 5.9568237e-05
-1.293286 6.0992760999999996e-05
-1.292286 6.237325499999999e-05
-1.291286 6.370730100000001e-05
-1.290286 6.499036000000001e-05
-1.289286 6.6215932e-05
-1.288286 6.7376209e-05
-1.287286 6.8463112e-05
-1.286286 6.9469576e-05
-1.285286 7.0390905e-05
-1.284286 7.1225986e-05
-1.283286 7.1978133e-05
-1.282286 7.2655445e-05
-1.281286 7.3270519e-05
-1.280286 7.383959000000001e-05
-1.279286 7.4381154e-05
-1.278286 7.4914283e-05
-1.277286 7.5456825e-05
-1.276286 7.6023838e-05
-1.275286 7.6626407e-05
-1.274286 7.727114700000001e-05
-1.273286 7.7960402e-05
-1.272286 7.8693176e-05
-1.271286 7.9466662e-05
-1.270286 8.0278176e-05
-1.269286 8.1127138e-05
-1.268286 8.2016851e-05
-1.267286 8.2955739e-05
-1.266286 8.3957809e-05
-1.265286 8.504225099999999e-05
-1.264286 8.6232177e-05
-1.263286 8.755258699999999e-05
-1.262286 8.902794100000001e-05
-1.261286 9.067958299999999e-05
-1.260286 9.2523419e-05
-1.259286 9.4568185e-05
-1.258286 9.6814608e-05
-1.257286 9.925559e-05
-1.256286 0.00010187736
-1.255286 0.00010466157
-1.254286 0.00010758795
-1.253286 0.00011063716999999999
-1.252286 0.00011379349
-1.251286 0.00011704687
-1.250286 0.00012039413
-1.249286 0.00012383904999999998
-1.248286 0.00012739135
-1.247286 0.00013106477
-1.246286 0.00013487438999999998
-1.245286 0.00013883376
-1.244286 0.0001429521
-1.243286 0.00014723214
-1.242286 0.0001516688
-1.241286 0.00015624904
-1.240286 0.00016095274
-1.239286 0.0001657547
-1.238286 0.00017062728
-1.237286 0.00017554337
-1.236286 0.00018047934000000001
-1.235286 0.00018541735
-1.234286 0.00019034685
-1.233286 0.00019526498999999998
-1.232286 0.00020017596
-1.231286 0.0002050893
-1.230286 0.00021001747
-1.229286 0.00021497306
-1.228286 0.00021996616
-1.227286 0.00022500224
-1.226286 0.00023008084999999998
-1.225286 0.00023519533
-1.224286 0.00024033361
-1.223286 0.00024548015
-1.222286 0.00025061831
-1.221286 0.00025573333
-1.220286 0.00026081498
-1.219286 0.00026585988
-1.218286 0.00027087281
-1.217286 0.00027586711
-1.216286 0.00028086383
-1.215286 0.00028588999999999996
-1.214286 0.00029097605
-1.213286 0.00029615292
-1.212286 0.00030144902
-1.211286 0.0003068878
-1.210286 0.00031248585
-1.209286 0.00031825207000000003
-1.208286 0.00032418786
-1.207286 0.00033028812000000004
-1.206286 0.00033654321
-1.205286 0.00034294121
-1.204286 0.00034947038
-1.203286 0.00035612134
-1.202286 0.00036288857
-1.201286 0.00036977146
-1.200286 0.00037677428000000004
-1.199286 0.00038390544
-1.198286 0.00039117617
-1.197286 0.00039859883
-1.196286 0.00040618501999999996
-1.195286 0.00041394396
-1.194286 0.00042188120999999996
-1.193286 0.00042999786
-1.192286 0.00043829036000000006
-1.191286 0.00044675094000000003
-1.190286 0.00045536839999999997
-1.189286 0.00046412943
-1.188286 0.00047301959999999997
-1.187286 0.00048202442
-1.186286 0.00049113019
-1.185286 0.00050032436
-1.184286 0.00050959543
-1.183286 0.00051893271
-1.182286 0.00052832561
-1.181286 0.00053776298
-1.180286 0.0005472325
-1.179286 0.00055672026
-1.178286 0.00056621057
-1.177286 0.00057568618
-1.176286 0.00058512878
-1.175286 0.0005945196799999999
-1.174286 0.00060384059
-1.173286 0.00061307442
-1.172286 0.00062220615
-1.171286 0.00063122343
-1.170286 0.0006401167000000001
-1.169286 0.00064887963
-1.168286 0.00065750874
-1.167286 0.0006660032299999999
-1.166286 0.0006743645800000001
-1.165286 0.0006825962400000001
-1.164286 0.0006907030600000001
-1.163286 0.0006986912
-1.162286 0.00070656765
-1.161286 0.00071434029
-1.160286 0.0007220176
-1.159286 0.00072960861
-1.158286 0.00073712245
-1.157286 0.0007445682100000001
-1.156286 0.00075195458
-1.155286 0.00075928961
-1.154286 0.0007665805200000001
-1.153286 0.0007738335600000001
-1.152286 0.0007810545000000001
-1.151286 0.00078824869
-1.150286 0.0007954218699999999
-1.149286 0.00080258087
-1.148286 0.00080973441
-1.147286 0.0008168938599999999
-1.146286 0.00082407387
-1.145286 0.0008312928900000001
-1.144286 0.00083857267
-1.143286 0.0008459380300000001
-1.142286 0.0008534154399999999
-1.141286 0.00086103191
-1.140286 0.000868813
-1.139286 0.00087678154
-1.138286 0.0008849560799999999
-1.137286 0.00089334999
-1.136286 0.00090197109
-1.135286 0.00091082138
-1.134286 0.00091989796
-1.133286 0.00092919418
-1.132286 0.0009387007600000001
-1.131286 0.0009484077999999999
-1.130286 0.00095830574
-1.129286 0.00096838676
-1.128286 0.00097864522
-1.127286 0.00098907776
-1.126286 0.00099968292
-1.125286 0.00101046
-1.124286 0.0010214081000000002
-1.123286 0.0010325252
-1.122286 0.0010438068999999999
-1.121286 0.0010552455
-1.120286 0.0010668305
-1.119286 0.0010785483
-1.118286 0.001090384
-1.117286 0.0011023221
-1.116286 0.0011143487
-1.115286 0.0011264525
-1.114286 0.001138626
-1.113286 0.0011508665
-1.112286 0.0011631757
-1.111286 0.001175559
-1.110286 0.0011880246
-1.109286 0.0012005814
-1.108286 0.0012132373000000001
-1.107286 0.0012259979
-1.106286 0.0012388648
-1.105286 0.0012518353999999999
-1.104286 0.0012649026
-1.103286 0.0012780558
-1.102286 0.0012912823
-1.101286 0.0013045693
-1.100286 0.0013179062
-1.099286 0.0013312864
-1.098286 0.0013447091000000002
-1.097286 0.0013581803
-1.096286 0.0013717132
-1.095286 0.0013853278999999999
-1.094286 0.0013990498000000001
-1.093286 0.0014129085
-1.092286 0.0014269352
-1.091286 0.0014411607
-1.090286 0.0014556141
-1.089286 0.0014703210000000001
-1.088286 0.001485303
-1.087286 0.0015005778
-1.086286 0.0015161596
-1.085286 0.0015320604000000002
-1.084286 0.0015482902999999998
-1.083286 0.0015648597999999999
-1.082286 0.0015817795
-1.081286 0.0015990616
-1.080286 0.0016167184999999998
-1.079286 0.0016347638
-1.078286 0.0016532098
-1.077286 0.0016720676
-1.076286 0.0016913453000000002
-1.075286 0.0017110470999999999
-1.074286 0.0017311731
-1.073286 0.0017517194999999998
-1.072286 0.001772679
-1.071286 0.0017940414
-1.070286 0.0018157956
-1.069286 0.0018379309
-1.068286 0.0018604382
-1.067286 0.0018833116000000001
-1.066286 0.0019065485
-1.065286 0.0019301497
-1.064286 0.0019541192
-1.063286 0.0019784624
-1.062286 0.002003185
-1.061286 0.0020282909
-1.060286 0.0020537804
-1.059286 0.0020796491
-1.058286 0.0021058875
-1.057286 0.00213248
-1.056286 0.0021594063999999997
-1.055286 0.0021866425
-1.054286 0.0022141625
-1.053286 0.0022419401
-1.052286 0.0022699503
-1.051286 0.0022981712
-1.050286 0.0023265848000000003
-1.049286 0.0023551776
-1.048286 0.0023839412999999998
-1.047286 0.0024128716
-1.046286 0.002441968
-1.045286 0.0024712323
-1.044286 0.0025006679
-1.043286 0.0025302786999999998
-1.042286 0.0025600685999999997
-1.041286 0.0025900421
-1.040286 0.002620204
-1.039286 0.0026505602000000002
-1.038286 0.0026811189
-1.037286 0.0027118910999999997
-1.036286 0.0027428914
-1.035286 0.0027741382
-1.034286 0.0028056529
-1.033286 0.0028374605
-1.032286 0.0028695871000000003
-1.031286 0.0029020594000000004
-1.030286 0.002934903
-1.029286 0.0029681412
-1.028286 0.0030017933999999997
-1.027286 0.0030358749
-1.026286 0.0030703966
-1.025286 0.0031053656
-1.024286 0.0031407852999999998
-1.023286 0.003176658
-1.022286 0.0032129850000000002
-1.021286 0.003249769
-1.020286 0.003287015
-1.019286 0.0033247310000000005
-1.018286 0.0033629294
-1.017286 0.0034016266000000002
-1.016286 0.0034408429
-1.015286 0.0034806001999999996
-1.014286 0.0035209220999999997
-1.013286 0.0035618311999999997
-1.012286 0.0036033478
-1.011286 0.0036454883
-1.010286 0.0036882655
-1.009286 0.003731687
-1.008286 0.0037757552
-1.007286 0.0038204696
-1.006286 0.0038658251000000003
-1.005286 0.0039118137999999995
-1.004286 0.0039584254
-1.003286 0.004005648200000001
-1.002286 0.0040534691
-1.001286 0.0041018742
-1.000286 0.0041508501
-0.9992857 0.004200383
-0.9982857 0.0042504591
-0.9972857 0.0043010634
-0.9962857 0.004352181
-0.9952857 0.0044037966
-0.9942857 0.0044558939
-0.9932857 0.0045084573
-0.9922857 0.0045614714
-0.9912857 0.0046149235
-0.9902857 0.0046688019
-0.9892857 0.0047230998
-0.9882857 0.0047778132
-0.9872857 0.0048329428
-0.9862857 0.0048884929
-0.9852857 0.0049444712
-0.9842857 0.0050008886
-0.9832857 0.0050577575
-0.9822857 0.0051150899000000005
-0.9812857 0.0051728985
-0.9802857 0.0052311934000000004
-0.9792857 0.0052899839
-0.9782857 0.0053492764
-0.9772857 0.0054090753
-0.9762857 0.0054693832000000005
-0.9752857 0.0055302022
-0.9742857 0.0055915341
-0.9732857 0.0056533834
-0.9722857 0.0057157558
-0.9712857 0.005778661599999999
-0.9702857 0.0058421148
-0.9692857 0.0059061338
-0.9682857 0.0059707407
-0.9672857 0.0060359602
-0.9662857 0.0061018207
-0.9652857 0.006168350999999999
-0.9642857 0.0062355808
-0.9632857 0.0063035389999999995
-0.9622857 0.0063722524
-0.9612857 0.0064417451
-0.9602857 0.006512038099999999
-0.9592857 0.0065831504
-0.9582857 0.006655098000000001
-0.9572857 0.0067278939
-0.9562857 0.0068015499
-0.9552857 0.0068760746
-0.9542857 0.0069514783
-0.9532857 0.0070277689
-0.9522857 0.0071049559
-0.9512857 0.007183048
-0.9502857 0.0072620518
-0.9492857 0.0073419731
-0.9482857 0.0074228148
-0.9472857 0.0075045790999999995
-0.9462857 0.007587266
-0.9452857 0.0076708726
-0.9442857 0.0077553945
-0.9432857 0.007840826600000001
-0.9422857 0.0079271624
-0.9412857 0.0080143946
-0.9402857 0.0081025166
-0.9392857 0.0081915219
-0.9382857 0.0082814062
-0.9372857 0.008372164999999999
-0.9362857 0.0084637984
-0.9352857 0.0085563064
-0.9342857 0.0086496897
-0.9332857 0.0087439483
-0.9322857 0.0088390821
-0.9312857 0.0089350899
-0.9302857 0.0090319663
-0.9292857 0.009129705
-0.9282857 0.009228297100000001
-0.9272857 0.009327731799999999
-0.9262857 0.0094279967
-0.9252857 0.0095290787
-0.9242857 0.0096309675
-0.9232857 0.009733652399999999
-0.9222857 0.0098371274
-0.9212857 0.0099413905
-0.9202857 0.010046442999999999
-0.9192857 0.010152291
-0.9182857 0.010258949
-0.9172857 0.010366433
-0.9162857 0.010474767
-0.9152857 0.010583976
-0.9142857 0.010694088
-0.9132857 0.010805132
-0.9122857 0.010917135
-0.9112857 0.011030125
-0.9102857 0.011144129
-0.9092857 0.011259172
-0.9082857 0.011375277
-0.9072857 0.011492462
-0.9062857 0.011610744999999999
-0.9052857 0.011730144
-0.9042857 0.011850673
-0.9032857 0.01197235
-0.9022857 0.01209519
-0.9012857 0.012219210000000001
-0.9002857 0.012344428
-0.8992857 0.01247086
-0.8982857 0.012598528999999999
-0.8972857 0.012727450000000001
-0.8962857 0.012857643
-0.8952857 0.012989127000000001
-0.8942857 0.013121916999999999
-0.8932857 0.013256031
-0.8922857 0.013391481
-0.8912857 0.013528281000000001
-0.8902857 0.013666439999999998
-0.8892857 0.013805971
-0.8882857 0.013946885999999999
-0.8872857 0.014089195
-0.8862857 0.01423291
-0.8852857 0.014378037
-0.8842857 0.014524585
-0.8832857 0.014672561999999998
-0.8822857 0.014821975000000001
-0.8812857 0.014972828
-0.8802857 0.015125124
-0.8792857 0.015278863
-0.8782857 0.015434041
-0.8772857 0.015590647999999999
-0.8762857 0.015748675
-0.8752857 0.015908104
-0.8742857 0.016068915
-0.8732857 0.016231087
-0.8722857 0.016394601999999998
-0.8712857 0.016559442
-0.8702857 0.016725592
-0.8692857 0.016893039999999998
-0.8682857 0.017061784
-0.8672857 0.017231821999999997
-0.8662857 0.017403159
-0.8652857 0.017575803
-0.8642857 0.017749766
-0.8632857 0.017925058
-0.8622857 0.018101694999999998
-0.8612857 0.01827969
-0.8602857 0.018459056
-0.8592857 0.018639804
-0.8582857 0.01882194
-0.8572857 0.019005472
-0.8562857 0.019190401
-0.8552857 0.019376731
-0.8542857 0.019564464
-0.8532857 0.019753605
-0.8522857 0.019944165
-0.8512857 0.020136157
-0.8502857 0.0203296
-0.8492857 0.020524516
-0.8482857 0.020720929
-0.8472857 0.020918866
-0.8462857 0.021118351
-0.8452857 0.02131941
-0.8442857 0.021522064
-0.8432857 0.021726332
-0.8422857 0.02193223
-0.8412857 0.022139774
-0.8402857 0.022348978
-0.8392857 0.022559857
-0.8382857 0.022772426
-0.8372857 0.022986704
-0.8362857 0.023202715
-0.8352857 0.023420478
-0.8342857 0.023640018000000002
-0.8332857 0.023861366000000002
-0.8322857 0.024084553
-0.8312857 0.024309609000000003
-0.8302857 0.024536563
-0.8292857 0.024765444999999997
-0.8282857 0.024996273000000003
-0.8272857 0.02522906
-0.8262857 0.025463808999999997
-0.8252857 0.025700522000000003
-0.8242857 0.025939188
-0.8232857 0.026179798
-0.8222857 0.026422334
-0.8212857 0.026666785999999998
-0.8202857 0.026913139
-0.8192857 0.027161386000000003
-0.8182857 0.027411523999999996
-0.8172857 0.027663555
-0.8162857 0.027917479999999998
-0.8152857 0.028173305000000003
-0.8142857 0.028431031
-0.8132857 0.028690661000000003
-0.8122857 0.028952197000000002
-0.8112857 0.029215636
-0.8102857 0.029480981
-0.8092857 0.029748233
-0.8082857 0.030017390999999997
-0.8072857 0.030288449000000002
-0.8062857 0.030561403
-0.8052857 0.030836245
-0.8042857 0.03111297
-0.8032857 0.031391577999999996
-0.8022857 0.031672074999999994
-0.8012857 0.031954466
-0.8002857 0.03223877
-0.7992857 0.032525
-0.7982857 0.032813169
-0.7972857 0.033103282000000005
-0.7962857 0.033395339
-0.7952857 0.033689334
-0.7942857 0.033985268
-0.7932857 0.034283134
-0.7922857 0.034582938
-0.7912857 0.034884689
-0.7902857 0.035188397
-0.7892857 0.035494077
-0.7882857 0.035801745
-0.7872857 0.036111413
-0.7862857 0.036423103
-0.7852857 0.036736837
-0.7842857 0.037052642
-0.7832857 0.037370549
-0.7822857 0.03769059
-0.7812857 0.038012801
-0.7802857 0.038337213
-0.7792857 0.038663848
-0.7782857 0.038992724
-0.7772857 0.039323856
-0.7762857 0.039657252000000004
-0.7752857 0.039992921
-0.7742857 0.040330866
-0.7732857 0.040671101
-0.7722857 0.041013648
-0.7712857 0.041358522
-0.7702857 0.041705745
-0.7692857 0.042055335
-0.7682857 0.042407305
-0.7672857 0.042761656
-0.7662857 0.043118387
-0.7652857 0.043477502
-0.7642857 0.043838995
-0.7632857 0.044202866
-0.7622857 0.044569114
-0.7612857 0.044937746
-0.7602857 0.045308753
-0.7592857 0.045682132
-0.7582857 0.04605788
-0.7572857 0.046435994
-0.7562857 0.046816468
-0.7552857 0.047199303000000005
-0.7542857 0.047584501
-0.7532857 0.047972065
-0.7522857 0.048362001
-0.7512857 0.048754309
-0.7502857 0.04914898299999999
-0.7492857 0.049546
-0.7482857 0.049945345
-0.7472857 0.050346989999999994
-0.7462857 0.050750904
-0.7452857 0.051157077999999995
-0.7442857 0.051565485999999994
-0.7432857 0.051976118
-0.7422857 0.052388973000000005
-0.7412857 0.052804046
-0.7402857 0.053221336999999994
-0.7392857 0.053640839
-0.7382857 0.054062554
-0.7372857 0.05448648
-0.7362857 0.054912617999999996
-0.7352857 0.055340974
-0.7342857 0.05577156
-0.7332857 0.05620438
-0.7322857 0.056639442
-0.7312857 0.057076744
-0.7302857 0.057516276000000005
-0.7292857 0.057958037000000004
-0.7282857 0.058402016
-0.7272857 0.058848225
-0.7262857 0.059296668
-0.7252857 0.059747369999999994
-0.7242857 0.060200342
-0.7232857 0.060655596
-0.7222857 0.061113143
-0.7212857 0.061572995
-0.7202857 0.062035151999999996
-0.7192857 0.062499609000000005
-0.7182857 0.062966364
-0.7172857 0.06343541899999999
-0.7162857 0.063906773
-0.7152857 0.064380438
-0.7142857 0.064856414
-0.7132857 0.065334712
-0.7122857 0.06581532699999999
-0.7112857 0.06629827
-0.7102857 0.066783541
-0.7092857 0.06727114699999999
-0.7082857 0.067761098
-0.7072857 0.068253407
-0.7062857 0.06874809600000001
-0.7052857 0.069245178
-0.7042857 0.069744658
-0.7032857 0.070246524
-0.7022857 0.07075076599999999
-0.7012857 0.071257359
-0.7002857 0.07176627399999999
-0.6992857 0.072277489
-0.6982857 0.072790985
-0.6972857 0.073306751
-0.6962857 0.07382475899999999
-0.6952857 0.07434499600000001
-0.6942857 0.07486743900000001
-0.6932857 0.075392058
-0.6922857 0.07591883199999999
-0.6912857 0.07644773
-0.6902857 0.076978724
-0.6892857 0.077511795
-0.6882857 0.078046933
-0.6872857 0.078584132
-0.6862857 0.079123367
-0.6852857 0.079664629
-0.6842857 0.080207887
-0.6832857 0.08075310599999999
-0.6822857 0.081300247
-0.6812857 0.081849279
-0.6802857 0.082400179
-0.6792857 0.082952919
-0.6782857 0.083507487
-0.6772857 0.084063876
-0.6762857 0.08462207
-0.6752857 0.085182051
-0.6742857 0.08574379
-0.6732857 0.086307258
-0.6722857 0.086872414
-0.6712857 0.087439222
-0.6702857 0.08800764900000001
-0.6692857 0.088577688
-0.6682857 0.089149328
-0.6672857 0.089722569
-0.6662857 0.09029741
-0.6652857 0.090873835
-0.6642857 0.091451831
-0.6632857 0.092031376
-0.6622857 0.09261244
-0.6612857 0.093195011
-0.6602857 0.093779078
-0.6592857 0.094364636
-0.6582857 0.094951683
-0.6572857 0.095540221
-0.6562857 0.096130243
-0.6552857 0.096721714
-0.6542857 0.097314606
-0.6532857 0.097908871
-0.6522857 0.098504499
-0.6512857 0.09910145299999999
-0.6502857 0.099699711
-0.6492857 0.10029927000000001
-0.6482857 0.10090014
-0.6472857 0.10150226
-0.6462857 0.10210563000000002
-0.6452857 0.10271018999999999
-0.6442857 0.10331589000000001
-0.6432857 0.10392267999999999
-0.6422857 0.10453053
-0.6412857 0.1051394
-0.6402857 0.10574928
-0.6392857 0.10636017
-0.6382857 0.10697204
-0.6372857 0.10758485999999999
-0.6362857 0.10819859
-0.6352857 0.10881318000000001
-0.6342857 0.10942857
-0.6332857 0.11004473
-0.6322857 0.11066158000000001
-0.6312857 0.11127909000000001
-0.6302857 0.11189723000000001
-0.6292857 0.11251598
-0.6282857 0.11313527
-0.6272857 0.11375503000000001
-0.6262857 0.11437520000000001
-0.6252857 0.1149957
-0.6242857 0.11561642999999999
-0.6232857 0.11623736
-0.6222857 0.1168584
-0.6212857 0.1174795
-0.6202857 0.11810063
-0.6192857 0.11872174
-0.6182857 0.11934278
-0.6172857 0.11996369999999999
-0.6162857 0.12058441
-0.6152857 0.12120485
-0.6142857 0.12182492
-0.6132857 0.12244459
-0.6122857 0.12306379
-0.6112857 0.12368248999999999
-0.6102857 0.12430067
-0.6092857 0.12491827
-0.6082857 0.12553527
-0.6072857 0.1261516
-0.6062857 0.12676719
-0.6052857 0.12738198
-0.6042857 0.1279959
-0.6032857 0.12860888
-0.6022857 0.12922089
-0.6012857 0.12983187
-0.6002857 0.13044178
-0.5992857 0.13105057
-0.5982857 0.13165814
-0.5972857 0.13226442
-0.5962857 0.13286932
-0.5952857 0.13347276
-0.5942857 0.13407465000000002
-0.5932857 0.13467495
-0.5922857 0.1352736
-0.5912857 0.13587059
-0.5902857 0.13646587
-0.5892857 0.13705939
-0.5882857 0.13765109
-0.5872857 0.1382409
-0.5862857 0.13882873999999998
-0.5852857 0.13941452
-0.5842857 0.13999817
-0.5832857 0.1405796
-0.5822857 0.14115877
-0.5812857 0.14173558
-0.5802857 0.14230998
-0.5792857 0.14288183
-0.5782857 0.14345108
-0.5772857 0.1440176
-0.5762857 0.14458132
-0.5752857 0.14514212999999998
-0.5742857 0.14569993
-0.5732857 0.14625465
-0.5722857 0.14680622999999998
-0.5712857 0.14735458
-0.5702857 0.1478996
-0.5692857 0.14844118
-0.5682857 0.14897917000000002
-0.5672857 0.14951346
-0.5662857 0.15004391
-0.5652857 0.15057041000000002
-0.5642857 0.15109286
-0.5632857 0.15161117
-0.5622857 0.15212524
-0.5612857 0.15263499
-0.5602857 0.1531403
-0.5592857 0.15364108
-0.5582857 0.1541372
-0.5572857 0.15462857
-0.5562857 0.15511505
-0.5552857 0.15559653
-0.5542857 0.15607289
-0.5532857 0.15654403
-0.5522857 0.15700986
-0.5512857 0.15747022
-0.5502857 0.15792499999999998
-0.5492857 0.15837402
-0.5482857 0.15881715999999999
-0.5472857 0.15925427
-0.5462857 0.15968523
-0.5452857 0.16010994
-0.5442857 0.16052829000000002
-0.5432857 0.16094018
-0.5422857 0.16134548999999998
-0.5412857 0.16174412
-0.5402857 0.16213594
-0.5392857 0.16252083
-0.5382857 0.16289866
-0.5372857 0.16326931
-0.5362857 0.16363268
-0.5352857 0.16398865999999998
-0.5342857 0.16433715
-0.5332857 0.16467803
-0.5322857 0.16501114
-0.5312857 0.1653363
-0.5302857 0.16565336
-0.5292857 0.16596213999999998
-0.5282857 0.16626252
-0.5272857 0.16655438
-0.5262857 0.1668376
-0.5252857 0.16711213
-0.5242857 0.16737785
-0.5232857 0.16763463
-0.5222857 0.1678823
-0.5212857 0.16812069000000002
-0.5202857 0.16834957
-0.5192857 0.16856878
-0.5182857 0.16877813
-0.5172857 0.1689775
-0.5162857 0.16916677
-0.5152857 0.16934585000000002
-0.5142857 0.16951460000000002
-0.5132857 0.16967284
-0.5122857 0.16982039
-0.5112857 0.169957
-0.5102857 0.17008247
-0.5092857 0.17019662
-0.5082857 0.17029929
-0.5072857 0.17039042000000001
-0.5062857 0.1704699
-0.5052857 0.1705376
-0.5042857 0.17059332
-0.5032857 0.17063685
-0.5022857 0.17066794
-0.5012857 0.17068629000000002
-0.5002857 0.17069167
-0.4992857 0.17068386
-0.4982857 0.17066271
-0.4972857 0.1706281
-0.4962857 0.1705799
-0.4952857 0.17051795
-0.4942857 0.17044207
-0.4932857 0.17035202000000002
-0.4922857 0.17024758
-0.4912857 0.17012850999999998
-0.4902857 0.16999458
-0.4892857 0.16984562
-0.4882857 0.16968149999999999
-0.4872857 0.16950207
-0.4862857 0.16930719
-0.4852857 0.16909669
-0.4842857 0.16887034
-0.4832857 0.16862787
-0.4822857 0.16836901999999998
-0.4812857 0.1680935
-0.4802857 0.16780108
-0.4792857 0.16749157
-0.4782857 0.16716477000000002
-0.4772857 0.16682056
-0.4762857 0.16645880000000002
-0.4752857 0.1660793
-0.4742857 0.16568181
-0.4732857 0.16526605
-0.4722857 0.16483174
-0.4712857 0.16437861
-0.4702857 0.16390643000000002
-0.4692857 0.16341502000000002
-0.4682857 0.16290422999999998
-0.4672857 0.16237393
-0.4662857 0.16182386999999998
-0.4652857 0.16125384999999998
-0.4642857 0.16066357
-0.4632857 0.16005279
-0.4622857 0.15942121
-0.4612857 0.1587686
-0.4602857 0.15809477000000002
-0.4592857 0.15739953
-0.4582857 0.15668274
-0.4572857 0.15594423
-0.4562857 0.15518375
-0.4552857 0.15440107
-0.4542857 0.15359586
-0.4532857 0.15276779
-0.4522857 0.15191652
-0.4512857 0.15104179
-0.4502857 0.15014333
-0.4492857 0.1492209
-0.4482857 0.14827428
-0.4472857 0.14730326
-0.4462857 0.14630759
-0.4452857 0.14528699
-0.4442857 0.14424117
-0.4432857 0.14316982
-0.4422857 0.14207269
-0.4412857 0.14094948
-0.4402857 0.13979995
-0.4392857 0.13862384
-0.4382857 0.13742092
-0.4372857 0.13619093
-0.4362857 0.13493360000000001
-0.4352857 0.13364863999999999
-0.4342857 0.13233576
-0.4332857 0.13099461
-0.4322857 0.12962488
-0.4312857 0.12822627
-0.4302857 0.12679854000000002
-0.4292857 0.12534142
-0.4282857 0.12385466999999999
-0.4272857 0.12233801999999999
-0.4262857 0.1207912
-0.4252857 0.11921391
-0.4242857 0.11760581
-0.4232857 0.11596653999999999
-0.4222857 0.11429576
-0.4212857 0.11259315000000002
-0.4202857 0.11085845000000001
-0.4192857 0.10909139000000001
-0.4182857 0.10729171000000001
-0.4172857 0.10545909999999999
-0.4162857 0.10359326
-0.4152857 0.10169378999999999
-0.4142857 0.09976036399999999
-0.4132857 0.09779264199999999
-0.4122857 0.095790339
-0.4112857 0.09375317000000001
-0.4102857 0.09168084400000001
-0.4092857 0.08957310900000001
-0.4082857 0.087429694
-0.4072857 0.085250294
-0.4062857 0.083034619
-0.4052857 0.080782356
-0.4042857 0.078493165
-0.4032857 0.076166698
-0.4022857 0.073802628
-0.4012857 0.07140060200000001
-0.4002857 0.068960356
-0.3992857 0.066481595
-0.3982857 0.06396399700000001
-0.3972857 0.061407243
-0.3962857 0.058810959999999995
-0.3952857 0.056174804999999994
-0.3942857 0.053498422
-0.3932857 0.050781516
-0.3922857 0.048023742
-0.3912857 0.045224815
-0.3902857 0.042384362
-0.3892857 0.03950207
-0.3882857 0.036577583999999996
-0.3872857 0.033610538
-0.3862857 0.030600585
-0.3852857 0.027547381
-0.3842857 0.024450591
-0.3832857 0.021309868
-0.3822857 0.01812484
-0.3812857 0.014895153
-0.3802857 0.011620444
-0.3792857 0.00830032
-0.3782857 0.0049343907
-0.3772857 0.0015223151
-0.3762857 -0.0019362262
-0.3752857 -0.0054415319
-0.3742857 -0.008993944399999999
-0.3732857 -0.012593789000000001
-0.3722857 -0.01624141
-0.3712857 -0.019937137
-0.3702857 -0.023681375
-0.3692857 -0.027474511
-0.3682857 -0.031316988
-0.3672857 -0.035209183
-0.3662857 -0.039151419
-0.3652857 -0.043144045
-0.3642857 -0.047187454999999996
-0.3632857 -0.051281985
-0.3622857 -0.055428046999999994
-0.3612857 -0.059626030000000003
-0.3602857 -0.063876371
-0.3592857 -0.068179495
-0.3582857 -0.072535791
-0.3572857 -0.076945609
-0.3562857 -0.081409223
-0.3552857 -0.085926958
-0.3542857 -0.090499135
-0.3532857 -0.095126097
-0.3522857 -0.099808269
-0.3512857 -0.10454606
-0.3502857 -0.10933995
-0.3492857 -0.11419038
-0.3482857 -0.11909772
-0.3472857 -0.12406226000000001
-0.3462857 -0.12908435000000001
-0.3452857 -0.13416430000000001
-0.3442857 -0.13930247
-0.3432857 -0.14449924
-0.3422857 -0.14975506
-0.3412857 -0.15507034
-0.3402857 -0.16044551
-0.3392857 -0.16588092999999998
-0.3382857 -0.17137695
-0.3372857 -0.17693386
-0.3362857 -0.18255201
-0.3352857 -0.18823171
-0.3342857 -0.19397335999999998
-0.3332857 -0.19977737999999998
-0.3322857 -0.20564424
-0.3312857 -0.21157443999999997
-0.3302857 -0.21756842999999998
-0.3292857 -0.22362664
-0.3282857 -0.22974941
-0.3272857 -0.23593705
-0.3262857 -0.24218985
-0.3252857 -0.24850813000000002
-0.3242857 -0.25489223
-0.3232857 -0.2613425
-0.3222857 -0.26785943
-0.3212857 -0.27444346
-0.3202857 -0.28109499
-0.3192857 -0.28781446
-0.3182857 -0.2946022
-0.3172857 -0.30145852
-0.3162857 -0.30838381
-0.3152857 -0.31537849
-0.3142857 -0.32244297
-0.3132857 -0.32957767
-0.3122857 -0.33678301
-0.3112857 -0.34405943
-0.3102857 -0.35140729
-0.3092857 -0.35882692
-0.3082857 -0.36631867
-0.3072857 -0.37388282
-0.3062857 -0.38151976
-0.3052857 -0.38922988000000003
-0.3042857 -0.39701369
-0.3032857 -0.40487172000000005
-0.3022857 -0.41280445
-0.3012857 -0.42081233
-0.3002857 -0.42889570000000005
-0.2992857 -0.43705491999999996
-0.2982857 -0.44529028000000004
-0.2972857 -0.4536021
-0.2962857 -0.46199070999999997
-0.2952857 -0.47045656999999996
-0.2942857 -0.47900006
-0.2932857 -0.48762155
-0.2922857 -0.49632145000000005
-0.2912857 -0.50510014
-0.2902857 -0.51395795
-0.2892857 -0.52289525
-0.2882857 -0.53191236
-0.2872857 -0.54100966
-0.2862857 -0.55018752
-0.2852857 -0.55944631
-0.2842857 -0.5687864499999999
-0.2832857 -0.57820841
-0.2822857 -0.5877126
-0.2812857 -0.5972995
-0.2802857 -0.60696946
-0.2792857 -0.61672279
-0.2782857 -0.6265597399999999
-0.2772857 -0.63648056
-0.2762857 -0.64648557
-0.2752857 -0.6565751
-0.2742857 -0.66674957
-0.2732857 -0.67700944
-0.2722857 -0.68735518
-0.2712857 -0.69778715
-0.2702857 -0.70830579
-0.2692857 -0.7189113199999999
-0.2682857 -0.72960407
-0.2672857 -0.74038426
-0.2662857 -0.75125224
-0.2652857 -0.76220832
-0.2642857 -0.77325301
-0.2632857 -0.7843866899999999
-0.2622857 -0.79560978
-0.2612857 -0.8069225600000001
-0.2602857 -0.8183252999999999
-0.2592857 -0.82981819
-0.2582857 -0.84140142
-0.2572857 -0.85307518
-0.2562857 -0.8648397400000001
-0.2552857 -0.8766955700000001
-0.2542857 -0.8886431300000001
-0.2532857 -0.9006829900000001
-0.2522857 -0.91281561
-0.2512857 -0.92504155
-0.2502857 -0.93736099
-0.2492857 -0.9497741199999999
-0.2482857 -0.96228113
-0.2472857 -0.9748821100000001
-0.2462857 -0.98757744
-0.2452857 -1.0003674
-0.2442857 -1.0132523
-0.2432857 -1.0262326
-0.2422857 -1.0393088
-0.2412857 -1.0524811
-0.2402857 -1.0657499000000001
-0.2392857 -1.0791152
-0.2382857 -1.0925772999999999
-0.2372857 -1.1061364
-0.2362857 -1.1197929
-0.2352857 -1.1335473
-0.2342857 -1.1473999000000001
-0.2332857 -1.1613513
-0.2322857 -1.1754019
-0.2312857 -1.1895517
-0.2302857 -1.2038007
-0.2292857 -1.2181491
-0.2282857 -1.2325966000000002
-0.2272857 -1.2471436
-0.2262857 -1.2617902
-0.2252857 -1.2765370999999999
-0.2242857 -1.2913848
-0.2232857 -1.3063339999999999
-0.2222857 -1.3213848000000001
-0.2212857 -1.3365375000000002
-0.2202857 -1.3517921
-0.2192857 -1.3671486
-0.2182857 -1.3826068
-0.2172857 -1.398167
-0.2162857 -1.4138295
-0.2152857 -1.4295947999999998
-0.2142857 -1.4454631
-0.2132857 -1.461435
-0.2122857 -1.4775107
-0.2112857 -1.4936902
-0.2102857 -1.5099733
-0.2092857 -1.5263601999999998
-0.2082857 -1.542851
-0.2072857 -1.5594457000000002
-0.2062857 -1.5761448
-0.2052857 -1.5929487
-0.2042857 -1.6098576
-0.2032857 -1.6268719
-0.2022857 -1.6439917
-0.2012857 -1.661217
-0.2002857 -1.6785478
-0.1992857 -1.695984
-0.1982857 -1.7135257000000002
-0.1972857 -1.7311729000000002
-0.1962857 -1.748926
-0.1952857 -1.7667854
-0.1942857 -1.7847513999999998
-0.1932857 -1.8028243
-0.1922857 -1.8210042
-0.1912857 -1.8392911
-0.1902857 -1.8576850999999999
-0.1892857 -1.8761858
-0.1882857 -1.8947933
-0.1872857 -1.9135075000000001
-0.1862857 -1.9323286
-0.1852857 -1.951257
-0.1842857 -1.970293
-0.1832857 -1.9894368999999998
-0.1822857 -2.0086886
-0.1812857 -2.0280481999999997
-0.1802857 -2.0475155
-0.1792857 -2.0670902
-0.1782857 -2.0867725999999998
-0.1772857 -2.1065626
-0.1762857 -2.1264607
-0.1752857 -2.1464670000000003
-0.1742857 -2.1665817
-0.1732857 -2.1868048
-0.1722857 -2.2071363
-0.1712857 -2.2275761000000003
-0.1702857 -2.248124
-0.1692857 -2.2687797
-0.1682857 -2.2895431
-0.1672857 -2.3104146
-0.1662857 -2.3313941000000002
-0.1652857 -2.3524821
-0.1642857 -2.3736782
-0.1632857 -2.3949827999999997
-0.1622857 -2.4163956
-0.1612857 -2.4379166
-0.1602857 -2.4595456
-0.1592857 -2.4812825
-0.1582857 -2.5031274
-0.1572857 -2.5250802
-0.1562857 -2.5471408
-0.1552857 -2.5693094
-0.1542857 -2.5915857
-0.1532857 -2.6139693
-0.1522857 -2.6364602
-0.1512857 -2.659058
-0.1502857 -2.6817625
-0.1492857 -2.704574
-0.1482857 -2.7274922
-0.1472857 -2.7505170999999997
-0.1462857 -2.7736485
-0.1452857 -2.7968865
-0.1442857 -2.8202306
-0.1432857 -2.8436812
-0.1422857 -2.8672375
-0.1412857 -2.8908998
-0.1402857 -2.9146675
-0.1392857 -2.9385407
-0.1382857 -2.9625189
-0.1372857 -2.9866021
-0.1362857 -3.0107901999999997
-0.1352857 -3.0350832000000003
-0.1342857 -3.0594811
-0.1332857 -3.0839831
-0.1322857 -3.1085890000000003
-0.1312857 -3.1332981
-0.1302857 -3.1581104
-0.1292857 -3.1830255000000003
-0.1282857 -3.2080433999999998
-0.1272857 -3.2331642
-0.1262857 -3.2583876999999997
-0.1252857 -3.2837138
-0.1242857 -3.3091422
-0.1232857 -3.3346724
-0.1222857 -3.3603035000000006
-0.1212857 -3.3860348
-0.1202857 -3.4118664
-0.1192857 -3.4377976999999995
-0.1182857 -3.4638289
-0.1172857 -3.4899600000000004
-0.1162857 -3.5161909
-0.1152857 -3.5425216
-0.1142857 -3.568951
-0.1132857 -3.5954785000000005
-0.1122857 -3.6221031
-0.1112857 -3.6488246
-0.1102857 -3.6756421999999995
-0.1092857 -3.7025563
-0.1082857 -3.7295668999999996
-0.1072857 -3.7566740000000003
-0.1062857 -3.7838776
-0.1052857 -3.8111764999999997
-0.1042857 -3.8385704
-0.1032857 -3.8660578
-0.1022857 -3.893638
-0.1012857 -3.9213101999999997
-0.1002857 -3.9490748
-9.9285714E-02 -3.9769314
-9.8285712E-02 -4.00488
-9.7285718E-02 -4.0329207
-9.6285716E-02 -4.0610529
-9.5285714E-02 -4.0892761
-9.4285712E-02 -4.1175887
-9.3285717E-02 -4.1459892
-9.2285715E-02 -4.1744772
-9.1285713E-02 -4.2030517000000005
-9.0285711E-02 -4.2317133
-8.9285716E-02 -4.2604621
-8.8285714E-02 -4.2892978
-8.7285712E-02 -4.318220200000001
-8.6285718E-02 -4.3472286
-8.5285716E-02 -4.3763217
-8.4285714E-02 -4.4054981
-8.3285712E-02 -4.4347566
-8.2285717E-02 -4.4640962
-8.1285715E-02 -4.4935167
-8.0285713E-02 -4.5230184
-7.9285711E-02 -4.5526013
-7.8285716E-02 -4.5822654
-7.7285714E-02 -4.61201
-7.6285712E-02 -4.6418339
-7.5285718E-02 -4.6717353
-7.4285716E-02 -4.7017131
-7.3285714E-02 -4.7317654000000005
-7.2285712E-02 -4.7618918
-7.1285717E-02 -4.792092
-7.0285715E-02 -4.8223667
-6.9285713E-02 -4.8527151
-6.8285711E-02 -4.8831377
-6.7285717E-02 -4.9136333
-6.6285715E-02 -4.9442008
-6.5285712E-02 -4.9748383
-6.4285718E-02 -5.0055448
-6.3285716E-02 -5.036319000000001
-6.2285714E-02 -5.067160400000001
-6.1285716E-02 -5.0980682999999996
-6.0285714E-02 -5.1290426
-5.9285715E-02 -5.1600836
-5.8285713E-02 -5.1911902
-5.7285715E-02 -5.2223612
-5.6285713E-02 -5.2535959
-5.5285715E-02 -5.284892
-5.4285713E-02 -5.3162489
-5.3285714E-02 -5.347665
-5.2285716E-02 -5.3791396
-5.1285714E-02 -5.4106727
-5.0285716E-02 -5.4422639
-4.9285714E-02 -5.4739133
-4.8285715E-02 -5.5056196
-4.7285713E-02 -5.5373817999999995
-4.6285715E-02 -5.5691984
-4.5285713E-02 -5.6010671
-4.4285715E-02 -5.6329865
-4.3285713E-02 -5.6649558
-4.2285714E-02 -5.6969743
-4.1285716E-02 -5.7290412
-4.0285714E-02 -5.7611566000000005
-3.9285716E-02 -5.79332
-3.8285714E-02 -5.8255304
-3.7285715E-02 -5.8577865
-3.6285713E-02 -5.8900867
-3.5285715E-02 -5.9224293
-3.4285713E-02 -5.9548128
-3.3285715E-02 -5.9872363
-3.2285713E-02 -6.0196988
-3.1285714E-02 -6.0521998
-3.0285714E-02 -6.084739
-2.9285714E-02 -6.117316
-2.8285714E-02 -6.1499294
-2.7285714E-02 -6.1825771000000005
-2.6285714E-02 -6.2152576
-2.5285713E-02 -6.2479686
-2.4285715E-02 -6.2807083
-2.3285715E-02 -6.313476
-2.2285715E-02 -6.3462704
-2.1285715E-02 -6.3790925
-2.0285714E-02 -6.4119413
-1.9285714E-02 -6.4448163
-1.8285714E-02 -6.4777166
-1.7285714E-02 -6.510639899999999
-1.6285714E-02 -6.543584900000001
-1.5285715E-02 -6.576549299999999
-1.4285714E-02 -6.6095307000000005
-1.3285714E-02 -6.6425286
-1.2285714E-02 -6.6755420999999995
-1.1285714E-02 -6.708571300000001
-1.0285715E-02 -6.741614599999999
-9.2857145E-03 -6.774672099999999
-8.2857143E-03 -6.8077423
-7.2857141E-03 -6.8408221000000005
-6.2857145E-03 -6.8739109
-5.2857143E-03 -6.9070049
-4.2857141E-03 -6.9401033000000005
-3.2857142E-03 -6.9732048
-2.2857143E-03 -7.0063084
-1.2857143E-03 -7.0394151
-2.8571428E-04 -7.072524
7.1428571E-04 -7.1056336
1.7142857E-03 -7.1387425
2.7142856E-03 -7.1718484
3.7142858E-03 -7.204947600000001
4.7142855E-03 -7.2380371
5.7142857E-03 -7.271117
6.7142858E-03 -7.3041856
7.7142855E-03 -7.337244599999999
8.7142857E-03 -7.3702924
9.7142858E-03 -7.403329
1.0714286E-02 -7.4363537
1.1714286E-02 -7.4693643000000005
1.2714285E-02 -7.5023562
1.3714286E-02 -7.535328
1.4714286E-02 -7.5682767
1.5714286E-02 -7.6012015
1.6714286E-02 -7.6341026
1.7714286E-02 -7.666979
1.8714286E-02 -7.6998308
1.9714287E-02 -7.7326573
2.0714285E-02 -7.765456299999999
2.1714285E-02 -7.7982247000000005
2.2714285E-02 -7.8309588
2.3714285E-02 -7.863656400000001
2.4714286E-02 -7.8963152999999995
2.5714286E-02 -7.9289354
2.6714286E-02 -7.961516100000001
2.7714286E-02 -7.9940572
2.8714286E-02 -8.0265597
2.9714286E-02 -8.059021099999999
3.0714286E-02 -8.0914393
3.1714287E-02 -8.1238098
3.2714285E-02 -8.1561305
3.3714287E-02 -8.1883982
3.4714285E-02 -8.2206108
3.5714287E-02 -8.252769
3.6714286E-02 -8.2848728
3.7714284E-02 -8.3169222
3.8714286E-02 -8.3489157
3.9714284E-02 -8.3808519
4.0714286E-02 -8.4127277
4.1714285E-02 -8.444539500000001
4.2714287E-02 -8.4762841
4.3714285E-02 -8.5079595
4.4714287E-02 -8.5395642
4.5714285E-02 -8.5710987
4.6714287E-02 -8.6025633
4.7714286E-02 -8.6339585
4.8714284E-02 -8.665282300000001
4.9714286E-02 -8.6965322
5.0714284E-02 -8.727704
5.1714286E-02 -8.758793800000001
5.2714285E-02 -8.7897986
5.3714287E-02 -8.8207163
5.4714285E-02 -8.851546
5.5714287E-02 -8.8822886
5.6714285E-02 -8.912944
5.7714287E-02 -8.9435123
5.8714285E-02 -8.973992599999999
5.9714288E-02 -9.0043813
6.0714286E-02 -9.0346746
6.1714284E-02 -9.0648681
6.2714286E-02 -9.0949595
6.3714288E-02 -9.1249466
6.4714283E-02 -9.1548286
6.5714285E-02 -9.1846064
6.6714287E-02 -9.2142805
6.7714289E-02 -9.243850400000001
6.8714283E-02 -9.273313
6.9714285E-02 -9.3026653
7.0714287E-02 -9.331903599999999
7.1714282E-02 -9.3610235
7.2714284E-02 -9.3900234
7.3714286E-02 -9.418901100000001
7.4714288E-02 -9.4476573
7.5714283E-02 -9.4762936
7.6714285E-02 -9.504808500000001
7.7714287E-02 -9.5332004
7.8714289E-02 -9.5614664
7.9714283E-02 -9.5896035
8.0714285E-02 -9.6176066
8.1714287E-02 -9.6454725
8.2714289E-02 -9.6731998
8.3714284E-02 -9.7007871
8.4714286E-02 -9.7282358
8.5714288E-02 -9.7555451
8.6714283E-02 -9.7827159
8.7714285E-02 -9.8097451
8.8714287E-02 -9.8366305
8.9714289E-02 -9.8633677
9.0714283E-02 -9.8899528
9.1714285E-02 -9.916383
9.2714287E-02 -9.942656
9.3714289E-02 -9.968771799999999
9.4714284E-02 -9.9947304
9.5714286E-02 -10.020529999999999
9.6714288E-02 -10.04617
9.7714283E-02 -10.07165
9.8714285E-02 -10.096969999999999
9.9714287E-02 -10.122119999999999
0.1007143 -10.14709
0.1017143 -10.17189
0.1027143 -10.196520000000001
0.1037143 -10.22098
0.1047143 -10.24526
0.1057143 -10.269359999999999
0.1067143 -10.293289999999999
0.1077143 -10.317039999999999
0.1087143 -10.3406
0.1097143 -10.36398
0.1107143 -10.38716
0.1117143 -10.41016
0.1127143 -10.43296
0.1137143 -10.45557
0.1147143 -10.47799
0.1157143 -10.5002
0.1167143 -10.52222
0.1177143 -10.54405
0.1187143 -10.565660000000001
0.1197143 -10.58708
0.1207143 -10.60828
0.1217143 -10.62927
0.1227143 -10.65006
0.1237143 -10.670630000000001
0.1247143 -10.69099
0.1257143 -10.71114
0.1267143 -10.731069999999999
0.1277143 -10.75078
0.1287143 -10.77027
0.1297143 -10.78953
0.1307143 -10.808570000000001
0.1317143 -10.82738
0.1327143 -10.84596
0.1337143 -10.864310000000001
0.1347143 -10.88243
0.1357143 -10.90033
0.1367143 -10.91798
0.1377143 -10.935400000000001
0.1387143 -10.95257
0.1397143 -10.96951
0.1407143 -10.9862
0.1417143 -11.00264
0.1427143 -11.01884
0.1437143 -11.03479
0.1447143 -11.05049
0.1457143 -11.06593
0.1467143 -11.08112
0.1477143 -11.096060000000001
0.1487143 -11.11074
0.1497143 -11.12515
0.1507143 -11.13931
0.1517143 -11.1532
0.1527143 -11.16683
0.1537143 -11.18019
0.1547143 -11.193290000000001
0.1557143 -11.20612
0.1567143 -11.21868
0.1577143 -11.23096
0.1587143 -11.24297
0.1597143 -11.2547
0.1607143 -11.26615
0.1617143 -11.27732
0.1627143 -11.28821
0.1637143 -11.29882
0.1647143 -11.30914
0.1657143 -11.31917
0.1667143 -11.32891
0.1677143 -11.338370000000001
0.1687143 -11.34752
0.1697143 -11.35639
0.1707143 -11.36496
0.1717143 -11.37324
0.1727143 -11.38122
0.1737143 -11.3889
0.1747143 -11.39627
0.1757143 -11.40335
0.1767143 -11.41011
0.1777143 -11.41657
0.1787143 -11.42272
0.1797143 -11.428560000000001
0.1807143 -11.43409
0.1817143 -11.439309999999999
0.1827143 -11.44422
0.1837143 -11.44881
0.1847143 -11.45308
0.1857143 -11.45703
0.1867143 -11.46066
0.1877143 -11.46397
0.1887143 -11.466949999999999
0.1897143 -11.46961
0.1907143 -11.47195
0.1917143 -11.47396
0.1927143 -11.47564
0.1937143 -11.476980000000001
0.1947143 -11.478
0.1957143 -11.478679999999999
0.1967143 -11.47902
0.1977143 -11.47903
0.1987143 -11.4787
0.1997143 -11.47803
0.2007143 -11.47702
0.2017143 -11.47568
0.2027143 -11.47399
0.2037143 -11.47195
0.2047143 -11.46957
0.2057143 -11.466840000000001
0.2067143 -11.46376
0.2077143 -11.46033
0.2087143 -11.45655
0.2097143 -11.45242
0.2107143 -11.44794
0.2117143 -11.443100000000001
0.2127143 -11.43791
0.2137143 -11.43236
0.2147143 -11.426459999999999
0.2157143 -11.42019
0.2167143 -11.41356
0.2177143 -11.40656
0.2187143 -11.39921
0.2197143 -11.3915
0.2207143 -11.38342
0.2217143 -11.37497
0.2227143 -11.36616
0.2237143 -11.35698
0.2247143 -11.34743
0.2257143 -11.33751
0.2267143 -11.327210000000001
0.2277143 -11.31655
0.2287143 -11.30551
0.2297143 -11.2941
0.2307143 -11.282309999999999
0.2317143 -11.27015
0.2327143 -11.25762
0.2337143 -11.2447
0.2347143 -11.231399999999999
0.2357143 -11.21772
0.2367143 -11.20366
0.2377143 -11.189219999999999
0.2387143 -11.174389999999999
0.2397143 -11.159189999999999
0.2407143 -11.1436
0.2417143 -11.12763
0.2427143 -11.111279999999999
0.2437143 -11.09454
0.2447143 -11.077399999999999
0.2457143 -11.05989
0.2467143 -11.04198
0.2477143 -11.023679999999999
0.2487143 -11.004990000000001
0.2497143 -10.98592
0.2507143 -10.96646
0.2517143 -10.9466
0.2527143 -10.92635
0.2537143 -10.905710000000001
0.2547143 -10.88467
0.2557143 -10.863240000000001
0.2567143 -10.84141
0.2577143 -10.819189999999999
0.2587143 -10.79658
0.2597143 -10.77356
0.2607143 -10.750160000000001
0.2617143 -10.72636
0.2627143 -10.70216
0.2637143 -10.67757
0.2647143 -10.65257
0.2657143 -10.62718
0.2667143 -10.60138
0.2677143 -10.57519
0.2687143 -10.5486
0.2697143 -10.52161
0.2707143 -10.49422
0.2717143 -10.46643
0.2727143 -10.43824
0.2737143 -10.40965
0.2747143 -10.38066
0.2757143 -10.35126
0.2767143 -10.321470000000001
0.2777143 -10.291269999999999
0.2787143 -10.26067
0.2797143 -10.22967
0.2807143 -10.198269999999999
0.2817143 -10.16648
0.2827143 -10.13428
0.2837143 -10.10167
0.2847143 -10.068670000000001
0.2857143 -10.03526
0.2867143 -10.00144
0.2877143 -9.967227300000001
0.2887143 -9.932611099999999
0.2897143 -9.8975956
0.2907143 -9.8621815
0.2917143 -9.8263673
0.2927143 -9.790153799999999
0.2937143 -9.7535387
0.2947143 -9.7165212
0.2957143 -9.6791007
0.2967143 -9.641277800000001
0.2977143 -9.603053300000001
0.2987143 -9.5644288
0.2997143 -9.525405600000001
0.3007143 -9.4859861
0.3017143 -9.4461694
0.3027143 -9.405956399999999
0.3037143 -9.3653463
0.3047143 -9.3243375
0.3057143 -9.2829295
0.3067143 -9.241123499999999
0.3077143 -9.198921200000001
0.3087143 -9.156324
0.3097143 -9.1133334
0.3107143 -9.0699509
0.3117143 -9.0261765
0.3127143 -8.982008700000002
0.3137143 -8.9374468
0.3147143 -8.89249
0.3157143 -8.8471383
0.3167143 -8.8013925
0.3177143 -8.7552547
0.3187143 -8.7087274
0.3197143 -8.6618125
0.3207143 -8.6145125
0.3217143 -8.5668266
0.3227143 -8.5187547
0.3237143 -8.470296099999999
0.3247143 -8.4214501
0.3257143 -8.3722174
0.3267143 -8.322600300000001
0.3277143 -8.272600200000001
0.3287143 -8.222219299999999
0.3297143 -8.1714593
0.3307143 -8.1203215
0.3317143 -8.068805900000001
0.3327143 -8.0169126
0.3337143 -7.9646409
0.3347143 -7.9119913
0.3357143 -7.858965499999999
0.3367143 -7.8055650000000005
0.3377143 -7.751791900000001
0.3387143 -7.6976486
0.3397143 -7.6431371
0.3407143 -7.5882584
0.3417143 -7.533013800000001
0.3427143 -7.477401899999999
0.3437143 -7.4214235
0.3447143 -7.3650777000000005
0.3457143 -7.3083661
0.3467143 -7.2512894999999995
0.3477143 -7.1938522
0.3487143 -7.1360558
0.3497143 -7.077903300000001
0.3507143 -7.019396899999999
0.3517143 -6.9605365
0.3527143 -6.901323099999999
0.3537143 -6.8417571
0.3547143 -6.781838799999999
0.3557143 -6.7215696000000005
0.3567143 -6.660951699999999
0.3577143 -6.5999873000000004
0.3587143 -6.5386795
0.3597143 -6.4770304
0.3607143 -6.4150415
0.3617143 -6.3527130000000005
0.3627143 -6.2900453999999995
0.3637143 -6.2270381
0.3647143 -6.1636925
0.3657143 -6.1000105
0.3667143 -6.0359955
0.3677143 -5.9716508
0.3687143 -5.9069797
0.3697143 -5.841985
0.3707143 -5.776668
0.3717143 -5.7110294999999995
0.3727143 -5.6450691
0.3737143 -5.5787869
0.3747143 -5.5121842999999995
0.3757143 -5.4452635
0.3767143 -5.3780276
0.3777143 -5.3104803
0.3787143 -5.242624500000001
0.3797143 -5.174462500000001
0.3807143 -5.105995
0.3817143 -5.0372224
0.3827143 -4.9681447
0.3837143 -4.8987634
0.3847143 -4.8290815
0.3857143 -4.7591023
0.3867143 -4.6888299
0.3877143 -4.6182685
0.3887143 -4.5474209000000005
0.3897143 -4.4762891
0.3907143 -4.4048727
0.3917143 -4.3331712
0.3927143 -4.2611852
0.3937143 -4.1889157
0.3947143 -4.1163661
0.3957143 -4.0435407
0.3967143 -3.9704441999999998
0.3977143 -3.8970802
0.3987143 -3.8234513
0.3997143 -3.7495591000000004
0.4007143 -3.6754034
0.4017143 -3.6009847999999995
0.4027143 -3.5263043
0.4037143 -3.4513645000000004
0.4047143 -3.3761699
0.4057143 -3.3007256999999997
0.4067143 -3.2250362999999997
0.4077143 -3.1491051999999997
0.4087143 -3.0729335
0.4097143 -2.9965211
0.4107143 -2.9198671
0.4117143 -2.8429715
0.4127143 -2.7658358
0.4137143 -2.6884638
0.4147143 -2.6108607999999998
0.4157143 -2.5330329
0.4167143 -2.4549859
0.4177143 -2.3767229
0.4187143 -2.2982454
0.4197143 -2.2195533
0.4207143 -2.1406459
0.4217143 -2.0615233
0.4227143 -1.9821879
0.4237143 -1.9026439999999998
0.4247143 -1.8228978
0.4257143 -1.7429554999999999
0.4267143 -1.6628214999999997
0.4277143 -1.5824980999999998
0.4287143 -1.5019851000000002
0.4297143 -1.4212813
0.4307143 -1.340386
0.4317143 -1.2593002
0.4327143 -1.1780279
0.4337143 -1.0965753
0.4347143 -1.0149499
0.4357143 -0.9331584
0.4367143 -0.85120536
0.4377143 -0.7690925599999999
0.4387143 -0.68681906
0.4397143 -0.60438309
0.4407143 -0.52178386
0.4417143 -0.43902262
0.4427143 -0.35610397
0.4437143 -0.27303465
0.4447143 -0.18982195
0.4457143 -0.10647239
0.4467143 -0.022989837000000003
0.4477143 0.060624658000000005
0.4487143 0.14437212000000002
0.4497143 0.2282541
0.4507143 0.31227071
0.4517143 0.39641950000000004
0.4527143 0.48069488000000005
0.4537143 0.56508943
0.4547143 0.6495954
0.4557143 0.7342068
0.4567143 0.81892032
0.4577143 0.9037359599999999
0.4587143 0.9886552599999999
0.4597143 1.0736796
0.4607143 1.1588085
0.4617143 1.2440387000000002
0.4627143 1.3293641
0.4637143 1.4147764999999999
0.4647143 1.5002682999999999
0.4657143 1.5858337
0.4667143 1.6714705
0.4677143 1.7571788000000002
0.4687143 1.8429602
0.4697143 1.9288151999999998
0.4707143 2.0147428
0.4717143 2.1007385
0.4727143 2.1867957000000002
0.4737143 2.2729062
0.4747143 2.3590628
0.4757143 2.445261
0.4767143 2.5314989999999997
0.4777143 2.6177777
0.4787143 2.7040984
0.4797143 2.790462
0.4807143 2.8768664
0.4817143 2.9633068
0.4827143 3.0497758
0.4837143 3.136266
0.4847143 3.2227706
0.4857143 3.3092853
0.4867143 3.3958081
0.4877143 3.4823395
0.4887143 3.5688803
0.4897143 3.6554303000000004
0.4907143 3.7419862999999998
0.4917143 3.8285431
0.4927143 3.9150935
0.4937143 4.0016301
0.4947143 4.088147
0.4957143 4.1746408
0.4967143 4.261110700000001
0.4977143 4.3475579
0.4987143 4.4339832
0.4997143 4.5203861
0.5007143 4.6067629
0.5017143 4.6931077000000005
0.5027143 4.7794126
0.5037143 4.8656698
0.5047143 4.9518737999999995
0.5057143 5.0380215
0.5067143 5.1241126
0.5077143 5.2101482
0.5087143 5.2961282
0.5097143 5.3820513
0.5107143 5.4679133
0.5117143 5.5537086
0.5127143 5.6394298
0.5137143 5.7250701
0.5147143 5.810625099999999
0.5157143 5.8960922
0.5167143 5.9814714
0.5177143 6.066763
0.5187143 6.1519668
0.5197143 6.2370798999999995
0.5207143 6.3220978
0.5217143 6.407014299999999
0.5227143 6.4918213
0.5237143 6.5765135
0.5247143 6.661086500000001
0.5257143 6.745538099999999
0.5267143 6.8298689999999995
0.5277143 6.9140806999999995
0.5287143 6.9981724
0.5297143 7.0821427
0.5307143 7.1659847999999995
0.5317143 7.2496928
0.5327143 7.3332585
0.5337143 7.416676
0.5347143 7.499940700000001
0.5357143 7.5830519
0.5367143 7.6660097
0.5377143 7.748815400000001
0.5387143 7.8314677
0.5397143 7.9139642
0.5407143 7.9962999
0.5417143 8.0784664
0.5427143 8.1604578
0.5437143 8.2422681
0.5447143 8.3238952
0.5457143 8.4053375
0.5467143 8.486596500000001
0.5477143 8.5676722
0.5487143 8.6485632
0.5497143 8.7292649
0.5507143 8.8097721
0.5517143 8.8900767
0.5527143 8.970172699999999
0.5537143 9.0500556
0.5547143 9.1297232
0.5557143 9.2091762
0.5567143 9.2884153
0.5577143 9.3674414
0.5587143 9.446252900000001
0.5597143 9.5248446
0.5607143 9.603210500000001
0.5617143 9.6813433
0.5627143 9.7592369
0.5637143 9.8368883
0.5647143 9.9142954
0.5657143 9.9914573
0.5667143 10.068380000000001
0.5677143 10.14505
0.5687143 10.22147
0.5697143 10.29764
0.5707143 10.37356
0.5717143 10.44921
0.5727143 10.52458
0.5737143 10.59969
0.5747143 10.67453
0.5757143 10.74909
0.5767143 10.82339
0.5777143 10.89741
0.5787143 10.971160000000001
0.5797143 11.04462
0.5807143 11.11779
0.5817143 11.190669999999999
0.5827143 11.26325
0.5837143 11.33553
0.5847143 11.40752
0.5857143 11.4792
0.5867143 11.55058
0.5877143 11.62166
0.5887143 11.69243
0.5897143 11.762889999999999
0.5907143 11.83303
0.5917143 11.902849999999999
0.5927143 11.97235
0.5937143 12.04153
0.5947143 12.11038
0.5957143 12.17891
0.5967143 12.24711
0.5977143 12.31499
0.5987143 12.38252
0.5997143 12.449720000000001
0.6007143 12.51657
0.6017143 12.583079999999999
0.6027143 12.64924
0.6037143 12.71504
0.6047143 12.7805
0.6057143 12.845609999999999
0.6067143 12.910369999999999
0.6077143 12.97477
0.6087143 13.038810000000002
0.6097143 13.10248
0.6107143 13.16579
0.6117143 13.22872
0.6127143 13.29129
0.6137143 13.353480000000001
0.6147143 13.4153
0.6157143 13.476750000000001
0.6167143 13.537830000000001
0.6177143 13.59852
0.6187143 13.65883
0.6197143 13.718749999999998
0.6207143 13.77828
0.6217143 13.83741
0.6227143 13.896159999999998
0.6237143 13.95452
0.6247143 14.01248
0.6257143 14.07004
0.6267143 14.127210000000002
0.6277143 14.183970000000002
0.6287143 14.24033
0.6297143 14.29628
0.6307143 14.35181
0.6317143 14.406939999999999
0.6327143 14.461660000000002
0.6337143 14.51596
0.6347143 14.56985
0.6357143 14.623330000000001
0.6367143 14.67638
0.6377143 14.72901
0.6387143 14.781220000000001
0.6397143 14.832989999999999
0.6407143 14.88435
0.6417143 14.935270000000001
0.6427143 14.98576
0.6437143 15.03583
0.6447143 15.085460000000001
0.6457143 15.13466
0.6467143 15.18342
0.6477143 15.231739999999999
0.6487143 15.279609999999998
0.6497143 15.32704
0.6507143 15.37403
0.6517143 15.420580000000001
0.6527143 15.46669
0.6537143 15.51234
0.6547143 15.55755
0.6557143 15.60231
0.6567143 15.646609999999999
0.6577143 15.69046
0.6587143 15.733849999999999
0.6597143 15.776780000000002
0.6607143 15.819259999999998
0.6617143 15.86128
0.6627143 15.90284
0.6637143 15.943950000000001
0.6647143 15.98459
0.6657143 16.02476
0.6667143 16.06447
0.6677143 16.10371
0.6687143 16.14248
0.6697143 16.180790000000002
0.6707143 16.21863
0.6717143 16.25599
0.6727143 16.29289
0.6737143 16.32931
0.6747143 16.36525
0.6757143 16.40072
0.6767143 16.43571
0.6777143 16.47023
0.6787143 16.504269999999998
0.6797143 16.53783
0.6807143 16.57092
0.6817143 16.60353
0.6827143 16.63565
0.6837143 16.667299999999997
0.6847143 16.69846
0.6857143 16.72913
0.6867143 16.75932
0.6877143 16.78903
0.6887143 16.818250000000003
0.6897143 16.84699
0.6907143 16.875239999999998
0.6917143 16.90301
0.6927143 16.93028
0.6937143 16.957069999999998
0.6947143 16.98336
0.6957143 17.00917
0.6967143 17.03448
0.6977143 17.05931
0.6987143 17.08365
0.6997143 17.1075
0.7007143 17.13087
0.7017143 17.15373
0.7027143 17.17611
0.7037143 17.197979999999998
0.7047143 17.21937
0.7057143 17.24026
0.7067143 17.26066
0.7077143 17.28057
0.7087143 17.29999
0.7097143 17.31892
0.7107143 17.33735
0.7117143 17.35529
0.7127143 17.37272
0.7137143 17.389660000000003
0.7147143 17.406109999999998
0.7157143 17.422060000000002
0.7167143 17.43752
0.7177143 17.45249
0.7187143 17.46697
0.7197143 17.48095
0.7207143 17.49444
0.7217143 17.50743
0.7227143 17.51992
0.7237143 17.53192
0.7247143 17.54341
0.7257143 17.55442
0.7267143 17.56494
0.7277143 17.57497
0.7287143 17.58452
0.7297143 17.59356
0.7307143 17.60211
0.7317143 17.61017
0.7327143 17.61773
0.7337143 17.6248
0.7347143 17.63138
0.7357143 17.63747
0.7367143 17.64309
0.7377143 17.64821
0.7387143 17.65285
0.7397143 17.657
0.7407143 17.66065
0.7417143 17.663809999999998
0.7427143 17.666490000000003
0.7437143 17.66867
0.7447143 17.670379999999998
0.7457143 17.671609999999998
0.7467143 17.67235
0.7477143 17.67261
0.7487143 17.6724
0.7497143 17.67169
0.7507143 17.67051
0.7517143 17.66884
0.7527143 17.66669
0.7537143 17.66406
0.7547143 17.66095
0.7557143 17.65738
0.7567143 17.65333
0.7577143 17.6488
0.7587143 17.643800000000002
0.7597143 17.63833
0.7607143 17.63238
0.7617143 17.625950000000003
0.7627143 17.61905
0.7637143 17.61169
0.7647143 17.60387
0.7657143 17.595579999999998
0.7667143 17.58683
0.7677143 17.57762
0.7687143 17.56794
0.7697143 17.5578
0.7707143 17.54718
0.7717143 17.53611
0.7727143 17.52457
0.7737143 17.51259
0.7747143 17.500140000000002
0.7757143 17.48725
0.7767143 17.47391
0.7777143 17.46011
0.7787143 17.44586
0.7797143 17.431150000000002
0.7807143 17.41599
0.7817143 17.40038
0.7827143 17.384330000000002
0.7837143 17.36784
0.7847143 17.35091
0.7857143 17.33354
0.7867143 17.315739999999998
0.7877143 17.2975
0.7887143 17.27881
0.7897143 17.25968
0.7907143 17.24012
0.7917143 17.22012
0.7927143 17.1997
0.7937143 17.17885
0.7947143 17.15759
0.7957143 17.1359
0.7967143 17.113780000000002
0.7977143 17.09125
0.7987143 17.068279999999998
0.7997143 17.0449
0.8007143 17.0211
0.8017143 16.99688
0.8027143 16.97225
0.8037143 16.94721
0.8047143 16.92177
0.8057143 16.89592
0.8067143 16.86966
0.8077143 16.84299
0.8087143 16.815910000000002
0.8097143 16.788429999999998
0.8107143 16.76055
0.8117143 16.73227
0.8127143 16.703609999999998
0.8137143 16.67455
0.8147143 16.64511
0.8157143 16.61528
0.8167143 16.58506
0.8177143 16.554450000000003
0.8187143 16.52346
0.8197143 16.49208
0.8207143 16.46032
0.8217143 16.42819
0.8227143 16.395680000000002
0.8237143 16.36281
0.8247143 16.32956
0.8257143 16.29595
0.8267143 16.26197
0.8277143 16.22762
0.8287143 16.192899999999998
0.8297143 16.15782
0.8307143 16.12238
0.8317143 16.08659
0.8327143 16.050449999999998
0.8337143 16.01397
0.8347143 15.97713
0.8357143 15.93995
0.8367143 15.902420000000001
0.8377143 15.86454
0.8387143 15.826319999999999
0.8397143 15.78775
0.8407143 15.748850000000001
0.8417143 15.70962
0.8427143 15.67006
0.8437143 15.63018
0.8447143 15.58996
0.8457143 15.549430000000001
0.8467143 15.50856
0.8477143 15.467369999999999
0.8487143 15.42586
0.8497143 15.384030000000001
0.8507143 15.34189
0.8517143 15.29945
0.8527143 15.2567
0.8537143 15.213650000000001
0.8547143 15.170300000000001
0.8557143 15.12664
0.8567143 15.082680000000002
0.8577143 15.03842
0.8587143 14.99386
0.8597143 14.94901
0.8607143 14.90387
0.8617143 14.858450000000001
0.8627143 14.812759999999999
0.8637143 14.766779999999999
0.8647143 14.72052
0.8657143 14.67398
0.8667143 14.62716
0.8677143 14.58006
0.8687143 14.532700000000002
0.8697143 14.48507
0.8707143 14.437169999999998
0.8717143 14.38903
0.8727143 14.340620000000001
0.8737143 14.291960000000001
0.8747143 14.24304
0.8757143 14.19387
0.8767143 14.14444
0.8777143 14.09477
0.8787143 14.04485
0.8797143 13.994699999999998
0.8807143 13.944300000000002
0.8817143 13.89368
0.8827143 13.84282
0.8837143 13.79173
0.8847143 13.74041
0.8857143 13.68885
0.8867143 13.637070000000001
0.8877143 13.585059999999999
0.8887143 13.532839999999998
0.8897143 13.480400000000001
0.8907143 13.42776
0.8917143 13.3749
0.8927143 13.321839999999998
0.8937143 13.26858
0.8947143 13.2151
0.8957143 13.16143
0.8967143 13.107550000000002
0.8977143 13.05347
0.8987143 12.9992
0.8997143 12.94474
0.9007143 12.890099999999999
0.9017143 12.83528
0.9027143 12.78028
0.9037143 12.72509
0.9047143 12.669730000000001
0.9057143 12.61418
0.9067143 12.55847
0.9077143 12.50258
0.9087143 12.44653
0.9097143 12.390320000000001
0.9107143 12.33395
0.9117143 12.27742
0.9127143 12.22074
0.9137143 12.1639
0.9147143 12.10691
0.9157143 12.04976
0.9167143 11.992460000000001
0.9177143 11.93502
0.9187143 11.87743
0.9197143 11.81971
0.9207143 11.76186
0.9217143 11.70388
0.9227143 11.645769999999999
0.9237143 11.58754
0.9247143 11.52918
0.9257143 11.47069
0.9267143 11.41208
0.9277143 11.353349999999999
0.9287143 11.294500000000001
0.9297143 11.23555
0.9307143 11.17648
0.9317143 11.11731
0.9327143 11.05804
0.9337143 10.998660000000001
0.9347143 10.939169999999999
0.9357143 10.87959
0.9367143 10.8199
0.9377143 10.76013
0.9387143 10.70027
0.9397143 10.640320000000001
0.9407143 10.5803
0.9417143 10.52019
0.9427143 10.46001
0.9437143 10.39974
0.9447143 10.3394
0.9457143 10.27899
0.9467143 10.2185
0.9477143 10.15795
0.9487143 10.09733
0.9497143 10.03665
0.9507143 9.9759117
0.9517143 9.9151194
0.9527143 9.8542728
0.9537143 9.7933739
0.9547143 9.7324237
0.9557143 9.6714243
0.9567143 9.6103787
0.9577143 9.5492907
0.9587143 9.4881624
0.9597143 9.4269976
0.9607143 9.365797800000001
0.9617143 9.3045659
0.9627143 9.2433028
0.9637143 9.1820098
0.9647143 9.1206893
0.9657143 9.0593427
0.9667143 8.9979731
0.9677143 8.9365847
0.9687143 8.87518
0.9697143 8.8137627
0.9707143 8.7523364
0.9717143 8.6909026
0.9727143 8.6294621
0.9737143 8.568016400000001
0.9747143 8.506567
0.9757143 8.4451154
0.9767143 8.383663
0.9777143 8.3222128
0.9787143 8.260767900000001
0.9797143 8.199332700000001
0.9807143 8.1379093
0.9817143 8.0765016
0.9827143 8.0151103
0.9837143 7.9537369
0.9847143 7.892382100000001
0.9857143 7.8310475
0.9867143 7.7697344
0.9877143 7.708445899999999
0.9887143 7.6471865
0.9897143 7.5859599
0.9907143 7.524769000000001
0.9917143 7.463615399999999
0.9927143 7.4025005
0.9937143 7.3414244
0.9947143 7.280387000000001
0.9957143 7.2193883
0.9967143 7.1584314
0.9977143 7.097519200000001
0.9987143 7.036656099999999
0.9997143 6.975846700000001
1.000714 6.9150947
1.001714 6.8544015
1.002714 6.793768
1.003714 6.733194000000001
1.004714 6.6726804
1.005714 6.612227900000001
1.006714 6.551838699999999
1.007714 6.4915164999999995
1.008714 6.4312651999999995
1.009714 6.371089100000001
1.010714 6.310990499999999
1.011714 6.2509701
1.012714 6.1910275
1.013714 6.1311617
1.014714 6.0713731
1.015714 6.0116626
1.016714 5.9520338
1.017714 5.8924902
1.018714 5.8330365
1.019714 5.7736762
1.020714 5.7144117
1.021714 5.6552432
1.022714 5.596169799999999
1.023714 5.537191
1.024714 5.478308
1.025714 5.4195222
1.026714 5.3608377
1.027714 5.3022586
1.028714 5.2437879
1.029714 5.1854286
1.030714 5.1271807
1.031714 5.0690439
1.032714 5.011018
1.033714 4.9531035
1.034714 4.8953023
1.035714 4.8376173
1.036714 4.7800522
1.037714 4.7226116
1.038714 4.6652976
1.039714 4.6081118
1.040714 4.5510538
1.041714 4.494122
1.042714 4.4373158
1.043714 4.3806354999999995
1.044714 4.324083
1.045714 4.267662
1.046714 4.2113762
1.047714 4.1552294
1.048714 4.0992238
1.049714 4.0433601
1.050714 3.9876379
1.051714 3.9320562000000003
1.052714 3.8766149
1.053714 3.8213149
1.054714 3.7661586
1.055714 3.7111498
1.056714 3.6562927000000003
1.057714 3.6015902000000004
1.058714 3.5470429999999995
1.059714 3.4926511000000002
1.060714 3.4384128
1.061714 3.3843271
1.062714 3.3303943
1.063714 3.2766156
1.064714 3.2229940999999998
1.065714 3.1695336
1.066714 3.1162376
1.067714 3.0631082
1.068714 3.0101462999999997
1.069714 2.9573513
1.070714 2.9047215
1.071714 2.8522559
1.072714 2.7999546
1.073714 2.7478196
1.074714 2.6958542
1.075714 2.6440620000000004
1.076714 2.5924465
1.077714 2.5410097
1.078714 2.4897523
1.079714 2.4386732
1.080714 2.3877708
1.081714 2.3370439
1.082714 2.2864925
1.083714 2.2361180000000003
1.084714 2.1859234
1.085714 2.1359127
1.086714 2.0860888
1.087714 2.0364538000000003
1.088714 1.9870078
1.089714 1.9377496
1.090714 1.8886771
1.091714 1.8397888
1.092714 1.7910844
1.093714 1.7425658
1.094714 1.6942367
1.095714 1.6461011
1.096714 1.5981622
1.097714 1.5504219
1.098714 1.5028796
1.099714 1.455533
1.100714 1.4083792
1.101714 1.3614157999999998
1.102714 1.3146428
1.103714 1.2680628
1.104714 1.2216801
1.105714 1.1754996
1.106714 1.1295255
1.107714 1.0837594000000002
1.108714 1.0382002
1.109714 0.99284453
1.110714 0.94768815
1.111714 0.9027278999999999
1.112714 0.85796351
1.113714 0.8133974900000001
1.114714 0.76903473
1.115714 0.72488068
1.116714 0.68093934
1.117714 0.63721202
1.118714 0.59369691
1.119714 0.55038999
1.120714 0.50728703
1.121714 0.4643857
1.122714 0.42168661
1.123714 0.37919376000000005
1.124714 0.33691293
1.125714 0.29484976999999996
1.126714 0.25300735
1.127714 0.21138505999999999
1.128714 0.16997877
1.129714 0.12878235
1.130714 0.087790331
1.131714 0.047000029
1.132714 0.006412884200000001
1.133714 -0.033965884
1.134714 -0.074129115
1.135714 -0.11407024999999998
1.136714 -0.15378576000000002
1.137714 -0.19327629000000002
1.138714 -0.2325461
1.139714 -0.27160118
1.140714 -0.31044676
1.141714 -0.34908494
1.142714 -0.38751371
1.143714 -0.4257279
1.144714 -0.46372106
1.145714 -0.5014882
1.146714 -0.53902795
1.147714 -0.5763431099999999
1.148714 -0.61343941
1.149714 -0.65032318
1.150714 -0.68699885
1.151714 -0.72346688
1.152714 -0.75972341
1.153714 -0.79576187
1.154714 -0.8315754099999999
1.155714 -0.86715929
1.156714 -0.90251304
1.157714 -0.93764039
1.158714 -0.9725478500000001
1.159714 -1.0072421
1.160714 -1.0417275
1.161714 -1.0760041999999999
1.162714 -1.1100683
1.163714 -1.1439136
1.164714 -1.1775338
1.165714 -1.2109250999999999
1.166714 -1.2440875
1.167714 -1.277025
1.168714 -1.3097432
1.169714 -1.3422478
1.170714 -1.3745416
1.171714 -1.4066238
1.172714 -1.4384905
1.173714 -1.470136
1.174714 -1.5015555
1.175714 -1.5327468
1.176714 -1.5637115
1.177714 -1.5944539
1.178714 -1.6249799999999999
1.179714 -1.6552946999999998
1.180714 -1.6854003
1.181714 -1.7152954000000002
1.182714 -1.7449758999999998
1.183714 -1.7744366
1.184714 -1.8036733999999999
1.185714 -1.8326843
1.186714 -1.8614708
1.187714 -1.8900368
1.188714 -1.9183876
1.189714 -1.9465273
1.190714 -1.9744576999999999
1.191714 -2.0021779
1.192714 -2.0296846
1.193714 -2.0569732
1.194714 -2.0840408
1.195714 -2.1108858
1.196714 -2.1375095
1.197714 -2.1639159
1.198714 -2.1901092
1.199714 -2.2160934
1.200714 -2.2418704000000003
1.201714 -2.2674393
1.202714 -2.2927975
1.203714 -2.3179414
1.204714 -2.342868
1.205714 -2.3675766
1.206714 -2.3920685
1.207714 -2.416347
1.208714 -2.4404161
1.209714 -2.4642795
1.210714 -2.4879388999999996
1.211714 -2.5113933
1.212714 -2.5346406
1.213714 -2.5576772
1.214714 -2.5805005999999997
1.215714 -2.6031096
1.216714 -2.6255053999999998
1.217714 -2.6476911999999997
1.218714 -2.6696709999999997
1.219714 -2.6914487
1.220714 -2.7130265000000002
1.221714 -2.7344041
1.222714 -2.7555797
1.223714 -2.7765503000000002
1.224714 -2.7973134
1.225714 -2.8178679
1.226714 -2.8382147
1.227714 -2.8583568
1.228714 -2.8782981999999997
1.229714 -2.8980425
1.230714 -2.9175911
1.231714 -2.9369438000000003
1.232714 -2.9560985
1.233714 -2.975052
1.234714 -2.993802
1.235714 -3.0123476
1.236714 -3.0306907
1.237714 -3.0488344
1.238714 -3.0667827
1.239714 -3.0845387
1.240714 -3.1021044
1.241714 -3.1194789
1.242714 -3.1366602
1.243714 -3.1536456
1.244714 -3.1704329
1.245714 -3.1870227
1.246714 -3.203417
1.247714 -3.2196193999999996
1.248714 -3.2356339999999997
1.249714 -3.2514638999999996
1.250714 -3.2671098
1.251714 -3.2825708000000002
1.252714 -3.2978445
1.253714 -3.3129286000000002
1.254714 -3.3278216
1.255714 -3.3425245
1.256714 -3.3570394000000006
1.257714 -3.3713691
1.258714 -3.3855174000000003
1.259714 -3.3994861000000003
1.260714 -3.4132753
1.261714 -3.4268834
1.262714 -3.4403089
1.263714 -3.4535501
1.264714 -3.4666069
1.265714 -3.4794811
1.266714 -3.4921757999999996
1.267714 -3.5046946
1.268714 -3.5170399
1.269714 -3.529213
1.270714 -3.5412133
1.271714 -3.5530392
1.272714 -3.5646889
1.273714 -3.5761617
1.274714 -3.5874578999999995
1.275714 -3.5985798
1.276714 -3.6095303000000003
1.277714 -3.6203119999999998
1.278714 -3.6309267999999997
1.279714 -3.6413752
1.280714 -3.6516562
1.281714 -3.6617684999999995
1.282714 -3.6717109
1.283714 -3.6814842
1.284714 -3.6910895
1.285714 -3.7005286999999996
1.286714 -3.7098042999999996
1.287714 -3.7189182
1.288714 -3.7278719000000002
1.289714 -3.7366651
1.290714 -3.7452970000000003
1.291714 -3.7537672
1.292714 -3.7620753
1.293714 -3.7702225
1.294714 -3.7782114
1.295714 -3.7860438000000003
1.296714 -3.7937228000000003
1.297714 -3.8012493000000003
1.298714 -3.8086243
1.299714 -3.8158472999999997
1.300714 -3.8229167
1.301714 -3.8298316
1.302714 -3.8365918999999997
1.303714 -3.8431990999999996
1.304714 -3.8496543
1.305714 -3.8559597
1.306714 -3.8621172
1.307714 -3.8681276
1.308714 -3.873992
1.309714 -3.8797103
1.310714 -3.8852826
1.311714 -3.8907092
1.312714 -3.8959913
1.313714 -3.9011307000000004
1.314714 -3.9061293
1.315714 -3.9109889
1.316714 -3.9157111000000002
1.317714 -3.9202962
1.318714 -3.9247435
1.319714 -3.9290521000000003
1.320714 -3.9332218
1.321714 -3.9372522
1.322714 -3.941144
1.323714 -3.9448988
1.324714 -3.9485186
1.325714 -3.9520055
1.326714 -3.9553609000000005
1.327714 -3.9585862
1.328714 -3.9616823
1.329714 -3.9646488
1.330714 -3.9674862999999996
1.331714 -3.970195
1.332714 -3.9727747
1.333714 -3.9752270999999997
1.334714 -3.9775532
1.335714 -3.9797548000000003
1.336714 -3.9818331999999996
1.337714 -3.9837892999999998
1.338714 -3.9856236000000003
1.339714 -3.9873358
1.340714 -3.9889257
1.341714 -3.9903935
1.342714 -3.9917401999999997
1.343714 -3.9929666000000004
1.344714 -3.9940748
1.345714 -3.9950673
1.346714 -3.9959449
1.347714 -3.9967094000000003
1.348714 -3.9973605
1.349714 -3.9978985000000002
1.350714 -3.9983228000000004
1.351714 -3.9986331
1.352714 -3.9988294
1.353714 -3.9989128999999997
1.354714 -3.9988853
1.355714 -3.998749
1.356714 -3.9985064
1.357714 -3.9981592000000004
1.358714 -3.9977080999999997
1.359714 -3.9971538
1.360714 -3.9964952
1.361714 -3.9957317999999997
1.362714 -3.9948631
1.363714 -3.9938893
1.364714 -3.992812
1.365714 -3.9916329
1.366714 -3.9903547999999995
1.367714 -3.988979
1.368714 -3.9875064
1.369714 -3.9859369
1.370714 -3.9842699
1.371714 -3.9825041
1.372714 -3.9806388
1.373714 -3.9786752
1.374714 -3.9766151
1.375714 -3.9744616
1.376714 -3.9722177999999997
1.377714 -3.9698865
1.378714 -3.9674684
1.379714 -3.9649631999999997
1.380714 -3.9623684999999997
1.381714 -3.9596821999999996
1.382714 -3.9569035
1.383714 -3.9540331999999996
1.384714 -3.9510731
1.385714 -3.9480269
1.386714 -3.9448984
1.387714 -3.9416905
1.388714 -3.9384041
1.389714 -3.9350383000000004
1.390714 -3.9315909
1.391714 -3.9280597
1.392714 -3.9244432000000002
1.393714 -3.9207425
1.394714 -3.9169598
1.395714 -3.9130993000000003
1.396714 -3.909165
1.397714 -3.9051592000000004
1.398714 -3.9010825999999996
1.399714 -3.8969334
1.400714 -3.8927085999999997
1.401714 -3.8884051000000004
1.402714 -3.8840223
1.403714 -3.8795612999999998
1.404714 -3.875025
1.405714 -3.8704183000000003
1.406714 -3.8657456999999997
1.407714 -3.8610101
1.408714 -3.8562119
1.409714 -3.8513493000000003
1.410714 -3.8464185
1.411714 -3.8414165000000002
1.412714 -3.8363416
1.413714 -3.8311943
1.414714 -3.8259789000000004
1.415714 -3.8207006000000003
1.416714 -3.8153637
1.417714 -3.8099714
1.418714 -3.8045234999999997
1.419714 -3.7990175
1.420714 -3.7934490000000003
1.421714 -3.7878145
1.422714 -3.7821124999999998
1.423714 -3.7763449999999996
1.424714 -3.7705164
1.425714 -3.7646327
1.426714 -3.7586994
1.427714 -3.7527192
1.428714 -3.7466917000000004
1.429714 -3.7406127999999996
1.430714 -3.7344771999999997
1.431714 -3.728281
1.432714 -3.7220231999999998
1.433714 -3.7157061999999996
1.434714 -3.7093353000000002
1.435714 -3.7029169
1.436714 -3.6964558000000003
1.437714 -3.6899541
1.438714 -3.6834095
1.439714 -3.6768172000000003
1.440714 -3.6701724
1.441714 -3.6634713
1.442714 -3.6567137
1.443714 -3.6499027
1.444714 -3.6430447999999997
1.445714 -3.6361471
1.446714 -3.6292143
1.447714 -3.6222477000000004
1.448714 -3.6152449000000004
1.449714 -3.6082007
1.450714 -3.6011104
1.451714 -3.5939701
1.452714 -3.5867802999999996
1.453714 -3.579545
1.454714 -3.5722706
1.455714 -3.5649638999999995
1.456714 -3.5576284
1.457714 -3.5502642
1.458714 -3.5428684
1.459714 -3.535435
1.460714 -3.5279587
1.461714 -3.520437
1.462714 -3.5128713
1.463714 -3.5052657000000003
1.464714 -3.4976269999999996
1.465714 -3.4899615
1.466714 -3.4822721000000003
1.467714 -3.4745589
1.468714 -3.4668181
1.469714 -3.4590444999999996
1.470714 -3.4512334
1.471714 -3.4433827
1.472714 -3.4354951000000002
1.473714 -3.4275754999999997
1.474714 -3.4196302
1.475714 -3.4116652
1.476714 -3.4036823000000003
1.477714 -3.3956806999999998
1.478714 -3.3876557000000003
1.479714 -3.3796016
1.480714 -3.3715144
1.481714 -3.3633932
1.482714 -3.3552404
1.483714 -3.3470616
1.484714 -3.3388630000000004
1.485714 -3.3306487000000002
1.486714 -3.322421
1.487714 -3.3141773
1.488714 -3.3059130999999997
1.489714 -3.2976232000000003
1.490714 -3.2893047
1.491714 -3.2809567
1.492714 -3.2725829999999996
1.493714 -3.2641888
1.494714 -3.2557796999999997
1.495714 -3.2473598
1.496714 -3.2389302
1.497714 -3.2304882999999998
1.498714 -3.2220292999999995
1.499714 -3.2135486999999996
1.500714 -3.2050438
1.501714 -3.1965150999999996
1.502714 -3.1879667
1.503714 -3.1794045
1.504714 -3.1708337
1.505714 -3.1622577
1.506714 -3.1536762000000005
1.507714 -3.1450853
1.508714 -3.1364802
1.509714 -3.1278569
1.510714 -3.1192133
1.511714 -3.1105507
1.512714 -3.1018736000000002
1.513714 -3.0931873
1.514714 -3.0844972
1.515714 -3.0758051
1.516714 -3.0671103
1.517714 -3.0584086
1.518714 -3.0496951
1.519714 -3.0409664
1.520714 -3.0322215
1.521714 -3.0234627
1.522714 -3.0146954999999998
1.523714 -3.0059252
1.524714 -2.9971562
1.525714 -2.9883891
1.526714 -2.9796217
1.527714 -2.9708492
1.528714 -2.9620666
1.529714 -2.9532712
1.530714 -2.9444635
1.531714 -2.9356472
1.532714 -2.926828
1.533714 -2.9180113
1.534714 -2.9092001
1.535714 -2.9003939
1.536714 -2.8915889999999997
1.537714 -2.8827799
1.538714 -2.8739626
1.539714 -2.8651351
1.540714 -2.8562990999999998
1.541714 -2.8474594
1.542714 -2.8386215
1.543714 -2.8297901
1.544714 -2.8209671
1.545714 -2.8121507
1.546714 -2.8033363
1.547714 -2.7945191
1.548714 -2.7856957
1.549714 -2.776866
1.550714 -2.7680334
1.551714 -2.7592033
1.552714 -2.7503813
1.553714 -2.7415708
1.554714 -2.7327718
1.555714 -2.7239811
1.556714 -2.7151933
1.557714 -2.7064033000000003
1.558714 -2.6976086
1.559714 -2.68881
1.560714 -2.680012
1.561714 -2.6712202
1.562714 -2.6624398
1.563714 -2.6536737
1.564714 -2.6449202
1.565714 -2.6361754
1.566714 -2.6274338
1.567714 -2.6186913
1.568714 -2.609947
1.569714 -2.6012031
1.570714 -2.5924652999999998
1.571714 -2.5837393
1.572714 -2.5750295999999997
1.573714 -2.5663367999999998
1.574714 -2.5576583999999998
1.575714 -2.5489891
1.576714 -2.5403239
1.577714 -2.5316594
1.578714 -2.5229957
1.579714 -2.5143362999999996
1.580714 -2.5056865
1.581714 -2.4970517
1.582714 -2.4884349
1.583714 -2.4798359999999997
1.584714 -2.4712514000000003
1.585714 -2.462676
1.586714 -2.4541052
1.587714 -2.4455372
1.588714 -2.4369735
1.589714 -2.4284182000000003
1.590714 -2.4198771
1.591714 -2.4113543
1.592714 -2.4028521
1.593714 -2.3943687000000002
1.594714 -2.3859002
1.595714 -2.3774413
1.596714 -2.3689885
1.597714 -2.3605405999999998
1.598714 -2.3520996999999997
1.599714 -2.3436701
1.600714 -2.3352569
1.601714 -2.3268638
1.602714 -2.3184918
1.603714 -2.3101391
1.604714 -2.3018019
1.605714 -2.2934761000000004
1.606714 -2.2851584000000003
1.607714 -2.276849
1.608714 -2.2685500000000003
1.609714 -2.2602655
1.610714 -2.2519998
1.611714 -2.2437556
1.612714 -2.2355333
1.613714 -2.2273308
1.614714 -2.2191443
1.615714 -2.2109699
1.616714 -2.2028053
1.617714 -2.1946508
1.618714 -2.1865088
1.619714 -2.1783832
1.620714 -2.1702778
1.621714 -2.1621948
1.622714 -2.1541346
1.623714 -2.1460952
1.624714 -2.1380732
1.625714 -2.1300651
1.626714 -2.1220688
1.627714 -2.1140844999999997
1.628714 -2.1061143
1.629714 -2.0981617
1.630714 -2.0902302
1.631714 -2.0823221999999997
1.632714 -2.0744378
1.633714 -2.0665754
1.634714 -2.0587318
1.635714 -2.0509038
1.636714 -2.0430892999999997
1.637714 -2.0352878000000003
1.638714 -2.0275014000000002
1.639714 -2.0197331999999997
1.640714 -2.0119866
1.641714 -2.0042641
1.642714 -1.9965658000000002
1.643714 -1.98889
1.644714 -1.9812336
1.645714 -1.9735934
1.646714 -1.9659673999999998
1.647714 -1.9583555
1.648714 -1.9507602
1.649714 -1.9431850000000002
1.650714 -1.9356334999999998
1.651714 -1.9281082
1.652714 -1.9206092000000001
1.653714 -1.9131342
1.654714 -1.9056795000000002
1.655714 -1.8982415999999998
1.656714 -1.890818
1.657714 -1.883409
1.658714 -1.8760167
1.659714 -1.8686452999999998
1.660714 -1.8612984999999997
1.661714 -1.8539783
1.662714 -1.8466847000000002
1.663714 -1.8394154
1.664714 -1.8321663
1.665714 -1.8249342000000002
1.666714 -1.817717
1.667714 -1.8105155000000002
1.668714 -1.8033324
1.669714 -1.796172
1.670714 -1.7890377
1.671714 -1.7819311
1.672714 -1.7748515999999999
1.673714 -1.7677957000000002
1.674714 -1.7607594
1.675714 -1.7537395
1.676714 -1.746735
1.677714 -1.7397473
1.678714 -1.7327799000000002
1.679714 -1.7258368
1.680714 -1.718921
1.681714 -1.7120331999999998
1.682714 -1.7051714999999998
1.683714 -1.6983325
1.684714 -1.6915122
1.685714 -1.6847081
1.686714 -1.6779203
1.687714 -1.6711507
1.688714 -1.6644032999999998
1.689714 -1.6576817000000001
1.690714 -1.6509884999999997
1.691714 -1.6443235999999999
1.692714 -1.6376849
1.693714 -1.6310688
1.694714 -1.6244721
1.695714 -1.6178928
1.696714 -1.6113315
1.697714 -1.6047906
1.698714 -1.5982732
1.699714 -1.5917820999999999
1.700714 -1.5853181
1.701714 -1.5788803
1.702714 -1.5724661000000002
1.703714 -1.5660726
1.704714 -1.5596976
1.705714 -1.5533405
1.706714 -1.5470029
1.707714 -1.5406875
1.708714 -1.5343972000000001
1.709714 -1.5281341
1.710714 -1.5218984
1.711714 -1.5156887
1.712714 -1.5095026
1.713714 -1.5033375999999998
1.714714 -1.4971923999999999
1.715714 -1.4910668999999999
1.716714 -1.4849626
1.717714 -1.4788818000000001
1.718714 -1.4728261
1.719714 -1.4667965
1.720714 -1.4607925000000002
1.721714 -1.4548127
1.722714 -1.4488553
1.723714 -1.4429186999999999
1.724714 -1.4370026
1.725714 -1.4311074
1.726714 -1.4252345
1.727714 -1.4193852
1.728714 -1.4135604
1.729714 -1.4077605
1.730714 -1.4019849
1.731714 -1.3962325
1.732714 -1.3905023
1.733714 -1.3847939999999999
1.734714 -1.3791075
1.735714 -1.3734434
1.736714 -1.3678025
1.737714 -1.3621855999999999
1.738714 -1.3565928
1.739714 -1.3510239
1.740714 -1.3454788
1.741714 -1.339957
1.742714 -1.334458
1.743714 -1.3289818
1.744714 -1.323528
1.745714 -1.3180971
1.746714 -1.3126893000000002
1.747714 -1.3073048
1.748714 -1.3019437
1.749714 -1.2966062
1.750714 -1.2912924
1.751714 -1.2860025000000002
1.752714 -1.2807363999999999
1.753714 -1.2754938
1.754714 -1.2702744
1.755714 -1.265078
1.756714 -1.2599043
1.757714 -1.2547529
1.758714 -1.249624
1.759714 -1.2445179
1.760714 -1.2394347
1.761714 -1.2343749
1.762714 -1.2293385000000001
1.763714 -1.2243251
1.764714 -1.2193342
1.765714 -1.2143653
1.766714 -1.2094182
1.767714 -1.2044932
1.768714 -1.1995908
1.769714 -1.194712
1.770714 -1.1898573000000001
1.771714 -1.185027
1.772714 -1.180221
1.773714 -1.1754384999999998
1.774714 -1.1706783
1.775714 -1.1659399000000001
1.776714 -1.1612228
1.777714 -1.1565275
1.778714 -1.1518545
1.779714 -1.1472049
1.780714 -1.1425789
1.781714 -1.1379762
1.782714 -1.1333961
1.783714 -1.1288378
1.784714 -1.1243006
1.785714 -1.1197844000000001
1.786714 -1.1152895
1.787714 -1.110817
1.788714 -1.1063679
1.789714 -1.1019430000000001
1.790714 -1.0975425
1.791714 -1.0931657
1.792714 -1.0888115
1.793714 -1.0844787
1.794714 -1.0801667
1.795714 -1.0758756
1.796714 -1.0716056999999999
1.797714 -1.0673583
1.798714 -1.0631341
1.799714 -1.0589336
1.800714 -1.0547566
1.801714 -1.0506025
1.802714 -1.0464703
1.803714 -1.0423594
1.804714 -1.0382699
1.805714 -1.0342021
1.806714 -1.0301568
1.807714 -1.0261346
1.808714 -1.0221357
1.809714 -1.0181596
1.810714 -1.0142053
1.811714 -1.0102716
1.812714 -1.0063579
1.813714 -1.0024638000000001
1.814714 -0.9985896799999999
1.815714 -0.99473651
1.816714 -0.99090533
1.817714 -0.98709697
1.818714 -0.98331179
1.819714 -0.97954972
1.820714 -0.97581008
1.821714 -0.9720924299999999
1.822714 -0.96839629
1.823714 -0.9647217600000001
1.824714 -0.96106892
1.825714 -0.9574379799999999
1.826714 -0.95382892
1.827714 -0.95024155
1.828714 -0.94667533
1.829714 -0.9431297
1.830714 -0.9396043600000001
1.831714 -0.9360990499999999
1.832714 -0.93261404
1.833714 -0.92914952
1.834714 -0.92570577
1.835714 -0.92228297
1.836714 -0.91888104
1.837714 -0.91549987
1.838714 -0.9121395600000001
1.839714 -0.9088001199999999
1.840714 -0.90548182
1.841714 -0.9021848400000001
1.842714 -0.8989093800000001
1.843714 -0.8956553399999999
1.844714 -0.8924221600000001
1.845714 -0.8892094700000001
1.846714 -0.8860169899999999
1.847714 -0.8828446300000001
1.848714 -0.8796928500000001
1.849714 -0.8765621100000001
1.850714 -0.8734531699999999
1.851714 -0.87036612
1.852714 -0.86730057
1.853714 -0.86425552
1.854714 -0.8612298399999999
1.855714 -0.85822251
1.856714 -0.8552333299999999
1.857714 -0.85226288
1.858714 -0.8493125400000001
1.859714 -0.84638372
1.860714 -0.8434774399999999
1.861714 -0.84059369
1.862714 -0.83773145
1.863714 -0.8348888699999999
1.864714 -0.8320641700000001
1.865714 -0.82925651
1.866714 -0.82646608
1.867714 -0.8236943700000001
1.868714 -0.82094334
1.869714 -0.8182147500000001
1.870714 -0.81550917
1.871714 -0.81282565
1.872714 -0.81016235
1.873714 -0.80751702
1.874714 -0.80488799
1.875714 -0.80227507
1.876714 -0.79967976
1.877714 -0.7971046500000001
1.878714 -0.7945522700000001
1.879714 -0.79202401
1.880714 -0.78951921
1.881714 -0.78703556
1.882714 -0.78456961
1.883714 -0.78211837
1.884714 -0.77968021
1.885714 -0.7772559299999999
1.886714 -0.7748483700000001
1.887714 -0.77246111
1.888714 -0.77009741
1.889714 -0.76775854
1.890714 -0.76544341
1.891714 -0.76314905
1.892714 -0.76087187
1.893714 -0.75860918
1.894714 -0.75636017
1.895714 -0.75412658
1.896714 -0.75191157
1.897714 -0.74971863
1.898714 -0.7475497200000001
1.899714 -0.74540447
1.900714 -0.74328007
1.901714 -0.7411724399999999
1.902714 -0.7390778
1.903714 -0.73699444
1.904714 -0.73492331
1.905714 -0.73286793
1.906714 -0.73083295
1.907714 -0.72882227
1.908714 -0.7268375300000001
1.909714 -0.72487737
1.910714 -0.72293794
1.911714 -0.72101434
1.912714 -0.71910275
1.913714 -0.71720178
1.914714 -0.71531301
1.915714 -0.71344026
1.916714 -0.711588
1.917714 -0.7097593999999999
1.918714 -0.70795505
1.919714 -0.70617273
1.920714 -0.70440839
1.921714 -0.70265778
1.922714 -0.70091835
1.923714 -0.6991903300000001
1.924714 -0.69747651
1.925714 -0.69578122
1.926714 -0.69410834
1.927714 -0.69245975
1.928714 -0.69083441
1.929714 -0.68922862
1.930714 -0.6876376
1.931714 -0.68605719
1.932714 -0.6844856300000001
1.933714 -0.68292427
1.934714 -0.6813769199999999
1.935714 -0.67984853
1.936714 -0.67834309
1.937714 -0.67686229
1.938714 -0.67540486
1.939714 -0.67396723
1.940714 -0.67254496
1.941714 -0.67113461
1.942714 -0.6697350200000001
1.943714 -0.66834753
1.944714 -0.66697546
1.945714 -0.6656225800000001
1.946714 -0.66429125
1.947714 -0.66298172
1.948714 -0.6616915999999999
1.949714 -0.66041714
1.950714 -0.6591544
1.951714 -0.65790098
1.952714 -0.65665697
1.953714 -0.65542501
1.954714 -0.65420922
1.955714 -0.65301363
1.956714 -0.6518407700000001
1.957714 -0.6506905900000001
1.958714 -0.64956057
1.959714 -0.64844666
1.960714 -0.6473449099999999
1.961714 -0.64625288
1.962714 -0.64517045
1.963714 -0.64409981
1.964714 -0.64304448
1.965714 -0.64200778
1.966714 -0.64099161
1.967714 -0.63999565
1.968714 -0.6390175300000001
1.969714 -0.6380538
1.970714 -0.6371013400000001
1.971714 -0.6361587
1.972714 -0.63522663
1.973714 -0.6343077899999999
1.974714 -0.63340575
1.975714 -0.63252365
1.976714 -0.63166283
1.977714 -0.63082222
1.978714 -0.62999874
1.979714 -0.62918845
1.980714 -0.62838788
1.981714 -0.62759542
1.982714 -0.62681194
1.983714 -0.62604025
1.984714 -0.62528411
1.985714 -0.62454678
1.986714 -0.6238296600000001
1.987714 -0.62313187
1.988714 -0.62245047
1.989714 -0.62178168
1.990714 -0.62112245
1.991714 -0.62047155
1.992714 -0.61983005
1.993714 -0.61920099
1.994714 -0.6185879
1.995714 -0.61799362
1.996714 -0.61741886
1.997714 -0.61686202
1.998714 -0.61631976
1.999714 -0.6157882
2.000714 -0.61526466
2.001714 -0.61474866
2.002714 -0.61424221
2.003714 -0.61374907
2.004714 -0.61327326
2.005714 -0.61281733
2.006714 -0.61238152
2.007714 -0.6119633999999999
2.008714 -0.61155884
2.009714 -0.61116354
2.010714 -0.6107747600000001
2.011714 -0.61039226
2.012714 -0.61001834
2.013714 -0.60965684
2.014714 -0.60931165
2.015714 -0.6089849900000001
2.016714 -0.60867653
2.017714 -0.6083836300000001
2.018714 -0.60810228
2.019714 -0.60782898
2.020714 -0.6075620700000001
2.021714 -0.60730251
2.022714 -0.60705361
2.023714 -0.60681957
2.024714 -0.60660378
2.025714 -0.60640746
2.026714 -0.60622902
2.027714 -0.60606464
2.028714 -0.6059097099999999
2.029714 -0.60576065
2.030714 -0.60561621
2.031714 -0.6054779
2.032714 -0.60534952
2.033714 -0.60523534
2.034714 -0.60513853
2.035714 -0.60505979
2.036714 -0.6049972
2.037714 -0.60494696
2.038714 -0.6049050499999999
2.039714 -0.60486887
2.040714 -0.60483832
2.041714 -0.6048159200000001
2.042714 -0.60480568
2.043714 -0.6048114
2.044714 -0.60483515
2.045714 -0.6048763199999999
2.046714 -0.60493164
2.047714 -0.60499646
2.048714 -0.60506659
2.049714 -0.60513974
2.050714 -0.60521648
2.051714 -0.60529988
2.052714 -0.60539437
2.053714 -0.60550384
2.054714 -0.60563036
2.055714 -0.60577313
2.056714 -0.60592922
2.057714 -0.60609458
2.058714 -0.60626585
2.059714 -0.60644178
2.060714 -0.60662357
2.061714 -0.60681454
2.062714 -0.60701855
2.063714 -0.60723834
2.064714 -0.60747447
2.065714 -0.60772481
2.066714 -0.6079853
2.067714 -0.60825157
2.068714 -0.60852054
2.069714 -0.6087915
2.070714 -0.60906666
2.071714 -0.60935002
2.072714 -0.60964595
2.073714 -0.60995761
2.074714 -0.61028572
2.075714 -0.61062821
2.076714 -0.6109812299999999
2.077714 -0.61134058
2.078714 -0.61170342
2.079714 -0.6120692
2.080714 -0.61243991
2.081714 -0.61281919
2.082714 -0.61321077
2.083714 -0.61361683
2.084714 -0.61403723
2.085714 -0.61446936
2.086714 -0.61490927
2.087714 -0.615353
2.088714 -0.6157984
2.089714 -0.61624581
2.090714 -0.61669806
2.091714 -0.61715934
2.092714 -0.61763362
2.093714 -0.61812298
2.094714 -0.6186269200000001
2.095714 -0.61914227
2.096714 -0.61966456
2.097714 -0.62018959
2.098714 -0.62071504
2.099714 -0.6212413299999999
2.100714 -0.62177158
2.101714 -0.6223101600000001
2.102714 -0.62286118
2.103714 -0.62342668
2.104714 -0.62400592
2.105714 -0.62459563
2.106714 -0.6251913
2.107714 -0.62578884
2.108714 -0.62638633
2.109714 -0.6269847000000001
2.110714 -0.6275874100000001
2.111714 -0.62819892
2.112714 -0.628823
2.113714 -0.62946118
2.114714 -0.63011204
2.115714 -0.6307716
2.116714 -0.63143489
2.117714 -0.6320977999999999
2.118714 -0.63275881
2.119714 -0.63341954
2.120714 -0.6340841300000001
2.121714 -0.6347577099999999
2.122714 -0.63544433
2.123714 -0.63614533
2.124714 -0.6368588700000001
2.125714 -0.6375805
2.126714 -0.63830493
2.127714 -0.63902815
2.128714 -0.63974885
2.129714 -0.6404690000000001
2.130714 -0.64119305
2.131714 -0.64192605
2.132714 -0.6426716699999999
2.133714 -0.64343065
2.134714 -0.64420039
2.135714 -0.64497599
2.136714 -0.64575216
2.137714 -0.6465252
2.138714 -0.64729471
2.139714 -0.64806361
2.140714 -0.64883707
2.141714 -0.64962064
2.142714 -0.65041785
2.143714 -0.6512288500000001
2.144714 -0.65205037
2.145714 -0.6528767799999999
2.146714 -0.6537023000000001
2.147714 -0.65452321
2.148714 -0.65533924
2.149714 -0.65615363
2.150714 -0.65697185
2.151714 -0.65779928
2.152714 -0.65863919
2.153714 -0.6594914000000001
2.154714 -0.6603522700000001
2.155714 -0.66121626
2.156714 -0.6620781
2.157714 -0.66293483
2.158714 -0.66378708
2.159714 -0.6646389100000001
2.160714 -0.66549601
2.161714 -0.6663635400000001
2.162714 -0.66724396
2.163714 -0.66813589
2.164714 -0.66903462
2.165714 -0.66993381
2.166714 -0.67082793
2.167714 -0.67171422
2.168714 -0.67259404
2.169714 -0.6734720900000001
2.170714 -0.67435475
2.171714 -0.6752474700000001
2.172714 -0.6761526200000001
2.173714 -0.6770687200000001
2.174714 -0.67799087
2.175714 -0.67891274
2.176714 -0.67982902
2.177714 -0.68073752
2.178714 -0.68164011
2.179714 -0.68254182
2.180714 -0.68344898
2.181714 -0.68436661
2.182714 -0.68529644
2.183714 -0.68623605
2.184714 -0.68717995
2.185714 -0.68812151
2.186714 -0.68905572
2.187714 -0.68998109
2.188714 -0.69090025
2.189714 -0.69181887
2.190714 -0.6927433000000001
2.191714 -0.6936781599999999
2.192714 -0.69462419
2.193714 -0.6955781
2.194714 -0.69653359
2.195714 -0.69748387
2.196714 -0.69842441
2.197714 -0.69935475
2.198714 -0.70027872
2.199714 -0.70120306
2.200714 -0.7021348000000001
2.201714 -0.7030784600000001
2.202714 -0.70403428
2.203714 -0.70499806
2.204714 -0.7059627700000001
2.205714 -0.70692129
2.206714 -0.70786905
2.207714 -0.70880586
2.208714 -0.70973574
2.209714 -0.71066529
2.210714 -0.71160104
2.211714 -0.7125465200000001
2.212714 -0.71350094
2.213714 -0.7144595
2.214714 -0.71541523
2.215714 -0.71636173
2.216714 -0.71729613
2.217714 -0.71822004
2.218714 -0.7191391699999999
2.219714 -0.7200610399999999
2.220714 -0.72099199
2.221714 -0.72193458
2.222714 -0.7228865800000001
2.223714 -0.72384165
2.224714 -0.72479183
2.225714 -0.7257305599999999
2.226714 -0.7266553099999999
2.227714 -0.7275685199999999
2.228714 -0.7284764699999999
2.229714 -0.72938674
2.230714 -0.7303052600000001
2.231714 -0.73123379
2.232714 -0.73216921
2.233714 -0.73310472
2.234714 -0.73403274
2.235714 -0.73494781
2.236714 -0.73584877
2.237714 -0.7367393
2.238714 -0.73762638
2.239714 -0.73851752
2.240714 -0.73941764
2.241714 -0.74032708
2.242714 -0.74124141
2.243714 -0.74215326
2.244714 -0.74305525
2.245714 -0.74394294
2.246714 -0.74481657
2.247714 -0.74568102
2.248714 -0.7465438
2.249714 -0.74741212
2.250714 -0.7482896600000001
2.251714 -0.74917534
2.252714 -0.75006359
2.253714 -0.75094649
2.254714 -0.7518169499999999
2.255714 -0.75267153
2.256714 -0.75351172
2.257714 -0.75434325
2.258714 -0.75517385
2.259714 -0.75601004
2.260714 -0.7568545200000001
2.261714 -0.75770505
2.262714 -0.7585553
2.263714 -0.7593974
2.264714 -0.76022521
2.265714 -0.7610365299999999
2.266714 -0.76183416
2.267714 -0.76262467
2.268714 -0.7634158200000001
2.269714 -0.76421336
2.270714 -0.76501882
2.271714 -0.76582874
2.272714 -0.76663624
2.273714 -0.7674336399999999
2.274714 -0.7682155399999999
2.275714 -0.7689809
2.276714 -0.7697334499999999
2.277714 -0.77048005
2.278714 -0.77122785
2.279714 -0.77198152
2.280714 -0.77274111
2.281714 -0.77350219
2.282714 -0.7742574
2.283714 -0.77499948
2.284714 -0.77572428
2.285714 -0.77643227
2.286714 -0.77712848
2.287714 -0.77782054
2.288714 -0.77851554
2.289714 -0.77921734
2.290714 -0.77992491
2.291714 -0.78063277
2.292714 -0.78133307
2.293714 -0.7820186200000001
2.294714 -0.78268582
2.295714 -0.7833357900000001
2.296714 -0.78397393
2.297714 -0.7846079800000001
2.298714 -0.78524444
2.299714 -0.78588631
2.300714 -0.78653162
2.301714 -0.78717452
2.302714 -0.78780754
2.303714 -0.78842454
2.304714 -0.7890232800000001
2.305714 -0.78960638
2.306714 -0.7901801700000001
2.307714 -0.7907522800000001
2.308714 -0.7913283099999999
2.309714 -0.7919096400000001
2.310714 -0.79249293
2.311714 -0.7930708999999999
2.312714 -0.79363566
2.313714 -0.79418141
2.314714 -0.7947069600000001
2.315714 -0.79521611
2.316714 -0.79571623
2.317714 -0.79621524
2.318714 -0.7967185200000001
2.319714 -0.79722675
2.320714 -0.7977358999999999
2.321714 -0.79823844
2.322714 -0.7987267299999999
2.323714 -0.79919593
2.324714 -0.79964586
2.325714 -0.80008116
2.326714 -0.80050929
2.327714 -0.80093741
2.328714 -0.8013695499999999
2.329714 -0.8018048499999999
2.330714 -0.80223782
2.331714 -0.80266055
2.332714 -0.80306595
2.333714 -0.80345031
2.334714 -0.8038151099999999
2.335714 -0.80416631
2.336714 -0.8045117399999999
2.337714 -0.8048581000000001
2.338714 -0.80520837
2.339714 -0.80556031
2.340714 -0.80590751
2.341714 -0.8062419499999999
2.342714 -0.8065572
2.343714 -0.80685103
2.344714 -0.8071263299999999
2.345714 -0.8073899900000001
2.346714 -0.80764992
2.347714 -0.8079122799999999
2.348714 -0.8081785399999999
2.349714 -0.80844508
2.350714 -0.80870474
2.351714 -0.8089495800000001
2.352714 -0.8091738399999999
2.353714 -0.8093764099999999
2.354714 -0.80956109
2.355714 -0.80973487
2.356714 -0.80990512
2.357714 -0.8100766699999999
2.358714 -0.81024962
2.359714 -0.81041958
2.360714 -0.8105794
2.361714 -0.81072235
2.362714 -0.81084464
2.363714 -0.81094727
2.364714 -0.81103528
2.365714 -0.81111612
2.366714 -0.8111963
2.367714 -0.8112788200000001
2.368714 -0.8113618899999999
2.369714 -0.81143966
2.370714 -0.8115043900000001
2.371714 -0.81154956
2.372714 -0.81157237
2.373714 -0.81157461
2.374714 -0.8115620400000001
2.375714 -0.8115417300000001
2.376714 -0.81151947
2.377714 -0.81149759
2.378714 -0.81147403
2.379714 -0.8114434800000001
2.380714 -0.81139943
2.381714 -0.81133712
2.382714 -0.8112552599999999
2.383714 -0.81115635
2.384714 -0.8110457099999999
2.385714 -0.8109291100000001
2.386714 -0.8108102699999999
2.387714 -0.81068948
2.388714 -0.81056328
2.389714 -0.8104259100000001
2.390714 -0.8102716899999999
2.391714 -0.81009725
2.392714 -0.80990279
2.393714 -0.8096921300000001
2.394714 -0.8094709400000001
2.395714 -0.80924481
2.396714 -0.8090171
2.397714 -0.80878763
2.398714 -0.80855293
2.399714 -0.80830771
2.400714 -0.80804694
2.401714 -0.8077676400000001
2.402714 -0.8074698
2.403714 -0.8071563199999999
2.404714 -0.80683157
2.405714 -0.80649955
2.406714 -0.80616241
2.407714 -0.80581969
2.408714 -0.8054685799999999
2.409714 -0.8051050800000001
2.410714 -0.80472576
2.411714 -0.8043290099999999
2.412714 -0.8039158799999999
2.413714 -0.80348933
2.414714 -0.8030531900000001
2.415714 -0.80261063
2.416714 -0.80216276
2.417714 -0.80170836
2.418714 -0.80124438
2.419714 -0.80076689
2.420714 -0.80027264
2.421714 -0.79976022
2.422714 -0.79923058
2.423714 -0.7986865
2.424714 -0.7981317099999999
2.425714 -0.7975696600000001
2.426714 -0.7970019199999999
2.427714 -0.79642832
2.428714 -0.7958466200000001
2.429714 -0.79525355
2.430714 -0.7946459600000001
2.431714 -0.79402216
2.432714 -0.79338215
2.433714 -0.79272753
2.434714 -0.7920608900000001
2.435714 -0.79138465
2.436714 -0.7907001300000001
2.437714 -0.7900070400000001
2.438714 -0.78930352
2.439714 -0.78858715
2.440714 -0.7878556800000001
2.441714 -0.78710802
2.442714 -0.7863448000000001
2.443714 -0.78556836
2.444714 -0.78478158
2.445714 -0.78398706
2.446714 -0.7831863099999999
2.447714 -0.7823786699999999
2.448714 -0.7815618099999999
2.449714 -0.78073251
2.450714 -0.7798876100000001
2.451714 -0.77902516
2.452714 -0.77814525
2.453714 -0.7772498800000001
2.454714 -0.77634221
2.455714 -0.77542542
2.456714 -0.7745015
2.457714 -0.77357059
2.458714 -0.7726308900000001
2.459714 -0.7716793599999999
2.460714 -0.77071311
2.461714 -0.76973028
2.462714 -0.76873098
2.463714 -0.76771714
2.464714 -0.7666918
2.465714 -0.76565789
2.466714 -0.7646169
2.467714 -0.76356833
2.468714 -0.76250979
2.469714 -0.76143797
2.470714 -0.76034991
2.471714 -0.75924415
2.472714 -0.75812149
2.473714 -0.75698462
2.474714 -0.75583719
2.475714 -0.75468235
2.476714 -0.7535215900000001
2.477714 -0.75235399
2.478714 -0.75117662
2.479714 -0.74998569
2.480714 -0.74877795
2.481714 -0.74755205
2.482714 -0.74630897
2.483714 -0.74505173
2.484714 -0.7437842
2.485714 -0.7425094999999999
2.486714 -0.74122888
2.487714 -0.73994123
2.488714 -0.73864358
2.489714 -0.73733223
2.490714 -0.7360043000000001
2.491714 -0.73465887
2.492714 -0.73329727
2.493714 -0.73192269
2.494714 -0.73053879
2.495714 -0.72914818
2.496714 -0.72775148
2.497714 -0.726347
2.498714 -0.7249313900000001
2.499714 -0.72350083
2.500714 -0.72205281
2.501714 -0.72058695
2.502714 -0.71910531
2.503714 -0.7176115599999999
2.504714 -0.71610957
2.505714 -0.7146019499999999
2.506714 -0.71308897
2.507714 -0.71156858
2.508714 -0.7100370699999999
2.509714 -0.70849052
2.510714 -0.70692636
2.511714 -0.7053444600000001
2.512714 -0.70374697
2.513714 -0.70213764
2.514714 -0.7005203
2.515714 -0.69889729
2.516714 -0.69726859
2.517714 -0.69563198
2.518714 -0.69398386
2.519714 -0.6923208000000001
2.520714 -0.69064084
2.521714 -0.68894448
2.522714 -0.68723448
2.523714 -0.68551474
2.524714 -0.6837888599999999
2.525714 -0.6820585100000001
2.526714 -0.68032285
2.527714 -0.67857862
2.528714 -0.6768215
2.529714 -0.67504747
2.530714 -0.6732545799999999
2.531714 -0.6714435799999999
2.532714 -0.6696177600000001
2.533714 -0.6677816599999999
2.534714 -0.66593937
2.535714 -0.66409302
2.536714 -0.66224202
2.537714 -0.66038342
2.538714 -0.65851319
2.539714 -0.65662782
2.540714 -0.65472587
2.541714 -0.65280851
2.542714 -0.65087914
2.543714 -0.6489418
2.544714 -0.64699966
2.545714 -0.64505357
2.546714 -0.64310152
2.547714 -0.6411394100000001
2.548714 -0.63916268
2.549714 -0.63716806
2.550714 -0.63515501
2.551714 -0.63312603
2.552714 -0.63108588
2.553714 -0.62903971
2.554714 -0.62699132
2.555714 -0.62494143
2.556714 -0.62288758
2.557714 -0.62082512
2.558714 -0.61874888
2.559714 -0.61665522
2.560714 -0.61454349
2.561714 -0.61241616
2.562714 -0.61027776
2.563714 -0.60813311
2.564714 -0.6059852
2.565714 -0.60383421
2.566714 -0.6016774100000001
2.567714 -0.59951022
2.568714 -0.59732846
2.569714 -0.59512998
2.570714 -0.59291581
2.571714 -0.59068976
2.572714 -0.58845705
2.573714 -0.58622207
2.574714 -0.58398666
2.575714 -0.58174911
2.576714 -0.57950481
2.577714 -0.57724798
2.578714 -0.5749739700000001
2.579714 -0.57268091
2.580714 -0.5703708200000001
2.581714 -0.56804852
2.582714 -0.56572002
2.583714 -0.56339018
2.584714 -0.56106076
2.585714 -0.55872994
2.586714 -0.55639315
2.587714 -0.55404492
2.588714 -0.5516811699999999
2.589714 -0.54930095
2.590714 -0.5469067
2.591714 -0.54450314
2.592714 -0.54209535
2.593714 -0.53968653
2.594714 -0.5372768299999999
2.595714 -0.5348629300000001
2.596714 -0.53243968
2.597714 -0.53000208
2.598714 -0.52754749
2.599714 -0.52507673
2.600714 -0.5225939199999999
2.601714 -0.5201048699999999
2.602714 -0.51761474
2.603714 -0.51512616
2.604714 -0.51263794
2.605714 -0.51014582
2.606714 -0.50764401
2.607714 -0.50512762
2.608714 -0.50259461
2.609714 -0.5000466
2.610714 -0.49748826
2.611714 -0.49492535000000004
2.612714 -0.49236254
2.613714 -0.48980135
2.614714 -0.48723985
2.615714 -0.48467335000000006
2.616714 -0.48209634
2.617714 -0.47950484
2.618714 -0.47689782999999997
2.619714 -0.47427788
2.620714 -0.47164983
2.621714 -0.46901884
2.622714 -0.46638831999999997
2.623714 -0.46375855000000005
2.624714 -0.46112663
2.625714 -0.45848777999999996
2.626714 -0.45583737
2.627714 -0.45317300000000005
2.628714 -0.45049549
2.629714 -0.44780876
2.630714 -0.44511813
2.631714 -0.44242833
2.632714 -0.43974146
2.633714 -0.43705617999999996
2.634714 -0.4343682
2.635714 -0.43167197
2.636714 -0.42896274999999995
2.637714 -0.42623864
2.638714 -0.42350111
2.639714 -0.42075454
2.640714 -0.41800435
2.641714 -0.41525490000000004
2.642714 -0.41250787
2.643714 -0.40976171999999994
2.644714 -0.40701260000000006
2.645714 -0.40425584000000003
2.646714 -0.40148822999999995
2.647714 -0.39870916
2.648714 -0.39592097
2.649714 -0.39312793
2.650714 -0.39033438
2.651714 -0.38754293
2.652714 -0.38475329
2.653714 -0.38196235
2.654714 -0.37916538
2.655714 -0.37635809000000003
2.656714 -0.3735383
2.657714 -0.37070701
2.658714 -0.36786797
2.659714 -0.36502632
2.660714 -0.36218653
2.661714 -0.35935075
2.662714 -0.35651796
2.663714 -0.35368448999999996
2.664714 -0.35084554
2.665714 -0.34799711
2.666714 -0.34513765
2.667714 -0.34226854
2.668714 -0.33939353
2.669714 -0.33651709
2.670714 -0.33364263
2.671714 -0.33077113
2.672714 -0.3279008
2.673714 -0.32502799
2.674714 -0.32214886
2.675714 -0.31926099
2.676714 -0.31636462
2.677714 -0.31346257
2.678714 -0.31055911
2.679714 -0.30765818
2.680714 -0.30476188
2.681714 -0.30186942
2.682714 -0.2989775
2.683714 -0.29608153
2.684714 -0.29317755
2.685714 -0.29026375000000004
2.686714 -0.28734121
2.687714 -0.28441343
2.688714 -0.28148494
2.689714 -0.27855951
2.690714 -0.2756387
2.691714 -0.27272133000000004
2.692714 -0.26980416999999995
2.693714 -0.26688336
2.694714 -0.26395607
2.695714 -0.26102173
2.696714 -0.25808227
2.697714 -0.25514124
2.698714 -0.25220234
2.699714 -0.24926774000000002
2.700714 -0.2463372
2.701714 -0.24340814
2.702714 -0.2404768
2.703714 -0.23753977999999998
2.704714 -0.23459554999999999
2.705714 -0.23164514
2.706714 -0.22869182
2.707714 -0.22573980999999999
2.708714 -0.22279264
2.709714 -0.21985175999999998
2.710714 -0.21691597
2.711714 -0.21398204999999998
2.712714 -0.21104608
2.713714 -0.20810504999999999
2.714714 -0.20515809000000002
2.715714 -0.20220675999999999
2.716714 -0.19925431999999998
2.717714 -0.19630434
2.718714 -0.19335917
2.719714 -0.1904191
2.720714 -0.18748224000000002
2.721714 -0.1845455
2.722714 -0.18160595000000002
2.723714 -0.17866219
2.724714 -0.17571500999999998
2.725714 -0.17276709
2.726714 -0.16982193
2.727714 -0.16688234
2.728714 -0.16394929
2.729714 -0.16102151
2.730714 -0.158096
2.731714 -0.15516931
2.732714 -0.15223896
2.733714 -0.14930449
2.734714 -0.14636763
2.735714 -0.14343164
2.736714 -0.14049989000000002
2.737714 -0.13757462
2.738714 -0.13465603
2.739714 -0.13174231
2.740714 -0.12883052
2.741714 -0.12591787
2.742714 -0.12300295
2.743714 -0.12008622999999999
2.744714 -0.11716993
2.745714 -0.11425692
2.746714 -0.1113496
2.747714 -0.10844882
2.748714 -0.10555364
2.749714 -0.10266181
2.750714 -0.099770783
2.751714 -0.096878986
2.752714 -0.093986472
2.753714 -0.091094989
2.754714 -0.088207272
2.755714 -0.085325888
2.756714 -0.082452141
2.757714 -0.079585513
2.758714 -0.07672385500000001
2.759714 -0.073864264
2.760714 -0.07100427799999999
2.761714 -0.06814287599999999
2.762714 -0.065280875
2.763714 -0.062420586
2.764714 -0.059564871000000005
2.765714 -0.056716025999999996
2.766714 -0.053874962
2.767714 -0.051040971
2.768714 -0.04821223
2.769714 -0.045386693
2.770714 -0.042563079999999996
2.771714 -0.039741442999999994
2.772714 -0.036923139
2.773714 -0.034110172
2.774714 -0.031304272
2.775714 -0.028506076
2.776714 -0.025714791
2.777714 -0.022928503000000003
2.778714 -0.020144989
2.779714 -0.017362712
2.780714 -0.014581526999999999
2.781714 -0.011802834
2.782714 -0.0090290821
2.783714 -0.006262843799999999
2.784714 -0.0035058288999999998
2.785714 -0.00075825083
2.786714 0.0019811933999999997
2.787714 0.004714747
2.788714 0.0074446478
2.789714 0.010172227
2.790714 0.012897421
2.791714 0.015618881
2.792714 0.018334613
2.793714 0.021042856999999998
2.794714 0.023742831000000002
2.795714 0.026435003
2.796714 0.029120798000000003
2.797714 0.03180186
2.798714 0.034479229
2.799714 0.037152757
2.800714 0.039821045
2.801714 0.042481962
2.802714 0.045133478
2.803714 0.047774523
2.804714 0.050405454
2.805714 0.05302795899999999
2.806714 0.055644382
2.807714 0.058256805999999994
2.808714 0.060866197
2.809714 0.063472026
2.810714 0.066072482
2.811714 0.068665197
2.812714 0.071248191
2.813714 0.073820655
2.814714 0.076383201
2.815714 0.078937545
2.816714 0.081485714
2.817714 0.084029144
2.818714 0.086568022
2.819714 0.089101162
2.820714 0.091626483
2.821714 0.094141881
2.822714 0.096646091
2.823714 0.09913923
2.824714 0.10162278
2.825714 0.1040989
2.826714 0.10656953000000001
2.827714 0.10903552999999999
2.828714 0.11149627
2.829714 0.11394979000000001
2.830714 0.1163936
2.831714 0.1188257
2.832714 0.12124537
2.833714 0.1236535
2.834714 0.12605222000000002
2.835714 0.128444
2.836714 0.13083067
2.837714 0.13321254999999999
2.838714 0.13558833
2.839714 0.13795558
2.840714 0.14031169999999998
2.841714 0.142655
2.842714 0.14498541
2.843714 0.14730452
2.844714 0.14961488
2.845714 0.15191894
2.846714 0.15421802
2.847714 0.15651165
2.848714 0.15879773
2.849714 0.16107336
2.850714 0.16333597
2.851714 0.16558439
2.852714 0.16781933
2.853714 0.17004303
2.854714 0.17225834
2.855714 0.17446751
2.856714 0.17667115
2.857714 0.17886799
2.858714 0.18105536
2.859714 0.18323034000000002
2.860714 0.18539099
2.861714 0.18753728
2.862714 0.18967109
2.863714 0.19179552
2.864714 0.19391357
2.865714 0.19602682
2.866714 0.19813469
2.867714 0.20023454000000002
2.868714 0.20232266000000002
2.869714 0.20439578000000003
2.870714 0.20645231
2.871714 0.20849297
2.872714 0.21052058
2.873714 0.21253875
2.874714 0.21455046
2.875714 0.21655670999999999
2.876714 0.21855618999999998
2.877714 0.22054578
2.878714 0.22252188
2.879714 0.22448200999999998
2.880714 0.22642589000000002
2.881714 0.22835556999999998
2.882714 0.23027465000000003
2.883714 0.23218668
2.884714 0.23409363000000002
2.885714 0.23599494999999998
2.886714 0.2378877
2.887714 0.23976772000000002
2.888714 0.24163127
2.889714 0.24347673
2.890714 0.24530522
2.891714 0.24712018
2.892714 0.24892602000000003
2.893714 0.25072622
2.894714 0.25252188
2.895714 0.25431118
2.896714 0.25609015
2.897714 0.25785419
2.898714 0.25960011
2.899714 0.26132737
2.900714 0.26303828
2.901714 0.26473707999999996
2.902714 0.26642806
2.903714 0.26811375
2.904714 0.26979374
2.905714 0.27146481
2.906714 0.27312229
2.907714 0.27476195
2.908714 0.27638192
2.909714 0.27798349
2.910714 0.27957067
2.911714 0.28114852
2.912714 0.28272111
2.913714 0.28428973
2.914714 0.28585235000000003
2.915714 0.28740442
2.916714 0.28894069
2.917714 0.29045737
2.918714 0.29195371999999997
2.919714 0.29343234
2.920714 0.29489794
2.921714 0.29635543
2.922714 0.29780778999999996
2.923714 0.29925476
2.924714 0.30069292999999997
2.925714 0.30211711
2.926714 0.30352254
2.927714 0.30490692999999996
2.928714 0.30627146
2.929714 0.30762034
2.930714 0.30895912000000003
2.931714 0.3102924
2.932714 0.31162187999999996
2.933714 0.31294564
2.934714 0.31425887999999996
2.935714 0.31555584
2.936714 0.31683216999999997
2.937714 0.31808668
2.938714 0.3193218
2.939714 0.32054253
2.940714 0.32175435
2.941714 0.32296102
2.942714 0.32416298
2.943714 0.32535722
2.944714 0.32653855000000004
2.945714 0.32770172999999997
2.946714 0.32884367
2.947714 0.3299647
2.948714 0.33106839
2.949714 0.33215996999999997
2.950714 0.33324421000000004
2.951714 0.33432338
2.952714 0.33539627
2.953714 0.3364586
2.954714 0.33750492
2.955714 0.33853077
2.956714 0.33953462
2.957714 0.34051852
2.958714 0.34148737
2.959714 0.34244698
2.960714 0.34340182
2.961714 0.34435317
2.962714 0.34529867000000003
2.963714 0.34623325
2.964714 0.34715107
2.965714 0.34804777
2.966714 0.34892212
2.967714 0.34977631000000003
2.968714 0.35061494000000004
2.969714 0.35144312
2.970714 0.35226434
2.971714 0.35307908
2.972714 0.35388479
2.973714 0.35467704
2.974714 0.35545144
2.975714 0.35620551
2.976714 0.35693976
2.977714 0.3576576
2.978714 0.35836385
2.979714 0.35906283
2.980714 0.35975652
2.981714 0.36044368000000004
2.982714 0.36112024000000004
2.983714 0.36178075
2.984714 0.36242062
2.985714 0.36303771
2.986714 0.36363332
2.987714 0.36421162
2.988714 0.36477812000000004
2.989714 0.36533761
2.990714 0.36589246999999997
2.991714 0.36644184
2.992714 0.36698207
2.993714 0.36750829
2.994714 0.36801628000000003
2.995714 0.36850402000000004
2.996714 0.36897238
2.997714 0.36942458
2.998714 0.36986475
2.999714 0.37029611
3.000714 0.37071962999999997
3.001714 0.37113367999999997
3.002714 0.37153459
3.003714 0.37191832
3.004714 0.37228216000000003
3.005714 0.37262596000000003
3.006714 0.37295227000000003
3.007714 0.37326557
3.008714 0.3735705
3.009714 0.37387011000000003
3.010714 0.3741646
3.011714 0.37445116
3.012714 0.37472502
3.013714 0.37498109
3.014714 0.37521593999999997
3.015714 0.37542901
3.016714 0.37562272
3.017714 0.37580157999999997
3.018714 0.37597038
3.019714 0.37613241
3.020714 0.37628831
3.021714 0.376436
3.022714 0.37657162
3.023714 0.37669117999999996
3.024714 0.37679218
3.025714 0.37687463
3.026714 0.37694089
3.027714 0.37699465
3.028714 0.37703931
3.029714 0.37707641999999997
3.030714 0.37710506
3.031714 0.37712206
3.032714 0.37712336
3.033714 0.3771056
3.034714 0.37706757
3.035714 0.37701092999999997
3.036714 0.37693952000000003
3.037714 0.37685812
3.038714 0.37677053000000005
3.039714 0.37667820999999996
3.040714 0.37657972
3.041714 0.37647132
3.042714 0.37634830999999996
3.043714 0.37620692
3.044714 0.37604549000000004
3.045714 0.37586518999999996
3.046714 0.37566921999999997
3.047714 0.37546149
3.048714 0.37524514000000003
3.049714 0.3750213
3.050714 0.37478879
3.051714 0.37454483
3.052714 0.37428632
3.053714 0.37401118
3.054714 0.37371938
3.055714 0.37341281
3.056714 0.37309458
3.057714 0.37276763
3.058714 0.37243350000000003
3.059714 0.37209158999999997
3.060714 0.37173934
3.061714 0.37137317
3.062714 0.37098988
3.063714 0.3705879
3.064714 0.37016785
3.065714 0.36973236
3.066714 0.36928505
3.067714 0.36882928
3.068714 0.36836694999999997
3.069714 0.36789794
3.070714 0.36742031
3.071714 0.36693125
3.072714 0.36642808
3.073714 0.36590935
3.074714 0.36537519
3.075714 0.36482709
3.076714 0.3642671
3.077714 0.36369703999999997
3.078714 0.36311764
3.079714 0.36252833
3.080714 0.36192755
3.081714 0.36131351
3.082714 0.36068487
3.083714 0.36004139
3.084714 0.35938406
3.085714 0.35871474999999997
3.086714 0.35803549
3.087714 0.35734777
3.088714 0.35665201
3.089714 0.35594737
3.090714 0.35523213
3.091714 0.35450433
3.092714 0.35376239
3.093714 0.35300567
3.094714 0.35223466999999997
3.095714 0.35145085000000004
3.096714 0.35065613
3.097714 0.34985226
3.098714 0.34904035
3.099714 0.34822051
3.100714 0.34739194
3.101714 0.34655319
3.102714 0.34570273
3.103714 0.34483946
3.104714 0.34396301
3.105714 0.34307383
3.106714 0.34217296999999997
3.107714 0.34126164
3.108714 0.34034078
3.109714 0.33941056999999997
3.110714 0.33847052
3.111714 0.33751952
3.112714 0.33655646
3.113714 0.33558069
3.114714 0.33459244
3.115714 0.33359295
3.116714 0.33258409
3.117714 0.33156780999999996
3.118714 0.33054532999999997
3.119714 0.32951666999999996
3.120714 0.32848052
3.121714 0.32743465
3.122714 0.32637655
3.123714 0.32530439
3.124714 0.3242177
3.125714 0.32311755
3.126714 0.32200618000000003
3.127714 0.32088617
3.128714 0.31975952
3.129714 0.31862685
3.130714 0.31748719
3.131714 0.31633845
3.132714 0.31517835
3.133714 0.31400537
3.134714 0.31281945
3.135714 0.31162212
3.136714 0.31041588999999997
3.137714 0.30920324
3.138714 0.30798556
3.139714 0.30676244999999996
3.140714 0.30553189999999997
3.141714 0.30429098
3.142714 0.30303705
3.143714 0.30176893
3.144714 0.30048746
3.145714 0.2991952
3.146714 0.29789561000000003
3.147714 0.29659155000000004
3.148714 0.2952842
3.149714 0.29397258
3.150714 0.29265379999999996
3.151714 0.29132431
3.152714 0.28998125
3.153714 0.28862369
3.154714 0.28725301
3.155714 0.2858724
3.156714 0.28448559
3.157714 0.2830954
3.158714 0.28170270000000003
3.159714 0.28030598
3.160714 0.27890212000000003
3.161714 0.2774877
3.162714 0.27606042999999997
3.163714 0.27462011
3.164714 0.27316886
3.165714 0.27171012
3.166714 0.27024734
3.167714 0.26878247
3.168714 0.26731514
3.169714 0.26584277
3.170714 0.26436155
3.171714 0.26286801
3.172714 0.26136043
3.173714 0.25983958
3.174714 0.25830846
3.175714 0.25677120000000003
3.176714 0.25523137
3.177714 0.25369071000000004
3.178714 0.25214837
3.179714 0.25060133
3.180714 0.24904562
3.181714 0.24747795
3.182714 0.24589701
3.183714 0.244304
3.184714 0.24270222000000002
3.185714 0.24109566999999998
3.186714 0.23948755
3.187714 0.23787897
3.188714 0.23626857
3.189714 0.23465313
3.190714 0.23302885
3.191714 0.23139294
3.192714 0.22974475
3.193714 0.22808609
3.194714 0.22642043999999997
3.195714 0.22475165
3.196714 0.22308237
3.197714 0.22141302
3.198714 0.2197416
3.199714 0.21806445
3.200714 0.21637768999999998
3.201714 0.21467879
3.202714 0.21296756
3.203714 0.21124627
3.204714 0.20951878
3.205714 0.2077891
3.206714 0.20605985
3.207714 0.20433126000000001
3.208714 0.20260119000000001
3.209714 0.20086587999999997
3.210714 0.19912163000000002
3.211714 0.19736614
3.212714 0.19559953
3.213714 0.19382432
3.214714 0.19204443
3.215714 0.19026374
3.216714 0.18848452000000002
3.217714 0.18670657000000002
3.218714 0.18492729
3.219714 0.1831427
3.220714 0.18134899000000002
3.221714 0.17954406
3.222714 0.17772833000000002
3.223714 0.17590461000000002
3.224714 0.17407703000000002
3.225714 0.17224937999999998
3.226714 0.17042361
3.227714 0.1685991
3.228714 0.16677282999999998
3.229714 0.16494064
3.230714 0.16309888
3.231714 0.16124595
3.232714 0.15938303
3.233714 0.15751367
3.234714 0.15564252
3.235714 0.15377359000000002
3.236714 0.15190863999999998
3.237714 0.15004654
3.238714 0.14818374
3.239714 0.14631561
3.240714 0.14443834
3.241714 0.14255043
3.242714 0.14065323999999998
3.243714 0.1387504
3.244714 0.13684641
3.245714 0.13494468
3.246714 0.13304624
3.247714 0.13114923
3.248714 0.12924970000000002
3.249714 0.12734324
3.250714 0.12542679
3.251714 0.12349997000000001
3.252714 0.12156538
3.253714 0.11962756000000001
3.254714 0.11769127
3.255714 0.11575966000000001
3.256714 0.11383299999999999
3.257714 0.11190857
3.258714 0.10998182000000001
3.259714 0.10804812
3.260714 0.10610470000000001
3.261714 0.10415167
3.262714 0.10219201
3.263714 0.10023038000000001
3.264714 0.098271202
3.265714 0.096316996
3.266714 0.094367383
3.267714 0.092419359
3.268714 0.090468599
3.269714 0.08851126799999999
3.270714 0.086545607
3.271714 0.084572629
3.272714 0.08259567
3.273714 0.080618961
3.274714 0.078645867
3.275714 0.076677464
3.276714 0.074712111
3.277714 0.072746124
3.278714 0.0707753
3.279714 0.068796653
3.280714 0.06680966499999999
3.281714 0.06481653500000001
3.282714 0.06282136299999999
3.283714 0.060828542
3.284714 0.058841123
3.285714 0.056859694
3.286714 0.054882263
3.287714 0.052905157999999994
3.288714 0.050924526
3.289714 0.048937835
3.290714 0.046944758
3.291714 0.044947161
3.292714 0.042948208
3.293714 0.040950993
3.294714 0.038957311
3.295714 0.036967019000000004
3.296714 0.034978255
3.297714 0.032988357
3.298714 0.030995096
3.299714 0.028997668
3.300714 0.026997068000000003
3.301714 0.024995694
3.302714 0.022996365
3.303714 0.02100119
3.304714 0.019010717
3.305714 0.017023717
3.306714 0.015037673000000001
3.307714 0.013049741
3.308714 0.011057808
3.309714 0.0090612193
3.310714 0.0070609472
3.311714 0.0050591621
3.312714 0.0030584072999999996
3.313714 0.0010607211000000002
3.314714 -0.0009329536600000001
3.315714 -0.0029229002
3.316714 -0.0049102997
3.317714 -0.0068966263
3.318714 -0.008883033299999999
3.319714 -0.01086996
3.320714 -0.012857093
3.321714 -0.014843635
3.322714 -0.016828746
3.323714 -0.018811946
3.324714 -0.020793326
3.325714 -0.022773498
3.326714 -0.024753334999999998
3.327714 -0.026733606
3.328714 -0.028714670999999997
3.329714 -0.030696321999999998
3.330714 -0.03267781
3.331714 -0.034658064
3.332714 -0.036635963
3.333714 -0.038610643
3.334714 -0.040581686
3.335714 -0.042549206
3.336714 -0.044513791000000004
3.337714 -0.046476323
3.338714 -0.04843775
3.339714 -0.050398818
3.340714 -0.052359863
3.341714 -0.05432071
3.342714 -0.056280685
3.343714 -0.058238824999999994
3.344714 -0.06019414299999999
3.345714 -0.062145939
3.346714 -0.064094033
3.347714 -0.066038821
3.348714 -0.067981106
3.349714 -0.06992179
3.350714 -0.071861519
3.351714 -0.07380037
3.352714 -0.075737806
3.353714 -0.077672838
3.354714 -0.079604401
3.355714 -0.081531797
3.356714 -0.08345499499999999
3.357714 -0.085374666
3.358714 -0.087291951
3.359714 -0.089207973
3.360714 -0.091123366
3.361714 -0.093037955
3.362714 -0.09495076999999999
3.363714 -0.09686036499999999
3.364714 -0.098765409
3.365714 -0.1006652
3.366714 -0.10256
3.367714 -0.10445094
3.368714 -0.10633954999999999
3.369714 -0.1082272
3.370714 -0.11011444
3.371714 -0.11200070999999999
3.372714 -0.11388458
3.373714 -0.11576418000000001
3.374714 -0.11763793
3.375714 -0.11950518
3.376714 -0.12136646999999999
3.377714 -0.12322328
3.378714 -0.12507751
3.379714 -0.12693071
3.380714 -0.12878347999999998
3.381714 -0.13063527
3.382714 -0.13248456
3.383714 -0.13432953
3.384714 -0.13616878
3.385714 -0.13800181
3.386714 -0.13982923
3.387714 -0.14165239
3.388714 -0.14347284000000002
3.389714 -0.14529156
3.390714 -0.14710856
3.391714 -0.14892285
3.392714 -0.15073279
3.393714 -0.15253677999999998
3.394714 -0.15433396
3.395714 -0.15612451
3.396714 -0.15790965
3.397714 -0.15969123999999998
3.398714 -0.16147095
3.399714 -0.16324969
3.400714 -0.16502718
3.401714 -0.16680203
3.402714 -0.16857223000000002
3.403714 -0.1703359
3.404714 -0.17209192
3.405714 -0.17384035
3.406714 -0.17558231
3.407714 -0.17731959
3.408714 -0.17905391
3.409714 -0.18078632
3.410714 -0.18251685
3.411714 -0.18424452
3.412714 -0.18596783
3.413714 -0.18768531
3.414714 -0.18939612
3.415714 -0.1911004
3.416714 -0.19279907000000002
3.417714 -0.19449347
3.418714 -0.19618475
3.419714 -0.19787333
3.420714 -0.19955863
3.421714 -0.20123926999999997
3.422714 -0.20291354000000003
3.423714 -0.20457999999999998
3.424714 -0.20623817
3.425714 -0.20788866
3.426714 -0.20953305
3.427714 -0.21117339000000002
3.428714 -0.21281142
3.429714 -0.21444801
3.430714 -0.21608279
3.431714 -0.21771427999999998
3.432714 -0.21934039
3.433714 -0.22095919000000003
3.434714 -0.22256956
3.435714 -0.22417157999999998
3.436714 -0.22576635000000003
3.437714 -0.22735565000000002
3.438714 -0.22894108999999999
3.439714 -0.23052350000000002
3.440714 -0.23210268
3.441714 -0.23367736
3.442714 -0.23524588999999999
3.443714 -0.23680685999999998
3.444714 -0.23835974000000001
3.445714 -0.23990523000000002
3.446714 -0.24144490999999998
3.447714 -0.24298076000000002
3.448714 -0.2445142
3.449714 -0.24604555
3.450714 -0.24757374000000001
3.451714 -0.24909654
3.452714 -0.25061148
3.453714 -0.25211659
3.454714 -0.25361123999999996
3.455714 -0.25509642
3.456714 -0.25657436
3.457714 -0.25804774
3.458714 -0.25951873999999997
3.459714 -0.26098823
3.460714 -0.26245553
3.461714 -0.26391866
3.462714 -0.26537527
3.463714 -0.26682352000000004
3.464714 -0.26826279
3.465714 -0.26969390000000004
3.466714 -0.27111871
3.467714 -0.27253921000000003
3.468714 -0.27395665999999996
3.469714 -0.27537094
3.470714 -0.27678052
3.471714 -0.27818296000000003
3.472714 -0.27957596
3.473714 -0.28095827
3.474714 -0.28233035
3.475714 -0.28369413
3.476714 -0.28505253
3.477714 -0.28640826
3.478714 -0.28776282000000003
3.479714 -0.28911591999999997
3.480714 -0.29046556
3.481714 -0.29180886
3.482714 -0.293143
3.483714 -0.29446641
3.484714 -0.29577919999999996
3.485714 -0.29708312
3.486714 -0.29838071
3.487714 -0.2996743
3.488714 -0.30096506
3.489714 -0.30225259000000004
3.490714 -0.30353509
3.491714 -0.30481019
3.492714 -0.3060759
3.493714 -0.30733163
3.494714 -0.30857828
3.495714 -0.30981803
3.496714 -0.31105336
3.497714 -0.3122861
3.498714 -0.31351664
3.499714 -0.31474365000000004
3.500714 -0.31596466
3.501714 -0.31717697
3.502714 -0.3183787
3.503714 -0.31956956
3.504714 -0.32075087
3.505714 -0.3219252
3.506714 -0.32309522
3.507714 -0.3242628
3.508714 -0.32542825
3.509714 -0.32659024
3.510714 -0.32774631
3.511714 -0.32889387000000003
3.512714 -0.33003113
3.513714 -0.33115775000000003
3.514714 -0.33227494
3.515714 -0.33338489
3.516714 -0.33448981
3.517714 -0.33559112
3.518714 -0.33668885
3.519714 -0.33778173
3.520714 -0.33886774999999997
3.521714 -0.33994503000000004
3.522714 -0.34101263
3.523714 -0.34207099
3.524714 -0.3431217
3.525714 -0.34416693000000004
3.526714 -0.34520847
3.527714 -0.34624704
3.528714 -0.34728191999999997
3.529714 -0.34831124
3.530714 -0.3493326
3.531714 -0.35034404
3.532714 -0.35134472
3.533714 -0.35233533
3.534714 -0.35331775
3.535714 -0.35429436
3.536714 -0.35526718
3.537714 -0.35623705
3.538714 -0.35720346000000003
3.539714 -0.35816475000000003
3.540714 -0.3591188
3.541714 -0.36006379
3.542714 -0.36099895
3.543714 -0.36192471
3.544714 -0.36284248
3.545714 -0.36375397000000004
3.546714 -0.36466047
3.547714 -0.36556234
3.548714 -0.36645890000000003
3.549714 -0.36734878
3.550714 -0.36823056
3.551714 -0.36910335
3.552714 -0.36996733000000004
3.553714 -0.37082373
3.554714 -0.37167429
3.555714 -0.37252067
3.556714 -0.37336377
3.557714 -0.37420327
3.558714 -0.37503778
3.559714 -0.37586526000000003
3.560714 -0.37668379999999996
3.561714 -0.37749227999999996
3.562714 -0.37829075
3.563714 -0.3790804
3.564714 -0.37986299
3.565714 -0.38064029
3.566714 -0.38141336000000003
3.567714 -0.38218228000000004
3.568714 -0.38294622
3.569714 -0.38370383
3.570714 -0.38445385
3.571714 -0.38519562
3.572714 -0.38592929000000004
3.573714 -0.3866557
3.574714 -0.38737592
3.575714 -0.38809073
3.576714 -0.38880024
3.577714 -0.3895038
3.578714 -0.39020029
3.579714 -0.39088856
3.580714 -0.39156796000000005
3.581714 -0.39223875
3.582714 -0.39290199
3.583714 -0.39355918
3.584714 -0.39421176
3.585714 -0.39486066
3.586714 -0.39550588000000003
3.587714 -0.39614649
3.588714 -0.39678094999999997
3.589714 -0.39740778
3.590714 -0.39802585
3.591714 -0.39863484
3.592714 -0.39923526000000004
3.593714 -0.3998281
3.594714 -0.40041441
3.595714 -0.400995
3.596714 -0.40157014
3.597714 -0.4021395
3.598714 -0.40270261999999996
3.599714 -0.403259
3.600714 -0.40380862
3.601714 -0.40435181
3.602714 -0.40488923
3.603714 -0.40542156999999995
3.604714 -0.40594926
3.605714 -0.40647206
3.606714 -0.40698913
3.607714 -0.40749935
3.608714 -0.40800152
3.609714 -0.40849485
3.610714 -0.40897932
3.611714 -0.40945555000000006
3.612714 -0.40992475
3.613714 -0.41038821999999997
3.614714 -0.41084695
3.615714 -0.41130148
3.616714 -0.41175163000000004
3.617714 -0.41219676
3.618714 -0.41263602
3.619714 -0.41306857
3.620714 -0.41349409
3.621714 -0.41391258
3.622714 -0.41432441000000003
3.623714 -0.41472996
3.624714 -0.41512954
3.625714 -0.41552307
3.626714 -0.41591013
3.627714 -0.41629019999999994
3.628714 -0.41666296
3.629714 -0.41702837000000004
3.630714 -0.41738697
3.631714 -0.41773971
3.632714 -0.41808755999999997
3.633714 -0.41843131
3.634714 -0.41877124
3.635714 -0.41910699
3.636714 -0.41943761
3.637714 -0.41976189
3.638714 -0.42007872999999996
3.639714 -0.4203876
3.640714 -0.42068859999999997
3.641714 -0.42098248000000005
3.642714 -0.42127036
3.643714 -0.4215532
3.644714 -0.42183157
3.645714 -0.42210538000000003
3.646714 -0.42237416
3.647714 -0.42263712
3.648714 -0.42289370000000004
3.649714 -0.42314366000000003
3.650714 -0.42338743999999995
3.651714 -0.42362572000000004
3.652714 -0.42385914999999996
3.653714 -0.42408817
3.654714 -0.42431242999999996
3.655714 -0.4245311
3.656714 -0.42474307
3.657714 -0.42494736000000005
3.658714 -0.42514362999999994
3.659714 -0.42533223
3.660714 -0.4255143
3.661714 -0.42569134000000003
3.662714 -0.42586457
3.663714 -0.42603458
3.664714 -0.4262012
3.665714 -0.42636334000000004
3.666714 -0.42651965999999997
3.667714 -0.42666909
3.668714 -0.42681121
3.669714 -0.42694635
3.670714 -0.42707557
3.671714 -0.42720004
3.672714 -0.42732064999999997
3.673714 -0.42743762
3.674714 -0.42755036
3.675714 -0.42765769
3.676714 -0.42775855
3.677714 -0.42785243
3.678714 -0.42793956000000005
3.679714 -0.42802091
3.680714 -0.42809779
3.681714 -0.42817127
3.682714 -0.42824168
3.683714 -0.42830845
3.684714 -0.42837029000000004
3.685714 -0.4284258
3.686714 -0.42847386
3.687714 -0.42851427999999997
3.688714 -0.4285478
3.689714 -0.42857588
3.690714 -0.4286
3.691714 -0.42862119
3.692714 -0.42863959
3.693714 -0.42865448999999994
3.694714 -0.42866468
3.695714 -0.42866897
3.696714 -0.42866668999999996
3.697714 -0.42865812000000003
3.698714 -0.4286442
3.699714 -0.42862613
3.700714 -0.42860488999999996
3.701714 -0.42858072999999997
3.702714 -0.42855307
3.703714 -0.42852066
3.704714 -0.42848219000000004
3.705714 -0.42843684000000004
3.706714 -0.42838454
3.707714 -0.42832606
3.708714 -0.42826263
3.709714 -0.42819534
3.710714 -0.42812489000000004
3.711714 -0.42805108
3.712714 -0.42797322
3.713714 -0.42789024000000003
3.714714 -0.42780149
3.715714 -0.42770682000000004
3.716714 -0.42760684000000004
3.717714 -0.42750263
3.718714 -0.42739525
3.719714 -0.42728535
3.720714 -0.42717288999999997
3.721714 -0.42705722
3.722714 -0.42693731
3.723714 -0.42681209999999997
3.724714 -0.42668106000000006
3.725714 -0.42654420000000004
3.726714 -0.42640204
3.727714 -0.42625526
3.728714 -0.42610443
3.729714 -0.42594974
3.730714 -0.42579100000000003
3.731714 -0.42562783000000004
3.732714 -0.42546
3.733714 -0.42528757000000006
3.734714 -0.42511099
3.735714 -0.42493097
3.736714 -0.42474805000000004
3.737714 -0.42456248999999996
3.738714 -0.42437399
3.739714 -0.42418185999999997
3.740714 -0.4239853
3.741714 -0.42378375999999995
3.742714 -0.42357701000000003
3.743714 -0.42336537
3.744714 -0.42314935
3.745714 -0.42292941
3.746714 -0.42270576000000004
3.747714 -0.42247823000000007
3.748714 -0.42224657
3.749714 -0.42201048
3.750714 -0.42177020000000004
3.751714 -0.42152628000000003
3.752714 -0.42127967
3.753714 -0.42103119000000006
3.754714 -0.42078118
3.755714 -0.42052912
3.756714 -0.42027393
3.757714 -0.42001414000000004
3.758714 -0.41974852999999995
3.759714 -0.41947658
3.760714 -0.41919886
3.761714 -0.41891658000000004
3.762714 -0.41863127
3.763714 -0.41834404999999997
3.764714 -0.41805524
3.765714 -0.41776416000000005
3.766714 -0.41746954000000003
3.767714 -0.41717016
3.768714 -0.41686557
3.769714 -0.41655627999999995
3.770714 -0.41624373000000003
3.771714 -0.41592968999999996
3.772714 -0.41561541
3.773714 -0.41530100000000003
3.774714 -0.41498514
3.775714 -0.41466569999999997
3.776714 -0.41434034
3.777714 -0.41400767
3.778714 -0.41366778000000004
3.779714 -0.41332230999999997
3.780714 -0.41297395000000003
3.781714 -0.41262526
3.782714 -0.41227774000000006
3.783714 -0.41193109999999994
3.784714 -0.41158348
3.785714 -0.41123219
3.786714 -0.41087483999999996
3.787714 -0.41051041
3.788714 -0.41013984000000003
3.789714 -0.4097654
3.790714 -0.40938994
3.791714 -0.40901545
3.792714 -0.40864231999999995
3.793714 -0.408269
3.794714 -0.40789270000000005
3.795714 -0.40751053000000004
3.796714 -0.40712073
3.797714 -0.40672366000000004
3.798714 -0.40632159999999995
3.799714 -0.40591802
3.800714 -0.40551596
3.801714 -0.40511694
3.802714 -0.40472019000000004
3.803714 -0.40432298999999994
3.804714 -0.40392153999999997
3.805714 -0.40351277999999996
3.806714 -0.40309541000000004
3.807714 -0.40267054
3.808714 -0.4022412
3.809714 -0.40181116
3.810714 -0.40138331
3.811714 -0.40095857999999995
3.812714 -0.40053566999999995
3.813714 -0.40011150000000006
3.814714 -0.39968272
3.815714 -0.39924708999999997
3.816714 -0.39880443
3.817714 -0.39835675000000004
3.818714 -0.39790724000000005
3.819714 -0.39745905
3.820714 -0.39701386999999994
3.821714 -0.39657117000000003
3.822714 -0.39612837
3.823714 -0.3956818
3.824714 -0.39522829000000004
3.825714 -0.39476645
3.826714 -0.39429725
3.827714 -0.39382367
3.828714 -0.39334953999999994
3.829714 -0.3928781
3.830714 -0.39241072
3.831714 -0.39194636
3.832714 -0.39148218999999995
3.833714 -0.39101457
3.834714 -0.39054062
3.835714 -0.39005929
3.836714 -0.38957169999999997
3.837714 -0.38908061
3.838714 -0.38858927
3.839714 -0.38810007
3.840714 -0.38761364000000004
3.841714 -0.3871287
3.842714 -0.38664259
3.843714 -0.38615249
3.844714 -0.38565653
3.845714 -0.38515467000000003
3.846714 -0.38464866
3.847714 -0.38414137
3.848714 -0.38363563
3.849714 -0.38313305000000003
3.850714 -0.38263341
3.851714 -0.38213469
3.852714 -0.38163385
3.853714 -0.38112798000000003
3.854714 -0.38061542
3.855714 -0.38009644000000004
3.856714 -0.37957304
3.857714 -0.37904829
3.858714 -0.37852516
3.859714 -0.37800549
3.860714 -0.37748925
3.861714 -0.37697472
3.862714 -0.37645912
3.863714 -0.37593967
3.864714 -0.37541469
3.865714 -0.37488407
3.866714 -0.37434934999999997
3.867714 -0.37381304
3.868714 -0.37327756
3.869714 -0.37274428
3.870714 -0.3722131
3.871714 -0.37168241
3.872714 -0.37114986
3.873714 -0.37061335
3.874714 -0.3700719
3.875714 -0.36952621
3.876714 -0.36897846
3.877714 -0.36843147
3.878714 -0.36788760000000004
3.879714 -0.36734775999999997
3.880714 -0.36681101
3.881714 -0.3662748
3.882714 -0.36573575
3.883714 -0.36519102
3.884714 -0.36463938
3.885714 -0.36408163
3.886714 -0.36352042
3.887714 -0.36295922
3.888714 -0.36240110999999997
3.889714 -0.36184753000000003
3.890714 -0.36129784
3.891714 -0.36074966
3.892714 -0.36019988000000003
3.893714 -0.3596459
3.894714 -0.35908674
3.895714 -0.35852338
3.896714 -0.35795835
3.897714 -0.3573946
3.898714 -0.35683417
3.899714 -0.35627733
3.900714 -0.35572231
3.901714 -0.35516603
3.902714 -0.35460542
3.903714 -0.35403871
3.904714 -0.35346635000000004
3.905714 -0.35289088
3.906714 -0.35231612
3.907714 -0.35174552000000003
3.908714 -0.35118089999999996
3.909714 -0.35062165
3.910714 -0.35006483
3.911714 -0.34950643000000003
3.912714 -0.34894284
3.913714 -0.34837229000000003
3.914714 -0.34779557
3.915714 -0.34721561
3.916714 -0.34663631
3.917714 -0.34606091
3.918714 -0.34549071000000003
3.919714 -0.34492458
3.920714 -0.34435962
3.921714 -0.34379235
3.922714 -0.34322035
3.923714 -0.34264328
3.924714 -0.342063
3.925714 -0.34148276
3.926714 -0.34090579
3.927714 -0.34033379
3.928714 -0.33976615
3.929714 -0.33920016000000003
3.930714 -0.33863208
3.931714 -0.33805873000000003
3.932714 -0.33747898
3.933714 -0.33689422999999996
3.934714 -0.33630793999999997
3.935714 -0.33572433
3.936714 -0.33514672
3.937714 -0.33457624
3.938714 -0.33401137
3.939714 -0.33344857
3.940714 -0.33288375
3.941714 -0.33231378
3.942714 -0.33173770999999996
3.943714 -0.33115693
3.944714 -0.33057443999999997
3.945714 -0.32999339
3.946714 -0.32941582999999997
3.947714 -0.32884183
3.948714 -0.32826965
3.949714 -0.32769665
3.950714 -0.32712063
3.951714 -0.32654093
3.952714 -0.32595892
3.953714 -0.32537744999999996
3.954714 -0.32479969999999997
3.955714 -0.3242278
3.956714 -0.32366193
3.957714 -0.32310006
3.958714 -0.32253871
3.959714 -0.32197419
3.960714 -0.32140403
3.961714 -0.3208278
3.962714 -0.32024726
3.963714 -0.31966551
3.964714 -0.31908581
3.965714 -0.31851036
3.966714 -0.31793964999999996
3.967714 -0.31737243
3.968714 -0.31680658
3.969714 -0.31624003
3.970714 -0.31567167
3.971714 -0.31510172
3.972714 -0.31453148
3.973714 -0.31396254999999995
3.974714 -0.31339605
3.975714 -0.31283194999999997
3.976714 -0.31226908
3.977714 -0.31170559
3.978714 -0.31113976
3.979714 -0.31057086
3.980714 -0.30999945
3.981714 -0.30942732
3.982714 -0.30885682999999997
3.983714 -0.30829012
3.984714 -0.30772837
3.985714 -0.30717147
3.986714 -0.30661812
3.987714 -0.30606638
3.988714 -0.30551427000000003
3.989714 -0.30496041
3.990714 -0.30440427000000003
3.991714 -0.30384609
3.992714 -0.30328658999999997
3.993714 -0.30272666
3.994714 -0.30216693
3.995714 -0.30160783999999996
3.996714 -0.30104960000000003
3.997714 -0.30049239
3.998714 -0.29993651
3.999714 -0.2993823
4.000714 -0.29883012000000003
4.001714 -0.2982802
4.002714 -0.29773244
4.003714 -0.29718652
4.004714 -0.29664189
4.005714 -0.29609795
4.006714 -0.29555415
4.007714 -0.29501014
4.008714 -0.29446566
4.009714 -0.29392056
4.010714 -0.29337483
4.011714 -0.29282861
4.012714 -0.2922823
4.013714 -0.29173661
4.014714 -0.29119258
4.015714 -0.29065129
4.016714 -0.29011359
4.017715 -0.28957978
4.018714 -0.28904933
4.019714 -0.28852089000000003
4.020714 -0.28799274
4.021714 -0.28746319000000004
4.022714 -0.28693124
4.023714 -0.2863969
4.024714 -0.28586122
4.025714 -0.28532592
4.026714 -0.28479276
4.027714 -0.28426291000000004
4.028714 -0.28373655
4.029714 -0.28321294
4.030715 -0.28269078999999997
4.031714 -0.28216896999999996
4.032714 -0.28164701000000003
4.033714 -0.2811254
4.034714 -0.28060535
4.035714 -0.28008823
4.036714 -0.27957486
4.037714 -0.27906496999999997
4.038714 -0.27855709
4.039714 -0.27804905999999996
4.040714 -0.27753881
4.041714 -0.27702523
4.042714 -0.27650881000000005
4.043715 -0.27599145999999997
4.044714 -0.27547597
4.045714 -0.27496503
4.046714 -0.27446011000000003
4.047714 -0.27396096999999997
4.048714 -0.27346574
4.049714 -0.27297155
4.050714 -0.27247574
4.051714 -0.27197674
4.052714 -0.27147471
4.053714 -0.27097138000000004
4.054714 -0.27046931999999996
4.055714 -0.26997083
4.056714 -0.26947705
4.057714 -0.2689875
4.058714 -0.26850041
4.059714 -0.26801357
4.060714 -0.26752527000000004
4.061714 -0.26703521
4.062714 -0.26654468
4.063715 -0.26605611
4.064714 -0.26557199
4.065714 -0.26509387
4.066714 -0.26462157000000003
4.067714 -0.26415319
4.068714 -0.26368562
4.069714 -0.26321583
4.070714 -0.26274193
4.071714 -0.26226397999999995
4.072714 -0.26178389999999996
4.073714 -0.2613049
4.074714 -0.26083016000000003
4.075714 -0.26036166
4.076715 -0.25989953
4.077714 -0.25944205
4.078714 -0.2589864
4.079714 -0.25852979000000004
4.080714 -0.25807056
4.081714 -0.25760878000000004
4.082714 -0.25714622000000004
4.083714 -0.25668545
4.084714 -0.2562288
4.085714 -0.25577738
4.086714 -0.25533058
4.087714 -0.25488636
4.088714 -0.2544421
4.089714 -0.25399569
4.090714 -0.25354654
4.091714 -0.2530958
4.092714 -0.25264609000000005
4.093714 -0.25220043000000003
4.094714 -0.25176103
4.095714 -0.25132843
4.096714 -0.25090117
4.097714 -0.2504763
4.098714 -0.2500505
4.099714 -0.24962127
4.100714 -0.24918797
4.101714 -0.248752
4.102714 -0.24831628
4.103714 -0.2478841
4.104714 -0.2474579
4.105714 -0.24703834000000002
4.106714 -0.24662414
4.107714 -0.24621263
4.108714 -0.24580092000000003
4.109715 -0.24538704
4.110714 -0.24497081
4.111714 -0.24455378
4.112714 -0.24413862
4.113714 -0.24372789
4.114714 -0.24332289999999998
4.115714 -0.24292311
4.116714 -0.24252624999999997
4.117714 -0.24212925
4.118714 -0.24172943
4.119714 -0.2413258
4.120714 -0.24091938999999998
4.121714 -0.24051315
4.122715 -0.2401107
4.123714 -0.23971507
4.124714 -0.23932746000000002
4.125714 -0.23894669000000002
4.126714 -0.23856976000000002
4.127714 -0.23819292
4.128714 -0.23781313
4.129714 -0.23742928
4.130714 -0.23704246
4.131714 -0.23665549000000002
4.132714 -0.23627172
4.133714 -0.23589355
4.134714 -0.23552156000000002
4.135714 -0.23515427
4.136714 -0.23478889
4.137714 -0.23442251000000003
4.138714 -0.23405352
4.139714 -0.23368229
4.140714 -0.23331116
4.141714 -0.23294346999999999
4.142715 -0.23258214000000002
4.143714 -0.23222843
4.144714 -0.23188121
4.145714 -0.23153738999999998
4.146714 -0.23119298000000002
4.147714 -0.23084476
4.148714 -0.23049144
4.149714 -0.23013425999999998
4.150714 -0.22977646000000002
4.151714 -0.22942206999999998
4.152714 -0.22907424999999998
4.153714 -0.22873417
4.154714 -0.22840064
4.155715 -0.22807067999999997
4.156714 -0.2277408
4.157714 -0.22740858000000003
4.158714 -0.22707356
4.159714 -0.22673737
4.160714 -0.22640305
4.161714 -0.22607353
4.162714 -0.22575038
4.163714 -0.22543301000000002
4.164714 -0.22511889999999998
4.165714 -0.22480455
4.166714 -0.22448708999999997
4.167714 -0.22416535999999998
4.168715 -0.22384063
4.169714 -0.22351611
4.170714 -0.22319572000000001
4.171714 -0.22288256
4.172714 -0.22257774000000002
4.173714 -0.2222799
4.174714 -0.22198581
4.175714 -0.22169170000000002
4.176714 -0.22139472
4.177714 -0.22109401999999997
4.178714 -0.22079096999999998
4.179714 -0.22048857
4.180714 -0.22019003999999998
4.181714 -0.21989751000000002
4.182714 -0.21961119
4.183714 -0.21932933
4.184714 -0.21904898
4.185714 -0.21876735
4.186714 -0.21848304000000002
4.187714 -0.21819655999999998
4.188715 -0.2179102
4.189714 -0.21762701
4.190714 -0.2173495
4.191714 -0.21707863000000002
4.192714 -0.21681329
4.193714 -0.2165508
4.194714 -0.21628796
4.195714 -0.21602227000000002
4.196714 -0.21575303
4.197714 -0.21548152
4.198714 -0.21521053
4.199714 -0.21494322
4.200714 -0.21468196
4.201715 -0.21442740999999998
4.202714 -0.21417839
4.203714 -0.21393248
4.204714 -0.21368700999999998
4.205714 -0.21344014
4.206714 -0.21319157
4.207714 -0.21294251
4.208714 -0.21269510000000003
4.209714 -0.21245144
4.210714 -0.21221262999999999
4.211714 -0.21197831
4.212714 -0.21174685000000001
4.213714 -0.21151602
4.214714 -0.21128389
4.215714 -0.21104970999999997
4.216714 -0.21081411
4.217714 -0.21057895
4.218714 -0.21034651000000001
4.219714 -0.21011874000000003
4.220714 -0.20989636
4.221714 -0.20967883
4.222714 -0.20946457999999998
4.223714 -0.20925169999999998
4.224714 -0.20903867999999998
4.225714 -0.20882500999999998
4.226714 -0.2086113
4.227714 -0.20839893
4.228714 -0.20818943
4.229714 -0.20798377
4.230714 -0.20778201999999998
4.231714 -0.20758326
4.232714 -0.20738597999999997
4.233714 -0.20718868000000001
4.234715 -0.20699045000000002
4.235714 -0.20679133
4.236714 -0.20659221
4.237714 -0.20639451999999997
4.238714 -0.20619959
4.239714 -0.20600832
4.240714 -0.20582082
4.241714 -0.20563653999999998
4.242714 -0.20545458
4.243714 -0.20527409
4.244714 -0.20509462
4.245714 -0.20491628
4.246714 -0.20473944
4.247715 -0.20456465000000001
4.248714 -0.20439212999999998
4.249714 -0.20422162
4.250714 -0.20405257
4.251714 -0.20388416
4.252714 -0.20371582
4.253714 -0.20354746
4.254714 -0.20337955
4.255714 -0.203213
4.256714 -0.20304893
4.257714 -0.20288820000000002
4.258714 -0.20273121
4.259714 -0.20257782
4.260714 -0.20242749999999998
4.261714 -0.20227956000000002
4.262714 -0.20213344000000003
4.263714 -0.20198876
4.264714 -0.20184539999999998
4.265714 -0.20170328
4.266714 -0.20156221
4.267715 -0.20142174000000002
4.268714 -0.20128135000000003
4.269714 -0.20114057999999999
4.270714 -0.20099944
4.271714 -0.20085855
4.272714 -0.20071910999999998
4.273714 -0.20058264
4.274714 -0.20045051000000003
4.275714 -0.20032335999999998
4.276714 -0.2002009
4.277714 -0.2000819
4.278714 -0.19996464
4.279714 -0.19984751
4.280715 -0.19972946
4.281714 -0.19961048
4.282714 -0.19949137
4.283714 -0.19937332000000002
4.284714 -0.19925744
4.285714 -0.19914408
4.286714 -0.19903278
4.287714 -0.19892259
4.288714 -0.19881249999999998
4.289714 -0.19870226
4.290714 -0.19859262
4.291714 -0.19848528
4.292714 -0.19838233000000002
4.293715 -0.19828530000000003
4.294714 -0.19819450000000002
4.295714 -0.19810846999999998
4.296714 -0.19802446
4.297714 -0.19793918
4.298714 -0.19785005
4.299714 -0.19775622
4.300714 -0.19765885000000002
4.301714 -0.19756083
4.302714 -0.19746566999999998
4.303714 -0.19737624
4.304714 -0.19729366
4.305714 -0.19721691000000002
4.306714 -0.19714346
4.307714 -0.19707021
4.308714 -0.19699498000000001
4.309714 -0.19691741999999998
4.310714 -0.19683912
4.311714 -0.19676285000000002
4.312714 -0.19669123
4.313715 -0.1966255
4.314714 -0.19656473000000002
4.315714 -0.19650608
4.316714 -0.19644587
4.317714 -0.19638117
4.318714 -0.19631125000000002
4.319714 -0.19623803
4.320714 -0.19616561
4.321714 -0.19609879
4.322714 -0.19604112
4.323714 -0.19599347999999997
4.324714 -0.1959536
4.325714 -0.19591686
4.326715 -0.19587801999999999
4.327714 -0.1958332
4.328714 -0.19578135
4.329714 -0.19572459
4.330714 -0.19566729
4.331714 -0.19561418
4.332714 -0.19556843000000002
4.333714 -0.19553038
4.334714 -0.19549755
4.335714 -0.19546581999999998
4.336714 -0.19543129
4.337714 -0.19539215000000001
4.338714 -0.19534959
4.339714 -0.19530728
4.340714 -0.19526992999999998
4.341714 -0.19524111
4.342714 -0.19522165
4.343714 -0.19520897
4.344714 -0.19519802
4.345714 -0.19518316
4.346714 -0.19516048
4.347714 -0.19512939999999998
4.348714 -0.19509299
4.349714 -0.19505678999999998
4.350714 -0.19502674
4.351714 -0.19500672
4.352714 -0.19499724000000002
4.353714 -0.19499518999999998
4.354714 -0.19499529999999998
4.355714 -0.1949923
4.356714 -0.19498303
4.357714 -0.19496771
4.358714 -0.19494963
4.359715 -0.19493363
4.360714 -0.19492391
4.361714 -0.19492217
4.362714 -0.19492692
4.363714 -0.19493406
4.364714 -0.19493875
4.365714 -0.19493761
4.366714 -0.19493023
4.367714 -0.19491951
4.368714 -0.19491053
4.369714 -0.19490849999999998
4.370714 -0.19491654
4.371714 -0.19493431
4.372715 -0.19495811
4.373714 -0.19498226
4.374714 -0.19500137
4.375714 -0.19501244
4.376714 -0.19501598
4.377714 -0.19501573
4.378714 -0.19501708
4.379714 -0.19502484
4.380714 -0.19504135
4.381714 -0.1950657
4.382714 -0.19509429
4.383714 -0.1951225
4.384714 -0.19514671
4.385714 -0.19516589
4.386714 -0.19518191000000001
4.387714 -0.19519863
4.388714 -0.19522014999999998
4.389714 -0.19524887000000002
4.390714 -0.19528439
4.391714 -0.19532358
4.392715 -0.19536186
4.393714 -0.19539513
4.394714 -0.19542153
4.395714 -0.19544233
4.396714 -0.19546144000000001
4.397714 -0.19548398
4.398714 -0.19551417999999998
4.399714 -0.19555376
4.400714 -0.19560135
4.401714 -0.19565306
4.402714 -0.19570412
4.403714 -0.19575072999999998
4.404714 -0.1957915
4.405715 -0.19582781999999999
4.406714 -0.19586305
4.407714 -0.19590098
4.408714 -0.19594417
4.409714 -0.19599287999999998
4.410714 -0.19604508
4.411714 -0.19609742
4.412714 -0.19614686999999997
4.413714 -0.19619209
4.414714 -0.19623407
4.415714 -0.19627588
4.416714 -0.19632133000000002
4.417714 -0.19637342
4.418715 -0.19643295
4.419714 -0.19649825999999998
4.420714 -0.19656571
4.421714 -0.19663109
4.422714 -0.19669125
4.423714 -0.19674529000000002
4.424714 -0.19679484
4.425714 -0.19684328999999998
4.426714 -0.19689444
4.427714 -0.196951
4.428714 -0.19701358
4.429714 -0.19708066000000002
4.430714 -0.19714932
4.431714 -0.19721661000000001
4.432714 -0.19728075999999997
4.433714 -0.19734190000000001
4.434714 -0.19740188
4.435714 -0.19746344
4.436714 -0.19752891
4.437714 -0.19759915
4.438715 -0.19767315
4.439714 -0.19774841999999998
4.440714 -0.19782207
4.441714 -0.19789196000000003
4.442714 -0.19795767
4.443714 -0.19802074
4.444714 -0.19808407
4.445714 -0.19815075000000001
4.446714 -0.19822290999999997
4.447714 -0.19830081000000002
4.448714 -0.19838284
4.449714 -0.19846612
4.450714 -0.19854766000000001
4.451715 -0.19862542
4.452714 -0.19869914000000002
4.453714 -0.19877024000000001
4.454714 -0.19884116000000002
4.455714 -0.19891434000000002
4.456714 -0.19899122
4.457714 -0.19907178000000003
4.458714 -0.19915465
4.459714 -0.19923784
4.460714 -0.19931963000000003
4.461714 -0.19939945
4.462714 -0.199478
4.463714 -0.19955705
4.464714 -0.19963848999999997
4.465714 -0.19972357
4.466714 -0.19981221000000002
4.467714 -0.19990297
4.468714 -0.19999357999999998
4.469714 -0.20008184999999998
4.470714 -0.20016646
4.471714 -0.20024762000000002
4.472714 -0.20032693
4.473714 -0.20040672
4.474714 -0.20048928000000002
4.475714 -0.20057589
4.476714 -0.20066646
4.477714 -0.20075964000000002
4.478714 -0.20085345
4.479714 -0.20094614
4.480714 -0.20103676
4.481714 -0.20112551
4.482714 -0.20121345
4.483714 -0.20130186
4.484715 -0.20139159
4.485714 -0.20148261
4.486714 -0.20157397000000002
4.487714 -0.20166438
4.488714 -0.20175276
4.489714 -0.20183895
4.490714 -0.20192384000000002
4.491714 -0.20200917000000002
4.492714 -0.20209688
4.493714 -0.20218826999999998
4.494714 -0.20228352
4.495714 -0.20238152
4.496714 -0.20248033000000001
4.497715 -0.20257789
4.498714 -0.20267288
4.499714 -0.20276513000000002
4.500714 -0.20285565
4.501714 -0.20294609000000002
4.502714 -0.20303789
4.503714 -0.20313167
4.504714 -0.20322700000000002
4.505714 -0.2033226
4.506714 -0.20341701
4.507714 -0.20350939999999998
4.508714 -0.20360005999999997
4.509714 -0.20369038
4.510714 -0.20378229999999997
4.511714 -0.20387741
4.512714 -0.20397617
4.513714 -0.20407759999999997
4.514714 -0.20417946
4.515714 -0.20427917999999998
4.516714 -0.2043749
4.517715 -0.20446624000000002
4.518714 -0.2045546
4.519714 -0.20464256
4.520714 -0.20473294000000003
4.521714 -0.2048275
4.522714 -0.20492628999999998
4.523714 -0.20502752
4.524714 -0.20512835999999998
4.525714 -0.20522615
4.526714 -0.20531950999999998
4.527714 -0.20540906
4.528714 -0.20549705
4.529714 -0.2055865
4.530715 -0.2056798
4.531714 -0.20577758999999998
4.532714 -0.20587835
4.533714 -0.20597905
4.534714 -0.20607628
4.535714 -0.20616786
4.536714 -0.20625385999999998
4.537714 -0.20633673
4.538714 -0.20642041
4.539714 -0.20650874
4.540714 -0.2066039
4.541714 -0.20670532000000003
4.542714 -0.20680986
4.543715 -0.20691303
4.544714 -0.20701068000000003
4.545714 -0.20710081
4.546714 -0.20718432
4.547714 -0.20726466999999998
4.548714 -0.20734644
4.549714 -0.20743338
4.550714 -0.20752687
4.551714 -0.20762524
4.552714 -0.20772447
4.553714 -0.20781988
4.554714 -0.2079082
4.555714 -0.20798899
4.556714 -0.20806497999999998
4.557714 -0.20814100000000002
4.558714 -0.20822200000000002
4.559714 -0.20831096999999998
4.560714 -0.20840759000000003
4.561714 -0.20850825
4.562714 -0.20860748
4.563715 -0.20870015
4.564714 -0.20878354999999998
4.565714 -0.20885861
4.566714 -0.20892951
4.567714 -0.20900194
4.568714 -0.20908085
4.569714 -0.2091683
4.570714 -0.20926259000000003
4.571714 -0.20935899000000002
4.572714 -0.20945160999999998
4.573714 -0.20953591
4.574714 -0.20961061
4.575714 -0.2096782
4.576715 -0.20974395
4.577714 -0.20981377
4.578714 -0.20989168
4.579714 -0.20997812999999999
4.580714 -0.21006979999999997
4.581714 -0.21016093
4.582714 -0.21024575
4.583714 -0.21032088
4.584714 -0.21038674999999998
4.585714 -0.21044738000000002
4.586714 -0.21050877
4.587714 -0.21057639
4.588714 -0.21065282999999999
4.589714 -0.21073669
4.590714 -0.21082320999999998
4.591714 -0.21090608000000002
4.592714 -0.21098012000000002
4.593714 -0.21104342
4.594714 -0.21109815999999998
4.595714 -0.21114969
4.596714 -0.2112044
4.597714 -0.21126709999999999
4.598714 -0.21133900000000003
4.599714 -0.21141737
4.600714 -0.21149658000000002
4.601714 -0.21157060000000003
4.602714 -0.21163534999999997
4.603714 -0.21169043999999998
4.604714 -0.21173925999999998
4.605714 -0.2117875
4.606714 -0.21184068
4.607714 -0.21190187000000002
4.608714 -0.2119703
4.609715 -0.21204175
4.610714 -0.21211034999999998
4.611714 -0.21217092999999998
4.612714 -0.21222134
4.613714 -0.21226329
4.614714 -0.21230169
4.615714 -0.21234261999999998
4.616714 -0.21239080999999999
4.617714 -0.21244769
4.618714 -0.21251081000000002
4.619714 -0.21257482
4.620714 -0.21263363000000002
4.621714 -0.21268299000000002
4.622715 -0.21272208999999997
4.623714 -0.21275389
4.624714 -0.21278379
4.625714 -0.21281738
4.626714 -0.21285816999999999
4.627714 -0.21290616
4.628714 -0.21295787
4.629714 -0.213008
4.630714 -0.21305166
4.631714 -0.21308642000000003
4.632714 -0.21311339999999998
4.633714 -0.21313666000000003
4.634714 -0.21316153
4.635714 -0.21319224000000003
4.636714 -0.21323019
4.637714 -0.21327324000000003
4.638714 -0.21331662
4.639714 -0.21335485
4.640714 -0.21338409
4.641714 -0.2134037
4.642715 -0.21341648
4.643714 -0.21342753999999997
4.644714 -0.21344221
4.645714 -0.21346381
4.646714 -0.21349231
4.647714 -0.2135244
4.648714 -0.21355480000000002
4.649714 -0.21357862
4.650714 -0.21359317
4.651714 -0.21359916
4.652714 -0.21360028
4.653714 -0.21360163
4.654714 -0.21360756
4.655715 -0.2136199
4.656714 -0.2136372
4.657714 -0.21365546
4.658714 -0.21366985
4.659714 -0.21367681
4.660714 -0.21367555
4.661714 -0.21366838000000002
4.662714 -0.21365969
4.663714 -0.21365408
4.664714 -0.21365434
4.665714 -0.21366021000000002
4.666714 -0.21366836
4.667714 -0.2136738
4.668715 -0.21367189
4.669714 -0.21366025000000002
4.670714 -0.21363972
4.671714 -0.21361411
4.672714 -0.21358865999999999
4.673714 -0.21356791000000003
4.674714 -0.21355396999999998
4.675714 -0.21354563000000001
4.676714 -0.21353905999999998
4.677714 -0.21352936
4.678714 -0.21351251999999998
4.679714 -0.21348716999999998
4.680714 -0.21345485000000003
4.681714 -0.21341939
4.682714 -0.21338518999999997
4.683714 -0.21335528999999998
4.684714 -0.21333008
4.685714 -0.21330714
4.686714 -0.21328235
4.687714 -0.21325157
4.688715 -0.21321254
4.689714 -0.21316584
4.690714 -0.21311464000000002
4.691714 -0.21306351
4.692714 -0.2130165
4.693714 -0.21297548
4.694714 -0.21293932
4.695714 -0.21290431999999998
4.696714 -0.21286566999999998
4.697714 -0.21281936
4.698714 -0.21276376000000002
4.699714 -0.21270025
4.700714 -0.21263259
4.701715 -0.21256548
4.702714 -0.21250264
4.703714 -0.21244537
4.704714 -0.21239212000000002
4.705714 -0.21233926999999997
4.706714 -0.21228256999999998
4.707714 -0.21221900999999999
4.708714 -0.21214781
4.709714 -0.21207079
4.710714 -0.21199142
4.711714 -0.21191322999999998
4.712714 -0.21183834999999998
4.713714 -0.21176653
4.714714 -0.21169521000000002
4.715714 -0.21162068
4.716714 -0.21153952
4.717714 -0.21145015
4.718714 -0.21135357999999999
4.719714 -0.21125295
4.720714 -0.21115247999999998
4.721714 -0.21105576
4.722714 -0.21096435000000002
4.723714 -0.21087723000000003
4.724714 -0.21079114999999998
4.725714 -0.21070193
4.726714 -0.21060603
4.727714 -0.21050188
4.728714 -0.21039038000000002
4.729714 -0.21027436
4.730714 -0.21015748
4.731714 -0.21004267000000001
4.732714 -0.209931
4.733714 -0.20982139000000002
4.734715 -0.20971107
4.735714 -0.20959689
4.736714 -0.20947659000000002
4.737714 -0.20934979
4.738714 -0.2092181
4.739714 -0.20908446
4.740714 -0.20895188
4.741714 -0.20882217000000003
4.742714 -0.20869519
4.743714 -0.20856876
4.744714 -0.20843964999999998
4.745714 -0.20830473
4.746714 -0.20816227999999998
4.747715 -0.20801267
4.748714 -0.20785828
4.749714 -0.20770254
4.750714 -0.20754866
4.751714 -0.20739834
4.752714 -0.20725118999999997
4.753714 -0.20710488000000002
4.754714 -0.20695601
4.755714 -0.20680153
4.756714 -0.20663983000000002
4.757714 -0.20647128
4.758714 -0.20629803
4.759714 -0.20612301
4.760714 -0.20594874000000002
4.761714 -0.20577632999999998
4.762714 -0.20560499000000002
4.763714 -0.20543248
4.764714 -0.20525609
4.765714 -0.20507385
4.766714 -0.20488542999999998
4.767715 -0.20469232
4.768714 -0.20449734
4.769714 -0.20430342
4.770714 -0.2041124
4.771714 -0.20392422999999998
4.772714 -0.20373687000000001
4.773714 -0.20354695
4.774714 -0.20335112
4.775714 -0.20314727000000002
4.776714 -0.20293540000000002
4.777714 -0.20271752
4.778714 -0.20249689
4.779714 -0.20227677000000002
4.780715 -0.20205909
4.781714 -0.20184376999999998
4.782714 -0.20162882
4.783714 -0.20141129000000002
4.784714 -0.20118851999999998
4.785714 -0.20095932000000002
4.786714 -0.20072444
4.787714 -0.20048632
4.788714 -0.20024788000000002
4.789714 -0.20001133000000001
4.790714 -0.19977705
4.791714 -0.19954334
4.792714 -0.19930704000000002
4.793715 -0.19906478000000002
4.794714 -0.19881441
4.795714 -0.19855595
4.796714 -0.19829164000000002
4.797714 -0.19802512000000003
4.798714 -0.19775996999999998
4.799714 -0.19749829
4.800714 -0.19723980000000002
4.801714 -0.19698201
4.802714 -0.19672115
4.803714 -0.19645377
4.804714 -0.19617813999999997
4.805714 -0.19589494999999998
4.806714 -0.19560701
4.807714 -0.19531799
4.808714 -0.19503089
4.809714 -0.19474676
4.810714 -0.19446422
4.811714 -0.19418013
4.812714 -0.19389088999999998
4.813715 -0.19359408
4.814714 -0.19328952000000002
4.815714 -0.1929794
4.816714 -0.19266742
4.817714 -0.19235712000000002
4.818714 -0.19205039
4.819714 -0.19174644999999998
4.820714 -0.19144216
4.821714 -0.19113312
4.822714 -0.19081556
4.823714 -0.19048788
4.824714 -0.19015133
4.825714 -0.18980968
4.826715 -0.18946764
4.827714 -0.18912903
4.828714 -0.18879529
4.829714 -0.18846492
4.830714 -0.18813414
4.831714 -0.18779854999999998
4.832714 -0.1874549
4.833714 -0.18710241
4.834714 -0.18674308
4.835714 -0.18638062
4.836714 -0.18601882
4.837714 -0.18565984
4.838714 -0.18530317
4.839714 -0.1849458
4.840714 -0.18458352
4.841714 -0.18421273999999999
4.842714 -0.18383212000000002
4.843714 -0.18344327
4.844714 -0.18305021999999999
4.845714 -0.18265783
4.846714 -0.18226984999999998
4.847714 -0.18188733
4.848714 -0.18150815
4.849714 -0.18112785
4.850714 -0.18074139
4.851714 -0.18034513000000002
4.852714 -0.17993826
4.853714 -0.17952299
4.854714 -0.17910359
4.855714 -0.17868456
4.856714 -0.17826883000000002
4.857714 -0.17785659
4.858714 -0.17744536
4.859715 -0.17703115
4.860714 -0.1766103
4.861714 -0.17618103000000002
4.862714 -0.17574424
4.863714 -0.17530307
4.864714 -0.17486147999999999
4.865714 -0.17442253
4.866714 -0.17398689
4.867714 -0.17355254
4.868714 -0.1731155
4.869714 -0.17267138
4.870714 -0.1722173
4.871714 -0.17175295
4.872715 -0.17128089
4.873714 -0.17080544
4.874714 -0.17033108
4.875714 -0.16986062
4.876714 -0.16939426999999999
4.877714 -0.16892963
4.878714 -0.16846276999999998
4.879714 -0.16798991
4.880714 -0.16750883
4.881714 -0.16701971000000002
4.882714 -0.16652482999999998
4.883714 -0.16602745
4.884714 -0.16553028
4.885714 -0.16503439
4.886714 -0.16453868
4.887714 -0.16404048999999998
4.888714 -0.16353679000000002
4.889714 -0.16302554
4.890714 -0.16250665
4.891714 -0.16198209
4.892715 -0.16145508
4.893714 -0.16092882
4.894714 -0.16040514
4.895714 -0.15988388
4.896714 -0.15936285
4.897714 -0.15883881
4.898714 -0.15830869
4.899714 -0.15777077
4.900714 -0.15722525
4.901714 -0.15667402
4.902714 -0.15611978999999998
4.903714 -0.1555649
4.904714 -0.15501041000000002
4.905715 -0.15445577
4.906714 -0.15389918
4.907714 -0.15333844
4.908714 -0.15277199
4.909714 -0.15219955
4.910714 -0.15162227
4.911714 -0.15104216
4.912714 -0.15046125999999999
4.913714 -0.14988075
4.914714 -0.14930042999999998
4.915714 -0.14871884000000002
4.916714 -0.14813384
4.917714 -0.1475435
4.918715 -0.14694683
4.919714 -0.14634419
4.920714 -0.14573698999999998
4.921714 -0.14512712
4.922714 -0.14451615
4.923714 -0.14390468
4.924714 -0.14329213000000002
4.925714 -0.14267708
4.926714 -0.14205792
4.927714 -0.14143350000000002
4.928714 -0.14080369
4.929714 -0.14016941
4.930714 -0.13953224
4.931714 -0.13889372
4.932714 -0.13825477
4.933714 -0.13761524
4.934714 -0.13697403
4.935714 -0.13632949
4.936714 -0.13568011
4.937714 -0.13502513
4.938715 -0.13436481
4.939714 -0.13370031000000002
4.940714 -0.13303320000000002
4.941714 -0.1323648
4.942714 -0.13169564
4.943714 -0.13102525
4.944714 -0.13035239999999998
4.945714 -0.12967566
4.946714 -0.128994
4.947714 -0.12830731
4.948714 -0.12761643
4.949714 -0.12692285
4.950714 -0.12622809000000002
4.951715 -0.12553299
4.952714 -0.12483735
4.953714 -0.12413989
4.954714 -0.12343867000000001
4.955714 -0.12273192
4.956714 -0.12201871
4.957714 -0.12129933
4.958714 -0.12057530999999999
4.959714 -0.11984879
4.960714 -0.11912176000000001
4.961714 -0.11839519
4.962714 -0.11766871999999999
4.963714 -0.11694079
4.964714 -0.11620923000000001
4.965714 -0.11547223000000001
4.966714 -0.11472906000000001
4.967714 -0.11398039000000001
4.968714 -0.11322803
4.969714 -0.11247414
4.970714 -0.11172026
4.971714 -0.11096655999999999
4.972714 -0.11021174
4.973714 -0.10945340999999999
4.974714 -0.10868913999999999
4.975714 -0.1079175
4.976714 -0.10713881
4.977714 -0.10635512999999999
4.978714 -0.10556955999999999
4.979714 -0.10478505999999999
4.980714 -0.10400322000000001
4.981714 -0.10322355
4.982714 -0.10244352000000001
4.983714 -0.10165959
4.984715 -0.10086851000000001
4.985714 -0.10006863
4.986714 -0.09926059300000001
4.987714 -0.098447048
4.988714 -0.097631599
4.989714 -0.096817286
4.990714 -0.0960053
4.991714 -0.09519450800000001
4.992714 -0.09438192399999999
4.993714 -0.093564036
4.994714 -0.092738395
4.995714 -0.091904763
4.996714 -0.091065356
4.997715 -0.090224016
4.998714 -0.08938460399999999
4.999714 -0.088549295
5.000714 -0.087717519
5.001714 -0.086885988
5.002714 -0.086049899
5.003714 -0.085204822
5.004714 -0.08434853499999999
5.005714 -0.083481974
5.006714 -0.08260897
5.007714 -0.081734755
5.008714 -0.080863899
5.009714 -0.07999845
5.010714 -0.07913714499999999
5.011714 -0.07827598
5.012714 -0.077409873
5.013714 -0.076534844
5.014714 -0.075649691
5.015714 -0.074756483
5.016714 -0.07385966599999999
5.017715 -0.07296409999999999
5.018714 -0.072072929
5.019714 -0.07118613
5.020714 -0.070300419
5.021714 -0.06941059799999999
5.022714 -0.06851175
5.023714 -0.067601405
5.024714 -0.066680729
5.025714 -0.065754191
5.026714 -0.06482781
5.027714 -0.063906721
5.028714 -0.062992994
5.029714 -0.062084745000000004
5.030715 -0.061176799
5.031714 -0.060262758
5.032714 -0.059337588
5.033714 -0.058399647
5.034714 -0.057451322
5.035714 -0.056498003
5.036714 -0.055545842000000005
5.037714 -0.054599222
5.038714 -0.053658977000000004
5.039714 -0.052722152999999994
5.040714 -0.051783369
5.041714 -0.050837191999999996
5.042714 -0.049880514
5.043715 -0.048913929
5.044714 -0.04794148
5.045714 -0.046968926
5.046714 -0.046001215
5.047714 -0.045040282
5.048714 -0.044084095999999996
5.049714 -0.043127398000000004
5.050714 -0.042163828
5.051714 -0.041188562
5.052714 -0.040200353
5.053714 -0.039202126
5.054714 -0.038199851
5.055714 -0.037200167
5.056714 -0.036207725999999996
5.057714 -0.03522335
5.058714 -0.034243776000000004
5.059714 -0.033263044000000005
5.060714 -0.032274972
5.061714 -0.031275654
5.062714 -0.030264969
5.063715 -0.029246492
5.064714 -0.028225861
5.065714 -0.027208347
5.066714 -0.026196626
5.067714 -0.025189703
5.068714 -0.024183437999999998
5.069714 -0.023172412
5.070714 -0.022152328
5.071714 -0.021121928999999998
5.072714 -0.020083596
5.073714 -0.019042405000000002
5.074714 -0.018004016999999997
5.075714 -0.016972288999999998
5.076715 -0.015947619
5.077714 -0.014926701
5.078714 -0.013903805000000002
5.079714 -0.012873042
5.080714 -0.011830696
5.081714 -0.010776671
5.082714 -0.0097144839
5.083714 -0.008649825
5.084714 -0.0075883014000000006
5.085714 -0.006533281000000001
5.086714 -0.0054846998
5.087714 -0.0044392786
5.088714 -0.0033920147000000003
5.089714 -0.0023382972
5.090714 -0.001275762
5.091714 -0.00020514005
5.092714 0.00087021363
5.093714 0.0019458668
5.094714 0.0030182613
5.095714 0.0040862447
5.096714 0.0051515523
5.097714 0.0062180581
5.098714 0.0072901246000000005
5.099714 0.0083707455
5.100714 0.0094602416
5.101714 0.010556049999999999
5.102714 0.011653673
5.103714 0.012748404999999999
5.104714 0.013837146000000002
5.105714 0.014919581000000001
5.106714 0.015998285
5.107714 0.017077728
5.108714 0.018162582
5.109715 0.019256018
5.110714 0.020358617000000002
5.111714 0.021468294
5.112714 0.022581218
5.113714 0.02369334
5.114714 0.024801897
5.115714 0.025906353000000003
5.116714 0.027008395
5.117714 0.028111102
5.118714 0.029217571
5.119714 0.030329649
5.120714 0.031447201
5.121714 0.032568217
5.122715 0.033689683
5.123714 0.034808868
5.124714 0.035924485
5.125714 0.037037287
5.126714 0.038149854
5.127714 0.039265642
5.128714 0.040387688000000005
5.129714 0.041517403
5.130714 0.042653976999999996
5.131714 0.043794586
5.132714 0.044935325000000005
5.133714 0.046072566
5.134714 0.04720421
5.135714 0.048330406
5.136714 0.049453449999999996
5.137714 0.050576933
5.138714 0.051704468
5.139714 0.0528384
5.140714 0.053979055000000005
5.141714 0.055124727000000005
5.142715 0.056272431
5.143714 0.057419122
5.144714 0.058562855999999996
5.145714 0.059703528
5.146714 0.060842832
5.147714 0.061983499000000004
5.148714 0.06312809400000001
5.149714 0.064277876
5.150714 0.065432163
5.151714 0.066588493
5.152714 0.067743531
5.153714 0.068894401
5.154714 0.070039899
5.155715 0.07118111199999999
5.156714 0.07232118500000001
5.157714 0.073464238
5.158714 0.074613892
5.159714 0.075771881
5.160714 0.076937373
5.161714 0.078107201
5.162714 0.079276989
5.163714 0.080442725
5.164714 0.081602193
5.165714 0.082755723
5.166714 0.083905953
5.167714 0.085056736
5.168715 0.086211576
5.169714 0.087372266
5.170714 0.08853823499999999
5.171714 0.089706882
5.172714 0.090874708
5.173714 0.09203885
5.174714 0.09319830600000001
5.175714 0.094354391
5.176714 0.09551025
5.177714 0.09666952
5.178714 0.09783479599999999
5.179714 0.099006435
5.180714 0.10018228
5.181714 0.10135836
5.182714 0.10253040000000001
5.183714 0.10369542
5.184714 0.10485303000000001
5.185714 0.10600556
5.186714 0.10715727
5.187714 0.10831279
5.188715 0.10947541
5.189714 0.11064585
5.190714 0.11182207000000001
5.191714 0.11300012
5.192714 0.11417561000000001
5.193714 0.11534542
5.194714 0.11650876
5.195714 0.11766729000000001
5.196714 0.11882434
5.197714 0.11998344
5.198714 0.12114681000000001
5.199714 0.12231455999999999
5.200714 0.12348464999999999
5.201715 0.12465385999999999
5.202714 0.12581918
5.203714 0.12697919
5.204714 0.12813470999999999
5.205714 0.1292886
5.206714 0.1304446
5.207714 0.13160591000000002
5.208714 0.13277382000000001
5.209714 0.13394711
5.210714 0.1351224
5.211714 0.13629532
5.212714 0.13746206
5.213714 0.13862075
5.214714 0.13977211
5.215714 0.14091911
5.216714 0.14206584
5.217714 0.14321605
5.218714 0.14437176
5.219714 0.1455327
5.220714 0.14669654
5.221714 0.14785988
5.222714 0.14901966
5.223714 0.15017428
5.224714 0.15132412
5.225714 0.15247128
5.226714 0.15361854
5.227714 0.15476819
5.228714 0.15592097
5.229714 0.15707570999999998
5.230714 0.15822983000000002
5.231714 0.15938028999999998
5.232714 0.1605249
5.233714 0.16166328000000002
5.234715 0.16279712000000002
5.235714 0.16392963
5.236714 0.1650644
5.237714 0.16620401999999998
5.238714 0.16734911
5.239714 0.16849798
5.240714 0.16964724
5.241714 0.17079298
5.242714 0.17193212
5.243714 0.17306356
5.244714 0.17418846
5.245714 0.17530977
5.246714 0.17643108999999998
5.247715 0.17755526000000002
5.248714 0.17868341
5.249714 0.17981455000000002
5.250714 0.1809461
5.251714 0.18207497
5.252714 0.18319883
5.253714 0.18431704
5.254714 0.18543083
5.255714 0.18654277
5.256714 0.1876556
5.257714 0.18877102
5.258714 0.18988887000000002
5.259714 0.19100711
5.260714 0.19212253
5.261714 0.19323210000000002
5.262714 0.19433418
5.263714 0.19542932999999998
5.264714 0.19652023999999998
5.265714 0.19761075
5.266714 0.19870447000000002
5.267715 0.19980335999999999
5.268714 0.20090705
5.269714 0.20201281
5.270714 0.20311661
5.271714 0.20421461999999999
5.272714 0.20530452
5.273714 0.20638636999999999
5.274714 0.20746239000000002
5.275714 0.20853602000000002
5.276714 0.20961043999999998
5.277714 0.21068737999999998
5.278714 0.21176641000000002
5.279714 0.21284530000000002
5.280715 0.21392102
5.281714 0.21499111
5.282714 0.21605482
5.283714 0.2171135
5.284714 0.21817007000000002
5.285714 0.21922775
5.286714 0.22028869
5.287714 0.22135293000000003
5.288714 0.22241825
5.289714 0.22348084000000001
5.290714 0.2245368
5.291714 0.22558356000000002
5.292714 0.22662093
5.293715 0.22765126
5.294714 0.22867841
5.295714 0.2297065
5.296714 0.23073822
5.297714 0.23177393999999998
5.298714 0.23281170999999998
5.299714 0.23384804
5.300714 0.23487944000000002
5.301714 0.23590368
5.302714 0.23692071
5.303714 0.23793245000000002
5.304714 0.23894189
5.305714 0.23995172
5.306714 0.24096309000000002
5.307714 0.24197509
5.308714 0.24298506
5.309714 0.24398969999999998
5.310714 0.24498651999999999
5.311714 0.24597492999999998
5.312714 0.2469566
5.313715 0.2479349
5.314714 0.24891365000000001
5.315714 0.24989559
5.316714 0.25088133
5.317714 0.25186902
5.318714 0.25285508
5.319714 0.25383548
5.320714 0.2548073
5.321714 0.25576965
5.322714 0.2567241
5.323714 0.25767378999999996
5.324714 0.25862225
5.325714 0.25957196
5.326715 0.26052347
5.327714 0.26147526
5.328714 0.26242444000000004
5.329714 0.26336808
5.330714 0.2643045
5.331714 0.26523387
5.332714 0.26615818
5.333714 0.2670804
5.334714 0.26800316
5.335714 0.26892757
5.336714 0.26985263
5.337714 0.27077556999999997
5.338714 0.27169285
5.339714 0.27260149
5.340714 0.27350034
5.341714 0.27439052
5.342714 0.27527516
5.343714 0.27615814
5.344714 0.27704270999999997
5.345714 0.27793031
5.346714 0.27882003
5.347714 0.27970897
5.348714 0.2805935
5.349714 0.28147049999999996
5.350714 0.28233859
5.351714 0.2831985
5.352714 0.28405269
5.353714 0.28490419
5.354714 0.2857554
5.355714 0.28660695999999997
5.356714 0.28745756
5.357714 0.28830455
5.358714 0.28914504
5.359715 0.28997723000000003
5.360714 0.29080114
5.361714 0.29161882
5.362714 0.29243359
5.363714 0.29324864
5.364714 0.2940658
5.365714 0.29488469
5.366714 0.29570279
5.367714 0.29651627
5.368714 0.2973215
5.369714 0.29811633
5.370714 0.298901
5.371714 0.2996779
5.372715 0.30045078999999997
5.373714 0.3012232
5.374714 0.30199713
5.375714 0.30277236
5.376714 0.30354657
5.377714 0.30431632999999997
5.378714 0.30507855
5.379714 0.30583176
5.380714 0.30657662999999996
5.381714 0.30731568
5.382714 0.30805214999999997
5.383714 0.30878857
5.384714 0.30952566
5.385714 0.31026199
5.386714 0.31099448
5.387714 0.3117197
5.388714 0.31243528
5.389714 0.31314096
5.390714 0.31383880000000003
5.391714 0.31453236
5.392715 0.31522526
5.393714 0.31591977
5.394714 0.31661586999999997
5.395714 0.31731115
5.396714 0.31800182
5.397714 0.31868412999999995
5.398714 0.31935594
5.399714 0.32001743
5.400714 0.32067114999999996
5.401714 0.32132078999999997
5.402714 0.32196979
5.403714 0.32261987
5.404714 0.32327042
5.405715 0.32391883
5.406714 0.32456154
5.407714 0.32519563
5.408714 0.32582005999999997
5.409714 0.32643599
5.410714 0.32704633
5.411714 0.32765442
5.412714 0.32826255
5.413714 0.32887093
5.414714 0.32947760000000004
5.415714 0.33007911
5.416714 0.33067210999999996
5.417714 0.33125463
5.418715 0.33182711
5.419714 0.33239217
5.420714 0.33295362
5.421714 0.3335149
5.422714 0.33407775
5.423714 0.33464138000000004
5.424714 0.33520289999999997
5.425714 0.33575838999999996
5.426714 0.33630456000000003
5.427714 0.33684002999999996
5.428714 0.33736581
5.429714 0.33788482999999997
5.430714 0.33840064
5.431714 0.33891592000000004
5.432714 0.33943132
5.433714 0.3399452
5.434714 0.34045443999999997
5.435714 0.34095580000000003
5.436714 0.34144733
5.437714 0.34192924
5.438715 0.34240392999999997
5.439714 0.3428749
5.440714 0.34334528999999997
5.441714 0.34381652
5.442714 0.3442876
5.443714 0.3447555
5.444714 0.34521634
5.445714 0.34566708
5.446714 0.34610666
5.447714 0.34653654
5.448714 0.3469601
5.449714 0.34738122
5.450714 0.34780267000000004
5.451715 0.34822498
5.452714 0.34864626
5.453714 0.34906294
5.454714 0.34947128
5.455714 0.34986895
5.456714 0.35025596
5.457714 0.35063468
5.458714 0.35100882
5.459714 0.35138179
5.460714 0.35175539
5.461714 0.35212892
5.462714 0.35249959
5.463714 0.35286362
5.464714 0.35321792
5.465714 0.35356143
5.466714 0.35389557
5.467714 0.35422370000000003
5.468714 0.35454966000000004
5.469714 0.35487616
5.470714 0.35520357
5.471714 0.35552965000000003
5.472714 0.35585039
5.473714 0.35616169
5.474714 0.35646092
5.475714 0.35674812
5.476714 0.35702598
5.477714 0.35729883
5.478714 0.35757092
5.479714 0.35784475
5.480714 0.35812007
5.481714 0.35839409
5.482714 0.35866259
5.483714 0.35892176
5.484715 0.35916965
5.485714 0.35940702
5.486714 0.35963691999999997
5.487714 0.35986335
5.488714 0.36008952
5.489714 0.36031639
5.490714 0.36054228
5.491714 0.36076342
5.492714 0.36097562
5.493714 0.361176
5.494714 0.36136426
5.495714 0.36154301
5.496714 0.3617167
5.497715 0.36188997
5.498714 0.36206581000000004
5.499714 0.36224423
5.500714 0.36242231999999996
5.501714 0.36259536000000003
5.502714 0.36275859
5.503714 0.36290913999999996
5.504714 0.36304705
5.505714 0.36317521999999997
5.506714 0.36329817999999997
5.507714 0.36342021
5.508714 0.36354354
5.509714 0.36366759
5.510714 0.36378924
5.511714 0.36390421
5.512714 0.36400887
5.513714 0.36410191000000003
5.514714 0.36418487
5.515714 0.36426152
5.516714 0.36433635
5.517715 0.36441265
5.518714 0.36449109
5.519714 0.36456932
5.520714 0.36464292000000004
5.521714 0.36470699
5.522714 0.36475831
5.523714 0.36479651
5.524714 0.36482431
5.525714 0.36484646
5.526714 0.36486783
5.527714 0.36489158
5.528714 0.36491787000000003
5.529714 0.3649439
5.530715 0.36496501
5.531714 0.36497668
5.532714 0.36497626
5.533714 0.36496396999999997
5.534714 0.36494278
5.535714 0.3649171
5.536714 0.36489086
5.537714 0.36486597
5.538714 0.3648415
5.539714 0.36481416
5.540714 0.36477973
5.541714 0.36473486
5.542714 0.36467852
5.543715 0.36461242
5.544714 0.36454044999999996
5.545714 0.36446693999999996
5.546714 0.36439493
5.547714 0.36432485000000003
5.548714 0.36425425
5.549714 0.36417877
5.550714 0.36409386
5.551714 0.36399656
5.552714 0.36388668
5.553714 0.36376687
5.554714 0.36364156
5.555714 0.36351527
5.556714 0.36339085
5.557714 0.36326847
5.558714 0.36314575
5.559714 0.36301871
5.560714 0.36288362
5.561714 0.36273834
5.562714 0.36258313
5.563715 0.36242045
5.564714 0.36225372
5.565714 0.36208578
5.566714 0.36191766000000003
5.567714 0.36174809
5.568714 0.36157405
5.569714 0.36139205999999996
5.570714 0.3611997
5.571714 0.36099666999999996
5.572714 0.36078508
5.573714 0.36056861
5.574714 0.36035117
5.575714 0.36013529
5.576715 0.35992126999999996
5.577714 0.35970698
5.578714 0.35948877
5.579714 0.35926295
5.580714 0.35902704
5.581714 0.35878075
5.582714 0.3585259
5.583714 0.35826555
5.584714 0.3580027
5.585714 0.35773916
5.586714 0.35747481
5.587714 0.35720777000000004
5.588714 0.35693538
5.589714 0.35665537999999997
5.590714 0.35636688
5.591714 0.35607072
5.592714 0.35576916000000003
5.593714 0.35546485
5.594714 0.35515975
5.595714 0.35485426999999997
5.596714 0.3545471
5.597714 0.35423576
5.598714 0.35391755
5.599714 0.35359068
5.600714 0.35325501
5.601714 0.35291209
5.602714 0.3525645
5.603714 0.35221488
5.604714 0.35186487
5.605714 0.35151453
5.606714 0.35116243999999996
5.607714 0.35080623
5.608714 0.35044362
5.609715 0.35007330999999997
5.610714 0.34969534999999996
5.611714 0.34931112999999997
5.612714 0.34892272999999996
5.613714 0.34853194
5.614714 0.34813969
5.615714 0.34774558
5.616714 0.34734819
5.617714 0.34694569
5.618714 0.3465367
5.619714 0.34612075000000003
5.620714 0.34569863
5.621714 0.34527192
5.622715 0.34484244
5.623714 0.34441141999999997
5.624714 0.34397901
5.625714 0.34354427000000004
5.626714 0.34310555
5.627714 0.34266112
5.628714 0.34220989
5.629714 0.34175189
5.630714 0.34128814
5.631714 0.34082031
5.632714 0.34035
5.633714 0.33987816
5.634714 0.33940473
5.635714 0.33892873
5.636714 0.33844865
5.637714 0.33796316
5.638714 0.33747156
5.639714 0.33697411
5.640714 0.33647188
5.641714 0.33596621
5.642715 0.33545832
5.643714 0.33494863
5.644714 0.33443682
5.645714 0.33392187
5.646714 0.33340261
5.647714 0.33287818
5.648714 0.3323484
5.649714 0.3318138
5.650714 0.33127537
5.651714 0.33073416
5.652714 0.33019078
5.653714 0.32964523
5.654714 0.32909689
5.655715 0.32854478000000004
5.656714 0.32798802
5.657714 0.32742617
5.658714 0.32685951
5.659714 0.32628875
5.660714 0.32571484
5.661714 0.32513856
5.662714 0.32456019
5.663714 0.32397946
5.664714 0.32339569
5.665714 0.32280807
5.666714 0.32221605000000003
5.667714 0.32161952
5.668715 0.32101879
5.669714 0.3204145
5.670714 0.31980728
5.671714 0.31919745
5.672714 0.31858503
5.673714 0.31796971
5.674714 0.31735105
5.675714 0.31672880999999997
5.676714 0.31610297
5.677714 0.31547380999999997
5.678714 0.31484177
5.679714 0.31420719
5.680714 0.31357019
5.681714 0.31293055999999997
5.682714 0.31228787
5.683714 0.31164179000000003
5.684714 0.3109921
5.685714 0.31033894
5.686714 0.30968264
5.687714 0.30902361
5.688715 0.30836214
5.689714 0.30769813
5.690714 0.30703119
5.691714 0.30636082
5.692714 0.30568663
5.693714 0.30500863
5.694714 0.30432723
5.695714 0.3036432
5.696714 0.30295735
5.697714 0.30227024
5.698714 0.30158185000000004
5.699714 0.30089167
5.700714 0.30019883999999997
5.701715 0.29950261
5.702714 0.29880258
5.703714 0.29809896
5.704714 0.29739251
5.705714 0.29668405
5.706714 0.29597415
5.707714 0.29526278
5.708714 0.29454918
5.709714 0.29383222999999997
5.710714 0.29311085000000003
5.711714 0.2923846
5.712714 0.29165393
5.713714 0.29092014
5.714714 0.29018498
5.715714 0.28944993
5.716714 0.28871573
5.717714 0.28798187
5.718714 0.28724700999999997
5.719714 0.28650931
5.720714 0.28576727
5.721714 0.28502024000000004
5.722714 0.28426873
5.723714 0.2835141
5.724714 0.28275803
5.725714 0.28200173
5.726714 0.2812454
5.727714 0.28048817000000004
5.728714 0.27972849
5.729714 0.27896482
5.730714 0.27819644000000004
5.731714 0.27742379
5.732714 0.27664839
5.733714 0.27587228
5.734715 0.27509714
5.735714 0.2743236
5.736714 0.27355092999999997
5.737714 0.27277726
5.738714 0.2720003
5.739714 0.27121827
5.740714 0.2704306
5.741714 0.26963826
5.742714 0.26884326
5.743714 0.26804791
5.744714 0.26725391
5.745714 0.26646173
5.746714 0.26567036
5.747715 0.2648779
5.748714 0.26408229
5.749714 0.26328221
5.750714 0.26247760000000003
5.751714 0.26166963
5.752714 0.26086017
5.753714 0.26005104
5.754714 0.25924318
5.755714 0.25843636
5.756714 0.25762923
5.757714 0.25681998
5.758714 0.25600712000000003
5.759714 0.25519016
5.760714 0.25436974
5.761714 0.25354743
5.762714 0.25272504
5.763714 0.25190389999999996
5.764714 0.25108426
5.765714 0.25026524
5.766714 0.24944521
5.767715 0.24862243
5.768714 0.24779572
5.769714 0.24696495000000002
5.770714 0.24613102
5.771714 0.24529546
5.772714 0.24445991
5.773714 0.24362546
5.774714 0.24279237
5.775714 0.24195998
5.776714 0.24112716999999997
5.777714 0.24029273
5.778714 0.23945589
5.779714 0.23861645999999997
5.780715 0.2377749
5.781714 0.23693191
5.782714 0.23608827000000002
5.783714 0.2352444
5.784714 0.23440034
5.785714 0.23355584
5.786714 0.2327105
5.787714 0.231864
5.788714 0.23101623999999998
5.789714 0.23016739
5.790714 0.22931774000000002
5.791714 0.22846771999999999
5.792714 0.22761766000000003
5.793715 0.22676775999999998
5.794714 0.22591804000000001
5.795714 0.22506837000000002
5.796714 0.22421839999999998
5.797714 0.22336764
5.798714 0.22251558999999999
5.799714 0.22166180000000002
5.800714 0.22080601
5.801714 0.21994836
5.802714 0.21908937
5.803714 0.21822995
5.804714 0.21737113000000002
5.805714 0.21651373
5.806714 0.21565807999999997
5.807714 0.21480380000000002
5.808714 0.21394996000000002
5.809714 0.21309531
5.810714 0.21223875
5.811714 0.21137984
5.812714 0.21051893
5.813715 0.20965708000000002
5.814714 0.20879560999999996
5.815714 0.2079356
5.816714 0.20707736
5.817714 0.20622034
5.818714 0.20536317
5.819714 0.20450442
5.820714 0.20364306
5.821714 0.20277908
5.822714 0.20191353
5.823714 0.20104814
5.824714 0.20018469000000003
5.825714 0.1993242
5.826715 0.19846649
5.827714 0.19761027999999997
5.828714 0.19675356
5.829714 0.19589448
5.830714 0.19503221
5.831714 0.19416723
5.832714 0.19330127
5.833714 0.19243665
5.834714 0.19157525
5.835714 0.19071781999999998
5.836714 0.18986351999999998
5.837714 0.1890103
5.838714 0.18815568
5.839714 0.18729776
5.840714 0.18643596999999998
5.841714 0.18557139
5.842714 0.18470623
5.843714 0.18384302
5.844714 0.18298356999999998
5.845714 0.18212824
5.846714 0.18127587
5.847714 0.18042430999999998
5.848714 0.17957131
5.849714 0.17871554
5.850714 0.17785711999999998
5.851714 0.17699753999999998
5.852714 0.17613908
5.853714 0.17528375999999998
5.854714 0.1744325
5.855714 0.17358474
5.856714 0.1727386
5.857714 0.17189168999999999
5.858714 0.17104208
5.859715 0.1701891
5.860714 0.16933362
5.861714 0.16847773
5.862714 0.16762387
5.863714 0.1667739
5.864714 0.16592839
5.865714 0.16508646999999999
5.866714 0.16424625999999998
5.867714 0.16340562
5.868714 0.16256305000000001
5.869714 0.16171825
5.870714 0.16087218
5.871714 0.1600266
5.872715 0.15918332000000002
5.873714 0.15834345
5.874714 0.157507
5.875714 0.1566729
5.876714 0.15583953
5.877714 0.15500534
5.878714 0.15416949
5.879714 0.15333215
5.880714 0.15249439
5.881714 0.15165773
5.882714 0.15082352
5.883714 0.14999245
5.884714 0.14916434
5.885714 0.14833831
5.886714 0.14751316
5.887714 0.14668788000000002
5.888714 0.14586201
5.889714 0.14503582
5.890714 0.14421016
5.891714 0.14338609
5.892715 0.14256452
5.893714 0.14174589
5.894714 0.14093001
5.895714 0.14011621999999999
5.896714 0.13930358
5.897714 0.13849118
5.898714 0.13767851
5.899714 0.13686547
5.900714 0.13605246999999998
5.901714 0.13524024999999998
5.902714 0.13442965
5.903714 0.13362137
5.904714 0.13281577
5.905715 0.13201279
5.906714 0.13121194
5.907714 0.13041253
5.908714 0.12961386
5.909714 0.12881549
5.910714 0.12801737
5.911714 0.12721994
5.912714 0.12642394
5.913714 0.12563014
5.914714 0.12483902999999999
5.915714 0.12405060999999999
5.916714 0.12326434
5.917714 0.12247930000000001
5.918715 0.12169458999999999
5.919714 0.12090969000000001
5.920714 0.12012469999999999
5.921714 0.11934044
5.922714 0.11855819999999999
5.923714 0.11777924
5.924714 0.11700433
5.925714 0.11623339999999999
5.926714 0.11546556000000001
5.927714 0.11469934999999999
5.928714 0.11393327999999998
5.929714 0.11316644000000001
5.930714 0.11239881
5.931714 0.11163126
5.932714 0.11086524
5.933714 0.11010217
5.934714 0.10934282999999999
5.935714 0.10858711
5.936714 0.10783403
5.937714 0.10708221
5.938715 0.10633044000000001
5.939714 0.10557828
5.940714 0.10482626999999999
5.941714 0.1040758
5.942714 0.10332851
5.943714 0.10258566000000001
5.944714 0.10184758999999999
5.945714 0.10111352000000001
5.946714 0.10038186
5.947714 0.09965077
5.948714 0.098918902
5.949714 0.098185928
5.950714 0.097452622
5.951715 0.096720591
5.952714 0.09599161
5.953714 0.095266948
5.954714 0.094546907
5.955714 0.09383074899999999
5.956714 0.093117059
5.957714 0.09240435899999999
5.958714 0.091691699
5.959714 0.090979045
5.960714 0.09026723
5.961714 0.089557579
5.962714 0.08885132800000001
5.963714 0.08814907599999999
5.964714 0.087450549
5.965714 0.086754712
5.966714 0.086060195
5.967714 0.08536586
5.968714 0.084671273
5.969714 0.083976914
5.970714 0.08328400999999999
5.971714 0.082594086
5.972714 0.08190842300000001
5.973714 0.081227603
5.974714 0.080551329
5.975714 0.079878565
5.976714 0.079207891
5.977714 0.078538014
5.978714 0.07786816
5.979714 0.07719826499999999
5.980714 0.076528924
5.981714 0.075861113
5.982714 0.075195823
5.983714 0.07453374
5.984715 0.073875079
5.985714 0.073219597
5.986714 0.072566775
5.987714 0.071916089
5.988714 0.071267254
5.989714 0.070620375
5.990714 0.069975911
5.991714 0.06933452699999999
5.992714 0.068696809
5.993714 0.06806300400000001
5.994714 0.067432824
5.995714 0.066805456
5.996714 0.06617975300000001
5.997715 0.065554545
5.998714 0.064929057
5.999714 0.064303208
6.000714 0.06367772000000001
6.001714 0.063053967
6.002714 0.062433601000000005
6.003714 0.061818032
6.004714 0.061207963000000004
6.005714 0.060603168000000006
6.006714 0.060002558
6.007714 0.059404568
6.008714 0.0588077
6.009714 0.058211066
6.010714 0.057614676000000004
6.011714 0.05701936900000001
6.012714 0.056426419
6.013714 0.055836939
6.014714 0.055251381
6.015714 0.054669327999999996
6.016714 0.054089649000000004
6.017715 0.053511024000000004
6.018714 0.052932597
6.019714 0.052354455999999994
6.020714 0.051777775
6.021714 0.051204441
6.022714 0.050636352
6.023714 0.050074625000000005
6.024714 0.049519067
6.025714 0.048968120000000004
6.026714 0.048419365
6.027714 0.047870405
6.028714 0.04731977
6.029714 0.046767492
6.030715 0.046215116
6.031714 0.045665106000000004
6.032714 0.045119895
6.033714 0.044580951
6.034714 0.044048227999999995
6.035714 0.043520259
6.036714 0.042994795
6.037714 0.042469788
6.038714 0.041944254
6.039714 0.041418674
6.040714 0.040894747
6.041714 0.040374632
6.042714 0.039859966
6.043715 0.039351115
6.044714 0.038846963
6.045714 0.038345376
6.046714 0.037844103999999996
6.047714 0.037341792
6.048714 0.03683863
6.049714 0.036336374
6.050714 0.03583768
6.051714 0.035345054
6.052714 0.034859823
6.053714 0.034381537000000004
6.054714 0.033908099000000004
6.055714 0.033436535
6.056714 0.032964125000000004
6.057714 0.032489415
6.058714 0.032012732
6.059714 0.031535991
6.060714 0.031061895000000003
6.061714 0.030592867
6.062714 0.03013016
6.063715 0.029673486
6.064714 0.029221314
6.065714 0.028771645000000002
6.066714 0.028322946
6.067714 0.027874821999999997
6.068714 0.027428163
6.069714 0.026984679
6.070714 0.026546072
6.071714 0.026113208000000002
6.072714 0.025685615000000002
6.073714 0.025261578
6.074714 0.024838753999999998
6.075714 0.024415089999999997
6.076715 0.023989629999999998
6.077714 0.023562937
6.078714 0.023136919000000002
6.079714 0.022714153
6.080714 0.022296976
6.081714 0.021886699
6.082714 0.021483232999999997
6.083714 0.021085229
6.084714 0.020690676
6.085714 0.020297669
6.086714 0.019905064
6.087714 0.019512774
6.088714 0.019121633
6.089714 0.018732922000000003
6.090714 0.018347771
6.091714 0.017966694
6.092714 0.01758943
6.093714 0.017215124
6.094714 0.016842754999999997
6.095714 0.016471617
6.096714 0.016101653
6.097714 0.015733519
6.098714 0.015368348
6.099714 0.015007335
6.100714 0.014651283999999999
6.101714 0.014300295000000001
6.102714 0.013953692
6.103714 0.013610227
6.104714 0.013268473
6.105714 0.012927271999999998
6.106714 0.012586116
6.107714 0.012245299999999999
6.108714 0.01190585
6.109715 0.011569202
6.110714 0.011236772
6.111714 0.010909526000000001
6.112714 0.010587688
6.113714 0.010270691
6.114714 0.009957368500000001
6.115714 0.0096463576
6.116714 0.009336549599999999
6.117714 0.0090274632
6.118714 0.0087193956
6.119714 0.0084132815
6.120714 0.0081103222
6.121714 0.007811495
6.122715 0.0075171432
6.123714 0.007226808500000001
6.124714 0.0069394009
6.125714 0.006653641300000001
6.126714 0.006368624600000001
6.127714 0.0060842689
6.128714 0.005801451
6.129714 0.0055217399
6.130714 0.0052468029
6.131714 0.0049777071
6.132714 0.0047143949
6.133714 0.004455576300000001
6.134714 0.0041991163
6.135714 0.003942800000000001
6.136714 0.0036852016
6.137714 0.0034262983
6.138714 0.0031675645
6.139714 0.0029114821
6.140714 0.0026606287
6.141714 0.002416694
6.142715 0.0021798178
6.143714 0.0019485308999999998
6.144714 0.0017203345000000002
6.145714 0.0014927024
6.146714 0.0012641066
6.147714 0.0010346282
6.148714 0.0008059155300000001
6.149714 0.00058046635
6.150714 0.00036053461
6.151714 0.00014712083
6.152714 -6.0529925e-05
6.153714 -0.00026468483
6.154714 -0.00046821959999999996
6.155715 -0.00067339911
6.156714 -0.00088085744
6.157714 -0.0010892138
6.158714 -0.0012955127
6.159714 -0.0014963332
6.160714 -0.0016891358
6.161714 -0.0018732954999999998
6.162714 -0.0020503996000000003
6.163714 -0.0022236591
6.164714 -0.0023966586
6.165714 -0.0025719539
6.166714 -0.0027500759
6.167714 -0.0029293478
6.168715 -0.0031066043000000003
6.169714 -0.0032785134
6.170714 -0.0034429635
6.171714 -0.0035999445000000005
6.172714 -0.0037515489
6.173714 -0.0039010919999999997
6.174714 -0.0040517087
6.175714 -0.0042050051
6.176714 -0.0043603304
6.177714 -0.0045149736
6.178714 -0.0046652302
6.179714 -0.0048079019
6.180714 -0.0049416278
6.181714 -0.0050674978
6.182714 -0.0051886847000000005
6.183714 -0.005309233500000001
6.184714 -0.0054324901
6.185714 -0.0055597982
6.186714 -0.0056899869
6.187714 -0.005819858099999999
6.188715 -0.0059454735
6.189714 -0.0060637238
6.190714 -0.0061735416
6.191714 -0.0062762818
6.192714 -0.0063751031000000005
6.193714 -0.0064736276
6.194714 -0.0065744112
6.195714 -0.0066778608
6.196714 -0.006782035800000001
6.197714 -0.0068834299
6.198714 -0.0069784073
6.199714 -0.007064720600000001
6.200714 -0.007142494
6.201715 -0.0072142553
6.202714 -0.007284001199999999
6.203714 -0.007355658500000001
6.204714 -0.0074315452
6.205714 -0.0075114549
6.206714 -0.0075927303
6.207714 -0.0076712975
6.208714 -0.0077432604
6.209714 -0.0078064171
6.210714 -0.0078611018
6.211714 -0.007910009300000001
6.212714 -0.0079570818
6.213714 -0.008005902799999999
6.214714 -0.0080582417
6.215714 -0.0081133396
6.216714 -0.0081682221
6.217714 -0.0082189268
6.218714 -0.0082621322
6.219714 -0.0082965482
6.220714 -0.0083234816
6.221714 -0.0083463463
6.222714 -0.008369299799999999
6.223714 -0.0083955543
6.224714 -0.008426045
6.225714 -0.0084589963
6.226714 -0.008490591399999999
6.227714 -0.0085164771
6.228714 -0.0085335159
6.229714 -0.008541077800000001
6.230714 -0.0085413361
6.231714 -0.008538440999999999
6.232714 -0.0085368803
6.233714 -0.008539691
6.234715 -0.0085472377
6.235714 -0.008557066799999999
6.236714 -0.0085648957
6.237714 -0.008566355999999999
6.238714 -0.008558773
6.239714 -0.0085422573
6.240714 -0.0085196567
6.241714 -0.0084953739
6.242714 -0.0084735271
6.243714 -0.0084562125
6.244714 -0.008442591900000001
6.245714 -0.0084292027
6.246714 -0.0084113657
6.247715 -0.0083851432
6.248714 -0.0083490166
6.249714 -0.0083045998
6.250714 -0.008256055299999999
6.251714 -0.0082084443
6.252714 -0.008165671900000001
6.253714 -0.0081288716
6.254714 -0.0080959086
6.255714 -0.008062219399999999
6.256714 -0.0080226579
6.257714 -0.007973591
6.258714 -0.00791438
6.259714 -0.0078476267
6.260714 -0.0077780685000000006
6.261714 -0.0077105869
6.262714 -0.0076481540999999995
6.263714 -0.007590578799999999
6.264714 -0.007534591
6.265714 -0.007475235899999999
6.266714 -0.0074080039000000006
6.267715 -0.0073307979999999995
6.268714 -0.0072449002
6.269714 -0.0071545117
6.270714 -0.00706504
6.271714 -0.0069808375
6.272714 -0.0069033427000000005
6.273714 -0.0068304062999999995
6.274714 -0.006757109799999999
6.275714 -0.0066777437000000005
6.276714 -0.0065881381
6.277714 -0.0064873681999999995
6.278714 -0.0063781234000000004
6.279714 -0.006265578799999999
6.280715 -0.006155237500000001
6.281714 -0.0060506532000000005
6.282714 -0.0059519869
6.283714 -0.0058560076
6.284714 -0.0057575307
6.285714 -0.0056516878
6.286714 -0.0055360528
6.287714 -0.0054117223
6.288714 -0.0052828753
6.289714 -0.0051549926999999995
6.290714 -0.005032490299999999
6.291714 -0.0049167669
6.292714 -0.0048055132
6.293715 -0.0046935878
6.294714 -0.0045751090999999995
6.295714 -0.0044458946
6.296714 -0.0043052187
6.297714 -0.0041561467
6.298714 -0.0040043007
6.299714 -0.0038555598
6.300714 -0.0037136630000000003
6.301714 -0.0035787146999999996
6.302714 -0.0034472068
6.303714 -0.0033135519
6.304714 -0.0031724656
6.305714 -0.0030211933000000002
6.306714 -0.0028606451000000002
6.307714 -0.0026949651999999998
6.308714 -0.0025297253
6.309714 -0.0023695187
6.310714 -0.0022159797999999997
6.311714 -0.0020670692
6.312714 -0.0019179335
6.313715 -0.0017629704
6.314714 -0.0015982264999999999
6.315714 -0.0014231075999999998
6.316714 -0.0012406741999999998
6.317714 -0.0010563934
6.318714 -0.0008758635
6.319714 -0.00070247052
6.320714 -0.00053595486
6.321714 -0.00037249445
6.322714 -0.00020626876
6.323714 -3.1852147e-05
6.324714 0.00015356303
6.325714 0.00034902605
6.326715 0.00055024102
6.327714 0.00075134835
6.328714 0.0009473243200000001
6.329714 0.0011359971
6.330714 0.0013188551
6.331714 0.0015003281
6.332714 0.0016858674
6.333714 0.0018796425000000001
6.334714 0.0020828227
6.335714 0.002293155
6.336714 0.0025059964
6.337714 0.0027163525
6.338714 0.0029210505000000003
6.339714 0.00312013
6.340714 0.0033168672000000003
6.341714 0.0035164252
6.342714 0.0037236914
6.343714 0.0039412102
6.344714 0.0041680632000000006
6.345714 0.0044001652
6.346714 0.0046318532
6.347714 0.0048581151
6.348714 0.005076555
6.349714 0.0052882995
6.350714 0.0054974935
6.351714 0.0057096109
6.352714 0.0059292808
6.353714 0.0061585146
6.354714 0.0063960339000000005
6.355714 0.0066379449000000005
6.356714 0.0068794456
6.357714 0.0071168441
6.358714 0.007349047500000001
6.359715 0.0075779251
6.360714 0.0078074205
6.361714 0.0080417987
6.362714 0.0082837789
6.363714 0.0085333246
6.364714 0.0087876004
6.365714 0.0090421003
6.366714 0.0092924914
6.367714 0.0095364077
6.368714 0.0097744654
6.369714 0.010010089
6.370714 0.010248204
6.371714 0.010493342999999999
6.372715 0.010747901
6.373714 0.011011232
6.374714 0.011279951
6.375714 0.011549275999999999
6.376714 0.011814892
6.377714 0.012074567
6.378714 0.012328911
6.379714 0.012580982999999999
6.380714 0.012834952
6.381714 0.013094362
6.382714 0.013360710999999999
6.383714 0.013632921000000001
6.384714 0.013907877
6.385714 0.014181805
6.386714 0.014451909
6.387714 0.014717576000000001
6.388714 0.014980667
6.389714 0.015244771
6.390714 0.015513726
6.391714 0.015790004
6.392715 0.016073644999999998
6.393714 0.016362149
6.394714 0.016651390000000002
6.395714 0.016937203
6.396714 0.017216991
6.397714 0.017490739
6.398714 0.017761007
6.399714 0.018031942
6.400714 0.01830767
6.401714 0.018590731
6.402714 0.018881158999999998
6.403714 0.019176569
6.404714 0.019473174
6.405715 0.019767333
6.406714 0.020056992
6.407714 0.020342424
6.408714 0.02062601
6.409714 0.020911165
6.410714 0.021200853
6.411714 0.021496331
6.412714 0.021796621
6.413714 0.022098937
6.414714 0.022399874
6.415714 0.022696868
6.416714 0.022989321
6.417714 0.02327891
6.418715 0.023568953
6.419714 0.023863086
6.420714 0.024163781
6.421714 0.024471318000000002
6.422714 0.024783611000000004
6.423714 0.025096993
6.424714 0.025407609
6.425714 0.025712894
6.426714 0.026012518
6.427714 0.02630846
6.428714 0.026604178
6.429714 0.026903228999999997
6.430714 0.027207898999999997
6.431714 0.027518399000000002
6.432714 0.027832912999999997
6.433714 0.028148464999999998
6.434714 0.028462209999999998
6.435714 0.028772607999999998
6.436714 0.029080006
6.437714 0.029386394
6.438715 0.029694467
6.439714 0.030006401000000002
6.440714 0.030322865
6.441714 0.030642687
6.442714 0.030963306
6.443714 0.031281824
6.444714 0.031596218
6.445714 0.031906195
6.446714 0.032213362
6.447714 0.032520632
6.448714 0.0328311
6.449714 0.033146876
6.450714 0.033468302
6.451715 0.033793875
6.452714 0.03412088
6.453714 0.034446456
6.454714 0.034768661
6.455714 0.035087124000000004
6.456714 0.035403046
6.457714 0.035718586999999996
6.458714 0.036035923
6.459714 0.036356374
6.460714 0.036679921
6.461714 0.037005331
6.462714 0.037330747
6.463714 0.037654509999999995
6.464714 0.03797586
6.465714 0.038295219
6.466714 0.038613976
6.467714 0.038933882
6.468714 0.039256308999999996
6.469714 0.03958171
6.470714 0.039909451
6.471714 0.040238086
6.472714 0.040565951999999995
6.473714 0.040891818999999996
6.474714 0.041215343
6.475714 0.04153717
6.476714 0.041858679999999995
6.477714 0.042181439
6.478714 0.042506636
6.479714 0.042834686
6.480714 0.043165104999999995
6.481714 0.043496707999999995
6.482714 0.043828035
6.483714 0.044157803999999995
6.484715 0.044485298
6.485714 0.044810512999999996
6.486714 0.045134104
6.487714 0.045457119000000004
6.488714 0.045780657
6.489714 0.046105548999999996
6.490714 0.046432142999999995
6.491714 0.04676026
6.492714 0.047089296
6.493714 0.047418464
6.494714 0.047747063
6.495714 0.048074737
6.496714 0.048401576
6.497715 0.048728089
6.498714 0.049054989
6.499714 0.049382891000000005
6.500714 0.04971202
6.501714 0.050042027999999995
6.502714 0.050372036999999995
6.503714 0.050700916
6.504714 0.051027688
6.505714 0.05135198
6.506714 0.051674269999999994
6.507714 0.051995856
6.508714 0.052318454
6.509714 0.052643614
6.510714 0.052972103
6.511714 0.053303526
6.512714 0.053636356999999996
6.513714 0.053968408999999995
6.514714 0.05429759
6.515714 0.054622709
6.516714 0.054943922
6.517715 0.055262743
6.518714 0.055581459
6.519714 0.055902277
6.520714 0.056226447
6.521714 0.056553748
6.522714 0.056882598
6.523714 0.057210702999999995
6.524714 0.057536038000000005
6.525714 0.057857734
6.526714 0.058176526
6.527714 0.058494479
6.528714 0.058814173000000004
6.529714 0.059137546
6.530715 0.059464999
6.531714 0.059795077
6.532714 0.060124905
6.533714 0.060451293
6.534714 0.060772023
6.535714 0.061086804
6.536714 0.061397521999999996
6.537714 0.061707571
6.538714 0.062020589
6.539714 0.062339008
6.540714 0.062663067
6.541714 0.062990666
6.542714 0.06331816
6.543715 0.063641818
6.544714 0.06395930000000001
6.545714 0.06427060000000001
6.546714 0.064578064
6.547714 0.06488540699999999
6.548714 0.06519617700000001
6.549714 0.06551225699999999
6.550714 0.065833057
6.551714 0.066155713
6.552714 0.066476269
6.553714 0.066791353
6.554714 0.067099632
6.555714 0.067402486
6.556714 0.067703519
6.557714 0.068007177
6.558714 0.068316917
6.559714 0.068633753
6.560714 0.068955717
6.561714 0.069278554
6.562714 0.069597334
6.563715 0.069908373
6.564714 0.070210686
6.565714 0.070506393
6.566714 0.07079987600000001
6.567714 0.071096042
6.568714 0.071398373
6.569714 0.071707548
6.570714 0.072021235
6.571714 0.072335062
6.572714 0.072644482
6.573714 0.07294665
6.574714 0.073241658
6.575714 0.073532516
6.576715 0.073823909
6.577714 0.074120268
6.578714 0.074423861
6.579714 0.074733753
6.580714 0.075046084
6.581714 0.075355527
6.582714 0.075657404
6.583714 0.07594957699999999
6.584714 0.076233392
6.585714 0.076513202
6.586714 0.07679470000000001
6.587714 0.07708271700000001
6.588714 0.07737932
6.589714 0.077683001
6.590714 0.077989296
6.591714 0.078292552
6.592714 0.078588165
6.593714 0.07887440700000001
6.594714 0.07915306500000001
6.595714 0.079428649
6.596714 0.07970653800000001
6.597714 0.079990749
6.598714 0.080282293
6.599714 0.08057873900000001
6.600714 0.080875243
6.601714 0.081166526
6.602714 0.081449095
6.603714 0.081722741
6.604714 0.08199068799999999
6.605714 0.082258356
6.606714 0.08253116399999999
6.607714 0.08281231900000001
6.608714 0.083101448
6.609715 0.083394663
6.610714 0.083686039
6.611714 0.083969947
6.612714 0.08424329
6.613714 0.08450677300000001
6.614714 0.08476465
6.615714 0.085023092
6.616714 0.085287745
6.617714 0.085561525
6.618714 0.08584349399999999
6.619714 0.086129253
6.620714 0.086412724
6.621714 0.086688582
6.622715 0.086954352
6.623714 0.087211351
6.624714 0.087464059
6.625714 0.087718241
6.626714 0.087978528
6.627714 0.088246528
6.628714 0.088520156
6.629714 0.08879451199999999
6.630714 0.089063955
6.631714 0.089324487
6.632714 0.089575484
6.633714 0.089820055
6.634714 0.090063846
6.635714 0.090312777
6.636714 0.09057060800000001
6.637714 0.090837339
6.638714 0.09110911599999999
6.639714 0.091379666
6.640714 0.091642712
6.641714 0.091894442
6.642715 0.092134991
6.643714 0.092368387
6.644714 0.092600938
6.645714 0.09283878
6.646714 0.093085488
6.647714 0.093340757
6.648714 0.093600637
6.649714 0.093859242
6.650714 0.094111165
6.651714 0.094353652
6.652714 0.094587641
6.653714 0.094817264
6.654714 0.09504804
6.655715 0.095284474
6.656714 0.09552816
6.657714 0.095777062
6.658714 0.096026348
6.659714 0.096270419
6.660714 0.096505287
6.661714 0.096730312
6.662714 0.096948579
6.663714 0.097165769
6.664714 0.097387913
6.665714 0.097619009
6.666714 0.097859371
6.667714 0.09810545000000001
6.668715 0.09835120300000001
6.669714 0.09859035499999999
6.670714 0.09881884300000002
6.671714 0.099036284
6.672714 0.099246029
6.673714 0.099453784
6.674714 0.099665276
6.675714 0.099884055
6.676714 0.10011022000000001
6.677714 0.10034057
6.678714 0.10057008
6.679714 0.10079409
6.680714 0.10101022
6.681714 0.10121939999999999
6.682714 0.10142530999999999
6.683714 0.10163285000000001
6.684714 0.10184591
6.685714 0.10206572
6.686714 0.1022902
6.687714 0.10251468000000001
6.688715 0.10273381000000001
6.689714 0.10294371000000001
6.690714 0.10314358000000001
6.691714 0.10333613000000001
6.692714 0.10352658999999999
6.693714 0.10372071000000001
6.694714 0.10392258
6.695714 0.10413309999999999
6.696714 0.10434963
6.697714 0.10456712
6.698714 0.10478003000000001
6.699714 0.10498451
6.700714 0.10517974000000001
6.701715 0.10536810999999999
6.702714 0.10555412
6.703714 0.10574246999999999
6.704714 0.10593618
6.705714 0.10613542999999999
6.706714 0.10633759
6.707714 0.10653847
6.708714 0.10673418999999999
6.709714 0.10692282
6.710714 0.10710526000000001
6.711714 0.10728494
6.712714 0.10746632
6.713714 0.10765314000000001
6.714714 0.10784669
6.715714 0.10804528000000001
6.716714 0.10824475
6.717714 0.10844005000000001
6.718714 0.10862720999999999
6.719714 0.10880486999999998
6.720714 0.10897483000000001
6.721714 0.10914138999999999
6.722714 0.10930966
6.723714 0.10948365
6.724714 0.10966482000000001
6.725714 0.10985156
6.726714 0.11003998
6.727714 0.11022551
6.728714 0.11040470999999999
6.729714 0.1105766
6.730714 0.11074295
6.731714 0.11090739
6.732714 0.11107385
6.733714 0.11124488
6.734715 0.11142056
6.735714 0.11159849000000001
6.736714 0.11177479
6.737714 0.11194575000000001
6.738714 0.11210946
6.739714 0.11226662999999999
6.740714 0.11242044999999999
6.741714 0.11257532
6.742714 0.11273513
6.743714 0.11290172
6.744714 0.1130741
6.745714 0.11324881
6.746714 0.11342129
6.747715 0.11358759
6.748714 0.1137459
6.749714 0.11389718
6.750714 0.11404471
6.751714 0.11419271999999998
6.752714 0.11434467000000001
6.753714 0.11450189999999999
6.754714 0.11466320999999999
6.755714 0.11482541
6.756714 0.11498471999999998
6.757714 0.11513836
6.758714 0.11528573
6.759714 0.11542864
6.760714 0.11557053
6.761714 0.11571501000000001
6.762714 0.11586441
6.763714 0.11601872999999999
6.764714 0.11617569
6.765714 0.11633162
6.766714 0.11648296
6.767715 0.11662771000000001
6.768714 0.11676623
6.769714 0.11690104
6.770714 0.11703582000000001
6.771714 0.1171739
6.772714 0.11731694999999999
6.773714 0.11746432
6.774714 0.11761334999999999
6.775714 0.11776054000000001
6.776714 0.1179029
6.777714 0.11803918999999999
6.778714 0.11817033
6.779714 0.11829901
6.780715 0.11842855
6.781714 0.11856151
6.782714 0.11869874
6.783714 0.11883909
6.784714 0.11897996000000001
6.785714 0.11911841999999999
6.786714 0.1192524
6.787714 0.11938154999999999
6.788714 0.11950728
6.789714 0.11963209999999999
6.790714 0.11975855
6.791714 0.11988814
6.792714 0.12002075
6.793715 0.12015468
6.794714 0.12028741000000001
6.795714 0.12041669
6.796714 0.12054142
6.797714 0.12066212
6.798714 0.12078066000000001
6.799714 0.12089958
6.800714 0.12102103
6.801714 0.12114596
6.802714 0.12127388
6.803714 0.12140305
6.804714 0.12153127000000001
6.805714 0.12165671
6.806714 0.12177855
6.807714 0.12189717
6.808714 0.12201384000000001
6.809714 0.12213014000000001
6.810714 0.12224721999999999
6.811714 0.12236543
6.812714 0.12248418
6.813715 0.12260238
6.814714 0.12271892999999999
6.815714 0.12283324999999999
6.816714 0.12294558
6.817714 0.12305685
6.818714 0.12316837
6.819714 0.12328123999999999
6.820714 0.12339605000000001
6.821714 0.12351256999999999
6.822714 0.12362994000000001
6.823714 0.12374694000000001
6.824714 0.12386243999999999
6.825714 0.12397574000000001
6.826715 0.12408670000000001
6.827714 0.12419566
6.828714 0.12430329
6.829714 0.12441026
6.830714 0.12451712000000001
6.831714 0.12462413
6.832714 0.12473133
6.833714 0.12483865
6.834714 0.12494593
6.835714 0.12505307999999998
6.836714 0.12516003
6.837714 0.12526674
6.838714 0.12537316999999998
6.839714 0.12547926
6.840714 0.12558496
6.841714 0.12569021
6.842714 0.12579493
6.843714 0.12589901
6.844714 0.12600233
6.845714 0.12610472
6.846714 0.12620604000000002
6.847714 0.12630626
6.848714 0.12640558000000002
6.849714 0.12650444
6.850714 0.12660346
6.851714 0.12670328
6.852714 0.12680438
6.853714 0.12690683
6.854714 0.12701027
6.855714 0.12711389
6.856714 0.12721671999999998
6.857714 0.12731788
6.858714 0.12741694
6.859715 0.127514
6.860714 0.12760967
6.861714 0.1277048
6.862714 0.12780019
6.863714 0.12789628
6.864714 0.12799301999999999
6.865714 0.12808999
6.866714 0.12818661
6.867714 0.12828249
6.868714 0.12837765
6.869714 0.12847251
6.870714 0.12856778000000002
6.871714 0.12866403
6.872715 0.12876146
6.873714 0.12885965000000002
6.874714 0.1289577
6.875714 0.12905446
6.876714 0.12914902
6.877714 0.12924101999999998
6.878714 0.12933088
6.879714 0.12941964
6.880714 0.1295086
6.881714 0.12959894
6.882714 0.12969124
6.883714 0.12978535
6.884714 0.1298805
6.885714 0.12997562000000001
6.886714 0.13006977
6.887714 0.13016247
6.888714 0.13025383999999998
6.889714 0.13034445
6.890714 0.130435
6.891714 0.13052598
6.892715 0.1306174
6.893714 0.13070882
6.894714 0.13079953
6.895714 0.13088888999999998
6.896714 0.13097667
6.897714 0.13106320999999999
6.898714 0.13114937
6.899714 0.1312362
6.900714 0.13132460999999998
6.901714 0.13141492
6.902714 0.13150683000000002
6.903714 0.13159945
6.904714 0.13169162
6.905715 0.13178231999999998
6.906714 0.13187102
6.907714 0.13195785000000002
6.908714 0.13204355
6.909714 0.13212912999999998
6.910714 0.13221551
6.911714 0.13230322
6.912714 0.13239222
6.913714 0.13248195000000001
6.914714 0.13257164
6.915714 0.13266056
6.916714 0.13274838
6.917714 0.13283525000000002
6.918715 0.13292173000000002
6.919714 0.13300854
6.920714 0.13309623
6.921714 0.13318491
6.922714 0.13327423
6.923714 0.13336341000000002
6.924714 0.13345162
6.925714 0.13353828
6.926714 0.13362337000000002
6.927714 0.13370746
6.928714 0.13379155
6.929714 0.13387677
6.930714 0.13396384
6.931714 0.13405285
6.932714 0.13414315999999998
6.933714 0.13423361
6.934714 0.13432286
6.935714 0.13441
6.936714 0.13449485
6.937714 0.13457808000000002
6.938715 0.13466094
6.939714 0.13474488
6.940714 0.13483089
6.941714 0.13491913
6.942714 0.13500884999999999
6.943714 0.13509864
6.944714 0.13518699
6.945714 0.13527293
6.946714 0.13535641
6.947714 0.13543839
6.948714 0.13552043
6.949714 0.13560408000000002
6.950714 0.13569022
6.951715 0.13577862
6.952714 0.13586808
6.953714 0.13595684
6.954714 0.13604343000000002
6.955714 0.1361273
6.956714 0.13620915
6.957714 0.13629076
6.958714 0.13637424
6.959714 0.13646114
6.960714 0.1365517
6.961714 0.13664461
6.962714 0.13673741
6.963714 0.13682739
6.964714 0.13691265
6.965714 0.13699299
6.966714 0.13706998
6.967714 0.13714654
6.968714 0.13722573999999998
6.969714 0.1373097
6.970714 0.13739868
6.971714 0.13749108000000002
6.972714 0.13758402
6.973714 0.1376746
6.974714 0.13776114
6.975714 0.13784386
6.976714 0.13792474
6.977714 0.13800674
6.978714 0.13809236
6.979714 0.13818247
6.980714 0.13827591
6.981714 0.13836971
6.982714 0.13846046
6.983714 0.13854565
6.984715 0.13862491
6.985714 0.13870031
6.986714 0.13877567
6.987714 0.13885505
6.988714 0.13894112
6.989714 0.13903397
6.990714 0.13913101
6.991714 0.13922793
6.992714 0.13932039000000002
6.993714 0.13940578
6.994714 0.1394843
6.995714 0.13955887
6.996714 0.13963399
6.997715 0.13971386
6.998714 0.13980068
6.999714 0.13989377
7.000714 0.1399898
7.001714 0.14008431
7.002714 0.14017359
7.003714 0.14025621
7.004714 0.14033373000000002
7.005714 0.14040999999999998
7.006714 0.14048947
7.007714 0.14057532
7.008714 0.14066789000000002
7.009714 0.14076452
7.010714 0.14086051000000002
7.011714 0.14095112999999998
7.012714 0.14103357
7.013714 0.14110825999999999
7.014714 0.14117885
7.015714 0.14125082
7.016714 0.1413293
7.017715 0.141417
7.018714 0.14151311
7.019714 0.14161358000000002
7.020714 0.14171269
7.021714 0.14180536
7.022714 0.14188917
7.023714 0.14196519
7.024714 0.14203752
7.025714 0.14211148
7.026714 0.14219139
7.027714 0.14227879000000002
7.028714 0.14237185
7.029714 0.14246623
7.030715 0.142557
7.031714 0.14264082
7.032714 0.14271745
7.033714 0.14278992
7.034714 0.14286333
7.035714 0.14294271
7.036714 0.14303084
7.037714 0.14312707
7.038714 0.14322739
7.039714 0.14332597
7.040714 0.14341749
7.041714 0.14349923
7.042714 0.14357215
7.043715 0.14364048999999998
7.044714 0.14371006
7.045714 0.14378594
7.046714 0.14387047
7.047714 0.14396239
7.048714 0.1440575
7.049714 0.14415043
7.050714 0.14423691
7.051714 0.14431549
7.052714 0.1443881
7.053714 0.14445919
7.054714 0.14453381
7.055714 0.14461546
7.056714 0.14470456
7.057714 0.14479829
7.058714 0.14489170999999998
7.059714 0.1449798
7.060714 0.14505953
7.061714 0.14513114
7.062714 0.14519804
7.063715 0.14526548
7.064714 0.14533843999999999
7.065714 0.14541962
7.066714 0.14550835
7.067714 0.14560092
7.068714 0.14569206
7.069714 0.14577709
7.070714 0.14585379
7.071714 0.14592323999999998
7.072714 0.14598937
7.073714 0.14605732
7.074714 0.14613136000000002
7.075714 0.14621315
7.076715 0.14630113
7.077714 0.14639112999999998
7.078714 0.14647814
7.079714 0.1465583
7.080714 0.1466305
7.081714 0.14669673
7.082714 0.14676126
7.083714 0.14682885
7.084714 0.14690279
7.085714 0.14698358
7.086714 0.14706865
7.087714 0.1471535
7.088714 0.1472335
7.089714 0.14730584000000002
7.090714 0.14737069
7.091714 0.14743122
7.092714 0.14749231
7.093714 0.14755864
7.094714 0.1476328
7.095714 0.14771422
7.096714 0.14779939
7.097714 0.14788322
7.098714 0.14796107
7.099714 0.14803049999999998
7.100714 0.14809224999999998
7.101714 0.14814984
7.102714 0.14820813
7.103714 0.1482713
7.104714 0.1483412
7.105714 0.14841658
7.106714 0.1484937
7.107714 0.14856795
7.108714 0.14863574999999998
7.109715 0.14869613
7.110714 0.14875116
7.111714 0.14880515
7.112714 0.14886288
7.113714 0.14892761999999998
7.114714 0.14899969
7.115714 0.14907628
7.116714 0.14915249
7.117714 0.14922325
7.118714 0.14928537
7.119714 0.1493388
7.120714 0.14938666
7.121714 0.149434
7.122715 0.14948578999999998
7.123714 0.14954489
7.124714 0.14961094
7.125714 0.14968056999999999
7.126714 0.1497488
7.127714 0.14981112
7.128714 0.14986533000000002
7.129714 0.14991245
7.130714 0.14995622
7.131714 0.15000156
7.132714 0.15005243
7.133714 0.15011018
7.134714 0.15017291000000002
7.135714 0.15023635
7.136714 0.15029554
7.137714 0.15034702
7.138714 0.15039025
7.139714 0.15042793
7.140714 0.15046493
7.141714 0.15050627
7.142715 0.15055502999999998
7.143714 0.15061106999999999
7.144714 0.15067097
7.145714 0.15072948
7.146714 0.15078158
7.147714 0.15082451000000002
7.148714 0.15085889
7.149714 0.15088842
7.150714 0.15091834
7.151714 0.15095326
7.152714 0.15099529
7.153714 0.15104329
7.154714 0.15109337
7.155715 0.15114063
7.156714 0.15118123
7.157714 0.15121403
7.158714 0.15124097
7.159714 0.15126622
7.160714 0.15129431
7.161714 0.15132814
7.162714 0.15136768
7.163714 0.15140994
7.164714 0.15145019
7.165714 0.15148397
7.166714 0.151509
7.167714 0.15152621
7.168715 0.15153934
7.169714 0.15155354000000001
7.170714 0.15157320999999999
7.171714 0.15160026
7.172714 0.15163337
7.173714 0.15166857
7.174714 0.15170093
7.175714 0.15172656
7.176714 0.15174412
7.177714 0.15175528
7.178714 0.1517638
7.179714 0.1517739
7.180714 0.15178842
7.181714 0.15180756
7.182714 0.15182897
7.183714 0.15184877
7.184714 0.15186333
7.185714 0.15187091
7.186714 0.1518724
7.187714 0.15187101
7.188715 0.15187082
7.189714 0.15187511
7.190714 0.15188489
7.191714 0.15189847
7.192714 0.15191218
7.193714 0.15192191
7.194714 0.15192479
7.195714 0.15192034999999998
7.196714 0.1519107
7.197714 0.15189949
7.198714 0.15189041
7.199714 0.15188559000000001
7.200714 0.15188481
7.201715 0.15188565
7.202714 0.15188459
7.203714 0.15187861
7.204714 0.1518664
7.205714 0.1518489
7.206714 0.15182879
7.207714 0.15180924999999998
7.208714 0.15179251000000002
7.209714 0.15177891000000002
7.210714 0.15176678
7.211714 0.15175322000000002
7.212714 0.15173543
7.213714 0.15171197
7.214714 0.15168341
7.215714 0.15165211
7.216714 0.15162111
7.217714 0.15159283
7.218714 0.15156798999999999
7.219714 0.15154526000000001
7.220714 0.15152186
7.221714 0.1514947
7.222714 0.15146171
7.223714 0.1514227
7.224714 0.15137938
7.225714 0.15133455999999998
7.226714 0.15129095
7.227714 0.15124995
7.228714 0.15121112
7.229714 0.15117244
7.230714 0.1511313
7.231714 0.1510857
7.232714 0.15103517
7.233714 0.15098099
7.234715 0.1509256
7.235714 0.15087145999999999
7.236714 0.1508199
7.237714 0.15077043
7.238714 0.15072088
7.239714 0.15066832
7.240714 0.15061027000000002
7.241714 0.15054585
7.242714 0.15047614
7.243714 0.1504038
7.244714 0.15033190999999999
7.245714 0.15026273
7.246714 0.15019666
7.247715 0.15013216999999998
7.248714 0.15006640000000002
7.249714 0.14999647
7.250714 0.1499207
7.251714 0.14983934
7.252714 0.14975446
7.253714 0.14966901
7.254714 0.14958553
7.255714 0.14950492999999998
7.256714 0.14942611
7.257714 0.14934631
7.258714 0.14926235
7.259714 0.14917196
7.260714 0.14907486
7.261714 0.1489729
7.262714 0.14886938
7.263714 0.14876766
7.264714 0.14866978
7.265714 0.14857549
7.266714 0.14848235
7.267715 0.14838674
7.268714 0.14828523999999998
7.269714 0.14817615
7.270714 0.14806012999999998
7.271714 0.14793994000000002
7.272714 0.14781931
7.273714 0.14770129999999998
7.274714 0.14758707000000001
7.275714 0.14747534
7.276714 0.14736294
7.277714 0.14724616
7.278714 0.14712237
7.279714 0.14699109999999999
7.280715 0.14685438
7.281714 0.14671586
7.282714 0.14657931
7.283714 0.14644703
7.284714 0.14631879
7.285714 0.14619187
7.286714 0.14606214
7.287714 0.14592565999999998
7.288714 0.14578039
7.289714 0.14562698
7.290714 0.14546862
7.291714 0.14530972
7.292714 0.14515418
7.293715 0.14500375999999998
7.294714 0.1448574
7.295714 0.14471164
7.296714 0.14456201
7.297714 0.14440487000000002
7.298714 0.14423891
7.299714 0.1440656
7.300714 0.14388864
7.301714 0.1437123
7.302714 0.14353972
7.303714 0.14337148
7.304714 0.14320539000000002
7.305714 0.14303738
7.306714 0.14286317999999998
7.307714 0.14268016
7.308714 0.14248845
7.309714 0.14229104
7.310714 0.14209254999999998
7.311714 0.14189741
7.312714 0.14170805
7.313715 0.1415238
7.314714 0.14134116
7.315714 0.14115507
7.316714 0.14096096
7.317714 0.14075653
7.318714 0.14054268
7.319714 0.14032308
7.320714 0.14010275
7.321714 0.13988598
7.322714 0.13967461
7.323714 0.13946738
7.324714 0.13926041
7.325714 0.13904887999999999
7.326715 0.13882901
7.327714 0.13859961
7.328714 0.1383626
7.329714 0.13812217
7.330714 0.13788303000000002
7.331714 0.13764844
7.332714 0.13741879999999998
7.333714 0.13719145000000002
7.334714 0.13696171000000001
7.335714 0.1367248
7.336714 0.13647786
7.337714 0.13622113
7.338714 0.13595796000000002
7.339714 0.13569348
7.340714 0.13543254
7.341714 0.13517779000000002
7.342714 0.13492851
7.343714 0.13468092
7.344714 0.13442963
7.345714 0.13416979999999998
7.346714 0.13389906
7.347714 0.13361842000000002
7.348714 0.13333177999999998
7.349714 0.13304441
7.350714 0.13276074999999998
7.351714 0.13248267000000002
7.352714 0.13220876
7.353714 0.13193494
7.354714 0.13165624
7.355714 0.13136881
7.356714 0.13107153
7.357714 0.13076643
7.358714 0.1304578
7.359715 0.13015036000000002
7.360714 0.12984724
7.361714 0.12954865
7.362714 0.12925171
7.363714 0.12895165
7.364714 0.12864375
7.365714 0.12832538000000002
7.366714 0.12799707000000002
7.367714 0.12766247
7.368714 0.12732686
7.369714 0.12699512
7.370714 0.1266698
7.371714 0.12635005
7.372715 0.126032
7.373714 0.12571021
7.374714 0.12537985
7.375714 0.1250385
7.376714 0.12468701
7.377714 0.12432907
7.378714 0.12396958999999999
7.379714 0.12361271000000001
7.380714 0.12326013999999999
7.381714 0.12291056
7.382714 0.12256033999999999
7.383714 0.12220507
7.384714 0.12184158
7.385714 0.12146924
7.386714 0.12109028000000001
7.387714 0.12070887000000001
7.388714 0.12032932
7.389714 0.11995427
7.390714 0.11958347
7.391714 0.11921382
7.392715 0.1188405
7.393714 0.11845887999999999
7.394714 0.11806637
7.395714 0.11766346999999999
7.396714 0.11725357
7.397714 0.11684172
7.398714 0.11643261
7.399714 0.11602884999999999
7.400714 0.11562995
7.401714 0.11523268
7.402714 0.11483238
7.403714 0.11442481000000002
7.404714 0.11400782
7.405715 0.11358207999999999
7.406714 0.11315064
7.407714 0.11271759999999999
7.408714 0.11228631
7.409714 0.11185799
7.410714 0.11143119000000001
7.411714 0.11100249
7.412714 0.11056792000000001
7.413714 0.11012474
7.414714 0.10967258
7.415714 0.10921372
7.416714 0.10875222999999999
7.417714 0.10829235
7.418715 0.10783678000000001
7.419714 0.10738557000000001
7.420714 0.10693601
7.421714 0.10648369999999999
7.422714 0.10602421999999999
7.423714 0.10555481
7.424714 0.10507546999999999
7.425714 0.1045889
7.426714 0.10409938
7.427714 0.10361113000000001
7.428714 0.10312661
7.429714 0.10264567000000001
7.430714 0.10216568
7.431714 0.10168264
7.432714 0.10119283999999999
7.433714 0.1006944
7.434714 0.10018792000000001
7.435714 0.09967620699999999
7.436714 0.099163037
7.437714 0.09865153099999999
7.438715 0.098142808
7.439714 0.097635522
7.440714 0.097126362
7.441714 0.096611428
7.442714 0.09608788
7.443714 0.09555514600000001
7.444714 0.09501524
7.445714 0.09447203500000001
7.446714 0.093929755
7.447714 0.093391299
7.448714 0.092857098
7.449714 0.092324911
7.450714 0.091790699
7.451715 0.091250183
7.452714 0.090700487
7.453714 0.090141222
7.454714 0.089574559
7.455714 0.08900425699999999
7.456714 0.088434137
7.457714 0.087866513
7.458714 0.087301322
7.459714 0.086736225
7.460714 0.086167641
7.461714 0.08559231099999999
7.462714 0.085008692
7.463714 0.08441763299999999
7.464714 0.083822012
7.465714 0.08322557
7.466714 0.08263131
7.467714 0.082040241
7.468714 0.081450876
7.469714 0.08085981199999999
7.470714 0.080263068
7.471714 0.079657667
7.472714 0.079042843
7.473714 0.078420329
7.474714 0.077793672
7.475714 0.077166804
7.476714 0.076542498
7.477714 0.07592128199999999
7.478714 0.075301313
7.479714 0.074679177
7.480714 0.074051321
7.481714 0.073415501
7.482714 0.07277166
7.483714 0.072121888
7.484715 0.071469473
7.485714 0.070817507
7.486714 0.070167577
7.487714 0.069519127
7.488714 0.068869686
7.489714 0.068215973
7.490714 0.06755525200000001
7.491714 0.06688651
7.492714 0.066210853
7.493714 0.065531064
7.494714 0.06485041799999999
7.495714 0.064171344
7.496714 0.063494436
7.497715 0.062818202
7.498714 0.062139711
7.499714 0.061455794
7.500714 0.060764333000000004
7.501714 0.060065079
7.502714 0.059359719
7.503714 0.05865113300000001
7.504714 0.057942222
7.505714 0.057234737
7.506714 0.056528643
7.507714 0.055822235000000005
7.508714 0.055112922999999994
7.509714 0.054398342
7.510714 0.053677324
7.511714 0.052950304000000004
7.512714 0.052219053
7.513714 0.051485816999999996
7.514714 0.050752307
7.515714 0.050018961
7.516714 0.049284735
7.517715 0.04854759
7.518714 0.047805361
7.519714 0.047056693999999996
7.520714 0.046301621
7.521714 0.045541563
7.522714 0.044778749
7.523714 0.044015329
7.524714 0.043252553
7.525714 0.042490323999999996
7.526714 0.041727314
7.527714 0.040961563
7.528714 0.040191281
7.529714 0.039415524
7.530715 0.038634471
7.531714 0.037849208
7.532714 0.037061176
7.533714 0.036271499
7.534714 0.035480532
7.535714 0.034687778999999995
7.536714 0.033892201999999996
7.537714 0.033092767
7.538714 0.032288957
7.539714 0.031481034
7.540714 0.030669942000000002
7.541714 0.029856889
7.542714 0.029042826
7.543715 0.028228025999999996
7.544714 0.027411972000000003
7.545714 0.026593552
7.546714 0.025771506000000003
7.547714 0.024944905000000003
7.548714 0.024113462
7.549714 0.023277571
7.550714 0.022438078
7.551714 0.021595904
7.552714 0.020751689
7.553714 0.019905614000000002
7.554714 0.019057448999999997
7.555714 0.018206779
7.556714 0.017353287
7.557714 0.01649693
7.558714 0.015637958
7.559714 0.014776747
7.560714 0.013913553
7.561714 0.013048324
7.562714 0.012180636
7.563715 0.011309844
7.564714 0.010435322
7.565714 0.0095567324
7.566714 0.008674174
7.567714 0.007788142800000001
7.568714 0.006899335899999999
7.569714 0.0060083836
7.570714 0.0051156243
7.571714 0.0042210217
7.572714 0.0033242533
7.573714 0.0024249111
7.574714 0.0015227159
7.575714 0.00061763967
7.576715 -0.00029012826
7.577714 -0.0012003401
7.578714 -0.0021128933
7.579714 -0.0030279693000000002
7.580714 -0.0039460218
7.581714 -0.0048676047
7.582714 -0.005793115299999999
7.583714 -0.0067225693999999996
7.584714 -0.0076555174
7.585714 -0.0085911575
7.586714 -0.0095286116
7.587714 -0.010467246
7.588714 -0.011406915
7.589714 -0.012348003
7.590714 -0.013291269999999999
7.591714 -0.01423753
7.592714 -0.015187332999999999
7.593714 -0.016140762
7.594714 -0.017097434999999998
7.595714 -0.018056727
7.596714 -0.019018071
7.597714 -0.019981246
7.598714 -0.020946485
7.599714 -0.021914361
7.600714 -0.022885509
7.601714 -0.023860298
7.602714 -0.024838612000000003
7.603714 -0.025819836
7.604714 -0.026803077
7.605714 -0.027787537
7.606714 -0.028772865
7.607714 -0.029759333
7.608714 -0.030747774999999998
7.609715 -0.031739273
7.610714 -0.032734719999999995
7.611714 -0.033734454000000004
7.612714 -0.034738102
7.613714 -0.03574471
7.614714 -0.036753112
7.615714 -0.037762383
7.616714 -0.038772202
7.617714 -0.03978296
7.618714 -0.040795599
7.619714 -0.041811197
7.620714 -0.042830533000000004
7.621714 -0.043853753999999995
7.622715 -0.044880342000000004
7.623714 -0.045909328
7.624714 -0.046939729
7.625714 -0.047970967999999996
7.626714 -0.049003125999999994
7.627714 -0.050036935
7.628714 -0.051073432999999994
7.629714 -0.052113546000000004
7.630714 -0.05315765199999999
7.631714 -0.054205371999999995
7.632714 -0.055255718
7.633714 -0.056307454
7.634714 -0.057359622
7.635714 -0.058411941
7.636714 -0.059464987000000004
7.637714 -0.06051999499999999
7.638714 -0.061578385
7.639714 -0.062641222
7.640714 -0.063708774
7.641714 -0.064780354
7.642715 -0.065854564
7.643714 -0.066929817
7.644714 -0.068004912
7.645714 -0.06907949
7.646714 -0.070154149
7.647714 -0.071230193
7.648714 -0.072309107
7.649714 -0.07339195600000001
7.650714 -0.07447899000000001
7.651714 -0.075569551
7.652714 -0.0766624
7.653714 -0.077756221
7.654714 -0.078850216
7.655715 -0.079944439
7.656714 -0.081039785
7.657714 -0.082137599
7.658714 -0.083239091
7.659714 -0.084344769
7.660714 -0.085454137
7.661714 -0.08656583999999999
7.662714 -0.08767815300000001
7.663714 -0.088789675
7.664714 -0.08989991
7.665714 -0.091009546
7.666714 -0.092120247
7.667714 -0.093234051
7.668715 -0.09435261
7.669714 -0.095476536
7.670714 -0.096605165
7.671714 -0.09773677399999998
7.672714 -0.09886926300000001
7.673714 -0.10000091000000001
7.674714 -0.10113104
7.675714 -0.10226021999999999
7.676714 -0.10339003000000001
7.677714 -0.10452231999999999
7.678714 -0.10565849000000001
7.679714 -0.10679887
7.680714 -0.10794264
7.681714 -0.10908815999999999
7.682714 -0.11023375
7.683714 -0.11137836
7.684714 -0.11252209
7.685714 -0.11366620000000001
7.686714 -0.11481255
7.687714 -0.1159628
7.688715 -0.1171177
7.689714 -0.11827665
7.690714 -0.11943791
7.691714 -0.12059922
7.692714 -0.12175872000000001
7.693714 -0.12291572999999999
7.694714 -0.12407111000000001
7.695714 -0.12522688
7.696714 -0.12638555999999998
7.697714 -0.12754914
7.698714 -0.12871831
7.699714 -0.1298922
7.700714 -0.13106869
7.701715 -0.13224529999999998
7.702714 -0.13342012
7.703714 -0.1345925
7.704714 -0.13576328
7.705714 -0.1369343
7.706714 -0.13810761
7.707714 -0.13928453000000002
7.708714 -0.14046518000000002
7.709714 -0.14164838
7.710714 -0.14283225
7.711714 -0.1440151
7.712714 -0.14519617999999998
7.713714 -0.14637614
7.714714 -0.14755675000000001
7.715714 -0.14874017
7.716714 -0.14992804
7.717714 -0.15112073
7.718714 -0.15231699
7.719714 -0.15351445
7.720714 -0.15471046000000002
7.721714 -0.15590313
7.722714 -0.1570921
7.723714 -0.15827864
7.724714 -0.15946515
7.725714 -0.16065424
7.726714 -0.16184771
7.727714 -0.16304586
7.728714 -0.16424751
7.729714 -0.16545049
7.730714 -0.16665263
7.731714 -0.16785267999999998
7.732714 -0.16905074
7.733714 -0.17024819
7.734715 -0.17144695000000001
7.735714 -0.17264859999999999
7.736714 -0.17385358
7.737714 -0.17506093
7.738714 -0.17626866
7.739714 -0.17747462
7.740714 -0.17867744
7.741714 -0.17987717
7.742714 -0.18107542
7.743714 -0.18227469
7.744714 -0.18347745
7.745714 -0.18468505000000002
7.746714 -0.18589722
7.747715 -0.18711211
7.748714 -0.18832698
7.749714 -0.18953927
7.750714 -0.19074763
7.751714 -0.19195239
7.752714 -0.19315535
7.753714 -0.19435898
7.754714 -0.19556538
7.755714 -0.19677533000000003
7.756714 -0.197988
7.757714 -0.19920142
7.758714 -0.20041321
7.759714 -0.20162177
7.760714 -0.20282694999999998
7.761714 -0.20403021
7.762714 -0.20523402
7.763714 -0.20644080000000004
7.764714 -0.20765190000000003
7.765714 -0.20886692
7.766714 -0.21008386
7.767715 -0.21129984000000002
7.768714 -0.21251225999999998
7.769714 -0.21371986
7.770714 -0.21492324000000002
7.771714 -0.21612465
7.772714 -0.21732701000000001
7.773714 -0.21853272
7.774714 -0.21974267
7.775714 -0.22095578999999999
7.776714 -0.22216953999999997
7.777714 -0.22338089000000003
7.778714 -0.22458755000000002
7.779714 -0.22578908
7.780715 -0.2269869
7.781714 -0.22818386000000002
7.782714 -0.22938303
7.783714 -0.23058644
7.784714 -0.23179417
7.785714 -0.23300431
7.786714 -0.23421368
7.787714 -0.23541916000000002
7.788714 -0.23661888999999997
7.789714 -0.2378131
7.790714 -0.23900401
7.791714 -0.24019489
7.792714 -0.24138873
7.793715 -0.24258695
7.794714 -0.24378882000000002
7.795714 -0.24499167000000002
7.796714 -0.246192
7.797714 -0.24738691000000002
7.798714 -0.24857528
7.799714 -0.24975834
7.800714 -0.25093914
7.801714 -0.25212135999999996
7.802714 -0.25330777
7.803714 -0.2544991
7.804714 -0.25569363
7.805714 -0.25688794000000004
7.806714 -0.25807815
7.807714 -0.25926153
7.808714 -0.26043765
7.809714 -0.26160844
7.810714 -0.26277748
7.811714 -0.26394855
7.812714 -0.26512397
7.813715 -0.26630375
7.814714 -0.26748548
7.815714 -0.26866534999999997
7.816714 -0.2698397
7.817714 -0.27100652999999997
7.818714 -0.27216636
7.819714 -0.27332196000000003
7.820714 -0.27447736
7.821714 -0.27563616
7.822714 -0.27679999
7.823714 -0.27796791000000004
7.824714 -0.2791367
7.825714 -0.28030206
7.826715 -0.28146044000000003
7.827714 -0.28261039
7.828714 -0.28375306
7.829714 -0.28489176
7.830714 -0.28603056
7.831714 -0.28717259
7.832714 -0.28831877
7.833714 -0.28946747
7.834714 -0.29061513
7.835714 -0.2917578
7.836714 -0.29289275000000004
7.837714 -0.29401961
7.838714 -0.29514055
7.839714 -0.29625944
7.840714 -0.29738022
7.841714 -0.29850528
7.842714 -0.29963446
7.843714 -0.30076506
7.844714 -0.30189289
7.845714 -0.30301393
7.846714 -0.30412583
7.847714 -0.30522891
7.848714 -0.30632592000000003
7.849714 -0.30742092
7.850714 -0.30851774
7.851714 -0.30961838
7.852714 -0.31072232
7.853714 -0.3118268
7.854714 -0.31292795
7.855714 -0.31402244
7.856714 -0.31510871
7.857714 -0.31618753
7.858714 -0.31726160000000003
7.859715 -0.31833437000000003
7.860714 -0.31940851000000003
7.861714 -0.32048486
7.862714 -0.32156200999999995
7.863714 -0.32263689
7.864714 -0.32370612
7.865714 -0.32476729
7.866714 -0.32582011
7.867714 -0.32686642
7.868714 -0.32790964
7.869714 -0.32895331
7.870714 -0.32999977
7.871714 -0.33104923
7.872715 -0.33209965999999996
7.873714 -0.33314764
7.874714 -0.33418946
7.875714 -0.33522265
7.876714 -0.33624668
7.877714 -0.33726314999999996
7.878714 -0.33827501
7.879714 -0.33928539999999996
7.880714 -0.34029644000000003
7.881714 -0.34130858
7.882714 -0.34232046000000005
7.883714 -0.34332962
7.884714 -0.34433352
7.885714 -0.34533057
7.886714 -0.34632080000000004
7.887714 -0.34730567
7.888714 -0.34828745
7.889714 -0.34926818
7.890714 -0.35024880999999997
7.891714 -0.35122873
7.892715 -0.35220592
7.893714 -0.35317771
7.894714 -0.35414177
7.895714 -0.35509704999999997
7.896714 -0.35604425
7.897714 -0.35698558
7.898714 -0.35792408
7.899714 -0.35886245
7.900714 -0.35980218
7.901714 -0.36074296
7.902714 -0.36168278
7.903714 -0.36261864
7.904714 -0.36354761
7.905715 -0.36446783
7.906714 -0.36537903
7.907714 -0.3662826
7.908714 -0.36718098
7.909714 -0.36807668
7.910714 -0.36897133
7.911714 -0.36986505000000003
7.912714 -0.37075649
7.913714 -0.37164346
7.914714 -0.37252386
7.915714 -0.37339665
7.916714 -0.3742622
7.917714 -0.37512232
7.918715 -0.37597942
7.919714 -0.37683556
7.920714 -0.37769144
7.921714 -0.37854598
7.922714 -0.37939656
7.923714 -0.38023992
7.924714 -0.38107338
7.925714 -0.38189595
7.926714 -0.38270876
7.927714 -0.38351474999999996
7.928714 -0.38431766
7.929714 -0.38512062999999996
7.930714 -0.38592503
7.931714 -0.38672995
7.932714 -0.38753254
7.933714 -0.38832913
7.934714 -0.38911658
7.935714 -0.38989359
7.936714 -0.390661
7.937714 -0.39142137000000005
7.938715 -0.39217793
7.939714 -0.39293304999999995
7.940714 -0.39368728000000003
7.941714 -0.394439
7.942714 -0.39518521999999995
7.943714 -0.39592268999999997
7.944714 -0.39664949
7.945714 -0.39736582
7.946714 -0.39807413999999997
7.947714 -0.39877826
7.948714 -0.39948177999999995
7.949714 -0.40018661
7.950714 -0.40089209
7.951715 -0.40159504999999995
7.952714 -0.40229117000000003
7.953714 -0.40297639
7.954714 -0.40364861
7.955714 -0.40430855
7.956714 -0.40495936
7.957714 -0.40560531999999994
7.958714 -0.40625022
7.959714 -0.40689576
7.960714 -0.40754089
7.961714 -0.40818243
7.962714 -0.40881624000000005
7.963714 -0.40943906999999996
7.964714 -0.41004997000000004
7.965714 -0.41065053000000007
7.966714 -0.4112443
7.967714 -0.41183521999999995
7.968714 -0.41242586
7.969714 -0.41301646
7.970714 -0.4136045
7.971714 -0.41418588
7.972714 -0.4147565
7.973714 -0.41531404
7.974714 -0.41585881
7.975714 -0.41639375999999995
7.976714 -0.41692322000000004
7.977714 -0.41745122999999995
7.978714 -0.41797989999999996
7.979714 -0.41850861
7.980714 -0.41903416000000004
7.981714 -0.41955221
7.982714 -0.42005888999999996
7.983714 -0.42055245
7.984715 -0.4210338
7.985714 -0.42150612
7.986714 -0.42197349999999995
7.987714 -0.42243917
7.988714 -0.42290413
7.989714 -0.423367
7.990714 -0.42382437
7.991714 -0.42427237999999995
7.992714 -0.42470829
7.993714 -0.42513157
7.994714 -0.42554419000000004
7.995714 -0.42594965
7.996714 -0.42635169999999994
7.997715 -0.42675268
7.998714 -0.42715267999999995
7.999714 -0.42754932999999995
8.000714 -0.42793895000000004
8.001715 -0.42831795000000006
8.002714 -0.4286842
8.003715 -0.42903782
8.004714 -0.42938115000000004
8.005714 -0.42971768
8.006714 -0.43005073
8.007714 -0.430382
8.008715 -0.43071098999999996
8.009714 -0.43103537000000003
8.010715 -0.43135177999999996
8.011714 -0.43165729999999997
8.012714 -0.43195062
8.013714 -0.43223235
8.014714 -0.43250485000000005
8.015715 -0.43277126000000005
8.016714 -0.43303408
8.017715 -0.43329434
8.018714 -0.43355115
8.019714 -0.43380205000000005
8.020715 -0.43404409999999993
8.021714 -0.43427492
8.022715 -0.43449365000000006
8.023714 -0.43470128
8.024714 -0.43490026
8.025714 -0.43509331999999995
8.026714 -0.43528261999999995
8.027715 -0.43546873999999997
8.028714 -0.43565053
8.029715 -0.43582558000000005
8.030714 -0.43599117
8.031714 -0.43614525
8.032714 -0.43628733000000003
8.033714 -0.4364186
8.034715 -0.43654144
8.035714 -0.43665850999999994
8.036715 -0.43677175
8.037714 -0.43688160000000004
8.038714 -0.43698688999999996
8.039714 -0.43708528
8.040714 -0.43717417999999997
8.041715 -0.43725175999999993
8.042714 -0.43731765
8.043715 -0.43737306000000004
8.044714 -0.43742013999999996
8.045714 -0.43746135
8.046714 -0.43749819
8.047714 -0.43753074000000003
8.048715 -0.4375576
8.049714 -0.43757637000000005
8.050714 -0.43758471
8.051714 -0.43758117
8.052714 -0.43756585
8.053715 -0.43754047
8.054714 -0.43750759
8.055715 -0.43746964
8.056714 -0.43742792
8.057714 -0.43738205
8.058714 -0.43733013
8.059714 -0.43726944999999995
8.060715 -0.43719755
8.061714 -0.43711332
8.062715 -0.43701725
8.063714 -0.43691141
8.064714 -0.43679848000000004
8.065714 -0.43668067
8.066714 -0.43655895
8.067715 -0.43643238
8.068714 -0.43629878
8.069715 -0.4361555
8.070714 -0.43600048
8.071714 -0.43583320999999997
8.072714 -0.43565496
8.073714 -0.43546818000000004
8.074715 -0.43527554
8.075714 -0.43507874999999996
8.076715 -0.43487786000000006
8.077714 -0.4346712
8.078714 -0.43445602
8.079714 -0.43422962
8.080714 -0.4339905
8.081715 -0.43373904
8.082714 -0.43347719999999995
8.083714 -0.43320781999999997
8.084714 -0.43293339999999997
8.085714 -0.43265498
8.086715 -0.43237172
8.087714 -0.43208138
8.088715 -0.43178111999999996
8.089714 -0.43146885
8.090714 -0.43114410000000003
8.091714 -0.43080826
8.092714 -0.430464
8.093715 -0.43011409999999994
8.094714 -0.42976033999999996
8.095715 -0.42940276
8.096714 -0.42903949999999996
8.097714 -0.42866757
8.098714 -0.42828429
8.099714 -0.4278881
8.100715 -0.42747944000000004
8.101714 -0.42706039
8.102715 -0.42663375
8.103714 -0.42620189
8.104714 -0.42576571
8.105714 -0.42532426
8.106714 -0.42487517999999996
8.107715 -0.42441576000000003
8.108714 -0.42394414
8.109715 -0.42346013
8.110714 -0.42296546
8.111714 -0.42246282
8.112714 -0.42195497000000004
8.113714 -0.42144335
8.114715 -0.42092767999999997
8.115714 -0.42040581
8.116714 -0.41987477
8.117714 -0.41933194999999995
8.118714 -0.41877618
8.119715 -0.41820820999999997
8.120714 -0.41763033
8.121715 -0.41704536000000003
8.122714 -0.41645555999999995
8.123714 -0.41586156
8.124714 -0.41526230000000003
8.125714 -0.41465531000000005
8.126715 -0.41403797999999997
8.127714 -0.4134086
8.128715 -0.41276710000000005
8.129714 -0.41211504
8.130714 -0.41145491
8.131714 -0.4107892
8.132714 -0.41011916
8.133715 -0.40944437000000006
8.134714 -0.40876297000000006
8.135715 -0.40807244000000004
8.136714 -0.40737059999999997
8.137714 -0.40665669
8.138714 -0.40593152
8.139714 -0.40519722
8.140715 -0.4044563
8.141714 -0.40371063999999995
8.142715 -0.40296068999999995
8.143714 -0.40220534
8.144714 -0.40144244999999995
8.145715 -0.40066964
8.146714 -0.39988528
8.147715 -0.39908919
8.148714 -0.39828257000000006
8.149714 -0.39746751999999996
8.150714 -0.39664608999999995
8.151714 -0.39581959
8.152715 -0.39498796999999997
8.153714 -0.39415005999999997
8.154715 -0.39330403999999997
8.155714 -0.39244824999999994
8.156714 -0.39158192999999997
8.157714 -0.39070547
8.158714 -0.38982016999999997
8.159715 -0.38892783
8.160714 -0.38802987
8.161715 -0.38712686
8.162714 -0.38621816999999997
8.163714 -0.38530232999999997
8.164714 -0.38437757
8.165714 -0.38344248000000003
8.166715 -0.38249649
8.167714 -0.38154009
8.168715 -0.38057468
8.169714 -0.37960194
8.170714 -0.3786233
8.171714 -0.37763948
8.172714 -0.37665024999999996
8.173715 -0.37565464
8.174714 -0.37465137000000004
8.175714 -0.37363931
8.176714 -0.3726179
8.177714 -0.37158739
8.178715 -0.37054864000000004
8.179714 -0.36950278999999997
8.180715 -0.36845079
8.181714 -0.36739301999999996
8.182714 -0.36632905000000004
8.183714 -0.36525792
8.184714 -0.36417827999999997
8.185715 -0.36308912
8.186714 -0.36199007
8.187715 -0.36088161
8.188714 -0.35976504000000004
8.189714 -0.35864208000000003
8.190714 -0.35751425000000003
8.191714 -0.35638232
8.192715 -0.35524606000000003
8.193714 -0.35410426
8.194715 -0.35295514
8.195714 -0.351797
8.196714 -0.35062886
8.197714 -0.34945081
8.198714 -0.34826391
8.199715 -0.34706988
8.200714 -0.34587032
8.201715 -0.34466614
8.202714 -0.34345717000000003
8.203714 -0.34224225999999996
8.204714 -0.34101978
8.205714 -0.33978843
8.206715 -0.33854779
8.207714 -0.33729866
8.208714 -0.33604279
8.209714 -0.33478222
8.210714 -0.33351837
8.211715 -0.3322514
8.212714 -0.33098003
8.213715 -0.32970193000000003
8.214714 -0.32841458
8.215714 -0.3271163
8.216714 -0.32580695
8.217714 -0.32448808
8.218715 -0.32316234
8.219714 -0.32183256
8.220715 -0.32050055
8.221714 -0.31916655
8.222714 -0.31782910000000003
8.223714 -0.31648572
8.224714 -0.31513392
8.225715 -0.31377231
8.226714 -0.31240112
8.227715 -0.31102210999999996
8.228714 -0.30963775
8.229714 -0.30825015
8.230714 -0.30686009999999997
8.231714 -0.3054667
8.232715 -0.30406769
8.233714 -0.30266054
8.234715 -0.30124348
8.235714 -0.29981649
8.236714 -0.29838127
8.237714 -0.29694077
8.238714 -0.29549794
8.239715 -0.29405455999999996
8.240714 -0.29261042000000004
8.241714 -0.29116343
8.242714 -0.28971033
8.243714 -0.28824802
8.244715 -0.2867748
8.245714 -0.28529104
8.246715 -0.28379895
8.247714 -0.28230174999999996
8.248714 -0.28080235
8.249714 -0.27930224000000003
8.250714 -0.277801
8.251715 -0.27629663
8.252714 -0.27478652
8.253715 -0.27326861999999996
8.254714 -0.27174234999999997
8.255714 -0.27020883
8.256714 -0.26867036
8.257714 -0.26712927999999997
8.258715 -0.26558698000000003
8.259714 -0.26404317
8.260715 -0.26249595
8.261714 -0.26094252
8.262714 -0.25938044
8.263714 -0.25780867
8.264714 -0.256228
8.265715 -0.25464086999999996
8.266714 -0.25305043
8.267715 -0.25145938
8.268714 -0.24986898
8.269714 -0.24827863
8.270715 -0.24668622999999998
8.271714 -0.24508908000000001
8.272715 -0.24348490000000003
8.273714 -0.24187276000000002
8.274714 -0.24025328
8.275714 -0.23862824000000002
8.276714 -0.23699978
8.277715 -0.23536949999999998
8.278714 -0.23373787000000001
8.279715 -0.23210412
8.280714 -0.23046668999999997
8.281714 -0.22882405
8.282714 -0.22717537
8.283714 -0.22552095
8.284715 -0.22386200999999997
8.285714 -0.22220025
8.286715 -0.22053707
8.287714 -0.21887303
8.288714 -0.21720759
8.289714 -0.21553936
8.290714 -0.21386663
8.291715 -0.21218810999999999
8.292714 -0.2105033
8.293715 -0.20881281
8.294714 -0.20711806
8.295714 -0.20542077
8.296714 -0.20372244
8.297714 -0.20202389
8.298715 -0.20032509
8.299714 -0.19862526000000003
8.300714 -0.19692329
8.301714 -0.19521805
8.302714 -0.19350873999999998
8.303715 -0.19179506000000002
8.304714 -0.19007722999999999
8.305715 -0.18835579
8.306714 -0.18663139
8.307714 -0.1849046
8.308714 -0.18317578
8.309714 -0.18144507
8.310715 -0.17971239
8.311714 -0.1779776
8.312715 -0.17624061
8.313714 -0.17450148000000001
8.314714 -0.17276049000000002
8.315714 -0.17101808
8.316714 -0.16927475
8.317715 -0.16753086
8.318714 -0.16578643999999998
8.319715 -0.1640411
8.320714 -0.16229398
8.321714 -0.16054405
8.322714 -0.15879034
8.323714 -0.15703235
8.324715 -0.15527032
8.325714 -0.15350527
8.326715 -0.15173876
8.327714 -0.14997245
8.328714 -0.14820759
8.329714 -0.1464446
8.330714 -0.14468291
8.331715 -0.1429212
8.332714 -0.14115793
8.333714 -0.13939186
8.334714 -0.13762259999999998
8.335714 -0.13585065
8.336715 -0.13407723
8.337714 -0.13230365
8.338715 -0.1305308
8.339714 -0.12875871
8.340714 -0.12698661
8.341714 -0.12521324
8.342714 -0.12343749
8.343715 -0.12165902
8.344714 -0.11987848999999999
8.345715 -0.11809750999999999
8.346714 -0.11631799
8.347714 -0.11454144
8.348714 -0.11276836
8.349714 -0.11099792
8.350715 -0.10922831999999999
8.351714 -0.10745737
8.352715 -0.10568338999999999
8.353714 -0.10390582999999999
8.354714 -0.10212549
8.355714 -0.10034423
8.356714 -0.098564196
8.357715 -0.09678701799999999
8.358714 -0.095013244
8.359715 -0.093242177
8.360714 -0.091472286
8.361714 -0.08970191699999999
8.362714 -0.087930047
8.363714 -0.086156727
8.364715 -0.084383093
8.365714 -0.08261085
8.366714 -0.080841564
8.367714 -0.079075969
8.368714 -0.077313674
8.369715 -0.075553299
8.370714 -0.073793059
8.371715 -0.072031521
8.372714 -0.070268201
8.373714 -0.068503781
8.374714 -0.06673988
8.375714 -0.064978411
8.376715 -0.063220883
8.377714 -0.061467865999999996
8.378715 -0.059718819
8.379714 -0.057972386
8.380714 -0.056226981999999995
8.381714 -0.054481428
8.382714 -0.052735378
8.383715 -0.050989416
8.384714 -0.049244746000000006
8.385715 -0.047502696
8.386714 -0.045764202
8.387714 -0.044029477
8.388714 -0.042298013999999995
8.389714 -0.040568886
8.390715 -0.038841169
8.391714 -0.037114372
8.392715 -0.03538864
8.393714 -0.033664703000000004
8.394714 -0.031943608
8.395715 -0.030226318999999998
8.396714 -0.028513398000000002
8.397715 -0.026804829
8.398714 -0.025100066
8.399714 -0.023398268
8.400714 -0.021698591
8.401714 -0.020000484
8.402715 -0.018303849
8.403714 -0.016609047
8.404715 -0.014916775
8.405714 -0.013227850999999999
8.406714 -0.011542971
8.407714 -0.0098625416
8.408714 -0.0081865888
8.409715 -0.0065147891
8.410714 -0.0048466052
8.411715 -0.0031814820000000002
8.412714 -0.0015190612
8.413714 0.0001406679
8.414714 0.0017973263000000002
8.415714 0.0034502409
8.416715 0.005098656
8.417714 0.0067419984
8.418715 0.008380106
8.419714 0.01001332
8.420714 0.011642383
8.421714 0.013268183
8.422714 0.014891393999999999
8.423715 0.016512162
8.424714 0.018129969
8.425714 0.019743764
8.426714 0.021352312000000002
8.427714 0.022954651
8.428715 0.02455049
8.429714 0.026140345
8.430715 0.027725367999999997
8.431714 0.029306885
8.432714 0.030885849
8.433714 0.032462398
8.434714 0.034035731
8.435715 0.035604366000000005
8.436714 0.037166689
8.437715 0.038721607
8.438714 0.040269
8.439714 0.041809786
8.440714 0.043345563
8.441714 0.044877949
8.442715 0.046407865
8.443714 0.047935106000000005
8.444715 0.049458363000000005
8.445714 0.050975708
8.446714 0.052485376
8.447714 0.053986493999999996
8.448714 0.05547945
8.449715 0.056965800000000004
8.450714 0.058447605
8.451715 0.05992658
8.452714 0.061403349
8.453714 0.062877138
8.454714 0.06434601399999999
8.455714 0.065807631
8.456715 0.067260175
8.457714 0.068703084
8.458714 0.070137274
8.459714 0.071564753
8.460714 0.072987779
8.461715 0.074407901
8.462714 0.075825298
8.463715 0.077238644
8.464714 0.078645651
8.465714 0.080043997
8.466714 0.081432279
8.467714 0.082810613
8.468715 0.0841806
8.469714 0.085544656
8.470715 0.086905027
8.471714 0.088262837
8.472714 0.089617586
8.473714 0.090967299
8.474714 0.092309318
8.475715 0.09364133
8.476714 0.094962306
8.477715 0.09627289800000001
8.478714 0.097575167
8.479714 0.098871719
8.480714 0.10016464
8.481714 0.10145466
8.482715 0.10274082999999999
8.483714 0.1040209
8.484715 0.10529221
8.485714 0.1065528
8.486714 0.10780216
8.487714 0.10904141999999999
8.488714 0.11027289
8.489715 0.11149908
8.490714 0.11272167
8.491714 0.1139408
8.492714 0.11515497
8.493714 0.11636168
8.494715 0.11755838
8.495714 0.11874352
8.496715 0.11991714
8.497714 0.12108084
8.498714 0.12223717999999999
8.499714 0.12338861000000001
8.500714 0.12453647
8.501715 0.12568041000000002
8.502714 0.12681859
8.503715 0.12794827
8.504714 0.12906695
8.505714 0.13017331000000001
8.506714 0.13126768
8.507714 0.13235194
8.508715 0.13342872
8.509714 0.13450035999999999
8.510715 0.13556798
8.511714 0.13663104
8.512714 0.13768751999999998
8.513714 0.13873479
8.514714 0.13977063
8.515715 0.14079411
8.516714 0.14180598
8.517715 0.14280836
8.518714 0.14380389999999998
8.519714 0.14479466000000002
8.520715 0.14578133
8.521714 0.14676283
8.522715 0.14773677000000002
8.523714 0.14870036
8.524714 0.1496515
8.525714 0.15058961
8.526714 0.1515159
8.527715 0.15243287
8.528714 0.15334331
8.529715 0.1542492
8.530714 0.15515088
8.531714 0.15604692
8.532714 0.15693463
8.533714 0.15781116
8.534715 0.15867457000000001
8.535714 0.15952466
8.536715 0.16036298999999998
8.537714 0.16119228
8.538714 0.16201525
8.539714 0.1628336
8.540714 0.16364728
8.541715 0.16445444
8.542714 0.16525229
8.543715 0.16603816
8.544714 0.16681063000000002
8.545714 0.16757015
8.546714 0.16831885
8.547714 0.16905969
8.548715 0.16979524000000001
8.549714 0.17052662000000002
8.550714 0.17125300000000002
8.551714 0.17197191
8.552714 0.1726802
8.553715 0.17337529
8.554714 0.1740562
8.555715 0.17472394
8.556714 0.17538102
8.557714 0.17603046
8.558714 0.17667449000000002
8.559714 0.17731369
8.560715 0.17794672
8.561714 0.17857091
8.562715 0.17918339
8.563714 0.17978231
8.564714 0.18036764
8.565714 0.18094114
8.566714 0.18150574
8.567715 0.18206422
8.568714 0.1826181
8.569715 0.18316696999999998
8.570714 0.18370864
8.571714 0.18424002
8.572714 0.18475837
8.573714 0.18526241
8.574715 0.18575282
8.575714 0.18623193
8.576715 0.18670274
8.577714 0.18716768
8.578714 0.18762761
8.579714 0.18808155000000001
8.580714 0.18852707999999999
8.581715 0.18896145
8.582714 0.18938272
8.583714 0.18979056
8.584714 0.19018634
8.585714 0.19057248
8.586715 0.19095138
8.587714 0.19132438000000002
8.588715 0.19169113
8.589714 0.19204981
8.590714 0.19239787
8.591714 0.19273317
8.592714 0.1930549
8.593715 0.19336403
8.594714 0.19366287
8.595715 0.19395416999999998
8.596714 0.19424
8.597714 0.19452091999999999
8.598714 0.19479575999999998
8.599714 0.19506208
8.600715 0.19531723
8.601714 0.19555931999999998
8.602715 0.19578801
8.603714 0.19600442999999998
8.604714 0.19621067
8.605714 0.19640878
8.606714 0.19659996000000002
8.607715 0.19678404
8.608714 0.19695971
8.609715 0.19712518
8.610714 0.19727915
8.611714 0.19742142999999998
8.612714 0.19755308
8.613714 0.19767601
8.614715 0.19779214999999997
8.615714 0.19790248000000002
8.616714 0.19800658
8.617714 0.19810265
8.618714 0.19818819
8.619715 0.19826097
8.620714 0.19831990000000002
8.621715 0.19836542000000001
8.622714 0.19839935
8.623714 0.19842411999999998
8.624714 0.19844188
8.625714 0.19845376
8.626715 0.19845949
8.627714 0.19845774000000002
8.628715 0.19844683999999999
8.629714 0.19842554
8.630714 0.19839355000000003
8.631714 0.19835158999999997
8.632714 0.19830096999999997
8.633715 0.19824281000000002
8.634714 0.19817735999999997
8.635715 0.19810376999999998
8.636714 0.19802025
8.637714 0.19792488000000003
8.638714 0.19781636
8.639714 0.19769475
8.640715 0.19756153
8.641714 0.19741917
8.642715 0.19727034999999998
8.643714 0.19711684
8.644714 0.19695902999999998
8.645715 0.19679571999999998
8.646714 0.19662473
8.647715 0.19644371
8.648714 0.19625111
8.649714 0.19604662
8.650714 0.19583119999999998
8.651714 0.19560654
8.652715 0.19537418
8.653714 0.1951348
8.654715 0.194888
8.655714 0.19463245
8.656714 0.19436663
8.657714 0.19408959
8.658714 0.19380159
8.659715 0.19350412
8.660714 0.19319936
8.661715 0.19288941
8.662714 0.1925753
8.663714 0.19225655
8.664714 0.19193124
8.665714 0.19159662
8.666715 0.19125019999999998
8.667714 0.19089065000000002
8.668715 0.19051833
8.669714 0.19013511
8.670714 0.18974368
8.671714 0.18934647000000002
8.672714 0.18894478
8.673715 0.18853833
8.674714 0.18812552999999999
8.675714 0.18770423
8.676714 0.18727272
8.677714 0.18683042
8.678715 0.18637818
8.679714 0.18591786999999999
8.680715 0.18545144
8.681714 0.18498006
8.682714 0.18450348
8.683714 0.18402003
8.684714 0.18352726
8.685715 0.18302299
8.686714 0.18250627
8.687715 0.18197792
8.688714 0.18144032000000002
8.689714 0.18089663
8.690714 0.18034955
8.691714 0.17980031999999999
8.692715 0.17924823
8.693714 0.17869092
8.694715 0.17812527
8.695714 0.17754866
8.696714 0.17696
8.697714 0.17636002
8.698714 0.17575100999999999
8.699715 0.17513576
8.700714 0.17451636
8.701715 0.17389335
8.702714 0.17326558
8.703714 0.1726307
8.704714 0.17198632
8.705714 0.1713311
8.706715 0.17066549
8.707714 0.16999164
8.708714 0.1693126
8.709714 0.16863106
8.710714 0.16794816
8.711715 0.16726296
8.712714 0.16657272
8.713715 0.16587393
8.714714 0.16516369
8.715714 0.16444092999999999
8.716714 0.16370681
8.717714 0.16296433999999999
8.718715 0.16221716
8.719714 0.16146813000000002
8.720715 0.16071823000000002
8.721714 0.15996621
8.722714 0.1592092
8.723714 0.15844399
8.724714 0.15766839
8.725715 0.1568822
8.726714 0.15608722
8.727715 0.15528656000000002
8.728714 0.15448319000000002
8.729714 0.15367866
8.730714 0.15287235
8.731714 0.15206172
8.732715 0.15124331
8.733714 0.15041428
8.734715 0.14957364
8.735714 0.14872282
8.736714 0.14786519
8.737714 0.14700475999999998
8.738714 0.14614461
8.739715 0.14528565
8.740714 0.14442625
8.741714 0.14356291
8.742714 0.14269168
8.743714 0.14180976
8.744715 0.1409166
8.745714 0.14001407
8.746715 0.13910567
8.747714 0.13819501
8.748714 0.13728433
8.749714 0.13637359999999998
8.750714 0.13546061
8.751715 0.13454201
8.752714 0.13361479
8.753715 0.13267769000000001
8.754714 0.13173181
8.755714 0.13078019
8.756714 0.1298266
8.757714 0.12887389000000002
8.758715 0.12792284
8.759714 0.12697169
8.760715 0.12601689
8.761714 0.12505447
8.762714 0.12408172
8.763714 0.12309832
8.764714 0.12210646
8.765715 0.12111005000000001
8.766714 0.12011314
8.767715 0.11911834999999998
8.768714 0.11812592999999999
8.769714 0.11713372
8.770715 0.11613817
8.771714 0.11513584
8.772715 0.11412483
8.773714 0.11310552
8.774714 0.11208032999999999
8.775714 0.11105262
8.776714 0.11002517
8.777715 0.10899903
8.778714 0.10797305
8.779715 0.10694436
8.780714 0.10590974
8.781714 0.10486692
8.782714 0.10381574
8.783714 0.10275823
8.784715 0.10169792999999999
8.785714 0.10063845
8.786715 0.09958205
8.787714 0.098528771
8.788714 0.09747642899999999
8.789714 0.096421503
8.790714 0.095360557
8.791715 0.094291579
8.792714 0.093214726
8.793715 0.092132168
8.794714 0.091047131
8.795714 0.08996259399999999
8.796714 0.088880106
8.797714 0.087799289
8.798715 0.086718134
8.799714 0.08563399299999999
8.800714 0.084544788
8.801714 0.083449937
8.802714 0.082350592
8.803715 0.08124914600000001
8.804714 0.080148189
8.805715 0.079049385
8.806714 0.077952741
8.807714 0.076856604
8.808714 0.07575831799999999
8.809714 0.074655347
8.810715 0.073546317
8.811714 0.072431593
8.812715 0.071313162
8.813714 0.070193864
8.814714 0.069076306
8.815714 0.067961932
8.816714 0.066850544
8.817715 0.06574052400000001
8.818714 0.06462959
8.819715 0.06351575100000001
8.820714 0.0623981
8.821714 0.061277084999999995
8.822714 0.06015422399999999
8.823714 0.059031369
8.824715 0.05790988799999999
8.825714 0.056790095
8.826715 0.055671175
8.827714 0.05455162599999999
8.828714 0.053429959000000006
8.829714 0.052305427
8.830714 0.051178382
8.831715 0.050050172000000004
8.832714 0.048922613
8.833714 0.047797255999999996
8.834714 0.046674785
8.835714 0.045554765
8.836715 0.044435865
8.837714 0.043316436
8.838715 0.042195173
8.839714 0.041071628
8.840714 0.039946334
8.841714 0.038820522999999996
8.842714 0.037695593
8.843715 0.036572537
8.844714 0.035451619999999996
8.845715 0.034332374
8.846714 0.033213949
8.847714 0.032095585
8.848714 0.030977026
8.849714 0.02985865
8.850715 0.028741302
8.851714 0.027625865
8.852715 0.026512842000000002
8.853714 0.025402074
8.854714 0.024292796
8.855714 0.023183964
8.856714 0.022074729
8.857715 0.020964837
8.858714 0.019854779
8.859715 0.018745608
8.860714 0.017638523
8.861714 0.016534379
8.862714 0.015433371
8.863714 0.014335025
8.864715 0.013238487
8.865714 0.012142996
8.866714 0.011048288
8.867714 0.0099547782
8.868714 0.0088633744
8.869715 0.0077750497
8.870714 0.006690326
8.871715 0.005608955299999999
8.872714 0.004529940299999999
8.873714 0.0034519344
8.874714 0.0023738348000000003
8.875714 0.0012953512
8.876715 0.00021724679
8.877714 -0.00085885731
8.878715 -0.0019310669999999999
8.879714 -0.0029979576
8.880714 -0.004059146499999999
8.881714 -0.0051154566
8.882714 -0.0061685598
8.883715 -0.0072202529
8.884714 -0.0082716644
8.885715 -0.009322740500000001
8.886714 -0.010372249
8.887714 -0.011418321
8.888714 -0.012459306
8.889714 -0.013494569000000001
8.890715 -0.014524853
8.891714 -0.015552036
8.892715 -0.016578342
8.893714 -0.017605307
8.894714 -0.018632990999999998
8.895715 -0.019659755
8.896714 -0.020682774
8.897715 -0.021699094000000002
8.898714 -0.022706811
8.899714 -0.023705878
8.900714 -0.024698168
8.901714 -0.02568677
8.902715 -0.026674735
8.903714 -0.027663821999999998
8.904715 -0.028653777999999998
8.905714 -0.029642426
8.906714 -0.030626613
8.907714 -0.031603561
8.908714 -0.032572087
8.909715 -0.033533151
8.910714 -0.034489451000000004
8.911715 -0.035444254
8.912714 -0.036399899
8.913714 -0.037356649
8.914714 -0.038312402
8.915714 -0.039263425000000005
8.916715 -0.040205847
8.917714 -0.041137266
8.918715 -0.042057838
8.919714 -0.04297031
8.920714 -0.04387899
8.921714 -0.044788013
8.922714 -0.045699641
8.923715 -0.046613294
8.924714 -0.047525755
8.925714 -0.04843245
8.926714 -0.049329322
8.927714 -0.05021450300000001
8.928715 -0.051089062
8.929714 -0.051956536000000005
8.930715 -0.05282138
8.931714 -0.053687027
8.932714 -0.054554362
8.933714 -0.055421289
8.934714 -0.056283572
8.935715 -0.057136593
8.936714 -0.057977386000000006
8.937715 -0.05880594299999999
8.938714 -0.05962532
8.939714 -0.06044039
8.940714 -0.061255839
8.941714 -0.062074110999999994
8.942715 -0.062894315
8.943714 -0.063712482
8.944715 -0.064523111
8.945714 -0.065321405
8.946714 -0.066105247
8.947714 -0.06687607999999999
8.948714 -0.067638321
8.949715 -0.06839757
8.950714 -0.069158297
8.951715 -0.069922023
8.952714 -0.07068672
8.953714 -0.071447715
8.954714 -0.072199659
8.955714 -0.072938803
8.956715 -0.073664519
8.957714 -0.074379536
8.958714 -0.07508868
8.959714 -0.075796735
8.960714 -0.076506322
8.961715 -0.077216659
8.962714 -0.077923801
8.963715 -0.078622263
8.964714 -0.07930732700000001
8.965714 -0.079977064
8.966714 -0.080633257
8.967714 -0.081280776
8.968715 -0.081925659
8.969714 -0.082572683
8.970715 -0.08322346800000001
8.971714 -0.083875796
8.972714 -0.084524555
8.973714 -0.085163792
8.974714 -0.085789082
8.975715 -0.086399209
8.976714 -0.086996506
8.977715 -0.087585713
8.978714 -0.088171865
8.979714 -0.088758109
8.980714 -0.089344394
8.981714 -0.08992755899999999
8.982715 -0.090502761
8.983714 -0.091065647
8.984715 -0.091614301
8.985714 -0.092150178
8.986714 -0.09267758
8.987714 -0.093201915
8.988714 -0.093727448
8.989715 -0.094255485
8.990714 -0.094783743
8.991714 -0.095307198
8.992714 -0.095820014
8.993714 -0.09631780599999999
8.994715 -0.096799311
8.995714 -0.097266788
8.996715 -0.097725005
8.997714 -0.098179269
8.998714 -0.098633289
8.999714 -0.099087809
9.000714 -0.09954043200000001
9.001715 -0.09998681499999999
9.002714 -0.1004226
9.003715 -0.10084528
9.004714 -0.10125524
9.005714 -0.10165555000000001
9.006714 -0.10205058
9.007714 -0.10244405999999999
9.008715 -0.10283745
9.009714 -0.10322921
9.010715 -0.10361534000000001
9.011714 -0.10399098999999999
9.012714 -0.10435238000000001
9.013714 -0.1046984
9.014714 -0.10503103
9.015715 -0.10535464
9.016714 -0.10567423
9.017715 -0.10599348
9.018714 -0.10631344
9.019714 -0.10663210000000001
9.020715 -0.10694535
9.021714 -0.10724863
9.022715 -0.10753871
9.023714 -0.10781498
9.024714 -0.10807945999999999
9.025714 -0.10833592
9.026714 -0.10858820000000001
9.027715 -0.10883856
9.028714 -0.10908680000000001
9.029715 -0.10933037
9.030714 -0.10956545999999999
9.031714 -0.10978868
9.032714 -0.10999853000000001
9.033714 -0.11019607
9.034715 -0.11038458000000001
9.035714 -0.11056822000000001
9.036715 -0.11075039
9.037714 -0.11093226
9.038714 -0.11111230999999999
9.039714 -0.11128683
9.040714 -0.11145135999999999
9.041715 -0.11160239
9.042714 -0.11173867
9.043715 -0.11186170999999999
9.044714 -0.11197507000000001
9.045714 -0.11208293999999999
9.046714 -0.11218849
9.047714 -0.11229270999999999
9.048715 -0.11239403
9.049714 -0.1124892
9.050714 -0.11257463000000001
9.051714 -0.11264795000000001
9.052714 -0.11270905
9.053715 -0.1127601
9.054714 -0.11280456
9.055715 -0.11284574
9.056714 -0.11288527999999999
9.057714 -0.11292242
9.058714 -0.11295412
9.059714 -0.11297627000000002
9.060715 -0.11298534
9.061714 -0.1129798
9.062715 -0.11296081000000001
9.063714 -0.11293185
9.064714 -0.11289733
9.065714 -0.11286096
9.066714 -0.11282429000000001
9.067715 -0.11278617
9.068714 -0.11274324
9.069715 -0.11269143
9.070714 -0.11262753
9.071714 -0.11255054
9.072714 -0.112462
9.073714 -0.11236522
9.074715 -0.11226387
9.075714 -0.11216033
9.076715 -0.11205464
9.077714 -0.11194443999999999
9.078714 -0.11182599
9.079714 -0.11169573999999999
9.080714 -0.11155194
9.081715 -0.11139546000000002
9.082714 -0.1112295
9.083714 -0.11105837
9.084714 -0.11088571
9.085714 -0.110713
9.086715 -0.11053886000000002
9.087714 -0.11035964
9.088715 -0.11017083
9.089714 -0.10996887999999999
9.090714 -0.10975270000000001
9.091714 -0.10952402
9.092714 -0.10928668
9.093715 -0.10904501
9.094714 -0.10880206999999999
9.095715 -0.10855842
9.096714 -0.10831191000000001
9.097714 -0.10805870000000001
9.098714 -0.10779496999999999
9.099714 -0.10751853000000001
9.100715 -0.10722983000000001
9.101714 -0.10693173
9.102715 -0.10662823999999999
9.103714 -0.10632275000000001
9.104714 -0.10601651999999999
9.105714 -0.10570805
9.106714 -0.10539364
9.107715 -0.105069
9.108714 -0.10473100999999999
9.109715 -0.10437919
9.110714 -0.10401594
9.111714 -0.10364564
9.112714 -0.10327292999999999
9.113714 -0.10290074
9.114715 -0.10252915
9.115714 -0.10215537999999999
9.116714 -0.1017749
9.117714 -0.10138333
9.118714 -0.10097827000000001
9.119715 -0.10056013999999999
9.120714 -0.100132
9.121715 -0.099698117
9.122714 -0.099262153
9.123714 -0.09882557200000001
9.124714 -0.098387082
9.125714 -0.097943284
9.126715 -0.09749023
9.127714 -0.097025279
9.128715 -0.096548325
9.129714 -0.096061965
9.130714 -0.095570466
9.131714 -0.09507792400000001
9.132714 -0.094586506
9.133715 -0.094095408
9.134714 -0.093601079
9.135715 -0.093098631
9.136714 -0.09258377200000001
9.137714 -0.092054566
9.138714 -0.091512216
9.139714 -0.09096054099999999
9.140715 -0.090404414
9.141714 -0.089847797
9.142715 -0.089292193
9.143714 -0.088736147
9.144714 -0.088176009
9.145715 -0.087607617
9.146714 -0.08702813100000001
9.147715 -0.086437271
9.148714 -0.085837388
9.149714 -0.085232413
9.150714 -0.084626058
9.151714 -0.084020145
9.152715 -0.083413714
9.153714 -0.08280336
9.154715 -0.082184625
9.155714 -0.081553881
9.156714 -0.08090990599999999
9.157714 -0.08025447599999999
9.158714 -0.07959172399999999
9.159715 -0.078926492
9.160714 -0.078262435
9.161715 -0.07760057899999999
9.162714 -0.076938985
9.163714 -0.076273613
9.164714 -0.075600029
9.165714 -0.074915221
9.166715 -0.074218807
9.167714 -0.073513086
9.168715 -0.072801992
9.169714 -0.072089367
9.170714 -0.071377313
9.171714 -0.070665311
9.172714 -0.06995048000000001
9.173715 -0.06922885100000001
9.174714 -0.06849709899999999
9.175714 -0.06775399700000001
9.176714 -0.067000999
9.177714 -0.06624168
9.178715 -0.065480301
9.179714 -0.064720056
9.180715 -0.063961773
9.181714 -0.063203601
9.182714 -0.062441762
9.183714 -0.061672105
9.184714 -0.060891802
9.185715 -0.060100463
9.186714 -0.059300271
9.187715 -0.058495061
9.188714 -0.05768874500000001
9.189714 -0.056883727999999995
9.190714 -0.056080008
9.191714 -0.055275235
9.192715 -0.054465758
9.193714 -0.053648179
9.194715 -0.052820763
9.195714 -0.051984139
9.196714 -0.051141024
9.197714 -0.050295074
9.198714 -0.049449358
9.199715 -0.048605097
9.200714 -0.047761158
9.201715 -0.046914539
9.202714 -0.046061605000000005
9.203714 -0.045199602
9.204714 -0.044327796999999995
9.205714 -0.043447799
9.206715 -0.042562946000000004
9.207714 -0.041676988
9.208714 -0.04079261
9.209714 -0.039910405999999995
9.210714 -0.039028666999999996
9.211715 -0.038144115
9.212714 -0.037253226
9.213715 -0.036353646999999996
9.214714 -0.035445107
9.215714 -0.034529497
9.216714 -0.03361007
9.217714 -0.032690106000000003
9.218715 -0.03177161
9.219714 -0.030854525
9.220715 -0.029936820000000003
9.221714 -0.029015375
9.222714 -0.028087312000000003
9.223714 -0.027151222
9.224714 -0.026207789999999998
9.225715 -0.025259543000000002
9.226714 -0.024309853
9.227715 -0.023361544
9.228714 -0.022415727
9.229714 -0.021471297
9.230714 -0.020525335000000002
9.231714 -0.019574238
9.232715 -0.018615146
9.233714 -0.017647100000000002
9.234715 -0.01667145
9.235714 -0.015691367
9.236714 -0.014710626000000001
9.237714 -0.013732168
9.238714 -0.012757003
9.239715 -0.011783894
9.240714 -0.010809936
9.241714 -0.0098318014
9.242714 -0.0088471294
9.243714 -0.007855486200000001
9.244715 -0.0068585185
9.245714 -0.0058592152
9.246715 -0.004860609300000001
9.247714 -0.0038644459
9.248714 -0.0028703895000000003
9.249714 -0.0018761048999999998
9.250714 -0.00087820463
9.251715 0.00012632668
9.252714 0.0011388152
9.253715 0.0021582386
9.254714 0.0031815172000000005
9.255714 0.0042046653
9.256714 0.0052243373000000004
9.257714 0.006239146
9.258715 0.0072502218
9.259714 0.0082607577
9.260715 0.0092747367
9.261714 0.01029534
9.262714 0.011323690999999999
9.263714 0.012358454
9.264714 0.013396423000000001
9.265715 0.014433885
9.266714 0.015468154999999999
9.267715 0.016498665
9.268714 0.017527127
9.269714 0.018556732
9.270715 0.019590701999999998
9.271714 0.020630837
9.272715 0.021676651
9.273714 0.022725511
9.274714 0.023773716
9.275714 0.024818053000000003
9.276714 0.02585722
9.277715 0.026892456999999998
9.278714 0.027927136
9.279715 0.028965418
9.280714 0.030010584
9.281714 0.031063662
9.282714 0.03212298
9.283714 0.033184793
9.284715 0.034244765999999996
9.285714 0.035299678
9.286715 0.036348647000000005
9.287714 0.037393393
9.288714 0.038437411
9.289714 0.039484433
9.290714 0.040536815999999996
9.291715 0.041594569
9.292714 0.042655383000000005
9.293715 0.043715685
9.294714 0.04477225
9.295714 0.045823643000000004
9.296714 0.046870919
9.297714 0.047917213
9.298715 0.048966432000000004
9.299714 0.050021574
9.300714 0.051083358
9.301714 0.052149844
9.302714 0.053217111
9.303715 0.054280791999999994
9.304714 0.05533782499999999
9.305715 0.05638763499999999
9.306714 0.057432358
9.307714 0.058475892999999994
9.308714 0.059522293000000004
9.309714 0.06057409899999999
9.310715 0.06163136
9.311714 0.062691676
9.312715 0.063751324
9.313714 0.064806885
9.314714 0.06585673
9.315714 0.066901714
9.316714 0.06794478400000001
9.317715 0.068989646
9.318714 0.070039113
9.319715 0.071093801
9.320714 0.072151748
9.321714 0.073209149
9.322714 0.074261881
9.323714 0.075307174
9.324715 0.076344784
9.325714 0.077377073
9.326715 0.078408059
9.327714 0.079441781
9.328714 0.080480654
9.329714 0.081524526
9.330714 0.082570827
9.331715 0.083615672
9.332714 0.084655557
9.333714 0.085688807
9.334714 0.086716242
9.335714 0.087740773
9.336715 0.088766078
9.337714 0.08979495600000001
9.338715 0.090828061
9.339714 0.091863546
9.340714 0.092897762
9.341714 0.093926769
9.342714 0.094947964
9.343715 0.095961185
9.344714 0.096968788
9.345715 0.09797470400000001
9.346714 0.098982814
9.347714 0.099995406
9.348714 0.10101221
9.349714 0.10203057
9.350715 0.10304654
9.351714 0.10405653
9.352715 0.10505880000000001
9.353714 0.10605409
9.354714 0.10704531
9.355714 0.10803620000000001
9.356714 0.10902976
9.357715 0.11002691
9.358714 0.11102611
9.359715 0.11202390000000001
9.360714 0.11301644000000001
9.361714 0.11400100999999999
9.362714 0.11497724
9.363714 0.11594726
9.364715 0.11691481000000001
9.365714 0.11788376
9.366714 0.11885647
9.367714 0.11983282999999999
9.368714 0.12081029
9.369715 0.12178491000000001
9.370714 0.12275291
9.371715 0.12371229
9.372714 0.12466355
9.373714 0.12560948
9.374714 0.12655398
9.375714 0.12750039999999999
9.376715 0.12845014999999999
9.377714 0.12940209
9.378715 0.13035296999999998
9.379714 0.13129876000000001
9.380714 0.13223635
9.381714 0.13316476
9.382714 0.13408564
9.383715 0.13500254
9.384714 0.13591946
9.385715 0.13683919
9.386714 0.13776213
9.387714 0.13868612
9.388714 0.13960729
9.389714 0.14052162
9.390715 0.14142658
9.391714 0.1423222
9.392715 0.14321099
9.393714 0.14409698999999998
9.394714 0.14498406
9.395715 0.14587432
9.396714 0.14676725
9.397715 0.14765987
9.398714 0.14854794
9.399714 0.14942768
9.400714 0.15029729
9.401714 0.15115769
9.402715 0.15201214000000002
9.403714 0.15286483
9.404715 0.15371925
9.405714 0.15457666
9.406714 0.15543558
9.407714 0.15629239
9.408714 0.15714278
9.409715 0.15798352
9.410714 0.15881382
9.411715 0.15963563
9.412714 0.16045289999999998
9.413714 0.16126992
9.414714 0.16208959
9.415714 0.16291214
9.416715 0.16373503
9.417714 0.16455395
9.418715 0.16536454
9.419714 0.16616414000000002
9.420714 0.16695289000000002
9.421714 0.16773366
9.422714 0.16851096
9.423715 0.16928903
9.424714 0.17007018000000002
9.425714 0.1708538
9.426714 0.17163666
9.427714 0.17241416
9.428715 0.17318223
9.429714 0.17393894
9.430715 0.17468525999999998
9.431714 0.17542467
9.432714 0.17616161
9.433714 0.17689974
9.434714 0.17764033
9.435715 0.17838178000000002
9.436714 0.17912027
9.437715 0.17985136000000002
9.438714 0.18057183999999998
9.439714 0.18128107
9.440714 0.18198128
9.441714 0.1826767
9.442715 0.18337177
9.443714 0.18406936
9.444715 0.18476953
9.445714 0.1854694
9.446714 0.18616429
9.447714 0.18684956
9.448714 0.18752238
9.449715 0.18818286
9.450714 0.18883398
9.451715 0.18948034
9.452714 0.19012641
9.453714 0.19077471000000001
9.454714 0.19142493
9.455714 0.19207414
9.456715 0.19271813
9.457714 0.19335307
9.458714 0.19397713
9.459714 0.19459117
9.460714 0.1951982
9.461715 0.19580212
9.462714 0.19640591999999998
9.463715 0.19701042
9.464714 0.19761382000000002
9.465714 0.19821245
9.466714 0.19880220999999998
9.467714 0.19938031
9.468715 0.19994641
9.469714 0.20050291999999997
9.470715 0.20105401
9.471714 0.20160407
9.472714 0.20215604
9.473714 0.20271025
9.474714 0.20326436
9.475715 0.20381433000000002
9.476714 0.20435588
9.477715 0.20488617
9.478714 0.20540472999999998
9.479714 0.20591347000000002
9.480714 0.20641574999999998
9.481714 0.20691495999999998
9.482715 0.20741313
9.483714 0.20791021999999998
9.484715 0.20840424000000002
9.485714 0.20889223
9.486714 0.20937158000000003
9.487714 0.20984118
9.488714 0.21030186
9.489715 0.21075609
9.490714 0.21120694
9.491714 0.21165682000000002
9.492714 0.21210634
9.493714 0.21255419000000003
9.494715 0.21299740999999997
9.495714 0.21343260999999997
9.496715 0.2138572
9.497714 0.21427036
9.498714 0.21467328
9.499714 0.21506869
9.500714 0.21545987
9.501715 0.21584933
9.502714 0.21623806
9.503715 0.21662516999999998
9.504714 0.21700838
9.505714 0.21738501000000002
9.506714 0.21775288
9.507714 0.21811120999999997
9.508715 0.21846071
9.509714 0.21880317999999999
9.510715 0.21914071
9.511714 0.21947482999999998
9.512714 0.21980582
9.513714 0.22013270999999998
9.514714 0.22045372
9.515715 0.22076697
9.516714 0.22107125
9.517715 0.22136656999999998
9.518714 0.22165407
9.519714 0.22193571
9.520715 0.22221343
9.521714 0.22248845
9.522715 0.22276080999999998
9.523714 0.22302937999999997
9.524714 0.2232922
9.525714 0.2235472
9.526714 0.22379296999999998
9.527715 0.22402918
9.528714 0.22425666
9.529715 0.22447704999999998
9.530714 0.22469226
9.531714 0.22490364
9.532714 0.22511166
9.533714 0.22531559
9.534715 0.22551401000000001
9.535714 0.22570521
9.536715 0.22588793999999998
9.537714 0.22606178999999998
9.538714 0.22622743
9.539714 0.22638629
9.540714 0.22654005
9.541715 0.22669004
9.542714 0.22683663
9.543715 0.22697914
9.544714 0.22711607
9.545714 0.22724556999999998
9.546714 0.22736615999999998
9.547714 0.22747716999999998
9.548715 0.22757914999999998
9.549714 0.22767347000000002
9.550714 0.22776191999999998
9.551714 0.22784602
9.552714 0.22792644
9.553715 0.22800274
9.554714 0.22807356
9.555715 0.22813722
9.556714 0.22819231
9.557714 0.22823833999999998
9.558714 0.22827592000000002
9.559714 0.22830656000000002
9.560715 0.22833204999999998
9.561714 0.22835373
9.562715 0.22837187
9.563714 0.22838549
9.564714 0.22839261
9.565714 0.22839094
9.566714 0.22837876000000001
9.567715 0.22835564
9.568714 0.22832265
9.569715 0.22828202
9.570714 0.22823645
9.571714 0.22818802000000002
9.572714 0.22813756999999998
9.573714 0.22808425000000002
9.574715 0.22802597
9.575714 0.22796013
9.576715 0.22788455
9.577714 0.22779836
9.578714 0.22770225
9.579714 0.22759808
9.580714 0.22748818
9.581715 0.22737426
9.582714 0.22725677
9.583714 0.2271346
9.584714 0.22700564
9.585714 0.22686757000000002
9.586715 0.22671892999999999
9.587714 0.22655981999999997
9.588715 0.22639192000000002
9.589714 0.226218
9.590714 0.22604074
9.591714 0.22586172000000002
9.592714 0.22568058
9.593715 0.22549517
9.594714 0.22530218
9.595715 0.22509836
9.596714 0.22488183
9.597714 0.22465277
9.598714 0.22441344000000002
9.599714 0.22416734000000002
9.600715 0.22391789
9.601714 0.22366715
9.602715 0.22341502
9.603714 0.2231593
9.604714 0.22289657000000002
9.605714 0.22262363000000002
9.606714 0.22233862
9.607715 0.2220419
9.608714 0.22173574999999998
9.609715 0.22142350000000002
9.610714 0.22110806
9.611714 0.22079067000000002
9.612714 0.22047039
9.613714 0.22014433
9.614715 0.21980896
9.615714 0.21946146
9.616714 0.21910104
9.617714 0.21872935000000002
9.618714 0.21834997
9.619715 0.21796697
9.620714 0.21758328999999998
9.621715 0.21719956
9.622714 0.21681364
9.623714 0.21642141999999998
9.624714 0.21601836000000002
9.625714 0.21560125
9.626715 0.21516948
9.627714 0.21472534000000001
9.628715 0.21427306000000002
9.629714 0.21381725
9.630714 0.21336104
9.631714 0.21290486
9.632714 0.2124463
9.633715 0.2119811
9.634714 0.21150494
9.635715 0.21101518
9.636714 0.21051196
9.637714 0.20999815
9.638714 0.20947815000000003
9.639714 0.20895605
9.640715 0.20843393
9.641714 0.20791087
9.642715 0.20738326
9.643714 0.20684621
9.644714 0.20629563
9.645715 0.20572988000000003
9.646714 0.20515049999999999
9.647715 0.20456176999999998
9.648714 0.20396896
9.649714 0.20337629000000002
9.650714 0.20278512999999998
9.651714 0.20219351
9.652715 0.20159681
9.653714 0.20098956
9.654715 0.20036771999999997
9.655714 0.19973021
9.656714 0.19907935
9.657714 0.19841997
9.658714 0.19775738
9.659715 0.19709524
9.660714 0.19643409
9.661715 0.19577108
9.662714 0.19510123
9.663714 0.1944194
9.664714 0.19372245999999999
9.665714 0.19301063999999998
9.666715 0.19228739
9.667714 0.19155801
9.668715 0.19082750999999998
9.669714 0.19009848
9.670714 0.18937008
9.671714 0.18863826
9.672714 0.18789745
9.673715 0.18714278
9.674714 0.18637205999999998
9.675714 0.18558669
9.676714 0.18479107
9.677714 0.18399084000000002
9.678715 0.18319058
9.679714 0.18239194
9.680715 0.18159301
9.681714 0.18078913
9.682714 0.17997478
9.683714 0.1791459
9.684714 0.17830151
9.685715 0.17744411999999998
9.686714 0.17657876
9.687715 0.17571084
9.688714 0.17484399
9.689714 0.17397853000000002
9.690714 0.17311139
9.691714 0.17223727
9.692715 0.1713509
9.693714 0.17044906999999998
9.694715 0.16953201
9.695714 0.16860324
9.696714 0.16766815999999998
9.697714 0.16673187
9.698714 0.16579715
9.699715 0.16486331999999998
9.700714 0.16392659999999998
9.701715 0.16298172
9.702714 0.16202402000000002
9.703714 0.16105137
9.704714 0.16006501
9.705714 0.15906898
9.706715 0.15806836
9.707714 0.15706727
9.708714 0.15606707
9.709714 0.15506585
9.710714 0.15405924000000001
9.711715 0.15304225
9.712714 0.15201127
9.713715 0.15096567
9.714714 0.14990799
9.715714 0.148843
9.716714 0.14777574000000002
9.717714 0.14670950000000002
9.718715 0.14564454
9.719714 0.14457798
9.720715 0.14350498
9.721714 0.1424207
9.722714 0.14132224
9.723714 0.14020975000000002
9.724714 0.13908629
9.725715 0.13795655
9.726714 0.1368249
9.727715 0.13569366
9.728714 0.13456220000000002
9.729714 0.13342723
9.730714 0.13228429
9.731714 0.13112957
9.732715 0.1299615
9.733714 0.12878141
9.734715 0.12759294
9.735714 0.12640051
9.736714 0.12520752999999998
9.737714 0.12401496000000001
9.738714 0.12282098
9.739715 0.12162172
9.740714 0.12041289999999999
9.741714 0.11919160999999999
9.742714 0.11795746
9.743714 0.11671281
9.744715 0.11546172
9.745714 0.11420836000000001
9.746715 0.11295526
9.747714 0.11170236
9.748714 0.110447
9.749714 0.10918505
9.750714 0.10791259
9.751715 0.10662753999999999
9.752714 0.10533041
9.753715 0.10402406
9.754714 0.10271255
9.755714 0.10139941000000001
9.756714 0.10008629000000001
9.757714 0.098772359
9.758715 0.09745472300000001
9.759714 0.096129725
9.760715 0.094794505
9.761714 0.093448209
9.762714 0.092092319
9.763714 0.090729992
9.764714 0.089364714
9.765715 0.087998796
9.766714 0.086632377
9.767715 0.085263385
9.768714 0.083888392
9.769714 0.082504051
9.770715 0.081108505
9.771714 0.07970218999999999
9.772715 0.07828768
9.773714 0.076868659
9.774714 0.075448432
9.775714 0.07402862
9.776714 0.07260855100000001
9.777715 0.071185583
9.778714 0.069756235
9.779715 0.06831763299999999
9.780714 0.066868641
9.781714 0.06541026500000001
9.782714 0.063945161
9.783714 0.06247644200000001
9.784715 0.061006373
9.785714 0.059535423999999997
9.786715 0.058062171
9.787714 0.056583964
9.788714 0.055098183999999994
9.789714 0.053603423
9.790714 0.052100164000000004
9.791715 0.050590624
9.792714 0.04907783599999999
9.793715 0.047564367
9.794714 0.046051221
9.795714 0.044537378999999995
9.796714 0.043020202
9.797714 0.041496498
9.798715 0.039963829
9.799714 0.038421491999999995
9.800714 0.036870787
9.801714 0.035314463
9.802714 0.033755573999999997
9.803715 0.032196267
9.804714 0.030636968
9.805715 0.029076336
9.806714 0.027511967000000002
9.807714 0.025941519
9.808714 0.02436377
9.809714 0.022779162
9.810715 0.021189578
9.811714 0.019597473
9.812715 0.018004749
9.813714 0.016411861
9.814714 0.014817565
9.815714 0.013219417
9.816714 0.011614819
9.817715 0.010002162
9.818714 0.0083815779
9.819715 0.0067549634
9.820714 0.005125269700000001
9.821714 0.003495346
9.822714 0.0018668265
9.823714 0.00023952355
9.824715 -0.0013884202
9.825714 -0.0030196987
9.826715 -0.0046566893
9.827714 -0.0063004728999999995
9.828714 -0.0079504411
9.829714 -0.009604646
9.830714 -0.011260722
9.831715 -0.012916968
9.832714 -0.014573116
9.833714 -0.016230427999999998
9.834714 -0.017891101
9.835714 -0.019557223999999998
9.836715 -0.021229751
9.837714 -0.022907952
9.838715 -0.024589590999999997
9.839714 -0.026271772
9.840714 -0.027952102
9.841714 -0.029629687
9.842714 -0.031305524
9.843715 -0.032982123
9.844714 -0.034662493
9.845715 -0.036348935
9.846714 -0.038042125999999996
9.847714 -0.039740879
9.848714 -0.04144267
9.849714 -0.043144694
9.850715 -0.044845024
9.851714 -0.046543349
9.852715 -0.04824099
9.853714 -0.049940217
9.854714 -0.051643164
9.855714 -0.053350779
9.856714 -0.055062346
9.857715 -0.05677572299999999
9.858714 -0.058488239
9.859715 -0.060197851
9.860714 -0.061904069
9.861714 -0.063608249
9.862714 -0.065313099
9.863714 -0.067021581
9.864715 -0.06873568099999999
9.865714 -0.070455536
9.866714 -0.072179327
9.867714 -0.07390392700000001
9.868714 -0.075626106
9.869715 -0.07734376700000001
9.870714 -0.07905672
9.871715 -0.080766669
9.872714 -0.082476443
9.873714 -0.084188767
9.874714 -0.08590510700000001
9.875714 -0.087625085
9.876715 -0.08934667
9.877714 -0.091067079
9.878715 -0.092783984
9.879714 -0.094496523
9.880714 -0.09620568
9.881714 -0.09791384199999999
9.882714 -0.099623762
9.883715 -0.10133729000000001
9.884714 -0.10305452
9.885715 -0.10477355999999999
9.886714 -0.10649122
9.887714 -0.10820421999999999
9.888714 -0.10991049
9.889714 -0.11160997
9.890715 -0.11330466
9.891714 -0.11499787
9.892715 -0.11669286
9.893714 -0.11839153999999999
9.894714 -0.12009381
9.895715 -0.12179755
9.896714 -0.12349952
9.897715 -0.12519670000000002
9.898714 -0.12688745999999998
9.899714 -0.12857215
9.900714 -0.1302529
9.901714 -0.13193255
9.902715 -0.13361340000000002
9.903714 -0.13529614
9.904715 -0.13697942
9.905714 -0.13866037
9.906714 -0.14033573
9.907714 -0.14200319
9.908714 -0.14366241000000002
9.909715 -0.14531517
9.910714 -0.14696473000000002
9.911715 -0.14861453
9.912714 -0.15026678999999998
9.913714 -0.15192154
9.914714 -0.15357658
9.915714 -0.15522831
9.916715 -0.15687304999999999
9.917714 -0.15850852
9.918715 -0.16013463
9.919714 -0.16175344
9.920714 -0.16336822
9.921714 -0.16498205
9.922714 -0.16659653
9.923715 -0.16821107
9.924714 -0.16982318
9.925714 -0.17142951
9.926714 -0.17302729
9.927714 -0.1746155
9.928715 -0.17619532
9.929714 -0.17776967000000002
9.930715 -0.1793419
9.931714 -0.18091436
9.932714 -0.18248727
9.933714 -0.18405853
9.934714 -0.18562439
9.935715 -0.18718092
9.936714 -0.18872551
9.937715 -0.19025791
9.938714 -0.19178028
9.939714 -0.19329636
9.940714 -0.1948099
9.941714 -0.19632319
9.942715 -0.19783615
9.943714 -0.19934636000000003
9.944715 -0.20085019
9.945714 -0.20234418999999998
9.946714 -0.20382657999999998
9.947714 -0.20529786000000003
9.948714 -0.20676052999999997
9.949715 -0.20821785999999998
9.950714 -0.20967249000000002
9.951715 -0.21112508000000002
9.952714 -0.21257396
9.953714 -0.21401579
9.954714 -0.21544688
9.955714 -0.21686475
9.956715 -0.21826921
9.957714 -0.21966244000000001
9.958714 -0.22104820000000003
9.959714 -0.22243026
9.960714 -0.22381081
9.961715 -0.22518954
9.962714 -0.2265637
9.963715 -0.22792921
9.964714 -0.22928219
9.965714 -0.23062048
9.966714 -0.2319444
9.967714 -0.23325654
9.968715 -0.23456048000000002
9.969714 -0.23585928
9.970715 -0.23715419
9.971714 -0.23844407
9.972714 -0.23972604000000003
9.973714 -0.24099662
9.974714 -0.24225334999999998
9.975715 -0.24349574999999998
9.976714 -0.24472557
9.977715 -0.24594597
9.978714 -0.24716006999999998
9.979714 -0.24836955
9.980714 -0.24957384000000002
9.981714 -0.25077022000000004
9.982715 -0.25195491
9.983714 -0.25312456
9.984715 -0.25427763000000003
9.985714 -0.25541498
9.986714 -0.25653946
9.987714 -0.25765472
9.988714 -0.25876372
9.989715 -0.25986745
9.990714 -0.26096459
9.991714 -0.26205205
9.992714 -0.26312623999999996
9.993714 -0.2641845
9.994715 -0.26522616
9.995714 -0.2662526
9.996715 -0.26726658000000003
9.997714 -0.26827093999999996
9.998714 -0.26926731
9.999714 -0.2702554
10.00071 -0.27123319
10.00171 -0.27219781
10.00271 -0.27314678
10.00371 -0.27407918000000003
10.00471 -0.27499597
10.00571 -0.27589959000000003
10.00671 -0.27679284
10.00771 -0.27767767
10.00871 -0.27855423
10.00971 -0.27942071
10.01071 -0.28027403
10.01171 -0.28111103
10.01271 -0.28192971
10.01371 -0.28272992999999996
10.01471 -0.28351343
10.01571 -0.284283
10.01671 -0.28504131
10.01771 -0.28578984
10.01871 -0.28652831
10.01971 -0.2872549
10.02071 -0.28796710999999997
10.02171 -0.28866275999999996
10.02271 -0.28934095000000004
10.02371 -0.29000221
10.02471 -0.29064821999999996
10.02571 -0.29128089
10.02671 -0.29190138
10.02771 -0.29250956
10.02871 -0.29310395
10.02971 -0.29368235
10.03071 -0.29424278
10.03171 -0.29478425
10.03271 -0.29530728
10.03371 -0.29581366
10.03471 -0.29630573
10.03571 -0.2967854
10.03671 -0.29725339
10.03771 -0.29770895
10.03871 -0.29815016
10.03971 -0.29857473
10.04071 -0.29898079
10.04171 -0.29936754
10.04271 -0.29973548
10.04371 -0.30008601
10.04471 -0.30042066
10.04571 -0.30074045
10.04671 -0.30104541
10.04771 -0.30133461
10.04871 -0.30160655999999997
10.04971 -0.30185989999999996
10.05071 -0.30209402999999996
10.05171 -0.30230933
10.05271 -0.30250698
10.05371 -0.30268845
10.05471 -0.30285492999999997
10.05571 -0.30300668
10.05671 -0.30314305
10.05771 -0.30326257
10.05871 -0.30336354
10.05971 -0.30344471
10.06071 -0.30350557
10.06171 -0.30354662000000004
10.06271 -0.30356899000000004
10.06371 -0.303574
10.06471 -0.30356257
10.06571 -0.30353493
10.06671 -0.30349046
10.06771 -0.30342804
10.06871 -0.30334643
10.06971 -0.30324482
10.07071 -0.30312308
10.07171 -0.30298172
10.07271 -0.30282172
10.07371 -0.30264405
10.07471 -0.30244924
10.07571 -0.30223712999999996
10.07671 -0.30200689000000003
10.07771 -0.30175725
10.07871 -0.301487
10.07971 -0.30119542
10.08071 -0.30088257
10.08171 -0.30054918
10.08271 -0.30019651
10.08371 -0.29982581999999997
10.08471 -0.29943790000000003
10.08571 -0.29903278
10.08671 -0.29860968
10.08771 -0.29816732
10.08871 -0.29770436
10.08971 -0.29721983999999996
10.09071 -0.29671357
10.09171 -0.29618614
10.09271 -0.29563863999999995
10.09371 -0.29507217
10.09471 -0.29448729
10.09571 -0.29388382
10.09671 -0.2932607
10.09771 -0.2926165
10.09871 -0.29194993
10.09971 -0.29126043
10.10071 -0.29054848
10.10171 -0.28981545000000003
10.10271 -0.28906327
10.10371 -0.28829351000000003
10.10471 -0.28750686999999997
10.10571 -0.28670277
10.10671 -0.28587943
10.10771 -0.2850346
10.10871 -0.28416628
10.10971 -0.28327352
10.11071 -0.28235673
10.11171 -0.28141756
10.11271 -0.2804582
10.11371 -0.27948048
10.11471 -0.27848508
10.11571 -0.27747129
10.11671 -0.27643729
10.11771 -0.27538096
10.11871 -0.27430076000000003
10.11971 -0.27319648999999996
10.12071 -0.27206941
10.12171 -0.27092171
10.12271 -0.26975567
10.12371 -0.26857252
10.12471 -0.26737191000000005
10.12571 -0.26615183
10.12671 -0.26490937000000003
10.12771 -0.26364187
10.12871 -0.26234791
10.12971 -0.26102809
10.13071 -0.25968477
10.13171 -0.25832127
10.13271 -0.25694048999999997
10.13371 -0.25554388
10.13471 -0.25413075999999996
10.13571 -0.25269871
10.13671 -0.25124451999999997
10.13771 -0.24976549
10.13871 -0.24826047
10.13971 -0.24673038
10.14071 -0.2451777
10.14171 -0.24360542000000002
10.14271 -0.24201572000000002
10.14371 -0.24040901999999997
10.14471 -0.23878375000000002
10.14571 -0.23713700999999998
10.14671 -0.23546575000000003
10.14771 -0.23376816
10.14871 -0.23204442
10.14971 -0.23029678999999997
10.15071 -0.22852867999999998
10.15171 -0.22674335999999998
10.15271 -0.22494260000000002
10.15371 -0.22312595999999998
10.15471 -0.22129095000000001
10.15571 -0.21943396
10.15671 -0.21755174000000002
10.15771 -0.21564267
10.15871 -0.21370732999999997
10.15971 -0.21174832
10.16071 -0.20976912
10.16171 -0.20777273
10.16271 -0.20576054
10.16371 -0.2037317
10.16471 -0.20168368
10.16571 -0.19961323
10.16671 -0.19751782999999998
10.16771 -0.19539663999999998
10.16871 -0.19325092000000002
10.16971 -0.19108343
10.17071 -0.18889733
10.17171 -0.18669488
10.17271 -0.18447659
10.17371 -0.18224092
10.17471 -0.17998506
10.17571 -0.17770593
10.17671 -0.17540151
10.17771 -0.17307164
10.17871 -0.1707181
10.17971 -0.1683439
10.18071 -0.16595219
10.18171 -0.16354505
10.18271 -0.16112275
10.18371 -0.15868371
10.18471 -0.15622518
10.18571 -0.15374432999999998
10.18671 -0.15123931
10.18771 -0.14870998
10.18871 -0.1461579
10.18971 -0.14358569
10.19071 -0.140996
10.19171 -0.13839048999999998
10.19271 -0.13576924
10.19371 -0.13313070000000002
10.19471 -0.13047241
10.19571 -0.12779195
10.19671 -0.12508791
10.19771 -0.12236053999999999
10.19871 -0.11961166000000001
10.19971 -0.11684409000000001
10.20071 -0.11406064
10.20171 -0.11126305
10.20271 -0.10845144999999999
10.20371 -0.10562429000000001
10.20471 -0.10277890999999999
10.20571 -0.099912577
10.20671 -0.097023504
10.20771 -0.094111514
10.20871 -0.09117811
10.20971 -0.088225928
10.21071 -0.085257733
10.21171 -0.082275365
10.21271 -0.079279044
10.21371 -0.076267321
10.21471 -0.073237676
10.21571 -0.07018756
10.21671 -0.067115505
10.21771 -0.06402182
10.21871 -0.060908619
10.21971 -0.057779101
10.22071 -0.054636371
10.22171 -0.051482266000000006
10.22271 -0.048316610999999995
10.22371 -0.045137227
10.22471 -0.041940755999999996
10.22571 -0.038723959
10.22671 -0.035485002
10.22771 -0.032224235
10.22871 -0.028944123
10.22971 -0.02564833
10.23071 -0.022340326
10.23171 -0.019022061
10.23271 -0.015693226
10.23371 -0.012351425999999999
10.23471 -0.0089932073
10.23571 -0.0056155342
10.23671 -0.0022171125
10.23771 0.0012009766
10.23871 0.0046356163
10.23971 0.008082843900000001
10.24071 0.011539428000000001
10.24171 0.015004161000000002
10.24271 0.018478352
10.24371 0.0219653
10.24471 0.025468924999999996
10.24571 0.028992127
10.24671 0.032535527
10.24771 0.036097134999999995
10.24871 0.039673064
10.24971 0.04325904
10.25071 0.046852086
10.25171 0.050451682
10.25271 0.054059917
10.25371 0.057680585
10.25471 0.06131757399999999
10.25571 0.064973207
10.25671 0.068647228
10.25771 0.07233684900000001
10.25871 0.07603782
10.25971 0.079746114
10.26071 0.083459489
10.26171 0.08717834699999999
10.26271 0.090905454
10.26371 0.094644737
10.26471 0.098399585
10.26571 0.10217144
10.26671 0.10595915
10.26771 0.10975942
10.26871 0.11356811
10.26971 0.11738193999999999
10.27071 0.12119971
10.27171 0.12502270000000001
10.27271 0.12885401999999999
10.27371 0.13269721999999998
10.27471 0.13655473
10.27571 0.14042683
10.27671 0.14431144
10.27771 0.14820491
10.27871 0.15210352000000002
10.27971 0.15600482999999998
10.28071 0.1599086
10.28171 0.16381678000000002
10.28271 0.1677326
10.28371 0.1716592
10.28471 0.1755983
10.28571 0.17954955
10.28671 0.18351066
10.28771 0.18747832
10.28871 0.19144948
10.28971 0.19542244000000003
10.29071 0.1993974
10.29171 0.20337609999999998
10.29271 0.20736102
10.29371 0.21135423
10.29471 0.21535647
10.29571 0.21936693000000002
10.29671 0.22338347
10.29771 0.22740354999999998
10.29871 0.23142516
10.29971 0.23544752
10.30071 0.23947125
10.30171 0.24349801
10.30271 0.24752975000000002
10.30371 0.25156788
10.30471 0.25561263
10.30571 0.25966309
10.30671 0.2637174
10.30771 0.2677734
10.30871 0.27182938
10.30971 0.27588455
10.31071 0.27993916999999996
10.31171 0.28399429000000004
10.31271 0.2880513
10.31371 0.2921113
10.31471 0.29617476
10.31571 0.30024131
10.31671 0.30430988
10.31771 0.308379
10.31871 0.31244718
10.31971 0.31651346999999996
10.32071 0.32057757
10.32171 0.32463989
10.32271 0.32870125
10.32371 0.33276263
10.32471 0.33682468
10.32571 0.34088742
10.32671 0.34495005
10.32771 0.34901125
10.32871 0.35306946
10.32971 0.35712342
10.33071 0.36117253000000005
10.33171 0.36521712
10.33271 0.36925832
10.33371 0.37329753
10.33471 0.37733589
10.33571 0.38137368
10.33671 0.38541006
10.33771 0.38944315
10.33871 0.39347065999999997
10.33971 0.39749057
10.34071 0.40150196
10.34171 0.40550521000000006
10.34271 0.40950192999999996
10.34371 0.41349422999999996
10.34471 0.41748378
10.34571 0.42147115
10.34671 0.42545544
10.34771 0.42943452
10.34871 0.43340577
10.34971 0.43736706
10.35071 0.44131763
10.35171 0.44525834
10.35271 0.44919117000000003
10.35371 0.45311841999999997
10.35471 0.45704152
10.35571 0.46096039
10.35671 0.46487316
10.35771 0.46877678999999994
10.35871 0.47266823
10.35971 0.47654556000000003
10.36071 0.48040864
10.36171 0.48425924
10.36271 0.48810015
10.36371 0.49193418
10.36471 0.4957627
10.36571 0.49958518
10.36671 0.50339913
10.36771 0.5072012499999999
10.36871 0.51098848
10.36971 0.5147593100000001
10.37071 0.51851426
10.37171 0.5222555200000001
10.37271 0.52598603
10.37371 0.52970797
10.37471 0.5334219400000001
10.37571 0.53712646
10.37671 0.54081851
10.37771 0.54449467
10.37871 0.54815253
10.37971 0.55179154
10.38071 0.55541308
10.38171 0.55901995
10.38271 0.56261509
10.38371 0.56620012
10.38471 0.56977477
10.38571 0.5733368
10.38671 0.5768829
10.38771 0.58040991
10.38871 0.58391597
10.38971 0.58740121
10.39071 0.59086755
10.39171 0.59431773
10.39271 0.59775417
10.39371 0.60117776
10.39471 0.60458751
10.39571 0.60798097
10.39671 0.6113552
10.39771 0.61470778
10.39871 0.61803791
10.39971 0.62134648
10.40071 0.62463558
10.40171 0.6279076
10.40271 0.63116397
10.40371 0.63440469
10.40471 0.63762804
10.40571 0.64083147
10.40671 0.64401231
10.40771 0.64716893
10.40871 0.6503012
10.40971 0.65341038
10.41071 0.65649846
10.41171 0.65956744
10.41271 0.6626182199999999
10.41371 0.66565038
10.41471 0.66866227
10.41571 0.67165177
10.41671 0.67461687
10.41771 0.67755654
10.41871 0.68047089
10.41971 0.68336097
10.42071 0.68622818
10.42171 0.68907361
10.42271 0.69189747
10.42371 0.69469893
10.42471 0.6974766
10.42571 0.70022885
10.42671 0.70295455
10.42771 0.70565338
10.42871 0.708326
10.42971 0.71097342
10.43071 0.71359677
10.43171 0.7161967
10.43271 0.71877316
10.43371 0.7213251700000001
10.43471 0.7238513799999999
10.43571 0.72635035
10.43671 0.72882101
10.43771 0.73126289
10.43871 0.73367618
10.43971 0.73606153
10.44071 0.73841964
10.44171 0.7407511099999999
10.44271 0.74305604
10.44371 0.74533406
10.44471 0.74758446
10.44571 0.74980641
10.44671 0.75199925
10.44771 0.75416262
10.44871 0.75629656
10.44971 0.7584012600000001
10.45071 0.76047699
10.45171 0.76252394
10.45271 0.76454198
10.45371 0.76653063
10.45471 0.7684893
10.45571 0.7704172300000001
10.45671 0.77231387
10.45771 0.77417903
10.45871 0.77601271
10.45971 0.77781533
10.46071 0.7795874
10.46171 0.78132935
10.46271 0.7830414000000001
10.46371 0.78472318
10.46471 0.78637395
10.46571 0.7879927800000001
10.46671 0.7895786300000001
10.46771 0.7911308699999999
10.46871 0.79264939
10.46971 0.79413457
10.47071 0.79558697
10.47171 0.7970072300000001
10.47271 0.79839574
10.47371 0.7997524
10.47471 0.8010767400000001
10.47571 0.80236793
10.47671 0.8036253
10.47771 0.80484832
10.47871 0.80603687
10.47971 0.80719106
10.48071 0.80831116
10.48171 0.8093973600000001
10.48271 0.8104496600000001
10.48371 0.81146769
10.48471 0.8124508
10.48571 0.81339832
10.48671 0.8143098099999999
10.48771 0.81518535
10.48871 0.8160254
10.48971 0.81683062
10.49071 0.81760166
10.49171 0.8183390800000001
10.49271 0.8190427
10.49371 0.8197118499999999
10.49471 0.8203455199999999
10.49571 0.8209426900000001
10.49671 0.8215024099999999
10.49771 0.8220243299999999
10.49871 0.8225086100000001
10.49971 0.82295565
10.50071 0.8233661800000001
10.50171 0.82374047
10.50271 0.82407864
10.50371 0.82438067
10.50471 0.82464609
10.50571 0.82487455
10.50671 0.82506593
10.50771 0.82522016
10.50871 0.82533741
10.50971 0.82541797
10.51071 0.82546184
10.51171 0.82546892
10.51271 0.82543865
10.51371 0.82537038
10.51471 0.82526356
10.51571 0.82511781
10.51671 0.82493294
10.51771 0.8247093299999999
10.51871 0.82444753
10.51971 0.82414811
10.52071 0.82381163
10.52171 0.82343826
10.52271 0.8230279199999999
10.52371 0.8225802299999999
10.52471 0.82209446
10.52571 0.82156993
10.52671 0.8210061100000001
10.52771 0.8204028
10.52871 0.8197599999999999
10.52971 0.81907799
10.53071 0.81835715
10.53171 0.8175976600000001
10.53271 0.8167997
10.53371 0.8159631900000001
10.53471 0.81508793
10.53571 0.8141738399999999
10.53671 0.81322063
10.53771 0.8122284900000001
10.53871 0.8111976099999999
10.53971 0.81012826
10.54071 0.80902074
10.54171 0.80787512
10.54271 0.80669122
10.54371 0.8054685799999999
10.54471 0.8042064499999999
10.54571 0.80290418
10.54671 0.8015614000000001
10.54771 0.8001782000000001
10.54871 0.7987551400000001
10.54971 0.7972930600000001
10.55071 0.7957927
10.55171 0.7942546199999999
10.55271 0.79267891
10.55371 0.7910650199999999
10.55471 0.7894122
10.55571 0.7877194299999999
10.55671 0.7859862400000001
10.55771 0.78421272
10.55871 0.78239944
10.55971 0.7805473599999999
10.56071 0.7786572900000001
10.56171 0.77672969
10.56271 0.7747643200000001
10.56371 0.7727603399999999
10.56471 0.77071683
10.56571 0.768633
10.56671 0.76650875
10.56771 0.76434459
10.56871 0.76214168
10.56971 0.75990125
10.57071 0.75762412
10.57171 0.75531038
10.57271 0.75295935
10.57371 0.75056977
10.57471 0.7481403200000001
10.57571 0.74567026
10.57671 0.74315974
10.57771 0.74060974
10.57871 0.73802173
10.57971 0.73539712
10.58071 0.7327366200000001
10.58171 0.73003997
10.58271 0.72730603
10.58371 0.72453329
10.58471 0.7217205600000001
10.58571 0.7188675
10.58671 0.71597476
10.58771 0.71304389
10.58871 0.7100767
10.58971 0.70707449
10.59071 0.70403758
10.59171 0.70096515
10.59271 0.69785565
10.59371 0.69470741
10.59471 0.69151935
10.59571 0.68829157
10.59671 0.68502533
10.59771 0.68172249
10.59871 0.67838482
10.59971 0.67501338
10.60071 0.6716079500000001
10.60171 0.66816728
10.60271 0.66468967
10.60371 0.6611736
10.60471 0.6576186
10.60571 0.65402547
10.60671 0.65039597
10.60771 0.64673214
10.60871 0.64303554
10.60971 0.63930657
10.61071 0.63554435
10.61171 0.63174707
10.61271 0.62791281
10.61371 0.6240404199999999
10.61471 0.62012994
10.61571 0.61618281
10.61671 0.61220122
10.61771 0.60818736
10.61871 0.60414257
10.61971 0.6000668699999999
10.62071 0.5959589000000001
10.62171 0.59181666
10.62271 0.58763833
10.62371 0.58342307
10.62471 0.5791713900000001
10.62571 0.57488512
10.62671 0.5705665799999999
10.62771 0.56621772
10.62871 0.56183944
10.62971 0.55743116
10.63071 0.55299127
10.63171 0.5485177499999999
10.63271 0.54400922
10.63371 0.53946557
10.63471 0.53488803
10.63571 0.53027887
10.63671 0.52564042
10.63771 0.52097412
10.63871 0.5162801100000001
10.63971 0.51155691
10.64071 0.50680228
10.64171 0.5020140200000001
10.64271 0.49719107
10.64371 0.49233385
10.64471 0.48744441
10.64571 0.48252563
10.64671 0.47758017
10.64771 0.47260947
10.64871 0.46761338999999996
10.64971 0.46259025
10.65071 0.45753769
10.65171 0.4524536
10.65271 0.44733714
10.65371 0.44218916
10.65471 0.43701189999999995
10.65571 0.43180799
10.65671 0.4265795
10.65771 0.42132717
10.65871 0.41605000999999997
10.65971 0.4107459
10.66071 0.40541249
10.66171 0.4000484
10.66271 0.39465381
10.66371 0.38923074
10.66471 0.38378225
10.66571 0.37831138000000003
10.66671 0.37281995
10.66771 0.36730783
10.66871 0.36177297999999997
10.66971 0.35621235
10.67071 0.35062314
10.67171 0.34500390999999997
10.67271 0.33935539
10.67371 0.33368021
10.67471 0.32798201
10.67571 0.32226399
10.67671 0.31652781
10.67771 0.31077298
10.67871 0.3049972
10.67971 0.29919745999999997
10.68071 0.29337145000000003
10.68171 0.28751863
10.68271 0.28164051
10.68371 0.27574028
10.68471 0.2698214
10.68571 0.26388628999999997
10.68671 0.25793526
10.68771 0.25196637
10.68871 0.24597633
10.68971 0.23996187
10.69071 0.23392125
10.69171 0.22785510000000003
10.69271 0.22176642
10.69371 0.21565952
10.69471 0.20953843000000003
10.69571 0.2034053
10.69671 0.19725965999999998
10.69771 0.19109868
10.69871 0.1849184
10.69971 0.17871546
10.70071 0.17248855
10.70171 0.1662391
10.70271 0.15997069
10.70371 0.15368770999999998
10.70471 0.14739358
10.70571 0.1410894
10.70671 0.13477359
10.70771 0.12844265
10.70871 0.12209278
10.70971 0.11572157999999999
10.71071 0.10932928000000001
10.71171 0.10291886000000001
10.71271 0.09649490200000001
10.71371 0.090061867
10.71471 0.083622325
10.71571 0.07717596
10.71671 0.070719741
10.71771 0.06424924900000001
10.71871 0.057760591
10.71971 0.051252101999999994
10.72071 0.044725115999999995
10.72171 0.038183545
10.72271 0.031632345
10.72371 0.025075572
10.72471 0.018514818000000002
10.72571 0.011948657
10.72671 0.0053733838
10.72771 -0.0012152916
10.72871 -0.0078203055
10.72971 -0.014441856000000001
10.73071 -0.021077157
10.73171 -0.027721480000000003
10.73271 -0.034369990999999996
10.73371 -0.04101966
10.73471 -0.047670421000000004
10.73571 -0.054325117
10.73671 -0.060988234999999995
10.73771 -0.067663949
10.73871 -0.07435430900000001
10.73971 -0.081058306
10.74071 -0.08777220499999999
10.74171 -0.094491016
10.74271 -0.10121043
10.74371 -0.10792850999999999
10.74471 -0.11464629999999999
10.74571 -0.12136725
10.74671 -0.1280956
10.74771 -0.13483447
10.74871 -0.14158438
10.74971 -0.14834296
10.75071 -0.15510576
10.75171 -0.16186807
10.75271 -0.16862673
10.75371 -0.17538139
10.75471 -0.18213452000000002
10.75571 -0.18889029
10.75671 -0.19565276
10.75771 -0.20242415000000002
10.75871 -0.20920372999999998
10.75971 -0.21598819
10.76071 -0.22277269
10.76171 -0.22955288000000001
10.76271 -0.23632648
10.76371 -0.24309407000000002
10.76471 -0.24985857
10.76571 -0.25662393
10.76671 -0.26339339
10.76771 -0.27016797
10.76871 -0.27694602
10.76971 -0.28372388
10.77071 -0.2904973
10.77171 -0.29726317
10.77271 -0.30402069
10.77371 -0.31077152
10.77471 -0.31751905999999996
10.77571 -0.32426681999999996
10.77671 -0.33101684000000003
10.77771 -0.33776874
10.77871 -0.34451973999999996
10.77971 -0.35126568
10.78071 -0.35800261
10.78171 -0.3647282
10.78271 -0.37144262
10.78371 -0.37814823000000003
10.78471 -0.38484854
10.78571 -0.39154668
10.78671 -0.39824396
10.78771 -0.40493943
10.78871 -0.41163014000000003
10.78971 -0.41831233999999995
10.79071 -0.42498288999999995
10.79171 -0.43164045
10.79271 -0.43828585
10.79371 -0.44492166
10.79471 -0.45155081999999996
10.79571 -0.45817536000000003
10.79671 -0.46479548000000004
10.79771 -0.47140921999999996
10.79871 -0.47801333
10.79971 -0.48460444
10.80071 -0.49118022
10.80171 -0.49774037
10.80271 -0.50428663
10.80371 -0.5108218200000001
10.80471 -0.5173486700000001
10.80571 -0.52386862
10.80671 -0.53038122
10.80771 -0.5368840899999999
10.80871 -0.54337401
10.80971 -0.54984796
10.81071 -0.55630426
10.81171 -0.5627431399999999
10.81271 -0.56916657
10.81371 -0.5755771
10.81471 -0.58197677
10.81571 -0.5883663
10.81671 -0.59474446
10.81771 -0.6011087
10.81871 -0.60745603
10.81971 -0.61378418
10.82071 -0.6200924099999999
10.82171 -0.6263817700000001
10.82271 -0.63265446
10.82371 -0.6389129
10.82471 -0.64515858
10.82571 -0.65139127
10.82671 -0.65760915
10.82771 -0.66380929
10.82871 -0.66998885
10.82971 -0.67614615
10.83071 -0.68228119
10.83171 -0.68839556
10.83271 -0.6944915700000001
10.83371 -0.70057148
10.83471 -0.7066361099999999
10.83571 -0.71268477
10.83671 -0.71871523
10.83771 -0.72472477
10.83871 -0.73071108
10.83971 -0.73667318
10.84071 -0.74261171
10.84171 -0.7485285399999999
10.84271 -0.75442577
10.84371 -0.76030474
10.84471 -0.76616532
10.84571 -0.77200574
10.84671 -0.77782325
10.84771 -0.7836153699999999
10.84871 -0.78938054
10.84971 -0.7951190699999999
10.85071 -0.80083264
10.85171 -0.80652377
10.85271 -0.81219459
10.85371 -0.8178458499999999
10.85471 -0.8234767199999999
10.85571 -0.8290848700000001
10.85671 -0.83466731
10.85771 -0.84022172
10.85871 -0.8457472500000001
10.85971 -0.85124476
10.86071 -0.85671628
10.86171 -0.86216386
10.86271 -0.86758882
10.86371 -0.87299086
10.86471 -0.87836822
10.86571 -0.8837183000000001
10.86671 -0.88903876
10.86771 -0.89432839
10.86871 -0.89958794
10.86971 -0.90481937
10.87071 -0.9100251800000001
10.87171 -0.91520716
10.87271 -0.9203655599999999
10.87371 -0.92549855
10.87471 -0.93060331
10.87571 -0.9356766900000001
10.87671 -0.94071673
10.87771 -0.94572334
10.87871 -0.9506980899999999
10.87971 -0.9556436899999999
10.88071 -0.96056266
10.88171 -0.96545601
10.88271 -0.97032301
10.88371 -0.9751613299999999
10.88471 -0.97996779
10.88571 -0.98474016
10.88671 -0.98947771
10.88771 -0.99418154
10.88871 -0.9988541700000001
10.88971 -1.0034982
10.89071 -1.0081152
10.89171 -1.0127045
10.89271 -1.017264
10.89371 -1.0217901999999999
10.89471 -1.0262802999999998
10.89571 -1.0307327
10.89671 -1.0351482
10.89771 -1.0395292999999999
10.89871 -1.0438794
10.89971 -1.048201
10.90071 -1.0524946
10.90171 -1.0567586
10.90271 -1.0609897
10.90371 -1.0651842
10.90471 -1.0693396000000002
10.90571 -1.0734555
10.90671 -1.0775342
10.90771 -1.0815788
10.90871 -1.0855925
10.90971 -1.0895769
10.91071 -1.0935310999999999
10.91171 -1.0974523
10.91271 -1.1013363999999999
10.91371 -1.1051804
10.91471 -1.1089829
10.91571 -1.1127454
10.91671 -1.1164712
10.91771 -1.1201638999999999
10.91871 -1.1238262
10.91971 -1.1274584
10.92071 -1.1310580000000001
10.92171 -1.1346212
10.92271 -1.1381438000000001
10.92371 -1.1416234
10.92471 -1.1450603
10.92571 -1.1484569
10.92671 -1.1518172
10.92771 -1.1551448
10.92871 -1.1584413
10.92971 -1.1617054999999998
10.93071 -1.1649339
10.93171 -1.1681222
10.93271 -1.1712668000000002
10.93371 -1.1743667
10.93471 -1.1774234
10.93571 -1.1804407
10.93671 -1.1834228
10.93771 -1.1863729
10.93871 -1.1892909999999999
10.93971 -1.1921747
10.94071 -1.1950195000000001
10.94171 -1.1978211
10.94271 -1.2005767999999999
10.94371 -1.2032866999999998
10.94471 -1.2059538
10.94571 -1.2085822
10.94671 -1.2111762
10.94771 -1.2137375000000001
10.94871 -1.2162651
10.94971 -1.2187554999999999
10.95071 -1.2212041
10.95171 -1.2236069
10.95271 -1.2259624
10.95371 -1.2282722
10.95471 -1.23054
10.95571 -1.2327705
10.95671 -1.2349667
10.95771 -1.2371291
10.95871 -1.2392554
10.95971 -1.2413412000000001
10.96071 -1.2433819000000002
10.96171 -1.2453747
10.96271 -1.2473194
10.96371 -1.2492189
10.96471 -1.2510778999999999
10.96571 -1.2529007
10.96671 -1.2546896
10.96771 -1.2564439
10.96871 -1.2581604
10.96971 -1.2598341000000002
10.97071 -1.2614609
10.97171 -1.2630385
10.97271 -1.264568
10.97371 -1.2660529999999999
10.97471 -1.2674982
10.97571 -1.2689073
10.97671 -1.2702814999999998
10.97771 -1.2716194
10.97871 -1.2729169
10.97971 -1.2741695000000002
10.98071 -1.2753739
10.98171 -1.2765294
10.98271 -1.2776379
10.98371 -1.2787038000000002
10.98471 -1.2797311
10.98571 -1.2807226999999999
10.98671 -1.2816783999999999
10.98771 -1.2825954
10.98871 -1.2834689
10.98971 -1.2842945
10.99071 -1.2850699
10.99171 -1.2857956
10.99271 -1.2864749
10.99371 -1.2871129000000001
10.99471 -1.2877139
10.99571 -1.2882803
10.99671 -1.288811
10.99771 -1.2893027
10.99871 -1.2897503
10.99971 -1.2901495
11.00071 -1.2904986
11.00171 -1.2907986
11.00271 -1.291053
11.00371 -1.2912664
11.00471 -1.2914421
11.00571 -1.2915813
11.00671 -1.2916822
11.00771 -1.2917407
11.00871 -1.2917526000000001
11.00971 -1.2917151999999998
11.01071 -1.2916281
11.01171 -1.2914942
11.01271 -1.2913178
11.01371 -1.2911033
11.01471 -1.2908534
11.01571 -1.2905677
11.01671 -1.2902428000000001
11.01771 -1.289874
11.01871 -1.2894565
11.01971 -1.288988
11.02071 -1.2884689
11.02171 -1.2879029
11.02271 -1.2872947
11.02371 -1.2866489
11.02471 -1.2859673999999999
11.02571 -1.2852495
11.02671 -1.2844914
11.02771 -1.2836886
11.02871 -1.2828374
11.02971 -1.2819367
11.03071 -1.2809879
11.03171 -1.2799951
11.03271 -1.2789626
11.03371 -1.2778934
11.03471 -1.2767879
11.03571 -1.2756438
11.03671 -1.2744568
11.03771 -1.2732226
11.03871 -1.2719387
11.03971 -1.2706053
11.04071 -1.2692255
11.04171 -1.2678038
11.04271 -1.2663448000000002
11.04371 -1.2648507
11.04471 -1.2633208
11.04571 -1.261752
11.04671 -1.2601395
11.04771 -1.2584794
11.04871 -1.25677
11.04971 -1.2550122000000001
11.05071 -1.2532095
11.05171 -1.2513665
11.05271 -1.2494868
11.05371 -1.2475716
11.05471 -1.2456194
11.05571 -1.2436267
11.05671 -1.2415893
11.05771 -1.2395044
11.05871 -1.2373715
11.05971 -1.2351926
11.06071 -1.2329718
11.06171 -1.2307128999999999
11.06271 -1.2284183
11.06371 -1.2260881
11.06471 -1.2237199
11.06571 -1.2213097
11.06671 -1.2188543
11.06771 -1.2163515999999999
11.06871 -1.2138026
11.06971 -1.2112100000000001
11.07071 -1.2085775
11.07171 -1.2059086
11.07271 -1.2032047000000001
11.07371 -1.2004647
11.07471 -1.197686
11.07571 -1.1948651
11.07671 -1.1919990999999999
11.07771 -1.1890872000000001
11.07871 -1.1861308
11.07971 -1.1831328
11.08071 -1.1800964
11.08171 -1.1770241000000001
11.08271 -1.1739165
11.08371 -1.1707721
11.08471 -1.1675885000000001
11.08571 -1.164363
11.08671 -1.1610939
11.08771 -1.1577814
11.08871 -1.154427
11.08971 -1.1510335
11.09071 -1.1476032
11.09171 -1.1441375
11.09271 -1.1406361999999999
11.09371 -1.1370977
11.09471 -1.1335199
11.09571 -1.1299008
11.09671 -1.1262395
11.09771 -1.1225367
11.09871 -1.1187939
11.09971 -1.1150133
11.10071 -1.1111966
11.10171 -1.1073448
11.10271 -1.1034574
11.10371 -1.0995333
11.10471 -1.0955709
11.10571 -1.091569
11.10671 -1.0875272999999999
11.10771 -1.0834465999999998
11.10871 -1.0793278
11.10971 -1.0751724
11.11071 -1.0709816
11.11171 -1.0667556999999999
11.11271 -1.0624944
11.11371 -1.0581969
11.11471 -1.0538624
11.11571 -1.04949
11.11671 -1.0450798000000001
11.11771 -1.0406322000000001
11.11871 -1.0361479999999998
11.11971 -1.0316281
11.12071 -1.0270734
11.12171 -1.0224844
11.12271 -1.0178611
11.12371 -1.013203
11.12471 -1.0085096999999998
11.12571 -1.0037806999999999
11.12671 -0.99901566
11.12771 -0.9942146000000001
11.12871 -0.98937768
11.12971 -0.98450538
11.13071 -0.9795984299999999
11.13171 -0.97465767
11.13271 -0.96968384
11.13371 -0.9646775200000001
11.13471 -0.95963869
11.13571 -0.9545670799999999
11.13671 -0.94946222
11.13771 -0.9443235600000001
11.13871 -0.93915062
11.13971 -0.9339436
11.14071 -0.92870286
11.14171 -0.92342934
11.14271 -0.9181237800000001
11.14371 -0.91278665
11.14471 -0.9074180399999999
11.14571 -0.9020174900000001
11.14671 -0.89658424
11.14771 -0.8911176599999999
11.14871 -0.8856174499999999
11.14971 -0.88008419
11.15071 -0.8745190700000001
11.15171 -0.8689237799999999
11.15271 -0.86329989
11.15371 -0.85764816
11.15471 -0.85196849
11.15571 -0.8462598499999999
11.15671 -0.84052058
11.15771 -0.8347489899999999
11.15871 -0.82894415
11.15971 -0.82310615
11.16071 -0.81723621
11.16171 -0.8113363800000001
11.16271 -0.80540869
11.16371 -0.7994546599999999
11.16471 -0.7934747299999999
11.16571 -0.7874681600000001
11.16671 -0.7814336599999999
11.16771 -0.7753696800000001
11.16871 -0.7692753299999999
11.16971 -0.7631507200000001
11.17071 -0.75699706
11.17171 -0.75081615
11.17271 -0.7446097700000001
11.17371 -0.73837889
11.17471 -0.73212325
11.17571 -0.72584143
11.17671 -0.71953135
11.17771 -0.7131912300000001
11.17871 -0.70682033
11.17971 -0.7004195799999999
11.18071 -0.69399127
11.18171 -0.68753851
11.18271 -0.68106414
11.18371 -0.67456975
11.18471 -0.66805519
11.18571 -0.66151852
11.18671 -0.65495674
11.18771 -0.64836703
11.18871 -0.6417478
11.18971 -0.63509936
11.19071 -0.6284240600000001
11.19171 -0.62172515
11.19271 -0.6150058
11.19371 -0.60826782
11.19471 -0.6015109799999999
11.19571 -0.59473319
11.19671 -0.5879313700000001
11.19771 -0.58110296
11.19871 -0.5742469800000001
11.19971 -0.5673647399999999
11.20071 -0.56045949
11.20171 -0.55353525
11.20271 -0.5465952700000001
11.20371 -0.53964062
11.20471 -0.53266985
11.20571 -0.52567935
11.20671 -0.5186647600000001
11.20771 -0.51162289
11.20871 -0.50455295
11.20971 -0.49745724999999996
11.21071 -0.49034026
11.21171 -0.48320725999999997
11.21271 -0.47606211
11.21371 -0.46890582999999997
11.21471 -0.46173637
11.21571 -0.45454935
11.21671 -0.44733988999999996
11.21771 -0.44010477
11.21871 -0.43284385000000003
11.21971 -0.42556035
11.22071 -0.41825958
11.22171 -0.41094688
11.22271 -0.40362556
11.22371 -0.39629545
11.22471 -0.38895282999999997
11.22571 -0.38159217
11.22671 -0.37420830000000005
11.22771 -0.36679870000000003
11.22871 -0.35936473999999996
11.22971 -0.35191136
11.23071 -0.34444523
11.23171 -0.33697216
11.23271 -0.32949483
11.23371 -0.32201172
11.23471 -0.31451783
11.23571 -0.30700671
11.23671 -0.29947322
11.23771 -0.29191573
11.23871 -0.2843369
11.23971 -0.27674278
11.24071 -0.26914037
11.24171 -0.26153476999999997
11.24271 -0.25392717
11.24371 -0.24631431
11.24471 -0.2386899
11.24571 -0.23104723000000002
11.24671 -0.22338214
11.24771 -0.21569489
11.24871 -0.20799027
11.24971 -0.20027582
11.25071 -0.19255897
11.25171 -0.18484403
11.25271 -0.17713055
11.25371 -0.16941356
11.25471 -0.16168565000000001
11.25571 -0.1539401
11.25671 -0.14617364
11.25771 -0.1383879
11.25871 -0.13058883
11.25971 -0.12278426
11.26071 -0.11498083999999999
11.26171 -0.10718127
11.26271 -0.099383376
11.26371 -0.091581076
11.26471 -0.083767017
11.26571 -0.075935764
11.26671 -0.068086205
11.26771 -0.060222158
11.26871 -0.052350963
11.26971 -0.044480597999999996
11.27071 -0.03661651
11.27171 -0.028759473999999997
11.27271 -0.020905361
11.27371 -0.013046919999999998
11.27471 -0.0051768202000000004
11.27571 0.0027092608
11.27671 0.01061079
11.27771 0.018522517
11.27871 0.026436539999999998
11.27971 0.034345436
11.28071 0.042245191
11.28171 0.050136709
11.28271 0.058025308
11.28371 0.065918436
11.28471 0.0738225
11.28571 0.081740163
11.28671 0.08966917499999999
11.28771 0.097603217
11.28871 0.10553438999999999
11.28971 0.11345630999999999
11.29071 0.12136657999999999
11.29171 0.12926761
11.29271 0.13716544
11.29371 0.14506722
11.29471 0.15297806
11.29571 0.16089897
11.29671 0.16882635
11.29771 0.17675341
11.29871 0.18467285
11.29971 0.19257978
11.30071 0.20047353999999998
11.30171 0.20835788
11.30271 0.21623928999999997
11.30371 0.22412424000000003
11.30471 0.23201643
11.30571 0.23991518999999997
11.30671 0.24781562000000001
11.30771 0.25571047
11.30871 0.26359288
11.30971 0.27145909
11.31071 0.27930969
11.31171 0.28714933
11.31271 0.29498473999999997
11.31371 0.30282189
11.31471 0.31066367
11.31571 0.31850861999999996
11.31671 0.32635157
11.31771 0.33418561999999996
11.31871 0.34200486
11.31971 0.3498066
11.32071 0.35759222
11.32171 0.36536653
11.32271 0.37313551
11.32371 0.38090381
11.32471 0.38867276
11.32571 0.39643967
11.32671 0.40419879000000003
11.32771 0.41194348999999997
11.32871 0.41966895
11.32971 0.42737387
11.33071 0.43506101
11.33171 0.44273594
11.33271 0.45040487
11.33371 0.45807193999999996
11.33471 0.46573761
11.33571 0.47339834
11.33671 0.48104784999999994
11.33771 0.48867948
11.33871 0.49628876
11.33971 0.50387508
11.34071 0.51144175
11.34171 0.5189944999999999
11.34271 0.5265391399999999
11.34371 0.53407918
11.34471 0.54161423
11.34571 0.5491402000000001
11.34671 0.55665071
11.34771 0.5641398
11.34871 0.57160398
11.34971 0.57904366
11.35071 0.58646286
11.35171 0.59386748
11.35271 0.60126269
11.35371 0.60865078
11.35471 0.61603002
11.35571 0.62339525
11.35671 0.6307398399999999
11.35771 0.63805827
11.35871 0.64534824
11.35971 0.65261154
11.36071 0.65985322
11.36171 0.66707963
11.36271 0.67429557
11.36371 0.68150237
11.36471 0.68869726
11.36571 0.6958744
11.36671 0.70302705
11.36771 0.71015027
11.36871 0.71724276
11.36971 0.72430726
11.37071 0.73134932
11.37171 0.73837489
11.37271 0.74538784
11.37371 0.75238817
11.37471 0.75937193
11.37571 0.76633273
11.37671 0.7732643299999999
11.37771 0.7801629600000001
11.37871 0.78702886
11.37971 0.7938660700000001
11.38071 0.80068056
11.38171 0.80747791
11.38271 0.81426064
11.38371 0.8210272500000001
11.38471 0.82777292
11.38571 0.83449092
11.38671 0.8411758599999999
11.38771 0.8478253099999999
11.38871 0.85444087
11.38971 0.8610273700000001
11.39071 0.8675906800000001
11.39171 0.87413518
11.39271 0.8806618900000001
11.39371 0.8871681100000001
11.39471 0.89364825
11.39571 0.9000962600000001
11.39671 0.90650795
11.39771 0.9128825700000001
11.39871 0.91922302
11.39971 0.9255346799999999
11.40071 0.93182288
11.40171 0.9380907799999999
11.40271 0.94433781
11.40371 0.95056007
11.40471 0.9567517799999999
11.40571 0.96290736
11.40671 0.96902382
11.40771 0.97510163
11.40871 0.98114442
11.40971 0.9871572299999999
11.41071 0.99314433
11.41171 0.9991075800000001
11.41271 1.0050453000000001
11.41371 1.0109534
11.41471 1.0168267
11.41571 1.0226614
11.41671 1.0284562000000002
11.41771 1.0342128000000002
11.41871 1.0399352
11.41971 1.0456275
11.42071 1.0512926
11.42171 1.0569305
11.42271 1.0625387
11.42371 1.0681126
11.42471 1.0736479
11.42571 1.079142
11.42671 1.0845946
11.42771 1.0900084
11.42871 1.0953872
11.42971 1.1007342
11.43071 1.1060515
11.43171 1.1113383
11.43271 1.1165916
11.43371 1.1218076000000001
11.43471 1.1269829
11.43571 1.1321159
11.43671 1.137207
11.43771 1.1422584
11.43871 1.147273
11.43971 1.152253
11.44071 1.157199
11.44171 1.16211
11.44271 1.1669834000000001
11.44371 1.1718167
11.44471 1.176608
11.44571 1.1813568
11.44671 1.1860643
11.44771 1.1907324000000001
11.44871 1.1953633
11.44971 1.1999579999999999
11.45071 1.2045162999999999
11.45171 1.2090366
11.45271 1.2135169
11.45371 1.2179545
11.45471 1.2223483
11.45571 1.2266979
11.45671 1.231004
11.45771 1.2352682
11.45871 1.2394918
11.45971 1.2436757999999999
11.46071 1.2478203
11.46171 1.2519245
11.46271 1.2559873
11.46371 1.2600075
11.46471 1.2639841
11.46571 1.2679167
11.46671 1.2718053999999999
11.46771 1.2756508
11.46871 1.2794531
11.46971 1.2832128
11.47071 1.2869297
11.47171 1.2906035
11.47271 1.2942336
11.47371 1.2978193
11.47471 1.3013599
11.47571 1.3048548
11.47671 1.3083044
11.47771 1.3117088000000001
11.47871 1.3150686999999999
11.47971 1.3183848999999999
11.48071 1.3216577999999999
11.48171 1.3248877
11.48271 1.3280739
11.48371 1.3312154
11.48471 1.3343108
11.48571 1.3373588
11.48671 1.3403586
11.48771 1.3433102000000001
11.48871 1.3462143
11.48971 1.3490722
11.49071 1.3518848
11.49171 1.3546531000000002
11.49271 1.3573768
11.49371 1.3600548000000001
11.49471 1.3626856999999999
11.49571 1.365268
11.49671 1.367801
11.49771 1.3702846
11.49871 1.3727202
11.49971 1.3751091
11.50071 1.3774526
11.50171 1.3797512
11.50271 1.3820042
11.50371 1.3842098
11.50471 1.3863662
11.50571 1.3884718
11.50671 1.390526
11.50771 1.3925296999999999
11.50871 1.3944847999999999
11.50971 1.3963932000000001
11.51071 1.3982565
11.51171 1.4000749
11.51271 1.4018472
11.51371 1.4035711
11.51471 1.4052438999999999
11.51571 1.4068639
11.51671 1.4084307
11.51771 1.4099455
11.51871 1.4114109
11.51971 1.4128291
11.52071 1.4142017999999998
11.52171 1.4155288
11.52271 1.4168087
11.52371 1.4180389999999998
11.52471 1.4192173000000001
11.52571 1.4203424
11.52671 1.4214145
11.52771 1.4224355
11.52871 1.4234078000000001
11.52971 1.4243336
11.53071 1.4252137
11.53171 1.4260471000000001
11.53271 1.4268312
11.53371 1.4275631
11.53471 1.4282405
11.53571 1.4288627999999999
11.53671 1.4294312
11.53771 1.4299484
11.53871 1.4304176
11.53971 1.4308413
11.54071 1.4312203000000001
11.54171 1.4315531
11.54271 1.4318367
11.54371 1.4320678999999998
11.54471 1.4322444
11.54571 1.4323656
11.54671 1.4324327
11.54771 1.4324485
11.54871 1.4324160000000001
11.54971 1.4323371
11.55071 1.4322117
11.55171 1.4320383
11.55271 1.431814
11.55371 1.4315361
11.55471 1.4312032000000001
11.55571 1.4308156
11.55671 1.4303761
11.55771 1.4298878
11.55871 1.4293536
11.55971 1.4287748
11.56071 1.4281506
11.56171 1.427478
11.56271 1.4267531
11.56371 1.4259729
11.56471 1.4251358
11.56571 1.4242428999999999
11.56671 1.4232974
11.56771 1.4223029999999999
11.56871 1.4212631999999998
11.56971 1.4201794
11.57071 1.4190509
11.57171 1.4178747
11.57271 1.4166471999999999
11.57371 1.4153654999999998
11.57471 1.4140285000000001
11.57571 1.4126374000000002
11.57671 1.4111955
11.57771 1.409706
11.57871 1.4081715
11.57971 1.4065923
11.58071 1.4049665
11.58171 1.4032906
11.58271 1.4015611000000001
11.58371 1.399776
11.58471 1.3979356
11.58571 1.3960428
11.58671 1.3941018
11.58771 1.3921169
11.58871 1.3900903
11.58971 1.3880219
11.59071 1.3859087
11.59171 1.3837461
11.59271 1.3815300000000001
11.59371 1.3792577000000001
11.59471 1.3769299000000002
11.59571 1.3745495
11.59671 1.3721211
11.59771 1.3696488999999998
11.59871 1.3671351999999999
11.59971 1.3645793
11.60071 1.3619784
11.60171 1.3593283
11.60271 1.3566254999999998
11.60371 1.3538687
11.60471 1.3510593
11.60571 1.3482013
11.60671 1.3452990999999999
11.60771 1.3423562
11.60871 1.3393732999999999
11.60971 1.3363481
11.61071 1.3332764000000001
11.61171 1.3301533
11.61271 1.3269756000000001
11.61371 1.3237434
11.61471 1.3204595
11.61571 1.3171294
11.61671 1.3137584
11.61771 1.3103502
11.61871 1.3069051
11.61971 1.3034203
11.62071 1.2998907
11.62171 1.2963112
11.62271 1.2926787
11.62371 1.2889932
11.62471 1.2852579
11.62571 1.2814782
11.62671 1.2776585999999999
11.62771 1.2738019999999999
11.62871 1.2699076999999999
11.62971 1.2659722
11.63071 1.2619906
11.63171 1.2579590999999999
11.63271 1.2538765
11.63371 1.2497446
11.63471 1.2455684
11.63571 1.2413532999999999
11.63671 1.2371036
11.63771 1.2328204
11.63871 1.228501
11.63971 1.2241405
11.64071 1.2197332
11.64171 1.2152751
11.64271 1.2107655
11.64371 1.2062076
11.64471 1.2016068
11.64571 1.1969694
11.64671 1.1922996
11.64771 1.1875981
11.64871 1.1828623999999999
11.64971 1.1780873
11.65071 1.1732677
11.65171 1.1684004
11.65271 1.1634857
11.65371 1.1585272
11.65471 1.1535301
11.65571 1.1484995
11.65671 1.1434379
11.65771 1.1383445
11.65871 1.1332152
11.65971 1.1280448
11.66071 1.1228289
11.66171 1.1175659
11.66271 1.1122585
11.66371 1.1069117
11.66471 1.1015318
11.66571 1.0961238
11.66671 1.0906894
11.66771 1.0852264
11.66871 1.0797299
11.66971 1.0741939
11.67071 1.0686138
11.67171 1.0629886
11.67271 1.0573211
11.67371 1.0516168
11.67471 1.0458816
11.67571 1.0401199
11.67671 1.0343325
11.67771 1.0285169
11.67871 1.022668
11.67971 1.0167809
11.68071 1.0108527
11.68171 1.0048839
11.68271 0.9988784800000001
11.68371 0.9928421999999999
11.68471 0.98678023
11.68571 0.98069534
11.68671 0.97458661
11.68771 0.96844994
11.68871 0.96227964
11.68971 0.9560709800000001
11.69071 0.94982218
11.69171 0.94353519
11.69271 0.93721515
11.69371 0.9308682800000001
11.69471 0.9244998000000001
11.69571 0.91811167
11.69671 0.91170222
11.69771 0.90526668
11.69871 0.89879949
11.69971 0.89229643
11.70071 0.88575669
11.70171 0.87918304
11.70271 0.8725807999999999
11.70371 0.8659558399999999
11.70471 0.85931215
11.70571 0.8526505
11.70671 0.84596798
11.70771 0.83925975
11.70871 0.8325208900000001
11.70971 0.8257485
11.71071 0.81894323
11.71171 0.8121090900000001
11.71271 0.8052518599999999
11.71371 0.7983766499999999
11.71471 0.7914863499999999
11.71571 0.7845802199999999
11.71671 0.77765449
11.71771 0.7707038900000001
11.71871 0.76372395
11.71971 0.756713
11.72071 0.749673
11.72171 0.74260868
11.72271 0.73552602
11.72371 0.7284297599999999
11.72471 0.72132172
11.72571 0.71420018
11.72671 0.70706075
11.72771 0.69989823
11.72871 0.69270893
11.72971 0.68549216
11.73071 0.67825061
11.73171 0.67098928
11.73271 0.66371355
11.73371 0.65642707
11.73471 0.64913044
11.73571 0.64182119
11.73671 0.63449484
11.73771 0.62714713
11.73871 0.6197757100000001
11.73971 0.61238138
11.74071 0.60496777
11.74171 0.59754006
11.74271 0.5901028899999999
11.74371 0.58265873
11.74471 0.5752068499999999
11.74571 0.56774388
11.74671 0.56026527
11.74771 0.55276724
11.74871 0.54524844
11.74971 0.5377105
11.75071 0.53015752
11.75171 0.52259457
11.75271 0.51502567
11.75371 0.50745243
11.75471 0.49987351999999996
11.75571 0.49228542
11.75671 0.48468416000000003
11.75771 0.47706681999999995
11.75871 0.469433
11.75971 0.46178484000000003
11.76071 0.45412639
11.76171 0.44646189
11.76271 0.43879430999999997
11.76371 0.43112421
11.76471 0.42344983999999997
11.76571 0.41576792
11.76671 0.40807514
11.76771 0.40036971
11.76871 0.39265212
11.76971 0.38492503
11.77071 0.37719232
11.77171 0.36945764
11.77271 0.36172306
11.77371 0.35398842
11.77471 0.34625158
11.77571 0.33850937999999997
11.77671 0.33075914
11.77771 0.32299978
11.77871 0.31523227000000004
11.77971 0.30745941
11.78071 0.29968468
11.78171 0.29191111999999997
11.78271 0.28414021
11.78371 0.27637151
11.78471 0.26860305
11.78571 0.26083225
11.78671 0.2530572
11.78771 0.24527737
11.78871 0.23749396
11.78971 0.22970946
11.79071 0.22192672000000002
11.79171 0.21414792
11.79271 0.20637391
11.79371 0.198604
11.79471 0.19083645
11.79571 0.18306926
11.79671 0.17530116
11.79771 0.16753211
11.79871 0.15976346000000002
11.79971 0.15199748999999999
11.80071 0.14423661999999998
11.80171 0.13648258
11.80271 0.12873592
11.80371 0.12099599999999999
11.80471 0.11326135999999999
11.80571 0.10553042
11.80671 0.097802212
11.80771 0.090076798
11.80871 0.082355319
11.80971 0.074639649
11.81071 0.066931749
11.81171 0.059233053
11.81271 0.051544106000000006
11.81371 0.043864505
11.81471 0.036193249999999996
11.81571 0.028529268000000003
11.81671 0.020871912
11.81771 0.013221308000000001
11.81871 0.005578381
11.81971 -0.0020554193000000003
11.82071 -0.0096785967
11.82171 -0.017290097
11.82271 -0.024889566999999998
11.82371 -0.032477407
11.82471 -0.040054484
11.82571 -0.047621700999999995
11.82671 -0.055179582
11.82771 -0.062727934
11.82871 -0.07026581999999999
11.82971 -0.077791791
11.83071 -0.085304258
11.83171 -0.092801952
11.83271 -0.10028422
11.83371 -0.1077511
11.83471 -0.11520314999999999
11.83571 -0.12264114000000001
11.83671 -0.13006571
11.83771 -0.13747701
11.83871 -0.14487469
11.83971 -0.15225795
11.84071 -0.15962579000000002
11.84171 -0.16697731999999998
11.84271 -0.17431203
11.84371 -0.18162981
11.84471 -0.18893093
11.84571 -0.19621577
11.84671 -0.20348453
11.84771 -0.21073702
11.84871 -0.21797257999999997
11.84971 -0.22519024
11.85071 -0.23238889
11.85171 -0.2395676
11.85271 -0.24672584
11.85371 -0.25386363
11.85471 -0.26098148
11.85571 -0.26808011
11.85671 -0.27516016
11.85771 -0.28222194
11.85871 -0.28926521
11.85971 -0.29628922
11.86071 -0.30329288
11.86171 -0.31027498
11.86271 -0.31723448
11.86371 -0.32417078
11.86471 -0.3310838
11.86571 -0.33797387
11.86671 -0.34484155
11.86771 -0.35168736
11.86871 -0.35851152999999997
11.86971 -0.36531384
11.87071 -0.37209368
11.87171 -0.37885024
11.87271 -0.38558268
11.87371 -0.39229043999999996
11.87471 -0.39897342
11.87571 -0.40563196
11.87671 -0.41226646999999994
11.87771 -0.41887727999999996
11.87871 -0.42546443
11.87971 -0.43202726999999996
11.88071 -0.43856469
11.88171 -0.44507533
11.88271 -0.45155808000000003
11.88371 -0.45801229
11.88471 -0.46443804
11.88571 -0.47083632000000003
11.88671 -0.47720834
11.88771 -0.4835553
11.88871 -0.48987782
11.88971 -0.49617542
11.89071 -0.50244685
11.89171 -0.50869025
11.89271 -0.5149038499999999
11.89371 -0.52108653
11.89471 -0.52723819
11.89571 -0.5333597800000001
11.89671 -0.53945277
11.89771 -0.54551857
11.89871 -0.55155787
11.89971 -0.55757021
11.90071 -0.56355409
11.90171 -0.56950748
11.90271 -0.5754286
11.90371 -0.58131656
11.90471 -0.5871717799999999
11.90571 -0.59299567
11.90671 -0.59879008
11.90771 -0.60455641
11.90871 -0.61029489
11.90971 -0.61600436
11.91071 -0.62168264
11.91171 -0.62732724
11.91271 -0.63293637
11.91371 -0.63850977
11.91471 -0.6440487699999999
11.91571 -0.64955582
11.91671 -0.65503349
11.91771 -0.6604834
11.91871 -0.6659054200000001
11.91971 -0.67129764
11.92071 -0.67665689
11.92171 -0.68197991
11.92271 -0.6872646
11.92371 -0.6925108400000001
11.92471 -0.69772038
11.92571 -0.70289616
11.92671 -0.70804101
11.92771 -0.71315649
11.92871 -0.71824226
11.92971 -0.72329603
11.93071 -0.7283147400000001
11.93171 -0.73329564
11.93271 -0.73823752
11.93371 -0.74314121
11.93471 -0.7480092300000001
11.93571 -0.7528446599999999
11.93671 -0.75764977
11.93771 -0.7624249399999999
11.93871 -0.76716822
11.93971 -0.7718761000000001
11.94071 -0.77654477
11.94171 -0.78117163
11.94271 -0.78575648
11.94371 -0.79030152
11.94471 -0.7948106200000001
11.94571 -0.79928776
11.94671 -0.8037352899999999
11.94771 -0.8081533
11.94871 -0.8125392699999999
11.94971 -0.8168890099999999
11.95071 -0.82119852
11.95171 -0.8254653799999999
11.95271 -0.82968967
11.95371 -0.8338738199999999
11.95471 -0.8380216500000001
11.95571 -0.84213642
11.95671 -0.84621962
11.95771 -0.8502703199999999
11.95871 -0.85428534
11.95971 -0.85826097
11.96071 -0.86219413
11.96171 -0.86608408
11.96271 -0.8699323999999999
11.96371 -0.87374281
11.96471 -0.8775194199999999
11.96571 -0.88126492
11.96671 -0.8849795
11.96771 -0.88866064
11.96871 -0.8923040700000001
11.96971 -0.89590531
11.97071 -0.8994613800000001
11.97171 -0.9029722800000001
11.97271 -0.9064405200000001
11.97371 -0.9098704000000001
11.97471 -0.91326609
11.97571 -0.91663022
11.97671 -0.91996277
11.97771 -0.9232609500000001
11.97871 -0.92652077
11.97971 -0.9297384900000001
11.98071 -0.93291206
11.98171 -0.93604224
11.98271 -0.9391319
11.98371 -0.9421849600000001
11.98471 -0.9452044999999999
11.98571 -0.9481916199999999
11.98671 -0.95114494
11.98771 -0.9540609099999999
11.98871 -0.9569353399999999
11.98971 -0.95976526
11.99071 -0.96255001
11.99171 -0.96529163
11.99271 -0.9679940499999999
11.99371 -0.97066145
11.99471 -0.97329672
11.99571 -0.97590014
11.99671 -0.97846948
11.99771 -0.98100081
11.99871 -0.98349005
11.99971 -0.98593468
12.00071 -0.98833479
12.00171 -0.99069271
12.00271 -0.99301236
12.00371 -0.99529736
12.00471 -0.99754976
12.00571 -0.9997691
12.00671 -1.0019528
12.00771 -1.0040970999999999
12.00871 -1.006199
12.00971 -1.0082572
12.01071 -1.0102726
12.01171 -1.012248
12.01271 -1.0141871
12.01371 -1.0160927
12.01471 -1.0179654
12.01571 -1.0198038
12.01671 -1.0216048
12.01771 -1.023365
12.01871 -1.0250821
12.01971 -1.0267557999999999
12.02071 -1.0283879
12.02171 -1.0299818
12.02271 -1.0315407
12.02371 -1.0330667
12.02471 -1.0345598
12.02571 -1.0360181
12.02671 -1.0374388
12.02771 -1.0388189
12.02871 -1.0401571
12.02971 -1.0414537
12.03071 -1.0427107999999998
12.03171 -1.0439313000000001
12.03271 -1.0451176
12.03371 -1.0462707999999998
12.03471 -1.0473901
12.03571 -1.0484735
12.03671 -1.0495184
12.03771 -1.0505229
12.03871 -1.0514868
12.03971 -1.0524113
12.04071 -1.0532986
12.04171 -1.0541514
12.04271 -1.0549709
12.04371 -1.0557574
12.04471 -1.0565096
12.04571 -1.0572253
12.04671 -1.0579026
12.04771 -1.0585407999999998
12.04871 -1.0591401999999999
12.04971 -1.0597024
12.05071 -1.0602296
12.05171 -1.0607233
12.05271 -1.0611841
12.05371 -1.0616113
12.05471 -1.0620033
12.05571 -1.0623586
12.05671 -1.0626764
12.05771 -1.0629568
12.05871 -1.0632011000000001
12.05971 -1.0634108999999998
12.06071 -1.0635877
12.06171 -1.0637321
12.06271 -1.0638434
12.06371 -1.0639206
12.06471 -1.0639621
12.06571 -1.0639671
12.06671 -1.0639357999999999
12.06771 -1.0638693
12.06871 -1.0637692
12.06971 -1.0636368
12.07071 -1.0634727
12.07171 -1.0632765
12.07271 -1.0630469999999999
12.07371 -1.0627829
12.07471 -1.0624835
12.07571 -1.0621493
12.07671 -1.0617815
12.07771 -1.0613818000000002
12.07871 -1.0609515
12.07971 -1.060491
12.08071 -1.0599992
12.08171 -1.0594747999999998
12.08271 -1.058916
12.08371 -1.0583219
12.08471 -1.0576929000000002
12.08571 -1.0570306
12.08671 -1.0563375
12.08771 -1.0556159
12.08871 -1.0548666
12.08971 -1.0540891000000001
12.09071 -1.0532814
12.09171 -1.0524412
12.09271 -1.0515667
12.09371 -1.0506579999999999
12.09471 -1.0497162
12.09571 -1.0487441
12.09671 -1.0477441
12.09771 -1.0467178000000001
12.09871 -1.0456649
12.09971 -1.0445833999999998
12.10071 -1.0434708
12.10171 -1.0423246000000002
12.10271 -1.0411443
12.10371 -1.0399315
12.10471 -1.0386892
12.10571 -1.0374211
12.10671 -1.0361299
12.10771 -1.0348161999999999
12.10871 -1.033478
12.10971 -1.0321116
12.11071 -1.0307132
12.11171 -1.0292805
12.11271 -1.0278133999999999
12.11371 -1.0263146
12.11471 -1.0247884
12.11571 -1.0232391
12.11671 -1.0216688
12.11771 -1.0200772
12.11871 -1.0184616
12.11971 -1.0168179
12.12071 -1.0151429
12.12171 -1.0134356
12.12271 -1.0116976
12.12371 -1.0099327999999999
12.12471 -1.0081457
12.12571 -1.0063395
12.12671 -1.0045146
12.12771 -1.0026683
12.12871 -1.0007960999999999
12.12971 -0.9988931
12.13071 -0.9969566900000001
12.13171 -0.99498751
12.13271 -0.9929894499999999
12.13371 -0.9909682
12.13471 -0.9889291600000001
12.13571 -0.9868753100000001
12.13671 -0.9848061
12.13771 -0.98271752
12.13871 -0.98060397
12.13971 -0.97846072
12.14071 -0.97628571
12.14171 -0.9740804299999999
12.14271 -0.9718494499999999
12.14371 -0.9695983499999999
12.14471 -0.96733151
12.14571 -0.96505042
12.14671 -0.96275285
12.14771 -0.96043414
12.14871 -0.95808916
12.14971 -0.95571466
12.15071 -0.95331073
12.15171 -0.95088119
12.15271 -0.9484319
12.15371 -0.94596855
12.15471 -0.9434943100000001
12.15571 -0.94100842
12.15671 -0.93850661
12.15771 -0.93598254
12.15871 -0.93343062
12.15971 -0.9308482499999999
12.16071 -0.9282369199999999
12.16171 -0.92560183
12.16271 -0.9229497999999999
12.16371 -0.9202865899999999
12.16471 -0.91761481
12.16571 -0.91493307
12.16671 -0.91223652
12.16771 -0.9095191
12.16871 -0.90677608
12.16971 -0.90400605
12.17071 -0.90121161
12.17171 -0.89839809
12.17271 -0.8955714300000001
12.17371 -0.89273592
12.17471 -0.88989204
12.17571 -0.88703651
12.17671 -0.8841636599999999
12.17771 -0.8812677999999999
12.17871 -0.87834578
12.17971 -0.8753982400000001
12.18071 -0.87242965
12.18171 -0.8694467100000001
12.18271 -0.8664557700000001
12.18371 -0.86346027
12.18471 -0.86045954
12.18571 -0.8574490400000001
12.18671 -0.8544224300000001
12.18771 -0.85137375
12.18871 -0.8483001
12.18971 -0.84520271
12.19071 -0.84208641
12.19171 -0.83895782
12.19271 -0.83582252
12.19371 -0.83268313
12.19471 -0.82953842
12.19571 -0.82638375
12.19671 -0.82321316
12.19771 -0.82002198
12.19871 -0.81680864
12.19971 -0.8135755499999999
12.20071 -0.81032803
12.20171 -0.8070725000000001
12.20271 -0.80381371
12.20371 -0.80055296
12.20471 -0.79728747
12.20571 -0.79401173
12.20671 -0.79071959
12.20771 -0.7874066000000001
12.20871 -0.78407228
12.20971 -0.78071998
12.21071 -0.7773559999999999
12.21171 -0.7739870799999999
12.21271 -0.77061784
12.21371 -0.76724901
12.21471 -0.76387729
12.21571 -0.76049659
12.21671 -0.75710062
12.21771 -0.75368541
12.21871 -0.75025097
12.21971 -0.74680136
12.22071 -0.7433430799999999
12.22171 -0.73988261
12.22271 -0.73642381
12.22371 -0.73296642
12.22471 -0.72950614
12.22571 -0.7260364499999999
12.22671 -0.72255125
12.22771 -0.71904743
12.22871 -0.7155261900000001
12.22971 -0.7119926599999999
12.23071 -0.7084541
12.23171 -0.70491699
12.23271 -0.70138443
12.23371 -0.69785505
12.23471 -0.69432347
12.23571 -0.6907826300000001
12.23671 -0.68722647
12.23771 -0.68365261
12.23871 -0.68006334
12.23971 -0.6764648
12.24071 -0.67286463
12.24171 -0.6692688
12.24271 -0.66567939
12.24371 -0.66209361
12.24471 -0.6585050400000001
12.24571 -0.65490627
12.24671 -0.6512920400000001
12.24771 -0.64766132
12.24871 -0.6440180799999999
12.24971 -0.64036967
12.25071 -0.63672387
12.25171 -0.6330860300000001
12.25271 -0.62945667
12.25371 -0.6258314
12.25471 -0.62220283
12.25571 -0.61856331
12.25671 -0.6149083399999999
12.25771 -0.61123827
12.25871 -0.60755839
12.25971 -0.6038765899999999
12.26071 -0.60020043
12.26171 -0.59653413
12.26271 -0.59287683
12.26371 -0.58922311
12.26471 -0.5855653399999999
12.26571 -0.58189691
12.26671 -0.57821493
12.26771 -0.5745215300000001
12.26871 -0.57082307
12.26971 -0.56712748
12.27071 -0.5634410799999999
12.27171 -0.55976594
12.27271 -0.556099
12.27371 -0.55243336
12.27471 -0.5487612000000001
12.27571 -0.5450769799999999
12.27671 -0.5413796799999999
12.27771 -0.53767338
12.27871 -0.5339657400000001
12.27971 -0.53026485
12.28071 -0.52657621
12.28171 -0.52290042
12.28271 -0.51923338
12.28371 -0.51556788
12.28471 -0.51189666
12.28571 -0.50821532
12.28671 -0.5045242600000001
12.28771 -0.50082812
12.28871 -0.49713394
12.28971 -0.49344818
12.29071 -0.48977421
12.29171 -0.48611089999999996
12.29271 -0.48245327
12.29371 -0.47879471
12.29471 -0.47512981
12.29571 -0.47145666999999997
12.29671 -0.46777776000000004
12.29771 -0.46409885
12.29871 -0.46042679000000003
12.29971 -0.45676674
12.30071 -0.4531201
12.30171 -0.44948412000000004
12.30271 -0.44585308
12.30371 -0.44222059999999996
12.30471 -0.43858220000000003
12.30571 -0.434937
12.30671 -0.43128803000000004
12.30771 -0.42764083
12.30871 -0.42400127000000004
12.30971 -0.42037335
12.31071 -0.41675773
12.31171 -0.41315168999999996
12.31271 -0.40955055
12.31371 -0.40594962999999995
12.31471 -0.40234621
12.31571 -0.39874054000000003
12.31671 -0.39513572
12.31771 -0.39153621
12.31871 -0.387946
12.31971 -0.38436714
12.32071 -0.38079892
12.32171 -0.37723829000000003
12.32271 -0.37368112000000003
12.32371 -0.37012394
12.32471 -0.36656526
12.32571 -0.36300614000000003
12.32671 -0.35944975
12.32771 -0.35590013000000004
12.32871 -0.35236080000000003
12.32971 -0.34883344
12.33071 -0.34531753
12.33171 -0.34181061
12.33271 -0.33830942
12.33371 -0.334811
12.33471 -0.33131386
12.33571 -0.32781837999999996
12.33671 -0.32432654
12.33771 -0.32084116
12.33871 -0.31736484
12.33971 -0.31389908
12.34071 -0.31044383
12.34171 -0.30699761
12.34271 -0.30355812
12.34371 -0.30012319
12.34471 -0.29669154999999997
12.34571 -0.2932634
12.34671 -0.2898403
12.34771 -0.28642474
12.34871 -0.2830192
12.34971 -0.27962532
12.35071 -0.27624329
12.35171 -0.27287167
12.35271 -0.26950794
12.35371 -0.26614927
12.35471 -0.26279368999999997
12.35571 -0.25944079
12.35671 -0.25609198
12.35771 -0.25275010000000003
12.35871 -0.24941841
12.35971 -0.24609941
12.36071 -0.24279393000000002
12.36171 -0.2395008
12.36271 -0.23621719
12.36371 -0.23293977000000002
12.36471 -0.22966608000000002
12.36571 -0.22639551
12.36671 -0.22312964
12.36771 -0.21987178000000002
12.36871 -0.21662561000000002
12.36971 -0.21339373
12.37071 -0.21017651999999998
12.37171 -0.20697194
12.37271 -0.20377617
12.37371 -0.20058525
12.37471 -0.19739657
12.37571 -0.19421019
12.37671 -0.19102886
12.37771 -0.1878571
12.37871 -0.18469943
12.37971 -0.18155852
12.38071 -0.17843413
12.38171 -0.1753231
12.38271 -0.1722206
12.38371 -0.1691221
12.38471 -0.1660253
12.38571 -0.16293106999999998
12.38671 -0.15984320999999999
12.38771 -0.15676697
12.38871 -0.15370684999999998
12.38971 -0.15066474
12.39071 -0.1476391
12.39171 -0.14462554
12.39271 -0.14161863
12.39371 -0.1386142
12.39471 -0.13561107
12.39571 -0.13261167000000001
12.39671 -0.12962116
12.39771 -0.12664527
12.39871 -0.12368797
12.39971 -0.12074979
12.40071 -0.11782753
12.40171 -0.11491557000000001
12.40271 -0.11200813000000001
12.40371 -0.10910172
12.40471 -0.10619658000000001
12.40571 -0.10329670999999999
12.40671 -0.10040816
12.40771 -0.097536651
12.40871 -0.094685197
12.40971 -0.091852841
12.41071 -0.089035073
12.41171 -0.086225691
12.41271 -0.08341936
12.41371 -0.080613821
12.41471 -0.07781086
12.41571 -0.075015548
12.41671 -0.072234147
12.41771 -0.06947151900000001
12.41871 -0.066729105
12.41971 -0.06400436400000001
12.42071 -0.061291805
12.42171 -0.05858533
12.42271 -0.055880751000000006
12.42371 -0.05317757
12.42471 -0.050479209
12.42571 -0.047791615
12.42671 -0.045120824
12.42771 -0.042470469
12.42871 -0.039840292
12.42971 -0.037226238
12.43071 -0.034622109
12.43171 -0.032022074
12.43271 -0.029423044000000002
12.43371 -0.026825885
12.43471 -0.024235046
12.43571 -0.021656715
12.43671 -0.019096328
12.43771 -0.016556391
12.43871 -0.01403553
12.43971 -0.011529156
12.44071 -0.0090313893
12.44171 -0.0065375185
12.44271 -0.0040458948
12.44371 -0.0015585699999999998
12.44471 0.0009195889099999999
12.44571 0.0033829496
12.44671 0.0058274385
12.44771 0.0082522201
12.44871 0.010660026
12.44971 0.013056041000000001
12.45071 0.015445777999999999
12.45171 0.017832863
12.45271 0.020217562
12.45371 0.022596704
12.45471 0.02496496
12.45571 0.02731696
12.45671 0.029649420000000003
12.45771 0.0319624
12.45871 0.034259239
12.45971 0.036545156
12.46071 0.038825182
12.46171 0.041102176000000004
12.46271 0.043375740999999995
12.46371 0.045642471999999996
12.46471 0.047897393
12.46571 0.050135958
12.46671 0.052355858
12.46771 0.054557906999999996
12.46871 0.056745647
12.46971 0.058923865
12.47071 0.061096658
12.47171 0.063265779
12.47271 0.06542998
12.47371 0.067585532
12.47471 0.069727749
12.47571 0.071852881
12.47671 0.073959649
12.47771 0.076049741
12.47871 0.07812717799999999
12.47971 0.08019669900000001
12.48071 0.082261895
12.48171 0.084323785
12.48271 0.086380413
12.48371 0.088427647
12.48471 0.090460764
12.48571 0.092476315
12.48671 0.094473438
12.48771 0.096454169
12.48871 0.09842261199999999
12.48971 0.10038327999999999
12.49071 0.10233935
12.49171 0.10429146
12.49271 0.1062375
12.49371 0.10817355000000001
12.49471 0.11009548
12.49571 0.11200067
12.49671 0.11388904
12.49771 0.11576308
12.49871 0.11762681000000001
12.49971 0.11948412
12.50071 0.12133718
12.50171 0.12318549
12.50271 0.12502607
12.50371 0.12685467
12.50471 0.12866744
12.50571 0.13046252
12.50671 0.13224082
12.50771 0.1340057
12.50871 0.13576167
12.50971 0.13751262
12.51071 0.13926029
12.51171 0.14100365
12.51271 0.14273929000000002
12.51371 0.14446286
12.51471 0.14617078
12.51571 0.14786167
12.51671 0.1495369
12.51771 0.15119987999999998
12.51871 0.15285469999999998
12.51971 0.1545044
12.52071 0.15614977
12.52171 0.15778904
12.52271 0.15941866
12.52371 0.16103488
12.52471 0.16263527
12.52571 0.16421982
12.52671 0.16579097
12.52771 0.16735261999999998
12.52871 0.16890853
12.52971 0.17046075
12.53071 0.17200881999999998
12.53171 0.17354987
12.53271 0.17507982
12.53371 0.17659505
12.53471 0.17809381
12.53571 0.17957696
12.53671 0.18104755
12.53771 0.18250961000000002
12.53871 0.18396652
12.53971 0.1854197
12.54071 0.18686807
12.54171 0.18830864
12.54271 0.18973777
12.54371 0.19115271
12.54471 0.19255277
12.54571 0.1939395
12.54671 0.19531601999999998
12.54771 0.19668567
12.54871 0.19805056999999998
12.54971 0.19941078
12.55071 0.20076428
12.55171 0.20210778
12.55271 0.20343819999999999
12.55371 0.20475392000000003
12.55471 0.20605552
12.55571 0.20734549
12.55671 0.20862732
12.55771 0.20990399999999998
12.55871 0.21117681
12.55971 0.21244492
12.56071 0.2137057
12.56171 0.21495582
12.56271 0.21619268
12.56371 0.21741532
12.56471 0.21862485
12.56571 0.21982390999999998
12.56671 0.22101551000000003
12.56771 0.2222019
12.56871 0.22338359
12.56971 0.22455931
12.57071 0.22572661
12.57171 0.22688294
12.57271 0.22802674
12.57371 0.22915809
12.57471 0.23027868
12.57571 0.23139105
12.57671 0.23249757999999998
12.57771 0.23359945
12.57871 0.23469620000000002
12.57971 0.23578592
12.58071 0.23686601999999998
12.58171 0.23793434
12.58271 0.23898992000000002
12.58371 0.24003352
12.58471 0.24106717
12.58571 0.24209341
12.58671 0.24311430999999997
12.58771 0.24413064
12.58871 0.24514165999999998
12.58971 0.24614553
12.59071 0.24714002
12.59171 0.24812345
12.59271 0.24909535
12.59371 0.25005662
12.59471 0.25100906
12.59571 0.2519547
12.59671 0.25289496
12.59771 0.25383008
12.59871 0.25475915
12.59971 0.25568039000000004
12.60071 0.25659206
12.60171 0.25749307
12.60271 0.25838342999999997
12.60371 0.25926425999999997
12.60471 0.26013728
12.60571 0.26100425
12.60671 0.26186618
12.60771 0.262723
12.60871 0.26357363
12.60971 0.26441638
12.61071 0.26524963
12.61171 0.26607248
12.61271 0.26688504
12.61371 0.26768839
12.61471 0.26848419
12.61571 0.26927395000000004
12.61671 0.27005861000000003
12.61771 0.27083813
12.61871 0.27161157
12.61971 0.27237751
12.62071 0.27313463
12.62171 0.2738822
12.62271 0.27462046
12.62371 0.27535041
12.62471 0.27607346
12.62571 0.27679093
12.62671 0.27750346000000004
12.62771 0.27821082999999996
12.62871 0.27891197
12.62971 0.27960546
12.63071 0.28029003
12.63171 0.28096509999999997
12.63271 0.28163098999999997
12.63371 0.28228879
12.63471 0.28293997
12.63571 0.28358593
12.63671 0.28422745
12.63771 0.2848644
12.63871 0.28549593
12.63971 0.28612074
12.64071 0.2867376
12.64171 0.28734583999999996
12.64271 0.28794562
12.64371 0.28853763
12.64471 0.28912304
12.64571 0.28970281
12.64671 0.29027738999999997
12.64771 0.29084652
12.64871 0.29140941
12.64971 0.29196504
12.65071 0.29251261
12.65171 0.29305192
12.65271 0.29358349
12.65371 0.29410848
12.65471 0.2946282
12.65571 0.29514374
12.65671 0.29565547999999997
12.65771 0.29616299999999995
12.65871 0.29666524
12.65971 0.29716084
12.66071 0.2976486
12.66171 0.29812783
12.66271 0.29859859
12.66371 0.29906156
12.66471 0.29951783
12.66571 0.2999685
12.66671 0.30041429999999997
12.66771 0.30085549
12.66871 0.30129186
12.66971 0.30172288
12.67071 0.30214794
12.67171 0.30256663
12.67271 0.30297891000000005
12.67371 0.30338508000000003
12.67471 0.3037856
12.67571 0.30418087
12.67671 0.30457104999999995
12.67771 0.30495594
12.67871 0.30533504
12.67971 0.30570759000000003
12.68071 0.30607297
12.68171 0.30643087999999996
12.68271 0.30678154
12.68371 0.30712571
12.68471 0.30746446
12.68571 0.30779899
12.68671 0.30813024
12.68771 0.30845859999999997
12.68871 0.30878375
12.68971 0.30910477999999997
12.69071 0.30942035
12.69171 0.30972918
12.69271 0.31003037
12.69371 0.31032371000000003
12.69471 0.31060972
12.69571 0.31088952000000003
12.69671 0.31116433
12.69771 0.31143513
12.69871 0.3117023
12.69971 0.31196559
12.70071 0.31222422
12.70171 0.31247727999999997
12.70271 0.31272415
12.70371 0.31296483
12.70471 0.31319994
12.70571 0.31343057999999996
12.70671 0.31365772999999997
12.70771 0.31388188
12.70871 0.31410267000000003
12.70971 0.31431897
12.71071 0.31452916999999997
12.71171 0.31473185
12.71271 0.31492638
12.71371 0.31511324999999996
12.71471 0.31529395000000005
12.71571 0.31547055
12.71671 0.31564498999999996
12.71771 0.31581831000000005
12.71871 0.31599028
12.71971 0.31615945
12.72071 0.31632373999999996
12.72171 0.31648111
12.72271 0.31663042
12.72371 0.31677182
12.72471 0.31690663
12.72571 0.31703676000000003
12.72671 0.31716402
12.72771 0.31728931
12.72871 0.31741236
12.72971 0.3175318
12.73071 0.31764586
12.73171 0.31775313
12.73271 0.31785313000000004
12.73371 0.31794671
12.73471 0.31803565
12.73571 0.31812199999999996
12.73671 0.31820724
12.73771 0.3182916
12.73871 0.31837393
12.73971 0.31845211
12.74071 0.3185238
12.74171 0.31858738999999997
12.74271 0.31864261
12.74371 0.31869069
12.74471 0.31873387999999997
12.74571 0.31877465
12.74671 0.31881472
12.74771 0.31885443999999996
12.74871 0.3188927
12.74971 0.31892740999999997
12.75071 0.31895635
12.75171 0.31897802999999997
12.75271 0.31899223
12.75371 0.31900015000000004
12.75471 0.3190038
12.75571 0.31900527
12.75671 0.31900583
12.75771 0.31900543
12.75871 0.31900270999999997
12.75971 0.31899556
12.76071 0.31898203
12.76171 0.3189611
12.76271 0.31893319
12.76371 0.31889991
12.76471 0.31886362
12.76571 0.31882639
12.76671 0.31878927
12.76771 0.31875180999999997
12.76871 0.31871223
12.76971 0.31866808
12.77071 0.31861719
12.77171 0.31855844
12.77271 0.31849227
12.77371 0.3184204
12.77471 0.31834522
12.77571 0.31826885
12.77671 0.31819229
12.77771 0.31811511000000003
12.77871 0.31803562
12.77971 0.31795162
12.78071 0.31786128
12.78171 0.31776396
12.78271 0.31766046000000003
12.78371 0.31755276
12.78471 0.31744326
12.78571 0.31733373000000004
12.78671 0.31722467
12.78771 0.31711491999999997
12.78871 0.31700206000000003
12.78971 0.31688341000000003
12.79071 0.31675696000000003
12.79171 0.31662222
12.79271 0.31648045
12.79371 0.31633427999999997
12.79471 0.31618665
12.79571 0.3160398
12.79671 0.31589435
12.79771 0.31574918
12.79871 0.31560184
12.79971 0.31544962000000004
12.80071 0.31529057
12.80171 0.31512433
12.80271 0.31495222
12.80371 0.31477669
12.80471 0.31460018
12.80571 0.31442412
12.80671 0.31424814
12.80771 0.31407026000000005
12.80871 0.31388756
12.80971 0.3136975
12.81071 0.31349903
12.81171 0.31329317
12.81271 0.31308275999999996
12.81371 0.31287150999999996
12.81471 0.31266252
12.81571 0.31245714
12.81671 0.31225430000000004
12.81771 0.31205097
12.81871 0.31184321
12.81971 0.3116277
12.82071 0.31140298
12.82171 0.31116991
12.82271 0.31093135
12.82371 0.31069082
12.82471 0.31045109
12.82571 0.31021311999999995
12.82671 0.30997558
12.82771 0.30973563
12.82871 0.30949018
12.82971 0.3092373
12.83071 0.30897718
12.83171 0.30871218
12.83271 0.30844586
12.83371 0.30818156
12.83471 0.30792081
12.83571 0.30766269
12.83671 0.30740392
12.83771 0.30714015
12.83871 0.30686758000000003
12.83971 0.30658448
12.84071 0.30629197
12.84171 0.30599362
12.84271 0.30569404
12.84371 0.3053972
12.84471 0.30510491
12.84571 0.30481612999999996
12.84671 0.30452757999999996
12.84771 0.30423508
12.84871 0.30393531
12.84971 0.30362711000000003
12.85071 0.30331188
12.85171 0.3029929
12.85271 0.30267383
12.85371 0.30235709
12.85471 0.30204276999999996
12.85571 0.30172856
12.85671 0.30141075
12.85771 0.30108572
12.85871 0.3007516
12.85971 0.30040918
12.86071 0.30006168
12.86171 0.29971357
12.86271 0.29936885
12.86371 0.29902938
12.86471 0.29869422
12.86571 0.2983599
12.86671 0.29802185
12.86771 0.29767607
12.86871 0.29732068
12.86971 0.29695656000000004
12.87071 0.29658687
12.87171 0.29621580999999997
12.87271 0.29584682
12.87371 0.29548134
12.87471 0.29511829
12.87571 0.29475465
12.87671 0.29438686999999997
12.87771 0.29401232
12.87871 0.29363038
12.87971 0.29324279
12.88071 0.29285282
12.88171 0.29246395
12.88271 0.29207837999999997
12.88371 0.2916961
12.88471 0.29131488
12.88571 0.29093116
12.88671 0.29054133
12.88771 0.29014328
12.88871 0.28973715
12.88971 0.28932525
12.89071 0.28891116
12.89171 0.28849840000000004
12.89271 0.28808906
12.89371 0.28768315
12.89471 0.28727855999999996
12.89571 0.28687206000000004
12.89671 0.28646053000000005
12.89771 0.28604218
12.89871 0.28561717
12.89971 0.28518748
12.90071 0.28475604
12.90171 0.28432559
12.90271 0.28389753
12.90371 0.28347153999999997
12.90471 0.28304565
12.90571 0.2826171
12.90671 0.28218343
12.90771 0.28174342999999996
12.90871 0.2812976
12.90971 0.28084798
12.91071 0.28039734
12.91171 0.27994809
12.91271 0.27950143
12.91371 0.27905689
12.91471 0.27861251
12.91571 0.27816567999999997
12.91671 0.27771406000000004
12.91771 0.27725643
12.91871 0.27679318999999997
12.91971 0.27632616
12.92071 0.27585789
12.92171 0.27539071
12.92271 0.27492587
12.92371 0.27446304000000005
12.92471 0.27400062000000003
12.92571 0.27353622
12.92671 0.2730676
12.92771 0.27259358
12.92871 0.27211446
12.92971 0.27163185
12.93071 0.27114809
12.93171 0.27066534
12.93271 0.27018473
12.93371 0.26970597
12.93471 0.26922741
12.93571 0.26874673
12.93671 0.26826176
12.93771 0.26777135
12.93871 0.26727582
12.93971 0.26677689
12.94071 0.26627698
12.94171 0.26577840999999996
12.94271 0.26528244
12.94371 0.26478886
12.94471 0.26429605
12.94571 0.26380164
12.94671 0.26330336
12.94771 0.26279995
12.94871 0.26229158999999996
12.94971 0.26177978
12.95071 0.26126680999999996
12.95171 0.26075479
12.95271 0.26024492
12.95371 0.25973696999999996
12.95471 0.25922942
12.95571 0.25872006000000003
12.95671 0.2582069
12.95771 0.25768899
12.95871 0.25716678
12.95971 0.25664195
12.96071 0.25611685
12.96171 0.25559349
12.96271 0.25507289
12.96371 0.25455456
12.96471 0.25403672
12.96571 0.25351695
12.96671 0.25299306
12.96771 0.25246395
12.96871 0.25192993
12.96971 0.25139267
12.97071 0.25085455
12.97171 0.25031776
12.97271 0.24978356000000002
12.97371 0.24925182
12.97471 0.2487212
12.97571 0.24818964000000002
12.97671 0.24765517999999997
12.97771 0.24711674
12.97871 0.24657447
12.97971 0.24602970000000002
12.98071 0.24548434000000002
12.98171 0.24494024
12.98271 0.24439829999999998
12.98371 0.24385822
12.98471 0.24331859
12.98571 0.24277738000000001
12.98671 0.24223271999999998
12.98771 0.24168366000000002
12.98871 0.24113054
12.98971 0.24057499
12.99071 0.24001924
12.99171 0.23946547999999998
12.99271 0.23891492999999997
12.99371 0.23836747
12.99471 0.23782165
12.99571 0.23727511999999998
12.99671 0.23672555
12.99771 0.23617144
12.99871 0.23561268999999999
12.99971 0.23505061
13.00071 0.23448751
13.00171 0.23392576
13.00271 0.23336692
13.00371 0.23281119999999997
13.00471 0.23225727
13.00571 0.23170293
13.00671 0.23114583
13.00771 0.23058455
13.00871 0.2300191
13.00971 0.22945101
13.01071 0.22888281000000002
13.01171 0.22831694
13.01271 0.22775482
13.01371 0.22719624
13.01471 0.2266393
13.01571 0.22608121
13.01671 0.2255192
13.01771 0.22495182
13.01871 0.22437943
13.01971 0.22380422
13.02071 0.22322942999999998
13.02171 0.22265803999999997
13.02271 0.22209166
13.02371 0.22152986
13.02471 0.22097029999999998
13.02571 0.22040957
13.02671 0.21984461000000002
13.02771 0.21927392
13.02871 0.2186981
13.02971 0.21811977
13.03071 0.2175424
13.03171 0.21696901000000002
13.03271 0.2164009
13.03371 0.21583708000000001
13.03471 0.21527469999999999
13.03571 0.21471018
13.03671 0.21414076999999998
13.03771 0.21356563
13.03871 0.21298632
13.03971 0.21240617999999997
13.04071 0.21182895
13.04171 0.21125728
13.04271 0.21069158999999998
13.04371 0.21012987
13.04471 0.20956839
13.04571 0.20900322
13.04671 0.20843181
13.04771 0.20785404
13.04871 0.20727233
13.04971 0.20669070000000003
13.05071 0.20611311999999998
13.05171 0.20554193999999998
13.05271 0.204977
13.05371 0.20441563999999998
13.05471 0.20385387000000002
13.05571 0.20328793
13.05671 0.20271591000000003
13.05771 0.20213844
13.05871 0.20155852999999999
13.05971 0.20098022999999998
13.06071 0.200407
13.06171 0.19984024
13.06271 0.19927875
13.06371 0.19871915999999998
13.06471 0.19815740999999998
13.06571 0.19759035
13.06671 0.19701712
13.06771 0.19643951999999998
13.06871 0.19586126
13.06971 0.19528652000000002
13.07071 0.19471821
13.07171 0.19415686000000001
13.07271 0.19360031
13.07371 0.19304465999999998
13.07471 0.1924858
13.07571 0.19192107
13.07671 0.19135027000000002
13.07771 0.19077576999999998
13.07871 0.19020148
13.07971 0.18963126
13.08071 0.18906738
13.08171 0.18850965
13.08271 0.18795555
13.08371 0.18740129
13.08471 0.18684339
13.08571 0.18628015
13.08671 0.1857123
13.08771 0.18514275
13.08871 0.18457536000000002
13.08971 0.18401344
13.09071 0.18345835
13.09171 0.18290899
13.09271 0.18236226
13.09371 0.18181424
13.09471 0.18126177999999998
13.09571 0.18070371999999998
13.09671 0.18014131
13.09771 0.17957771
13.09871 0.17901667
13.09971 0.17846109
13.10071 0.1779119
13.10171 0.17736774
13.10271 0.17682558
13.10371 0.17628195
13.10471 0.17573434999999998
13.10571 0.17518228
13.10671 0.17462738
13.10771 0.17407282000000002
13.10871 0.17352196
13.10971 0.17297708
13.11071 0.17243838
13.11171 0.17190395
13.11271 0.17137051
13.11371 0.17083467
13.11471 0.17029422
13.11571 0.16974907
13.11671 0.16920121999999999
13.11771 0.16865402
13.11871 0.16811087
13.11971 0.16757395
13.12071 0.16704341
13.12171 0.16651736
13.12271 0.16599259
13.12371 0.16546592
13.12471 0.16493535
13.12571 0.16440090000000002
13.12671 0.16386444
13.12771 0.16332901
13.12871 0.16279755
13.12971 0.16227171999999998
13.13071 0.16175124
13.13171 0.16123400000000002
13.13271 0.16071691999999999
13.13371 0.16019718
13.13471 0.15967343
13.13571 0.15914632
13.13671 0.15861839
13.13771 0.15809303
13.13871 0.15757326
13.13971 0.15706047
13.14071 0.15655391999999999
13.14171 0.15605091000000001
13.14271 0.15554783
13.14371 0.15504151
13.14471 0.15453036
13.14571 0.15401503
13.14671 0.15349804
13.14771 0.15298289999999998
13.14871 0.15247270000000002
13.14971 0.15196896000000001
13.15071 0.15147111
13.15171 0.15097683
13.15271 0.15048302
13.15371 0.14998708
13.15471 0.14948800999999998
13.15571 0.14898675
13.15671 0.14848578
13.15771 0.14798807
13.15871 0.14749581
13.15971 0.14700949
13.16071 0.14652758999999999
13.16171 0.14604717
13.16271 0.14556501
13.16371 0.1450789
13.16471 0.14458856
13.16571 0.1440958
13.16671 0.14360386
13.16771 0.14311627
13.16871 0.14263549
13.16971 0.14216203
13.17071 0.14169432
13.17171 0.14122929
13.17271 0.14076366
13.17371 0.140295
13.17471 0.13982273
13.17571 0.13934813
13.17671 0.13887375999999998
13.17771 0.13840243000000002
13.17871 0.13793603
13.17971 0.1374749
13.18071 0.13701776
13.18171 0.13656234
13.18271 0.13610637
13.18371 0.1356485
13.18471 0.13518886000000002
13.18571 0.13472905000000002
13.18671 0.13427138
13.18771 0.13381804
13.18871 0.13337011000000001
13.18971 0.13292718
13.19071 0.13248746
13.19171 0.13204842
13.19271 0.13160774
13.19371 0.13116418999999999
13.19471 0.13071802000000002
13.19571 0.13027091
13.19671 0.1298254
13.19771 0.12938395
13.19871 0.12894814
13.19971 0.1285182
13.20071 0.12809294
13.20171 0.12767032
13.20271 0.12724807999999999
13.20371 0.12682457
13.20471 0.12639925
13.20571 0.12597275
13.20671 0.1255466
13.20771 0.12512262000000002
13.20871 0.12470221000000001
13.20971 0.12428592999999999
13.21071 0.12387329000000001
13.21171 0.12346304999999999
13.21271 0.12305364999999999
13.21371 0.12264393000000001
13.21471 0.12223352
13.21571 0.12182309
13.21671 0.12141408999999999
13.21771 0.12100820999999999
13.21871 0.12060675000000001
13.21971 0.12021005
13.22071 0.11981727
13.22171 0.11942657999999999
13.22271 0.11903577
13.22371 0.11864306000000001
13.22471 0.11824773
13.22571 0.11785054
13.22671 0.1174535
13.22771 0.11705928000000002
13.22871 0.11667032
13.22971 0.11628789
13.23071 0.11591170999999999
13.23171 0.11553994000000001
13.23271 0.11516986
13.23371 0.11479887
13.23471 0.11442535
13.23571 0.11404932000000001
13.23671 0.11367233
13.23771 0.11329685
13.23871 0.11292524
13.23971 0.11255881999999999
13.24071 0.11219735
13.24171 0.11183908
13.24271 0.11148154
13.24371 0.11112256
13.24471 0.11076127000000001
13.24571 0.11039857
13.24671 0.11003681
13.24771 0.10967895000000001
13.24871 0.10932735
13.24971 0.10898277
13.25071 0.10864392
13.25171 0.10830789
13.25271 0.10797112
13.25371 0.10763085
13.25471 0.10728611
13.25571 0.10693816999999999
13.25671 0.1065901
13.25771 0.10624562000000001
13.25871 0.10590769
13.25971 0.1055774
13.26071 0.10525362
13.26171 0.10493343
13.26271 0.10461336
13.26371 0.10429071000000001
13.26471 0.10396463999999998
13.26571 0.10363645
13.26671 0.10330896
13.26771 0.10298539
13.26871 0.10266795999999999
13.26971 0.10235698
13.27071 0.1020507
13.27171 0.10174597999999999
13.27271 0.10143963
13.27371 0.10112969
13.27471 0.10081627
13.27571 0.10050160000000001
13.27671 0.10018916
13.27771 0.099882344
13.27871 0.09958314499999998
13.27971 0.099291338
13.28071 0.09900450200000001
13.28171 0.098718971
13.28271 0.09843119200000001
13.28371 0.09813909400000001
13.28471 0.09784285200000001
13.28571 0.09754478800000001
13.28671 0.09724845900000001
13.28771 0.096957287
13.28871 0.096673245
13.28971 0.096396124
13.29071 0.096123683
13.29171 0.095852546
13.29271 0.095579564
13.29371 0.095303071
13.29471 0.095023523
13.29571 0.0947433
13.29671 0.09446573700000001
13.29771 0.094193767
13.29871 0.093928725
13.29971 0.093669764
13.30071 0.09341414
13.30171 0.093158276
13.30271 0.092899153
13.30371 0.092635525
13.30471 0.09236846800000001
13.30571 0.092101039
13.30671 0.091837102
13.30771 0.09157989400000001
13.30871 0.091330736
13.30971 0.09108851700000001
13.31071 0.090850081
13.31171 0.090611441
13.31271 0.090369309
13.31371 0.09012238
13.31471 0.08987184299999999
13.31571 0.089620904
13.31671 0.08937350899999999
13.31771 0.089132774
13.31871 0.088899676
13.31971 0.088672643
13.32071 0.088448159
13.32171 0.08822215
13.32271 0.08799167699999999
13.32371 0.087756157
13.32471 0.087517709
13.32571 0.087280374
13.32671 0.087048509
13.32771 0.08682504399999999
13.32871 0.08661021099999999
13.32971 0.086401362
13.33071 0.086193957
13.33171 0.085983321
13.33271 0.08576653199999999
13.33371 0.08554363200000001
13.33471 0.085317658
13.33571 0.085093454
13.33671 0.08487573899999999
13.33771 0.08466716399999999
13.33871 0.084467191
13.33971 0.084272289
13.34071 0.084077351
13.34171 0.083877787
13.34271 0.083671464
13.34371 0.08345964
13.34471 0.08324651300000001
13.34571 0.083037507
13.34671 0.082837022
13.34771 0.08264652
13.34871 0.082463835
13.34971 0.082283944
13.35071 0.08210099200000001
13.35171 0.081910694
13.35271 0.081712182
13.35371 0.081508455
13.35471 0.081305217
13.35571 0.081108615
13.35671 0.080922706
13.35771 0.080747739
13.35871 0.08058002
13.35971 0.08041337700000001
13.36071 0.080241676
13.36171 0.080061355
13.36271 0.079872907
13.36371 0.07968067100000001
13.36471 0.07949102400000001
13.36571 0.07930970799999999
13.36671 0.07913938599999999
13.36771 0.078978488
13.36871 0.078821823
13.36971 0.078662758
13.37071 0.07849603399999999
13.37171 0.078320032
13.37271 0.078137557
13.37371 0.07795474999999999
13.37471 0.07777857199999999
13.37571 0.07761388
13.37671 0.077461329
13.37771 0.077317003
13.37871 0.07717392299999999
13.37971 0.077024865
13.38071 0.076865306
13.38171 0.07669529900000001
13.38271 0.07651943600000001
13.38371 0.076344999
13.38471 0.076178968
13.38571 0.07602516599999999
13.38671 0.075882743
13.38771 0.07574659
13.38871 0.07560950500000001
13.38971 0.075465266
13.39071 0.075311214
13.39171 0.07514934999999999
13.39271 0.074985449
13.39371 0.074826565
13.39471 0.07467800799999999
13.39571 0.074541022
13.39671 0.074412191
13.39771 0.074284821
13.39871 0.0741517
13.39971 0.074008136
13.40071 0.07385395
13.40171 0.07369363400000001
13.40271 0.073534559
13.40371 0.073384005
13.40471 0.07324620999999999
13.40571 0.073120667
13.40671 0.073002343
13.40771 0.072883751
13.40871 0.07275797
13.40971 0.072621403
13.41071 0.072475109
13.41171 0.072324241
13.41271 0.072175794
13.41371 0.072035671
13.41471 0.071906263
13.41571 0.07178556400000001
13.41671 0.07166813000000001
13.41771 0.07154746000000001
13.41871 0.071418803
13.41971 0.071281166
13.42071 0.07113774199999999
13.42171 0.070994569
13.42271 0.07085796700000001
13.42371 0.070731883
13.42471 0.070616207
13.42571 0.070506777
13.42671 0.070397009
13.42771 0.07028055799999999
13.42871 0.070153829
13.42971 0.070017384
13.43071 0.06987566
13.43171 0.06973515799999999
13.43271 0.06960185099999999
13.43371 0.069478864
13.43471 0.069365371
13.43571 0.069257081
13.43671 0.069148117
13.43771 0.06903342400000001
13.43871 0.068910746
13.43971 0.068781403
13.44071 0.068649551
13.44171 0.068520306
13.44271 0.068397558
13.44371 0.06828233
13.44471 0.068172411
13.44571 0.068063318
13.44671 0.067950238
13.44771 0.067830062
13.44871 0.06770268700000001
13.44971 0.06757110799999999
13.45071 0.067440211
13.45171 0.067314826
13.45271 0.067197805
13.45371 0.067088916
13.45471 0.06698494499999999
13.45571 0.066880981
13.45671 0.066772307
13.45771 0.06665618300000001
13.45871 0.066532759
13.45971 0.066404883
13.46071 0.066276838
13.46171 0.066152605
13.46271 0.066034339
13.46371 0.065921637
13.46471 0.065811892
13.46571 0.065701496
13.46671 0.06558742000000001
13.46771 0.065468455
13.46871 0.065345661
13.46971 0.065221853
13.47071 0.065100356
13.47171 0.064983557
13.47271 0.06487185
13.47371 0.064763438
13.47471 0.064654992
13.47571 0.064542965
13.47671 0.064425002
13.47771 0.064300868
13.47871 0.064172543
13.47971 0.064043468
13.48071 0.063917233
13.48171 0.063796231
13.48271 0.063680828
13.48371 0.06356932600000001
13.48471 0.063458714
13.48571 0.063345907
13.48671 0.063228921
13.48771 0.063107559
13.48871 0.062983338
13.48971 0.062858703
13.49071 0.06273592
13.49171 0.062616065
13.49271 0.062498573
13.49371 0.062381505000000004
13.49471 0.06226243
13.49571 0.062139489
13.49671 0.062012277000000005
13.49771 0.061882078
13.49871 0.061751425
13.49971 0.061623118
13.50071 0.06149908899999999
13.50171 0.061379629000000005
13.50271 0.061263243
13.50371 0.061147206
13.50471 0.06102862
13.50571 0.060905481
13.50671 0.060777407
13.50771 0.060645676999999995
13.50871 0.060512591000000004
13.50971 0.060380506
13.51071 0.060250855000000006
13.51171 0.060123618000000004
13.51271 0.059997465
13.51371 0.059870414999999996
13.51471 0.059740810000000005
13.51571 0.059608090999999995
13.51671 0.05947309
13.51771 0.059337645999999994
13.51871 0.059203804
13.51971 0.05907284199999999
13.52071 0.058944634
13.52171 0.058817584000000006
13.52271 0.05868920700000001
13.52371 0.058557116
13.52471 0.058419979
13.52571 0.058278092
13.52671 0.058133272
13.52771 0.057988137
13.52871 0.057845091
13.52971 0.057705387
13.53071 0.05756871
13.53171 0.057433383000000005
13.53271 0.057297152999999997
13.53371 0.057158171
13.53471 0.057015737
13.53571 0.056870515
13.53671 0.056724122
13.53771 0.056578289000000004
13.53871 0.056433969
13.53971 0.05629083
13.54071 0.056147331
13.54171 0.05600138700000001
13.54271 0.055851339
13.54371 0.055696762999999996
13.54471 0.05553878699999999
13.54571 0.055379752
13.54671 0.055222311999999996
13.54771 0.05506837
13.54871 0.054918305
13.54971 0.054770771999999995
13.55071 0.054623251000000005
13.55171 0.054473021999999996
13.55271 0.054318254
13.55371 0.05415864299999999
13.55471 0.053995452
13.55571 0.053830852
13.55671 0.053666934
13.55771 0.053504785000000006
13.55871 0.05334405
13.55971 0.053183193000000004
13.56071 0.053020258
13.56171 0.052853877
13.56271 0.052683981
13.56371 0.052511925
13.56471 0.052339945
13.56571 0.052170164
13.56671 0.05200358
13.56771 0.051839515999999995
13.56871 0.051675766000000005
13.56971 0.051509413999999996
13.57071 0.051337993
13.57171 0.051160493999999994
13.57271 0.050977792
13.57371 0.050792302
13.57471 0.050606998
13.57571 0.05042422
13.57671 0.050244753999999996
13.57771 0.050067605
13.57871 0.049890489999999996
13.57971 0.049710908000000005
13.58071 0.049527246
13.58171 0.049339468
13.58271 0.049149076
13.58371 0.04895837000000001
13.58471 0.048769306
13.58571 0.048582527
13.58671 0.048396963
13.58771 0.04821021
13.58871 0.048019545
13.58971 0.047823164
13.59071 0.047621055
13.59171 0.047415143
13.59271 0.047208593
13.59371 0.047004558
13.59471 0.046804875999999995
13.59571 0.046609284
13.59671 0.046415496
13.59771 0.046220113
13.59871 0.046020001
13.59971 0.045813568
13.60071 0.045601372
13.60171 0.045385837
13.60271 0.045170158
13.60371 0.044956891
13.60471 0.044746845
13.60571 0.044538733
13.60671 0.04432975
13.60771 0.044116854999999996
13.60871 0.043898177999999996
13.60971 0.043673933
13.61071 0.043446431
13.61171 0.043219162000000005
13.61271 0.042995301
13.61371 0.042776277
13.61471 0.042561046
13.61571 0.042346392999999996
13.61671 0.042128167
13.61771 0.041902967
13.61871 0.041669572
13.61971 0.041429498
13.62071 0.041186452
13.62171 0.04094484
13.62271 0.040707995999999996
13.62371 0.040476819000000004
13.62471 0.040249401
13.62571 0.040021841
13.62671 0.039789874999999995
13.62771 0.03955068
13.62871 0.039304051
13.62971 0.039052500999999996
13.63071 0.038800159
13.63171 0.038550989
13.63271 0.038307023
13.63371 0.038067408999999996
13.63471 0.037828667
13.63571 0.037586116
13.63671 0.037335834
13.63771 0.037076412
13.63871 0.036809675
13.63971 0.03654008
13.64071 0.036272992000000004
13.64171 0.036012509
13.64271 0.03575976
13.64371 0.035512348
13.64471 0.035265237
13.64571 0.035012726
13.64671 0.034750719
13.64771 0.034478377
13.64871 0.034198447
13.64971 0.033916131
13.65071 0.033636947
13.65171 0.033364448
13.65271 0.033098749999999996
13.65371 0.032836496
13.65471 0.032572262
13.65571 0.032300869
13.65671 0.032019609
13.65771 0.031729479000000005
13.65871 0.031434870000000004
13.65971 0.031141797
13.66071 0.030855406999999998
13.66171 0.030577761999999998
13.66271 0.030306852000000002
13.66371 0.030037249000000002
13.66471 0.02976222
13.66571 0.029476418000000004
13.66671 0.029178080000000002
13.66771 0.028869824000000002
13.66871 0.028557683
13.66971 0.02824874
13.67071 0.027948315
13.67171 0.027657844
13.67271 0.027374309
13.67371 0.027091472000000002
13.67471 0.026802433
13.67571 0.026502448999999997
13.67671 0.026190875000000002
13.67771 0.025871436999999997
13.67871 0.025550666
13.67971 0.025235175
13.68071 0.02492886
13.68171 0.024631206000000003
13.68271 0.024337406000000002
13.68371 0.024040275
13.68471 0.023733205
13.68571 0.023412933
13.68671 0.023080996
13.68771 0.022743236
13.68871 0.022407522
13.68971 0.022080607999999998
13.69071 0.021765384
13.69171 0.021459653999999998
13.69271 0.021156958
13.69371 0.020849128
13.69471 0.020529554
13.69571 0.020195841
13.69671 0.019850771
13.69771 0.019501173
13.69871 0.019155138999999998
13.69971 0.018818732999999997
13.70071 0.01849352
13.70171 0.018175929
13.70271 0.01785873
13.70371 0.017534017000000002
13.70471 0.017196484
13.70571 0.016845645
13.70671 0.01648608
13.70771 0.0161256
13.70871 0.015772053
13.70971 0.015430078000000002
13.71071 0.015099155999999999
13.71171 0.014773737
13.71271 0.014445445
13.71371 0.014106447999999999
13.71471 0.01375265
13.71571 0.013385384
13.71671 0.01301092
13.71771 0.012637967000000002
13.71871 0.012274181000000002
13.71971 0.011923083
13.72071 0.011582649
13.72171 0.011246149
13.72271 0.010904879000000001
13.72371 0.010551704
13.72471 0.010183952999999999
13.72571 0.0098044962
13.72671 0.0094205643
13.72771 0.0090407848
13.72871 0.0086716536
13.72971 0.008314867600000001
13.73071 0.0079666126
13.73171 0.007619102000000001
13.73271 0.0072637435
13.73371 0.006894644300000001
13.73471 0.0065110289
13.73571 0.006117585900000001
13.73671 0.0057225952
13.73771 0.0053345939
13.73871 0.0049589307
13.73971 0.0045956014
13.74071 0.0042392559
13.74171 0.0038813629000000005
13.74271 0.0035136592
13.74371 0.0031314892
13.74471 0.0027356784
13.74571 0.0023321813999999997
13.74671 0.0019296531
13.74771 0.0015359274
13.74871 0.0011548328
13.74971 0.00078463509
13.75071 0.00041874196
13.75171 4.8381423e-05
13.75271 -0.00033382967000000004
13.75371 -0.00073087408
13.75471 -0.0011401007
13.75571 -0.0015542688
13.75671 -0.0019644522000000003
13.75771 -0.002363629
13.75871 -0.0027495069
13.75971 -0.0031254454
13.76071 -0.0034991001000000002
13.76171 -0.0038793357999999997
13.76271 -0.0042726616999999995
13.76371 -0.0046806192
13.76471 -0.0050991832
13.76571 -0.005520412
13.76671 -0.0059356757
13.76771 -0.0063391584
13.76871 -0.0067302128000000004
13.76971 -0.007113615
13.77071 -0.0074976182
13.77171 -0.007890592
13.77271 -0.0082976068
13.77371 -0.0087183478
13.77471 -0.0091472124
13.77571 -0.0095755458
13.77671 -0.0099951263
13.77771 -0.010401485
13.77871 -0.01079572
13.77971 -0.011184064
13.78071 -0.011575386
13.78171 -0.011977608
13.78271 -0.01239452
13.78371 -0.012824239
13.78471 -0.013259974
13.78571 -0.013692767
13.78671 -0.014115112
13.78771 -0.014523997
13.78871 -0.014922122
13.78971 -0.015316808
13.79071 -0.015717036
13.79171 -0.016129801
13.79271 -0.016557265
13.79371 -0.016995867
13.79471 -0.017437746
13.79571 -0.017873908
13.79671 -0.018297863
13.79771 -0.018708258
13.79871 -0.019109422
13.79971 -0.019509626000000002
13.80071 -0.01991773
13.80171 -0.020339593
13.80271 -0.020775694
13.80371 -0.021220934
13.80471 -0.021666698999999998
13.80571 -0.022104357999999998
13.80671 -0.022528760999999998
13.80771 -0.022940339
13.80871 -0.023344923
13.80971 -0.02375137
13.81071 -0.024167949
13.81171 -0.024598955999999998
13.81271 -0.025042944
13.81371 -0.02549327
13.81471 -0.025940783000000002
13.81571 -0.026377515
13.81671 -0.026799942
13.81771 -0.027210428
13.81871 -0.027616293
13.81971 -0.028026884000000002
13.82071 -0.028449820999999997
13.82171 -0.028887924
13.82271 -0.029338096
13.82371 -0.029792578
13.82471 -0.03024209
13.82571 -0.030679561
13.82671 -0.031102955
13.82771 -0.03151602
13.82871 -0.031926719
13.82971 -0.032343931
13.83071 -0.032773812
13.83171 -0.033217299
13.83271 -0.033669733
13.83371 -0.034122792
13.83471 -0.034567915
13.83571 -0.034999812
13.83671 -0.035418657
13.83771 -0.035830034
13.83871 -0.036242683
13.83971 -0.036664959000000004
13.84071 -0.037101441
13.84171 -0.037551066
13.84271 -0.03800753
13.84371 -0.038461821
13.84471 -0.038905803
13.84571 -0.039335459999999996
13.84671 -0.039752456
13.84771 -0.040163429
13.84871 -0.040577268
13.84971 -0.041001566999999996
13.85071 -0.0414396
13.85171 -0.041889085
13.85271 -0.042343207
13.85371 -0.042793414
13.85471 -0.043232908
13.85571 -0.043659349
13.85671 -0.044075726
13.85771 -0.044489075999999995
13.85871 -0.044907554
13.85971 -0.045337089
13.86071 -0.045778992000000004
13.86171 -0.046229427
13.86271 -0.046680987
13.86371 -0.047125702000000005
13.86471 -0.047558255
13.86571 -0.047978107000000006
13.86671 -0.048389699
13.86771 -0.048800648
13.86871 -0.049218715999999996
13.86971 -0.049648707
13.87071 -0.05009061399999999
13.87171 -0.050539680999999996
13.87271 -0.050988304
13.87371 -0.051429093999999995
13.87471 -0.051857741
13.87571 -0.052274658999999994
13.87671 -0.052684732
13.87771 -0.05309527
13.87871 -0.053513102
13.87971 -0.05394186000000001
13.88071 -0.054380635
13.88171 -0.054824422000000005
13.88271 -0.055266183
13.88371 -0.055699685
13.88471 -0.056121935
13.88571 -0.056534319000000006
13.88671 -0.056941953
13.88771 -0.057351583
13.88871 -0.057768874
13.88971 -0.058196165
13.89071 -0.05863157
13.89171 -0.05906978
13.89271 -0.059504184
13.89371 -0.059929484
13.89471 -0.060343771000000004
13.89571 -0.060749239999999996
13.89671 -0.061151292
13.89771 -0.061556416999999995
13.89871 -0.061969645000000004
13.89971 -0.062392622999999994
13.90071 -0.062823022
13.90171 -0.063255493
13.90271 -0.063683762
13.90371 -0.06410306099999999
13.90471 -0.064511906
13.90571 -0.064912619
13.90671 -0.06531034
13.90771 -0.065710983
13.90871 -0.066118926
13.90971 -0.066535344
13.91071 -0.066957809
13.91171 -0.067381299
13.91271 -0.067800179
13.91371 -0.068210403
13.91471 -0.06861107500000001
13.91571 -0.069004734
13.91671 -0.069396337
13.91771 -0.069791294
13.91871 -0.07019333999999999
13.91971 -0.070603105
13.92071 -0.071017846
13.92171 -0.07143256399999999
13.92271 -0.071841932
13.92371 -0.072242372
13.92471 -0.07263344
13.92571 -0.073017989
13.92671 -0.073401071
13.92771 -0.073787989
13.92871 -0.074182235
13.92971 -0.074584171
13.93071 -0.074990868
13.93171 -0.07539725600000001
13.93271 -0.075798051
13.93371 -0.076189783
13.93471 -0.076572102
13.93571 -0.076947879
13.93671 -0.077322073
13.93771 -0.07769978300000001
13.93871 -0.078084279
13.93971 -0.078475761
13.94071 -0.078871276
13.94171 -0.07926591799999999
13.94271 -0.079654728
13.94371 -0.080034666
13.94471 -0.080405769
13.94571 -0.080771151
13.94671 -0.081135781
13.94771 -0.08150452
13.94871 -0.081880228
13.94971 -0.082262605
13.95071 -0.082648284
13.95171 -0.083032117
13.95271 -0.08340919200000001
13.95371 -0.08377670899999999
13.95471 -0.08413511700000001
13.95571 -0.084487937
13.95671 -0.084840407
13.95771 -0.08519747600000001
13.95871 -0.085561851
13.95971 -0.085932965
13.96071 -0.086307182
13.96171 -0.086679182
13.96271 -0.08704403899999999
13.96371 -0.087399117
13.96471 -0.08774510399999999
13.96571 -0.088085711
13.96671 -0.08842625
13.96771 -0.088771537
13.96871 -0.08912400799999999
13.96971 -0.089482742
13.97071 -0.089843839
13.97171 -0.090201921
13.97271 -0.090552255
13.97371 -0.09089263
13.97471 -0.09122422200000001
13.97571 -0.091551174
13.97671 -0.091878977
13.97771 -0.092212297
13.97871 -0.092553126
13.97971 -0.092899962
13.98071 -0.09324835299999999
13.98171 -0.093592616
13.98271 -0.093928073
13.98371 -0.094252895
13.98471 -0.09456886299999999
13.98571 -0.094880717
13.98671 -0.095194305
13.98771 -0.095514295
13.98871 -0.095842342
13.98971 -0.096176361
13.99071 -0.096511317
13.99171 -0.096841162
13.99271 -0.09716119399999999
13.99371 -0.09746991
13.99471 -0.097769627
13.99571 -0.09806556599999999
13.99671 -0.09836384599999999
13.99771 -0.09866904
13.99871 -0.09898237200000001
13.99971 -0.09930123299999999
14.00071 -0.09962017599999999
14.00171 -0.099933101
14.00271 -0.10023572
14.00371 -0.10052728
14.00471 -0.10081094
14.00571 -0.10109249
14.00671 -0.10137807
14.00771 -0.10167164
14.00871 -0.10197331
14.00971 -0.10227922
14.01071 -0.10258292000000001
14.01171 -0.10287798
14.01271 -0.10316053
14.01371 -0.10343087000000001
14.01471 -0.10369346
14.01571 -0.10395523
14.01671 -0.10422287999999999
14.01771 -0.10450024999999999
14.01871 -0.10478678
14.01971 -0.10507769000000002
14.02071 -0.10536587000000001
14.02171 -0.10564468
14.02271 -0.10591063999999999
14.02371 -0.10616477
14.02471 -0.10641214
14.02571 -0.10665981000000001
14.02671 -0.10691395
14.02771 -0.10717722
14.02871 -0.10744770999999999
14.02971 -0.10771964
14.03071 -0.10798576
14.03171 -0.10824029
14.03271 -0.10848144000000001
14.03371 -0.10871221
14.03471 -0.10893931999999999
14.03571 -0.10917052
14.03671 -0.10941150000000001
14.03771 -0.10966350000000001
14.03871 -0.10992270999999999
14.03971 -0.1101817
14.04071 -0.11043234
14.04171 -0.11066899
14.04271 -0.11089075999999999
14.04371 -0.11110187
14.04471 -0.1113099
14.04571 -0.11152277999999999
14.04671 -0.11174557999999998
14.04771 -0.11197848
14.04871 -0.1122168
14.04971 -0.11245293
14.05071 -0.11267948
14.05171 -0.11289239999999999
14.05271 -0.1130926
14.05371 -0.11328565
14.05471 -0.11347942
14.05571 -0.11368087
14.05671 -0.11389306
14.05771 -0.11411385
14.05871 -0.11433668999999999
14.05971 -0.11455320999999999
14.06071 -0.11475665
14.06171 -0.1149446
14.06271 -0.11512008000000001
14.06371 -0.11529033
14.06471 -0.11546392
14.06571 -0.11564735000000001
14.06671 -0.11584246999999999
14.06771 -0.11604568000000001
14.06871 -0.11624955000000001
14.06971 -0.11644571000000001
14.07071 -0.11662829
14.07171 -0.11679622
14.07271 -0.11695359000000001
14.07371 -0.11710788999999999
14.07471 -0.11726686
14.07571 -0.11743535999999999
14.07671 -0.11761334999999999
14.07771 -0.11779595000000001
14.07871 -0.11797552
14.07971 -0.11814482999999999
14.08071 -0.11830007000000001
14.08171 -0.11844249
14.08271 -0.11857784
14.08371 -0.11871414
14.08471 -0.11885833999999999
14.08571 -0.11901354
14.08671 -0.11917764
14.08771 -0.11934424
14.08871 -0.11950517
14.08971 -0.11965371999999999
14.09071 -0.11978728000000001
14.09171 -0.11990834
14.09271 -0.12002338
14.09371 -0.12014026
14.09471 -0.12026505
14.09571 -0.12039965000000001
14.09671 -0.12054117
14.09771 -0.12068325
14.09871 -0.12081870000000001
14.09971 -0.12094252
14.10071 -0.12105385999999999
14.10171 -0.12115634
14.10271 -0.12125644999999999
14.10371 -0.12136089
14.10471 -0.12147366999999999
14.10571 -0.12159455999999999
14.10671 -0.12171905
14.10771 -0.12184022
14.10871 -0.12195148
14.10971 -0.12204923
14.11071 -0.12213434000000001
14.11171 -0.12221177
14.11271 -0.12228861
14.11371 -0.1223714
14.11471 -0.12246349
14.11571 -0.12256396
14.11671 -0.12266797
14.11771 -0.12276883000000001
14.11871 -0.12286063
14.11971 -0.12294052999999999
14.12071 -0.12300970000000001
14.12171 -0.12307272999999999
14.12271 -0.12313558
14.12371 -0.12320315
14.12471 -0.12327725
14.12571 -0.12335596
14.12671 -0.12343447
14.12771 -0.12350715000000001
14.12871 -0.12356987999999999
14.12971 -0.12362185
14.13071 -0.12366589
14.13171 -0.12370740999999999
14.13271 -0.12375227
14.13371 -0.1238044
14.13471 -0.12386424
14.13571 -0.1239285
14.13671 -0.1239914
14.13771 -0.12404687
14.13871 -0.12409088
14.13971 -0.12412287000000001
14.14071 -0.12414593
14.14171 -0.12416553
14.14271 -0.12418736999999999
14.14371 -0.12421521999999999
14.14471 -0.12424961999999999
14.14571 -0.12428781
14.14671 -0.12432504
14.14771 -0.12435657000000001
14.14871 -0.12437959000000001
14.14971 -0.1243943
14.15071 -0.12440371
14.15171 -0.12441227
14.15271 -0.12442392999999999
14.15371 -0.12444038000000002
14.15471 -0.1244603
14.15571 -0.12447981
14.15671 -0.12449403
14.15771 -0.12449908999999999
14.15871 -0.12449372
14.15971 -0.12447994
14.16071 -0.12446231
14.16171 -0.12444628
14.16271 -0.12443612999999999
14.16371 -0.12443332000000001
14.16471 -0.12443602
14.16571 -0.12443980999999998
14.16671 -0.12443934000000001
14.16771 -0.12443042
14.16871 -0.12441144999999999
14.16971 -0.12438385
14.17071 -0.12435135000000001
14.17171 -0.12431837
14.17271 -0.12428818
14.17371 -0.12426171
14.17471 -0.12423737
14.17571 -0.12421184
14.17671 -0.1241817
14.17771 -0.12414494000000001
14.17871 -0.12410190000000001
14.17971 -0.12405515
14.18071 -0.12400839
14.18171 -0.12396486999999999
14.18271 -0.12392588
14.18371 -0.12389016
14.18471 -0.12385423999999999
14.18571 -0.1238137
14.18671 -0.12376492
14.18771 -0.12370643
14.18871 -0.12363947
14.18971 -0.12356755
14.19071 -0.12349507000000001
14.19171 -0.12342575
14.19271 -0.12336128999999998
14.19371 -0.12330094999999999
14.19471 -0.12324204000000001
14.19571 -0.12318112
14.19671 -0.12311538000000001
14.19771 -0.12304365
14.19871 -0.12296668
14.19971 -0.12288655999999999
14.20071 -0.12280561
14.20171 -0.12272535999999999
14.20271 -0.12264578000000001
14.20371 -0.12256542
14.20471 -0.12248207
14.20571 -0.12239388
14.20671 -0.12230012999999999
14.20771 -0.12220174999999998
14.20871 -0.12210093
14.20971 -0.12200035000000001
14.21071 -0.12190205999999999
14.21171 -0.12180677
14.21271 -0.12171357000000001
14.21371 -0.12162029
14.21471 -0.12152434000000001
14.21571 -0.12142364
14.21671 -0.12131724999999999
14.21771 -0.12120552999999999
14.21871 -0.12108987
14.21971 -0.12097201999999999
14.22071 -0.12085339
14.22171 -0.12073475
14.22271 -0.12061606
14.22371 -0.12049681999999999
14.22471 -0.12037637999999999
14.22571 -0.12025434
14.22671 -0.12013066
14.22771 -0.12000556
14.22871 -0.11987924999999999
14.22971 -0.11975172
14.23071 -0.11962265000000001
14.23171 -0.11949152
14.23271 -0.11935785
14.23371 -0.1192214
14.23471 -0.11908227
14.23571 -0.11894084
14.23671 -0.11879754000000001
14.23771 -0.11865272
14.23871 -0.11850649999999999
14.23971 -0.11835888
14.24071 -0.11820985999999999
14.24171 -0.1180597
14.24271 -0.11790883999999999
14.24371 -0.11775779
14.24471 -0.11760680999999999
14.24571 -0.11745561
14.24671 -0.11730321
14.24771 -0.11714818
14.24871 -0.11698907
14.24971 -0.11682508000000001
14.25071 -0.11665642
14.25171 -0.11648444000000001
14.25271 -0.11631124999999999
14.25371 -0.11613894
14.25471 -0.11596879
14.25571 -0.11580073
14.25671 -0.11563332999999999
14.25771 -0.11546433
14.25871 -0.11529162
14.25971 -0.11511417
14.26071 -0.11493241
14.26171 -0.11474815000000001
14.26271 -0.11456375
14.26371 -0.11438106
14.26471 -0.11420051
14.26571 -0.11402081
14.26671 -0.11383937
14.26771 -0.1136534
14.26871 -0.11346118000000001
14.26971 -0.11326289
14.27071 -0.11306073999999999
14.27171 -0.11285822
14.27271 -0.11265864999999999
14.27371 -0.11246384
14.27471 -0.11227321
14.27571 -0.11208393000000001
14.27671 -0.11189199
14.27771 -0.11169381999999999
14.27871 -0.11148775
14.27971 -0.11127475
14.28071 -0.11105805
14.28171 -0.11084187
14.28271 -0.11062962
14.28371 -0.11042249000000001
14.28471 -0.11021892
14.28571 -0.11001522999999999
14.28671 -0.10980718
14.28771 -0.10959182
14.28871 -0.10936876999999999
14.28971 -0.10914045
14.29071 -0.10891113999999999
14.29171 -0.10868522
14.29271 -0.10846523000000001
14.29371 -0.10825080000000001
14.29471 -0.10803869999999999
14.29571 -0.10782414000000001
14.29671 -0.10760271
14.29771 -0.10737224
14.29871 -0.10713376999999999
14.29971 -0.10689111999999999
14.30071 -0.10664933
14.30171 -0.10641260999999999
14.30271 -0.10618254999999999
14.30371 -0.10595748
14.30471 -0.1057331
14.30571 -0.10550435
14.30671 -0.10526748
14.30771 -0.1050216
14.30871 -0.10476914000000001
14.30971 -0.10451480999999999
14.31071 -0.10426369
14.31171 -0.10401914
14.31271 -0.10378136
14.31371 -0.10354738999999999
14.31471 -0.1033123
14.31571 -0.10307125
14.31671 -0.10282147
14.31771 -0.10256341
14.31871 -0.10230051000000001
14.31971 -0.10203774
14.32071 -0.10177954
14.32171 -0.10152798
14.32271 -0.10128190000000001
14.32371 -0.10103744
14.32471 -0.10078964
14.32571 -0.10053455000000001
14.32671 -0.10027083
14.32771 -0.10000037
14.32871 -0.09972742999999999
14.32971 -0.099456962
14.33071 -0.099192548
14.33171 -0.098934933
14.33271 -0.09868176399999999
14.33371 -0.09842856100000001
14.33471 -0.09817055
14.33571 -0.097904576
14.33671 -0.097630359
14.33771 -0.097350543
14.33871 -0.09706957499999999
14.33971 -0.09679189
14.34071 -0.096520147
14.34171 -0.096254214
14.34271 -0.095991301
14.34371 -0.095727196
14.34471 -0.095457997
14.34571 -0.095181714
14.34671 -0.094899023
14.34771 -0.094612926
14.34871 -0.09432747600000001
14.34971 -0.094046083
14.35071 -0.093770114
14.35171 -0.09349837800000001
14.35271 -0.093227602
14.35371 -0.092953799
14.35471 -0.092673884
14.35571 -0.09238692
14.35671 -0.09209447300000001
14.35771 -0.091799989
14.35871 -0.091507426
14.35971 -0.09121969299999999
14.36071 -0.090937567
14.36171 -0.09065941
14.36271 -0.090381876
14.36371 -0.090101245
14.36471 -0.089814875
14.36571 -0.089522183
14.36671 -0.08922479999999999
14.36771 -0.088925846
14.36871 -0.088628655
14.36971 -0.088335475
14.37071 -0.08804659
14.37171 -0.087760302
14.37271 -0.087473675
14.37371 -0.08718376
14.37471 -0.086888811
14.37571 -0.08658898300000001
14.37671 -0.086286286
14.37771 -0.085983751
14.37871 -0.085684221
14.37971 -0.08538918300000001
14.38071 -0.085098192
14.38171 -0.084808993
14.38271 -0.084518408
14.38371 -0.08422357500000001
14.38471 -0.083923055
14.38571 -0.083617412
14.38671 -0.08330897
14.38771 -0.08300094100000001
14.38871 -0.082696159
14.38971 -0.082396023
14.39071 -0.082099973
14.39171 -0.081805751
14.39271 -0.081510324
14.39371 -0.081211096
14.39471 -0.080906926
14.39571 -0.080598553
14.39671 -0.080288271
14.39771 -0.079978962
14.39871 -0.079672906
14.39971 -0.079370855
14.40071 -0.07907172
14.40171 -0.078773015
14.40271 -0.078471896
14.40371 -0.078166334
14.40471 -0.077855989
14.40571 -0.077542372
14.40671 -0.077228289
14.40771 -0.076916715
14.40871 -0.076609588
14.40971 -0.076307036
14.41071 -0.076007284
14.41171 -0.075707363
14.41271 -0.07540429400000001
14.41371 -0.075096259
14.41471 -0.07478333399999999
14.41571 -0.074467447
14.41671 -0.074151572
14.41771 -0.07383850800000001
14.41871 -0.073529768
14.41971 -0.073224975
14.42071 -0.07292204499999999
14.42171 -0.07261806700000001
14.42271 -0.072310551
14.42371 -0.071998476
14.42471 -0.071682699
14.42571 -0.071365625
14.42671 -0.071050198
14.42771 -0.07073867
14.42871 -0.070431666
14.42971 -0.070127909
14.43071 -0.069824758
14.43171 -0.069519284
14.43271 -0.069209491
14.43371 -0.06889513500000001
14.43471 -0.068577827
14.43571 -0.068260368
14.43671 -0.067945593
14.43771 -0.067635207
14.43871 -0.067329104
14.43971 -0.067025429
14.44071 -0.06672138700000001
14.44171 -0.066414394
14.44271 -0.06610315800000001
14.44371 -0.06578819
14.44471 -0.06547156999999999
14.44571 -0.06515604900000001
14.44671 -0.06484389900000001
14.44771 -0.064535975
14.44871 -0.06423137400000001
14.44971 -0.063927838
14.45071 -0.063622725
14.45171 -0.06331410800000001
14.45271 -0.063001586
14.45371 -0.062686426
14.45471 -0.062371045
14.45571 -0.062057993
14.45671 -0.06174891
14.45771 -0.061443879
14.45871 -0.06114142599999999
14.45971 -0.060839154
14.46071 -0.060534757
14.46171 -0.060226937
14.46271 -0.05991591600000001
14.46371 -0.059603289000000004
14.46471 -0.059291306999999994
14.46571 -0.058981939
14.46671 -0.05867604
14.46771 -0.058373064
14.46871 -0.058071304000000004
14.46971 -0.057768665
14.47071 -0.05746354
14.47171 -0.057155482
14.47271 -0.056845369
14.47371 -0.056535023000000004
14.47471 -0.056226458
14.47571 -0.055921066000000005
14.47671 -0.055619085
14.47771 -0.055319525
14.47871 -0.055020628
14.47971 -0.054720596999999996
14.48071 -0.054418277999999994
14.48171 -0.054113589999999996
14.48271 -0.053807505
14.48371 -0.05350158299999999
14.48471 -0.053197325999999996
14.48571 -0.052895589
14.48671 -0.052596285
14.48771 -0.052298501
14.48871 -0.05200091999999999
14.48971 -0.051702396
14.49071 -0.051402417000000006
14.49171 -0.051101284999999996
14.49271 -0.050799956
14.49371 -0.050499628000000005
14.49471 -0.050201244
14.49571 -0.049905136
14.49671 -0.049610907
14.49771 -0.049317627999999995
14.49871 -0.049024192
14.49971 -0.048729737
14.50071 -0.048433937
14.50171 -0.048137092
14.50271 -0.047839966
14.50371 -0.047543488
14.50471 -0.047248448
14.50571 -0.046955232
14.50671 -0.046663769
14.50771 -0.046373613
14.50871 -0.046084149000000005
14.50971 -0.045794831
14.51071 -0.045505349
14.51171 -0.045215716999999996
14.51271 -0.044926209
14.51371 -0.044637239999999995
14.51471 -0.0443492
14.51571 -0.0440623
14.51671 -0.043776506
14.51771 -0.04349153
14.51871 -0.043206924
14.51971 -0.04292221
14.52071 -0.042637064999999995
14.52171 -0.042351434
14.52271 -0.042065597
14.52371 -0.041780110999999995
14.52471 -0.041495683
14.52571 -0.041212954
14.52671 -0.040932290999999996
14.52771 -0.040653644999999995
14.52871 -0.04037653
14.52971 -0.040100169
14.53071 -0.039823739999999996
14.53171 -0.039546643
14.53271 -0.039268715999999995
14.53371 -0.038990294
14.53471 -0.038712073
14.53571 -0.038434853
14.53671 -0.03815922
14.53771 -0.037885315
14.53871 -0.037612795000000004
14.53971 -0.037340977000000004
14.54071 -0.037069144
14.54171 -0.036796893000000004
14.54271 -0.036524341
14.54371 -0.036252152999999995
14.54471 -0.035981297999999995
14.54571 -0.035712673
14.54671 -0.035446702
14.54771 -0.035183103
14.54871 -0.034920918
14.54971 -0.03465882
14.55071 -0.034395582
14.55171 -0.034130545
14.55271 -0.033863881
14.55371 -0.033596564999999995
14.55471 -0.033330036
14.55571 -0.033065677
14.55671 -0.032804316
14.55771 -0.032545943
14.55871 -0.03228976
14.55971 -0.032034516
14.56071 -0.031779043
14.56171 -0.031522737
14.56271 -0.031265782
14.56371 -0.031009063
14.56471 -0.030753764000000003
14.56571 -0.030500832000000002
14.56671 -0.030250527
14.56771 -0.030002257
14.56871 -0.029754770000000003
14.56971 -0.029506642000000003
14.57071 -0.029256867
14.57171 -0.029005311000000002
14.57271 -0.028752838
14.57371 -0.028501046
14.57471 -0.028251688000000004
14.57571 -0.028006017
14.57671 -0.027764302999999997
14.57771 -0.027525707
14.57871 -0.027288577999999997
14.57971 -0.027051066999999998
14.58071 -0.026811816
14.58171 -0.026570450000000002
14.58271 -0.02632768
14.58371 -0.026085001
14.58471 -0.025844073
14.58571 -0.025606056
14.58671 -0.025371159000000004
14.58771 -0.025138602
14.58871 -0.024906967999999998
14.58971 -0.024674842
14.59071 -0.024441443
14.59171 -0.024207008
14.59271 -0.023972719
14.59371 -0.023740252
14.59471 -0.023511073
14.59571 -0.023285791
14.59671 -0.023063844
14.59771 -0.022843633999999998
14.59871 -0.022623109
14.59971 -0.022400542
14.60071 -0.022175218
14.60171 -0.021947743999999998
14.60271 -0.021719844
14.60371 -0.021493722
14.60471 -0.021271229
14.60571 -0.021053161
14.60671 -0.020838976000000002
14.60771 -0.020627034000000002
14.60871 -0.020415275
14.60971 -0.020202043
14.61071 -0.019986748999999998
14.61171 -0.019770079
14.61271 -0.019553682
14.61371 -0.01933945
14.61471 -0.019128712
14.61571 -0.01892166
14.61671 -0.01871726
14.61771 -0.018513686999999997
14.61871 -0.018309116
14.61971 -0.018102524000000002
14.62071 -0.017894180000000003
14.62171 -0.017685593
14.62271 -0.017478934
14.62371 -0.017276155
14.62471 -0.017078153999999998
14.62571 -0.016884357000000003
14.62671 -0.016692874
14.62771 -0.0165012
14.62871 -0.016307177
14.62971 -0.01610984
14.63071 -0.015909794
14.63171 -0.015708974
14.63271 -0.015509888000000001
14.63371 -0.015314631
14.63471 -0.015124097
14.63571 -0.014937678
14.63671 -0.014753584
14.63771 -0.014569642
14.63871 -0.014384219
14.63971 -0.014196905
14.64071 -0.014008656
14.64171 -0.013821338
14.64271 -0.013636884
14.64371 -0.013456403
14.64471 -0.013279647000000002
14.64571 -0.013105045999999999
14.64671 -0.012930331
14.64771 -0.012753482
14.64871 -0.012573597999999998
14.64971 -0.012391343999999999
14.65071 -0.01220876
14.65171 -0.012028505
14.65271 -0.011852837
14.65371 -0.011682737
14.65471 -0.011517527
14.65571 -0.011355145
14.65671 -0.011192953
14.65771 -0.011028758999999999
14.65871 -0.010861634
14.65971 -0.010692203
14.66071 -0.01052231
14.66171 -0.010354201
14.66271 -0.010189573
14.66371 -0.010028895
14.66471 -0.0098712626
14.66571 -0.0097148397
14.66671 -0.0095576986
14.66771 -0.009398695
14.66871 -0.0092380003
14.66971 -0.009077078
14.67071 -0.008918099
14.67171 -0.0087630448
14.67271 -0.0086128624
14.67371 -0.0084670297
14.67471 -0.0083237035
14.67571 -0.008180405699999999
14.67671 -0.008034971699999999
14.67771 -0.0078863792
14.67871 -0.0077351375
14.67971 -0.0075830787
14.68071 -0.007432640999999999
14.68171 -0.0072859366
14.68271 -0.007143963
14.68371 -0.0070062713
14.68471 -0.0068712034
14.68571 -0.006736596
14.68671 -0.006600654199999999
14.68771 -0.0064626496
14.68871 -0.006323168099999999
14.68971 -0.006183817500000001
14.69071 -0.0060465303
14.69171 -0.0059127429
14.69271 -0.0057827907
14.69371 -0.0056557576
14.69471 -0.0055298395
14.69571 -0.0054030763
14.69671 -0.0052741554
14.69771 -0.0051429706
14.69871 -0.0050107104
14.69971 -0.0048794383
14.70071 -0.0047513226
14.70171 -0.0046278146
14.70271 -0.0045090914
14.70371 -0.0043939774
14.70471 -0.004280377500000001
14.70571 -0.0041660576
14.70671 -0.0040494724
14.70771 -0.0039303264
14.70871 -0.0038096528
14.70971 -0.0036893838
14.71071 -0.003571577
14.71171 -0.0034576016
14.71271 -0.0033475975
14.71371 -0.0032404245
14.71471 -0.0031341217
14.71571 -0.0030267032
14.71671 -0.0029169796
14.71771 -0.0028050783
14.71871 -0.0026924521
14.71971 -0.0025813566
14.72071 -0.0024739911
14.72171 -0.0023716322
14.72271 -0.0022741009
14.72371 -0.002179783
14.72471 -0.002086209
14.72571 -0.0019909783
14.72671 -0.0018926759
14.72771 -0.0017914179
14.72871 -0.0016888056000000002
14.72971 -0.0015872987
14.73071 -0.0014892425
14.73171 -0.0013959359
14.73271 -0.0013071113
14.73371 -0.0012210448
14.73471 -0.0011352607
14.73571 -0.0010475547999999999
14.73671 -0.0009569259399999999
14.73771 -0.00086402897
14.73871 -0.0007709526500000001
14.73971 -0.00068039435
14.74071 -0.00059455383
14.74171 -0.00051419293
14.74271 -0.00043825139
14.74371 -0.00036419452999999997
14.74471 -0.00028897175
14.74571 -0.00021021438
14.74671 -0.00012719414
14.74771 -4.1150085e-05
14.74871 4.5160272e-05
14.74971 0.00012851704
14.75071 0.00020648552
14.75171 0.00027835596999999996
14.75271 0.00034539639
14.75371 0.00041031608
14.75471 0.00047615703999999995
14.75571 0.00054506627
14.75671 0.00061744845
14.75771 0.00069184575
14.75871 0.00076558954
14.75971 0.0008359528699999999
14.76071 0.0009013207099999999
14.76171 0.00096189115
14.76271 0.001019612
14.76371 0.0010773764999999999
14.76471 0.0011378095
14.76571 0.0012021481
14.76671 0.0012696847000000001
14.76771 0.001338008
14.76871 0.0014039481
14.76971 0.0014648435
14.77071 0.0015196108
14.77171 0.0015691836
14.77271 0.0016161442999999998
14.77371 0.0016636995
14.77471 0.001714423
14.77571 0.0017692706
14.77671 0.0018272588999999999
14.77771 0.0018859188000000002
14.77871 0.0019423225
14.77971 0.0019942527
14.78071 0.0020410362
14.78171 0.0020837213
14.78271 0.0021245514
14.78371 0.0021659785
14.78471 0.0022096425
14.78571 0.0022557368
14.78671 0.0023030085000000002
14.78771 0.0023493651
14.78871 0.0023928125
14.78971 0.0024323203
14.79071 0.0024682524
14.79171 0.0025022005999999998
14.79271 0.002536305
14.79371 0.0025723619
14.79471 0.0026110909
14.79571 0.0026518566
14.79671 0.0026929383
14.79771 0.0027322189
14.79871 0.0027679971
14.79971 0.0027995982
14.80071 0.0028275532
14.80171 0.0028533099
14.80271 0.0028786261999999996
14.80371 0.0029049076999999998
14.80471 0.0029327540999999997
14.80571 0.0029618654
14.80671 0.0029913024
14.80771 0.0030199517
14.80871 0.0030469822000000002
14.80971 0.0030721115999999995
14.81071 0.0030956009
14.81171 0.0031180243
14.81271 0.0031399470999999997
14.81371 0.0031616655000000003
14.81471 0.003183111
14.81571 0.0032039373999999997
14.81671 0.0032237142
14.81771 0.0032421289
14.81871 0.0032591015
14.81971 0.0032747794000000004
14.82071 0.0032894412000000002
14.82171 0.0033033807999999997
14.82271 0.0033168344
14.82371 0.0033299712
14.82471 0.00334293
14.82571 0.003355847
14.82671 0.0033688283999999996
14.82771 0.0033818668999999997
14.82871 0.0033947468
14.82971 0.0034070031999999997
14.83071 0.0034179993000000002
14.83171 0.0034271189999999997
14.83271 0.0034340173
14.83371 0.0034388137
14.83471 0.0034421249000000003
14.83571 0.0034448893999999997
14.83671 0.0034480287
14.83771 0.0034520741000000003
14.83871 0.0034569213000000005
14.83971 0.0034618366
14.84071 0.0034657383
14.84171 0.0034676556
14.84271 0.0034671695
14.84371 0.0034646506
14.84471 0.0034611596000000003
14.84571 0.0034580355999999997
14.84671 0.0034563276
14.84771 0.0034563071999999997
14.84871 0.0034572779
14.84971 0.0034577861
14.85071 0.0034561686
14.85171 0.0034512199
14.85271 0.0034427063
14.85371 0.0034315031
14.85471 0.0034192849999999998
14.85571 0.0034078785
14.85671 0.0033985422999999997
14.85771 0.0033914683000000004
14.85871 0.0033857137
14.85971 0.0033796018999999997
14.86071 0.0033714234000000003
14.86171 0.0033601522
14.86271 0.003345872
14.86371 0.0033297343
14.86471 0.003313462
14.86571 0.0032986052
14.86671 0.0032858609999999997
14.86771 0.0032747477
14.86871 0.0032637709
14.86971 0.0032510256
14.87071 0.0032349832
14.87171 0.0032151404999999997
14.87271 0.0031922635
14.87371 0.0031681192999999997
14.87471 0.0031448057
14.87571 0.0031239448000000003
14.87671 0.0031060640999999996
14.87771 0.0030904076999999997
14.87871 0.003075249
14.87971 0.0030585676999999997
14.88071 0.0030388179
14.88171 0.0030154821
14.88271 0.0029892033000000003
14.88371 0.002961459
14.88471 0.0029339277
14.88571 0.0029078141
14.88671 0.0028834027
14.88771 0.0028600101
14.88871 0.0028363342000000003
14.88971 0.0028110426
14.89071 0.0027833510000000003
14.89171 0.0027533544
14.89271 0.0027219856
14.89371 0.0026906268999999997
14.89471 0.0026605408
14.89571 0.0026323498000000002
14.89671 0.0026057722
14.89771 0.002579713
14.89871 0.0025526660000000003
14.89971 0.0025232692
14.90071 0.0024908002
14.90171 0.0024554281
14.90271 0.0024181369
14.90371 0.0023803623
14.90471 0.0023434817
14.90571 0.0023083496
14.90671 0.0022750381999999997
14.90771 0.0022428692
14.90871 0.0022107042
14.90971 0.0021773798
14.91071 0.0021421214
14.91171 0.0021047912
14.91271 0.0020658877
14.91371 0.0020263135000000002
14.91471 0.0019870024
14.91571 0.0019485543999999998
14.91671 0.0019110086
14.91771 0.0018738394000000001
14.91871 0.0018361734
14.91971 0.0017971432
14.92071 0.0017562429999999998
14.92171 0.0017135490000000002
14.92271 0.0016697164
14.92371 0.0016257492
14.92471 0.0015826223
14.92571 0.0015408975999999998
14.92671 0.0015004829
14.92771 0.0014606353
14.92871 0.0014202154
14.92971 0.001378111
14.93071 0.0013336672
14.93171 0.0012869587000000002
14.93271 0.0012387896
14.93371 0.0011904087
14.93471 0.0011430436
14.93571 0.0010974285999999999
14.93671 0.0010535141
14.93771 0.0010104774
14.93871 0.00096704161
14.93971 0.0009219789700000001
14.94071 0.0008746014800000001
14.94171 0.00082503939
14.94271 0.0007741869899999999
14.94371 0.00072333464
14.94471 0.00067363194
14.94571 0.00062560471
14.94671 0.0005789286700000001
14.94771 0.00053256131
14.94871 0.00048518249999999997
14.94971 0.00043576329
14.95071 0.00038402277000000004
14.95171 0.00033057132999999997
14.95271 0.00027667031
14.95371 0.00022370041
14.95471 0.00017256017
14.95571 0.00012325205
14.95671 7.4840523e-05
14.95771 2.5814987000000004e-05
14.95871 -2.5284035e-05
14.95971 -7.923594000000001e-05
14.96071 -0.00013577452
14.96171 -0.00019365177
14.96271 -0.0002511156
14.96371 -0.00030661031
14.96471 -0.00035941190999999996
14.96571 -0.00040992903999999996
14.96671 -0.00045953902
14.96771 -0.00051002421
14.96871 -0.0005628397
14.96971 -0.0006185222
14.97071 -0.0006764888900000001
14.97171 -0.00073531296
14.97271 -0.0007933575900000001
14.97371 -0.00084949688
14.97471 -0.0009036132700000001
14.97571 -0.00095665355
14.97671 -0.0010102141
14.97771 -0.0010658312
14.97871 -0.0011242798
14.97971 -0.0011851882999999999
14.98071 -0.001247141
14.98171 -0.001308237
14.98271 -0.0013668761
14.98371 -0.0014224402
14.98471 -0.0014755814
14.98571 -0.0015279877999999998
14.98671 -0.0015817159
14.98771 -0.0016383654
14.98871 -0.0016984372
14.98971 -0.0017611404
14.99071 -0.0018247285
14.99171 -0.0018872202
14.99271 -0.0019472087
14.99371 -0.0020044179
14.99471 -0.0020597819
14.99571 -0.002115019
14.99671 -0.0021718844
14.99771 -0.0022314223
14.99871 -0.002293529
14.99971 -0.0023570079
15.00071 -0.0024200897
15.00171 -0.002481194
15.00271 -0.0025396093
15.00371 -0.0025958101
15.00471 -0.0026512735999999998
15.00571 -0.0027078808
15.00671 -0.0027671451
15.00771 -0.0028295937
15.00871 -0.0028945480000000003
15.00971 -0.0029603912
15.01071 -0.0030252092999999997
15.01171 -0.0030875381
15.01271 -0.0031469186
15.01371 -0.0032040425
15.01471 -0.0032604414
15.01571 -0.00331786
15.01671 -0.0033775694
15.01771 -0.0034399003
15.01871 -0.0035041656
15.01971 -0.0035689893
15.02071 -0.0036328896
15.02171 -0.0036948756999999996
15.02271 -0.0037548161000000003
15.02371 -0.0038134457999999998
15.02471 -0.0038720278000000004
15.02571 -0.0039318187
15.02671 -0.0039935607
15.02771 -0.0040572006
15.02871 -0.0041219333
15.02971 -0.0041865405000000005
15.03071 -0.0042498756
15.03171 -0.0043113032
15.03271 -0.0043709249
15.03371 -0.004429521499999999
15.03471 -0.0044882436000000005
15.03571 -0.0045481844
15.03671 -0.0046099922
15.03771 -0.004673663
15.03871 -0.0047385722
15.03971 -0.0048037167
15.04071 -0.0048680678000000005
15.04171 -0.0049309040999999994
15.04271 -0.004992018500000001
15.04371 -0.0050517421
15.04471 -0.0051107938
15.04571 -0.0051700248
15.04671 -0.0052301442
15.04771 -0.0052915144
15.04871 -0.005354072299999999
15.04971 -0.0054173852
15.05071 -0.0054808177
15.05171 -0.0055437496
15.05271 -0.0056057779
15.05371 -0.0056668427999999995
15.05471 -0.0057272398
15.05571 -0.0057875121
15.05671 -0.0058482539
15.05771 -0.0059098875000000006
15.05871 -0.0059724844
15.05971 -0.0060356997
15.06071 -0.0060988539
15.06171 -0.006161148500000001
15.06271 -0.0062219544
15.06371 -0.006281074499999999
15.06471 -0.006338876100000001
15.06571 -0.0063962361
15.06671 -0.006454283
15.06771 -0.0065140222
15.06871 -0.0065759625
15.06971 -0.006639883900000001
15.07071 -0.006704856800000001
15.07171 -0.0067695131
15.07271 -0.0068325062
15.07371 -0.0068929869
15.07471 -0.0069509289
15.07571 -0.0070071685
15.07671 -0.0070631198
15.07771 -0.0071202689
15.07871 -0.0071796159
15.07971 -0.0072412928
15.08071 -0.007304496799999999
15.08171 -0.0073677904
15.08271 -0.0074296629
15.08371 -0.007489137399999999
15.08471 -0.0075461838
15.08571 -0.007601772800000001
15.08671 -0.0076575147
15.08771 -0.0077150195
15.08871 -0.0077752222
15.08971 -0.0078379388
15.09071 -0.0079018559
15.09171 -0.0079649755
15.09271 -0.008025372499999999
15.09371 -0.0080819729
15.09471 -0.0081350481
15.09571 -0.0081862061
15.09671 -0.0082378574
15.09771 -0.0082923325
15.09871 -0.008350984700000001
15.09971 -0.0084136278
15.10071 -0.008478541
15.10171 -0.0085430693
15.10271 -0.0086046035
15.10371 -0.0086615721
15.10471 -0.0087140572
15.10571 -0.008763778900000001
15.10671 -0.008813438
15.10771 -0.008865660499999999
15.10871 -0.0089219509
15.10971 -0.0089820787
15.11071 -0.009044147
15.11171 -0.009105348000000001
15.11271 -0.0091631089
15.11371 -0.0092161776
15.11471 -0.009265203
15.11571 -0.0093125484
15.11671 -0.0093613948
15.11771 -0.0094144547
15.11871 -0.0094728268
15.11971 -0.0095354451
15.12071 -0.009599387
15.12171 -0.0096609409
15.12271 -0.0097170436
15.12371 -0.0097665157
15.12471 -0.0098105949
15.12571 -0.0098525314
15.12671 -0.0098963777
15.12771 -0.0099454322
15.12871 -0.010000956
15.12971 -0.01006167
15.13071 -0.010124258
15.13171 -0.010184682
15.13271 -0.010239796
15.13371 -0.010288604
15.13471 -0.010332654
15.13571 -0.010375388
15.13671 -0.010420702
15.13771 -0.010471311
15.13871 -0.010527563
15.13971 -0.010587231
15.14071 -0.010646379000000001
15.14171 -0.010700962
15.14271 -0.010748531
15.14371 -0.010789329
15.14471 -0.010826318
15.14571 -0.010864086
15.14671 -0.010907067000000001
15.14771 -0.010957769000000001
15.14871 -0.011015732
15.14971 -0.011077653
15.15071 -0.011138641
15.15171 -0.011194105999999999
15.15271 -0.011241544000000001
15.15371 -0.011281484
15.15471 -0.011317219
15.15571 -0.011353441
15.15671 -0.011394329
15.15771 -0.01144187
15.15871 -0.011495099
15.15971 -0.011550570999999999
15.16071 -0.011603852
15.16171 -0.011651423000000001
15.16271 -0.011692194
15.16371 -0.011728
15.16471 -0.011762863
15.16571 -0.011801319
15.16671 -0.011846495
15.16771 -0.011898735
15.16871 -0.011955357
15.16971 -0.012011646
15.17071 -0.012062705
15.17171 -0.01210541
15.17271 -0.012139671999999999
15.17371 -0.012168505
15.17471 -0.012196862
15.17571 -0.012229702999999998
15.17671 -0.012270086000000001
15.17771 -0.012318029999999999
15.17871 -0.012370611
15.17971 -0.012423212999999999
15.18071 -0.012471435000000001
15.18171 -0.01251284
15.18271 -0.012547854999999998
15.18371 -0.012579472999999999
15.18471 -0.012611899
15.18571 -0.01264871
15.18671 -0.012691322
15.18771 -0.012738383999999998
15.18871 -0.012786353
15.18971 -0.012831008999999999
15.19071 -0.01286926
15.19171 -0.012900509000000001
15.19271 -0.012926979000000002
15.19371 -0.012952885
15.19471 -0.012982771
15.19571 -0.013019679999999999
15.19671 -0.013063922
15.19771 -0.013112919
15.19871 -0.013162188000000002
15.19971 -0.013207088
15.20071 -0.013244594
15.20171 -0.01327442
15.20271 -0.013299039
15.20371 -0.013322625
15.20471 -0.013349357
15.20571 -0.013381775
15.20671 -0.013419858
15.20771 -0.013461161999999999
15.20871 -0.013501955
15.20971 -0.013538837
15.21071 -0.013570182000000002
15.21171 -0.013596806
15.21271 -0.013621592
15.21371 -0.013648235000000002
15.21471 -0.013679636
15.21571 -0.013716619000000001
15.21671 -0.013757512000000001
15.21771 -0.013798742999999999
15.21871 -0.013836257999999999
15.21971 -0.01386715
15.22071 -0.013890857000000001
15.22171 -0.013909438000000001
15.22271 -0.013926807
15.22371 -0.013947231000000001
15.22471 -0.013973685
15.22571 -0.014006726
15.22671 -0.014044326
15.22771 -0.014082713
15.22871 -0.014117899
15.22971 -0.014147241999999999
15.23071 -0.014170457000000001
15.23171 -0.014189644999999999
15.23271 -0.014208358999999999
15.23371 -0.014230096999999999
15.23471 -0.014256836
15.23571 -0.01428822
15.23671 -0.014321714
15.23771 -0.014353682
15.23871 -0.014380915999999999
15.23971 -0.014402012999999998
15.24071 -0.014418012999999999
15.24171 -0.014432019
15.24271 -0.014447976999999999
15.24371 -0.014469059999999999
15.24471 -0.014496362999999998
15.24571 -0.014528412000000001
15.24671 -0.014561707
15.24771 -0.0145921
15.24871 -0.014616444000000001
15.24971 -0.014633851
15.25071 -0.01464605
15.25171 -0.014656686
15.25271 -0.014669854
15.25371 -0.014688445999999999
15.25471 -0.014712989
15.25571 -0.014741455
15.25671 -0.014770107
15.25771 -0.014795037
15.25871 -0.014813791
15.25971 -0.014826377
15.26071 -0.014835263000000001
15.26171 -0.014844359
15.26271 -0.014857402
15.26371 -0.014876398
15.26471 -0.014900776
15.26571 -0.014927601000000002
15.26671 -0.014952771
15.26771 -0.014972695000000001
15.26871 -0.014985772000000001
15.26971 -0.014993048
15.27071 -0.014997798
15.27171 -0.015004176999999999
15.27271 -0.015015515000000002
15.27371 -0.015032952
15.27471 -0.015054981999999998
15.27571 -0.015078085000000001
15.27671 -0.015098197
15.27771 -0.015112394999999999
15.27871 -0.015120106000000001
15.27971 -0.015123337
15.28071 -0.01512583
15.28171 -0.015131509
15.28271 -0.015142848
15.28371 -0.015159848
15.28471 -0.015180042999999999
15.28571 -0.015199528
15.28671 -0.015214567
15.28771 -0.015223124999999999
15.28871 -0.015225678
15.28971 -0.015224979000000001
15.29071 -0.015224902999999998
15.29171 -0.015228837999999998
15.29271 -0.015238320000000001
15.29371 -0.015252454999999998
15.29471 -0.015268364
15.29571 -0.015282439000000002
15.29671 -0.015291856999999999
15.29771 -0.015295732999999999
15.29871 -0.015295431
15.29971 -0.015293906
15.30071 -0.015294411
15.30171 -0.015299102
15.30271 -0.015308145
15.30371 -0.015319682999999999
15.30471 -0.015330667999999999
15.30571 -0.015338174000000001
15.30671 -0.015340626
15.30771 -0.015338436
15.30871 -0.015333784999999999
15.30971 -0.015329677
15.31071 -0.015328678000000002
15.31171 -0.015331879000000001
15.31271 -0.015338522
15.31371 -0.015346401999999999
15.31471 -0.015352854
15.31571 -0.015355877
15.31671 -0.015354906000000001
15.31771 -0.015350943
15.31871 -0.015346000000000002
15.31971 -0.01534215
15.32071 -0.015340621999999998
15.32171 -0.015341317
15.32271 -0.015342962
15.32371 -0.015343759
15.32471 -0.015342264999999999
15.32571 -0.01533804
15.32671 -0.015331827000000001
15.32771 -0.015325159999999999
15.32871 -0.015319644
15.32971 -0.015316204000000002
15.33071 -0.015314682999999999
15.33171 -0.015313948
15.33271 -0.01531243
15.33371 -0.015308853
15.33471 -0.015302797
15.33571 -0.015294828
15.33671 -0.015286177
15.33771 -0.015278099000000002
15.33871 -0.015271259
15.33971 -0.015265415999999999
15.34071 -0.015259579
15.34171 -0.015252532999999999
15.34271 -0.015243498
15.34371 -0.015232584
15.34471 -0.015220809
15.34571 -0.015209657
15.34671 -0.015200372
15.34771 -0.015193316
15.34871 -0.015187712999999999
15.34971 -0.015181913
15.35071 -0.015174080999999999
15.35171 -0.01516302
15.35271 -0.015148742000000001
15.35371 -0.015132518
15.35471 -0.015116356
15.35571 -0.015102135
15.35671 -0.015090748
15.35771 -0.015081684
15.35871 -0.015073211
15.35971 -0.015063136
15.36071 -0.015049786
15.36171 -0.015032806999999999
15.36271 -0.015013387
15.36371 -0.014993797
15.36471 -0.014976415000000002
15.36571 -0.014962663000000001
15.36671 -0.014952316
15.36771 -0.014943498999999999
15.36871 -0.014933413000000001
15.36971 -0.014919487999999998
15.37071 -0.014900492999999999
15.37171 -0.014877103000000001
15.37271 -0.014851677
15.37371 -0.014827334999999999
15.37471 -0.014806667
15.37571 -0.014790663999999999
15.37671 -0.014778284999999999
15.37771 -0.014766876
15.37871 -0.014753263999999999
15.37971 -0.014735071
15.38071 -0.014711703000000001
15.38171 -0.014684594
15.38271 -0.014656603
15.38371 -0.014630808
15.38471 -0.014609216
15.38571 -0.014591916
15.38671 -0.014577034999999999
15.38771 -0.014561528
15.38871 -0.014542455000000001
15.38971 -0.01451822
15.39071 -0.014489253
15.39171 -0.014457850000000001
15.39271 -0.014427233000000001
15.39371 -0.014400228
15.39471 -0.014378093000000002
15.39571 -0.014359987
15.39671 -0.014343299
15.39771 -0.014324689
15.39871 -0.014301419000000001
15.39971 -0.014272446999999999
15.40071 -0.014238819
15.40171 -0.01420324
15.40271 -0.014168983999999999
15.40371 -0.014138612999999998
15.40471 -0.014112992
15.40571 -0.014091013999999999
15.40671 -0.014070104
15.40771 -0.014047284
15.40871 -0.014020366999999999
15.40971 -0.013988786999999999
15.41071 -0.013953756999999999
15.41171 -0.013917714
15.41271 -0.013883278
15.41371 -0.013852179
15.41471 -0.013824574
15.41571 -0.013799011
15.41671 -0.013773046999999998
15.41771 -0.013744264999999999
15.41871 -0.013711250999999999
15.41971 -0.013674174
15.42071 -0.013634720999999999
15.42171 -0.013595435
15.42271 -0.013558724
15.42371 -0.013525925
15.42471 -0.013496794999999999
15.42571 -0.013469608
15.42671 -0.013441817
15.42771 -0.013411013
15.42871 -0.013375811999999999
15.42971 -0.013336331000000002
15.43071 -0.013294096
15.43171 -0.013251419
15.43271 -0.013210511000000001
15.43371 -0.01317266
15.43471 -0.013137808
15.43571 -0.013104646000000001
15.43671 -0.0130712
15.43771 -0.013035649
15.43871 -0.012997050000000001
15.43971 -0.012955695
15.44071 -0.012912954999999999
15.44171 -0.012870695
15.44271 -0.012830480000000002
15.44371 -0.012792916
15.44471 -0.012757361
15.44571 -0.012722157000000001
15.44671 -0.012685263999999998
15.44771 -0.01264506
15.44871 -0.012600997000000001
15.44971 -0.012553834000000002
15.45071 -0.012505363999999998
15.45171 -0.012457732999999999
[truncated: 822,865 more chars]
