# Supplementary material for: 2D Synthetic dataset of numerical simulations of long-period seismicity in a volcanic edifice and related sensitivity kernels
Source: Data Brief. 2021 Jan 25;34:106673. doi: 10.1016/j.dib.2020.106673 (PMC7841316; doi:10.1016/j.dib.2020.106673)
Supplement: Supplementary Data S1 — Supplementary Raw Research Data. This is open data under the CC BY license http://creativecommons.org/licenses/by/4.0/ [file mmc1.zip › Dataset/OUTPUT_SEISMOGRAMS/9000_3000/disp_Z_homo_11000_2830_ISO7e-1Hz.semd]

-1.714286 0.0
-1.713286 0.0
-1.712286 0.0
-1.711286 0.0
-1.710286 6.517609200000001e-21
-1.709286 5.8284078e-20
-1.708286 2.8908889999999997e-19
-1.707286 1.0497954999999999e-18
-1.706286 3.113977e-18
-1.705286 7.9921351e-18
-1.704286 1.8377837e-17
-1.703286 3.8745308e-17
-1.702286 7.6111876e-17
-1.701286 1.4097068e-16
-1.700286 2.4838872999999996e-16
-1.699286 4.1925442999999995e-16
-1.698286 6.8164546e-16
-1.697286 1.0722751e-15
-1.696286 1.6379623999999999e-15
-1.695286 2.4370576000000002e-15
-1.694286 3.5407476e-15
-1.693286 5.0341497e-15
-1.692286 7.0171061e-15
-1.691286 9.6045754e-15
-1.690286 1.2926539e-14
-1.689286 1.7127315e-14
-1.688286 2.2364215999999997e-14
-1.687286 2.8805489000000004e-14
-1.686286 3.6627449e-14
-1.685286 4.6010872000000005e-14
-1.684286 5.7136539e-14
-1.683286 7.018008400000001e-14
-1.682286 8.5306117e-14
-1.681286 1.0266181e-13
-1.680286 1.2237006e-13
-1.679286 1.4452230000000001e-13
-1.678286 1.6917147999999999e-13
-1.677286 1.9632511e-13
-1.676286 2.259388e-13
-1.675286 2.5791067e-13
-1.674286 2.9207679999999997e-13
-1.673286 3.2820824e-13
-1.672286 3.660095e-13
-1.671286 4.0511934e-13
-1.670286 4.4511387000000003e-13
-1.669286 4.855120899999999e-13
-1.668286 5.2578431e-13
-1.667286 5.6536374e-13
-1.666286 6.0366077e-13
-1.665286 6.4008056e-13
-1.664286 6.7404341e-13
-1.663286 7.0500856e-13
-1.662286 7.3249978e-13
-1.661286 7.5613386e-13
-1.660286 7.7565085e-13
-1.659286 7.9094531e-13
-1.658286 8.020987e-13
-1.657286 8.0941181e-13
-1.656286 8.134360599999999e-13
-1.655286 8.1500367e-13
-1.654286 8.152555699999999e-13
-1.653286 8.156657900000001e-13
-1.652286 8.1806179e-13
-1.651286 8.246398499999999e-13
-1.650286 8.379752e-13
-1.649286 8.6102466e-13
-1.648286 8.971231699999999e-13
-1.647286 9.4997151e-13
-1.646286 1.0236164e-12
-1.645286 1.1224228e-12
-1.644286 1.2510356000000002e-12
-1.643286 1.414335e-12
-1.642286 1.6173811000000002e-12
-1.641286 1.8653536e-12
-1.640286 2.1634807e-12
-1.639286 2.5169647999999998e-12
-1.638286 2.9308997e-12
-1.637286 3.4101848000000003e-12
-1.636286 3.9594378999999995e-12
-1.635286 4.5829022999999995e-12
-1.634286 5.284357e-12
-1.633286 6.06703e-12
-1.632286 6.9335115e-12
-1.631286 7.8856714e-12
-1.630286 8.9245899e-12
-1.629286 1.0050493e-11
-1.628286 1.1262696e-11
-1.627286 1.2559558999999999e-11
-1.626286 1.3938468e-11
-1.625286 1.5395806e-11
-1.624286 1.6926963e-11
-1.623286 1.8526347e-11
-1.622286 2.0187418e-11
-1.621286 2.1902738e-11
-1.620286 2.3664031999999997e-11
-1.619286 2.5462265999999998e-11
-1.618286 2.7287748e-11
-1.617286 2.913023e-11
-1.616286 3.0979028e-11
-1.615286 3.282315e-11
-1.614286 3.4651435e-11
-1.613286 3.6452697999999994e-11
-1.612286 3.8215866e-11
-1.611286 3.9930136e-11
-1.610286 4.1585119e-11
-1.609286 4.3170965e-11
-1.608286 4.4678519e-11
-1.607286 4.6099425e-11
-1.606286 4.7426245e-11
-1.605286 4.865257e-11
-1.604286 4.9773049e-11
-1.603286 5.0783536000000004e-11
-1.602286 5.1681039e-11
-1.601286 5.2463817e-11
-1.600286 5.3131333e-11
-1.599286 5.3684271e-11
-1.598286 5.4124446e-11
-1.597286 5.4454801999999996e-11
-1.596286 5.467927e-11
-1.595286 5.4802723e-11
-1.594286 5.4830814e-11
-1.593286 5.4769866e-11
-1.592286 5.462673e-11
-1.591286 5.4408626e-11
-1.590286 5.4122998e-11
-1.589286 5.3777327999999996e-11
-1.588286 5.3378997000000003e-11
-1.587286 5.2935109e-11
-1.586286 5.2452351e-11
-1.585286 5.1936835e-11
-1.584286 5.1393964000000004e-11
-1.583286 5.082833e-11
-1.582286 5.024357099999999e-11
-1.581286 4.9642332e-11
-1.580286 4.9026164000000006e-11
-1.579286 4.8395488999999996e-11
-1.578286 4.7749565000000004e-11
-1.577286 4.7086488e-11
-1.576286 4.6403224e-11
-1.575286 4.5695609e-11
-1.574286 4.4958437999999996e-11
-1.573286 4.4185532e-11
-1.572286 4.336983e-11
-1.571286 4.2503487e-11
-1.570286 4.1578004e-11
-1.569286 4.0584357000000005e-11
-1.568286 3.9513126999999997e-11
-1.567286 3.8354657e-11
-1.566286 3.7099187e-11
-1.565286 3.5736998e-11
-1.564286 3.4258569e-11
-1.563286 3.2654706e-11
-1.562286 3.0916681e-11
-1.561286 2.9036365000000003e-11
-1.560286 2.7006326999999998e-11
-1.559286 2.4819957e-11
-1.558286 2.2471552e-11
-1.557286 1.9956405e-11
-1.556286 1.7270869e-11
-1.555286 1.4412419e-11
-1.554286 1.1379703e-11
-1.553286 8.1725683e-12
-1.552286 4.7920862e-12
-1.551286 1.2405711e-12
-1.550286 -2.4784221e-12
-1.549286 -6.360098699999999e-12
-1.548286 -1.039844e-11
-1.547286 -1.4586222e-11
-1.546286 -1.8915037e-11
-1.545286 -2.3375339e-11
-1.544286 -2.7956467e-11
-1.543286 -3.2646699e-11
-1.542286 -3.7433289e-11
-1.541286 -4.2302536e-11
-1.540286 -4.7239843e-11
-1.539286 -5.222977e-11
-1.538286 -5.7256130999999994e-11
-1.537286 -6.2302089e-11
-1.536286 -6.7350211e-11
-1.535286 -7.2382633e-11
-1.534286 -7.7381135e-11
-1.533286 -8.2327298e-11
-1.532286 -8.7202652e-11
-1.531286 -9.1988873e-11
-1.530286 -9.6667878e-11
-1.529286 -1.0122213e-10
-1.528286 -1.0563479e-10
-1.527286 -1.0988994e-10
-1.526286 -1.1397283e-10
-1.525286 -1.1787012999999999e-10
-1.524286 -1.2157023000000002e-10
-1.523286 -1.2506338000000002e-10
-1.522286 -1.2834211e-10
-1.521286 -1.314013e-10
-1.520286 -1.3423862e-10
-1.519286 -1.368546e-10
-1.518286 -1.3925296e-10
-1.517286 -1.4144068e-10
-1.516286 -1.4342826e-10
-1.515286 -1.4522974e-10
-1.514286 -1.4686285e-10
-1.513286 -1.4834901e-10
-1.512286 -1.4971325e-10
-1.511286 -1.5098421e-10
-1.510286 -1.5219388e-10
-1.509286 -1.5337753e-10
-1.508286 -1.5457328e-10
-1.507286 -1.5582193e-10
-1.506286 -1.5716637e-10
-1.505286 -1.5865129e-10
-1.504286 -1.6032257e-10
-1.503286 -1.6222669e-10
-1.502286 -1.6441015e-10
-1.501286 -1.6691883e-10
-1.500286 -1.6979727e-10
-1.499286 -1.7308793e-10
-1.498286 -1.7683053e-10
-1.497286 -1.8106131e-10
-1.496286 -1.8581228000000003e-10
-1.495286 -1.9111058e-10
-1.494286 -1.9697785000000001e-10
-1.493286 -2.0342956999999999e-10
-1.492286 -2.1047457999999998e-10
-1.491286 -2.1811455e-10
-1.490286 -2.2634362e-10
-1.489286 -2.3514812e-10
-1.488286 -2.4450635e-10
-1.487286 -2.5438846e-10
-1.486286 -2.6475651000000004e-10
-1.485286 -2.7556455000000003e-10
-1.484286 -2.8675892e-10
-1.483286 -2.9827855e-10
-1.482286 -3.1005539e-10
-1.481286 -3.2201516e-10
-1.480286 -3.3407772999999997e-10
-1.479286 -3.4615817e-10
-1.478286 -3.5816747e-10
-1.477286 -3.7001344e-10
-1.476286 -3.8160174e-10
-1.475286 -3.9283685e-10
-1.474286 -4.0362319e-10
-1.473286 -4.1386625e-10
-1.472286 -4.2347345e-10
-1.471286 -4.3235545000000004e-10
-1.470286 -4.4042699000000003e-10
-1.469286 -4.4760801e-10
-1.468286 -4.5382448000000004e-10
-1.467286 -4.5900925999999996e-10
-1.466286 -4.6310299e-10
-1.465286 -4.6605463e-10
-1.464286 -4.6782196e-10
-1.463286 -4.683722200000001e-10
-1.462286 -4.6768227e-10
-1.461286 -4.6573891e-10
-1.460286 -4.625389e-10
-1.459286 -4.5808890999999997e-10
-1.458286 -4.5240526e-10
-1.457286 -4.4551385e-10
-1.456286 -4.3744947e-10
-1.455286 -4.2825539e-10
-1.454286 -4.1798283999999997e-10
-1.453286 -4.0669005000000004e-10
-1.452286 -3.9444155e-10
-1.451286 -3.8130727e-10
-1.450286 -3.6736164999999997e-10
-1.449286 -3.5268251e-10
-1.448286 -3.3735008999999996e-10
-1.447286 -3.2144595e-10
-1.446286 -3.0505185999999996e-10
-1.445286 -2.8824885e-10
-1.444286 -2.7111588e-10
-1.443286 -2.5372909e-10
-1.442286 -2.3616053e-10
-1.441286 -2.184773e-10
-1.440286 -2.007406e-10
-1.439286 -1.8300489e-10
-1.438286 -1.6531703e-10
-1.437286 -1.4771561999999999e-10
-1.436286 -1.3023026e-10
-1.435286 -1.128811e-10
-1.434286 -9.567829400000001e-11
-1.433286 -7.862165800000001e-11
-1.432286 -6.1700401e-11
-1.431286 -4.489292e-11
-1.430286 -2.8166758999999998e-11
-1.429286 -1.1478652999999998e-11
-1.428286 5.2253520000000005e-12
-1.427286 2.2009626999999998e-11
-1.426286 3.8948589e-11
-1.425286 5.6126252e-11
-1.424286 7.3635596e-11
-1.423286 9.1577928e-11
-1.422286 1.1006201e-10
-1.421286 1.2920323e-10
-1.420286 1.4912252e-10
-1.419286 1.6994530999999999e-10
-1.418286 1.9180026e-10
-1.417286 2.1481808999999998e-10
-1.416286 2.3913003e-10
-1.415286 2.6486658e-10
-1.414286 2.9215584e-10
-1.413286 3.2112221e-10
-1.412286 3.5188443e-10
-1.411286 3.8455441e-10
-1.410286 4.1923525999999997e-10
-1.409286 4.5602003e-10
-1.408286 4.9498973e-10
-1.407286 5.3621222e-10
-1.406286 5.797404699999999e-10
-1.405286 6.2561132e-10
-1.404286 6.738442299999999e-10
-1.403286 7.2444004e-10
-1.402286 7.7738007e-10
-1.401286 8.3262511e-10
-1.400286 8.9011515e-10
-1.399286 9.4976839e-10
-1.398286 1.0114817e-09
-1.397286 1.0751296e-09
-1.396286 1.1405655e-09
-1.395286 1.2076214999999999e-09
-1.394286 1.2761091e-09
-1.393286 1.3458205e-09
-1.392286 1.4165295e-09
-1.391286 1.4879928999999998e-09
-1.390286 1.559952e-09
-1.389286 1.6321347e-09
-1.388286 1.7042576000000001e-09
-1.387286 1.7760276e-09
-1.386286 1.8471444999999999e-09
-1.385286 1.9173041999999997e-09
-1.384286 1.9861999e-09
-1.383286 2.0535256e-09
-1.382286 2.118979e-09
-1.381286 2.1822631e-09
-1.380286 2.2430893999999998e-09
-1.379286 2.3011809e-09
-1.378286 2.356274e-09
-1.377286 2.4081201e-09
-1.376286 2.4564889999999997e-09
-1.375286 2.5011705e-09
-1.374286 2.5419753e-09
-1.373286 2.5787373999999997e-09
-1.372286 2.6113148e-09
-1.371286 2.6395905999999998e-09
-1.370286 2.6634734e-09
-1.369286 2.6828979999999997e-09
-1.368286 2.6978246e-09
-1.367286 2.7082395e-09
-1.366286 2.7141541e-09
-1.365286 2.7156033000000002e-09
-1.364286 2.7126457e-09
-1.363286 2.7053608e-09
-1.362286 2.6938484e-09
-1.361286 2.678226e-09
-1.360286 2.6586268e-09
-1.359286 2.6351978e-09
-1.358286 2.6080972e-09
-1.357286 2.5774922e-09
-1.356286 2.5435562e-09
-1.355286 2.5064657e-09
-1.354286 2.4663995e-09
-1.353286 2.4235343e-09
-1.352286 2.3780434e-09
-1.351286 2.3300943000000003e-09
-1.350286 2.2798454e-09
-1.349286 2.2274462000000002e-09
-1.348286 2.1730331e-09
-1.347286 2.1167294000000002e-09
-1.346286 2.0586434e-09
-1.345286 1.9988669e-09
-1.344286 1.9374745e-09
-1.343286 1.8745234999999997e-09
-1.342286 1.8100526e-09
-1.341286 1.7440823e-09
-1.340286 1.6766150999999998e-09
-1.339286 1.6076356e-09
-1.338286 1.5371116e-09
-1.337286 1.4649937999999999e-09
-1.336286 1.3912183e-09
-1.335286 1.3157074e-09
-1.334286 1.2383706000000001e-09
-1.333286 1.1591068e-09
-1.332286 1.0778055999999999e-09
-1.331286 9.9435018e-10
-1.330286 9.0861789e-10
-1.329286 8.2048361e-10
-1.328286 7.2982124e-10
-1.327286 6.3650608e-10
-1.326286 5.404170199999999e-10
-1.325286 4.4143863999999997e-10
-1.324286 3.3946346e-10
-1.323286 2.3439393e-10
-1.322286 1.2614441999999998e-10
-1.321286 1.4643132e-11
-1.320286 -1.0016618000000001e-10
-1.319286 -2.1832258000000002e-10
-1.318286 -3.3984658000000004e-10
-1.317286 -4.6473875e-10
-1.316286 -5.9297888e-10
-1.315286 -7.2452487e-10
-1.314286 -8.5931236e-10
-1.313286 -9.972541899999999e-10
-1.312286 -1.1382405e-09
-1.311286 -1.2821382000000001e-09
-1.310286 -1.4287922e-09
-1.309286 -1.5780255999999998e-09
-1.308286 -1.7296401999999999e-09
-1.307286 -1.8834182000000004e-09
-1.306286 -2.0391239000000003e-09
-1.305286 -2.1965039e-09
-1.304286 -2.3552904e-09
-1.303286 -2.5152023e-09
-1.302286 -2.6759476999999997e-09
-1.301286 -2.8372266e-09
-1.300286 -2.9987332000000002e-09
-1.299286 -3.1601579e-09
-1.298286 -3.3211912e-09
-1.297286 -3.4815255000000003e-09
-1.296286 -3.6408583999999997e-09
-1.295286 -3.7988956000000004e-09
-1.294286 -3.9553534e-09
-1.293286 -4.1099606e-09
-1.292286 -4.2624633e-09
-1.291286 -4.4126237e-09
-1.290286 -4.5602268e-09
-1.289286 -4.7050773000000004e-09
-1.288286 -4.8470054e-09
-1.287286 -4.9858662e-09
-1.286286 -5.1215414e-09
-1.285286 -5.2539386000000005e-09
-1.284286 -5.3829944e-09
-1.283286 -5.5086709e-09
-1.282286 -5.630958499999999e-09
-1.281286 -5.7498731e-09
-1.280286 -5.8654552999999995e-09
-1.279286 -5.9777683e-09
-1.278286 -6.086896299999999e-09
-1.277286 -6.1929426999999995e-09
-1.276286 -6.2960269e-09
-1.275286 -6.3962807e-09
-1.274286 -6.4938444e-09
-1.273286 -6.5888648999999994e-09
-1.272286 -6.6814915e-09
-1.271286 -6.7718706e-09
-1.270286 -6.860143699999999e-09
-1.269286 -6.9464406e-09
-1.268286 -7.030877999999999e-09
-1.267286 -7.1135549e-09
-1.266286 -7.194545000000001e-09
-1.265286 -7.273900200000001e-09
-1.264286 -7.351638e-09
-1.263286 -7.4277479999999995e-09
-1.262286 -7.5021801e-09
-1.261286 -7.574847000000001e-09
-1.260286 -7.6456202e-09
-1.259286 -7.7143306e-09
-1.258286 -7.7807635e-09
-1.257286 -7.8446617e-09
-1.256286 -7.905722599999999e-09
-1.255286 -7.963599199999999e-09
-1.254286 -8.017900900000001e-09
-1.253286 -8.0681968e-09
-1.252286 -8.114015699999999e-09
-1.251286 -8.1548469e-09
-1.250286 -8.1901493e-09
-1.249286 -8.2193488e-09
-1.248286 -8.2418433e-09
-1.247286 -8.257011000000001e-09
-1.246286 -8.2642101e-09
-1.245286 -8.2627877e-09
-1.244286 -8.2520824e-09
-1.243286 -8.231430800000001e-09
-1.242286 -8.2001746e-09
-1.241286 -8.157662700000001e-09
-1.240286 -8.1032611e-09
-1.239286 -8.0363577e-09
-1.238286 -7.9563647e-09
-1.237286 -7.8627292e-09
-1.236286 -7.754933500000001e-09
-1.235286 -7.632506400000001e-09
-1.234286 -7.4950206e-09
-1.233286 -7.342104699999999e-09
-1.232286 -7.173440999999999e-09
-1.231286 -6.9887721e-09
-1.230286 -6.787905699999999e-09
-1.229286 -6.5707134e-09
-1.228286 -6.3371378e-09
-1.227286 -6.087189100000001e-09
-1.226286 -5.8209493e-09
-1.225286 -5.538572e-09
-1.224286 -5.2402835999999995e-09
-1.223286 -4.9263812000000005e-09
-1.222286 -4.597232e-09
-1.221286 -4.253272e-09
-1.220286 -3.8950045e-09
-1.219286 -3.5229958e-09
-1.218286 -3.137874e-09
-1.217286 -2.7403252e-09
-1.216286 -2.3310879000000002e-09
-1.215286 -1.9109518e-09
-1.214286 -1.4807506e-09
-1.213286 -1.0413588e-09
-1.212286 -5.9368565e-10
-1.211286 -1.3867119e-10
-1.210286 3.2272017e-10
-1.209286 7.895044e-10
-1.208286 1.2606834e-09
-1.207286 1.7352503e-09
-1.206286 2.2121948e-09
-1.205286 2.6905086e-09
-1.204286 3.1691895999999998e-09
-1.203286 3.6472467e-09
-1.202286 4.123706599999999e-09
-1.201286 4.5976133e-09
-1.200286 5.068037e-09
-1.199286 5.5340732e-09
-1.198286 5.9948491e-09
-1.197286 6.4495249e-09
-1.196286 6.8972938e-09
-1.195286 7.3373904e-09
-1.194286 7.7690812e-09
-1.193286 8.1916758e-09
-1.192286 8.6045213e-09
-1.191286 9.0070028e-09
-1.190286 9.398545800000001e-09
-1.189286 9.7786106e-09
-1.188286 1.0146694e-08
-1.187286 1.0502327999999999e-08
-1.186286 1.0845074e-08
-1.185286 1.1174525e-08
-1.184286 1.1490295e-08
-1.183286 1.1792027000000001e-08
-1.182286 1.2079383e-08
-1.181286 1.235204e-08
-1.180286 1.2609691e-08
-1.179286 1.2852037e-08
-1.178286 1.3078786999999999e-08
-1.177286 1.3289655e-08
-1.176286 1.3484354e-08
-1.175286 1.3662596e-08
-1.174286 1.3824086000000001e-08
-1.173286 1.3968528e-08
-1.172286 1.4095609e-08
-1.171286 1.4205010999999999e-08
-1.170286 1.42964e-08
-1.169286 1.4369431e-08
-1.168286 1.4423742999999998e-08
-1.167286 1.4458962999999999e-08
-1.166286 1.4474703e-08
-1.165286 1.4470564e-08
-1.164286 1.4446130000000001e-08
-1.163286 1.4400978e-08
-1.162286 1.4334672e-08
-1.161286 1.4246772e-08
-1.160286 1.4136829000000001e-08
-1.159286 1.4004393e-08
-1.158286 1.3849012e-08
-1.157286 1.3670236999999999e-08
-1.156286 1.3467623e-08
-1.155286 1.3240731999999998e-08
-1.154286 1.2989136000000002e-08
-1.153286 1.2712421e-08
-1.152286 1.2410185000000001e-08
-1.151286 1.2082045e-08
-1.150286 1.1727637e-08
-1.149286 1.1346614e-08
-1.148286 1.0938654999999999e-08
-1.147286 1.0503459e-08
-1.146286 1.0040749e-08
-1.145286 9.5502675e-09
-1.144286 9.0317837e-09
-1.143286 8.4850856e-09
-1.142286 7.9099831e-09
-1.141286 7.3063007e-09
-1.140286 6.6738809e-09
-1.139286 6.0125793e-09
-1.138286 5.322259e-09
-1.137286 4.6027910999999995e-09
-1.136286 3.8540472999999995e-09
-1.135286 3.0758975e-09
-1.134286 2.2682044e-09
-1.133286 1.4308189e-09
-1.132286 5.635751800000001e-10
-1.131286 -3.3371411e-10
-1.130286 -1.2612631e-09
-1.129286 -2.2193161999999998e-09
-1.128286 -3.2081563e-09
-1.127286 -4.2281057e-09
-1.126286 -5.2795331e-09
-1.125286 -6.3628554e-09
-1.124286 -7.4785449e-09
-1.123286 -8.6271275e-09
-1.122286 -9.8091903e-09
-1.121286 -1.102538e-08
-1.120286 -1.2276408e-08
-1.119286 -1.3563048e-08
-1.118286 -1.4886138000000001e-08
-1.117286 -1.6246579999999998e-08
-1.116286 -1.7645338000000002e-08
-1.115286 -1.908344e-08
-1.114286 -2.0561967e-08
-1.113286 -2.2082061e-08
-1.112286 -2.3644907999999998e-08
-1.111286 -2.5251742e-08
-1.110286 -2.6903843000000003e-08
-1.109286 -2.8602522999999998e-08
-1.108286 -3.0349115e-08
-1.107286 -3.2144981e-08
-1.106286 -3.3991495999999996e-08
-1.105286 -3.5890038e-08
-1.104286 -3.7841985e-08
-1.103286 -3.9848702e-08
-1.102286 -4.191153e-08
-1.101286 -4.4031787e-08
-1.100286 -4.6210755e-08
-1.099286 -4.8449661e-08
-1.098286 -5.0749671e-08
-1.097286 -5.3111914999999995e-08
-1.096286 -5.5537418999999994e-08
-1.095286 -5.8027149999999996e-08
-1.094286 -6.0581978e-08
-1.093286 -6.3202688e-08
-1.092286 -6.5889955e-08
-1.091286 -6.864436199999999e-08
-1.090286 -7.1466372e-08
-1.089286 -7.4356338e-08
-1.088286 -7.7314516e-08
-1.087286 -8.0341023e-08
-1.086286 -8.3435869e-08
-1.085286 -8.659894499999999e-08
-1.084286 -8.9830038e-08
-1.083286 -9.3128805e-08
-1.082286 -9.649480100000001e-08
-1.081286 -9.9927477e-08
-1.080286 -1.0342619e-07
-1.079286 -1.0699018e-07
-1.078286 -1.1061864e-07
-1.077286 -1.1431065e-07
-1.076286 -1.1806522e-07
-1.075286 -1.2188136e-07
-1.074286 -1.2575796e-07
-1.073286 -1.2969387999999998e-07
-1.072286 -1.3368798e-07
-1.071286 -1.377391e-07
-1.070286 -1.4184606000000002e-07
-1.069286 -1.4600768e-07
-1.068286 -1.5022282e-07
-1.067286 -1.5449038e-07
-1.066286 -1.5880921999999998e-07
-1.065286 -1.6317837e-07
-1.064286 -1.6759684000000002e-07
-1.063286 -1.7206373e-07
-1.062286 -1.7657821999999999e-07
-1.061286 -1.8113961e-07
-1.060286 -1.8574725e-07
-1.059286 -1.9040063e-07
-1.058286 -1.9509930999999998e-07
-1.057286 -1.9984305e-07
-1.056286 -2.0463162e-07
-1.055286 -2.0946502e-07
-1.054286 -2.1434324999999998e-07
-1.053286 -2.1926657999999999e-07
-1.052286 -2.2423527e-07
-1.051286 -2.2924979999999998e-07
-1.050286 -2.3431068e-07
-1.049286 -2.3941864e-07
-1.048286 -2.4457447e-07
-1.047286 -2.4977904e-07
-1.046286 -2.5503342e-07
-1.045286 -2.6033866e-07
-1.044286 -2.6569595000000003e-07
-1.043286 -2.711066e-07
-1.042286 -2.7657192e-07
-1.041286 -2.8209337e-07
-1.040286 -2.8767237e-07
-1.039286 -2.9331044e-07
-1.038286 -2.9900917000000004e-07
-1.037286 -3.047701e-07
-1.036286 -3.1059488e-07
-1.035286 -3.1648508e-07
-1.034286 -3.2244237999999997e-07
-1.033286 -3.2846841e-07
-1.032286 -3.345648e-07
-1.031286 -3.4073315e-07
-1.030286 -3.4697505e-07
-1.029286 -3.5329211000000004e-07
-1.028286 -3.5968586e-07
-1.027286 -3.6615781999999997e-07
-1.026286 -3.7270951e-07
-1.025286 -3.7934238e-07
-1.024286 -3.8605794e-07
-1.023286 -3.9285752000000004e-07
-1.022286 -3.9974255e-07
-1.021286 -4.0671435e-07
-1.020286 -4.137743e-07
-1.019286 -4.2092365e-07
-1.018286 -4.2816377e-07
-1.017286 -4.3549586e-07
-1.016286 -4.4292134e-07
-1.015286 -4.5044137e-07
-1.014286 -4.5805737000000006e-07
-1.013286 -4.6577048999999995e-07
-1.012286 -4.7358215000000005e-07
-1.011286 -4.8149369e-07
-1.010286 -4.8950639e-07
-1.009286 -4.9762168e-07
-1.008286 -5.0584097e-07
-1.007286 -5.141657799999999e-07
-1.006286 -5.2259765e-07
-1.005286 -5.3113807e-07
-1.004286 -5.397886600000001e-07
-1.003286 -5.4855107e-07
-1.002286 -5.5742704e-07
-1.001286 -5.664183800000001e-07
-1.000286 -5.7552687e-07
-0.9992857 -5.8475447e-07
-0.9982857 -5.9410294e-07
-0.9972857 -6.0357443e-07
-0.9962857 -6.131709399999999e-07
-0.9952857 -6.228944899999999e-07
-0.9942857 -6.3274714e-07
-0.9932857 -6.427311600000001e-07
-0.9922857 -6.5284862e-07
-0.9912857 -6.631017499999999e-07
-0.9902857 -6.734927300000001e-07
-0.9892857 -6.840238600000001e-07
-0.9882857 -6.9469728e-07
-0.9872857 -7.0551529e-07
-0.9862857 -7.1648003e-07
-0.9852857 -7.2759372e-07
-0.9842857 -7.388585300000001e-07
-0.9832857 -7.502766399999999e-07
-0.9822857 -7.6185023e-07
-0.9812857 -7.735812e-07
-0.9802857 -7.8547169e-07
-0.9792857 -7.9752374e-07
-0.9782857 -8.0973912e-07
-0.9772857 -8.221197899999999e-07
-0.9762857 -8.3466762e-07
-0.9752857 -8.4738438e-07
-0.9742857 -8.6027176e-07
-0.9732857 -8.7333136e-07
-0.9722857 -8.865648700000001e-07
-0.9712857 -8.9997378e-07
-0.9702857 -9.1355972e-07
-0.9692857 -9.2732408e-07
-0.9682857 -9.412683099999999e-07
-0.9672857 -9.5539372e-07
-0.9662857 -9.6970201e-07
-0.9652857 -9.8419415e-07
-0.9642857 -9.9887192e-07
-0.9632857 -1.0137365e-06
-0.9622857 -1.0287894e-06
-0.9612857 -1.0440320000000001e-06
-0.9602857 -1.0594659e-06
-0.9592857 -1.0750926999999999e-06
-0.9582857 -1.0909139e-06
-0.9572857 -1.1069313e-06
-0.9562857 -1.1231469e-06
-0.9552857 -1.1395625e-06
-0.9542857 -1.1561800000000001e-06
-0.9532857 -1.1730019999999999e-06
-0.9522857 -1.1900306e-06
-0.9512857 -1.2072682e-06
-0.9502857 -1.2247179e-06
-0.9492857 -1.2423823000000001e-06
-0.9482857 -1.2602645e-06
-0.9472857 -1.2783677e-06
-0.9462857 -1.2966954e-06
-0.9452857 -1.3152513e-06
-0.9442857 -1.3340392e-06
-0.9432857 -1.3530632999999999e-06
-0.9422857 -1.3723276e-06
-0.9412857 -1.3918369e-06
-0.9402857 -1.4115955999999999e-06
-0.9392857 -1.4316088999999999e-06
-0.9382857 -1.4518815e-06
-0.9372857 -1.4724188e-06
-0.9362857 -1.4932262e-06
-0.9352857 -1.5143093999999998e-06
-0.9342857 -1.5356739999999999e-06
-0.9332857 -1.557326e-06
-0.9322857 -1.5792713e-06
-0.9312857 -1.6015159e-06
-0.9302857 -1.6240662e-06
-0.9292857 -1.6469281000000001e-06
-0.9282857 -1.6701081e-06
-0.9272857 -1.6936127e-06
-0.9262857 -1.7174482e-06
-0.9252857 -1.7416210999999999e-06
-0.9242857 -1.7661375e-06
-0.9232857 -1.791004e-06
-0.9222857 -1.8162268e-06
-0.9212857 -1.8418121999999999e-06
-0.9202857 -1.8677666e-06
-0.9192857 -1.8940959000000002e-06
-0.9182857 -1.9208061e-06
-0.9172857 -1.9479035e-06
-0.9162857 -1.9753936999999998e-06
-0.9152857 -2.0032825e-06
-0.9142857 -2.0315754e-06
-0.9132857 -2.0602782e-06
-0.9122857 -2.0893959e-06
-0.9112857 -2.1189340000000003e-06
-0.9102857 -2.1488973999999998e-06
-0.9092857 -2.1792914e-06
-0.9082857 -2.2101208e-06
-0.9072857 -2.2413904e-06
-0.9062857 -2.2731047e-06
-0.9052857 -2.3052687e-06
-0.9042857 -2.3378865e-06
-0.9032857 -2.370963e-06
-0.9022857 -2.4045022e-06
-0.9012857 -2.4385086e-06
-0.9002857 -2.4729864e-06
-0.8992857 -2.5079403e-06
-0.8982857 -2.5433741999999997e-06
-0.8972857 -2.5792925e-06
-0.8962857 -2.6156998e-06
-0.8952857 -2.6526000999999997e-06
-0.8942857 -2.6899981e-06
-0.8932857 -2.7278984e-06
-0.8922857 -2.7663052e-06
-0.8912857 -2.8052237999999998e-06
-0.8902857 -2.8446586000000002e-06
-0.8892857 -2.8846147e-06
-0.8882857 -2.9250975e-06
-0.8872857 -2.9661118000000003e-06
-0.8862857 -3.0076630999999996e-06
-0.8852857 -3.0497574000000005e-06
-0.8842857 -3.0923999000000003e-06
-0.8832857 -3.1355967e-06
-0.8822857 -3.1793537e-06
-0.8812857 -3.2236773000000004e-06
-0.8802857 -3.2685747e-06
-0.8792857 -3.3140515999999995e-06
-0.8782857 -3.360115e-06
-0.8772857 -3.4067720999999997e-06
-0.8762857 -3.4540292e-06
-0.8752857 -3.501895e-06
-0.8742857 -3.5503756e-06
-0.8732857 -3.5994798e-06
-0.8722857 -3.6492146e-06
-0.8712857 -3.6995881999999997e-06
-0.8702857 -3.7506083999999997e-06
-0.8692857 -3.8022833e-06
-0.8682857 -3.8546215e-06
-0.8672857 -3.9076316e-06
-0.8662857 -3.9613216e-06
-0.8652857 -4.0156998e-06
-0.8642857 -4.0707757e-06
-0.8632857 -4.1265576e-06
-0.8622857 -4.1830539e-06
-0.8612857 -4.2402743e-06
-0.8602857 -4.298226500000001e-06
-0.8592857 -4.3569202e-06
-0.8582857 -4.4163642e-06
-0.8572857 -4.4765680999999995e-06
-0.8562857 -4.5375398000000006e-06
-0.8552857 -4.599289500000001e-06
-0.8542857 -4.6618261e-06
-0.8532857 -4.7251582e-06
-0.8522857 -4.7892961e-06
-0.8512857 -4.8542478e-06
-0.8502857 -4.920023899999999e-06
-0.8492857 -4.986633e-06
-0.8482857 -5.0540848e-06
-0.8472857 -5.122388899999999e-06
-0.8462857 -5.1915549e-06
-0.8452857 -5.2615920999999995e-06
-0.8442857 -5.3325103e-06
-0.8432857 -5.4043198e-06
-0.8422857 -5.477030000000001e-06
-0.8412857 -5.5506511e-06
-0.8402857 -5.6251938e-06
-0.8392857 -5.7006673e-06
-0.8382857 -5.7770826e-06
-0.8372857 -5.8544508e-06
-0.8362857 -5.9327821e-06
-0.8352857 -6.0120874999999996e-06
-0.8342857 -6.0923782e-06
-0.8332857 -6.1736642000000004e-06
-0.8322857 -6.2559586000000005e-06
-0.8312857 -6.3392726e-06
-0.8302857 -6.4236168e-06
-0.8292857 -6.509004200000001e-06
-0.8282857 -6.5954467e-06
-0.8272857 -6.6829557e-06
-0.8262857 -6.7715447e-06
-0.8252857 -6.8612266e-06
-0.8242857 -6.9520127000000004e-06
-0.8232857 -7.0439164e-06
-0.8222857 -7.136952e-06
-0.8212857 -7.2311316e-06
-0.8202857 -7.3264687000000005e-06
-0.8192857 -7.422976e-06
-0.8182857 -7.5206678e-06
-0.8172857 -7.6195569e-06
-0.8162857 -7.7196582e-06
-0.8152857 -7.8209844e-06
-0.8142857 -7.9235491e-06
-0.8132857 -8.0273672e-06
-0.8122857 -8.132452199999999e-06
-0.8112857 -8.2388162e-06
-0.8102857 -8.3464755e-06
-0.8092857 -8.4554429e-06
-0.8082857 -8.5657305e-06
-0.8072857 -8.6773547e-06
-0.8062857 -8.7903274e-06
-0.8052857 -8.9046623e-06
-0.8042857 -9.0203734e-06
-0.8032857 -9.1374737e-06
-0.8022857 -9.2559773e-06
-0.8012857 -9.375897e-06
-0.8002857 -9.4972471e-06
-0.7992857 -9.6200395e-06
-0.7982857 -9.7442893e-06
-0.7972857 -9.870007000000001e-06
-0.7962857 -9.9972077e-06
-0.7952857 -1.0125904e-05
-0.7942857 -1.025611e-05
-0.7932857 -1.0387837e-05
-0.7922857 -1.0521099e-05
-0.7912857 -1.0655911e-05
-0.7902857 -1.0792285e-05
-0.7892857 -1.0930233e-05
-0.7882857 -1.1069773e-05
-0.7872857 -1.1210914000000001e-05
-0.7862857 -1.1353674e-05
-0.7852857 -1.1498063999999999e-05
-0.7842857 -1.1644100000000001e-05
-0.7832857 -1.1791796e-05
-0.7822857 -1.1941169e-05
-0.7812857 -1.2092233999999999e-05
-0.7802857 -1.2245005000000001e-05
-0.7792857 -1.2399499000000001e-05
-0.7782857 -1.2555734999999998e-05
-0.7772857 -1.2713726e-05
-0.7762857 -1.2873492e-05
-0.7752857 -1.3035049e-05
-0.7742857 -1.3198417e-05
-0.7732857 -1.3363614e-05
-0.7722857 -1.3530658e-05
-0.7712857 -1.3699570999999999e-05
-0.7702857 -1.3870373e-05
-0.7692857 -1.4043080999999999e-05
-0.7682857 -1.4217719e-05
-0.7672857 -1.4394307e-05
-0.7662857 -1.4572869000000001e-05
-0.7652857 -1.4753428000000002e-05
-0.7642857 -1.4936003e-05
-0.7632857 -1.5120621e-05
-0.7622857 -1.5307303e-05
-0.7612857 -1.5496073000000002e-05
-0.7602857 -1.5686958000000003e-05
-0.7592857 -1.5879981e-05
-0.7582857 -1.6075167e-05
-0.7572857 -1.627254e-05
-0.7562857 -1.6472126e-05
-0.7552857 -1.6673951e-05
-0.7542857 -1.6878041999999998e-05
-0.7532857 -1.7084422e-05
-0.7522857 -1.7293117999999998e-05
-0.7512857 -1.7504158e-05
-0.7502857 -1.7717565e-05
-0.7492857 -1.7933367e-05
-0.7482857 -1.815159e-05
-0.7472857 -1.8372261e-05
-0.7462857 -1.8595404000000003e-05
-0.7452857 -1.8821046e-05
-0.7442857 -1.9049217e-05
-0.7432857 -1.9279938000000002e-05
-0.7422857 -1.9513236e-05
-0.7412857 -1.9749136999999998e-05
-0.7402857 -1.9987667999999997e-05
-0.7392857 -2.0228855e-05
-0.7382857 -2.0472721e-05
-0.7372857 -2.0719294e-05
-0.7362857 -2.0968598e-05
-0.7352857 -2.1220661e-05
-0.7342857 -2.1475508e-05
-0.7332857 -2.1733162e-05
-0.7322857 -2.199365e-05
-0.7312857 -2.2256997000000002e-05
-0.7302857 -2.2523228e-05
-0.7292857 -2.2792371e-05
-0.7282857 -2.3064447e-05
-0.7272857 -2.3339489e-05
-0.7262857 -2.3617518e-05
-0.7252857 -2.3898561999999998e-05
-0.7242857 -2.4182646e-05
-0.7232857 -2.4469798999999998e-05
-0.7222857 -2.4760043999999997e-05
-0.7212857 -2.5053416e-05
-0.7202857 -2.5349936999999997e-05
-0.7192857 -2.5649638e-05
-0.7182857 -2.5952545000000002e-05
-0.7172857 -2.6258689000000003e-05
-0.7162857 -2.6568101999999996e-05
-0.7152857 -2.6880807e-05
-0.7142857 -2.7196842000000002e-05
-0.7132857 -2.7516239000000003e-05
-0.7122857 -2.7839025e-05
-0.7112857 -2.8165229e-05
-0.7102857 -2.8494892000000002e-05
-0.7092857 -2.8828046e-05
-0.7082857 -2.9164723999999998e-05
-0.7072857 -2.9504957000000002e-05
-0.7062857 -2.9848788999999998e-05
-0.7052857 -3.0196247e-05
-0.7042857 -3.0547374999999997e-05
-0.7032857 -3.0902208000000006e-05
-0.7022857 -3.1260784999999996e-05
-0.7012857 -3.1623139e-05
-0.7002857 -3.1989316e-05
-0.6992857 -3.235935e-05
-0.6982857 -3.2733283e-05
-0.6972857 -3.3111158e-05
-0.6962857 -3.3493012e-05
-0.6952857 -3.3878888e-05
-0.6942857 -3.4268825e-05
-0.6932857 -3.4662867e-05
-0.6922857 -3.5061052000000004e-05
-0.6912857 -3.546343e-05
-0.6902857 -3.5870033e-05
-0.6892857 -3.6280912e-05
-0.6882857 -3.6696107e-05
-0.6872857 -3.711566e-05
-0.6862857 -3.7539613e-05
-0.6852857 -3.796801e-05
-0.6842857 -3.8400893e-05
-0.6832857 -3.8838309e-05
-0.6822857 -3.9280297e-05
-0.6812857 -3.9726902e-05
-0.6802857 -4.0178165e-05
-0.6792857 -4.0634131e-05
-0.6782857 -4.1094845e-05
-0.6772857 -4.1560343999999996e-05
-0.6762857 -4.2030678e-05
-0.6752857 -4.2505889e-05
-0.6742857 -4.2986017e-05
-0.6732857 -4.3471107000000004e-05
-0.6722857 -4.3961202e-05
-0.6712857 -4.4456345e-05
-0.6702857 -4.4956585e-05
-0.6692857 -4.5461960000000003e-05
-0.6682857 -4.5972516000000005e-05
-0.6672857 -4.6488299000000004e-05
-0.6662857 -4.7009351000000004e-05
-0.6652857 -4.7535717999999995e-05
-0.6642857 -4.8067449e-05
-0.6632857 -4.8604585e-05
-0.6622857 -4.9147178e-05
-0.6612857 -4.969527400000001e-05
-0.6602857 -5.0248912e-05
-0.6592857 -5.0808148e-05
-0.6582857 -5.1373035999999996e-05
-0.6572857 -5.1943613000000004e-05
-0.6562857 -5.2519937e-05
-0.6552857 -5.3102059e-05
-0.6542857 -5.3690025e-05
-0.6532857 -5.4283889999999996e-05
-0.6522857 -5.4883713999999996e-05
-0.6512857 -5.5489545e-05
-0.6502857 -5.6101436e-05
-0.6492857 -5.6719449e-05
-0.6482857 -5.7343641e-05
-0.6472857 -5.7974063e-05
-0.6462857 -5.8610777e-05
-0.6452857 -5.9253841000000004e-05
-0.6442857 -5.9903311e-05
-0.6432857 -6.0559256e-05
-0.6422857 -6.1221732e-05
-0.6412857 -6.1890802e-05
-0.6402857 -6.256653399999999e-05
-0.6392857 -6.324899e-05
-0.6382857 -6.3938234e-05
-0.6372857 -6.4634321e-05
-0.6362857 -6.5337326e-05
-0.6352857 -6.6047312e-05
-0.6342857 -6.6764346e-05
-0.6332857 -6.7488497e-05
-0.6322857 -6.8219828e-05
-0.6312857 -6.8958411e-05
-0.6302857 -6.970429900000001e-05
-0.6292857 -7.0457583e-05
-0.6282857 -7.1218307e-05
-0.6272857 -7.198655700000001e-05
-0.6262857 -7.276239e-05
-0.6252857 -7.3545874e-05
-0.6242857 -7.4337083e-05
-0.6232857 -7.5136086e-05
-0.6222857 -7.594295e-05
-0.6212857 -7.6757738e-05
-0.6202857 -7.7580523e-05
-0.6192857 -7.841137500000001e-05
-0.6182857 -7.9250356e-05
-0.6172857 -8.0097539e-05
-0.6162857 -8.0952987e-05
-0.6152857 -8.1816779e-05
-0.6142857 -8.2688973e-05
-0.6132857 -8.356964299999999e-05
-0.6122857 -8.4458856e-05
-0.6112857 -8.5356675e-05
-0.6102857 -8.626317399999999e-05
-0.6092857 -8.7178421e-05
-0.6082857 -8.8102479e-05
-0.6072857 -8.9035422e-05
-0.6062857 -8.9977323e-05
-0.6052857 -9.0928245e-05
-0.6042857 -9.1888262e-05
-0.6032857 -9.285744199999999e-05
-0.6022857 -9.3835865e-05
-0.6012857 -9.4823594e-05
-0.6002857 -9.5820701e-05
-0.5992857 -9.6827262e-05
-0.5982857 -9.784334899999999e-05
-0.5972857 -9.8869032e-05
-0.5962857 -9.99044e-05
-0.5952857 -0.00010094949999999999
-0.5942857 -0.00010200444000000001
-0.5932857 -0.00010306928
-0.5922857 -0.00010414409999999999
-0.5912857 -0.00010522899
-0.5902857 -0.00010632402
-0.5892857 -0.0001074293
-0.5882857 -0.00010854485999999999
-0.5872857 -0.00010967081999999999
-0.5862857 -0.00011080725999999999
-0.5852857 -0.00011195427
-0.5842857 -0.00011311192
-0.5832857 -0.00011428033
-0.5822857 -0.00011545956
-0.5812857 -0.00011664971000000001
-0.5802857 -0.00011785087
-0.5792857 -0.00011906315
-0.5782857 -0.00012028661
-0.5772857 -0.00012152136999999999
-0.5762857 -0.00012276753000000002
-0.5752857 -0.00012402517
-0.5742857 -0.00012529438999999998
-0.5732857 -0.00012657529
-0.5722857 -0.00012786797
-0.5712857 -0.00012917254
-0.5702857 -0.00013048909
-0.5692857 -0.00013181772999999999
-0.5682857 -0.00013315854
-0.5672857 -0.00013451164
-0.5662857 -0.00013587712
-0.5652857 -0.00013725509
-0.5642857 -0.00013864565
-0.5632857 -0.00014004889
-0.5622857 -0.00014146494
-0.5612857 -0.00014289387
-0.5602857 -0.0001443358
-0.5592857 -0.00014579084
-0.5582857 -0.00014725907
-0.5572857 -0.00014874061000000002
-0.5562857 -0.00015023553
-0.5552857 -0.00015174397
-0.5542857 -0.00015326602
-0.5532857 -0.00015480177
-0.5522857 -0.00015635135
-0.5512857 -0.00015791484
-0.5502857 -0.00015949233
-0.5492857 -0.00016108396
-0.5482857 -0.0001626898
-0.5472857 -0.00016430997
-0.5462857 -0.00016594455
-0.5452857 -0.00016759368
-0.5442857 -0.00016925743
-0.5432857 -0.00017093593
-0.5422857 -0.00017262925999999998
-0.5412857 -0.00017433754
-0.5402857 -0.00017606086999999998
-0.5392857 -0.00017779937
-0.5382857 -0.00017955314
-0.5372857 -0.00018132228
-0.5362857 -0.0001831069
-0.5352857 -0.00018490709
-0.5342857 -0.00018672300000000002
-0.5332857 -0.00018855471
-0.5322857 -0.00019040234
-0.5312857 -0.000192266
-0.5302857 -0.00019414581
-0.5292857 -0.00019604186
-0.5282857 -0.0001979543
-0.5272857 -0.00019988322000000003
-0.5262857 -0.00020182877000000002
-0.5252857 -0.00020379102000000002
-0.5242857 -0.00020577011
-0.5232857 -0.00020776617
-0.5222857 -0.00020977932
-0.5212857 -0.00021180967
-0.5202857 -0.00021385732999999998
-0.5192857 -0.00021592246
-0.5182857 -0.00021800514999999998
-0.5172857 -0.00022010556
-0.5162857 -0.0002222238
-0.5152857 -0.00022435997
-0.5142857 -0.00022651425
-0.5132857 -0.00022868674
-0.5122857 -0.00023087755
-0.5112857 -0.00023308685000000002
-0.5102857 -0.00023531477000000002
-0.5092857 -0.00023756144999999998
-0.5082857 -0.00023982694999999998
-0.5072857 -0.00024211148999999998
-0.5062857 -0.00024441516999999997
-0.5052857 -0.00024673814
-0.5042857 -0.00024908049
-0.5032857 -0.00025144241000000004
-0.5022857 -0.00025382403000000003
-0.5012857 -0.00025622546
-0.5002857 -0.00025864686
-0.4992857 -0.00026108832999999996
-0.4982857 -0.00026355008
-0.4972857 -0.00026603218
-0.4962857 -0.00026853477000000003
-0.4952857 -0.00027105802
-0.4942857 -0.00027360204
-0.4932857 -0.00027616696999999997
-0.4922857 -0.00027875294
-0.4912857 -0.00028136012000000004
-0.4902857 -0.00028398863
-0.4892857 -0.00028663859999999996
-0.4882857 -0.00028931015
-0.4872857 -0.00029200343999999997
-0.4862857 -0.0002947186
-0.4852857 -0.00029745577000000003
-0.4842857 -0.00030021508
-0.4832857 -0.00030299668000000003
-0.4822857 -0.00030580068
-0.4812857 -0.00030862725000000004
-0.4802857 -0.00031147651
-0.4792857 -0.00031434862999999997
-0.4782857 -0.00031724370999999997
-0.4772857 -0.00032016189
-0.4762857 -0.00032310331
-0.4752857 -0.00032606812999999996
-0.4742857 -0.00032905648
-0.4732857 -0.00033206852
-0.4722857 -0.00033510437
-0.4712857 -0.00033816419999999997
-0.4702857 -0.00034124812
-0.4692857 -0.00034435629
-0.4682857 -0.00034748887
-0.4672857 -0.000350646
-0.4662857 -0.00035382782
-0.4652857 -0.00035703449
-0.4642857 -0.00036026615
-0.4632857 -0.00036352299
-0.4622857 -0.0003668051
-0.4612857 -0.00037011267999999996
-0.4602857 -0.00037344585
-0.4592857 -0.00037680481
-0.4582857 -0.00038018967999999995
-0.4572857 -0.00038360067000000003
-0.4562857 -0.00038703787999999997
-0.4552857 -0.00039050141999999997
-0.4542857 -0.0003939916
-0.4532857 -0.00039750848
-0.4522857 -0.00040105224
-0.4512857 -0.00040462304999999997
-0.4502857 -0.00040822106
-0.4492857 -0.00041184644000000003
-0.4482857 -0.00041549938000000005
-0.4472857 -0.00041917996999999997
-0.4462857 -0.00042288842999999997
-0.4452857 -0.00042662496
-0.4442857 -0.00043038966999999997
-0.4432857 -0.00043418272
-0.4422857 -0.00043800433
-0.4412857 -0.00044185463
-0.4402857 -0.00044573375999999997
-0.4392857 -0.00044964199
-0.4382857 -0.00045357938
-0.4372857 -0.00045754609
-0.4362857 -0.00046154237
-0.4352857 -0.00046556834
-0.4342857 -0.00046962414
-0.4332857 -0.00047371
-0.4322857 -0.00047782601
-0.4312857 -0.00048197235
-0.4302857 -0.00048614925000000004
-0.4292857 -0.00049035684
-0.4282857 -0.00049459522
-0.4272857 -0.00049886467
-0.4262857 -0.00050316521
-0.4252857 -0.00050749709
-0.4242857 -0.00051186053
-0.4232857 -0.00051625557
-0.4222857 -0.0005206824
-0.4212857 -0.00052514124
-0.4202857 -0.00052963223
-0.4192857 -0.00053415552
-0.4182857 -0.00053871127
-0.4172857 -0.0005432996699999999
-0.4162857 -0.00054792081
-0.4152857 -0.00055257492
-0.4142857 -0.0005572621400000001
-0.4132857 -0.00056198264
-0.4122857 -0.00056673662
-0.4112857 -0.0005715241500000001
-0.4102857 -0.00057634547
-0.4092857 -0.00058120077
-0.4082857 -0.00058609016
-0.4072857 -0.0005910138
-0.4062857 -0.00059597191
-0.4052857 -0.00060096468
-0.4042857 -0.00060599218
-0.4032857 -0.0006110546599999999
-0.4022857 -0.00061615224
-0.4012857 -0.0006212850599999999
-0.4002857 -0.0006264534
-0.3992857 -0.00063165735
-0.3982857 -0.00063689713
-0.3972857 -0.00064217284
-0.3962857 -0.00064748469
-0.3952857 -0.00065283289
-0.3942857 -0.0006582176
-0.3932857 -0.0006636389999999999
-0.3922857 -0.00066909724
-0.3912857 -0.0006745925
-0.3902857 -0.00068012505
-0.3892857 -0.00068569493
-0.3882857 -0.00069130233
-0.3872857 -0.00069694756
-0.3862857 -0.00070263072
-0.3852857 -0.00070835194
-0.3842857 -0.00071411141
-0.3832857 -0.00071990939
-0.3822857 -0.00072574603
-0.3812857 -0.0007316215
-0.3802857 -0.00073753595
-0.3792857 -0.00074348959
-0.3782857 -0.00074948266
-0.3772857 -0.0007555152
-0.3762857 -0.00076158753
-0.3752857 -0.00076769975
-0.3742857 -0.00077385212
-0.3732857 -0.0007800446799999999
-0.3722857 -0.0007862776299999999
-0.3712857 -0.0007925513299999999
-0.3702857 -0.00079886577
-0.3692857 -0.00080522123
-0.3682857 -0.00081161788
-0.3672857 -0.00081805574
-0.3662857 -0.00082453516
-0.3652857 -0.0008310562400000001
-0.3642857 -0.00083761915
-0.3632857 -0.00084422409
-0.3622857 -0.00085087113
-0.3612857 -0.00085756055
-0.3602857 -0.0008642924500000001
-0.3592857 -0.0008710671
-0.3582857 -0.00087788449
-0.3572857 -0.00088474499
-0.3562857 -0.0008916485100000001
-0.3552857 -0.0008985954100000001
-0.3542857 -0.00090558569
-0.3532857 -0.00091261963
-0.3522857 -0.00091969741
-0.3512857 -0.00092681894
-0.3502857 -0.00093398467
-0.3492857 -0.0009411945899999999
-0.3482857 -0.000948449
-0.3472857 -0.0009557478700000001
-0.3462857 -0.00096309159
-0.3452857 -0.00097048005
-0.3442857 -0.00097791344
-0.3432857 -0.00098539213
-0.3422857 -0.0009929161
-0.3412857 -0.0010004856
-0.3402857 -0.0010081006999999999
-0.3392857 -0.0010157615
-0.3382857 -0.0010234684
-0.3372857 -0.0010312213999999998
-0.3362857 -0.0010390206
-0.3352857 -0.0010468661999999999
-0.3342857 -0.0010547585
-0.3332857 -0.0010626973
-0.3322857 -0.0010706831
-0.3312857 -0.0010787158000000001
-0.3302857 -0.0010867958
-0.3292857 -0.0010949231
-0.3282857 -0.0011030979
-0.3272857 -0.0011113204
-0.3262857 -0.0011195905
-0.3252857 -0.0011279087
-0.3242857 -0.0011362748
-0.3232857 -0.0011446892
-0.3222857 -0.001153152
-0.3212857 -0.0011616634
-0.3202857 -0.0011702233999999999
-0.3192857 -0.0011788322
-0.3182857 -0.00118749
-0.3172857 -0.001196197
-0.3162857 -0.0012049532
-0.3152857 -0.0012137589
-0.3142857 -0.0012226142
-0.3132857 -0.0012315191
-0.3122857 -0.0012404739
-0.3112857 -0.0012494787
-0.3102857 -0.0012585337
-0.3092857 -0.001267639
-0.3082857 -0.0012767947
-0.3072857 -0.001286001
-0.3062857 -0.0012952581
-0.3052857 -0.0013045658
-0.3042857 -0.0013139245
-0.3032857 -0.0013233344
-0.3022857 -0.0013327955999999999
-0.3012857 -0.0013423081
-0.3002857 -0.001351872
-0.2992857 -0.0013614874
-0.2982857 -0.0013711545
-0.2972857 -0.0013808734999999999
-0.2962857 -0.0013906444
-0.2952857 -0.0014004672
-0.2942857 -0.0014103422
-0.2932857 -0.0014202695
-0.2922857 -0.001430249
-0.2912857 -0.0014402808
-0.2902857 -0.0014503654
-0.2892857 -0.0014605025
-0.2882857 -0.0014706923
-0.2872857 -0.0014809349
-0.2862857 -0.0014912303
-0.2852857 -0.0015015788
-0.2842857 -0.0015119804
-0.2832857 -0.0015224351
-0.2822857 -0.0015329430000000002
-0.2812857 -0.0015435041999999999
-0.2802857 -0.0015541187
-0.2792857 -0.0015647866999999999
-0.2782857 -0.0015755081999999998
-0.2772857 -0.0015862835
-0.2762857 -0.0015971124999999999
-0.2752857 -0.0016079954
-0.2742857 -0.001618932
-0.2732857 -0.0016299226
-0.2722857 -0.0016409671000000002
-0.2712857 -0.0016520658000000001
-0.2702857 -0.0016632188
-0.2692857 -0.0016744261000000002
-0.2682857 -0.0016856875
-0.2672857 -0.0016970034000000002
-0.2662857 -0.0017083737000000002
-0.2652857 -0.0017197985
-0.2642857 -0.0017312779000000001
-0.2632857 -0.0017428118999999998
-0.2622857 -0.0017544007
-0.2612857 -0.0017660443
-0.2602857 -0.0017777424999999999
-0.2592857 -0.0017894958
-0.2582857 -0.0018013038999999998
-0.2572857 -0.0018131669999999999
-0.2562857 -0.0018250850000000002
-0.2552857 -0.0018370583
-0.2542857 -0.0018490867999999998
-0.2532857 -0.0018611703000000002
-0.2522857 -0.001873309
-0.2512857 -0.0018855029000000001
-0.2502857 -0.001897752
-0.2492857 -0.0019100564
-0.2482857 -0.0019224162
-0.2472857 -0.0019348311999999998
-0.2462857 -0.0019473015
-0.2452857 -0.0019598272
-0.2442857 -0.0019724084
-0.2432857 -0.0019850448
-0.2422857 -0.0019977364
-0.2412857 -0.0020104836999999998
-0.2402857 -0.0020232861
-0.2392857 -0.0020361441999999998
-0.2382857 -0.0020490575
-0.2372857 -0.0020620264
-0.2362857 -0.0020750504000000003
-0.2352857 -0.0020881298
-0.2342857 -0.0021012645
-0.2332857 -0.0021144548
-0.2322857 -0.0021277000999999998
-0.2312857 -0.0021410007
-0.2302857 -0.0021543565
-0.2292857 -0.0021677675
-0.2282857 -0.0021812337
-0.2272857 -0.002194755
-0.2262857 -0.0022083312
-0.2252857 -0.0022219622999999997
-0.2242857 -0.0022356486
-0.2232857 -0.0022493893999999998
-0.2222857 -0.0022631853
-0.2212857 -0.0022770359
-0.2202857 -0.0022909408
-0.2192857 -0.0023049004
-0.2182857 -0.0023189144
-0.2172857 -0.0023329831
-0.2162857 -0.0023471056999999997
-0.2152857 -0.0023612827
-0.2142857 -0.0023755139
-0.2132857 -0.002389799
-0.2122857 -0.0024041379
-0.2112857 -0.0024185307
-0.2102857 -0.0024329771
-0.2092857 -0.0024474772
-0.2082857 -0.0024620307000000003
-0.2072857 -0.0024766376
-0.2062857 -0.0024912977
-0.2052857 -0.0025060112
-0.2042857 -0.0025207777
-0.2032857 -0.002535597
-0.2022857 -0.0025504693
-0.2012857 -0.0025653942
-0.2002857 -0.0025803718
-0.1992857 -0.0025954016
-0.1982857 -0.0026104837
-0.1972857 -0.0026256183000000002
-0.1962857 -0.0026408046000000003
-0.1952857 -0.002656043
-0.1942857 -0.0026713329
-0.1932857 -0.0026866746
-0.1922857 -0.0027020678
-0.1912857 -0.0027175121
-0.1902857 -0.0027330079
-0.1892857 -0.0027485547
-0.1882857 -0.0027641519
-0.1872857 -0.0027798002
-0.1862857 -0.0027954988
-0.1852857 -0.0028112478
-0.1842857 -0.0028270468
-0.1832857 -0.0028428958
-0.1822857 -0.0028587945
-0.1812857 -0.0028747429000000003
-0.1802857 -0.0028907403
-0.1792857 -0.0029067871
-0.1782857 -0.0029228826
-0.1772857 -0.0029390266999999998
-0.1762857 -0.0029552193
-0.1752857 -0.0029714598
-0.1742857 -0.0029877485
-0.1732857 -0.0030040846
-0.1722857 -0.0030204681
-0.1712857 -0.0030368989
-0.1702857 -0.0030533763
-0.1692857 -0.0030699
-0.1682857 -0.0030864707000000003
-0.1672857 -0.0031030871
-0.1662857 -0.0031197495
-0.1652857 -0.0031364569000000004
-0.1642857 -0.0031532094
-0.1632857 -0.0031700067
-0.1622857 -0.0031868486999999997
-0.1612857 -0.0032037347
-0.1602857 -0.0032206644
-0.1592857 -0.0032376377999999996
-0.1582857 -0.0032546548000000003
-0.1572857 -0.0032717144
-0.1562857 -0.0032888164999999997
-0.1552857 -0.0033059609
-0.1542857 -0.003323147
-0.1532857 -0.0033403749999999996
-0.1522857 -0.0033576438000000003
-0.1512857 -0.0033749537000000002
-0.1502857 -0.0033923036
-0.1492857 -0.0034096938
-0.1482857 -0.0034271237
-0.1472857 -0.0034445929
-0.1462857 -0.0034621011000000004
-0.1452857 -0.0034796477999999996
-0.1442857 -0.0034972323
-0.1432857 -0.0035148547
-0.1422857 -0.0035325142
-0.1412857 -0.0035502110999999998
-0.1402857 -0.0035679444
-0.1392857 -0.0035857134
-0.1382857 -0.0036035188
-0.1372857 -0.0036213591
-0.1362857 -0.0036392339000000003
-0.1352857 -0.0036571432999999995
-0.1342857 -0.0036750866
-0.1332857 -0.0036930629000000003
-0.1322857 -0.0037110727
-0.1312857 -0.0037291145
-0.1302857 -0.0037471887
-0.1292857 -0.0037652942000000003
-0.1282857 -0.003783431
-0.1272857 -0.0038015984
-0.1262857 -0.0038197959
-0.1252857 -0.0038380229000000003
-0.1242857 -0.0038562794
-0.1232857 -0.0038745646000000003
-0.1222857 -0.0038928782000000003
-0.1212857 -0.0039112194
-0.1202857 -0.003929587500000001
-0.1192857 -0.0039479826
-0.1182857 -0.0039664039
-0.1172857 -0.003984850999999999
-0.1162857 -0.0040033232000000005
-0.1152857 -0.0040218201
-0.1142857 -0.0040403407
-0.1132857 -0.004058885
-0.1122857 -0.0040774525
-0.1112857 -0.0040960418
-0.1102857 -0.004114653
-0.1092857 -0.0041332856
-0.1082857 -0.0041519386
-0.1072857 -0.0041706116000000005
-0.1062857 -0.0041893039
-0.1052857 -0.0042080152
-0.1042857 -0.0042267442
-0.1032857 -0.0042454911
-0.1022857 -0.0042642543
-0.1012857 -0.0042830343
-0.1002857 -0.0043018292
-9.9285714E-02 -0.004320639
-9.8285712E-02 -0.004339463
-9.7285718E-02 -0.0043583001
-9.6285716E-02 -0.0043771503
-9.5285714E-02 -0.0043960124
-9.4285712E-02 -0.0044148856
-9.3285717E-02 -0.0044337692
-9.2285715E-02 -0.0044526623
-9.1285713E-02 -0.004471564900000001
-9.0285711E-02 -0.0044904755000000005
-8.9285716E-02 -0.0045093940999999995
-8.8285714E-02 -0.0045283196000000005
-8.7285712E-02 -0.0045472509
-8.6285718E-02 -0.0045661880000000005
-8.5285716E-02 -0.0045851295
-8.4285714E-02 -0.0046040754
-8.3285712E-02 -0.0046230241
-8.2285717E-02 -0.0046419755
-8.1285715E-02 -0.0046609282
-8.0285713E-02 -0.0046798824999999995
-7.9285711E-02 -0.0046988367
-7.8285716E-02 -0.0047177902
-7.7285714E-02 -0.0047367423
-7.6285712E-02 -0.0047556929
-7.5285718E-02 -0.0047746402
-7.4285716E-02 -0.0047935834999999994
-7.3285714E-02 -0.0048125225
-7.2285712E-02 -0.0048314563
-7.1285717E-02 -0.004850384
-7.0285715E-02 -0.004869304400000001
-6.9285713E-02 -0.0048882172
-6.8285711E-02 -0.0049071208
-6.7285717E-02 -0.0049260154
-6.6285715E-02 -0.0049448994
-6.5285712E-02 -0.0049637718
-6.4285718E-02 -0.0049826325000000005
-6.3285716E-02 -0.0050014802
-6.2285714E-02 -0.0050203135999999995
-6.1285716E-02 -0.0050391325
-6.0285714E-02 -0.005057935
-5.9285715E-02 -0.0050767216
-5.8285713E-02 -0.0050954899
-5.7285715E-02 -0.0051142397
-5.6285713E-02 -0.0051329704999999995
-5.5285715E-02 -0.0051516807
-5.4285713E-02 -0.0051703693
-5.3285714E-02 -0.0051890362
-5.2285716E-02 -0.0052076797000000005
-5.1285714E-02 -0.0052262989
-5.0285716E-02 -0.0052448933
-4.9285714E-02 -0.0052634616
-4.8285715E-02 -0.0052820029
-4.7285713E-02 -0.0053005158
-4.6285715E-02 -0.005319
-4.5285713E-02 -0.0053374544
-4.4285715E-02 -0.0053558775
-4.3285713E-02 -0.0053742689
-4.2285714E-02 -0.0053926273
-4.1285716E-02 -0.0054109514
-4.0285714E-02 -0.0054292410000000004
-3.9285716E-02 -0.0054474942
-3.8285714E-02 -0.0054657103
-3.7285715E-02 -0.0054838882
-3.6285713E-02 -0.0055020271
-3.5285715E-02 -0.0055201257
-3.4285713E-02 -0.0055381828
-3.3285715E-02 -0.005556197400000001
-3.2285713E-02 -0.005574168599999999
-3.1285714E-02 -0.0055920946999999995
-3.0285714E-02 -0.0056099751
-2.9285714E-02 -0.0056278084
-2.8285714E-02 -0.0056455938
-2.7285714E-02 -0.0056633296
-2.6285714E-02 -0.0056810153
-2.5285713E-02 -0.0056986493
-2.4285715E-02 -0.0057162306
-2.3285715E-02 -0.005733758
-2.2285715E-02 -0.0057512305
-2.1285715E-02 -0.0057686462
-2.0285714E-02 -0.0057860052
-1.9285714E-02 -0.0058033052
-1.8285714E-02 -0.0058205456
-1.7285714E-02 -0.0058377249
-1.6285714E-02 -0.0058548419
-1.5285715E-02 -0.0058718957
-1.4285714E-02 -0.0058888847
-1.3285714E-02 -0.0059058082
-1.2285714E-02 -0.0059226648
-1.1285714E-02 -0.005939453
-1.0285715E-02 -0.0059561724
-9.2857145E-03 -0.0059728209
-8.2857143E-03 -0.0059893981
-7.2857141E-03 -0.0060059021
-6.2857145E-03 -0.0060223323
-5.2857143E-03 -0.0060386868
-4.2857141E-03 -0.006054965
-3.2857142E-03 -0.006071164899999999
-2.2857143E-03 -0.0060872859
-1.2857143E-03 -0.0061033265
-2.8571428E-04 -0.0061192855
7.1428571E-04 -0.0061351609
1.7142857E-03 -0.0061509527
2.7142856E-03 -0.0061666586
3.7142858E-03 -0.0061822779
4.7142855E-03 -0.0061978091
5.7142857E-03 -0.006213250900000001
6.7142858E-03 -0.006228602400000001
7.7142855E-03 -0.006243861600000001
8.7142857E-03 -0.006259026799999999
9.7142858E-03 -0.006274097500000001
1.0714286E-02 -0.006289072200000001
1.1714286E-02 -0.0063039493
1.2714285E-02 -0.0063187283
1.3714286E-02 -0.0063334068
1.4714286E-02 -0.0063479842
1.5714286E-02 -0.006362458200000001
1.6714286E-02 -0.0063768275000000004
1.7714286E-02 -0.0063910913
1.8714286E-02 -0.0064052481
1.9714287E-02 -0.0064192958000000005
2.0714285E-02 -0.0064332336
2.1714285E-02 -0.0064470602
2.2714285E-02 -0.0064607746
2.3714285E-02 -0.006474374099999999
2.4714286E-02 -0.0064878579
2.5714286E-02 -0.0065012253
2.6714286E-02 -0.006514473400000001
2.7714286E-02 -0.0065276021
2.8714286E-02 -0.0065406093
2.9714286E-02 -0.0065534943
3.0714286E-02 -0.0065662548999999995
3.1714287E-02 -0.0065788903
3.2714285E-02 -0.0065913984
3.3714287E-02 -0.0066037785
3.4714285E-02 -0.0066160283
3.5714287E-02 -0.0066281471
3.6714286E-02 -0.006640132799999999
3.7714284E-02 -0.006651983100000001
3.8714286E-02 -0.0066636982
3.9714284E-02 -0.006675275699999999
4.0714286E-02 -0.0066867149
4.1714285E-02 -0.006698012999999999
4.2714287E-02 -0.0067091699999999995
4.3714285E-02 -0.0067201836000000004
4.4714287E-02 -0.0067310524
4.5714285E-02 -0.0067417742999999995
4.6714287E-02 -0.0067523484
4.7714286E-02 -0.0067627734
4.8714284E-02 -0.0067730471
4.9714286E-02 -0.0067831679
5.0714284E-02 -0.0067931345
5.1714286E-02 -0.0068029454
5.2714285E-02 -0.0068125999
5.3714287E-02 -0.006822095
5.4714285E-02 -0.0068314293000000005
5.5714287E-02 -0.0068406029
5.6714285E-02 -0.0068496126999999995
5.7714287E-02 -0.006858457299999999
5.8714285E-02 -0.0068671361
5.9714288E-02 -0.0068756468
6.0714286E-02 -0.006883988000000001
6.1714284E-02 -0.006892158099999999
6.2714286E-02 -0.0069001559
6.3714288E-02 -0.0069079797
6.4714283E-02 -0.0069156275
6.5714285E-02 -0.0069230984
6.6714287E-02 -0.0069303918
6.7714289E-02 -0.0069375041
6.8714283E-02 -0.0069444344
6.9714285E-02 -0.006951181400000001
7.0714287E-02 -0.006957744300000001
7.1714282E-02 -0.0069641202999999995
7.2714284E-02 -0.0069703077
7.3714286E-02 -0.006976305999999999
7.4714288E-02 -0.006982113000000001
7.5714283E-02 -0.006987727799999999
7.6714285E-02 -0.0069931483999999995
7.7714287E-02 -0.0069983725999999994
7.8714289E-02 -0.007003399499999999
7.9714283E-02 -0.0070082278
8.0714285E-02 -0.0070128546
8.1714287E-02 -0.007017279899999999
8.2714289E-02 -0.0070215014000000004
8.3714284E-02 -0.007025516999999999
8.4714286E-02 -0.0070293251999999995
8.5714288E-02 -0.0070329254
8.6714283E-02 -0.0070363152000000005
8.7714285E-02 -0.007039492600000001
8.8714287E-02 -0.007042456900000001
8.9714289E-02 -0.0070452056999999995
9.0714283E-02 -0.007047736999999999
9.1714285E-02 -0.0070500508
9.2714287E-02 -0.007052144099999999
9.3714289E-02 -0.0070540153999999996
9.4714284E-02 -0.007055664200000001
9.5714286E-02 -0.007057086600000001
9.6714288E-02 -0.007058283499999999
9.7714283E-02 -0.007059251900000001
9.8714285E-02 -0.0070599897
9.9714287E-02 -0.007060496899999999
0.1007143 -0.0070607712
0.1017143 -0.0070608112
0.1027143 -0.007060614000000001
0.1037143 -0.0070601796
0.1047143 -0.0070595059000000005
0.1057143 -0.0070585906
0.1067143 -0.0070574337
0.1077143 -0.0070560323
0.1087143 -0.0070543851
0.1097143 -0.0070524904
0.1107143 -0.0070503462
0.1117143 -0.0070479524
0.1127143 -0.0070453061
0.1137143 -0.0070424059
0.1147143 -0.007039250299999999
0.1157143 -0.007035838599999999
0.1167143 -0.007032167200000001
0.1177143 -0.0070282367
0.1187143 -0.0070240443
0.1197143 -0.0070195892
0.1207143 -0.007014868600000001
0.1217143 -0.0070098817
0.1227143 -0.007004627
0.1237143 -0.006999101600000001
0.1247143 -0.006993307
0.1257143 -0.0069872389000000005
0.1267143 -0.0069808964000000005
0.1277143 -0.0069742789
0.1287143 -0.0069673835
0.1297143 -0.0069602094
0.1307143 -0.006952755200000001
0.1317143 -0.0069450194
0.1327143 -0.006936999100000001
0.1337143 -0.0069286951
0.1347143 -0.0069201044
0.1357143 -0.0069112255
0.1367143 -0.006902057099999999
0.1377143 -0.0068925976
0.1387143 -0.0068828464
0.1397143 -0.006872800399999999
0.1407143 -0.0068624598
0.1417143 -0.0068518224
0.1427143 -0.0068408874000000005
0.1437143 -0.0068296518
0.1447143 -0.0068181158
0.1457143 -0.006806276399999999
0.1467143 -0.0067941335
0.1477143 -0.006781684400000001
0.1487143 -0.0067689281
0.1497143 -0.006755863399999999
0.1507143 -0.0067424895
0.1517143 -0.0067288033999999995
0.1527143 -0.0067148052
0.1537143 -0.0067004927
0.1547143 -0.006685864400000001
0.1557143 -0.0066709188
0.1567143 -0.006655654600000001
0.1577143 -0.006640070200000001
0.1587143 -0.0066241642
0.1597143 -0.006607935200000001
0.1607143 -0.006591381700000001
0.1617143 -0.0065745021999999995
0.1627143 -0.0065572953
0.1637143 -0.0065397602
0.1647143 -0.006521894800000001
0.1657143 -0.006503698400000001
0.1667143 -0.0064851694
0.1677143 -0.0064663064999999995
0.1687143 -0.0064471082
0.1697143 -0.0064275722
0.1707143 -0.0064076994
0.1717143 -0.0063874875000000005
0.1727143 -0.006366935099999999
0.1737143 -0.0063460408
0.1747143 -0.0063248037
0.1757143 -0.0063032217
0.1767143 -0.0062812942
0.1777143 -0.006259020299999999
0.1787143 -0.0062363986
0.1797143 -0.0062134277
0.1807143 -0.0061901068
0.1817143 -0.0061664345
0.1827143 -0.006142409299999999
0.1837143 -0.0061180304
0.1847143 -0.0060932955
0.1857143 -0.006068205
0.1867143 -0.006042757
0.1877143 -0.006016951
0.1887143 -0.0059907848
0.1897143 -0.0059642582
0.1907143 -0.005937369499999999
0.1917143 -0.0059101185
0.1927143 -0.0058825032999999995
0.1937143 -0.0058545233
0.1947143 -0.0058261772
0.1957143 -0.0057974637
0.1967143 -0.0057683825
0.1977143 -0.0057389319
0.1987143 -0.0057091113999999995
0.1997143 -0.0056789195
0.2007143 -0.0056483557
0.2017143 -0.0056174193999999995
0.2027143 -0.0055861085
0.2037143 -0.0055544228
0.2047143 -0.0055223612
0.2057143 -0.0054899228
0.2067143 -0.0054571068
0.2077143 -0.0054239121
0.2087143 -0.0053903379
0.2097143 -0.0053563836
0.2107143 -0.0053220479
0.2117143 -0.00528733
0.2127143 -0.005252229299999999
0.2137143 -0.0052167448
0.2147143 -0.0051808758
0.2157143 -0.0051446215
0.2167143 -0.0051079809000000006
0.2177143 -0.0050709536
0.2187143 -0.0050335388
0.2197143 -0.004995735100000001
0.2207143 -0.0049575421
0.2217143 -0.0049189595
0.2227143 -0.0048799859
0.2237143 -0.0048406211
0.2247143 -0.0048008642
0.2257143 -0.0047607147
0.2267143 -0.004720172
0.2277143 -0.0046792356000000005
0.2287143 -0.004637904599999999
0.2297143 -0.004596178
0.2307143 -0.0045540557
0.2317143 -0.0045115372
0.2327143 -0.0044686214
0.2337143 -0.0044253084
0.2347143 -0.0043815977
0.2357143 -0.0043374879
0.2367143 -0.0042929794
0.2377143 -0.004248071500000001
0.2387143 -0.0042027641
0.2397143 -0.0041570562
0.2407143 -0.0041109481
0.2417143 -0.0040644391
0.2427143 -0.0040175283999999995
0.2437143 -0.0039702161
0.2447143 -0.0039225022
0.2457143 -0.0038743859
0.2467143 -0.0038258669999999997
0.2477143 -0.0037769455999999996
0.2487143 -0.0037276215
0.2497143 -0.0036778936
0.2507143 -0.0036277623
0.2517143 -0.0035772278000000004
0.2527143 -0.0035262896
0.2537143 -0.0034749475
0.2547143 -0.0034232015999999996
0.2557143 -0.0033710516
0.2567143 -0.0033184977
0.2577143 -0.0032655396000000002
0.2587143 -0.0032121766999999996
0.2597143 -0.0031584099
0.2607143 -0.0031042393
0.2617143 -0.003049664
0.2627143 -0.0029946847000000003
0.2637143 -0.0029393013
0.2647143 -0.002883514
0.2657143 -0.0028273227
0.2667143 -0.0027707276
0.2677143 -0.0027137287999999997
0.2687143 -0.0026563264
0.2697143 -0.0025985205999999998
0.2707143 -0.0025403117
0.2717143 -0.0024816998000000002
0.2727143 -0.0024226851
0.2737143 -0.0023632678000000003
0.2747143 -0.0023034483
0.2757143 -0.0022432268
0.2767143 -0.0021826035999999997
0.2777143 -0.002121579
0.2787143 -0.0020601534
0.2797143 -0.001998327
0.2807143 -0.0019361000999999999
0.2817143 -0.0018734738
0.2827143 -0.0018104476
0.2837143 -0.0017470225
0.2847143 -0.0016831985999999999
0.2857143 -0.0016189768
0.2867143 -0.0015543574
0.2877143 -0.0014893407
0.2887143 -0.0014239276
0.2897143 -0.0013581185000000001
0.2907143 -0.0012919140000000001
0.2917143 -0.0012253148
0.2927143 -0.0011583214
0.2937143 -0.0010909345
0.2947143 -0.0010231549
0.2957143 -0.00095498326
0.2967143 -0.00088642028
0.2977143 -0.0008174668400000001
0.2987143 -0.0007481235999999999
0.2997143 -0.00067839151
0.3007143 -0.00060827128
0.3017143 -0.00053776389
0.3027143 -0.00046687028
0.3037143 -0.00039559131
0.3047143 -0.00032392793
0.3057143 -0.00025188117
0.3067143 -0.00017945204
0.3077143 -0.00010664155
0.3087143 -3.3450789000000005e-05
0.3097143 4.0119158000000006e-05
0.3107143 0.00011406717999999999
0.3117143 0.00018839212
0.3127143 0.00026309282999999997
0.3137143 0.00033816807
0.3147143 0.00041361668
0.3157143 0.0004894374299999999
0.3167143 0.0005656289899999999
0.3177143 0.00064219012
0.3187143 0.0007191195400000001
0.3197143 0.0007964157699999999
0.3207143 0.0008740776100000001
0.3217143 0.00095210362
0.3227143 0.0010304923
0.3237143 0.0011092425
0.3247143 0.0011883525000000001
0.3257143 0.0012678208999999999
0.3267143 0.0013476459999999999
0.3277143 0.0014278266
0.3287143 0.001508361
0.3297143 0.0015892475999999998
0.3307143 0.0016704849
0.3317143 0.001752071
0.3327143 0.0018340046
0.3337143 0.0019162837
0.3347143 0.0019989069
0.3357143 0.0020818721
0.3367143 0.0021651780000000002
0.3377143 0.0022488221999999998
0.3387143 0.0023328035000000002
0.3397143 0.0024171199
0.3407143 0.0025017694
0.3417143 0.0025867505
0.3427143 0.0026720606999999998
0.3437143 0.0027576987
0.3447143 0.0028436623
0.3457143 0.0029299496
0.3467143 0.0030165585
0.3477143 0.0031034870000000003
0.3487143 0.0031907333000000004
0.3497143 0.0032782951
0.3507143 0.0033661704999999997
0.3517143 0.0034543573
0.3527143 0.0035428533
0.3537143 0.0036316567
0.3547143 0.0037207650000000004
0.3557143 0.0038101759999999998
0.3567143 0.0038998875
0.3577143 0.0039898972
0.3587143 0.0040802035
0.3597143 0.004170803000000001
0.3607143 0.0042616943
0.3617143 0.004352874400000001
0.3627143 0.0044443408
0.3637143 0.0045360914
0.3647143 0.0046281239
0.3657143 0.0047204358000000005
0.3667143 0.0048130241
0.3677143 0.0049058865000000005
0.3687143 0.0049990205000000005
0.3697143 0.0050924235
0.3707143 0.0051860923
0.3717143 0.005280024899999999
0.3727143 0.0053742184
0.3737143 0.0054686698
0.3747143 0.0055633765
0.3757143 0.005658335800000001
0.3767143 0.0057535450000000005
0.3777143 0.0058490012
0.3787143 0.0059447015
0.3797143 0.0060406426
0.3807143 0.006136822
0.3817143 0.0062332372
0.3827143 0.0063298838
0.3837143 0.0064267610000000005
0.3847143 0.0065238637
0.3857143 0.0066211898
0.3867143 0.006718735700000001
0.3877143 0.006816499100000001
0.3887143 0.0069144771
0.3897143 0.0070126662
0.3907143 0.0071110626
0.3917143 0.0072096642
0.3927143 0.007308466600000001
0.3937143 0.0074074676
0.3947143 0.007506663700000001
0.3957143 0.0076060518
0.3967143 0.007705628400000001
0.3977143 0.0078053904999999995
0.3987143 0.007905333799999999
0.3997143 0.008005456
0.4007143 0.0081057544
0.4017143 0.0082062244
0.4027143 0.008306862600000001
0.4037143 0.0084076659
0.4047143 0.0085086314
0.4057143 0.0086097556
0.4067143 0.008711034
0.4077143 0.0088124638
0.4087143 0.0089140412
0.4097143 0.009015762
0.4107143 0.0091176233
0.4117143 0.009219622
0.4127143 0.0093217532
0.4137143 0.0094240146
0.4147143 0.0095264004
0.4157143 0.009628909199999999
0.4167143 0.0097315366
0.4177143 0.0098342782
0.4187143 0.0099371304
0.4197143 0.01004009
0.4207143 0.010143153
0.4217143 0.010246314
0.4227143 0.010349572
0.4237143 0.010452920000000001
0.4247143 0.010556357
0.4257143 0.010659877
0.4267143 0.010763478
0.4277143 0.010867153
0.4287143 0.010970901
0.4297143 0.011074715
0.4307143 0.011178594
0.4317143 0.011282533
0.4327143 0.011386527
0.4337143 0.011490572
0.4347143 0.011594666
0.4357143 0.011698801
0.4367143 0.011802976
0.4377143 0.011907185
0.4387143 0.012011426
0.4397143 0.012115693
0.4407143 0.012219982
0.4417143 0.012324288999999999
0.4427143 0.012428609
0.4437143 0.012532937
0.4447143 0.012637272
0.4457143 0.012741605
0.4467143 0.012845935
0.4477143 0.012950257000000001
0.4487143 0.013054567000000001
0.4497143 0.013158857
0.4507143 0.013263125999999998
0.4517143 0.013367369
0.4527143 0.013471581
0.4537143 0.013575756999999999
0.4547143 0.013679893000000002
0.4557143 0.013783986000000002
0.4567143 0.013888031
0.4577143 0.013992019
0.4587143 0.01409595
0.4597143 0.014199819
0.4607143 0.014303619
0.4617143 0.014407347999999999
0.4627143 0.014511
0.4637143 0.01461457
0.4647143 0.014718054
0.4657143 0.014821450000000002
0.4667143 0.014924751
0.4677143 0.015027951000000001
0.4687143 0.015131047
0.4697143 0.015234033000000001
0.4707143 0.015336905000000001
0.4717143 0.015439659
0.4727143 0.015542288999999999
0.4737143 0.015644792
0.4747143 0.015747162
0.4757143 0.015849392
0.4767143 0.015951482
0.4777143 0.016053424
0.4787143 0.016155215
0.4797143 0.01625685
0.4807143 0.016358322
0.4817143 0.016459628
0.4827143 0.016560763
0.4837143 0.016661719999999998
0.4847143 0.016762497
0.4857143 0.016863088
0.4867143 0.016963486
0.4877143 0.017063689
0.4887143 0.017163693
0.4897143 0.017263489
0.4907143 0.017363075
0.4917143 0.017462444
0.4927143 0.017561593
0.4937143 0.017660517
0.4947143 0.01775921
0.4957143 0.017857667
0.4967143 0.017955882
0.4977143 0.018053851
0.4987143 0.018151569
0.4997143 0.018249032
0.5007143 0.018346233
0.5017143 0.018443169
0.5027143 0.018539831
0.5037143 0.018636219
0.5047143 0.018732325
0.5057143 0.018828144
0.5067143 0.018923671
0.5077143 0.019018902
0.5087143 0.019113833
0.5097143 0.019208455
0.5107143 0.019302766000000002
0.5117143 0.019396761
0.5127143 0.019490432
0.5137143 0.019583777
0.5147143 0.019676788
0.5157143 0.019769464
0.5167143 0.019861796
0.5177143 0.019953781
0.5187143 0.020045415
0.5197143 0.020136689
0.5207143 0.020227600000000002
0.5217143 0.020318142
0.5227143 0.020408310000000002
0.5237143 0.020498101
0.5247143 0.020587506999999998
0.5257143 0.020676525
0.5267143 0.020765149
0.5277143 0.020853375
0.5287143 0.020941194
0.5297143 0.021028606
0.5307143 0.021115603
0.5317143 0.02120218
0.5327143 0.021288333
0.5337143 0.021374054
0.5347143 0.021459343
0.5357143 0.021544191
0.5367143 0.021628593
0.5377143 0.021712547
0.5387143 0.021796045
0.5397143 0.021879084
0.5407143 0.021961657
0.5417143 0.022043764
0.5427143 0.022125394
0.5437143 0.022206544
0.5447143 0.02228721
0.5457143 0.022367387
0.5467143 0.022447067
0.5477143 0.022526248000000002
0.5487143 0.022604926
0.5497143 0.022683095
0.5507143 0.022760748
0.5517143 0.022837882
0.5527143 0.022914492
0.5537143 0.022990571
0.5547143 0.023066117
0.5557143 0.023141122
0.5567143 0.023215584
0.5577143 0.023289495
0.5587143 0.023362854
0.5597143 0.023435651000000002
0.5607143 0.023507886000000002
0.5617143 0.023579551
0.5627143 0.023650641
0.5637143 0.023721153
0.5647143 0.023791079
0.5657143 0.023860417000000002
0.5667143 0.023929162
0.5677143 0.023997309
0.5687143 0.024064851
0.5697143 0.024131786000000002
0.5707143 0.024198109
0.5717143 0.024263814999999998
0.5727143 0.024328899
0.5737143 0.024393355
0.5747143 0.024457180000000002
0.5757143 0.02452037
0.5767143 0.02458292
0.5777143 0.024644824
0.5787143 0.024706079
0.5797143 0.024766679
0.5807143 0.024826621
0.5817143 0.024885897
0.5827143 0.024944509
0.5837143 0.025002446
0.5847143 0.025059707999999997
0.5857143 0.025116283000000003
0.5867143 0.025172174000000002
0.5877143 0.025227375
0.5887143 0.025281883
0.5897143 0.025335688
0.5907143 0.025388788000000002
0.5917143 0.02544118
0.5927143 0.025492863
0.5937143 0.025543824
0.5947143 0.025594066
0.5957143 0.025643583
0.5967143 0.025692367000000004
0.5977143 0.025740417
0.5987143 0.025787728000000003
0.5997143 0.025834297
0.6007143 0.025880121
0.6017143 0.025925194
0.6027143 0.025969511
0.6037143 0.026013068
0.6047143 0.026055864999999997
0.6057143 0.026097890999999998
0.6067143 0.026139151
0.6077143 0.026179631999999998
0.6087143 0.026219338
0.6097143 0.026258261999999997
0.6107143 0.026296399
0.6117143 0.026333745
0.6127143 0.026370297
0.6137143 0.026406051
0.6147143 0.026441005
0.6157143 0.026475155
0.6167143 0.026508492999999998
0.6177143 0.026541023
0.6187143 0.026572734
0.6197143 0.026603625000000002
0.6207143 0.026633692
0.6217143 0.026662933
0.6227143 0.026691344
0.6237143 0.02671892
0.6247143 0.026745658000000002
0.6257143 0.026771557
0.6267143 0.02679661
0.6277143 0.026820818000000003
0.6287143 0.026844174
0.6297143 0.026866674
0.6307143 0.026888316
0.6317143 0.026909096
0.6327143 0.026929012
0.6337143 0.02694806
0.6347143 0.026966239
0.6357143 0.026983543999999998
0.6367143 0.026999973
0.6377143 0.02701552
0.6387143 0.027030184999999998
0.6397143 0.027043963
0.6407143 0.027056853
0.6417143 0.02706885
0.6427143 0.027079953
0.6437143 0.02709016
0.6447143 0.027099461
0.6457143 0.027107864
0.6467143 0.027115361
0.6477143 0.027121950000000002
0.6487143 0.027127628
0.6497143 0.027132391999999998
0.6507143 0.027136243
0.6517143 0.027139173000000003
0.6527143 0.027141182000000003
0.6537143 0.027142266999999998
0.6547143 0.02714243
0.6557143 0.027141661999999997
0.6567143 0.027139968
0.6577143 0.027137343
0.6587143 0.027133778
0.6597143 0.027129280999999998
0.6607143 0.027123844
0.6617143 0.027117468
0.6627143 0.027110148000000004
0.6637143 0.027101882999999997
0.6647143 0.027092668
0.6657143 0.027082505
0.6667143 0.027071394
0.6677143 0.027059327
0.6687143 0.027046306
0.6697143 0.02703233
0.6707143 0.027017394
0.6717143 0.027001500999999997
0.6727143 0.026984641
0.6737143 0.026966822999999997
0.6747143 0.026948039999999996
0.6757143 0.026928287000000002
0.6767143 0.026907571
0.6777143 0.026885886
0.6787143 0.026863230999999998
0.6797143 0.026839605000000002
0.6807143 0.026815006000000002
0.6817143 0.026789436
0.6827143 0.026762889999999998
0.6837143 0.026735372
0.6847143 0.026706874
0.6857143 0.026677397999999998
0.6867143 0.026646945999999998
0.6877143 0.026615514
0.6887143 0.026583101
0.6897143 0.026549709999999997
0.6907143 0.026515335999999997
0.6917143 0.026479980000000004
0.6927143 0.026443641
0.6937143 0.026406322000000003
0.6947143 0.026368015
0.6957143 0.026328722
0.6967143 0.026288445
0.6977143 0.026247182
0.6987143 0.026204929000000002
0.6997143 0.026161692
0.7007143 0.026117466
0.7017143 0.026072253
0.7027143 0.026026054
0.7037143 0.025978865
0.7047143 0.025930689000000003
0.7057143 0.025881524
0.7067143 0.02583137
0.7077143 0.025780228
0.7087143 0.025728098
0.7097143 0.025674976999999998
0.7107143 0.025620869999999997
0.7117143 0.025565774
0.7127143 0.025509691
0.7137143 0.025452618000000003
0.7147143 0.025394559000000004
0.7157143 0.025335513
0.7167143 0.025275482999999998
0.7177143 0.025214470000000003
0.7187143 0.02515247
0.7197143 0.025089486999999997
0.7207143 0.025025522
0.7217143 0.024960574
0.7227143 0.024894648
0.7237143 0.024827738999999998
0.7247143 0.024759851
0.7257143 0.024690983
0.7267143 0.024621139
0.7277143 0.024550321000000003
0.7287143 0.024478526999999996
0.7297143 0.024405758
0.7307143 0.024332016
0.7317143 0.024257302
0.7327143 0.024181617
0.7337143 0.024104965
0.7347143 0.024027346999999998
0.7357143 0.023948761000000002
0.7367143 0.023869211
0.7377143 0.023788697
0.7387143 0.023707222
0.7397143 0.023624788
0.7407143 0.023541396
0.7417143 0.023457046999999998
0.7427143 0.023371744
0.7437143 0.023285489
0.7447143 0.023198283
0.7457143 0.023110129
0.7467143 0.023021029000000002
0.7477143 0.022930984
0.7487143 0.022839995999999998
0.7497143 0.022748070000000002
0.7507143 0.022655207
0.7517143 0.022561409
0.7527143 0.022466677
0.7537143 0.022371013999999998
0.7547143 0.022274425
0.7557143 0.022176908999999998
0.7567143 0.022078471
0.7577143 0.021979114
0.7587143 0.021878838
0.7597143 0.021777648
0.7607143 0.021675548
0.7617143 0.021572538
0.7627143 0.021468621
0.7637143 0.021363801999999998
0.7647143 0.021258082
0.7657143 0.021151465999999997
0.7667143 0.021043955
0.7677143 0.020935554
0.7687143 0.020826265
0.7697143 0.020716088
0.7707143 0.02060503
0.7717143 0.020493094
0.7727143 0.020380283
0.7737143 0.020266601
0.7747143 0.020152049999999998
0.7757143 0.020036634
0.7767143 0.019920355
0.7777143 0.01980322
0.7787143 0.01968523
0.7797143 0.01956639
0.7807143 0.019446702
0.7817143 0.019326173
0.7827143 0.019204803
0.7837143 0.019082599
0.7847143 0.018959563999999998
0.7857143 0.018835701
0.7867143 0.018711017
0.7877143 0.018585514
0.7887143 0.018459195
0.7897143 0.018332068
0.7907143 0.018204135
0.7917143 0.018075400000000002
0.7927143 0.017945866
0.7937143 0.017815542
0.7947143 0.017684429
0.7957143 0.017552532
0.7967143 0.017419855999999997
0.7977143 0.017286406
0.7987143 0.017152187
0.7997143 0.017017202000000002
0.8007143 0.016881458999999998
0.8017143 0.016744956999999998
0.8027143 0.016607705
0.8037143 0.016469708
0.8047143 0.016330971
0.8057143 0.016191497
0.8067143 0.016051292
0.8077143 0.015910363
0.8087143 0.015768710000000002
0.8097143 0.015626343
0.8107143 0.015483265
0.8117143 0.015339482
0.8127143 0.015194998000000001
0.8137143 0.015049818000000001
0.8147143 0.014903949
0.8157143 0.014757396
0.8167143 0.014610162000000001
0.8177143 0.014462255
0.8187143 0.01431368
0.8197143 0.014164443
0.8207143 0.014014549
0.8217143 0.013864003
0.8227143 0.013712811
0.8237143 0.013560981000000001
0.8247143 0.013408516
0.8257143 0.013255421
0.8267143 0.013101705
0.8277143 0.012947372
0.8287143 0.012792427
0.8297143 0.012636879
0.8307143 0.012480729000000001
0.8317143 0.012323989
0.8327143 0.012166661
0.8337143 0.012008753
0.8347143 0.011850270000000001
0.8357143 0.011691218
0.8367143 0.011531605
0.8377143 0.011371436
0.8387143 0.011210716
0.8397143 0.011049453
0.8407143 0.010887652
0.8417143 0.010725321
0.8427143 0.010562465
0.8437143 0.010399091999999999
0.8447143 0.010235205
0.8457143 0.010070813999999999
0.8467143 0.0099059245
0.8477143 0.0097405427
0.8487143 0.0095746749
0.8497143 0.0094083283
0.8507143 0.009241508800000001
0.8517143 0.009074224399999999
0.8527143 0.0089064808
0.8537143 0.0087382854
0.8547143 0.008569644000000001
0.8557143 0.0084005645
0.8567143 0.0082310537
0.8577143 0.0080611178
0.8587143 0.0078907637
0.8597143 0.0077199991
0.8607143 0.0075488314999999995
0.8617143 0.0073772673
0.8627143 0.0072053138999999995
0.8637143 0.007032976999999999
0.8647143 0.006860266100000001
0.8657143 0.0066871864
0.8667143 0.0065137458
0.8677143 0.0063399515
0.8687143 0.0061658109
0.8697143 0.0059913305
0.8707143 0.0058165180000000006
0.8717143 0.0056413806
0.8727143 0.0054659256
0.8737143 0.00529016
0.8747143 0.0051140916000000005
0.8757143 0.0049377275
0.8767143 0.0047610753
0.8777143 0.0045841414
0.8787143 0.004406933700000001
0.8797143 0.0042294603000000005
0.8807143 0.004051727200000001
0.8817143 0.0038737431
0.8827143 0.0036955142000000005
0.8837143 0.0035170488
0.8847143 0.0033383541
0.8857143 0.0031594376
0.8867143 0.0029803065
0.8877143 0.0028009687000000003
0.8887143 0.0026214313
0.8897143 0.0024417022
0.8907143 0.0022617888999999997
0.8917143 0.0020816991
0.8927143 0.0019014402000000002
0.8937143 0.0017210201
0.8947143 0.0015404463
0.8957143 0.0013597263
0.8967143 0.0011788682
0.8977143 0.0009978794
0.8987143 0.00081676772
0.8997143 0.00063554094
0.9007143 0.00045420679
0.9017143 0.00027277301
0.9027143 9.1247398e-05
0.9037143 -9.0362312e-05
0.9047143 -0.00027204831
0.9057143 -0.00045380284
0.9067143 -0.00063561806
0.9077143 -0.00081748622
0.9087143 -0.00099939953
0.9097143 -0.0011813502
0.9107143 -0.0013633304
0.9117143 -0.0015453325000000001
0.9127143 -0.0017273484999999998
0.9137143 -0.0019093704
0.9147143 -0.0020913909
0.9157143 -0.0022734019000000003
0.9167143 -0.0024553955999999997
0.9177143 -0.0026373644000000003
0.9187143 -0.0028193004
0.9197143 -0.0030011955
0.9207143 -0.0031830423
0.9217143 -0.0033648327999999997
0.9227143 -0.0035465589
0.9237143 -0.0037282127
0.9247143 -0.0039097868000000004
0.9257143 -0.0040912735
0.9267143 -0.0042726642
0.9277143 -0.004453952
0.9287143 -0.0046351281
0.9297143 -0.0048161843999999995
0.9307143 -0.0049971142000000005
0.9317143 -0.005177909
0.9327143 -0.0053585612
0.9337143 -0.0055390625
0.9347143 -0.0057194051
0.9357143 -0.0058995817999999995
0.9367143 -0.006079583899999999
0.9377143 -0.006259403700000001
0.9387143 -0.006439034
0.9397143 -0.0066184672
0.9407143 -0.0067976944
0.9417143 -0.0069767084
0.9427143 -0.007155501199999999
0.9437143 -0.007334066300000001
0.9447143 -0.0075123941999999996
0.9457143 -0.007690478400000001
0.9467143 -0.0078683101
0.9477143 -0.0080458827
0.9487143 -0.0082231883
0.9497143 -0.0084002189
0.9507143 -0.0085769672
0.9517143 -0.0087534252
0.9527143 -0.0089295856
0.9537143 -0.0091054404
0.9547143 -0.0092809831
0.9557143 -0.0094562056
0.9567143 -0.0096310992
0.9577143 -0.0098056589
0.9587143 -0.0099798752
0.9597143 -0.010153741
0.9607143 -0.010327248
0.9617143 -0.01050039
0.9627143 -0.010673160000000001
0.9637143 -0.010845549
0.9647143 -0.011017551
0.9657143 -0.011189158000000001
0.9667143 -0.011360362
0.9677143 -0.011531156
0.9687143 -0.011701533
0.9697143 -0.011871484
0.9707143 -0.012041005
0.9717143 -0.012210085999999998
0.9727143 -0.012378719000000002
0.9737143 -0.012546899999999998
0.9747143 -0.012714618
0.9757143 -0.012881869
0.9767143 -0.013048642999999999
0.9777143 -0.013214935
0.9787143 -0.013380736
0.9797143 -0.01354604
0.9807143 -0.013710841
0.9817143 -0.013875129
0.9827143 -0.014038899
0.9837143 -0.014202142
0.9847143 -0.014364855
0.9857143 -0.014527027
0.9867143 -0.014688652
0.9877143 -0.014849725
0.9887143 -0.015010237000000001
0.9897143 -0.015170181999999999
0.9907143 -0.015329555000000002
0.9917143 -0.015488347
0.9927143 -0.015646554
0.9937143 -0.015804164
0.9947143 -0.015961175
0.9957143 -0.016117579
0.9967143 -0.016273369
0.9977143 -0.01642854
0.9987143 -0.016583085
0.9997143 -0.016736996
1.000714 -0.016890267
1.001714 -0.01704289
1.002714 -0.017194865
1.003714 -0.017346177
1.004714 -0.017496827
1.005714 -0.017646802
1.006714 -0.0177961
1.007714 -0.017944715
1.008714 -0.018092638
1.009714 -0.018239864999999997
1.010714 -0.01838639
1.011714 -0.018532205
1.012714 -0.018677306
1.013714 -0.018821686
1.014714 -0.018965339
1.015714 -0.019108258
1.016714 -0.019250439
1.017714 -0.019391876000000002
1.018714 -0.019532563
1.019714 -0.019672494
1.020714 -0.019811663
1.021714 -0.019950065
1.022714 -0.020087691999999997
1.023714 -0.020224541
1.024714 -0.020360608000000002
1.025714 -0.020495884
1.026714 -0.020630364
1.027714 -0.020764045000000002
1.028714 -0.02089692
1.029714 -0.021028984
1.030714 -0.021160232
1.031714 -0.02129066
1.032714 -0.021420261
1.033714 -0.02154903
1.034714 -0.021676964
1.035714 -0.021804054
1.036714 -0.021930299
1.037714 -0.022055693
1.038714 -0.022180229
1.039714 -0.022303904
1.040714 -0.022426712
1.041714 -0.022548648
1.042714 -0.02266971
1.043714 -0.022789891
1.044714 -0.022909186
1.045714 -0.023027589
1.046714 -0.023145099
1.047714 -0.023261709000000002
1.048714 -0.023377415000000002
1.049714 -0.023492212
1.050714 -0.023606097000000003
1.051714 -0.023719066
1.052714 -0.023831111
1.053714 -0.023942230999999998
1.054714 -0.024052423
1.055714 -0.02416168
1.056714 -0.024269999
1.057714 -0.024377377000000002
1.058714 -0.024483806999999996
1.059714 -0.024589291
1.060714 -0.024693817
1.061714 -0.024797389
1.062714 -0.0249
1.063714 -0.025001646
1.064714 -0.025102324
1.065714 -0.025202031
1.066714 -0.025300763
1.067714 -0.025398514
1.068714 -0.025495284000000003
1.069714 -0.025591074000000002
1.070714 -0.025685871
1.071714 -0.025779678
1.072714 -0.025872487
1.073714 -0.025964301000000002
1.074714 -0.026055114
1.075714 -0.026144923000000004
1.076714 -0.026233724
1.077714 -0.026321515999999996
1.078714 -0.026408295000000002
1.079714 -0.026494055
1.080714 -0.0265788
1.081714 -0.026662523
1.082714 -0.026745224
1.083714 -0.026826892
1.084714 -0.026907538999999998
1.085714 -0.026987149999999998
1.086714 -0.027065727
1.087714 -0.027143267999999998
1.088714 -0.027219768000000002
1.089714 -0.027295225
1.090714 -0.027369644000000002
1.091714 -0.027443014999999998
1.092714 -0.027515340000000003
1.093714 -0.027586616
1.094714 -0.027656840000000002
1.095714 -0.027726011
1.096714 -0.027794129
1.097714 -0.027861193
1.098714 -0.027927195
1.099714 -0.027992137
1.100714 -0.028056017
1.101714 -0.028118835
1.102714 -0.028180587
1.103714 -0.028241272
1.104714 -0.028300888000000003
1.105714 -0.028359438999999997
1.106714 -0.028416919000000002
1.107714 -0.028473328
1.108714 -0.028528663000000003
1.109714 -0.028582924
1.110714 -0.028636112000000002
1.111714 -0.028688219
1.112714 -0.028739256
1.113714 -0.028789209
1.114714 -0.028838086
1.115714 -0.028885884
1.116714 -0.028932601
1.117714 -0.028978236
1.118714 -0.029022788
1.119714 -0.029066257
1.120714 -0.029108646999999998
1.121714 -0.029149951
1.122714 -0.029190169999999998
1.123714 -0.029229302999999998
1.124714 -0.029267353000000003
1.125714 -0.029304318
1.126714 -0.0293402
1.127714 -0.029374993999999998
1.128714 -0.029408705000000004
1.129714 -0.029441329999999998
1.130714 -0.029472873000000004
1.131714 -0.029503327
1.132714 -0.029532696
1.133714 -0.029560982
1.134714 -0.029588181999999998
1.135714 -0.029614300000000003
1.136714 -0.029639335
1.137714 -0.029663288000000003
1.138714 -0.029686154
1.139714 -0.029707942
1.140714 -0.029728652
1.141714 -0.029748277000000004
1.142714 -0.029766824000000004
1.143714 -0.029784293
1.144714 -0.029800687000000003
1.145714 -0.029816004
1.146714 -0.029830245000000002
1.147714 -0.029843408
1.148714 -0.029855501
1.149714 -0.029866523
1.150714 -0.029876472999999997
1.151714 -0.029885349999999998
1.152714 -0.029893161
1.153714 -0.029899908
1.154714 -0.029905583
1.155714 -0.029910195999999997
1.156714 -0.029913745999999998
1.157714 -0.029916238
1.158714 -0.029917667
1.159714 -0.029918036
1.160714 -0.029917349000000003
1.161714 -0.029915609
1.162714 -0.029912815000000002
1.163714 -0.029908967999999998
1.164714 -0.029904069
1.165714 -0.029898126
1.166714 -0.029891136
1.167714 -0.029883102999999998
1.168714 -0.029874028
1.169714 -0.029863915
1.170714 -0.029852765
1.171714 -0.029840579
1.172714 -0.029827359999999997
1.173714 -0.029813114
1.174714 -0.02979784
1.175714 -0.029781539
1.176714 -0.029764217
1.177714 -0.029745876
1.178714 -0.029726516
1.179714 -0.029706140000000002
1.180714 -0.029684757
1.181714 -0.029662362
1.182714 -0.029638963
1.183714 -0.029614562
1.184714 -0.029589157
1.185714 -0.029562757000000002
1.186714 -0.029535362
1.187714 -0.029506974
1.188714 -0.029477599
1.189714 -0.029447241
1.190714 -0.029415899
1.191714 -0.029383579
1.192714 -0.029350282
1.193714 -0.029316014999999997
1.194714 -0.029280776
1.195714 -0.029244571
1.196714 -0.029207402
1.197714 -0.029169276
1.198714 -0.029130193000000002
1.199714 -0.029090160000000004
1.200714 -0.029049179
1.201714 -0.029007251999999997
1.202714 -0.028964382
1.203714 -0.028920575
1.204714 -0.028875837
1.205714 -0.028830167
1.206714 -0.028783575
1.207714 -0.02873606
1.208714 -0.028687625
1.209714 -0.028638280000000002
1.210714 -0.028588023000000004
1.211714 -0.028536862
1.212714 -0.028484801
1.213714 -0.02843184
1.214714 -0.028377992999999997
1.215714 -0.028323250999999997
1.216714 -0.028267628
1.217714 -0.028211125999999996
1.218714 -0.028153748
1.219714 -0.028095502
1.220714 -0.028036385999999996
1.221714 -0.027976412
1.222714 -0.027915579
1.223714 -0.027853897000000002
1.224714 -0.027791361
1.225714 -0.027727984999999997
1.226714 -0.027663763999999997
1.227714 -0.027598710999999998
1.228714 -0.027532829
1.229714 -0.027466123
1.230714 -0.027398593
1.231714 -0.027330246000000002
1.232714 -0.027261092
1.233714 -0.02719113
1.234714 -0.027120367
1.235714 -0.027048806
1.236714 -0.026976453999999997
1.237714 -0.026903316000000004
1.238714 -0.026829392000000004
1.239714 -0.026754694
1.240714 -0.026679222
1.241714 -0.026602987999999998
1.242714 -0.026525991
1.243714 -0.026448237
1.244714 -0.026369729
1.245714 -0.026290477000000003
1.246714 -0.026210482
1.247714 -0.026129754
1.248714 -0.026048291999999997
1.249714 -0.025966106
1.250714 -0.025883203
1.251714 -0.025799588000000002
1.252714 -0.025715263
1.253714 -0.025630233000000002
1.254714 -0.025544507999999997
1.255714 -0.02545809
1.256714 -0.025370985
1.257714 -0.025283195999999997
1.258714 -0.025194732
1.259714 -0.025105602
1.260714 -0.025015801999999997
1.261714 -0.024925347000000004
1.262714 -0.024834235
1.263714 -0.024742476
1.264714 -0.024650074
1.265714 -0.024557038000000003
1.266714 -0.024463369999999998
1.267714 -0.024369075
1.268714 -0.024274162000000002
1.269714 -0.024178633999999997
1.270714 -0.024082497
1.271714 -0.023985759
1.272714 -0.023888424
1.273714 -0.0237905
1.274714 -0.023691989
1.275714 -0.023592899
1.276714 -0.023493236
1.277714 -0.023393007
1.278714 -0.023292214999999998
1.279714 -0.023190869
1.280714 -0.023088972
1.281714 -0.022986534
1.282714 -0.022883558
1.283714 -0.022780047999999997
1.284714 -0.022676015
1.285714 -0.022571463
1.286714 -0.022466398
1.287714 -0.022360825
1.288714 -0.022254752
1.289714 -0.022148182
1.290714 -0.022041124
1.291714 -0.021933584
1.292714 -0.021825566
1.293714 -0.021717077
1.294714 -0.021608126000000002
1.295714 -0.021498713
1.296714 -0.021388848999999998
1.297714 -0.021278537
1.298714 -0.021167785
1.299714 -0.021056597
1.300714 -0.020944980000000002
1.301714 -0.020832942
1.302714 -0.020720487
1.303714 -0.020607621
1.304714 -0.020494350999999997
1.305714 -0.020380682
1.306714 -0.020266621
1.307714 -0.020152173000000002
1.308714 -0.020037344000000002
1.309714 -0.019922142
1.310714 -0.019806571
1.311714 -0.019690639
1.312714 -0.01957435
1.313714 -0.019457712000000002
1.314714 -0.019340729
1.315714 -0.019223412000000002
1.316714 -0.019105762
1.317714 -0.018987788999999998
1.318714 -0.018869496
1.319714 -0.018750891
1.320714 -0.01863198
1.321714 -0.018512768000000002
1.322714 -0.018393260999999998
1.323714 -0.01827347
1.324714 -0.018153396000000002
1.325714 -0.018033048
1.326714 -0.01791243
1.327714 -0.017791547
1.328714 -0.01767041
1.329714 -0.01754902
1.330714 -0.017427387000000003
1.331714 -0.017305514
1.332714 -0.017183409
1.333714 -0.017061077
1.334714 -0.016938524
1.335714 -0.016815757
1.336714 -0.016692781
1.337714 -0.016569604
1.338714 -0.016446231
1.339714 -0.016322666
1.340714 -0.016198918
1.341714 -0.016074991
1.342714 -0.015950891
1.343714 -0.015826625
1.344714 -0.015702199
1.345714 -0.015577619
1.346714 -0.015452888
1.347714 -0.015328018
1.348714 -0.015203009000000002
1.349714 -0.015077871
1.350714 -0.014952608000000001
1.351714 -0.014827227
1.352714 -0.014701731999999999
1.353714 -0.014576131
1.354714 -0.014450429
1.355714 -0.014324632
1.356714 -0.014198746
1.357714 -0.014072775999999999
1.358714 -0.013946729
1.359714 -0.013820609999999999
1.360714 -0.013694425999999999
1.361714 -0.013568181
1.362714 -0.013441882
1.363714 -0.013315535
1.364714 -0.013189146
1.365714 -0.013062718999999999
1.366714 -0.012936261000000001
1.367714 -0.012809777
1.368714 -0.012683272
1.369714 -0.012556752
1.370714 -0.012430222999999999
1.371714 -0.012303689
1.372714 -0.012177158
1.373714 -0.012050634
1.374714 -0.011924123
1.375714 -0.011797629
1.376714 -0.011671159
1.377714 -0.011544717999999999
1.378714 -0.011418312
1.379714 -0.011291944
1.380714 -0.011165622
1.381714 -0.01103935
1.382714 -0.010913134000000001
1.383714 -0.010786978999999999
1.384714 -0.010660891
1.385714 -0.010534874000000001
1.386714 -0.010408935
1.387714 -0.010283079
1.388714 -0.010157310000000001
1.389714 -0.010031633
1.390714 -0.0099060555
1.391714 -0.0097805809
1.392714 -0.0096552161
1.393714 -0.009529964200000001
1.394714 -0.009404832200000001
1.395714 -0.0092798233
1.396714 -0.0091549446
1.397714 -0.0090301997
1.398714 -0.0089055939
1.399714 -0.008781132799999999
1.400714 -0.0086568201
1.401714 -0.0085326625
1.402714 -0.0084086641
1.403714 -0.0082848295
1.404714 -0.008161163
1.405714 -0.0080376703
1.406714 -0.0079143567
1.407714 -0.0077912249
1.408714 -0.0076682816
1.409714 -0.007545530399999999
1.410714 -0.007422975599999999
1.411714 -0.0073006224
1.412714 -0.0071784757999999995
1.413714 -0.0070565395
1.414714 -0.006934819200000001
1.415714 -0.006813317300000001
1.416714 -0.0066920395
1.417714 -0.006570990099999999
1.418714 -0.0064501743
1.419714 -0.006329596400000001
1.420714 -0.0062092593000000005
1.421714 -0.0060891682
1.422714 -0.0059693277
1.423714 -0.0058497422
1.424714 -0.0057304154
1.425714 -0.005611352
1.426714 -0.0054925564
1.427714 -0.0053740321
1.428714 -0.0052557836
1.429714 -0.0051378152
1.430714 -0.0050201306
1.431714 -0.0049027345
1.432714 -0.0047856302
1.433714 -0.0046688223
1.434714 -0.0045523142
1.435714 -0.0044361102
1.436714 -0.0043202137
1.437714 -0.0042046293
1.438714 -0.0040893599
1.439714 -0.003974409999999999
1.440714 -0.0038597826999999998
1.441714 -0.0037454822
1.442714 -0.0036315116
1.443714 -0.0035178749
1.444714 -0.0034045755
1.445714 -0.003291617
1.446714 -0.0031790034
1.447714 -0.0030667372
1.448714 -0.0029548224
1.449714 -0.0028432627
1.450714 -0.0027320611
1.451714 -0.0026212214
1.452714 -0.0025107465
1.453714 -0.00240064
1.454714 -0.0022909051
1.455714 -0.0021815451
1.456714 -0.0020725633
1.457714 -0.0019639629
1.458714 -0.0018557471999999999
1.459714 -0.0017479193000000002
1.460714 -0.0016404822999999999
1.461714 -0.0015334397
1.462714 -0.0014267943
1.463714 -0.0013205492000000001
1.464714 -0.0012147073
1.465714 -0.0011092718
1.466714 -0.0010042455
1.467714 -0.00089963141
1.468714 -0.0007954324199999999
1.469714 -0.00069165126
1.470714 -0.00058829073
1.471714 -0.00048535371
1.472714 -0.00038284279
1.473714 -0.00028076064999999997
1.474714 -0.00017910994
1.475714 -7.7893219e-05
1.476714 2.2886948e-05
1.477714 0.00012322809
1.478714 0.00022312774
1.479714 0.00032258347
1.480714 0.00042159286
1.481714 0.0005201536599999999
1.482714 0.00061826349
1.483714 0.00071592008
1.484714 0.0008131211900000001
1.485714 0.00090986468
1.486714 0.0010061482
1.487714 0.0011019699
1.488714 0.0011973274
1.489714 0.0012922187000000002
1.490714 0.0013866418000000001
1.491714 0.0014805946
1.492714 0.0015740752
1.493714 0.0016670816
1.494714 0.0017596115999999999
1.495714 0.0018516637
1.496714 0.0019432357
1.497714 0.0020343257000000003
1.498714 0.0021249323
1.499714 0.0022150536
1.500714 0.0023046874
1.501714 0.0023938326
1.502714 0.0024824871000000003
1.503714 0.0025706495
1.504714 0.0026583178999999998
1.505714 0.0027454909
1.506714 0.002832167
1.507714 0.0029183448
1.508714 0.0030040224
1.509714 0.0030891988000000003
1.510714 0.0031738724
1.511714 0.0032580418
1.512714 0.0033417058
1.513714 0.0034248631000000002
1.514714 0.0035075125
1.515714 0.0035896526000000002
1.516714 0.003671282
1.517714 0.0037523998000000003
1.518714 0.0038330047000000003
1.519714 0.0039130959
1.520714 0.0039926723
1.521714 0.0040717328
1.522714 0.0041502764
1.523714 0.004228302000000001
1.524714 0.0043058088
1.525714 0.0043827953
1.526714 0.0044592616
1.527714 0.0045352058999999995
1.528714 0.0046106285
1.529714 0.0046855272
1.530714 0.0047599016
1.531714 0.0048337512
1.532714 0.004907075
1.533714 0.0049798724
1.534714 0.0050521427
1.535714 0.0051238858
1.536714 0.0051951003
1.537714 0.0052657859
1.538714 0.0053359418
1.539714 0.0054055672
1.540714 0.0054746626
1.541714 0.0055432269
1.542714 0.00561126
1.543714 0.0056787612
1.544714 0.0057457302
1.545714 0.005812167
1.546714 0.0058780704
1.547714 0.0059434416
1.548714 0.0060082799
1.549714 0.0060725844
1.550714 0.0061363557
1.551714 0.0061995939
1.552714 0.006262297399999999
1.553714 0.0063244683
1.554714 0.0063861051
1.555714 0.006447209299999999
1.556714 0.0065077787
1.557714 0.006567814900000001
1.558714 0.0066273176
1.559714 0.0066862871
1.560714 0.0067447239
1.561714 0.0068026282
1.562714 0.0068599991
1.563714 0.0069168389000000005
1.564714 0.0069731454
1.565714 0.0070289199
1.566714 0.007084163399999999
1.567714 0.0071388757
1.568714 0.007193057500000001
1.569714 0.007246708300000001
1.570714 0.0072998293
1.571714 0.0073524207
1.572714 0.0074044816
1.573714 0.0074560143
1.574714 0.007507018
1.575714 0.007557495
1.576714 0.007607443700000001
1.577714 0.0076568656
1.578714 0.0077057608
1.579714 0.007754129900000001
1.580714 0.0078019744
1.581714 0.0078492936
1.582714 0.0078960889
1.583714 0.0079423611
1.584714 0.0079881102
1.585714 0.0080333375
1.586714 0.0080780446
1.587714 0.0081222315
1.588714 0.0081658989
1.589714 0.0082090475
1.590714 0.0082516781
1.591714 0.0082937913
1.592714 0.0083353902
1.593714 0.0083764731
1.594714 0.0084170424
1.595714 0.0084570987
1.596714 0.008496642799999999
1.597714 0.0085356762
1.598714 0.0085742002
1.599714 0.0086122149
1.600714 0.008649722399999999
1.601714 0.0086867221
1.602714 0.0087232176
1.603714 0.0087592081
1.604714 0.008794695200000001
1.605714 0.0088296794
1.606714 0.008864163100000001
1.607714 0.0088981476
1.608714 0.0089316338
1.609714 0.0089646222
1.610714 0.0089971138
1.611714 0.0090291112
1.612714 0.0090606154
1.613714 0.009091627
1.614714 0.0091221475
1.615714 0.0091521782
1.616714 0.0091817208
1.617714 0.009210776600000001
1.618714 0.009239346399999999
1.619714 0.0092674338
1.620714 0.0092950373
1.621714 0.0093221606
1.622714 0.009348805200000001
1.623714 0.0093749717
1.624714 0.0094006617
1.625714 0.0094258772
1.626714 0.0094506206
1.627714 0.0094748924
1.628714 0.0094986943
1.629714 0.009522028299999999
1.630714 0.0095448966
1.631714 0.0095673
1.632714 0.0095892414
1.633714 0.0096107215
1.634714 0.0096317424
1.635714 0.0096523057
1.636714 0.0096724129
1.637714 0.0096920659
1.638714 0.0097112665
1.639714 0.009730016599999999
1.640714 0.0097483178
1.641714 0.0097661716
1.642714 0.009783579300000001
1.643714 0.0098005439
1.644714 0.009817066900000001
1.645714 0.0098331489
1.646714 0.0098487923
1.647714 0.009863999
1.648714 0.0098787707
1.649714 0.009893109399999999
1.650714 0.0099070166
1.651714 0.0099204946
1.652714 0.0099335448
1.653714 0.0099461693
1.654714 0.009958370400000001
1.655714 0.0099701487
1.656714 0.0099815072
1.657714 0.009992447299999999
1.658714 0.010002971999999999
1.659714 0.010013082
1.660714 0.010022779
1.661714 0.010032066999999999
1.662714 0.010040946
1.663714 0.01004942
1.664714 0.010057489
1.665714 0.010065157
1.666714 0.010072424
1.667714 0.010079294
1.668714 0.010085768
1.669714 0.010091849
1.670714 0.010097538
1.671714 0.010102838
1.672714 0.010107751
1.673714 0.010112279
1.674714 0.010116424
1.675714 0.010120188
1.676714 0.010123575
1.677714 0.010126583
1.678714 0.010129218
1.679714 0.01013148
1.680714 0.010133372
1.681714 0.010134895
1.682714 0.010136052
1.683714 0.010136846
1.684714 0.010137277
1.685714 0.010137349
1.686714 0.010137063
1.687714 0.010136422
1.688714 0.010135428
1.689714 0.010134083
1.690714 0.010132389
1.691714 0.010130347999999999
1.692714 0.010127963
1.693714 0.010125236
1.694714 0.010122168
1.695714 0.010118763999999999
1.696714 0.010115025
1.697714 0.010110952000000001
1.698714 0.01010655
1.699714 0.010101819
1.700714 0.010096762
1.701714 0.010091381
1.702714 0.010085679
1.703714 0.010079658
1.704714 0.010073322000000001
1.705714 0.010066669
1.706714 0.010059706
1.707714 0.010052432
1.708714 0.010044850000000001
1.709714 0.010036963000000001
1.710714 0.010028773
1.711714 0.010020282
1.712714 0.010011493
1.713714 0.010002407
1.714714 0.0099930257
1.715714 0.0099833524
1.716714 0.0099733901
1.717714 0.009963139
1.718714 0.009952602
1.719714 0.0099417819
1.720714 0.0099306795
1.721714 0.0099192977
1.722714 0.0099076395
1.723714 0.0098957054
1.724714 0.0098834986
1.725714 0.0098710203
1.726714 0.009858274299999999
1.727714 0.0098452612
1.728714 0.009831985500000001
1.729714 0.009818447099999999
1.730714 0.009804649
1.731714 0.0097905933
1.732714 0.009776283700000001
1.733714 0.0097617209
1.734714 0.0097469077
1.735714 0.0097318465
1.736714 0.0097165401
1.737714 0.0097009906
1.738714 0.0096852003
1.739714 0.0096691707
1.740714 0.0096529053
1.741714 0.0096364049
1.742714 0.0096196738
1.743714 0.0096027128
1.744714 0.0095855241
1.745714 0.009568111300000001
1.746714 0.009550475099999999
1.747714 0.0095326184
1.748714 0.009514544199999999
1.749714 0.009496253900000001
1.750714 0.0094777497
1.751714 0.0094590338
1.752714 0.0094401083
1.753714 0.0094209754
1.754714 0.0094016374
1.755714 0.0093820963
1.756714 0.0093623545
1.757714 0.0093424133
1.758714 0.0093222763
1.759714 0.009301943600000001
1.760714 0.0092814189
1.761714 0.0092607035
1.762714 0.0092397997
1.763714 0.0092187103
1.764714 0.0091974362
1.765714 0.0091759801
1.766714 0.0091543443
1.767714 0.009132530199999999
1.768714 0.009110541599999999
1.769714 0.009088379
1.770714 0.0090660455
1.771714 0.0090435424
1.772714 0.009020873399999999
1.773714 0.0089980385
1.774714 0.0089750414
1.775714 0.0089518842
1.776714 0.0089285684
1.777714 0.0089050969
1.778714 0.0088814711
1.779714 0.0088576926
1.780714 0.0088337649
1.781714 0.008809688
1.782714 0.0087854656
1.783714 0.0087610992
1.784714 0.008736590800000001
1.785714 0.0087119421
1.786714 0.0086871551
1.787714 0.008662231999999999
1.788714 0.0086371743
1.789714 0.0086119842
1.790714 0.0085866624
1.791714 0.0085612133
1.792714 0.0085356362
1.793714 0.0085099338
1.794714 0.0084841085
1.795714 0.0084581618
1.796714 0.0084320949
1.797714 0.0084059102
1.798714 0.0083796098
1.799714 0.0083531952
1.800714 0.0083266685
1.801714 0.0083000312
1.802714 0.0082732862
1.803714 0.0082464343
1.804714 0.0082194783
1.805714 0.0081924205
1.806714 0.0081652623
1.807714 0.0081380051
1.808714 0.008110650399999999
1.809714 0.0080832026
1.810714 0.008055660899999999
1.811714 0.008028028199999999
1.812714 0.0080003076
1.813714 0.0079724996
1.814714 0.0079446065
1.815714 0.0079166297
1.816714 0.0078885721
1.817714 0.0078604338
1.818714 0.0078322184
1.819714 0.007803926599999999
1.820714 0.0077755605
1.821714 0.0077471224000000005
1.822714 0.0077186115999999996
1.823714 0.0076900324
1.824714 0.0076613855
1.825714 0.007632672399999999
1.826714 0.0076038945
1.827714 0.0075750539999999995
1.828714 0.0075461518
1.829714 0.007517190500000001
1.830714 0.0074881704
1.831714 0.0074590926999999994
1.832714 0.0074299605
1.833714 0.0074007745
1.834714 0.007371535299999999
1.835714 0.007342245999999999
1.836714 0.0073129078
1.837714 0.0072835217
1.838714 0.0072540897
1.839714 0.0072246134000000005
1.840714 0.0071950941
1.841714 0.007165534
1.842714 0.007135934
1.843714 0.0071062961
1.844714 0.0070766218
1.845714 0.0070469119
1.846714 0.007017167800000001
1.847714 0.006987393099999999
1.848714 0.0069575871999999995
1.849714 0.0069277521
1.850714 0.006897890099999999
1.851714 0.0068680019
1.852714 0.0068380898
1.853714 0.0068081543
1.854714 0.006778197
1.855714 0.00674822
1.856714 0.0067182242
1.857714 0.0066882101000000005
1.858714 0.0066581801
1.859714 0.0066281355
1.860714 0.006598077
1.861714 0.0065680069
1.862714 0.006537925899999999
1.863714 0.006507834799999999
1.864714 0.0064777349
1.865714 0.0064476277
1.866714 0.0064175154
1.867714 0.0063873973
1.868714 0.006357276299999999
1.869714 0.0063271524
1.870714 0.006297026999999999
1.871714 0.006266902299999999
1.872714 0.0062367784
1.873714 0.006206657399999999
1.874714 0.00617654
1.875714 0.0061464278
1.876714 0.0061163213
1.877714 0.0060862232
1.878714 0.0060561339
1.879714 0.0060260547
1.880714 0.0059959868
1.881714 0.0059659316
1.882714 0.0059358903
1.883714 0.0059058639
1.884714 0.0058758542
1.885714 0.005845861999999999
1.886714 0.0058158887
1.887714 0.0057859354
1.888714 0.0057560032
1.889714 0.005726093099999999
1.890714 0.0056962068
1.891714 0.0056663443999999995
1.892714 0.0056365079000000005
1.893714 0.0056066976
1.894714 0.0055769149
1.895714 0.0055471606
1.896714 0.0055174353999999995
1.897714 0.0054877401
1.898714 0.005458076
1.899714 0.0054284443
1.900714 0.0053988446
1.901714 0.0053692791
1.902714 0.0053397482
1.903714 0.005310252200000001
1.904714 0.0052807925
1.905714 0.00525137
1.906714 0.005221985
1.907714 0.0051926389
1.908714 0.005163332
1.909714 0.0051340656
1.910714 0.0051048402
1.911714 0.0050756571
1.912714 0.0050465176
1.913714 0.0050174218000000005
1.914714 0.0049883707
1.915714 0.0049593655
1.916714 0.0049304072
1.917714 0.0049014961
1.918714 0.0048726339
1.919714 0.0048438211
1.920714 0.0048150589
1.921714 0.0047863476
1.922714 0.0047576883
1.923714 0.0047290821
1.924714 0.0047005295
1.925714 0.0046720314
1.926714 0.0046435889
1.927714 0.0046152029
1.928714 0.0045868732
1.929714 0.0045586014
1.930714 0.0045303877
1.931714 0.0045022331
1.932714 0.0044741384
1.933714 0.0044461038
1.934714 0.0044181295
1.935714 0.0043902171000000005
1.936714 0.0043623662
1.937714 0.0043345783
1.938714 0.0043068531999999994
1.939714 0.0042791919
1.940714 0.0042515949
1.941714 0.0042240619
1.942714 0.0041965952
1.943714 0.0041691936
1.944714 0.004141858500000001
1.945714 0.0041145908
1.946714 0.0040873903
1.947714 0.0040602579
1.948714 0.0040331946
1.949714 0.0040062008
1.950714 0.0039792769
1.951714 0.0039524235
1.952714 0.0039256414
1.953714 0.0038989309999999996
1.954714 0.0038722929999999997
1.955714 0.0038457289
1.956714 0.0038192378
1.957714 0.0037928217
1.958714 0.0037664799000000004
1.959714 0.0037402137
1.960714 0.0037140235000000005
1.961714 0.0036879097000000003
1.962714 0.0036618731
1.963714 0.0036359135
1.964714 0.0036100319000000004
1.965714 0.0035842288000000003
1.966714 0.0035585039
1.967714 0.0035328583
1.968714 0.0035072921
1.969714 0.0034818050999999997
1.970714 0.0034563982
1.971714 0.0034310713
1.972714 0.0034058252
1.973714 0.0033806595
1.974714 0.0033555749000000004
1.975714 0.0033305718
1.976714 0.0033056497999999998
1.977714 0.0032808097000000002
1.978714 0.0032560517999999997
1.979714 0.0032313756999999997
1.980714 0.0032067823
1.981714 0.0031822718
1.982714 0.0031578441999999996
1.983714 0.0031335002999999997
1.984714 0.0031092400999999997
1.985714 0.0030850642000000003
1.986714 0.0030609723999999996
1.987714 0.0030369662
1.988714 0.0030130448
1.989714 0.0029892092999999997
1.990714 0.0029654597
1.991714 0.0029417965999999998
1.992714 0.0029182205
1.993714 0.0028947314000000004
1.994714 0.0028713299
1.995714 0.0028480160999999997
1.996714 0.0028247907
1.997714 0.0028016533
1.998714 0.0027786051
1.999714 0.0027556456
2.000714 0.0027327755
2.001714 0.0027099947999999997
2.002714 0.0026873036
2.003714 0.0026647022
2.004714 0.0026421904999999997
2.005714 0.0026197689
2.006714 0.0025974372
2.007714 0.0025751957
2.008714 0.0025530444
2.009714 0.0025309832999999998
2.010714 0.0025090125
2.011714 0.0024871322
2.012714 0.0024653422
2.013714 0.0024436427
2.014714 0.0024220337
2.015714 0.0024005152
2.016714 0.0023790875
2.017714 0.0023577506
2.018714 0.0023365046
2.019714 0.0023153494
2.020714 0.0022942853
2.021714 0.0022733125999999998
2.022714 0.0022524311
2.023714 0.0022316413
2.024714 0.0022109432
2.025714 0.002190337
2.026714 0.0021698232
2.027714 0.0021494014
2.028714 0.002129072
2.029714 0.0021088354
2.030714 0.0020886913
2.031714 0.0020686402
2.032714 0.0020486819
2.033714 0.0020288167
2.034714 0.0020090445
2.035714 0.0019893655999999997
2.036714 0.0019697796
2.037714 0.001950287
2.038714 0.0019308873
2.039714 0.0019115807
2.040714 0.0018923673
2.041714 0.0018732466
2.042714 0.0018542189
2.043714 0.0018352836999999999
2.044714 0.0018164412
2.045714 0.0017976910000000001
2.046714 0.0017790332999999998
2.047714 0.0017604678
2.048714 0.0017419945
2.049714 0.0017236131000000002
2.050714 0.0017053237
2.051714 0.0016871258
2.052714 0.0016690199
2.053714 0.0016510055999999999
2.054714 0.0016330829
2.055714 0.0016152517
2.056714 0.0015975122999999998
2.057714 0.0015798643
2.058714 0.0015623082
2.059714 0.0015448435
2.060714 0.0015274705000000001
2.061714 0.0015101893
2.062714 0.0014929998000000001
2.063714 0.0014759022000000001
2.064714 0.0014588963
2.065714 0.0014419825
2.066714 0.0014251605
2.067714 0.0014084304
2.068714 0.0013917923
2.069714 0.0013752459999999999
2.070714 0.0013587916
2.071714 0.0013424291999999999
2.072714 0.0013261584
2.073714 0.0013099792
2.074714 0.0012938915
2.075714 0.001277895
2.076714 0.0012619896999999998
2.077714 0.0012461754000000001
2.078714 0.0012304517999999999
2.079714 0.0012148188000000002
2.080714 0.001199276
2.081714 0.0011838233
2.082714 0.0011684605
2.083714 0.001153187
2.084714 0.0011380029
2.085714 0.0011229078
2.086714 0.0011079014999999998
2.087714 0.0010929838000000001
2.088714 0.0010781545
2.089714 0.0010634134
2.090714 0.0010487604
2.091714 0.0010341951
2.092714 0.0010197175
2.093714 0.0010053275
2.094714 0.00099102499
2.095714 0.00097680977
2.096714 0.00096268186
2.097714 0.0009486411699999999
2.098714 0.00093468761
2.099714 0.0009208209100000001
2.100714 0.00090704125
2.101714 0.00089334853
2.102714 0.00087974249
2.103714 0.00086622313
2.104714 0.0008527904400000001
2.105714 0.0008394440599999999
2.106714 0.00082618399
2.107714 0.00081301005
2.108714 0.00079992215
2.109714 0.00078691992
2.110714 0.0007740032699999999
2.111714 0.0007611719
2.112714 0.0007484256
2.113714 0.00073576407
2.114714 0.00072318694
2.115714 0.00071069408
2.116714 0.00069828502
2.117714 0.00068595955
2.118714 0.0006737173
2.119714 0.00066155803
2.120714 0.0006494814
2.121714 0.00063748712
2.122714 0.00062557488
2.123714 0.0006137444
2.124714 0.00060199545
2.125714 0.00059032777
2.126714 0.00057874117
2.127714 0.00056723547
2.128714 0.00055581036
2.129714 0.0005444657300000001
2.130714 0.0005332014600000001
2.131714 0.00052201735
2.132714 0.00051091329
2.133714 0.00049988917
2.134714 0.00048894481
2.135714 0.00047808020999999995
2.136714 0.00046729515
2.137714 0.00045658949
2.138714 0.00044596313
2.139714 0.00043541595
2.140714 0.00042494775999999995
2.141714 0.00041455837
2.142714 0.00040424765999999996
2.143714 0.00039401542999999996
2.144714 0.00038386133
2.145714 0.00037378518
2.146714 0.00036378669
2.147714 0.00035386558
2.148714 0.00034402153
2.149714 0.0003342542
2.150714 0.00032456320999999996
2.151714 0.00031494824
2.152714 0.00030540891
2.153714 0.00029594485
2.154714 0.00028655566
2.155714 0.00027724097
2.156714 0.00026800044
2.157714 0.00025883367
2.158714 0.00024974031
2.159714 0.00024072002999999997
2.160714 0.00023177248999999998
2.161714 0.00022289739
2.162714 0.00021409444
2.163714 0.00020536336
2.164714 0.00019670389999999999
2.165714 0.00018811583
2.166714 0.00017959892
2.167714 0.00017115298
2.168714 0.00016277781
2.169714 0.00015447328
2.170714 0.00014623919
2.171714 0.00013807539
2.172714 0.00012998171999999998
2.173714 0.00012195804
2.174714 0.00011400417999999999
2.175714 0.00010611998
2.176714 9.8305259e-05
2.177714 9.055982e-05
2.178714 8.2883469e-05
2.179714 7.5275989e-05
2.180714 6.7737153e-05
2.181714 6.0266683000000004e-05
2.182714 5.2864328e-05
2.183714 4.5529781999999996e-05
2.184714 3.8262741e-05
2.185714 3.1062879e-05
2.186714 2.392986e-05
2.187714 1.6863333000000002e-05
2.188714 9.8629357e-06
2.189714 2.9283031000000002e-06
2.190714 -3.940935e-06
2.191714 -1.0745148e-05
2.192714 -1.7484703e-05
2.193714 -2.4159957e-05
2.194714 -3.0771267e-05
2.195714 -3.7318966e-05
2.196714 -4.3803388e-05
2.197714 -5.0224844e-05
2.198714 -5.6583622000000005e-05
2.199714 -6.2880002e-05
2.200714 -6.9114247e-05
2.201714 -7.5286601e-05
2.202714 -8.1397286e-05
2.203714 -8.744651199999999e-05
2.204714 -9.3434471e-05
2.205714 -9.936136400000001e-05
2.206714 -0.00010522737
2.207714 -0.00011103266
2.208714 -0.00011677741
2.209714 -0.00012246179
2.210714 -0.00012808598999999998
2.211714 -0.00013365019
2.212714 -0.00013915459
2.213714 -0.00014459939
2.214714 -0.00014998482
2.215714 -0.00015531111
2.216714 -0.00016057854
2.217714 -0.00016578738
2.218714 -0.00017093791000000002
2.219714 -0.00017603047
2.220714 -0.00018106538
2.221714 -0.00018604298
2.222714 -0.00019096365000000003
2.223714 -0.00019582776
2.224714 -0.00020063569
2.225714 -0.00020538782
2.226714 -0.00021008457
2.227714 -0.00021472631000000003
2.228714 -0.00021931342
2.229714 -0.00022384629
2.230714 -0.0002283253
2.231714 -0.00023275079
2.232714 -0.00023712312
2.233714 -0.00024144258
2.234714 -0.00024570954
2.235714 -0.00024992423
2.236714 -0.00025408694000000003
2.237714 -0.00025819791
2.238714 -0.00026225737
2.239714 -0.00026626551000000004
2.240714 -0.00027022254
2.241714 -0.00027412861999999996
2.242714 -0.0002779839
2.243714 -0.00028178856
2.244714 -0.00028554273
2.245714 -0.00028924657999999996
2.246714 -0.00029290024
2.247714 -0.00029650387000000004
2.248714 -0.00030005765
2.249714 -0.00030356173
2.250714 -0.00030701628
2.251714 -0.0003104215
2.252714 -0.00031377765
2.253714 -0.00031708491
2.254714 -0.00032034357
2.255714 -0.00032355388
2.256714 -0.00032671614
2.257714 -0.00032983062
2.258714 -0.00033289771
2.259714 -0.00033591766
2.260714 -0.00033889088999999997
2.261714 -0.00034181771
2.262714 -0.00034469850999999997
2.263714 -0.00034753364
2.264714 -0.00035032349000000003
2.265714 -0.00035306839
2.266714 -0.00035576872999999997
2.267714 -0.00035842481
2.268714 -0.00036103697
2.269714 -0.00036360557
2.270714 -0.00036613089
2.271714 -0.0003686132
2.272714 -0.00037105276
2.273714 -0.00037344983
2.274714 -0.00037580466999999996
2.275714 -0.00037811747
2.276714 -0.00038038845
2.277714 -0.00038261778
2.278714 -0.00038480565999999996
2.279714 -0.00038695225
2.280714 -0.00038905763999999994
2.281714 -0.00039112206
2.282714 -0.00039314573000000003
2.283714 -0.0003951287
2.284714 -0.00039707120000000005
2.285714 -0.00039897336000000003
2.286714 -0.00040083546
2.287714 -0.00040265759
2.288714 -0.00040444006000000003
2.289714 -0.00040618306
2.290714 -0.00040788691000000004
2.291714 -0.00040955179
2.292714 -0.00041117805
2.293714 -0.00041276598000000004
2.294714 -0.00041431585
2.295714 -0.00041582802999999997
2.296714 -0.00041730291
2.297714 -0.00041874077000000003
2.298714 -0.00042014202999999996
2.299714 -0.00042150691
2.300714 -0.00042283591000000004
2.301714 -0.00042412925999999997
2.302714 -0.00042538736
2.303714 -0.0004266105
2.304714 -0.00042779902000000006
2.305714 -0.00042895317000000006
2.306714 -0.00043007326
2.307714 -0.00043115955999999995
2.308714 -0.00043221225000000005
2.309714 -0.00043323156999999996
2.310714 -0.00043421769000000004
2.311714 -0.00043517084000000003
2.312714 -0.00043609111
2.313714 -0.00043697869000000004
2.314714 -0.00043783371000000003
2.315714 -0.00043865620999999997
2.316714 -0.00043944633
2.317714 -0.00044020416999999995
2.318714 -0.00044092994
2.319714 -0.00044162362
2.320714 -0.00044228535999999997
2.321714 -0.00044291519000000005
2.322714 -0.00044351336
2.323714 -0.00044407998
2.324714 -0.00044461516999999996
2.325714 -0.00044511917
2.326714 -0.00044559214999999997
2.327714 -0.00044603435
2.328714 -0.00044644598
2.329714 -0.00044682733
2.330714 -0.00044717872
2.331714 -0.00044750036
2.332714 -0.00044779263
2.333714 -0.00044805583
2.334714 -0.0004482903
2.335714 -0.00044849639
2.336714 -0.00044867443
2.337714 -0.00044882477
2.338714 -0.00044894773
2.339714 -0.00044904368
2.340714 -0.00044911294
2.341714 -0.00044915578
2.342714 -0.00044917251
2.343714 -0.00044916346
2.344714 -0.00044912881
2.345714 -0.00044906878
2.346714 -0.00044898375
2.347714 -0.00044887374
2.348714 -0.000448739
2.349714 -0.00044857969999999997
2.350714 -0.00044839599000000003
2.351714 -0.00044818798
2.352714 -0.00044795588
2.353714 -0.00044769967999999996
2.354714 -0.00044741955
2.355714 -0.00044711554999999996
2.356714 -0.00044678791
2.357714 -0.00044643662
2.358714 -0.00044606185999999996
2.359714 -0.00044566373
2.360714 -0.00044524245000000004
2.361714 -0.00044479807000000004
2.362714 -0.00044433086000000003
2.363714 -0.00044384096
2.364714 -0.00044332854999999997
2.365714 -0.00044279386
2.366714 -0.00044223715999999996
2.367714 -0.00044165863
2.368714 -0.00044105859
2.369714 -0.00044043736
2.370714 -0.00043979512
2.371714 -0.00043913219
2.372714 -0.00043844884000000003
2.373714 -0.00043774535000000003
2.374714 -0.00043702202999999995
2.375714 -0.00043627911
2.376714 -0.00043551681
2.377714 -0.00043473542
2.378714 -0.00043393516
2.379714 -0.00043311625
2.380714 -0.00043227878
2.381714 -0.00043142308999999997
2.382714 -0.00043054929
2.383714 -0.00042965744
2.384714 -0.00042874766999999997
2.385714 -0.00042782016999999995
2.386714 -0.00042687493
2.387714 -0.000425912
2.388714 -0.00042493152
2.389714 -0.00042393353
2.390714 -0.00042291808
2.391714 -0.00042188522
2.392714 -0.00042083507
2.393714 -0.00041976763999999997
2.394714 -0.00041868301999999996
2.395714 -0.00041758135
2.396714 -0.00041646272000000003
2.397714 -0.00041532726000000005
2.398714 -0.00041417511
2.399714 -0.00041300646
2.400714 -0.00041182147
2.401714 -0.00041062039999999997
2.402714 -0.00040940345
2.403714 -0.0004081709
2.404714 -0.00040692303
2.405714 -0.00040566009999999994
2.406714 -0.00040438244
2.407714 -0.00040309033000000003
2.408714 -0.00040178411
2.409714 -0.00040046407000000005
2.410714 -0.00039913047999999996
2.411714 -0.00039778365000000003
2.412714 -0.00039642387
2.413714 -0.00039505144
2.414714 -0.00039366664
2.415714 -0.00039226969999999996
2.416714 -0.00039086076
2.417714 -0.00038944013000000003
2.418714 -0.00038800790000000004
2.419714 -0.00038656426000000004
2.420714 -0.00038510934
2.421714 -0.00038364324
2.422714 -0.00038216604
2.423714 -0.00038067773999999997
2.424714 -0.00037917853
2.425714 -0.00037766833000000004
2.426714 -0.00037614725
2.427714 -0.00037461527
2.428714 -0.00037307241
2.429714 -0.00037151872000000004
2.430714 -0.0003699542
2.431714 -0.00036837894
2.432714 -0.00036679291
2.433714 -0.00036519623
2.434714 -0.00036358895
2.435714 -0.00036197121
2.436714 -0.00036034305
2.437714 -0.00035870469
2.438714 -0.00035705621
2.439714 -0.00035539781
2.440714 -0.00035372966
2.441714 -0.00035205197999999997
2.442714 -0.00035036501
2.443714 -0.00034866891
2.444714 -0.00034696398000000003
2.445714 -0.00034525037
2.446714 -0.00034352843
2.447714 -0.00034179832
2.448714 -0.00034006027
2.449714 -0.00033831451999999997
2.450714 -0.00033656131
2.451714 -0.0003348008
2.452714 -0.0003330332
2.453714 -0.00033125864
2.454714 -0.00032947726
2.455714 -0.00032768921
2.456714 -0.00032589462000000004
2.457714 -0.00032409355000000004
2.458714 -0.00032228609
2.459714 -0.0003204723
2.460714 -0.00031865225000000003
2.461714 -0.00031682594
2.462714 -0.00031499344
2.463714 -0.00031315476
2.464714 -0.00031130992
2.465714 -0.00030945897999999996
2.466714 -0.000307602
2.467714 -0.00030573899
2.468714 -0.00030387002
2.469714 -0.00030199519
2.470714 -0.00030011456
2.471714 -0.00029822827
2.472714 -0.00029633643
2.473714 -0.00029443918
2.474714 -0.00029253674
2.475714 -0.00029062924
2.476714 -0.00028871691
2.477714 -0.00028679991999999997
2.478714 -0.00028487855
2.479714 -0.00028295303
2.480714 -0.00028102354
2.481714 -0.00027909039
2.482714 -0.00027715378
2.483714 -0.00027521394
2.484714 -0.00027327110000000004
2.485714 -0.00027132548
2.486714 -0.00026937727999999997
2.487714 -0.00026742666
2.488714 -0.0002654738
2.489714 -0.00026351884
2.490714 -0.00026156188
2.491714 -0.00025960301000000003
2.492714 -0.0002576423
2.493714 -0.00025567978999999996
2.494714 -0.00025371553
2.495714 -0.00025174952
2.496714 -0.00024978175999999997
2.497714 -0.0002478122
2.498714 -0.00024584087
2.499714 -0.00024386768
2.500714 -0.00024189260000000002
2.501714 -0.00023991560999999997
2.502714 -0.00023793664000000002
2.503714 -0.00023595569000000002
2.504714 -0.00023397278999999998
2.505714 -0.00023198786
2.506714 -0.00023000098
2.507714 -0.00022801214000000002
2.508714 -0.00022602144
2.509714 -0.00022402896
2.510714 -0.00022203481
2.511714 -0.00022003906
2.512714 -0.0002180419
2.513714 -0.00021604350999999999
2.514714 -0.00021404403
2.515714 -0.00021204366
2.516714 -0.00021004263999999998
2.517714 -0.00020804116000000002
2.518714 -0.00020603943
2.519714 -0.0002040377
2.520714 -0.00020203615
2.521714 -0.00020003498999999998
2.522714 -0.00019803445
2.523714 -0.00019603467000000002
2.524714 -0.00019403587000000003
2.525714 -0.00019203818999999998
2.526714 -0.00019004175
2.527714 -0.00018804667
2.528714 -0.00018605302000000002
2.529714 -0.0001840609
2.530714 -0.00018207036
2.531714 -0.00018008141
2.532714 -0.00017809406
2.533714 -0.00017610835
2.534714 -0.00017412423
2.535714 -0.00017214169
2.536714 -0.00017016072
2.537714 -0.00016818127
2.538714 -0.00016620334999999998
2.539714 -0.00016422689
2.540714 -0.00016225191
2.541714 -0.0001602784
2.542714 -0.00015830637
2.543714 -0.00015633585
2.544714 -0.00015436689
2.545714 -0.00015239953
2.546714 -0.00015043387
2.547714 -0.00014846999
2.548714 -0.00014650803000000002
2.549714 -0.00014454811
2.550714 -0.00014259037000000001
2.551714 -0.00014063498
2.552714 -0.00013868212
2.553714 -0.00013673192999999999
2.554714 -0.00013478463000000002
2.555714 -0.00013284033999999998
2.556714 -0.00013089928000000001
2.557714 -0.00012896159
2.558714 -0.00012702743
2.559714 -0.00012509695
2.560714 -0.00012317028
2.561714 -0.0001212475
2.562714 -0.00011932872999999999
2.563714 -0.00011741403999999999
2.564714 -0.00011550346000000001
2.565714 -0.00011359704
2.566714 -0.00011169477
2.567714 -0.00010979666000000001
2.568714 -0.00010790266000000002
2.569714 -0.00010601275
2.570714 -0.00010412687999999999
2.571714 -0.00010224500000000001
2.572714 -0.00010036704
2.573714 -9.8492944e-05
2.574714 -9.662264800000001e-05
2.575714 -9.4756098e-05
2.576714 -9.289326499999999e-05
2.577714 -9.103411600000001e-05
2.578714 -8.917863300000001e-05
2.579714 -8.7326828e-05
2.580714 -8.5478717e-05
2.581714 -8.3634342e-05
2.582714 -8.1793775e-05
2.583714 -7.9957096e-05
2.584714 -7.8124407e-05
2.585714 -7.6295845e-05
2.586714 -7.4471535e-05
2.587714 -7.2651653e-05
2.588714 -7.0836347e-05
2.589714 -6.902581e-05
2.590714 -6.7220219e-05
2.591714 -6.5419761e-05
2.592714 -6.3624606e-05
2.593714 -6.1834936e-05
2.594714 -6.0050928e-05
2.595714 -5.827273e-05
2.596714 -5.6500494e-05
2.597714 -5.4734335e-05
2.598714 -5.2974366e-05
2.599714 -5.1220667e-05
2.600714 -4.9473293999999996e-05
2.601714 -4.7732306e-05
2.602714 -4.5997714e-05
2.603714 -4.4269521e-05
2.604714 -4.2547711e-05
2.605714 -4.0832251e-05
2.606714 -3.9123097e-05
2.607714 -3.7420185e-05
2.608714 -3.5723451e-05
2.609714 -3.4032828e-05
2.610714 -3.2348245e-05
2.611714 -3.0669631e-05
2.612714 -2.8996927999999997e-05
2.613714 -2.7330076999999998e-05
2.614714 -2.5669041e-05
2.615714 -2.4013795e-05
2.616714 -2.2364327000000003e-05
2.617714 -2.0720643e-05
2.618714 -1.9082771e-05
2.619714 -1.7450752e-05
2.620714 -1.5824654e-05
2.621714 -1.4204555999999999e-05
2.622714 -1.2590556999999998e-05
2.623714 -1.0982767e-05
2.624714 -9.3813114e-06
2.625714 -7.786321300000001e-06
2.626714 -6.1979377999999995e-06
2.627714 -4.6163027e-06
2.628714 -3.0415574000000003e-06
2.629714 -1.4738405e-06
2.630714 8.6716123e-08
2.631714 1.6399910999999999e-06
2.632714 3.1858754e-06
2.633714 4.7242743e-06
2.634714 6.2551116e-06
2.635714 7.778327e-06
2.636714 9.2938798e-06
2.637714 1.0801749999999999e-05
2.638714 1.2301934999999999e-05
2.639714 1.379445e-05
2.640714 1.5279327999999998e-05
2.641714 1.6756616000000002e-05
2.642714 1.822637e-05
2.643714 1.9688665e-05
2.644714 2.1143572000000002e-05
2.645714 2.2591169e-05
2.646714 2.4031533000000002e-05
2.647714 2.546474e-05
2.648714 2.6890862e-05
2.649714 2.8309955e-05
2.650714 2.9722061999999997e-05
2.651714 3.1127215000000003e-05
2.652714 3.2525426e-05
2.653714 3.3916697e-05
2.654714 3.5301002e-05
2.655714 3.6678296e-05
2.656714 3.804852e-05
2.657714 3.9411592e-05
2.658714 4.0767415e-05
2.659714 4.2115877e-05
2.660714 4.3456853000000005e-05
2.661714 4.479021e-05
2.662714 4.6115798000000004e-05
2.663714 4.743348e-05
2.664714 4.8743101e-05
2.665714 5.004451999999999e-05
2.666714 5.1337604999999995e-05
2.667714 5.2622221e-05
2.668714 5.3898259e-05
2.669714 5.51656e-05
2.670714 5.6424165000000005e-05
2.671714 5.7673901e-05
2.672714 5.8914748e-05
2.673714 6.0146681e-05
2.674714 6.1369684e-05
2.675714 6.258378000000001e-05
2.676714 6.3788985e-05
2.677714 6.4985358e-05
2.678714 6.6172942e-05
2.679714 6.7351817e-05
2.680714 6.852207000000001e-05
2.681714 6.9683773e-05
2.682714 7.083702899999999e-05
2.683714 7.1981918e-05
2.684714 7.311852e-05
2.685714 7.4246918e-05
2.686714 7.5367183e-05
2.687714 7.647936399999999e-05
2.688714 7.7583502e-05
2.689714 7.867962499999999e-05
2.690714 7.9767744e-05
2.691714 8.0847843e-05
2.692714 8.1919904e-05
2.693714 8.2983871e-05
2.694714 8.4039698e-05
2.695714 8.508730500000001e-05
2.696714 8.6126596e-05
2.697714 8.715748e-05
2.698714 8.8179843e-05
2.699714 8.9193583e-05
2.700714 9.0198586e-05
2.701714 9.119472699999999e-05
2.702714 9.218190400000001e-05
2.703714 9.3160014e-05
2.704714 9.4128961e-05
2.705714 9.508867199999999e-05
2.706714 9.6039071e-05
2.707714 9.6980091e-05
2.708714 9.791172e-05
2.709714 9.8833937e-05
2.710714 9.974671699999998e-05
2.711714 0.0001006501
2.712714 0.00010154409
2.713714 0.00010242875
2.714714 0.00010330410999999999
2.715714 0.00010417026
2.716714 0.00010502727
2.717714 0.00010587520000000001
2.718714 0.00010671413999999999
2.719714 0.00010754417
2.720714 0.00010836536
2.721714 0.00010917778999999999
2.722714 0.00010998149000000001
2.723714 0.00011077652
2.724714 0.00011156293
2.725714 0.00011234071000000001
2.726714 0.00011310988
2.727714 0.00011387043
2.728714 0.00011462232
2.729714 0.00011536549
2.730714 0.0001160999
2.731714 0.00011682546
2.732714 0.00011754209
2.733714 0.00011824970000000001
2.734714 0.00011894818
2.735714 0.00011963741
2.736714 0.00012031730000000001
2.737714 0.00012098773000000001
2.738714 0.00012164861000000001
2.739714 0.00012229983
2.740714 0.0001229413
2.741714 0.00012357297000000002
2.742714 0.00012419474
2.743714 0.0001248066
2.744714 0.00012540851
2.745714 0.00012600045
2.746714 0.00012658244
2.747714 0.00012715449
2.748714 0.00012771665
2.749714 0.00012826895
2.750714 0.0001288115
2.751714 0.00012934433
2.752714 0.00012986756
2.753714 0.00013038127
2.754714 0.00013088555
2.755714 0.0001313805
2.756714 0.00013186622
2.757714 0.00013234277
2.758714 0.00013281026
2.759714 0.00013326874
2.760714 0.00013371824999999999
2.761714 0.00013415886
2.762714 0.00013459057999999998
2.763714 0.00013501344
2.764714 0.00013542741999999998
2.765714 0.00013583251
2.766714 0.00013622864
2.767714 0.00013661579
2.768714 0.00013699389000000002
2.769714 0.00013736285
2.770714 0.00013772260999999998
2.771714 0.00013807305
2.772714 0.00013841409
2.773714 0.00013874565
2.774714 0.00013906761
2.775714 0.00013937989
2.776714 0.00013968242
2.777714 0.00013997511
2.778714 0.00014025792
2.779714 0.00014053078
2.780714 0.00014079366
2.781714 0.00014104653
2.782714 0.0001412894
2.783714 0.00014152227999999998
2.784714 0.00014174516999999998
2.785714 0.00014195814
2.786714 0.00014216122
2.787714 0.00014235447
2.788714 0.00014253797
2.789714 0.00014271178
2.790714 0.00014287598
2.791714 0.00014303067
2.792714 0.00014317591000000002
2.793714 0.00014331176999999998
2.794714 0.00014343833
2.795714 0.00014355566
2.796714 0.00014366381
2.797714 0.0001437628
2.798714 0.00014385269
2.799714 0.00014393347
2.800714 0.00014400517
2.801714 0.00014406777000000001
2.802714 0.00014412126
2.803714 0.00014416559
2.804714 0.00014420071000000002
2.805714 0.00014422661
2.806714 0.00014424318000000002
2.807714 0.00014425038
2.808714 0.00014424814000000002
2.809714 0.0001442364
2.810714 0.00014421507
2.811714 0.00014418413
2.812714 0.00014414347
2.813714 0.0001440931
2.814714 0.00014403294
2.815714 0.00014396297
2.816714 0.00014388319
2.817714 0.00014379359
2.818714 0.00014369418
2.819714 0.000143585
2.820714 0.00014346605000000002
2.821714 0.00014333739000000001
2.822714 0.00014319908
2.823714 0.00014305117999999998
2.824714 0.00014289378
2.825714 0.00014272695
2.826714 0.00014255074
2.827714 0.00014236525000000001
2.828714 0.00014217057
2.829714 0.00014196678
2.830714 0.00014175392
2.831714 0.00014153206
2.832714 0.00014130126
2.833714 0.00014106155
2.834714 0.00014081295
2.835714 0.00014055551
2.836714 0.00014028919
2.837714 0.00014001401
2.838714 0.00013972993
2.839714 0.00013943693
2.840714 0.00013913498
2.841714 0.00013882399999999998
2.842714 0.00013850395
2.843714 0.00013817477
2.844714 0.00013783639
2.845714 0.00013748875
2.846714 0.00013713178
2.847714 0.00013676541999999998
2.848714 0.00013638963
2.849714 0.00013600436
2.850714 0.00013560957000000002
2.851714 0.00013520524
2.852714 0.00013479136000000002
2.853714 0.00013436793
2.854714 0.00013393494
2.855714 0.00013349246
2.856714 0.00013304049
2.857714 0.00013257909
2.858714 0.00013210832
2.859714 0.00013162826
2.860714 0.00013113897999999998
2.861714 0.00013064057
2.862714 0.00013013311000000002
2.863714 0.00012961668
2.864714 0.00012909139
2.865714 0.00012855731000000002
2.866714 0.00012801454
2.867714 0.00012746315
2.868714 0.00012690321000000002
2.869714 0.00012633476
2.870714 0.00012575788
2.871714 0.00012517258000000001
2.872714 0.00012457891
2.873714 0.00012397688000000001
2.874714 0.0001233665
2.875714 0.00012274777000000002
2.876714 0.00012212066
2.877714 0.00012148516
2.878714 0.00012084125
2.879714 0.00012018889
2.880714 0.00011952802999999999
2.881714 0.00011885867
2.882714 0.00011818073000000001
2.883714 0.00011749421
2.884714 0.00011679905
2.885714 0.00011609524
2.886714 0.00011538275000000001
2.887714 0.00011466158
2.888714 0.00011393172
2.889714 0.00011319319
2.890714 0.000112446
2.891714 0.00011169018
2.892714 0.00011092576
2.893714 0.00011015279
2.894714 0.00010937133
2.895714 0.00010858144999999999
2.896714 0.00010778321000000001
2.897714 0.00010697668
2.898714 0.00010616194
2.899714 0.00010533905999999999
2.900714 0.00010450813
2.901714 0.00010366923
2.902714 0.00010282242
2.903714 0.00010196779000000001
2.904714 0.00010110538
2.905714 0.00010023525
2.906714 9.935745300000001e-05
2.907714 9.8472026e-05
2.908714 9.7578993e-05
2.909714 9.6678389e-05
2.910714 9.5770213e-05
2.911714 9.4854465e-05
2.912714 9.393115200000001e-05
2.913714 9.3000267e-05
2.914714 9.206179899999999e-05
2.915714 9.111572000000001e-05
2.916714 9.0162018e-05
2.917714 8.9200682e-05
2.918714 8.823169e-05
2.919714 8.7255017e-05
2.920714 8.627066600000001e-05
2.921714 8.527862300000001e-05
2.922714 8.427889500000001e-05
2.923714 8.3271487e-05
2.924714 8.2256429e-05
2.925714 8.123373000000001e-05
2.926714 8.0203438e-05
2.927714 7.9165596e-05
2.928714 7.812025700000001e-05
2.929714 7.7067483e-05
2.930714 7.6007342e-05
2.931714 7.4939908e-05
2.932714 7.386527200000001e-05
2.933714 7.2783513e-05
2.934714 7.1694717e-05
2.935714 7.0598975e-05
2.936714 6.9496377e-05
2.937714 6.838701e-05
2.938714 6.727094000000001e-05
2.939714 6.6148266e-05
2.940714 6.501906e-05
2.941714 6.388337400000001e-05
2.942714 6.274127e-05
2.943714 6.15928e-05
2.944714 6.0438009e-05
2.945714 5.9276925e-05
2.946714 5.8109577999999997e-05
2.947714 5.6935988000000006e-05
2.948714 5.5756163e-05
2.949714 5.4570108e-05
2.950714 5.3377829e-05
2.951714 5.2179325e-05
2.952714 5.0974586e-05
2.953714 4.9763617000000006e-05
2.954714 4.8546406e-05
2.955714 4.7322953e-05
2.956714 4.6093265e-05
2.957714 4.4857353e-05
2.958714 4.3615222e-05
2.959714 4.2366898e-05
2.960714 4.1112409e-05
2.961714 3.9851787e-05
2.962714 3.8585077e-05
2.963714 3.7312336000000004e-05
2.964714 3.6033614e-05
2.965714 3.4748987e-05
2.966714 3.3458522e-05
2.967714 3.2162304999999996e-05
2.968714 3.0860414e-05
2.969714 2.9552939e-05
2.970714 2.8239971999999997e-05
2.971714 2.6921597000000002e-05
2.972714 2.5597916e-05
2.973714 2.4269004999999998e-05
2.974714 2.2934957e-05
2.975714 2.1595852e-05
2.976714 2.0251771e-05
2.977714 1.8902783e-05
2.978714 1.7548953000000002e-05
2.979714 1.6190340000000003e-05
2.980714 1.4826996000000001e-05
2.981714 1.3458967e-05
2.982714 1.2086291e-05
2.983714 1.0708998e-05
2.984714 9.3271197e-06
2.985714 7.9406753e-06
2.986714 6.549687e-06
2.987714 5.1541686e-06
2.988714 3.754138e-06
2.989714 2.3496106000000003e-06
2.990714 9.4060395e-07
2.991714 -4.7286237e-07
2.992714 -1.8907651e-06
2.993714 -3.3130763999999996e-06
2.994714 -4.7397627000000006e-06
2.995714 -6.1707844000000004e-06
2.996714 -7.6060949999999996e-06
2.997714 -9.045641e-06
2.998714 -1.0489361e-05
2.999714 -1.1937185999999998e-05
3.000714 -1.3389044e-05
3.001714 -1.4844851e-05
3.002714 -1.6304521e-05
3.003714 -1.7767964999999998e-05
3.004714 -1.9235085e-05
3.005714 -2.0705784e-05
3.006714 -2.2179958e-05
3.007714 -2.3657512e-05
3.008714 -2.5138345e-05
3.009714 -2.6622357e-05
3.010714 -2.8109456999999998e-05
3.011714 -2.9599553e-05
3.012714 -3.1092560000000005e-05
3.013714 -3.2588395e-05
3.014714 -3.4086985999999996e-05
3.015714 -3.5588266e-05
3.016714 -3.709217e-05
3.017714 -3.8598645e-05
3.018714 -4.0107645e-05
3.019714 -4.161912e-05
3.020714 -4.3133039e-05
3.021714 -4.4649366e-05
3.022714 -4.6168066e-05
3.023714 -4.7689110000000005e-05
3.024714 -4.9212479999999995e-05
3.025714 -5.073814e-05
3.026714 -5.2266063e-05
3.027714 -5.3796219000000004e-05
3.028714 -5.5328569999999995e-05
3.029714 -5.6863092e-05
3.030714 -5.8399735e-05
3.031714 -5.9938458e-05
3.032714 -6.1479199e-05
3.033714 -6.3021906e-05
3.034714 -6.456651800000001e-05
3.035714 -6.6112955e-05
3.036714 -6.7661153e-05
3.037714 -6.9211018e-05
3.038714 -7.0762474e-05
3.039714 -7.2315424e-05
3.040714 -7.386977900000001e-05
3.041714 -7.5425442e-05
3.042714 -7.6982315e-05
3.043714 -7.8540302e-05
3.044714 -8.0099312e-05
3.045714 -8.1659243e-05
3.046714 -8.3220016e-05
3.047714 -8.4781533e-05
3.048714 -8.6343715e-05
3.049714 -8.7906477e-05
3.050714 -8.9469751e-05
3.051714 -9.1033462e-05
3.052714 -9.2597543e-05
3.053714 -9.416193600000001e-05
3.054714 -9.5726591e-05
3.055714 -9.7291445e-05
3.056714 -9.8856447e-05
3.057714 -0.00010042154
3.058714 -0.00010198671
3.059714 -0.00010355188
3.060714 -0.00010511703
3.061714 -0.00010668208
3.062714 -0.00010824700000000001
3.063714 -0.00010981172999999999
3.064714 -0.00011137623
3.065714 -0.00011294041999999999
3.066714 -0.00011450421000000001
3.067714 -0.00011606755
3.068714 -0.00011763037
3.069714 -0.00011919257
3.070714 -0.00012075407
3.071714 -0.00012231474999999998
3.072714 -0.00012387453
3.073714 -0.0001254333
3.074714 -0.00012699096
3.075714 -0.00012854739
3.076714 -0.00013010246
3.077714 -0.00013165608
3.078714 -0.00013320813
3.079714 -0.00013475852
3.080714 -0.00013630712000000002
3.081714 -0.00013785384
3.082714 -0.00013939858
3.083714 -0.00014094126
3.084714 -0.00014248177
3.085714 -0.00014402004
3.086714 -0.00014555602
3.087714 -0.00014708961
3.088714 -0.00014862078999999998
3.089714 -0.00015014947
3.090714 -0.00015167562
3.091714 -0.00015319921
3.092714 -0.00015472018
3.093714 -0.00015623853
3.094714 -0.00015775419000000002
3.095714 -0.00015926713000000001
3.096714 -0.00016077736
3.097714 -0.00016228482
3.098714 -0.00016378949
3.099714 -0.00016529133
3.100714 -0.00016679030000000001
3.101714 -0.00016828636
3.102714 -0.00016977945
3.103714 -0.00017126953
3.104714 -0.00017275652
3.105714 -0.00017424037
3.106714 -0.00017572099
3.107714 -0.00017719832
3.108714 -0.00017867226
3.109714 -0.00018014271
3.110714 -0.00018160957
3.111714 -0.00018307277
3.112714 -0.00018453219
3.113714 -0.00018598771
3.114714 -0.00018743925
3.115714 -0.00018888669000000001
3.116714 -0.00019032992
3.117714 -0.00019176885
3.118714 -0.00019320337
3.119714 -0.00019463337000000003
3.120714 -0.00019605877000000003
3.121714 -0.00019747952
3.122714 -0.00019889548999999998
3.123714 -0.00020030661000000003
3.124714 -0.00020171282999999999
3.125714 -0.00020311403999999998
3.126714 -0.00020451018
3.127714 -0.00020590121
3.128714 -0.00020728708000000002
3.129714 -0.00020866768999999998
3.130714 -0.00021004299999999998
3.131714 -0.00021141298
3.132714 -0.00021277754
3.133714 -0.00021413662000000001
3.134714 -0.00021549014999999998
3.135714 -0.00021683810999999998
3.136714 -0.00021818041000000002
3.137714 -0.00021951698
3.138714 -0.00022084776
3.139714 -0.00022217264
3.140714 -0.00022349157000000003
3.141714 -0.00022480442000000003
3.142714 -0.00022611116
3.143714 -0.00022741165
3.144714 -0.00022870579
3.145714 -0.0002299935
3.146714 -0.00023127466
3.147714 -0.00023254919999999999
3.148714 -0.00023381699
3.149714 -0.00023507796
3.150714 -0.00023633197000000002
3.151714 -0.000237579
3.152714 -0.00023881892
3.153714 -0.00024005167
3.154714 -0.00024127714
3.155714 -0.00024249529999999998
3.156714 -0.00024370606
3.157714 -0.00024490937
3.158714 -0.00024610517
3.159714 -0.00024729345
3.160714 -0.00024847416
3.161714 -0.00024964727
3.162714 -0.00025081276
3.163714 -0.0002519706
3.164714 -0.00025312079
3.165714 -0.00025426327
3.166714 -0.00025539809
3.167714 -0.00025652518999999996
3.168714 -0.00025764455
3.169714 -0.00025875613
3.170714 -0.00025985994
3.171714 -0.0002609559
3.172714 -0.000262044
3.173714 -0.00026312421
3.174714 -0.00026419646
3.175714 -0.00026526068
3.176714 -0.00026631681
3.177714 -0.00026736475
3.178714 -0.00026840446
3.179714 -0.00026943583
3.180714 -0.00027045874
3.181714 -0.00027147314
3.182714 -0.00027247888
3.183714 -0.00027347589
3.184714 -0.00027446405999999996
3.185714 -0.00027544327
3.186714 -0.0002764134
3.187714 -0.00027737437
3.188714 -0.00027832609000000004
3.189714 -0.00027926847
3.190714 -0.00028020138
3.191714 -0.00028112473999999997
3.192714 -0.00028203854000000004
3.193714 -0.00028294262
3.194714 -0.00028383697
3.195714 -0.00028472152
3.196714 -0.00028559627
3.197714 -0.00028646114
3.198714 -0.00028731606
3.199714 -0.00028816105
3.200714 -0.00028899606
3.201714 -0.00028982108
3.202714 -0.00029063608
3.203714 -0.00029144105
3.204714 -0.00029223594999999995
3.205714 -0.00029302078
3.206714 -0.00029379551
3.207714 -0.00029456006999999996
3.208714 -0.0002953145
3.209714 -0.00029605874
3.210714 -0.00029679274999999997
3.211714 -0.00029751645
3.212714 -0.00029822986
3.213714 -0.0002989329
3.214714 -0.0002996255
3.215714 -0.00030030759999999997
3.216714 -0.00030097915
3.217714 -0.00030164006
3.218714 -0.00030229028
3.219714 -0.00030292972
3.220714 -0.00030355836
3.221714 -0.00030417607
3.222714 -0.00030478282
3.223714 -0.00030537858
3.224714 -0.00030596325
3.225714 -0.00030653678
3.226714 -0.00030709914
3.227714 -0.00030765029
3.228714 -0.00030819019
3.229714 -0.00030871881
3.230714 -0.00030923613000000003
3.231714 -0.00030974215
3.232714 -0.00031023687
3.233714 -0.00031072029
3.234714 -0.00031119239
3.235714 -0.00031165316
3.236714 -0.00031210263
3.237714 -0.00031254083
3.238714 -0.00031296772000000004
3.239714 -0.00031338332
3.240714 -0.00031378763
3.241714 -0.00031418065
3.242714 -0.00031456238999999996
3.243714 -0.0003149328
3.244714 -0.00031529185
3.245714 -0.00031563957
3.246714 -0.00031597585
3.247714 -0.0003163007
3.248714 -0.00031661405
3.249714 -0.00031691584
3.250714 -0.00031720601
3.251714 -0.00031748448
3.252714 -0.00031775119
3.253714 -0.00031800605000000003
3.254714 -0.00031824897999999997
3.255714 -0.00031847987
3.256714 -0.00031869872
3.257714 -0.00031890537999999997
3.258714 -0.00031909981
3.259714 -0.00031928191
3.260714 -0.00031945165
3.261714 -0.00031960897
3.262714 -0.00031975383
3.263714 -0.00031988616
3.264714 -0.00032000596
3.265714 -0.00032011318999999996
3.266714 -0.00032020785
3.267714 -0.00032028995
3.268714 -0.0003203595
3.269714 -0.00032041648
3.270714 -0.00032046095999999996
3.271714 -0.00032049293
3.272714 -0.00032051244
3.273714 -0.00032051951
3.274714 -0.00032051420999999996
3.275714 -0.00032049654
3.276714 -0.00032046657
3.277714 -0.00032042433
3.278714 -0.00032036985
3.279714 -0.00032030316
3.280714 -0.00032022426
3.281714 -0.00032013322
3.282714 -0.00032003002
3.283714 -0.00031991465000000003
3.284714 -0.00031978714
3.285714 -0.00031964746
3.286714 -0.0003194956
3.287714 -0.00031933155
3.288714 -0.00031915529
3.289714 -0.00031896676999999997
3.290714 -0.00031876598
3.291714 -0.00031855288
3.292714 -0.00031832747
3.293714 -0.00031808968
3.294714 -0.0003178395
3.295714 -0.00031757695
3.296714 -0.00031730194
3.297714 -0.00031701452
3.298714 -0.00031671466
3.299714 -0.00031640238
3.300714 -0.00031607765
3.301714 -0.00031574054
3.302714 -0.00031539103000000003
3.303714 -0.00031502916
3.304714 -0.00031465502
3.305714 -0.00031426857
3.306714 -0.00031386992
3.307714 -0.00031345908
3.308714 -0.00031303612
3.309714 -0.00031260108
3.310714 -0.000312154
3.311714 -0.00031169495
3.312714 -0.00031122395
3.313714 -0.00031074107
3.314714 -0.00031024633
3.315714 -0.00030973976999999997
3.316714 -0.00030922138
3.317714 -0.00030869120999999996
3.318714 -0.00030814924
3.319714 -0.00030759550000000003
3.320714 -0.00030702993000000003
3.321714 -0.00030645256
3.322714 -0.00030586333999999996
3.323714 -0.00030526228
3.324714 -0.00030464935
3.325714 -0.00030402446
3.326714 -0.00030338763
3.327714 -0.00030273879000000003
3.328714 -0.00030207798
3.329714 -0.00030140511
3.330714 -0.00030072019
3.331714 -0.0003000232
3.332714 -0.00029931414
3.333714 -0.00029859298
3.334714 -0.00029785976
3.335714 -0.00029711452
3.336714 -0.00029635726
3.337714 -0.00029558803
3.338714 -0.00029480691
3.339714 -0.00029401392
3.340714 -0.00029320915
3.341714 -0.00029239272
3.342714 -0.00029156467
3.343714 -0.00029072509999999996
3.344714 -0.00028987413
3.345714 -0.00028901181
3.346714 -0.00028813831
3.347714 -0.00028725367000000004
3.348714 -0.00028635804
3.349714 -0.00028545151
3.350714 -0.00028453412
3.351714 -0.000283606
3.352714 -0.00028266725000000004
3.353714 -0.00028171787
3.354714 -0.00028075797
3.355714 -0.0002797876
3.356714 -0.00027880681
3.357714 -0.00027781564000000004
3.358714 -0.00027681413000000003
3.359714 -0.00027580226999999996
3.360714 -0.00027478013
3.361714 -0.00027374772
3.362714 -0.00027270503
3.363714 -0.00027165211
3.364714 -0.00027058893
3.365714 -0.00026951557
3.366714 -0.00026843197
3.367714 -0.00026733819
3.368714 -0.00026623425
3.369714 -0.00026512017999999997
3.370714 -0.00026399603
3.371714 -0.00026286182
3.372714 -0.00026171760999999996
3.373714 -0.00026056343
3.374714 -0.00025939942
3.375714 -0.00025822558
3.376714 -0.00025704203
3.377714 -0.00025584882
3.378714 -0.00025464603
3.379714 -0.00025343379
3.380714 -0.00025221217999999996
3.381714 -0.00025098127
3.382714 -0.00024974117
3.383714 -0.00024849198
3.384714 -0.00024723377
3.385714 -0.00024596661
3.386714 -0.00024469064000000003
3.387714 -0.00024340585999999998
3.388714 -0.00024211238
3.389714 -0.00024081025
3.390714 -0.00023949951
3.391714 -0.00023818025
3.392714 -0.00023685247
3.393714 -0.00023551627000000002
3.394714 -0.0002341716
3.395714 -0.00023281855
3.396714 -0.00023145712
3.397714 -0.00023008733
3.398714 -0.00022870924999999999
3.399714 -0.00022732282999999998
3.400714 -0.00022592821999999998
3.401714 -0.00022452534
3.402714 -0.00022311428
3.403714 -0.00022169511000000002
3.404714 -0.00022026784000000002
3.405714 -0.00021883257
3.406714 -0.00021738936
3.407714 -0.0002159383
3.408714 -0.00021447947
3.409714 -0.00021301303
3.410714 -0.00021153903
3.411714 -0.00021005762
3.412714 -0.00020856894
3.413714 -0.00020707309000000002
3.414714 -0.00020557024999999998
3.415714 -0.00020406055
3.416714 -0.00020254413
3.417714 -0.00020102116
3.418714 -0.00019949175
3.419714 -0.00019795607
3.420714 -0.00019641424999999998
3.421714 -0.0001948664
3.422714 -0.00019331267000000001
3.423714 -0.00019175318
3.424714 -0.00019018804
3.425714 -0.00018861734
3.426714 -0.00018704117
3.427714 -0.00018545961000000002
3.428714 -0.00018387274
3.429714 -0.00018228061
3.430714 -0.00018068328
3.431714 -0.00017908079
3.432714 -0.0001774732
3.433714 -0.00017586054
3.434714 -0.00017424285
3.435714 -0.00017262016
3.436714 -0.00017099251
3.437714 -0.00016935992
3.438714 -0.00016772243
3.439714 -0.00016608010000000002
3.440714 -0.00016443296
3.441714 -0.00016278107999999998
3.442714 -0.00016112450000000002
3.443714 -0.0001594633
3.444714 -0.00015779756
3.445714 -0.00015612736
3.446714 -0.0001544528
3.447714 -0.00015277398
3.448714 -0.000151091
3.449714 -0.000149404
3.450714 -0.00014771307
3.451714 -0.00014601835000000002
3.452714 -0.00014431996
3.453714 -0.00014261805
3.454714 -0.00014091272
3.455714 -0.00013920411
3.456714 -0.00013749236
3.457714 -0.00013577758999999998
3.458714 -0.00013405991
3.459714 -0.00013233945
3.460714 -0.00013061631000000002
3.461714 -0.0001288906
3.462714 -0.00012716243000000002
3.463714 -0.00012543187
3.464714 -0.00012369904
3.465714 -0.00012196400999999999
3.466714 -0.00012022687
3.467714 -0.00011848767
3.468714 -0.00011674652999999999
3.469714 -0.00011500348999999999
3.470714 -0.00011325864
3.471714 -0.00011151204
3.472714 -0.00010976378999999999
3.473714 -0.00010801396
3.474714 -0.00010626261000000001
3.475714 -0.00010450988
3.476714 -0.00010275580999999999
3.477714 -0.00010100054999999999
3.478714 -9.924418700000001e-05
3.479714 -9.748682700000001e-05
3.480714 -9.572859200000001e-05
3.481714 -9.396963499999999e-05
3.482714 -9.2210064e-05
3.483714 -9.0450015e-05
3.484714 -8.8689643e-05
3.485714 -8.6929083e-05
3.486714 -8.5168477e-05
3.487714 -8.3407974e-05
3.488714 -8.164771e-05
3.489714 -7.9887826e-05
3.490714 -7.812846e-05
3.491714 -7.636974100000001e-05
3.492714 -7.4611796e-05
3.493714 -7.2854743e-05
3.494714 -7.1098685e-05
3.495714 -6.934373e-05
3.496714 -6.7589968e-05
3.497714 -6.5837486e-05
3.498714 -6.408635000000001e-05
3.499714 -6.2336625e-05
3.500714 -6.0588383e-05
3.501714 -5.8841669999999994e-05
3.502714 -5.7096530999999996e-05
3.503714 -5.5353019e-05
3.504714 -5.361117099999999e-05
3.505714 -5.1871024e-05
3.506714 -5.013261e-05
3.507714 -4.8395981000000004e-05
3.508714 -4.6661177e-05
3.509714 -4.4928242e-05
3.510714 -4.3197235e-05
3.511714 -4.1468206e-05
3.512714 -3.9741232e-05
3.513714 -3.8016381e-05
3.514714 -3.6293741e-05
3.515714 -3.4573404e-05
3.516714 -3.2855467999999997e-05
3.517714 -3.1140044000000004e-05
3.518714 -2.9427247e-05
3.519714 -2.7717209e-05
3.520714 -2.6010056000000003e-05
3.521714 -2.4305925e-05
3.522714 -2.2604955e-05
3.523714 -2.0907294e-05
3.524714 -1.9213081e-05
3.525714 -1.7522467e-05
3.526714 -1.5835595e-05
3.527714 -1.4152602999999999e-05
3.528714 -1.2473632999999999e-05
3.529714 -1.0798816e-05
3.530714 -9.1282821e-06
3.531714 -7.4621511e-06
3.532714 -5.800536899999999e-06
3.533714 -4.1435491e-06
3.534714 -2.4912882e-06
3.535714 -8.4384784e-07
3.536714 7.986845e-07
3.537714 2.436227e-06
3.538714 4.0687034e-06
3.539714 5.6960417e-06
3.540714 7.3181738e-06
3.541714 8.935032299999999e-06
3.542714 1.0546553999999999e-05
3.543714 1.2152674e-05
3.544714 1.3753328000000001e-05
3.545714 1.5348447999999998e-05
3.546714 1.6937966e-05
3.547714 1.8521808e-05
3.548714 2.00999e-05
3.549714 2.167216e-05
3.550714 2.3238508e-05
3.551714 2.4798853999999998e-05
3.552714 2.6353097999999998e-05
3.553714 2.7901152000000002e-05
3.554714 2.9442916e-05
3.555714 3.0978282000000005e-05
3.556714 3.2507148000000004e-05
3.557714 3.4029409e-05
3.558714 3.5544963e-05
3.559714 3.7053704e-05
3.560714 3.855553e-05
3.561714 4.0050344e-05
3.562714 4.1538044e-05
3.563714 4.3018551e-05
3.564714 4.4491776e-05
3.565714 4.595764e-05
3.566714 4.7416069000000004e-05
3.567714 4.8866996999999997e-05
3.568714 5.0310365e-05
3.569714 5.174611599999999e-05
3.570714 5.3174205e-05
3.571714 5.4594585e-05
3.572714 5.6007212e-05
3.573714 5.7412058000000004e-05
3.574714 5.880908100000001e-05
3.575714 6.0198249e-05
3.576714 6.1579522e-05
3.577714 6.2952876e-05
3.578714 6.4318266e-05
3.579714 6.5675647e-05
3.580714 6.7024973e-05
3.581714 6.8366194e-05
3.582714 6.969925200000001e-05
3.583714 7.1024078e-05
3.584714 7.234060599999999e-05
3.585714 7.3648755e-05
3.586714 7.494844e-05
3.587714 7.623957e-05
3.588714 7.7522049e-05
3.589714 7.8795767e-05
3.590714 8.0060624e-05
3.591714 8.13165e-05
3.592714 8.2563292e-05
3.593714 8.3800887e-05
3.594714 8.502916599999999e-05
3.595714 8.6248025e-05
3.596714 8.7457346e-05
3.597714 8.8657038e-05
3.598714 8.9846992e-05
3.599714 9.102712999999999e-05
3.600714 9.2197359e-05
3.601714 9.3357602e-05
3.602714 9.4507794e-05
3.603714 9.5647874e-05
3.604714 9.677778499999999e-05
3.605714 9.7897487e-05
3.606714 9.9006934e-05
3.607714 0.00010010611999999999
3.608714 0.000101195
3.609714 0.00010227355
3.610714 0.00010334179
3.611714 0.00010439968
3.612714 0.00010544721000000001
3.613714 0.00010648438999999999
3.614714 0.00010751121
3.615714 0.00010852765
3.616714 0.00010953368999999999
3.617714 0.00011052930999999999
3.618714 0.00011151452
3.619714 0.00011248926
3.620714 0.00011345352000000001
3.621714 0.00011440725
3.622714 0.00011535042
3.623714 0.00011628297000000001
3.624714 0.00011720487
3.625714 0.00011811604
3.626714 0.00011901645
3.627714 0.00011990603
3.628714 0.0001207847
3.629714 0.00012165242000000001
3.630714 0.00012250912
3.631714 0.00012335473
3.632714 0.00012418922
3.633714 0.00012501249999999998
3.634714 0.00012582454
3.635714 0.00012662531
3.636714 0.00012741474
3.637714 0.00012819281
3.638714 0.0001289595
3.639714 0.00012971478
3.640714 0.00013045864
3.641714 0.00013119104
3.642714 0.00013191201
3.643714 0.00013262151999999999
3.644714 0.00013331958
3.645714 0.00013400619
3.646714 0.00013468133
3.647714 0.00013534502000000001
3.648714 0.00013599725
3.649714 0.00013663803
3.650714 0.00013726731
3.651714 0.00013788512
3.652714 0.00013849143000000002
3.653714 0.00013908621000000002
3.654714 0.00013966943
3.655714 0.00014024108
3.656714 0.0001408011
3.657714 0.00014134947
3.658714 0.00014188611999999998
3.659714 0.00014241102
3.660714 0.00014292409
3.661714 0.00014342529
3.662714 0.00014391458
3.663714 0.00014439187
3.664714 0.00014485713
3.665714 0.00014531030999999998
3.666714 0.00014575135000000002
3.667714 0.00014618023
3.668714 0.00014659691
3.669714 0.00014700135999999998
3.670714 0.00014739355
3.671714 0.00014777348
3.672714 0.00014814117
3.673714 0.0001484966
3.674714 0.0001488398
3.675714 0.00014917077
3.676714 0.00014948959
3.677714 0.00014979626
3.678714 0.00015009084
3.679714 0.00015037338
3.680714 0.00015064393
3.681714 0.00015090252999999998
3.682714 0.00015114928
3.683714 0.0001513842
3.684714 0.00015160734
3.685714 0.00015181878
3.686714 0.00015201854
3.687714 0.00015220668
3.688714 0.00015238321
3.689714 0.0001525482
3.690714 0.00015270164
3.691714 0.00015284353999999998
3.692714 0.00015297394
3.693714 0.00015309280999999998
3.694714 0.00015320016
3.695714 0.00015329598
3.696714 0.00015338027
3.697714 0.00015345297
3.698714 0.00015351409000000001
3.699714 0.00015356361
3.700714 0.00015360149
3.701714 0.00015362773
3.702714 0.00015364229
3.703714 0.00015364518
3.704714 0.00015363636
3.705714 0.00015361585
3.706714 0.00015358364000000001
3.707714 0.00015353975
3.708714 0.00015348419
3.709714 0.00015341698
3.710714 0.00015333816
3.711714 0.00015324777
3.712714 0.00015314582000000001
3.713714 0.0001530324
3.714714 0.00015290753
3.715714 0.0001527713
3.716714 0.00015262374
3.717714 0.00015246491
3.718714 0.00015229488
3.719714 0.00015211369
3.720714 0.00015192143
3.721714 0.00015171810999999998
3.722714 0.00015150380000000002
3.723714 0.00015127855
3.724714 0.00015104238
3.725714 0.00015079531
3.726714 0.00015053739999999999
3.727714 0.00015026866
3.728714 0.00014998907999999998
3.729714 0.00014969868999999998
3.730714 0.00014939751
3.731714 0.00014908551
3.732714 0.00014876273000000002
3.733714 0.00014842915
3.734714 0.00014808478000000001
3.735714 0.00014772962
3.736714 0.00014736369
3.737714 0.00014698699
3.738714 0.00014659954
3.739714 0.00014620139
3.740714 0.00014579256
3.741714 0.00014537309
3.742714 0.00014494304
3.743714 0.00014450246999999999
3.744714 0.00014405146999999999
3.745714 0.00014359009
3.746714 0.00014311846
3.747714 0.00014263665999999999
3.748714 0.00014214477
3.749714 0.00014164292
3.750714 0.00014113124
3.751714 0.00014060981
3.752714 0.00014007878
3.753714 0.00013953826
3.754714 0.00013898836000000002
3.755714 0.00013842917
3.756714 0.00013786083
3.757714 0.00013728343
3.758714 0.00013669704
3.759714 0.00013610176000000002
3.760714 0.00013549765999999999
3.761714 0.00013488479
3.762714 0.00013426323
3.763714 0.00013363301
3.764714 0.00013299416
3.765714 0.00013234671
3.766714 0.00013169071
3.767714 0.00013102612
3.768714 0.00013035299
3.769714 0.0001296713
3.770714 0.00012898108
3.771714 0.00012828231999999998
3.772714 0.00012757503
3.773714 0.00012685921
3.774714 0.00012613488
3.775714 0.00012540206
3.776714 0.00012466078
3.777714 0.00012391106000000002
3.778714 0.00012315295000000001
3.779714 0.00012238651
3.780714 0.0001216118
3.781714 0.00012082887000000001
3.782714 0.00012003784
3.783714 0.00011923878
3.784714 0.00011843177
3.785714 0.00011761693
3.786714 0.00011679436999999999
3.787714 0.00011596419
3.788714 0.00011512652
3.789714 0.00011428148
3.790714 0.00011342915999999999
3.791714 0.00011256969
3.792714 0.00011170318
3.793714 0.00011082973999999999
3.794714 0.00010994949
3.795714 0.00010906248
3.796714 0.00010816881999999999
3.797714 0.00010726859999999999
3.798714 0.00010636188000000001
3.799714 0.00010544873
3.800714 0.0001045292
3.801714 0.00010360335000000001
3.802714 0.00010267123
3.803714 0.00010173286999999999
3.804714 0.00010078831999999999
3.805714 9.9837621e-05
3.806714 9.888080999999999e-05
3.807714 9.791795e-05
3.808714 9.6949054e-05
3.809714 9.5974178e-05
3.810714 9.4993385e-05
3.811714 9.4006748e-05
3.812714 9.3014319e-05
3.813714 9.2016188e-05
3.814714 9.101243600000001e-05
3.815714 9.0003164e-05
3.816714 8.898848e-05
3.817714 8.7968493e-05
3.818714 8.6943328e-05
3.819714 8.591312099999999e-05
3.820714 8.4877996e-05
3.821714 8.3838103e-05
3.822714 8.2793576e-05
3.823714 8.1744565e-05
3.824714 8.069121699999999e-05
3.825714 7.9633656e-05
3.826714 7.857203700000001e-05
3.827714 7.7506479e-05
3.828714 7.6437107e-05
3.829714 7.5364039e-05
3.830714 7.4287379e-05
3.831714 7.3207224e-05
3.832714 7.2123652e-05
3.833714 7.1036737e-05
3.834714 6.9946543e-05
3.835714 6.885312000000001e-05
3.836714 6.775650800000001e-05
3.837714 6.665672999999999e-05
3.838714 6.555382e-05
3.839714 6.444778899999999e-05
3.840714 6.3338655e-05
3.841714 6.222642199999999e-05
3.842714 6.1111103e-05
3.843714 5.9992703e-05
3.844714 5.8871239999999996e-05
3.845714 5.7746723000000004e-05
3.846714 5.6619182999999995e-05
3.847714 5.5488658e-05
3.848714 5.4355183000000005e-05
3.849714 5.3218821e-05
3.850714 5.2079628e-05
3.851714 5.0937683e-05
3.852714 4.9793077999999996e-05
3.853714 4.8645921e-05
3.854714 4.7496319999999996e-05
3.855714 4.6344402e-05
3.856714 4.5190299000000004e-05
3.857714 4.4034154999999996e-05
3.858714 4.2876124e-05
3.859714 4.1716356e-05
3.860714 4.0555011e-05
3.861714 3.9392248000000003e-05
3.862714 3.8228225e-05
3.863714 3.7063103e-05
3.864714 3.5897025e-05
3.865714 3.4730141e-05
3.866714 3.3562587999999997e-05
3.867714 3.2394496e-05
3.868714 3.122598e-05
3.869714 3.0057151000000003e-05
3.870714 2.8888106999999998e-05
3.871714 2.7718928999999996e-05
3.872714 2.6549696000000003e-05
3.873714 2.5380479e-05
3.874714 2.4211332e-05
3.875714 2.3042298e-05
3.876714 2.1873427e-05
3.877714 2.0704753e-05
3.878714 1.9536311e-05
3.879714 1.8368137e-05
3.880714 1.7200259e-05
3.881714 1.6032715e-05
3.882714 1.4865543e-05
3.883714 1.3698791e-05
3.884714 1.2532510000000001e-05
3.885714 1.1366757e-05
3.886714 1.02016e-05
3.887714 9.0371167e-06
3.888714 7.8733933e-06
3.889714 6.710523300000001e-06
3.890714 5.5486119e-06
3.891714 4.3877716e-06
3.892714 3.2281213999999998e-06
3.893714 2.0697865000000002e-06
3.894714 9.128968700000001e-07
3.895714 -2.4241551e-07
3.896714 -1.3960173e-06
3.897714 -2.5477757e-06
3.898714 -3.6975606999999997e-06
3.899714 -4.8452474e-06
3.900714 -5.9907158e-06
3.901714 -7.1338548e-06
3.902714 -8.2745608e-06
3.903714 -9.4127415e-06
3.904714 -1.0548315e-05
3.905714 -1.1681208e-05
3.906714 -1.2811363999999999e-05
3.907714 -1.3938732e-05
3.908714 -1.5063277e-05
3.909714 -1.6184967e-05
3.910714 -1.7303782e-05
3.911714 -1.8419711e-05
3.912714 -1.9532743e-05
3.913714 -2.0642877e-05
3.914714 -2.1750107e-05
3.915714 -2.2854429000000002e-05
3.916714 -2.3955837000000003e-05
3.917714 -2.5054322e-05
3.918714 -2.6149866000000002e-05
3.919714 -2.7242436e-05
3.920714 -2.8331999e-05
3.921714 -2.9418507000000002e-05
3.922714 -3.0501897e-05
3.923714 -3.1582101e-05
3.924714 -3.2659028000000004e-05
3.925714 -3.3732582e-05
3.926714 -3.4802645e-05
3.927714 -3.5869098e-05
3.928714 -3.6931800000000004e-05
3.929714 -3.7990611e-05
3.930714 -3.9045378000000004e-05
3.931714 -4.0095940999999996e-05
3.932714 -4.1142141e-05
3.933714 -4.2183817e-05
3.934714 -4.3220805e-05
3.935714 -4.4252948e-05
3.936714 -4.5280095e-05
3.937714 -4.6302097e-05
3.938714 -4.7318824e-05
3.939714 -4.8330144999999996e-05
3.940714 -4.9335949000000004e-05
3.941714 -5.0336149e-05
3.942714 -5.1330647e-05
3.943714 -5.2319381999999997e-05
3.944714 -5.3302300999999996e-05
3.945714 -5.4279349e-05
3.946714 -5.5250501e-05
3.947714 -5.6215754e-05
3.948714 -5.7175077e-05
3.949714 -5.8128489e-05
3.950714 -5.907599e-05
3.951714 -6.0017595e-05
3.952714 -6.0953317e-05
3.953714 -6.1883173e-05
3.954714 -6.2807169e-05
3.955714 -6.3725315e-05
3.956714 -6.463761199999999e-05
3.957714 -6.554406e-05
3.958714 -6.6444642e-05
3.959714 -6.7339329e-05
3.960714 -6.822809299999999e-05
3.961714 -6.9110877e-05
3.962714 -6.998762399999999e-05
3.963714 -7.0858266e-05
3.964714 -7.1722724e-05
3.965714 -7.258090000000001e-05
3.966714 -7.343270999999999e-05
3.967714 -7.427804e-05
3.968714 -7.5116782e-05
3.969714 -7.594882200000001e-05
3.970714 -7.6774046e-05
3.971714 -7.7592352e-05
3.972714 -7.8403622e-05
3.973714 -7.920776299999999e-05
3.974714 -8.0004673e-05
3.975714 -8.0794268e-05
3.976714 -8.157646799999999e-05
3.977714 -8.235121e-05
3.978714 -8.3118431e-05
3.979714 -8.3878098e-05
3.980714 -8.4630176e-05
3.981714 -8.5374649e-05
3.982714 -8.6111498e-05
3.983714 -8.6840731e-05
3.984714 -8.7562358e-05
3.985714 -8.827638600000001e-05
3.986714 -8.8982836e-05
3.987714 -8.9681731e-05
3.988714 -9.0373095e-05
3.989714 -9.105695e-05
3.990714 -9.1733307e-05
3.991714 -9.240217199999999e-05
3.992714 -9.3063557e-05
3.993714 -9.3717443e-05
3.994714 -9.4363816e-05
3.995714 -9.500265e-05
3.996714 -9.5633891e-05
3.997714 -9.625748599999999e-05
3.998714 -9.687334999999999e-05
3.999714 -9.748142700000001e-05
4.000714 -9.808158e-05
4.001714 -9.867373999999999e-05
4.002714 -9.925777200000001e-05
4.003714 -9.983356200000001e-05
4.004714 -0.00010040097
4.005714 -0.00010095987
4.006714 -0.00010151011999999999
4.007714 -0.0001020516
4.008714 -0.00010258418999999999
4.009714 -0.00010310774
4.010714 -0.00010362218
4.011714 -0.00010412737999999999
4.012714 -0.00010462326
4.013714 -0.00010510973
4.014714 -0.00010558678
4.015714 -0.00010605432000000001
4.016714 -0.00010651236
4.017715 -0.00010696086
4.018714 -0.00010739985000000001
4.019714 -0.00010782935
4.020714 -0.0001082494
4.021714 -0.00010866003
4.022714 -0.0001090613
4.023714 -0.00010945328
4.024714 -0.00010983605
4.025714 -0.00011020966
4.026714 -0.00011057419
4.027714 -0.00011092973
4.028714 -0.00011127632
4.029714 -0.00011161403000000001
4.030715 -0.0001119429
4.031714 -0.00011226299
4.032714 -0.00011257430999999999
4.033714 -0.00011287685999999999
4.034714 -0.00011317068
4.035714 -0.00011345572000000001
4.036714 -0.00011373197
4.037714 -0.00011399936999999999
4.038714 -0.00011425789
4.039714 -0.00011450744
4.040714 -0.00011474795999999999
4.041714 -0.00011497935
4.042714 -0.00011520157
4.043715 -0.00011541449
4.044714 -0.00011561802
4.045714 -0.00011581209999999999
4.046714 -0.00011599660000000001
4.047714 -0.00011617149
4.048714 -0.00011633666
4.049714 -0.00011649207
4.050714 -0.00011663768000000001
4.051714 -0.00011677345
4.052714 -0.00011689933
4.053714 -0.00011701534999999999
4.054714 -0.00011712149
4.055714 -0.00011721777999999999
4.056714 -0.00011730424
4.057714 -0.00011738089999999999
4.058714 -0.00011744780999999999
4.059714 -0.00011750503
4.060714 -0.00011755261999999999
4.061714 -0.00011759064
4.062714 -0.00011761913000000001
4.063715 -0.00011763817
4.064714 -0.00011764781000000001
4.065714 -0.00011764809
4.066714 -0.00011763903999999999
4.067714 -0.00011762069000000001
4.068714 -0.00011759307
4.069714 -0.00011755618
4.070714 -0.00011751
4.071714 -0.00011745451000000001
4.072714 -0.00011738967
4.073714 -0.00011731545
4.074714 -0.00011723178
4.075714 -0.00011713856999999999
4.076715 -0.00011703578000000001
4.077714 -0.0001169233
4.078714 -0.00011680106
4.079714 -0.00011666896
4.080714 -0.00011652692
4.081714 -0.00011637486000000001
4.082714 -0.00011621270999999999
4.083714 -0.00011604039
4.084714 -0.00011585786
4.085714 -0.00011566507999999999
4.086714 -0.00011546203
4.087714 -0.0001152487
4.088714 -0.00011502508000000001
4.089714 -0.00011479121
4.090714 -0.00011454715000000001
4.091714 -0.00011429294000000001
4.092714 -0.00011402866
4.093714 -0.00011375440000000001
4.094714 -0.00011347029
4.095714 -0.0001131764
4.096714 -0.00011287287
4.097714 -0.00011255985
4.098714 -0.00011223742
4.099714 -0.00011190575
4.100714 -0.00011156494
4.101714 -0.00011121511999999999
4.102714 -0.00011085639
4.103714 -0.00011048885
4.104714 -0.00011011256999999999
4.105714 -0.00010972764999999999
4.106714 -0.00010933411
4.107714 -0.000108932
4.108714 -0.00010852133
4.109715 -0.00010810210000000001
4.110714 -0.00010767428999999999
4.111714 -0.00010723788000000001
4.112714 -0.00010679281999999999
4.113714 -0.00010633904
4.114714 -0.00010587646999999999
4.115714 -0.00010540502
4.116714 -0.00010492464999999999
4.117714 -0.00010443525
4.118714 -0.00010393672
4.119714 -0.00010342901
4.120714 -0.00010291204
4.121714 -0.00010238573999999999
4.122715 -0.00010185005999999999
4.123714 -0.00010130493999999999
4.124714 -0.00010075039000000001
4.125714 -0.00010018639
4.126714 -9.961294200000001e-05
4.127714 -9.9030058e-05
4.128714 -9.843780600000001e-05
4.129714 -9.783620999999999e-05
4.130714 -9.7225359e-05
4.131714 -9.660533400000001e-05
4.132714 -9.5976225e-05
4.133714 -9.533813499999999e-05
4.134714 -9.4691171e-05
4.135714 -9.4035443e-05
4.136714 -9.337106200000001e-05
4.137714 -9.269814399999999e-05
4.138714 -9.201679099999999e-05
4.139714 -9.132710399999999e-05
4.140714 -9.062917500000001e-05
4.141714 -8.9923083e-05
4.142715 -8.9208891e-05
4.143714 -8.8486655e-05
4.144714 -8.7756422e-05
4.145714 -8.7018213e-05
4.146714 -8.6272053e-05
4.147714 -8.551792799999999e-05
4.148714 -8.4755851e-05
4.149714 -8.3985782e-05
4.150714 -8.3207703e-05
4.151714 -8.2421587e-05
4.152714 -8.1627388e-05
4.153714 -8.0825089e-05
4.154714 -8.0014644e-05
4.155715 -7.9196025e-05
4.156714 -7.8369209e-05
4.157714 -7.7534202e-05
4.158714 -7.6690986e-05
4.159714 -7.5839586e-05
4.160714 -7.4980022e-05
4.161714 -7.4112353e-05
4.162714 -7.3236629e-05
4.163714 -7.235293e-05
4.164714 -7.1461352e-05
4.165714 -7.0561998e-05
4.166714 -6.9654999e-05
4.167714 -6.8740474e-05
4.168715 -6.781857e-05
4.169714 -6.6889442e-05
4.170714 -6.595323e-05
4.171714 -6.501009e-05
4.172714 -6.406018e-05
4.173714 -6.3103641e-05
4.174714 -6.214061199999999e-05
4.175714 -6.117121500000001e-05
4.176714 -6.0195566000000004e-05
4.177714 -5.9213772e-05
4.178714 -5.8225908e-05
4.179714 -5.7232035000000006e-05
4.180714 -5.6232199000000004e-05
4.181714 -5.5226434000000003e-05
4.182714 -5.4214735e-05
4.183714 -5.3197101e-05
4.184714 -5.2173499e-05
4.185714 -5.1143894e-05
4.186714 -5.0108224e-05
4.187714 -4.9066421e-05
4.188715 -4.8018421e-05
4.189714 -4.6964155000000004e-05
4.190714 -4.5903533e-05
4.191714 -4.4836491e-05
4.192714 -4.3762958e-05
4.193714 -4.2682876000000005e-05
4.194714 -4.1596198e-05
4.195714 -4.0502891e-05
4.196714 -3.9402936999999996e-05
4.197714 -3.8296341e-05
4.198714 -3.7183122e-05
4.199714 -3.6063321e-05
4.200714 -3.4936997e-05
4.201715 -3.3804233e-05
4.202714 -3.2665125e-05
4.203714 -3.1519795e-05
4.204714 -3.0368372000000002e-05
4.205714 -2.9211003e-05
4.206714 -2.8047842e-05
4.207714 -2.6879055999999998e-05
4.208714 -2.5704816e-05
4.209714 -2.4525289e-05
4.210714 -2.3340647e-05
4.211714 -2.215105e-05
4.212714 -2.0956659e-05
4.213714 -1.9757618e-05
4.214714 -1.8554066e-05
4.215714 -1.7346122e-05
4.216714 -1.6133889e-05
4.217714 -1.491746e-05
4.218714 -1.3696904e-05
4.219714 -1.2472277000000001e-05
4.220714 -1.124362e-05
4.221714 -1.0010954e-05
4.222714 -8.7742912e-06
4.223714 -7.5336302999999995e-06
4.224714 -6.2889598e-06
4.225714 -5.0402626e-06
4.226714 -3.7875186e-06
4.227714 -2.5307048999999997e-06
4.228714 -1.2698005e-06
4.229714 -4.7894969e-09
4.230714 1.2643369e-06
4.231714 2.5375785e-06
4.232714 3.8149235e-06
4.233714 5.096346100000001e-06
4.234715 6.3818071e-06
4.235714 7.671251e-06
4.236714 8.9646079e-06
4.237714 1.0261791000000001e-05
4.238714 1.1562699999999999e-05
4.239714 1.2867221e-05
4.240714 1.4175228e-05
4.241714 1.5486587e-05
4.242714 1.6801152e-05
4.243714 1.8118777e-05
4.244714 1.9439311999999998e-05
4.245714 2.0762607e-05
4.246714 2.2088514e-05
4.247715 2.3416899e-05
4.248714 2.4747629e-05
4.249714 2.6080585e-05
4.250714 2.7415663e-05
4.251714 2.8752777e-05
4.252714 3.0091846e-05
4.253714 3.1432816e-05
4.254714 3.2775654e-05
4.255714 3.412033e-05
4.256714 3.5466843e-05
4.257714 3.68152e-05
4.258714 3.8165425e-05
4.259714 3.9517548e-05
4.260714 4.0871611999999996e-05
4.261714 4.222766e-05
4.262714 4.3585737e-05
4.263714 4.4945895e-05
4.264714 4.6308173000000004e-05
4.265714 4.7672614e-05
4.266714 4.9039232e-05
4.267715 5.040805e-05
4.268714 5.1779051000000006e-05
4.269714 5.3152223e-05
4.270714 5.4527526999999996e-05
4.271714 5.5904894000000004e-05
4.272714 5.7284262e-05
4.273714 5.8665518e-05
4.274714 6.0048546e-05
4.275714 6.143320699999999e-05
4.276714 6.2819345e-05
4.277714 6.4206802e-05
4.278714 6.5595384e-05
4.279714 6.6984916e-05
4.280715 6.8375198e-05
4.281714 6.9766025e-05
4.282714 7.115721100000001e-05
4.283714 7.2548562e-05
4.284714 7.3939884e-05
4.285714 7.5331008e-05
4.286714 7.6721773e-05
4.287714 7.811203200000001e-05
4.288714 7.9501666e-05
4.289714 8.089055e-05
4.290714 8.2278598e-05
4.291714 8.3665742e-05
4.292714 8.5051937e-05
4.293715 8.6437143e-05
4.294714 8.7821348e-05
4.295714 8.9204559e-05
4.296714 9.0586792e-05
4.297714 9.1968064e-05
4.298714 9.334841599999999e-05
4.299714 9.4727892e-05
4.300714 9.6106533e-05
4.301714 9.7484372e-05
4.302714 9.886145999999999e-05
4.303714 0.00010023782
4.304714 0.00010161347
4.305714 0.00010298842
4.306714 0.00010436265
4.307714 0.00010573617
4.308714 0.00010710892999999999
4.309714 0.00010848087
4.310714 0.00010985190000000001
4.311714 0.00011122197
4.312714 0.00011259094000000002
4.313715 0.00011395872999999999
4.314714 0.00011532517
4.315714 0.00011669014999999999
4.316714 0.00011805350000000001
4.317714 0.0001194151
4.318714 0.00012077476999999999
4.319714 0.00012213234999999999
4.320714 0.00012348772
4.321714 0.00012484073
4.322714 0.00012619125
4.323714 0.00012753915999999998
4.324714 0.00012888435000000002
4.325714 0.00013022673
4.326715 0.00013156623
4.327714 0.00013290277
4.328714 0.00013423632
4.329714 0.00013556685000000001
4.330714 0.00013689433000000002
4.331714 0.00013821875
4.332714 0.00013954015
4.333714 0.00014085849
4.334714 0.00014217383
4.335714 0.00014348616999999999
4.336714 0.00014479553999999998
4.337714 0.00014610196
4.338714 0.00014740541
4.339714 0.00014870592
4.340714 0.00015000347
4.341714 0.00015129805
4.342714 0.0001525896
4.343714 0.00015387807
4.344714 0.00015516340999999998
4.345714 0.00015644553
4.346714 0.00015772429000000002
4.347714 0.00015899961
4.348714 0.00016027134
4.349714 0.00016153931999999998
4.350714 0.00016280340999999998
4.351714 0.00016406342999999998
4.352714 0.00016531920000000002
4.353714 0.00016657057
4.354714 0.00016781734
4.355714 0.00016905934
4.356714 0.00017029643
4.357714 0.00017152842
4.358714 0.00017275518
4.359715 0.00017397657
4.360714 0.0001751925
4.361714 0.00017640286
4.362714 0.00017760757
4.363714 0.00017880659
4.364714 0.00017999986
4.365714 0.00018118736
4.366714 0.0001823691
4.367714 0.00018354510999999999
4.368714 0.0001847154
4.369714 0.00018588
4.370714 0.00018703898
4.371714 0.00018819239
4.372715 0.00018934028
4.373714 0.00019048271
4.374714 0.00019161976000000002
4.375714 0.00019275144
4.376714 0.00019387778
4.377714 0.00019499887
4.378714 0.00019611466
4.379714 0.00019722517999999997
4.380714 0.00019833042
4.381714 0.00019943034
4.382714 0.00020052486999999999
4.383714 0.00020161397
4.384714 0.00020269749
4.385714 0.00020377537999999998
4.386714 0.00020484749
4.387714 0.00020591368999999999
4.388714 0.00020697387
4.389714 0.00020802783999999998
4.390714 0.00020907546
4.391714 0.00021011658
4.392715 0.00021115106
4.393714 0.00021217871999999998
4.394714 0.00021319943
4.395714 0.00021421304
4.396714 0.00021521942
4.397714 0.00021621850000000002
4.398714 0.00021721012
4.399714 0.00021819424
4.400714 0.00021917078
4.401714 0.00022013970999999998
4.402714 0.00022110096000000002
4.403714 0.00022205452
4.404714 0.00022300039
4.405715 0.00022393856
4.406714 0.00022486906
4.407714 0.00022579186
4.408714 0.00022670702
4.409714 0.00022761453
4.410714 0.00022851441
4.411714 0.00022940668999999999
4.412714 0.00023029138
4.413714 0.00023116844999999998
4.414714 0.00023203793
4.415714 0.00023289981
4.416714 0.00023375400999999999
4.417714 0.00023460052
4.418715 0.00023543926
4.419714 0.00023627012999999998
4.420714 0.0002370931
4.421714 0.00023790806
4.422714 0.00023871487
4.423714 0.00023951345
4.424714 0.00024030366999999999
4.425714 0.00024108538
4.426714 0.00024185847
4.427714 0.00024262285000000003
4.428714 0.00024337835000000002
4.429714 0.00024412489
4.430714 0.00024486232999999997
4.431714 0.00024559056
4.432714 0.00024630956
4.433714 0.00024701924000000003
4.434714 0.0002477195
4.435714 0.00024841030999999997
4.436714 0.0002490917
4.437714 0.00024976362000000003
4.438715 0.00025042609
4.439714 0.00025107914999999997
4.440714 0.00025172276
4.441714 0.00025235702
4.442714 0.000252982
4.443714 0.0002535977
4.444714 0.00025420422
4.445714 0.00025480158
4.446714 0.00025538986
4.447714 0.0002559691
4.448714 0.00025653935000000003
4.449714 0.00025710064999999997
4.450714 0.00025765301
4.451715 0.00025819647
4.452714 0.00025873098
4.453714 0.00025925651
4.454714 0.00025977304
4.455714 0.00026028051
4.456714 0.00026077889
4.457714 0.00026126802
4.458714 0.00026174787
4.459714 0.00026221828
4.460714 0.00026267915
4.461714 0.00026313035
4.462714 0.0002635717
4.463714 0.00026400311999999997
4.464714 0.00026442447
4.465714 0.00026483558
4.466714 0.00026523635
4.467714 0.00026562666
4.468714 0.00026600637000000004
4.469714 0.00026637542
4.470714 0.00026673367
4.471714 0.00026708111999999997
4.472714 0.00026741766
4.473714 0.00026774323
4.474714 0.00026805785
4.475714 0.00026836149
4.476714 0.00026865414
4.477714 0.00026893579000000003
4.478714 0.00026920648
4.479714 0.00026946625000000003
4.480714 0.00026971509
4.481714 0.0002699531
4.482714 0.00027018029
4.483714 0.00027039671
4.484715 0.00027060241000000004
4.485714 0.00027079740999999996
4.486714 0.00027098173999999997
4.487714 0.00027115541
4.488714 0.00027131846
4.489714 0.00027147091
4.490714 0.0002716127
4.491714 0.00027174383
4.492714 0.00027186431000000003
4.493714 0.00027197405
4.494714 0.000272073
4.495714 0.00027216115000000004
4.496714 0.00027223841
4.497715 0.00027230471
4.498714 0.00027235999
4.499714 0.00027240415
4.500714 0.00027243714000000003
4.501714 0.00027245887
4.502714 0.00027246930999999996
4.503714 0.00027246839999999997
4.504714 0.00027245603
4.505714 0.00027243222999999997
4.506714 0.00027239691
4.507714 0.0002723501
4.508714 0.00027229173
4.509714 0.00027222186
4.510714 0.00027214044
4.511714 0.00027204755
4.512714 0.00027194321
4.513714 0.00027182743
4.514714 0.00027170028999999997
4.515714 0.00027156179
4.516714 0.00027141204999999997
4.517715 0.00027125109
4.518714 0.00027107894
4.519714 0.00027089568
4.520714 0.00027070134
4.521714 0.00027049596
4.522714 0.00027027957
4.523714 0.00027005215
4.524714 0.00026981377
4.525714 0.00026956441
4.526714 0.000269304
4.527714 0.00026903256
4.528714 0.00026875
4.529714 0.0002684563
4.530715 0.00026815142
4.531714 0.00026783522999999996
4.532714 0.00026750768
4.533714 0.00026716864
4.534714 0.00026681805
4.535714 0.00026645582
4.536714 0.00026608184
4.537714 0.00026569603
4.538714 0.00026529831
4.539714 0.00026488858
4.540714 0.00026446678
4.541714 0.00026403284
4.542714 0.00026358671
4.543715 0.00026312835
4.544714 0.0002626577
4.545714 0.00026217483
4.546714 0.00026167966
4.547714 0.00026117227
4.548714 0.00026065265999999996
4.549714 0.00026012087
4.550714 0.00025957695
4.551714 0.00025902095
4.552714 0.00025845297
4.553714 0.00025787303000000003
4.554714 0.00025728125
4.555714 0.00025667766
4.556714 0.00025606241
4.557714 0.00025543552
4.558714 0.0002547971
4.559714 0.0002541472
4.560714 0.00025348588
4.561714 0.0002528132
4.562714 0.00025212919
4.563715 0.0002514339
4.564714 0.00025072736
4.565714 0.00025000957
4.566714 0.00024928056
4.567714 0.0002485403
4.568714 0.00024778878
4.569714 0.00024702601
4.570714 0.00024625197
4.571714 0.00024546659
4.572714 0.0002446699
4.573714 0.00024386181
4.574714 0.00024304233999999998
4.575714 0.00024221142
4.576715 0.00024136908999999998
4.577714 0.00024051528000000003
4.578714 0.00023964998999999998
4.579714 0.00023877321
4.580714 0.00023788493
4.581714 0.00023698517000000002
4.582714 0.00023607392
4.583714 0.00023515122
4.584714 0.00023421708
4.585714 0.00023327156999999998
4.586714 0.00023231469000000002
4.587714 0.00023134651
4.588714 0.00023036707
4.589714 0.00022937641
4.590714 0.00022837455000000002
4.591714 0.00022736160000000002
4.592714 0.00022633758
4.593714 0.00022530248
4.594714 0.00022425643
4.595714 0.00022319941000000003
4.596714 0.00022213145999999998
4.597714 0.00022105260000000003
4.598714 0.00021996284
4.599714 0.00021886217
4.600714 0.00021775061
4.601714 0.00021662812999999998
4.602714 0.00021549472
4.603714 0.00021435037000000002
4.604714 0.00021319501999999998
4.605714 0.00021202867999999998
4.606714 0.00021085129
4.607714 0.00020966286
4.608714 0.00020846333
4.609715 0.00020725263000000003
4.610714 0.00020603081000000002
4.611714 0.00020479781
4.612714 0.00020355367
4.613714 0.00020229832
4.614714 0.00020103177999999998
4.615714 0.00019975412
4.616714 0.00019846532
4.617714 0.00019716542
4.618714 0.0001958545
4.619714 0.00019453262
4.620714 0.0001931998
4.621714 0.00019185618
4.622715 0.00019050183
4.623714 0.00018913687
4.624714 0.00018776137
4.625714 0.00018637548
4.626714 0.00018497929
4.627714 0.0001835729
4.628714 0.00018215642999999998
4.629714 0.00018073001
4.630714 0.00017929374
4.631714 0.0001778477
4.632714 0.00017639202
4.633714 0.00017492678
4.634714 0.00017345202000000002
4.635714 0.00017196785
4.636714 0.00017047431
4.637714 0.00016897146
4.638714 0.00016745935
4.639714 0.00016593799
4.640714 0.0001644074
4.641714 0.00016286762000000001
4.642715 0.00016131861
4.643714 0.00015976042
4.644714 0.00015819301
4.645714 0.00015661637
4.646714 0.00015503053
4.647714 0.00015343545
4.648714 0.00015183111
4.649714 0.00015021752999999998
4.650714 0.00014859470000000002
4.651714 0.00014696261000000002
4.652714 0.00014532127
4.653714 0.00014367069999999998
4.654714 0.00014201089
4.655715 0.00014034191
4.656714 0.00013866376999999998
4.657714 0.00013697651
4.658714 0.00013528017
4.659714 0.00013357482
4.660714 0.0001318605
4.661714 0.00013013728
4.662714 0.00012840522
4.663714 0.00012666443
4.664714 0.00012491492
4.665714 0.0001231568
4.666714 0.00012139013
4.667714 0.00011961499
4.668715 0.00011783144
4.669714 0.00011603953
4.670714 0.00011423932999999998
4.671714 0.00011243093
4.672714 0.00011061434999999999
4.673714 0.00010878964000000001
4.674714 0.00010695685
4.675714 0.00010511602
4.676714 0.00010326719
4.677714 0.00010141038999999999
4.678714 9.954566200000001e-05
4.679714 9.767303500000001e-05
4.680714 9.5792541e-05
4.681714 9.390422e-05
4.682714 9.2008099e-05
4.683714 9.010422e-05
4.684714 8.8192627e-05
4.685714 8.6273377e-05
4.686714 8.434651e-05
4.687714 8.2412106e-05
4.688715 8.047022099999999e-05
4.689714 7.8520941e-05
4.690714 7.6564351e-05
4.691714 7.460054099999999e-05
4.692714 7.262961500000001e-05
4.693714 7.065168e-05
4.694714 6.866685e-05
4.695714 6.667523799999999e-05
4.696714 6.4676976e-05
4.697714 6.2672177e-05
4.698714 6.0660989000000004e-05
4.699714 5.8643519e-05
4.700714 5.6619899e-05
4.701715 5.4590259e-05
4.702714 5.2554719e-05
4.703714 5.0513387e-05
4.704714 4.8466381e-05
4.705714 4.64138e-05
4.706714 4.4355735e-05
4.707714 4.2292277e-05
4.708714 4.0223497e-05
4.709714 3.8149469e-05
4.710714 3.6070242e-05
4.711714 3.398587e-05
4.712714 3.1896391e-05
4.713714 2.9801835999999998e-05
4.714714 2.7702234e-05
4.715714 2.5597603e-05
4.716714 2.3487958e-05
4.717714 2.1373313e-05
4.718714 1.9253675e-05
4.719714 1.7129057e-05
4.720714 1.4999466e-05
4.721714 1.2864916e-05
4.722714 1.0725424e-05
4.723714 8.5810122e-06
4.724714 6.4317049e-06
4.725714 4.277539e-06
4.726714 2.1185542000000002e-06
4.727714 -4.5199762999999995e-08
4.728714 -2.2136659e-06
4.729714 -4.3867785999999995e-06
4.730714 -6.5644642e-06
4.731714 -8.7466418e-06
4.732714 -1.0933222e-05
4.733714 -1.3124111999999998e-05
4.734715 -1.5319209e-05
4.735714 -1.7518410000000002e-05
4.736714 -1.9721607e-05
4.737714 -2.1928689e-05
4.738714 -2.4139544000000002e-05
4.739714 -2.6354061e-05
4.740714 -2.8572127999999997e-05
4.741714 -3.0793643e-05
4.742714 -3.3018492e-05
4.743714 -3.5246575e-05
4.744714 -3.7477798000000003e-05
4.745714 -3.9712066e-05
4.746714 -4.1949289e-05
4.747715 -4.4189386e-05
4.748714 -4.6432277e-05
4.749714 -4.8677884000000007e-05
4.750714 -5.0926138000000004e-05
4.751714 -5.317696199999999e-05
4.752714 -5.5430303e-05
4.753714 -5.7686088000000004e-05
4.754714 -5.9944244e-05
4.755714 -6.220471400000001e-05
4.756714 -6.4467423e-05
4.757714 -6.6732298e-05
4.758714 -6.899926499999999e-05
4.759714 -7.1268244e-05
4.760714 -7.353915e-05
4.761714 -7.5811892e-05
4.762714 -7.808636700000001e-05
4.763714 -8.0362474e-05
4.764714 -8.2640099e-05
4.765714 -8.4919134e-05
4.766714 -8.7199447e-05
4.767715 -8.948091500000001e-05
4.768714 -9.176341099999999e-05
4.769714 -9.40468e-05
4.770714 -9.6330939e-05
4.771714 -9.8615703e-05
4.772714 -0.00010090096000000001
4.773714 -0.00010318656
4.774714 -0.00010547240000000001
4.775714 -0.00010775834
4.776714 -0.00011004427
4.777714 -0.00011233008000000001
4.778714 -0.00011461566
4.779714 -0.00011690090999999999
4.780715 -0.00011918577
4.781714 -0.00012147015
4.782714 -0.00012375399
4.783714 -0.00012603723
4.784714 -0.00012831981
4.785714 -0.00013060171
4.786714 -0.00013288289
4.787714 -0.00013516334
4.788714 -0.00013744301
4.789714 -0.0001397219
4.790714 -0.00014199998
4.791714 -0.00014427726
4.792714 -0.00014655369
4.793715 -0.00014882929000000001
4.794714 -0.00015110401
4.795714 -0.00015337781
4.796714 -0.00015565067999999998
4.797714 -0.00015792256
4.798714 -0.00016019341
4.799714 -0.00016246314000000002
4.800714 -0.0001647317
4.801714 -0.00016699901
4.802714 -0.00016926496
4.803714 -0.00017152946
4.804714 -0.0001737924
4.805714 -0.00017605364
4.806714 -0.00017831309
4.807714 -0.00018057059
4.808714 -0.000182826
4.809714 -0.00018507919
4.810714 -0.00018733002
4.811714 -0.00018957834
4.812714 -0.00019182403000000001
4.813715 -0.00019406691
4.814714 -0.00019630686
4.815714 -0.00019854376
4.816714 -0.0002007775
4.817714 -0.00020300789999999998
4.818714 -0.00020523491000000002
4.819714 -0.0002074584
4.820714 -0.00020967826999999999
4.821714 -0.00021189442
4.822714 -0.00021410679000000003
4.823714 -0.00021631526999999997
4.824714 -0.00021851974000000002
4.825714 -0.00022072022000000003
4.826715 -0.00022291661
4.827714 -0.00022510881
4.828714 -0.00022729675
4.829714 -0.00022948041000000002
4.830714 -0.00023165965
4.831714 -0.00023383448
4.832714 -0.00023600476000000002
4.833714 -0.00023817042
4.834714 -0.00024033140999999997
4.835714 -0.00024248759
4.836714 -0.00024463891
4.837714 -0.00024678522999999996
4.838714 -0.00024892645
4.839714 -0.00025106244
4.840714 -0.00025319313999999996
4.841714 -0.0002553184
4.842714 -0.00025743809
4.843714 -0.00025955208000000003
4.844714 -0.00026166028
4.845714 -0.00026376257999999997
4.846714 -0.00026585885
4.847714 -0.00026794896
4.848714 -0.00027003283999999997
4.849714 -0.00027211038
4.850714 -0.0002741815
4.851714 -0.00027624615
4.852714 -0.00027830422
4.853714 -0.00028035568000000003
4.854714 -0.00028240042
4.855714 -0.00028443851
4.856714 -0.00028646982
4.857714 -0.00028849436
4.858714 -0.00029051212
4.859715 -0.0002925231
4.860714 -0.00029452723999999996
4.861714 -0.0002965246
4.862714 -0.00029851515
4.863714 -0.00030049887
4.864714 -0.00030247577000000003
4.865714 -0.00030444583
4.866714 -0.00030640902000000003
4.867714 -0.00030836529
4.868714 -0.00031031466000000003
4.869714 -0.00031225704000000003
4.870714 -0.00031419236
4.871714 -0.0003161206
4.872715 -0.00031804161000000003
4.873714 -0.0003199553
4.874714 -0.00032186158
4.875714 -0.00032376032999999996
4.876714 -0.00032565142
4.877714 -0.00032753469
4.878714 -0.00032940994999999996
4.879714 -0.00033127712
4.880714 -0.00033313602
4.881714 -0.00033498645
4.882714 -0.00033682825
4.883714 -0.00033866127
4.884714 -0.00034048537
4.885714 -0.00034230037999999997
4.886714 -0.00034410616
4.887714 -0.00034590255
4.888714 -0.00034768946
4.889714 -0.00034946675000000003
4.890714 -0.0003512343
4.891714 -0.00035299206000000003
4.892715 -0.00035473993
4.893714 -0.00035647784
4.894714 -0.00035820572
4.895714 -0.00035992352
4.896714 -0.00036163124
4.897714 -0.00036332879
4.898714 -0.00036501622
4.899714 -0.00036669344
4.900714 -0.00036836047
4.901714 -0.00037001728
4.902714 -0.00037166387
4.903714 -0.00037330021
4.904714 -0.00037492628
4.905715 -0.00037654204
4.906714 -0.0003781475
4.907714 -0.00037974256999999997
4.908714 -0.00038132725
4.909714 -0.0003829015
4.910714 -0.00038446519
4.911714 -0.00038601833999999996
4.912714 -0.00038756075000000005
4.913714 -0.00038909252000000004
4.914714 -0.00039061346999999996
4.915714 -0.00039212346
4.916714 -0.00039362244
4.917714 -0.00039511037
4.918715 -0.00039658717
4.919714 -0.00039805273
4.920714 -0.00039950692
4.921714 -0.00040094968999999995
4.922714 -0.00040238105999999997
4.923714 -0.00040380082000000003
4.924714 -0.00040520903999999996
4.925714 -0.00040660561000000004
4.926714 -0.00040799054999999997
4.927714 -0.00040936375000000003
4.928714 -0.00041072525999999996
4.929714 -0.00041207504000000003
4.930714 -0.00041341314000000004
4.931714 -0.00041473949999999997
4.932714 -0.00041605413
4.933714 -0.00041735701999999996
4.934714 -0.00041864823000000004
4.935714 -0.00041992765999999997
4.936714 -0.00042119540999999996
4.937714 -0.00042245141999999996
4.938715 -0.0004236957
4.939714 -0.0004249282
4.940714 -0.00042614887999999995
4.941714 -0.00042735768999999996
4.942714 -0.00042855462999999997
4.943714 -0.00042973957
4.944714 -0.0004309125
4.945714 -0.00043207328
4.946714 -0.00043322179
4.947714 -0.00043435793
4.948714 -0.00043548166
4.949714 -0.00043659275
4.950714 -0.00043769109999999996
4.951715 -0.00043877658
4.952714 -0.00043984901000000004
4.953714 -0.00044090825000000003
4.954714 -0.00044195426000000004
4.955714 -0.00044298677
4.956714 -0.00044400576000000003
4.957714 -0.00044501107000000003
4.958714 -0.0004460026
4.959714 -0.00044698027
4.960714 -0.00044794405999999996
4.961714 -0.00044889383999999996
4.962714 -0.00044982953
4.963714 -0.00045075117
4.964714 -0.00045165871000000005
4.965714 -0.00045255215
4.966714 -0.00045343149
4.967714 -0.00045429683
4.968714 -0.00045514812
4.969714 -0.00045598540000000003
4.970714 -0.00045680877
4.971714 -0.00045761826
4.972714 -0.00045841393
4.973714 -0.00045919587
4.974714 -0.00045996403
4.975714 -0.00046071858999999996
4.976714 -0.00046145951
4.977714 -0.00046218688
4.978714 -0.00046290065000000004
4.979714 -0.00046360087
4.980714 -0.00046428754
4.981714 -0.00046496065999999996
4.982714 -0.00046562027
4.983714 -0.00046626624000000003
4.984715 -0.00046689855999999997
4.985714 -0.0004675172
4.986714 -0.00046812211
4.987714 -0.00046871318999999994
4.988714 -0.00046929044
4.989714 -0.00046985374
4.990714 -0.00047040303000000003
4.991714 -0.00047093818
4.992714 -0.00047145917999999996
4.993714 -0.00047196594999999997
4.994714 -0.00047245849000000003
4.995714 -0.00047293665
4.996714 -0.00047340044999999995
4.997715 -0.00047384982999999997
4.998714 -0.0004742848
4.999714 -0.00047470529999999996
5.000714 -0.00047511139
5.001714 -0.00047550302
5.002714 -0.00047588023000000003
5.003714 -0.00047624308
5.004714 -0.00047659155000000003
5.005714 -0.00047692565000000006
5.006714 -0.00047724548
5.007714 -0.00047755107
5.008714 -0.00047784237999999997
5.009714 -0.00047811949999999995
5.010714 -0.00047838244000000005
5.011714 -0.00047863127000000004
5.012714 -0.00047886592
5.013714 -0.00047908648
5.014714 -0.00047929288
5.015714 -0.00047948511
5.016714 -0.00047966309
5.017715 -0.00047982685
5.018714 -0.00047997637
5.019714 -0.00048011151999999995
5.020714 -0.00048023221
5.021714 -0.00048033844
5.022714 -0.00048043012
5.023714 -0.00048050715
5.024714 -0.00048056940999999996
5.025714 -0.00048061688
5.026714 -0.00048064943999999996
5.027714 -0.00048066704
5.028714 -0.00048066962999999995
5.029714 -0.00048065717000000003
5.030715 -0.00048062961
5.031714 -0.00048058696
5.032714 -0.00048052907
5.033714 -0.00048045608
5.034714 -0.00048036795
5.035714 -0.00048026477
5.036714 -0.00048014658
5.037714 -0.00048001338999999996
5.038714 -0.00047986537
5.039714 -0.00047970252
5.040714 -0.00047952498999999995
5.041714 -0.00047933289999999994
5.042714 -0.00047912631
5.043715 -0.00047890538999999997
5.044714 -0.00047867023999999996
5.045714 -0.00047842091
5.046714 -0.00047815756
5.047714 -0.00047788026
5.048714 -0.00047758912999999997
5.049714 -0.00047728426999999997
5.050714 -0.00047696567
5.051714 -0.00047663339000000003
5.052714 -0.00047628755
5.053714 -0.00047592807
5.054714 -0.00047555509
5.055714 -0.00047516851
5.056714 -0.00047476838
5.057714 -0.00047435465
5.058714 -0.00047392728000000004
5.059714 -0.00047348617
5.060714 -0.00047303142
5.061714 -0.00047256284999999996
5.062714 -0.00047208046000000005
5.063715 -0.00047158414
5.064714 -0.00047107396000000003
5.065714 -0.00047054978
5.066714 -0.00047001157999999996
5.067714 -0.00046945934
5.068714 -0.00046889299
5.069714 -0.00046831269
5.070714 -0.00046771829000000003
5.071714 -0.00046710988
5.072714 -0.00046648747
5.073714 -0.00046585105
5.074714 -0.00046520076000000003
5.075714 -0.00046453661
5.076715 -0.00046385867
5.077714 -0.00046316699999999995
5.078714 -0.00046246167999999994
5.079714 -0.00046174277
5.080714 -0.0004610104
5.081714 -0.00046026461999999996
5.082714 -0.00045950555
5.083714 -0.00045873321
5.084714 -0.00045794768
5.085714 -0.00045714901
5.086714 -0.00045633724
5.087714 -0.00045551236999999997
5.088714 -0.00045467449999999997
5.089714 -0.00045382358
5.090714 -0.00045295969
5.091714 -0.00045208276
5.092714 -0.00045119277
5.093714 -0.00045028973999999995
5.094714 -0.00044937369000000004
5.095714 -0.00044844455
5.096714 -0.00044750236000000004
5.097714 -0.00044654703000000003
5.098714 -0.00044557864
5.099714 -0.00044459716
5.100714 -0.00044360248999999997
5.101714 -0.00044259481999999996
5.102714 -0.000441574
5.103714 -0.00044054018
5.104714 -0.0004394934
5.105714 -0.00043843374
5.106714 -0.00043736127
5.107714 -0.00043627606
5.108714 -0.00043517821
5.109715 -0.00043406785
5.110714 -0.00043294517000000003
5.111714 -0.00043181026
5.112714 -0.00043066325
5.113714 -0.00042950433
5.114714 -0.00042833366999999996
5.115714 -0.00042715137
5.116714 -0.00042595766
5.117714 -0.00042475258
5.118714 -0.00042353636000000004
5.119714 -0.00042230908999999996
5.120714 -0.0004210709
5.121714 -0.00041982183999999997
5.122715 -0.0004185621
5.123714 -0.00041729168
5.124714 -0.00041601065
5.125714 -0.00041471908000000003
5.126714 -0.00041341696
5.127714 -0.00041210433
5.128714 -0.00041078115
5.129714 -0.00040944751000000003
5.130714 -0.00040810328
5.131714 -0.00040674844999999995
5.132714 -0.00040538307
5.133714 -0.00040400701
5.134714 -0.0004026203
5.135714 -0.00040122286
5.136714 -0.00039981469
5.137714 -0.00039839574
5.138714 -0.00039696606
5.139714 -0.00039552559999999997
5.140714 -0.00039407441
5.141714 -0.00039261248999999997
5.142715 -0.00039113988000000004
5.143714 -0.00038965658999999997
5.144714 -0.00038816269999999997
5.145714 -0.00038665829999999995
5.146714 -0.00038514345000000005
5.147714 -0.00038361832
5.148714 -0.00038208291
5.149714 -0.00038053737999999996
5.150714 -0.00037898185
5.151714 -0.00037741647
5.152714 -0.00037584132
5.153714 -0.00037425655000000003
5.154714 -0.00037266223
5.155715 -0.00037105856
5.156714 -0.00036944559
5.157714 -0.00036782346
5.158714 -0.00036619226
5.159714 -0.00036455206
5.160714 -0.00036290296000000003
5.161714 -0.00036124502
5.162714 -0.00035957833
5.163714 -0.00035790287999999996
5.164714 -0.00035621881
5.165714 -0.00035452613
5.166714 -0.00035282487
5.167714 -0.00035111509
5.168715 -0.00034939681
5.169714 -0.00034767008
5.170714 -0.00034593495
5.171714 -0.00034419147
5.172714 -0.00034243969
5.173714 -0.00034067966
5.174714 -0.00033891149
5.175714 -0.00033713522
5.176714 -0.00033535096
5.177714 -0.0003335588
5.178714 -0.00033175884
5.179714 -0.00032995124
5.180714 -0.00032813609
5.181714 -0.00032631358
5.182714 -0.00032448379
5.183714 -0.00032264691
5.184714 -0.00032080306
5.185714 -0.0003189524
5.186714 -0.00031709508
5.187714 -0.00031523125
5.188715 -0.00031336103
5.189714 -0.00031148454
5.190714 -0.00030960193
5.191714 -0.0003077133
5.192714 -0.00030581875
5.193714 -0.00030391834
5.194714 -0.0003020122
5.195714 -0.00030010032999999996
5.196714 -0.00029818279
5.197714 -0.00029625962
5.198714 -0.00029433082999999997
5.199714 -0.00029239645
5.200714 -0.00029045646
5.201715 -0.00028851082
5.202714 -0.00028655959
5.203714 -0.00028460270000000003
5.204714 -0.00028264017
5.205714 -0.00028067195
5.206714 -0.00027869805000000004
5.207714 -0.00027671845
5.208714 -0.00027473318
5.209714 -0.00027274225
5.210714 -0.00027074567999999996
5.211714 -0.00026874352000000003
5.212714 -0.00026673581
5.213714 -0.00026472262
5.214714 -0.00026270404
5.215714 -0.00026068014000000004
5.216714 -0.00025865108
5.217714 -0.00025661693
5.218714 -0.00025457787
5.219714 -0.00025253403
5.220714 -0.00025048553
5.221714 -0.00024843257000000004
5.222714 -0.00024637529
5.223714 -0.00024431386
5.224714 -0.00024224846
5.225714 -0.00024017922000000002
5.226714 -0.00023810632999999998
5.227714 -0.00023602993
5.228714 -0.00023395016
5.229714 -0.00023186717000000002
5.230714 -0.00022978106
5.231714 -0.000227692
5.232714 -0.00022560001999999998
5.233714 -0.00022350528
5.234715 -0.00022140786999999998
5.235714 -0.0002193078
5.236714 -0.00021720521
5.237714 -0.00021510013999999998
5.238714 -0.00021299265000000001
5.239714 -0.00021088279
5.240714 -0.0002087706
5.241714 -0.00020665615999999998
5.242714 -0.00020453949
5.243714 -0.00020242064
5.244714 -0.00020029968
5.245714 -0.00019817663999999999
5.246714 -0.00019605161
5.247715 -0.00019392467
5.248714 -0.00019179585999999998
5.249714 -0.00018966529
5.250714 -0.00018753303
5.251714 -0.0001853992
5.252714 -0.00018326386
5.253714 -0.00018112717
5.254714 -0.00017898918
5.255714 -0.00017685005
5.256714 -0.00017470986
5.257714 -0.00017256875
5.258714 -0.00017042681000000001
5.259714 -0.00016828415
5.260714 -0.00016614085999999998
5.261714 -0.00016399706
5.262714 -0.00016185282
5.263714 -0.00015970824
5.264714 -0.00015756336
5.265714 -0.00015541825
5.266714 -0.00015327299
5.267715 -0.0001511276
5.268714 -0.00014898211999999999
5.269714 -0.00014683658
5.270714 -0.000144691
5.271714 -0.0001425454
5.272714 -0.00014039981
5.273714 -0.00013825420999999998
5.274714 -0.00013610864
5.275714 -0.00013396311
5.276714 -0.00013181763
5.277714 -0.00012967222000000002
5.278714 -0.00012752691
5.279714 -0.00012538177
5.280715 -0.00012323682000000001
5.281714 -0.0001210921
5.282714 -0.00011894772000000001
5.283714 -0.00011680373000000001
5.284714 -0.00011466023999999999
5.285714 -0.00011251735
5.286714 -0.00011037520000000001
5.287714 -0.00010823387
5.288714 -0.00010609353
5.289714 -0.00010395432
5.290714 -0.00010181639
5.291714 -9.967988e-05
5.292714 -9.7544967e-05
5.293715 -9.541180399999998e-05
5.294714 -9.3280551e-05
5.295714 -9.115135e-05
5.296714 -8.9024365e-05
5.297714 -8.6899729e-05
5.298714 -8.4777588e-05
5.299714 -8.265806199999999e-05
5.300714 -8.054126399999999e-05
5.301714 -7.8427314e-05
5.302714 -7.6316292e-05
5.303714 -7.4208288e-05
5.304714 -7.2103364e-05
5.305714 -7.000159000000001e-05
5.306714 -6.7903011e-05
5.307714 -6.5807671e-05
5.308714 -6.3715601e-05
5.309714 -6.1626832e-05
5.310714 -5.9541383999999995e-05
5.311714 -5.745927800000001e-05
5.312714 -5.5380525e-05
5.313715 -5.3305149000000006e-05
5.314714 -5.1233161e-05
5.315714 -4.9164589000000003e-05
5.316714 -4.7099456e-05
5.317714 -4.5037791e-05
5.318714 -4.2979627000000005e-05
5.319714 -4.0925005e-05
5.320714 -3.8873978e-05
5.321714 -3.6826597e-05
5.322714 -3.4782923000000005e-05
5.323714 -3.2743026e-05
5.324714 -3.0706977e-05
5.325714 -2.8674853e-05
5.326715 -2.6646740000000003e-05
5.327714 -2.4622713000000003e-05
5.328714 -2.2602862e-05
5.329714 -2.0587271e-05
5.330714 -1.8576026e-05
5.331714 -1.6569207e-05
5.332714 -1.4566892000000001e-05
5.333714 -1.2569156999999999e-05
5.334714 -1.0576069e-05
5.335714 -8.5876934e-06
5.336714 -6.604089e-06
5.337714 -4.6253056e-06
5.338714 -2.6513908e-06
5.339714 -6.8238442e-07
5.340714 1.2816774999999999e-06
5.341714 3.2407637e-06
5.342714 5.1948458e-06
5.343714 7.1438976e-06
5.344714 9.0878942e-06
5.345714 1.102681e-05
5.346714 1.2960619000000001e-05
5.347714 1.4889289e-05
5.348714 1.6812788e-05
5.349714 1.8731075e-05
5.350714 2.0644103e-05
5.351714 2.2551822e-05
5.352714 2.4454170000000002e-05
5.353714 2.6351073999999998e-05
5.354714 2.8242458999999997e-05
5.355714 3.0128245e-05
5.356714 3.2008333e-05
5.357714 3.3882623e-05
5.358714 3.5751009e-05
5.359715 3.7613378e-05
5.360714 3.9469612e-05
5.361714 4.1319592e-05
5.362714 4.31632e-05
5.363714 4.5000316999999997e-05
5.364714 4.683082e-05
5.365714 4.8654595999999996e-05
5.366714 5.0471539000000006e-05
5.367714 5.2281540999999996e-05
5.368714 5.408451199999999e-05
5.369714 5.5880361e-05
5.370714 5.7669017999999995e-05
5.371714 5.9450412e-05
5.372715 6.122449500000001e-05
5.373714 6.2991211e-05
5.374714 6.4750543e-05
5.375714 6.6502452e-05
5.376714 6.8246931e-05
5.377714 6.998398e-05
5.378714 7.171359499999999e-05
5.379714 7.3435797e-05
5.380714 7.5150592e-05
5.381714 7.685799800000001e-05
5.382714 7.8558037e-05
5.383714 8.0250737e-05
5.384714 8.1936116e-05
5.385714 8.3614185e-05
5.386714 8.5284967e-05
5.387714 8.6948472e-05
5.388714 8.8604702e-05
5.389714 9.025366099999999e-05
5.390714 9.1895333e-05
5.391714 9.3529707e-05
5.392715 9.515676399999999e-05
5.393714 9.6776478e-05
5.394714 9.8388796e-05
5.395714 9.9993701e-05
5.396714 0.00010159112
5.397714 0.00010318100000000001
5.398714 0.00010476331
5.399714 0.00010633797
5.400714 0.00010790491999999999
5.401714 0.00010946411
5.402714 0.00011101547999999999
5.403714 0.00011255896
5.404714 0.00011409451
5.405715 0.00011562206
5.406714 0.00011714158000000001
5.407714 0.000118653
5.408714 0.00012015631
5.409714 0.00012165144000000001
5.410714 0.00012313839
5.411714 0.00012461711
5.412714 0.00012608758
5.413714 0.00012754978999999998
5.414714 0.00012900373
5.415714 0.00013044935000000002
5.416714 0.00013188665
5.417714 0.00013331561
5.418715 0.00013473621999999998
5.419714 0.00013614845
5.420714 0.00013755227
5.421714 0.00013894766000000002
5.422714 0.00014033457
5.423714 0.00014171299
5.424714 0.00014308284
5.425714 0.00014444411
5.426714 0.0001457967
5.427714 0.00014714058000000002
5.428714 0.00014847569
5.429714 0.00014980195
5.430714 0.00015111931
5.431714 0.00015242769
5.432714 0.00015372701
5.433714 0.00015501721
5.434714 0.00015629823
5.435714 0.00015756999
5.436714 0.00015883245000000002
5.437714 0.00016008555
5.438715 0.00016132925
5.439714 0.00016256350000000002
5.440714 0.00016378829
5.441714 0.00016500358
5.442714 0.00016620935000000002
5.443714 0.00016740564
5.444714 0.00016859243
5.445714 0.00016976975000000002
5.446714 0.00017093761999999998
5.447714 0.00017209609
5.448714 0.00017324518999999999
5.449714 0.00017438497
5.450714 0.00017551548
5.451715 0.00017663679999999998
5.452714 0.00017774896000000002
5.453714 0.00017885204
5.454714 0.00017994611
5.455714 0.00018103119
5.456714 0.00018210737
5.457714 0.0001831747
5.458714 0.00018423323
5.459714 0.00018528297
5.460714 0.00018632394999999998
5.461714 0.00018735622
5.462714 0.00018837977
5.463714 0.00018939462
5.464714 0.00019040076
5.465714 0.00019139818
5.466714 0.00019238689
5.467714 0.00019336683
5.468714 0.00019433799
5.469714 0.00019530032
5.470714 0.00019625381
5.471714 0.00019719839
5.472714 0.00019813401000000003
5.473714 0.00019906064999999999
5.474714 0.00019997824
5.475714 0.00020088678
5.476714 0.00020178618
5.477714 0.00020267643999999997
5.478714 0.00020355752999999999
5.479714 0.00020442938
5.480714 0.00020529195999999998
5.481714 0.0002061453
5.482714 0.00020698935
5.483714 0.00020782409
5.484715 0.00020864954
5.485714 0.00020946569999999998
5.486714 0.00021027254
5.487714 0.00021107010000000003
5.488714 0.00021185836000000002
5.489714 0.00021263729
5.490714 0.000213407
5.491714 0.0002141674
5.492714 0.00021491855
5.493714 0.00021566045
5.494714 0.00021639311999999998
5.495714 0.00021711653
5.496714 0.00021783073000000003
5.497715 0.00021853571000000002
5.498714 0.00021923142
5.499714 0.00021991793
5.500714 0.00022059521
5.501714 0.00022126324
5.502714 0.00022192202999999998
5.503714 0.00022257158999999997
5.504714 0.00022321193999999997
5.505714 0.00022384302
5.506714 0.00022446488000000002
5.507714 0.00022507746999999998
5.508714 0.00022568087999999997
5.509714 0.00022627505000000003
5.510714 0.00022686005999999998
5.511714 0.00022743585999999999
5.512714 0.00022800257
5.513714 0.00022856013
5.514714 0.00022910865
5.515714 0.00022964816
5.516714 0.00023017869
5.517715 0.00023070029
5.518714 0.00023121306
5.519714 0.00023171704
5.520714 0.00023221232
5.521714 0.00023269894999999999
5.522714 0.00023317702000000002
5.523714 0.00023364662000000002
5.524714 0.00023410777999999997
5.525714 0.00023456057
5.526714 0.00023500510999999998
5.527714 0.00023544142
5.528714 0.00023586958
5.529714 0.00023628963
5.530715 0.00023670164
5.531714 0.00023710563
5.532714 0.00023750165
5.533714 0.00023788970999999998
5.534714 0.00023826985
5.535714 0.00023864204
5.536714 0.00023900634
5.537714 0.00023936269999999998
5.538714 0.00023971112999999998
5.539714 0.0002400516
5.540714 0.00024038409
5.541714 0.00024070859999999997
5.542714 0.00024102505
5.543715 0.00024133346
5.544714 0.00024163378
5.545714 0.000241926
5.546714 0.00024221003999999998
5.547714 0.00024248591000000002
5.548714 0.00024275356999999998
5.549714 0.00024301301000000003
5.550714 0.00024326422999999998
5.551714 0.00024350719999999997
5.552714 0.0002437419
5.553714 0.00024396836
5.554714 0.00024418659
5.555714 0.0002443966
5.556714 0.00024459841
5.557714 0.00024479205
5.558714 0.00024497756
5.559714 0.00024515498
5.560714 0.00024532435
5.561714 0.00024548576
5.562714 0.00024563922
5.563715 0.00024578480000000003
5.564714 0.00024592257000000003
5.565714 0.00024605256
5.566714 0.00024617489
5.567714 0.0002462896
5.568714 0.00024639671
5.569714 0.00024649637
5.570714 0.00024658857
5.571714 0.0002466734
5.572714 0.00024675094
5.573714 0.00024682122000000003
5.574714 0.00024688431
5.575714 0.00024694025
5.576715 0.00024698911
5.577714 0.00024703095
5.578714 0.0002470658
5.579714 0.00024709373
5.580714 0.00024711474
5.581714 0.0002471289
5.582714 0.00024713629
5.583714 0.0002471369
5.584714 0.00024713078999999996
5.585714 0.00024711803
5.586714 0.00024709864
5.587714 0.00024707267
5.588714 0.00024704016
5.589714 0.00024700119
5.590714 0.00024695578
5.591714 0.00024690401
5.592714 0.00024684591
5.593714 0.00024678153999999996
5.594714 0.00024671093999999996
5.595714 0.0002466342
5.596714 0.00024655133
5.597714 0.00024646242000000003
5.598714 0.00024636749
5.599714 0.00024626665000000004
5.600714 0.0002461599
5.601714 0.00024604733000000003
5.602714 0.00024592891
5.603714 0.00024580477
5.604714 0.00024567487
5.605714 0.00024553929
5.606714 0.00024539806
5.607714 0.00024525117999999997
5.608714 0.00024509873000000003
5.609715 0.00024494066
5.610714 0.00024477702
5.611714 0.0002446078
5.612714 0.00024443307
5.613714 0.00024425278
5.614714 0.00024406695
5.615714 0.00024387557
5.616714 0.00024367866
5.617714 0.00024347623000000001
5.618714 0.00024326825000000002
5.619714 0.00024305475000000002
5.620714 0.00024283574
5.621714 0.00024261120999999997
5.622715 0.0002423812
5.623714 0.00024214569
5.624714 0.00024190472000000003
5.625714 0.00024165833999999998
5.626714 0.00024140654
5.627714 0.00024114940999999998
5.628714 0.00024088692
5.629714 0.00024061922
5.630714 0.00024034631999999997
5.631714 0.00024006829
5.632714 0.00023978520999999998
5.633714 0.00023949715
5.634714 0.00023920418
5.635714 0.00023890640999999998
5.636714 0.00023860391000000002
5.637714 0.00023829682
5.638714 0.00023798523
5.639714 0.00023766918
5.640714 0.00023734880999999998
5.641714 0.00023702421000000001
5.642715 0.00023669550000000002
5.643714 0.00023636273
5.644714 0.00023602602000000002
5.645714 0.00023568543
5.646714 0.00023534105
5.647714 0.00023499296999999998
5.648714 0.00023464122
5.649714 0.00023428592999999998
5.650714 0.00023392708000000002
5.651714 0.00023356478999999998
5.652714 0.00023319908
5.653714 0.00023282996
5.654714 0.00023245750000000002
5.655715 0.00023208172
5.656714 0.00023170262000000001
5.657714 0.00023132024999999998
5.658714 0.00023093463999999999
5.659714 0.00023054577
5.660714 0.00023015366000000002
5.661714 0.00022975832999999997
5.662714 0.00022935983000000001
5.663714 0.00022895813
5.664714 0.00022855324
5.665714 0.00022814521999999998
5.666714 0.00022773409
5.667714 0.00022731983
5.668715 0.00022690251
5.669714 0.00022648217
5.670714 0.0002260588
5.671714 0.00022563249
5.672714 0.00022520325999999998
5.673714 0.00022477118
5.674714 0.00022433628000000002
5.675714 0.00022389859000000002
5.676714 0.00022345821
5.677714 0.00022301517
5.678714 0.00022256952
5.679714 0.00022212132
5.680714 0.00022167062
5.681714 0.00022121751
5.682714 0.00022076199
5.683714 0.00022030415000000002
5.684714 0.00021984398999999998
5.685714 0.00021938158000000003
5.686714 0.00021891697
5.687714 0.00021845015
5.688715 0.00021798118999999999
5.689714 0.00021751009
5.690714 0.00021703688
5.691714 0.0002165616
5.692714 0.00021608423
5.693714 0.00021560484
5.694714 0.00021512339999999998
5.695714 0.00021463993
5.696714 0.00021415449
5.697714 0.00021366706999999998
5.698714 0.00021317771
5.699714 0.00021268644999999998
5.700714 0.00021219329999999997
5.701715 0.00021169835
5.702714 0.00021120159
5.703714 0.00021070312
5.704714 0.00021020298
5.705714 0.00020970126
5.706714 0.00020919804000000001
5.707714 0.00020869336000000003
5.708714 0.00020818734
5.709714 0.00020768004999999998
5.710714 0.00020717162
5.711714 0.00020666212000000002
5.712714 0.00020615166
5.713714 0.00020564033999999999
5.714714 0.00020512825
5.715714 0.00020461549999999999
5.716714 0.00020410221
5.717714 0.00020358846
5.718714 0.0002030743
5.719714 0.00020255982
5.720714 0.00020204511
5.721714 0.00020153025
5.722714 0.00020101522000000001
5.723714 0.00020050013
5.724714 0.00019998499
5.725714 0.00019946981
5.726714 0.00019895463
5.727714 0.00019843942000000002
5.728714 0.00019792419
5.729714 0.00019740894
5.730714 0.00019689369
5.731714 0.00019637835
5.732714 0.00019586296
5.733714 0.00019534746000000002
5.734715 0.00019483184
5.735714 0.00019431607
5.736714 0.00019380016000000003
5.737714 0.00019328404
5.738714 0.00019276774
5.739714 0.00019225129
5.740714 0.00019173463000000002
5.741714 0.00019121783000000003
5.742714 0.00019070084
5.743714 0.00019018375
5.744714 0.00018966658999999998
5.745714 0.00018914941
5.746714 0.00018863226
5.747715 0.00018811519
5.748714 0.00018759828
5.749714 0.00018708159
5.750714 0.00018656522000000002
5.751714 0.0001860492
5.752714 0.00018553364
5.753714 0.00018501861
5.754714 0.00018450419
5.755714 0.00018399043000000002
5.756714 0.00018347739999999998
5.757714 0.00018296518
5.758714 0.0001824538
5.759714 0.00018194332
5.760714 0.00018143376999999998
5.761714 0.00018092518
5.762714 0.00018041757
5.763714 0.00017991096
5.764714 0.00017940536
5.765714 0.00017890077
5.766714 0.00017839718999999998
5.767715 0.00017789464
5.768714 0.00017739309
5.769714 0.00017689252
5.770714 0.00017639297
5.771714 0.00017589441000000002
5.772714 0.00017539687
5.773714 0.00017490032000000002
5.774714 0.00017440479
5.775714 0.00017391033
5.776714 0.00017341691
5.777714 0.00017292463
5.778714 0.00017243349
5.779714 0.00017194358000000002
5.780715 0.00017145494
5.781714 0.00017096766
5.782714 0.0001704818
5.783714 0.00016999746999999998
5.784714 0.00016951475
5.785714 0.00016903372
5.786714 0.00016855447
5.787714 0.00016807711
5.788714 0.00016760172
5.789714 0.00016712837
5.790714 0.00016665716
5.791714 0.00016618814
5.792714 0.00016572138000000002
5.793715 0.00016525694
5.794714 0.00016479482
5.795714 0.00016433509
5.796714 0.00016387775
5.797714 0.00016342279
5.798714 0.00016297022
5.799714 0.00016251999999999998
5.800714 0.00016207209999999998
5.801714 0.00016162649
5.802714 0.0001611831
5.803714 0.00016074188
5.804714 0.00016030277
5.805714 0.00015986571
5.806714 0.00015943065
5.807714 0.0001589975
5.808714 0.00015856622
5.809714 0.00015813675
5.810714 0.00015770905
5.811714 0.00015728307999999998
5.812714 0.00015685883
5.813715 0.00015643628
5.814714 0.00015601544000000002
5.815714 0.0001555963
5.816714 0.0001551789
5.817714 0.00015476328
5.818714 0.00015434948
5.819714 0.00015393756
5.820714 0.00015352761
5.821714 0.00015311969000000002
5.822714 0.00015271388000000002
5.823714 0.00015231027
5.824714 0.00015190895999999998
5.825714 0.00015151002
5.826715 0.00015111355999999999
5.827714 0.00015071963
5.828714 0.00015032834
5.829714 0.00014993974
5.830714 0.0001495539
5.831714 0.00014917084000000001
5.832714 0.00014879063
5.833714 0.00014841327
5.834714 0.00014803879
5.835714 0.0001476672
5.836714 0.00014729846
5.837714 0.00014693261
5.838714 0.00014656957
5.839714 0.00014620933
5.840714 0.00014585186
5.841714 0.0001454971
5.842714 0.00014514502
5.843714 0.00014479557999999998
5.844714 0.00014444873
5.845714 0.00014410444
5.846714 0.00014376269
5.847714 0.00014342343000000002
5.848714 0.00014308667
5.849714 0.00014275241
5.850714 0.00014242064
5.851714 0.00014209137999999998
5.852714 0.00014176466
5.853714 0.00014144051
5.854714 0.00014111898
5.855714 0.00014080013
5.856714 0.00014048401
5.857714 0.00014017068
5.858714 0.00013986022
5.859715 0.0001395527
5.860714 0.00013924816
5.861714 0.0001389467
5.862714 0.00013864834
5.863714 0.00013835315000000002
5.864714 0.00013806118
5.865714 0.00013777243999999998
5.866714 0.00013748694
5.867714 0.0001372047
5.868714 0.0001369257
5.869714 0.00013664992
5.870714 0.00013637732
5.871714 0.00013610785
5.872715 0.00013584146
5.873714 0.00013557807000000001
5.874714 0.00013531758
5.875714 0.00013505992000000002
5.876714 0.000134805
5.877714 0.00013455269
5.878714 0.00013430295
5.879714 0.00013405564
5.880714 0.00013381069
5.881714 0.00013356803000000002
5.882714 0.00013332758000000002
5.883714 0.00013308928999999998
5.884714 0.00013285312
5.885714 0.00013261904
5.886714 0.000132387
5.887714 0.00013215704999999998
5.888714 0.00013192919
5.889714 0.00013170344
5.890714 0.00013147984999999998
5.891714 0.00013125849
5.892715 0.00013103944
5.893714 0.00013082275000000001
5.894714 0.00013060854
5.895714 0.00013039688999999998
5.896714 0.00013018790000000001
5.897714 0.00012998165999999998
5.898714 0.00012977827
5.899714 0.00012957779
5.900714 0.00012938033
5.901714 0.00012918595
5.902714 0.00012899468
5.903714 0.0001288066
5.904714 0.00012862171
5.905715 0.00012844002
5.906714 0.00012826156
5.907714 0.00012808625999999998
5.908714 0.00012791414
5.909714 0.00012774510999999998
5.910714 0.00012757913
5.911714 0.00012741610999999998
5.912714 0.00012725599
5.913714 0.00012709868
5.914714 0.00012694408000000002
5.915714 0.00012679209999999998
5.916714 0.00012664265
5.917714 0.00012649564
5.918715 0.00012635101
5.919714 0.00012620865
5.920714 0.00012606852
5.921714 0.00012593055
5.922714 0.00012579469
5.923714 0.00012566094999999998
5.924714 0.00012552927000000002
5.925714 0.00012539966
5.926714 0.00012527213
5.927714 0.0001251467
5.928714 0.00012502337
5.929714 0.0001249022
5.930714 0.00012478324
5.931714 0.00012466652
5.932714 0.00012455209
5.933714 0.00012443999
5.934714 0.00012433027
5.935714 0.00012422296
5.936714 0.00012411809
5.937714 0.00012401570000000002
5.938715 0.00012391578
5.939714 0.00012381831999999998
5.940714 0.00012372334
5.941714 0.00012363079
5.942714 0.00012354063
5.943714 0.00012345282
5.944714 0.00012336727
5.945714 0.00012328394
5.946714 0.00012320269999999999
5.947714 0.00012312349
5.948714 0.00012304621
5.949714 0.00012297074
5.950714 0.00012289701
5.951715 0.00012282491
5.952714 0.00012275433
5.953714 0.0001226852
5.954714 0.00012261744
5.955714 0.00012255099
5.956714 0.00012248578
5.957714 0.00012242178
5.958714 0.00012235899
5.959714 0.00012229737
5.960714 0.00012223692999999998
5.961714 0.00012217771000000002
5.962714 0.00012211973
5.963714 0.00012206304999999999
5.964714 0.00012200773
5.965714 0.00012195379999999999
5.966714 0.00012190139
5.967714 0.00012185054999999999
5.968714 0.00012180137
5.969714 0.00012175392000000001
5.970714 0.00012170826
5.971714 0.00012166448
5.972714 0.00012162262000000001
5.973714 0.00012158273
5.974714 0.00012154484
5.975714 0.00012150896999999999
5.976714 0.00012147511
5.977714 0.00012144324999999999
5.978714 0.00012141334
5.979714 0.00012138532
5.980714 0.00012135915
5.981714 0.00012133474000000001
5.982714 0.00012131197999999999
5.983714 0.00012129077
5.984715 0.00012127099
5.985714 0.0001212525
5.986714 0.00012123519
5.987714 0.00012121893
5.988714 0.00012120356999999998
5.989714 0.00012118902
5.990714 0.00012117513
5.991714 0.0001211618
5.992714 0.00012114895
5.993714 0.00012113649
5.994714 0.00012112433000000001
5.995714 0.00012111243999999999
5.996714 0.00012110078
5.997715 0.00012108931000000001
5.998714 0.00012107803
5.999714 0.00012106692999999999
6.000714 0.00012105604
6.001714 0.0001210454
6.002714 0.00012103503
6.003714 0.00012102499
6.004714 0.00012101531999999999
6.005714 0.00012100604
6.006714 0.00012099725
6.007714 0.00012098895000000001
6.008714 0.0001209812
6.009714 0.00012097404
6.010714 0.00012096747
6.011714 0.00012096150999999999
6.012714 0.00012095614
6.013714 0.00012095137
6.014714 0.00012094714
6.015714 0.00012094342999999999
6.016714 0.00012094017
6.017715 0.00012093729999999999
6.018714 0.00012093474
6.019714 0.0001209324
6.020714 0.00012093017000000001
6.021714 0.00012092797
6.022714 0.00012092568
6.023714 0.00012092321
6.024714 0.00012092045
6.025714 0.00012091731
6.026714 0.00012091369000000001
6.027714 0.00012090953000000001
6.028714 0.00012090476
6.029714 0.00012089930999999999
6.030715 0.00012089314999999999
6.031714 0.00012088624
6.032714 0.00012087856
6.033714 0.00012087013
6.034714 0.00012086093999999999
6.035714 0.00012085103
6.036714 0.00012084041
6.037714 0.00012082915
6.038714 0.00012081728
6.039714 0.00012080484
6.040714 0.00012079192000000001
6.041714 0.00012077854000000001
6.042714 0.00012076476
6.043715 0.00012075064
6.044714 0.00012073618999999999
6.045714 0.00012072146
6.046714 0.00012070643
6.047714 0.00012069113
6.048714 0.00012067551999999999
6.049714 0.00012065959
6.050714 0.00012064328
6.051714 0.00012062652
6.052714 0.00012060925000000001
6.053714 0.00012059136999999998
6.054714 0.00012057277000000001
6.055714 0.00012055335
6.056714 0.00012053298999999999
6.057714 0.00012051155
6.058714 0.00012048893
6.059714 0.00012046496
6.060714 0.00012043955
6.061714 0.00012041256
6.062714 0.00012038388
6.063715 0.00012035341
6.064714 0.00012032106
6.065714 0.00012028672999999999
6.066714 0.00012025039000000001
6.067714 0.00012021194999999999
6.068714 0.0001201714
6.069714 0.00012012871000000001
6.070714 0.00012008387999999999
6.071714 0.00012003693
6.072714 0.00011998787
6.073714 0.00011993673000000001
6.074714 0.00011988354
6.075714 0.00011982839
6.076715 0.0001197713
6.077714 0.00011971232999999999
6.078714 0.00011965154000000001
6.079714 0.00011958899000000001
6.080714 0.00011952471
6.081714 0.00011945873
6.082714 0.00011939110999999999
6.083714 0.00011932183
6.084714 0.00011925091
6.085714 0.00011917834000000001
6.086714 0.00011910411
6.087714 0.00011902815000000001
6.088714 0.00011895045000000001
6.089714 0.00011887092
6.090714 0.00011878952
6.091714 0.00011870613000000001
6.092714 0.0001186207
6.093714 0.00011853308999999999
6.094714 0.00011844322999999999
6.095714 0.00011835100999999999
6.096714 0.00011825633
6.097714 0.00011815911
6.098714 0.00011805923999999999
6.099714 0.00011795667
6.100714 0.0001178513
6.101714 0.00011774308
6.102714 0.00011763195000000001
6.103714 0.00011751788
6.104714 0.00011740086
6.105714 0.00011728085
6.106714 0.00011715786
6.107714 0.00011703191000000001
6.108714 0.00011690302999999999
6.109715 0.00011677123
6.110714 0.00011663655999999998
6.111714 0.00011649903
6.112714 0.00011635872
6.113714 0.00011621565
6.114714 0.00011606988000000001
6.115714 0.00011592143
6.116714 0.00011577031999999999
6.117714 0.00011561657
6.118714 0.00011546023
6.119714 0.00011530125
6.120714 0.00011513963
6.121714 0.00011497536
6.122715 0.0001148084
6.123714 0.00011463867999999999
6.124714 0.00011446614
6.125714 0.00011429070000000001
6.126714 0.00011411227
6.127714 0.00011393078
6.128714 0.00011374610000000001
6.129714 0.00011355814000000001
6.130714 0.0001133668
6.131714 0.00011317194999999999
6.132714 0.00011297351
6.133714 0.00011277137
6.134714 0.00011256545
6.135714 0.00011235566000000001
6.136714 0.00011214191
6.137714 0.00011192418000000001
6.138714 0.00011170240000000001
6.139714 0.00011147654
6.140714 0.00011124661
6.141714 0.00011101257
6.142715 0.00011077447
6.143714 0.0001105323
6.144714 0.00011028611
6.145714 0.00011003597
6.146714 0.0001097819
6.147714 0.00010952398
6.148714 0.00010926227
6.149714 0.00010899685
6.150714 0.00010872775
6.151714 0.00010845507000000001
6.152714 0.00010817885
6.153714 0.00010789914000000001
6.154714 0.00010761597
6.155715 0.00010732939
6.156714 0.0001070394
6.157714 0.00010674602
6.158714 0.00010644922
6.159714 0.000106149
6.160714 0.00010584532
6.161714 0.00010553814
6.162714 0.0001052274
6.163714 0.00010491301999999999
6.164714 0.00010459495000000001
6.165714 0.0001042731
6.166714 0.00010394738
6.167714 0.00010361772
6.168715 0.00010328404000000001
6.169714 0.00010294625
6.170714 0.00010260427000000001
6.171714 0.00010225802
6.172714 0.00010190746
6.173714 0.00010155252
6.174714 0.00010119317
6.175714 0.00010082935
6.176714 0.00010046106
6.177714 0.00010008828000000001
6.178714 9.9711031e-05
6.179714 9.932928200000001e-05
6.180714 9.8943087e-05
6.181714 9.8552459e-05
6.182714 9.815744300000001e-05
6.183714 9.7758061e-05
6.184714 9.7354359e-05
6.185714 9.6946383e-05
6.186714 9.6534177e-05
6.187714 9.6117776e-05
6.188715 9.5697203e-05
6.189714 9.527249700000001e-05
6.190714 9.4843693e-05
6.191714 9.441078e-05
6.192714 9.397377900000001e-05
6.193714 9.3532674e-05
6.194714 9.3087453e-05
6.195714 9.2638095e-05
6.196714 9.218456399999999e-05
6.197714 9.172681e-05
6.198714 9.126479800000001e-05
6.199714 9.0798466e-05
6.200714 9.0327751e-05
6.201715 8.985260300000001e-05
6.202714 8.937295199999999e-05
6.203714 8.8888743e-05
6.204714 8.839992899999999e-05
6.205714 8.7906449e-05
6.206714 8.7408262e-05
6.207714 8.6905328e-05
6.208714 8.6397631e-05
6.209714 8.5885154e-05
6.210714 8.536788999999999e-05
6.211714 8.4845846e-05
6.212714 8.431904300000001e-05
6.213714 8.3787512e-05
6.214714 8.3251291e-05
6.215714 8.2710437e-05
6.216714 8.2165002e-05
6.217714 8.1615053e-05
6.218714 8.1060648e-05
6.219714 8.0501883e-05
6.220714 7.9938815e-05
6.221714 7.9371517e-05
6.222714 7.8800059e-05
6.223714 7.8224519e-05
6.224714 7.7644944e-05
6.225714 7.7061384e-05
6.226714 7.6473879e-05
6.227714 7.5882457e-05
6.228714 7.5287136e-05
6.229714 7.468792099999999e-05
6.230714 7.4084812e-05
6.231714 7.3477787e-05
6.232714 7.2866811e-05
6.233714 7.2251851e-05
6.234715 7.1632854e-05
6.235714 7.1009765e-05
6.236714 7.0382526e-05
6.237714 6.9751064e-05
6.238714 6.9115316e-05
6.239714 6.8475214e-05
6.240714 6.7830683e-05
6.241714 6.7181662e-05
6.242714 6.6528105e-05
6.243714 6.5869955e-05
6.244714 6.5207166e-05
6.245714 6.4539717e-05
6.246714 6.3867577e-05
6.247715 6.319075399999999e-05
6.248714 6.250923e-05
6.249714 6.1823033e-05
6.250714 6.1132187e-05
6.251714 6.0436724e-05
6.252714 5.9736692e-05
6.253714 5.9032146e-05
6.254714 5.8323138e-05
6.255714 5.760974200000001e-05
6.256714 5.689202e-05
6.257714 5.6170052e-05
6.258714 5.5443905e-05
6.259714 5.4713637999999995e-05
6.260714 5.3979323e-05
6.261714 5.3241017999999997e-05
6.262714 5.2498791e-05
6.263714 5.175267e-05
6.264714 5.1002712e-05
6.265714 5.024894e-05
6.266714 4.949137599999999e-05
6.267715 4.8730038e-05
6.268714 4.7964937e-05
6.269714 4.7196073e-05
6.270714 4.6423435e-05
6.271714 4.5647019000000004e-05
6.272714 4.4866806e-05
6.273714 4.4082788e-05
6.274714 4.3294938e-05
6.275714 4.2503245e-05
6.276714 4.1707693e-05
6.277714 4.0908276000000004e-05
6.278714 4.0104982e-05
6.279714 3.9297817e-05
6.280715 3.8486783e-05
6.281714 3.7671899e-05
6.282714 3.6853186e-05
6.283714 3.6030675999999995e-05
6.284714 3.5204405e-05
6.285714 3.437442e-05
6.286714 3.3540775e-05
6.287714 3.2703528e-05
6.288714 3.1862743e-05
6.289714 3.1018487000000006e-05
6.290714 3.0170833e-05
6.291714 2.9319841000000002e-05
6.292714 2.846559e-05
6.293715 2.7608138e-05
6.294714 2.6747550999999997e-05
6.295714 2.5883883999999997e-05
6.296714 2.5017183999999998e-05
6.297714 2.4147494e-05
6.298714 2.3274843e-05
6.299714 2.2399259999999998e-05
6.300714 2.1520755000000003e-05
6.301714 2.0639337000000002e-05
6.302714 1.9754999e-05
6.303714 1.8867732e-05
6.304714 1.7977514e-05
6.305714 1.7084322e-05
6.306714 1.6188122e-05
6.307714 1.5288883000000002e-05
6.308714 1.4386568e-05
6.309714 1.3481143e-05
6.310714 1.2572573e-05
6.311714 1.1660828e-05
6.312714 1.0745884e-05
6.313715 9.8277212e-06
6.314714 8.906331300000001e-06
6.315714 7.981712e-06
6.316714 7.0538739e-06
6.317714 6.1228370000000004e-06
6.318714 5.1886317e-06
6.319714 4.2513015e-06
6.320714 3.3108996e-06
6.321714 2.367489e-06
6.322714 1.4211428e-06
6.323714 4.7194222e-07
6.324714 -4.8002424e-07
6.325714 -1.4346631e-06
6.326715 -2.3918767e-06
6.327714 -3.3515658e-06
6.328714 -4.3136303e-06
6.329714 -5.2779729000000005e-06
6.330714 -6.2444975e-06
6.331714 -7.213113700000001e-06
6.332714 -8.1837378e-06
6.333714 -9.156291e-06
6.334714 -1.0130706000000001e-05
6.335714 -1.1106923e-05
6.336714 -1.2084892e-05
6.337714 -1.3064572e-05
6.338714 -1.4045930999999999e-05
6.339714 -1.5028947e-05
6.340714 -1.6013604e-05
6.341714 -1.6999894e-05
6.342714 -1.7987819e-05
6.343714 -1.8977378999999998e-05
6.344714 -1.9968581000000002e-05
6.345714 -2.0961433e-05
6.346714 -2.1955943999999998e-05
6.347714 -2.2952119000000002e-05
6.348714 -2.3949962999999998e-05
6.349714 -2.4949472000000002e-05
6.350714 -2.5950641000000004e-05
6.351714 -2.6953458e-05
6.352714 -2.7957900999999998e-05
6.353714 -2.8963942e-05
6.354714 -2.9971545e-05
6.355714 -3.0980666999999996e-05
6.356714 -3.1991254e-05
6.357714 -3.3003249e-05
6.358714 -3.4016583e-05
6.359715 -3.5031186e-05
6.360714 -3.6046984e-05
6.361714 -3.7063901e-05
6.362714 -3.8081856e-05
6.363714 -3.9100772e-05
6.364714 -4.0120571e-05
6.365714 -4.1141178e-05
6.366714 -4.2162526e-05
6.367714 -4.3184554e-05
6.368714 -4.4207201e-05
6.369714 -4.5230419e-05
6.370714 -4.6254169e-05
6.371714 -4.7278417000000004e-05
6.372715 -4.8303139e-05
6.373714 -4.932831e-05
6.374714 -5.0353935e-05
6.375714 -5.138001e-05
6.376714 -5.2406523e-05
6.377714 -5.3433489999999995e-05
6.378714 -5.4460929e-05
6.379714 -5.5488835e-05
6.380714 -5.6517223e-05
6.381714 -5.75461e-05
6.382714 -5.8575472000000005e-05
6.383714 -5.9605327e-05
6.384714 -6.0635665000000004e-05
6.385714 -6.1666475e-05
6.386714 -6.2697717e-05
6.387714 -6.3729357e-05
6.388714 -6.4761349e-05
6.389714 -6.5793637e-05
6.390714 -6.682615799999999e-05
6.391714 -6.7858826e-05
6.392715 -6.8891558e-05
6.393714 -6.9924255e-05
6.394714 -7.0956816e-05
6.395714 -7.1989137e-05
6.396714 -7.302110100000001e-05
6.397714 -7.4052599e-05
6.398714 -7.508351099999999e-05
6.399714 -7.611373e-05
6.400714 -7.7143147e-05
6.401714 -7.817164899999999e-05
6.402714 -7.919915700000001e-05
6.403714 -8.0225567e-05
6.404714 -8.1250806e-05
6.405715 -8.2274812e-05
6.406714 -8.3297516e-05
6.407714 -8.4318879e-05
6.408714 -8.533886e-05
6.409714 -8.6357437e-05
6.410714 -8.7374593e-05
6.411714 -8.839031699999999e-05
6.412714 -8.9404625e-05
6.413714 -9.0417512e-05
6.414714 -9.1428996e-05
6.415714 -9.2439092e-05
6.416714 -9.344781200000001e-05
6.417714 -9.4455174e-05
6.418715 -9.5461189e-05
6.419714 -9.646587400000001e-05
6.420714 -9.7469217e-05
6.421714 -9.8471219e-05
6.422714 -9.9471879e-05
6.423714 -0.00010047115
6.424714 -0.00010146902
6.425714 -0.00010246542
6.426714 -0.00010346032
6.427714 -0.00010445364
6.428714 -0.00010544533
6.429714 -0.00010643529
6.430714 -0.00010742344000000001
6.431714 -0.0001084097
6.432714 -0.00010939397
6.433714 -0.00011037613
6.434714 -0.0001113561
6.435714 -0.00011233379
6.436714 -0.00011330910999999999
6.437714 -0.00011428197
6.438715 -0.00011525228
6.439714 -0.00011622000000000001
6.440714 -0.00011718503000000001
6.441714 -0.00011814733999999999
6.442714 -0.00011910688
6.443714 -0.00012006363
6.444714 -0.00012101756000000001
6.445714 -0.00012196864
6.446714 -0.00012291689
6.447714 -0.00012386231
6.448714 -0.00012480488
6.449714 -0.00012574463
6.450714 -0.00012668158
6.451715 -0.00012761574
6.452714 -0.00012854712
6.453714 -0.00012947571
6.454714 -0.00013040154
6.455714 -0.00013132458
6.456714 -0.00013224484
6.457714 -0.00013316226
6.458714 -0.00013407683
6.459714 -0.00013498851
6.460714 -0.00013589721
6.461714 -0.00013680287
6.462714 -0.00013770542
6.463714 -0.00013860475
6.464714 -0.00013950076
6.465714 -0.00014039334
6.466714 -0.00014128235999999998
6.467714 -0.00014216773
6.468714 -0.00014304928
6.469714 -0.00014392692000000001
6.470714 -0.0001448005
6.471714 -0.00014566994
6.472714 -0.00014653508999999998
6.473714 -0.00014739587
6.474714 -0.0001482522
6.475714 -0.00014910396
6.476714 -0.00014995112
6.477714 -0.00015079362
6.478714 -0.0001516314
6.479714 -0.00015246445000000001
6.480714 -0.00015329277
6.481714 -0.00015411633999999998
6.482714 -0.00015493520000000002
6.483714 -0.00015574935
6.484715 -0.00015655883
6.485714 -0.00015736366
6.486714 -0.00015816391
6.487714 -0.00015895963
6.488714 -0.00015975083
6.489714 -0.00016053758999999999
6.490714 -0.00016131992
6.491714 -0.00016209787
6.492714 -0.00016287145
6.493714 -0.00016364066
6.494714 -0.00016440551
6.495714 -0.00016516598
6.496714 -0.00016592205
6.497715 -0.00016667366000000001
6.498714 -0.00016742077
6.499714 -0.00016816331
6.500714 -0.00016890119
6.501714 -0.00016963435
6.502714 -0.00017036266
6.503714 -0.00017108603999999998
6.504714 -0.00017180436
6.505714 -0.00017251753
6.506714 -0.00017322542999999999
6.507714 -0.00017392796
6.508714 -0.00017462502
6.509714 -0.00017531652
6.510714 -0.00017600238
6.511714 -0.00017668251
6.512714 -0.00017735686000000002
6.513714 -0.00017802538
6.514714 -0.00017868805
6.515714 -0.00017934481999999999
6.516714 -0.00017999569
6.517715 -0.00018064066999999998
6.518714 -0.00018127977
6.519714 -0.00018191300000000002
6.520714 -0.00018254040999999999
6.521714 -0.00018316201
6.522714 -0.00018377785
6.523714 -0.00018438798
6.524714 -0.00018499239
6.525714 -0.00018559115
6.526714 -0.00018618426
6.527714 -0.00018677174
6.528714 -0.0001873536
6.529714 -0.00018792983
6.530715 -0.00018850041
6.531714 -0.00018906528999999999
6.532714 -0.00018962443
6.533714 -0.00019017776
6.534714 -0.00019072523
6.535714 -0.00019126674
6.536714 -0.00019180218
6.537714 -0.00019233141000000003
6.538714 -0.00019285437
6.539714 -0.00019337094
6.540714 -0.00019388096000000002
6.541714 -0.00019438435
6.542714 -0.00019488098
6.543715 -0.00019537072
6.544714 -0.0001958535
6.545714 -0.00019632923
6.546714 -0.00019679783
6.547714 -0.00019725924
6.548714 -0.00019771344
6.549714 -0.00019816036
6.550714 -0.00019860006
6.551714 -0.00019903248
6.552714 -0.00019945770999999998
6.553714 -0.00019987574
6.554714 -0.00020028667
6.555714 -0.00020069056000000002
6.556714 -0.00020108745999999997
6.557714 -0.00020147747
6.558714 -0.00020186069
6.559714 -0.00020223721999999998
6.560714 -0.00020260711000000001
6.561714 -0.00020297045
6.562714 -0.00020332734000000002
6.563715 -0.00020367781
6.564714 -0.00020402194000000002
6.565714 -0.00020435975
6.566714 -0.00020469124
6.567714 -0.00020501641000000002
6.568714 -0.00020533529999999998
6.569714 -0.0002056478
6.570714 -0.00020595392
6.571714 -0.00020625357000000002
6.572714 -0.00020654660999999997
6.573714 -0.00020683301
6.574714 -0.00020711263
6.575714 -0.00020738537
6.576715 -0.0002076511
6.577714 -0.00020790969
6.578714 -0.00020816099000000001
6.579714 -0.00020840494
6.580714 -0.0002086414
6.581714 -0.00020887026000000002
6.582714 -0.00020909142
6.583714 -0.00020930481000000002
6.584714 -0.00020951040000000002
6.585714 -0.00020970810999999999
6.586714 -0.00020989792
6.587714 -0.00021007985999999998
6.588714 -0.00021025387
6.589714 -0.00021042001
6.590714 -0.00021057832999999998
6.591714 -0.00021072888
6.592714 -0.00021087173999999998
6.593714 -0.00021100693
6.594714 -0.00021113458000000002
6.595714 -0.00021125472
6.596714 -0.00021136748
6.597714 -0.00021147291
6.598714 -0.00021157107000000002
6.599714 -0.00021166206
6.600714 -0.0002117459
6.601714 -0.00021182259
6.602714 -0.00021189220999999998
6.603714 -0.00021195474
6.604714 -0.00021201017
6.605714 -0.00021205851
6.606714 -0.00021209967
6.607714 -0.00021213359
6.608714 -0.00021216022000000002
6.609715 -0.00021217947999999998
6.610714 -0.00021219125
6.611714 -0.00021219546
6.612714 -0.00021219198
6.613714 -0.00021218074999999998
6.614714 -0.00021216165
6.615714 -0.00021213460999999997
6.616714 -0.00021209951
6.617714 -0.00021205631
6.618714 -0.00021200496999999998
6.619714 -0.00021194539
6.620714 -0.00021187761000000002
6.621714 -0.0002118016
6.622715 -0.00021171738000000002
6.623714 -0.00021162499999999998
6.624714 -0.00021152448
6.625714 -0.00021141593000000003
6.626714 -0.00021129943
6.627714 -0.00021117502999999999
6.628714 -0.00021104293000000001
6.629714 -0.0002109032
6.630714 -0.00021075595999999998
6.631714 -0.00021060134
6.632714 -0.00021043945
6.633714 -0.00021027045
6.634714 -0.00021009437
6.635714 -0.00020991138000000002
6.636714 -0.00020972152000000002
6.637714 -0.00020952484
6.638714 -0.00020932141
6.639714 -0.0002091112
6.640714 -0.00020889427
6.641714 -0.00020867055
6.642715 -0.00020844
6.643714 -0.0002082026
6.644714 -0.00020795820999999998
6.645714 -0.00020770678000000002
6.646714 -0.00020744822
6.647714 -0.00020718235
6.648714 -0.00020690909
6.649714 -0.00020662827999999998
6.650714 -0.00020633984000000002
6.651714 -0.00020604361
6.652714 -0.0002057395
6.653714 -0.00020542741
6.654714 -0.00020510724
6.655715 -0.00020477894
6.656714 -0.00020444247
6.657714 -0.00020409779999999998
6.658714 -0.00020374491
6.659714 -0.00020338382
6.660714 -0.00020301458999999998
6.661714 -0.00020263724
6.662714 -0.00020225189
6.663714 -0.00020185862
6.664714 -0.00020145753
6.665714 -0.00020104876
6.666714 -0.00020063242
6.667714 -0.00020020867999999997
6.668715 -0.00019977765
6.669714 -0.00019933946000000002
6.670714 -0.00019889426000000001
6.671714 -0.00019844213000000003
6.672714 -0.00019798317
6.673714 -0.00019751753
6.674714 -0.00019704521
6.675714 -0.00019656632
6.676714 -0.00019608084999999997
6.677714 -0.00019558884000000002
6.678714 -0.00019509026999999998
6.679714 -0.0001945851
6.680714 -0.0001940733
6.681714 -0.00019355482
6.682714 -0.00019302959
6.683714 -0.00019249751000000002
6.684714 -0.00019195851999999998
6.685714 -0.00019141251
6.686714 -0.0001908594
6.687714 -0.00019029909
6.688715 -0.00018973153
6.689714 -0.00018915665
6.690714 -0.00018857438
6.691714 -0.0001879847
6.692714 -0.00018738758
6.693714 -0.00018678305
6.694714 -0.00018617111
6.695714 -0.00018555181000000002
6.696714 -0.00018492523
6.697714 -0.00018429142
6.698714 -0.00018365051
6.699714 -0.00018300262
6.700714 -0.00018234787000000001
6.701715 -0.0001816864
6.702714 -0.00018101837
6.703714 -0.0001803439
6.704714 -0.00017966316
6.705714 -0.00017897629000000002
6.706714 -0.00017828344
6.707714 -0.00017758472
6.708714 -0.00017688022000000002
6.709714 -0.00017617007
6.710714 -0.00017545431
6.711714 -0.00017473299
6.712714 -0.00017400616
6.713714 -0.00017327382999999998
6.714714 -0.00017253595
6.715714 -0.00017179252
6.716714 -0.00017104346
6.717714 -0.00017028872
6.718714 -0.00016952819
6.719714 -0.00016876179
6.720714 -0.0001679894
6.721714 -0.00016721093
6.722714 -0.00016642626
6.723714 -0.00016563529
6.724714 -0.00016483791
6.725714 -0.00016403408
6.726714 -0.00016322367
6.727714 -0.00016240668000000002
6.728714 -0.00016158306
6.729714 -0.0001607528
6.730714 -0.00015991593
6.731714 -0.00015907248
6.732714 -0.00015822251
6.733714 -0.00015736611
6.734715 -0.00015650338
6.735714 -0.00015563446
6.736714 -0.00015475947
6.737714 -0.00015387858
6.738714 -0.00015299195999999999
6.739714 -0.00015209976
6.740714 -0.00015120215
6.741714 -0.00015029933000000002
6.742714 -0.00014939144
6.743714 -0.00014847865
6.744714 -0.00014756108
6.745714 -0.00014663888
6.746714 -0.00014571215000000001
6.747715 -0.00014478097
6.748714 -0.00014384541
6.749714 -0.00014290553
6.750714 -0.0001419613
6.751714 -0.00014101277999999998
6.752714 -0.00014005992
6.753714 -0.00013910268
6.754714 -0.00013814101
6.755714 -0.00013717485000000002
6.756714 -0.00013620411
6.757714 -0.00013522871999999998
6.758714 -0.00013424859
6.759714 -0.00013326364000000002
6.760714 -0.00013227378999999999
6.761714 -0.00013127898
6.762714 -0.00013027915
6.763714 -0.00012927425
6.764714 -0.00012826428
6.765714 -0.00012724921000000002
6.766714 -0.00012622909999999998
6.767715 -0.00012520395999999999
6.768714 -0.00012417386
6.769714 -0.00012313889
6.770714 -0.00012209915
6.771714 -0.00012105477
6.772714 -0.00012000588
6.773714 -0.00011895262999999999
6.774714 -0.00011789518
6.775714 -0.0001168337
6.776714 -0.00011576835
6.777714 -0.00011469930999999999
6.778714 -0.00011362671
6.779714 -0.00011255071
6.780715 -0.00011147146
6.781714 -0.00011038907000000001
6.782714 -0.00010930363
6.783714 -0.00010821523
6.784714 -0.00010712394
6.785714 -0.00010602978000000001
6.786714 -0.00010493276999999999
6.787714 -0.00010383293
6.788714 -0.0001027302
6.789714 -0.00010162455999999999
6.790714 -0.00010051596
6.791714 -9.9404303e-05
6.792714 -9.8289524e-05
6.793715 -9.7171551e-05
6.794714 -9.605028e-05
6.795714 -9.4925628e-05
6.796714 -9.3797524e-05
6.797714 -9.2665908e-05
6.798714 -9.153071700000001e-05
6.799714 -9.0391916e-05
6.800714 -8.9249477e-05
6.801714 -8.8103423e-05
6.802714 -8.6953759e-05
6.803714 -8.5800536e-05
6.804714 -8.4643841e-05
6.805714 -8.3483752e-05
6.806714 -8.2320383e-05
6.807714 -8.1153883e-05
6.808714 -7.9984386e-05
6.809714 -7.8812059e-05
6.810714 -7.7637088e-05
6.811714 -7.6459639e-05
6.812714 -7.5279911e-05
6.813715 -7.4098085e-05
6.814714 -7.291433799999999e-05
6.815714 -7.172883999999999e-05
6.816714 -7.054175100000001e-05
6.817714 -6.9353217e-05
6.818714 -6.8163359e-05
6.819714 -6.6972279e-05
6.820714 -6.5780074e-05
6.821714 -6.458679399999999e-05
6.822714 -6.339248e-05
6.823714 -6.219715400000001e-05
6.824714 -6.100081e-05
6.825714 -5.9803415000000005e-05
6.826715 -5.860494e-05
6.827714 -5.7405322e-05
6.828714 -5.6204499000000004e-05
6.829714 -5.5002391e-05
6.830714 -5.3798913999999996e-05
6.831714 -5.2593998e-05
6.832714 -5.1387559000000004e-05
6.833714 -5.0179540000000006e-05
6.834714 -4.8969865999999994e-05
6.835714 -4.7758504999999994e-05
6.836714 -4.6545418e-05
6.837714 -4.5330606e-05
6.838714 -4.4114074e-05
6.839714 -4.2895854e-05
6.840714 -4.1676006e-05
6.841714 -4.0454594e-05
6.842714 -3.9231719e-05
6.843714 -3.8007494e-05
6.844714 -3.6782049e-05
6.845714 -3.5555533e-05
6.846714 -3.4328095999999997e-05
6.847714 -3.3099903e-05
6.848714 -3.1871124e-05
6.849714 -3.0641928e-05
6.850714 -2.9412482e-05
6.851714 -2.8182941e-05
6.852714 -2.6953455e-05
6.853714 -2.5724165e-05
6.854714 -2.4495193e-05
6.855714 -2.3266638e-05
6.856714 -2.2038589e-05
6.857714 -2.0811109000000003e-05
6.858714 -1.9584242e-05
6.859715 -1.8358013e-05
6.860714 -1.7132426e-05
6.861714 -1.590747e-05
6.862714 -1.4683116e-05
6.863714 -1.3459318999999999e-05
6.864714 -1.2236028e-05
6.865714 -1.1013184e-05
6.866714 -9.7907225e-06
6.867714 -8.568578400000001e-06
6.868714 -7.3466921e-06
6.869714 -6.1250084e-06
6.870714 -4.9034831e-06
6.871714 -3.6820847e-06
6.872715 -2.4607958000000002e-06
6.873714 -1.2396178e-06
6.874714 -1.8570449e-08
6.875714 1.2023071e-06
6.876714 2.4229548e-06
6.877714 3.6432937000000004e-06
6.878714 4.8632248000000005e-06
6.879714 6.0826309e-06
6.880714 7.3013823e-06
6.881714 8.5193335e-06
6.882714 9.736327699999999e-06
6.883714 1.0952203e-05
6.884714 1.2166794e-05
6.885714 1.3379933e-05
6.886714 1.459146e-05
6.887714 1.5801213e-05
6.888714 1.7009049e-05
6.889714 1.8214833e-05
6.890714 1.9418445e-05
6.891714 2.0619787e-05
6.892715 2.1818774e-05
6.893714 2.3015346000000002e-05
6.894714 2.4209461000000003e-05
6.895714 2.5401101e-05
6.896714 2.6590257e-05
6.897714 2.7776951999999997e-05
6.898714 2.8961213000000002e-05
6.899714 3.0143093e-05
6.900714 3.1322651e-05
6.901714 3.2499946e-05
6.902714 3.3675053000000004e-05
6.903714 3.4848045999999995e-05
6.904714 3.6018997e-05
6.905715 3.7187965e-05
6.906714 3.8355012e-05
6.907714 3.9520182e-05
6.908714 4.0683506e-05
6.909714 4.1844996e-05
6.910714 4.3004647e-05
6.911714 4.4162442e-05
6.912714 4.531833e-05
6.913714 4.6472252e-05
6.914714 4.762413e-05
6.915714 4.8773859e-05
6.916714 4.9921323e-05
6.917714 5.106639899999999e-05
6.918715 5.2208934999999997e-05
6.919714 5.3348788e-05
6.920714 5.4485804000000004e-05
6.921714 5.5619819e-05
6.922714 5.6750673000000005e-05
6.923714 5.787822499999999e-05
6.924714 5.9002321e-05
6.925714 6.0122829e-05
6.926714 6.123962600000001e-05
6.927714 6.2352603e-05
6.928714 6.346167500000001e-05
6.929714 6.4566757e-05
6.930714 6.5667814e-05
6.931714 6.676479e-05
6.932714 6.7857678e-05
6.933714 6.8946485e-05
6.934714 7.0031223e-05
6.935714 7.1111918e-05
6.936714 7.2188612e-05
6.937714 7.3261361e-05
6.938715 7.4330217e-05
6.939714 7.539524099999999e-05
6.940714 7.6456496e-05
6.941714 7.7514034e-05
6.942714 7.8567911e-05
6.943714 7.9618161e-05
6.944714 8.066482500000001e-05
6.945714 8.170791299999999e-05
6.946714 8.2747425e-05
6.947714 8.378335699999999e-05
6.948714 8.4815667e-05
6.949714 8.5844312e-05
6.950714 8.6869233e-05
6.951715 8.7890351e-05
6.952714 8.8907564e-05
6.953714 8.9920775e-05
6.954714 9.0929865e-05
6.955714 9.193470899999999e-05
6.956714 9.293517599999999e-05
6.957714 9.3931141e-05
6.958714 9.4922473e-05
6.959714 9.5909047e-05
6.960714 9.6890733e-05
6.961714 9.786743899999998e-05
6.962714 9.8839041e-05
6.963714 9.9805459e-05
6.964714 0.00010076664
6.965714 0.00010172250000000001
6.966714 0.00010267301999999999
6.967714 0.00010361816000000001
6.968714 0.00010455791999999999
6.969714 0.00010549232
6.970714 0.00010642137
6.971714 0.00010734510000000002
6.972714 0.00010826355
6.973714 0.00010917679000000001
6.974714 0.00011008483999999999
6.975714 0.0001109878
6.976714 0.00011188571
6.977714 0.00011277860000000001
6.978714 0.00011366656
6.979714 0.00011454958
6.980714 0.00011542774
6.981714 0.00011630103
6.982714 0.00011716945000000001
6.983714 0.00011803299
6.984715 0.00011889163
6.985714 0.00011974531000000001
6.986714 0.00012059397999999999
6.987714 0.00012143756
6.988714 0.00012227597
6.989714 0.0001231091
6.990714 0.00012393684
6.991714 0.00012475909
6.992714 0.00012557572
6.993714 0.00012638659
6.994714 0.00012719159
6.995714 0.00012799063
6.996714 0.00012878356
6.997715 0.00012957029
6.998714 0.00013035072
6.999714 0.00013112480000000002
7.000714 0.00013189241
7.001714 0.00013265355
7.002714 0.00013340815
7.003714 0.00013415621
7.004714 0.00013489771000000002
7.005714 0.00013563268
7.006714 0.00013636114
7.007714 0.00013708311999999998
7.008714 0.00013779868
7.009714 0.00013850787
7.010714 0.00013921075
7.011714 0.0001399074
7.012714 0.00014059788
7.013714 0.00014128226
7.014714 0.00014196058
7.015714 0.00014263292
7.016714 0.00014329931
7.017715 0.0001439598
7.018714 0.00014461439
7.019714 0.00014526308
7.020714 0.00014590591
7.021714 0.00014654282999999998
7.022714 0.00014717381999999998
7.023714 0.00014779879999999998
7.024714 0.00014841775
7.025714 0.00014903057
7.026714 0.0001496372
7.027714 0.00015023754
7.028714 0.00015083150000000001
7.029714 0.00015141896
7.030715 0.00015199986
7.031714 0.00015257408
7.032714 0.00015314153
7.033714 0.0001537021
7.034714 0.00015425576
7.035714 0.00015480241
7.036714 0.00015534199
7.037714 0.00015587448
7.038714 0.0001563998
7.039714 0.00015691797
7.040714 0.00015742898999999999
7.041714 0.00015793283
7.042714 0.00015842954
7.043715 0.00015891916
7.044714 0.00015940169
7.045714 0.00015987721
7.046714 0.00016034573
7.047714 0.00016080735
7.048714 0.00016126210999999998
7.049714 0.00016171003
7.050714 0.00016215122000000002
7.051714 0.00016258567
7.052714 0.00016301345
7.053714 0.00016343458000000002
7.054714 0.00016384907
7.055714 0.00016425695
7.056714 0.00016465819
7.057714 0.00016505279
7.058714 0.00016544072
7.059714 0.00016582193999999998
7.060714 0.0001661964
7.061714 0.00016656404
7.062714 0.00016692479
7.063715 0.0001672786
7.064714 0.00016762538
7.065714 0.00016796505999999999
7.066714 0.00016829756
7.067714 0.00016862281
7.068714 0.00016894077
7.069714 0.00016925133000000002
7.070714 0.00016955447
7.071714 0.00016985015
7.072714 0.00017013831
7.073714 0.00017041898
7.074714 0.00017069211
7.075714 0.00017095773
7.076715 0.00017121587
7.077714 0.00017146653999999998
7.078714 0.00017170977999999998
7.079714 0.00017194566
7.080714 0.00017217423
7.081714 0.00017239555000000002
7.082714 0.00017260969
7.083714 0.00017281675000000002
7.084714 0.00017301677
7.085714 0.00017320983
7.086714 0.00017339602
7.087714 0.00017357536
7.088714 0.00017374793999999999
7.089714 0.00017391378
7.090714 0.00017407293000000002
7.091714 0.00017422541
7.092714 0.00017437122
7.093714 0.00017451038
7.094714 0.00017464284
7.095714 0.0001747686
7.096714 0.00017488761
7.097714 0.00017499983
7.098714 0.00017510522
7.099714 0.00017520370000000002
7.100714 0.0001752952
7.101714 0.00017537968
7.102714 0.00017545706
7.103714 0.00017552726000000002
7.104714 0.00017559023000000002
7.105714 0.00017564590999999999
7.106714 0.00017569427
7.107714 0.00017573524000000001
7.108714 0.00017576881
7.109715 0.00017579495
7.110714 0.00017581364
7.111714 0.00017582488
7.112714 0.00017582871
7.113714 0.00017582515
7.114714 0.00017581421999999998
7.115714 0.00017579595999999998
7.116714 0.00017577044
7.117714 0.0001757377
7.118714 0.00017569782999999999
7.119714 0.00017565088
7.120714 0.0001755969
7.121714 0.00017553599
7.122715 0.00017546819000000002
7.123714 0.00017539355
7.124714 0.00017531214
7.125714 0.00017522401
7.126714 0.00017512918
7.127714 0.00017502769
7.128714 0.00017491955
7.129714 0.00017480475
7.130714 0.00017468332000000002
7.131714 0.00017455524
7.132714 0.00017442047000000002
7.133714 0.00017427901
7.134714 0.00017413082000000002
7.135714 0.00017397588000000002
7.136714 0.00017381411
7.137714 0.00017364551
7.138714 0.00017347004
7.139714 0.00017328764
7.140714 0.00017309832
7.141714 0.00017290201
7.142715 0.00017269872000000002
7.143714 0.00017248843
7.144714 0.00017227118
7.145714 0.00017204691999999998
7.146714 0.00017181571
7.147714 0.0001715776
7.148714 0.00017133258999999998
7.149714 0.00017108077
7.150714 0.00017082219
7.151714 0.00017055692
7.152714 0.00017028503
7.153714 0.00017000663
7.154714 0.00016972175999999998
7.155715 0.00016943055
7.156714 0.00016913304999999998
7.157714 0.00016882935
7.158714 0.00016851951999999999
7.159714 0.00016820365999999998
7.160714 0.0001678818
7.161714 0.00016755398000000001
7.162714 0.00016722029
7.163714 0.00016688073
7.164714 0.00016653531
7.165714 0.00016618406999999998
7.166714 0.00016582698
7.167714 0.00016546403
7.168715 0.00016509522999999998
7.169714 0.00016472051
7.170714 0.00016433985000000002
7.171714 0.0001639532
7.172714 0.00016356054
7.173714 0.0001631618
7.174714 0.00016275694
7.175714 0.00016234593
7.176714 0.00016192872
7.177714 0.00016150527
7.178714 0.00016107557
7.179714 0.00016063962
7.180714 0.00016019736999999998
7.181714 0.00015974887
7.182714 0.00015929411
7.183714 0.00015883314
7.184714 0.00015836599
7.185714 0.00015789271
7.186714 0.00015741336
7.187714 0.000156928
7.188715 0.00015643672
7.189714 0.00015593959
7.190714 0.00015543669000000001
7.191714 0.00015492813
7.192714 0.00015441396
7.193714 0.00015389429999999998
7.194714 0.00015336921
7.195714 0.00015283875000000001
7.196714 0.00015230304
7.197714 0.00015176208
7.198714 0.00015121598
7.199714 0.00015066474
7.200714 0.00015010842
7.201715 0.00014954703
7.202714 0.00014898059
7.203714 0.00014840909
7.204714 0.00014783257
7.205714 0.00014725096
7.206714 0.00014666429
7.207714 0.00014607252
7.208714 0.00014547566
7.209714 0.00014487365
7.210714 0.00014426648999999998
7.211714 0.00014365417
7.212714 0.00014303668
7.213714 0.00014241398999999998
7.214714 0.00014178613
7.215714 0.00014115311
7.216714 0.00014051495
7.217714 0.00013987168
7.218714 0.00013922335
7.219714 0.00013857
7.220714 0.00013791172999999998
7.221714 0.00013724857
7.222714 0.00013658064000000001
7.223714 0.000135908
7.224714 0.00013523075
7.225714 0.00013454899000000002
7.226714 0.00013386283
7.227714 0.00013317233
7.228714 0.00013247761
7.229714 0.00013177876
7.230714 0.00013107585
7.231714 0.00013036897
7.232714 0.00012965817
7.233714 0.0001289435
7.234715 0.00012822502
7.235714 0.00012750273
7.236714 0.00012677669
7.237714 0.00012604688
7.238714 0.00012531330999999998
7.239714 0.00012457594
7.240714 0.00012383477
7.241714 0.00012308976
7.242714 0.00012234087
7.243714 0.00012158806
7.244714 0.00012083128
7.245714 0.00012007049
7.246714 0.00011930566
7.247715 0.00011853675999999999
7.248714 0.00011776374000000002
7.249714 0.00011698659
7.250714 0.00011620531
7.251714 0.00011541989
7.252714 0.00011463034999999999
7.253714 0.00011383671000000001
7.254714 0.00011303903999999999
7.255714 0.00011223736
7.256714 0.00011143176999999998
7.257714 0.00011062233
7.258714 0.00010980912999999999
7.259714 0.00010899226
7.260714 0.00010817184
7.261714 0.00010734798
7.262714 0.00010652079
7.263714 0.00010569038
7.264714 0.00010485688
7.265714 0.00010402039
7.266714 0.00010318100000000001
7.267715 0.00010233883
7.268714 0.00010149397
7.269714 0.00010064648
7.270714 9.9796432e-05
7.271714 9.8943883e-05
7.272714 9.8088867e-05
7.273714 9.7231407e-05
7.274714 9.637151400000001e-05
7.275714 9.550920999999998e-05
7.276714 9.4644486e-05
7.277714 9.3777311e-05
7.278714 9.2907669e-05
7.279714 9.2035532e-05
7.280715 9.116087700000001e-05
7.281714 9.0283663e-05
7.282714 8.9403869e-05
7.283714 8.8521472e-05
7.284714 8.7636442e-05
7.285714 8.6748776e-05
7.286714 8.5858471e-05
7.287714 8.4965529e-05
7.288714 8.4069984e-05
7.289714 8.317185199999999e-05
7.290714 8.227118499999999e-05
7.291714 8.136804e-05
7.292714 8.046249e-05
7.293715 7.955460999999999e-05
7.294714 7.8644496e-05
7.295714 7.773224400000001e-05
7.296714 7.681794600000001e-05
7.297714 7.5901727e-05
7.298714 7.4983677e-05
7.299714 7.4063922e-05
7.300714 7.3142547e-05
7.301714 7.2219672e-05
7.302714 7.129537500000001e-05
7.303714 7.0369737e-05
7.304714 6.944283699999999e-05
7.305714 6.8514726e-05
7.306714 6.7585449e-05
7.307714 6.6655048e-05
7.308714 6.5723538e-05
7.309714 6.4790908e-05
7.310714 6.3857152e-05
7.311714 6.2922265e-05
7.312714 6.198620199999999e-05
7.313715 6.1048922e-05
7.314714 6.0110385999999995e-05
7.315714 5.9170532e-05
7.316714 5.8229323999999994e-05
7.317714 5.7286707e-05
7.318714 5.6342628e-05
7.319714 5.5397049e-05
7.320714 5.4449947000000004e-05
7.321714 5.3501292999999996e-05
7.322714 5.2551081e-05
7.323714 5.1599324e-05
7.324714 5.0646037e-05
7.325714 4.9691266000000003e-05
7.326715 4.8735058e-05
7.327714 4.777748500000001e-05
7.328714 4.6818632999999996e-05
7.329714 4.5858599e-05
7.330714 4.489749e-05
7.331714 4.3935434999999995e-05
7.332714 4.2972553e-05
7.333714 4.2008983000000004e-05
7.334714 4.1044862e-05
7.335714 4.0080326e-05
7.336714 3.9115506e-05
7.337714 3.8150522999999996e-05
7.338714 3.7185501e-05
7.339714 3.6220540999999995e-05
7.340714 3.5255741e-05
7.341714 3.4291176e-05
7.342714 3.3326909999999995e-05
7.343714 3.2362985e-05
7.344714 3.1399429e-05
7.345714 3.0436252e-05
7.346714 2.9473449e-05
7.347714 2.8510996e-05
7.348714 2.7548859e-05
7.349714 2.6586990999999997e-05
7.350714 2.5625333999999996e-05
7.351714 2.4663828e-05
7.352714 2.3702403e-05
7.353714 2.274099e-05
7.354714 2.1779523e-05
7.355714 2.081794e-05
7.356714 1.9856189e-05
7.357714 1.8894225e-05
7.358714 1.7932020000000002e-05
7.359715 1.6969553e-05
7.360714 1.6006824e-05
7.361714 1.5043851999999999e-05
7.362714 1.4080666000000001e-05
7.363714 1.3117316999999999e-05
7.364714 1.215387e-05
7.365714 1.1190408e-05
7.366714 1.0227024e-05
7.367714 9.263826e-06
7.368714 8.300929e-06
7.369714 7.3384548000000005e-06
7.370714 6.3765306e-06
7.371714 5.4152814e-06
7.372715 4.4548319e-06
7.373714 3.4953011000000004e-06
7.374714 2.5367989999999998e-06
7.375714 1.5794253e-06
7.376714 6.2326655e-07
7.377714 -3.3160587999999997e-07
7.378714 -1.2851372e-06
7.379714 -2.2372898e-06
7.380714 -3.1880436e-06
7.381714 -4.1373972999999995e-06
7.382714 -5.0853657e-06
7.383714 -6.0319785e-06
7.384714 -6.9772824e-06
7.385714 -7.9213322e-06
7.386714 -8.8641954e-06
7.387714 -9.8059452e-06
7.388714 -1.0746655e-05
7.389714 -1.1686405e-05
7.390714 -1.2625266e-05
7.391714 -1.3563308999999999e-05
7.392715 -1.450059e-05
7.393714 -1.5437155000000002e-05
7.394714 -1.6373041e-05
7.395714 -1.7308261e-05
7.396714 -1.8242818e-05
7.397714 -1.917669e-05
7.398714 -2.0109839000000002e-05
7.399714 -2.1042209e-05
7.400714 -2.1973722e-05
7.401714 -2.2904288e-05
7.402714 -2.3833802e-05
7.403714 -2.4762141000000004e-05
7.404714 -2.5689181000000003e-05
7.405715 -2.6614779e-05
7.406714 -2.7538803e-05
7.407714 -2.8461112999999996e-05
7.408714 -2.9381567e-05
7.409714 -3.0300041e-05
7.410714 -3.1216413000000004e-05
7.411714 -3.2130581e-05
7.412714 -3.3042448e-05
7.413714 -3.3951952000000005e-05
7.414714 -3.4859031e-05
7.415714 -3.5763659e-05
7.416714 -3.6665821e-05
7.417714 -3.756553e-05
7.418715 -3.8462815e-05
7.419714 -3.9357727e-05
7.420714 -4.0250333e-05
7.421714 -4.1140714e-05
7.422714 -4.2028963999999995e-05
7.423714 -4.2915181e-05
7.424714 -4.3799477000000003e-05
7.425714 -4.4681963e-05
7.426714 -4.556274e-05
7.427714 -4.6441912e-05
7.428714 -4.7319571e-05
7.429714 -4.8195795e-05
7.430714 -4.9070654999999994e-05
7.431714 -4.9944185e-05
7.432714 -5.0816413e-05
7.433714 -5.1687363e-05
7.434714 -5.2556998999999996e-05
7.435714 -5.3425293000000006e-05
7.436714 -5.4292189999999994e-05
7.437714 -5.5157602e-05
7.438715 -5.6021435e-05
7.439714 -5.6883578999999994e-05
7.440714 -5.774391e-05
7.441714 -5.8602296e-05
7.442714 -5.9458597000000005e-05
7.443714 -6.0312669000000005e-05
7.444714 -6.1164377e-05
7.445714 -6.2013584e-05
7.446714 -6.2860164e-05
7.447714 -6.370401e-05
7.448714 -6.4545014e-05
7.449714 -6.5383108e-05
7.450714 -6.6218234e-05
7.451715 -6.7050354e-05
7.452714 -6.7879449e-05
7.453714 -6.870553799999999e-05
7.454714 -6.9528642e-05
7.455714 -7.034881800000001e-05
7.456714 -7.1166136e-05
7.457714 -7.198067900000001e-05
7.458714 -7.279255100000001e-05
7.459714 -7.3601865e-05
7.460714 -7.4408729e-05
7.461714 -7.5213273e-05
7.462714 -7.601561800000001e-05
7.463714 -7.6815866e-05
7.464714 -7.7614129e-05
7.465714 -7.8410505e-05
7.466714 -7.9205057e-05
7.467714 -7.9997858e-05
7.468714 -8.0788931e-05
7.469714 -8.1578298e-05
7.470714 -8.236596e-05
7.471714 -8.3151878e-05
7.472714 -8.3935998e-05
7.473714 -8.471825500000001e-05
7.474714 -8.549855e-05
7.475714 -8.6276776e-05
7.476714 -8.7052803e-05
7.477714 -8.7826498e-05
7.478714 -8.8597727e-05
7.479714 -8.936634099999999e-05
7.480714 -9.0132204e-05
7.481714 -9.089518500000001e-05
7.482714 -9.1655147e-05
7.483714 -9.2411977e-05
7.484715 -9.3165596e-05
7.485714 -9.3915918e-05
7.486714 -9.4662892e-05
7.487714 -9.5406483e-05
7.488714 -9.614669800000001e-05
7.489714 -9.688354799999999e-05
7.490714 -9.7617067e-05
7.491714 -9.8347334e-05
7.492714 -9.907443000000001e-05
7.493714 -9.979846700000001e-05
7.494714 -0.00010051956
7.495714 -0.00010123785999999999
7.496714 -0.00010195348999999998
7.497715 -0.00010266662
7.498714 -0.00010337736
7.499714 -0.00010408587999999998
7.500714 -0.00010479229
7.501714 -0.00010549670999999999
7.502714 -0.00010619925000000001
7.503714 -0.00010690001
7.504714 -0.00010759901
7.505714 -0.00010829631
7.506714 -0.00010899191
7.507714 -0.00010968581000000001
7.508714 -0.00011037796
7.509714 -0.00011106831
7.510714 -0.00011175677999999999
7.511714 -0.00011244324
7.512714 -0.0001131276
7.513714 -0.00011380971
7.514714 -0.00011448944000000001
7.515714 -0.00011516664
7.516714 -0.00011584118
7.517715 -0.00011651291
7.518714 -0.00011718171
7.519714 -0.00011784745
7.520714 -0.00011851004
7.521714 -0.00011916939000000001
7.522714 -0.00011982544999999999
7.523714 -0.00012047819000000001
7.524714 -0.00012112761000000001
7.525714 -0.00012177371
7.526714 -0.00012241653999999999
7.527714 -0.00012305619
7.528714 -0.00012369273000000002
7.529714 -0.00012432629
7.530715 -0.00012495698
7.531714 -0.00012558495
7.532714 -0.00012621034999999998
7.533714 -0.00012683336
7.534714 -0.0001274541
7.535714 -0.00012807274
7.536714 -0.00012868943
7.537714 -0.00012930429
7.538714 -0.00012991746
7.539714 -0.00013052902
7.540714 -0.00013113903
7.541714 -0.00013174756000000002
7.542714 -0.00013235463
7.543715 -0.00013296021
7.544714 -0.00013356431
7.545714 -0.00013416686
7.546714 -0.00013476778
7.547714 -0.00013536695
7.548714 -0.00013596429
7.549714 -0.00013655964
7.550714 -0.00013715289
7.551714 -0.00013774387
7.552714 -0.00013833247
7.553714 -0.00013891853
7.554714 -0.0001395019
7.555714 -0.00014008251
7.556714 -0.00014066022
7.557714 -0.00014123498
7.558714 -0.00014180669999999999
7.559714 -0.00014237538
7.560714 -0.00014294102
7.561714 -0.00014350362
7.562714 -0.00014406324
7.563715 -0.00014461998
7.564714 -0.00014517393
7.565714 -0.00014572521
7.566714 -0.00014627396
7.567714 -0.00014682035
7.568714 -0.00014736454
7.569714 -0.00014790672
7.570714 -0.00014844703
7.571714 -0.00014898569
7.572714 -0.00014952283
7.573714 -0.00015005859
7.574714 -0.00015059313000000002
7.575714 -0.00015112655000000001
7.576715 -0.00015165895000000002
7.577714 -0.00015219036
7.578714 -0.00015272086
7.579714 -0.00015325043
7.580714 -0.00015377906
7.581714 -0.0001543067
7.582714 -0.00015483329
7.583714 -0.0001553587
7.584714 -0.00015588287
7.585714 -0.00015640562
7.586714 -0.00015692682999999999
7.587714 -0.00015744636
7.588714 -0.00015796404000000002
7.589714 -0.00015847974
7.590714 -0.00015899331999999998
7.591714 -0.00015950465000000001
7.592714 -0.00016001361
7.593714 -0.00016052012999999998
7.594714 -0.00016102415
7.595714 -0.00016152561
7.596714 -0.0001620245
7.597714 -0.00016252086
7.598714 -0.00016301472
7.599714 -0.00016350615
7.600714 -0.00016399526
7.601714 -0.00016448219
7.602714 -0.00016496704
7.603714 -0.00016544999
7.604714 -0.00016593123
7.605714 -0.00016641089999999998
7.606714 -0.00016688922000000002
7.607714 -0.00016736636
7.608714 -0.00016784248
7.609715 -0.00016831775
7.610714 -0.0001687923
7.611714 -0.0001692663
7.612714 -0.00016973979
7.613714 -0.00017021289
7.614714 -0.00017068562999999999
7.615714 -0.00017115802
7.616714 -0.00017163007
7.617714 -0.00017210174
7.618714 -0.00017257297
7.619714 -0.00017304366
7.620714 -0.00017351373
7.621714 -0.00017398303
7.622715 -0.00017445143
7.623714 -0.00017491881
7.624714 -0.000175385
7.625714 -0.00017584987
7.626714 -0.00017631327
7.627714 -0.00017677509
7.628714 -0.0001772352
7.629714 -0.00017769354
7.630714 -0.00017815001
7.631714 -0.00017860459
7.632714 -0.00017905727
7.633714 -0.00017950805
7.634714 -0.00017995699
7.635714 -0.00018040415
7.636714 -0.00018084961999999998
7.637714 -0.00018129352
7.638714 -0.000181736
7.639714 -0.00018217722
7.640714 -0.00018261734000000001
7.641714 -0.00018305652
7.642715 -0.00018349498
7.643714 -0.00018393287
7.644714 -0.00018437036
7.645714 -0.00018480761
7.646714 -0.00018524477
7.647714 -0.00018568196
7.648714 -0.00018611927
7.649714 -0.00018655678
7.650714 -0.00018699452
7.651714 -0.00018743253000000001
7.652714 -0.0001878708
7.653714 -0.00018830924999999998
7.654714 -0.00018874784
7.655715 -0.00018918648
7.656714 -0.00018962505
7.657714 -0.00019006342
7.658714 -0.00019050146
7.659714 -0.000190939
7.660714 -0.00019137592
7.661714 -0.000191812
7.662714 -0.00019224717000000002
7.663714 -0.00019268125
7.664714 -0.00019311412
7.665714 -0.00019354575
7.666714 -0.00019397598
7.667714 -0.00019440482999999998
7.668715 -0.00019483224999999998
7.669714 -0.00019525823999999998
7.670714 -0.00019568287999999998
7.671714 -0.0001961062
7.672714 -0.00019652836999999997
7.673714 -0.00019694942
7.674714 -0.00019736954
7.675714 -0.00019778886
7.676714 -0.00019820759
7.677714 -0.00019862590999999999
7.678714 -0.00019904401
7.679714 -0.00019946206
7.680714 -0.00019988022
7.681714 -0.0002002987
7.682714 -0.00020071761000000003
7.683714 -0.00020113712
7.684714 -0.00020155733
7.685714 -0.00020197829
7.686714 -0.00020240008999999998
7.687714 -0.00020282271
7.688715 -0.00020324619
7.689714 -0.00020367045000000002
7.690714 -0.00020409547999999998
7.691714 -0.00020452114000000003
7.692714 -0.00020494736
7.693714 -0.00020537398
7.694714 -0.00020580085
7.695714 -0.00020622783
7.696714 -0.00020665475
7.697714 -0.00020708144
7.698714 -0.00020750779000000002
7.699714 -0.00020793359
7.700714 -0.00020835876
7.701715 -0.00020878315
7.702714 -0.00020920668000000002
7.703714 -0.00020962932000000002
7.704714 -0.00021005096000000002
7.705714 -0.00021047165
7.706714 -0.00021089138
7.707714 -0.00021131018
7.708714 -0.00021172816000000001
7.709714 -0.00021214541
7.710714 -0.00021256204999999998
7.711714 -0.00021297822000000002
7.712714 -0.00021339406
7.713714 -0.00021380973999999997
7.714714 -0.00021422544999999998
7.715714 -0.00021464133999999998
7.716714 -0.00021505759
7.717714 -0.00021547437
7.718714 -0.00021589177999999998
7.719714 -0.00021630996999999998
7.720714 -0.00021672903999999998
7.721714 -0.00021714911000000003
7.722714 -0.00021757019
7.723714 -0.00021799228000000002
7.724714 -0.00021841544999999998
7.725714 -0.00021883961
7.726714 -0.00021926471000000003
7.727714 -0.00021969066999999998
7.728714 -0.00022011743000000002
7.729714 -0.0002205448
7.730714 -0.0002209727
7.731714 -0.00022140093
7.732714 -0.00022182937
7.733714 -0.00022225784000000001
7.734715 -0.00022268619000000002
7.735714 -0.00022311428
7.736714 -0.00022354201999999997
7.737714 -0.00022396924999999997
7.738714 -0.00022439592
7.739714 -0.00022482193000000002
7.740714 -0.00022524722999999998
7.741714 -0.00022567182999999998
7.742714 -0.00022609572000000002
7.743714 -0.00022651896
7.744714 -0.00022694162000000002
7.745714 -0.00022736380999999997
7.746714 -0.00022778559
7.747715 -0.00022820714
7.748714 -0.00022862855
7.749714 -0.00022905001
7.750714 -0.00022947165
7.751714 -0.00022989366
7.752714 -0.00023031614
7.753714 -0.00023073927999999998
7.754714 -0.0002311632
7.755714 -0.000231588
7.756714 -0.00023201376000000002
7.757714 -0.00023244053999999997
7.758714 -0.00023286841000000002
7.759714 -0.00023329733
7.760714 -0.00023372729000000001
7.761714 -0.00023415826
7.762714 -0.00023459015
7.763714 -0.00023502286999999998
7.764714 -0.00023545629
7.765714 -0.00023589025000000002
7.766714 -0.0002363246
7.767715 -0.00023675921000000002
7.768714 -0.00023719385
7.769714 -0.00023762835999999998
7.770714 -0.00023806263
7.771714 -0.00023849639
7.772714 -0.00023892958000000002
7.773714 -0.00023936202
7.774714 -0.00023979360000000001
7.775714 -0.00024022427
7.776714 -0.00024065394
7.777714 -0.00024108257999999998
7.778714 -0.00024151018000000002
7.779714 -0.00024193682
7.780715 -0.00024236249
7.781714 -0.00024278729
7.782714 -0.00024321132
7.783714 -0.00024363471000000001
7.784714 -0.00024405757999999998
7.785714 -0.00024448011
7.786714 -0.00024490241
7.787714 -0.00024532467000000003
7.788714 -0.00024574701
7.789714 -0.00024616960999999997
7.790714 -0.00024659259
7.791714 -0.00024701606
7.792714 -0.00024744011
7.793715 -0.00024786484
7.794714 -0.00024829028
7.795714 -0.00024871647
7.796714 -0.00024914334
7.797714 -0.00024957094
7.798714 -0.00024999913
7.799714 -0.00025042784
7.800714 -0.00025085699
7.801714 -0.00025128638000000003
7.802714 -0.00025171591
7.803714 -0.00025214545
7.804714 -0.00025257477
7.805714 -0.00025300371
7.806714 -0.00025343212999999996
7.807714 -0.00025385984
7.808714 -0.00025428667000000003
7.809714 -0.00025471252
7.810714 -0.00025513723
7.811714 -0.00025556073999999997
7.812714 -0.00025598295
7.813715 -0.00025640377
7.814714 -0.00025682325
7.815714 -0.00025724135
7.816714 -0.00025765805
7.817714 -0.00025807346
7.818714 -0.00025848765
7.819714 -0.00025890067
7.820714 -0.00025931263
7.821714 -0.00025972365
7.822714 -0.00026013386
7.823714 -0.00026054336
7.824714 -0.00026095229
7.825714 -0.00026136076
7.826715 -0.00026176888
7.827714 -0.00026217674
7.828714 -0.00026258438
7.829714 -0.0002629919
7.830714 -0.00026339926
7.831714 -0.00026380653
7.832714 -0.00026421365
7.833714 -0.00026462058
7.834714 -0.00026502719
7.835714 -0.00026543344
7.836714 -0.00026583921
7.837714 -0.00026624432000000003
7.838714 -0.00026664866
7.839714 -0.00026705202
7.840714 -0.00026745424
7.841714 -0.00026785519
7.842714 -0.00026825462
7.843714 -0.00026865246
7.844714 -0.00026904845
7.845714 -0.00026944251
7.846714 -0.00026983447999999997
7.847714 -0.00027022429
7.848714 -0.00027061185
7.849714 -0.00027099711000000003
7.850714 -0.00027138003
7.851714 -0.00027176059
7.852714 -0.00027213885
7.853714 -0.00027251485000000003
7.854714 -0.00027288866
7.855714 -0.00027326032
7.856714 -0.00027363001
7.857714 -0.00027399776
7.858714 -0.00027436374
7.859715 -0.00027472806
7.860714 -0.00027509084000000003
7.861714 -0.0002754522
7.862714 -0.00027581223
7.863714 -0.00027617104
7.864714 -0.0002765287
7.865714 -0.00027688525
7.866714 -0.00027724075
7.867714 -0.00027759515
7.868714 -0.00027794847
7.869714 -0.00027830067
7.870714 -0.00027865167
7.871714 -0.00027900137
7.872715 -0.00027934964
7.873714 -0.00027969634
7.874714 -0.00028004133
7.875714 -0.00028038444
7.876714 -0.00028072548000000004
7.877714 -0.00028106429
7.878714 -0.00028140064
7.879714 -0.0002817344
7.880714 -0.00028206541
7.881714 -0.00028239347
7.882714 -0.00028271847
7.883714 -0.00028304029999999997
7.884714 -0.00028335883000000004
7.885714 -0.00028367399
7.886714 -0.00028398572
7.887714 -0.00028429398999999997
7.888714 -0.00028459881
7.889714 -0.00028490019
7.890714 -0.00028519817
7.891714 -0.0002854928
7.892715 -0.00028578415
7.893714 -0.0002860723
7.894714 -0.00028635735999999997
7.895714 -0.0002866394
7.896714 -0.00028691854
7.897714 -0.00028719485
7.898714 -0.00028746844999999997
7.899714 -0.00028773941
7.900714 -0.00028800778000000004
7.901714 -0.00028827358
7.902714 -0.00028853688
7.903714 -0.00028879763
7.904714 -0.00028905581
7.905715 -0.00028931139999999997
7.906714 -0.00028956433
7.907714 -0.00028981453
7.908714 -0.00029006187
7.909714 -0.00029030616
7.910714 -0.00029054735999999997
7.911714 -0.00029078523999999996
7.912714 -0.00029101964000000004
7.913714 -0.00029125044
7.914714 -0.00029147741
7.915714 -0.00029170044
7.916714 -0.00029191931
7.917714 -0.00029213395
7.918715 -0.00029234416
7.919714 -0.00029254986
7.920714 -0.00029275097
7.921714 -0.0002929474
7.922714 -0.00029313912
7.923714 -0.00029332607
7.924714 -0.00029350826
7.925714 -0.00029368575
7.926714 -0.00029385851
7.927714 -0.00029402663
7.928714 -0.00029419019999999996
7.929714 -0.0002943493
7.930714 -0.00029450405000000003
7.931714 -0.0002946545
7.932714 -0.00029480075
7.933714 -0.00029494292000000003
7.934714 -0.00029508109999999997
7.935714 -0.00029521536
7.936714 -0.00029534579
7.937714 -0.00029547239000000003
7.938715 -0.00029559519
7.939714 -0.00029571424
7.940714 -0.0002958295
7.941714 -0.00029594091
7.942714 -0.00029604842000000004
7.943714 -0.00029615194
7.944714 -0.00029625135
7.945714 -0.00029634655
7.946714 -0.00029643736
7.947714 -0.00029652365
7.948714 -0.00029660521
7.949714 -0.00029668188000000004
7.950714 -0.00029675348
7.951715 -0.00029681987
7.952714 -0.00029688083
7.953714 -0.0002969362
7.954714 -0.00029698585
7.955714 -0.00029702965000000004
7.956714 -0.00029706746
7.957714 -0.00029709922
7.958714 -0.00029712483
7.959714 -0.00029714424
7.960714 -0.00029715738
7.961714 -0.00029716434
7.962714 -0.00029716502
7.963714 -0.00029715954
7.964714 -0.00029714793
7.965714 -0.00029713020999999997
7.966714 -0.0002971065
7.967714 -0.00029707685000000003
7.968714 -0.00029704136000000003
7.969714 -0.00029700011
7.970714 -0.00029695320000000004
7.971714 -0.00029690068
7.972714 -0.00029684263
7.973714 -0.00029677910000000003
7.974714 -0.00029671012
7.975714 -0.0002966357
7.976714 -0.00029655582
7.977714 -0.00029647051
7.978714 -0.00029637968000000004
7.979714 -0.00029628327
7.980714 -0.00029618122
7.981714 -0.0002960734
7.982714 -0.00029595972
7.983714 -0.00029584005000000003
7.984715 -0.00029571427
7.985714 -0.00029558219
7.986714 -0.00029544369
7.987714 -0.00029529866999999997
7.988714 -0.00029514696999999996
7.989714 -0.00029498842000000004
7.990714 -0.00029482292
7.991714 -0.00029465036
7.992714 -0.00029447067
7.993714 -0.00029428377
7.994714 -0.00029408959
7.995714 -0.00029388811999999997
7.996714 -0.00029367932
7.997715 -0.00029346322000000003
7.998714 -0.00029323985
7.999714 -0.00029300923
8.000714 -0.00029277144
8.001715 -0.00029252653000000003
8.002714 -0.00029227455999999996
8.003715 -0.00029201567
8.004714 -0.00029174988999999997
8.005714 -0.00029147731999999997
8.006714 -0.00029119803
8.007714 -0.00029091213
8.008715 -0.00029061964
8.009714 -0.00029032062
8.010715 -0.0002900151
8.011714 -0.00028970305
8.012714 -0.00028938455
8.013714 -0.00028905947
8.014714 -0.00028872782
8.015715 -0.00028838951000000003
8.016714 -0.00028804448
8.017715 -0.00028769255
8.018714 -0.00028733368
8.019714 -0.00028696768
8.020715 -0.0002865944
8.021714 -0.00028621369
8.022715 -0.00028582542
8.023714 -0.00028542941
8.024714 -0.0002850255
8.025714 -0.00028461357
8.026714 -0.00028419345
8.027715 -0.00028376503
8.028714 -0.00028332825
8.029715 -0.00028288296
8.030714 -0.00028242912
8.031714 -0.00028196671
8.032714 -0.00028149566
8.033714 -0.00028101599
8.034715 -0.00028052773
8.035714 -0.00028003092
8.036715 -0.0002795256
8.037714 -0.00027901187
8.038714 -0.00027848976
8.039714 -0.00027795943
8.040714 -0.00027742092
8.041715 -0.00027687438
8.042714 -0.00027631988
8.043715 -0.00027575757
8.044714 -0.00027518749
8.045714 -0.00027460976
8.046714 -0.00027402443
8.047714 -0.00027343153
8.048715 -0.00027283113
8.049714 -0.00027222322
8.050714 -0.00027160786
8.051714 -0.00027098495
8.052714 -0.00027035449
8.053715 -0.00026971641
8.054714 -0.00026907069
8.055715 -0.00026841717
8.056714 -0.00026775576
8.057714 -0.0002670864
8.058714 -0.00026640894
8.059714 -0.00026572327
8.060715 -0.00026502928
8.061714 -0.00026432683
8.062715 -0.00026361586
8.063714 -0.0002628962
8.064714 -0.00026216783
8.065714 -0.00026143061
8.066714 -0.00026068453
8.067715 -0.00025992956
8.068714 -0.00025916565
8.069715 -0.00025839281
8.070714 -0.00025761101
8.071714 -0.00025682032
8.072714 -0.00025602076000000003
8.073714 -0.00025521239999999997
8.074715 -0.00025439529
8.075714 -0.00025356953
8.076715 -0.00025273519
8.077714 -0.00025189231
8.078714 -0.00025104105
8.079714 -0.00025018144
8.080714 -0.00024931353
8.081715 -0.00024843744000000004
8.082714 -0.00024755323
8.083714 -0.00024666087
8.084714 -0.00024576043
8.085714 -0.00024485189
8.086715 -0.00024393528000000002
8.087714 -0.00024301055
8.088715 -0.00024207764
8.089714 -0.00024113651
8.090714 -0.00024018707
8.091714 -0.00023922928
8.092714 -0.00023826301000000002
8.093715 -0.00023728815
8.094714 -0.0002363046
8.095715 -0.00023531222000000001
8.096714 -0.00023431100999999997
8.097714 -0.00023330074
8.098714 -0.0002322814
8.099714 -0.00023125285
8.100715 -0.00023021509999999998
8.101714 -0.00022916804
8.102715 -0.00022811162
8.103714 -0.00022704586999999999
8.104714 -0.00022597076000000003
8.105714 -0.00022488629999999998
8.106714 -0.00022379255999999999
8.107715 -0.00022268956999999998
8.108714 -0.00022157742
8.109715 -0.0002204562
8.110714 -0.00021932599
8.111714 -0.00021818690999999998
8.112714 -0.00021703909
8.113714 -0.00021588266
8.114715 -0.00021471771999999998
8.115714 -0.00021354439999999997
8.116714 -0.00021236281000000003
8.117714 -0.00021117307
8.118714 -0.00020997524999999997
8.119715 -0.00020876945999999998
8.120714 -0.00020755574000000003
8.121715 -0.00020633413000000002
8.122714 -0.00020510466999999999
8.123714 -0.00020386740000000002
8.124714 -0.00020262227999999998
8.125714 -0.00020136929
8.126715 -0.00020010839
8.127714 -0.00019883955
8.128715 -0.00019756267
8.129714 -0.00019627764
8.130714 -0.00019498443
8.131714 -0.00019368292
8.132714 -0.00019237302000000002
8.133715 -0.00019105462
8.134714 -0.00018972765
8.135715 -0.00018839203
8.136714 -0.00018704765
8.137714 -0.00018569447
8.138714 -0.00018433245
8.139714 -0.00018296154999999998
8.140715 -0.00018158175
8.141714 -0.00018019307
8.142715 -0.00017879551
8.143714 -0.00017738913000000001
8.144714 -0.00017597397
8.145715 -0.00017455011
8.146714 -0.00017311762
8.147715 -0.00017167661
8.148714 -0.00017022718
8.149714 -0.00016876943
8.150714 -0.00016730347
8.151714 -0.00016582943
8.152715 -0.00016434741
8.153714 -0.00016285752
8.154715 -0.00016135985999999998
8.155714 -0.00015985449
8.156714 -0.00015834152
8.157714 -0.00015682098
8.158714 -0.00015529291
8.159715 -0.00015375737
8.160714 -0.00015221434
8.161715 -0.00015066382999999998
8.162714 -0.00014910584000000002
8.163714 -0.00014754032
8.164714 -0.00014596723
8.165714 -0.00014438651
8.166715 -0.00014279813
8.167714 -0.00014120201
8.168715 -0.00013959808
8.169714 -0.00013798629999999998
8.170714 -0.00013636658
8.171714 -0.00013473888
8.172714 -0.00013310317
8.173715 -0.00013145941000000002
8.174714 -0.0001298076
8.175714 -0.0001281477
8.176714 -0.00012647977000000002
8.177714 -0.00012480382
8.178715 -0.00012311989
8.179714 -0.00012142807000000001
8.180715 -0.00011972842
8.181714 -0.00011802103
8.182714 -0.00011630602
8.183714 -0.00011458351999999999
8.184714 -0.00011285364
8.185715 -0.00011111649999999999
8.186714 -0.00010937225000000001
8.187715 -0.00010762103000000001
8.188714 -0.00010586296
8.189714 -0.00010409815
8.190714 -0.00010232675000000001
8.191714 -0.00010054884999999999
8.192715 -9.876451899999999e-05
8.193714 -9.697386100000001e-05
8.194715 -9.5176938e-05
8.195714 -9.3373774e-05
8.196714 -9.1564408e-05
8.197714 -8.9748846e-05
8.198714 -8.7927089e-05
8.199715 -8.6099107e-05
8.200714 -8.4264872e-05
8.201715 -8.2424333e-05
8.202714 -8.057744500000001e-05
8.203714 -7.872415000000001e-05
8.204714 -7.686437599999999e-05
8.205714 -7.4998064e-05
8.206715 -7.3125153e-05
8.207714 -7.1245597e-05
8.208714 -6.9359334e-05
8.209714 -6.746634e-05
8.210714 -6.5566587e-05
8.211715 -6.3660065e-05
8.212714 -6.1746772e-05
8.213715 -5.9826743e-05
8.214714 -5.7900013e-05
8.215714 -5.5966643e-05
8.216714 -5.402670200000001e-05
8.217714 -5.2080281e-05
8.218715 -5.0127477e-05
8.219714 -4.8168403e-05
8.220715 -4.6203191999999996e-05
8.221714 -4.4231965000000004e-05
8.222714 -4.2254856999999997e-05
8.223714 -4.027201e-05
8.224714 -3.8283556999999996e-05
8.225715 -3.6289629e-05
8.226714 -3.4290354999999996e-05
8.227715 -3.2285843e-05
8.228714 -3.0276206e-05
8.229714 -2.8261533000000004e-05
8.230714 -2.6241901e-05
8.231714 -2.4217377000000003e-05
8.232715 -2.218801e-05
8.233714 -2.015383e-05
8.234715 -1.8114858e-05
8.235714 -1.6071101e-05
8.236714 -1.4022547000000002e-05
8.237714 -1.1969179999999999e-05
8.238714 -9.9109755e-06
8.239715 -7.847899e-06
8.240714 -5.779917e-06
8.241714 -3.706992e-06
8.242714 -1.6290908e-06
8.243714 4.538161e-07
8.244715 2.5417506e-06
8.245714 4.634725300000001e-06
8.246715 6.732741299999999e-06
8.247714 8.835785800000001e-06
8.248714 1.0943832e-05
8.249714 1.3056837e-05
8.250714 1.5174744e-05
8.251715 1.7297479e-05
8.252714 1.9424954000000002e-05
8.253715 2.1557064000000002e-05
8.254714 2.3693694e-05
8.255714 2.583472e-05
8.256714 2.7980007999999998e-05
8.257714 3.0129414e-05
8.258715 3.2282796e-05
8.259714 3.4440015e-05
8.260715 3.6600917e-05
8.261714 3.8765376e-05
8.262714 4.0933256e-05
8.263714 4.3104436e-05
8.264714 4.5278804e-05
8.265715 4.7456274000000004e-05
8.266714 4.9636759e-05
8.267715 5.1820194e-05
8.268714 5.4006534e-05
8.269714 5.6195751e-05
8.270715 5.8387820000000005e-05
8.271714 6.0582749e-05
8.272715 6.278054299999999e-05
8.273714 6.498123099999999e-05
8.274714 6.7184845e-05
8.275714 6.9391422e-05
8.276714 7.1601016e-05
8.277715 7.3813658e-05
8.278714 7.6029403e-05
8.279715 7.8248291e-05
8.280714 8.0470352e-05
8.281714 8.269561799999999e-05
8.282714 8.4924096e-05
8.283714 8.715578599999999e-05
8.284715 8.9390664e-05
8.285714 9.1628721e-05
8.286715 9.3869892e-05
8.287714 9.6114127e-05
8.288714 9.836133999999999e-05
8.289714 0.00010061143999999999
8.290714 0.00010286428999999999
8.291715 0.00010511982
8.292714 0.00010737784
8.293715 0.00010963826
8.294714 0.0001119009
8.295714 0.00011416563
8.296714 0.0001164323
8.297714 0.00011870075
8.298715 0.00012097084
8.299714 0.00012324246
8.300714 0.00012551545
8.301714 0.00012778972
8.302714 0.00013006518
8.303715 0.00013234173
8.304714 0.00013461929
8.305715 0.00013689781
8.306714 0.00013917726
8.307714 0.00014145759999999999
8.308714 0.00014373882
8.309714 0.00014602092
8.310715 0.00014830391
8.311714 0.00015058779
8.312715 0.00015287259999999998
8.313714 0.00015515833
8.314714 0.00015744503
8.315714 0.00015973270000000002
8.316714 0.00016202137
8.317715 0.00016431104
8.318714 0.00016660168999999998
8.319715 0.00016889335
8.320714 0.00017118596
8.321714 0.00017347949
8.322714 0.00017577388
8.323714 0.00017806907
8.324715 0.00018036498
8.325714 0.00018266151
8.326715 0.00018495857
8.327714 0.00018725603
8.328714 0.00018955379
8.329714 0.00019185172
8.330714 0.00019414963000000002
8.331715 0.00019644749
8.332714 0.00019874508
8.333714 0.00020104233
8.334714 0.00020333907
8.335714 0.00020563525
8.336715 0.00020793073
8.337714 0.00021022543
8.338715 0.00021251925999999998
8.339714 0.00021481219000000002
8.340714 0.00021710418
8.341714 0.00021939515999999998
8.342714 0.00022168512999999997
8.343715 0.0002239741
8.344714 0.00022626207
8.345715 0.00022854903999999999
8.346714 0.00023083508000000001
8.347714 0.00023312019999999998
8.348714 0.00023540442000000001
8.349714 0.00023768782000000002
8.350715 0.00023997043
8.351714 0.00024225224
8.352715 0.00024453327
8.353714 0.00024681358
8.354714 0.00024909314
8.355714 0.00025137194
8.356714 0.00025364998
8.357715 0.00025592719
8.358714 0.00025820354
8.359715 0.00026047892
8.360714 0.00026275326999999996
8.361714 0.00026502646
8.362714 0.00026729838
8.363714 0.00026956889
8.364715 0.00027183786999999997
8.365714 0.00027410517
8.366714 0.00027637066000000003
8.367714 0.00027863412
8.368714 0.00028089546000000003
8.369715 0.00028315449000000003
8.370714 0.00028541111999999996
8.371715 0.00028766517
8.372714 0.00028991651
8.373714 0.00029216505
8.374714 0.00029441071
8.375714 0.00029665339
8.376715 0.00029889302000000003
8.377714 0.00030112951
8.378715 0.00030336291
8.379714 0.00030559312999999997
8.380714 0.00030782021
8.381714 0.00031004413
8.382714 0.00031226493
8.383715 0.00031448262
8.384714 0.00031669724
8.385715 0.00031890884
8.386714 0.00032111742999999996
8.387714 0.00032332307
8.388714 0.00032552578
8.389714 0.00032772557
8.390715 0.00032992245
8.391714 0.00033211650000000004
8.392715 0.00033430762999999997
8.393714 0.00033649585000000004
8.394714 0.00033868114
8.395715 0.00034086345
8.396714 0.00034304271
8.397715 0.00034521884
8.398714 0.00034739178
8.399714 0.00034956141999999997
8.400714 0.00035172766
8.401714 0.00035389037
8.402715 0.00035604946
8.403714 0.00035820481
8.404715 0.00036035628
8.405714 0.00036250376
8.406714 0.00036464717
8.407714 0.00036678639
8.408714 0.00036892131
8.409715 0.00037105187
8.410714 0.00037317795000000003
8.411715 0.00037529956
8.412714 0.00037741661
8.413714 0.00037952909
8.414714 0.00038163694
8.415714 0.00038374019
8.416715 0.00038583889
8.417714 0.00038793296
8.418715 0.00039002243
8.419714 0.0003921074
8.420714 0.00039418792
8.421714 0.00039626392999999997
8.422714 0.00039833549000000003
8.423715 0.00040040259
8.424714 0.00040246528
8.425714 0.0004045236
8.426714 0.00040657751
8.427714 0.00040862706000000003
8.428715 0.0004106721
8.429714 0.00041271263999999997
8.430715 0.00041474872999999995
8.431714 0.00041678018
8.432714 0.00041880693999999996
8.433714 0.00042082892999999996
8.434714 0.00042284596000000005
8.435715 0.00042485808
8.436714 0.00042686502
8.437715 0.00042886671999999997
8.438714 0.00043086306999999996
8.439714 0.0004328539
8.440714 0.00043483906000000005
8.441714 0.00043681848
8.442715 0.00043879198999999995
8.443714 0.00044075955
8.444715 0.00044272097
8.445714 0.00044467629
8.446714 0.00044662538
8.447714 0.0004485682
8.448714 0.00045050469
8.449715 0.00045243492
8.450714 0.00045435872
8.451715 0.00045627625999999997
8.452714 0.00045818747
8.453714 0.00046009245
8.454714 0.0004619912
8.455714 0.00046388377
8.456715 0.00046577023999999997
8.457714 0.00046765072
8.458714 0.00046952518000000003
8.459714 0.00047139370000000004
8.460714 0.00047325639000000004
8.461715 0.00047511321
8.462714 0.00047696417
8.463715 0.00047880940000000004
8.464714 0.00048064881
8.465714 0.00048248235
8.466714 0.00048431010999999994
8.467714 0.00048613201
8.468715 0.00048794795
8.469714 0.00048975794
8.470715 0.00049156183
8.471714 0.00049335954
8.472714 0.00049515102
8.473714 0.00049693608
8.474714 0.00049871464
8.475715 0.00050048661
8.476714 0.00050225181
8.477715 0.00050401018
8.478714 0.00050576155
8.479714 0.00050750587
8.480714 0.00050924305
8.481714 0.000510973
8.482715 0.00051269567
8.483714 0.0005144109800000001
8.484715 0.00051611892
8.485714 0.00051781944
8.486714 0.0005195124699999999
8.487714 0.00052119813
8.488714 0.00052287637
8.489715 0.0005245472000000001
8.490714 0.00052621072
8.491714 0.00052786691
8.492714 0.0005295158600000001
8.493714 0.0005311575
8.494715 0.000532792
8.495714 0.00053441931
8.496715 0.00053603953
8.497714 0.00053765266
8.498714 0.00053925874
8.499714 0.0005408577600000001
8.500714 0.00054244965
8.501715 0.00054403449
8.502714 0.00054561219
8.503715 0.00054718275
8.504714 0.00054874604
8.505714 0.000550302
8.506714 0.0005518506
8.507714 0.00055339169
8.508715 0.00055492519
8.509714 0.00055645096
8.510715 0.0005579690000000001
8.511714 0.00055947908
8.512714 0.0005609812000000001
8.513714 0.00056247518
8.514714 0.00056396088
8.515715 0.00056543831
8.516714 0.00056690742
8.517715 0.00056836807
8.518714 0.00056982026
8.519714 0.0005712639
8.520715 0.00057269899
8.521714 0.0005741255299999999
8.522715 0.00057554362
8.523714 0.0005769531999999999
8.524714 0.00057835432
8.525714 0.00057974707
8.526714 0.00058113146
8.527715 0.00058250757
8.528714 0.0005838755
8.529715 0.00058523524
8.530714 0.00058658693
8.531714 0.00058793062
8.532714 0.0005892663
8.533714 0.00059059407
8.534715 0.00059191398
8.535714 0.0005932260099999999
8.536715 0.0005945301800000001
8.537714 0.00059582653
8.538714 0.00059711497
8.539714 0.00059839549
8.540714 0.00059966806
8.541715 0.00060093257
8.542714 0.00060218899
8.543715 0.00060343718
8.544714 0.0006046770500000001
8.545714 0.0006059084600000001
8.546714 0.0006071313699999999
8.547714 0.00060834564
8.548715 0.00060955117
8.549714 0.00061074779
8.550714 0.00061193546
8.551714 0.00061311403
8.552714 0.0006142834100000001
8.553715 0.0006154435600000001
8.554714 0.00061659443
8.555715 0.0006177359900000001
8.556714 0.00061886813
8.557714 0.0006199909
8.558714 0.00062110425
8.559714 0.00062220824
8.560715 0.00062330296
8.561714 0.0006243883
8.562715 0.00062546442
8.563714 0.0006265313500000001
8.564714 0.00062758918
8.565714 0.0006286379199999999
8.566714 0.00062967761
8.567715 0.00063070838
8.568714 0.0006317302
8.569715 0.00063274319
8.570714 0.00063374737
8.571714 0.00063474276
8.572714 0.0006357292900000001
8.573714 0.00063670709
8.574715 0.00063767602
8.575714 0.0006386360799999999
8.576715 0.0006395872799999999
8.577714 0.00064052952
8.578714 0.0006414627
8.579714 0.00064238675
8.580714 0.00064330156
8.581715 0.00064420706
8.582714 0.00064510314
8.583714 0.0006459896700000001
8.584714 0.00064686656
8.585714 0.0006477337599999999
8.586715 0.00064859109
8.587714 0.00064943856
8.588715 0.00065027602
8.589714 0.00065110348
8.590714 0.00065192085
8.591714 0.00065272811
8.592714 0.00065352533
8.593715 0.00065431241
8.594714 0.00065508943
8.595715 0.0006558563700000001
8.596714 0.00065661334
8.597714 0.00065736031
8.598714 0.0006580974099999999
8.599714 0.00065882468
8.600715 0.0006595422700000001
8.601714 0.00066025023
8.602715 0.00066094858
8.603714 0.0006616373899999999
8.604714 0.00066231682
8.605714 0.00066298685
8.606714 0.00066364755
8.607715 0.0006642988899999999
8.608714 0.00066494099
8.609715 0.00066557377
8.610714 0.00066619727
8.611714 0.00066681146
8.612714 0.00066741618
8.613714 0.00066801149
8.614715 0.00066859725
8.615714 0.0006691733699999999
8.616714 0.00066973976
8.617714 0.00067029628
8.618714 0.00067084279
8.619715 0.00067137926
8.620714 0.00067190545
8.621715 0.0006724213600000001
8.622714 0.00067292676
8.623714 0.00067342171
8.624714 0.0006739059700000001
8.625714 0.0006743795
8.626715 0.0006748422
8.627714 0.00067529409
8.628715 0.0006757351
8.629714 0.0006761652
8.630714 0.00067658443
8.631714 0.0006769927900000001
8.632714 0.00067739034
8.633715 0.00067777701
8.634714 0.00067815299
8.635715 0.00067851824
8.636714 0.0006788729
8.637714 0.00067921701
8.638714 0.00067955057
8.639714 0.0006798738
8.640715 0.0006801867099999999
8.641714 0.0006804892999999999
8.642715 0.0006807816600000001
8.643714 0.0006810638799999999
8.644714 0.00068133595
8.645715 0.00068159788
8.646714 0.00068184959
8.647715 0.00068209119
8.648714 0.00068232257
8.649714 0.00068254376
8.650714 0.00068275453
8.651714 0.00068295499
8.652715 0.00068314498
8.653714 0.00068332438
8.654715 0.00068349318
8.655714 0.00068365121
8.656714 0.00068379836
8.657714 0.00068393465
8.658714 0.0006840597999999999
8.659715 0.00068417389
8.660714 0.00068427676
8.661715 0.0006843683899999999
8.662714 0.00068444874
8.663714 0.0006845176799999999
8.664714 0.00068457534
8.665714 0.00068462159
8.666715 0.0006846565199999999
8.667714 0.0006846801200000001
8.668715 0.0006846924
8.669714 0.00068469349
8.670714 0.0006846833500000001
8.671714 0.00068466215
8.672714 0.00068462996
8.673715 0.00068458676
8.674714 0.00068453273
8.675714 0.00068446793
8.676714 0.0006843924
8.677714 0.00068430618
8.678715 0.0006842094100000001
8.679714 0.000684102
8.680715 0.00068398408
8.681714 0.00068385561
8.682714 0.00068371655
8.683714 0.0006835669
8.684714 0.0006834066
8.685715 0.00068323557
8.686714 0.0006830537100000001
8.687715 0.0006828610399999999
8.688714 0.00068265731
8.689714 0.00068244244
8.690714 0.00068221634
8.691714 0.00068197883
8.692715 0.00068172985
8.693714 0.00068146924
8.694715 0.0006811968899999999
8.695714 0.00068091263
8.696714 0.0006806163600000001
8.697714 0.00068030804
8.698714 0.00067998753
8.699715 0.00067965489
8.700714 0.00067931001
8.701715 0.00067895285
8.702714 0.00067858336
8.703714 0.0006782017
8.704714 0.00067780779
8.705714 0.0006774017
8.706715 0.00067698352
8.707714 0.00067655333
8.708714 0.00067611113
8.709714 0.00067565711
8.710714 0.00067519136
8.711715 0.00067471392
8.712714 0.00067422493
8.713715 0.00067372448
8.714714 0.00067321266
8.715714 0.0006726895200000001
8.716714 0.0006721551
8.717714 0.00067160945
8.718715 0.00067105261
8.719714 0.00067048459
8.720715 0.00066990538
8.721714 0.0006693149799999999
8.722714 0.0006687132600000001
8.723714 0.00066810021
8.724714 0.0006674758
8.725715 0.00066683983
8.726714 0.00066619232
8.727715 0.00066553316
8.728714 0.00066486214
8.729714 0.00066417924
8.730714 0.0006634843
8.731714 0.0006627773
8.732715 0.00066205803
8.733714 0.0006613264300000001
8.734715 0.0006605825100000001
8.735714 0.00065982613
8.736714 0.00065905733
8.737714 0.00065827599
8.738714 0.00065748213
8.739715 0.00065667577
8.740714 0.0006558569100000001
8.741714 0.0006550255900000001
8.742714 0.0006541818500000001
8.743714 0.00065332583
8.744715 0.00065245745
8.745714 0.00065157687
8.746715 0.00065068416
8.747714 0.00064977939
8.748714 0.00064886272
8.749714 0.00064793408
8.750714 0.00064699361
8.751715 0.00064604137
8.752714 0.00064507744
8.753715 0.00064410169
8.754714 0.0006431142499999999
8.755714 0.0006421151300000001
8.756714 0.00064110427
8.757714 0.0006400815900000001
8.758715 0.00063904708
8.759714 0.00063800062
8.760715 0.0006369422
8.761714 0.00063587163
8.762714 0.00063478888
8.763714 0.00063369375
8.764714 0.00063258622
8.765715 0.00063146608
8.766714 0.00063033326
8.767715 0.00062918766
8.768714 0.0006280291499999999
8.769714 0.00062685767
8.770715 0.00062567315
8.771714 0.00062447548
8.772715 0.00062326471
8.773714 0.00062204076
8.774714 0.00062080367
8.775714 0.0006195534299999999
8.776714 0.00061829014
8.777715 0.0006170138
8.778714 0.00061572446
8.779715 0.00061442229
8.780714 0.0006131073900000001
8.781714 0.0006117798
8.782714 0.0006104397
8.783714 0.00060908719
8.784715 0.0006077224
8.785714 0.00060634552
8.786715 0.00060495654
8.787714 0.0006035556
8.788714 0.0006021428400000001
8.789714 0.00060071829
8.790714 0.0005992820200000001
8.791715 0.0005978340100000001
8.792714 0.00059637432
8.793715 0.0005949029400000001
8.794714 0.00059341987
8.795714 0.00059192503
8.796714 0.0005904184
8.797714 0.00058889982
8.798715 0.00058736923
8.799714 0.00058582655
8.800714 0.00058427167
8.801714 0.00058270443
8.802714 0.00058112473
8.803715 0.00057953243
8.804714 0.0005779273999999999
8.805715 0.00057630959
8.806714 0.00057467887
8.807714 0.00057303514
8.808714 0.00057137831
8.809714 0.00056970839
8.810715 0.00056802537
8.811714 0.00056632916
8.812715 0.00056461977
8.813714 0.00056289728
8.814714 0.00056116169
8.815714 0.0005594130499999999
8.816714 0.00055765149
8.817715 0.00055587711
8.818714 0.00055408996
8.819715 0.00055229011
8.820714 0.0005504777600000001
8.821714 0.00054865295
8.822714 0.0005468158200000001
8.823714 0.00054496645
8.824715 0.00054310494
8.825714 0.00054123138
8.826715 0.0005393457700000001
8.827714 0.0005374482499999999
8.828714 0.0005355387700000001
8.829714 0.00053361741
8.830714 0.00053168405
8.831715 0.00052973878
8.832714 0.0005277815499999999
8.833714 0.0005258122700000001
8.834714 0.00052383084
8.835714 0.00052183723
8.836715 0.00051983138
8.837714 0.0005178131200000001
8.838715 0.00051578245
8.839714 0.00051373918
8.840714 0.00051168331
8.841714 0.00050961476
8.842714 0.00050753338
8.843715 0.00050543922
8.844714 0.00050333219
8.845715 0.0005012123
8.846714 0.00049907953
8.847714 0.00049693394
8.848714 0.00049477558
8.849714 0.00049260443
8.850715 0.0004904206899999999
8.851714 0.0004882244
8.852715 0.00048601564
8.853714 0.00048379452000000005
8.854714 0.00048156126
8.855714 0.00047931594
8.856714 0.00047705880000000004
8.857715 0.00047478988999999995
8.858714 0.00047250942000000003
8.859715 0.0004702174
8.860714 0.00046791411000000004
8.861714 0.00046559953
8.862714 0.00046327382
8.863714 0.00046093704999999993
8.864715 0.00045858924
8.865714 0.00045623037
8.866714 0.00045386055
8.867714 0.00045147972
8.868714 0.00044908784
8.869715 0.00044668486
8.870714 0.00044427074000000005
8.871715 0.00044184534999999997
8.872714 0.00043940859
8.873714 0.00043696036
8.874714 0.00043450054
8.875714 0.00043202899
8.876715 0.00042954570999999996
8.877714 0.00042705046
8.878715 0.00042454321
8.879714 0.00042202387
8.880714 0.00041949232999999997
8.881714 0.00041694857
8.882714 0.00041439261999999993
8.883715 0.00041182434
8.884714 0.00040924377999999997
8.885715 0.00040665109
8.886714 0.0004040462
8.887714 0.00040142927000000003
8.888714 0.00039880042
8.889714 0.00039615966
8.890715 0.00039350721
8.891714 0.00039084320999999996
8.892715 0.00038816774999999996
8.893714 0.00038548105000000004
8.894714 0.00038278321999999997
8.895715 0.00038007445
8.896714 0.0003773549
8.897715 0.00037462469
8.898714 0.00037188396999999996
8.899714 0.00036913286
8.900714 0.00036637143
8.901714 0.00036359977
8.902715 0.00036081797
8.903714 0.00035802605
8.904715 0.00035522398
8.905714 0.00035241187
8.906714 0.00034958963999999997
8.907714 0.00034675725
8.908714 0.00034391469
8.909715 0.0003410619
8.910714 0.00033819881
8.911715 0.00033532533
8.912714 0.00033244144000000003
8.913714 0.00032954708
8.914714 0.00032664216000000005
8.915714 0.00032372666
8.916715 0.00032080052
8.917714 0.00031786376
8.918715 0.00031491636
8.919714 0.00031195839
8.920714 0.00030898982
8.921714 0.00030601072
8.922714 0.00030302122
8.923715 0.00030002136
8.924714 0.0002970113
8.925714 0.00029399116
8.926714 0.00029096109
8.927714 0.00028792123999999997
8.928715 0.00028487177000000003
8.929714 0.00028181282
8.930715 0.00027874464
8.931714 0.00027566732
8.932714 0.00027258104
8.933714 0.00026948594
8.934714 0.00026638219999999997
8.935715 0.00026326986
8.936714 0.00026014907000000004
8.937715 0.00025701986
8.938714 0.00025388235
8.939714 0.00025073653
8.940714 0.00024758242000000005
8.941714 0.00024442002
8.942715 0.00024124931000000003
8.943714 0.00023807022
8.944715 0.00023488271
8.945714 0.00023168669999999999
8.946714 0.00022848212
8.947714 0.00022526888000000002
8.948714 0.0002220469
8.949715 0.0002188161
8.950714 0.00021557639
8.951715 0.00021232777000000002
8.952714 0.00020907011999999998
8.953714 0.00020580339000000002
8.954714 0.00020252767000000001
8.955714 0.00019924291
8.956715 0.00019594916000000002
8.957714 0.00019264648
8.958714 0.00018933494999999999
8.959714 0.00018601468
8.960714 0.00018268581000000002
8.961715 0.00017934848999999998
8.962714 0.0001760029
8.963715 0.00017264922999999998
8.964714 0.00016928767000000001
8.965714 0.00016591845
8.966714 0.00016254178
8.967714 0.00015915788
8.968715 0.00015576694
8.969714 0.00015236919999999998
8.970715 0.00014896484
8.971714 0.00014555407
8.972714 0.00014213703
8.973714 0.00013871387
8.974714 0.00013528472
8.975715 0.0001318497
8.976714 0.00012840889000000002
8.977715 0.00012496232
8.978714 0.00012151006000000001
8.979714 0.00011805212
8.980714 0.00011458849
8.981714 0.00011111914999999999
8.982715 0.00010764409
8.983714 0.00010416325
8.984715 0.00010067658000000001
8.985714 9.7184068e-05
8.986714 9.368564e-05
8.987714 9.018124800000001e-05
8.988714 8.6670872e-05
8.989715 8.3154487e-05
8.990714 7.9632082e-05
8.991714 7.6103674e-05
8.992714 7.2569293e-05
8.993714 6.9028988e-05
8.994715 6.5482823e-05
8.995714 6.193089300000001e-05
8.996715 5.8373314e-05
8.997714 5.4810209e-05
8.998714 5.1241739e-05
8.999714 4.7668047e-05
9.000714 4.4089322e-05
9.001715 4.0505745000000004e-05
9.002714 3.6917497999999995e-05
9.003715 3.3324777999999996e-05
9.004714 2.9727769000000002e-05
9.005714 2.6126656e-05
9.006714 2.2521613e-05
9.007714 1.89128e-05
9.008715 1.5300365e-05
9.009714 1.168444e-05
9.010715 8.0651347e-06
9.011714 4.442543e-06
9.012714 8.167362799999999e-07
9.013714 -2.8122333e-06
9.014714 -6.444332e-06
9.015715 -1.0079545e-05
9.016714 -1.3717872e-05
9.017715 -1.7359326e-05
9.018714 -2.1003933e-05
9.019714 -2.4651726000000004e-05
9.020715 -2.830273e-05
9.021714 -3.1956986e-05
9.022715 -3.5614522e-05
9.023714 -3.9275363e-05
9.024714 -4.293951e-05
9.025714 -4.6606968e-05
9.026714 -5.0277702999999996e-05
9.027715 -5.3951675e-05
9.028714 -5.762883e-05
9.029715 -6.1309066e-05
9.030714 -6.499228099999999e-05
9.031714 -6.8678332e-05
9.032714 -7.2367061e-05
9.033714 -7.6058296e-05
9.034715 -7.9751834e-05
9.035714 -8.3447452e-05
9.036715 -8.7144929e-05
9.037714 -9.0844009e-05
9.038714 -9.454445800000001e-05
9.039714 -9.8246028e-05
9.040714 -0.00010194846999999999
9.041715 -0.00010565153
9.042714 -0.00010935498
9.043715 -0.0001130586
9.044714 -0.0001167622
9.045714 -0.00012046559
9.046714 -0.00012416859
9.047714 -0.00012787108
9.048715 -0.00013157295
9.049714 -0.00013527409
9.050714 -0.00013897445
9.051714 -0.00014267398999999998
9.052714 -0.00014637268000000002
9.053715 -0.00015007054
9.054714 -0.00015376755
9.055715 -0.00015746377
9.056714 -0.00016115923
9.057714 -0.00016485396
9.058714 -0.00016854804
9.059714 -0.00017224147999999999
9.060715 -0.00017593435
9.061714 -0.00017962666
9.062715 -0.00018331843
9.063714 -0.00018700966000000002
9.064714 -0.00019070034
9.065714 -0.00019439042000000002
9.066714 -0.00019807984999999998
9.067715 -0.00020176852999999998
9.068714 -0.00020545638000000002
9.069715 -0.00020914323999999998
9.070714 -0.00021282898999999998
9.071714 -0.00021651341999999997
9.072714 -0.0002201964
9.073714 -0.00022387769000000002
9.074715 -0.0002275571
9.075714 -0.00023123445999999998
9.076715 -0.00023490945000000001
9.077714 -0.00023858191999999998
9.078714 -0.00024225167
9.079714 -0.00024591843
9.080714 -0.00024958206
9.081715 -0.00025324234
9.082714 -0.0002568991
9.083714 -0.00026055222
9.084714 -0.00026420155
9.085714 -0.00026784696000000004
9.086715 -0.00027148837
9.087714 -0.00027512572
9.088715 -0.00027875892
9.089714 -0.00028238792
9.090714 -0.00028601271
9.091714 -0.00028963327000000003
9.092714 -0.00029324958
9.093715 -0.00029686166
9.094714 -0.00030046947
9.095715 -0.00030407302
9.096714 -0.00030767227999999996
9.097714 -0.00031126726
9.098714 -0.00031485788
9.099714 -0.00031844413
9.100715 -0.00032202593
9.101714 -0.00032560315
9.102715 -0.00032917576
9.103714 -0.00033274359
9.104714 -0.00033630649
9.105714 -0.00033986435
9.106714 -0.00034341692000000004
9.107715 -0.00034696403999999996
9.108714 -0.0003505055
9.109715 -0.00035404106999999997
9.110714 -0.00035757053000000003
9.111714 -0.00036109363
9.112714 -0.00036461020000000003
9.113714 -0.00036811994
9.114715 -0.00037162267
9.115714 -0.00037511817999999995
9.116714 -0.00037860627
9.117714 -0.00038208677000000003
9.118714 -0.00038555954
9.119715 -0.0003890244
9.120714 -0.00039248121000000005
9.121715 -0.00039593001
9.122714 -0.00039937054
9.123714 -0.00040280293000000003
9.124714 -0.00040622708
9.125714 -0.00040964300999999997
9.126715 -0.00041305061000000004
9.127714 -0.00041645003000000006
9.128715 -0.00041984122
9.129714 -0.00042322431
9.130714 -0.00042659926
9.131714 -0.00042996612000000006
9.132714 -0.00043332493
9.133715 -0.00043667577999999995
9.134714 -0.00044001854000000004
9.135715 -0.00044335329000000004
9.136714 -0.00044668008999999994
9.137714 -0.00044999874000000004
9.138714 -0.00045330935000000006
9.139714 -0.00045661168
9.140715 -0.00045990573000000005
9.141714 -0.00046319133
9.142715 -0.00046646833000000003
9.143714 -0.00046973655
9.144714 -0.00047299586
9.145715 -0.00047624599000000003
9.146714 -0.00047948679
9.147715 -0.000482718
9.148714 -0.00048593938
9.149714 -0.00048915067
9.150714 -0.00049235173
9.151714 -0.0004955422799999999
9.152715 -0.0004987221
9.153714 -0.00050189101
9.154715 -0.00050504882
9.155714 -0.0005081953100000001
9.156714 -0.00051133034
9.157714 -0.00051445381
9.158714 -0.0005175656
9.159715 -0.00052066557
9.160714 -0.00052375372
9.161715 -0.0005268299
9.162714 -0.00052989408
9.163714 -0.0005329463
9.164714 -0.0005359864599999999
9.165714 -0.00053901463
9.166715 -0.00054203078
9.167714 -0.00054503489
9.168715 -0.0005480269
9.169714 -0.00055100695
9.170714 -0.00055397491
9.171714 -0.00055693081
9.172714 -0.00055987462
9.173715 -0.00056280624
9.174714 -0.00056572567
9.175714 -0.00056863278
9.176714 -0.00057152756
9.177714 -0.0005744098000000001
9.178715 -0.0005772793900000001
9.179714 -0.0005801362
9.180715 -0.0005829801
9.181714 -0.00058581086
9.182714 -0.0005886283399999999
9.183714 -0.0005914324
9.184714 -0.00059422277
9.185715 -0.0005969993300000001
9.186714 -0.00059976187
9.187715 -0.00060251027
9.188714 -0.00060524426
9.189714 -0.00060796378
9.190714 -0.00061066867
9.191714 -0.00061335872
9.192715 -0.00061603396
9.193714 -0.00061869423
9.194715 -0.00062133945
9.195714 -0.0006239696200000001
9.196714 -0.00062658464
9.197714 -0.00062918457
9.198714 -0.00063176935
9.199715 -0.00063433904
9.200714 -0.00063689363
9.201715 -0.00063943312
9.202714 -0.0006419576
9.203714 -0.00064446708
9.204714 -0.00064696155
9.205714 -0.00064944106
9.206715 -0.00065190566
9.207714 -0.00065435534
9.208714 -0.00065679005
9.209714 -0.00065920976
9.210714 -0.00066161447
9.211715 -0.00066400403
9.212714 -0.0006663784
9.213715 -0.00066873754
9.214714 -0.0006710812600000001
9.215714 -0.0006734094299999999
9.216714 -0.00067572187
9.217714 -0.00067801843
9.218715 -0.0006802989
9.219714 -0.00068256313
9.220715 -0.00068481095
9.221714 -0.00068704217
9.222714 -0.00068925651
9.223714 -0.00069145385
9.224714 -0.000693634
9.225715 -0.0006957967800000001
9.226714 -0.00069794205
9.227715 -0.00070006959
9.228714 -0.00070217934
9.229714 -0.00070427118
9.230714 -0.00070634501
9.231714 -0.00070840078
9.232715 -0.00071043837
9.233714 -0.00071245786
9.234715 -0.00071445916
9.235714 -0.00071644226
9.236714 -0.0007184071799999999
9.237714 -0.000720354
9.238714 -0.00072228263
9.239715 -0.00072419321
9.240714 -0.00072608568
9.241714 -0.00072796015
9.242714 -0.00072981666
9.243714 -0.00073165511
9.244715 -0.00073347564
9.245714 -0.00073527822
9.246715 -0.00073706283
9.247714 -0.00073882943
9.248714 -0.00074057803
9.249714 -0.00074230848
9.250714 -0.00074402078
9.251715 -0.00074571485
9.252714 -0.0007473906
9.253715 -0.00074904788
9.254714 -0.0007506866000000001
9.255714 -0.00075230664
9.256714 -0.00075390785
9.257714 -0.00075549019
9.258715 -0.0007570534300000001
9.259714 -0.00075859753
9.260715 -0.0007601222899999999
9.261714 -0.00076162764
9.262714 -0.00076311344
9.263714 -0.00076457964
9.264714 -0.0007660262800000001
9.265715 -0.00076745309
9.266714 -0.00076886017
9.267715 -0.00077024733
9.268714 -0.00077161476
9.269714 -0.00077296227
9.270715 -0.00077429004
9.271714 -0.00077559789
9.272715 -0.00077688601
9.273714 -0.00077815439
9.274714 -0.00077940313
9.275714 -0.0007806322200000001
9.276714 -0.00078184166
9.277715 -0.0007830315599999999
9.278714 -0.0007842017999999999
9.279715 -0.0007853526799999999
9.280714 -0.00078648391
9.281714 -0.00078759567
9.282714 -0.0007886879799999999
9.283714 -0.00078976063
9.284715 -0.0007908136499999999
9.285714 -0.00079184701
9.286715 -0.0007928607399999999
9.287714 -0.00079385454
9.288714 -0.0007948284299999999
9.289714 -0.0007957823099999999
9.290714 -0.00079671599
9.291715 -0.0007976294
9.292714 -0.00079852234
9.293715 -0.0007993947299999999
9.294714 -0.00080024647
9.295714 -0.0008010775700000001
9.296714 -0.00080188756
9.297714 -0.0008026766399999999
9.298715 -0.00080344462
9.299714 -0.0008041913100000001
9.300714 -0.00080491673
9.301714 -0.0008056207699999999
9.302714 -0.00080630352
9.303715 -0.00080696491
9.304714 -0.00080760483
9.305715 -0.0008082235600000001
9.306714 -0.00080882082
9.307714 -0.0008093969
9.308714 -0.0008099517800000001
9.309714 -0.00081048538
9.310715 -0.00081099788
9.311714 -0.0008114893699999999
9.312715 -0.0008119600400000001
9.313714 -0.0008124098699999999
9.314714 -0.00081283888
9.315714 -0.00081324724
9.316714 -0.0008136349600000001
9.317715 -0.00081400203
9.318714 -0.00081434864
9.319715 -0.0008146747900000001
9.320714 -0.0008149804699999999
9.321714 -0.00081526568
9.322714 -0.00081553035
9.323714 -0.0008157746400000001
9.324715 -0.00081599837
9.325714 -0.00081620155
9.326715 -0.00081638409
9.327714 -0.0008165458899999999
9.328714 -0.00081668722
9.329714 -0.00081680755
9.330714 -0.0008169070500000001
9.331715 -0.00081698572
9.332714 -0.00081704347
9.333714 -0.0008170800399999999
9.334714 -0.00081709559
9.335714 -0.00081708995
9.336715 -0.0008170630299999999
9.337714 -0.00081701501
9.338715 -0.00081694579
9.339714 -0.0008168553
9.340714 -0.00081674352
9.341714 -0.0008166106500000001
9.342714 -0.00081645658
9.343715 -0.0008162814100000001
9.344714 -0.0008160851400000001
9.345715 -0.00081586786
9.346714 -0.00081562976
9.347714 -0.0008153707300000001
9.348714 -0.00081509088
9.349714 -0.00081479038
9.350715 -0.00081446924
9.351714 -0.0008141274499999999
9.352715 -0.0008137651099999999
9.353714 -0.0008133823
9.354714 -0.00081297903
9.355714 -0.0008125553000000001
9.356714 -0.00081211101
9.357715 -0.00081164644
9.358714 -0.0008111613199999999
9.359715 -0.00081065573
9.360714 -0.00081012968
9.361714 -0.0008095830699999999
9.362714 -0.00080901591
9.363714 -0.0008084281
9.364715 -0.00080781965
9.365714 -0.0008071904600000001
9.366714 -0.0008065405400000001
9.367714 -0.00080586988
9.368714 -0.0008051783899999999
9.369715 -0.0008044660699999999
9.370714 -0.0008037329299999999
9.371715 -0.0008029787799999999
9.372714 -0.00080220389
9.373714 -0.00080140799
9.374714 -0.0008005913499999999
9.375714 -0.00079975407
9.376715 -0.0007988959600000001
9.377714 -0.0007980172100000001
9.378715 -0.0007971179899999999
9.379714 -0.00079619831
9.380714 -0.0007952583500000001
9.381714 -0.0007942981899999999
9.382714 -0.0007933179399999999
9.383715 -0.00079231768
9.384714 -0.00079129768
9.385715 -0.0007902578500000001
9.386714 -0.0007891984800000001
9.387714 -0.00078811972
9.388714 -0.0007870215100000001
9.389714 -0.0007859041
9.390715 -0.0007847675099999999
9.391714 -0.00078361181
9.392715 -0.00078243711
9.393714 -0.00078124358
9.394714 -0.0007800311300000001
9.395715 -0.00077879977
9.396714 -0.00077754958
9.397715 -0.00077628056
9.398714 -0.00077499262
9.399714 -0.00077368586
9.400714 -0.00077236027
9.401714 -0.00077101568
9.402715 -0.00076965225
9.403714 -0.00076826982
9.404715 -0.00076686847
9.405714 -0.0007654481100000001
9.406714 -0.0007640087500000001
9.407714 -0.00076255037
9.408714 -0.00076107303
9.409715 -0.00075957669
9.410714 -0.00075806138
9.411715 -0.0007565272000000001
9.412714 -0.0007549741000000001
9.413714 -0.00075340222
9.414714 -0.0007518116
9.415714 -0.00075020234
9.416715 -0.00074857453
9.417714 -0.0007469283
9.418715 -0.00074526379
9.419714 -0.00074358099
9.420714 -0.00074188015
9.421714 -0.0007401612900000001
9.422714 -0.00073842466
9.423715 -0.00073667029
9.424714 -0.00073489823
9.425714 -0.00073310871
9.426714 -0.00073130182
9.427714 -0.0007294776000000001
9.428715 -0.00072763614
9.429714 -0.0007257775
9.430715 -0.00072390176
9.431714 -0.00072200896
9.432714 -0.00072009916
9.433714 -0.0007181724
9.434714 -0.00071622871
9.435715 -0.00071426812
9.436714 -0.00071229065
9.437715 -0.00071029631
9.438714 -0.0007082850999999999
9.439714 -0.00070625706
9.440714 -0.00070421224
9.441714 -0.00070215065
9.442715 -0.00070007227
9.443714 -0.00069797725
9.444715 -0.00069586558
9.445714 -0.00069373737
9.446714 -0.0006915926899999999
9.447714 -0.00068943168
9.448714 -0.0006872544
9.449715 -0.0006850609199999999
9.450714 -0.00068285149
9.451715 -0.00068062614
9.452714 -0.00067838509
9.453714 -0.00067612841
9.454714 -0.0006738564
9.455714 -0.0006715690699999999
9.456715 -0.0006692666800000001
9.457714 -0.00066694934
9.458714 -0.00066461721
9.459714 -0.00066227049
9.460714 -0.00065990921
9.461715 -0.00065753366
9.462714 -0.00065514387
9.463715 -0.0006527400300000001
9.464714 -0.00065032214
9.465714 -0.0006478903700000001
9.466714 -0.0006454447
9.467714 -0.00064298533
9.468715 -0.00064051219
9.469714 -0.00063802536
9.470715 -0.00063552488
9.471714 -0.00063301077
9.472714 -0.00063048301
9.473714 -0.0006279417
9.474714 -0.00062538675
9.475715 -0.0006228182399999999
9.476714 -0.00062023614
9.477715 -0.00061764053
9.478714 -0.00061503138
9.479714 -0.0006124087099999999
9.480714 -0.00060977263
9.481714 -0.00060712314
9.482715 -0.00060446037
9.483714 -0.0006017844
9.484715 -0.00059909521
9.485714 -0.0005963930599999999
9.486714 -0.0005936780299999999
9.487714 -0.00059095014
9.488714 -0.0005882097
9.489715 -0.00058545675
9.490714 -0.00058269152
9.491714 -0.0005799141900000001
9.492714 -0.00057712487
9.493714 -0.0005743237600000001
9.494715 -0.00057151101
9.495714 -0.0005686867999999999
9.496715 -0.00056585131
9.497714 -0.0005630046899999999
9.498714 -0.00056014705
9.499714 -0.0005572786
9.500714 -0.00055439946
9.501715 -0.0005515096299999999
9.502714 -0.00054860934
9.503715 -0.00054569864
9.504714 -0.0005427776200000001
9.505714 -0.00053984636
9.506714 -0.0005369049200000001
9.507714 -0.00053395338
9.508715 -0.00053099179
9.509714 -0.00052802015
9.510715 -0.00052503856
9.511714 -0.00052204705
9.512714 -0.00051904562
9.513714 -0.00051603442
9.514714 -0.0005130134499999999
9.515715 -0.0005099828299999999
9.516714 -0.00050694257
9.517715 -0.00050389285
9.518714 -0.00050083368
9.519714 -0.00049776518
9.520715 -0.00049468754
9.521714 -0.0004916008899999999
9.522715 -0.00048850534
9.523714 -0.00048540105
9.524714 -0.00048228821
9.525714 -0.00047916701
9.526714 -0.00047603757999999997
9.527715 -0.00047290018
9.528714 -0.00046975497
9.529715 -0.00046660211
9.530714 -0.00046344180000000004
9.531714 -0.00046027426000000004
9.532714 -0.00045709958
9.533714 -0.00045391798
9.534715 -0.00045072957
9.535714 -0.00044753451
9.536715 -0.00044433291
9.537714 -0.00044112489
9.538714 -0.00043791056
9.539714 -0.00043468999
9.540714 -0.00043146324
9.541715 -0.00042823035
9.542714 -0.00042499141
9.543715 -0.00042174643000000004
9.544714 -0.00041849544000000004
9.545714 -0.00041523849
9.546714 -0.00041197554
9.547714 -0.00040870659
9.548715 -0.00040543176999999995
9.549714 -0.00040215108999999997
9.550714 -0.00039886449
9.551714 -0.00039557208
9.552714 -0.00039227398
9.553715 -0.00038897015000000004
9.554714 -0.00038566077
9.555715 -0.00038234584
9.556714 -0.00037902557
9.557714 -0.00037570005
9.558714 -0.00037236944000000003
9.559714 -0.00036903391
9.560715 -0.00036569363000000003
9.561714 -0.00036234876
9.562715 -0.00035899951999999996
9.563714 -0.00035564613
9.564714 -0.00035228875
9.565714 -0.00034892757
9.566714 -0.00034556288
9.567715 -0.00034219481
9.568714 -0.00033882359
9.569715 -0.00033544939
9.570714 -0.00033207241
9.571714 -0.00032869279
9.572714 -0.00032531068
9.573714 -0.00032192625
9.574715 -0.00031853961
9.575714 -0.00031515085
9.576715 -0.00031176005000000003
9.577714 -0.00030836734
9.578714 -0.00030497279
9.579714 -0.00030157642
9.580714 -0.00029817826999999997
9.581715 -0.00029477842
9.582714 -0.00029137689
9.583714 -0.00028797369
9.584714 -0.00028456891
9.585714 -0.00028116253
9.586715 -0.00027775463
9.587714 -0.00027434526
9.588715 -0.00027093449
9.589714 -0.00026752236
9.590714 -0.00026410901
9.591714 -0.00026069449
9.592714 -0.00025727892999999997
9.593715 -0.00025386247999999997
9.594714 -0.00025044526
9.595715 -0.0002470274
9.596714 -0.00024360913000000001
9.597714 -0.00024019061999999998
9.598714 -0.00023677201
9.599714 -0.00023335349000000002
9.600715 -0.00022993527
9.601714 -0.00022651755
9.602715 -0.00022310053
9.603714 -0.00021968435
9.604714 -0.00021626922000000001
9.605714 -0.00021285530000000002
9.606714 -0.00020944274
9.607715 -0.00020603167999999999
9.608714 -0.00020262225000000002
9.609715 -0.00019921458
9.610714 -0.00019580873000000002
9.611714 -0.00019240481
9.612714 -0.00018900283
9.613714 -0.00018560288
9.614715 -0.00018220501
9.615714 -0.0001788092
9.616714 -0.00017541552
9.617714 -0.00017202394
9.618714 -0.00016863447
9.619715 -0.00016524712999999998
9.620714 -0.00016186192
9.621715 -0.00015847886
9.622714 -0.00015509796
9.623714 -0.00015171927
9.624714 -0.00014834282000000001
9.625714 -0.00014496869
9.626715 -0.00014159695
9.627714 -0.00013822769
9.628715 -0.00013486103
9.629714 -0.00013149709999999998
9.630714 -0.00012813605
9.631714 -0.00012477803
9.632714 -0.00012142324999999998
9.633715 -0.00011807188
9.634714 -0.00011472413000000002
9.635715 -0.00011138022
9.636714 -0.00010804035
9.637714 -0.00010470475999999999
9.638714 -0.00010137363000000001
9.639714 -9.804720100000002e-05
9.640715 -9.4725664e-05
9.641714 -9.1409214e-05
9.642715 -8.809802799999999e-05
9.643714 -8.4792276e-05
9.644714 -8.149209e-05
9.645715 -7.8197604e-05
9.646714 -7.4908928e-05
9.647715 -7.1626135e-05
9.648714 -6.8349311e-05
9.649714 -6.507849000000001e-05
9.650714 -6.1813711e-05
9.651714 -5.8554986e-05
9.652715 -5.530232e-05
9.653714 -5.2055701999999996e-05
9.654715 -4.8815122e-05
9.655714 -4.5580555e-05
9.656714 -4.2351982e-05
9.657714 -3.9129390000000005e-05
9.658714 -3.5912754e-05
9.659715 -3.2702076e-05
9.660714 -2.9497363e-05
9.661715 -2.6298625e-05
9.662714 -2.3105903e-05
9.663714 -1.9919246e-05
9.664714 -1.6738721e-05
9.665714 -1.3564412999999999e-05
9.666715 -1.0396428000000001e-05
9.667714 -7.2348839999999995e-06
9.668715 -4.0799193e-06
9.669714 -9.3168406e-07
9.670714 2.2096595e-06
9.671714 5.343939699999999e-06
9.672714 8.4709782e-06
9.673715 1.1590595e-05
9.674714 1.4702608999999998e-05
9.675714 1.7806838e-05
9.676714 2.0903113999999998e-05
9.677714 2.3991274e-05
9.678715 2.7071163999999997e-05
9.679714 3.0142655e-05
9.680715 3.3205617e-05
9.681714 3.6259956e-05
9.682714 3.9305578999999994e-05
9.683714 4.2342427e-05
9.684714 4.537045e-05
9.685715 4.838962e-05
9.686714 5.1399923000000005e-05
9.687715 5.4401363e-05
9.688714 5.739394700000001e-05
9.689714 6.0377704e-05
9.690714 6.3352667e-05
9.691714 6.6318859e-05
9.692715 6.9276314e-05
9.693714 7.2225066e-05
9.694715 7.5165127e-05
9.695714 7.8096525e-05
9.696714 8.1019238e-05
9.697714 8.3933264e-05
9.698714 8.683856499999999e-05
9.699715 8.973509599999999e-05
9.700714 9.2622776e-05
9.701715 9.5501525e-05
9.702714 9.837122e-05
9.703714 0.00010123175
9.704714 0.00010408296000000001
9.705714 0.00010692470000000002
9.706715 0.00010975678999999998
9.707714 0.00011257905
9.708714 0.0001153913
9.709714 0.00011819334000000001
9.710714 0.000120985
9.711715 0.00012376607
9.712714 0.00012653641
9.713715 0.00012929584
9.714714 0.00013204422000000001
9.715714 0.0001347814
9.716714 0.0001375073
9.717714 0.00014022183
9.718715 0.00014292491999999999
9.719714 0.00014561654
9.720715 0.00014829665
9.721714 0.00015096526
9.722714 0.00015362242
9.723714 0.00015626814999999999
9.724714 0.00015890254
9.725715 0.00016152562
9.726714 0.00016413752
9.727715 0.00016673831
9.728714 0.00016932808
9.729714 0.00017190692
9.730714 0.00017447494
9.731714 0.00017703219
9.732715 0.00017957874
9.733714 0.00018211467
9.734715 0.00018463998
9.735714 0.00018715468
9.736714 0.00018965877
9.737714 0.00019215221999999997
9.738714 0.00019463498000000002
9.739715 0.00019710694
9.740714 0.00019956806000000002
9.741714 0.00020201817
9.742714 0.00020445718
9.743714 0.00020688492000000002
9.744715 0.00020930127
9.745714 0.00021170603999999998
9.746715 0.00021409905000000003
9.747714 0.00021648018000000003
9.748714 0.00021884925000000002
9.749714 0.00022120614
9.750714 0.00022355068
9.751715 0.00022588274000000003
9.752714 0.00022820224999999997
9.753715 0.00023050913999999998
9.754714 0.00023280334
9.755714 0.00023508480000000002
9.756714 0.00023735352
9.757714 0.00023960952
9.758715 0.00024185279000000002
9.759714 0.00024408341000000002
9.760715 0.00024630144
9.761714 0.00024850694
9.762714 0.00025070005
9.763714 0.00025288084
9.764714 0.00025504939
9.765715 0.00025720583
9.766714 0.00025935027999999995
9.767715 0.00026148277
9.768714 0.00026360344000000003
9.769714 0.00026571231
9.770715 0.00026780947
9.771714 0.00026989489
9.772715 0.00027196861
9.773714 0.00027403064
9.774714 0.00027608091
9.775714 0.00027811939
9.776714 0.00028014599
9.777715 0.00028216061
9.778714 0.00028416316
9.779715 0.0002861535
9.780714 0.00028813151
9.781714 0.00029009709000000003
9.782714 0.00029205005
9.783714 0.00029399027
9.784715 0.00029591768
9.785714 0.00029783207
9.786715 0.00029973338999999996
9.787714 0.00030162156999999996
9.788714 0.00030349652000000003
9.789714 0.00030535821
9.790714 0.00030720662
9.791715 0.00030904175
9.792714 0.00031086365
9.793715 0.00031267236000000003
9.794714 0.00031446796
9.795714 0.00031625053999999997
9.796714 0.00031802026
9.797714 0.0003197772
9.798715 0.00032152157
9.799714 0.00032325345
9.800714 0.00032497308
9.801714 0.00032668058
9.802714 0.00032837613
9.803715 0.00033005983
9.804714 0.00033173187000000003
9.805715 0.00033339231
9.806714 0.0003350413
9.807714 0.00033667891
9.808714 0.00033830518
9.809714 0.00033992017
9.810715 0.00034152386
9.811714 0.00034311627000000003
9.812715 0.00034469731
9.813714 0.00034626696000000003
9.814714 0.00034782513000000003
9.815714 0.00034937173
9.816714 0.00035090661
9.817715 0.00035242971999999997
9.818714 0.00035394091
9.819715 0.00035544006
9.820714 0.00035692703000000004
9.821714 0.00035840171000000004
9.822714 0.00035986404
9.823714 0.00036131389
9.824715 0.00036275123
9.825714 0.00036417603
9.826715 0.0003655882
9.827714 0.00036698782
9.828714 0.00036837487000000003
9.829714 0.00036974942999999996
9.830714 0.00037111158
9.831715 0.00037246143
9.832714 0.00037379907
9.833714 0.00037512466
9.834714 0.00037643838
9.835714 0.00037774034
9.836715 0.00037903078
9.837714 0.00038030983
9.838715 0.00038157767999999996
9.839714 0.00038283451
9.840714 0.00038408048
9.841714 0.00038531571
9.842714 0.00038654034
9.843715 0.00038775452
9.844714 0.00038895828000000003
9.845715 0.00039015166999999996
9.846714 0.00039133482999999995
9.847714 0.00039250772
9.848714 0.00039367037000000003
9.849714 0.00039482270000000004
9.850715 0.00039596471000000004
9.851714 0.00039709638999999995
9.852715 0.00039821762
9.853714 0.00039932834
9.854714 0.00040042846
9.855714 0.00040151790000000003
9.856714 0.00040259656
9.857715 0.0004036644
9.858714 0.00040472137
9.859715 0.00040576738
9.860714 0.00040680247
9.861714 0.00040782656
9.862714 0.00040883974000000006
9.863714 0.000409842
9.864715 0.00041083345000000003
9.865714 0.00041181415
9.866714 0.00041278427
9.867714 0.00041374392
9.868714 0.00041469324999999997
9.869715 0.00041563244
9.870714 0.00041656167000000006
9.871715 0.00041748120999999996
9.872714 0.00041839121000000003
9.873714 0.00041929193000000005
9.874714 0.00042018355
9.875714 0.00042106630999999995
9.876715 0.00042194033
9.877714 0.00042280585
9.878715 0.00042366305000000003
9.879714 0.00042451206
9.880714 0.00042535303000000005
9.881714 0.00042618599
9.882714 0.00042701104
9.883715 0.00042782826
9.884714 0.00042863757999999996
9.885715 0.00042943911000000004
9.886714 0.00043023279000000005
9.887714 0.00043101859
9.888714 0.00043179639
9.889714 0.00043256618000000004
9.890715 0.00043332789
9.891714 0.00043408136000000003
9.892715 0.00043482663999999996
9.893714 0.00043556355999999996
9.894714 0.00043629211
9.895715 0.00043701225
9.896714 0.00043772384
9.897715 0.00043842697000000003
9.898714 0.00043912164
9.899714 0.00043980790000000005
9.900714 0.00044048575000000005
9.901714 0.00044115527000000005
9.902715 0.00044181666
9.903714 0.00044246999
9.904715 0.00044311541
9.905714 0.00044375314999999996
9.906714 0.00044438333999999996
9.907714 0.00044500621
9.908714 0.00044562203
9.909715 0.00044623098
9.910714 0.00044683324999999997
9.911715 0.0004474291
9.912714 0.00044801876999999996
9.913714 0.00044860244
9.914714 0.00044918029
9.915714 0.0004497525
9.916715 0.00045031925
9.917714 0.00045088063000000005
9.918715 0.00045143673999999996
9.919714 0.00045198772
9.920714 0.00045253363999999996
9.921714 0.00045307446999999994
9.922714 0.0004536103
9.923715 0.00045414108
9.924714 0.00045466682
9.925714 0.00045518755
9.926714 0.00045570318
9.927714 0.00045621368000000007
9.928715 0.00045671894999999994
9.929714 0.00045721913000000005
9.930715 0.00045771403
9.931714 0.0004582037
9.932714 0.00045868819
9.933714 0.00045916745
9.934714 0.00045964152
9.935715 0.00046011041
9.936714 0.00046057434999999996
9.937715 0.00046103332
9.938714 0.00046148753
9.939714 0.00046193709
9.940714 0.0004623821
9.941714 0.00046282289
9.942715 0.00046325958000000006
9.943714 0.00046369246
9.944715 0.00046412168999999996
9.945714 0.00046454757
9.946714 0.00046497021
9.947714 0.00046538994
9.948714 0.00046580694
9.949715 0.0004662214
9.950714 0.00046663354
9.951715 0.00046704354
9.952714 0.00046745154
9.953714 0.00046785771999999996
9.954714 0.00046826211999999995
9.955714 0.0004686648
9.956715 0.00046906594
9.957714 0.00046946547999999994
9.958714 0.00046986342999999996
9.959714 0.00047025978
9.960714 0.00047065459999999997
9.961715 0.00047104777
9.962714 0.00047143926000000003
9.963715 0.00047182903000000004
9.964714 0.00047221701999999996
9.965714 0.00047260313999999997
9.966714 0.00047298744999999995
9.967714 0.00047336985000000003
9.968715 0.00047375033
9.969714 0.00047412886
9.970715 0.00047450549
9.971714 0.00047488024
9.972714 0.00047525327000000003
9.973714 0.00047562456999999996
9.974714 0.00047599423999999995
9.975715 0.00047636244999999997
9.976714 0.00047672937999999995
9.977715 0.00047709518
9.978714 0.00047746002999999996
9.979714 0.00047782419
9.980714 0.00047818785
9.981714 0.00047855118999999997
9.982715 0.00047891457999999995
9.983714 0.0004792782
9.984715 0.00047964222000000006
9.985714 0.00048000693
9.986714 0.00048037245999999997
9.987714 0.00048073912
9.988714 0.00048110704999999995
9.989715 0.00048147639999999997
9.990714 0.00048184729
9.991714 0.00048221987000000003
9.992714 0.00048259420999999995
9.993714 0.00048297042999999995
9.994715 0.00048334850000000004
9.995714 0.00048372853999999996
9.996715 0.00048411048
9.997714 0.00048449442000000003
9.998714 0.00048488027000000004
9.999714 0.00048526807999999997
10.00071 0.0004856578
10.00171 0.00048604938
10.00271 0.00048644283
10.00371 0.00048683810000000005
10.00471 0.00048723517999999996
10.00571 0.00048763409
10.00671 0.00048803485999999996
10.00771 0.00048843754
10.00871 0.00048884212
10.00971 0.00048924871
10.01071 0.0004896574
10.01171 0.0004900683099999999
10.01271 0.0004904815799999999
10.01371 0.00049089731
10.01471 0.0004913156300000001
10.01571 0.0004917368200000001
10.01671 0.00049216096
10.01771 0.00049258833
10.01871 0.0004930190700000001
10.01971 0.0004934534
10.02071 0.00049389146
10.02171 0.00049433343
10.02271 0.00049477949
10.02371 0.0004952297799999999
10.02471 0.00049568453
10.02571 0.00049614378
10.02671 0.00049660762
10.02771 0.00049707619
10.02871 0.00049754954
10.02971 0.0004980277
10.03071 0.00049851069
10.03171 0.0004989985
10.03271 0.00049949117
10.03371 0.00049998866
10.03471 0.00050049093
10.03571 0.0005009979300000001
10.03671 0.00050150966
10.03771 0.00050202598
10.03871 0.00050254698
10.03971 0.00050307249
10.04071 0.00050360259
10.04171 0.00050413719
10.04271 0.00050467634
10.04371 0.00050521999
10.04471 0.00050576828
10.04571 0.00050632116
10.04671 0.0005068787199999999
10.04771 0.00050744115
10.04871 0.00050800845
10.04971 0.0005085808399999999
10.05071 0.00050915837
10.05171 0.00050974131
10.05271 0.00051032976
10.05371 0.00051092393
10.05471 0.00051152392
10.05571 0.00051213001
10.05671 0.00051274237
10.05771 0.00051336115
10.05871 0.00051398652
10.05971 0.00051461866
10.06071 0.00051525767
10.06171 0.0005159037300000001
10.06271 0.00051655693
10.06371 0.00051721736
10.06471 0.00051788506
10.06571 0.00051856009
10.06671 0.0005192424899999999
10.06771 0.00051993229
10.06871 0.0005206294199999999
10.06971 0.00052133391
10.07071 0.0005220456800000001
10.07171 0.00052276473
10.07271 0.00052349092
10.07371 0.00052422424
10.07471 0.0005249645699999999
10.07571 0.00052571195
10.07671 0.00052646624
10.07771 0.00052722739
10.07871 0.0005279953299999999
10.07971 0.0005287701200000001
10.08071 0.00052955165
10.08171 0.00053033996
10.08271 0.00053113504
10.08371 0.00053193694
10.08471 0.00053274566
10.08571 0.0005335613399999999
10.08671 0.00053438393
10.08771 0.00053521362
10.08871 0.0005360504500000001
10.08971 0.00053689455
10.09071 0.00053774606
10.09171 0.00053860504
10.09271 0.00053947165
10.09371 0.0005403459
10.09471 0.00054122802
10.09571 0.0005421181
10.09671 0.00054301613
10.09771 0.00054392222
10.09871 0.00054483648
10.09971 0.00054575889
10.10071 0.00054668958
10.10171 0.0005476284499999999
10.10271 0.0005485755999999999
10.10371 0.00054953093
10.10471 0.0005504944499999999
10.10571 0.00055146616
10.10671 0.00055244586
10.10771 0.00055343367
10.10871 0.0005544293799999999
10.10971 0.00055543296
10.11071 0.00055644441
10.11171 0.0005574635
10.11271 0.00055849023
10.11371 0.00055952455
10.11471 0.0005605663800000001
10.11571 0.00056161566
10.11671 0.00056267236
10.11771 0.00056373647
10.11871 0.00056480794
10.11971 0.00056588674
10.12071 0.0005669729
10.12171 0.00056806648
10.12271 0.00056916751
10.12371 0.0005702759599999999
10.12471 0.00057139196
10.12571 0.00057251555
10.12671 0.0005736467800000001
10.12771 0.00057478569
10.12871 0.0005759324299999999
10.12971 0.00057708694
10.13071 0.0005782494100000001
10.13171 0.00057941979
10.13271 0.0005805982299999999
10.13371 0.00058178462
10.13471 0.0005829791
10.13571 0.00058418168
10.13671 0.00058539222
10.13771 0.00058661076
10.13871 0.0005878373
10.13971 0.00058907171
10.14071 0.00059031399
10.14171 0.00059156396
10.14271 0.0005928216099999999
10.14371 0.0005940867600000001
10.14471 0.00059535937
10.14571 0.00059663921
10.14671 0.00059792628
10.14771 0.00059922031
10.14871 0.0006005213
10.14971 0.0006018290199999999
10.15071 0.00060314337
10.15171 0.00060446432
10.15271 0.00060579168
10.15371 0.00060712537
10.15471 0.00060846533
10.15571 0.0006098115100000001
10.15671 0.00061116375
10.15771 0.00061252213
10.15871 0.00061388655
10.15971 0.00061525698
10.16071 0.00061663336
10.16171 0.00061801579
10.16271 0.00061940418
10.16371 0.00062079853
10.16471 0.0006221988300000001
10.16571 0.00062360518
10.16671 0.0006250174
10.16771 0.00062643571
10.16871 0.0006278598900000001
10.16971 0.00062929007
10.17071 0.0006307261199999999
10.17171 0.00063216803
10.17271 0.0006336158099999999
10.17371 0.00063506932
10.17471 0.00063652847
10.17571 0.0006379933
10.17671 0.00063946359
10.17771 0.0006409391999999999
10.17871 0.00064242013
10.17971 0.00064390611
10.18071 0.00064539709
10.18171 0.0006468928900000001
10.18271 0.00064839337
10.18371 0.00064989836
10.18471 0.00065140771
10.18571 0.00065292129
10.18671 0.00065443883
10.18771 0.00065596023
10.18871 0.0006574853599999999
10.18971 0.00065901409
10.19071 0.00066054627
10.19171 0.00066208181
10.19271 0.00066362049
10.19371 0.00066516232
10.19471 0.00066670718
10.19571 0.00066825487
10.19671 0.0006698053800000001
10.19771 0.00067135861
10.19871 0.00067291453
10.19971 0.00067447304
10.20071 0.0006760340500000001
10.20171 0.00067759747
10.20271 0.0006791633
10.20371 0.00068073145
10.20471 0.0006823017899999999
10.20571 0.0006838743
10.20671 0.0006854488700000001
10.20771 0.00068702534
10.20871 0.0006886036800000001
10.20971 0.00069018374
10.21071 0.00069176544
10.21171 0.00069334856
10.21271 0.00069493299
10.21371 0.0006965186
10.21471 0.00069810521
10.21571 0.0006996926
10.21671 0.00070128067
10.21771 0.00070286915
10.21871 0.00070445785
10.21971 0.0007060466
10.22071 0.00070763522
10.22171 0.00070922347
10.22271 0.00071081113
10.22371 0.0007123981
10.22471 0.00071398413
10.22571 0.00071556897
10.22671 0.00071715249
10.22771 0.00071873455
10.22871 0.0007203148899999999
10.22971 0.0007218933700000001
10.23071 0.0007234698399999999
10.23171 0.00072504417
10.23271 0.00072661619
10.23371 0.00072818575
10.23471 0.00072975267
10.23571 0.00073131687
10.23671 0.00073287824
10.23771 0.00073443662
10.23871 0.00073599181
10.23971 0.00073754377
10.24071 0.0007390923699999999
10.24171 0.00074063737
10.24271 0.00074217874
10.24371 0.00074371624
10.24471 0.0007452497799999999
10.24571 0.00074677923
10.24671 0.00074830436
10.24771 0.00074982504
10.24871 0.00075134103
10.24971 0.0007528521599999999
10.25071 0.00075435823
10.25171 0.00075585904
10.25271 0.00075735438
10.25371 0.0007588440000000001
10.25471 0.0007603277
10.25571 0.00076180527
10.25671 0.0007632764200000001
10.25771 0.00076474089
10.25871 0.00076619863
10.25971 0.0007676492699999999
10.26071 0.00076909264
10.26171 0.0007705284599999999
10.26271 0.00077195655
10.26371 0.0007733766300000001
10.26471 0.0007747885299999999
10.26571 0.0007761920600000001
10.26671 0.0007775869599999999
10.26771 0.00077897303
10.26871 0.00078035009
10.26971 0.00078171788
10.27071 0.0007830763000000001
10.27171 0.0007844252700000001
10.27271 0.00078576441
10.27371 0.00078709363
10.27471 0.00078841267
10.27571 0.00078972153
10.27671 0.0007910197400000001
10.27771 0.0007923073999999999
10.27871 0.00079358406
10.27971 0.00079484971
10.28071 0.0007961040899999999
10.28171 0.0007973469099999999
10.28271 0.0007985779999999999
10.28371 0.00079979727
10.28471 0.00080100444
10.28571 0.0008021991600000001
10.28671 0.00080338141
10.28771 0.0008045508399999999
10.28871 0.00080570726
10.28971 0.0008068504
10.29071 0.00080798
10.29171 0.0008090957599999999
10.29271 0.00081019753
10.29371 0.00081128501
10.29471 0.00081235794
10.29571 0.00081341605
10.29671 0.00081445914
10.29771 0.0008154868699999999
10.29871 0.00081649905
10.29971 0.0008174954900000001
10.30071 0.0008184757500000001
10.30171 0.0008194398999999999
10.30271 0.00082038741
10.30371 0.00082131828
10.30471 0.00082223205
10.30571 0.00082312854
10.30671 0.0008240075700000001
10.30771 0.0008248689500000001
10.30871 0.00082571241
10.30971 0.00082653778
10.31071 0.0008273446799999999
10.31171 0.00082813312
10.31271 0.00082890274
10.31371 0.00082965335
10.31471 0.00083038467
10.31571 0.00083109662
10.31671 0.0008317888400000001
10.31771 0.0008324612299999999
10.31871 0.00083311343
10.31971 0.00083374534
10.32071 0.0008343568
10.32171 0.0008349474200000001
10.32271 0.0008355169500000001
10.32371 0.00083606519
10.32471 0.0008365919700000001
10.32571 0.00083709692
10.32671 0.00083757986
10.32771 0.00083804043
10.32871 0.00083847854
10.32971 0.0008388939
10.33071 0.00083928617
10.33171 0.00083965524
10.33271 0.0008400007599999999
10.33371 0.0008403224499999999
10.33471 0.00084062003
10.33571 0.00084089334
10.33671 0.0008411420799999999
10.33771 0.000841366
10.33871 0.00084156482
10.33971 0.00084173826
10.34071 0.00084188614
10.34171 0.00084200819
10.34271 0.0008421043300000001
10.34371 0.00084217399
10.34471 0.00084221729
10.34571 0.00084223375
10.34671 0.0008422232
10.34771 0.0008421853599999999
10.34871 0.0008421201500000001
10.34971 0.0008420271100000001
10.35071 0.00084190615
10.35171 0.00084175699
10.35271 0.00084157937
10.35371 0.00084137318
10.35471 0.0008411380800000001
10.35571 0.00084087387
10.35671 0.00084058029
10.35771 0.00084025714
10.35871 0.00083990426
10.35971 0.00083952127
10.36071 0.0008391080000000001
10.36171 0.00083866416
10.36271 0.00083818959
10.36371 0.00083768409
10.36471 0.0008371473100000001
10.36571 0.0008365791500000001
10.36671 0.00083597934
10.36771 0.0008353476899999999
10.36871 0.00083468376
10.36971 0.0008339875399999999
10.37071 0.0008332586700000001
10.37171 0.0008324969700000001
10.37271 0.00083170225
10.37371 0.0008308741600000001
10.37471 0.0008300125
10.37571 0.00082911702
10.37671 0.0008281876000000001
10.37771 0.0008272240800000001
10.37871 0.00082622591
10.37971 0.00082519327
10.38071 0.00082412562
10.38171 0.0008230228600000001
10.38271 0.00082188471
10.38371 0.0008207110100000001
10.38471 0.00081950138
10.38571 0.00081825592
10.38671 0.0008169740799999999
10.38771 0.0008156557699999999
10.38871 0.0008143008
10.38971 0.0008129089099999999
10.39071 0.00081147982
10.39171 0.00081001344
10.39271 0.0008085095
10.39371 0.00080696773
10.39471 0.00080538803
10.39571 0.00080377013
10.39671 0.00080211375
10.39771 0.0008004187299999999
10.39871 0.00079868496
10.39971 0.00079691217
10.40071 0.00079510019
10.40171 0.00079324891
10.40271 0.0007913578899999999
10.40371 0.00078942721
10.40471 0.0007874566099999999
10.40571 0.00078544572
10.40671 0.0007833945299999999
10.40771 0.00078130279
10.40871 0.00077917039
10.40971 0.00077699706
10.41071 0.0007747827099999999
10.41171 0.00077252707
10.41271 0.00077022996
10.41371 0.0007678912
10.41471 0.0007655105900000001
10.41571 0.0007630881599999999
10.41671 0.00076062333
10.41771 0.00075811622
10.41871 0.0007555665400000001
10.41971 0.00075297412
10.42071 0.00075033877
10.42171 0.00074766035
10.42271 0.00074493864
10.42371 0.00074217346
10.42471 0.00073936467
10.42571 0.00073651204
10.42671 0.00073361548
10.42771 0.00073067476
10.42871 0.00072768976
10.42971 0.00072466032
10.43071 0.00072158623
10.43171 0.0007184673899999999
10.43271 0.00071530367
10.43371 0.00071209483
10.43471 0.00070884084
10.43571 0.0007055414699999999
10.43671 0.0007021967100000001
10.43771 0.0006988062999999999
10.43871 0.00069537018
10.43971 0.00069188818
10.44071 0.0006883602499999999
10.44171 0.00068478621
10.44271 0.00068116601
10.44371 0.00067749952
10.44471 0.00067378655
10.44571 0.0006700270700000001
10.44671 0.0006662209199999999
10.44771 0.00066236803
10.44871 0.00065846821
10.44971 0.00065452136
10.45071 0.00065052741
10.45171 0.00064648621
10.45271 0.00064239762
10.45371 0.0006382615500000001
10.45471 0.00063407783
10.45571 0.00062984641
10.45671 0.0006255671
10.45771 0.00062123981
10.45871 0.00061686442
10.45971 0.00061244077
10.46071 0.0006079687900000001
10.46171 0.0006034483700000001
10.46271 0.0005988793899999999
10.46371 0.00059426179
10.46471 0.0005895954
10.46571 0.00058488013
10.46671 0.0005801160100000001
10.46771 0.00057530278
10.46871 0.00057044053
10.46971 0.00056552917
10.47071 0.0005605685599999999
10.47171 0.00055555874
10.47271 0.00055049964
10.47371 0.00054539119
10.47471 0.00054023344
10.47571 0.00053502627
10.47671 0.00052976975
10.47771 0.00052446376
10.47871 0.00051910843
10.47971 0.00051370362
10.48071 0.00050824933
10.48171 0.0005027456599999999
10.48271 0.00049719247
10.48371 0.00049158989
10.48471 0.00048593779
10.48571 0.00048023617
10.48671 0.00047448511
10.48771 0.00046868454000000004
10.48871 0.0004628344
10.48971 0.00045693472999999994
10.49071 0.00045098541
10.49171 0.00044498647
10.49271 0.00043893792
10.49371 0.00043283958
10.49471 0.00042669158000000005
10.49571 0.00042049373000000004
10.49671 0.00041424614000000004
10.49771 0.00040794866
10.49871 0.00040160135
10.49971 0.00039520414
10.50071 0.00038875709999999997
10.50171 0.00038226012
10.50271 0.00037571326
10.50371 0.00036911649
10.50471 0.00036246984
10.50571 0.00035577336
10.50671 0.00034902707
10.50771 0.00034223101
10.50871 0.00033538523999999996
10.50971 0.00032848983999999996
10.51071 0.00032154487
10.51171 0.00031455043
10.51271 0.00030750657000000003
10.51371 0.00030041344
10.51471 0.00029327111
10.51571 0.00028607967
10.51671 0.00027883922999999997
10.51771 0.00027154992
10.51871 0.00026421182999999997
10.51971 0.00025682507
10.52071 0.00024938975
10.52171 0.00024190597000000002
10.52271 0.00023437383
10.52371 0.00022679341999999998
10.52471 0.00021916483
10.52571 0.00021148811999999997
10.52671 0.00020376344
10.52771 0.00019599086
10.52871 0.00018817037
10.52971 0.00018030213
10.53071 0.00017238618
10.53171 0.0001644226
10.53271 0.00015641148
10.53371 0.00014835286
10.53471 0.00014024686
10.53571 0.00013209353
10.53671 0.00012389298
10.53771 0.00011564531
10.53871 0.00010735062
10.53971 9.9009026e-05
10.54071 9.0620654e-05
10.54171 8.2185647e-05
10.54271 7.3704155e-05
10.54371 6.5176334e-05
10.54471 5.6602357e-05
10.54571 4.7982416999999996e-05
10.54671 3.9316699999999996e-05
10.54771 3.0605411999999996e-05
10.54871 2.1848764e-05
10.54971 1.3046974000000001e-05
10.55071 4.2002725e-06
10.55171 -4.691112600000001e-06
10.55271 -1.3626948000000001e-05
10.55371 -2.2606997e-05
10.55471 -3.1631029e-05
10.55571 -4.0698805e-05
10.55671 -4.9810097e-05
10.55771 -5.8964679000000004e-05
10.55871 -6.816233100000001e-05
10.55971 -7.7402825e-05
10.56071 -8.668595800000001e-05
10.56171 -9.601152399999999e-05
10.56271 -0.00010537932
10.56371 -0.00011478916000000001
10.56471 -0.00012424082
10.56571 -0.00013373415000000001
10.56671 -0.00014326896
10.56771 -0.00015284505
10.56871 -0.00016246225
10.56971 -0.00017212039
10.57071 -0.00018181927
10.57171 -0.00019155867999999998
10.57271 -0.00020133842999999998
10.57371 -0.00021115836
10.57471 -0.00022101821999999998
10.57571 -0.00023091779
10.57671 -0.00024085680000000001
10.57771 -0.00025083505
10.57871 -0.00026085227
10.57971 -0.00027090816
10.58071 -0.00028100244
10.58171 -0.00029113482
10.58271 -0.00030130498
10.58371 -0.0003115126
10.58471 -0.00032175731
10.58571 -0.0003320388
10.58671 -0.00034235673
10.58771 -0.00035271069
10.58871 -0.00036310034
10.58971 -0.00037352536
10.59071 -0.0003839853
10.59171 -0.00039447991
10.59271 -0.00040500877
10.59371 -0.00041557154999999997
10.59471 -0.00042616780000000003
10.59571 -0.00043679729
10.59671 -0.00044745966
10.59771 -0.00045815455000000003
10.59871 -0.00046888167
10.59971 -0.00047964072000000003
10.60071 -0.00049043133
10.60171 -0.00050125332
10.60271 -0.00051210632
10.60371 -0.0005229900600000001
10.60471 -0.00053390422
10.60571 -0.00054484854
10.60671 -0.00055582273
10.60771 -0.00056682647
10.60871 -0.0005778595099999999
10.60971 -0.00058892151
10.61071 -0.00060001216
10.61171 -0.00061113114
10.61271 -0.00062227805
10.61371 -0.00063345265
10.61471 -0.00064465448
10.61571 -0.0006558832
10.61671 -0.00066713837
10.61771 -0.00067841961
10.61871 -0.00068972649
10.61971 -0.00070105853
10.62071 -0.00071241534
10.62171 -0.00072379648
10.62271 -0.00073520141
10.62371 -0.00074662971
10.62471 -0.0007580808
10.62571 -0.0007695543000000001
10.62671 -0.00078104958
10.62771 -0.00079256633
10.62871 -0.0008041039999999999
10.62971 -0.00081566213
10.63071 -0.00082724027
10.63171 -0.00083883788
10.63271 -0.0008504544899999999
10.63371 -0.0008620897500000001
10.63471 -0.00087374319
10.63571 -0.00088541437
10.63671 -0.0008971030199999999
10.63771 -0.0009088084899999999
10.63871 -0.00092053051
10.63971 -0.00093226881
10.64071 -0.00094402276
10.64171 -0.0009557921700000001
10.64271 -0.00096757667
10.64371 -0.00097937573
10.64471 -0.00099118897
10.64571 -0.0010030162
10.64671 -0.0010148569
10.64771 -0.0010267106000000001
10.64871 -0.0010385769
10.64971 -0.0010504556
10.65071 -0.0010623457
10.65171 -0.0010742473
10.65271 -0.0010861597
10.65371 -0.0010980824000000001
10.65471 -0.001110015
10.65571 -0.0011219568
10.65671 -0.0011339073
10.65771 -0.0011458661
10.65871 -0.0011578325
10.65971 -0.001169806
10.66071 -0.001181786
10.66171 -0.001193772
10.66271 -0.0012057633
10.66371 -0.0012177596
10.66471 -0.00122976
10.66571 -0.0012417641
10.66671 -0.0012537714
10.66771 -0.0012657811
10.66871 -0.0012777929
10.66971 -0.0012898061
10.67071 -0.0013018203
10.67171 -0.001313835
10.67271 -0.0013258497999999999
10.67371 -0.001337864
10.67471 -0.001349877
10.67571 -0.0013618887000000001
10.67671 -0.0013738985
10.67771 -0.0013859059
10.67871 -0.0013979105
10.67971 -0.0014099116
10.68071 -0.0014219090999999999
10.68171 -0.0014339023
10.68271 -0.0014458909
10.68371 -0.0014578744
10.68471 -0.0014698521
10.68571 -0.0014818238
10.68671 -0.0014937886999999998
10.68771 -0.0015057465
10.68871 -0.0015176965
10.68971 -0.0015296382
10.69071 -0.001541571
10.69171 -0.0015534944
10.69271 -0.0015654077
10.69371 -0.0015773103
10.69471 -0.0015892017
10.69571 -0.001601081
10.69671 -0.0016129476999999998
10.69771 -0.0016248013999999999
10.69871 -0.0016366412
10.69971 -0.0016484666
10.70071 -0.0016602769000000001
10.70171 -0.0016720714
10.70271 -0.0016838496
10.70371 -0.0016956109999999999
10.70471 -0.0017073547000000001
10.70571 -0.0017190802999999999
10.70671 -0.0017307873
10.70771 -0.0017424750999999999
10.70871 -0.0017541432
10.70971 -0.0017657910999999999
10.71071 -0.0017774182
10.71171 -0.0017890239000000001
10.71271 -0.001800608
10.71371 -0.0018121695
10.71471 -0.0018237084000000002
10.71571 -0.0018352242
10.71671 -0.0018467163
10.71771 -0.0018581841000000002
10.71871 -0.0018696271999999999
10.71971 -0.0018810449999999998
10.72071 -0.0018924370999999999
10.72171 -0.0019038032
10.72271 -0.0019151424999999998
10.72371 -0.0019264543999999999
10.72471 -0.0019377385
10.72571 -0.0019489942
10.72671 -0.0019602207999999998
10.72771 -0.0019714178000000003
10.72871 -0.0019825846
10.72971 -0.0019937204
10.73071 -0.0020048248
10.73171 -0.002015897
10.73271 -0.0020269365
10.73371 -0.0020379422
10.73471 -0.0020489139999999998
10.73571 -0.0020598509
10.73671 -0.0020707525
10.73771 -0.0020816176000000002
10.73871 -0.0020924463
10.73971 -0.0021032374
10.74071 -0.0021139904
10.74171 -0.0021247049999999997
10.74271 -0.0021353802
10.74371 -0.0021460157
10.74471 -0.0021566108
10.74571 -0.0021671653
10.74671 -0.0021776780999999998
10.74771 -0.0021881491
10.74871 -0.0021985777
10.74971 -0.0022089634999999997
10.75071 -0.0022193059
10.75171 -0.0022296043999999998
10.75271 -0.0022398586
10.75371 -0.0022500679
10.75471 -0.002260232
10.75571 -0.0022703502999999996
10.75671 -0.0022804223
10.75771 -0.0022904476
10.75871 -0.0023004254999999998
10.75971 -0.0023103557
10.76071 -0.0023202376
10.76171 -0.0023300705
10.76271 -0.0023398537
10.76371 -0.0023495873
10.76471 -0.0023592699999999997
10.76571 -0.0023689017
10.76671 -0.0023784812999999997
10.76771 -0.0023880084
10.76871 -0.0023974824
10.76971 -0.002406903
10.77071 -0.0024162689
10.77171 -0.00242558
10.77271 -0.0024348354
10.77371 -0.0024440345
10.77471 -0.002453177
10.77571 -0.0024622617
10.77671 -0.0024712887999999997
10.77771 -0.0024802574
10.77871 -0.0024891666000000003
10.77971 -0.0024980163
10.78071 -0.0025068059
10.78171 -0.0025155347
10.78271 -0.0025242023
10.78371 -0.0025328085000000003
10.78471 -0.0025413525000000004
10.78571 -0.0025498342
10.78671 -0.0025582527000000002
10.78771 -0.0025666079
10.78871 -0.0025748992
10.78971 -0.0025831263
10.79071 -0.002591289
10.79171 -0.0025993862
10.79271 -0.0026074182
10.79371 -0.0026153840999999997
10.79471 -0.0026232832
10.79571 -0.0026311158
10.79671 -0.0026388807
10.79771 -0.0026465777
10.79871 -0.0026542064
10.79971 -0.0026617663
10.80071 -0.0026692565
10.80171 -0.0026766769
10.80271 -0.0026840267
10.80371 -0.0026913054
10.80471 -0.0026985126000000003
10.80571 -0.0027056474
10.80671 -0.0027127096
10.80771 -0.0027196984
10.80871 -0.0027266133
10.80971 -0.0027334538
10.81071 -0.0027402193
10.81171 -0.0027469091999999997
10.81271 -0.0027535234
10.81371 -0.0027600609
10.81471 -0.0027665214
10.81571 -0.0027729047
10.81671 -0.0027792101
10.81771 -0.0027854372
10.81871 -0.0027915858
10.81971 -0.0027976552
10.82071 -0.0028036453
10.82171 -0.0028095554
10.82271 -0.0028153856000000003
10.82371 -0.0028211354
10.82471 -0.0028268041
10.82571 -0.0028323919
10.82671 -0.0028378980999999998
10.82771 -0.0028433227
10.82871 -0.0028486649
10.82971 -0.0028539245
10.83071 -0.0028591016000000004
10.83171 -0.0028641951
10.83271 -0.0028692053
10.83371 -0.0028741315
10.83471 -0.0028789733
10.83571 -0.0028837303000000002
10.83671 -0.0028884022
10.83771 -0.0028929883999999997
10.83871 -0.0028974884
10.83971 -0.0029019022
10.84071 -0.0029062287
10.84171 -0.0029104680000000003
10.84271 -0.0029146193
10.84371 -0.0029186822
10.84471 -0.0029226564999999998
10.84571 -0.0029265416999999998
10.84671 -0.0029303374
10.84771 -0.0029340428000000003
10.84871 -0.0029376581
10.84971 -0.0029411825
10.85071 -0.0029446159
10.85171 -0.0029479577
10.85271 -0.0029512081
10.85371 -0.0029543662
10.85471 -0.0029574321
10.85571 -0.0029604054000000003
10.85671 -0.0029632858000000002
10.85771 -0.0029660732
10.85871 -0.0029687673
10.85971 -0.0029713679
10.86071 -0.0029738747
10.86171 -0.0029762876
10.86271 -0.0029786062
10.86371 -0.0029808307
10.86471 -0.0029829607
10.86571 -0.0029849962
10.86671 -0.0029869365
10.86771 -0.0029887817
10.86871 -0.0029905314
10.86971 -0.0029921852
10.87071 -0.0029937432999999998
10.87171 -0.0029952053
10.87271 -0.0029965708
10.87371 -0.0029978395
10.87471 -0.0029990111
10.87571 -0.0030000852
10.87671 -0.0030010619
10.87771 -0.0030019404
10.87871 -0.003002721
10.87971 -0.0030034027000000003
10.88071 -0.0030039857
10.88171 -0.0030044695
10.88271 -0.0030048539
10.88371 -0.0030051386
10.88471 -0.0030053234
10.88571 -0.0030054079999999998
10.88671 -0.0030053921
10.88771 -0.0030052759
10.88871 -0.0030050589
10.88971 -0.0030047409
10.89071 -0.0030043218
10.89171 -0.0030038016
10.89271 -0.0030031802000000003
10.89371 -0.0030024576000000002
10.89471 -0.0030016336000000003
10.89571 -0.0030007081
10.89671 -0.0029996811
10.89771 -0.0029985526
10.89871 -0.0029973224
10.89971 -0.0029959907
10.90071 -0.0029945573
10.90171 -0.0029930223
10.90271 -0.0029913853999999998
10.90371 -0.0029896466
10.90471 -0.0029878061
10.90571 -0.0029858635000000002
10.90671 -0.0029838187
10.90771 -0.0029816718000000002
10.90871 -0.0029794226
10.90971 -0.0029770712
10.91071 -0.0029746171999999998
10.91171 -0.0029720604
10.91271 -0.0029694009
10.91371 -0.0029666386
10.91471 -0.0029637733
10.91571 -0.0029608047
10.91671 -0.002957733
10.91771 -0.0029545579
10.91871 -0.0029512792000000003
10.91971 -0.0029478972
10.92071 -0.0029444112
10.92171 -0.0029408218
10.92271 -0.0029371289
10.92371 -0.002933332
10.92471 -0.0029294315
10.92571 -0.0029254272
10.92671 -0.0029213194
10.92771 -0.0029171078
10.92871 -0.0029127928
10.92971 -0.0029083745
10.93071 -0.0029038529
10.93171 -0.0028992278999999998
10.93271 -0.0028945000000000004
10.93371 -0.0028896689
10.93471 -0.0028847353
10.93571 -0.0028796987
10.93671 -0.0028745595000000002
10.93771 -0.0028693181
10.93871 -0.0028639740999999996
10.93971 -0.0028585278
10.94071 -0.0028529792
10.94171 -0.0028473285
10.94271 -0.002841576
10.94371 -0.0028357215
10.94471 -0.0028297649
10.94571 -0.0028237067000000003
10.94671 -0.0028175467
10.94771 -0.0028112849
10.94871 -0.0028049213000000003
10.94971 -0.0027984563
10.95071 -0.0027918895000000003
10.95171 -0.0027852211
10.95271 -0.0027784514
10.95371 -0.0027715803
10.95471 -0.0027646078
10.95571 -0.0027575341
10.95671 -0.0027503593
10.95771 -0.0027430837
10.95871 -0.0027357069
10.95971 -0.0027282298
10.96071 -0.0027206523
10.96171 -0.0027129741
10.96271 -0.0027051963
10.96371 -0.0026973183000000003
10.96471 -0.0026893409
10.96571 -0.002681264
10.96671 -0.0026730881999999997
10.96771 -0.0026648137
10.96871 -0.0026564405
10.96971 -0.0026479693
10.97071 -0.0026393999999999996
10.97171 -0.0026307334000000003
10.97271 -0.0026219694999999998
10.97371 -0.0026131087
10.97471 -0.0026041511000000003
10.97571 -0.0025950972
10.97671 -0.0025859472
10.97771 -0.0025767014
10.97871 -0.0025673600000000003
10.97971 -0.0025579235
10.98071 -0.0025483918
10.98171 -0.0025387653
10.98271 -0.0025290441
10.98371 -0.0025192287
10.98471 -0.0025093190000000003
10.98571 -0.0024993155
10.98671 -0.0024892184
10.98771 -0.0024790279000000003
10.98871 -0.0024687440999999997
10.98971 -0.0024583675
10.99071 -0.0024478981
10.99171 -0.0024373365
10.99271 -0.0024266827
10.99371 -0.0024159372
10.99471 -0.0024051
10.99571 -0.0023941715
10.99671 -0.0023831522
10.99771 -0.0023720425999999998
10.99871 -0.0023608429
10.99971 -0.0023495535
11.00071 -0.0023381748
11.00171 -0.0023267072
11.00271 -0.0023151512999999998
11.00371 -0.0023035071
11.00471 -0.0022917753
11.00571 -0.0022799566000000003
11.00671 -0.0022680512999999998
11.00771 -0.0022560598
11.00871 -0.0022439825
11.00971 -0.0022318198
11.01071 -0.0022195723
11.01171 -0.0022072407000000003
11.01271 -0.0021948246
11.01371 -0.0021823253
11.01471 -0.0021697428
11.01571 -0.0021570775
11.01671 -0.00214433
11.01771 -0.0021315005
11.01871 -0.0021185897
11.01971 -0.0021055976
11.02071 -0.0020925248
11.02171 -0.0020793717000000002
11.02271 -0.0020661386
11.02371 -0.0020528258999999997
11.02471 -0.0020394344
11.02571 -0.0020259638
11.02671 -0.0020124149
11.02771 -0.0019987882999999997
11.02871 -0.0019850842000000003
11.02971 -0.001971303
11.03071 -0.0019574454
11.03171 -0.0019435117999999998
11.03271 -0.0019295027
11.03371 -0.0019154185999999999
11.03471 -0.0019012597
11.03571 -0.0018870271
11.03671 -0.0018727211
11.03771 -0.0018583423
11.03871 -0.0018438912
11.03971 -0.0018293684
11.04071 -0.0018147744
11.04171 -0.0018001101
11.04271 -0.0017853758
11.04371 -0.0017705721
11.04471 -0.0017556998999999998
11.04571 -0.0017407596000000001
11.04671 -0.0017257516
11.04771 -0.0017106768
11.04871 -0.0016955355000000001
11.04971 -0.0016803286
11.05071 -0.0016650563000000001
11.05171 -0.0016497195000000002
11.05271 -0.0016343183
11.05371 -0.0016188536000000002
11.05471 -0.0016033258
11.05571 -0.0015877356
11.05671 -0.0015720832000000002
11.05771 -0.0015563693999999999
11.05871 -0.0015405942999999998
11.05971 -0.001524759
11.06071 -0.0015088636
11.06171 -0.0014929089000000001
11.06271 -0.0014768952
11.06371 -0.0014608233
11.06471 -0.0014446937
11.06571 -0.0014285068
11.06671 -0.0014122632999999999
11.06771 -0.0013959638
11.06871 -0.0013796089
11.06971 -0.001363199
11.07071 -0.0013467352
11.07171 -0.0013302177
11.07271 -0.0013136475
11.07371 -0.0012970249
11.07471 -0.0012803509
11.07571 -0.0012636261
11.07671 -0.0012468512
11.07771 -0.0012300267
11.07871 -0.0012131535
11.07971 -0.0011962324
11.08071 -0.0011792637
11.08171 -0.0011622485
11.08271 -0.0011451871
11.08371 -0.0011280806
11.08471 -0.0011109292
11.08571 -0.001093734
11.08671 -0.0010764952
11.08771 -0.001059214
11.08871 -0.0010418906
11.08971 -0.0010245258
11.09071 -0.0010071202
11.09171 -0.0009896744799999999
11.09271 -0.0009721891699999999
11.09371 -0.00095466485
11.09471 -0.00093710214
11.09571 -0.00091950169
11.09671 -0.0009018641300000001
11.09771 -0.00088419001
11.09871 -0.00086648006
11.09971 -0.00084873473
11.10071 -0.00083095492
11.10171 -0.00081314111
11.10271 -0.0007952940000000001
11.10371 -0.00077741424
11.10471 -0.00075950252
11.10571 -0.00074155955
11.10671 -0.00072358598
11.10771 -0.00070558262
11.10871 -0.00068755016
11.10971 -0.0006694893699999999
11.11071 -0.00065140089
11.11171 -0.00063328562
11.11271 -0.0006151442
11.11371 -0.00059697736
11.11471 -0.00057878597
11.11571 -0.00056057079
11.11671 -0.00054233251
11.11771 -0.00052407186
11.11871 -0.00050578965
11.11971 -0.00048748657000000003
11.12071 -0.00046916339
11.12171 -0.00045082079
11.12271 -0.00043245946
11.12371 -0.0004140802
11.12471 -0.00039568358000000004
11.12571 -0.00037727038
11.12671 -0.0003588412
11.12771 -0.00034039676
11.12871 -0.00032193768
11.12971 -0.00030346462
11.13071 -0.00028497823
11.13171 -0.00026647917
11.13271 -0.00024796809
11.13371 -0.00022944564000000001
11.13471 -0.00021091248
11.13571 -0.00019236925
11.13671 -0.00017381664
11.13771 -0.0001552553
11.13871 -0.00013668595
11.13971 -0.00011810923
11.14071 -9.952589200000001e-05
11.14171 -8.0936621e-05
11.14271 -6.2342133e-05
11.14371 -4.3743165e-05
11.14471 -2.5140457e-05
11.14571 -6.5347507e-06
11.14671 1.2073203e-05
11.14771 3.0682645e-05
11.14871 4.9292811e-05
11.14971 6.7902937e-05
11.15071 8.6512262e-05
11.15171 0.00010512003
11.15271 0.00012372547
11.15371 0.00014232783999999999
11.15471 0.00016092637
11.15571 0.00017952034
11.15671 0.00019810900000000002
11.15771 0.00021669166
11.15871 0.00023526757
11.15971 0.00025383601
11.16071 0.0002723963
11.16171 0.00029094776
11.16271 0.00030948972
11.16371 0.00032802147
11.16471 0.0003465424
11.16571 0.00036505180000000003
11.16671 0.00038354906
11.16771 0.00040203354
11.16871 0.00042050447000000006
11.16971 0.00043896133999999997
11.17071 0.00045740344
11.17171 0.00047583017
11.17271 0.0004942407899999999
11.17371 0.0005126346899999999
11.17471 0.00053101116
11.17571 0.00054936959
11.17671 0.00056770923
11.17771 0.0005860294099999999
11.17871 0.00060432953
11.17971 0.0006226087399999999
11.18071 0.00064086639
11.18171 0.00065910172
11.18271 0.0006773140299999999
11.18371 0.0006955026500000001
11.18471 0.00071366676
11.18571 0.0007318056800000001
11.18671 0.00074991867
11.18771 0.00076800497
11.18871 0.00078606399
11.18971 0.0008040948200000001
11.19071 0.00082209681
11.19171 0.00084006924
11.19271 0.00085801148
11.19371 0.00087592289
11.19471 0.00089380273
11.19571 0.0009116503899999999
11.19671 0.0009294651999999999
11.19771 0.0009472464600000001
11.19871 0.0009649936100000001
11.19971 0.00098270602
11.20071 0.0010003831000000001
11.20171 0.0010180242
11.20271 0.0010356289
11.20371 0.0010531964
11.20471 0.0010707262
11.20571 0.0010882178
11.20671 0.0011056704
11.20771 0.0011230836
11.20871 0.0011404568
11.20971 0.0011577895
11.21071 0.0011750808
11.21171 0.0011923303
11.21271 0.0012095374999999998
11.21371 0.0012267015000000001
11.21471 0.0012438220000000001
11.21571 0.0012608982
11.21671 0.0012779294999999999
11.21771 0.001294915
11.21871 0.0013118545
11.21971 0.0013287471
11.22071 0.0013455921
11.22171 0.0013623889999999999
11.22271 0.0013791369
11.22371 0.0013958354
11.22471 0.0014124837
11.22571 0.0014290814000000002
11.22671 0.0014456275
11.22771 0.0014621215
11.22871 0.0014785629
11.22971 0.0014949509
11.23071 0.001511285
11.23171 0.0015275646
11.23271 0.0015437889999999998
11.23371 0.0015599580000000002
11.23471 0.0015760706
11.23571 0.0015921265
11.23671 0.0016081252
11.23771 0.0016240663
11.23871 0.0016399488
11.23971 0.0016557727999999999
11.24071 0.0016715372
11.24171 0.0016872419999999998
11.24271 0.0017028866
11.24371 0.0017184706000000001
11.24471 0.0017339933
11.24571 0.0017494543
11.24671 0.0017648534
11.24771 0.0017801895
11.24871 0.0017954626
11.24971 0.0018106721000000002
11.25071 0.0018258175
11.25171 0.0018408982
11.25271 0.0018559138
11.25371 0.0018708637
11.25471 0.0018857472
11.25571 0.0019005642
11.25671 0.0019153138
11.25771 0.0019299956
11.25871 0.0019446092000000002
11.25971 0.0019591535999999997
11.26071 0.0019736289999999997
11.26171 0.0019880341
11.26271 0.0020023692
11.26371 0.002016633
11.26471 0.0020308255999999998
11.26571 0.0020449461
11.26671 0.0020589943
11.26771 0.0020729696000000002
11.26871 0.0020868718
11.26971 0.0021007001
11.27071 0.0021144544
11.27171 0.0021281337
11.27271 0.0021417383
11.27371 0.0021552674
11.27471 0.0021687209999999998
11.27571 0.0021820983
11.27671 0.0021953989
11.27771 0.0022086227999999998
11.27871 0.0022217695
11.27971 0.0022348386
11.28071 0.00224783
11.28171 0.002260743
11.28271 0.0022735774
11.28371 0.0022863327
11.28471 0.0022990085
11.28571 0.0023116048000000004
11.28671 0.0023241209
11.28771 0.0023365568000000003
11.28871 0.0023489115999999997
11.28971 0.0023611852
11.29071 0.0023733772
11.29171 0.0023854873
11.29271 0.0023975150000000002
11.29371 0.0024094597
11.29471 0.0024213214
11.29571 0.0024330993
11.29671 0.0024447932000000003
11.29771 0.0024564028
11.29871 0.0024679275
11.29971 0.002479367
11.30071 0.0024907211
11.30171 0.0025019891999999997
11.30271 0.0025131711
11.30371 0.0025242663
11.30471 0.0025352749
11.30571 0.0025461961
11.30671 0.00255703
11.30771 0.0025677764
11.30871 0.0025784348
11.30971 0.0025890047
11.31071 0.0025994865
11.31171 0.0026098794
11.31271 0.0026201838
11.31371 0.0026303993
11.31471 0.0026405254
11.31571 0.0026505624
11.31671 0.0026605096
11.31771 0.0026703670000000003
11.31871 0.0026801346
11.31971 0.002689812
11.32071 0.0026993994
11.32171 0.0027088961
11.32271 0.0027183023
11.32371 0.0027276176999999997
11.32471 0.0027368418
11.32571 0.0027459746
11.32671 0.0027550161
11.32771 0.0027639657
11.32871 0.0027728232000000003
11.32971 0.0027815888
11.33071 0.0027902615
11.33171 0.0027988419
11.33271 0.0028073291
11.33371 0.0028157232
11.33471 0.0028240236
11.33571 0.0028322307
11.33671 0.0028403436
11.33771 0.0028483626
11.33871 0.0028562872
11.33971 0.0028641174
11.34071 0.002871853
11.34171 0.0028794939
11.34271 0.0028870398
11.34371 0.0028944903999999997
11.34471 0.0029018462
11.34571 0.0029091065
11.34671 0.0029162715
11.34771 0.0029233412
11.34871 0.0029303152
11.34971 0.0029371939999999997
11.35071 0.0029439771
11.35171 0.0029506647
11.35271 0.0029572566
11.35371 0.0029637531
11.35471 0.0029701538
11.35571 0.0029764587
11.35671 0.002982668
11.35771 0.0029887817
11.35871 0.0029947996
11.35971 0.0030007217
11.36071 0.0030065479
11.36171 0.0030122783
11.36271 0.0030179126
11.36371 0.0030234511
11.36471 0.0030288935
11.36571 0.0030342395
11.36671 0.0030394895
11.36771 0.0030446434
11.36871 0.0030497005
11.36971 0.0030546616
11.37071 0.003059526
11.37171 0.0030642936000000003
11.37271 0.0030689647000000002
11.37371 0.0030735390999999997
11.37471 0.0030780166999999996
11.37571 0.003082398
11.37671 0.0030866824
11.37771 0.0030908701
11.37871 0.003094961
11.37971 0.0030989555
11.38071 0.0031028529000000004
11.38171 0.0031066538000000003
11.38271 0.0031103587000000004
11.38371 0.0031139669
11.38471 0.003117479
11.38571 0.0031208954
11.38671 0.0031242153999999998
11.38771 0.0031274401000000005
11.38871 0.0031305683999999995
11.38971 0.0031336014
11.39071 0.0031365391
11.39171 0.0031393814000000003
11.39271 0.0031421285000000003
11.39371 0.0031447805999999996
11.39471 0.0031473380999999996
11.39571 0.0031498010000000002
11.39671 0.0031521688999999998
11.39771 0.0031544423
11.39871 0.0031566211
11.39971 0.0031587056999999997
11.40071 0.0031606955999999996
11.40171 0.0031625914000000003
11.40271 0.0031643929
11.40371 0.0031661005999999996
11.40471 0.003167714
11.40571 0.0031692332
11.40671 0.0031706582000000003
11.40771 0.0031719897
11.40871 0.003173227
11.40971 0.0031743708
11.41071 0.0031754211
11.41171 0.0031763771000000002
11.41271 0.0031772400999999996
11.41371 0.0031780102000000003
11.41471 0.0031786869
11.41571 0.0031792708
11.41671 0.0031797616
11.41771 0.0031801599
11.41871 0.0031804659
11.41971 0.0031806800999999996
11.42071 0.0031808023999999996
11.42171 0.0031808333
11.42271 0.0031807729000000004
11.42371 0.0031806212
11.42471 0.0031803793
11.42571 0.0031800468
11.42671 0.0031796244
11.42771 0.0031791122
11.42871 0.0031785107999999997
11.42971 0.00317782
11.43071 0.0031770403
11.43171 0.003176172
11.43271 0.0031752155
11.43371 0.0031741707000000003
11.43471 0.0031730382
11.43571 0.0031718180000000003
11.43671 0.0031705105000000003
11.43771 0.0031691157
11.43871 0.0031676340000000003
11.43971 0.0031660652999999997
11.44071 0.00316441
11.44171 0.0031626678
11.44271 0.0031608393
11.44371 0.0031589250000000004
11.44471 0.0031569245
11.44571 0.0031548385000000003
11.44671 0.003152667
11.44771 0.0031504103
11.44871 0.0031480682000000005
11.44971 0.0031456413000000003
11.45071 0.0031431304
11.45171 0.003140535
11.45271 0.003137856
11.45371 0.0031350934
11.45471 0.0031322474
11.45571 0.0031293188
11.45671 0.003126308
11.45771 0.003123215
11.45871 0.0031200409
11.45971 0.0031167849
11.46071 0.0031134484999999997
11.46171 0.0031100313
11.46271 0.0031065345
11.46371 0.003102958
11.46471 0.0030993022
11.46571 0.0030955674
11.46671 0.0030917541000000004
11.46771 0.0030878628999999997
11.46871 0.0030838943
11.46971 0.0030798476999999995
11.47071 0.0030757241
11.47171 0.0030715240000000004
11.47271 0.0030672472
11.47371 0.0030628944
11.47471 0.0030584655000000004
11.47571 0.003053961
11.47671 0.0030493813
11.47771 0.0030447269
11.47871 0.0030399974999999997
11.47971 0.0030351939
11.48071 0.0030303163
11.48171 0.0030253648
11.48271 0.00302034
11.48371 0.0030152418
11.48471 0.0030100708
11.48571 0.0030048275
11.48671 0.0029995123
11.48771 0.0029941253
11.48871 0.0029886673
11.48971 0.0029831384
11.49071 0.0029775392
11.49171 0.0029718703
11.49271 0.0029661320000000002
11.49371 0.0029603247
11.49471 0.0029544488
11.49571 0.0029485050999999997
11.49671 0.002942494
11.49771 0.0029364161
11.49871 0.0029302715
11.49971 0.0029240613
11.50071 0.0029177854
11.50171 0.0029114445999999998
11.50271 0.0029050390000000003
11.50371 0.0028985696
11.50471 0.0028920364
11.50571 0.00288544
11.50671 0.0028787808
11.50771 0.0028720590999999998
11.50871 0.0028652753999999997
11.50971 0.0028584303
11.51071 0.0028515236
11.51171 0.0028445562
11.51271 0.002837528
11.51371 0.0028304397
11.51471 0.0028232913
11.51571 0.0028160834999999998
11.51671 0.0028088165
11.51771 0.0028014907
11.51871 0.0027941063000000003
11.51971 0.0027866639
11.52071 0.0027791639
11.52171 0.0027716067
11.52271 0.0027639926
11.52371 0.0027563221000000003
11.52471 0.0027485956
11.52571 0.0027408138
11.52671 0.0027329769999999997
11.52771 0.0027250855
11.52871 0.0027171403
11.52971 0.0027091419000000003
11.53071 0.0027010905
11.53171 0.0026929869
11.53271 0.0026848315
11.53371 0.0026766248999999997
11.53471 0.0026683678
11.53571 0.0026600606
11.53671 0.0026517038000000003
11.53771 0.0026432977
11.53871 0.0026348434
11.53971 0.0026263409000000003
11.54071 0.0026177908
11.54171 0.0026091935
11.54271 0.0026005497
11.54371 0.0025918596
11.54471 0.0025831239
11.54571 0.0025743429
11.54671 0.0025655168
11.54771 0.0025566461999999997
11.54871 0.0025477311
11.54971 0.0025387724
11.55071 0.0025297704
11.55171 0.0025207253
11.55271 0.0025116376
11.55371 0.0025025076
11.55471 0.0024933357
11.55571 0.0024841225000000002
11.55671 0.0024748681
11.55771 0.002465573
11.55871 0.002456238
11.55971 0.0024468632999999997
11.56071 0.0024374493999999997
11.56171 0.0024279969
11.56271 0.0024185061
11.56371 0.0024089779
11.56471 0.0023994126
11.56571 0.0023898107
11.56671 0.0023801727
11.56771 0.0023704994
11.56871 0.0023607912
11.56971 0.0023510484000000002
11.57071 0.0023412718
11.57171 0.002331462
11.57271 0.0023216194999999998
11.57371 0.0023117447
11.57471 0.0023018385
11.57571 0.002291901
11.57671 0.0022819326
11.57771 0.0022719341
11.57871 0.0022619059
11.57971 0.0022518483
11.58071 0.0022417616
11.58171 0.0022316464
11.58271 0.0022215034
11.58371 0.0022113325
11.58471 0.0022011343
11.58571 0.0021909091
11.58671 0.0021806572
11.58771 0.002170379
11.58871 0.0021600753999999997
11.58971 0.0021497463000000002
11.59071 0.002139392
11.59171 0.0021290132
11.59271 0.0021186104
11.59371 0.0021081838
11.59471 0.0020977341
11.59571 0.0020872614
11.59671 0.0020767666
11.59771 0.0020662495
11.59871 0.0020557116
11.59971 0.0020451525
11.60071 0.0020345733
11.60171 0.0020239743999999997
11.60271 0.0020133562
11.60371 0.0020027193
11.60471 0.0019920642
11.60571 0.0019813913
11.60671 0.0019707015000000002
11.60771 0.0019599953
11.60871 0.0019492729
11.60971 0.001938535
11.61071 0.0019277821
11.61171 0.0019170146
11.61271 0.0019062327
11.61371 0.0018954371999999999
11.61471 0.0018846285
11.61571 0.0018738067999999998
11.61671 0.0018629726999999999
11.61771 0.0018521265
11.61871 0.0018412684
11.61971 0.0018303988
11.62071 0.0018195184000000001
11.62171 0.0018086270000000002
11.62271 0.0017977254
11.62371 0.0017868137
11.62471 0.0017758923
11.62571 0.0017649616000000002
11.62671 0.0017540218000000002
11.62771 0.0017430737
11.62871 0.0017321171999999999
11.62971 0.0017211529
11.63071 0.0017101810999999999
11.63171 0.0016992022
11.63271 0.001688217
11.63371 0.0016772257
11.63471 0.0016662286999999999
11.63571 0.0016552265000000003
11.63671 0.0016442194
11.63771 0.0016332082
11.63871 0.0016221929
11.63971 0.0016111746
11.64071 0.0016001532999999999
11.64171 0.0015891297
11.64271 0.0015781043000000002
11.64371 0.0015670776
11.64471 0.0015560498
11.64571 0.0015450214
11.64671 0.0015339932
11.64771 0.0015229654
11.64871 0.0015119384
11.64971 0.0015009124
11.65071 0.001489888
11.65171 0.0014788656
11.65271 0.0014678453
11.65371 0.0014568276
11.65471 0.0014458128
11.65571 0.0014348011000000001
11.65671 0.001423793
11.65771 0.0014127886
11.65871 0.0014017883999999999
11.65971 0.0013907926
11.66071 0.0013798015000000001
11.66171 0.0013688154
11.66271 0.0013578346
11.66371 0.0013468594
11.66471 0.0013358903
11.66571 0.0013249273
11.66671 0.001313971
11.66771 0.0013030217
11.66871 0.0012920797
11.66971 0.0012811455
11.67071 0.0012702195
11.67171 0.0012593019
11.67271 0.0012483932999999999
11.67371 0.0012374941
11.67471 0.0012266045
11.67571 0.001215725
11.67671 0.0012048561
11.67771 0.0011939982
11.67871 0.0011831514999999999
11.67971 0.0011723166
11.68071 0.0011614936
11.68171 0.0011506831
11.68271 0.0011398854
11.68371 0.0011291007
11.68471 0.0011183293
11.68571 0.0011075718
11.68671 0.0010968282
11.68771 0.0010860989
11.68871 0.0010753842
11.68971 0.0010646841999999998
11.69071 0.0010539993
11.69171 0.0010433297
11.69271 0.0010326755
11.69371 0.0010220369
11.69471 0.0010114142999999999
11.69571 0.0010008079000000001
11.69671 0.00099021781
11.69771 0.0009796442999999999
11.69871 0.00096908771
11.69971 0.0009585483
11.70071 0.0009480262600000001
11.70171 0.00093752187
11.70271 0.0009270353099999999
11.70371 0.00091656711
11.70471 0.0009061173799999999
11.70571 0.0008956863900000001
11.70671 0.0008852746799999999
11.70771 0.00087488243
11.70871 0.00086450982
11.70971 0.00085415741
11.71071 0.0008438254600000001
11.71171 0.0008335142400000001
11.71271 0.0008232241299999999
11.71371 0.00081295548
11.71471 0.00080270856
11.71571 0.00079248375
11.71671 0.00078228113
11.71771 0.0007721012500000001
11.71871 0.0007619441
11.71971 0.0007518101
11.72071 0.00074169939
11.72171 0.00073161227
11.72271 0.0007215488899999999
11.72371 0.00071150953
11.72471 0.00070149417
11.72571 0.00069150315
11.72671 0.0006815365900000001
11.72771 0.00067159463
11.72871 0.00066167736
11.72971 0.00065178501
11.73071 0.00064191768
11.73171 0.00063207553
11.73271 0.00062225868
11.73371 0.00061246733
11.73471 0.0006027015799999999
11.73571 0.00059296162
11.73671 0.00058324767
11.73771 0.00057355983
11.73871 0.00056389836
11.73971 0.00055426349
11.74071 0.0005446553100000001
11.74171 0.0005350741
11.74271 0.00052552014
11.74371 0.00051599359
11.74471 0.0005064946
11.74571 0.00049702353
11.74671 0.00048758052
11.74771 0.00047816587999999997
11.74871 0.00046877972
11.74971 0.00045942234
11.75071 0.00045009397
11.75171 0.00044079475
11.75271 0.00043152486
11.75371 0.00042228453
11.75471 0.00041307389000000004
11.75571 0.00040389314
11.75671 0.00039474234999999997
11.75771 0.00038562162
11.75871 0.00037653115
11.75971 0.00036747101
11.76071 0.0003584413
11.76171 0.00034944209999999997
11.76271 0.0003404735
11.76371 0.00033153558
11.76471 0.00032262842000000004
11.76571 0.00031375207000000003
11.76671 0.00030490662
11.76771 0.00029609214
11.76871 0.00028730872
11.76971 0.00027855644
11.77071 0.00026983538999999997
11.77171 0.00026114568999999996
11.77271 0.00025248744
11.77371 0.00024386072
11.77471 0.00023526567999999998
11.77571 0.00022670245
11.77671 0.00021817116
11.77771 0.00020967195000000003
11.77871 0.00020120497
11.77971 0.00019277038
11.78071 0.0001843683
11.78171 0.00017599889
11.78271 0.00016766231
11.78371 0.00015935867
11.78471 0.00015108814
11.78571 0.00014285081
11.78671 0.00013464684000000002
11.78771 0.00012647631
11.78871 0.00011833930999999999
11.78971 0.00011023595
11.79071 0.00010216629
11.79171 9.4130388e-05
11.79271 8.612829600000001e-05
11.79371 7.8160048e-05
11.79471 7.0225667e-05
11.79571 6.232518799999999e-05
11.79671 5.4458599000000005e-05
11.79771 4.6625911e-05
11.79871 3.882713e-05
11.79971 3.1062243e-05
11.80071 2.3331245e-05
11.80171 1.5634129e-05
11.80271 7.970894e-06
11.80371 3.4153784e-07
11.80471 -7.2539343e-06
11.80571 -1.4815510000000001e-05
11.80671 -2.2343173000000003e-05
11.80771 -2.9836897e-05
11.80871 -3.729665e-05
11.80971 -4.4722393000000005e-05
11.81071 -5.2114069e-05
11.81171 -5.9471636999999996e-05
11.81271 -6.679503e-05
11.81371 -7.4084181e-05
11.81471 -8.1339027e-05
11.81571 -8.8559494e-05
11.81671 -9.574552000000001e-05
11.81771 -0.00010289701
11.81871 -0.00011001392999999999
11.81971 -0.00011709619999999999
11.82071 -0.00012414375999999998
11.82171 -0.00013115657
11.82271 -0.00013813459000000002
11.82371 -0.00014507779
11.82471 -0.00015198614
11.82571 -0.00015885963
11.82671 -0.00016569827
11.82771 -0.00017250206
11.82871 -0.00017927103000000001
11.82971 -0.00018600521000000002
11.83071 -0.00019270462
11.83171 -0.00019936936000000002
11.83271 -0.00020599941
11.83371 -0.00021259485999999998
11.83471 -0.0002191558
11.83571 -0.00022568222000000001
11.83671 -0.00023217426000000002
11.83771 -0.00023863192
11.83871 -0.00024505528
11.83971 -0.00025144436
11.84071 -0.00025779921
11.84171 -0.00026411988
11.84271 -0.00027040642
11.84371 -0.00027665883
11.84471 -0.00028287711
11.84571 -0.00028906131
11.84671 -0.00029521143
11.84771 -0.00030132744
11.84871 -0.00030740935
11.84971 -0.00031345714
11.85071 -0.00031947086
11.85171 -0.0003254504
11.85271 -0.00033139583999999996
11.85371 -0.00033730714
11.85471 -0.00034318426999999996
11.85571 -0.00034902728
11.85671 -0.00035483613
11.85771 -0.00036061086999999997
11.85871 -0.00036635156
11.85971 -0.00037205821
11.86071 -0.00037773083999999995
11.86171 -0.00038336957000000005
11.86271 -0.00038897441999999994
11.86371 -0.00039454544000000003
11.86471 -0.00040008280999999997
11.86571 -0.00040558652
11.86671 -0.00041105667999999997
11.86771 -0.00041649346
11.86871 -0.0004218969
11.86971 -0.00042726719999999996
11.87071 -0.00043260438
11.87171 -0.0004379086
11.87271 -0.00044318003000000004
11.87371 -0.00044841867999999995
11.87471 -0.00045362463
11.87571 -0.0004587981
11.87671 -0.00046393902
11.87771 -0.00046904761000000005
11.87871 -0.00047412386
11.87971 -0.00047916792
11.88071 -0.00048417973999999997
11.88171 -0.0004891594
11.88271 -0.00049410705
11.88371 -0.0004990226
11.88471 -0.00050390609
11.88571 -0.00050875765
11.88671 -0.00051357729
11.88771 -0.0005183649600000001
11.88871 -0.00052312075
11.88971 -0.00052784467
11.89071 -0.0005325368
11.89171 -0.0005371971799999999
11.89271 -0.0005418258300000001
11.89371 -0.00054642283
11.89471 -0.00055098826
11.89571 -0.00055552218
11.89671 -0.00056002468
11.89771 -0.00056449589
11.89871 -0.00056893582
11.89971 -0.00057334469
11.90071 -0.0005777225899999999
11.90171 -0.00058206961
11.90271 -0.00058638589
11.90371 -0.00059067161
11.90471 -0.00059492686
11.90571 -0.00059915183
11.90671 -0.00060334655
11.90771 -0.00060751131
11.90871 -0.00061164615
11.90971 -0.0006157512000000001
11.91071 -0.00061982655
11.91171 -0.00062387239
11.91271 -0.00062788881
11.91371 -0.0006318759
11.91471 -0.0006358337899999999
11.91571 -0.00063976249
11.91671 -0.0006436621300000001
11.91771 -0.00064753276
11.91871 -0.00065137447
11.91971 -0.0006551873
11.92071 -0.00065897138
11.92171 -0.0006627266899999999
11.92271 -0.0006664533
11.92371 -0.0006701513
11.92471 -0.0006738207499999999
11.92571 -0.00067746173
11.92671 -0.0006810742400000001
11.92771 -0.00068465838
11.92871 -0.00068821432
11.92971 -0.0006917420300000001
11.93071 -0.00069524176
11.93171 -0.0006987134799999999
11.93271 -0.00070215747
11.93371 -0.00070557367
11.93471 -0.00070896235
11.93571 -0.0007123235700000001
11.93671 -0.0007156575499999999
11.93771 -0.00071896443
11.93871 -0.0007222443400000001
11.93971 -0.0007254974199999999
11.94071 -0.00072872385
11.94171 -0.00073192382
11.94271 -0.00073509746
11.94371 -0.0007382449
11.94471 -0.00074136628
11.94571 -0.00074446179
11.94671 -0.00074753152
11.94771 -0.0007505756500000001
11.94871 -0.00075359421
11.94971 -0.0007565873599999999
11.95071 -0.00075955518
11.95171 -0.0007624978
11.95271 -0.0007654151900000001
11.95371 -0.00076830756
11.95471 -0.00077117493
11.95571 -0.00077401737
11.95671 -0.0007768349000000001
11.95771 -0.00077962759
11.95871 -0.0007823956399999999
11.95971 -0.00078513885
11.96071 -0.00078785761
11.96171 -0.0007905518
11.96271 -0.00079322144
11.96371 -0.00079586671
11.96471 -0.00079848778
11.96571 -0.00080108466
11.96671 -0.00080365744
11.96771 -0.00080620639
11.96871 -0.00080873142
11.96971 -0.00081123262
11.97071 -0.00081371045
11.97171 -0.00081616472
11.97271 -0.0008185957999999999
11.97371 -0.00082100378
11.97471 -0.00082338875
11.97571 -0.00082575098
11.97671 -0.0008280904699999999
11.97771 -0.00083040759
11.97871 -0.0008327024300000001
11.97971 -0.0008349749799999999
11.98071 -0.00083722553
11.98171 -0.00083945415
11.98271 -0.00084166104
11.98371 -0.00084384628
11.98471 -0.00084600997
11.98571 -0.00084815229
11.98671 -0.00085027323
11.98771 -0.00085237289
11.98871 -0.0008544513499999999
11.98971 -0.0008565088100000001
11.99071 -0.0008585452599999999
11.99171 -0.0008605607
11.99271 -0.00086255532
11.99371 -0.0008645291000000001
11.99471 -0.00086648215
11.99571 -0.0008684144600000001
11.99671 -0.00087032613
11.99771 -0.0008722172400000001
11.99871 -0.00087408798
11.99971 -0.00087593826
12.00071 -0.0008777683400000001
12.00171 -0.00087957824
12.00271 -0.00088136803
12.00371 -0.00088313791
12.00471 -0.00088488787
12.00571 -0.00088661809
12.00671 -0.00088832885
12.00771 -0.0008900200599999999
12.00871 -0.0008916919800000001
12.00971 -0.0008933448
12.01071 -0.0008949786200000001
12.01171 -0.0008965936100000001
12.01271 -0.0008981899599999999
12.01371 -0.00089976766
12.01471 -0.00090132698
12.01571 -0.00090286812
12.01671 -0.0009043909800000001
12.01771 -0.00090589583
12.01871 -0.00090738276
12.01971 -0.00090885187
12.02071 -0.00091030324
12.02171 -0.0009117370599999999
12.02271 -0.00091315324
12.02371 -0.0009145519500000001
12.02471 -0.0009159332899999999
12.02571 -0.00091729726
12.02671 -0.0009186438499999999
12.02771 -0.00091997317
12.02871 -0.00092128539
12.02971 -0.0009225803300000001
12.03071 -0.00092385826
12.03171 -0.0009251190899999999
12.03271 -0.0009263630099999999
12.03371 -0.0009275899199999999
12.03471 -0.0009288
12.03571 -0.0009299932599999999
12.03671 -0.0009311697800000001
12.03771 -0.0009323297500000001
12.03871 -0.00093347317
12.03971 -0.0009346001199999999
12.04071 -0.0009357108
12.04171 -0.00093680519
12.04271 -0.00093788349
12.04371 -0.0009389457800000001
12.04471 -0.00093999233
12.04571 -0.00094102306
12.04671 -0.00094203824
12.04771 -0.00094303787
12.04871 -0.00094402221
12.04971 -0.0009449913699999999
12.05071 -0.00094594543
12.05171 -0.0009468845699999999
12.05271 -0.0009478087099999999
12.05371 -0.00094871812
12.05471 -0.00094961288
12.05571 -0.0009504929
12.05671 -0.0009513584700000001
12.05771 -0.00095220967
12.05871 -0.0009530464
12.05971 -0.0009538689500000001
12.06071 -0.0009546770299999999
12.06171 -0.0009554710200000001
12.06271 -0.00095625082
12.06371 -0.00095701644
12.06471 -0.0009577678599999999
12.06571 -0.0009585052800000001
12.06671 -0.0009592286
12.06771 -0.00095993801
12.06871 -0.0009606334099999999
12.06971 -0.00096131489
12.07071 -0.0009619824599999999
12.07171 -0.0009626362
12.07271 -0.00096327622
12.07371 -0.00096390258
12.07471 -0.00096451531
12.07571 -0.0009651145800000001
12.07671 -0.00096570029
12.07771 -0.00096627264
12.07871 -0.00096683189
12.07971 -0.00096737785
12.08071 -0.0009679108200000001
12.08171 -0.00096843078
12.08271 -0.0009689379999999999
12.08371 -0.0009694324
12.08471 -0.00096991425
12.08571 -0.0009703835500000001
12.08671 -0.0009708404800000001
12.08771 -0.00097128504
12.08871 -0.0009717174199999999
12.08971 -0.00097213751
12.09071 -0.00097254569
12.09171 -0.00097294178
12.09271 -0.0009733259499999999
12.09371 -0.0009736983
12.09471 -0.0009740587300000001
12.09571 -0.00097440734
12.09671 -0.00097474413
12.09771 -0.0009750692700000001
12.09871 -0.0009753825899999999
12.09971 -0.0009756842700000001
12.10071 -0.00097597431
12.10171 -0.00097625252
12.10271 -0.0009765190999999999
12.10371 -0.00097677403
12.10471 -0.00097701741
12.10571 -0.00097724915
12.10671 -0.00097746924
12.10771 -0.00097767788
12.10871 -0.0009778749700000001
12.10971 -0.00097806069
12.11071 -0.00097823486
12.11171 -0.0009783978399999999
12.11271 -0.00097854945
12.11371 -0.0009786897900000001
12.11471 -0.00097881893
12.11571 -0.0009789370800000002
12.11671 -0.00097904422
12.11771 -0.00097914035
12.11871 -0.00097922575
12.11971 -0.00097930033
12.12071 -0.00097936418
12.12171 -0.00097941747
12.12271 -0.00097946022
12.12371 -0.00097949251
12.12471 -0.00097951452
12.12571 -0.00097952607
12.12671 -0.00097952743
12.12771 -0.0009795186100000001
12.12871 -0.00097949969
12.12971 -0.0009794705
12.13071 -0.0009794313
12.13171 -0.000979382
12.13271 -0.0009793227
12.13371 -0.00097925349
12.13471 -0.00097917418
12.13571 -0.00097908496
12.13671 -0.00097898574
12.13771 -0.00097887651
12.13871 -0.00097875745
12.13971 -0.0009786283
12.14071 -0.0009784893300000001
12.14171 -0.00097834045
12.14271 -0.00097818156
12.14371 -0.00097801294
12.14471 -0.00097783432
12.14571 -0.00097764605
12.14671 -0.00097744787
12.14771 -0.00097724005
12.14871 -0.0009770225
12.14971 -0.00097679531
12.15071 -0.0009765584799999999
12.15171 -0.00097631219
12.15271 -0.0009760564400000001
12.15371 -0.00097579123
12.15471 -0.00097551656
12.15571 -0.00097523262
12.15671 -0.00097493948
12.15771 -0.0009746371700000001
12.15871 -0.00097432558
12.15971 -0.00097400498
12.16071 -0.0009736752899999999
12.16171 -0.0009733365899999999
12.16271 -0.0009729889799999999
12.16371 -0.00097263237
12.16471 -0.0009722669299999999
12.16571 -0.00097189268
12.16671 -0.00097150942
12.16771 -0.00097111742
12.16871 -0.0009707166099999999
12.16971 -0.00097030688
12.17071 -0.0009698884200000001
12.17171 -0.00096946105
12.17271 -0.00096902495
12.17371 -0.00096857993
12.17471 -0.0009681261899999999
12.17571 -0.0009676634399999999
12.17671 -0.00096719186
12.17771 -0.0009667114700000001
12.17871 -0.0009662222500000001
12.17971 -0.00096572412
12.18071 -0.00096521726
12.18171 -0.00096470148
12.18271 -0.00096417698
12.18371 -0.0009636436499999999
12.18471 -0.00096310159
12.18571 -0.00096255071
12.18671 -0.00096199119
12.18771 -0.0009614230300000001
12.18871 -0.0009608461399999999
12.18971 -0.0009602606999999999
12.19071 -0.0009596668
12.19171 -0.0009590644399999999
12.19271 -0.00095845362
12.19371 -0.0009578344399999999
12.19471 -0.00095720688
12.19571 -0.0009565711500000001
12.19671 -0.0009559271300000001
12.19771 -0.0009552749399999999
12.19871 -0.00095461464
12.19971 -0.0009539462599999999
12.20071 -0.00095326986
12.20171 -0.00095258538
12.20271 -0.0009518928900000001
12.20371 -0.0009511924
12.20471 -0.00095048408
12.20571 -0.0009497676699999999
12.20671 -0.0009490434399999999
12.20771 -0.0009483113
12.20871 -0.00094757115
12.20971 -0.00094682309
12.21071 -0.0009460671199999999
12.21171 -0.00094530324
12.21271 -0.00094453135
12.21371 -0.0009437516399999999
12.21471 -0.00094296392
12.21571 -0.0009421682100000001
12.21671 -0.00094136458
12.21771 -0.0009405529500000001
12.21871 -0.0009397334
12.21971 -0.00093890594
12.22071 -0.0009380704800000001
12.22171 -0.0009372271100000001
12.22271 -0.00093637573
12.22371 -0.00093551653
12.22471 -0.0009346494199999999
12.22571 -0.00093377448
12.22671 -0.0009328917299999999
12.22771 -0.0009320010599999999
12.22871 -0.00093110266
12.22971 -0.00093019644
12.23071 -0.00092928249
12.23171 -0.0009283609
12.23271 -0.0009274316700000001
12.23371 -0.00092649479
12.23471 -0.00092555038
12.23571 -0.0009245985
12.23671 -0.0009236389799999999
12.23771 -0.0009226719199999999
12.23871 -0.00092169748
12.23971 -0.00092071559
12.24071 -0.00091972634
12.24171 -0.00091872971
12.24271 -0.0009177256300000001
12.24371 -0.00091671418
12.24471 -0.00091569536
12.24571 -0.0009146692699999999
12.24671 -0.0009136358099999999
12.24771 -0.00091259517
12.24871 -0.00091154707
12.24971 -0.00091049178
12.25071 -0.00090942904
12.25171 -0.00090835911
12.25271 -0.00090728181
12.25371 -0.0009061971499999999
12.25471 -0.00090510521
12.25571 -0.0009040059900000001
12.25671 -0.0009028995
12.25771 -0.00090178564
12.25871 -0.00090066469
12.25971 -0.0008995363700000001
12.26071 -0.00089840087
12.26171 -0.00089725818
12.26271 -0.0008961083
12.26371 -0.00089495134
12.26471 -0.00089378727
12.26571 -0.0008926160299999999
12.26671 -0.00089143787
12.26771 -0.00089025261
12.26871 -0.0008890605399999999
12.26971 -0.00088786146
12.27071 -0.00088665556
12.27171 -0.0008854428400000001
12.27271 -0.0008842233000000001
12.27371 -0.00088299694
12.27471 -0.00088176384
12.27571 -0.00088052402
12.27671 -0.00087927765
12.27771 -0.00087802464
12.27871 -0.0008767649900000001
12.27971 -0.0008754987
12.28071 -0.0008742259500000001
12.28171 -0.0008729465700000001
12.28271 -0.00087166063
12.28371 -0.00087036815
12.28471 -0.0008690692099999999
12.28571 -0.00086776363
12.28671 -0.00086645159
12.28771 -0.00086513301
12.28871 -0.00086380796
12.28971 -0.0008624763699999999
12.29071 -0.00086113814
12.29171 -0.00085979345
12.29271 -0.00085844204
12.29371 -0.0008570841599999999
12.29471 -0.00085571965
12.29571 -0.00085434867
12.29671 -0.00085297106
12.29771 -0.00085158699
12.29871 -0.0008501963699999999
12.29971 -0.00084879921
12.30071 -0.00084739568
12.30171 -0.0008459855999999999
12.30271 -0.0008445691499999999
12.30371 -0.0008431463400000001
12.30471 -0.0008417172499999999
12.30571 -0.0008402818800000001
12.30671 -0.0008388403300000001
12.30771 -0.0008373926
12.30871 -0.0008359387700000001
12.30971 -0.00083447894
12.31071 -0.0008330131999999999
12.31171 -0.00083154146
12.31271 -0.0008300638000000001
12.31371 -0.0008285804100000001
12.31471 -0.00082709121
12.31571 -0.00082559627
12.31671 -0.0008240957
12.31771 -0.00082258957
12.31871 -0.00082107781
12.31971 -0.0008195604100000001
12.32071 -0.00081803755
12.32171 -0.00081650905
12.32271 -0.0008149751
12.32371 -0.00081343569
12.32471 -0.00081189064
12.32571 -0.00081034013
12.32671 -0.00080878408
12.32771 -0.00080722257
12.32871 -0.0008056555999999999
12.32971 -0.0008040830799999999
12.33071 -0.00080250511
12.33171 -0.00080092159
12.33271 -0.00079933252
12.33371 -0.0007977380800000001
12.33471 -0.0007961381
12.33571 -0.0007945326600000001
12.33671 -0.0007929218600000001
12.33771 -0.00079130568
12.33871 -0.0007896841500000001
12.33971 -0.00078805724
12.34071 -0.00078642506
12.34171 -0.0007847877
12.34271 -0.00078314515
12.34371 -0.00078149742
12.34471 -0.00077984469
12.34571 -0.00077818704
12.34671 -0.00077652439
12.34771 -0.0007748569300000001
12.34871 -0.0007731847299999999
12.34971 -0.0007715078
12.35071 -0.00076982615
12.35171 -0.00076813994
12.35271 -0.0007664492800000001
12.35371 -0.00076475399
12.35471 -0.00076305432
12.35571 -0.00076135025
12.35671 -0.00075964176
12.35771 -0.000757929
12.35871 -0.00075621183
12.35971 -0.00075449043
12.36071 -0.00075276471
12.36171 -0.0007510346700000001
12.36271 -0.00074930031
12.36371 -0.00074756167
12.36471 -0.00074581876
12.36571 -0.00074407149
12.36671 -0.00074231993
12.36771 -0.00074056416
12.36871 -0.00073880406
12.36971 -0.00073703964
12.37071 -0.00073527094
12.37171 -0.00073349802
12.37271 -0.00073172091
12.37371 -0.00072993953
12.37471 -0.00072815405
12.37571 -0.00072636444
12.37671 -0.00072457083
12.37771 -0.00072277321
12.37871 -0.00072097164
12.37971 -0.0007191662
12.38071 -0.00071735699
12.38171 -0.00071554409
12.38271 -0.0007137275999999999
12.38371 -0.00071190757
12.38471 -0.00071008412
12.38571 -0.00070825736
12.38671 -0.00070642727
12.38771 -0.0007045940499999999
12.38871 -0.00070275769
12.38971 -0.00070091833
12.39071 -0.00069907596
12.39171 -0.00069723064
12.39271 -0.00069538251
12.39371 -0.0006935315
12.39471 -0.00069167772
12.39571 -0.00068982117
12.39671 -0.00068796189
12.39771 -0.00068609988
12.39871 -0.0006842351
12.39971 -0.0006823675899999999
12.40071 -0.00068049735
12.40171 -0.00067862434
12.40271 -0.0006767486
12.40371 -0.0006748701300000001
12.40471 -0.00067298888
12.40571 -0.00067110486
12.40671 -0.00066921816
12.40771 -0.00066732864
12.40871 -0.00066543644
12.40971 -0.00066354155
12.41071 -0.00066164398
12.41171 -0.00065974382
12.41271 -0.00065784106
12.41371 -0.00065593586
12.41471 -0.0006540282400000001
12.41571 -0.00065211825
12.41671 -0.00065020595
12.41771 -0.0006482915100000001
12.41871 -0.00064637497
12.41971 -0.0006444564
12.42071 -0.0006425359500000001
12.42171 -0.00064061373
12.42271 -0.00063868974
12.42371 -0.00063676416
12.42471 -0.00063483699
12.42571 -0.0006329084
12.42671 -0.00063097841
12.42771 -0.0006290471
12.42871 -0.0006271145099999999
12.42971 -0.0006251807
12.43071 -0.00062324571
12.43171 -0.00062130957
12.43271 -0.0006193723
12.43371 -0.00061743385
12.43471 -0.00061549431
12.43571 -0.00061355363
12.43671 -0.00061161186
12.43771 -0.00060966895
12.43871 -0.0006077248600000001
12.43971 -0.00060577968
12.44071 -0.00060383331
12.44171 -0.00060188577
12.44271 -0.0005999370799999999
12.44371 -0.00059798726
12.44471 -0.00059603631
12.44571 -0.00059408426
12.44671 -0.00059213112
12.44771 -0.00059017689
12.44871 -0.0005882217499999999
12.44971 -0.00058626565
12.45071 -0.00058430869
12.45171 -0.000582351
12.45271 -0.00058039263
12.45371 -0.00057843372
12.45471 -0.0005764743
12.45571 -0.00057451452
12.45671 -0.0005725545200000001
12.45771 -0.00057059428
12.45871 -0.00056863405
12.45971 -0.00056667395
12.46071 -0.0005647139900000001
12.46171 -0.0005627543
12.46271 -0.00056079489
12.46371 -0.00055883597
12.46471 -0.00055687751
12.46571 -0.0005549196000000001
12.46671 -0.00055296232
12.46771 -0.00055100563
12.46871 -0.00054904958
12.46971 -0.0005470942100000001
12.47071 -0.00054513953
12.47171 -0.00054318548
12.47271 -0.00054123211
12.47371 -0.00053927934
12.47471 -0.00053732715
12.47571 -0.0005353756
12.47671 -0.00053342455
12.47771 -0.00053147405
12.47871 -0.00052952405
12.47971 -0.0005275745499999999
12.48071 -0.00052562564
12.48171 -0.00052367718
12.48271 -0.00052172932
12.48371 -0.00051978195
12.48471 -0.00051783518
12.48571 -0.00051588909
12.48671 -0.0005139437199999999
12.48771 -0.00051199913
12.48871 -0.00051005536
12.48971 -0.00050811254
12.49071 -0.00050617082
12.49171 -0.00050423018
12.49271 -0.00050229091
12.49371 -0.0005003529199999999
12.49471 -0.00049841647
12.49571 -0.00049648156
12.49671 -0.00049454839
12.49771 -0.00049261703
12.49871 -0.0004906874900000001
12.49971 -0.00048876
12.50071 -0.00048683455
12.50171 -0.00048491115
12.50271 -0.00048298993999999995
12.50371 -0.00048107086000000003
12.50471 -0.00047915401
12.50571 -0.00047723943000000003
12.50671 -0.00047532703
12.50771 -0.00047341691
12.50871 -0.00047150897
12.50971 -0.00046960326
12.51071 -0.00046769969
12.51171 -0.00046579825999999995
12.51271 -0.00046389896000000004
12.51371 -0.00046200175
12.51471 -0.00046010655
12.51571 -0.00045821344
12.51671 -0.00045632237
12.51771 -0.00045443335
12.51871 -0.00045254633000000005
12.51971 -0.0004506614
12.52071 -0.00044877856
12.52171 -0.00044689781999999995
12.52271 -0.00044501935
12.52371 -0.00044314311
12.52471 -0.00044126919
12.52571 -0.00043939767000000004
12.52671 -0.00043752866
12.52771 -0.00043566229000000005
12.52871 -0.00043379869
12.52971 -0.00043193786
12.53071 -0.00043008004
12.53171 -0.00042822521
12.53271 -0.00042637356999999996
12.53371 -0.00042452515999999994
12.53471 -0.00042268001999999996
12.53571 -0.00042083834000000004
12.53671 -0.00041900012
12.53771 -0.00041716539
12.53871 -0.00041533426
12.53971 -0.00041350672
12.54071 -0.00041168282
12.54171 -0.00040986251
12.54271 -0.0004080458
12.54371 -0.00040623263
12.54471 -0.00040442300999999996
12.54571 -0.00040261693
12.54671 -0.00040081427
12.54771 -0.00039901506
12.54871 -0.00039721922
12.54971 -0.00039542664999999994
12.55071 -0.00039363736
12.55171 -0.00039185128999999995
12.55271 -0.00039006844999999997
12.55371 -0.00038828880000000004
12.55471 -0.00038651232999999997
12.55571 -0.00038473904
12.55671 -0.00038296893999999995
12.55771 -0.00038120209
12.55871 -0.00037943851000000003
12.55971 -0.00037767825000000003
12.56071 -0.0003759214
12.56171 -0.00037416802999999996
12.56271 -0.00037241821000000004
12.56371 -0.00037067207
12.56471 -0.00036892966
12.56571 -0.00036719116
12.56671 -0.00036545661999999997
12.56771 -0.00036372617
12.56871 -0.00036199995
12.56971 -0.000360278
12.57071 -0.00035856046
12.57171 -0.00035684739
12.57271 -0.00035513885000000003
12.57371 -0.00035343489000000004
12.57471 -0.00035173562
12.57571 -0.000350041
12.57671 -0.00034835107
12.57771 -0.00034666584
12.57871 -0.00034498528
12.57971 -0.0003433094
12.58071 -0.00034163811
12.58171 -0.00033997142
12.58271 -0.00033830920000000003
12.58371 -0.00033665144
12.58471 -0.00033499809
12.58571 -0.00033334907000000003
12.58671 -0.00033170431
12.58771 -0.00033006377000000003
12.58871 -0.00032842738
12.58971 -0.00032679509
12.59071 -0.00032516693
12.59171 -0.0003235428
12.59271 -0.00032192277
12.59371 -0.00032030678
12.59471 -0.00031869488
12.59571 -0.0003170871
12.59671 -0.00031548350000000004
12.59771 -0.00031388413
12.59871 -0.00031228906
12.59971 -0.00031069836999999997
12.60071 -0.00030911215
12.60171 -0.00030753051
12.60271 -0.00030595352
12.60371 -0.0003043813
12.60471 -0.00030281392000000004
12.60571 -0.0003012515
12.60671 -0.0002996941
12.60771 -0.00029814182
12.60871 -0.00029659468
12.60971 -0.00029505275
12.61071 -0.00029351609
12.61171 -0.0002919847
12.61271 -0.00029045857
12.61371 -0.00028893774
12.61471 -0.00028742215
12.61571 -0.00028591178
12.61671 -0.00028440660999999996
12.61771 -0.00028290651
12.61871 -0.00028141149
12.61971 -0.00027992146
12.62071 -0.0002784363
12.62171 -0.00027695598
12.62271 -0.00027548044
12.62371 -0.00027400956
12.62471 -0.00027254332
12.62571 -0.0002710816
12.62671 -0.00026962446
12.62771 -0.00026817177
12.62871 -0.00026672355
12.62971 -0.00026527977999999997
12.63071 -0.0002638405
12.63171 -0.00026240568
12.63271 -0.00026097541
12.63371 -0.00025954971
12.63471 -0.00025812865
12.63571 -0.00025671231
12.63671 -0.00025530076
12.63771 -0.00025389411
12.63871 -0.00025249242
12.63971 -0.0002510958
12.64071 -0.00024970434
12.64171 -0.00024831810999999997
12.64271 -0.0002469372
12.64371 -0.00024556171
12.64471 -0.00024419164
12.64571 -0.00024282708000000002
12.64671 -0.00024146802
12.64771 -0.00024011450999999998
12.64871 -0.00023876654999999998
12.64971 -0.00023742411000000002
12.65071 -0.00023608720000000002
12.65171 -0.00023475573
12.65271 -0.00023342966000000002
12.65371 -0.00023210889000000002
12.65471 -0.0002307934
12.65571 -0.00022948307
12.65671 -0.00022817783
12.65771 -0.00022687754999999997
12.65871 -0.00022558217999999998
12.65971 -0.00022429157999999998
12.66071 -0.00022300574000000002
12.66171 -0.00022172451
12.66271 -0.00022044785000000002
12.66371 -0.00021917572
12.66471 -0.00021790804
12.66571 -0.00021664484
12.66671 -0.00021538607999999998
12.66771 -0.00021413175
12.66871 -0.0002128819
12.66971 -0.00021163653000000001
12.67071 -0.00021039571
12.67171 -0.0002091595
12.67271 -0.00020792793
12.67371 -0.00020670111
12.67471 -0.00020547911000000002
12.67571 -0.00020426203000000002
12.67671 -0.00020304993999999997
12.67771 -0.00020184291
12.67871 -0.00020064098999999998
12.67971 -0.00019944428000000003
12.68071 -0.00019825281
12.68171 -0.00019706665
12.68271 -0.00019588581000000002
12.68371 -0.00019471029
12.68471 -0.00019354009
12.68571 -0.00019237521
12.68671 -0.00019121562
12.68771 -0.00019006125
12.68871 -0.00018891202
12.68971 -0.00018776789
12.69071 -0.00018662874000000001
12.69171 -0.0001854945
12.69271 -0.00018436508
12.69371 -0.00018324035
12.69471 -0.00018212023
12.69571 -0.00018100461
12.69671 -0.00017989339
12.69771 -0.00017878648
12.69871 -0.00017768381
12.69971 -0.00017658531
12.70071 -0.00017549094
12.70171 -0.00017440066
12.70271 -0.00017331444000000002
12.70371 -0.00017223228
12.70471 -0.00017115419
12.70571 -0.00017008022
12.70671 -0.00016901037999999998
12.70771 -0.00016794473000000001
12.70871 -0.00016688335
12.70971 -0.0001658263
12.71071 -0.00016477366
12.71171 -0.00016372551
12.71271 -0.00016268194
12.71371 -0.00016164304
12.71471 -0.00016060886
12.71571 -0.00015957949
12.71671 -0.00015855496
12.71771 -0.00015753535
12.71871 -0.00015652065
12.71971 -0.00015551091
12.72071 -0.00015450611
12.72171 -0.00015350624
12.72271 -0.00015251126
12.72371 -0.00015152111
12.72471 -0.00015053575
12.72571 -0.00014955508
12.72671 -0.000148579
12.72771 -0.00014760742
12.72871 -0.00014664022
12.72971 -0.00014567728
12.73071 -0.00014471851
12.73171 -0.00014376377
12.73271 -0.00014281294
12.73371 -0.00014186594
12.73471 -0.00014092265
12.73571 -0.00013998298
12.73671 -0.00013904687
12.73771 -0.00013811425
12.73871 -0.00013718508
12.73971 -0.00013625934
12.74071 -0.00013533701
12.74171 -0.00013441809
12.74271 -0.0001335026
12.74371 -0.00013259058
12.74471 -0.00013168206999999998
12.74571 -0.00013077711999999998
12.74671 -0.0001298758
12.74771 -0.00012897815
12.74871 -0.00012808427999999998
12.74971 -0.00012719422
12.75071 -0.00012630808
12.75171 -0.00012542588
12.75271 -0.00012454769
12.75371 -0.00012367354
12.75471 -0.00012280349
12.75571 -0.00012193751
12.75671 -0.00012107563999999999
12.75771 -0.00012021784
12.75871 -0.0001193641
12.75971 -0.00011851436000000001
12.76071 -0.00011766856999999998
12.76171 -0.00011682664
12.76271 -0.00011598852
12.76371 -0.00011515408000000001
12.76471 -0.00011432325
12.76571 -0.00011349591
12.76671 -0.00011267196
12.76771 -0.00011185127
12.76871 -0.00011103376999999999
12.76971 -0.00011021936000000001
12.77071 -0.00010940794
12.77171 -0.00010859945
12.77271 -0.00010779381999999999
12.77371 -0.00010699099
12.77471 -0.00010619095000000001
12.77571 -0.00010539366
12.77671 -0.00010459912000000001
12.77771 -0.00010380736999999999
12.77871 -0.00010301840000000001
12.77971 -0.00010223226
12.78071 -0.00010144902
12.78171 -0.00010066872999999999
12.78271 -9.989144e-05
12.78371 -9.9117244e-05
12.78471 -9.834620899999999e-05
12.78571 -9.757840200000001e-05
12.78671 -9.6813903e-05
12.78771 -9.605275900000001e-05
12.78871 -9.5295019e-05
12.78971 -9.454073499999999e-05
12.79071 -9.378991899999999e-05
12.79171 -9.3042587e-05
12.79271 -9.2298723e-05
12.79371 -9.1558309e-05
12.79471 -9.082130499999999e-05
12.79571 -9.008765e-05
12.79671 -8.9357263e-05
12.79771 -8.863006e-05
12.79871 -8.7905937e-05
12.79971 -8.7184782e-05
12.80071 -8.6466463e-05
12.80171 -8.5750861e-05
12.80271 -8.503784000000001e-05
12.80371 -8.432727400000001e-05
12.80471 -8.3619028e-05
12.80571 -8.2912993e-05
12.80671 -8.220905e-05
12.80771 -8.1507096e-05
12.80871 -8.080705200000001e-05
12.80971 -8.0108845e-05
12.81071 -7.9412411e-05
12.81171 -7.8717727e-05
12.81271 -7.8024766e-05
12.81371 -7.7333533e-05
12.81471 -7.6644039e-05
12.81571 -7.5956319e-05
12.81671 -7.5270412e-05
12.81771 -7.4586387e-05
12.81871 -7.390431700000001e-05
12.81971 -7.3224271e-05
12.82071 -7.2546334e-05
12.82171 -7.1870591e-05
12.82271 -7.119713199999999e-05
12.82371 -7.052602799999999e-05
12.82471 -6.985735e-05
12.82571 -6.9191168e-05
12.82671 -6.8527527e-05
12.82771 -6.7866478e-05
12.82871 -6.7208026e-05
12.82971 -6.655219e-05
12.83071 -6.5898956e-05
12.83171 -6.5248304e-05
12.83271 -6.4600192e-05
12.83371 -6.3954559e-05
12.83471 -6.3311342e-05
12.83571 -6.267044899999999e-05
12.83671 -6.2031791e-05
12.83771 -6.1395264e-05
12.83871 -6.0760765999999996e-05
12.83971 -6.0128201e-05
12.84071 -5.9497455e-05
12.84171 -5.886842e-05
12.84271 -5.8241004999999994e-05
12.84371 -5.7615125e-05
12.84471 -5.69907e-05
12.84571 -5.6367662e-05
12.84671 -5.574596599999999e-05
12.84771 -5.5125571e-05
12.84871 -5.4506444000000004e-05
12.84971 -5.388859600000001e-05
12.85071 -5.3272026e-05
12.85171 -5.2656759e-05
12.85271 -5.2042822e-05
12.85371 -5.1430266e-05
12.85471 -5.0819135999999994e-05
12.85571 -5.0209490999999996e-05
12.85671 -4.9601396999999994e-05
12.85771 -4.8994911999999993e-05
12.85871 -4.8390092e-05
12.85971 -4.7787e-05
12.86071 -4.7185685e-05
12.86171 -4.6586183e-05
12.86271 -4.5988519999999997e-05
12.86371 -4.539271e-05
12.86471 -4.4798756e-05
12.86571 -4.4206638e-05
12.86671 -4.361633e-05
12.86771 -4.3027785e-05
12.86871 -4.2440942e-05
12.86971 -4.1855725e-05
12.87071 -4.1272051e-05
12.87171 -4.0689821e-05
12.87271 -4.0108937999999995e-05
12.87371 -3.9529285999999996e-05
12.87471 -3.8950756e-05
12.87571 -3.8373241e-05
12.87671 -3.7796627000000004e-05
12.87771 -3.7220821e-05
12.87871 -3.6645724e-05
12.87971 -3.6071258999999996e-05
12.88071 -3.5497350999999996e-05
12.88171 -3.4923949e-05
12.88271 -3.4351021e-05
12.88371 -3.3778542000000004e-05
12.88471 -3.3206513e-05
12.88571 -3.2634949e-05
12.88671 -3.2063886e-05
12.88771 -3.1493369e-05
12.88871 -3.0923457e-05
12.88971 -3.0354229e-05
12.89071 -2.9785772e-05
12.89171 -2.9218174000000003e-05
12.89271 -2.8651533e-05
12.89371 -2.8085944000000002e-05
12.89471 -2.7521509e-05
12.89571 -2.6958312999999998e-05
12.89671 -2.6396447e-05
12.89771 -2.5835982e-05
12.89871 -2.5276981e-05
12.89971 -2.4719489e-05
12.90071 -2.4163546e-05
12.90171 -2.3609159e-05
12.90271 -2.3056332e-05
12.90371 -2.2505041e-05
12.90471 -2.195525e-05
12.90571 -2.1406903e-05
12.90671 -2.0859932e-05
12.90771 -2.0314256e-05
12.90871 -1.9769779e-05
12.90971 -1.9226401e-05
12.91071 -1.8684014e-05
12.91171 -1.8142504000000002e-05
12.91271 -1.7601762e-05
12.91371 -1.7061679e-05
12.91471 -1.6522151e-05
12.91571 -1.598308e-05
12.91671 -1.5444382e-05
12.91771 -1.4905986999999999e-05
12.91871 -1.4367833999999998e-05
12.91971 -1.3829875999999999e-05
12.92071 -1.3292092e-05
12.92171 -1.2754464000000001e-05
12.92271 -1.2216999e-05
12.92371 -1.1679717000000001e-05
12.92471 -1.1142649e-05
12.92571 -1.0605844e-05
12.92671 -1.0069357e-05
12.92771 -9.533251700000001e-06
12.92871 -8.9975998e-06
12.92971 -8.462474500000001e-06
12.93071 -7.9279495e-06
12.93171 -7.3940966999999995e-06
12.93271 -6.8609843e-06
12.93371 -6.3286713e-06
12.93471 -5.7972079999999995e-06
12.93571 -5.2666344e-06
12.93671 -4.7369767e-06
12.93771 -4.2082476e-06
12.93871 -3.6804462e-06
12.93971 -3.1535563e-06
12.94071 -2.627548e-06
12.94171 -2.102378e-06
12.94271 -1.5779911e-06
12.94371 -1.0543214e-06
12.94471 -5.312945600000001e-07
12.94571 -8.8300173e-09
12.94671 5.1315645e-07
12.94771 1.0347504e-06
12.94871 1.5560360000000002e-06
12.94971 2.0770932e-06
12.95071 2.5979954e-06
12.95171 3.1188069e-06
12.95271 3.6395813999999997e-06
12.95371 4.1603595e-06
12.95471 4.6811675000000004e-06
12.95571 5.2020165999999996e-06
12.95671 5.722903e-06
12.95771 6.243807600000001e-06
12.95871 6.764694400000001e-06
12.95971 7.2855144000000005e-06
12.96071 7.806207199999999e-06
12.96171 8.3266983e-06
12.96271 8.8469072e-06
12.96371 9.3667431e-06
12.96471 9.886115e-06
12.96571 1.0404928000000001e-05
12.96671 1.092309e-05
12.96771 1.1440511e-05
12.96871 1.1957111000000001e-05
12.96971 1.2472817000000002e-05
12.97071 1.2987569999999999e-05
12.97171 1.350132e-05
12.97271 1.4014035999999998e-05
12.97371 1.4525699000000001e-05
12.97471 1.5036311e-05
12.97571 1.5545888e-05
12.97671 1.6054462e-05
12.97771 1.6562079999999997e-05
12.97871 1.7068806999999997e-05
12.97971 1.7574715e-05
12.98071 1.8079886e-05
12.98171 1.8584416999999998e-05
12.98271 1.9088404e-05
12.98371 1.9591947e-05
12.98471 2.0095146000000003e-05
12.98571 2.05981e-05
12.98671 2.11009e-05
12.98771 2.1603631e-05
12.98871 2.2106366000000003e-05
12.98971 2.2609163e-05
12.99071 2.3112072000000002e-05
12.99171 2.3615127e-05
12.99271 2.4118339000000003e-05
12.99371 2.462171e-05
12.99471 2.5125223e-05
12.99571 2.5628853e-05
12.99671 2.6132548e-05
12.99771 2.6636248999999998e-05
12.99871 2.713989e-05
12.99971 2.7643394999999997e-05
13.00071 2.8146678000000003e-05
13.00171 2.8649654e-05
13.00271 2.9152235e-05
13.00371 2.9654331000000003e-05
13.00471 3.0155863000000003e-05
13.00571 3.0656759e-05
13.00671 3.1156944e-05
13.00771 3.1656373e-05
13.00871 3.2154992e-05
13.00971 3.2652778e-05
13.01071 3.3149712e-05
13.01171 3.3645792999999996e-05
13.01271 3.4141036e-05
13.01371 3.4635462e-05
13.01471 3.5129116e-05
13.01571 3.5622043e-05
13.01671 3.6114304e-05
13.01771 3.6605965e-05
13.01871 3.7097098e-05
13.01971 3.7587776e-05
13.02071 3.8078073000000003e-05
13.02171 3.8568055e-05
13.02271 3.9057795000000004e-05
13.02371 3.9547348e-05
13.02471 4.0036760999999996e-05
13.02571 4.0526071999999995e-05
13.02671 4.1015312e-05
13.02771 4.1504487e-05
13.02871 4.1993596e-05
13.02971 4.248262e-05
13.03071 4.2971527e-05
13.03171 4.3460275e-05
13.03271 4.3948805e-05
13.03371 4.4437053e-05
13.03471 4.4924940000000004e-05
13.03571 4.5412381e-05
13.03671 4.5899287e-05
13.03771 4.6385571e-05
13.03871 4.6871144999999996e-05
13.03971 4.735592e-05
13.04071 4.7839814e-05
13.04171 4.8322754999999994e-05
13.04271 4.8804685e-05
13.04371 4.9285546e-05
13.04471 4.9765304999999996e-05
13.04571 5.0243943000000006e-05
13.04671 5.0721445e-05
13.04771 5.1197816000000003e-05
13.04871 5.1673078000000005e-05
13.04971 5.2147277e-05
13.05071 5.2620458999999997e-05
13.05171 5.309268499999999e-05
13.05271 5.3564014e-05
13.05371 5.4034535e-05
13.05471 5.4504335e-05
13.05571 5.4973492e-05
13.05671 5.5442104e-05
13.05771 5.5910243e-05
13.05871 5.6377996000000004e-05
13.05971 5.6845431e-05
13.06071 5.7312620999999995e-05
13.06171 5.7779607000000004e-05
13.06271 5.8246439000000005e-05
13.06371 5.8713141e-05
13.06471 5.9179717e-05
13.06571 5.9646169e-05
13.06671 6.011249e-05
13.06771 6.0578628e-05
13.06871 6.1044551e-05
13.06971 6.151018400000001e-05
13.07071 6.1975476e-05
13.07171 6.2440341e-05
13.07271 6.2904707e-05
13.07371 6.3368475e-05
13.07471 6.383155600000001e-05
13.07571 6.429387400000001e-05
13.07671 6.4755335e-05
13.07771 6.521585799999999e-05
13.07871 6.567538e-05
13.07971 6.6133839e-05
13.08071 6.6591184e-05
13.08171 6.7047375e-05
13.08271 6.750238999999999e-05
13.08371 6.7956216e-05
13.08471 6.8408855e-05
13.08571 6.8860322e-05
13.08671 6.9310641e-05
13.08771 6.9759852e-05
13.08871 7.0208006e-05
13.08971 7.065515299999999e-05
13.09071 7.1101351e-05
13.09171 7.1546668e-05
13.09271 7.199116699999999e-05
13.09371 7.2434904e-05
13.09471 7.2877941e-05
13.09571 7.332033600000001e-05
13.09671 7.3762124e-05
13.09771 7.4203348e-05
13.09871 7.4644026e-05
13.09971 7.5084176e-05
13.10071 7.5523798e-05
13.10171 7.5962879e-05
13.10271 7.6401386e-05
13.10371 7.6839285e-05
13.10471 7.7276536e-05
13.10571 7.7713071e-05
13.10671 7.8148815e-05
13.10771 7.8583719e-05
13.10871 7.9017684e-05
13.10971 7.9450632e-05
13.11071 7.988248899999999e-05
13.11171 8.031316800000001e-05
13.11271 8.0742609e-05
13.11371 8.1170737e-05
13.11471 8.1597489e-05
13.11571 8.202282499999999e-05
13.11671 8.244671199999999e-05
13.11771 8.2869116e-05
13.11871 8.3290035e-05
13.11971 8.3709477e-05
13.12071 8.4127447e-05
13.12171 8.454399e-05
13.12271 8.4959146e-05
13.12371 8.537296e-05
13.12471 8.578550100000001e-05
13.12571 8.6196843e-05
13.12671 8.6607065e-05
13.12771 8.7016241e-05
13.12871 8.7424456e-05
13.12971 8.7831785e-05
13.13071 8.8238295e-05
13.13171 8.8644072e-05
13.13271 8.9049166e-05
13.13371 8.945363e-05
13.13471 8.9857508e-05
13.13571 9.026081799999999e-05
13.13671 9.0663576e-05
13.13771 9.1065789e-05
13.13871 9.1467433e-05
13.13971 9.186847500000001e-05
13.14071 9.2268886e-05
13.14171 9.2668597e-05
13.14271 9.3067553e-05
13.14371 9.3465678e-05
13.14471 9.3862889e-05
13.14571 9.4259104e-05
13.14671 9.465424000000001e-05
13.14771 9.504820500000001e-05
13.14871 9.5440907e-05
13.14971 9.583227399999999e-05
13.15071 9.6222232e-05
13.15171 9.661071099999999e-05
13.15271 9.6997655e-05
13.15371 9.738302e-05
13.15471 9.776675799999999e-05
13.15571 9.8148871e-05
13.15671 9.8529335e-05
13.15771 9.8908151e-05
13.15871 9.928534200000001e-05
13.15971 9.966093999999999e-05
13.16071 0.00010003497000000001
13.16171 0.00010040749000000001
13.16271 0.00010077854000000001
13.16371 0.00010114819
13.16471 0.00010151649
13.16571 0.00010188351
13.16671 0.00010224928000000001
13.16771 0.0001026139
13.16871 0.00010297739
13.16971 0.00010333981
13.17071 0.00010370118999999999
13.17171 0.00010406154999999999
13.17271 0.00010442092
13.17371 0.00010477928000000001
13.17471 0.00010513667
13.17571 0.00010549301999999999
13.17671 0.00010584833
13.17771 0.00010620257
13.17871 0.00010655568
13.17971 0.0001069076
13.18071 0.00010725828999999999
13.18171 0.00010760767
13.18271 0.00010795569
13.18371 0.00010830228999999999
13.18471 0.00010864740999999999
13.18571 0.00010899097999999999
13.18671 0.00010933295
13.18771 0.00010967329
13.18871 0.00011001196
13.18971 0.00011034892
13.19071 0.00011068419000000001
13.19171 0.00011101774
13.19271 0.00011134961000000001
13.19371 0.00011167977999999999
13.19471 0.00011200830000000001
13.19571 0.00011233523
13.19671 0.00011266059
13.19771 0.00011298445999999999
13.19871 0.00011330688
13.19971 0.00011362795
13.20071 0.00011394768999999999
13.20171 0.00011426621000000001
13.20271 0.00011458355
13.20371 0.00011489979
13.20471 0.00011521496000000001
13.20571 0.00011552911
13.20671 0.00011584230999999999
13.20771 0.00011615454999999998
13.20871 0.00011646586
13.20971 0.00011677622999999998
13.21071 0.00011708565
13.21171 0.00011739412
13.21271 0.00011770159
13.21371 0.00011800801999999999
13.21471 0.00011831333
13.21571 0.00011861748
13.21671 0.00011892040000000001
13.21771 0.00011922199999999999
13.21871 0.0001195222
13.21971 0.00011982094
13.22071 0.00012011811000000001
13.22171 0.00012041363999999999
13.22271 0.00012070747999999999
13.22371 0.00012099954000000001
13.22471 0.00012128976000000001
13.22571 0.0001215781
13.22671 0.00012186454
13.22771 0.00012214903000000001
13.22871 0.00012243155999999998
13.22971 0.00012271216
13.23071 0.00012299080000000002
13.23171 0.00012326752
13.23271 0.00012354236
13.23371 0.00012381538
13.23471 0.0001240866
13.23571 0.0001243561
13.23671 0.00012462393
13.23771 0.00012489018
13.23871 0.00012515491
13.23971 0.00012541817000000002
13.24071 0.00012568005000000002
13.24171 0.00012594058000000002
13.24271 0.00012619985
13.24371 0.00012645788000000002
13.24471 0.00012671474
13.24571 0.00012697042000000001
13.24671 0.00012722496
13.24771 0.00012747837
13.24871 0.00012773063
13.24971 0.00012798174
13.25071 0.00012823166000000002
13.25171 0.00012848037
13.25271 0.00012872782
13.25371 0.00012897399
13.25471 0.00012921879
13.25571 0.00012946218
13.25671 0.00012970412
13.25771 0.00012994452
13.25871 0.00013018334999999998
13.25971 0.00013042054999999999
13.26071 0.0001306561
13.26171 0.00013088993
13.26271 0.00013112202
13.26371 0.00013135234999999998
13.26471 0.00013158093
13.26571 0.00013180774
13.26671 0.00013203279000000001
13.26771 0.00013225609000000002
13.26871 0.00013247769
13.26971 0.00013269762
13.27071 0.00013291591
13.27171 0.00013313261
13.27271 0.00013334778999999998
13.27371 0.00013356149
13.27471 0.00013377377000000002
13.27571 0.00013398469
13.27671 0.00013419431
13.27771 0.00013440265
13.27871 0.00013460978999999999
13.27971 0.00013481573
13.28071 0.0001350205
13.28171 0.00013522415
13.28271 0.00013542666
13.28371 0.00013562804
13.28471 0.00013582825
13.28571 0.00013602729
13.28671 0.00013622513
13.28771 0.0001364217
13.28871 0.00013661696
13.28971 0.00013681087
13.29071 0.00013700334
13.29171 0.00013719433
13.29271 0.00013738374
13.29371 0.00013757156
13.29471 0.00013775766
13.29571 0.00013794203
13.29671 0.0001381246
13.29771 0.0001383053
13.29871 0.00013848412
13.29971 0.00013866104
13.30071 0.000138836
13.30171 0.00013900905000000001
13.30271 0.00013918014
13.30371 0.00013934932
13.30471 0.00013951661
13.30571 0.00013968204999999999
13.30671 0.00013984569
13.30771 0.00014000758
13.30871 0.00014016777
13.30971 0.00014032634
13.31071 0.00014048336
13.31171 0.00014063889
13.31271 0.00014079303
13.31371 0.00014094583
13.31471 0.00014109735
13.31571 0.00014124766000000002
13.31671 0.00014139681
13.31771 0.00014154483
13.31871 0.00014169178
13.31971 0.00014183765
13.32071 0.00014198247
13.32171 0.00014212625
13.32271 0.00014226895999999999
13.32371 0.00014241059000000001
13.32471 0.00014255111
13.32571 0.00014269048
13.32671 0.00014282865000000001
13.32771 0.00014296555999999998
13.32871 0.00014310118
13.32971 0.00014323542
13.33071 0.00014336824000000002
13.33171 0.00014349956
13.33271 0.00014362933999999999
13.33371 0.00014375752
13.33471 0.00014388404
13.33571 0.00014400889
13.33671 0.000144132
13.33771 0.00014425337
13.33871 0.00014437301
13.33971 0.00014449085
13.34071 0.00014460696000000002
13.34171 0.00014472133
13.34271 0.000144834
13.34371 0.00014494499
13.34471 0.00014505435999999998
13.34571 0.00014516213999999999
13.34671 0.00014526838999999998
13.34771 0.00014537318
13.34871 0.00014547657
13.34971 0.00014557859
13.35071 0.00014567933
13.35171 0.0001457788
13.35271 0.0001458771
13.35371 0.00014597424
13.35471 0.00014607025
13.35571 0.00014616516
13.35671 0.00014625895
13.35771 0.00014635168
13.35871 0.0001464433
13.35971 0.00014653380999999998
13.36071 0.00014662319
13.36171 0.00014671137
13.36271 0.00014679835999999998
13.36371 0.00014688405
13.36471 0.00014696844
13.36571 0.00014705143
13.36671 0.00014713302
13.36771 0.00014721307
13.36871 0.00014729159999999998
13.36971 0.00014736852
13.37071 0.00014744379000000002
13.37171 0.00014751737
13.37271 0.00014758923
13.37371 0.00014765934
13.37471 0.0001477277
13.37571 0.00014779430999999998
13.37671 0.00014785917000000002
13.37771 0.00014792231
13.37871 0.00014798376
13.37971 0.00014804357
13.38071 0.00014810178
13.38171 0.00014815845
13.38271 0.00014821362
13.38371 0.00014826741
13.38471 0.00014831985
13.38571 0.00014837103999999998
13.38671 0.00014842103
13.38771 0.00014846989
13.38871 0.0001485177
13.38971 0.0001485645
13.39071 0.00014861035
13.39171 0.00014865528999999999
13.39271 0.00014869935
13.39371 0.00014874253
13.39471 0.00014878486
13.39571 0.00014882633
13.39671 0.00014886692
13.39771 0.00014890661
13.39871 0.00014894536
13.39971 0.00014898312
13.40071 0.00014901984
13.40171 0.00014905545
13.40271 0.00014908992
13.40371 0.00014912315
13.40471 0.00014915508
13.40571 0.00014918566
13.40671 0.0001492148
13.40771 0.00014924248
13.40871 0.00014926861
13.40971 0.00014929318
13.41071 0.00014931614
13.41171 0.00014933747
13.41271 0.00014935716
13.41371 0.00014937522
13.41471 0.00014939163
13.41571 0.00014940646
13.41671 0.00014941969
13.41771 0.00014943139
13.41871 0.00014944161999999998
13.41971 0.00014945041000000002
13.42071 0.00014945783
13.42171 0.00014946396
13.42271 0.00014946885
13.42371 0.00014947258
13.42471 0.00014947519000000001
13.42571 0.00014947676
13.42671 0.00014947734
13.42771 0.00014947697
13.42871 0.00014947569
13.42971 0.00014947354
13.43071 0.00014947052
13.43171 0.00014946667
13.43271 0.00014946193
13.43371 0.00014945633
13.43471 0.00014944983
13.43571 0.00014944239
13.43671 0.00014943398
13.43771 0.00014942456
13.43871 0.00014941405
13.43971 0.00014940241
13.44071 0.00014938959
13.44171 0.0001493755
13.44271 0.0001493601
13.44371 0.00014934333
13.44471 0.00014932515
13.44571 0.00014930554
13.44671 0.00014928444
13.44771 0.00014926183999999998
13.44871 0.00014923774
13.44971 0.00014921212
13.45071 0.00014918502
13.45171 0.00014915644
13.45271 0.00014912642
13.45371 0.00014909502
13.45471 0.00014906229
13.45571 0.00014902829
13.45671 0.00014899309
13.45771 0.00014895674
13.45871 0.00014891933
13.45971 0.00014888094
13.46071 0.00014884163
13.46171 0.00014880147
13.46271 0.00014876053
13.46371 0.00014871884999999999
13.46471 0.00014867647
13.46571 0.00014863344
13.46671 0.0001485898
13.46771 0.00014854552
13.46871 0.00014850064000000002
13.46971 0.00014845509
13.47071 0.0001484089
13.47171 0.00014836202
13.47271 0.00014831439000000002
13.47371 0.00014826596
13.47471 0.00014821667
13.47571 0.00014816646
13.47671 0.00014811524
13.47771 0.00014806295
13.47871 0.00014800952
13.47971 0.00014795488
13.48071 0.00014789897
13.48171 0.00014784173
13.48271 0.0001477831
13.48371 0.00014772304
13.48471 0.00014766155000000002
13.48571 0.0001475986
13.48671 0.00014753417
13.48771 0.00014746829
13.48871 0.00014740098999999998
13.48971 0.00014733228
13.49071 0.00014726222
13.49171 0.00014719088
13.49271 0.00014711831000000002
13.49371 0.00014704456999999998
13.49471 0.00014696974999999998
13.49571 0.00014689392
13.49671 0.00014681717
13.49771 0.00014673957
13.49871 0.00014666118
13.49971 0.0001465821
13.50071 0.00014650236
13.50171 0.00014642203000000002
13.50271 0.00014634115
13.50371 0.00014625975
13.50471 0.00014617784
13.50571 0.00014609545
13.50671 0.00014601255999999998
13.50771 0.00014592914
13.50871 0.00014584517
13.50971 0.00014576063
13.51071 0.00014567546
13.51171 0.00014558958
13.51271 0.00014550297
13.51371 0.00014541556000000001
13.51471 0.00014532727
13.51571 0.00014523805
13.51671 0.00014514782
13.51771 0.00014505654999999999
13.51871 0.00014496418000000002
13.51971 0.00014487068
13.52071 0.00014477598999999998
13.52171 0.00014468011999999999
13.52271 0.00014458304
13.52371 0.00014448477
13.52471 0.00014438532
13.52571 0.00014428470999999998
13.52671 0.00014418298
13.52771 0.00014408017000000001
13.52871 0.00014397635
13.52971 0.00014387157
13.53071 0.0001437659
13.53171 0.00014365942
13.53271 0.00014355219
13.53371 0.00014344428
13.53471 0.00014333574
13.53571 0.00014322666
13.53671 0.00014311709
13.53771 0.00014300705999999999
13.53871 0.00014289664
13.53971 0.00014278583
13.54071 0.00014267465
13.54171 0.0001425631
13.54271 0.00014245118
13.54371 0.00014233888
13.54471 0.00014222612999999999
13.54571 0.00014211294
13.54671 0.00014199921000000002
13.54771 0.0001418849
13.54871 0.00014176997
13.54971 0.00014165431999999998
13.55071 0.00014153791
13.55171 0.00014142065
13.55271 0.0001413025
13.55371 0.00014118336000000002
13.55471 0.00014106323
13.55571 0.00014094204000000002
13.55671 0.00014081976
13.55771 0.00014069636
13.55871 0.00014057184
13.55971 0.0001404462
13.56071 0.00014031943
13.56171 0.00014019159
13.56271 0.00014006273
13.56371 0.00013993285
13.56471 0.00013980206
13.56571 0.00013967039
13.56671 0.00013953794
13.56771 0.00013940479
13.56871 0.00013927103
13.56971 0.00013913671
13.57071 0.00013900192
13.57171 0.00013886677
13.57271 0.0001387313
13.57371 0.00013859558
13.57471 0.00013845967
13.57571 0.00013832361
13.57671 0.00013818743
13.57771 0.00013805115
13.57871 0.0001379148
13.57971 0.00013777834000000002
13.58071 0.00013764176
13.58171 0.00013750504
13.58271 0.00013736812
13.58371 0.000137231
13.58471 0.00013709355
13.58571 0.00013695577
13.58671 0.00013681756
13.58771 0.00013667886
13.58871 0.00013653961
13.58971 0.00013639975
13.59071 0.0001362592
13.59171 0.00013611791999999998
13.59271 0.00013597587
13.59371 0.000135833
13.59471 0.0001356893
13.59571 0.00013554476
13.59671 0.00013539935
13.59771 0.00013525312
13.59871 0.00013510604999999998
13.59971 0.0001349582
13.60071 0.00013480961
13.60171 0.00013466033
13.60271 0.00013451041
13.60371 0.00013435994
13.60471 0.00013420895
13.60571 0.00013405754
13.60671 0.00013390577
13.60771 0.0001337537
13.60871 0.00013360142
13.60971 0.00013344896
13.61071 0.00013329638
13.61171 0.00013314375
13.61271 0.00013299106
13.61371 0.00013283834
13.61471 0.00013268562
13.61571 0.00013253289
13.61671 0.00013238013
13.61771 0.0001322273
13.61871 0.00013207441
13.61971 0.0001319214
13.62071 0.00013176819000000002
13.62171 0.00013161479000000002
13.62271 0.00013146108
13.62371 0.00013130704
13.62471 0.00013115259
13.62571 0.00013099771
13.62671 0.00013084231
13.62771 0.00013068635
13.62871 0.00013052982
13.62971 0.00013037267
13.63071 0.00013021487000000002
13.63171 0.00013005642
13.63271 0.00012989734000000002
13.63371 0.00012973761999999998
13.63471 0.00012957730000000002
13.63571 0.0001294164
13.63671 0.00012925499
13.63771 0.00012909310999999999
13.63871 0.00012893081000000002
13.63971 0.00012876818
13.64071 0.0001286053
13.64171 0.00012844221000000002
13.64271 0.000128279
13.64371 0.00012811576000000001
13.64471 0.00012795251999999998
13.64571 0.00012778938
13.64671 0.00012762639
13.64771 0.00012746357
13.64871 0.000127301
13.64971 0.00012713868999999998
13.65071 0.00012697664
13.65171 0.00012681486
13.65271 0.00012665338
13.65371 0.00012649214
13.65471 0.00012633112
13.65571 0.00012617031
13.65671 0.00012600964
13.65771 0.00012584907999999999
13.65871 0.00012568855
13.65971 0.000125528
13.66071 0.00012536739
13.66171 0.00012520663
13.66271 0.00012504569000000001
13.66371 0.00012488448
13.66471 0.00012472298
13.66571 0.00012456114
13.66671 0.00012439895
13.66771 0.00012423635
13.66871 0.00012407336
13.66971 0.00012390996
13.67071 0.00012374614
13.67171 0.00012358197
13.67271 0.00012341744000000002
13.67371 0.00012325258
13.67471 0.00012308745
13.67571 0.00012292211
13.67671 0.00012275659000000002
13.67771 0.00012259097
13.67871 0.00012242531
13.67971 0.00012225964000000001
13.68071 0.00012209405
13.68171 0.00012192859
13.68271 0.00012176328999999999
13.68371 0.00012159821
13.68471 0.00012143338999999999
13.68571 0.00012126885000000001
13.68671 0.00012110462
13.68771 0.00012094072000000001
13.68871 0.00012077712000000001
13.68971 0.00012061384
13.69071 0.00012045087000000001
13.69171 0.00012028819
13.69271 0.00012012574
13.69371 0.00011996351
13.69471 0.00011980145
13.69571 0.00011963953
13.69671 0.00011947768000000002
13.69771 0.00011931590999999999
13.69871 0.00011915413
13.69971 0.00011899233000000001
13.70071 0.00011883048999999999
13.70171 0.00011866855
13.70271 0.00011850652
13.70371 0.00011834438
13.70471 0.00011818213000000001
13.70571 0.00011801977000000001
13.70671 0.00011785732999999999
13.70771 0.00011769480999999999
13.70871 0.00011753226
13.70971 0.00011736973
13.71071 0.00011720724
13.71171 0.00011704485999999999
13.71271 0.00011688264
13.71371 0.00011672063
13.71471 0.0001165589
13.71571 0.0001163975
13.71671 0.00011623649
13.71771 0.00011607592
13.71871 0.00011591585000000001
13.71971 0.0001157563
13.72071 0.00011559733
13.72171 0.00011543896000000001
13.72271 0.0001152812
13.72371 0.00011512408000000001
13.72471 0.00011496757
13.72571 0.00011481168999999999
13.72671 0.00011465640000000001
13.72771 0.00011450171
13.72871 0.00011434755
13.72971 0.00011419391999999999
13.73071 0.00011404072
13.73171 0.00011388795999999999
13.73271 0.00011373558000000001
13.73371 0.0001135835
13.73471 0.00011343169
13.73571 0.00011328011
13.73671 0.00011312869
13.73771 0.00011297742
13.73871 0.00011282624000000001
13.73971 0.00011267514000000001
13.74071 0.00011252408
13.74171 0.00011237306
13.74271 0.00011222206999999999
13.74371 0.00011207111
13.74471 0.00011192018
13.74571 0.00011176932
13.74671 0.00011161852000000001
13.74771 0.00011146784000000001
13.74871 0.00011131731
13.74971 0.00011116696
13.75071 0.00011101683
13.75171 0.00011086699
13.75271 0.00011071747000000001
13.75371 0.00011056831
13.75471 0.00011041956000000001
13.75571 0.00011027128000000001
13.75671 0.00011012348
13.75771 0.00010997624000000001
13.75871 0.00010982954999999999
13.75971 0.00010968345999999999
13.76071 0.00010953796999999999
13.76171 0.00010939311
13.76271 0.0001092489
13.76371 0.00010910533999999999
13.76471 0.00010896239999999999
13.76571 0.00010882011
13.76671 0.00010867843
13.76771 0.00010853738000000001
13.76871 0.00010839692
13.76971 0.00010825703
13.77071 0.00010811769
13.77171 0.00010797889
13.77271 0.00010784061
13.77371 0.00010770282000000001
13.77471 0.0001075655
13.77571 0.00010742865
13.77671 0.00010729225999999999
13.77771 0.00010715634
13.77871 0.00010702083999999999
13.77971 0.00010688582000000001
13.78071 0.00010675125999999999
13.78171 0.00010661715
13.78271 0.00010648354
13.78371 0.00010635043
13.78471 0.00010621784
[truncated: 218,599 more chars]
