# Supplementary material for: 2D Synthetic dataset of numerical simulations of long-period seismicity in a volcanic edifice and related sensitivity kernels
Source: Data Brief. 2021 Jan 25;34:106673. doi: 10.1016/j.dib.2020.106673 (PMC7841316; doi:10.1016/j.dib.2020.106673)
Supplement: Supplementary Data S1 — Supplementary Raw Research Data. This is open data under the CC BY license http://creativecommons.org/licenses/by/4.0/ [file mmc1.zip › Dataset/OUTPUT_SEISMOGRAMS/9000_3000/disp_Z_homo_11000_2830_SVF7e-1Hz.semd]

-1.714286 0.0
-1.713286 0.0
-1.712286 0.0
-1.711286 0.0
-1.710286 0.0
-1.709286 0.0
-1.708286 0.0
-1.707286 0.0
-1.706286 0.0
-1.705286 -1.8968008e-28
-1.704286 -3.0564638e-27
-1.703286 -2.5262315e-26
-1.702286 -1.418095e-25
-1.701286 -6.029017e-25
-1.700286 -2.0453545e-24
-1.699286 -5.655420900000001e-24
-1.698286 -1.2629923e-23
-1.697286 -2.1199841e-23
-1.696286 -1.7777403e-23
-1.695286 4.3020258e-23
-1.694286 2.7509937999999998e-22
-1.693286 9.1619946e-22
-1.692286 2.3921581e-21
-1.691286 5.3588748e-21
-1.690286 1.066025e-20
-1.689286 1.9109623e-20
-1.688286 3.0989044e-20
-1.687286 4.5190552e-20
-1.686286 5.8021929e-20
-1.685286 6.187767899999999e-20
-1.684286 4.4214803e-20
-1.683286 -1.2491233999999999e-20
-1.682286 -1.2901e-19
-1.681286 -3.2515206e-19
-1.680286 -6.1286426e-19
-1.679286 -9.871952299999999e-19
-1.678286 -1.4167118999999998e-18
-1.677286 -1.8358561e-18
-1.676286 -2.1420829e-18
-1.675286 -2.1999991e-18
-1.674286 -1.8528905e-18
-1.673286 -9.3919113e-19
-1.672286 6.915682300000001e-19
-1.671286 3.1706256000000002e-18
-1.670286 6.6159443e-18
-1.669286 1.1153087e-17
-1.668286 1.6941661000000002e-17
-1.667286 2.4183902e-17
-1.666286 3.3077797e-17
-1.665286 4.366779e-17
-1.664286 5.554895699999999e-17
-1.663286 6.740211399999999e-17
-1.662286 7.6381615e-17
-1.661286 7.7444619e-17
-1.660286 6.279272299999999e-17
-1.659286 2.1678622e-17
-1.658286 -5.9110022e-17
-1.657286 -1.9376635999999998e-16
-1.656286 -3.9472339e-16
-1.655286 -6.6855827e-16
-1.654286 -1.010706e-15
-1.653286 -1.3994903e-15
-1.652286 -1.7903687e-15
-1.651286 -2.1116569e-15
-1.650286 -2.2632563e-15
-1.649286 -2.1199690999999998e-15
-1.648286 -1.5407567e-15
-1.647286 -3.8472165999999997e-16
-1.646286 1.4663291999999999e-15
-1.645286 4.0800985e-15
-1.644286 7.4435197e-15
-1.643286 1.1434032e-14
-1.642286 1.5797432999999998e-14
-1.641286 2.0137773e-14
-1.640286 2.3924247000000003e-14
-1.639286 2.6518688e-14
-1.638286 2.7224819000000003e-14
-1.637286 2.5357247e-14
-1.636286 2.0324562e-14
-1.635286 1.1717526e-14
-1.634286 -6.0933011e-16
-1.633286 -1.6475502e-14
-1.632286 -3.5343575e-14
-1.631286 -5.6328342e-14
-1.630286 -7.8249481e-14
-1.629286 -9.972442900000001e-14
-1.628286 -1.1929059e-13
-1.627286 -1.3553953e-13
-1.626286 -1.4724089e-13
-1.625286 -1.534331e-13
-1.624286 -1.5346108e-13
-1.623286 -1.4694923999999998e-13
-1.622286 -1.3371003e-13
-1.621286 -1.1360252999999999e-13
-1.620286 -8.6370129e-14
-1.619286 -5.1497136e-14
-1.618286 -8.1303649e-15
-1.617286 4.4892418000000005e-14
-1.616286 1.0887726e-13
-1.615286 1.8496457e-13
-1.614286 2.7369693e-13
-1.613286 3.7451774000000003e-13
-1.612286 4.852831300000001e-13
-1.611286 6.0188823e-13
-1.610286 7.1811419e-13
-1.609286 8.2578496e-13
-1.608286 9.1528652e-13
-1.607286 9.7644679e-13
-1.606286 9.9970318e-13
-1.605286 9.7741952e-13
-1.604286 9.051508399999999e-13
-1.603286 7.8262397e-13
-1.602286 6.1420011e-13
-1.601286 4.0863347000000004e-13
-1.600286 1.7802748e-13
-1.599286 -6.3984017e-14
-1.598286 -3.0465634e-13
-1.597286 -5.3483359e-13
-1.596286 -7.5149398e-13
-1.595286 -9.5963717e-13
-1.594286 -1.1730328000000001e-12
-1.593286 -1.413444e-12
-1.592286 -1.7081316e-12
-1.591286 -2.085707e-12
-1.590286 -2.5706859e-12
-1.589286 -3.1773924000000002e-12
-1.588286 -3.9040809e-12
-1.587286 -4.728261899999999e-12
-1.586286 -5.6041919e-12
-1.585286 -6.4632802e-12
-1.584286 -7.2178313e-12
-1.583286 -7.7680497e-12
-1.582286 -8.011724799999999e-12
-1.581286 -7.8554954e-12
-1.580286 -7.2262115e-12
-1.579286 -6.0807303e-12
-1.578286 -4.4125422e-12
-1.577286 -2.2539997e-12
-1.576286 3.2649613e-13
-1.575286 3.2321856e-12
-1.574286 6.349507399999999e-12
-1.573286 9.5617368e-12
-1.572286 1.2762368999999999e-11
-1.571286 1.5865736e-11
-1.570286 1.8812604e-11
-1.569286 2.1569201e-11
-1.568286 2.4119228999999997e-11
-1.567286 2.6449776e-11
-1.566286 2.8533323e-11
-1.565286 3.0309286e-11
-1.564286 3.1669106e-11
-1.563286 3.2448957e-11
-1.562286 3.2433336e-11
-1.561286 3.1371368e-11
-1.560286 2.9005514e-11
-1.559286 2.5110055000000004e-11
-1.558286 1.9534445e-11
-1.557286 1.2244876e-11
-1.556286 3.3565682999999995e-12
-1.555286 -6.850343e-12
-1.554286 -1.7936782000000002e-11
-1.553286 -2.9335182e-11
-1.552286 -4.0403257e-11
-1.551286 -5.0495876e-11
-1.550286 -5.9045992e-11
-1.549286 -6.564291800000001e-11
-1.548286 -7.009501500000001e-11
-1.547286 -7.2464772e-11
-1.546286 -7.3067323e-11
-1.545286 -7.2428429e-11
-1.544286 -7.1204045e-11
-1.543286 -7.0070409e-11
-1.542286 -6.959935000000001e-11
-1.541286 -7.013781899999999e-11
-1.540286 -7.171196700000001e-11
-1.539286 -7.3974399e-11
-1.538286 -7.620790399999999e-11
-1.537286 -7.7391321e-11
-1.536286 -7.632300300000001e-11
-1.535286 -7.1787845e-11
-1.534286 -6.274471e-11
-1.533286 -4.8505633e-11
-1.532286 -2.8876835999999997e-11
-1.531286 -4.2350157e-12
-1.530286 2.4478987e-11
-1.529286 5.5854675000000004e-11
-1.528286 8.8185627e-11
-1.527286 1.1969885e-10
-1.526286 1.4880454e-10
-1.525286 1.7432442e-10
-1.524286 1.9565626999999998e-10
-1.523286 2.1284012e-10
-1.522286 2.2650553000000002e-10
-1.521286 2.3769892e-10
-1.520286 2.4761163e-10
-1.519286 2.5724937e-10
-1.518286 2.6709951999999997e-10
-1.517286 2.7685939e-10
-1.516286 2.8528532e-10
-1.515286 2.9020746e-10
-1.514286 2.8873215e-10
-1.513286 2.7762137e-10
-1.512286 2.5380761000000003e-10
-1.511286 2.1497244e-10
-1.510286 1.6009692e-10
-1.509286 8.9886068e-11
-1.508286 6.9778832e-12
-1.507286 -8.412596800000001e-11
-1.506286 -1.7743171e-10
-1.505286 -2.6610352e-10
-1.504286 -3.4331932000000003e-10
-1.503286 -4.0321761e-10
-1.502286 -4.4179351999999994e-10
-1.501286 -4.5759611e-10
-1.500286 -4.5209604000000006e-10
-1.499286 -4.2963501999999997e-10
-1.498286 -3.969265e-10
-1.497286 -3.621492e-10
-1.496286 -3.3374328e-10
-1.495286 -3.1907868e-10
-1.494286 -3.2319889e-10
-1.493286 -3.4784888e-10
-1.492286 -3.9096569e-10
-1.491286 -4.4674837e-10
-1.490286 -5.0633785e-10
-1.489286 -5.5903845e-10
-1.488286 -5.939181e-10
-1.487286 -6.0154898e-10
-1.486286 -5.7560861e-10
-1.485286 -5.1406479e-10
-1.484286 -4.1971700000000005e-10
-1.483286 -2.999591e-10
-1.482286 -1.6575082e-10
-1.481286 -2.9919022e-11
-1.480286 9.4965388e-11
-1.479286 1.9879681999999997e-10
-1.478286 2.7585091e-10
-1.477286 3.2604754000000003e-10
-1.476286 3.5528394e-10
-1.475286 3.7470048999999997e-10
-1.474286 3.9891405999999996e-10
-1.473286 4.4343765e-10
-1.472286 5.216647900000001e-10
-1.471286 6.4190844e-10
-1.470286 8.0501925e-10
-1.469286 1.0030579e-09
-1.468286 1.2193591000000001e-09
-1.467286 1.4301207999999999e-09
-1.466286 1.6074034e-09
-1.465286 1.7231761e-09
-1.464286 1.7538353000000002e-09
-1.463286 1.6844918e-09
-1.462286 1.5122931000000001e-09
-1.461286 1.248145e-09
-1.460286 9.1640402e-10
-1.459286 5.5240747e-10
-1.458286 1.9805414e-10
-1.457286 -1.0401884e-10
-1.456286 -3.1684288e-10
-1.455286 -4.1513025999999996e-10
-1.454286 -3.8990222000000003e-10
-1.453286 -2.5089436e-10
-1.452286 -2.6200193e-11
-1.451286 2.4097876e-10
-1.450286 4.9814762e-10
-1.449286 6.9113235e-10
-1.448286 7.723871000000001e-10
-1.447286 7.0870497e-10
-1.446286 4.8705905e-10
-1.445286 1.1752804e-10
-1.444286 -3.6732652999999996e-10
-1.443286 -9.1672078e-10
-1.442286 -1.4690428000000002e-09
-1.441286 -1.9613309e-09
-1.440286 -2.3393813e-09
-1.439286 -2.5668377e-09
-1.438286 -2.6316924e-09
-1.437286 -2.5489657e-09
-1.436286 -2.3588952e-09
-1.435286 -2.1206866e-09
-1.434286 -1.9026211e-09
-1.433286 -1.7699855000000002e-09
-1.432286 -1.7727517e-09
-1.431286 -1.9350993000000003e-09
-1.430286 -2.2487059e-09
-1.429286 -2.6712190000000003e-09
-1.428286 -3.1305495999999996e-09
-1.427286 -3.5346871000000002e-09
-1.426286 -3.7857852e-09
-1.425286 -3.7964611e-09
-1.424286 -3.5057387999999995e-09
-1.423286 -2.8919372e-09
-1.422286 -1.9801244e-09
-1.421286 -8.4249205e-10
-1.420286 4.0893894e-10
-1.419286 1.6366507000000001e-09
-1.418286 2.6971661e-09
-1.417286 3.462982e-09
-1.416286 3.8435119999999995e-09
-1.415286 3.8015931e-09
-1.414286 3.3626057e-09
-1.413286 2.6142753e-09
-1.412286 1.6966087e-09
-1.411286 7.829808e-10
-1.410286 5.4875652000000006e-11
-1.409286 -3.2605144999999997e-10
-1.408286 -2.4428276e-10
-1.407286 3.4915955e-10
-1.406286 1.4257738000000001e-09
-1.405286 2.8803144e-09
-1.404286 4.5436519e-09
-1.403286 6.206268800000001e-09
-1.402286 7.6491133e-09
-1.401286 8.677183300000001e-09
-1.400286 9.1505623e-09
-1.399286 9.007782e-09
-1.398286 8.2774093e-09
-1.397286 7.075483899999999e-09
-1.396286 5.5886368e-09
-1.395286 4.0450555999999995e-09
-1.394286 2.6775563999999997e-09
-1.393286 1.6845175e-09
-1.392286 1.1950401e-09
-1.391286 1.2443155e-09
-1.390286 1.7637603e-09
-1.389286 2.5882646999999998e-09
-1.388286 3.4801776000000003e-09
-1.387286 4.1668582e-09
-1.386286 4.386224e-09
-1.385286 3.9331129e-09
-1.384286 2.698786e-09
-1.383286 6.9662553e-10
-1.382286 -1.9309858999999997e-09
-1.381286 -4.9267833e-09
-1.380286 -7.9525678e-09
-1.379286 -1.0638498e-08
-1.378286 -1.2640495999999999e-08
-1.377286 -1.3696826e-08
-1.376286 -1.3674595e-08
-1.375286 -1.2598082e-08
-1.374286 -1.0653360999999999e-08
-1.373286 -8.1672467e-09
-1.372286 -5.5626677e-09
-1.371286 -3.2964540999999998e-09
-1.370286 -1.7886829000000002e-09
-1.369286 -1.3544726e-09
-1.368286 -2.1492458999999997e-09
-1.367286 -4.1367788e-09
-1.366286 -7.0861123e-09
-1.365286 -1.0599023999999999e-08
-1.364286 -1.4164928999999999e-08
-1.363286 -1.7235549e-08
-1.362286 -1.9308238e-08
-1.361286 -2.0005006e-08
-1.360286 -1.9134536e-08
-1.359286 -1.672671e-08
-1.358286 -1.3033243e-08
-1.357286 -8.4932082e-09
-1.356286 -3.6678975999999998e-09
-1.355286 8.4549772e-10
-1.354286 4.508106e-09
-1.353286 6.9265370999999994e-09
-1.352286 7.9186477e-09
-1.351286 7.5465786e-09
-1.350286 6.1106745e-09
-1.349286 4.1040404e-09
-1.348286 2.133901e-09
-1.347286 8.2154682e-10
-1.346286 6.965565699999999e-10
-1.345286 2.1024571e-09
-1.344286 5.129722e-09
-1.343286 9.5880977e-09
-1.342286 1.502426e-08
-1.341286 2.0783597e-08
-1.340286 2.6107705e-08
-1.339286 3.0253007999999996e-08
-1.338286 3.2611969e-08
-1.337286 3.2817257e-08
-1.336286 3.0811298e-08
-1.335286 2.6868560000000003e-08
-1.334286 2.1565211e-08
-1.333286 1.5699038e-08
-1.332286 1.0170696000000001e-08
-1.331286 5.8439545e-09
-1.330286 3.4066208000000002e-09
-1.329286 3.2544533e-09
-1.328286 5.4174113e-09
-1.327286 9.541440599999999e-09
-1.326286 1.4930523e-08
-1.325286 2.0644214e-08
-1.324286 2.5636867999999998e-08
-1.323286 2.8917709999999998e-08
-1.322286 2.9706941999999997e-08
-1.321286 2.7563049000000002e-08
-1.320286 2.2460344999999998e-08
-1.319286 1.4803268e-08
-1.318286 5.3735752e-09
-1.317286 -4.7827159e-09
-1.316286 -1.4512031999999998e-08
-1.315286 -2.2729636e-08
-1.314286 -2.8588035000000002e-08
-1.313286 -3.1610392e-08
-1.312286 -3.1766964e-08
-1.311286 -2.9481220000000002e-08
-1.310286 -2.556334e-08
-1.309286 -2.1080379e-08
-1.308286 -1.7182826e-08
-1.307286 -1.4914679e-08
-1.306286 -1.5037421e-08
-1.305286 -1.7896667e-08
-1.304286 -2.3353985e-08
-1.303286 -3.0796324e-08
-1.302286 -3.9223200000000004e-08
-1.301286 -4.7399262000000004e-08
-1.300286 -5.4048943e-08
-1.299286 -5.8062621e-08
-1.298286 -5.8681215e-08
-1.297286 -5.5628795999999996e-08
-1.296286 -4.9170612000000006e-08
-1.295286 -4.0085349e-08
-1.294286 -2.9554144999999998e-08
-1.293286 -1.8982239e-08
-1.292286 -9.7803987e-09
-1.291286 -3.1402658e-09
-1.290286 1.604702e-10
-1.289286 -1.0873697000000001e-10
-1.288286 -3.5823913e-09
-1.287286 -9.3439263e-09
-1.286286 -1.6059332e-08
-1.285286 -2.2179941000000002e-08
-1.284286 -2.6183508e-08
-1.283286 -2.6816027e-08
-1.282286 -2.3295985e-08
-1.281286 -1.5448079e-08
-1.280286 -3.7441352e-09
-1.279286 1.0756645000000001e-08
-1.278286 2.6560062e-08
-1.277286 4.1959081e-08
-1.276286 5.5291516e-08
-1.275286 6.5192923e-08
-1.274286 7.0804723e-08
-1.273286 7.1904127e-08
-1.272286 6.8934686e-08
-1.271286 6.2931804e-08
-1.270286 5.5354255e-08
-1.269286 4.7847837e-08
-1.268286 4.197841e-08
-1.267286 3.8976708e-08
-1.266286 3.9535829999999996e-08
-1.265286 4.3694229000000004e-08
-1.264286 5.082359e-08
-1.263286 5.972434200000001e-08
-1.262286 6.8814315e-08
-1.261286 7.6380996e-08
-1.260286 8.0857449e-08
-1.259286 8.107781100000001e-08
-1.258286 7.6471146e-08
-1.257286 6.716214299999999e-08
-1.256286 5.3961723999999995e-08
-1.255286 3.8248104999999997e-08
-1.254286 2.1756523e-08
-1.253286 6.3105048999999996e-09
-1.252286 -6.462868400000001e-09
-1.251286 -1.5388364e-08
-1.250286 -1.9927762000000002e-08
-1.249286 -2.0264851e-08
-1.248286 -1.7276114e-08
-1.247286 -1.2391165999999998e-08
-1.246286 -7.3645548000000005e-09
-1.245286 -3.9947766999999995e-09
-1.244286 -3.834893899999999e-09
-1.243286 -7.9406107e-09
-1.242286 -1.6695835e-08
-1.241286 -2.9743535e-08
-1.240286 -4.6032983000000004e-08
-1.239286 -6.3976024e-08
-1.238286 -8.168769e-08
-1.237286 -9.7273056e-08
-1.236286 -1.0911498e-07
-1.235286 -1.1611728999999999e-07
-1.234286 -1.1786507e-07
-1.233286 -1.1467716e-07
-1.232286 -1.0754296e-07
-1.231286 -9.795433399999999e-08
-1.230286 -8.7659713e-08
-1.229286 -7.8380152e-08
-1.228286 -7.1532541e-08
-1.227286 -6.8004152e-08
-1.226286 -6.801399400000001e-08
-1.225286 -7.1082573e-08
-1.224286 -7.6114193e-08
-1.223286 -8.157786099999999e-08
-1.222286 -8.5757396e-08
-1.221286 -8.7030416e-08
-1.220286 -8.4131513e-08
-1.219286 -7.6358009e-08
-1.218286 -6.3685907e-08
-1.217286 -4.6778448e-08
-1.216286 -2.6886818e-08
-1.215286 -5.6597498e-09
-1.214286 1.5106928e-08
-1.213286 3.3740588e-08
-1.212286 4.8939036e-08
-1.211286 5.9955979e-08
-1.210286 6.6696448e-08
-1.209286 6.9708456e-08
-1.208286 7.0074035e-08
-1.207286 6.921862e-08
-1.206286 6.8670458e-08
-1.205286 6.9809108e-08
-1.204286 7.3643125e-08
-1.203286 8.0651574e-08
-1.202286 9.0713248e-08
-1.201286 1.0313286e-07
-1.200286 1.1675787e-07
-1.199286 1.3016533e-07
-1.198286 1.4188720000000002e-07
-1.197286 1.5063729e-07
-1.196286 1.5550363000000002e-07
-1.195286 1.5607634e-07
-1.194286 1.524922e-07
-1.193286 1.4539109000000002e-07
-1.192286 1.3579373e-07
-1.191286 1.2492245999999999e-07
-1.190286 1.1399564e-07
-1.189286 1.0402953e-07
-1.188286 9.567952e-08
-1.187286 8.914519700000001e-08
-1.186286 8.4152979e-08
-1.185286 8.0016999e-08
-1.184286 7.5766315e-08
-1.183286 7.0316192e-08
-1.182286 6.265476500000001e-08
-1.181286 5.201474799999999e-08
-1.180286 3.8003352999999996e-08
-1.179286 2.0671009e-08
-1.178286 5.1003438e-10
-1.177286 -2.1614087e-08
-1.176286 -4.4585544e-08
-1.175286 -6.7193795e-08
-1.174286 -8.829627e-08
-1.173286 -1.0696262e-07
-1.172286 -1.2257916e-07
-1.171286 -1.3489962e-07
-1.170286 -1.4403778e-07
-1.169286 -1.5040702e-07
-1.168286 -1.5462038000000002e-07
-1.167286 -1.5736988999999998e-07
-1.166286 -1.5930636e-07
-1.165286 -1.6093894e-07
-1.164286 -1.625692e-07
-1.163286 -1.6426736e-07
-1.162286 -1.6589057000000001e-07
-1.161286 -1.6713589e-07
-1.160286 -1.6761488e-07
-1.159286 -1.6693418e-07
-1.158286 -1.6476663e-07
-1.157286 -1.6090024000000002e-07
-1.156286 -1.5525783e-07
-1.155286 -1.4788618e-07
-1.154286 -1.3891963e-07
-1.153286 -1.2852773e-07
-1.152286 -1.1685954e-07
-1.151286 -1.0399668e-07
-1.150286 -8.9925511e-08
-1.149286 -7.4534112e-08
-1.148286 -5.7634419e-08
-1.147286 -3.9004888e-08
-1.146286 -1.8444653e-08
-1.145286 4.1721407999999995e-09
-1.144286 2.8852981e-08
-1.143286 5.546361699999999e-08
-1.142286 8.372957899999999e-08
-1.141286 1.1326230999999999e-07
-1.140286 1.4360487e-07
-1.139286 1.7428804e-07
-1.138286 2.0488564e-07
-1.137286 2.3505822e-07
-1.136286 2.6457634e-07
-1.135286 2.9331946000000004e-07
-1.134286 3.2125125000000003e-07
-1.133286 3.4837750000000004e-07
-1.132286 3.7469676e-07
-1.131286 4.0015569000000004e-07
-1.130286 4.2462118e-07
-1.129286 4.4787751000000003e-07
-1.128286 4.6965254e-07
-1.127286 4.896708399999999e-07
-1.126286 5.0772515e-07
-1.125286 5.2375269e-07
-1.124286 5.379015e-07
-1.123286 5.5057106e-07
-1.122286 5.6241478e-07
-1.121286 5.7429932e-07
-1.120286 5.8722134e-07
-1.119286 6.021915e-07
-1.118286 6.2010246e-07
-1.117286 6.4160086e-07
-1.116286 6.6698536e-07
-1.115286 6.9614994e-07
-1.114286 7.2858519e-07
-1.113286 7.634416699999999e-07
-1.112286 7.9964986e-07
-1.111286 8.360806300000001e-07
-1.110286 8.7172429e-07
-1.109286 9.0586036e-07
-1.108286 9.3819201e-07
-1.107286 9.6892308e-07
-1.106286 9.9876338e-07
-1.105286 1.0288606e-06
-1.104286 1.0606676e-06
-1.103286 1.095763e-06
-1.102286 1.1356563e-06
-1.101286 1.1816025e-06
-1.100286 1.2344599e-06
-1.099286 1.2946109e-06
-1.098286 1.3619584000000001e-06
-1.097286 1.4359983e-06
-1.096286 1.5159554000000002e-06
-1.095286 1.6009573999999998e-06
-1.094286 1.6902213e-06
-1.093286 1.7832140999999998e-06
-1.092286 1.8797640999999998e-06
-1.091286 1.9801008999999998e-06
-1.090286 2.0848152e-06
-1.089286 2.1947436e-06
-1.088286 2.3107992e-06
-1.087286 2.4337728e-06
-1.086286 2.5641417999999997e-06
-1.085286 2.7019192e-06
-1.084286 2.8465722e-06
-1.083286 2.9970270000000004e-06
-1.082286 3.1517636999999997e-06
-1.081286 3.3089897e-06
-1.080286 3.4668702e-06
-1.079286 3.6237751e-06
-1.078286 3.778511e-06
-1.077286 3.9304954e-06
-1.076286 4.0798465e-06
-1.075286 4.2273707999999995e-06
-1.074286 4.3744481999999995e-06
-1.073286 4.5228301e-06
-1.072286 4.6743764000000005e-06
-1.071286 4.8307733000000005e-06
-1.070286 4.9932726e-06
-1.069286 5.1624909000000006e-06
-1.068286 5.338299e-06
-1.067286 5.5198203e-06
-1.066286 5.7055342e-06
-1.065286 5.8934727e-06
-1.064286 6.0814784000000006e-06
-1.063286 6.2674835999999995e-06
-1.062286 6.4497705e-06
-1.061286 6.6271745e-06
-1.060286 6.7992048000000005e-06
-1.059286 6.9660558e-06
-1.058286 7.128529900000001e-06
-1.057286 7.2878699e-06
-1.056286 7.4455413999999995e-06
-1.055286 7.603002e-06
-1.054286 7.7614878e-06
-1.053286 7.9218594e-06
-1.052286 8.0845311e-06
-1.051286 8.2494815e-06
-1.050286 8.4163567e-06
-1.049286 8.5846374e-06
-1.048286 8.7538382e-06
-1.047286 8.923707600000001e-06
-1.046286 9.094390700000001e-06
-1.045286 9.266527499999999e-06
-1.044286 9.441264099999999e-06
-1.043286 9.6201752e-06
-1.042286 9.8051103e-06
-1.041286 9.9979829e-06
-1.040286 1.0200537e-05
-1.039286 1.0414124e-05
-1.038286 1.0639538e-05
-1.037286 1.0876914e-05
-1.036286 1.1125733e-05
-1.035286 1.1384909999999999e-05
-1.034286 1.1652967e-05
-1.033286 1.1928263000000001e-05
-1.032286 1.2209246e-05
-1.031286 1.2494685e-05
-1.030286 1.2783873000000001e-05
-1.029286 1.3076734999999999e-05
-1.028286 1.3373858e-05
-1.027286 1.3676431e-05
-1.026286 1.3986097e-05
-1.025286 1.4304746e-05
-1.024286 1.4634287999999999e-05
-1.023286 1.4976428e-05
-1.022286 1.5332472e-05
-1.021286 1.5703206000000002e-05
-1.020286 1.6088833e-05
-1.019286 1.6488993e-05
-1.018286 1.6902854e-05
-1.017286 1.7329243e-05
-1.016286 1.7766817e-05
-1.015286 1.8214216e-05
-1.014286 1.8670205e-05
-1.013286 1.9133775e-05
-1.012286 1.960418e-05
-1.011286 2.008093e-05
-1.010286 2.0563736000000003e-05
-1.009286 2.1052425e-05
-1.008286 2.1546843e-05
-1.007286 2.2046764000000002e-05
-1.006286 2.2551822e-05
-1.005286 2.3061489e-05
-1.004286 2.357508e-05
-1.003286 2.4091817999999998e-05
-1.002286 2.4610915e-05
-1.001286 2.5131678000000002e-05
-1.000286 2.5653617e-05
-0.9992857 2.6176539e-05
-0.9982857 2.6700593e-05
-0.9972857 2.7226292e-05
-0.9962857 2.7754490000000003e-05
-0.9952857 2.828632e-05
-0.9942857 2.8823091999999997e-05
-0.9932857 2.9366183e-05
-0.9922857 2.9916916000000002e-05
-0.9912857 3.047644e-05
-0.9902857 3.1045644e-05
-0.9892857 3.1625089e-05
-0.9882857 3.2214993e-05
-0.9872857 3.2815228e-05
-0.9862857 3.3425388e-05
-0.9852857 3.4044865e-05
-0.9842857 3.4672945e-05
-0.9832857 3.5308923e-05
-0.9822857 3.5952212e-05
-0.9812857 3.6602427e-05
-0.9802857 3.7259457e-05
-0.9792857 3.7923527e-05
-0.9782857 3.8595201e-05
-0.9772857 3.9275383e-05
-0.9762857 3.9965278e-05
-0.9752857 4.0666319e-05
-0.9742857 4.1380099e-05
-0.9732857 4.2108257999999996e-05
-0.9722857 4.2852389e-05
-0.9712857 4.3613946e-05
-0.9702857 4.4394155999999995e-05
-0.9692857 4.5193974000000004e-05
-0.9682857 4.6014034e-05
-0.9672857 4.685466e-05
-0.9662857 4.7715895e-05
-0.9652857 4.8597547999999995e-05
-0.9642857 4.9499255e-05
-0.9632857 5.042055e-05
-0.9622857 5.1360939e-05
-0.9612857 5.2319950000000004e-05
-0.9602857 5.3297151e-05
-0.9592857 5.4292172999999994e-05
-0.9582857 5.5304690000000005e-05
-0.9572857 5.6334358e-05
-0.9562857 5.7380777e-05
-0.9552857 5.8443413e-05
-0.9542857 5.9521574e-05
-0.9532857 6.0614366e-05
-0.9522857 6.1720715e-05
-0.9512857 6.283940500000001e-05
-0.9502857 6.3969162e-05
-0.9492857 6.510877e-05
-0.9482857 6.6257201e-05
-0.9472857 6.741372e-05
-0.9462857 6.8577992e-05
-0.9452857 6.9750138e-05
-0.9442857 7.0930747e-05
-0.9432857 7.2120798e-05
-0.9422857 7.3321587e-05
-0.9412857 7.4534569e-05
-0.9402857 7.576117600000001e-05
-0.9392857 7.7002676e-05
-0.9382857 7.8260001e-05
-0.9372857 7.9533635e-05
-0.9362857 8.0823577e-05
-0.9352857 8.212937199999999e-05
-0.9342857 8.3450209e-05
-0.9332857 8.4785046e-05
-0.9322857 8.6132837e-05
-0.9312857 8.749271999999999e-05
-0.9302857 8.8864186e-05
-0.9292857 9.0247249e-05
-0.9282857 9.1642482e-05
-0.9272857 9.3051045e-05
-0.9262857 9.4474581e-05
-0.9252857 9.5915141e-05
-0.9242857 9.7374993e-05
-0.9232857 9.8856458e-05
-0.9222857 0.00010036176
-0.9212857 0.00010189288999999999
-0.9202857 0.00010345150999999999
-0.9192857 0.00010503899
-0.9182857 0.00010665646
-0.9172857 0.00010830491000000001
-0.9162857 0.00010998538999999998
-0.9152857 0.00011169906
-0.9142857 0.00011344738
-0.9132857 0.00011523211
-0.9122857 0.00011705536000000001
-0.9112857 0.00011891939
-0.9102857 0.00012082658999999999
-0.9092857 0.00012277923
-0.9082857 0.00012477929999999999
-0.9072857 0.00012682827
-0.9062857 0.00012892701
-0.9052857 0.00013107563
-0.9042857 0.00013327352
-0.9032857 0.00013551947
-0.9022857 0.00013781178
-0.9012857 0.0001401485
-0.9002857 0.00014252768
-0.8992857 0.0001449476
-0.8982857 0.00014740697
-0.8972857 0.00014990496
-0.8962857 0.00015244138
-0.8952857 0.00015501651
-0.8942857 0.00015763099999999998
-0.8932857 0.00016028570999999998
-0.8922857 0.00016298151
-0.8912857 0.00016571909
-0.8902857 0.00016849878999999999
-0.8892857 0.00017132053
-0.8882857 0.00017418373999999998
-0.8872857 0.00017708747
-0.8862857 0.00018003038999999998
-0.8852857 0.00018301103
-0.8842857 0.00018602783
-0.8832857 0.00018907941
-0.8822857 0.00019216459
-0.8812857 0.00019528247
-0.8802857 0.00019843246000000002
-0.8792857 0.00020161417000000002
-0.8782857 0.00020482729999999998
-0.8772857 0.00020807151
-0.8762857 0.0002113464
-0.8752857 0.00021465128
-0.8742857 0.00021798528
-0.8732857 0.00022134736
-0.8722857 0.00022473637
-0.8712857 0.00022815128999999998
-0.8702857 0.00023159134
-0.8692857 0.00023505622000000002
-0.8682857 0.0002385462
-0.8672857 0.00024206231
-0.8662857 0.00024560627
-0.8652857 0.00024918054
-0.8642857 0.00025278816
-0.8632857 0.00025643262
-0.8622857 0.00026011758
-0.8612857 0.00026384666
-0.8602857 0.00026762327
-0.8592857 0.00027145040000000004
-0.8582857 0.00027533047000000003
-0.8572857 0.00027926537
-0.8562857 0.00028325649
-0.8552857 0.00028730478
-0.8542857 0.00029141101999999997
-0.8532857 0.00029557577000000003
-0.8522857 0.00029979967
-0.8512857 0.00030408346
-0.8502857 0.00030842798
-0.8492857 0.00031283421
-0.8482857 0.00031730328
-0.8472857 0.00032183636
-0.8462857 0.00032643457
-0.8452857 0.00033109885999999997
-0.8442857 0.00033583011999999997
-0.8432857 0.00034062903
-0.8422857 0.00034549612
-0.8412857 0.0003504319
-0.8402857 0.00035543687000000004
-0.8392857 0.00036051174
-0.8382857 0.00036565746000000003
-0.8372857 0.0003708753
-0.8362857 0.00037616685
-0.8352857 0.00038153403
-0.8342857 0.00038697881
-0.8332857 0.00039250322
-0.8322857 0.00039810898000000003
-0.8312857 0.00040379741
-0.8302857 0.0004095692
-0.8292857 0.0004154243
-0.8282857 0.00042136197999999997
-0.8272857 0.00042738075000000003
-0.8262857 0.0004334785
-0.8252857 0.00043965287999999996
-0.8242857 0.00044590133000000005
-0.8232857 0.00045222141000000003
-0.8222857 0.00045861098
-0.8212857 0.00046506843
-0.8202857 0.00047159288
-0.8192857 0.00047818421
-0.8182857 0.00048484311999999995
-0.8172857 0.00049157111
-0.8162857 0.0004983702600000001
-0.8152857 0.00050524313
-0.8142857 0.0005121924900000001
-0.8132857 0.00051922138
-0.8122857 0.00052633277
-0.8112857 0.00053352969
-0.8102857 0.00054081529
-0.8092857 0.0005481927
-0.8082857 0.00055566516
-0.8072857 0.00056323606
-0.8062857 0.00057090897
-0.8052857 0.00057868747
-0.8042857 0.0005865752000000001
-0.8032857 0.00059457575
-0.8022857 0.00060269263
-0.8012857 0.0006109291
-0.8002857 0.00061928818
-0.7992857 0.00062777253
-0.7982857 0.00063638454
-0.7972857 0.0006451261
-0.7962857 0.0006539988600000001
-0.7952857 0.00066300422
-0.7942857 0.00067214373
-0.7932857 0.00068141921
-0.7922857 0.00069083285
-0.7912857 0.00070038755
-0.7902857 0.0007100868499999999
-0.7892857 0.0007199350900000001
-0.7882857 0.0007299369799999999
-0.7872857 0.00074009768
-0.7862857 0.00075042249
-0.7852857 0.00076091656
-0.7842857 0.00077158475
-0.7832857 0.0007824312899999999
-0.7822857 0.0007934598199999999
-0.7812857 0.00080467289
-0.7802857 0.0008160721300000001
-0.7792857 0.0008276581900000001
-0.7782857 0.0008394306
-0.7772857 0.00085138836
-0.7762857 0.00086352966
-0.7752857 0.00087585267
-0.7742857 0.0008883552299999999
-0.7732857 0.0009010353100000001
-0.7722857 0.00091389102
-0.7712857 0.00092692035
-0.7702857 0.0009401214800000001
-0.7692857 0.00095349269
-0.7682857 0.00096703216
-0.7672857 0.00098073842
-0.7662857 0.00099460995
-0.7652857 0.0010086455
-0.7642857 0.0010228442
-0.7632857 0.0010372052
-0.7622857 0.0010517278
-0.7612857 0.0010664117
-0.7602857 0.0010812571
-0.7592857 0.0010962645
-0.7582857 0.0011114352
-0.7572857 0.0011267705
-0.7562857 0.0011422725
-0.7552857 0.001157943
-0.7542857 0.0011737838000000001
-0.7532857 0.0011897961
-0.7522857 0.001205981
-0.7512857 0.0012223384999999999
-0.7502857 0.0012388687
-0.7492857 0.0012555708
-0.7482857 0.0012724443
-0.7472857 0.0012894882
-0.7462857 0.001306702
-0.7452857 0.0013240851
-0.7442857 0.001341638
-0.7432857 0.0013593617
-0.7422857 0.0013772582
-0.7412857 0.0013953309
-0.7402857 0.0014135843
-0.7392857 0.0014320239
-0.7382857 0.0014506559
-0.7372857 0.0014694871
-0.7362857 0.0014885243999999999
-0.7352857 0.0015077744
-0.7342857 0.0015272435
-0.7332857 0.0015469376999999998
-0.7322857 0.0015668622
-0.7312857 0.0015870221
-0.7302857 0.0016074217999999998
-0.7292857 0.0016280654999999999
-0.7282857 0.0016489571999999998
-0.7272857 0.0016701002
-0.7262857 0.0016914981
-0.7252857 0.0017131541999999998
-0.7242857 0.0017350718
-0.7232857 0.0017572544
-0.7222857 0.0017797052000000002
-0.7212857 0.0018024277
-0.7202857 0.0018254249999999999
-0.7192857 0.0018486997
-0.7182857 0.0018722541
-0.7172857 0.00189609
-0.7162857 0.0019202085
-0.7152857 0.0019446107999999999
-0.7142857 0.0019692981
-0.7132857 0.0019942720999999997
-0.7122857 0.0020195348
-0.7112857 0.0020450885
-0.7102857 0.0020709367
-0.7092857 0.0020970827
-0.7082857 0.0021235304
-0.7072857 0.0021502839
-0.7062857 0.0021773478
-0.7052857 0.0022047263
-0.7042857 0.0022324238999999997
-0.7032857 0.0022604439
-0.7022857 0.0022887896
-0.7012857 0.0023174627
-0.7002857 0.0023464644999999997
-0.6992857 0.0023757954999999997
-0.6982857 0.0024054558
-0.6972857 0.0024354456000000003
-0.6962857 0.002465766
-0.6952857 0.0024964183
-0.6942857 0.0025274054
-0.6932857 0.0025587307
-0.6922857 0.002590399
-0.6912857 0.0026224159
-0.6902857 0.0026547881
-0.6892857 0.0026875225
-0.6882857 0.0027206264
-0.6872857 0.0027541078
-0.6862857 0.0027879743
-0.6852857 0.0028222332
-0.6842857 0.0028568913
-0.6832857 0.002891955
-0.6822857 0.0029274304
-0.6812857 0.0029633234999999996
-0.6802857 0.0029996403
-0.6792857 0.0030363875
-0.6782857 0.0030735726000000003
-0.6772857 0.0031112035
-0.6762857 0.0031492894999999997
-0.6752857 0.0031878400000000004
-0.6742857 0.0032268645999999996
-0.6732857 0.0032663735
-0.6722857 0.0033063759
-0.6712857 0.0033468808000000003
-0.6702857 0.0033878972
-0.6692857 0.0034294324
-0.6682857 0.0034714936
-0.6672857 0.0035140867
-0.6662857 0.0035572167999999996
-0.6652857 0.0036008878
-0.6642857 0.0036451037999999996
-0.6632857 0.0036898684000000004
-0.6622857 0.003735186
-0.6612857 0.0037810616
-0.6602857 0.0038275007999999996
-0.6592857 0.0038745089
-0.6582857 0.0039220922
-0.6572857 0.0039702561
-0.6562857 0.0040190058
-0.6552857 0.0040683455
-0.6542857 0.0041182793
-0.6532857 0.0041688108
-0.6522857 0.0042199423
-0.6512857 0.0042716754
-0.6502857 0.0043240118
-0.6492857 0.0043769516
-0.6482857 0.004430495
-0.6472857 0.0044846416
-0.6462857 0.0045393921
-0.6452857 0.004594748
-0.6442857 0.004650711
-0.6432857 0.0047072837
-0.6422857 0.0047644691
-0.6412857 0.0048222707999999994
-0.6402857 0.0048806909
-0.6392857 0.0049397313
-0.6382857 0.0049993934000000005
-0.6372857 0.005059678
-0.6362857 0.0051205858
-0.6352857 0.005182117500000001
-0.6342857 0.0052442727
-0.6332857 0.0053070518
-0.6322857 0.0053704556
-0.6312857 0.0054344844
-0.6302857 0.00549914
-0.6292857 0.0055644250000000004
-0.6282857 0.0056303444999999995
-0.6272857 0.0056969046
-0.6262857 0.005764112599999999
-0.6252857 0.0058319769
-0.6242857 0.0059005062
-0.6232857 0.0059697086
-0.6222857 0.0060395922999999995
-0.6212857 0.006110165900000001
-0.6202857 0.006181437499999999
-0.6192857 0.0062534148999999995
-0.6182857 0.0063261061
-0.6172857 0.006399519
-0.6162857 0.0064736611
-0.6152857 0.0065485394
-0.6142857 0.0066241606
-0.6132857 0.0067005319999999995
-0.6122857 0.006777660699999999
-0.6112857 0.006855555699999999
-0.6102857 0.0069342255
-0.6092857 0.007013679699999999
-0.6082857 0.0070939283999999995
-0.6072857 0.007174980400000001
-0.6062857 0.0072568444
-0.6052857 0.0073395277
-0.6042857 0.0074230375
-0.6032857 0.0075073818
-0.6022857 0.007592567999999999
-0.6012857 0.007678604699999999
-0.6002857 0.0077655015
-0.5992857 0.007853267700000001
-0.5982857 0.0079419129
-0.5972857 0.008031445
-0.5962857 0.008121872799999999
-0.5952857 0.0082132057
-0.5942857 0.0083054525
-0.5932857 0.0083986233
-0.5922857 0.0084927284
-0.5912857 0.0085877771
-0.5902857 0.008683778999999999
-0.5892857 0.0087807406
-0.5882857 0.0088786677
-0.5872857 0.008977564
-0.5862857 0.0090774331
-0.5852857 0.0091782793
-0.5842857 0.009280107
-0.5832857 0.009382921399999999
-0.5822857 0.009486728199999999
-0.5812857 0.0095915333
-0.5802857 0.009697342500000001
-0.5792857 0.0098041615
-0.5782857 0.0099119985
-0.5772857 0.010020862
-0.5762857 0.010130762
-0.5752857 0.010241708
-0.5742857 0.010353712000000001
-0.5732857 0.010466788
-0.5722857 0.010580948
-0.5712857 0.010696203
-0.5702857 0.010812566000000001
-0.5692857 0.010930047
-0.5682857 0.01104866
-0.5672857 0.011168415999999999
-0.5662857 0.011289328999999999
-0.5652857 0.011411412999999999
-0.5642857 0.01153468
-0.5632857 0.011659144
-0.5622857 0.011784817
-0.5612857 0.011911712
-0.5602857 0.012039844
-0.5592857 0.012169223
-0.5582857 0.012299867
-0.5572857 0.012431791000000001
-0.5562857 0.012565011000000001
-0.5552857 0.012699544
-0.5542857 0.012835402000000001
-0.5532857 0.012972602000000001
-0.5522857 0.013111158000000001
-0.5512857 0.013251085000000001
-0.5502857 0.0133924
-0.5492857 0.013535121
-0.5482857 0.013679265999999999
-0.5472857 0.013824854000000001
-0.5462857 0.013971902000000001
-0.5452857 0.014120431000000001
-0.5442857 0.014270455000000001
-0.5432857 0.014421993999999999
-0.5422857 0.014575066000000001
-0.5412857 0.014729686999999998
-0.5402857 0.014885874
-0.5392857 0.015043643
-0.5382857 0.015203012
-0.5372857 0.015363992
-0.5362857 0.015526598
-0.5352857 0.015690841
-0.5342857 0.015856735
-0.5332857 0.016024288
-0.5322857 0.016193512
-0.5312857 0.016364417
-0.5302857 0.016537015
-0.5292857 0.016711316
-0.5282857 0.016887335
-0.5272857 0.017065082
-0.5262857 0.017244571
-0.5252857 0.017425815
-0.5242857 0.017608825999999998
-0.5232857 0.017793618
-0.5222857 0.017980205
-0.5212857 0.018168603000000002
-0.5202857 0.018358824
-0.5192857 0.018550883
-0.5182857 0.018744791
-0.5172857 0.018940559
-0.5162857 0.0191382
-0.5152857 0.019337727
-0.5142857 0.019539153
-0.5132857 0.019742492
-0.5122857 0.019947757
-0.5112857 0.020154963
-0.5102857 0.020364123
-0.5092857 0.020575256
-0.5082857 0.020788375999999997
-0.5072857 0.021003498
-0.5062857 0.02122064
-0.5052857 0.02143982
-0.5042857 0.021661053
-0.5032857 0.021884353
-0.5022857 0.022109741
-0.5012857 0.022337232
-0.5002857 0.022566842
-0.4992857 0.022798588999999998
-0.4982857 0.023032489
-0.4972857 0.023268565
-0.4962857 0.023506835
-0.4952857 0.023747321000000002
-0.4942857 0.023990049
-0.4932857 0.024235039
-0.4922857 0.024482317
-0.4912857 0.024731907999999997
-0.4902857 0.024983837
-0.4892857 0.025238126000000003
-0.4882857 0.025494801000000004
-0.4872857 0.025753886
-0.4862857 0.026015405
-0.4852857 0.026279374
-0.4842857 0.026545813
-0.4832857 0.026814741
-0.4822857 0.027086175
-0.4812857 0.027360136000000004
-0.4802857 0.027636644999999998
-0.4792857 0.027915728
-0.4782857 0.0281974
-0.4772857 0.028481687000000002
-0.4762857 0.028768604
-0.4752857 0.029058169
-0.4742857 0.02935041
-0.4732857 0.029645345
-0.4722857 0.029943002000000003
-0.4712857 0.030243403000000002
-0.4702857 0.030546571
-0.4692857 0.030852525000000002
-0.4682857 0.031161282
-0.4672857 0.031472859
-0.4662857 0.031787271
-0.4652857 0.032104536999999995
-0.4642857 0.032424679000000005
-0.4632857 0.032747723
-0.4622857 0.033073689
-0.4612857 0.033402594
-0.4602857 0.033734454000000004
-0.4592857 0.034069284
-0.4582857 0.034407107
-0.4572857 0.034747936
-0.4562857 0.035091798
-0.4552857 0.035438716
-0.4542857 0.03578871
-0.4532857 0.036141803
-0.4522857 0.036498011
-0.4512857 0.036857347
-0.4502857 0.037219826
-0.4492857 0.037585469999999996
-0.4482857 0.037954294
-0.4472857 0.038326321999999996
-0.4462857 0.038701584
-0.4452857 0.039080105
-0.4442857 0.039461916
-0.4432857 0.039847041
-0.4422857 0.040235501
-0.4412857 0.040627319999999995
-0.4402857 0.041022521
-0.4392857 0.041421136000000004
-0.4382857 0.041823191
-0.4372857 0.042228721000000004
-0.4362857 0.042637755
-0.4352857 0.043050313
-0.4342857 0.043466417
-0.4332857 0.043886088000000004
-0.4322857 0.044309345
-0.4312857 0.044736217
-0.4302857 0.045166732
-0.4292857 0.045600920999999996
-0.4282857 0.046038814
-0.4272857 0.046480444
-0.4262857 0.046925842999999995
-0.4252857 0.047375038
-0.4242857 0.047828056
-0.4232857 0.048284930999999996
-0.4222857 0.048745688
-0.4212857 0.049210363
-0.4202857 0.049678975
-0.4192857 0.050151558
-0.4182857 0.050628138999999996
-0.4172857 0.051108747999999996
-0.4162857 0.051593408
-0.4152857 0.052082143
-0.4142857 0.052574987000000004
-0.4132857 0.053071964
-0.4122857 0.053573109
-0.4112857 0.054078456000000004
-0.4102857 0.054588029
-0.4092857 0.055101857000000004
-0.4082857 0.055619969
-0.4072857 0.056142389
-0.4062857 0.056669139
-0.4052857 0.05720024900000001
-0.4042857 0.057735735999999996
-0.4032857 0.058275617999999994
-0.4022857 0.058819923999999996
-0.4012857 0.059368683
-0.4002857 0.059921922999999995
-0.3992857 0.060479681
-0.3982857 0.061041972
-0.3972857 0.061608832999999995
-0.3962857 0.062180281
-0.3952857 0.06275634499999999
-0.3942857 0.063337054
-0.3932857 0.063922448
-0.3922857 0.064512558
-0.3912857 0.06510741099999999
-0.3902857 0.065707037
-0.3892857 0.06631146
-0.3882857 0.066920696
-0.3872857 0.06753476900000001
-0.3862857 0.068153709
-0.3852857 0.068777538
-0.3842857 0.069406303
-0.3832857 0.070040033
-0.3822857 0.070678763
-0.3812857 0.071322528
-0.3802857 0.071971357
-0.3792857 0.072625274
-0.3782857 0.073284312
-0.3772857 0.073948508
-0.3762857 0.074617902
-0.3752857 0.075292535
-0.3742857 0.075972447
-0.3732857 0.07665767300000001
-0.3722857 0.07734824300000001
-0.3712857 0.078044191
-0.3702857 0.078745547
-0.3692857 0.07945234500000001
-0.3682857 0.08016462099999999
-0.3672857 0.08088242000000001
-0.3662857 0.08160579
-0.3652857 0.082334771
-0.3642857 0.08306941
-0.3632857 0.083809742
-0.3622857 0.08455578899999999
-0.3612857 0.08530758199999999
-0.3602857 0.08606514900000001
-0.3592857 0.086828531
-0.3582857 0.08759778
-0.3572857 0.088372937
-0.3562857 0.089154049
-0.3552857 0.08994115100000001
-0.3542857 0.090734271
-0.3532857 0.09153343900000001
-0.3522857 0.092338689
-0.3512857 0.093150063
-0.3502857 0.093967601
-0.3492857 0.09479135600000001
-0.3482857 0.095621374
-0.3472857 0.09645769600000001
-0.3462857 0.09730035699999999
-0.3452857 0.098149385
-0.3442857 0.099004793
-0.3432857 0.099866616
-0.3422857 0.10073488
-0.3412857 0.10160962
-0.3402857 0.10249089
-0.3392857 0.10337871
-0.3382857 0.10427316
-0.3372857 0.10517425
-0.3362857 0.10608200000000001
-0.3352857 0.10699641000000001
-0.3342857 0.10791754
-0.3332857 0.10884539
-0.3322857 0.10978001999999999
-0.3312857 0.1107215
-0.3302857 0.11166984
-0.3292857 0.1126251
-0.3282857 0.11358729000000001
-0.3272857 0.11455646
-0.3262857 0.11553261
-0.3252857 0.11651579999999999
-0.3242857 0.11750605
-0.3232857 0.11850342
-0.3222857 0.11950795000000002
-0.3212857 0.12051970999999999
-0.3202857 0.1215387
-0.3192857 0.12256496000000001
-0.3182857 0.12359851000000001
-0.3172857 0.12463937
-0.3162857 0.12568757
-0.3152857 0.12674317000000002
-0.3142857 0.12780619
-0.3132857 0.12887669999999998
-0.3122857 0.12995475
-0.3112857 0.13104037
-0.3102857 0.1321336
-0.3092857 0.13323447000000002
-0.3082857 0.13434301
-0.3072857 0.13545927
-0.3062857 0.13658329
-0.3052857 0.13771511
-0.3042857 0.13885479
-0.3032857 0.14000238
-0.3022857 0.14115792
-0.3012857 0.14232143
-0.3002857 0.14349293
-0.2992857 0.14467246
-0.2982857 0.14586007
-0.2972857 0.14705583
-0.2962857 0.1482598
-0.2952857 0.14947202
-0.2942857 0.15069254
-0.2932857 0.15192138
-0.2922857 0.15315856
-0.2912857 0.1544041
-0.2902857 0.15565804
-0.2892857 0.15692044
-0.2882857 0.15819134
-0.2872857 0.1594708
-0.2862857 0.16075884
-0.2852857 0.16205549
-0.2842857 0.16336078999999998
-0.2832857 0.16467476
-0.2822857 0.16599741999999998
-0.2812857 0.16732883
-0.2802857 0.16866904
-0.2792857 0.17001808
-0.2782857 0.17137602
-0.2772857 0.17274288999999998
-0.2762857 0.17411872
-0.2752857 0.17550352
-0.2742857 0.17689733
-0.2732857 0.17830017
-0.2722857 0.17971208
-0.2712857 0.1811331
-0.2702857 0.18256329000000002
-0.2692857 0.18400267
-0.2682857 0.18545128
-0.2672857 0.18690918
-0.2662857 0.18837637
-0.2652857 0.18985290999999999
-0.2642857 0.1913388
-0.2632857 0.19283406
-0.2622857 0.19433872
-0.2612857 0.19585282999999998
-0.2602857 0.19737643
-0.2592857 0.19890955
-0.2582857 0.20045224
-0.2572857 0.20200454
-0.2562857 0.20356649
-0.2552857 0.20513812
-0.2542857 0.20671943
-0.2532857 0.20831048
-0.2522857 0.20991131000000002
-0.2512857 0.21152198
-0.2502857 0.21314258
-0.2492857 0.21477311
-0.2482857 0.21641364
-0.2472857 0.21806419999999999
-0.2462857 0.21972477
-0.2452857 0.22139538
-0.2442857 0.22307606
-0.2432857 0.22476686
-0.2422857 0.22646785000000003
-0.2412857 0.22817906
-0.2402857 0.22990056
-0.2392857 0.2316324
-0.2382857 0.23337458000000003
-0.2372857 0.23512712
-0.2362857 0.23689001999999998
-0.2352857 0.23866333
-0.2342857 0.24044712000000001
-0.2332857 0.24224143
-0.2322857 0.24404633
-0.2312857 0.24586186999999998
-0.2302857 0.24768809999999997
-0.2292857 0.24952502000000001
-0.2282857 0.25137265000000003
-0.2272857 0.25323099
-0.2262857 0.25510003
-0.2252857 0.25697986
-0.2242857 0.25887054
-0.2232857 0.26077214
-0.2222857 0.26268472
-0.2212857 0.2646083
-0.2202857 0.26654284
-0.2192857 0.26848835
-0.2182857 0.27044481
-0.2172857 0.27241227
-0.2162857 0.27439077
-0.2152857 0.27638036000000005
-0.2142857 0.27838112
-0.2132857 0.28039307999999996
-0.2122857 0.28241626000000003
-0.2112857 0.28445064
-0.2102857 0.2864962
-0.2092857 0.28855295000000003
-0.2082857 0.29062091
-0.2072857 0.29270013
-0.2062857 0.29479072
-0.2052857 0.29689271
-0.2042857 0.29900616999999996
-0.2032857 0.30113109
-0.2022857 0.30326748
-0.2012857 0.30541524999999997
-0.2002857 0.30757443
-0.1992857 0.30974501
-0.1982857 0.31192708
-0.1972857 0.31412067
-0.1962857 0.31632588
-0.1952857 0.31854273
-0.1942857 0.32077124
-0.1932857 0.3230114
-0.1922857 0.32526313
-0.1912857 0.32752643
-0.1902857 0.32980132
-0.1892857 0.33208788
-0.1882857 0.33438618
-0.1872857 0.3366963
-0.1862857 0.33901827
-0.1852857 0.34135212000000004
-0.1842857 0.34369777
-0.1832857 0.34605521
-0.1822857 0.3484244
-0.1812857 0.35080542000000003
-0.1802857 0.35319830999999996
-0.1792857 0.35560315
-0.1782857 0.35802005000000003
-0.1772857 0.36044898000000003
-0.1762857 0.36288996
-0.1752857 0.36534297
-0.1742857 0.36780795
-0.1732857 0.37028490999999997
-0.1722857 0.37277385
-0.1712857 0.3752748
-0.1702857 0.37778784
-0.1692857 0.38031305
-0.1682857 0.38285044
-0.1672857 0.38540002
-0.1662857 0.38796174
-0.1652857 0.39053555
-0.1642857 0.39312141
-0.1632857 0.39571937999999995
-0.1622857 0.39832946
-0.1612857 0.40095174
-0.1602857 0.40358631
-0.1592857 0.40623307999999997
-0.1582857 0.4088921
-0.1572857 0.41156331999999995
-0.1562857 0.41424673999999995
-0.1552857 0.41694226999999995
-0.1542857 0.4196499
-0.1532857 0.42236968999999996
-0.1522857 0.42510172
-0.1512857 0.42784601
-0.1502857 0.43060253000000004
-0.1492857 0.43337131
-0.1482857 0.43615228
-0.1472857 0.43894537000000006
-0.1462857 0.44175051
-0.1452857 0.44456772000000006
-0.1442857 0.44739703000000003
-0.1432857 0.45023849
-0.1422857 0.45309215999999997
-0.1412857 0.45595801999999996
-0.1402857 0.45883609000000003
-0.1392857 0.46172626
-0.1382857 0.46462845
-0.1372857 0.46754256
-0.1362857 0.47046863
-0.1352857 0.47340677
-0.1342857 0.47635697000000005
-0.1332857 0.47931926999999996
-0.1322857 0.48229364
-0.1312857 0.48528002000000003
-0.1302857 0.48827836
-0.1292857 0.49128862999999995
-0.1282857 0.49431077
-0.1272857 0.49734482999999996
-0.1262857 0.50039082
-0.1252857 0.50344868
-0.1242857 0.5065185
-0.1232857 0.50960025
-0.1222857 0.51269396
-0.1212857 0.5157995000000001
-0.1202857 0.51891687
-0.1192857 0.52204593
-0.1182857 0.52518672
-0.1172857 0.5283392
-0.1162857 0.53150342
-0.1152857 0.53467928
-0.1142857 0.53786682
-0.1132857 0.54106601
-0.1122857 0.5442767900000001
-0.1112857 0.54749912
-0.1102857 0.55073299
-0.1092857 0.55397842
-0.1082857 0.55723535
-0.1072857 0.56050378
-0.1062857 0.56378362
-0.1052857 0.56707482
-0.1042857 0.57037738
-0.1032857 0.5736913100000001
-0.1022857 0.57701655
-0.1012857 0.58035306
-0.1002857 0.58370079
-9.9285714E-02 0.58705965
-9.8285712E-02 0.5904295900000001
-9.7285718E-02 0.59381053
-9.6285716E-02 0.59720245
-9.5285714E-02 0.60060532
-9.4285712E-02 0.60401913
-9.3285717E-02 0.60744388
-9.2285715E-02 0.61087948
-9.1285713E-02 0.61432584
-9.0285711E-02 0.61778286
-8.9285716E-02 0.62125046
-8.8285714E-02 0.62472853
-8.7285712E-02 0.62821703
-8.6285718E-02 0.6317159600000001
-8.5285716E-02 0.63522528
-8.4285714E-02 0.63874498
-8.3285712E-02 0.6422750199999999
-8.2285717E-02 0.64581526
-8.1285715E-02 0.64936555
-8.0285713E-02 0.65292586
-7.9285711E-02 0.65649603
-7.8285716E-02 0.66007604
-7.7285714E-02 0.66366591
-7.6285712E-02 0.66726571
-7.5285718E-02 0.67087533
-7.4285716E-02 0.67449468
-7.3285714E-02 0.6781235800000001
-7.2285712E-02 0.6817618400000001
-7.1285717E-02 0.68540936
-7.0285715E-02 0.68906611
-6.9285713E-02 0.6927320699999999
-6.8285711E-02 0.69640726
-6.7285717E-02 0.70009162
-6.6285715E-02 0.7037851
-6.5285712E-02 0.70748758
-6.4285718E-02 0.7111988
-6.3285716E-02 0.71491869
-6.2285714E-02 0.7186471
-6.1285716E-02 0.72238408
-6.0285714E-02 0.72612953
-5.9285715E-02 0.72988346
-5.8285713E-02 0.73364582
-5.7285715E-02 0.73741642
-5.6285713E-02 0.74119512
-5.5285715E-02 0.74498183
-5.4285713E-02 0.7487763199999999
-5.3285714E-02 0.75257854
-5.2285716E-02 0.75638844
-5.1285714E-02 0.76020607
-5.0285716E-02 0.7640313400000001
-4.9285714E-02 0.76786415
-4.8285715E-02 0.77170436
-4.7285713E-02 0.7755518
-4.6285715E-02 0.77940621
-4.5285713E-02 0.78326743
-4.4285715E-02 0.7871354
-4.3285713E-02 0.79101017
-4.2285714E-02 0.79489164
-4.1285716E-02 0.79877982
-4.0285714E-02 0.80267461
-3.9285716E-02 0.80657583
-3.8285714E-02 0.81048319
-3.7285715E-02 0.8143964199999999
-3.6285713E-02 0.8183154300000001
-3.5285715E-02 0.8222399300000001
-3.4285713E-02 0.82617002
-3.3285715E-02 0.8301056899999999
-3.2285713E-02 0.8340469600000001
-3.1285714E-02 0.83799362
-3.0285714E-02 0.8419454999999999
-2.9285714E-02 0.8459023200000001
-2.8285714E-02 0.84986379
-2.7285714E-02 0.85382974
-2.6285714E-02 0.85780006
-2.5285713E-02 0.86177476
-2.4285715E-02 0.86575383
-2.3285715E-02 0.86973719
-2.2285715E-02 0.87372474
-2.1285715E-02 0.8777161099999999
-2.0285714E-02 0.8817109300000001
-1.9285714E-02 0.885709
-1.8285714E-02 0.8897100599999999
-1.7285714E-02 0.893714
-1.6285714E-02 0.8977208299999999
-1.5285715E-02 0.90173054
-1.4285714E-02 0.9057431499999999
-1.3285714E-02 0.9097583600000001
-1.2285714E-02 0.91377599
-1.1285714E-02 0.91779558
-1.0285715E-02 0.92181694
-9.2857145E-03 0.9258397899999999
-8.2857143E-03 0.9298641200000001
-7.2857141E-03 0.93388986
-6.2857145E-03 0.93791699
-5.2857143E-03 0.94194543
-4.2857141E-03 0.94597498
-3.2857142E-03 0.9500050899999999
-2.2857143E-03 0.9540354799999999
-1.2857143E-03 0.95806597
-2.8571428E-04 0.9620963600000001
7.1428571E-04 0.96612656
1.7142857E-03 0.97015658
2.7142856E-03 0.97418642
3.7142858E-03 0.97821578
4.7142855E-03 0.9822445000000001
5.7142857E-03 0.98627219
6.7142858E-03 0.9902985799999999
7.7142855E-03 0.99432329
8.7142857E-03 0.9983461399999999
9.7142858E-03 1.002367
1.0714286E-02 1.0063859
1.1714286E-02 1.0104027
1.2714285E-02 1.014417
1.3714286E-02 1.0184288
1.4714286E-02 1.0224377
1.5714286E-02 1.0264432000000001
1.6714286E-02 1.0304451
1.7714286E-02 1.0344433
1.8714286E-02 1.0384376
1.9714287E-02 1.0424281
2.0714285E-02 1.0464145
2.1714285E-02 1.0503966
2.2714285E-02 1.0543741
2.3714285E-02 1.0583466
2.4714286E-02 1.0623137
2.5714286E-02 1.0662748999999998
2.6714286E-02 1.0702303
2.7714286E-02 1.0741795
2.8714286E-02 1.0781228
2.9714286E-02 1.0820596999999998
3.0714286E-02 1.0859902
3.1714287E-02 1.0899136999999999
3.2714285E-02 1.0938299
3.3714287E-02 1.0977384
3.4714285E-02 1.1016388
3.5714287E-02 1.1055311
3.6714286E-02 1.1094151
3.7714284E-02 1.1132906999999999
3.8714286E-02 1.1171577
3.9714284E-02 1.1210159000000002
4.0714286E-02 1.1248649
4.1714285E-02 1.1287041
4.2714287E-02 1.1325330999999998
4.3714285E-02 1.1363517
4.4714287E-02 1.1401596
4.5714285E-02 1.1439567
4.6714287E-02 1.1477428
4.7714286E-02 1.1515179
4.8714284E-02 1.1552816000000001
4.9714286E-02 1.1590335
5.0714284E-02 1.1627729999999998
5.1714286E-02 1.1664996
5.2714285E-02 1.170213
5.3714287E-02 1.1739129
5.4714285E-02 1.1775994
5.5714287E-02 1.1812723
5.6714285E-02 1.1849314999999998
5.7714287E-02 1.1885766
5.8714285E-02 1.1922072000000001
5.9714288E-02 1.1958227
6.0714286E-02 1.1994229
6.1714284E-02 1.2030071999999998
6.2714286E-02 1.2065754
6.3714288E-02 1.2101275999999999
6.4714283E-02 1.2136634
6.5714285E-02 1.2171828
6.6714287E-02 1.2206852000000001
6.7714289E-02 1.2241703
6.8714283E-02 1.2276372
6.9714285E-02 1.2310857
7.0714287E-02 1.2345153
7.1714282E-02 1.2379259
7.2714284E-02 1.2413173
7.3714286E-02 1.2446893
7.4714288E-02 1.2480417000000001
7.5714283E-02 1.2513741999999999
7.6714285E-02 1.2546862
7.7714287E-02 1.2579772
7.8714289E-02 1.2612467
7.9714283E-02 1.2644943
8.0714285E-02 1.2677198
8.1714287E-02 1.270923
8.2714289E-02 1.2741037
8.3714284E-02 1.2772614
8.4714286E-02 1.2803959
8.5714288E-02 1.2835064999999999
8.6714283E-02 1.2865928
8.7714285E-02 1.2896543
8.8714287E-02 1.2926908000000001
8.9714289E-02 1.2957021000000002
9.0714283E-02 1.2986878
9.1714285E-02 1.3016477
9.2714287E-02 1.3045814
9.3714289E-02 1.3074884
9.4714284E-02 1.3103682
9.5714286E-02 1.3132202000000002
9.6714288E-02 1.316044
9.7714283E-02 1.3188393
9.8714285E-02 1.3216056
9.9714287E-02 1.3243427
0.1007143 1.3270502
0.1017143 1.3297278
0.1027143 1.3323748
0.1037143 1.3349912
0.1047143 1.3375764
0.1057143 1.3401299
0.1067143 1.3426514
0.1077143 1.3451407
0.1087143 1.3475971
0.1097143 1.3500202
0.1107143 1.3524095999999999
0.1117143 1.3547649
0.1127143 1.3570854
0.1137143 1.359371
0.1147143 1.3616212
0.1157143 1.3638355
0.1167143 1.3660134000000002
0.1177143 1.3681545
0.1187143 1.3702583000000002
0.1197143 1.3723245
0.1207143 1.3743524999999999
0.1217143 1.3763422
0.1227143 1.3782931
0.1237143 1.3802049
0.1247143 1.3820769
0.1257143 1.3839087
0.1267143 1.3856997
0.1277143 1.3874492
0.1287143 1.3891567
0.1297143 1.3908221
0.1307143 1.3924451
0.1317143 1.3940251000000001
0.1327143 1.3955621
0.1337143 1.3970553
0.1347143 1.3985041
0.1357143 1.3999078
0.1367143 1.4012661
0.1377143 1.4025783
0.1387143 1.4038442
0.1397143 1.4050635
0.1407143 1.4062358000000001
0.1417143 1.4073608
0.1427143 1.4084378
0.1437143 1.4094661
0.1447143 1.4104449
0.1457143 1.4113737
0.1467143 1.4122522
0.1477143 1.4130800000000001
0.1487143 1.4138571
0.1497143 1.414583
0.1507143 1.4152572
0.1517143 1.4158791
0.1527143 1.4164478
0.1537143 1.4169625
0.1547143 1.4174229
0.1557143 1.4178283
0.1567143 1.4181786
0.1577143 1.4184736
0.1587143 1.4187127000000002
0.1597143 1.4188956000000001
0.1607143 1.4190213999999999
0.1617143 1.4190894
0.1627143 1.419099
0.1637143 1.4190497
0.1647143 1.4189411
0.1657143 1.4187729
0.1667143 1.4185448999999999
0.1677143 1.4182566
0.1687143 1.4179072
0.1697143 1.4174962
0.1707143 1.4170228999999999
0.1717143 1.4164862
0.1727143 1.4158859
0.1737143 1.4152213
0.1747143 1.4144923999999999
0.1757143 1.4136987
0.1767143 1.4128398
0.1777143 1.4119154
0.1787143 1.4109246
0.1797143 1.4098665
0.1807143 1.4087405000000002
0.1817143 1.4075462
0.1827143 1.4062829000000001
0.1837143 1.4049506
0.1847143 1.4035488
0.1857143 1.4020773
0.1867143 1.4005352
0.1877143 1.3989219000000002
0.1887143 1.3972364
0.1897143 1.3954783
0.1907143 1.3936468
0.1917143 1.3917418000000001
0.1927143 1.3897629999999999
0.1937143 1.38771
0.1947143 1.3855823
0.1957143 1.3833793
0.1967143 1.3811002
0.1977143 1.378744
0.1987143 1.3763101999999998
0.1997143 1.373798
0.2007143 1.3712073
0.2017143 1.3685375
0.2027143 1.3657886
0.2037143 1.3629599
0.2047143 1.3600511
0.2057143 1.3570613
0.2067143 1.3539898
0.2077143 1.3508358
0.2087143 1.3475987
0.2097143 1.3442781
0.2107143 1.3408737
0.2117143 1.3373853999999998
0.2127143 1.3338124
0.2137143 1.3301544
0.2147143 1.3264102
0.2157143 1.322579
0.2167143 1.31866
0.2177143 1.3146526
0.2187143 1.3105568
0.2197143 1.3063724
0.2207143 1.3020991000000002
0.2217143 1.2977364999999998
0.2227143 1.2932839
0.2237143 1.2887402
0.2247143 1.2841046999999999
0.2257143 1.2793763999999999
0.2267143 1.2745551000000002
0.2277143 1.2696402
0.2287143 1.2646317
0.2297143 1.2595293
0.2307143 1.2543323
0.2317143 1.2490401
0.2327143 1.2436518
0.2337143 1.2381664000000001
0.2347143 1.2325834
0.2357143 1.2269021999999998
0.2367143 1.2211227999999998
0.2377143 1.2152450000000001
0.2387143 1.2092685
0.2397143 1.2031927
0.2407143 1.1970166
0.2417143 1.1907394999999998
0.2427143 1.1843605
0.2437143 1.1778790000000001
0.2447143 1.1712946
0.2457143 1.1646071
0.2467143 1.1578163000000001
0.2477143 1.1509217
0.2487143 1.1439229
0.2497143 1.1368192
0.2507143 1.1296093999999999
0.2517143 1.1222931
0.2527143 1.1148694000000001
0.2537143 1.1073381
0.2547143 1.0996989000000001
0.2557143 1.0919516
0.2567143 1.0840957
0.2577143 1.0761307
0.2587143 1.0680557
0.2597143 1.05987
0.2607143 1.0515731000000001
0.2617143 1.0431641999999999
0.2627143 1.034643
0.2637143 1.0260094000000002
0.2647143 1.0172630999999999
0.2657143 1.0084035
0.2667143 0.99943019
0.2677143 0.9903423499999999
0.2687143 0.9811391100000001
0.2697143 0.9718199300000001
0.2707143 0.9623841399999999
0.2717143 0.95283147
0.2727143 0.94316164
0.2737143 0.9333744600000001
0.2747143 0.92346957
0.2757143 0.9134464
0.2767143 0.90330439
0.2777143 0.89304289
0.2787143 0.88266116
0.2797143 0.87215863
0.2807143 0.86153494
0.2817143 0.85078971
0.2827143 0.83992267
0.2837143 0.82893325
0.2847143 0.8178209000000001
0.2857143 0.8065850499999999
0.2867143 0.7952249600000001
0.2877143 0.78374008
0.2887143 0.7721302099999999
0.2897143 0.76039503
0.2907143 0.7485343600000001
0.2917143 0.73654777
0.2927143 0.72443485
0.2937143 0.71219504
0.2947143 0.69982768
0.2957143 0.68733222
0.2967143 0.67470823
0.2977143 0.66195531
0.2987143 0.64907311
0.2997143 0.63606133
0.3007143 0.62291953
0.3017143 0.60964734
0.3027143 0.5962442099999999
0.3037143 0.5827095800000001
0.3047143 0.56904308
0.3057143 0.55524432
0.3067143 0.5413130399999999
0.3077143 0.5272490000000001
0.3087143 0.5130518199999999
0.3097143 0.49872105000000005
0.3107143 0.48425621
0.3117143 0.46965675
0.3127143 0.45492216
0.3137143 0.44005206
0.3147143 0.42504607999999994
0.3157143 0.40990403
0.3167143 0.39462568
0.3177143 0.37921076
0.3187143 0.3636589
0.3197143 0.34796977
0.3207143 0.33214292
0.3217143 0.31617796000000004
0.3227143 0.30007459999999997
0.3237143 0.2838325
0.3247143 0.2674514
0.3257143 0.25093097000000003
0.3267143 0.23427079
0.3277143 0.21747047999999997
0.3287143 0.20052961000000002
0.3297143 0.18344787999999998
0.3307143 0.16622507
0.3317143 0.14886102
0.3327143 0.1313556
0.3337143 0.11370865
0.3347143 0.095919886
0.3357143 0.077988935
0.3367143 0.059915381
0.3377143 0.041698854
0.3387143 0.02333904
0.3397143 0.004835665100000001
0.3407143 -0.013811418
0.3417143 -0.032602347000000004
0.3427143 -0.051537325
0.3437143 -0.07061663800000001
0.3447143 -0.089840638
0.3457143 -0.10920967000000001
0.3467143 -0.12872398
0.3477143 -0.14838376
0.3487143 -0.16818895
0.3497143 -0.1881396
0.3507143 -0.20823576000000002
0.3517143 -0.22847763999999998
0.3527143 -0.24886555
0.3537143 -0.26939990999999996
0.3547143 -0.29008104
0.3557143 -0.31090921
0.3567143 -0.33188448
0.3577143 -0.35300681
0.3587143 -0.37427607
0.3597143 -0.39569228
0.3607143 -0.41725566000000003
0.3617143 -0.43896646
0.3627143 -0.46082507
0.3637143 -0.48283171
0.3647143 -0.50498648
0.3657143 -0.52728932
0.3667143 -0.54974011
0.3677143 -0.57233875
0.3687143 -0.59508523
0.3697143 -0.61797979
0.3707143 -0.64102272
0.3717143 -0.66421437
0.3727143 -0.68755485
0.3737143 -0.71104425
0.3747143 -0.73468233
0.3757143 -0.75846892
0.3767143 -0.78240382
0.3777143 -0.8064869800000001
0.3787143 -0.83071841
0.3797143 -0.85509848
0.3807143 -0.8796272799999999
0.3817143 -0.904305
0.3827143 -0.92913145
0.3837143 -0.9541064499999999
0.3847143 -0.9792298099999999
0.3857143 -1.0045013
0.3867143 -1.0299209999999999
0.3877143 -1.0554887000000002
0.3887143 -1.0812047
0.3897143 -1.1070691000000001
0.3907143 -1.1330819
0.3917143 -1.159243
0.3927143 -1.1855522
0.3937143 -1.2120092
0.3947143 -1.2386137
0.3957143 -1.2653653
0.3967143 -1.292264
0.3977143 -1.31931
0.3987143 -1.3465034
0.3997143 -1.3738442
0.4007143 -1.4013323
0.4017143 -1.4289671
0.4027143 -1.4567480000000002
0.4037143 -1.484675
0.4047143 -1.5127477
0.4057143 -1.5409662
0.4067143 -1.5693302999999998
0.4077143 -1.5978401999999998
0.4087143 -1.6264956000000002
0.4097143 -1.6552964
0.4107143 -1.6842419000000002
0.4117143 -1.713332
0.4127143 -1.7425659999999998
0.4137143 -1.7719436000000002
0.4147143 -1.8014649
0.4157143 -1.8311293999999998
0.4167143 -1.8609371
0.4177143 -1.8908877000000002
0.4187143 -1.9209808
0.4197143 -1.9512162
0.4207143 -1.9815933000000001
0.4217143 -2.0121116000000003
0.4227143 -2.0427706
0.4237143 -2.0735703
0.4247143 -2.1045106000000002
0.4257143 -2.135591
0.4267143 -2.1668114
0.4277143 -2.1981712
0.4287143 -2.2296702
0.4297143 -2.2613075
0.4307143 -2.2930823
0.4317143 -2.3249942999999997
0.4327143 -2.357043
0.4337143 -2.3892282000000002
0.4347143 -2.4215495
0.4357143 -2.4540069
0.4367143 -2.4865998
0.4377143 -2.5193276
0.4387143 -2.5521895
0.4397143 -2.5851846000000003
0.4407143 -2.6183126000000003
0.4417143 -2.651573
0.4427143 -2.6849654000000003
0.4437143 -2.7184894
0.4447143 -2.7521448
0.4457143 -2.7859308
0.4467143 -2.8198469
0.4477143 -2.8538924
0.4487143 -2.8880659
0.4497143 -2.9223670999999998
0.4507143 -2.9567953
0.4517143 -2.9913499999999997
0.4527143 -3.0260311
0.4537143 -3.060838
0.4547143 -3.0957701
0.4557143 -3.1308264
0.4567143 -3.1660061
0.4577143 -3.2013081
0.4587143 -3.2367318999999997
0.4597143 -3.2722767
0.4607143 -3.3079422999999997
0.4617143 -3.3437278
0.4627143 -3.3796325
0.4637143 -3.4156561
0.4647143 -3.4517974
0.4657143 -3.4880552000000002
0.4667143 -3.5244289999999996
0.4677143 -3.5609175
0.4687143 -3.5975203
0.4697143 -3.6342364000000003
0.4707143 -3.6710657
0.4717143 -3.7080075999999997
0.4727143 -3.7450612000000003
0.4737143 -3.7822258
0.4747143 -3.8194999
0.4757143 -3.8568825
0.4767143 -3.8943727
0.4777143 -3.9319689999999996
0.4787143 -3.9696712
0.4797143 -4.0074777
0.4807143 -4.045388099999999
0.4817143 -4.0834021
0.4827143 -4.1215185000000005
0.4837143 -4.1597363
0.4847143 -4.1980546
0.4857143 -4.236472
0.4867143 -4.2749878
0.4877143 -4.313600800000001
0.4887143 -4.3523099
0.4897143 -4.391114
0.4907143 -4.430012400000001
0.4917143 -4.4690039
0.4927143 -4.5080878
0.4937143 -4.5472626
0.4947143 -4.5865271
0.4957143 -4.62588
0.4967143 -4.6653199999999995
0.4977143 -4.7048464
0.4987143 -4.7444586
0.4997143 -4.784155999999999
0.5007143 -4.823938
0.5017143 -4.8638027
0.5027143 -4.903749
0.5037143 -4.9437754
0.5047143 -4.9838804
0.5057143 -5.0240621
0.5067143 -5.0643187
0.5077143 -5.104649800000001
0.5087143 -5.1450547
0.5097143 -5.1855333
0.5107143 -5.2260842
0.5117143 -5.2667055
0.5127143 -5.3073958
0.5137143 -5.3481538
0.5147143 -5.3889778
0.5157143 -5.4298665
0.5167143 -5.4708194
0.5177143 -5.5118348
0.5187143 -5.5529125
0.5197143 -5.5940509
0.5207143 -5.6352478
0.5217143 -5.6765016
0.5227143 -5.717809900000001
0.5237143 -5.7591714000000005
0.5247143 -5.8005847
0.5257143 -5.8420494000000005
0.5267143 -5.883564799999999
0.5277143 -5.9251305
0.5287143 -5.9667453
0.5297143 -6.0084071
0.5307143 -6.050114
0.5317143 -6.0918633
0.5327143 -6.1336531999999995
0.5337143 -6.1754823
0.5347143 -6.2173497
0.5357143 -6.2592551
0.5367143 -6.3011967
0.5377143 -6.343173200000001
0.5387143 -6.3851833
0.5397143 -6.4272255000000005
0.5407143 -6.4692959
0.5417143 -6.5113932
0.5427143 -6.553516500000001
0.5437143 -6.5956645
0.5447143 -6.637837
0.5457143 -6.6800334
0.5467143 -6.7222520999999995
0.5477143 -6.764490200000001
0.5487143 -6.8067454
0.5497143 -6.8490148
0.5507143 -6.8912961
0.5517143 -6.933587800000001
0.5527143 -6.9758892
0.5537143 -7.018201100000001
0.5547143 -7.0605218
0.5557143 -7.1028493
0.5567143 -7.145182
0.5577143 -7.187517000000001
0.5587143 -7.2298527
0.5597143 -7.2721861
0.5607143 -7.3145159
0.5617143 -7.3568411000000005
0.5627143 -7.399161899999999
0.5637143 -7.441476
0.5647143 -7.483781100000001
0.5657143 -7.5260751
0.5667143 -7.5683556
0.5677143 -7.6106191
0.5687143 -7.6528639
0.5697143 -7.6950893
0.5707143 -7.7372938
0.5717143 -7.7794768
0.5727143 -7.8216381
0.5737143 -7.8637756
0.5747143 -7.9058871
0.5757143 -7.947969400000001
0.5767143 -7.990019800000001
0.5777143 -8.0320366
0.5787143 -8.0740176
0.5797143 -8.115960699999999
0.5807143 -8.157865000000001
0.5817143 -8.1997298
0.5827143 -8.2415536
0.5837143 -8.2833342
0.5847143 -8.3250701
0.5857143 -8.3667576
0.5867143 -8.4083945
0.5877143 -8.4499791
0.5887143 -8.4915094
0.5897143 -8.5329838
0.5907143 -8.5744008
0.5917143 -8.6157598
0.5927143 -8.657058300000001
0.5937143 -8.6982936
0.5947143 -8.7394632
0.5957143 -8.7805644
0.5967143 -8.8215947
0.5977143 -8.862551999999999
0.5987143 -8.9034349
0.5997143 -8.9442432
0.6007143 -8.984976999999999
0.6017143 -9.0256341
0.6027143 -9.066212199999999
0.6037143 -9.1067068
0.6047143 -9.1471151
0.6057143 -9.1874346
0.6067143 -9.2276633
0.6077143 -9.2678003
0.6087143 -9.3078442
0.6097143 -9.3477942
0.6107143 -9.3876481
0.6117143 -9.427402899999999
0.6127143 -9.4670564
0.6137143 -9.506606300000001
0.6147143 -9.5460504
0.6157143 -9.5853858
0.6167143 -9.6246108
0.6177143 -9.663724199999999
0.6187143 -9.702725
0.6197143 -9.7416125
0.6207143 -9.7803846
0.6217143 -9.819038200000001
0.6227143 -9.857568899999999
0.6237143 -9.8959737
0.6247143 -9.9342495
0.6257143 -9.972395
0.6267143 -10.01041
0.6277143 -10.04829
0.6287143 -10.08604
0.6297143 -10.12366
0.6307143 -10.16114
0.6317143 -10.19847
0.6327143 -10.235660000000001
0.6337143 -10.27271
0.6347143 -10.3096
0.6357143 -10.34634
0.6367143 -10.38294
0.6377143 -10.41938
0.6387143 -10.45567
0.6397143 -10.49181
0.6407143 -10.52778
0.6417143 -10.563590000000001
0.6427143 -10.59923
0.6437143 -10.6347
0.6447143 -10.670010000000001
0.6457143 -10.70514
0.6467143 -10.74011
0.6477143 -10.77491
0.6487143 -10.809520000000001
0.6497143 -10.84396
0.6507143 -10.878210000000001
0.6517143 -10.91228
0.6527143 -10.94616
0.6537143 -10.979849999999999
0.6547143 -11.01336
0.6557143 -11.04667
0.6567143 -11.079799999999999
0.6577143 -11.11272
0.6587143 -11.14545
0.6597143 -11.17798
0.6607143 -11.2103
0.6617143 -11.24241
0.6627143 -11.27432
0.6637143 -11.30602
0.6647143 -11.33751
0.6657143 -11.368789999999999
0.6667143 -11.39986
0.6677143 -11.43071
0.6687143 -11.46133
0.6697143 -11.49173
0.6707143 -11.52191
0.6717143 -11.55186
0.6727143 -11.581579999999999
0.6737143 -11.61107
0.6747143 -11.64033
0.6757143 -11.66936
0.6767143 -11.69816
0.6777143 -11.72671
0.6787143 -11.75502
0.6797143 -11.78308
0.6807143 -11.8109
0.6817143 -11.83848
0.6827143 -11.86581
0.6837143 -11.892890000000001
0.6847143 -11.91972
0.6857143 -11.94629
0.6867143 -11.97261
0.6877143 -11.99866
0.6887143 -12.02444
0.6897143 -12.04996
0.6907143 -12.07522
0.6917143 -12.10021
0.6927143 -12.124939999999999
0.6937143 -12.1494
0.6947143 -12.173580000000001
0.6957143 -12.197479999999999
0.6967143 -12.2211
0.6977143 -12.24445
0.6987143 -12.26751
0.6997143 -12.290289999999999
0.7007143 -12.31278
0.7017143 -12.33499
0.7027143 -12.35692
0.7037143 -12.37855
0.7047143 -12.399880000000001
0.7057143 -12.420910000000001
0.7067143 -12.44165
0.7077143 -12.46208
0.7087143 -12.48222
0.7097143 -12.50206
0.7107143 -12.5216
0.7117143 -12.54083
0.7127143 -12.55975
0.7137143 -12.57836
0.7147143 -12.59665
0.7157143 -12.614620000000002
0.7167143 -12.632280000000002
0.7177143 -12.64963
0.7187143 -12.666649999999999
0.7197143 -12.683359999999999
0.7207143 -12.69974
0.7217143 -12.715789999999998
0.7227143 -12.731509999999998
0.7237143 -12.74691
0.7247143 -12.76197
0.7257143 -12.77671
0.7267143 -12.79111
0.7277143 -12.80518
0.7287143 -12.81891
0.7297143 -12.832289999999999
0.7307143 -12.84534
0.7317143 -12.858030000000001
0.7327143 -12.87038
0.7337143 -12.88238
0.7347143 -12.89404
0.7357143 -12.90534
0.7367143 -12.9163
0.7377143 -12.92691
0.7387143 -12.93716
0.7397143 -12.947059999999999
0.7407143 -12.956590000000002
0.7417143 -12.96577
0.7427143 -12.97458
0.7437143 -12.983030000000001
0.7447143 -12.99112
0.7457143 -12.998840000000001
0.7467143 -13.006200000000002
0.7477143 -13.013179999999998
0.7487143 -13.01979
0.7497143 -13.026019999999999
0.7507143 -13.031880000000001
0.7517143 -13.037370000000001
0.7527143 -13.04249
0.7537143 -13.04723
0.7547143 -13.05159
0.7557143 -13.05557
0.7567143 -13.05916
0.7577143 -13.062380000000001
0.7587143 -13.065199999999999
0.7597143 -13.067639999999999
0.7607143 -13.069690000000001
0.7617143 -13.071360000000002
0.7627143 -13.072629999999998
0.7637143 -13.073509999999999
0.7647143 -13.074
0.7657143 -13.07409
0.7667143 -13.073789999999999
0.7677143 -13.07309
0.7687143 -13.07199
0.7697143 -13.070490000000001
0.7707143 -13.0686
0.7717143 -13.0663
0.7727143 -13.06359
0.7737143 -13.06048
0.7747143 -13.056970000000002
0.7757143 -13.05304
0.7767143 -13.04871
0.7777143 -13.04397
0.7787143 -13.03883
0.7797143 -13.03327
0.7807143 -13.02731
0.7817143 -13.02093
0.7827143 -13.014129999999998
0.7837143 -13.00692
0.7847143 -12.99929
0.7857143 -12.991249999999999
0.7867143 -12.98279
0.7877143 -12.97392
0.7887143 -12.964619999999998
0.7897143 -12.9549
0.7907143 -12.944759999999999
0.7917143 -12.934190000000001
0.7927143 -12.923200000000001
0.7937143 -12.91178
0.7947143 -12.899939999999999
0.7957143 -12.887680000000001
0.7967143 -12.87499
0.7977143 -12.861880000000001
0.7987143 -12.84834
0.7997143 -12.83437
0.8007143 -12.81997
0.8017143 -12.80513
0.8027143 -12.78987
0.8037143 -12.774170000000002
0.8047143 -12.75805
0.8057143 -12.741489999999999
0.8067143 -12.72451
0.8077143 -12.707089999999999
0.8087143 -12.689239999999998
0.8097143 -12.67094
0.8107143 -12.65221
0.8117143 -12.63305
0.8127143 -12.61345
0.8137143 -12.59342
0.8147143 -12.572949999999999
0.8157143 -12.552050000000001
0.8167143 -12.530710000000001
0.8177143 -12.50893
0.8187143 -12.4867
0.8197143 -12.46403
0.8207143 -12.44093
0.8217143 -12.417390000000001
0.8227143 -12.393410000000001
0.8237143 -12.36899
0.8247143 -12.344140000000001
0.8257143 -12.31884
0.8267143 -12.293099999999999
0.8277143 -12.266910000000001
0.8287143 -12.24028
0.8297143 -12.21322
0.8307143 -12.18571
0.8317143 -12.15777
0.8327143 -12.129389999999999
0.8337143 -12.10057
0.8347143 -12.0713
0.8357143 -12.041590000000001
0.8367143 -12.011429999999999
0.8377143 -11.980839999999999
0.8387143 -11.9498
0.8397143 -11.918330000000001
0.8407143 -11.886420000000001
0.8417143 -11.85408
0.8427143 -11.82129
0.8437143 -11.78805
0.8447143 -11.75437
0.8457143 -11.72025
0.8467143 -11.68569
0.8477143 -11.650689999999999
0.8487143 -11.61526
0.8497143 -11.57939
0.8507143 -11.54309
0.8517143 -11.50634
0.8527143 -11.46916
0.8537143 -11.431529999999999
0.8547143 -11.39346
0.8557143 -11.35495
0.8567143 -11.31602
0.8577143 -11.27665
0.8587143 -11.23685
0.8597143 -11.19662
0.8607143 -11.15595
0.8617143 -11.11484
0.8627143 -11.0733
0.8637143 -11.031320000000001
0.8647143 -10.98891
0.8657143 -10.94608
0.8667143 -10.90282
0.8677143 -10.85914
0.8687143 -10.81503
0.8697143 -10.770480000000001
0.8707143 -10.7255
0.8717143 -10.68009
0.8727143 -10.634250000000002
0.8737143 -10.58799
0.8747143 -10.54131
0.8757143 -10.49422
0.8767143 -10.4467
0.8777143 -10.39876
0.8787143 -10.3504
0.8797143 -10.30162
0.8807143 -10.252410000000001
0.8817143 -10.20279
0.8827143 -10.152750000000001
0.8837143 -10.102310000000001
0.8847143 -10.05145
0.8857143 -10.00018
0.8867143 -9.948501
0.8877143 -9.8964021
0.8887143 -9.8438866
0.8897143 -9.7909592
0.8907143 -9.7376242
0.8917143 -9.6838869
0.8927143 -9.629751
0.8937143 -9.5752165
0.8947143 -9.520281899999999
0.8957143 -9.4649456
0.8967143 -9.4092064
0.8977143 -9.3530647
0.8987143 -9.296523800000001
0.8997143 -9.2395872
0.9007143 -9.1822594
0.9017143 -9.1245435
0.9027143 -9.0664394
0.9037143 -9.0079464
0.9047143 -8.949063
0.9057143 -8.8897884
0.9067143 -8.830125599999999
0.9077143 -8.770078400000001
0.9087143 -8.709652
0.9097143 -8.64885
0.9107143 -8.5876748
0.9117143 -8.526127
0.9127143 -8.4642053
0.9137143 -8.401907999999999
0.9147143 -8.3392359
0.9157143 -8.2761899
0.9167143 -8.2127728
0.9177143 -8.1489891
0.9187143 -8.0848426
0.9197143 -8.0203362
0.9207143 -7.955472199999999
0.9217143 -7.8902498
0.9227143 -7.8246705
0.9237143 -7.758733600000001
0.9247143 -7.6924413
0.9257143 -7.625796599999999
0.9267143 -7.558803999999999
0.9277143 -7.4914664
0.9287143 -7.4237868
0.9297143 -7.355766
0.9307143 -7.2874039
0.9317143 -7.2187006
0.9327143 -7.149656899999999
0.9337143 -7.080275599999999
0.9347143 -7.010559700000001
0.9357143 -6.9405146
0.9367143 -6.8701439
0.9377143 -6.7994505
0.9387143 -6.7284361
0.9397143 -6.657101999999999
0.9407143 -6.585448200000001
0.9417143 -6.5134756000000005
0.9427143 -6.441185600000001
0.9437143 -6.3685811999999995
0.9447143 -6.2956646
0.9457143 -6.2224407
0.9467143 -6.1489123999999995
0.9477143 -6.075082
0.9487143 -6.0009513
0.9497143 -5.9265219
0.9507143 -5.8517952
0.9517143 -5.7767738
0.9527143 -5.7014603
0.9537143 -5.6258585
0.9547143 -5.5499721
0.9557143 -5.4738045
0.9567143 -5.3973582
0.9577143 -5.3206347
0.9587143 -5.2436356
0.9597143 -5.166361500000001
0.9607143 -5.0888147
0.9617143 -5.0109979
0.9627143 -4.9329139
0.9637143 -4.854567299999999
0.9647143 -4.7759615
0.9657143 -4.6971001
0.9667143 -4.6179857
0.9677143 -4.5386206
0.9687143 -4.4590062999999995
0.9697143 -4.3791446999999994
0.9707143 -4.2990379
0.9717143 -4.2186886
0.9727143 -4.1381001
0.9737143 -4.057277
0.9747143 -3.9762229000000002
0.9757143 -3.8949407999999996
0.9767143 -3.8134333
0.9777143 -3.7317015000000002
0.9787143 -3.6497481
0.9797143 -3.5675752999999997
0.9807143 -3.4851859999999997
0.9817143 -3.402584
0.9827143 -3.3197734999999997
0.9837143 -3.236758
0.9847143 -3.1535409
0.9857143 -3.0701248
0.9867143 -2.9865114000000004
0.9877143 -2.9027022
0.9887143 -2.8186992
0.9897143 -2.7345052
0.9907143 -2.650124
0.9917143 -2.5655603
0.9927143 -2.4808185
0.9937143 -2.3959031
0.9947143 -2.3108173
0.9957143 -2.2255631
0.9967143 -2.1401417
0.9977143 -2.0545542
0.9987143 -1.9688029
0.9997143 -1.8828912
1.000714 -1.7968239000000001
1.001714 -1.7106059999999998
1.002714 -1.6242421999999999
1.003714 -1.5377363
1.004714 -1.4510904999999998
1.005714 -1.3643061
1.006714 -1.2773841
1.007714 -1.1903266
1.008714 -1.1031373
1.009714 -1.015821
1.010714 -0.9283834100000001
1.011714 -0.8408298700000001
1.012714 -0.75316429
1.013714 -0.66538891
1.014714 -0.5775047
1.015714 -0.48951250999999996
1.016714 -0.40141437
1.017714 -0.31321377
1.018714 -0.22491579999999997
1.019714 -0.13652638
1.020714 -0.048050893000000004
1.021714 0.040506577
1.022714 0.12914379
1.023714 0.21786012000000002
1.024714 0.30665516
1.025714 0.39552748000000004
1.026714 0.48447357999999996
1.027714 0.57348828
1.028714 0.66256523
1.029714 0.75169853
1.030714 0.8408838
1.031714 0.9301185599999999
1.032714 1.0194017999999998
1.033714 1.1087328
1.034714 1.1981098000000001
1.035714 1.2875292999999999
1.036714 1.3769858
1.037714 1.4664728
1.038714 1.5559844999999999
1.039714 1.6455164000000002
1.040714 1.7350668
1.041714 1.8246351
1.042714 1.914221
1.043714 2.0038236
1.044714 2.0934388000000004
1.045714 2.1830609
1.046714 2.272683
1.047714 2.3622988
1.048714 2.4519032
1.049714 2.541494
1.050714 2.6310708
1.051714 2.7206337
1.052714 2.8101819
1.053714 2.899712
1.054714 2.9892184
1.055714 3.0786945
1.056714 3.1681340000000002
1.057714 3.257532
1.058714 3.3468865
1.059714 3.4361966
1.060714 3.5254624
1.061714 3.614682
1.062714 3.7038516
1.063714 3.7929654
1.064714 3.8820162
1.065714 3.9709982
1.066714 4.0599063
1.067714 4.1487388
1.068714 4.2374954
1.069714 4.3261763
1.070714 4.4147808
1.071714 4.5033056
1.072714 4.5917451
1.073714 4.6800926
1.074714 4.7683414
1.075714 4.8564866
1.076714 4.9445253000000005
1.077714 5.032457
1.078714 5.1202822
1.079714 5.2079991
1.080714 5.2956045
1.081714 5.3830929
1.082714 5.4704577
1.083714 5.5576924
1.084714 5.6447927
1.085714 5.7317562
1.086714 5.8185827
1.087714 5.9052721
1.088714 5.9918232
1.089714 6.078233200000001
1.090714 6.1644956
1.091714 6.2506035
1.092714 6.3365504
1.093714 6.4223319
1.094714 6.507945800000001
1.095714 6.5933912999999995
1.096714 6.6786684
1.097714 6.7637770999999995
1.098714 6.848715199999999
1.099714 6.9334783
1.100714 7.0180602
1.101714 7.1024544999999994
1.102714 7.186655699999999
1.103714 7.2706610000000005
1.104714 7.3544689
1.105714 7.4380793
1.106714 7.5214908
1.107714 7.6047011
1.108714 7.6877058
1.109714 7.770498100000001
1.110714 7.8530714
1.111714 7.9354211999999995
1.112714 8.017543700000001
1.113714 8.0994397
1.114714 8.18111
1.115714 8.2625546
1.116714 8.3437711
1.117714 8.4247552
1.118714 8.5055009
1.119714 8.5860014
1.120714 8.6662509
1.121714 8.746247
1.122714 8.8259883
1.123714 8.905475599999999
1.124714 8.984708
1.125714 9.063684199999999
1.126714 9.1423988
1.127714 9.2208475
1.128714 9.299023400000001
1.129714 9.3769215
1.130714 9.4545394
1.131714 9.5318764
1.132714 9.608932600000001
1.133714 9.6857078
1.134714 9.7622
1.135714 9.838404500000001
1.136714 9.914315499999999
1.137714 9.989927699999999
1.138714 10.065240000000001
1.139714 10.14024
1.140714 10.214929999999999
1.141714 10.28932
1.142714 10.3634
1.143714 10.43717
1.144714 10.51063
1.145714 10.583779999999999
1.146714 10.6566
1.147714 10.729099999999999
1.148714 10.80126
1.149714 10.873090000000001
1.150714 10.94459
1.151714 11.01576
1.152714 11.0866
1.153714 11.15709
1.154714 11.22725
1.155714 11.29706
1.156714 11.36652
1.157714 11.43563
1.158714 11.50438
1.159714 11.57278
1.160714 11.640830000000001
1.161714 11.70851
1.162714 11.77585
1.163714 11.84282
1.164714 11.909419999999999
1.165714 11.97565
1.166714 12.0415
1.167714 12.10698
1.168714 12.172080000000001
1.169714 12.2368
1.170714 12.30115
1.171714 12.365120000000001
1.172714 12.4287
1.173714 12.491900000000001
1.174714 12.55471
1.175714 12.61711
1.176714 12.67912
1.177714 12.74073
1.178714 12.801950000000001
1.179714 12.862770000000001
1.180714 12.923200000000001
1.181714 12.983220000000001
1.182714 13.04284
1.183714 13.102050000000002
1.184714 13.160839999999999
1.185714 13.21921
1.186714 13.27717
1.187714 13.33471
1.188714 13.39185
1.189714 13.448570000000002
1.190714 13.504869999999999
1.191714 13.56074
1.192714 13.61618
1.193714 13.67119
1.194714 13.72577
1.195714 13.779910000000001
1.196714 13.83362
1.197714 13.88691
1.198714 13.939770000000001
1.199714 13.992199999999999
1.200714 14.04418
1.201714 14.09572
1.202714 14.146810000000002
1.203714 14.19745
1.204714 14.24764
1.205714 14.297389999999998
1.206714 14.346700000000002
1.207714 14.39557
1.208714 14.44398
1.209714 14.49194
1.210714 14.53944
1.211714 14.586470000000002
1.212714 14.63305
1.213714 14.67917
1.214714 14.72483
1.215714 14.770040000000002
1.216714 14.8148
1.217714 14.85909
1.218714 14.90291
1.219714 14.94626
1.220714 14.98914
1.221714 15.03155
1.222714 15.07349
1.223714 15.11496
1.224714 15.15597
1.225714 15.19651
1.226714 15.236569999999999
1.227714 15.276159999999999
1.228714 15.31527
1.229714 15.35389
1.230714 15.392040000000001
1.231714 15.42972
1.232714 15.46691
1.233714 15.50363
1.234714 15.53987
1.235714 15.575629999999999
1.236714 15.610899999999999
1.237714 15.64568
1.238714 15.679979999999999
1.239714 15.71379
1.240714 15.74712
1.241714 15.779969999999999
1.242714 15.81233
1.243714 15.84421
1.244714 15.87559
1.245714 15.906490000000002
1.246714 15.936900000000001
1.247714 15.96681
1.248714 15.99623
1.249714 16.02516
1.250714 16.053600000000003
1.251714 16.08155
1.252714 16.10901
1.253714 16.13598
1.254714 16.16245
1.255714 16.18842
1.256714 16.2139
1.257714 16.23889
1.258714 16.263379999999998
1.259714 16.287380000000002
1.260714 16.31089
1.261714 16.3339
1.262714 16.35642
1.263714 16.378429999999998
1.264714 16.39996
1.265714 16.42098
1.266714 16.44151
1.267714 16.46155
1.268714 16.481090000000002
1.269714 16.50014
1.270714 16.51869
1.271714 16.53675
1.272714 16.55431
1.273714 16.571369999999998
1.274714 16.58794
1.275714 16.60401
1.276714 16.619590000000002
1.277714 16.63467
1.278714 16.649259999999998
1.279714 16.66336
1.280714 16.676949999999998
1.281714 16.690060000000003
1.282714 16.70267
1.283714 16.71478
1.284714 16.726399999999998
1.285714 16.73753
1.286714 16.748170000000002
1.287714 16.758319999999998
1.288714 16.76797
1.289714 16.77714
1.290714 16.78581
1.291714 16.794
1.292714 16.80169
1.293714 16.808899999999998
1.294714 16.81562
1.295714 16.821849999999998
1.296714 16.82759
1.297714 16.832839999999997
1.298714 16.83761
1.299714 16.84189
1.300714 16.845679999999998
1.301714 16.84899
1.302714 16.85182
1.303714 16.85417
1.304714 16.85603
1.305714 16.85741
1.306714 16.85832
1.307714 16.85874
1.308714 16.858690000000003
1.309714 16.858159999999998
1.310714 16.85715
1.311714 16.85567
1.312714 16.85372
1.313714 16.85129
1.314714 16.84839
1.315714 16.84501
1.316714 16.841169999999998
1.317714 16.836850000000002
1.318714 16.83206
1.319714 16.826810000000002
1.320714 16.821089999999998
1.321714 16.81491
1.322714 16.80826
1.323714 16.80115
1.324714 16.79358
1.325714 16.78555
1.326714 16.77705
1.327714 16.76809
1.328714 16.758680000000002
1.329714 16.74881
1.330714 16.73849
1.331714 16.727719999999998
1.332714 16.7165
1.333714 16.70482
1.334714 16.6927
1.335714 16.680130000000002
1.336714 16.667109999999997
1.337714 16.65365
1.338714 16.63975
1.339714 16.625400000000003
1.340714 16.61062
1.341714 16.595399999999998
1.342714 16.57974
1.343714 16.56364
1.344714 16.54711
1.345714 16.53014
1.346714 16.51274
1.347714 16.494909999999997
1.348714 16.476660000000003
1.349714 16.45798
1.350714 16.43888
1.351714 16.41936
1.352714 16.39941
1.353714 16.37904
1.354714 16.358259999999998
1.355714 16.33705
1.356714 16.31544
1.357714 16.29341
1.358714 16.270979999999998
1.359714 16.24813
1.360714 16.22488
1.361714 16.20123
1.362714 16.17717
1.363714 16.15271
1.364714 16.12785
1.365714 16.10259
1.366714 16.07694
1.367714 16.050890000000003
1.368714 16.02445
1.369714 15.997620000000001
1.370714 15.970400000000001
1.371714 15.94279
1.372714 15.914800000000001
1.373714 15.88643
1.374714 15.857669999999999
1.375714 15.828539999999998
1.376714 15.79903
1.377714 15.769150000000002
1.378714 15.738900000000001
1.379714 15.70829
1.380714 15.677299999999999
1.381714 15.64594
1.382714 15.614220000000001
1.383714 15.582139999999999
1.384714 15.54969
1.385714 15.51688
1.386714 15.483730000000001
1.387714 15.45022
1.388714 15.416369999999999
1.389714 15.38216
1.390714 15.347620000000001
1.391714 15.31273
1.392714 15.277489999999998
1.393714 15.24191
1.394714 15.206
1.395714 15.169759999999998
1.396714 15.13318
1.397714 15.09627
1.398714 15.059030000000002
1.399714 15.021460000000001
1.400714 14.98356
1.401714 14.945339999999998
1.402714 14.9068
1.403714 14.867939999999999
1.404714 14.82878
1.405714 14.78931
1.406714 14.74953
1.407714 14.709449999999999
1.408714 14.66906
1.409714 14.628350000000001
1.410714 14.587349999999999
1.411714 14.54604
1.412714 14.504439999999999
1.413714 14.462549999999998
1.414714 14.42038
1.415714 14.37792
1.416714 14.33517
1.417714 14.29213
1.418714 14.24881
1.419714 14.205200000000001
1.420714 14.16132
1.421714 14.11718
1.422714 14.072770000000002
1.423714 14.028099999999998
1.424714 13.98316
1.425714 13.937959999999999
1.426714 13.892479999999999
1.427714 13.846739999999999
1.428714 13.80073
1.429714 13.75447
1.430714 13.70796
1.431714 13.661209999999999
1.432714 13.61423
1.433714 13.567000000000002
1.434714 13.519519999999998
1.435714 13.4718
1.436714 13.42383
1.437714 13.37563
1.438714 13.3272
1.439714 13.27855
1.440714 13.229679999999998
1.441714 13.1806
1.442714 13.131290000000002
1.443714 13.081760000000001
1.444714 13.032
1.445714 12.982009999999999
1.446714 12.931809999999999
1.447714 12.881409999999999
1.448714 12.830820000000001
1.449714 12.780040000000001
1.450714 12.72906
1.451714 12.67788
1.452714 12.626499999999998
1.453714 12.574910000000001
1.454714 12.52311
1.455714 12.47113
1.456714 12.41896
1.457714 12.36663
1.458714 12.31412
1.459714 12.26144
1.460714 12.20859
1.461714 12.15555
1.462714 12.10233
1.463714 12.048929999999999
1.464714 11.99537
1.465714 11.94166
1.466714 11.8878
1.467714 11.8338
1.468714 11.779639999999999
1.469714 11.72533
1.470714 11.670850000000002
1.471714 11.61621
1.472714 11.56141
1.473714 11.50648
1.474714 11.45141
1.475714 11.39622
1.476714 11.34091
1.477714 11.28548
1.478714 11.229899999999999
1.479714 11.174190000000001
1.480714 11.11834
1.481714 11.06236
1.482714 11.00626
1.483714 10.95006
1.484714 10.89376
1.485714 10.837349999999999
1.486714 10.78084
1.487714 10.724210000000001
1.488714 10.66746
1.489714 10.6106
1.490714 10.55363
1.491714 10.49657
1.492714 10.43943
1.493714 10.38221
1.494714 10.32492
1.495714 10.267529999999999
1.496714 10.21006
1.497714 10.15248
1.498714 10.09481
1.499714 10.03706
1.500714 9.9792361
1.501714 9.921357
1.502714 9.8634236
1.503714 9.805432699999999
1.504714 9.7473763
1.505714 9.689246899999999
1.506714 9.631042200000001
1.507714 9.5727675
1.508714 9.5144339
1.509714 9.4560541
1.510714 9.3976378
1.511714 9.3391865
1.512714 9.2806958
1.513714 9.2221573
1.514714 9.163565199999999
1.515714 9.1049179
1.516714 9.046223000000001
1.517714 8.9874923
1.518714 8.9287393
1.519714 8.8699721
1.520714 8.811193000000001
1.521714 8.752396
1.522714 8.6935729
1.523714 8.634717799999999
1.524714 8.5758291
1.525714 8.5169137
1.526714 8.457984
1.527714 8.3990529
1.528714 8.340127
1.529714 8.2812071
1.530714 8.2222871
1.531714 8.163358299999999
1.532714 8.104416
1.533714 8.045461
1.534714 7.9865015999999995
1.535714 7.927548900000001
1.536714 7.8686148
1.537714 7.8097045000000005
1.538714 7.750818099999999
1.539714 7.6919496
1.540714 7.6330915
1.541714 7.574239400000001
1.542714 7.5153962000000005
1.543714 7.456570899999999
1.544714 7.3977754000000004
1.545714 7.3390193
1.546714 7.280308000000001
1.547714 7.2216392
1.548714 7.1630061
1.549714 7.104402
1.550714 7.0458232999999995
1.551714 6.9872722
1.552714 6.9287567999999995
1.553714 6.870288400000001
1.554714 6.811875100000001
1.555714 6.7535191999999995
1.556714 6.695219900000001
1.557714 6.6369712
1.558714 6.578769499999999
1.559714 6.5206133
1.560714 6.4625062
1.561714 6.4044571999999995
1.562714 6.346476099999999
1.563714 6.2885687
1.564714 6.230736500000001
1.565714 6.1729774
1.566714 6.1152853
1.567714 6.0576566
1.568714 6.0000908
1.569714 5.9425917
1.570714 5.885167
1.571714 5.8278244
1.572714 5.7705697
1.573714 5.7134043000000005
1.574714 5.6563266
1.575714 5.5993333
1.576714 5.5424225
1.577714 5.4855943
1.578714 5.4288525
1.579714 5.3722031
1.580714 5.3156517
1.581714 5.2592024
1.582714 5.2028555
1.583714 5.146609600000001
1.584714 5.0904613
1.585714 5.0344091
1.586714 4.978453699999999
1.587714 4.9225997
1.588714 4.8668522
1.589714 4.8112165
1.590714 4.755697
1.591714 4.7002945
1.592714 4.6450078
1.593714 4.5898352000000004
1.594714 4.5347761
1.595714 4.4798311
1.596714 4.425003
1.597714 4.370296
1.598714 4.3157134
1.599714 4.2612578999999995
1.600714 4.2069301
1.601714 4.152729
1.602714 4.0986542
1.603714 4.0447064
1.604714 3.9908875000000004
1.605714 3.9372005000000003
1.606714 3.8836483
1.607714 3.830234
1.608714 3.7769589999999997
1.609714 3.7238237
1.610714 3.670828
1.611714 3.6179729000000003
1.612714 3.5652582
1.613714 3.5126850000000003
1.614714 3.4602549000000002
1.615714 3.4079696999999998
1.616714 3.3558309
1.617714 3.30384
1.618714 3.2519985
1.619714 3.2003079
1.620714 3.14877
1.621714 3.0973865
1.622714 3.0461583
1.623714 2.9950865
1.624714 2.9441709
1.625714 2.8934119000000003
1.626714 2.8428104
1.627714 2.7923681
1.628714 2.7420871
1.629714 2.6919696
1.630714 2.6420171999999997
1.631714 2.59223
1.632714 2.5426079
1.633714 2.4931502
1.634714 2.4438567
1.635714 2.3947290999999997
1.636714 2.3457700000000004
1.637714 2.2969825
1.638714 2.2483695000000004
1.639714 2.1999324000000002
1.640714 2.1516707
1.641714 2.1035824
1.642714 2.0556653000000003
1.643714 2.0079188
1.644714 1.9603441999999998
1.645714 1.9129453
1.646714 1.8657267000000002
1.647714 1.8186919
1.648714 1.7718431
1.649714 1.725179
1.650714 1.6786968
1.651714 1.6323937
1.652714 1.5862688
1.653714 1.540324
1.654714 1.4945635000000002
1.655714 1.4489923
1.656714 1.4036138999999999
1.657714 1.358429
1.658714 1.3134345
1.659714 1.2686263
1.660714 1.2240005999999999
1.661714 1.1795566
1.662714 1.1352977
1.663714 1.0912296
1.664714 1.0473588
1.665714 1.0036889
1.666714 0.9602204
1.667714 0.9169492899999999
1.668714 0.8738700300000001
1.669714 0.8309782499999999
1.670714 0.7882731000000001
1.671714 0.74575776
1.672714 0.70343846
1.673714 0.66132164
1.674714 0.61941077
1.675714 0.57770507
1.676714 0.53619994
1.677714 0.49488945
1.678714 0.45376964999999997
1.679714 0.41284086000000003
1.680714 0.37210805
1.681714 0.3315788
1.682714 0.29126003
1.683714 0.25115476
1.684714 0.21126077000000001
1.685714 0.17157174
1.686714 0.1320802
1.687714 0.092781347
1.688714 0.053675524999999995
1.689714 0.014768084
1.690714 -0.023933071
1.691714 -0.062421168000000006
1.692714 -0.10069377000000002
1.693714 -0.13875387
1.694714 -0.17660845
1.695714 -0.21426482000000002
1.696714 -0.25172692
1.697714 -0.28899305
1.698714 -0.32605649999999997
1.699714 -0.36290844
1.700714 -0.39954227
1.701714 -0.43595647
1.702714 -0.47215545
1.703714 -0.5081472499999999
1.704714 -0.54393974
1.705714 -0.57953657
1.706714 -0.61493521
1.707714 -0.6501283
1.708714 -0.68510692
1.709714 -0.7198650400000001
1.710714 -0.75440253
1.711714 -0.78872526
1.712714 -0.8228420300000001
1.713714 -0.8567606999999999
1.714714 -0.8904839899999999
1.715714 -0.92400815
1.716714 -0.9573245399999999
1.717714 -0.99042393
1.718714 -1.0233006
1.719714 -1.0559555
1.720714 -1.0883953
1.721714 -1.1206297
1.722714 -1.1526662
1.723714 -1.1845068
1.724714 -1.2161468
1.725714 -1.2475775
1.726714 -1.2787897
1.727714 -1.3097792000000001
1.728714 -1.3405483
1.729714 -1.371105
1.730714 -1.4014591
1.731714 -1.4316172999999999
1.732714 -1.4615804
1.733714 -1.4913421
1.734714 -1.5208926
1.735714 -1.5502228999999998
1.736714 -1.5793297000000002
1.737714 -1.6082169
1.738714 -1.6368937
1.739714 -1.6653705
1.740714 -1.6936546000000001
1.741714 -1.7217455
1.742714 -1.7496364
1.743714 -1.777317
1.744714 -1.8047791
1.745714 -1.8320199
1.746714 -1.8590443
1.747714 -1.8858617000000002
1.748714 -1.9124821
1.749714 -1.938911
1.750714 -1.9651465
1.751714 -1.9911807
1.752714 -2.0170035
1.753714 -2.0426076
1.754714 -2.0679925
1.755714 -2.0931648000000003
1.756714 -2.118136
1.757714 -2.1429158999999998
1.758714 -2.1675091
1.759714 -2.1919128
1.760714 -2.2161176
1.761714 -2.240113
1.762714 -2.2638914999999997
1.763714 -2.2874529
1.764714 -2.3108043
1.765714 -2.3339564
1.766714 -2.3569189
1.767714 -2.3796953
1.768714 -2.4022819
1.769714 -2.42467
1.770714 -2.4468502
1.771714 -2.4688177
1.772714 -2.4905749
1.773714 -2.5121303
1.774714 -2.5334951
1.775714 -2.5546778
1.776714 -2.5756802
1.777714 -2.5964966
1.778714 -2.6171166
1.779714 -2.6375303
1.780714 -2.6577325999999997
1.781714 -2.6777264
1.782714 -2.6975213
1.783714 -2.717129
1.784714 -2.7365578
1.785714 -2.7558094
1.786714 -2.7748782
1.787714 -2.7937545
1.788714 -2.8124295
1.789714 -2.8308999000000004
1.790714 -2.8491698
1.791714 -2.8672489999999997
1.792714 -2.8851483
1.793714 -2.9028738
1.794714 -2.9204249
1.795714 -2.9377941
1.796714 -2.9549709
1.797714 -2.971947
1.798714 -2.9887211000000002
1.799714 -3.0052988
1.800714 -3.0216914
1.801714 -3.03791
1.802714 -3.0539611
1.803714 -3.0698437
1.804714 -3.0855504999999996
1.805714 -3.1010715
1.806714 -3.1163994
1.807714 -3.131533
1.808714 -3.1464782
1.809714 -3.1612455999999995
1.810714 -3.1758446000000005
1.811714 -3.1902798000000003
1.812714 -3.2045491000000004
1.813714 -3.2186441
1.814714 -3.2325557999999996
1.815714 -3.2462779
1.816714 -3.2598116000000004
1.817714 -3.2731637
1.818714 -3.2863457
1.819714 -3.2993671000000004
1.820714 -3.312232
1.821714 -3.3249367000000003
1.822714 -3.3374727
1.823714 -3.3498298
1.824714 -3.362003
1.825714 -3.3739936
1.826714 -3.3858091
1.827714 -3.3974610000000003
1.828714 -3.408958
1.829714 -3.420303
1.830714 -3.431493
1.831714 -3.4425195
1.832714 -3.4533739
1.833714 -3.4640521
1.834714 -3.4745563
1.835714 -3.4848947
1.836714 -3.4950778000000002
1.837714 -3.5051121999999997
1.838714 -3.5149999000000003
1.839714 -3.5247352000000003
1.840714 -3.5343096
1.841714 -3.5437144
1.842714 -3.5529471999999998
1.843714 -3.5620116
1.844714 -3.5709165
1.845714 -3.5796724
1.846714 -3.5882864
1.847714 -3.59676
1.848714 -3.6050878
1.849714 -3.6132619
1.850714 -3.6212750000000002
1.851714 -3.6291253
1.852714 -3.6368161000000003
1.853714 -3.6443561
1.854714 -3.6517546
1.855714 -3.6590174
1.856714 -3.6661446
1.857714 -3.6731306
1.858714 -3.6799669
1.859714 -3.6866479
1.860714 -3.6931723
1.861714 -3.6995448
1.862714 -3.7057746000000003
1.863714 -3.7118699
1.864714 -3.7178356000000004
1.865714 -3.7236713
1.866714 -3.729371
1.867714 -3.7349273000000003
1.868714 -3.7403349
1.869714 -3.7455939000000003
1.870714 -3.7507094
1.871714 -3.7556898
1.872714 -3.7605431
1.873714 -3.7652731000000004
1.874714 -3.7698786999999996
1.875714 -3.7743539
1.876714 -3.7786923
1.877714 -3.7828896
1.878714 -3.7869461
1.879714 -3.790867
1.880714 -3.7946599999999995
1.881714 -3.7983324
1.882714 -3.8018871
1.883714 -3.8053226
1.884714 -3.8086340000000005
1.885714 -3.811815
1.886714 -3.8148627
1.887714 -3.8177781
1.888714 -3.8205661
1.889714 -3.8232345
1.890714 -3.8257893000000003
1.891714 -3.8282324
1.892714 -3.8305618
1.893714 -3.8327724
1.894714 -3.8348584999999997
1.895714 -3.8368169
1.896714 -3.838649
1.897714 -3.8403600000000004
1.898714 -3.8419567000000003
1.899714 -3.8434445999999998
1.900714 -3.8448267
1.901714 -3.8461011000000003
1.902714 -3.8472641000000003
1.903714 -3.8483112999999998
1.904714 -3.8492404000000002
1.905714 -3.8500528999999997
1.906714 -3.8507531999999998
1.907714 -3.8513474
1.908714 -3.8518403
1.909714 -3.8522325000000004
1.910714 -3.8525227
1.911714 -3.8527068
1.912714 -3.8527804999999997
1.913714 -3.8527424999999997
1.914714 -3.8525945999999998
1.915714 -3.8523421000000004
1.916714 -3.8519904
1.917714 -3.8515437
1.918714 -3.8510036
1.919714 -3.8503677
1.920714 -3.8496319000000003
1.921714 -3.8487929999999997
1.922714 -3.8478494000000003
1.923714 -3.8468026
1.924714 -3.8456566999999997
1.925714 -3.8444165000000003
1.926714 -3.8430858
1.927714 -3.8416658
1.928714 -3.8401552
1.929714 -3.8385514
1.930714 -3.8368527
1.931714 -3.8350586
1.932714 -3.8331714000000003
1.933714 -3.8311946999999997
1.934714 -3.8291331
1.935714 -3.8269889
1.936714 -3.8247618999999995
1.937714 -3.8224506999999996
1.938714 -3.820052
1.939714 -3.8175628
1.940714 -3.8149823
1.941714 -3.8123120000000004
1.942714 -3.8095551999999997
1.943714 -3.8067162000000003
1.944714 -3.8037981999999997
1.945714 -3.8008027
1.946714 -3.7977288999999996
1.947714 -3.7945754999999997
1.948714 -3.7913408000000004
1.949714 -3.7880242
1.950714 -3.7846275
1.951714 -3.7811529000000004
1.952714 -3.7776037999999996
1.953714 -3.7739821
1.954714 -3.7702885
1.955714 -3.7665211
1.956714 -3.7626784000000004
1.957714 -3.7587591
1.958714 -3.7547629
1.959714 -3.7506916
1.960714 -3.7465479000000004
1.961714 -3.7423354
1.962714 -3.7380561
1.963714 -3.7337121
1.964714 -3.7293027999999997
1.965714 -3.7248265000000003
1.966714 -3.7202816
1.967714 -3.7156675
1.968714 -3.7109848000000003
1.969714 -3.7062351000000002
1.970714 -3.7014205000000002
1.971714 -3.6965437
1.972714 -3.6916055000000005
1.973714 -3.6866054000000004
1.974714 -3.6815426999999996
1.975714 -3.6764164000000004
1.976714 -3.6712258999999996
1.977714 -3.6659724999999996
1.978714 -3.6606579999999997
1.979714 -3.6552849999999997
1.980714 -3.6498562
1.981714 -3.6443729
1.982714 -3.6388349
1.983714 -3.6332410000000004
1.984714 -3.6275892999999995
1.985714 -3.6218785000000002
1.986714 -3.6161087000000003
1.987714 -3.610282
1.988714 -3.6044013
1.989714 -3.5984694999999998
1.990714 -3.5924884999999995
1.991714 -3.5864588000000004
1.992714 -3.5803795
1.993714 -3.5742483999999997
1.994714 -3.5680644
1.995714 -3.5618274999999997
1.996714 -3.55554
1.997714 -3.5492048
1.998714 -3.5428248000000004
1.999714 -3.5364017
2.000714 -3.5299346000000003
2.001714 -3.5234216999999997
2.002714 -3.5168611000000003
2.003714 -3.5102508999999995
2.004714 -3.5035922999999998
2.005714 -3.4968875
2.006714 -3.4901407000000004
2.007714 -3.4833547
2.008714 -3.4765311
2.009714 -3.4696691
2.010714 -3.4627660999999996
2.011714 -3.4558192
2.012714 -3.4488268000000004
2.013714 -3.4417893999999998
2.014714 -3.4347095000000003
2.015714 -3.4275914999999997
2.016714 -3.4204394
2.017714 -3.4132540000000002
2.018714 -3.4060352000000003
2.019714 -3.3987801999999996
2.020714 -3.3914864000000002
2.021714 -3.3841528000000003
2.022714 -3.3767808
2.023714 -3.3693738
2.024714 -3.3619359
2.025714 -3.3544701000000003
2.026714 -3.3469770000000003
2.027714 -3.3394542
2.028714 -3.3318978
2.029714 -3.3243041
2.030714 -3.3166725
2.031714 -3.3090044
2.032714 -3.3013042
2.033714 -3.2935768
2.034714 -3.285826
2.035714 -3.2780528
2.036714 -3.2702549999999997
2.037714 -3.2624289
2.038714 -3.2545707999999998
2.039714 -3.2466798999999997
2.040714 -3.2387588000000003
2.041714 -3.2308117
2.042714 -3.2228429000000003
2.043714 -3.2148551
2.044714 -3.2068475999999997
2.045714 -3.1988174000000003
2.046714 -3.1907599
2.047714 -3.1826727
2.048714 -3.1745553
2.049714 -3.1664111000000004
2.050714 -3.1582456000000003
2.051714 -3.1500638
2.052714 -3.1418685
2.053714 -3.1336587
2.054714 -3.1254302999999997
2.055714 -3.1171784000000002
2.056714 -3.1088999999999998
2.057714 -3.1005956
2.058714 -3.0922685
2.059714 -3.0839244
2.060714 -3.0755681999999998
2.061714 -3.0672021000000003
2.062714 -3.0588245
2.063714 -3.0504309
2.064714 -3.0420165999999997
2.065714 -3.0335791
2.066714 -3.0251198
2.067714 -3.0166423
2.068714 -3.0081525
2.069714 -2.999655
2.070714 -2.9911501
2.071714 -2.9826358
2.072714 -2.9741067
2.073714 -2.9655587
2.074714 -2.9569902
2.075714 -2.9484035
2.076714 -2.9398041
2.077714 -2.9311979
2.078714 -2.9225891
2.079714 -2.9139781
2.080714 -2.9053614
2.081714 -2.8967332
2.082714 -2.8880887
2.083714 -2.8794258999999998
2.084714 -2.8707474
2.085714 -2.8620584
2.086714 -2.8533643
2.087714 -2.8446686999999997
2.088714 -2.8359713
2.089714 -2.8272683
2.090714 -2.8185545
2.091714 -2.8098265000000002
2.092714 -2.8010843
2.093714 -2.7923323
2.094714 -2.7835762
2.095714 -2.7748216
2.096714 -2.7660706999999998
2.097714 -2.7573217
2.098714 -2.7485695
2.099714 -2.7398085
2.100714 -2.7310355
2.101714 -2.7222508999999997
2.102714 -2.7134592
2.103714 -2.7046667
2.104714 -2.6958786
2.105714 -2.6870962
2.106714 -2.6783172
2.107714 -2.6695365
2.108714 -2.6607489
2.109714 -2.6519518
2.110714 -2.6431466
2.111714 -2.6343377
2.112714 -2.625531
2.113714 -2.61673
2.114714 -2.6079353
2.115714 -2.5991436
2.116714 -2.5903497
2.117714 -2.5815498
2.118714 -2.5727432
2.119714 -2.5639333
2.120714 -2.555126
2.121714 -2.5463272
2.122714 -2.53754
2.123714 -2.5287632
2.124714 -2.5199920000000002
2.125714 -2.5112204
2.126714 -2.5024438
2.127714 -2.4936616000000003
2.128714 -2.484877
2.129714 -2.4760954
2.130714 -2.4673222000000004
2.131714 -2.4585595
2.132714 -2.4498059999999997
2.133714 -2.4410576
2.134714 -2.4323093
2.135714 -2.4235593
2.136714 -2.414809
2.137714 -2.4060631
2.138714 -2.3973277
2.139714 -2.3886064
2.140714 -2.3798995
2.141714 -2.3712028
2.142714 -2.3625102
2.143714 -2.3538163
2.144714 -2.3451194
2.145714 -2.3364222
2.146714 -2.3277305000000004
2.147714 -2.3190508
2.148714 -2.3103867
2.149714 -2.3017379
2.150714 -2.2931004
2.151714 -2.2844689000000002
2.152714 -2.2758393
2.153714 -2.2672117
2.154714 -2.2585895000000002
2.155714 -2.2499785
2.156714 -2.2413833000000003
2.157714 -2.2328053
2.158714 -2.2242416
2.159714 -2.2156861
2.160714 -2.2071332
2.161714 -2.1985803
2.162714 -2.1900298
2.163714 -2.1814872999999997
2.164714 -2.1729603
2.165714 -2.1644536
2.166714 -2.1559678
2.167714 -2.1474984
2.168714 -2.1390388
2.169714 -2.1305831
2.170714 -2.1221291
2.171714 -2.1136795999999998
2.172714 -2.1052409
2.173714 -2.0968193
2.174714 -2.0884186
2.175714 -2.0800374
2.176714 -2.0716704
2.177714 -2.0633113
2.178714 -2.0549553
2.179714 -2.0466028
2.180714 -2.0382588999999998
2.181714 -2.0299312
2.182714 -2.021626
2.183714 -2.0133454
2.184714 -2.0050860999999998
2.185714 -1.9968404
2.186714 -1.9886006
2.187714 -1.9803624999999998
2.188714 -1.9721277
2.189714 -1.9639026
2.190714 -1.955696
2.191714 -1.9475143
2.192714 -1.9393591000000001
2.193714 -1.9312261000000002
2.194714 -1.923107
2.195714 -1.9149942
2.196714 -1.9068842999999998
2.197714 -1.8987800999999997
2.198714 -1.8906888
2.199714 -1.8826189
2.200714 -1.8745758000000001
2.201714 -1.8665589
2.202714 -1.8585619000000002
2.203714 -1.8505756000000002
2.204714 -1.842593
2.205714 -1.8346127
2.206714 -1.8266398
2.207714 -1.8186840999999998
2.208714 -1.8107554000000001
2.209714 -1.8028585
2.210714 -1.7949910999999998
2.211714 -1.7871449000000001
2.212714 -1.7793091
2.213714 -1.7714760999999999
2.214714 -1.7636450000000001
2.215714 -1.7558217
2.216714 -1.7480163
2.217714 -1.7402384
2.218714 -1.7324922999999999
2.219714 -1.7247746000000002
2.220714 -1.7170762999999998
2.221714 -1.7093875
2.222714 -1.7017018
2.223714 -1.6940201
2.224714 -1.6863504000000002
2.225714 -1.6787035
2.226714 -1.6710881
2.227714 -1.6635061999999998
2.228714 -1.6559519000000003
2.229714 -1.6484143
2.230714 -1.6408829
2.231714 -1.6333519
2.232714 -1.6258238
2.233714 -1.6183086
2.234714 -1.6108185000000002
2.235714 -1.6033631
2.236714 -1.5959439999999998
2.237714 -1.5885545
2.238714 -1.5811829
2.239714 -1.5738184
2.240714 -1.5664555
2.241714 -1.5590974
2.242714 -1.551754
2.243714 -1.544437
2.244714 -1.537154
2.245714 -1.5299048000000002
2.246714 -1.5226818
2.247714 -1.5154732
2.248714 -1.5082695
2.249714 -1.5010677000000001
2.250714 -1.4938737
2.251714 -1.4866991
2.252714 -1.4795559
2.253714 -1.4724508
2.254714 -1.4653819000000001
2.255714 -1.4583392000000002
2.256714 -1.4513095999999999
2.257714 -1.4442827
2.258714 -1.4372559
2.259714 -1.4302356999999999
2.260714 -1.4232342
2.261714 -1.4162636
2.262714 -1.4093305
2.263714 -1.4024326
2.264714 -1.3955606
2.265714 -1.3887025000000002
2.266714 -1.3818497
2.267714 -1.3750011
2.268714 -1.3681639
2.269714 -1.3613495
2.270714 -1.3545682
2.271714 -1.3478238
2.272714 -1.3411119
2.273714 -1.3344212
2.274714 -1.3277399
2.275714 -1.3210606
2.276714 -1.3143842
2.277714 -1.30772
2.278714 -1.3010809
2.279714 -1.2944778000000001
2.280714 -1.2879143
2.281714 -1.2813852000000001
2.282714 -1.2748793
2.283714 -1.2683843000000001
2.284714 -1.2618931999999998
2.285714 -1.2554068
2.286714 -1.2489336
2.287714 -1.2424849
2.288714 -1.2360696
2.289714 -1.2296898
2.290714 -1.2233399
2.291714 -1.2170095
2.292714 -1.2106887
2.293714 -1.2043732
2.294714 -1.1980663
2.295714 -1.1917775
2.296714 -1.185518
2.297714 -1.179295
2.298714 -1.1731086
2.299714 -1.1669515
2.300714 -1.1608123
2.301714 -1.1546811000000001
2.302714 -1.1485539
2.303714 -1.1424345
2.304714 -1.1363322
2.305714 -1.1302578
2.306714 -1.1242184
2.307714 -1.1182139
2.308714 -1.1122378
2.309714 -1.1062802999999999
2.310714 -1.1003333
2.311714 -1.0943942
2.312714 -1.0884669
2.313714 -1.0825596
2.314714 -1.0766807999999999
2.315714 -1.0708349000000001
2.316714 -1.0650199
2.317714 -1.0592287
2.318714 -1.0534525
2.319714 -1.0476849
2.320714 -1.0419254
2.321714 -1.0361795
2.322714 -1.0304563
2.323714 -1.0247638
2.324714 -1.0191058
2.325714 -1.01348
2.326714 -1.0078794
2.327714 -1.0022955
2.328714 -0.9967224699999999
2.329714 -0.99115958
2.330714 -0.9856112300000001
2.331714 -0.9800844799999999
2.332714 -0.9745854899999999
2.333714 -0.96911658
2.334714 -0.9636751400000001
2.335714 -0.9582551200000001
2.336714 -0.9528504700000001
2.337714 -0.94745792
2.338714 -0.9420786999999999
2.339714 -0.9367179099999999
2.340714 -0.9313818999999999
2.341714 -0.9260753199999999
2.342714 -0.9207986300000001
2.343714 -0.9155482100000001
2.344714 -0.9103178999999999
2.345714 -0.90510221
2.346714 -0.8998985399999999
2.347714 -0.89470837
2.348714 -0.8895363700000001
2.349714 -0.88438774
2.350714 -0.87926602
2.351714 -0.8741714100000001
2.352714 -0.8691010100000001
2.353714 -0.8640504400000001
2.354714 -0.8590162700000001
2.355714 -0.8539976600000001
2.356714 -0.84899655
2.357714 -0.8440166699999999
2.358714 -0.8390615699999999
2.359714 -0.83413254
2.360714 -0.82922848
2.361714 -0.82434621
2.362714 -0.8194821
2.363714 -0.8146341899999999
2.364714 -0.80980258
2.365714 -0.8049896000000001
2.366714 -0.80019804
2.367714 -0.79543013
2.368714 -0.79068616
2.369714 -0.78596454
2.370714 -0.78126267
2.371714 -0.77657835
2.372714 -0.77191102
2.373714 -0.7672618099999999
2.374714 -0.76263295
2.375714 -0.75802649
2.376714 -0.75344327
2.377714 -0.74888272
2.378714 -0.74434322
2.379714 -0.73982319
2.380714 -0.73532206
2.381714 -0.73084063
2.382714 -0.72638057
2.383714 -0.7219434299999999
2.384714 -0.71752961
2.385714 -0.71313786
2.386714 -0.70876596
2.387714 -0.70441146
2.388714 -0.70007318
2.389714 -0.69575161
2.390714 -0.69144866
2.391714 -0.6871666799999999
2.392714 -0.68290709
2.393714 -0.67866975
2.394714 -0.6744531
2.395714 -0.67025488
2.396714 -0.66607357
2.397714 -0.66190953
2.398714 -0.65776482
2.399714 -0.65364232
2.400714 -0.64954422
2.401714 -0.6454709000000001
2.402714 -0.6414203
2.403714 -0.6373888799999999
2.404714 -0.6333733
2.405714 -0.62937196
2.406714 -0.6253858999999999
2.407714 -0.62141828
2.408714 -0.61747301
2.409714 -0.61355261
2.410714 -0.60965698
2.411714 -0.60578343
2.412714 -0.6019279399999999
2.413714 -0.5980872100000001
2.414714 -0.59426031
2.415714 -0.59044929
2.416714 -0.5866583400000001
2.417714 -0.58289161
2.418714 -0.57915109
2.419714 -0.57543553
2.420714 -0.57174098
2.421714 -0.56806253
2.422714 -0.5643968
2.423714 -0.56074359
2.424714 -0.5571060800000001
2.425714 -0.55348934
2.426714 -0.54989783
2.427714 -0.54633319
2.428714 -0.54279314
2.429714 -0.53927265
2.430714 -0.5357660799999999
2.431714 -0.53227008
2.432714 -0.52878507
2.433714 -0.52531515
2.434714 -0.52186614
2.435714 -0.5184428799999999
2.436714 -0.51504672
2.437714 -0.511675
2.438714 -0.50832233
2.439714 -0.50498331
2.440714 -0.50165509
2.441714 -0.49833888000000004
2.442714 -0.49503949
2.443714 -0.49176276999999996
2.444714 -0.48851287
2.445714 -0.48528994000000003
2.446714 -0.48209005
2.447714 -0.47890684
2.448714 -0.47573460999999995
2.449714 -0.47257109999999997
2.450714 -0.46941857
2.451714 -0.46628284999999997
2.452714 -0.46317051000000004
2.453714 -0.46008569000000005
2.454714 -0.45702829999999994
2.455714 -0.45399376999999996
2.456714 -0.45097549000000003
2.457714 -0.44796779000000003
2.458714 -0.44496865
2.459714 -0.44198058999999995
2.460714 -0.4390094
2.461714 -0.4360612
2.462714 -0.4331396
2.463714 -0.43024374000000004
2.464714 -0.42736889
2.465714 -0.4245088
2.466714 -0.42165872
2.467714 -0.41881786
2.468714 -0.41598976000000004
2.469714 -0.4131807
2.470714 -0.41039656
2.471714 -0.40763994
2.472714 -0.40490883
2.473714 -0.40219738
2.474714 -0.39949872999999997
2.475714 -0.396808
2.476714 -0.39412472000000004
2.477714 -0.39145281
2.478714 -0.38879879
2.479714 -0.38616869
2.480714 -0.38356511
2.481714 -0.38098623
2.482714 -0.37842676999999997
2.483714 -0.37588056
2.484714 -0.37334361
2.485714 -0.37081590999999997
2.486714 -0.36830131
2.487714 -0.36580553
2.488714 -0.36333327000000004
2.489714 -0.36088577
2.490714 -0.35846026
2.491714 -0.35605126
2.492714 -0.35365322
2.493714 -0.35126328
2.494714 -0.34888268
2.495714 -0.34651621
2.496714 -0.34416998000000004
2.497714 -0.34184855999999997
2.498714 -0.33955281000000004
2.499714 -0.33727949
2.500714 -0.3350229
2.501714 -0.33277739
2.502714 -0.33053989
2.503714 -0.32831116
2.504714 -0.32609524
2.505714 -0.32389723
2.506714 -0.32172089
2.507714 -0.31956688
2.508714 -0.31743255000000004
2.509714 -0.31531346
2.510714 -0.31320564
2.511714 -0.31110761
2.512714 -0.30902105
2.513714 -0.30695
2.514714 -0.30489885
2.515714 -0.30287013
2.516714 -0.30086327
2.517714 -0.29887485
2.518714 -0.29690014
2.519714 -0.29493531
2.520714 -0.29297909
2.521714 -0.29103334999999997
2.522714 -0.28910199000000003
2.523714 -0.28718926
2.524714 -0.28529766
2.525714 -0.28342702
2.526714 -0.28157469
2.527714 -0.27973697999999997
2.528714 -0.27791085
2.529714 -0.27609533
2.530714 -0.27429173
2.531714 -0.27250289
2.532714 -0.27073154
2.533714 -0.26897902
2.534714 -0.26724467
2.535714 -0.2655261
2.536714 -0.26382052
2.537714 -0.26212605
2.538714 -0.26044252
2.539714 -0.25877156
2.540714 -0.25711567
2.541714 -0.25547703
2.542714 -0.25385639
2.543714 -0.25225284000000003
2.544714 -0.25066424
2.545714 -0.24908816
2.546714 -0.24752302999999998
2.547714 -0.24596872
2.548714 -0.24442645
2.549714 -0.24289819
2.550714 -0.24138568000000002
2.551714 -0.23988981
2.552714 -0.23841036000000002
2.553714 -0.23694625
2.554714 -0.23549620999999998
2.555714 -0.23405921999999998
2.556714 -0.23263494999999998
2.557714 -0.23122364999999998
2.558714 -0.2298258
2.559714 -0.22844174
2.560714 -0.22707151
2.561714 -0.22571472999999997
2.562714 -0.22437093
2.563714 -0.22303969999999998
2.564714 -0.22172092
2.565714 -0.22041476
2.566714 -0.21912155
2.567714 -0.21784170999999997
2.568714 -0.2165756
2.569714 -0.21532355
2.570714 -0.21408577
2.571714 -0.21286234
2.572714 -0.21165309
2.573714 -0.21045755000000002
2.574714 -0.209275
2.575714 -0.20810449
2.576714 -0.20694530000000003
2.577714 -0.20579712
2.578714 -0.20466044000000003
2.579714 -0.20353629
2.580714 -0.20242592
2.581714 -0.20133017
2.582714 -0.20024902
2.583714 -0.19918149000000002
2.584714 -0.19812593
2.585714 -0.19708076
2.586714 -0.19604515
2.587714 -0.19501948
2.588714 -0.19400520000000002
2.589714 -0.19300409999999998
2.590714 -0.19201743000000002
2.591714 -0.19104526
2.592714 -0.19008631
2.593714 -0.1891386
2.594714 -0.18820041
2.595714 -0.18727127
2.596714 -0.18635232000000002
2.597714 -0.18544579
2.598714 -0.18455401
2.599714 -0.18367812
2.600714 -0.18281726
2.601714 -0.18196879
2.602714 -0.18112931999999998
2.603714 -0.1802962
2.604714 -0.17946884
2.605714 -0.178649
2.606714 -0.1778401
2.607714 -0.17704563
2.608714 -0.17626756
2.609714 -0.17550536
2.610714 -0.17475626
2.611714 -0.17401656000000001
2.612714 -0.17328353
2.613714 -0.17255666
2.614714 -0.17183801
2.615714 -0.17113119
2.616714 -0.1704394
2.617714 -0.1697638
2.618714 -0.16910267
2.619714 -0.1684521
2.620714 -0.16780773
2.621714 -0.16716693000000002
2.622714 -0.16653019
2.623714 -0.16590096999999998
2.624714 -0.16528427
2.625714 -0.16468422
2.626714 -0.16410205
2.627714 -0.16353547
2.628714 -0.16297962
2.629714 -0.16242939
2.630714 -0.16188183
2.631714 -0.1613376
2.632714 -0.16080064
2.633714 -0.16027632
2.634714 -0.15976876
2.635714 -0.15927878
2.636714 -0.15880342
2.637714 -0.15833733
2.638714 -0.15787532
2.639714 -0.15741496
2.640714 -0.15695773000000002
2.641714 -0.15650835000000002
2.642714 -0.15607245
2.643714 -0.15565364
2.644714 -0.15525160999999998
2.645714 -0.15486204
2.646714 -0.15447858
2.647714 -0.15409586
2.648714 -0.15371217
2.649714 -0.15333043
2.650714 -0.15295699000000001
2.651714 -0.15259867
2.652714 -0.15225965
2.653714 -0.15193941
2.654714 -0.15163304
2.655714 -0.15133353000000002
2.656714 -0.15103513
2.657714 -0.15073605
2.658714 -0.15043921000000002
2.659714 -0.15015071
2.660714 -0.14987664
2.661714 -0.14961992
2.662714 -0.14937872
2.663714 -0.14914715
2.664714 -0.14891814
2.665714 -0.14868685999999998
2.666714 -0.14845327
2.667714 -0.14822234
2.668714 -0.14800181
2.669714 -0.14779852999999998
2.670714 -0.14761512000000002
2.671714 -0.14744865000000001
2.672714 -0.1472919
2.673714 -0.14713667
2.674714 -0.1469777
2.675714 -0.14681506
2.676714 -0.14665418
2.677714 -0.14650307
2.678714 -0.14636854000000002
2.679714 -0.14625287
2.680714 -0.14615272
2.681714 -0.14606084
2.682714 -0.14596969
2.683714 -0.14587516
2.684714 -0.1457787
2.685714 -0.14568662000000002
2.686714 -0.14560699
2.687714 -0.14554563
2.688714 -0.14550302
2.689714 -0.14547385999999998
2.690714 -0.14544941
2.691714 -0.14542162
2.692714 -0.14538697
2.693714 -0.14534820999999998
2.694714 -0.14531312999999998
2.695714 -0.14529095
2.696714 -0.14528792000000001
2.697714 -0.14530431
2.698714 -0.14533434
2.699714 -0.14536893
2.700714 -0.14539999
2.701714 -0.14542432
2.702714 -0.14544502
2.703714 -0.1454699
2.704714 -0.14550757
2.705714 -0.14556323
2.706714 -0.14563600000000002
2.707714 -0.14571942000000002
2.708714 -0.14580458999999998
2.709714 -0.14588463000000002
2.710714 -0.14595814000000001
2.711714 -0.14603011
2.712714 -0.14610954
2.713714 -0.14620515
2.714714 -0.14632106
2.715714 -0.1464546
2.716714 -0.14659739
2.717714 -0.14673908
2.718714 -0.14687215
2.719714 -0.14699537
2.720714 -0.1471143
2.721714 -0.14723862000000001
2.722714 -0.14737751
2.723714 -0.14753536
2.724714 -0.14770982000000002
2.725714 -0.14789314
2.726714 -0.14807608
2.727714 -0.14825248000000002
2.728714 -0.14842236
2.729714 -0.14859186
2.730714 -0.14877016999999998
2.731714 -0.14896487
2.732714 -0.14917811
2.733714 -0.14940521999999998
2.734714 -0.14963683
2.735714 -0.14986317000000002
2.736714 -0.15007873
2.737714 -0.15028495
2.738714 -0.15048955
2.739714 -0.15070301
2.740714 -0.15093361
2.741714 -0.15118358
2.742714 -0.15144817
2.743714 -0.15171788
2.744714 -0.15198308
2.745714 -0.15223855
2.746714 -0.1524859
2.747714 -0.15273264
2.748714 -0.15298851
2.749714 -0.15326068
2.750714 -0.1535503
2.751714 -0.15385195999999998
2.752714 -0.15415635
2.753714 -0.1544548
2.754714 -0.15474347
2.755714 -0.15502525
2.756714 -0.15530834999999998
2.757714 -0.15560226
2.758714 -0.15591312999999998
2.759714 -0.15624067
2.760714 -0.15657817000000002
2.761714 -0.1569156
2.762714 -0.15724431
2.763714 -0.15756112
2.764714 -0.15786979
2.765714 -0.15817931
2.766714 -0.1584996
2.767714 -0.15883697000000002
2.768714 -0.15919118
2.769714 -0.1595557
2.770714 -0.1599209
2.771714 -0.16027866999999998
2.772714 -0.16062615
2.773714 -0.160967
2.774714 -0.16130945
2.775714 -0.16166217
2.776714 -0.16203006
2.777714 -0.16241181
2.778714 -0.16280058
2.779714 -0.16318732
2.780714 -0.16356518
2.781714 -0.1639328
2.782714 -0.16429502999999998
2.783714 -0.16466068
2.784714 -0.16503824
2.785714 -0.16543185000000002
2.786714 -0.1658393
2.787714 -0.16625295
2.788714 -0.16666333
2.789714 -0.16706342999999998
2.790714 -0.1674519
2.791714 -0.16783361
2.792714 -0.16821721
2.793714 -0.16861107
2.794714 -0.16901948
2.795714 -0.16944072000000002
2.796714 -0.16986813
2.797714 -0.17029342
2.798714 -0.17071068
2.799714 -0.17111917
2.800714 -0.17152349
2.801714 -0.1719313
2.802714 -0.17234946
2.803714 -0.17278072
2.804714 -0.17322225
2.805714 -0.17366697
2.806714 -0.1741069
2.807714 -0.17453688
2.808714 -0.17495703999999998
2.809714 -0.17537271999999998
2.810714 -0.17579201
2.811714 -0.17622196
2.812714 -0.17666533999999998
2.813714 -0.1771194
2.814714 -0.17757724
2.815714 -0.17803096000000002
2.816714 -0.17847533
2.817714 -0.17891002
2.818714 -0.17933965
2.819714 -0.17977144
2.820714 -0.18021173999999998
2.821714 -0.18066316
2.822714 -0.18112338
2.823714 -0.18158642
2.824714 -0.18204557999999998
2.825714 -0.18249658000000002
2.826714 -0.18293959
2.827714 -0.18337903
2.828714 -0.18382138
2.829714 -0.18427206
2.830714 -0.18473278
2.831714 -0.18520075
2.832714 -0.18566995
2.833714 -0.18613391999999998
2.834714 -0.18658881
2.835714 -0.18703518
2.836714 -0.18747773
2.837714 -0.18792314
2.838714 -0.18837708
2.839714 -0.18884157999999998
2.840714 -0.1893142
2.841714 -0.18978915
2.842714 -0.19025992
2.843714 -0.19072219
2.844714 -0.1911756
2.845714 -0.19162379
2.846714 -0.19207251
2.847714 -0.19252695
2.848714 -0.19298937
2.849714 -0.19345824
2.850714 -0.19392906
2.851714 -0.19439672
2.852714 -0.19485797
2.853714 -0.19531296999999997
2.854714 -0.19576518999999998
2.855714 -0.19621977
2.856714 -0.19668089
2.857714 -0.19714976999999997
2.858714 -0.19762375999999998
2.859714 -0.19809755
2.860714 -0.19856531
2.861714 -0.19902328
2.862714 -0.19947151
2.863714 -0.19991379
2.864714 -0.2003561
2.865714 -0.200804
2.866714 -0.2012603
2.867714 -0.20172403
2.868714 -0.20219102
2.869714 -0.20265592999999998
2.870714 -0.20311468
2.871714 -0.20356618
2.872714 -0.20401264
2.873714 -0.20445827
2.874714 -0.20490712
2.875714 -0.20536103
2.876714 -0.20581866
2.877714 -0.20627610000000002
2.878714 -0.20672879
2.879714 -0.20717375
2.880714 -0.20761117
2.881714 -0.20804451999999998
2.882714 -0.2084791
2.883714 -0.20891973000000003
2.884714 -0.20936853000000002
2.885714 -0.20982383000000002
2.886714 -0.21028080999999998
2.887714 -0.21073345999999998
2.888714 -0.21117721
2.889714 -0.21161080999999998
2.890714 -0.21203676999999999
2.891714 -0.21246008000000002
2.892714 -0.21288593
2.893714 -0.21331740999999999
2.894714 -0.2137542
2.895714 -0.21419287999999997
2.896714 -0.21462869
2.897714 -0.21505797999999998
2.898714 -0.21547985
2.899714 -0.21589667999999998
2.900714 -0.21631287000000002
2.901714 -0.21673262
2.902714 -0.21715779
2.903714 -0.2175868
2.904714 -0.21801521
2.905714 -0.2184378
2.906714 -0.21885096
2.907714 -0.21925457
2.908714 -0.2196522
2.909714 -0.22004968
2.910714 -0.22045255
2.911714 -0.22086354000000002
2.912714 -0.22128138
2.913714 -0.22170136000000001
2.914714 -0.22211736
2.915714 -0.22252453
2.916714 -0.22292135
2.917714 -0.22331011
2.918714 -0.22369556
2.919714 -0.22408252
2.920714 -0.22447354
2.921714 -0.22486777
2.922714 -0.22526139
2.923714 -0.22564977
2.924714 -0.22602985
2.925714 -0.22640182
2.926714 -0.22676932
2.927714 -0.22713775
2.928714 -0.22751179
2.929714 -0.227893
2.930714 -0.22827894
2.931714 -0.22866409
2.932714 -0.22904230000000003
2.933714 -0.22940947999999997
2.934714 -0.22976544999999998
2.935714 -0.23011407
2.936714 -0.23046131
2.937714 -0.23081258000000002
2.938714 -0.23117031000000002
2.939714 -0.23153281999999997
2.940714 -0.23189541
2.941714 -0.23225248
2.942714 -0.2326004
2.943714 -0.23293907
2.944714 -0.2332719
2.945714 -0.23360401000000003
2.946714 -0.23393962000000001
2.947714 -0.2342799
2.948714 -0.23462237
2.949714 -0.23496209
2.950714 -0.23529415
2.951714 -0.23561616000000002
2.952714 -0.23592955000000002
2.953714 -0.23623912000000002
2.954714 -0.23655077
2.955714 -0.23686874000000002
2.956714 -0.23719354
2.957714 -0.2375216
2.958714 -0.23784675000000002
2.959714 -0.238163
2.960714 -0.23846724000000002
2.961714 -0.23876044
2.962714 -0.23904715
2.963714 -0.23933321
2.964714 -0.23962305999999997
2.965714 -0.23991773
2.966714 -0.24021456
2.967714 -0.24050883999999997
2.968714 -0.24079615
2.969714 -0.24107479999999998
2.970714 -0.24134656
2.971714 -0.24161586000000002
2.972714 -0.24188733999999998
2.973714 -0.24216353999999998
2.974714 -0.24244331000000002
2.975714 -0.24272220000000003
2.976714 -0.24299437999999998
2.977714 -0.2432554
2.978714 -0.24350432
2.979714 -0.24374422999999998
2.980714 -0.24398086000000002
2.981714 -0.24422009
2.982714 -0.24446531
2.983714 -0.244716
2.984714 -0.24496815000000002
2.985714 -0.24521637000000002
2.986714 -0.24545641999999998
2.987714 -0.24568711
2.988714 -0.24591074
2.989714 -0.24613171999999997
2.990714 -0.24635422
2.991714 -0.24657995
2.992714 -0.24680735
2.993714 -0.24703236
2.994714 -0.24725043
2.995714 -0.2474589
2.996714 -0.24765842000000002
2.997714 -0.24785271
2.998714 -0.24804685
2.999714 -0.24824485000000002
3.000714 -0.24844773999999997
3.001714 -0.24865293
3.002714 -0.24885554000000001
3.003714 -0.24905049
3.004714 -0.24923498
3.005714 -0.24940968000000002
3.006714 -0.24957822
3.007714 -0.24974553000000002
3.008714 -0.24991543
3.009714 -0.25008889
3.010714 -0.25026377
3.011714 -0.25043595
3.012714 -0.25060154
3.013714 -0.2507587
3.014714 -0.2509085
3.015714 -0.25105425
3.016714 -0.2511997
3.017714 -0.25134706
3.018714 -0.25149584
3.019714 -0.25164295999999997
3.020714 -0.25178441
3.021714 -0.25191712
3.022714 -0.25204065999999997
3.023714 -0.25215754
3.024714 -0.2522721
3.025714 -0.25238849
3.026714 -0.25250891
3.027714 -0.25263254
3.028714 -0.25275601
3.029714 -0.25287508000000003
3.030714 -0.25298655999999997
3.031714 -0.25308963
3.032714 -0.25318607000000004
3.033714 -0.25327911
3.034714 -0.25337171
3.035714 -0.25346505
3.036714 -0.25355804
3.037714 -0.25364798
3.038714 -0.25373211
3.039714 -0.25380901
3.040714 -0.25387951
3.041714 -0.25394629
3.042714 -0.25401248000000004
3.043714 -0.25408021000000003
3.044714 -0.25414939
3.045714 -0.25421777
3.046714 -0.25428196000000003
3.047714 -0.254339
3.048714 -0.25438776
3.049714 -0.25442940999999997
3.050714 -0.2544668
3.051714 -0.25450306
3.052714 -0.25454017
3.053714 -0.25457817
3.054714 -0.25461526
3.055714 -0.25464897000000003
3.056714 -0.25467733000000004
3.057714 -0.25469989
3.058714 -0.25471784
3.059714 -0.25473314
3.060714 -0.25474741
3.061714 -0.25476096
3.062714 -0.25477251
3.063714 -0.25477986999999996
3.064714 -0.25478108
3.065714 -0.25477551
3.066714 -0.25476427
3.067714 -0.25474974
3.068714 -0.25473456
3.069714 -0.25472037999999997
3.070714 -0.25470715
3.071714 -0.25469321
3.072714 -0.25467609999999996
3.073714 -0.25465386
3.074714 -0.2546258
3.075714 -0.25459274
3.076714 -0.25455628
3.077714 -0.25451793
3.078714 -0.25447812
3.079714 -0.254436
3.080714 -0.25439002
3.081714 -0.25433877
3.082714 -0.25428197999999996
3.083714 -0.25422082
3.084714 -0.25415742
3.085714 -0.25409393
3.086714 -0.25403127000000003
3.087714 -0.25396871
3.088714 -0.25390405
3.089714 -0.25383469
3.090714 -0.25375879
3.091714 -0.25367613
3.092714 -0.25358819
3.093714 -0.25349731999999997
3.094714 -0.25340552
3.095714 -0.25331338000000003
3.096714 -0.25321993
3.097714 -0.25312309
3.098714 -0.253021
3.099714 -0.25291299
3.100714 -0.25280018
3.101714 -0.25268493
3.102714 -0.25256958
3.103714 -0.25245526
3.104714 -0.25234108
3.105714 -0.25222441
3.106714 -0.25210211
3.107714 -0.25197202
3.108714 -0.25183421
3.109714 -0.25169095
3.110714 -0.25154573
3.111714 -0.25140166
3.112714 -0.25125993
3.113714 -0.25111921
3.114714 -0.25097637
3.115714 -0.25082799
3.116714 -0.25067206
3.117714 -0.25050902999999997
3.118714 -0.25034163000000004
3.119714 -0.25017334
3.120714 -0.25000665
3.121714 -0.24984172
3.122714 -0.24967608
3.123714 -0.24950593000000001
3.124714 -0.24932802
3.125714 -0.24914141
3.126714 -0.24894814
3.127714 -0.24875237
3.128714 -0.24855854
3.129714 -0.24836911
3.130714 -0.24818331000000002
3.131714 -0.24799737000000002
3.132714 -0.24780624
3.133714 -0.24760594000000002
3.134714 -0.24739547999999997
3.135714 -0.24717736999999998
3.136714 -0.24695635999999999
3.137714 -0.24673718000000003
3.138714 -0.24652213
3.139714 -0.24631007
3.140714 -0.24609686999999997
3.141714 -0.24587752
3.142714 -0.24564872
3.143714 -0.24541058000000002
3.144714 -0.24516664
3.145714 -0.24492221
3.146714 -0.24468177
3.147714 -0.24444659000000002
3.148714 -0.24421397
3.149714 -0.24397847999999997
3.150714 -0.24373448
3.151714 -0.24347890000000003
3.152714 -0.24321284
3.153714 -0.24294121999999999
3.154714 -0.24267045999999998
3.155714 -0.24240545
3.156714 -0.24214722
3.157714 -0.24189234
3.158714 -0.24163453
3.159714 -0.24136767999999997
3.160714 -0.2410887
3.161714 -0.24079905999999998
3.162714 -0.24050397
3.163714 -0.24020986
3.164714 -0.23992122
3.165714 -0.23963844999999998
3.166714 -0.23935761000000003
3.167714 -0.23907244
3.168714 -0.23877758
3.169714 -0.23847139
3.170714 -0.23815682999999999
3.171714 -0.23784029999999998
3.172714 -0.23752847
3.173714 -0.23722501999999998
3.174714 -0.23692871999999998
3.175714 -0.23663375000000003
3.176714 -0.2363323
3.177714 -0.23601821
3.178714 -0.2356898
3.179714 -0.23535071
3.180714 -0.23500815000000003
3.181714 -0.23466953999999998
3.182714 -0.23433899
3.183714 -0.2340155
3.184714 -0.23369356
3.185714 -0.23336599
3.186714 -0.23302752999999998
3.187714 -0.23267746
3.188714 -0.23232002000000002
3.189714 -0.23196223
3.190714 -0.2316104
3.191714 -0.23126691
3.192714 -0.23092881
3.193714 -0.23058921
3.194714 -0.23024043000000002
3.195714 -0.22987779
3.196714 -0.22950198
3.197714 -0.22911881
3.198714 -0.22873662
3.199714 -0.22836241000000002
3.200714 -0.22799852
3.201714 -0.22764162
3.202714 -0.22728421999999998
3.203714 -0.22691835
3.204714 -0.22653928
3.205714 -0.22614766
3.206714 -0.22574919
3.207714 -0.22535165999999998
3.208714 -0.22496115
3.209714 -0.22457913000000002
3.210714 -0.22420166
3.211714 -0.22382148999999998
3.212714 -0.2234316
3.213714 -0.22302874999999997
3.214714 -0.22261518
3.215714 -0.22219748
3.216714 -0.22178353
3.217714 -0.22137859000000001
3.218714 -0.22098271000000003
3.219714 -0.22059055
3.220714 -0.22019392000000002
3.221714 -0.21978565
3.222714 -0.21936302
3.223714 -0.21892906999999998
3.224714 -0.21849121
3.225714 -0.21805773
3.226714 -0.21763392999999998
3.227714 -0.21721972
3.228714 -0.21680979999999997
3.229714 -0.21639632
3.230714 -0.21597268
3.231714 -0.21553666
3.232714 -0.21509139
3.233714 -0.21464366000000001
3.234714 -0.21420047
3.235714 -0.21376552000000001
3.236714 -0.21333732
3.237714 -0.21290998
3.238714 -0.21247602999999998
3.239714 -0.21203011
3.240714 -0.21157175999999997
3.241714 -0.21110568
3.242714 -0.21063959999999998
3.243714 -0.21018069000000003
3.244714 -0.20973212000000002
3.245714 -0.20929168
3.246714 -0.20885273999999998
3.247714 -0.20840755
3.248714 -0.20795076
3.249714 -0.20748195
3.250714 -0.20700577
3.251714 -0.20652944
3.252714 -0.20605939999999998
3.253714 -0.20559813999999998
3.254714 -0.20514311999999998
3.255714 -0.20468809999999998
3.256714 -0.2042263
3.257714 -0.20375370999999998
3.258714 -0.20327093
3.259714 -0.20278295999999998
3.260714 -0.20229656000000001
3.261714 -0.20181690000000002
3.262714 -0.2013451
3.263714 -0.20087757000000003
3.264714 -0.20040784
3.265714 -0.19992969000000002
3.266714 -0.19944025999999998
3.267714 -0.19894146999999998
3.268714 -0.19843920999999998
3.269714 -0.19794053
3.270714 -0.19745040000000003
3.271714 -0.19696937
3.272714 -0.19649344
3.273714 -0.19601593
3.274714 -0.19553068999999998
3.275714 -0.19503490999999998
3.276714 -0.19453026999999998
3.277714 -0.19402187
3.278714 -0.19351564000000002
3.279714 -0.19301537
3.280714 -0.19252092
3.281714 -0.19202847
3.282714 -0.19153251000000002
3.283714 -0.19102874
3.284714 -0.19051632999999998
3.285714 -0.18999839
3.286714 -0.18948056
3.287714 -0.1889683
3.288714 -0.18846423
3.289714 -0.18796685999999999
3.290714 -0.18747121
3.291714 -0.18697116
3.292714 -0.18646229
3.293714 -0.1859439
3.294714 -0.18541915
3.295714 -0.18489354
3.296714 -0.18437217
3.297714 -0.18385745
3.298714 -0.18334808
3.299714 -0.18283983
3.300714 -0.18232783
3.301714 -0.18180894
3.302714 -0.18128331
3.303714 -0.18075417
3.304714 -0.18022616
3.305714 -0.17970289
3.306714 -0.17918515999999998
3.307714 -0.17867049
3.308714 -0.17815435
3.309714 -0.17763241
3.310714 -0.17710271
3.311714 -0.17656669
3.312714 -0.17602855
3.313714 -0.17549339
3.314714 -0.17496479
3.315714 -0.17444330000000002
3.316714 -0.17392619
3.317714 -0.17340891
3.318714 -0.17288718
3.319714 -0.17235898
3.320714 -0.17182530999999998
3.321714 -0.17128944000000002
3.322714 -0.17075511999999998
3.323714 -0.17022464
3.324714 -0.16969767
3.325714 -0.16917151
3.326714 -0.16864251
3.327714 -0.16810801
3.328714 -0.16756785000000002
3.329714 -0.16702453
3.330714 -0.16648215
3.331714 -0.16594451000000002
3.332714 -0.16541334
3.333714 -0.1648875
3.334714 -0.16436351999999999
3.335714 -0.16383725000000002
3.336714 -0.16330577000000002
3.337714 -0.16276862
3.338714 -0.16222786
3.339714 -0.16168692
3.340714 -0.16114885
3.341714 -0.16061481
3.342714 -0.16008356999999998
3.343714 -0.15955227
3.344714 -0.15901795
3.345714 -0.15847908
3.346714 -0.15793645
3.347714 -0.15739282999999998
3.348714 -0.15685164
3.349714 -0.15631531999999998
3.350714 -0.15578414000000002
3.351714 -0.15525607
3.352714 -0.15472777999999998
3.353714 -0.15419623
3.354714 -0.15366011000000002
3.355714 -0.15312048
3.356714 -0.15258015
3.357714 -0.15204232
3.358714 -0.15150904999999998
3.359714 -0.15098026
3.360714 -0.15045385
3.361714 -0.14992673
3.362714 -0.14939638
3.363714 -0.14886199
3.364714 -0.14832488
3.365714 -0.14778769
3.366714 -0.14725316
3.367714 -0.14672267
3.368714 -0.14619562
3.369714 -0.14566979
3.370714 -0.14514248000000002
3.371714 -0.14461187
3.372714 -0.14407804
3.373714 -0.14354293999999998
3.374714 -0.14300959
3.375714 -0.14248054000000002
3.376714 -0.14195677
3.377714 -0.14143717
3.378714 -0.14091901999999998
3.379714 -0.14039937000000002
3.380714 -0.13987626
3.381714 -0.13934964
3.382714 -0.13882129
3.383714 -0.13829385
3.384714 -0.13776951
3.385714 -0.13724904
3.386714 -0.13673139
3.387714 -0.13621435999999998
3.388714 -0.13569573999999998
3.389714 -0.13517449
3.390714 -0.13465132
3.391714 -0.13412837
3.392714 -0.13360824000000002
3.393714 -0.13309271
3.394714 -0.13258187999999999
3.395714 -0.13207407
3.396714 -0.13156658
3.397714 -0.13105697
3.398714 -0.13054416
3.399714 -0.13002892
3.400714 -0.12951347000000002
3.401714 -0.12900042
3.402714 -0.12849158
3.403714 -0.12798709
3.404714 -0.12748543
3.405714 -0.12698425
3.406714 -0.12648148
3.407714 -0.12597636
3.408714 -0.12546981000000001
3.409714 -0.12496399
3.410714 -0.12446122000000001
3.411714 -0.12396289
3.412714 -0.12346881000000001
3.413714 -0.1229773
3.414714 -0.12248605000000001
3.415714 -0.12199325
3.416714 -0.12149846000000002
3.417714 -0.12100289
3.418714 -0.12050878999999999
3.419714 -0.12001838999999999
3.420714 -0.11953281999999998
3.421714 -0.11905155
3.422714 -0.11857261000000001
3.423714 -0.11809355
3.424714 -0.11761250999999999
3.425714 -0.11712918
3.426714 -0.11664488
3.427714 -0.11616198999999999
3.428714 -0.11568282
3.429714 -0.11520860000000001
3.430714 -0.11473887
3.431714 -0.11427184
3.432714 -0.11380517
3.433714 -0.11333721
3.434714 -0.11286768
3.435714 -0.11239783
3.436714 -0.11192979000000002
3.437714 -0.11146552000000001
3.438714 -0.11100582
3.439714 -0.11054997
3.440714 -0.11009607
3.441714 -0.10964194000000001
3.442714 -0.10918626000000001
3.443714 -0.10872923
3.444714 -0.10827256999999998
3.445714 -0.10781869
3.446714 -0.10736963
3.447714 -0.10692606
3.448714 -0.10648695999999999
3.449714 -0.10605004
3.450714 -0.10561282
3.451714 -0.10517376
3.452714 -0.10473299
3.453714 -0.10429223
3.454714 -0.10385399000000001
3.455714 -0.10342043000000001
3.456714 -0.10299234
3.457714 -0.10256887
3.458714 -0.1021479
3.459714 -0.10172718
3.460714 -0.10130536000000001
3.461714 -0.10088267000000001
3.462714 -0.10046075
3.463714 -0.10004184
3.464714 -0.09962758000000001
3.465714 -0.09921818299999999
3.466714 -0.09881226600000001
3.467714 -0.09840750100000001
3.468714 -0.098001747
3.469714 -0.09759416
3.470714 -0.09718574
3.471714 -0.096778962
3.472714 -0.096376718
3.473714 -0.095981016
3.474714 -0.095592043
3.475714 -0.095208053
3.476714 -0.09482613499999999
3.477714 -0.094443536
3.478714 -0.094058888
3.479714 -0.093672791
3.480714 -0.09328745100000001
3.481714 -0.092905585
3.482714 -0.09252912099999999
3.483714 -0.092158304
3.484714 -0.091791665
3.485714 -0.091426843
3.486714 -0.091061875
3.487714 -0.090696313
3.488714 -0.090331543
3.489714 -0.089970202
3.490714 -0.089614867
3.491714 -0.089266733
3.492714 -0.08892486200000001
3.493714 -0.088586443
3.494714 -0.088247965
3.495714 -0.087906804
3.496714 -0.08756243
3.497714 -0.087216694
3.498714 -0.086873007
3.499714 -0.086534821
3.500714 -0.086204085
3.501714 -0.085880421
3.502714 -0.085561402
3.503714 -0.085243833
3.504714 -0.084925332
3.505714 -0.084605551
3.506714 -0.084286305
3.507714 -0.083970663
3.508714 -0.083661347
3.509714 -0.08335928399999999
3.510714 -0.083063048
3.511714 -0.082769443
3.512714 -0.082475058
3.513714 -0.082177971
3.514714 -0.081878813
3.515714 -0.08158061
3.516714 -0.081287493
3.517714 -0.081002747
3.518714 -0.080727274
3.519714 -0.080459082
3.520714 -0.080194196
3.521714 -0.07992848400000001
3.522714 -0.07965958199999999
3.523714 -0.079388032
3.524714 -0.079116988
3.525714 -0.078850711
3.526714 -0.078592496
3.527714 -0.078343094
3.528714 -0.078100356
3.529714 -0.077860284
3.530714 -0.077619049
3.531714 -0.077374908
3.532714 -0.077129138
3.533714 -0.07688548599999999
3.534714 -0.07664836
3.535714 -0.076420628
3.536714 -0.076202152
3.537714 -0.07598972899999999
3.538714 -0.075778569
3.539714 -0.075564592
3.540714 -0.07534647
3.541714 -0.075126387
3.542714 -0.074909127
3.543714 -0.07469989399999999
3.544714 -0.074501848
3.545714 -0.074314582
3.546714 -0.074134266
3.547714 -0.0739554
3.548714 -0.073773402
3.549714 -0.073586759
3.550714 -0.073397718
3.551714 -0.07321118
3.552714 -0.073032291
3.553714 -0.072863937
3.554714 -0.072705321
3.555714 -0.07255236300000001
3.556714 -0.072399696
3.557714 -0.072243402
3.558714 -0.07208304
3.559714 -0.071922026
3.560714 -0.071766099
3.561714 -0.071620621
3.562714 -0.071487925
3.563714 -0.07136608500000001
3.564714 -0.071249693
3.565714 -0.071132311
3.566714 -0.07100949299999999
3.567714 -0.070880901
3.568714 -0.070750492
3.569714 -0.070624694
3.570714 -0.070509367
3.571714 -0.07040703200000001
3.572714 -0.070315693
3.573714 -0.070229807
3.574714 -0.070142985
3.575714 -0.07005109799999999
3.576714 -0.069954334
3.577714 -0.069857127
3.578714 -0.069766055
3.579714 -0.069686637
3.580714 -0.069620617
3.581714 -0.069565035
3.582714 -0.069513562
3.583714 -0.069459522
3.584714 -0.069399114
3.585714 -0.069333293
3.586714 -0.069267413
3.587714 -0.069208723
3.588714 -0.069162919
3.589714 -0.0691314
3.590714 -0.06911052
3.591714 -0.069093297
3.592714 -0.06907268
3.593714 -0.069044938
3.594714 -0.069011474
3.595714 -0.068978214
3.596714 -0.068952836
3.597714 -0.068941142
3.598714 -0.068944338
3.599714 -0.068958465
3.600714 -0.06897632299999999
3.601714 -0.068990921
3.602714 -0.068998855
3.603714 -0.06900194600000001
3.604714 -0.06900637500000001
3.605714 -0.069019682
3.606714 -0.06904711499999999
3.607714 -0.069089024
3.608714 -0.06914063100000001
3.609714 -0.069194246
3.610714 -0.069242949
3.611714 -0.069283915
3.612714 -0.06931987
3.613714 -0.06935788
3.614714 -0.06940607
3.615714 -0.069469796
3.616714 -0.069549144
3.617714 -0.06963886
3.618714 -0.069730822
3.619714 -0.069817895
3.620714 -0.069897261
3.621714 -0.069971744
3.622714 -0.070048409
3.623714 -0.070135185
3.624714 -0.07023706
3.625714 -0.07035369600000001
3.626714 -0.070479605
3.627714 -0.070606777
3.628714 -0.070728542
3.629714 -0.07084276299999999
3.630714 -0.07095290900000001
3.631714 -0.07106642
3.632714 -0.071191171
3.633714 -0.071331719
3.634714 -0.071487145
3.635714 -0.071651454
3.636714 -0.071816437
3.637714 -0.071975577
3.638714 -0.072127144
3.639714 -0.07227505000000001
3.640714 -0.072427007
3.641714 -0.072590873
3.642714 -0.072770932
3.643714 -0.072965876
3.644714 -0.073169387
3.645714 -0.073373114
3.646714 -0.07357056000000001
3.647714 -0.073760102
3.648714 -0.073945685
3.649714 -0.074134913
3.650714 -0.07433542600000001
3.651714 -0.07455131899999999
3.652714 -0.07478130300000001
3.653714 -0.075019419
3.654714 -0.075258006
3.655714 -0.07549143
3.656714 -0.07571883
3.657714 -0.075944583
3.658714 -0.076176197
3.659714 -0.076420733
3.660714 -0.07668141
3.661714 -0.076956023
3.662714 -0.077237887
3.663714 -0.077518914
3.664714 -0.077793334
3.665714 -0.078060327
3.666714 -0.078324333
3.667714 -0.078592921
3.668714 -0.078873266
3.669714 -0.07916885700000001
3.670714 -0.079477992
3.671714 -0.079794723
3.672714 -0.080111803
3.673714 -0.080424163
3.674714 -0.08073130199999999
3.675714 -0.081037468
3.676714 -0.081349589
3.677714 -0.081673934
3.678714 -0.082013127
3.679714 -0.082364923
3.680714 -0.082723238
3.681714 -0.08308105199999999
3.682714 -0.08343368000000001
3.683714 -0.083780929
3.684714 -0.08412713100000001
3.685714 -0.08447906599999999
3.686714 -0.084842759
3.687714 -0.085220684
3.688714 -0.085610658
3.689714 -0.08600693499999999
3.690714 -0.08640294
3.691714 -0.086794334
3.692714 -0.087181013
3.693714 -0.08756711
3.694714 -0.087959011
3.695714 -0.088362367
3.696714 -0.088779547
3.697714 -0.089208625
3.698714 -0.08964436699999999
3.699714 -0.090080756
3.700714 -0.090513751
3.701714 -0.090943102
3.702714 -0.091372296
3.703714 -0.09180680499999999
3.704714 -0.092251418
3.705714 -0.092707999
3.706714 -0.093174638
3.707714 -0.093646627
3.708714 -0.09411873200000001
3.709714 -0.094587659
3.710714 -0.09505362199999999
3.711714 -0.09552023800000001
3.712714 -0.095992844
3.713714 -0.09647609
3.714714 -0.096971856
3.715714 -0.097478466
3.716714 -0.097991538
3.717714 -0.098506024
3.718714 -0.09901843699999999
3.719714 -0.099528348
3.720714 -0.10003841000000001
3.721714 -0.10055301
3.722714 -0.10107619000000001
3.723714 -0.10160983000000001
3.724714 -0.10215289999999999
3.725714 -0.10270204
3.726714 -0.10325327000000001
3.727714 -0.10380381000000001
3.728714 -0.10435338
3.729714 -0.10490422
3.730714 -0.10546004999999999
3.731714 -0.10602426000000001
3.732714 -0.10659845
3.733714 -0.10718166999999999
3.734714 -0.10777091000000001
3.735714 -0.10836251
3.736714 -0.10895376
3.737714 -0.10954408000000002
3.738714 -0.11013519000000001
3.739714 -0.11073032000000001
3.740714 -0.11133270999999999
3.741714 -0.11194426
3.742714 -0.11256472000000001
3.743714 -0.11319187
3.744714 -0.11382259
3.745714 -0.11445414999999999
3.746714 -0.11508542000000001
3.747714 -0.11571721
3.748714 -0.11635186000000002
3.749714 -0.11699214
3.750714 -0.11764002
3.751714 -0.11829593000000001
3.752714 -0.11895855
3.753714 -0.11962553
3.754714 -0.12029448999999999
3.755714 -0.12096411
3.756714 -0.12163465000000001
3.757714 -0.12230782999999999
3.758714 -0.12298608
3.759714 -0.12367143
3.760714 -0.12436467
3.761714 -0.12506497
3.762714 -0.12577021
3.763714 -0.12647787
3.764714 -0.12718606999999998
3.765714 -0.12789441
3.766714 -0.12860412
3.767714 -0.12931763999999998
3.768714 -0.13003754
3.769714 -0.13076551
3.770714 -0.1315016
3.771714 -0.13224417
3.772714 -0.13299062
3.773714 -0.13373841
3.774714 -0.13448625
3.775714 -0.13523462
3.776714 -0.13598558
3.777714 -0.13674188
3.778714 -0.13750573
3.779714 -0.13827777
3.780714 -0.13905674
3.781714 -0.13983994
3.782714 -0.14062442
3.783714 -0.14140836
3.784714 -0.14219189
3.785714 -0.14297711000000002
3.786714 -0.14376726
3.787714 -0.14456529
3.788714 -0.14537247
3.789714 -0.14618778
3.790714 -0.14700831
3.791714 -0.14783054
3.792714 -0.14865196
3.793714 -0.14947221
3.794714 -0.15029336999999998
3.795714 -0.15111898999999998
3.796714 -0.15195245999999998
3.797714 -0.15279541
3.798714 -0.15364679
3.799714 -0.15450323000000002
3.800714 -0.15536048
3.801714 -0.1562154
3.802714 -0.1570674
3.803714 -0.1579188
3.804714 -0.15877391999999999
3.805714 -0.15963708
3.806714 -0.16051068999999998
3.807714 -0.16139409
3.808714 -0.16228389000000001
3.809714 -0.16317545
3.810714 -0.1640651
3.811714 -0.16495190999999998
3.812714 -0.16583808
3.813714 -0.16672802
3.814714 -0.16762619
3.815714 -0.16853493
3.816714 -0.16945327999999998
3.817714 -0.1703773
3.818714 -0.17130186
3.819714 -0.17222302
3.820714 -0.17313998
3.821714 -0.17405553
3.822714 -0.17497485
3.823714 -0.1759031
3.824714 -0.176843
3.825714 -0.17779352
3.826714 -0.17875022999999998
3.827714 -0.17970733
3.828714 -0.18066034
3.829714 -0.1816082
3.830714 -0.18255381
3.831714 -0.18350264
3.832714 -0.18446022
3.833714 -0.18542949
3.834714 -0.18640944999999998
3.835714 -0.18739555
3.836714 -0.18838188
3.837714 -0.18936396
3.838714 -0.1903409
3.839714 -0.19131586
3.840714 -0.19229451
3.841714 -0.19328238
3.842714 -0.19428211
3.843714 -0.19529217000000001
3.844714 -0.1963075
3.845714 -0.19732181000000001
3.846714 -0.19833064
3.847714 -0.19933346
3.848714 -0.20033403
3.849714 -0.20133865
3.850714 -0.20235324999999998
3.851714 -0.20338062
3.852714 -0.20441902
3.853714 -0.20546298
3.854714 -0.20650586
3.855714 -0.20754291000000002
3.856714 -0.20857349
3.857714 -0.20960129
3.858714 -0.21063262
3.859714 -0.21167328
3.860714 -0.21272586000000002
3.861714 -0.21378854
3.862714 -0.21485597999999997
3.863714 -0.21592183
3.864714 -0.21698191
3.865714 -0.21803624
3.866714 -0.21908896
3.867714 -0.22014650000000002
3.868714 -0.22121437
3.869714 -0.22229459
3.870714 -0.22338459
3.871714 -0.22447832999999998
3.872714 -0.22556921000000002
3.873714 -0.22665303999999997
3.874714 -0.22773007
3.875714 -0.22880484
3.876714 -0.22988403
3.877714 -0.23097333
3.878714 -0.23207481000000002
3.879714 -0.2331859
3.880714 -0.23430078000000001
3.881714 -0.23541310999999998
3.882714 -0.23651898
3.883714 -0.23761878
3.884714 -0.23871688000000002
3.885714 -0.23981945
3.886714 -0.2409315
3.887714 -0.24205439
3.888714 -0.2431852
3.889714 -0.24431818
3.890714 -0.24544746
3.891714 -0.24656993000000002
3.892714 -0.24768682000000003
3.893714 -0.24880301
3.894714 -0.24992486000000003
3.895714 -0.25105709
3.896714 -0.25220064
3.897714 -0.25335215
3.898714 -0.25450556999999996
3.899714 -0.25565492
3.900714 -0.25679707
3.901714 -0.25793316
3.902714 -0.25906789
3.903714 -0.26020719999999997
3.904714 -0.26135549
3.905714 -0.26251362
3.906714 -0.26367852
3.907714 -0.26484483
3.908714 -0.26600756999999997
3.909714 -0.26716448000000004
3.910714 -0.26831715
3.911714 -0.26947022
3.912714 -0.27062905
3.913714 -0.27179711
3.914714 -0.27297433
3.915714 -0.27415697
3.916714 -0.27533947
3.917714 -0.27651697999999997
3.918714 -0.27768762999999996
3.919714 -0.27885335
3.920714 -0.28001892
3.921714 -0.28118971
3.922714 -0.2823692
3.923714 -0.28355743
3.924714 -0.28475109
3.925714 -0.28594516000000003
3.926714 -0.28713539
3.927714 -0.28832019
3.928714 -0.2895013
3.929714 -0.29068284
3.930714 -0.29186921
3.931714 -0.29306291
3.932714 -0.29426333
3.933714 -0.29546716
3.934714 -0.29666985
3.935714 -0.29786788000000003
3.936714 -0.29906051
3.937714 -0.30024998999999997
3.938714 -0.3014406
3.939714 -0.30263655
3.940714 -0.30384008
3.941714 -0.30505036
3.942714 -0.30626402999999996
3.943714 -0.30747671
3.944714 -0.30868507
3.945714 -0.3098883
3.946714 -0.31108831000000003
3.947714 -0.31228873
3.948714 -0.31349314
3.949714 -0.31470335000000005
3.950714 -0.31591863000000003
3.951714 -0.31713615
3.952714 -0.31835234
3.953714 -0.31956467
3.954714 -0.32077279999999997
3.955714 -0.32197873
3.956714 -0.32318569999999996
3.957714 -0.3243967
3.958714 -0.325613
3.959714 -0.32683352
3.960714 -0.32805544
3.961714 -0.32927544999999997
3.962714 -0.33049135999999996
3.963714 -0.33170301
3.964714 -0.33291238
3.965714 -0.33412257
3.966714 -0.33533636
3.967714 -0.336555
3.968714 -0.33777764
3.969714 -0.33900184
3.970714 -0.34022466
3.971714 -0.34144409
3.972714 -0.34265978999999996
3.973714 -0.34387326
3.974714 -0.34508689
3.975714 -0.34630287000000004
3.976714 -0.34752211
3.977714 -0.34874383999999997
3.978714 -0.34996599
3.979714 -0.35118619
3.980714 -0.35240294
3.981714 -0.35361622
3.982714 -0.35482754
3.983714 -0.35603927
3.984714 -0.35725345000000003
3.985714 -0.35847099
3.986714 -0.35969119
3.987714 -0.36091213
3.988714 -0.36213157999999995
3.989714 -0.36334791
3.990714 -0.36456084
3.991714 -0.36577149000000003
3.992714 -0.36698182
3.993714 -0.36819368
3.994714 -0.36940803
3.995714 -0.37062445
3.996714 -0.37184139
3.997714 -0.37305681
3.998714 -0.37426909
3.999714 -0.37547778000000004
4.000714 -0.37668367999999997
4.001714 -0.37788847
4.002714 -0.37909385
4.003714 -0.38030089
4.004714 -0.3815094
4.005714 -0.38271814
4.006714 -0.38392527
4.007714 -0.38512926999999997
4.008714 -0.38632958
4.009714 -0.38752693
4.010714 -0.38872294
4.011714 -0.38991948000000004
4.012714 -0.39111776000000004
4.013714 -0.39231776999999995
4.014714 -0.39351828999999994
4.015714 -0.39471728
4.016714 -0.39591282
4.017715 -0.39710398
4.018714 -0.39829122999999994
4.019714 -0.39947624
4.020714 -0.40066112000000004
4.021714 -0.40184744000000006
4.022714 -0.40303562
4.023714 -0.40422459
4.024714 -0.40541235000000003
4.025714 -0.40659672
4.026714 -0.40777647
4.027714 -0.40895185
4.028714 -0.41012433
4.029714 -0.41129612
4.030715 -0.41246903
4.031714 -0.41364348
4.032714 -0.41481839
4.033714 -0.41599148
4.034714 -0.41716043
4.035714 -0.41832388
4.036714 -0.41948226
4.037714 -0.42063752
4.038714 -0.42179236000000003
4.039714 -0.42294910999999996
4.040714 -0.42410842
4.041714 -0.42526904
4.042714 -0.4264283
4.043715 -0.42758327999999995
4.044714 -0.42873221
4.045714 -0.42987526
4.046714 -0.43101449999999997
4.047714 -0.43215281000000005
4.048714 -0.43329270999999997
4.049714 -0.43443492999999994
4.050714 -0.43557808000000003
4.051714 -0.43671918
4.052714 -0.43785502000000004
4.053714 -0.43898369000000004
4.054714 -0.44010552000000003
4.055714 -0.44122286999999993
4.056714 -0.44233924999999996
4.057714 -0.44345749
4.058714 -0.44457843
4.059714 -0.44570048
4.060714 -0.44682031
4.061714 -0.44793431
4.062714 -0.44904053
4.063715 -0.45013949
4.064714 -0.45123408000000004
4.065714 -0.45232819
4.066714 -0.45342492
4.067714 -0.45452499999999996
4.068714 -0.45562638
4.069714 -0.45672515
4.070714 -0.45781722
4.071714 -0.45890030000000004
4.072714 -0.45997496000000004
4.073714 -0.4610444
4.074714 -0.4621129
4.075714 -0.46318382999999996
4.076715 -0.46425792
4.077714 -0.46533295
4.078714 -0.46640476000000003
4.079714 -0.46746912
4.080714 -0.46852399
4.081714 -0.46957028
4.082714 -0.47061183
4.083714 -0.47165328
4.084714 -0.47269813000000005
4.085714 -0.47374684
4.086714 -0.47479658
4.087714 -0.47584251
4.088714 -0.47687991
4.089714 -0.4779065
4.090714 -0.47892341000000005
4.091714 -0.47993478
4.092714 -0.48094569
4.093714 -0.48195976
4.094714 -0.48297751
4.095714 -0.48399596
4.096714 -0.48501021
4.097714 -0.48601571
4.098714 -0.48701040999999995
4.099714 -0.48799599000000005
4.100714 -0.48897690000000005
4.101714 -0.48995847
4.102714 -0.49094413000000003
4.103714 -0.49193385
4.104714 -0.49292399
4.105714 -0.49390885999999995
4.106714 -0.49488349
4.107714 -0.49584573
4.108714 -0.49679745
4.109715 -0.49774344000000004
4.110714 -0.49868928999999995
4.111714 -0.49963867999999995
4.112714 -0.5005917000000001
4.113714 -0.50154473
4.114714 -0.50249235
4.115714 -0.50342977
4.116714 -0.50435518
4.117714 -0.5052707200000001
4.118714 -0.50618136
4.119714 -0.5070925199999999
4.120714 -0.5080075
4.121714 -0.50892588
4.122715 -0.50984365
4.123714 -0.51075509
4.124714 -0.51165549
4.125714 -0.5125433199999999
4.126714 -0.51342105
4.127714 -0.51429393
4.128714 -0.51516755
4.129714 -0.51604523
4.130714 -0.5169264
4.131714 -0.5178068800000001
4.132714 -0.51868074
4.133714 -0.519543
4.134714 -0.5203920400000001
4.135714 -0.52123
4.136714 -0.5220619
4.137714 -0.5228932000000001
4.138714 -0.52372725
4.139714 -0.52456371
4.140714 -0.52539888
4.141714 -0.5262275200000001
4.142715 -0.52704546
4.143714 -0.52785152
4.144714 -0.52864817
4.145714 -0.52944035
4.146714 -0.53023314
4.147714 -0.5310291899999999
4.148714 -0.5318274700000001
4.149714 -0.53262371
4.150714 -0.53341207
4.151714 -0.534188
4.152714 -0.5349501000000001
4.153714 -0.5357006999999999
4.154714 -0.53644483
4.155715 -0.5371877899999999
4.156714 -0.53793304
4.157714 -0.53868052
4.158714 -0.53942706
4.159714 -0.54016788
4.160714 -0.54089893
4.161714 -0.54161875
4.162714 -0.54232897
4.163714 -0.54303366
4.164714 -0.54373704
4.165714 -0.54444158
4.166714 -0.54514678
4.167714 -0.54584919
4.168715 -0.54654405
4.169714 -0.5472274
4.170714 -0.54789791
4.171714 -0.54855747
4.172714 -0.54921033
4.173714 -0.54986128
4.174714 -0.55051344
4.175714 -0.5511670399999999
4.176714 -0.55181934
4.177714 -0.55246581
4.178714 -0.55310233
4.179714 -0.55372668
4.180714 -0.55433968
4.181714 -0.55494457
4.182714 -0.5555454599999999
4.183714 -0.55614552
4.184714 -0.55674552
4.185714 -0.55734357
4.186714 -0.55793608
4.187714 -0.5585193199999999
4.188715 -0.55909129
4.189714 -0.55965255
4.190714 -0.56020599
4.191714 -0.56075561
4.192714 -0.56130467
4.193714 -0.5618542
4.194714 -0.56240242
4.195714 -0.56294557
4.196714 -0.5634793499999999
4.197714 -0.5640008999999999
4.198714 -0.56450982
4.199714 -0.56500863
4.200714 -0.56550144
4.201715 -0.5659923
4.202714 -0.56648348
4.203714 -0.56697438
4.204714 -0.56746192
4.205714 -0.56794188
4.206714 -0.5684108
4.207714 -0.56886761
4.208714 -0.569314
4.209714 -0.56975372
4.210714 -0.57019093
4.211714 -0.5706281900000001
4.212714 -0.57106516
4.213714 -0.57149865
4.214714 -0.57192389
4.215714 -0.57233674
4.216714 -0.57273554
4.217714 -0.5731219
4.218714 -0.57350015
4.219714 -0.57387552
4.220714 -0.57425187
4.221714 -0.57462985
4.222714 -0.57500657
4.223714 -0.57537686
4.224714 -0.5757356499999999
4.225714 -0.5760803400000001
4.226714 -0.57641198
4.227714 -0.57673482
4.228714 -0.57705445
4.229714 -0.5773750599999999
4.230714 -0.57769734
4.231714 -0.57801818
4.232714 -0.57833167
4.233714 -0.57863193
4.234715 -0.57891584
4.235714 -0.57918448
4.236714 -0.57944297
4.237714 -0.5796981
4.238714 -0.57995524
4.239714 -0.58021583
4.240714 -0.58047664
4.241714 -0.58073108
4.242714 -0.58097239
4.243714 -0.5811967
4.244714 -0.5814048900000001
4.245714 -0.58160233
4.246714 -0.58179637
4.247715 -0.5819929300000001
4.248714 -0.58219354
4.249714 -0.58239456
4.250714 -0.58258879
4.251714 -0.5827687699999999
4.252714 -0.5829304000000001
4.253714 -0.5830749399999999
4.254714 -0.58320859
4.255714 -0.58333958
4.256714 -0.58347438
4.257714 -0.58361441
4.258714 -0.58375536
4.259714 -0.5838890099999999
4.260714 -0.58400701
4.261714 -0.58410489
4.262714 -0.58418424
4.263714 -0.5842521300000001
4.264714 -0.58431784
4.265714 -0.5843884300000001
4.266714 -0.58446559
4.267715 -0.58454461
4.268714 -0.58461661
4.269714 -0.58467262
4.270714 -0.58470801
4.271714 -0.5847245
4.272714 -0.58472948
4.273714 -0.58473246
4.274714 -0.5847404700000001
4.275714 -0.58475453
4.276714 -0.58476916
4.277714 -0.58477474
4.278714 -0.58476226
4.279714 -0.58472767
4.280715 -0.58467388
4.281714 -0.5846097100000001
4.282714 -0.58454582
4.283714 -0.58448971
4.284714 -0.58444198
4.285714 -0.58439616
4.286714 -0.58434159
4.287714 -0.58426838
4.288714 -0.58417199
4.289714 -0.58405539
4.290714 -0.5839276600000001
4.291714 -0.58379946
4.292714 -0.58367797
4.293715 -0.5835633699999999
4.294714 -0.58344877
4.295714 -0.5833234199999999
4.296714 -0.58317804
4.297714 -0.58300933
4.298714 -0.58282167
4.299714 -0.5826252
4.300714 -0.58243093
4.301714 -0.5822456
4.302714 -0.5820681799999999
4.303714 -0.58189053
4.304714 -0.58170096
4.305714 -0.58148992
4.306714 -0.58125453
4.307714 -0.5809998599999999
4.308714 -0.58073672
4.309714 -0.58047636
4.310714 -0.58022509
4.311714 -0.5799813699999999
4.312714 -0.57973638
4.313715 -0.57947845
4.314714 -0.57919845
4.315714 -0.57889419
4.316714 -0.57857144
4.317714 -0.57824124
4.318714 -0.5779143
4.319714 -0.57759611
4.320714 -0.57728407
4.321714 -0.57696896
4.322714 -0.57663932
4.323714 -0.57628704
4.324714 -0.57591149
4.325714 -0.57551982
4.326715 -0.57512359
4.327714 -0.57473322
4.328714 -0.5743530099999999
4.329714 -0.57397904
4.330714 -0.57360097
4.331714 -0.57320688
4.332714 -0.57278886
4.333714 -0.57234671
4.334714 -0.57188789
4.335714 -0.57142386
4.336714 -0.57096453
4.337714 -0.57051349
4.338714 -0.57006651
4.339714 -0.5696136
4.340714 -0.56914403
4.341714 -0.5686516899999999
4.342714 -0.56813797
4.343714 -0.56761126
4.344714 -0.5670827300000001
4.345714 -0.5665611
4.346714 -0.56604818
4.347714 -0.56553809
4.348714 -0.5650199899999999
4.349714 -0.56448327
4.350714 -0.56392262
4.351714 -0.5633404
4.352714 -0.5627454700000001
4.353714 -0.5621490100000001
4.354714 -0.56155887
4.355714 -0.56097615
4.356714 -0.56039463
4.357714 -0.55980398
4.358714 -0.5591948099999999
4.359715 -0.55856314
4.360714 -0.55791247
4.361714 -0.55725179
4.362714 -0.55659125
4.363714 -0.55593722
4.364714 -0.55528921
4.365714 -0.55464013
4.366714 -0.55397986
4.367714 -0.55330014
4.368714 -0.55259853
4.369714 -0.55187964
4.370714 -0.5511527399999999
4.371714 -0.55042719
4.372715 -0.54970798
4.373714 -0.5489932799999999
4.374714 -0.5482755100000001
4.375714 -0.5475449400000001
4.376714 -0.54679443
4.377714 -0.54602288
4.378714 -0.54523568
4.379714 -0.54444205
4.380714 -0.54365052
4.381714 -0.54286481
4.382714 -0.54208227
4.383714 -0.54129516
4.384714 -0.5404946899999999
4.385714 -0.53967512
4.386714 -0.53883684
4.387714 -0.5379857499999999
4.388714 -0.53713038
4.389714 -0.53627766
4.390714 -0.53542941
4.391714 -0.53458149
4.392715 -0.53372583
4.393714 -0.53285449
4.394714 -0.53196349
4.395714 -0.53105471
4.396714 -0.5301350699999999
4.397714 -0.52921306
4.398714 -0.52829469
4.399714 -0.5273805500000001
4.400714 -0.52646589
4.401714 -0.5255427699999999
4.402714 -0.52460427
4.403714 -0.5236476200000001
4.404714 -0.5226756
4.405715 -0.5216950100000001
4.406714 -0.52071316
4.407714 -0.5197343
4.408714 -0.51875743
4.409714 -0.5177769799999999
4.410714 -0.51678545
4.411714 -0.51577734
4.412714 -0.51475186
4.413714 -0.51371311
4.414714 -0.5126683
4.415714 -0.51162392
4.416714 -0.51058261
4.417714 -0.5095419
4.418715 -0.50849542
4.419714 -0.50743609
4.420714 -0.50635953
4.421714 -0.50526634
4.422714 -0.5041616
4.423714 -0.50305249
4.424714 -0.5019447300000001
4.425714 -0.50083981
4.426714 -0.49973442
4.427714 -0.49862224000000005
4.428714 -0.49749701
4.429714 -0.49635596000000004
4.430714 -0.49520079000000006
4.431714 -0.49403706
4.432714 -0.49287113000000005
4.433714 -0.49170698
4.434714 -0.49054408
4.435714 -0.48937756
4.436714 -0.48820069000000005
4.437714 -0.48700818
4.438715 -0.48579886
4.439714 -0.48457636
4.440714 -0.48334729
4.441714 -0.48211827
4.442714 -0.48089255999999997
4.443714 -0.4796687
4.444714 -0.47844122
4.445714 -0.47720339999999994
4.446714 -0.47595073
4.447714 -0.47468287
4.448714 -0.47340383999999996
4.449714 -0.47211996
4.450714 -0.47083645999999996
4.451715 -0.46955491
4.452714 -0.46827225
4.453714 -0.46698237
4.454714 -0.46567917000000003
4.455714 -0.46435966999999995
4.456714 -0.4630255
4.457714 -0.46168234999999996
4.458714 -0.46033719999999995
4.459714 -0.45899482999999996
4.460714 -0.45765568999999995
4.461714 -0.45631551
4.462714 -0.45496761
4.463714 -0.45360592000000005
4.464714 -0.45222822
4.465714 -0.45083691000000004
4.466714 -0.44943811
4.467714 -0.44803838
4.468714 -0.44664162999999996
4.469714 -0.44524706999999997
4.470714 -0.44384971
4.471714 -0.44244286000000005
4.472714 -0.44102142999999994
4.473714 -0.43958453000000003
4.474714 -0.43813591
4.475714 -0.43668220999999996
4.476714 -0.43522958
4.477714 -0.43378063
4.478714 -0.43233311999999996
4.479714 -0.43088095
4.480714 -0.42941724
4.481714 -0.42793755
4.482714 -0.42644222000000004
4.483714 -0.42493612999999997
4.484715 -0.42342641000000003
4.485714 -0.42191898
4.486714 -0.42041581999999994
4.487714 -0.41891397
4.488714 -0.41740700000000003
4.489714 -0.41588833999999997
4.490714 -0.41435445
4.491714 -0.41280644999999994
4.492714 -0.41124969999999994
4.493714 -0.40969099
4.494714 -0.40813521
4.495714 -0.40658289000000003
4.496714 -0.40502986
4.497715 -0.40346929000000004
4.498714 -0.40189498
4.499714 -0.40030442
4.500714 -0.39870008
4.501714 -0.39708829
4.502714 -0.39547612000000004
4.503714 -0.39386828
4.504714 -0.39226473
4.505714 -0.39066095
4.506714 -0.38905016
4.507714 -0.38742669999999996
4.508714 -0.3857888
4.509714 -0.38413939
4.510714 -0.38248452
4.511714 -0.38083042
4.512714 -0.37918029999999997
4.513714 -0.3775327
4.514714 -0.37588219
4.515714 -0.37422192
4.516714 -0.37254699999999996
4.517715 -0.37085683999999997
4.518714 -0.36915552
4.519714 -0.36744988
4.520714 -0.36574623
4.521714 -0.36404757
4.522714 -0.36235219
4.523714 -0.36065462
4.524714 -0.35894846
4.525714 -0.35722938
4.526714 -0.35549719
4.527714 -0.35375585
4.528714 -0.35201136
4.529714 -0.35026877
4.530715 -0.34852964
4.531714 -0.3467913
4.532714 -0.34504819
4.533714 -0.3432946
4.534714 -0.34152749
4.535714 -0.33974805999999996
4.536714 -0.3379612
4.537714 -0.33617318
4.538714 -0.33438865
4.539714 -0.33260849
4.540714 -0.33082948
4.541714 -0.32904581
4.542714 -0.32725192
4.543715 -0.32544509
4.544714 -0.32362656
4.545714 -0.32180089
4.546714 -0.31997366
4.547714 -0.31814871
4.548714 -0.31632653
4.549714 -0.31450405000000003
4.550714 -0.31267644
4.551714 -0.31083953
4.552714 -0.30899195
4.553714 -0.30713577000000003
4.554714 -0.30527546
4.555714 -0.30341566999999997
4.556714 -0.3015589
4.557714 -0.29970419
4.558714 -0.29784772
4.559714 -0.29598451
4.560714 -0.2941109
4.561714 -0.29222621000000004
4.562714 -0.29033306000000003
4.563715 -0.28843611999999996
4.564714 -0.28653988
4.565714 -0.28464664
4.566714 -0.28275553999999997
4.567714 -0.28086328
4.568714 -0.27896571000000003
4.569714 -0.27705997
4.570714 -0.2751457
4.571714 -0.27322511
4.572714 -0.27130162
4.573714 -0.26937809
4.574714 -0.26745538
4.575714 -0.26553189
4.576715 -0.26360455
4.577714 -0.26167033
4.578714 -0.25972791
4.579714 -0.25777845
4.580714 -0.25582493
4.581714 -0.25387094
4.582714 -0.25191891
4.583714 -0.24996905
4.584714 -0.24801935
4.585714 -0.24606667000000002
4.586714 -0.24410815
4.587714 -0.24214261
4.588714 -0.24017089
4.589714 -0.23819520000000002
4.590714 -0.23621796
4.591714 -0.23424045999999998
4.592714 -0.23226235
4.593714 -0.23028191999999997
4.594714 -0.22829713000000001
4.595714 -0.22630677999999999
4.596714 -0.22431118000000003
4.597714 -0.22231203
4.598714 -0.22031160000000002
4.599714 -0.21831151
4.600714 -0.21631201000000003
4.601714 -0.21431182999999998
4.602714 -0.21230897
4.603714 -0.21030164999999998
4.604714 -0.20828927
4.605714 -0.20627263
4.606714 -0.20425349999999998
4.607714 -0.2022336
4.608714 -0.20021379
4.609715 -0.19819357
4.610714 -0.19617148
4.611714 -0.19414587
4.612714 -0.1921159
4.613714 -0.19008203
4.614714 -0.1880458
4.615714 -0.18600905
4.616714 -0.18397297
4.617714 -0.18193743
4.618714 -0.17990111
4.619714 -0.1778622
4.620714 -0.17581941
4.621714 -0.17377267
4.622715 -0.17172327
4.623714 -0.16967315000000002
4.624714 -0.16762386
4.625714 -0.16557571
4.626714 -0.1635275
4.627714 -0.16147707
4.628714 -0.15942246
4.629714 -0.15736287
4.630714 -0.1552993
4.631714 -0.15323403
4.632714 -0.15116966
4.633714 -0.14910777
4.634714 -0.14704819
4.635714 -0.14498899999999998
4.636714 -0.14292756
4.637714 -0.14086185
4.638714 -0.13879152
4.639714 -0.13671811
4.640714 -0.1346443
4.641714 -0.13257257
4.642715 -0.13050385
4.643714 -0.128437
4.644714 -0.12636934
4.645714 -0.124298
4.646714 -0.12222143
4.647714 -0.12014032000000001
4.648714 -0.11805741
4.649714 -0.11597621
4.650714 -0.11389938000000001
4.651714 -0.11182728
4.652714 -0.10975779000000001
4.653714 -0.10768721
4.654714 -0.10561206000000001
4.655715 -0.10353071999999999
4.656714 -0.1014443
4.657714 -0.0993561
4.658714 -0.097270007
4.659714 -0.095188629
4.660714 -0.09311201300000001
4.661714 -0.091037649
4.662714 -0.088961737
4.663714 -0.08688116800000001
4.664714 -0.084795157
4.665714 -0.082705758
4.666714 -0.080616941
4.667714 -0.078532688
4.668715 -0.076455
4.669714 -0.074382848
4.670714 -0.072312588
4.671714 -0.070239691
4.672714 -0.068160926
4.673714 -0.06607600999999999
4.674714 -0.063987769
4.675714 -0.061900844
4.676714 -0.059819449000000004
4.677714 -0.057745317
4.678714 -0.055676856
4.679714 -0.05360989
4.680714 -0.0515397
4.681714 -0.049463357
4.682714 -0.047381182
4.683714 -0.045296649
4.684714 -0.043214718
4.685714 -0.041139445999999996
4.686714 -0.039072023
4.687714 -0.037010197
4.688715 -0.034949413
4.689714 -0.032885087
4.690714 -0.030814926
4.691714 -0.028740123
4.692714 -0.026664839
4.693714 -0.024594211999999997
4.694714 -0.022531832
4.695714 -0.020477956
4.696714 -0.018429324
4.697714 -0.016380702
4.698714 -0.014327405
4.699714 -0.012267589
4.700714 -0.01020317
4.701715 -0.0081389211
4.702714 -0.0060801833999999996
4.703714 -0.004030286399999999
4.704714 -0.0019889620000000004
4.705714 4.7492802e-05
4.706714 0.0020843614
4.707714 0.0041258809
4.708714 0.0061731196
4.709714 0.008223419
4.710714 0.010271671000000001
4.711714 0.012312808
4.712714 0.014344291
4.713714 0.016367384999999998
4.714714 0.018386549000000002
4.715714 0.020407269999999998
4.716714 0.022433375
4.717714 0.024465151
4.718714 0.02649918
4.719714 0.028529986999999996
4.720714 0.030552692
4.721714 0.032565369999999996
4.722714 0.034569937
4.723714 0.036571151999999996
4.724714 0.038574223
4.725714 0.040582169
4.726714 0.042594282
4.727714 0.044606415999999996
4.728714 0.046612989
4.729714 0.048609715
4.730714 0.05059572899999999
4.731714 0.05257403200000001
4.732714 0.054550078
4.733714 0.056529132
4.734715 0.05851374
4.735714 0.060502504
4.736714 0.062490783999999994
4.737714 0.064472988
4.738714 0.066445273
4.739714 0.068407389
4.740714 0.070362724
4.741714 0.072316558
4.742714 0.074273383
4.743714 0.076234614
4.744714 0.078197848
4.745714 0.08015802600000001
4.746714 0.082109915
4.747715 0.084050704
4.748714 0.085981411
4.749714 0.087906409
4.750714 0.089831266
4.751714 0.09176000599999999
4.752714 0.093693094
4.753714 0.095627172
4.754714 0.097556663
4.755714 0.09947647300000001
4.756714 0.10138449
4.757714 0.10328256
4.758714 0.10517559
4.759714 0.10706914000000001
4.760714 0.10896671
4.761714 0.11086802
4.762714 0.11276918
4.763714 0.11466466
4.764714 0.11654993000000001
4.765714 0.11842376999999998
4.766714 0.12028868000000001
4.767715 0.12214967000000002
4.768714 0.12401161
4.769714 0.12587671
4.770714 0.12774342
4.771714 0.12960705
4.772714 0.13146217
4.773714 0.13330523
4.774714 0.13513648
4.775714 0.13695987999999998
4.776714 0.13878131
4.777714 0.1406057
4.778714 0.14243466
4.779714 0.14426565
4.780715 0.14609322
4.781714 0.14791155
4.782714 0.14971721
4.783714 0.15151073
4.784714 0.1532962
4.785714 0.15507909
4.786714 0.15686353
4.787714 0.15865024
4.788714 0.16043616000000002
4.789714 0.16221607
4.790714 0.16398528999999998
4.791714 0.16574214
4.792714 0.16748884
4.793715 0.1692306
4.794714 0.17097302
4.795714 0.17271935000000002
4.796714 0.17446873000000002
4.797714 0.17621657
4.798714 0.17795656
4.799714 0.17968368
4.800714 0.18139654
4.801714 0.18309794999999998
4.802714 0.18479351
4.803714 0.18648888
4.804714 0.18818696
4.805714 0.18988653
4.806714 0.19158294
4.807714 0.19327041
4.808714 0.19494501
4.809714 0.19660657
4.810714 0.19825886
4.811714 0.19990761999999998
4.812714 0.20155781
4.813715 0.20321098
4.814714 0.20486447
4.815714 0.20651263
4.816714 0.20814959
4.817714 0.20977207000000003
4.818714 0.21138107
4.819714 0.21298137
4.820714 0.21457926
4.821714 0.21617948
4.822714 0.21778289
4.823714 0.21938600000000003
4.824714 0.22098259000000003
4.825714 0.22256682000000003
4.826715 0.22413593
4.827714 0.22569161
4.828714 0.2272391
4.829714 0.22878453999999998
4.830714 0.23033201999999997
4.831714 0.23188149
4.832714 0.23342874000000002
4.833714 0.23496756000000002
4.834714 0.23649277
4.835714 0.23800279000000002
4.836714 0.23950052
4.837714 0.24099194000000002
4.838714 0.2424832
4.839714 0.24397753
4.840714 0.2454737
4.841714 0.24696649
4.842714 0.24844918
4.843714 0.2499168
4.844714 0.25136853
4.845714 0.25280803
4.846714 0.2542417
4.847714 0.25567557
4.848714 0.25711227000000003
4.849714 0.25854982
4.850714 0.25998256
4.851714 0.26140392
4.852714 0.26280971
4.853714 0.2642001
4.854714 0.26557965
4.855714 0.26695507
4.856714 0.26833192
4.857714 0.2697119
4.858714 0.27109191
4.859715 0.27246557
4.860714 0.27382611
4.861714 0.27516983
4.862714 0.27649768
4.863714 0.27781490000000003
4.864714 0.27912832
4.865714 0.28044314000000004
4.866714 0.28176031
4.867714 0.28307608
4.868714 0.28438387
4.869714 0.28567747
4.870714 0.28695411
4.871714 0.28821586
4.872715 0.28946868
4.873714 0.29071948999999997
4.874714 0.29197286
4.875714 0.29322868
4.876714 0.29448217
4.877714 0.29572612000000004
4.878714 0.2969543
4.879714 0.29816446
4.880714 0.29935934999999997
4.881714 0.30054541
4.882714 0.30172968
4.883714 0.30291639
4.884714 0.30410495
4.885714 0.30529031
4.886714 0.30646541
4.887714 0.30762469
4.888714 0.30876676999999997
4.889714 0.30989521
4.890714 0.31101671000000003
4.891714 0.31213786
4.892715 0.31326190000000004
4.893714 0.31438699999999997
4.894714 0.31550711000000004
4.895714 0.31661469999999997
4.896714 0.31770442
4.897714 0.31877561
4.898714 0.31983261
4.899714 0.32088275
4.900714 0.32193277
4.901714 0.32298572000000003
4.902714 0.32403941999999997
4.903714 0.32508761999999997
4.904714 0.32612302
4.905715 0.32714079
4.906714 0.32814092
4.907714 0.32912821
4.908714 0.33011006000000004
4.909714 0.33109277000000004
4.910714 0.33207852000000004
4.911714 0.33306428
4.912714 0.33404317
4.913714 0.33500780999999996
4.914714 0.3359538
4.915714 0.3368818
4.916714 0.33779722
4.917714 0.33870764999999997
4.918715 0.33961916
4.919714 0.34053337
4.920714 0.34144672
4.921714 0.34235206
4.922714 0.34324212
4.923714 0.344113
4.924714 0.3449661
4.925714 0.34580745
4.926714 0.34664487
4.927714 0.34748428
4.928714 0.34832687
4.929714 0.34916848
4.930714 0.35000166
4.931714 0.35081906
4.932714 0.35161704
4.933714 0.3523973
4.934714 0.35316604
4.935714 0.35393103
4.936714 0.35469783000000005
4.937714 0.35546715
4.938715 0.35623445
4.939714 0.35699219
4.940714 0.35773339000000004
4.941714 0.35845498000000003
4.942714 0.35915931
4.943714 0.35985315
4.944714 0.36054435
4.945714 0.36123823
4.946714 0.36193496000000003
4.947714 0.36262937
4.948714 0.36331345
4.949714 0.36398002
4.950714 0.36462615000000004
4.951715 0.36525456
4.952714 0.36587229
4.953714 0.36648742
4.954714 0.36710531
4.955714 0.36772594000000003
4.956714 0.36834404000000004
4.957714 0.36895154
4.958714 0.36954141999999995
4.959714 0.37011106
4.960714 0.3706635
4.961714 0.37120591999999997
4.962714 0.3717463
4.963714 0.37228959
4.964714 0.37283531999999997
4.965714 0.37337781000000003
4.966714 0.37390881
4.967714 0.37442148
4.968714 0.37491363
4.969714 0.37538879999999997
4.970714 0.37585469
4.971714 0.37631951
4.972714 0.37678813
4.973714 0.37725970999999997
4.974714 0.37772806999999997
4.975714 0.37818456
4.976714 0.37862195
4.977714 0.37903797
4.978714 0.37943625000000003
4.979714 0.37982466000000004
4.980714 0.38021156
4.981714 0.38060192
4.982714 0.38099500999999997
4.983714 0.3813847
4.984715 0.38176251
4.985714 0.38212158
4.986714 0.38246
4.987714 0.38278173
4.988714 0.38309481
4.989714 0.38340753
4.990714 0.38372441
4.991714 0.38404409
4.992714 0.38435982999999996
4.993714 0.38466263
4.994714 0.38494545
4.995714 0.38520659
4.996714 0.38545048000000004
4.997715 0.38568571
4.998714 0.38592105
4.999714 0.38616136
5.000714 0.38640527
5.001714 0.38664588
5.002714 0.38687389
5.003714 0.38708199
5.004714 0.38726826
5.005714 0.38743699000000004
5.006714 0.38759669
5.007714 0.38775594
5.008714 0.38791940999999996
5.009714 0.38808554
5.010714 0.38824731
5.011714 0.38839562
5.012714 0.38852360999999996
5.013714 0.38863001
5.014714 0.38871989
5.015714 0.38880226
5.016714 0.38888601
5.017715 0.3889756
5.018714 0.38906897
5.019714 0.38915842
5.020714 0.38923419
5.021714 0.38928894999999997
5.022714 0.38932131
5.023714 0.38933642
5.024714 0.38934359
5.025714 0.38935193
5.026714 0.38936608
5.027714 0.38938406000000003
5.028714 0.38939815
5.029714 0.38939861
5.030715 0.38937829
5.031714 0.38933593
5.032714 0.38927679
5.033714 0.38921011
5.034714 0.38914469
5.035714 0.38908469
5.036714 0.38902764
5.037714 0.38896555
5.038714 0.38888867
5.039714 0.38879025
5.040714 0.38866973
5.041714 0.38853323
5.042714 0.38839064
5.043715 0.38825115
5.044714 0.38811890000000004
5.045714 0.38799100999999997
5.046714 0.38785893
5.047714 0.38771243
5.048714 0.38754435
5.049714 0.38735392
5.050714 0.38714705
5.051714 0.38693347
5.052714 0.38672215
5.053714 0.38651703
5.054714 0.38631514
5.055714 0.38610813
5.056714 0.38588619999999996
5.057714 0.38564287
5.058714 0.385378
5.059714 0.38509802
5.060714 0.38481278
5.061714 0.38453091
5.062714 0.38425575
5.063715 0.38398369
5.064714 0.38370586
5.065714 0.38341228
5.066714 0.38309669999999996
5.067714 0.38275942
5.068714 0.38240731
5.069714 0.38205057
5.070714 0.38169785
5.071714 0.38135233
5.072714 0.38101021
5.073714 0.3806625
5.074714 0.38029933
5.075714 0.37991463
5.076715 0.37950890000000004
5.077714 0.37908901
5.078714 0.37866484
5.079714 0.3782446
5.080714 0.37783100000000003
5.081714 0.37741996
5.082714 0.37700261
5.083714 0.37656957
5.084714 0.37611545999999996
5.085714 0.37564137
5.086714 0.3751544
5.087714 0.37466423
5.088714 0.37417843
5.089714 0.37369891
5.090714 0.37322098
5.091714 0.37273555
5.092714 0.37223352
5.093714 0.37171004999999996
5.094714 0.37116695
5.095714 0.37061179
5.096714 0.37005437
5.097714 0.36950215999999997
5.098714 0.36895683
5.099714 0.36841359
5.100714 0.36786347999999996
5.101714 0.3672977
5.102714 0.36671171
5.103714 0.36610733
5.104714 0.36549172
5.105714 0.36487388000000004
5.106714 0.36426033
5.107714 0.36365199
5.108714 0.36304384
5.109715 0.36242742
5.110714 0.36179493
5.111714 0.36114298
5.112714 0.36047425
5.113714 0.35979617
5.114714 0.3591174
5.115714 0.35844364
5.116714 0.3577749
5.117714 0.35710558
5.118714 0.35642704000000003
5.119714 0.3557317
5.120714 0.35501663
5.121714 0.35428491
5.122715 0.35354409
5.123714 0.35280269
5.124714 0.35206624000000003
5.125714 0.35133488
5.126714 0.35060334
5.127714 0.34986385
5.128714 0.34910976
5.129714 0.34833875999999997
5.130714 0.34755382
5.131714 0.34676165999999997
5.132714 0.34596931999999997
5.133714 0.34518063
5.134714 0.34439436
5.135714 0.34360478
5.136714 0.34280443
5.137714 0.34198768
5.138714 0.34115352
5.139714 0.34030608
5.140714 0.33945274000000003
5.141714 0.33860074
5.142715 0.33775386
5.143714 0.33691081
5.144714 0.33606596
5.145714 0.33521212
5.146714 0.33434399
5.147714 0.33346047
5.148714 0.33256505000000003
5.149714 0.3316639
5.150714 0.33076284
5.151714 0.32986442
5.152714 0.32896681
5.153714 0.32806478
5.154714 0.32715234
5.155715 0.32622579
5.156714 0.32528555
5.157714 0.32433607000000003
5.158714 0.3233837
5.159714 0.32243368
5.160714 0.32148766
5.161714 0.32054302
5.162714 0.31959406999999995
5.163714 0.31863474
5.164714 0.31766144
5.165714 0.31667456
5.166714 0.31567817
5.167714 0.3146779
5.168715 0.31367827000000004
5.169714 0.31268052
5.170714 0.31168218999999997
5.171714 0.31067855
5.172714 0.30966494
5.173714 0.30863932
5.174714 0.30760311
5.175714 0.30656061
5.176714 0.3055169
5.177714 0.30447533
5.178714 0.30343591
5.179714 0.30239525
5.180714 0.30134823
5.181714 0.30029046
5.182714 0.29922025
5.183714 0.29813948
5.184714 0.29705251
5.185714 0.29596416000000003
5.186714 0.29487747000000003
5.187714 0.2937923
5.188715 0.29270556
5.189714 0.29161293
5.190714 0.29051099
5.191714 0.28939887
5.192714 0.2882787
5.193714 0.28715441
5.194714 0.28602972
5.195714 0.28490631
5.196714 0.28378293
5.197714 0.28265603
5.198714 0.28152154
5.199714 0.28037683
5.200714 0.27922213
5.201715 0.27806037
5.202714 0.27689593999999995
5.203714 0.27573251000000004
5.204714 0.27457143
5.205714 0.27341112
5.206714 0.27224792
5.207714 0.27107783
5.208714 0.26989841999999997
5.209714 0.26870994
5.210714 0.26751494
5.211714 0.26631702
5.212714 0.26511897
5.213714 0.2639214
5.214714 0.26272256
5.215714 0.26151929
5.216714 0.2603088
5.217714 0.25909017
5.218714 0.25786492
5.219714 0.25663643999999997
5.220714 0.25540835
5.221714 0.2541828
5.222714 0.25295939
5.223714 0.25173528
5.224714 0.25050645
5.225714 0.24926953000000002
5.226714 0.24802329
5.227714 0.24676905
5.228714 0.24551006000000003
5.229714 0.2442498
5.230714 0.2429904
5.231714 0.24173171
5.232714 0.24047163
5.233714 0.23920725
5.234715 0.23793642999999998
5.235714 0.23665905
5.236714 0.23537703999999998
5.237714 0.23409351999999997
5.238714 0.23281116000000002
5.239714 0.23153087
5.240714 0.23025125
5.241714 0.22896922
5.242714 0.22768138000000002
5.243714 0.22638568
5.244714 0.22508237
5.245714 0.22377387999999998
5.246714 0.22246377
5.247715 0.22115500000000002
5.248714 0.21984868000000002
5.249714 0.21854355
5.250714 0.21723672000000002
5.251714 0.21592514000000002
5.252714 0.21460701
5.253714 0.21328266999999998
5.254714 0.21195434999999999
5.255714 0.2106251
5.256714 0.20929724
5.257714 0.20797132000000002
5.258714 0.20664582999999997
5.259714 0.20531814
5.260714 0.20398574
5.261714 0.20264762000000003
5.262714 0.20130475000000003
5.263714 0.19995968
5.264714 0.19861532
5.265714 0.19727349000000002
5.266714 0.19593404
5.267715 0.19459482
5.268714 0.19325271000000002
5.269714 0.19190497
5.270714 0.19055057
5.271714 0.18919059
5.272714 0.18782775
5.273714 0.18646508
5.274714 0.18510461
5.275714 0.18374653
5.276714 0.18238924
5.277714 0.18103018999999998
5.278714 0.17966728
5.279714 0.17829984
5.280715 0.17692897000000002
5.281714 0.17555697
5.282714 0.1741862
5.283714 0.17281789
5.284714 0.17145155
5.285714 0.17008515999999999
5.286714 0.1687162
5.287714 0.16734282
5.288714 0.16596474
5.289714 0.16458338
5.290714 0.16320122
5.291714 0.16182062
5.292714 0.16044275
5.293715 0.15906709
5.294714 0.15769172
5.295714 0.15631428
5.296714 0.15493310999999999
5.297714 0.15354806000000001
5.298714 0.15216048000000001
5.299714 0.15077267
5.300714 0.1493867
5.301714 0.14800351
5.302714 0.14662250000000002
5.303714 0.14524187
5.304714 0.14385952000000002
5.305714 0.14247403
5.306714 0.14108530000000002
5.307714 0.13969457999999998
5.308714 0.13830382
5.309714 0.13691471
5.310714 0.13552796
5.311714 0.134143
5.312714 0.13275839
5.313715 0.13137261
5.314714 0.12998487
5.315714 0.12859554
5.316714 0.12720606
5.317714 0.12581818
5.318714 0.12443316
5.319714 0.12305118
5.320714 0.12167115
5.321714 0.12029123000000001
5.322714 0.11890964000000001
5.323714 0.11752538000000001
5.324714 0.11613865999999999
5.325714 0.11475078
5.326715 0.11336347
5.327714 0.11197816000000001
5.328714 0.11059543000000001
5.329714 0.10921486
5.330714 0.10783544
5.331714 0.10645614
5.332714 0.10507645
5.333714 0.10369665
5.334714 0.10231757999999999
5.335714 0.10094017000000001
5.336714 0.09956493699999999
5.337714 0.09819160900000001
5.338714 0.09681928199999999
5.339714 0.09544685
5.340714 0.094073545
5.341714 0.092699379
5.342714 0.09132518299999999
5.343714 0.089952291
5.344714 0.08858197799999999
5.345714 0.08721494199999999
5.346714 0.085851015
5.347714 0.08448932199999999
5.348714 0.083128671
5.349714 0.081768079
5.350714 0.08040715500000001
5.351714 0.079046172
5.352714 0.077685853
5.353714 0.07632696700000001
5.354714 0.07496997700000001
5.355714 0.073614909
5.356714 0.072261487
5.357714 0.07090943400000001
5.358714 0.069558766
5.359715 0.068209914
5.360714 0.066863594
5.361714 0.065520435
5.362714 0.06418064
5.363714 0.06284380199999999
5.364714 0.061508972
5.365714 0.060175016
5.366714 0.058841053
5.367714 0.057506816999999995
5.368714 0.056172768000000005
5.369714 0.054839888
5.370714 0.053509296
5.371714 0.052181829
5.372715 0.050857826
5.373714 0.049537118000000005
5.374714 0.048219285
5.375714 0.046903981
5.376714 0.045591139
5.377714 0.044280983
5.378714 0.042973825
5.379714 0.041669776
5.380714 0.04036852
5.381714 0.039069325
5.382714 0.03777128
5.383714 0.036473686
5.384714 0.035176426000000004
5.385714 0.033880101
5.386714 0.032585870999999995
5.387714 0.031295043
5.388714 0.030008577999999998
5.389714 0.028726746999999997
5.390714 0.027449068
5.391714 0.0261746
5.392715 0.024902369000000004
5.393714 0.023631826
5.394714 0.022363057
5.395714 0.021096681
5.396714 0.019833508
5.397714 0.018574092
5.398714 0.017318457
5.399714 0.016066081000000003
5.400714 0.014816193
5.401714 0.0135682
5.402714 0.012322067
5.403714 0.011078406
5.404714 0.009838265399999999
5.405715 0.0086026594
5.406714 0.0073720716
5.407714 0.006146173100000001
5.408714 0.0049238952
5.409714 0.003703855
5.410714 0.0024849514
5.411714 0.0012668644
5.412714 5.0233717e-05
5.413714 -0.0011635813
5.414714 -0.0023730539
5.415714 -0.0035771215999999997
5.416714 -0.0047756071999999995
5.417714 -0.0059692476
5.418715 -0.007159302199999999
5.419714 -0.00834694
5.420714 -0.0095326825
5.421714 -0.010716155
5.422714 -0.011896282999999999
5.423714 -0.013071824999999999
5.424714 -0.014241996
5.425714 -0.015406898
5.426714 -0.016567533000000002
5.427714 -0.017725343
5.428714 -0.018881538
5.429714 -0.020036454999999998
5.430714 -0.021189304
5.431714 -0.022338425000000002
5.432714 -0.023481954
5.433714 -0.024618612999999998
5.434714 -0.025748284000000003
5.435714 -0.026872079
5.436714 -0.027991852
5.437714 -0.029109395000000003
5.438715 -0.030225623
5.439714 -0.031340166
5.440714 -0.032451557
5.441714 -0.033557919000000005
5.442714 -0.034657863
5.443714 -0.035751169
5.444714 -0.036838939
5.445714 -0.037923126
5.446714 -0.039005608000000004
5.447714 -0.040087281
5.448714 -0.041167557
5.449714 -0.042244539
5.450714 -0.043315783999999996
5.451715 -0.044379378000000004
5.452714 -0.045434784000000006
5.453714 -0.04648309
5.454714 -0.047526517000000004
5.455714 -0.048567395
5.456714 -0.049607077
5.457714 -0.050645287
5.458714 -0.051680241999999994
5.459714 -0.052709476
5.460714 -0.053731038
5.461714 -0.05474448
5.462714 -0.05575117500000001
5.463714 -0.056753762
5.464714 -0.057754939
5.465714 -0.058756204
5.466714 -0.059757056
5.467714 -0.060755095999999995
5.468714 -0.061747029999999994
5.469714 -0.06273008199999999
5.470714 -0.063703262
5.471714 -0.064667821
5.472714 -0.065626693
5.473714 -0.066583167
5.474714 -0.067539368
5.475714 -0.068495248
5.476714 -0.06944862
5.477714 -0.07039615299999999
5.478714 -0.07133498399999999
5.479714 -0.072264072
5.480714 -0.073184766
5.481714 -0.074100203
5.482714 -0.075013842
5.483714 -0.075927761
5.484715 -0.076841592
5.485714 -0.07775253
5.486714 -0.078656571
5.487714 -0.079550309
5.488714 -0.080432586
5.489714 -0.081305089
5.490714 -0.082171685
5.491714 -0.083036686
5.492714 -0.083902874
5.493714 -0.084770174
5.494714 -0.085635635
5.495714 -0.086494768
5.496714 -0.087343605
5.497715 -0.088180543
5.498714 -0.089007133
5.499714 -0.08982736599999999
5.500714 -0.090645812
5.501714 -0.09146544
5.502714 -0.092286186
5.503714 -0.0931049
5.504714 -0.093916821
5.505714 -0.09471782299999999
5.506714 -0.09550640199999999
5.507714 -0.096284482
5.508714 -0.097056566
5.509714 -0.097827637
5.510714 -0.098600774
5.511714 -0.099375565
5.512714 -0.10014814999999999
5.513714 -0.10091296000000001
5.514714 -0.10166515999999999
5.515714 -0.10240299
5.516714 -0.10312861
5.517715 -0.10384715
5.518714 -0.10456441
5.519714 -0.10528419
5.520714 -0.10600656
5.521714 -0.10672787
5.522714 -0.10744248999999999
5.523714 -0.10814558
5.524714 -0.10883538999999999
5.525714 -0.10951416
5.526714 -0.11018707
5.527714 -0.11085976
5.528714 -0.11153558
5.529714 -0.11221376000000001
5.530715 -0.11288972000000001
5.531714 -0.11355693
5.532714 -0.11421001000000001
5.533714 -0.11484721
5.534714 -0.11547129
5.535714 -0.11608829000000001
5.536714 -0.1167048
5.537714 -0.11732496999999999
5.538714 -0.11794855
5.539714 -0.11857112
5.540714 -0.11918623
5.541714 -0.11978842
5.542714 -0.12037592000000001
5.543715 -0.12095143
5.544714 -0.12152087
5.545714 -0.12209045
5.546714 -0.1226637
5.547714 -0.12323959
5.548714 -0.12381289000000001
5.549714 -0.12437663
5.550714 -0.12492528
5.551714 -0.12545747000000002
5.552714 -0.12597667999999998
5.553714 -0.12648971
5.554714 -0.1270036
5.555714 -0.12752236
5.556714 -0.12804511
5.557714 -0.12856652999999998
5.558714 -0.12907936
5.559714 -0.12957779
5.560714 -0.13006012
5.561714 -0.13052954
5.562714 -0.13099254999999999
5.563715 -0.13145573
5.564714 -0.13192266
5.565714 -0.13239214
5.566714 -0.13285876
5.567714 -0.13331557
5.568714 -0.13375739
5.569714 -0.13418344
5.570714 -0.13459781
5.571714 -0.13500755
5.572714 -0.13541945
5.573714 -0.13583678999999999
5.574714 -0.13625772
5.575714 -0.1366761
5.576715 -0.13708427
5.577714 -0.13747656
5.578714 -0.13785192
5.579714 -0.13821429
5.580714 -0.13857072
5.581714 -0.13892805
5.582714 -0.13928975000000002
5.583714 -0.13965433
5.584714 -0.14001626
5.585714 -0.14036865
5.586714 -0.1407066
5.587714 -0.14102957
5.588714 -0.14134159
5.589714 -0.14164924
5.590714 -0.14195846
5.591714 -0.14227163
5.592714 -0.14258631
5.593714 -0.14289642
5.594714 -0.14319504
5.595714 -0.14347772
5.596714 -0.14374462000000002
5.597714 -0.14400053
5.598714 -0.1442526
5.599714 -0.14450714
5.600714 -0.14476673
5.601714 -0.14502908
5.602714 -0.14528821
5.603714 -0.14553727
5.604714 -0.14577166
5.605714 -0.14599103
5.606714 -0.14619931
5.607714 -0.1464026
5.608714 -0.14660622
5.609715 -0.1468121
5.610714 -0.14701803
5.611714 -0.14721884000000002
5.612714 -0.14740898000000002
5.613714 -0.14758537000000002
5.614714 -0.14774894
5.615714 -0.14790422
5.616714 -0.14805727
5.617714 -0.14821278
5.618714 -0.14837182000000002
5.619714 -0.14853133
5.620714 -0.1486855
5.621714 -0.14882843
5.622715 -0.14895677000000002
5.623714 -0.14907114
5.624714 -0.1491757
5.625714 -0.14927611000000002
5.626714 -0.14937689
5.627714 -0.14947943
5.628714 -0.14958154999999998
5.629714 -0.14967874
5.630714 -0.14976646999999998
5.631714 -0.14984237
5.632714 -0.14990731000000002
5.633714 -0.14996485999999998
5.634714 -0.15001942999999998
5.635714 -0.15007413
5.636714 -0.15012923
5.637714 -0.15018206
5.638714 -0.15022834
5.639714 -0.15026428
5.640714 -0.15028835
5.641714 -0.15030200999999999
5.642715 -0.15030894
5.643714 -0.15031337
5.644714 -0.15031803999999999
5.645714 -0.15032304000000002
5.646714 -0.15032589
5.647714 -0.15032276
5.648714 -0.15031027000000002
5.649714 -0.15028702
5.650714 -0.15025405
5.651714 -0.15021419
5.652714 -0.15017064
5.653714 -0.15012547
5.654714 -0.15007877
5.655715 -0.15002881
5.656714 -0.14997312999999998
5.657714 -0.14990977
5.658714 -0.14983825
5.659714 -0.14975972999999998
5.660714 -0.14967631
5.661714 -0.14958989
5.662714 -0.14950123
5.663714 -0.14940953
5.664714 -0.14931285
5.665714 -0.1492091
5.666714 -0.149097
5.667714 -0.14897664
5.668715 -0.14884935
5.669714 -0.14871702
5.670714 -0.14858126
5.671714 -0.14844269999999998
5.672714 -0.14830092
5.673714 -0.14815483
5.674714 -0.14800336
5.675714 -0.14784593
5.676714 -0.14768266000000002
5.677714 -0.14751409999999998
5.678714 -0.14734076999999998
5.679714 -0.14716276
5.680714 -0.14697968
5.681714 -0.14679092
5.682714 -0.1465961
5.683714 -0.14639539
5.684714 -0.14618954
5.685714 -0.14597954
5.686714 -0.14576606
5.687714 -0.14554909
5.688715 -0.14532795
5.689714 -0.14510158
5.690714 -0.14486921
5.691714 -0.14463078000000001
5.692714 -0.14438705000000002
5.693714 -0.14413920000000002
5.694714 -0.14388816
5.695714 -0.14363405
5.696714 -0.14337599
5.697714 -0.14311251
5.698714 -0.14284229
5.699714 -0.14256497
5.700714 -0.14228149
5.701715 -0.14199372000000002
5.702714 -0.14170363
5.703714 -0.14141219
5.704714 -0.14111885
5.705714 -0.1408216
5.706714 -0.14051786
5.707714 -0.14020577
5.708714 -0.1398852
5.709714 -0.13955793
5.710714 -0.13922697
5.711714 -0.13889517
5.712714 -0.13856383
5.713714 -0.13823204
5.714714 -0.13789705
5.715714 -0.13755551
5.716714 -0.13720514
5.717714 -0.1368459
5.718714 -0.13648
5.719714 -0.13611097
5.720714 -0.13574183
5.721714 -0.13537358
5.722714 -0.13500461
5.723714 -0.13463139
5.724714 -0.13425013
5.725714 -0.13385872999999998
5.726714 -0.13345791
5.727714 -0.13305107
5.728714 -0.13264273999999998
5.729714 -0.13223648
5.730714 -0.13183306
5.731714 -0.13143006
5.732714 -0.13102285
5.733714 -0.1306068
5.734715 -0.1301795
5.735714 -0.12974195
5.736714 -0.12929826
5.737714 -0.12885367
5.738714 -0.12841214
5.739714 -0.1279744
5.740714 -0.12753756
5.741714 -0.12709646
5.742714 -0.12664613
5.743714 -0.12618422
5.744714 -0.12571216999999998
5.745714 -0.12523459
5.746714 -0.12475703
5.747715 -0.12428331000000001
5.748714 -0.12381362
5.749714 -0.12334433
5.750714 -0.12286971
5.751714 -0.12238476
5.752714 -0.12188762000000002
5.753714 -0.12138067
5.754714 -0.12086948
5.755714 -0.12036022
5.756714 -0.11985673000000001
5.757714 -0.11935863000000001
5.758714 -0.11886136
5.759714 -0.11835833000000001
5.760714 -0.11784396000000001
5.761714 -0.11731635
5.762714 -0.11677825
5.763714 -0.1162357
5.764714 -0.11569531999999999
5.765714 -0.11516107
5.766714 -0.11463249999999998
5.767715 -0.11410492
5.768714 -0.11357171
5.769714 -0.11302758999999998
5.770714 -0.11247114999999999
5.771714 -0.11190557
5.772714 -0.11133708999999999
5.773714 -0.11077196
5.774714 -0.11021336999999999
5.775714 -0.10965978
5.776714 -0.10910565
5.777714 -0.10854402999999999
5.778714 -0.10796991
5.779714 -0.10738281
5.780715 -0.10678704
5.781714 -0.10618986999999999
5.782714 -0.10559810000000001
5.783714 -0.10501492000000001
5.784714 -0.10443838999999999
5.785714 -0.10386232000000001
5.786714 -0.1032792
5.787714 -0.1026837
5.788714 -0.10207511
5.789714 -0.10145757
5.790714 -0.10083802
5.791714 -0.1002228
5.792714 -0.09961460000000001
5.793715 -0.099011243
5.794714 -0.09840683800000001
5.795714 -0.097794749
5.796714 -0.097170984
5.797714 -0.096536236
5.798714 -0.095895701
5.799714 -0.095256604
5.800714 -0.094624719
5.801714 -0.094001536
5.802714 -0.093383406
5.803714 -0.092763157
5.804714 -0.092133426
5.805714 -0.091490056
5.806714 -0.090834068
5.807714 -0.09017112299999999
5.808714 -0.089508889
5.809714 -0.088853447
5.810714 -0.088206527
5.811714 -0.087564852
5.812714 -0.086921896
5.813715 -0.086271128
5.814714 -0.085609243
5.815714 -0.084937707
5.816714 -0.084261957
5.817714 -0.083588652
5.818714 -0.082922284
5.819714 -0.082262902
5.820714 -0.081606
5.821714 -0.08094467300000001
5.822714 -0.080273009
5.823714 -0.07958902899999999
5.824714 -0.078895775
5.825714 -0.07820000199999999
5.826715 -0.07750902999999999
5.827714 -0.076827372
5.828714 -0.076154625
5.829714 -0.075485732
5.830714 -0.074813387
5.831714 -0.074131507
5.832714 -0.073438016
5.833714 -0.07273568200000001
5.834714 -0.072030589
5.835714 -0.07132907000000001
5.836714 -0.07063457199999999
5.837714 -0.069946033
5.838714 -0.069258531
5.839714 -0.06856585400000001
5.840714 -0.067863712
5.841714 -0.067152031
5.842714 -0.066435093
5.843714 -0.06571954599999999
5.844714 -0.065011153
5.845714 -0.064311927
5.846714 -0.063619082
5.847714 -0.06292624699999999
5.848714 -0.062226462999999996
5.849714 -0.061515474
5.850714 -0.06079369899999999
5.851714 -0.060065998999999995
5.852714 -0.059339328
5.853714 -0.058619399
5.854714 -0.057908031
5.855714 -0.057202432
5.856714 -0.05649673400000001
5.857714 -0.055785022999999996
5.858714 -0.055064313
5.859715 -0.054336024999999996
5.860714 -0.053605239000000006
5.861714 -0.052878057
5.862714 -0.052158464999999994
5.863714 -0.051446206999999994
5.864714 -0.050736801
5.865714 -0.05002366999999999
5.866714 -0.049301388
5.867714 -0.04856842
5.868714 -0.047828016
5.869714 -0.047086756
5.870714 -0.046351476
5.871714 -0.045626023
5.872715 -0.044909434
5.873714 -0.044196453999999996
5.874714 -0.043480107000000004
5.875714 -0.042755081
5.876714 -0.042020285000000004
5.877714 -0.041279293
5.878714 -0.040538498
5.879714 -0.039803871
5.880714 -0.039077943000000004
5.881714 -0.038358546
5.882714 -0.037639894
5.883714 -0.036915543
5.884714 -0.036181716
5.885714 -0.035439344000000005
5.886714 -0.034693765
5.887714 -0.033952203
5.888714 -0.03322023
5.889714 -0.032498952
5.890714 -0.031784328
5.891714 -0.031069014
5.892715 -0.030345847999999998
5.893714 -0.02961132
5.894714 -0.028867295
5.895714 -0.028120156
5.896714 -0.027377738
5.897714 -0.026645532
5.898714 -0.025924054000000002
5.899714 -0.025208605999999998
5.900714 -0.024491647
5.901714 -0.023766544
5.902714 -0.023030907
5.903714 -0.022287833
5.904714 -0.021544422
5.905715 -0.02080827
5.906714 -0.020083648
5.907714 -0.019369286
5.908714 -0.018658868999999998
5.909714 -0.01794407
5.910714 -0.017218670000000002
5.911714 -0.016481722
5.912714 -0.015738209
5.913714 -0.014996789
5.914714 -0.014265687999999999
5.915714 -0.013548708999999999
5.916714 -0.012843311
5.917714 -0.012141719
5.918715 -0.011434593
5.919714 -0.010715474
5.920714 -0.0099838893
5.921714 -0.0092455652
5.922714 -0.0085096479
5.923714 -0.007784249500000001
5.924714 -0.0070724855
5.925714 -0.0063709544
5.926714 -0.0056714212
5.927714 -0.0049649087
5.928714 -0.0042462168
5.929714 -0.0035166373
5.930714 -0.0027834945
5.931714 -0.0020566898
5.932714 -0.0013438856000000002
5.933714 -0.00064666697
5.934714 4.0415171e-05
5.935714 0.00072740017
5.936714 0.0014241944999999999
5.937714 0.0021358301
5.938715 0.0028599912
5.939714 0.0035880334
5.940714 0.0043090495
5.941714 0.0050150447
5.942714 0.0057047379
5.943714 0.006384142000000001
5.944714 0.0070636321
5.945714 0.0077528821000000005
5.946714 0.0084561354
5.947714 0.0091700953
5.948714 0.009885482000000001
5.949714 0.010591534
5.950714 0.011281282
5.951715 0.011955031
5.952714 0.012620335000000002
5.953714 0.013288435000000001
5.954714 0.013968849
5.955714 0.014664725
5.956714 0.015371211
5.957714 0.016077668
5.958714 0.016772692
5.959714 0.017449573
5.960714 0.018109530000000002
5.961714 0.018761173
5.962714 0.019416415
5.963714 0.020084776000000002
5.964714 0.020768798
5.965714 0.021462807
5.966714 0.022155618
5.967714 0.022835889999999998
5.968714 0.023497568
5.969714 0.024142812
5.970714 0.024780951000000002
5.971714 0.025424003
5.972714 0.026080883
5.973714 0.026753082
5.974714 0.027433924999999998
5.975714 0.028111757
5.976714 0.028775545
5.977714 0.029420207
5.978714 0.03004907
5.979714 0.030672316999999998
5.980714 0.031302104000000004
5.981714 0.031946701
5.982714 0.032606497
5.983714 0.033273755
5.984715 0.033936277
5.985714 0.034583209
5.986714 0.035210215999999996
5.987714 0.035821559
5.988714 0.036428063000000004
5.989714 0.03704195
5.990714 0.037671032
5.991714 0.038315015
5.992714 0.038965684
5.993714 0.039610851999999995
5.994714 0.040240201999999996
5.995714 0.040850198000000004
5.996714 0.041445706
5.997715 0.042037584
5.998714 0.04263742
5.999714 0.043251921
6.000714 0.0438797
6.001714 0.044511943000000005
6.002714 0.045136648
6.003714 0.045744397
6.004714 0.04633287
6.005714 0.046907968
6.006714 0.047480998999999996
6.007714 0.048063305
6.008714 0.048660883
6.009714 0.049271568
6.010714 0.049886119
6.011714 0.050492643
6.012714 0.05108222800000001
6.013714 0.051653112
6.014714 0.052211399
6.015714 0.052768038999999996
6.016714 0.053333519999999995
6.017715 0.05391287299999999
6.018714 0.054503337000000006
6.019714 0.055095763
6.020714 0.055679079000000006
6.021714 0.056245615
6.022714 0.056794756999999994
6.023714 0.057333201
6.024714 0.057871698000000006
6.025714 0.058419915
6.026714 0.05898184
6.027714 0.05955395199999999
6.028714 0.060126953999999996
6.029714 0.06069021200000001
6.030715 0.061236788
6.031714 0.061766629
6.032714 0.062286446
6.033714 0.06280641499999999
6.034714 0.063335273
6.035714 0.06387622
6.036714 0.064425508
6.037714 0.064974354
6.038714 0.06551324
6.039714 0.066036481
6.040714 0.066544866
6.041714 0.06704518999999999
6.042714 0.06754692899999999
6.043715 0.06805768400000001
6.044714 0.068579603
6.045714 0.069108454
6.046714 0.069635711
6.047714 0.070152653
6.048714 0.070654461
6.049714 0.071142393
6.050714 0.071623042
6.051714 0.07210510099999999
6.052714 0.072595215
6.053714 0.073094934
6.054714 0.073600124
6.055714 0.074103102
6.056714 0.074596383
6.057714 0.07507620599999999
6.058714 0.075544225
6.059714 0.076006551
6.060714 0.076470699
6.061714 0.076941971
6.062714 0.07742096799999999
6.063715 0.07790340999999999
6.064714 0.07838229599999999
6.065714 0.07885127
6.066714 0.079307635
6.067714 0.07975352299999999
6.068714 0.080194784
6.069714 0.08063814
6.070714 0.08108802700000001
6.071714 0.081544596
6.072714 0.08200380800000001
6.073714 0.08245947
6.074714 0.08290618999999999
6.075714 0.083341845
6.076715 0.083768397
6.077714 0.084190757
6.078714 0.0846143
6.079714 0.085042306
6.080714 0.08547451
6.081714 0.085907389
6.082714 0.08633603
6.083714 0.086756574
6.084714 0.087168044
6.085714 0.08757274500000001
6.086714 0.087975065
6.087714 0.08837933399999999
6.088714 0.088787789
6.089714 0.089199567
6.090714 0.089611264
6.091714 0.090018584
6.092714 0.09041837800000001
6.093714 0.090810005
6.094714 0.091195473
6.095714 0.091578305
6.096714 0.091961795
6.097714 0.092347473
6.098714 0.092734525
6.099714 0.09312034799999999
6.100714 0.09350193999999999
6.101714 0.09387735
6.102714 0.09424656199999999
6.103714 0.09461135500000001
6.104714 0.094974332
6.105714 0.095337589
6.106714 0.095701736
6.107714 0.09606574899999999
6.108714 0.096427579
6.109715 0.096785254
6.110714 0.09713785800000001
6.111714 0.09748594000000001
6.112714 0.09783110599999999
6.113714 0.098175183
6.114714 0.09851927199999999
6.115714 0.098863232
6.116714 0.099205831
6.117714 0.099545415
6.118714 0.09988070199999999
6.119714 0.10021139000000001
6.120714 0.10053815
6.121714 0.10086218
6.122715 0.10118457
6.123714 0.10150573999999998
6.124714 0.1018254
6.125714 0.10214276000000001
6.126714 0.10245721
6.127714 0.1027687
6.128714 0.10307782
6.129714 0.10338541999999999
6.130714 0.10369216
6.131714 0.10399797
6.132714 0.10430199999999999
6.133714 0.10460301999999999
6.134714 0.10489995
6.135714 0.10519246999999998
6.136714 0.10548116
6.137714 0.10576730999999999
6.138714 0.10605216
6.139714 0.10633635000000001
6.140714 0.1066196
6.141714 0.10690088
6.142715 0.10717905
6.143714 0.10745352
6.144714 0.10772469999999999
6.145714 0.10799381
6.146714 0.10826234
6.147714 0.10853114
6.148714 0.10879992
6.149714 0.10906719
6.150714 0.1093309
6.151714 0.10958938
6.152714 0.10984218000000001
6.153714 0.11009033
6.154714 0.11033596
6.155715 0.11058133999999999
6.156714 0.11082779000000001
6.157714 0.11107507
6.158714 0.11132148
6.159714 0.11156473000000001
6.160714 0.11180309
6.161714 0.11203629000000001
6.162714 0.11226572000000001
6.163714 0.11249378
6.164714 0.11272272
6.165714 0.11295347
6.166714 0.11318510999999999
6.167714 0.11341522000000001
6.168715 0.11364095
6.169714 0.11386041
6.170714 0.11407359
6.171714 0.11428241
6.172714 0.11448984
6.173714 0.11469855000000001
6.174714 0.11490956999999999
6.175714 0.11512181999999999
6.176714 0.11533259000000001
6.177714 0.11553885
6.178714 0.11573874999999999
6.179714 0.11593254
6.180714 0.11612254
6.181714 0.11631206
6.182714 0.11650388
6.183714 0.11669886000000002
6.184714 0.11689551
6.185714 0.11709064999999999
6.186714 0.11728087000000001
6.187714 0.11746418
6.188715 0.11764091
6.189714 0.11781361
6.190714 0.11798584999999999
6.191714 0.11816048
6.192714 0.11833832999999999
6.193714 0.11851771
6.194714 0.11869525
6.195714 0.11886746000000001
6.196714 0.11903243000000001
6.197714 0.11919078
6.198714 0.1193454
6.199714 0.11950015
6.200714 0.11965806
6.201715 0.11981989
6.202714 0.11998378999999999
6.203714 0.12014618999999999
6.204714 0.12030348
6.205714 0.12045376
6.206714 0.12059774
6.207714 0.12073847
6.208714 0.12087985
6.209714 0.12102475
6.210714 0.12117367
6.211714 0.12132436999999999
6.212714 0.12147288
6.213714 0.12161537
6.214714 0.12174988
6.215714 0.12187725999999999
6.216714 0.12200085000000001
6.217714 0.12212487999999999
6.218714 0.12225256
6.219714 0.12238462000000001
6.220714 0.12251899999999999
6.221714 0.12265184999999999
6.222714 0.12277944
6.223714 0.12289988
6.224714 0.12301403
6.225714 0.12312518000000001
6.226714 0.12323735999999999
6.227714 0.12335352000000001
6.228714 0.12347402999999998
6.229714 0.12359643999999999
6.230714 0.1237167
6.231714 0.12383099
6.232714 0.12393756
6.233714 0.12403760000000001
6.234715 0.12413477999999999
6.235714 0.12423348
6.236714 0.12433686999999999
6.237714 0.12444535999999999
6.238714 0.12455642
6.239714 0.12466576
6.240714 0.1247693
6.241714 0.12486504999999999
6.242714 0.124954
6.243714 0.12503965
6.244714 0.12512634
6.245714 0.12521722
6.246714 0.12531275
6.247715 0.12541055
6.248714 0.12550653
6.249714 0.12559691
6.250714 0.12567997
6.251714 0.12575698999999999
6.252714 0.12583162
6.253714 0.12590821
6.254714 0.12598971
6.255714 0.12607627
6.256714 0.12616509
6.257714 0.12625175
6.258714 0.12633222
6.259714 0.12640479
6.260714 0.12647089
6.261714 0.12653447999999998
6.262714 0.12660022
6.263714 0.12667137
6.264714 0.12674825
6.265714 0.12682812999999998
6.266714 0.12690646
6.267715 0.12697902
6.268714 0.12704383
6.269714 0.12710206000000002
6.270714 0.12715743000000002
6.271714 0.12721439
6.272714 0.12727604
6.273714 0.12734267
6.274714 0.12741161
6.275714 0.1274786
6.276714 0.12753983
6.277714 0.12759388
6.278714 0.12764247
6.279714 0.12768975000000002
6.280715 0.12774036
6.281714 0.12779727000000002
6.282714 0.12786031
6.283714 0.12792615000000002
6.284714 0.12798979
6.285714 0.12804671
6.286714 0.12809505000000002
6.287714 0.12813634
6.288714 0.12817484
6.289714 0.12821556
6.290714 0.12826198
6.291714 0.12831443
6.292714 0.12837012
6.293715 0.12842444
6.294714 0.12847327
6.295714 0.12851497
6.296714 0.12855114
6.297714 0.1285859
6.298714 0.12862385
6.299714 0.12866784
6.300714 0.12871746
6.301714 0.12876921
6.302714 0.12881799
6.303714 0.12885957
6.304714 0.1288926
6.305714 0.12891934
6.306714 0.12894475
6.307714 0.12897429000000002
6.308714 0.12901137999999998
6.309714 0.12905592
6.310714 0.12910432
6.311714 0.12915118
6.312714 0.12919179
6.313715 0.12922429
6.314714 0.12925052
6.315714 0.12927499
6.316714 0.12930275
6.317714 0.12933686
6.318714 0.12937692
6.319714 0.12941923
6.320714 0.12945853
6.321714 0.12949063
6.322714 0.12951442999999999
6.323714 0.12953266
6.324714 0.12955066999999998
6.325714 0.12957398
6.326715 0.12960572
6.327714 0.12964513
6.328714 0.12968782999999998
6.329714 0.12972786
6.330714 0.12976039
6.331714 0.12978406
6.332714 0.12980150000000001
6.333714 0.12981818
6.334714 0.12983975
6.335714 0.12986939
6.336714 0.12990626
6.337714 0.12994587000000002
6.338714 0.12998224
6.339714 0.13001076
6.340714 0.13003042
6.341714 0.13004434
6.342714 0.13005835000000002
6.343714 0.13007821
6.344714 0.13010689
6.345714 0.1301431
6.346714 0.13018185
6.347714 0.13021684
6.348714 0.13024345
6.349714 0.13026100000000002
6.350714 0.13027315
6.351714 0.1302862
6.352714 0.13030613
6.353714 0.13033572000000002
6.354714 0.13037318
6.355714 0.13041291
6.356714 0.13044815
6.357714 0.13047411
6.358714 0.13049033
6.359715 0.13050089
6.360714 0.13051252
6.361714 0.13053142
6.362714 0.13056032
6.363714 0.13059713
6.364714 0.13063597
6.365714 0.13066995
6.366714 0.13069452
6.367714 0.13070969000000002
6.368714 0.13072009
6.369714 0.13073279
6.370714 0.13075394
6.371714 0.13078577
6.372715 0.13082547
6.373714 0.13086644
6.374714 0.13090144
6.375714 0.13092603
6.376714 0.13094075
6.377714 0.13095095
6.378714 0.13096426
6.379714 0.13098695999999999
6.380714 0.13102099
6.381714 0.13106291
6.382714 0.13110554
6.383714 0.13114131
6.384714 0.13116595
6.385714 0.13118052
6.386714 0.13119103
6.387714 0.13120557
6.388714 0.13123048
6.389714 0.13126727
6.390714 0.13131194000000002
6.391714 0.13135684
6.392715 0.13139434
6.393714 0.13142051
6.394714 0.1314371
6.395714 0.1314507
6.396714 0.13146956
6.397714 0.13149962
6.398714 0.13154154
6.399714 0.13159026000000001
6.400714 0.13163736
6.401714 0.13167505
6.402714 0.13169995999999998
6.403714 0.13171479
6.404714 0.13172717
6.405715 0.13174608
6.406714 0.13177757
6.407714 0.13182194
6.408714 0.13187352
6.409714 0.13192344
6.410714 0.13196386999999998
6.411714 0.1319918
6.412714 0.13201053
6.413714 0.13202807
6.414714 0.1320533
6.415714 0.13209158000000001
6.416714 0.13214211
6.417714 0.13219822
6.418715 0.13225053
6.419714 0.13229141
6.420714 0.13231880000000001
6.421714 0.13233719
6.422714 0.13235562
6.423714 0.13238334000000002
6.424714 0.1324254
6.425714 0.13248019
6.426714 0.13254022999999998
6.427714 0.13259563
6.428714 0.13263901
6.429714 0.13266897
6.430714 0.13269087999999998
6.431714 0.13271431
6.432714 0.13274840000000002
6.433714 0.13279748
6.434714 0.13285886
6.435714 0.13292409
6.436714 0.13298298
6.437714 0.13302851000000002
6.438715 0.13306023
6.439714 0.13308448
6.440714 0.1331114
6.441714 0.13314999
6.442714 0.13320381
6.443714 0.13326918000000001
6.444714 0.13333695
6.445714 0.13339698
6.446714 0.13344297
6.447714 0.1334757
6.448714 0.13350262000000002
6.449714 0.13353439
6.450714 0.13357968
6.451715 0.13364094999999998
6.452714 0.13371323000000002
6.453714 0.13378644
6.454714 0.13385019
6.455714 0.13389879999999998
6.456714 0.13393399
6.457714 0.13396414
6.458714 0.13400018
6.459714 0.13405038000000002
6.460714 0.13411631000000002
6.461714 0.13419212
6.462714 0.13426737
6.463714 0.13433212
6.464714 0.13438179
6.465714 0.13441943
6.466714 0.13445421
6.467714 0.13449709999999998
6.468714 0.13455544
6.469714 0.13462938
6.470714 0.13471176
6.471714 0.1347915
6.472714 0.13485898
6.473714 0.13491065
6.474714 0.13495081
6.475714 0.13498949
6.476714 0.13503768
6.477714 0.13510196
6.478714 0.13518138
6.479714 0.13526788
6.480714 0.13535022
6.481714 0.13541942
6.482714 0.13547316
6.483714 0.13551682
6.484715 0.13556088
6.485714 0.13561588
6.486714 0.13568719
6.487714 0.1357725
6.488714 0.13586284999999998
6.489714 0.13594704999999999
6.490714 0.13601709
6.491714 0.13607203
6.492714 0.13611851
6.493714 0.13616749
6.494714 0.13622894
6.495714 0.13630700999999998
6.496714 0.13639799
6.497715 0.13649213
6.498714 0.13657836
6.499714 0.13664964
6.500714 0.13670635
6.501714 0.13675606
6.502714 0.13680983
6.503714 0.13687683
6.504714 0.13695987
6.505714 0.13705410999999998
6.506714 0.13714943999999998
6.507714 0.13723545
6.508714 0.13730652
6.509714 0.1373646
6.510714 0.13741821999999998
6.511714 0.13747832
6.512714 0.13755297
6.513714 0.13764339
6.514714 0.13774339
6.515714 0.13784241
6.516714 0.13793061
6.517715 0.1380036
6.518714 0.13806456
6.519714 0.13812253
6.520714 0.13818803
6.521714 0.13826785
6.522714 0.13836183
6.523714 0.138463
6.524714 0.13856104
6.525714 0.13864744999999998
6.526714 0.13871968
6.527714 0.13878243
6.528714 0.13884527
6.529714 0.13891798
6.530715 0.13900576
6.531714 0.13910666
6.532714 0.13921255000000002
6.533714 0.13931307
6.534714 0.13940068
6.535714 0.13947418
6.536714 0.1395393
6.537714 0.13960575
6.538714 0.13968244
6.539714 0.13977318
6.540714 0.13987494
6.541714 0.13997943999999998
6.542714 0.14007732
6.543715 0.14016283999999998
6.544714 0.14023669
6.545714 0.14030561
6.546714 0.14037897
6.547714 0.14046415
6.548714 0.14056282
6.549714 0.1406701
6.550714 0.14077699
6.551714 0.14087472
6.552714 0.14095906
6.553714 0.14103233
6.554714 0.14110223
6.555714 0.141178
6.556714 0.14126592
6.557714 0.1413663
6.558714 0.14147348
6.559714 0.14157867000000002
6.560714 0.1416744
6.561714 0.14175817000000002
6.562714 0.14183358000000001
6.563715 0.14190848
6.564714 0.14199092000000002
6.565714 0.14208509
6.566714 0.14218925000000002
6.567714 0.1422966
6.568714 0.14239869
6.569714 0.14248966
6.570714 0.14256923
6.571714 0.14264283
6.572714 0.14271893
6.573714 0.14280489
6.574714 0.14290331
6.575714 0.1430108
6.576715 0.14311966
6.577714 0.14322171
6.578714 0.14331233
6.579714 0.14339258
6.580714 0.14346864
6.581714 0.14354854
6.582714 0.14363818
6.583714 0.14373831
6.584714 0.14384425
6.585714 0.14394829
6.586714 0.14404367
6.587714 0.14412807
6.588714 0.14420482
6.589714 0.14428134
6.590714 0.14436538999999998
6.591714 0.1444612
6.592714 0.14456732
6.593714 0.14467721
6.594714 0.1447825
6.595714 0.14487702
6.596714 0.14495986
6.597714 0.14503571
6.598714 0.14511254
6.599714 0.14519754
6.600714 0.14529357
6.601714 0.14539778
6.602714 0.14550305
6.603714 0.1456017
6.604714 0.14568933
6.605714 0.14576711
6.606714 0.14584124
6.607714 0.14591982
6.608714 0.14600876000000002
6.609715 0.1461087
6.610714 0.14621464
6.611714 0.1463183
6.612714 0.14641219
6.613714 0.14649341
6.614714 0.1465651
6.615714 0.14663495
6.616714 0.14671152
6.617714 0.14680000999999998
6.618714 0.14689971
6.619714 0.14700444
6.620714 0.14710558
6.621714 0.14719639
6.622715 0.14727532000000002
6.623714 0.14734676
6.624714 0.14741877
6.625714 0.14749902
6.626714 0.14759079
6.627714 0.14769128
6.628714 0.14779285
6.629714 0.14788683
6.630714 0.14796781
6.631714 0.14803645
6.632714 0.14809929
6.633714 0.14816566
6.634714 0.14824315
6.635714 0.14833398
6.636714 0.14843382
6.637714 0.14853396
6.638714 0.14862547
6.639714 0.1487036
6.640714 0.14876997
6.641714 0.14883174
6.642715 0.14889799
6.643714 0.14897521
6.644714 0.14906402
6.645714 0.14915894
6.646714 0.14925105
6.647714 0.14933257
6.648714 0.1494007
6.649714 0.14945919000000002
6.650714 0.14951658
6.651714 0.14958198
6.652714 0.14966064
6.653714 0.14975127
6.654714 0.14984653
6.655715 0.14993651
6.656714 0.15001345
6.657714 0.15007543
6.658714 0.15012726999999998
6.659714 0.15017813000000002
6.660714 0.15023709999999998
6.661714 0.15030885
6.662714 0.15039145
6.663714 0.15047748
6.664714 0.15055782
6.665714 0.15062618
6.666714 0.15068222
6.667714 0.15073169
6.668715 0.15078350999999998
6.669714 0.15084527
6.670714 0.15091939999999998
6.671714 0.15100184
6.672714 0.1510839
6.673714 0.15115644
6.674714 0.15121429
6.675714 0.15125881000000002
6.676714 0.15129722
6.677714 0.15133919999999998
6.678714 0.15139231
6.679714 0.15145842
6.680714 0.151533
6.681714 0.15160739
6.682714 0.15167303999999998
6.683714 0.15172563
6.684714 0.151767
6.685714 0.15180409
6.686714 0.15184535000000002
6.687714 0.15189650999999998
6.688715 0.15195778999999998
6.689714 0.15202381
6.690714 0.15208635
6.691714 0.15213844999999998
6.692714 0.15217791
6.693714 0.15220845000000002
6.694714 0.15223788000000002
6.695714 0.15227437
6.696714 0.1523225
6.697714 0.15238102
6.698714 0.15244352
6.699714 0.15250148
6.700714 0.15254831
6.701715 0.15258243
6.702714 0.15260781
6.703714 0.15263187
6.704714 0.15266181
6.705714 0.15270113000000002
6.706714 0.15274808
6.707714 0.15279672
6.708714 0.15283999
6.709714 0.15287329
6.710714 0.15289673
6.711714 0.15291497
6.712714 0.15293489
6.713714 0.15296210999999998
6.714714 0.15299821
6.715714 0.15303998
6.716714 0.153081
6.717714 0.15311483
6.718714 0.15313812
6.719714 0.15315214
6.720714 0.15316211
6.721714 0.1531745
6.722714 0.15319393
6.723714 0.15322099
6.724714 0.15325209
6.725714 0.15328132
6.726714 0.15330350999999998
6.727714 0.15331664
6.728714 0.15332281
6.729714 0.15332702
6.730714 0.15333459
6.731714 0.15334847999999998
6.732714 0.15336787999999998
6.733714 0.15338875
6.734715 0.15340584
6.735714 0.15341541
6.736714 0.15341704
6.737714 0.15341374
6.738714 0.15341035
6.739714 0.15341104
6.740714 0.15341722
6.741714 0.15342693000000002
6.742714 0.15343584999999998
6.743714 0.15343959999999998
6.744714 0.15343594
6.745714 0.15342594
6.746714 0.15341338000000002
6.747715 0.15340282
6.748714 0.15339727
6.749714 0.1533967
6.750714 0.15339809
6.751714 0.15339698000000002
6.752714 0.15338966999999998
6.753714 0.15337508
6.754714 0.15335518
6.755714 0.15333391
6.756714 0.15331509
6.757714 0.15330043000000002
6.758714 0.15328877999999999
6.759714 0.15327671
6.760714 0.15326045000000002
6.761714 0.15323791
6.762714 0.15320984999999998
6.763714 0.15317957000000001
6.764714 0.15315119
6.765714 0.15312752
6.766714 0.15310854999999998
6.767715 0.15309128
6.768714 0.15307117
6.769714 0.15304432
6.770714 0.15300941999999998
6.771714 0.15296841
6.772714 0.15292552
6.773714 0.15288522000000002
6.774714 0.15284996
6.775714 0.15281908
6.776714 0.15278913
6.777714 0.15275571
6.778714 0.1527158
6.779714 0.15266921
6.780715 0.15261879
6.781714 0.15256887
6.782714 0.15252305
6.783714 0.15248219000000002
6.784714 0.15244382
6.785714 0.15240329
6.786714 0.15235603
6.787714 0.15229988
6.788714 0.15223629
6.789714 0.15216981
6.790714 0.15210591
6.791714 0.15204847
6.792714 0.15199787
6.793715 0.15195081
6.794714 0.15190183
6.795714 0.15184602
6.796714 0.1517813
6.797714 0.15170936
6.798714 0.15163482
6.799714 0.15156277999999998
6.800714 0.15149631
6.801714 0.15143484
6.802714 0.15137447
6.803714 0.15130986
6.804714 0.15123697
6.805714 0.15115516
6.806714 0.15106761999999999
6.807714 0.15097996
6.808714 0.15089748
6.809714 0.15082262
6.810714 0.15075369
6.811714 0.15068557999999999
6.812714 0.15061221
6.813715 0.15052931
6.814714 0.15043652
6.815714 0.15033755999999998
6.816714 0.1502384
6.817714 0.15014441
6.818714 0.15005784
6.819714 0.14997675
6.820714 0.14989604
6.821714 0.14980991
6.822714 0.14971467
6.823714 0.14961054999999998
6.824714 0.14950149999999998
6.825714 0.14939326
6.826715 0.14929048
6.827714 0.14919448000000002
6.828714 0.14910253
6.829714 0.14900919999999998
6.830714 0.14890897
6.831714 0.14879893
6.832714 0.14868024999999999
6.833714 0.14855764000000002
6.834714 0.14843718
6.835714 0.14832346999999999
6.836714 0.14821744
6.837714 0.14811595
6.838714 0.14801332
6.839714 0.14790398
6.840714 0.14778506
6.841714 0.14765766
6.842714 0.14752617999999998
6.843714 0.14739616
6.844714 0.14727162000000002
6.845714 0.14715313
6.846714 0.14703767
6.847714 0.14692017999999998
6.848714 0.14679602
6.849714 0.14666328
6.850714 0.14652369
6.851714 0.14638173
6.852714 0.1462425
6.853714 0.14610925
6.854714 0.14598186999999999
6.855714 0.14585692
6.856714 0.14572928000000002
6.857714 0.14559454
6.858714 0.14545104
6.859715 0.14530054
6.860714 0.14514731
6.861714 0.14499611
6.862714 0.14484993
6.863714 0.1447087
6.864714 0.14456953
6.865714 0.1444281
6.866714 0.14428084
6.867714 0.14412661999999998
6.868714 0.14396714
6.869714 0.1438061
6.870714 0.14364732
6.871714 0.14349292
6.872715 0.14334234
6.873714 0.14319268999999998
6.874714 0.14304012
6.875714 0.14288173
6.876714 0.14271678999999998
6.877714 0.14254703
6.878714 0.14237578
6.879714 0.14220625
6.880714 0.14204019
6.881714 0.14187705
6.882714 0.14171444
6.883714 0.14154932
6.884714 0.14137945000000002
6.885714 0.14120443
6.886714 0.14102578000000002
6.887714 0.14084608999999998
6.888714 0.14066782
6.889714 0.14049212
6.890714 0.1403184
6.891714 0.14014479
6.892715 0.13996904
6.893714 0.13978962
6.894714 0.13960635999999998
6.895714 0.13942039
6.896714 0.13923348
6.897714 0.13904715
6.898714 0.1388619
6.899714 0.13867709
6.900714 0.13849133
6.901714 0.13830324000000002
6.902714 0.13811209000000002
6.903714 0.13791812
6.904714 0.13772233
6.905715 0.13752598
6.906714 0.13732997
6.907714 0.13713449
6.908714 0.13693908999999999
6.909714 0.13674297000000002
6.910714 0.13654550000000001
6.911714 0.1363464
6.912714 0.13614587
6.913714 0.13594424
6.914714 0.13574177
6.915714 0.13553839
6.916714 0.1353338
6.917714 0.1351277
6.918715 0.13492008
6.919714 0.13471133999999998
6.920714 0.1345021
6.921714 0.13429290000000002
6.922714 0.13408381
6.923714 0.13387435
6.924714 0.13366357
6.925714 0.13345057
6.926714 0.133235
6.927714 0.13301718
6.928714 0.13279812000000002
6.929714 0.13257894
6.930714 0.13236029
6.931714 0.13214198
6.932714 0.13192305
6.933714 0.13170225
6.934714 0.13147875
6.935714 0.13125272
6.936714 0.13102542
6.937714 0.13079867
6.938715 0.13057401999999999
6.939714 0.13035187
6.940714 0.1301311
6.941714 0.12990941
6.942714 0.12968426
6.943714 0.12945404
6.944714 0.12921881
6.945714 0.12898041
6.946714 0.12874169000000002
6.947714 0.12850524
6.948714 0.12827221
6.949714 0.12804182
6.950714 0.12781176
6.951715 0.12757933
6.952714 0.1273428
6.953714 0.12710231
6.954714 0.12685983
6.955714 0.12661821
6.956714 0.12637970999999998
6.957714 0.12614472000000002
6.958714 0.12591142
6.959714 0.12567644
6.960714 0.12543638
6.961714 0.12518949000000001
6.962714 0.12493660000000001
6.963714 0.12468097
6.964714 0.12442697
6.965714 0.12417807
6.966714 0.12393538999999999
6.967714 0.12369709000000001
6.968714 0.12345921000000001
6.969714 0.12321747
6.970714 0.12296921
6.971714 0.1227146
6.972714 0.12245648999999999
6.973714 0.12219901000000001
6.974714 0.12194556999999999
6.975714 0.12169714
6.976714 0.12145176
6.977714 0.12120543
6.978714 0.12095405000000001
6.979714 0.12069551
6.980714 0.12043079000000001
6.981714 0.1201637
6.982714 0.11989914000000002
6.983714 0.11964088
6.984715 0.11938965
6.985714 0.11914277
6.986714 0.11889522
6.987714 0.11864194000000002
6.988714 0.11838012
6.989714 0.11811057
6.990714 0.11783735000000001
6.991714 0.11756591
6.992714 0.11730066
6.993714 0.11704288000000002
6.994714 0.11679018000000001
6.995714 0.11653764
6.996714 0.11628013999999999
6.997715 0.11601476000000001
6.998714 0.11574217
6.999714 0.1154663
7.000714 0.11519245
7.001714 0.11492474999999999
7.002714 0.11466419
7.003714 0.11440803999999999
7.004714 0.11415114999999999
7.005714 0.11388838000000001
7.006714 0.11361705999999999
7.007714 0.11333838
7.008714 0.11305689000000001
7.009714 0.11277848
7.010714 0.11250767
7.011714 0.11224545999999999
7.012714 0.11198886000000001
7.013714 0.11173216999999999
7.014714 0.11146958
7.015714 0.11119782
7.016714 0.11091762
7.017715 0.11063331
7.018714 0.11035079
7.019714 0.11007482
7.020714 0.10980677999999999
7.021714 0.10954414999999999
7.022714 0.10928173
7.023714 0.10901417
7.024714 0.10873853
7.025714 0.10845570000000002
7.026714 0.10816999999999999
7.027714 0.10788713
7.028714 0.10761151999999999
7.029714 0.10734415
7.030715 0.1070821
7.031714 0.10681984
7.032714 0.10655177
7.033714 0.10627484
7.034714 0.10598993000000001
7.035714 0.10570148
7.036714 0.10541541000000001
7.037714 0.10513645999999999
7.038714 0.10486597
7.039714 0.10460133
7.040714 0.10433727
7.041714 0.10406822
7.042714 0.10379097999999999
7.043715 0.10350610999999998
7.044714 0.10321766999999998
7.045714 0.10293123
7.046714 0.10265136
7.047714 0.10237949
7.048714 0.10211332000000001
7.049714 0.10184794
7.050714 0.10157817999999999
7.051714 0.101301
7.052714 0.10101693999999999
7.053714 0.10072974
7.054714 0.10044465
7.055714 0.10016592999999999
7.056714 0.09989487
7.057714 0.099629164
7.058714 0.099364005
7.059714 0.099094294
7.060714 0.09881699199999999
7.061714 0.098532496
7.062714 0.098244438
7.063715 0.09795804500000001
7.064714 0.09767775199999999
7.065714 0.097405241
7.066714 0.09713872600000001
7.067714 0.09687384
7.068714 0.096605654
7.069714 0.09633093100000001
7.070714 0.096049515
7.071714 0.095764338
7.072714 0.095479994
7.073714 0.09520062
7.074714 0.09492801599999999
7.075714 0.094660901
7.076715 0.094395585
7.077714 0.094127766
7.078714 0.093854521
7.079714 0.093575672
7.080714 0.09329385400000001
7.081714 0.093013264
7.082714 0.092737708
7.083714 0.092468836
7.084714 0.092205335
7.085714 0.091943523
7.086714 0.091678929
7.087714 0.09140830400000001
7.088714 0.091131014
7.089714 0.09084932400000001
7.090714 0.090567383
7.091714 0.090289407
7.092714 0.090017915
7.093714 0.089752709
7.094714 0.089491118
7.095714 0.089229294
7.096714 0.08896396
7.097714 0.088693888
7.098714 0.088420324
7.099714 0.088146346
7.100714 0.087875355
7.101714 0.087609439
7.102714 0.087348383
7.103714 0.087089755
7.104714 0.086829974
7.105714 0.086565991
7.106714 0.08629669300000001
7.107714 0.086023507
7.108714 0.085749809
7.109715 0.085479522
7.110714 0.085215387
7.111714 0.084957777
7.112714 0.084704522
7.113714 0.084451807
7.114714 0.084195833
7.115714 0.083934423
7.116714 0.08366789599999999
7.117714 0.083398889
7.118714 0.083131139
7.119714 0.082867843
7.120714 0.082610257
7.121714 0.08235725099999999
7.122715 0.082105922
7.123714 0.08185298599999999
7.124714 0.081596349
7.125714 0.081336114
7.126714 0.08107452300000001
7.127714 0.080814911
7.128714 0.080560113
7.129714 0.080311042
7.130714 0.080066157
7.131714 0.079822034
7.132714 0.07957486700000001
7.133714 0.079322176
7.134714 0.07906397200000001
7.135714 0.078802876
7.136714 0.078543037
7.137714 0.078288373
7.138714 0.078040897
7.139714 0.077799882
7.140714 0.077562203
7.141714 0.077323744
7.142715 0.07708124499999999
7.143714 0.076833711
7.144714 0.076582783
7.145714 0.076331891
7.146714 0.076084601
7.147714 0.07584292299999999
7.148714 0.075606356
7.149714 0.075372151
7.150714 0.075136649
7.151714 0.074897095
7.152714 0.074653013
7.153714 0.074406574
7.154714 0.074161636
7.155715 0.073921989
7.156714 0.07368957200000001
7.157714 0.07346347
7.158714 0.073240232
7.159714 0.07301535799999999
7.160714 0.072785292
7.161714 0.07254902199999999
7.162714 0.07230853699999999
7.163714 0.072067935
7.164714 0.07183155399999999
7.165714 0.071602053
7.166714 0.071379263
7.167714 0.071160338
7.168715 0.070941163
7.169714 0.070718298
7.170714 0.070490612
7.171714 0.07025976099999999
7.172714 0.070029352
7.173714 0.06980317999999999
7.174714 0.069583382
7.175714 0.069369382
7.176714 0.069158146
7.177714 0.068945647
7.178714 0.068728783
7.179714 0.068506924
7.180714 0.068282278
7.181714 0.0680589
7.182714 0.067840837
7.183714 0.06763023
7.184714 0.06742627600000001
7.185714 0.06722557
7.186714 0.06702362399999999
7.187714 0.06681689399999999
7.188715 0.066604355
7.189714 0.066387909
7.190714 0.066171464
7.191714 0.065959088
7.192714 0.065753161
7.193714 0.06555335100000001
7.194714 0.0653569
7.195714 0.065160042
7.196714 0.06495986000000001
7.197714 0.064755691
7.198714 0.064549444
7.199714 0.064344634
7.200714 0.064144656
7.201715 0.063951139
7.202714 0.063763116
7.203714 0.063577481
7.204714 0.063390424
7.205714 0.063199241
7.206714 0.06300360499999999
7.207714 0.062805705
7.208714 0.062609225
7.209714 0.062417628999999995
7.210714 0.062232539999999996
7.211714 0.06205303400000001
7.212714 0.061876071
7.213714 0.061697932000000004
7.214714 0.061515952
7.215714 0.061329664
7.216714 0.061140978
7.217714 0.060953217
7.218714 0.060769554999999996
7.219714 0.060591585
7.220714 0.060418691
7.221714 0.060248468
7.222714 0.060077966000000003
7.223714 0.059905142
7.224714 0.059729815
7.225714 0.059553678000000006
7.226714 0.059379439
7.227714 0.059209425999999996
7.228714 0.059044443
7.229714 0.058883341
7.230714 0.058723550000000006
7.231714 0.058562279
7.232714 0.05839781399999999
7.233714 0.058230327
7.234715 0.058061793
7.235714 0.057895121
7.236714 0.057732860999999996
7.237714 0.057576102
7.238714 0.057424080999999995
7.239714 0.05727459199999999
7.240714 0.057125045
7.241714 0.056973582999999994
7.242714 0.056819844999999994
7.243714 0.056664966
7.244714 0.056510948
7.245714 0.056359667
7.246714 0.056212011000000006
7.247715 0.056067569000000005
7.248714 0.055924931
7.249714 0.055782456
7.250714 0.055639114
7.251714 0.055495003
7.252714 0.055351300000000006
7.253714 0.05520968699999999
7.254714 0.055071549
7.255714 0.054937298
7.256714 0.054806126999999996
7.257714 0.054676324000000005
7.258714 0.05454598
7.259714 0.054413754999999994
7.260714 0.054279418
7.261714 0.054143927999999994
7.262714 0.054009014
7.263714 0.05387651
7.264714 0.05374767900000001
7.265714 0.053622806
7.266714 0.053501204999999996
7.267715 0.053381617
7.268714 0.053262775
7.269714 0.053143903
7.270714 0.053024979
7.271714 0.052906614
7.272714 0.05278968
7.273714 0.05267485399999999
7.274714 0.052562222
7.275714 0.05245122000000001
7.276714 0.052340834999999995
7.277714 0.052230072
7.278714 0.052118447000000005
7.279714 0.052006304
7.280715 0.051894767
7.281714 0.051785388
7.282714 0.051679579
7.283714 0.051578005999999996
7.284714 0.051480287
7.285714 0.051385059
7.286714 0.051290495
7.287714 0.051194988
7.288714 0.051097793
7.289714 0.050999328999999996
7.290714 0.050900993
7.291714 0.050804537
7.292714 0.050711317
7.293715 0.050621683
7.294714 0.050534838
7.295714 0.050449237
7.296714 0.050363375
7.297714 0.05027652999999999
7.298714 0.050189212000000004
7.299714 0.050102995
7.300714 0.050019781
7.301714 0.049940869
7.302714 0.049866194999999995
7.303714 0.049794214999999996
7.304714 0.049722492
7.305714 0.049648725
7.306714 0.049571862
7.307714 0.049492664
7.308714 0.04941349
7.309714 0.049337302
7.310714 0.049266375999999994
7.311714 0.049201254
7.312714 0.049140467
7.313715 0.049081218
7.314714 0.049020676
7.315714 0.048957329
7.316714 0.048891711
7.317714 0.048826149
7.318714 0.04876364
7.319714 0.048706331
7.320714 0.04865439
7.321714 0.048605804
7.322714 0.04855727
7.323714 0.04850578
7.324714 0.048450159
7.325714 0.048391789000000004
7.326715 0.048334102000000004
7.327714 0.048281078
7.328714 0.04823537
7.329714 0.048196985000000005
7.330714 0.048163161
7.331714 0.048129563
7.332714 0.048092251999999995
7.333714 0.048049531
7.334714 0.048002751999999996
7.335714 0.047955706
7.336714 0.047912827
7.337714 0.047877073
7.338714 0.047848505
7.339714 0.047824238
7.340714 0.047799869
7.341714 0.047771667999999996
7.342714 0.047738486
7.343714 0.04770245
7.344714 0.047668023
7.345714 0.047639874000000006
7.346714 0.047620552
7.347714 0.047609076
7.348714 0.047601212000000004
7.349714 0.047591308
7.350714 0.047574914
7.351714 0.047550903
7.352714 0.047522094
7.353714 0.047494005
7.354714 0.047472349000000004
7.355714 0.047460364
7.356714 0.047457335
7.357714 0.047458964
7.358714 0.047459470999999996
7.359715 0.047454392000000005
7.360714 0.04744278
7.361714 0.047427675
7.362714 0.047414631
7.363714 0.047408973
7.364714 0.047413103000000005
7.365714 0.047425183999999995
7.366714 0.047439872
7.367714 0.047450804
7.368714 0.047453643999999996
7.369714 0.047448263
7.370714 0.047438956000000004
7.371714 0.047432532
7.372715 0.047435181
7.373714 0.047449561
7.374714 0.047473522
7.375714 0.047501081
7.376714 0.047525208
7.377714 0.047541136
7.378714 0.047548598
7.379714 0.047551916
7.380714 0.047557908999999995
7.381714 0.047572592
7.382714 0.047598252
7.383714 0.047632339
7.384714 0.047668655000000004
7.385714 0.047700375
7.386714 0.047723384
7.387714 0.047738354999999996
7.388714 0.047750544
7.389714 0.047767351
7.390714 0.047794814
7.391714 0.047834677
7.392715 0.04788347
7.393714 0.04793405
7.394714 0.047978896
7.395714 0.048013608
7.396714 0.048038969
7.397714 0.048060555000000005
7.398714 0.048086114
7.399714 0.048121906
7.400714 0.048169766999999995
7.401714 0.048226296
7.402714 0.048284524
7.403714 0.048337292
7.404714 0.048380715
7.405715 0.048416073
7.406714 0.048449237
7.407714 0.048487866000000004
7.408714 0.048537742
7.409714 0.048599948000000004
7.410714 0.048670282999999995
7.411714 0.048741157
7.412714 0.048805118
7.413714 0.048858329000000006
7.414714 0.048902351000000004
7.415714 0.048943423
7.416714 0.048989545999999995
7.417714 0.049046747
7.418715 0.04911631700000001
7.419714 0.04919428000000001
7.420714 0.04927335
7.421714 0.0493464
7.422714 0.049409876
7.423714 0.049465423
7.424714 0.049519102
7.425714 0.049578445000000006
7.426714 0.04964885299999999
7.427714 0.049730966999999994
7.428714 0.049820315
7.429714 0.049909355999999995
7.430714 0.049990980000000004
7.431714 0.050061825
7.432714 0.050123838999999996
7.433714 0.050183409
7.434714 0.050248415000000005
7.435714 0.050324661
7.436714 0.050413242
7.437714 0.050510163
7.438715 0.050608284
7.439714 0.050700677
7.440714 0.050783827000000004
7.441714 0.0508592
7.442714 0.050932424999999996
7.443714 0.051010563
7.444714 0.051098718999999994
7.445714 0.051197608000000006
7.446714 0.051303185
7.447714 0.051408552
7.448714 0.051507168
7.449714 0.051595923
7.450714 0.051676633
7.451715 0.051755231
7.452714 0.051839103
7.453714 0.05193371299999999
7.454714 0.052040169000000004
7.455714 0.052154733999999994
7.456714 0.052270567
7.457714 0.052380834999999994
7.458714 0.052481779
7.459714 0.052574328999999996
7.460714 0.052663585
7.461714 0.052756409
7.462714 0.052858248999999996
7.463714 0.052970665
7.464714 0.053090718999999995
7.465714 0.053212378000000005
7.466714 0.053329381999999995
7.467714 0.053438148000000005
7.468714 0.053539411999999995
7.469714 0.053637887999999995
7.470714 0.053740042
7.471714 0.053851078999999996
7.472714 0.053972501
7.473714 0.054101343
7.474714 0.054231496
7.475714 0.054356421
7.476714 0.054472137999999996
7.477714 0.054579054
7.478714 0.054681841999999994
7.479714 0.054787414000000006
7.480714 0.054901867
7.481714 0.055027835
7.482714 0.055163330000000003
7.483714 0.055302697
7.484715 0.055439146999999994
7.485714 0.05556776299999999
7.486714 0.055687636
7.487714 0.055802148
7.488714 0.0559173
7.489714 0.056038873
7.490714 0.056169706
7.491714 0.056308374
7.492714 0.056449836
7.493714 0.0565878
7.494714 0.056717725
7.495714 0.056839065
7.496714 0.056955701
7.497715 0.057074334000000004
7.498714 0.057201518
7.499714 0.057340693
7.500714 0.057490502000000006
7.501714 0.057645275999999995
7.502714 0.057797418999999996
7.503714 0.05794070899999999
7.504714 0.058073003
7.505714 0.05819714300000001
7.506714 0.058319629000000005
7.507714 0.058447674
7.508714 0.058585957999999994
7.509714 0.05873453299999999
7.510714 0.0588889
7.511714 0.059042177999999994
7.512714 0.059188396000000004
7.513714 0.059325376
7.514714 0.059455831
7.515714 0.059586180999999995
7.516714 0.059723546
7.517715 0.059872319
7.518714 0.060031953000000006
7.519714 0.060196972
7.520714 0.060359301
7.521714 0.06051191
7.522714 0.060652051
7.523714 0.060782640000000006
7.524714 0.060911069
7.525714 0.06104596500000001
7.526714 0.061193312
7.527714 0.061353779000000004
7.528714 0.061522413
7.529714 0.06169093
7.530715 0.061851536
7.531714 0.062000519
7.532714 0.062139926
7.533714 0.062276574
7.534714 0.062418770000000005
7.535714 0.062572322
7.536714 0.062737695
7.537714 0.062909699
7.538714 0.06307984
7.539714 0.063240348
7.540714 0.06338793300000001
7.541714 0.063525524
7.542714 0.06366109
7.543715 0.063804054
7.544714 0.063960935
7.545714 0.064132258
7.546714 0.06431216
7.547714 0.064491003
7.548714 0.064659718
7.549714 0.064813974
7.550714 0.064956123
7.551714 0.06509411600000001
7.552714 0.065237744
7.553714 0.065394072
7.554714 0.065564126
7.555714 0.06574242699999999
7.556714 0.065919635
7.557714 0.066087005
7.558714 0.06624062700000001
7.559714 0.066383375
7.560714 0.066523632
7.561714 0.066671381
7.562714 0.066833437
7.563715 0.067010132
7.564714 0.067195017
7.565714 0.067377754
7.566714 0.067548896
7.567714 0.067704293
7.568714 0.067847088
7.569714 0.06798628
7.570714 0.06813254399999999
7.571714 0.06829326200000001
7.572714 0.06846906600000001
7.573714 0.068653555
7.574714 0.068836292
7.575714 0.069007761
7.576715 0.069163827
7.577714 0.06930773999999999
7.578714 0.069448573
7.579714 0.069596939
7.580714 0.069759943
7.581714 0.069937791
7.582714 0.070123619
7.583714 0.070306717
7.584714 0.070477562
7.585714 0.07063230699999999
7.586714 0.070774631
7.587714 0.070914032
7.588714 0.071061344
7.589714 0.071223627
7.590714 0.071400829
7.591714 0.071585807
7.592714 0.071767683
7.593714 0.071937009
7.594714 0.07209024
7.595714 0.072231458
7.596714 0.072370452
7.597714 0.07251812499999999
7.598714 0.07268134500000001
7.599714 0.072859676
7.600714 0.073045545
7.601714 0.073227758
7.602714 0.073396723
7.603714 0.073548919
7.604714 0.073688495
7.605714 0.073825259
7.606714 0.073970045
7.607714 0.074129598
7.608714 0.074303435
7.609715 0.074484129
7.610714 0.074660912
7.611714 0.07482480700000001
7.612714 0.074972934
7.613714 0.075109868
7.614714 0.075245491
7.615714 0.075390271
7.616714 0.075550261
7.617714 0.075724209
7.618714 0.075904059
7.619714 0.076078722
7.620714 0.076239265
7.621714 0.07638310799999999
7.622715 0.076515239
7.623714 0.076645898
7.624714 0.0767858
7.625714 0.07694114499999999
7.626714 0.077110797
7.627714 0.077286869
7.628714 0.077458471
7.629714 0.07761681299999999
7.630714 0.07775925900000001
7.631714 0.077890459
7.632714 0.078020018
7.633714 0.07815784199999999
7.634714 0.078309397
7.635714 0.078473135
7.636714 0.078641245
7.637714 0.078803423
7.638714 0.078951818
7.639714 0.079084822
7.640714 0.079207914
7.641714 0.079331145
7.642715 0.079464435
7.643714 0.079612917
7.644714 0.079774519
7.645714 0.079940894
7.646714 0.080101279
7.647714 0.08024746799999999
7.648714 0.08037752699999999
7.649714 0.080496602
7.650714 0.080614415
7.651714 0.080740661
7.652714 0.080880505
7.653714 0.081032229
7.654714 0.08118818500000001
7.655715 0.081338489
7.656714 0.081475766
7.657714 0.081598625
7.658714 0.081712281
7.659714 0.081826031
7.660714 0.081948785
7.661714 0.082084804
7.662714 0.082231639
7.663714 0.082381256
7.664714 0.08252380100000001
7.665714 0.082652207
7.666714 0.082765543
7.667714 0.082869444
7.668715 0.08297349600000001
7.669714 0.08308676200000001
7.670714 0.08321358499999999
7.671714 0.083351618
7.672714 0.083492952
7.673714 0.08362786
7.674714 0.083749316
7.675714 0.083856221
7.676714 0.083953835
7.677714 0.084051222
7.678714 0.084156945
7.679714 0.084275048
7.680714 0.08440320400000001
7.681714 0.084533892
7.682714 0.084657996
7.683714 0.08476913800000001
7.684714 0.084866665
7.685714 0.08495591499999999
7.686714 0.085045659
7.687714 0.085143902
7.688715 0.085254066
7.689714 0.085373339
7.690714 0.08549398600000001
7.691714 0.085606956
7.692714 0.08570613
7.693714 0.0857912
7.694714 0.085867825
7.695714 0.085944991
7.696714 0.08603087
7.697714 0.086129038
7.698714 0.08623687299999999
7.699714 0.086346862
7.700714 0.086450134
7.701715 0.086540595
7.702714 0.086617697
7.703714 0.08668659100000001
7.704714 0.086755597
7.705714 0.086832209
7.706714 0.086919556
7.707714 0.087014935
7.708714 0.087111135
7.709714 0.087199884
7.710714 0.087275793
7.711714 0.08733889
7.712714 0.087394629
7.713714 0.087451306
7.714714 0.08751615
7.715714 0.087591907
7.716714 0.08767557399999999
7.717714 0.087759783
7.718714 0.08783625099999999
7.719714 0.087899651
7.720714 0.087950064
7.721714 0.087992911
7.722714 0.088036392
7.723714 0.088087656
7.724714 0.08814949
7.725714 0.088219071
7.726714 0.088289357
7.727714 0.088352419
7.728714 0.088403147
7.729714 0.08844157600000001
7.730714 0.088472775
7.731714 0.08850437
7.732714 0.088542886
7.733714 0.088590663
7.734715 0.088644773
7.735714 0.088698446
7.736714 0.088744296
7.737714 0.088777835
7.738714 0.088799594
7.739714 0.088814902
7.740714 0.088831363
7.741714 0.088855322
7.742714 0.08888889
7.743714 0.088929007
7.744714 0.088968861
7.745714 0.089001097
7.746714 0.08902119
7.747715 0.08902949
7.748714 0.089030963
7.749714 0.089032773
7.750714 0.089040899
7.751714 0.089057331
7.752714 0.08907920600000001
7.753714 0.089100219
7.754714 0.08911364100000001
7.755714 0.089115498
7.756714 0.089106424
7.757714 0.089091348
7.758714 0.089077151
7.759714 0.08906945
7.760714 0.089069986
7.761714 0.08907587
7.762714 0.089080964
7.763714 0.089078769
7.764714 0.089065428
7.765714 0.089041441
7.766714 0.089011318
7.767715 0.088981359
7.768714 0.088956667
7.769714 0.088938733
7.770714 0.088924775
7.771714 0.088909105
7.772714 0.08888584599999999
7.773714 0.088851684
7.774714 0.088807452
7.775714 0.088757719
7.776714 0.088708685
7.777714 0.088665308
7.778714 0.088629074
7.779714 0.088597357
7.780715 0.088564691
7.781714 0.088525319
7.782714 0.088475796
7.783714 0.088416447
7.784714 0.088351092
7.785714 0.088285125
7.786714 0.088222953
7.787714 0.088165951
7.788714 0.08811189300000001
7.789714 0.08805610700000001
7.790714 0.087993703
7.791714 0.087921892
7.792714 0.087841315
7.793715 0.087755703
7.794714 0.087670109
7.795714 0.087588589
7.796714 0.087512331
7.797714 0.08743912300000001
7.798714 0.08736443099999999
7.799714 0.08728344099999999
7.800714 0.087193254
7.801714 0.087094121
7.802714 0.08698923
7.803714 0.086883199
7.804714 0.086779927
7.805714 0.086680864
7.806714 0.086584431
7.807714 0.086486834
7.808714 0.086383865
7.809714 0.086272816
7.810714 0.08615368300000001
7.811714 0.086029083
7.812714 0.085902988
7.813715 0.085778878
7.814714 0.085658178
7.815714 0.08553965
7.816714 0.08542002800000001
7.817714 0.08529551
7.818714 0.085163506
7.819714 0.085023761
7.820714 0.084878382
7.821714 0.084730843
7.822714 0.084584369
7.823714 0.084440463
7.824714 0.084298273
7.825714 0.084154989
7.826715 0.084007141
7.827714 0.083852169
7.828714 0.08368956
7.829714 0.08352105500000001
7.830714 0.083349884
7.831714 0.08317933000000001
7.832714 0.083011301
7.833714 0.082845526
7.834714 0.08267971
7.835714 0.082510541
7.836714 0.082335138
7.837714 0.082152261
7.838714 0.08196279499999999
7.839714 0.081769284
7.840714 0.08157476500000001
7.841714 0.081381417
7.842714 0.08118961699999999
7.843714 0.080997823
7.844714 0.08080331
7.845714 0.080603437
7.846714 0.080396835
7.847714 0.080184062
7.848714 0.079967349
7.849714 0.079749589
7.850714 0.079533015
7.851714 0.079318148
7.852714 0.079103472
7.853714 0.078886055
7.854714 0.07866279899999999
7.855714 0.078431808
7.856714 0.078193261
7.857714 0.077949377
7.858714 0.07770353699999999
7.859715 0.07745882600000001
7.860714 0.07721671100000001
7.861714 0.076976395
7.862714 0.076735165
7.863714 0.07648957499999999
7.864714 0.076236966
7.865714 0.075976603
7.866714 0.075709983
7.867714 0.075440109
7.868714 0.075170101
7.869714 0.074901723
7.870714 0.074634567
7.871714 0.074366212
7.872715 0.074093399
7.873714 0.073813554
7.874714 0.073526095
7.875714 0.073232799
7.876714 0.072937051
7.877714 0.072642323
7.878714 0.072350504
7.879714 0.072060915
7.880714 0.071770465
7.881714 0.07147493299999999
7.882714 0.07117082100000001
7.883714 0.070856925
7.884714 0.070534926
7.885714 0.070208689
7.886714 0.069882575
7.887714 0.06955950500000001
7.888714 0.069239683
7.889714 0.06892056
7.890714 0.06859806
7.891714 0.068268506
7.892715 0.067930348
7.893714 0.06758488
7.894714 0.067235588
7.895714 0.066886452
7.896714 0.066539948
7.897714 0.066195766
7.898714 0.065850833
7.899714 0.06550067899999999
7.900714 0.065141561
7.901714 0.06477228
7.902714 0.064394879
7.903714 0.064013834
7.904714 0.063634082
7.905715 0.063258759
7.906714 0.06288774300000001
7.907714 0.062517659
7.908714 0.062143407
7.909714 0.061760476
7.910714 0.061366980999999994
7.911714 0.06096452100000001
7.912714 0.060557388000000004
7.913714 0.060150499
7.914714 0.059747085
7.915714 0.059347146
7.916714 0.05894747399999999
7.917714 0.058543205
7.918715 0.058130175000000006
7.919714 0.057706964
7.920714 0.057275646
7.921714 0.056840823
7.922714 0.056407461
7.923714 0.05597847
7.924714 0.055553252
7.925714 0.055127853000000004
7.926714 0.054696773
7.927714 0.054255512
7.928714 0.053802697
7.929714 0.053340772999999994
7.930714 0.052874908000000005
7.931714 0.052410626
7.932714 0.051951256999999994
7.933714 0.051496405
7.934714 0.051042187
7.935714 0.05058308
7.936714 0.050114526
7.937714 0.049635081000000005
7.938715 0.049147074
7.939714 0.048655410999999996
7.940714 0.048165215
7.941714 0.047679304
7.942714 0.047196815
7.943714 0.046713575
7.944714 0.046224095
7.945714 0.045724222
7.946714 0.045213162
7.947714 0.044693932
7.948714 0.044171984
7.949714 0.043652652
7.950714 0.043138634999999995
7.951715 0.042628701
7.952714 0.042118231
7.953714 0.041601385
7.954714 0.041073811
7.955714 0.040534677000000005
7.956714 0.039987022000000004
7.957714 0.039436290000000006
7.958714 0.038887729
7.959714 0.038343915
7.960714 0.037803567999999996
7.961714 0.037262207
7.962714 0.036714351000000006
7.963714 0.036156169
7.964714 0.035587334
7.965714 0.035011192000000003
7.966714 0.034433135
7.967714 0.033857999
7.968714 0.033287733
7.969714 0.032720421
7.970714 0.032151164
7.971714 0.031574402
7.972714 0.030986549
7.973714 0.030387688000000003
7.974714 0.029781525000000003
7.975714 0.029173621
7.976714 0.028568742
7.977714 0.027968606
7.978714 0.027371093
7.979714 0.026771268999999997
7.980714 0.026163764
7.981714 0.025545322999999998
7.982714 0.024916345
7.983714 0.024280661000000002
7.984715 0.023643693
7.985714 0.023009863999999998
7.986714 0.02238052
7.987714 0.021753345
7.988714 0.021123534
7.989714 0.020486129999999998
7.990714 0.019838428
7.991714 0.019181245
7.992714 0.01851847
7.993714 0.017855152
7.994714 0.017195000999999998
7.995714 0.016538569
7.996714 0.015882947
7.997715 0.015223156
7.998714 0.014554523
7.999714 0.013874924000000002
8.000714 0.013185804999999998
8.001715 0.012491514999999998
8.002714 0.011797261
8.003715 0.01110667
8.004714 0.010420131
8.005714 0.0097346849
8.006714 0.009045496699999999
8.007714 0.008348177699999999
8.008715 0.0076408382
8.009714 0.006924882499999999
8.010715 0.0062042207
8.011714 0.005483285
8.012714 0.0047648405999999996
8.013714 0.004048658199999999
8.014714 0.0033316839
8.015715 0.0026096035
8.016714 0.0018790179
8.017715 0.0011391596
8.018714 0.00039230922
8.019714 -0.00035727412
8.020715 -0.0011054093
8.021714 -0.0018500208000000002
8.022715 -0.0025921659
8.023714 -0.0033355631
8.024714 -0.004084857900000001
8.025714 -0.0048434777
8.026714 -0.0056120909
8.027715 -0.006388384600000001
8.028714 -0.0071682523000000005
8.029715 -0.0079477846
8.030714 -0.0087250781
8.031714 -0.0095010153
8.032714 -0.01027865
8.033714 -0.011061562
8.034715 -0.011852005
8.035714 -0.01264977
8.036715 -0.013452332
8.037714 -0.014256174
8.038714 -0.015058611
8.039714 -0.015859218999999997
8.040714 -0.016660128
8.041715 -0.017465062
8.042714 -0.018277552
8.043715 -0.019099272
8.044714 -0.019929225999999998
8.045714 -0.020764237
8.046714 -0.021600451
8.047714 -0.022435129999999998
8.048715 -0.023267865
8.049714 -0.024100635
8.050714 -0.024936700000000003
8.051714 -0.025778948
8.052714 -0.026628465
8.053715 -0.027484074
8.054714 -0.028343042
8.055715 -0.029202548
8.056714 -0.030061178
8.057714 -0.030919679999999998
8.058714 -0.031780603
8.059714 -0.032647006
8.060715 -0.033520884
8.061714 -0.034402139
8.062715 -0.035288592
8.063714 -0.036177060000000004
8.064714 -0.037064913
8.065714 -0.037951389
8.066714 -0.038837967
8.067715 -0.039727619
8.068714 -0.040623316
8.069715 -0.041526559
8.070714 -0.042436647
8.071714 -0.043351049
8.072714 -0.044266708
8.073714 -0.045181566
8.074715 -0.046095607
8.075714 -0.047010827
8.076715 -0.047930192999999996
8.077714 -0.048856094
8.078714 -0.049789104
8.079714 -0.050727668
8.080714 -0.051668891999999994
8.081715 -0.052610051
8.082714 -0.053550023999999995
8.083714 -0.054489932
8.084714 -0.055432628000000005
8.085714 -0.056381284999999996
8.086715 -0.057337753
8.087714 -0.05830159100000001
8.088715 -0.059270188999999994
8.089714 -0.06024004
8.090714 -0.06120844600000001
8.091714 -0.062174915000000004
8.092714 -0.063141395
8.093715 -0.064111367
8.094714 -0.065088068
8.095715 -0.066072884
8.096714 -0.067064603
8.097714 -0.068059977
8.098714 -0.06905536899999999
8.099714 -0.07004856000000001
8.100715 -0.071039959
8.101714 -0.072032429
8.102715 -0.073029922
8.103714 -0.074035488
8.104714 -0.075049722
8.105714 -0.076070393
8.106714 -0.077093521
8.107715 -0.078115333
8.108714 -0.07913418800000001
8.109715 -0.080151448
8.110714 -0.081170886
8.111714 -0.082196807
8.112714 -0.083231868
8.113714 -0.084275659
8.114715 -0.08532474699999999
8.115714 -0.086374296
8.116714 -0.08742039800000001
8.117714 -0.088462041
8.118714 -0.089501735
8.119715 -0.090544362
8.120714 -0.09159492300000001
8.121715 -0.092656107
8.122714 -0.093726983
8.123714 -0.094803446
8.124714 -0.095880206
8.125714 -0.096953369
8.126715 -0.09802235299999999
8.127714 -0.09909017199999999
8.128715 -0.10016193
8.129714 -0.10124216999999999
8.130714 -0.10233257000000001
8.131714 -0.10343094000000001
8.132714 -0.10453217999999999
8.133715 -0.10563077000000001
8.134714 -0.10672354
8.135715 -0.10781139
8.136714 -0.10889911
8.137714 -0.10999312
8.138714 -0.11109859
8.139714 -0.11221681
8.140715 -0.11334463
8.141714 -0.11447576
8.142715 -0.11560376
8.143714 -0.11672504
8.144714 -0.11784056
8.145715 -0.1189552
8.146714 -0.12007547
8.147715 -0.12120616
8.148714 -0.12234806000000001
8.149714 -0.12349748
8.150714 -0.12464821
8.151714 -0.12579457
8.152715 -0.12693434
8.153714 -0.12807006
8.154715 -0.12920788
8.155714 -0.13035466
8.156714 -0.13151459000000001
8.157714 -0.13268696
8.158714 -0.13386635000000002
8.159715 -0.13504508
8.160714 -0.13621675
8.161715 -0.13737933
8.162714 -0.13853614
8.163714 -0.13969430000000002
8.164714 -0.14086141
8.165714 -0.14204197000000002
8.166715 -0.14323523999999999
8.167714 -0.14443572999999998
8.168715 -0.14563589
8.169714 -0.14682977
8.170714 -0.14801593000000002
8.171714 -0.14919814
8.172714 -0.1503834
8.173715 -0.15157848
8.174714 -0.15278645000000002
8.175714 -0.15400506
8.176714 -0.15522776
8.177714 -0.15644681000000002
8.178715 -0.15765715
8.179714 -0.15885894
8.180715 -0.16005773
8.181714 -0.1612619
8.182714 -0.16247882
8.183714 -0.16371125
8.184714 -0.16495606
8.185715 -0.16620563
8.186714 -0.16745139
8.187715 -0.16868783
8.188714 -0.16991493
8.189714 -0.17113808
8.190714 -0.17236535
8.191714 -0.17360351
8.192715 -0.17485472999999999
8.193714 -0.17611566
8.194715 -0.17737912
8.195714 -0.17863781
8.196714 -0.17988799
8.197714 -0.18113146
8.198714 -0.18237479
8.199715 -0.18362618
8.200714 -0.18489143
8.201715 -0.186171
8.202714 -0.18745959
8.203714 -0.18874854000000002
8.204714 -0.19002985
8.205714 -0.1912999
8.206715 -0.19256111
8.207714 -0.19382079
8.208714 -0.19508768
8.209714 -0.19636779999999998
8.210714 -0.19766177999999998
8.211715 -0.19896466000000002
8.212714 -0.20026846
8.213715 -0.20156613999999998
8.214714 -0.20285503000000002
8.215714 -0.20413797
8.216714 -0.20542196000000001
8.217714 -0.20671447
8.218715 -0.20801970000000003
8.219714 -0.20933645
8.220715 -0.21065855
8.221714 -0.21197783999999997
8.222714 -0.21328819
8.223714 -0.21458843
8.224714 -0.21588316000000002
8.225715 -0.21718053999999998
8.226714 -0.21848846
8.227715 -0.21981089
8.228714 -0.22114599000000001
8.229714 -0.22248697999999997
8.230714 -0.22382548000000002
8.231714 -0.22515538000000002
8.232715 -0.22647572000000002
8.233714 -0.22779090999999999
8.234715 -0.22910846999999998
8.235714 -0.23043531
8.236714 -0.23177431
8.237714 -0.23312313
8.238714 -0.23447527
8.239715 -0.23582350000000002
8.240714 -0.23716344000000003
8.241714 -0.23849574
8.242714 -0.23982578
8.243714 -0.24116114
8.244715 -0.24250774
8.245714 -0.24386703
8.246715 -0.24523514
8.247714 -0.24660469
8.248714 -0.24796831
8.249714 -0.24932210999999999
8.250714 -0.25066747
8.251715 -0.25201035
8.252714 -0.25335831999999997
8.253715 -0.25471705
8.254714 -0.25608761
8.255714 -0.25746608000000004
8.256714 -0.25884556000000003
8.257714 -0.26021964999999997
8.258715 -0.26158548000000004
8.259714 -0.26294508
8.260715 -0.26430425
8.261714 -0.26566971
8.262714 -0.26704567
8.263714 -0.2684318
8.264714 -0.26982338
8.265715 -0.27121357
8.266714 -0.27259674
8.267715 -0.27397124
8.268714 -0.27534012
8.269714 -0.27670965
8.270715 -0.27808629
8.271714 -0.27947354
8.272715 -0.28087036
8.273714 -0.2822716
8.274714 -0.28367063000000003
8.275714 -0.2850625
8.276714 -0.28644626
8.277715 -0.28782543
8.278714 -0.28920616
8.279715 -0.29059425
8.280714 -0.2919924
8.281714 -0.29339888000000003
8.282714 -0.29480851
8.283714 -0.29621515
8.284715 -0.29761468
8.285714 -0.29900691
8.286715 -0.30039565
8.287714 -0.3017867
8.288714 -0.30318503
8.289714 -0.30459235
8.290714 -0.30600636
8.291715 -0.30742188
8.292714 -0.30883339
8.293715 -0.31023778
8.294714 -0.31163578
8.295714 -0.3130316
8.296714 -0.31443085
8.297714 -0.31583779
8.298715 -0.31725327
8.299714 -0.3186743
8.300714 -0.32009550000000003
8.301714 -0.32151164000000004
8.302714 -0.32292012999999997
8.303715 -0.32432216999999997
8.304714 -0.32572213
8.305715 -0.3271254
8.306714 -0.32853587
8.307714 -0.32995408
8.308714 -0.33137724
8.309714 -0.33280056
8.310715 -0.33421966000000003
8.311714 -0.33563265999999997
8.312715 -0.33704096
8.313714 -0.33844847
8.314714 -0.33985954
8.315714 -0.3412768
8.316714 -0.34269989
8.317715 -0.34412546
8.318714 -0.34554896
8.319715 -0.34696669
8.320714 -0.34837758
8.321714 -0.34978371
8.322714 -0.35118933
8.323714 -0.35259889
8.324715 -0.35401501
8.325714 -0.35543735000000004
8.326715 -0.35686281
8.327714 -0.35828713
8.328714 -0.35970677
8.329714 -0.36112049
8.330714 -0.36252982
8.331715 -0.36393807
8.332714 -0.36534874
8.333714 -0.36676382
8.334714 -0.36818285
8.335714 -0.36960326
8.336715 -0.37102161
8.337714 -0.37243536
8.338715 -0.37384401
8.339714 -0.37524933
8.340714 -0.37665455999999997
8.341714 -0.37806279
8.342714 -0.37947563
8.343715 -0.38089242
8.344714 -0.38231055
8.345715 -0.38372661999999996
8.346714 -0.38513800000000004
8.347714 -0.38654384999999997
8.348714 -0.38794547
8.349714 -0.38934553
8.350715 -0.39074691
8.351714 -0.39215144
8.352715 -0.39355904
8.353714 -0.39496790000000004
8.354714 -0.3963754
8.355714 -0.39777928
8.356714 -0.39917855
8.357715 -0.40057399000000005
8.358714 -0.40196761999999997
8.359715 -0.40336181
8.360714 -0.40475824000000005
8.361714 -0.40615709000000005
8.362714 -0.40755705000000003
8.363714 -0.40895590000000004
8.364715 -0.41035144
8.365714 -0.41174246
8.366714 -0.41312924999999995
8.367714 -0.41451342
8.368714 -0.41589723
8.369715 -0.41728256999999996
8.370714 -0.41867019999999994
8.371715 -0.42005921999999996
8.372714 -0.42144749
8.373714 -0.42283242000000004
8.374714 -0.42421208
8.375714 -0.42558600999999996
8.376715 -0.42695552
8.377714 -0.42832308
8.378715 -0.42969137
8.379714 -0.43106209
8.380714 -0.43243528000000003
8.381714 -0.43380912
8.382714 -0.43518087
8.383715 -0.43654791
8.384714 -0.43790903999999997
8.385715 -0.43926499999999996
8.386714 -0.44061812000000006
8.387714 -0.44197133
8.388714 -0.44332673
8.389714 -0.4446845
8.390715 -0.44604273999999994
8.391714 -0.4473981
8.392715 -0.44874735000000004
8.393714 -0.45008897
8.394714 -0.45142374
8.395715 -0.45275474
8.396714 -0.45408597
8.397715 -0.45542056
8.398714 -0.45675923999999996
8.399714 -0.45809993000000004
8.400714 -0.45943847
8.401714 -0.46077054
8.402715 -0.46209353000000003
8.403714 -0.46340795
8.404715 -0.46471711
8.405714 -0.46602566999999995
8.406714 -0.46733744000000005
8.407714 -0.46865344000000003
8.408714 -0.46997145000000007
8.409715 -0.4712868
8.410714 -0.47259460999999997
8.411715 -0.47389218000000005
8.412714 -0.47518034
8.413714 -0.47646323
8.414714 -0.47774645
8.415714 -0.47903438000000004
8.416715 -0.48032794
8.417714 -0.48162411000000005
8.418715 -0.48291702
8.419714 -0.48420071000000003
8.420714 -0.48547191999999995
8.421714 -0.48673167
8.422714 -0.48798490000000005
8.423715 -0.48923832
8.424714 -0.49049715
8.425714 -0.49176258000000006
8.426714 -0.49303113000000004
8.427714 -0.49429623999999994
8.428715 -0.49555119999999997
8.429714 -0.49679242
8.430715 -0.49802121
8.431714 -0.4992432
8.432714 -0.5004657
8.433714 -0.50169411
8.434714 -0.5029292799999999
8.435715 -0.5041669599999999
8.436714 -0.50539961
8.437715 -0.50662016
8.438714 -0.50782533
8.439714 -0.50901743
8.440714 -0.5102033300000001
8.441714 -0.51139137
8.442715 -0.51258737
8.443714 -0.5137917599999999
8.444715 -0.5149991700000001
8.445714 -0.51620076
8.446714 -0.51738843
8.447714 -0.51855845
8.448714 -0.5197134299999999
8.449715 -0.5208609599999999
8.450714 -0.5220101199999999
8.451715 -0.52316696
8.452714 -0.52433172
8.453714 -0.52549853
8.454714 -0.5266583499999999
8.455714 -0.52780332
8.456715 -0.5289305
8.457714 -0.53004357
8.458714 -0.5311511
8.459714 -0.5322624
8.460714 -0.53338301
8.461715 -0.53451196
8.462714 -0.53564189
8.463715 -0.53676255
8.464714 -0.53786561
8.465714 -0.5389486
8.466714 -0.54001613
8.467714 -0.54107779
8.468715 -0.54214369
8.469714 -0.5432196
8.470715 -0.5443041200000001
8.471714 -0.5453893
8.472714 -0.5464644200000001
8.473714 -0.54752114
8.474714 -0.54855738
8.475715 -0.5495783399999999
8.476714 -0.5505939900000001
8.477715 -0.5516143099999999
8.478714 -0.5526442500000001
8.479714 -0.55368161
8.480714 -0.55471775
8.481714 -0.55574202
8.482715 -0.5567466400000001
8.483714 -0.55773081
8.484715 -0.5587009199999999
8.485714 -0.55966759
8.486714 -0.5606405400000001
8.487714 -0.5616237900000001
8.488714 -0.5626136399999999
8.489715 -0.56360033
8.490714 -0.56457245
8.491714 -0.56552244
8.492714 -0.56645018
8.493714 -0.56736297
8.494715 -0.56827227
8.495714 -0.56918813
8.496715 -0.5701145599999999
8.497714 -0.57104765
8.498714 -0.57197767
8.499714 -0.57289363
8.500714 -0.57378858
8.501715 -0.574663
8.502714 -0.5755242899999999
8.503715 -0.5763830600000001
8.504714 -0.57724789
8.505714 -0.578121
8.506714 -0.57899705
8.507714 -0.5798656999999999
8.508715 -0.58071655
8.509714 -0.58154431
8.510715 -0.5823512599999999
8.511714 -0.5831464700000001
8.512714 -0.5839414
8.513714 -0.5847447100000001
8.514714 -0.5855579399999999
8.515715 -0.5863749899999999
8.516714 -0.58718491
8.517715 -0.58797705
8.518714 -0.588746
8.519714 -0.58949399
8.520715 -0.5902295
8.521714 -0.5909632
8.522715 -0.59170262
8.523714 -0.59244866
8.524714 -0.59319525
8.525714 -0.59393244
8.526714 -0.59465142
8.527715 -0.5953487000000001
8.528714 -0.59602796
8.529715 -0.59669819
8.530714 -0.59736925
8.531714 -0.59804702
8.532714 -0.59873043
8.533714 -0.59941197
8.534715 -0.60008108
8.535714 -0.60072923
8.536715 -0.6013538700000001
8.537714 -0.60195955
8.538714 -0.6025559300000001
8.539714 -0.6031529499999999
8.540714 -0.60375645
8.541715 -0.60436535
8.542714 -0.60497252
8.543715 -0.6055682
8.544714 -0.60614464
8.545714 -0.6066998
8.546714 -0.6072379600000001
8.547714 -0.60776747
8.548715 -0.60829627
8.549714 -0.60882829
8.550714 -0.60936119
8.551714 -0.60988781
8.552714 -0.6103996700000001
8.553715 -0.6108912200000001
8.554714 -0.61136261
8.555715 -0.61181965
8.556714 -0.6122711599999999
8.557714 -0.61272462
8.558714 -0.61318269
8.559714 -0.6136418299999999
8.560715 -0.61409404
8.561714 -0.6145305
8.562715 -0.6149455899999999
8.563714 -0.61533945
8.564714 -0.61571756
8.565714 -0.6160880900000001
8.566714 -0.6164578700000001
8.567715 -0.61682933
8.568714 -0.61719948
8.569715 -0.61756182
8.570714 -0.61790952
8.571714 -0.61823903
8.572714 -0.61855149
8.573714 -0.61885226
8.574715 -0.6191479
8.575714 -0.61944295
8.576715 -0.61973743
8.577714 -0.6200266999999999
8.578714 -0.62030368
8.579714 -0.62056226
8.580714 -0.6208001200000001
8.581715 -0.62101986
8.582714 -0.62122783
8.583714 -0.62143109
8.584714 -0.6216343
8.585714 -0.62183761
8.586715 -0.62203677
8.587714 -0.62222537
8.588715 -0.62239775
8.589714 -0.6225518
8.590714 -0.62268949
8.591714 -0.6228158699999999
8.592714 -0.6229361099999999
8.593715 -0.62305299
8.594714 -0.62316563
8.595715 -0.62326998
8.596714 -0.62336088
8.597714 -0.62343478
8.598714 -0.62349155
8.599714 -0.62353457
8.600715 -0.62356908
8.601714 -0.6235994899999999
8.602715 -0.62362733
8.603714 -0.62365034
8.604714 -0.62366356
8.605714 -0.62366161
8.606714 -0.62364112
8.607715 -0.62360237
8.608714 -0.6235489599999999
8.609715 -0.62348605
8.610714 -0.62341797
8.611714 -0.62334621
8.612714 -0.62326896
8.613714 -0.62318225
8.614715 -0.623082
8.615714 -0.62296591
8.616714 -0.6228345
8.617714 -0.6226907
8.618714 -0.62253806
8.619715 -0.6223788
8.620714 -0.6222127
8.621715 -0.62203696
8.622714 -0.62184776
8.623714 -0.62164208
8.624714 -0.6214192599999999
8.625714 -0.62118149
8.626715 -0.62093283
8.627714 -0.62067737
8.628715 -0.6204173900000001
8.629714 -0.62015224
8.630714 -0.61987871
8.631714 -0.61959266
8.632714 -0.61929068
8.633715 -0.61897165
8.634714 -0.61863698
8.635715 -0.61828969
8.636714 -0.61793281
8.637714 -0.61756796
8.638714 -0.61719459
8.639714 -0.61681052
8.640715 -0.61641322
8.641714 -0.61600115
8.642715 -0.6155747500000001
8.643714 -0.61513609
8.644714 -0.61468808
8.645715 -0.6142327599999999
8.646714 -0.61377026
8.647715 -0.61329864
8.648714 -0.61281458
8.649714 -0.61231502
8.650714 -0.61179837
8.651714 -0.61126528
8.652715 -0.61071827
8.653714 -0.61016055
8.654715 -0.60959463
8.655714 -0.60902126
8.656714 -0.60843918
8.657714 -0.60784598
8.658714 -0.6072392200000001
8.659715 -0.60661756
8.660714 -0.60598128
8.661715 -0.6053320099999999
8.662714 -0.60467161
8.663714 -0.6040012499999999
8.664714 -0.60332078
8.665714 -0.60262885
8.666715 -0.60192351
8.667714 -0.60120351
8.668715 -0.60046869
8.669714 -0.59972052
8.670714 -0.59896116
8.671714 -0.59819263
8.672714 -0.59741577
8.673715 -0.59662978
8.674714 -0.5958327099999999
8.675714 -0.59502209
8.676714 -0.5941959600000001
8.677714 -0.5933537600000001
8.678715 -0.5924962899999999
8.679714 -0.59162532
8.680715 -0.5907427500000001
8.681714 -0.58984985
8.682714 -0.58894684
8.683714 -0.58803316
8.684714 -0.58710775
8.685715 -0.5861697699999999
8.686714 -0.58521908
8.687715 -0.58425604
8.688714 -0.58328137
8.689714 -0.5822954699999999
8.690714 -0.58129812
8.691714 -0.58028842
8.692715 -0.5792652300000001
8.693714 -0.5782275
8.694715 -0.57717478
8.695714 -0.5761075800000001
8.696714 -0.57502701
8.697714 -0.57393447
8.698714 -0.57283123
8.699715 -0.5717179299999999
8.700714 -0.57059447
8.701715 -0.56946026
8.702714 -0.56831436
8.703714 -0.5671558
8.704714 -0.5659838700000001
8.705714 -0.5647982
8.706715 -0.56359875
8.707714 -0.56238566
8.708714 -0.56115929
8.709714 -0.55992007
8.710714 -0.5586684199999999
8.711715 -0.5574048
8.712714 -0.55612945
8.713715 -0.5548425499999999
8.714714 -0.55354405
8.715714 -0.5522337700000001
8.716714 -0.55091134
8.717714 -0.54957657
8.718715 -0.54822932
8.719714 -0.54686954
8.720715 -0.5454971000000001
8.721714 -0.5441117599999999
8.722714 -0.54271314
8.723714 -0.54130089
8.724714 -0.5398748
8.725715 -0.53843525
8.726714 -0.53698318
8.727715 -0.5355198400000001
8.728714 -0.53404644
8.729714 -0.53256364
8.730714 -0.53107101
8.731714 -0.52956739
8.732715 -0.5280509099999999
8.733714 -0.5265199100000001
8.734715 -0.5249734500000001
8.735714 -0.52341181
8.736714 -0.52183615
8.737714 -0.52024806
8.738714 -0.51864898
8.739715 -0.51703942
8.740714 -0.51541901
8.741714 -0.5137866799999999
8.742714 -0.51214145
8.743714 -0.51048305
8.744715 -0.50881212
8.745714 -0.5071301
8.746715 -0.50543831
8.747714 -0.50373725
8.748714 -0.5020261300000001
8.749714 -0.5003029
8.750714 -0.4985651
8.751715 -0.49681091
8.752714 -0.49504004
8.753715 -0.493254
8.754714 -0.49145552000000003
8.755714 -0.48964755
8.756714 -0.48783198
8.757714 -0.48600891999999996
8.758715 -0.48417662999999994
8.759714 -0.48233243
8.760715 -0.48047393000000005
8.761714 -0.47860015000000006
8.762714 -0.4767119
8.763714 -0.47481125
8.764714 -0.47290049999999995
8.765715 -0.47098086000000006
8.766714 -0.46905177
8.767715 -0.46711117
8.768714 -0.46515656
8.769714 -0.46318619999999994
8.770715 -0.4612003
8.771714 -0.45920103
8.772715 -0.4571917
8.773714 -0.45517534
8.774714 -0.45315321000000003
8.775714 -0.45112412999999996
8.776714 -0.449085
8.777715 -0.44703195
8.778714 -0.44496222
8.779715 -0.44287527
8.780714 -0.440773
8.781714 -0.43865889
8.782714 -0.43653641
8.783714 -0.43440731
8.784715 -0.43227104
8.785714 -0.43012500000000004
8.786715 -0.42796609999999996
8.787714 -0.42579221000000006
8.788714 -0.42360332
8.789714 -0.42140162999999997
8.790714 -0.41919043
8.791715 -0.41697258000000004
8.792714 -0.41474886
8.793715 -0.41251754999999996
8.794714 -0.41027510999999994
8.795714 -0.40801782000000003
8.796714 -0.40574353
8.797714 -0.40345275999999997
8.798715 -0.40114853
8.799714 -0.39883503000000003
8.800714 -0.3965158
8.801714 -0.39419211
8.802714 -0.3918624
8.803715 -0.38952311
8.804714 -0.38717035
8.805715 -0.38480177
8.806714 -0.38241759999999997
8.807714 -0.38002054
8.808714 -0.37761437999999997
8.809714 -0.37520214
8.810715 -0.37278468000000003
8.811714 -0.37036030999999997
8.812715 -0.36792557
8.813714 -0.36547708
8.814714 -0.36301317
8.815714 -0.36053481
8.816714 -0.35804515
8.817715 -0.35554804
8.818714 -0.35304618000000004
8.819715 -0.35053981
8.820714 -0.34802654
8.821714 -0.34550243999999997
8.822714 -0.34296399
8.823714 -0.34040965
8.824715 -0.33784071
8.825714 -0.33526067
8.826715 -0.33267369
8.827714 -0.3300827
8.828714 -0.32748806
8.829714 -0.32488753000000004
8.830714 -0.32227742
8.831715 -0.31965435000000003
8.832714 -0.31701684999999996
8.833714 -0.31436596
8.834714 -0.3117047
8.835714 -0.30903646
8.836715 -0.30636336
8.837714 -0.3036852
8.838715 -0.30099966
8.839714 -0.29830346
8.840714 -0.29559408
8.841714 -0.29287114999999997
8.842714 -0.29013667
8.843715 -0.28739411000000004
8.844714 -0.28464689
8.845715 -0.28189665
8.846714 -0.27914254
8.847714 -0.27638162
8.848714 -0.27361012
8.849714 -0.2708253
8.850715 -0.26802663
8.851714 -0.26521601
8.852715 -0.26239683
8.853714 -0.25957241
8.854714 -0.25674447
8.855714 -0.25391252999999997
8.856714 -0.25107431999999996
8.857715 -0.24822704
8.858714 -0.24536877999999998
8.859715 -0.24249959
8.860714 -0.2396212
8.861714 -0.23673624000000001
8.862714 -0.23384672
8.863714 -0.23095296
8.864715 -0.22805342
8.865714 -0.22514536999999998
8.866714 -0.22222623000000002
8.867714 -0.21929495999999998
8.868714 -0.21635260999999997
8.869715 -0.21340199999999998
8.870714 -0.21044639999999998
8.871715 -0.20748822000000003
8.872714 -0.20452791
8.873714 -0.201564
8.874714 -0.19859374
8.875714 -0.19561453
8.876715 -0.19262505
8.877714 -0.1896258
8.878715 -0.1866186
8.879714 -0.18360566
8.880714 -0.18058835
8.881714 -0.17756659
8.882714 -0.17453904
8.883715 -0.17150389
8.884714 -0.16846005
8.885715 -0.16540781000000002
8.886714 -0.16234894
8.887714 -0.15928583000000002
8.888714 -0.15622039
8.889714 -0.15315305
8.890715 -0.15008252
8.891714 -0.14700626
8.892715 -0.14392169
8.893714 -0.14082728
8.894714 -0.13772325000000002
8.895715 -0.13461144
8.896714 -0.13149438
8.897715 -0.12837419
8.898714 -0.12525175
8.899714 -0.12212644
8.900714 -0.11899678999999999
8.901714 -0.11586138
8.902715 -0.11271973
8.903714 -0.10957255
8.904715 -0.10642135
8.905714 -0.10326755
8.906714 -0.10011159
8.907714 -0.096952514
8.908714 -0.09378832200000001
8.909715 -0.09061686000000001
8.910714 -0.087436911
8.911715 -0.084248889
8.912714 -0.081054773
8.913714 -0.07785735099999999
8.914714 -0.074659009
8.915714 -0.071460783
8.916715 -0.068262004
8.917714 -0.06506074
8.918715 -0.061854784
8.919714 -0.05864274
8.920714 -0.055424601
8.921714 -0.052201631
8.922714 -0.04897560000000001
8.923715 -0.045747778
8.924714 -0.042518252
8.925714 -0.03928591
8.926714 -0.036049113
8.927714 -0.032806679
8.928715 -0.029558706
8.929714 -0.026306763
8.930715 -0.023053307
8.931714 -0.019800596
8.932714 -0.016549619999999998
8.933714 -0.013299561000000001
8.934714 -0.010048092
8.935715 -0.0067923639999999995
8.936714 -0.0035302579
8.937715 -0.00026129201
8.938714 0.003013216
8.939714 0.006290796600000001
8.940714 0.0095689735
8.941714 0.01284633
8.942715 0.016122985
8.943714 0.019400286000000003
8.944715 0.022679903
8.945714 0.025962797
8.946714 0.029248605000000004
8.947714 0.032535743
8.948714 0.03582224
8.949715 0.039106785
8.950714 0.042389534
8.951715 0.045672201999999995
8.952714 0.048957375000000004
8.953714 0.052247348
8.954714 0.05554303100000001
8.955714 0.058843452
8.956715 0.062146102
8.957714 0.06544799
8.958714 0.068746868
8.959714 0.072042097
8.960714 0.075334788
8.961715 0.07862709999999999
8.962714 0.081921113
8.963715 0.085217843
8.964714 0.088516797
8.965714 0.091816322
8.966714 0.095114531
8.967714 0.09841029500000001
8.968715 0.10170385
8.969714 0.10499664
8.970715 0.10829062
8.971714 0.11158711999999998
8.972714 0.11488618
8.973714 0.11818631
8.974714 0.12148517
8.975715 0.12478055
8.976714 0.12807138
8.977715 0.13135817
8.978714 0.13464276
8.979714 0.13792741
8.980714 0.14121373
8.981714 0.14450201000000001
8.982715 0.14779106
8.983714 0.1510788
8.984715 0.15436325
8.985714 0.15764337
8.986714 0.16091942
8.987714 0.16419276
8.988714 0.16746506
8.989715 0.17073742
8.990714 0.17400988
8.991714 0.1772814
8.992714 0.18055044
8.993714 0.18381573
8.994715 0.18707684
8.995714 0.19033436
8.996715 0.19358958
8.997714 0.19684369
8.998714 0.20009717000000002
8.999714 0.20334944
9.000714 0.20659906
9.001715 0.2098443
9.002714 0.2130839
9.003715 0.21631769
9.004714 0.21954647
9.005714 0.22277178
9.006714 0.22599513000000002
9.007714 0.22921744
9.008715 0.23243865
9.009714 0.23565791000000003
9.010715 0.23887395
9.011714 0.24208564
9.012714 0.24529235
9.013714 0.24849405
9.014714 0.25169114
9.015715 0.25488394
9.016714 0.25807261
9.017715 0.26125682
9.018714 0.26443608
9.019714 0.26760995
9.020715 0.27077841
9.021714 0.27394183
9.022715 0.27710094999999996
9.023714 0.28025657000000004
9.024714 0.28340919
9.025714 0.28655875999999997
9.026714 0.2897047
9.027715 0.292846
9.028714 0.29598156
9.029715 0.29911046999999996
9.030714 0.30223222
9.031714 0.30534675
9.032714 0.30845436000000004
9.033714 0.3115556
9.034715 0.31465109999999996
9.035714 0.31774146000000003
9.036715 0.32082715
9.037714 0.32390840000000004
9.038714 0.32698531000000003
9.039714 0.3300576
9.040714 0.33312484
9.041715 0.3361864
9.042714 0.33924165
9.043715 0.34228999
9.044714 0.34533096
9.045714 0.34836433
9.046714 0.35138996
9.047714 0.35440782
9.048715 0.35741797000000003
9.049714 0.36042058
9.050714 0.36341602
9.051714 0.36640482
9.052714 0.3693877
9.053715 0.37236523
9.054714 0.37533774000000003
9.055715 0.37830495
9.056714 0.38126605
9.057714 0.38421976
9.058714 0.38716469000000003
9.059714 0.39009984999999997
9.060715 0.39302488
9.061714 0.39594015
9.062715 0.39884662
9.063714 0.40174531999999996
9.064714 0.40463712
9.065714 0.40752231
9.066714 0.41040069999999995
9.067715 0.41327183
9.068714 0.41613532
9.069715 0.41899104
9.070714 0.42183910999999996
9.071714 0.42467968999999994
9.072714 0.42751264
9.073714 0.4303372
9.074715 0.43315226
9.075714 0.43595652
9.076715 0.43874914
9.077714 0.44153011000000003
9.078714 0.44430038000000005
9.079714 0.44706166
9.080714 0.44981567000000006
9.081715 0.45256354000000004
9.082714 0.45530535
9.083714 0.45804022999999994
9.084714 0.46076667
9.085714 0.46348316
9.086715 0.46618883
9.087714 0.46888362
9.088715 0.47156792
9.089714 0.4742424
9.090714 0.47690719
9.091714 0.47956192999999997
9.092714 0.48220572000000006
9.093715 0.48483782
9.094714 0.48745819
9.095715 0.49006776
9.096714 0.49266811
9.097714 0.49526086
9.098714 0.49784691
9.099714 0.5004259799999999
9.100715 0.50299647
9.101714 0.50555603
9.102715 0.50810259
9.103714 0.51063513
9.104714 0.51315399
9.105714 0.51566064
9.106714 0.51815687
9.107715 0.52064392
9.108714 0.5231219300000001
9.109715 0.5255899900000001
9.110714 0.52804672
9.111714 0.53049116
9.112714 0.5329233099999999
9.113714 0.53534424
9.114715 0.53775548
9.115714 0.54015825
9.116714 0.54255249
9.117714 0.54493672
9.118714 0.54730852
9.119715 0.54966556
9.120714 0.55200676
9.121715 0.55433279
9.122714 0.55664596
9.123714 0.5589491200000001
9.124714 0.56124432
9.125714 0.56353197
9.126715 0.5658105
9.127714 0.5680771099999999
9.128715 0.57032919
9.129714 0.57256538
9.130714 0.57478636
9.131714 0.57699429
9.132714 0.5791917
9.133715 0.58138017
9.134714 0.58355941
9.135715 0.58572735
9.136714 0.58788112
9.137714 0.59001874
9.138714 0.59214011
9.139714 0.59424709
9.140715 0.5963429299999999
9.141714 0.59843045
9.142715 0.6005106
9.143714 0.6025818199999999
9.144714 0.60464055
9.145715 0.60668276
9.146714 0.60870587
9.147715 0.61070998
9.148714 0.61269784
9.149714 0.6146736899999999
9.150714 0.6166413
9.151714 0.6186022
9.152715 0.62055499
9.153714 0.62249601
9.154715 0.62442115
9.155714 0.62632784
9.156714 0.62821629
9.157714 0.63008913
9.158714 0.63195019
9.159715 0.6338023100000001
9.160714 0.63564582
9.161715 0.63747815
9.162714 0.63929516
9.163714 0.64109312
9.164714 0.64287065
9.165714 0.64462973
9.166715 0.64637489
9.167714 0.64811129
9.168715 0.64984225
9.169714 0.65156748
9.170714 0.65328325
9.171714 0.6549838
9.172714 0.65666395
9.173715 0.6583213800000001
9.174714 0.65995767
9.175714 0.66157728
9.176714 0.66318554
9.177714 0.66478597
9.178715 0.6663787600000001
9.179714 0.6679608
9.180715 0.66952729
9.181714 0.6710743499999999
9.182714 0.67260107
9.183714 0.6741100499999999
9.184714 0.67560603
9.185715 0.67709354
9.186714 0.67857453
9.187715 0.68004699
9.188714 0.68150577
9.189714 0.6829448
9.190714 0.6843599
9.191714 0.6857508299999999
9.192715 0.68712146
9.193714 0.68847816
9.194715 0.689827
9.195714 0.69117094
9.196714 0.69250884
9.197714 0.69383578
9.198714 0.6951458300000001
9.199715 0.69643455
9.200714 0.69770105
9.201715 0.69894823
9.202714 0.70018098
9.203714 0.70140371
9.204714 0.70261797
9.205714 0.70382147
9.206715 0.7050094699999999
9.207714 0.70617693
9.208714 0.70732119
9.209714 0.7084435800000001
9.210714 0.70954873
9.211715 0.7106428
9.212714 0.7117305
9.213715 0.71281283
9.214714 0.7138866500000001
9.215714 0.71494603
9.216714 0.71598496
9.217714 0.71699987
9.218715 0.71799136
9.219714 0.71896343
9.220715 0.71992166
9.221714 0.72087059
9.222714 0.7218115500000001
9.223714 0.72274222
9.224714 0.72365804
9.225715 0.72455457
9.226714 0.72542974
9.227715 0.72628465
9.228714 0.72712321
9.229714 0.7279499899999999
9.230714 0.72876792
9.231714 0.72957682
9.232715 0.73037334
9.233714 0.73115253
9.234715 0.7319101100000001
9.235714 0.7326446
9.236714 0.7333579
9.237714 0.7340544800000001
9.238714 0.73473928
9.239715 0.73541547
9.240714 0.73608323
9.241714 0.73673981
9.242714 0.73738084
9.243714 0.7380025
9.244715 0.73860306
9.245714 0.73918374
9.246715 0.73974757
9.247714 0.74029793
9.248714 0.74083707
9.249714 0.74136481
9.250714 0.74187885
9.251715 0.74237613
9.252714 0.7428542699999999
9.253715 0.74331276
9.254714 0.74375318
9.255714 0.74417843
9.256714 0.74459133
9.257714 0.74499333
9.258715 0.74538388
9.259714 0.7457606999999999
9.260715 0.74612089
9.261714 0.7464623499999999
9.262714 0.74678445
9.263714 0.7470882
9.264714 0.74737584
9.265715 0.74764951
9.266714 0.74791056
9.267715 0.74815894
9.268714 0.74839354
9.269714 0.7486127300000001
9.270715 0.7488152
9.271714 0.74900035
9.272715 0.74916864
9.273714 0.749321
9.274714 0.74945847
9.275714 0.74958168
9.276714 0.74969069
9.277715 0.74978517
9.278714 0.74986452
9.279715 0.74992832
9.280714 0.74997628
9.281714 0.7500084100000001
9.282714 0.75002494
9.283714 0.75002615
9.284715 0.75001251
9.285714 0.74998438
9.286715 0.74994215
9.287714 0.7498857999999999
9.288714 0.74981507
9.289714 0.7497292
9.290714 0.74962731
9.291715 0.74950857
9.292714 0.74937274
9.293715 0.74922042
9.294714 0.74905292
9.295714 0.74887178
9.296714 0.7486781100000001
9.297714 0.74847201
9.298715 0.7482525400000001
9.299714 0.7480178
9.300714 0.74776593
9.301714 0.74749589
9.302714 0.7472082
9.303715 0.74690464
9.304714 0.74658771
9.305715 0.74625933
9.306714 0.74591991
9.307714 0.74556815
9.308714 0.74520148
9.309714 0.74481741
9.310715 0.74441461
9.311714 0.74399374
9.312715 0.74355742
9.313714 0.74310871
9.314714 0.74264989
9.315714 0.74218102
9.316714 0.7416998499999999
9.317715 0.74120285
9.318714 0.74068671
9.319715 0.74015008
9.320714 0.73959441
9.321714 0.73902346
9.322714 0.7384416199999999
9.323714 0.7378519
9.324715 0.73725451
9.325714 0.73664663
9.326715 0.73602367
9.327714 0.73538143
9.328714 0.73471819
9.329714 0.73403548
9.330714 0.73333732
9.331715 0.7326284
9.332714 0.73191174
9.333714 0.73118722
9.334714 0.73045143
9.335714 0.72969948
9.336715 0.7289274600000001
9.337714 0.72813439
9.338715 0.7273229299999999
9.339714 0.72649824
9.340714 0.72566555
9.341714 0.72482768
9.342714 0.7239834900000001
9.343715 0.7231283
9.344714 0.72225607
9.345715 0.72136214
9.346714 0.72044549
9.347714 0.71950923
9.348714 0.71855914
9.349714 0.71760104
9.350715 0.71663796
9.351714 0.71566897
9.352715 0.71468949
9.353714 0.71369382
9.354714 0.71267784
9.355714 0.7116410400000001
9.356714 0.7105869699999999
9.357715 0.7095213
9.358714 0.70844912
9.359715 0.7073723700000001
9.360714 0.70628868
9.361714 0.70519256
9.362714 0.70407791
9.363714 0.7029410500000001
9.364715 0.70178253
9.365714 0.70060715
9.366714 0.69942167
9.367714 0.69823181
9.368714 0.69703949
9.369715 0.69584204
9.370714 0.6946336
9.371715 0.69340775
9.372714 0.69216075
9.373714 0.69089304
9.374714 0.68960893
9.375714 0.68831444
9.376715 0.68701426
9.377714 0.68570948
9.378715 0.68439711
9.379714 0.68307179
9.380714 0.6817285000000001
9.381714 0.68036513
9.382714 0.67898375
9.383715 0.67758956
9.384714 0.67618862
9.385715 0.67478474
9.386714 0.67337775
9.387714 0.6719633899999999
9.388714 0.6705354
9.389714 0.66908831
9.390715 0.6676201199999999
9.391714 0.66613303
9.392715 0.66463244
9.393714 0.66312416
9.394714 0.66161198
9.395715 0.6600957799999999
9.396714 0.6585720500000001
9.397715 0.65703588
9.398714 0.65548327
9.399714 0.65391338
9.400714 0.65232874
9.401714 0.6507339400000001
9.402715 0.64913314
9.403714 0.6475278600000001
9.404715 0.64591635
9.405714 0.64429422
9.406714 0.6426566699999999
9.407714 0.64100092
9.408714 0.6393275700000001
9.409715 0.63764043
9.410714 0.6359446799999999
9.411715 0.6342445999999999
9.412714 0.63254149
9.413714 0.63083335
9.414714 0.62911604
9.415714 0.62738527
9.416715 0.62563876
9.417714 0.62387716
9.418715 0.6221035500000001
9.419714 0.62032174
9.420714 0.6185341599999999
9.421714 0.61674085
9.422714 0.61493944
9.423715 0.61312653
9.424714 0.6112995999999999
9.425714 0.6094584200000001
9.426714 0.6076052799999999
9.427714 0.6057438
9.428715 0.60387719
9.429714 0.6020064900000001
9.430715 0.60013025
9.431714 0.59824502
9.432714 0.59634722
9.433714 0.5944348399999999
9.434714 0.5925084500000001
9.435715 0.59057083
9.436714 0.5886256200000001
9.437715 0.58667534
9.438714 0.58472045
9.439714 0.58275918
9.440714 0.58078859
9.441714 0.57880641
9.442715 0.57681217
9.443714 0.57480754
9.444715 0.57279556
9.445714 0.57077873
9.446714 0.56875781
9.447714 0.56673107
9.448714 0.56469534
9.449715 0.56264736
9.450714 0.56058564
9.451715 0.5585114
9.452714 0.55642799
9.453714 0.55433931
9.454714 0.55224798
9.455714 0.55015394
9.456715 0.54805465
9.457714 0.54594618
9.458714 0.54382547
9.459714 0.54169181
9.460714 0.53954725
9.461715 0.53739566
9.462714 0.53524063
9.463715 0.53308373
9.464714 0.53092353
9.465714 0.52875644
9.466714 0.52657844
9.467714 0.52438732
9.468715 0.5221839100000001
9.469714 0.51997183
9.470715 0.51775593
9.471714 0.5155397100000001
9.472714 0.51332358
9.473714 0.51110461
9.474714 0.50887777
9.475715 0.50663841
9.476714 0.5043846599999999
9.477715 0.50211838
9.478714 0.49984436000000004
9.479714 0.49756821
9.480714 0.49529346
9.481714 0.49301996
9.482715 0.49074380999999995
9.483714 0.48845937
9.484715 0.48616197999999994
9.485714 0.48385047999999997
9.486714 0.48152762000000005
9.487714 0.47919894999999996
9.488714 0.47686999
9.489715 0.47454364
9.490714 0.47221844999999996
9.491714 0.46988958000000003
9.492714 0.46755103
9.493714 0.46519875000000005
9.494715 0.46283276999999995
9.495714 0.46045734
9.496715 0.45807901999999995
9.497714 0.45570354
9.498714 0.45333294999999996
9.499714 0.4509645
9.500714 0.44859196
9.501715 0.44620846999999997
9.502714 0.44380981
9.503715 0.44139651999999996
9.504714 0.43897362999999995
9.505714 0.43654833000000004
9.506714 0.43412647
9.507714 0.43171002
9.508715 0.42929603
9.509714 0.42687817
9.510715 0.42445012000000004
9.511714 0.42200848
9.512714 0.41955472
9.513714 0.41709431
9.514714 0.41463411999999994
9.515715 0.41217902
9.516714 0.40972930999999996
9.517715 0.40728053999999997
9.518714 0.40482562
9.519714 0.40235816999999996
9.520715 0.39987573
9.521714 0.39738105
9.522715 0.39488091
9.523714 0.39238296000000006
9.524714 0.38989235
9.525714 0.38740919
9.526714 0.38492871
9.527715 0.38244352
9.528714 0.37994722
9.529715 0.37743738
9.530714 0.37491657
9.531714 0.37239101
9.532714 0.36986745
9.533714 0.3673499
9.534715 0.36483763
9.535714 0.36232574
9.536715 0.35980755999999997
9.537714 0.35727806
9.538714 0.35473651
9.539714 0.35218678
9.540714 0.34963575
9.541715 0.34708987999999996
9.542714 0.34455226
9.543715 0.34202107000000004
9.544714 0.33949040999999996
9.545714 0.33695316000000003
9.546714 0.33440422
9.547714 0.33184299
9.548715 0.32927347
9.549714 0.32670235000000003
9.550714 0.32413586
9.551714 0.32157691
9.552714 0.31902387
9.553715 0.31647158000000003
9.554714 0.31391406
9.555715 0.31134733
9.556714 0.30877145
9.557714 0.3061902
9.558714 0.30360919999999997
9.559714 0.3010331
9.560715 0.29846324999999996
9.561714 0.29589708
9.562715 0.29332945
9.563714 0.29075516
9.564714 0.28817159999999997
9.565714 0.28557999
9.566714 0.28298492999999997
9.567715 0.28039217
9.568714 0.2778061
9.569715 0.27522768
9.570714 0.27265421
9.571714 0.27008059
9.572714 0.26750189999999996
9.573714 0.26491547000000004
9.574715 0.26232204
9.575714 0.25972514
9.576715 0.25712925
9.577714 0.25453760999999997
9.578714 0.25195088
9.579714 0.24936704
9.580714 0.24678272
9.581715 0.24419496999999998
9.582714 0.24160291
9.583714 0.23900808
9.584714 0.2364137
9.585714 0.23382289999999997
9.586715 0.23123724
9.587714 0.22865586999999998
9.588715 0.22607591999999999
9.589714 0.2234939
9.590714 0.22090727000000002
9.591714 0.21831563
9.592714 0.2157208
9.593715 0.21312591
9.594714 0.21053397000000001
9.595715 0.20794673
9.596714 0.20536415
9.597714 0.20278466
9.598714 0.2002063
9.599714 0.19762757999999997
9.600715 0.19504821
9.601714 0.19246887
9.602715 0.1898906
9.603714 0.18731405
9.604714 0.18473905999999998
9.605714 0.18216473
9.606714 0.17959008
9.607715 0.17701468
9.608714 0.17443909000000002
9.609715 0.17186467
9.610714 0.16929305
9.611714 0.16672534
9.612714 0.16416175
9.613714 0.16160149999999998
9.614715 0.15904334
9.615714 0.15648621000000001
9.616714 0.15392964
9.617714 0.15137382
9.618714 0.14881924000000002
9.619715 0.14626610999999998
9.620714 0.14371413
9.621715 0.14116262000000002
9.622714 0.13861102
9.623714 0.13605956
9.624714 0.13350957
9.625714 0.13096322000000002
9.626715 0.12842267000000002
9.627714 0.12588908
9.628715 0.12336198000000001
9.629714 0.1208392
9.630714 0.11831778
9.631714 0.11579521000000001
9.632714 0.11327055999999999
9.633715 0.11074486
9.634714 0.10822054
9.635715 0.10570026
9.636714 0.10318549999999999
9.637714 0.10067591
9.638714 0.09816953699999999
9.639714 0.095663959
9.640715 0.093157805
9.641714 0.090651715
9.642715 0.08814827900000001
9.643714 0.08565092
9.644714 0.083162129
9.645715 0.080682064
9.646714 0.078208133
9.647715 0.075735978
9.648714 0.073261408
9.649714 0.07078243099999999
9.650714 0.068300351
9.651714 0.065819372
9.652715 0.06334477200000001
9.653714 0.060880544999999994
9.654715 0.058427551999999994
9.655714 0.055983145000000005
9.656714 0.053542439000000004
9.657714 0.05110068
9.658714 0.048655539000000005
9.659715 0.046208245
9.660714 0.043762944
9.661715 0.041324584000000004
9.662714 0.038896379
9.663714 0.036478066
9.664714 0.034065925999999996
9.665714 0.03165458
9.666715 0.029239712999999997
9.667714 0.026820422
9.668715 0.024399953000000002
9.669714 0.021984403
9.670714 0.019579957
9.671714 0.017189917
9.672714 0.014813014
9.673715 0.01244384
9.674714 0.010075272
9.675714 0.0077017678
9.676714 0.0053219705
9.677714 0.0029393649999999998
9.678715 0.00056063182
9.679714 -0.0018075258000000002
9.680715 -0.0041615691
9.681714 -0.0065027845
9.682714 -0.0088365909
9.683714 -0.011169829
9.684714 -0.013507334000000001
9.685715 -0.015849475999999998
9.686714 -0.018191898999999997
9.687715 -0.020527608000000003
9.688714 -0.02285041
9.689714 -0.02515805
9.690714 -0.02745346
9.691714 -0.029743483
9.692715 -0.032035628000000003
9.693714 -0.034334417
9.694715 -0.036639083
9.695714 -0.038943786
9.696714 -0.041240279000000005
9.697714 -0.043521778
9.698714 -0.045786175
9.699715 -0.048037054
9.700714 -0.050281983999999995
9.701715 -0.052528891999999994
9.702714 -0.054782274
9.703714 -0.057041028
9.704714 -0.059299001999999996
9.705714 -0.061548001000000005
9.706715 -0.063781737
9.707714 -0.06599890800000001
9.708714 -0.068203808
9.709714 -0.070404232
9.710714 -0.072607631
9.711715 -0.074817438
9.712714 -0.07703136099999999
9.713715 -0.079242425
9.714714 -0.08144239
9.715714 -0.08362576499999999
9.716714 -0.085792557
9.717714 -0.08794833
9.718715 -0.09010156500000001
9.719714 -0.092259544
9.720715 -0.094424793
9.721714 -0.09659375099999999
9.722714 -0.098758424
9.723714 -0.10091014
9.724714 -0.10304366
9.725715 -0.10515967999999999
9.726714 -0.10726447
9.727715 -0.10936682
9.728714 -0.11147380999999999
9.729714 -0.11358744
9.730714 -0.11570376
9.731714 -0.11781480999999999
9.732715 -0.11991260000000001
9.733714 -0.12199299
9.734715 -0.12405772
9.735714 -0.12611351
9.736714 -0.12816869
9.737714 -0.13022912
9.738714 -0.13229517
9.739715 -0.13436155
9.740714 -0.13641975
9.741714 -0.13846225
9.742714 -0.14048618
9.743714 -0.14249473999999998
9.744715 -0.14449577
9.745714 -0.14649795000000002
9.746715 -0.14850664
9.747714 -0.15052132000000001
9.748714 -0.15253583
9.749714 -0.15454134
9.750714 -0.15653059
9.751715 -0.15850135
9.752714 -0.1604574
9.753715 -0.16240663
9.754714 -0.16435708000000002
9.755714 -0.16631307
9.756714 -0.1682731
9.757714 -0.17023063000000002
9.758715 -0.17217739999999998
9.759714 -0.17410751
9.760715 -0.17602034
9.761714 -0.17792094
9.762714 -0.17981748
9.763714 -0.18171729
9.764714 -0.18362316
9.765715 -0.18553195
9.766714 -0.18743601000000001
9.767715 -0.18932688
9.768714 -0.19119934
9.769714 -0.19305396
9.770715 -0.19489682
9.771714 -0.19673659
9.772715 -0.19858035000000002
9.773714 -0.20043023
9.774714 -0.20228247000000002
9.775714 -0.20412928
9.776714 -0.20596276
9.777715 -0.20777867
9.778714 -0.20957855
9.779715 -0.21136877999999998
9.780714 -0.21315741
9.781714 -0.21495011
9.782714 -0.21674728
9.783714 -0.21854388
9.784715 -0.22033176
9.785714 -0.22210378999999997
9.786715 -0.2238573
9.787714 -0.22559552000000002
9.788714 -0.22732604
9.789714 -0.22905723
9.790714 -0.23079418999999998
9.791715 -0.23253635
9.792714 -0.23427771
9.793715 -0.23600985
9.794714 -0.23772595
9.795714 -0.23942402999999998
9.796714 -0.24110789
9.797714 -0.24278515
9.798715 -0.24446349
9.799714 -0.24614681000000002
9.800714 -0.24783333999999999
9.801714 -0.2495165
9.802714 -0.25118815
9.803715 -0.25284262
9.804714 -0.25447960999999997
9.805715 -0.25610423
9.806714 -0.25772473
9.807714 -0.25934838
9.808714 -0.26097798
9.809714 -0.26261047
9.810715 -0.2642384
9.811714 -0.26585355
9.812715 -0.26745086
9.813714 -0.26903094
9.814714 -0.27059964000000003
9.815714 -0.27216529
9.816714 -0.27373461
9.817715 -0.27530948
9.818714 -0.27688595
9.819715 -0.27845635
9.820714 -0.28001289
9.821714 -0.28155157
9.822714 -0.28307405
9.823714 -0.28458689
9.824715 -0.28609834
9.825714 -0.28761423
9.826715 -0.28913524
9.827714 -0.29065649
9.828714 -0.29216995
9.829714 -0.29366833999999997
9.830714 -0.29514862999999997
9.831715 -0.29661364
9.832714 -0.2980706
9.833714 -0.29952773
9.834714 -0.30099024999999996
9.835714 -0.30245793
9.836715 -0.30392513
9.837714 -0.30538356
9.838715 -0.30682625
9.839714 -0.30825087
9.840714 -0.30966079999999996
9.841714 -0.31106346
9.842714 -0.31246666
9.843715 -0.31387487000000003
9.844714 -0.31528712999999997
9.845715 -0.31669752
9.846714 -0.31809811
9.847714 -0.31948285
9.848714 -0.32085057
9.849714 -0.32220550000000003
9.850715 -0.32355534
9.851714 -0.32490748
9.852715 -0.32626551000000004
9.853714 -0.32762741
9.854714 -0.32898653
9.855714 -0.33033474
9.856714 -0.33166625
9.857715 -0.33298039
9.858714 -0.33428187
9.859715 -0.33557845999999997
9.860714 -0.33687735
9.861714 -0.33818178
9.862714 -0.33948955
9.863714 -0.34079412
9.864715 -0.34208796
9.865714 -0.34336598999999995
9.866714 -0.34462817
9.867714 -0.34587933
9.868714 -0.3471269
9.869715 -0.34837725
9.870714 -0.34963265
9.871715 -0.35089019
9.872714 -0.35214319
9.873714 -0.35338439
9.874714 -0.35460945
9.875714 -0.35581901
9.876715 -0.35701836
9.877714 -0.35821504
9.878715 -0.35941519
9.879714 -0.36062072
9.880714 -0.36182846
9.881714 -0.36303173
9.882714 -0.36422343
9.883715 -0.36539938
9.884714 -0.36656023
9.885715 -0.36771104
9.886714 -0.36885892
9.887714 -0.37000957
9.888714 -0.37116470999999995
9.889714 -0.37232144
9.890715 -0.37347362
9.891714 -0.37461496
9.892715 -0.37574195
9.893714 -0.37685558
9.894714 -0.37796081
9.895715 -0.37906412
9.896714 -0.38017053
9.897715 -0.38128109
9.898714 -0.38239248000000003
9.899714 -0.38349847
9.900714 -0.38459289
9.901714 -0.38567244
9.902715 -0.38673826
9.903714 -0.38779541
9.904715 -0.3888505
9.905714 -0.38990874
9.906714 -0.39097159000000004
9.907714 -0.39203614
9.908714 -0.39309673
9.909715 -0.39414740000000004
9.910714 -0.39518485
9.911715 -0.39620968
9.912714 -0.39722611999999996
9.913714 -0.39823996000000006
9.914714 -0.39925580000000005
9.915714 -0.40027485
9.916715 -0.40129451
9.917714 -0.40230951
9.918715 -0.4033145
9.919714 -0.40430664
9.920714 -0.40528685999999997
9.921714 -0.40625958
9.922714 -0.40723062000000004
9.923715 -0.4082046
9.924714 -0.40918286
9.925714 -0.41016284
9.926714 -0.41113914999999995
9.927714 -0.41210613999999995
9.928715 -0.41306033
9.929714 -0.41400203
9.930715 -0.41493508
9.931714 -0.41586515
9.932714 -0.41679707
9.933714 -0.41773277
9.934714 -0.41867034000000003
9.935715 -0.41960501
9.936714 -0.42053149
9.937715 -0.42144638
9.938714 -0.42234971
9.939714 -0.42324503999999996
9.940714 -0.42413779999999995
9.941714 -0.42503276
9.942715 -0.42593176
9.943714 -0.42683291
9.944715 -0.42773131000000003
9.945714 -0.42862147
9.946714 -0.42949966
9.947714 -0.43036574
9.948714 -0.43122335
9.949715 -0.43207821
9.950714 -0.43293559
9.951715 -0.43379785
9.952714 -0.43466338000000004
9.953714 -0.43552732
9.954714 -0.43638381
9.955714 -0.43722871
9.956715 -0.4380614
9.957714 -0.4388853
9.958714 -0.43970616999999995
9.959714 -0.44052955
9.960714 -0.44135805
9.961715 -0.44219028000000005
9.962714 -0.44302135000000004
9.963715 -0.44384515
9.964714 -0.44465717
9.965714 -0.4454568
9.966714 -0.44624764
9.967714 -0.44703577
9.968715 -0.44782707
9.969714 -0.44862445999999995
9.970715 -0.44942647
9.971714 -0.45022791999999995
9.972714 -0.45102225
9.973714 -0.45180460000000006
9.974714 -0.4525743
9.975715 -0.45333509
9.976714 -0.45409355999999995
9.977715 -0.4548559
9.978714 -0.45562512
9.979714 -0.45639947
9.980714 -0.45717316999999996
9.981714 -0.45793913
9.982715 -0.45869229
9.983714 -0.45943208999999996
9.984715 -0.46016276
9.985714 -0.46089152
9.986714 -0.46162521
9.987714 -0.46236715
9.988714 -0.46311542
9.989715 -0.46386393
9.990714 -0.46460512
9.991714 -0.46533374
9.992714 -0.46604918000000006
9.993714 -0.46675592
9.994715 -0.46746135
9.995714 -0.46817227
9.996715 -0.46889153
9.997714 -0.46961652
9.998714 -0.47034048
9.999714 -0.47105546
10.00071 -0.47175641999999995
10.00171 -0.4724436
10.00271 -0.47312262
10.00371 -0.47380193000000004
10.00471 -0.47448901000000004
10.00571 -0.47518667000000003
10.00671 -0.47589173
10.00771 -0.47659655
10.00871 -0.47729256999999997
10.00971 -0.47797439999999997
10.01071 -0.47864225
10.01171 -0.47930195
10.01271 -0.47996215999999997
10.01371 -0.48063005999999997
10.01471 -0.48130802
10.01571 -0.48199221000000003
10.01671 -0.48267468999999996
10.01771 -0.48334705999999994
10.01871 -0.48400466
10.01971 -0.48464904999999997
10.02071 -0.48528723
10.02171 -0.48592853999999996
10.02271 -0.4865801
10.02371 -0.48724338
10.02471 -0.48791333
10.02571 -0.48858081
10.02671 -0.48923679
10.02771 -0.48987674999999997
10.02871 -0.49050283
10.02971 -0.49112285
10.03071 -0.49174665
10.03171 -0.49238135
10.03271 -0.49302797
10.03371 -0.49368101000000003
10.03471 -0.49433103
10.03571 -0.49496931000000005
10.03671 -0.49559218
10.03771 -0.49620265999999996
10.03871 -0.49680914000000004
10.03971 -0.4974213
10.04071 -0.49804532999999995
10.04171 -0.49868091
10.04271 -0.49932123999999994
10.04371 -0.49995626000000004
10.04471 -0.5005776
10.04571 -0.5011824899999999
10.04671 -0.50177542
10.04771 -0.5023659699999999
10.04871 -0.50296434
10.04971 -0.50357645
10.05071 -0.50420109
10.05171 -0.50483062
10.05271 -0.5054543699999999
10.05371 -0.50606402
10.05471 -0.5066572699999999
10.05571 -0.50723916
10.05671 -0.50781951
10.05771 -0.5084081100000001
10.05871 -0.5090100200000001
10.05971 -0.50962311
10.06071 -0.51023918
10.06171 -0.51084794
10.06271 -0.51144217
10.06371 -0.51202127
10.06471 -0.51259166
10.06571 -0.51316377
10.06671 -0.51374701
10.06771 -0.5143451
10.06871 -0.5149541900000001
10.06971 -0.51556472
10.07071 -0.51616575
10.07171 -0.51675034
10.07271 -0.51731868
10.07371 -0.51787817
10.07471 -0.51843971
10.07571 -0.51901266
10.07671 -0.51960028
10.07771 -0.5201984199999999
10.07871 -0.52079754
10.07971 -0.52138744
10.08071 -0.5219622
10.08171 -0.52252319
10.08271 -0.52307816
10.08371 -0.52363761
10.08471 -0.52420944
10.08571 -0.5247952
10.08671 -0.52538915
10.08771 -0.52598105
10.08871 -0.52656108
10.08971 -0.52712467
10.09071 -0.5276747
10.09171 -0.52822027
10.09271 -0.52877241
10.09371 -0.52933884
10.09471 -0.5299203100000001
10.09571 -0.53051026
10.09671 -0.53109806
10.09771 -0.53167404
10.09871 -0.5322339500000001
10.09971 -0.53278101
10.10071 -0.53332415
10.10171 -0.53387359
10.10271 -0.53443592
10.10371 -0.53501087
10.10471 -0.53559165
10.10571 -0.53616827
10.10671 -0.53673252
10.10771 -0.53728204
10.10871 -0.53782151
10.10971 -0.53836051
10.11071 -0.53890878
10.11171 -0.53947167
10.11271 -0.54004742
10.11371 -0.540628
10.11471 -0.54120291
10.11571 -0.54176413
10.11671 -0.54230974
10.11771 -0.54284497
10.11871 -0.5433794599999999
10.11971 -0.5439227
10.12071 -0.54447949
10.12171 -0.54504797
10.12271 -0.54562045
10.12371 -0.54618735
10.12471 -0.54674186
10.12571 -0.54728319
10.12671 -0.5478168400000001
10.12771 -0.54835179
10.12871 -0.54889619
10.12971 -0.54945326
10.13071 -0.55001988
10.13171 -0.55058794
10.13271 -0.55114836
10.13371 -0.55169552
10.13471 -0.55222972
10.13571 -0.5527572199999999
10.13671 -0.55328719
10.13771 -0.5538273100000001
10.13871 -0.55438033
10.13971 -0.55494276
10.14071 -0.55550667
10.14171 -0.55606342
10.14271 -0.55660787
10.14371 -0.55714049
10.14471 -0.55766716
10.14571 -0.5581961
10.14671 -0.55873385
10.14771 -0.5592823
10.14871 -0.55983784
10.14971 -0.56039314
10.15071 -0.56094085
10.15171 -0.56147706
10.15271 -0.5620031600000001
10.15371 -0.56252507
10.15471 -0.56305043
10.15571 -0.56358487
10.15671 -0.56412942
10.15771 -0.56468002
10.15871 -0.56522959
10.15971 -0.56577134
10.16071 -0.56630187
10.16171 -0.5668227100000001
10.16271 -0.56733945
10.16371 -0.56785913
10.16471 -0.5683867300000001
10.16571 -0.56892312
10.16671 -0.56946469
10.16771 -0.57000527
10.16871 -0.57053906
10.16971 -0.5710632999999999
10.17071 -0.5715794399999999
10.17171 -0.57209237
10.17271 -0.5726078499999999
10.17371 -0.57312995
10.17471 -0.57365904
10.17571 -0.5741917099999999
10.17671 -0.57472242
10.17771 -0.5752462
10.17871 -0.5757608
10.17971 -0.57626772
10.18071 -0.57677142
10.18171 -0.57727708
10.18271 -0.57778843
10.18371 -0.57830596
10.18471 -0.5788269500000001
10.18571 -0.5793467600000001
10.18671 -0.5798609899999999
10.18771 -0.58036759
10.18871 -0.5808674699999999
10.18971 -0.58136405
10.19071 -0.58186152
10.19171 -0.5823629
10.19271 -0.5828687499999999
10.19371 -0.58337683
10.19471 -0.58388333
10.19571 -0.58438457
10.19671 -0.5848784499999999
10.19771 -0.58536553
10.19871 -0.5858485600000001
10.19971 -0.58633117
10.20071 -0.58681634
10.20171 -0.58730515
10.20271 -0.58779637
10.20371 -0.58828713
10.20471 -0.58877417
10.20571 -0.5892552900000001
10.20671 -0.58973012
10.20771 -0.5902003
10.20871 -0.59066862
10.20971 -0.59113777
10.21071 -0.5916090700000001
10.21171 -0.59208199
10.21271 -0.5925542699999999
10.21371 -0.59302296
10.21471 -0.5934855
10.21571 -0.59394101
10.21671 -0.5943906
10.21771 -0.59483699
10.21871 -0.5952833200000001
10.21971 -0.59573189
10.22071 -0.59618321
10.22171 -0.5966357
10.22271 -0.59708632
10.22371 -0.59753181
10.22471 -0.59797009
10.22571 -0.59840102
10.22671 -0.59882659
10.22771 -0.5992498700000001
10.22871 -0.5996736699999999
10.22971 -0.60009919
10.23071 -0.60052536
10.23171 -0.6009493
10.23271 -0.60136747
10.23371 -0.60177743
10.23471 -0.60217902
10.23571 -0.6025746000000001
10.23671 -0.60296813
10.23771 -0.60336338
10.23871 -0.60376218
10.23971 -0.60416353
10.24071 -0.60456367
10.24171 -0.6049578499999999
10.24271 -0.60534216
10.24371 -0.60571549
10.24471 -0.60607987
10.24571 -0.60643968
10.24671 -0.6067996800000001
10.24771 -0.60716262
10.24871 -0.60752803
10.24971 -0.60789236
10.25071 -0.60825064
10.25171 -0.60859872
10.25271 -0.6089355799999999
10.25371 -0.60926364
10.25471 -0.60958788
10.25571 -0.60991338
10.25671 -0.61024274
10.25771 -0.6105747499999999
10.25871 -0.6109045399999999
10.25971 -0.6112257
10.26071 -0.6115334099999999
10.26171 -0.6118265399999999
10.26271 -0.61210841
10.26371 -0.61238538
10.26471 -0.61266404
10.26571 -0.6129479999999999
10.26671 -0.61323638
10.26771 -0.6135239699999999
10.26871 -0.61380374
10.26971 -0.6140699599999999
10.27071 -0.61432105
10.27171 -0.61456002
10.27271 -0.61479318
10.27371 -0.61502676
10.27471 -0.6152639599999999
10.27571 -0.61550317
10.27671 -0.61573852
10.27771 -0.61596278
10.27871 -0.61617089
10.27971 -0.6163625
10.28071 -0.61654253
10.28171 -0.61671883
10.28271 -0.61689876
10.28371 -0.61708554
10.28471 -0.6172765
10.28571 -0.61746421
10.28671 -0.61763967
10.28771 -0.61779651
10.28871 -0.61793374
10.28971 -0.6180561600000001
10.29071 -0.61817206
10.29171 -0.61828918
10.29271 -0.6184109
10.29371 -0.6185348599999999
10.29471 -0.61865393
10.29571 -0.61875992
10.29671 -0.61884755
10.29771 -0.61891717
10.29871 -0.61897454
10.29971 -0.61902832
10.30071 -0.61908565
10.30171 -0.61914837
10.30271 -0.61921203
10.30371 -0.61926767
10.30471 -0.6193059
10.30571 -0.61932122
10.30671 -0.6193147
10.30771 -0.6192937
10.30871 -0.61926823
10.30971 -0.61924644
10.31071 -0.6192307499999999
10.31171 -0.61921673
10.31271 -0.61919536
10.31371 -0.6191571699999999
10.31471 -0.61909682
10.31571 -0.61901552
10.31671 -0.61892038
10.31771 -0.61882078
10.31871 -0.61872364
10.31971 -0.6186299000000001
10.32071 -0.61853402
10.32171 -0.61842632
10.32271 -0.61829793
10.32371 -0.61814496
10.32471 -0.61797053
10.32571 -0.61778338
10.32671 -0.61759385
10.32771 -0.61740875
10.32871 -0.61722822
10.32971 -0.6170453
10.33071 -0.6168493500000001
10.33171 -0.61663082
10.33271 -0.61638574
10.33371 -0.61611766
10.33471 -0.6158357
10.33571 -0.61555021
10.33671 -0.61526769
10.33771 -0.61498787
10.33871 -0.61470373
10.33971 -0.61440491
10.34071 -0.61408281
10.34171 -0.61373459
10.34271 -0.61336472
10.34371 -0.61298255
10.34471 -0.61259777
10.34571 -0.6122156
10.34671 -0.61183404
10.34771 -0.61144475
10.34871 -0.61103688
10.34971 -0.6106023700000001
10.35071 -0.61013973
10.35171 -0.60965479
10.35271 -0.60915807
10.35371 -0.60865968
10.35471 -0.60816444
10.35571 -0.60766963
10.35671 -0.60716616
10.35771 -0.6066429
10.35871 -0.6060918799999999
10.35971 -0.60551204
10.36071 -0.60490961
10.36171 -0.60429489
10.36271 -0.60367733
10.36371 -0.6030608
10.36471 -0.60244184
10.36571 -0.60181129
10.36671 -0.6011588
10.36771 -0.60047791
10.36871 -0.5997689900000001
10.36971 -0.59903925
10.37071 -0.59829904
10.37171 -0.59755677
10.37271 -0.59681479
10.37371 -0.5960679600000001
10.37471 -0.59530609
10.37571 -0.5945186100000001
10.37671 -0.59369965
10.37771 -0.5928508499999999
10.37871 -0.59198039
10.37971 -0.59109931
10.38071 -0.59021618
10.38171 -0.58933292
10.38271 -0.5884442
10.38371 -0.5875399299999999
10.38471 -0.58661001
10.38571 -0.58564926
10.38671 -0.58465959
10.38771 -0.58364896
10.38871 -0.58262735
10.38971 -0.58160154
10.39071 -0.58057206
10.39171 -0.57953256
10.39271 -0.57847304
10.39371 -0.57738461
10.39471 -0.57626395
10.39571 -0.57511483
10.39671 -0.57394654
10.39771 -0.5727693
10.39871 -0.5715894
10.39971 -0.57040625
10.40071 -0.56921244
10.40171 -0.5679972
10.40271 -0.56675156
10.40371 -0.5654722
10.40471 -0.56416299
10.40571 -0.56283302
10.40671 -0.56149191
10.40771 -0.56014536
10.40871 -0.5587923300000001
10.40971 -0.55742576
10.41071 -0.55603599
10.41171 -0.5546156299999999
10.41271 -0.55316309
10.41371 -0.55168327
10.41471 -0.5501851
10.41571 -0.54867719
10.41671 -0.54716342
10.41771 -0.54564094
10.41871 -0.54410147
10.41971 -0.54253507
10.42071 -0.54093488
10.42171 -0.5393001700000001
10.42271 -0.53763692
10.42371 -0.5359546700000001
10.42471 -0.53426218
10.42571 -0.53256322
10.42671 -0.53085489
10.42771 -0.52912924
10.42871 -0.52737696
10.42971 -0.52559189
10.43071 -0.52377372
10.43171 -0.52192798
10.43271 -0.5200631
10.43371 -0.51818616
10.43471 -0.5162993
10.43571 -0.51439875
10.43671 -0.5124765
10.43771 -0.51052421
10.43871 -0.50853738
10.43971 -0.50651743
10.44071 -0.50447113
10.44171 -0.50240722
10.44271 -0.50033242
10.44371 -0.49824808000000004
10.44471 -0.49614967
10.44571 -0.49402876999999995
10.44671 -0.49187718
10.44771 -0.48969043
10.44871 -0.48747002
10.44971 -0.48522223000000003
10.45071 -0.48295516
10.45171 -0.48067463000000005
10.45271 -0.47838152000000006
10.45371 -0.47607147
10.45471 -0.47373702000000006
10.45571 -0.47137127
10.45671 -0.46897120999999997
10.45771 -0.46653911000000003
10.45871 -0.46408120999999997
10.45971 -0.46160463
10.46071 -0.45911386
10.46171 -0.45660841
10.46271 -0.45408327
10.46371 -0.45153097999999997
10.46471 -0.44894540000000005
10.46571 -0.44632456
10.46671 -0.4436715
10.46771 -0.44099288
10.46871 -0.43829572
10.46971 -0.43558418000000004
10.47071 -0.43285759
10.47171 -0.43011103
10.47271 -0.42733741000000003
10.47371 -0.42453096
10.47471 -0.42168982000000005
10.47571 -0.41881651000000003
10.47671 -0.41591659999999997
10.47771 -0.41299579
10.47871 -0.41005723
10.47971 -0.40709986000000004
10.48071 -0.40411921000000006
10.48171 -0.40110959999999996
10.48271 -0.39806692
10.48371 -0.39499076
10.48471 -0.39188447000000004
10.48571 -0.38875362
10.48671 -0.38560319
10.48771 -0.38243523
10.48871 -0.37924781999999996
10.48971 -0.37603595
10.49071 -0.37279378
10.49171 -0.36951732
10.49271 -0.36620609
10.49371 -0.36286328
10.49471 -0.35949405
10.49571 -0.35610315
10.49671 -0.35269274
10.49771 -0.34926154
10.49871 -0.34580566
10.49971 -0.34232058000000004
10.50071 -0.33880325
10.50171 -0.33525354
10.50271 -0.33167398
10.50371 -0.32806839
10.50471 -0.32443989
10.50571 -0.32078933
10.50671 -0.31711487
10.50771 -0.31341286
10.50871 -0.30967968
10.50971 -0.30591339
10.51071 -0.30211469
10.51171 -0.29828656000000003
10.51271 -0.29443293
10.51371 -0.29055686000000003
10.51471 -0.28665911
10.51571 -0.28273799
10.51671 -0.27879009
10.51771 -0.27481185
10.51871 -0.27080108
10.51971 -0.26675777
10.52071 -0.26268384
10.52171 -0.25858218
10.52271 -0.25445521
10.52371 -0.25030388
10.52471 -0.24612738999999997
10.52571 -0.24192381999999998
10.52671 -0.23769110000000002
10.52771 -0.23342811000000002
10.52871 -0.22913511
10.52971 -0.22481356
10.53071 -0.22046529
10.53171 -0.21609154
10.53271 -0.21169235
10.53371 -0.20726642
10.53471 -0.20281179000000002
10.53571 -0.19832659
10.53671 -0.19380988
10.53771 -0.18926206
10.53871 -0.18468468999999998
10.53971 -0.18007981
10.54071 -0.17544921000000002
10.54171 -0.17079370000000002
10.54271 -0.166113
10.54371 -0.16140589
10.54471 -0.15667074
10.54571 -0.15190612
10.54671 -0.14711124
10.54771 -0.14228611
10.54871 -0.13743138
10.54971 -0.13254802000000002
10.55071 -0.12763689
10.55171 -0.12269851
10.55271 -0.11773296
10.55371 -0.11273992
10.55471 -0.10771893
10.55571 -0.10266975
10.55671 -0.09759237899999999
10.55771 -0.09248727
10.55871 -0.08735506000000001
10.55971 -0.082196289
10.56071 -0.07701108699999999
10.56171 -0.071798923
10.56271 -0.066558679
10.56371 -0.061288971000000005
10.56471 -0.055988657
10.56571 -0.050657364999999996
10.56671 -0.04529579
10.56771 -0.039905601
10.56871 -0.034488953
10.56971 -0.029047733000000003
10.57071 -0.02358287
10.57171 -0.018093965
10.57271 -0.012579476000000001
10.57371 -0.0070373389000000005
10.57471 -0.0014658269999999998
10.57571 0.0041357699999999996
10.57671 0.009766890399999999
10.57771 0.015426103
10.57871 0.021111853
10.57971 0.026823253999999998
10.58071 0.032560533
10.58171 0.038324881
10.58271 0.044117754
10.58371 0.04993994399999999
10.58471 0.055790943
10.58571 0.06166891000000001
10.58671 0.06757134699999999
10.58771 0.073496206
10.58871 0.079442892
10.58971 0.085412705
10.59071 0.091408449
10.59171 0.097433256
10.59271 0.10348929
10.59371 0.10957671
10.59471 0.11569362
10.59571 0.12183677
10.59671 0.12800304
10.59771 0.13419071000000002
10.59871 0.14040015
10.59971 0.14663343
10.60071 0.15289321
10.60171 0.15918126
10.60271 0.16549756
10.60371 0.17184024
10.60471 0.17820653
10.60571 0.18459418
10.60671 0.19100275
10.60771 0.19743394
10.60871 0.20389089000000002
10.60971 0.21037671
10.61071 0.21689287
10.61171 0.22343825999999997
10.61271 0.23000955
10.61371 0.2366025
10.61471 0.24321375
10.61571 0.24984232
10.61671 0.25649001000000005
10.61771 0.2631604
10.61871 0.26985720999999996
10.61971 0.27658255000000004
10.62071 0.28333589000000003
10.62171 0.29011445999999996
10.62271 0.29691460000000003
10.62371 0.3037336
10.62471 0.31057105
10.62571 0.31742887000000003
10.62671 0.32431036
10.62771 0.3312184
10.62871 0.33815376999999996
10.62971 0.34511457
10.63071 0.35209688
10.63171 0.35909659
10.63271 0.36611121999999996
10.63371 0.37314115999999997
10.63471 0.38018955000000004
10.63571 0.38726071
10.63671 0.39435821
10.63771 0.40148306
10.63871 0.40863329
10.63971 0.41580475000000006
10.64071 0.42299326
10.64171 0.43019623999999995
10.64271 0.43741399
10.64371 0.44464925000000005
10.64471 0.45190584000000006
10.64571 0.45918636
10.64671 0.46649100000000004
10.64771 0.47381721
10.64871 0.48116087
10.64971 0.48851831999999995
10.65071 0.49588811
10.65171 0.50327168
10.65271 0.5106727099999999
10.65371 0.51809517
10.65471 0.52554146
10.65571 0.53301109
10.65671 0.54050074
10.65771 0.5480058
10.65871 0.5555225500000001
10.65971 0.56304964
10.66071 0.57058884
10.66171 0.5781437700000001
10.66271 0.58571827
10.66371 0.59331423
10.66471 0.60093068
10.66571 0.60856412
10.66671 0.61621033
10.66771 0.62386617
10.66871 0.63153114
10.66971 0.6392075700000001
10.67071 0.64689913
10.67171 0.65460918
10.67271 0.66233869
10.67371 0.6700858900000001
10.67471 0.6778468400000001
10.67571 0.68561737
10.67671 0.69339504
10.67771 0.70118015
10.67871 0.70897555
10.67971 0.71678511
10.68071 0.72461171
10.68171 0.7324557300000001
10.68271 0.74031469
10.68371 0.7481844599999999
10.68471 0.75606108
10.68571 0.76394263
10.68671 0.77183
10.68771 0.77972622
10.68871 0.78763505
10.68971 0.79555875
10.69071 0.80349687
10.69171 0.8114465499999999
10.69271 0.81940377
10.69371 0.82736509
10.69471 0.83532939
10.69571 0.84329825
10.69671 0.85127503
10.69771 0.85926279
10.69871 0.8672629499999999
10.69971 0.87527419
10.70071 0.8832930600000001
10.70171 0.89131547
10.70271 0.8993389100000001
10.70371 0.90736309
10.70471 0.9153905299999999
10.70571 0.92342468
10.70671 0.93146861
10.70771 0.9395228699999999
10.70871 0.94758533
10.70971 0.95565217
10.71071 0.9637193800000001
10.71171 0.9717847199999999
10.71271 0.97984867
10.71371 0.98791393
10.71471 0.9959838400000001
10.71571 1.0040605
10.71671 1.0121438
10.71771 1.0202309999999999
10.71871 1.0283184
10.71971 1.0364029000000001
10.72071 1.0444833
10.72171 1.0525614
10.72271 1.0606403
10.72371 1.0687232
10.72471 1.0768114
10.72571 1.0849033
10.72671 1.0929954
10.72771 1.1010831
10.72871 1.1091635
10.72971 1.117236
10.73071 1.1253030000000002
10.73171 1.1333682
10.73271 1.1414346
10.73371 1.1495034
10.73471 1.1575728
10.73571 1.1656391
10.73671 1.1736984000000001
10.73771 1.1817486
10.73871 1.18979
10.73971 1.1978252999999999
10.74071 1.2058577
10.74171 1.2138891
10.74271 1.2219192
10.74371 1.2299447
10.74471 1.2379615
10.74571 1.2459654
10.74671 1.2539553
10.74771 1.2619328
10.74871 1.2699016
10.74971 1.2778660000000002
10.75071 1.2858280999999998
10.75171 1.2937872
10.75271 1.3017396
10.75371 1.3096808
10.75471 1.3176067
10.75571 1.3255161999999998
10.75671 1.3334109
10.75771 1.3412946000000001
10.75871 1.3491705
10.75971 1.3570399
10.76071 1.3649012
10.76171 1.3727503
10.76271 1.3805829
10.76371 1.3883960000000002
10.76471 1.3961899999999998
10.76571 1.4039678
10.76671 1.4117337
10.76771 1.4194908
10.76871 1.4272396
10.76971 1.4349776
10.77071 1.4426998
10.77171 1.4504011
10.77271 1.4580787
10.77371 1.465733
10.77471 1.4733672999999998
10.77571 1.4809864000000001
10.77671 1.4885934
10.77771 1.4961889000000002
10.77871 1.5037701
10.77971 1.5113321000000002
10.78071 1.5188704000000002
10.78171 1.5263828
10.78271 1.5338702
10.78371 1.5413359999999998
10.78471 1.5487841
10.78571 1.5562171
10.78671 1.5636344
10.78771 1.571032
10.78871 1.5784049000000002
10.78971 1.5857489999999999
10.79071 1.5930625
10.79171 1.6003475999999999
10.79271 1.607609
10.79371 1.6148513
10.79471 1.6220770999999998
10.79571 1.6292853
10.79671 1.6364716000000001
10.79771 1.6436304999999998
10.79871 1.6507572000000001
10.79971 1.6578499
10.80071 1.6649108
10.80171 1.6719439999999999
10.80271 1.6789539
10.80371 1.6859427
10.80471 1.692909
10.80571 1.6998487999999998
10.80671 1.706757
10.80771 1.71363
10.80871 1.7204669999999997
10.80971 1.7272709000000002
10.81071 1.7340461
10.81171 1.7407965
10.81271 1.7475232
10.81371 1.7542241
10.81471 1.7608941
10.81571 1.7675275000000001
10.81671 1.7741205
10.81771 1.7806729000000001
10.81871 1.7871880999999998
10.81971 1.7936710000000002
10.82071 1.8001260000000001
10.82171 1.8065549
10.82271 1.8129557
10.82371 1.8193236000000002
10.82471 1.8256528
10.82571 1.83194
10.82671 1.8381842999999998
10.82771 1.8443888
10.82871 1.8505575
10.82971 1.8566943999999999
10.83071 1.8628001
10.83171 1.8688722000000002
10.83271 1.8749060000000002
10.83371 1.8808966999999999
10.83471 1.8868415
10.83571 1.8927408
10.83671 1.8985987
10.83771 1.9044196
10.83871 1.9102074
10.83971 1.9159624
10.84071 1.9216813
10.84171 1.9273586999999999
10.84271 1.9329891
10.84371 1.9385693999999998
10.84471 1.9441001
10.84571 1.9495848999999998
10.84671 1.9550284000000002
10.84771 1.960435
10.84871 1.965805
10.84971 1.971136
10.85071 1.9764235
10.85171 1.9816626
10.85271 1.9868503999999998
10.85371 1.9919874
10.85471 1.9970767
10.85571 2.0021226
10.85671 2.0071279
10.85771 2.0120922
10.85871 2.0170122
10.85971 2.0218832
10.86071 2.0267006
10.86171 2.0314625
10.86271 2.0361701
10.86371 2.0408277999999997
10.86471 2.0454407
10.86571 2.0500118
10.86671 2.0545414
10.86771 2.0590257000000003
10.86871 2.0634597
10.86971 2.0678381999999997
10.87071 2.0721585
10.87171 2.0764211
10.87271 2.0806294
10.87371 2.0847877
10.87471 2.0888991999999997
10.87571 2.092964
10.87671 2.0969797
10.87771 2.1009419
10.87871 2.1048465999999997
10.87971 2.108692
10.88071 2.1124797
10.88171 2.1162128
10.88271 2.1198953
10.88371 2.1235293
10.88471 2.1271141
10.88571 2.1306463
10.88671 2.1341205
10.88771 2.1375325
10.88871 2.1408802000000002
10.88971 2.144165
10.89071 2.1473910999999997
10.89171 2.1505632
10.89271 2.1536846
10.89371 2.1567559
10.89471 2.1597745
10.89571 2.1627355
10.89671 2.1656347
10.89771 2.1684693
10.89871 2.17124
10.89971 2.1739494
10.90071 2.1766013
10.90171 2.1791982
10.90271 2.1817399
10.90371 2.1842238
10.90471 2.1866456
10.90571 2.1890016
10.90671 2.1912906
10.90771 2.1935143
10.90871 2.1956764
10.90971 2.1977813999999998
10.91071 2.1998316
10.91171 2.2018269
10.91271 2.2037636
10.91371 2.2056367
10.91471 2.2074414
10.91571 2.2091754000000003
10.91671 2.2108393
10.91771 2.2124369
10.91871 2.2139726
10.91971 2.2154499000000003
10.92071 2.2168692
10.92171 2.2182284
10.92271 2.2195231
10.92371 2.2207497
10.92471 2.2219062000000003
10.92571 2.2229938000000002
10.92671 2.2240158
10.92771 2.2249758
10.92871 2.2258762
10.92971 2.2267163
10.93071 2.2274924
10.93171 2.2281999
10.93271 2.2288345
10.93371 2.2293946
10.93471 2.229882
10.93571 2.2303013
10.93671 2.2306576000000002
10.93771 2.230954
10.93871 2.2311904
10.93971 2.2313638
10.94071 2.2314692000000003
10.94171 2.2315020000000003
10.94271 2.2314601
10.94371 2.2313444000000002
10.94471 2.2311587
10.94571 2.2309074
10.94671 2.2305932
10.94771 2.2302156
10.94871 2.2297718
10.94971 2.2292573
10.95071 2.2286687
10.95171 2.2280045
10.95271 2.2272667
10.95371 2.2264596
10.95471 2.2255877
10.95571 2.2246532
10.95671 2.223655
10.95771 2.2225894
10.95871 2.221451
10.95971 2.2202356
10.96071 2.2189422
10.96171 2.2175729
10.96271 2.2161327
10.96371 2.2146263999999998
10.96471 2.2130568
10.96571 2.211423
10.96671 2.2097219
10.96771 2.2079483
10.96871 2.2060985
10.96971 2.2041714
10.97071 2.202169
10.97171 2.2000954999999998
10.97271 2.1979552
10.97371 2.1957496
10.97471 2.1934777
10.97571 2.1911357
10.97671 2.1887189
10.97771 2.1862244
10.97871 2.1836523
10.97971 2.1810055
10.98071 2.1782888
10.98171 2.1755068
10.98271 2.1726608
10.98371 2.1697490999999998
10.98471 2.1667672
10.98571 2.1637099
10.98671 2.1605738
10.98771 2.1573588
10.98871 2.1540679
10.98971 2.1507062
10.99071 2.1472778000000003
10.99171 2.1437844
10.99271 2.1402245
10.99371 2.1365941999999998
10.99471 2.1328891
10.99571 2.1291066
10.99671 2.1252472
10.99771 2.1213142
10.99871 2.1173123
10.99971 2.1132447
11.00071 2.1091117
11.00171 2.1049108
11.00271 2.1006376
11.00371 2.0962877
11.00471 2.0918595
11.00571 2.0873545
11.00671 2.082777
11.00771 2.0781321
11.00871 2.0734231999999997
11.00971 2.0686507
11.01071 2.0638118
11.01171 2.0589016
11.01271 2.0539156999999997
11.01371 2.0488519
11.01471 2.0437118
11.01571 2.0384992
11.01671 2.0332184
11.01771 2.0278724
11.01871 2.0224613999999996
11.01971 2.0169829999999997
11.02071 2.0114334
11.02171 2.0058097
11.02271 2.0001112
11.02371 1.9943399
11.02471 1.9885004000000002
11.02571 1.982596
11.02671 1.9766288
11.02771 1.9705974000000002
11.02871 1.9644981
11.02971 1.9583266
11.03071 1.9520798999999998
11.03171 1.9457573
11.03271 1.9393619000000002
11.03371 1.932898
11.03471 1.9263698
11.03571 1.9197796999999999
11.03671 1.9131273
11.03771 1.9064096999999998
11.03871 1.8996235000000001
11.03971 1.8927662
11.04071 1.8858375
11.04171 1.8788397
11.04271 1.8717761999999998
11.04371 1.8646494999999998
11.04471 1.8574602999999998
11.04571 1.850207
11.04671 1.8428864
11.04771 1.8354953999999999
11.04871 1.8280331
11.04971 1.8205008000000003
11.05071 1.8129017
11.05171 1.8052401
11.05271 1.7975193
11.05371 1.7897399
11.05471 1.7819005999999997
11.05571 1.7739978
11.05671 1.7660281
11.05771 1.75799
11.05871 1.7498842000000001
11.05971 1.7417129
11.06071 1.7334795
11.06171 1.725186
11.06271 1.7168332000000002
11.06371 1.7084194000000001
11.06471 1.6999425
11.06571 1.691401
11.06671 1.6827948
11.06771 1.6741256999999998
11.06871 1.6653964
11.06971 1.6566101
11.07071 1.6477680000000001
11.07171 1.6388694
11.07271 1.6299119000000002
11.07371 1.6208926
11.07471 1.6118096
11.07571 1.6026629000000001
11.07671 1.5934542
11.07771 1.5841864
11.07871 1.5748624
11.07971 1.5654838
11.08071 1.5560505
11.08171 1.5465614
11.08271 1.5370149
11.08371 1.5274101
11.08471 1.5177471999999999
11.08571 1.5080275
11.08671 1.4982531000000001
11.08771 1.4884252
11.08871 1.4785441
11.08971 1.4686085999999998
11.09071 1.4586174
11.09171 1.4485691
11.09271 1.4384639
11.09371 1.4283027
11.09471 1.4180882000000001
11.09571 1.4078227
11.09671 1.3975078
11.09771 1.3871440000000002
11.09871 1.3767304
11.09971 1.3662657999999999
11.10071 1.3557491
11.10171 1.3451802000000002
11.10271 1.3345595
11.10371 1.3238882
11.10471 1.3131674
11.10571 1.3023978999999999
11.10671 1.2915797999999998
11.10771 1.2807126
11.10871 1.2697964000000002
11.10971 1.2588316
11.11071 1.247819
11.11171 1.2367602
11.11271 1.2256563
11.11371 1.2145082
11.11471 1.2033156999999999
11.11571 1.1920785
11.11671 1.1807957
11.11771 1.169467
11.11871 1.1580925
11.11971 1.1466731000000001
11.12071 1.1352099
11.12171 1.1237036
11.12271 1.1121553
11.12371 1.1005652
11.12471 1.0889337000000001
11.12571 1.0772613
11.12671 1.0655485
11.12771 1.0537964
11.12871 1.0420057
11.12971 1.0301767
11.13071 1.0183090000000001
11.13171 1.0064022000000001
11.13271 0.99445526
11.13371 0.9824683000000001
11.13471 0.97044185
11.13571 0.95837722
11.13671 0.9462762600000001
11.13771 0.9341404799999999
11.13871 0.92197061
11.13971 0.90976683
11.14071 0.8975287000000001
11.14171 0.88525591
11.14271 0.8729486700000001
11.14371 0.8606079000000001
11.14471 0.84823482
11.14571 0.8358305300000001
11.14671 0.8233953299999999
11.14771 0.81092874
11.14871 0.79842955
11.14971 0.78589674
11.15071 0.77333036
11.15171 0.76073185
11.15271 0.74810376
11.15371 0.73544891
11.15471 0.72276937
11.15571 0.7100656599999999
11.15671 0.69733681
11.15771 0.6845808099999999
11.15871 0.67179599
11.15971 0.65898183
11.16071 0.6461395
11.16171 0.63327141
11.16271 0.62038023
11.16371 0.60746758
11.16471 0.59453347
11.16571 0.58157654
11.16671 0.56859497
11.16771 0.5555879300000001
11.16871 0.54255631
11.16971 0.52950284
11.17071 0.5164309899999999
11.17171 0.50334367
11.17271 0.49024168
11.17371 0.47712359000000004
11.17471 0.46398612000000006
11.17571 0.45082611
11.17671 0.43764208
11.17771 0.42443517999999997
11.17871 0.41120903999999997
11.17971 0.39796839
11.18071 0.38471702
11.18171 0.37145631
11.18271 0.35818482
11.18371 0.34489927
11.18471 0.33159654
11.18571 0.31827539
11.18671 0.30493748
11.18771 0.29158669
11.18871 0.27822743
11.18971 0.26486251
11.19071 0.25149181000000004
11.19171 0.23811238
11.19271 0.22472001
11.19371 0.21131153000000003
11.19471 0.19788682
11.19571 0.18444939999999999
11.19671 0.17100520000000002
11.19771 0.15756011
11.19871 0.14411738000000002
11.19971 0.13067631999999998
11.20071 0.11723257999999999
11.20171 0.10378048000000001
11.20271 0.090315746
11.20371 0.07683783200000001
11.20471 0.063350319
11.20571 0.049859443
11.20671 0.036371272
11.20771 0.022888977
11.20871 0.0094115108
11.20971 -0.0040656003
11.21071 -0.017547744
11.21171 -0.031038160999999998
11.21271 -0.044535944
11.21371 -0.058036012
11.21471 -0.071531232
11.21571 -0.08501569399999999
11.21671 -0.098487514
11.21771 -0.11194979
11.21871 -0.1254091
11.21971 -0.13887229
11.22071 -0.15234293999999998
11.22171 -0.1658193
11.22271 -0.17929474
11.22371 -0.19276051
11.22471 -0.20620956000000001
11.22571 -0.21963960000000002
11.22671 -0.23305397000000003
11.22771 -0.24645978000000002
11.22871 -0.25986428
11.22971 -0.27327109
11.23071 -0.2866782
11.23171 -0.30007879
11.23271 -0.3134643
11.23371 -0.3268285
11.23471 -0.34017041
11.23571 -0.3534948
11.23671 -0.36680957
11.23771 -0.38012173
11.23871 -0.39343364000000003
11.23971 -0.40674135000000006
11.24071 -0.42003593000000006
11.24171 -0.43330756
11.24271 -0.44654976
11.24371 -0.45976248000000003
11.24471 -0.47295201
11.24571 -0.48612789
11.24671 -0.49929833
11.24771 -0.51246597
11.24871 -0.52562649
11.24971 -0.5387704400000001
11.25071 -0.55188751
11.25171 -0.56497119
11.25271 -0.57802177
11.25371 -0.59104576
11.25471 -0.60405266
11.25571 -0.61704987
11.25671 -0.63003898
11.25771 -0.64301449
11.25871 -0.65596621
11.25971 -0.66888402
11.26071 -0.68176258
11.26171 -0.69460394
11.26271 -0.70741652
11.26371 -0.72021103
11.26471 -0.73299506
11.26571 -0.74576931
11.26671 -0.75852685
11.26771 -0.77125602
11.26871 -0.78394571
11.26971 -0.7965902800000001
11.27071 -0.80919219
11.27171 -0.82176039
11.27271 -0.8343060500000001
11.27371 -0.84683672
11.27471 -0.85935285
11.27571 -0.8718472899999999
11.27671 -0.88430857
11.27771 -0.8967261799999999
11.27871 -0.9090955399999999
11.27971 -0.92142019
11.28071 -0.93370974
11.28171 -0.94597517
11.28271 -0.9582231800000001
11.28371 -0.9704526499999999
11.28471 -0.9826549299999999
11.28571 -0.99481763
11.28671 -1.0069299
11.28771 -1.0189881
11.28871 -1.0309967
11.28971 -1.0429667999999999
11.29071 -1.0549103
11.29171 -1.066834
11.29271 -1.0787368
11.29371 -1.0906094
11.29471 -1.102439
11.29571 -1.1142151
11.29671 -1.1259341
11.29771 -1.1376007000000001
11.29871 -1.1492259
11.29971 -1.1608205999999999
11.30071 -1.1723909
11.30171 -1.1839346000000002
11.30271 -1.1954419
11.30371 -1.2069005000000002
11.30471 -1.2183006
11.30571 -1.2296404
11.30671 -1.240926
11.30771 -1.2521693
11.30871 -1.2633815
11.30971 -1.2745680000000001
11.31071 -1.2857254
11.31171 -1.2968428
11.31271 -1.3079073
11.31371 -1.3189088999999998
11.31471 -1.3298456
11.31571 -1.3407241
11.31671 -1.3515562
11.31771 -1.3623529
11.31871 -1.3731194
11.31971 -1.3838523
11.32071 -1.3945414999999999
11.32171 -1.4051746999999999
11.32271 -1.4157433000000001
11.32371 -1.4262466999999999
11.32471 -1.4366917
11.32571 -1.4470899000000002
11.32671 -1.4574509
11.32771 -1.4677786
11.32871 -1.4780684
11.32971 -1.4883094
11.33071 -1.4984891
11.33171 -1.5085994999999999
11.33271 -1.5186407000000002
11.33371 -1.5286205000000002
11.33471 -1.5385509
11.33571 -1.5484422
11.33671 -1.5582982
11.33771 -1.5681142
11.33871 -1.5778793
11.33971 -1.5875818
11.34071 -1.5972136000000001
11.34171 -1.6067747000000001
11.34271 -1.6162725
11.34371 -1.6257178
11.34471 -1.6351199
11.34571 -1.6444812999999998
11.34671 -1.6537975999999999
11.34771 -1.6630585999999998
11.34871 -1.6722536
11.34971 -1.6813763999999998
11.35071 -1.6904283
11.35171 -1.6994173000000001
11.35271 -1.7083541
11.35371 -1.7172469
11.35471 -1.7260976000000001
11.35571 -1.7349005000000002
11.35671 -1.743645
11.35771 -1.7523205
11.35871 -1.7609207000000002
11.35971 -1.7694468
11.36071 -1.7779062
11.36171 -1.7863093
11.36271 -1.7946646
11.36371 -1.8029744
11.36471 -1.8112339000000002
11.36571 -1.819434
11.36671 -1.827565
11.36771 -1.8356221
11.36871 -1.8436062999999998
11.36971 -1.8515248000000002
11.37071 -1.8593866000000001
11.37171 -1.8671982
11.37271 -1.8749602
11.37371 -1.8826675000000002
11.37471 -1.8903105999999998
11.37571 -1.8978814
11.37671 -1.9053757
11.37771 -1.9127961
11.37871 -1.9201497
11.37971 -1.9274455
11.38071 -1.9346898000000001
11.38171 -1.9418836
11.38271 -1.9490218
11.38371 -1.9560959
11.38471 -1.9630978000000001
11.38571 -1.9700233
11.38671 -1.9768742999999998
11.38771 -1.9836571
11.38871 -1.9903794
11.38971 -1.9970466999999998
11.39071 -2.0036595
11.39171 -2.0102134
11.39271 -2.0167012
11.39371 -2.0231163
11.39471 -2.029456
11.39571 -2.0357225
11.39671 -2.0419216000000002
11.39771 -2.0480601000000003
11.39871 -2.0541424
11.39971 -2.0601681
11.40071 -2.0661326
11.40171 -2.0720294
11.40271 -2.0778522
11.40371 -2.0835988
11.40471 -2.0892717000000003
11.40571 -2.0948762
11.40671 -2.1004188999999998
11.40771 -2.1059036
11.40871 -2.1113303
11.40971 -2.1166949
11.41071 -2.1219917
11.41171 -2.1272156
11.41271 -2.1323647
11.41371 -2.1374405999999997
11.41471 -2.1424478000000002
11.41571 -2.1473910999999997
11.41671 -2.1522738
11.41771 -2.157096
11.41871 -2.1618545
11.41971 -2.1665448
11.42071 -2.1711631
11.42171 -2.1757077
11.42271 -2.1801806999999997
11.42371 -2.1845855000000003
11.42471 -2.1889263999999997
11.42571 -2.1932054
11.42671 -2.1974226
11.42771 -2.2015749000000002
11.42871 -2.2056581
11.42971 -2.2096694
11.43071 -2.2136074
11.43171 -2.2174735
11.43271 -2.2212714
11.43371 -2.2250045
11.43471 -2.2286753999999998
11.43571 -2.2322840999999998
11.43671 -2.2358284999999998
11.43771 -2.2393057
11.43871 -2.2427129
11.43971 -2.2460487000000002
11.44071 -2.2493137
11.44171 -2.25251
11.44271 -2.25564
11.44371 -2.2587053
11.44471 -2.2617063
11.44571 -2.2646416
11.44671 -2.2675099
11.44771 -2.2703094
11.44871 -2.2730398999999997
11.44971 -2.275702
11.45071 -2.278297
11.45171 -2.2808271
11.45271 -2.283293
11.45371 -2.2856951
11.45471 -2.2880320999999997
11.45571 -2.2903029
11.45671 -2.2925057
11.45771 -2.2946393
11.45871 -2.2967042
11.45971 -2.2987014
11.46071 -2.3006322
11.46171 -2.3024982
11.46271 -2.3043003
11.46371 -2.3060389
11.46471 -2.3077136
11.46571 -2.3093236999999998
11.46671 -2.3108682
11.46771 -2.3123462
11.46871 -2.3137577
11.46971 -2.3151027
11.47071 -2.316382
11.47171 -2.3175964000000002
11.47271 -2.3187466
11.47371 -2.3198329
11.47471 -2.3208551
11.47571 -2.3218127
11.47671 -2.3227048999999997
11.47771 -2.3235315
11.47871 -2.3242934
11.47971 -2.3249913
11.48071 -2.3256268
11.48171 -2.3262011
11.48271 -2.3267144
11.48371 -2.3271663
11.48471 -2.3275554
11.48571 -2.3278801
11.48671 -2.3281392000000003
11.48771 -2.3283325
11.48871 -2.328461
11.48971 -2.3285270000000002
11.49071 -2.3285322
11.49171 -2.3284782
11.49271 -2.3283651
11.49371 -2.3281921
11.49471 -2.3279574000000003
11.49571 -2.3276594
11.49671 -2.3272978
11.49771 -2.3268735
11.49871 -2.3263883
11.49971 -2.3258442
11.50071 -2.3252426
11.50171 -2.324583
11.50271 -2.3238642
11.50371 -2.3230841
11.50471 -2.3222411
11.50571 -2.3213347
11.50671 -2.3203665
11.50771 -2.3193391
11.50871 -2.3182552
11.50971 -2.3171168
11.51071 -2.3159241
11.51171 -2.3146756
11.51271 -2.3133686
11.51371 -2.312001
11.51471 -2.3105718
11.51571 -2.3090819
11.51671 -2.3075338
11.51771 -2.3059307
11.51871 -2.3042744
11.51971 -2.3025653999999998
11.52071 -2.3008021
11.52171 -2.2989819000000002
11.52271 -2.2971023
11.52371 -2.2951626999999997
11.52471 -2.2931647
11.52571 -2.2911111
11.52671 -2.2890056
11.52771 -2.2868503
11.52871 -2.2846455000000003
11.52971 -2.2823889
11.53071 -2.2800775
11.53171 -2.2777084
11.53271 -2.2752807
11.53371 -2.2727955
11.53471 -2.2702564
11.53571 -2.2676669
11.53671 -2.2650294
11.53771 -2.262344
11.53871 -2.2596091
11.53971 -2.2568217
11.54071 -2.2539791
11.54171 -2.2510808
11.54271 -2.2481285
11.54371 -2.2451255
11.54471 -2.2420755
11.54571 -2.2389805
11.54671 -2.2358404
11.54771 -2.2326531
11.54871 -2.2294149
11.54971 -2.2261228
11.55071 -2.2227762
11.55171 -2.2193769
11.55271 -2.2159284
11.55371 -2.2124348
11.55471 -2.2088984
11.55571 -2.2053195000000003
11.55671 -2.2016963
11.55771 -2.1980254
11.55871 -2.1943040000000003
11.55971 -2.1905316
11.56071 -2.18671
11.56171 -2.1828428
11.56271 -2.1789333
11.56371 -2.1749839
11.56471 -2.1709941
11.56571 -2.1669614999999998
11.56671 -2.1628827
11.56771 -2.1587549
11.56871 -2.1545777
11.56971 -2.1503532
11.57071 -2.1460852
11.57171 -2.1417778
11.57271 -2.1374337
11.57371 -2.133053
11.57471 -2.1286333
11.57571 -2.1241711
11.57671 -2.1196637000000003
11.57771 -2.1151101
11.57871 -2.1105118
11.57971 -2.1058721
11.58071 -2.1011949
11.58171 -2.0964824
11.58271 -2.0917347
11.58371 -2.0869495
11.58471 -2.0821237999999997
11.58571 -2.0772546999999997
11.58671 -2.0723416
11.58771 -2.0673865
11.58871 -2.0623937
11.58971 -2.0573672000000003
11.59071 -2.0523096
11.59171 -2.0472212
11.59271 -2.0420995
11.59371 -2.0369409000000003
11.59471 -2.0317424
11.59571 -2.0265025999999997
11.59671 -2.0212227
11.59771 -2.0159064
11.59871 -2.0105572
11.59971 -2.0051783
11.60071 -1.9997699
11.60171 -1.9943301
11.60271 -1.9888557000000002
11.60371 -1.983344
11.60471 -1.9777942
11.60571 -1.9722084
11.60671 -1.9665899
11.60771 -1.9609431
11.60871 -1.9552710000000002
11.60971 -1.9495735
11.61071 -1.9438484999999999
11.61171 -1.938092
11.61271 -1.9323006
11.61371 -1.926473
11.61471 -1.9206101
11.61571 -1.9147155999999999
11.61671 -1.9087939000000003
11.61771 -1.9028479
11.61871 -1.8968787
11.61971 -1.8908847
11.62071 -1.8848627999999998
11.62171 -1.8788097
11.62271 -1.8727245
11.62371 -1.8666083
11.62471 -1.8604650999999999
11.62571 -1.8542986000000001
11.62671 -1.8481119000000001
11.62771 -1.841905
11.62871 -1.8356757000000001
11.62971 -1.82942
11.63071 -1.8231344999999999
11.63171 -1.8168174
11.63271 -1.8104702000000001
11.63371 -1.804097
11.63471 -1.7977023
11.63571 -1.7912904
11.63671 -1.7848624
11.63771 -1.7784163
11.63871 -1.7719486999999998
11.63971 -1.7654559
11.64071 -1.7589359999999998
11.64171 -1.75239
11.64271 -1.7458209999999998
11.64371 -1.7392333999999998
11.64471 -1.7326303
11.64571 -1.7260122999999998
11.64671 -1.7193774
11.64771 -1.7127216
11.64871 -1.7060412
11.64971 -1.6993348
11.65071 -1.6926039
11.65171 -1.6858529
11.65271 -1.6790869
11.65371 -1.6723100000000002
11.65471 -1.6655232999999998
11.65571 -1.6587244
11.65671 -1.6519092
11.65771 -1.6450729000000002
11.65871 -1.6382135
11.65971 -1.6313316000000002
11.66071 -1.6244311
11.66171 -1.6175169
11.66271 -1.6105931
11.66371 -1.6036607
11.66471 -1.5967177
11.66571 -1.5897602
11.66671 -1.582784
11.66771 -1.5757876
11.66871 -1.5687725
11.66971 -1.5617431
11.67071 -1.5547046
11.67171 -1.5476609000000001
11.67271 -1.5406121
11.67371 -1.5335554
11.67471 -1.5264858
11.67571 -1.5193986
11.67671 -1.5122917
11.67771 -1.5051669
11.67871 -1.4980289
11.67971 -1.4908835
11.68071 -1.4837352
11.68171 -1.4765849
11.68271 -1.4694303
11.68371 -1.4622667
11.68471 -1.4550895
11.68571 -1.4478968
11.68671 -1.44069
11.68771 -1.4334734999999998
11.68871 -1.4262524
11.68971 -1.4190302
11.69071 -1.4118075
11.69171 -1.404581
11.69271 -1.3973457999999999
11.69371 -1.3900974
11.69471 -1.3828344
11.69571 -1.3755592
11.69671 -1.3682771
11.69771 -1.3609943
11.69871 -1.3537146
11.69971 -1.3464385
11.70071 -1.3391625
11.70171 -1.3318812
11.70271 -1.3245898
11.70371 -1.3172861
11.70471 -1.3099722
11.70571 -1.3026528000000002
11.70671 -1.2953337
11.70771 -1.2880186999999998
11.70871 -1.2807081
11.70971 -1.2733983
11.71071 -1.2660844
11.71171 -1.2587621
11.71271 -1.2514302
11.71371 -1.2440913
11.71471 -1.236751
11.71571 -1.229415
11.71671 -1.2220866000000001
11.71771 -1.2147653
11.71871 -1.2074471
11.71971 -1.2001264
11.72071 -1.1927988
11.72171 -1.1854631
11.72271 -1.1781219
11.72371 -1.1707809
11.72471 -1.1634459
11.72571 -1.1561202
11.72671 -1.1488035
11.72771 -1.1414919000000001
11.72871 -1.1341799
11.72971 -1.1268633000000001
11.73071 -1.1195414000000001
11.73171 -1.1122168
11.73271 -1.1048951
11.73371 -1.0975815999999998
11.73471 -1.0902792
11.73571 -1.0829872
11.73671 -1.0757012
11.73771 -1.0684162000000001
11.73871 -1.0611284
11.73971 -1.0538372
11.74071 -1.0465459
11.74171 -1.0392599
11.74271 -1.0319844
11.74371 -1.0247219
11.74471 -1.0174714
11.74571 -1.0102284
11.74671 -1.0029879
11.74771 -0.99574625
11.74871 -0.98850317
11.74971 -0.9812620500000001
11.75071 -0.97402828
11.75171 -0.9668068
11.75271 -0.9595999500000001
11.75371 -0.95240651
11.75471 -0.94522228
11.75571 -0.93804235
11.75671 -0.93086343
11.75771 -0.92368526
11.75871 -0.9165109100000001
11.75971 -0.9093455
11.76071 -0.9021935999999999
11.76171 -0.89505725
11.76271 -0.8879351400000001
11.76371 -0.88082328
11.76471 -0.87371729
11.76571 -0.8666141900000001
11.76671 -0.8595143399999999
11.76771 -0.85242111
11.76871 -0.84533924
11.76971 -0.83827283
11.77071 -0.8312233699999999
11.77171 -0.8241891899999999
11.77271 -0.8171661800000001
11.77371 -0.81014996
11.77471 -0.80313776
11.77571 -0.7961298299999999
11.77671 -0.78912945
11.77771 -0.78214137
11.77871 -0.77516963
11.77971 -0.76821605
11.78071 -0.76127937
11.78171 -0.7543561
11.78271 -0.7474422900000001
11.78371 -0.74053537
11.78471 -0.73363539
11.78571 -0.72674504
11.78671 -0.7198683
11.78771 -0.7130085
11.78871 -0.70616682
11.78971 -0.69934186
11.79071 -0.6925304
11.79171 -0.68572895
11.79271 -0.6789356
11.79371 -0.67215092
11.79471 -0.66537773
11.79571 -0.65862001
11.79671 -0.6518811
11.79771 -0.6451622100000001
11.79871 -0.638462
11.79971 -0.6317772
11.80071 -0.62510408
11.80171 -0.61844024
11.80271 -0.61178557
11.80371 -0.60514226
11.80471 -0.59851385
11.80571 -0.5919035500000001
11.80671 -0.58531309
11.80771 -0.57874187
11.80871 -0.57218755
11.80971 -0.56564733
11.81071 -0.55911927
11.81171 -0.55260323
11.81271 -0.54610092
11.81371 -0.53961514
11.81471 -0.53314841
11.81571 -0.52670185
11.81671 -0.5202746
11.81771 -0.51386426
11.81871 -0.50746799
11.81971 -0.5010838200000001
11.82071 -0.49471170999999997
11.82171 -0.48835352
11.82271 -0.48201238
11.82371 -0.47569144999999996
11.82471 -0.46939258
11.82571 -0.46311556
11.82671 -0.45685843000000004
11.82771 -0.45061815000000005
11.82871 -0.44439210999999995
11.82971 -0.43817908000000005
11.83071 -0.43197973
11.83171 -0.42579621
11.83271 -0.41963123
11.83371 -0.41348683
11.83471 -0.40736343
11.83571 -0.40125986999999996
11.83671 -0.39517399999999997
11.83771 -0.38910375
11.83871 -0.38304832
11.83971 -0.3770086
11.84071 -0.3709869
11.84171 -0.36498602
11.84271 -0.35900795
11.84371 -0.35305298
11.84471 -0.34711938
11.84571 -0.34120416
11.84671 -0.33530421
11.84771 -0.32941773999999996
11.84871 -0.32354509
11.84971 -0.31768866
11.85071 -0.3118519
11.85171 -0.30603788000000004
11.85271 -0.30024808
11.85371 -0.29448168
11.85471 -0.2887361
11.85571 -0.28300812
11.85671 -0.27729545
11.85771 -0.27159783
11.85871 -0.26591707
11.85971 -0.26025628
11.86071 -0.2546184
11.86171 -0.24900474
11.86271 -0.24341429
11.86371 -0.23784409
11.86471 -0.23229062
11.86571 -0.22675147999999998
11.86671 -0.22122662
11.86771 -0.21571852
11.86871 -0.21023122
11.86971 -0.2047685
11.87071 -0.19933220000000001
11.87171 -0.19392133
11.87271 -0.18853237
11.87371 -0.18316096
11.87471 -0.1778039
11.87571 -0.17246059
11.87671 -0.16713341
11.87771 -0.16182669
11.87871 -0.15654465
11.87971 -0.15128940999999999
11.88071 -0.14605998
11.88171 -0.14085268
11.88271 -0.1356628
11.88371 -0.13048688
11.88471 -0.12532438
11.88571 -0.12017797000000001
11.88671 -0.11505242
11.88771 -0.10995232999999999
11.88871 -0.10487996
11.88971 -0.099834125
11.89071 -0.094810704
11.89171 -0.08980458999999999
11.89271 -0.08481213600000001
11.89371 -0.079832977
11.89471 -0.074870291
11.89571 -0.069929386
11.89671 -0.065015198
11.89771 -0.060129893
11.89871 -0.055271765
11.89971 -0.050435908
11.90071 -0.045616471
11.90171 -0.040809394
11.90271 -0.036014366
11.90371 -0.031235052000000003
11.90471 -0.026477431000000003
11.90571 -0.021747024
11.90671 -0.017046294
11.90771 -0.012373471999999998
11.90871 -0.0077233803
11.90971 -0.0030898812999999997
11.91071 0.0015311902
11.91171 0.006140016200000001
11.91271 0.010732686
11.91371 0.015303056999999998
11.91471 0.019845722
11.91571 0.024358649
11.91671 0.028844242
11.91771 0.033308251
11.91871 0.037757045
11.91971 0.042194518
11.92071 0.04662014
11.92171 0.051029102
11.92271 0.055414526
11.92371 0.059770717
11.92471 0.064095919
11.92571 0.068393227
11.92671 0.072669238
11.92771 0.076930976
11.92871 0.081182609
11.92971 0.08542348500000001
11.93071 0.089648424
11.93171 0.093850162
11.93271 0.098022784
11.93371 0.10216454
11.93471 0.10627862
11.93571 0.11037163
11.93671 0.11445037999999999
11.93771 0.11851856000000001
11.93871 0.12257496999999999
11.93971 0.12661407
11.94071 0.13062871
11.94171 0.13461362
11.94271 0.13856805
11.94371 0.14249629
11.94471 0.14640568999999998
11.94571 0.15030318
11.94671 0.15419195
11.94771 0.15806984999999998
11.94871 0.16193031
11.94971 0.16576537
11.95071 0.16956944
11.95171 0.17334189
11.95271 0.17708738999999998
11.95371 0.18081368
11.95471 0.18452797
11.95571 0.18823351
11.95671 0.19192816000000001
11.95771 0.19560549
11.95871 0.19925795000000002
11.95971 0.20288059000000003
11.96071 0.20647342
11.96171 0.21004143999999997
11.96271 0.21359217
11.96371 0.21713207999999998
11.96471 0.22066325999999997
11.96571 0.22418241
11.96671 0.22768239
11.96771 0.23115557
11.96871 0.23459757
11.96971 0.2380094
11.97071 0.24139709
11.97171 0.24476889999999998
11.97271 0.24813146
11.97371 0.25148664
11.97471 0.25483072
11.97571 0.25815608
11.97671 0.26145498
11.97771 0.26472316
11.97871 0.26796181
11.97971 0.27117699
11.98071 0.27437666
11.98171 0.27756686
11.98271 0.28074887000000004
11.98371 0.2839186
11.98471 0.28706873
11.98571 0.29019222
11.98671 0.29328584
11.98771 0.29635178
11.98871 0.29939658
11.98971 0.30242805
11.99071 0.30545145
11.99171 0.30846694
11.99271 0.31146945
11.99371 0.31445115
11.99471 0.31740509
11.99571 0.32032863
11.99671 0.32322465
11.99771 0.32610029
11.99871 0.32896353
11.99971 0.33181943
12.00071 0.33466786
12.00171 0.33750359
12.00271 0.34031887
12.00371 0.34310715
12.00471 0.34586631
12.00571 0.34859953
12.00671 0.35131371
12.00771 0.35401615000000003
12.00871 0.35671103000000004
12.00971 0.35939738
12.01071 0.36206963000000003
12.01171 0.36472031
12.01271 0.3673438
12.01371 0.36993902
12.01471 0.37251008
12.01571 0.37506421
12.01671 0.37760837
12.01771 0.38014592
12.01871 0.382675
12.01971 0.38518938
12.02071 0.38768153
12.02171 0.39014621
12.02271 0.39258297000000003
12.02371 0.39499634999999994
12.02471 0.39739385000000005
12.02571 0.39978232
12.02671 0.40216469
12.02771 0.40453872999999996
12.02871 0.40689828
12.02971 0.40923622
12.03071 0.41154781
12.03171 0.41383308999999996
12.03271 0.41609663
12.03371 0.41834526
12.03471 0.42058476
12.03571 0.42281704999999997
12.03671 0.42503919
12.03771 0.42724484
12.03871 0.42942758
12.03971 0.43158387
12.04071 0.43371501
12.04171 0.43582665000000004
12.04271 0.43792604
12.04371 0.44001867
12.04471 0.44210581
12.04571 0.44418378
12.04671 0.44624587
12.04771 0.44828542
12.04871 0.45029894
12.04971 0.45228782
12.05071 0.45425748
12.05171 0.45621474
12.05271 0.45816456
12.05371 0.46010776
12.05471 0.46204063
12.05571 0.46395697
12.05671 0.465851
12.05771 0.46772044
12.05871 0.46956749000000003
12.05971 0.47139777
12.06071 0.47321767000000003
12.06171 0.47503118000000005
12.06271 0.476838
12.06371 0.47863368
12.06471 0.48041171
12.06571 0.4821667
12.06671 0.4838971
12.06771 0.48560579000000004
12.06871 0.48729903
12.06971 0.48898327999999996
12.07071 0.49066227
12.07171 0.49233534
12.07271 0.49399780000000004
12.07371 0.49564312
12.07471 0.49726609
12.07571 0.49886536000000004
12.07671 0.50044381
12.07771 0.50200727
12.07871 0.5035615999999999
12.07971 0.50510992
12.08071 0.50665108
12.08171 0.50818045
12.08271 0.50969217
12.08371 0.51118219
12.08471 0.51265019
12.08571 0.51409989
12.08671 0.51553734
12.08771 0.5169679899999999
12.08871 0.51839408
12.08971 0.5198135
12.09071 0.52122083
12.09171 0.52260975
12.09271 0.5239761
12.09371 0.52531981
12.09471 0.5266448499999999
12.09571 0.52795745
12.09671 0.52926317
12.09771 0.53056427
12.09871 0.5318589
12.09971 0.53314208
12.10071 0.5344081700000001
12.10171 0.53565367
12.10271 0.53687883
12.10371 0.53808754
12.10471 0.5392854100000001
12.10571 0.54047713
12.10671 0.5416640500000001
12.10771 0.5428435300000001
12.10871 0.5440102
12.10971 0.54515861
12.11071 0.5462857
12.11171 0.54739243
12.11271 0.54848343
12.11371 0.54956479
12.11471 0.5506413499999999
12.11571 0.55171442
12.11671 0.5527812099999999
12.11771 0.5538361599999999
12.11871 0.55487365
12.11971 0.55589057
12.12071 0.55688773
12.12171 0.5578695300000001
12.12271 0.55884179
12.12371 0.55980887
12.12471 0.56077186
12.12571 0.56172791
12.12671 0.5626719
12.12771 0.5635987
12.12871 0.56450577
12.12971 0.5653945300000001
12.13071 0.5662696
12.13171 0.5671367
12.13271 0.56799999
12.13371 0.56886002
12.13471 0.56971353
12.13571 0.57055489
12.13671 0.57137879
12.13771 0.5721826999999999
12.13871 0.57296809
12.13971 0.57373983
12.14071 0.57450379
12.14171 0.57526426
12.14271 0.57602194
12.14371 0.5767737000000001
12.14471 0.57751406
12.14571 0.57823788
12.14671 0.5789428
12.14771 0.5796303
12.14871 0.58030509
12.14971 0.58097285
12.15071 0.58163749
12.15171 0.58229929
12.15271 0.58295485
12.15371 0.58359862
12.15471 0.58422564
12.15571 0.58483365
12.15671 0.5854245299999999
12.15771 0.5860032000000001
12.15871 0.5865756
12.15971 0.5871457
12.16071 0.5877139
12.16171 0.58827675
12.16271 0.5888286
12.16371 0.58936435
12.16471 0.58988174
12.16571 0.5903826099999999
12.16671 0.59087193
12.16771 0.59135542
12.16871 0.59183692
12.16971 0.59231659
12.17071 0.59279087
12.17171 0.59325411
12.17271 0.59370119
12.17371 0.59413002
12.17471 0.5945425
12.17571 0.59494376
12.17671 0.59533967
12.17771 0.59573422
12.17871 0.59612766
12.17971 0.59651639
12.18071 0.59689474
12.18171 0.59725768
12.18271 0.59760311
12.18371 0.59793293
12.18471 0.59825229
12.18571 0.59856693
12.18671 0.59888065
12.18771 0.5991934299999999
12.18871 0.59950151
12.18971 0.59979907
12.19071 0.60008098
12.19171 0.60034525
12.19271 0.60059396
12.19371 0.60083233
12.19471 0.60106637
12.19571 0.60130008
12.19671 0.60153361
12.19771 0.60176323
12.19871 0.60198316
12.19971 0.60218833
12.20071 0.6023767400000001
12.20171 0.60255039
12.20271 0.60271439
12.20371 0.6028746300000001
12.20471 0.60303481
12.20571 0.60319486
12.20671 0.6033509
12.20771 0.6034970700000001
12.20871 0.60362839
12.20971 0.60374294
12.21071 0.60384292
12.21171 0.60393363
12.21271 0.60402113
12.21371 0.60410919
12.21471 0.6041978
12.21571 0.60428302
12.21671 0.60435897
12.21771 0.60442062
12.21871 0.60446616
12.21971 0.60449778
12.22071 0.60452069
12.22171 0.60454076
12.22271 0.60456162
12.22371 0.60458309
12.22471 0.60460125
12.22571 0.6046101899999999
12.22671 0.60460498
12.22771 0.60458379
12.22871 0.6045489599999999
12.22971 0.60450574
12.23071 0.60445997
12.23171 0.6044152700000001
12.23271 0.60437149
12.23371 0.60432474
12.23471 0.60426937
12.23571 0.6042005500000001
12.23671 0.60411664
12.23771 0.6040199700000001
12.23871 0.6039158
12.23971 0.60380981
12.24071 0.60370537
12.24171 0.6036020799999999
12.24271 0.6034959599999999
12.24371 0.60338117
12.24471 0.60325288
12.24571 0.60310951
12.24671 0.60295337
12.24771 0.60278969
12.24871 0.6026241
12.24971 0.60245995
12.25071 0.60229688
12.25171 0.6021310999999999
12.25271 0.60195718
12.25371 0.60177068
12.25471 0.6015703499999999
12.25571 0.60135862
12.25671 0.6011406
12.25771 0.6009215
12.25871 0.60070441
12.25971 0.60048867
12.26071 0.6002702799999999
12.26171 0.60004368
12.26271 0.59980457
12.26371 0.59955167
12.26471 0.5992875
12.26571 0.59901704
12.26671 0.59874542
12.26771 0.59847562
12.26871 0.59820707
12.26971 0.59793605
12.27071 0.5976574
12.27171 0.59736716
12.27271 0.5970642
12.27371 0.5967509
12.27471 0.59643197
12.27571 0.5961121500000001
12.27671 0.59579406
12.27771 0.59547694
12.27871 0.59515703
12.27971 0.59482944
12.28071 0.5944904400000001
12.28171 0.5941392400000001
12.28271 0.5937783999999999
12.28371 0.59341262
12.28471 0.59304661
12.28571 0.5926828399999999
12.28671 0.59232055
12.28771 0.59195617
12.28871 0.5915849
12.28971 0.59120315
12.29071 0.59080999
12.29171 0.59040762
12.29271 0.5900002599999999
12.29371 0.58959206
12.29471 0.58918516
12.29571 0.58877878
12.29671 0.58836956
12.29771 0.58795321
12.29871 0.5875268
12.29971 0.5870899700000001
12.30071 0.58664526
12.30171 0.58619683
12.30271 0.58574867
12.30371 0.58530271
12.30471 0.58485782
12.30571 0.58441055
12.30671 0.58395672
12.30771 0.58349329
12.30871 0.58301971
12.30971 0.58253813
12.31071 0.5820523
12.31171 0.5815658300000001
12.31271 0.58108047
12.31371 0.5805955300000001
12.31471 0.58010821
12.31571 0.57961512
12.31671 0.57911398
12.31771 0.57860459
12.31871 0.5780890599999999
12.31971 0.57757073
12.32071 0.57705254
12.32171 0.57653566
12.32271 0.57601882
12.32371 0.57549905
12.32471 0.5749729
12.32571 0.57443813
12.32671 0.57389475
12.32771 0.5733448999999999
12.32871 0.57279197
12.32971 0.57223896
12.33071 0.5716872900000001
12.33171 0.5711361300000001
12.33271 0.5705831100000001
12.33371 0.5700253399999999
12.33471 0.56946096
12.33571 0.56888978
12.33671 0.56831343
12.33771 0.56773438
12.33871 0.56715473
12.33971 0.56657521
12.34071 0.5659947200000001
12.34171 0.5654110999999999
12.34271 0.56482204
12.34371 0.56422632
12.34471 0.56362445
12.34571 0.56301844
12.34671 0.56241089
12.34771 0.5618038599999999
12.34871 0.56119789
12.34971 0.5605920200000001
12.35071 0.55998396
12.35171 0.55937148
12.35271 0.55875313
12.35371 0.55812891
12.35471 0.5575001700000001
12.35571 0.5568688700000001
12.35671 0.55623669
12.35771 0.55560409
12.35871 0.55497042
12.35971 0.55433428
12.36071 0.55369418
12.36171 0.55304952
12.36271 0.55240085
12.36371 0.55174953
12.36471 0.55109723
12.36571 0.55044498
12.36671 0.54979278
12.36771 0.5491395
12.36871 0.54848362
12.36971 0.54782368
12.37071 0.54715909
12.37171 0.5464904500000001
12.37271 0.54581901
12.37371 0.5451462699999999
12.37471 0.5444732
12.37571 0.5437999
12.37671 0.54312558
12.37771 0.54244911
12.37871 0.5417695299999999
12.37971 0.54108659
12.38071 0.54040067
12.38171 0.53971265
12.38271 0.5390233799999999
12.38371 0.53833332
12.38471 0.5376421800000001
12.38571 0.53694933
12.38671 0.5362539599999999
12.38771 0.53555574
12.38871 0.53485497
12.38971 0.53415233
12.39071 0.53344877
12.39171 0.53274492
12.39271 0.53204075
12.39371 0.5313357799999999
12.39471 0.5306292300000001
12.39571 0.52992036
12.39671 0.52920883
12.39771 0.52849497
12.39871 0.52777934
12.39971 0.52706259
12.40071 0.52634501
12.40171 0.52562659
12.40271 0.5249068100000001
12.40371 0.52418523
12.40471 0.52346163
12.40571 0.52273627
12.40671 0.5220096599999999
12.40771 0.52128243
12.40871 0.52055493
12.40971 0.5198269600000001
12.41071 0.51909806
12.41171 0.51836753
12.41271 0.51763491
12.41371 0.51690019
12.41471 0.5161639299999999
12.41571 0.51542697
12.41671 0.51469007
12.41771 0.51395348
12.41871 0.5132168500000001
12.41971 0.51247939
12.42071 0.5117401899999999
12.42171 0.5109988200000001
12.42271 0.51025539
12.42371 0.5095105600000001
12.42471 0.5087652699999999
12.42571 0.5080201200000001
12.42671 0.50727511
12.42771 0.50652972
12.42871 0.50578313
12.42971 0.5050346699999999
12.43071 0.50428431
12.43171 0.50353277
12.43271 0.50278115
12.43371 0.50203046
12.43471 0.5012812099999999
12.43571 0.50053289
12.43671 0.49978428999999996
12.43771 0.49903407
12.43871 0.49828128
12.43971 0.49752584
12.44071 0.49676857999999996
12.44171 0.49601094999999995
12.44271 0.49525429
12.44371 0.49449918000000004
12.44471 0.49374527
12.44571 0.49299150999999997
12.44671 0.49223662
12.44771 0.49147978
12.44871 0.49072108
12.44971 0.48996154
12.45071 0.48920251
12.45171 0.48844498000000003
12.45271 0.48768907
12.45371 0.48693377000000004
12.45471 0.48617758
12.45571 0.48541911000000004
12.45671 0.48465785000000006
12.45771 0.48389444
12.45871 0.48313057
12.45971 0.48236814
12.46071 0.48160855999999996
12.46171 0.480852
12.46271 0.48009725000000003
12.46371 0.47934246
12.46471 0.47858581
12.46571 0.47782636
12.46671 0.47706459
12.46771 0.47630188
12.46871 0.47553997000000003
12.46971 0.47478001000000003
12.47071 0.474022
12.47171 0.47326479000000005
12.47271 0.47250669
12.47371 0.47174646000000003
12.47471 0.47098403000000005
12.47571 0.47022067
12.47671 0.46945843
12.47771 0.46869917000000005
12.47871 0.46794382
12.47971 0.46719164
12.48071 0.46644062000000003
12.48171 0.46568834
12.48271 0.46493304
12.48371 0.46417429
12.48471 0.46341335
12.48571 0.46265242
12.48671 0.46189362
12.48771 0.46113804
12.48871 0.4603853
12.48971 0.45963381
12.49071 0.45888168
12.49171 0.45812759
12.49271 0.45737167999999995
12.49371 0.45661544000000004
12.49471 0.45586092999999994
12.49571 0.45510977999999996
12.49671 0.45436225
12.49771 0.453617
12.49871 0.45287176
12.49971 0.45212428000000005
12.50071 0.45137336
12.50171 0.45061967999999997
12.50271 0.4498654
12.50371 0.44911327
12.50471 0.44836528
12.50571 0.4476219
12.50671 0.44688182000000004
12.50771 0.44614258
12.50871 0.44540185000000004
12.50971 0.44465837999999996
12.51071 0.44391276
12.51171 0.44316687000000005
12.51271 0.44242296999999997
12.51371 0.44168261999999997
12.51471 0.44094571
12.51571 0.44021062000000005
12.51671 0.43947496
12.51771 0.43873689
12.51871 0.43799607
12.51971 0.43725404000000007
12.52071 0.4365135
12.52171 0.43577701
12.52271 0.43504583
12.52371 0.4343193
12.52471 0.43359501000000006
12.52571 0.43286992999999996
12.52671 0.43214173
12.52771 0.43140994
12.52871 0.43067602
12.52971 0.42994265
12.53071 0.42921244
12.53171 0.4284868
12.53271 0.42776517000000003
12.53371 0.42704544
12.53471 0.42632510999999995
12.53571 0.4256025
12.53671 0.42487782999999996
12.53771 0.42415307999999996
12.53871 0.42343097999999996
12.53971 0.42271367
12.54071 0.42200162999999996
12.54171 0.42129313
12.54271 0.42058513
12.54371 0.41987463
12.54471 0.41915998
12.54571 0.41844183999999995
12.54671 0.41772275999999997
12.54771 0.41700616
12.54871 0.41629467
12.54971 0.41558901000000004
12.55071 0.41488768000000004
12.55171 0.41418779000000006
12.55271 0.41348659
12.55371 0.41278269999999995
12.55471 0.41207689999999997
12.55571 0.41137155999999997
12.55671 0.41066958
12.55771 0.40997270999999996
12.55871 0.40928070000000005
12.55971 0.40859123999999997
12.56071 0.40790094
12.56171 0.40720714999999996
12.56271 0.40650922
12.56371 0.40580886
12.56471 0.40510948999999996
12.56571 0.40441471999999995
12.56671 0.40372665999999996
12.56771 0.40304497999999994
12.56871 0.40236707
12.56971 0.40168929999999997
12.57071 0.40100878
12.57171 0.40032463
12.57271 0.39963839
12.57371 0.39895316999999997
12.57471 0.398272
12.57571 0.39759642
12.57671 0.39692553999999997
12.57771 0.39625646999999997
12.57871 0.39558583
12.57971 0.39491140999999996
12.58071 0.39423332
12.58171 0.39355414999999994
12.58271 0.39287778
12.58371 0.39220769
12.58471 0.39154510000000003
12.58571 0.39088860999999997
12.58671 0.39023454
12.58771 0.38957882
12.58871 0.38891872
12.58971 0.38825409
12.59071 0.38758744
12.59171 0.3869226
12.59271 0.38626285
12.59371 0.38560939
12.59471 0.38496079
12.59571 0.38431371
12.59671 0.38366467
12.59771 0.38301183
12.59871 0.38235600000000003
12.59971 0.38170037
12.60071 0.38104896
12.60171 0.38040471000000003
12.60271 0.37976799
12.60371 0.37913627
12.60471 0.37850526
12.60571 0.37787076999999997
12.60671 0.37723067
12.60771 0.37658587000000004
12.60871 0.37593988
12.60971 0.37529713
12.61071 0.37466092
12.61171 0.37403195
12.61271 0.37340804
12.61371 0.37278531000000004
12.61471 0.37216011000000004
12.61571 0.37153082000000004
12.61671 0.37089868
12.61771 0.3702672
12.61871 0.36964032
12.61971 0.36902053
12.62071 0.36840755
12.62171 0.36779832999999995
12.62271 0.36718843
12.62371 0.36657413
12.62471 0.36595416999999997
12.62571 0.36533046999999996
12.62671 0.36470722
12.62771 0.36408901
12.62871 0.36347867
12.62971 0.36287601
12.63071 0.36227799
12.63171 0.36168008
12.63271 0.36107851
12.63371 0.36047201
12.63471 0.3598623
12.63571 0.35925326
12.63671 0.35864895
12.63771 0.35805164
12.63871 0.35746072
12.63971 0.35687292000000004
12.64071 0.35628392
12.64171 0.35569051
12.64271 0.35509206000000004
12.64371 0.35449103000000004
12.64471 0.35389173
12.64571 0.35329836000000003
12.64671 0.35271298
12.64771 0.35213458000000003
12.64871 0.35155949
12.64971 0.35098313999999997
12.65071 0.35040218
12.65171 0.34981603
12.65271 0.34922719999999996
12.65371 0.34863995
12.65471 0.34805837
12.65571 0.34748435
12.65671 0.34691673
12.65771 0.34635193000000003
12.65871 0.34578554
12.65971 0.34521452999999996
12.66071 0.34463864
12.66171 0.3440605
12.66271 0.34348428999999997
12.66371 0.34291383000000003
12.66471 0.34235064
12.66571 0.34179329
12.66671 0.34123808
12.66771 0.34068085
12.66871 0.34011898
12.66971 0.33955264
12.67071 0.33898472
12.67171 0.33841946
12.67271 0.33786043
12.67371 0.33730880999999996
12.67471 0.33676284
12.67571 0.33621863
12.67671 0.33567196
12.67771 0.33512036
12.67871 0.33456415
12.67971 0.33400634
12.68071 0.33345111
12.68171 0.33290190999999997
12.68271 0.33235978
12.68371 0.33182297
12.68471 0.33128778
12.68571 0.33075036
12.68671 0.33020854
12.68771 0.32966279000000004
12.68871 0.32911599
12.68971 0.32857195
12.69071 0.32803353
12.69171 0.32750128
12.69271 0.32697313
12.69371 0.32644547
12.69471 0.32591484
12.69571 0.32537973000000003
12.69671 0.32484117
12.69771 0.32430238
12.69871 0.32376722
12.69971 0.32323839
12.70071 0.32271622
12.70171 0.3221984
12.70271 0.32168117
12.70371 0.32116105
12.70471 0.32063646
12.70571 0.3201083
12.70671 0.31957955
12.70771 0.31905365
12.70871 0.31853295
12.70971 0.31801758
12.71071 0.31750544
12.71171 0.31699332999999996
12.71271 0.31647847
12.71371 0.31596000999999996
12.71471 0.31543931000000003
12.71571 0.31491937
12.71671 0.31440328
12.71771 0.31389272999999995
12.71871 0.31338718
12.71971 0.31288408
12.72071 0.31238007
12.72171 0.31187262
12.72271 0.31136115999999997
12.72371 0.31084734999999997
12.72471 0.31033431
12.72571 0.30982506
12.72671 0.30932119
12.72771 0.30882212
12.72871 0.3083254
12.72971 0.30782802000000004
12.73071 0.30732786
12.73171 0.30682459
12.73271 0.30631984
12.73371 0.30581622999999997
12.73471 0.30531606
12.73571 0.30482018
12.73671 0.30432750999999997
12.73771 0.30383563
12.73871 0.30334203
12.73971 0.30284536
12.74071 0.30234607
12.74171 0.3018463
12.74271 0.30134879
12.74371 0.30085554000000003
12.74471 0.3003669
12.74571 0.29988138000000003
12.74671 0.29939634
12.74771 0.29890928
12.74871 0.29841904
12.74971 0.2979262
12.75071 0.29743284000000003
12.75171 0.29694135
12.75271 0.29645339
12.75371 0.29596893999999996
12.75471 0.29548656
12.75571 0.29500403999999997
12.75671 0.29451961
12.75771 0.29403290000000004
12.75871 0.29354508
12.75971 0.29305823
12.76071 0.29257436
12.76171 0.29209426
12.76271 0.29161714
12.76371 0.29114089000000004
12.76471 0.29066314
12.76571 0.2901824
12.76671 0.28969878
12.76771 0.28921396
12.76871 0.2887303
12.76971 0.28824979
12.77071 0.28777297
12.77171 0.28729883
12.77271 0.28682527999999996
12.77371 0.28635021
12.77471 0.28587263
12.77571 0.28539312
12.77671 0.28491346
12.77771 0.28443581
12.77871 0.28396146
12.77971 0.28349019
12.78071 0.28302029
12.78171 0.28254946000000003
12.78271 0.28207595
12.78371 0.28159944000000003
12.78471 0.28112126000000004
12.78571 0.28064374
12.78671 0.28016914
12.78771 0.27969845
12.78871 0.2792309
12.78971 0.27876438000000003
12.79071 0.27829637
12.79171 0.27782524
12.79271 0.27735103
12.79371 0.27687546999999996
12.79471 0.27640103
12.79571 0.27592974000000003
12.79671 0.27546214
12.79771 0.27499704
12.79871 0.27453199
12.79971 0.27406458
12.80071 0.27359365
12.80171 0.27311989000000003
12.80271 0.2726455
12.80371 0.27217316
12.80471 0.27170468000000003
12.80571 0.27124009
12.80671 0.27077752
12.80771 0.27031416999999996
12.80871 0.26984762
12.80971 0.269377
12.81071 0.26890350999999996
12.81171 0.26842982
12.81271 0.26795876
12.81371 0.26749193
12.81471 0.2670289
12.81571 0.26656741
12.81671 0.26610438
12.81771 0.26563748
12.81871 0.26516626
12.81971 0.2646924
12.82071 0.26421893999999996
12.82171 0.26374874000000004
12.82271 0.26328317
12.82371 0.26282137
12.82471 0.26236067
12.82571 0.26189787
12.82671 0.26143084
12.82771 0.2609595
12.82871 0.26048593999999997
12.82971 0.26001332
12.83071 0.25954433
12.83171 0.25907983
12.83271 0.25861841
12.83371 0.25815701
12.83471 0.25769242
12.83571 0.25722287
12.83671 0.25674887
12.83771 0.25627306
12.83871 0.25579894
12.83971 0.25532926
12.84071 0.25486459
12.84171 0.25440319
12.84271 0.25394168
12.84371 0.25347674
12.84471 0.2530067
12.84571 0.25253224
12.84671 0.2520561
12.84771 0.25158168
12.84871 0.25111139
12.84971 0.25064542
12.85071 0.25018172
12.85171 0.24971696999999998
12.85271 0.24924821
12.85371 0.24877434999999998
12.85471 0.2482967
12.85571 0.24781839
12.85671 0.24734283999999998
12.85771 0.24687208
12.85871 0.24640581
12.85971 0.24594148
12.86071 0.24547547000000003
12.86171 0.24500481999999998
12.86271 0.24452865999999998
12.86371 0.24404855999999997
12.86471 0.24356775
12.86571 0.24308953
12.86671 0.24261577
12.86771 0.24214598999999998
12.86871 0.24167763
12.86971 0.24120735
12.87071 0.24073266000000001
12.87171 0.2402531
12.87271 0.23977049
12.87371 0.23928799
12.87471 0.23880852
12.87571 0.23833336
12.87671 0.23786156
12.87771 0.23739028
12.87871 0.23691631000000002
12.87971 0.23643756
12.88071 0.23595404
12.88171 0.23546785
12.88271 0.23498213999999998
12.88371 0.23449962
12.88471 0.23402125000000001
12.88571 0.23354574
12.88671 0.23307034000000001
12.88771 0.23259206000000002
12.88871 0.23210915000000001
12.88971 0.23162193
12.89071 0.23113256000000001
12.89171 0.23064397000000003
12.89271 0.23015845
12.89371 0.22967649
12.89471 0.22919667000000002
12.89571 0.22871632
12.89671 0.22823287
12.89771 0.22774506
12.89871 0.22725357999999998
12.89971 0.22676059
12.90071 0.22626868
12.90171 0.22577965
12.90271 0.22529354
12.90371 0.22480873999999998
12.90471 0.2243228
12.90571 0.22383364999999997
12.90671 0.22334061
12.90771 0.22284463
12.90871 0.22234785999999998
12.90971 0.22185256
12.91071 0.22135996
12.91171 0.22086968999999998
12.91271 0.22038000000000002
12.91371 0.21988861
12.91471 0.21939387000000002
12.91571 0.21889545000000002
12.91671 0.21839454000000003
12.91771 0.21789313999999999
12.91871 0.21739311
12.91971 0.21689529999999999
12.92071 0.21639909000000002
12.92171 0.21590288000000002
12.92271 0.21540488
12.92371 0.21490399
12.92471 0.21440035
12.92571 0.2138952
12.92671 0.21339022000000002
12.92771 0.21288658
12.92871 0.21238446
12.92971 0.21188284999999998
12.93071 0.21138021
12.93171 0.2108752
12.93271 0.21036739999999998
12.93371 0.2098575
12.93471 0.209347
12.93571 0.20883738
12.93671 0.20832942999999998
12.93771 0.20782282000000002
12.93871 0.20731629
12.93971 0.20680826
12.94071 0.20629766
12.94171 0.20578436
12.94271 0.20526918
12.94371 0.20475348
12.94471 0.20423834000000002
12.94571 0.20372404000000002
12.94671 0.20320995
12.94771 0.20269491
12.94871 0.20217791000000002
12.94971 0.20165865
12.95071 0.20113783
12.95171 0.20061678
12.95271 0.20009673
12.95371 0.19957824
12.95471 0.19906074999999998
12.95571 0.19854289
12.95671 0.19802302
12.95771 0.19750013000000002
12.95871 0.19697424000000002
12.95971 0.19644643
12.96071 0.19591837
12.96171 0.19539142999999998
12.96271 0.19486599
12.96371 0.19434135
12.96471 0.19381609
12.96571 0.19328875
12.96671 0.1927587
12.96771 0.19222641
12.96871 0.19169324000000001
12.96971 0.19116070000000002
12.97071 0.1906296
12.97171 0.19009958
12.97271 0.18956923
12.97371 0.18903669
12.97471 0.18850063
12.97571 0.18796099
12.97671 0.18741906
12.97771 0.18687701
12.97871 0.18633684
12.97971 0.18579947
12.98071 0.18526426000000001
12.98171 0.1847293
12.98271 0.18419226
12.98371 0.1836515
12.98471 0.18310682
12.98571 0.18255948
12.98671 0.18201157
12.98771 0.18146494
12.98871 0.18092026
12.98971 0.18037668
12.99071 0.17983227
12.99171 0.17928502
12.99271 0.17873396
12.99371 0.17817969
12.99471 0.17762425999999998
12.99571 0.1770702
12.99671 0.17651926
12.99771 0.17597158000000002
12.99871 0.17542549000000002
12.99971 0.17487817
13.00071 0.17432692
13.00171 0.17377037
13.00271 0.17320913999999998
13.00371 0.17264552
13.00471 0.17208237
13.00571 0.17152186
13.00671 0.17096444000000002
13.00771 0.17040871
13.00871 0.16985215
13.00971 0.16929242
13.01071 0.1687285
13.01171 0.16816126
13.01271 0.16759299
13.01371 0.16702628
13.01471 0.16646269
13.01571 0.16590193
13.01671 0.16534185
13.01771 0.16477946999999998
13.01871 0.1642123
13.01971 0.16363956
13.02071 0.16306264
13.02171 0.16248446
13.02271 0.16190822
13.02371 0.16133587000000002
13.02471 0.16076733999999998
13.02571 0.16020046
13.02671 0.15963211
13.02771 0.1590596
13.02871 0.15848193
13.02971 0.1579002
13.03071 0.15731703
13.03171 0.15673524
13.03271 0.15615656
13.03371 0.15558071
13.03471 0.15500562
13.03571 0.15442842
13.03671 0.15384689
13.03771 0.15326056
13.03871 0.15267101
13.03971 0.15208113
13.04071 0.15149382
13.04171 0.15091054
13.04271 0.15033064
13.04371 0.14975156
13.04471 0.14916996
13.04571 0.14858324
13.04671 0.14799068
13.04771 0.14739379
13.04871 0.14679555
13.04971 0.14619911
13.05071 0.14560635
13.05171 0.14501709000000002
13.05271 0.14442928
13.05371 0.14384005
13.05471 0.14324704
13.05571 0.14264956
13.05671 0.14204887
13.05771 0.14144747
13.05871 0.14084792999999998
13.05971 0.14025156
13.06071 0.13965773
13.06171 0.13906419
13.06271 0.13846799999999998
13.06371 0.13786703
13.06471 0.13726092
13.06571 0.13665131
13.06671 0.13604119
13.06771 0.13543353
13.06871 0.13483001
13.06971 0.13423029
13.07071 0.13363212
13.07171 0.13303246
13.07271 0.13242869999999998
13.07371 0.13181987
13.07471 0.13120692
13.07571 0.13059222
13.07671 0.12997838
13.07771 0.12936709999999998
13.07871 0.12875836999999998
13.07971 0.12815063000000002
13.08071 0.12754151
13.08171 0.12692907
13.08271 0.12631275
13.08371 0.12569369
13.08471 0.12507421
13.08571 0.12445671000000001
13.08671 0.12384257
13.08771 0.12323142000000001
13.08871 0.12262126
13.08971 0.12200928
13.09071 0.12139309999999999
13.09171 0.12077182
13.09271 0.12014635
13.09371 0.11951911
13.09471 0.11889287999999999
13.09571 0.11826974000000001
13.09671 0.11765008
13.09771 0.11703261
13.09871 0.11641496
13.09971 0.11579475
13.10071 0.11517067
13.10171 0.114543
13.10271 0.11391338
13.10371 0.11328401
13.10471 0.11265655999999999
13.10571 0.11203144
13.10671 0.11140754000000001
13.10771 0.11078285000000002
13.10871 0.11015536999999999
13.10971 0.10952413999999999
13.11071 0.10888973
13.11171 0.10825407999999999
13.11271 0.10761964000000002
13.11371 0.10698833999999999
13.11471 0.10636064
13.11571 0.10573529
13.11671 0.10510981999999999
13.11771 0.10448154000000001
13.11871 0.10384866999999999
13.11971 0.1032111
13.12071 0.10257040999999999
13.12171 0.10192917000000001
13.12271 0.10128984
13.12371 0.10065370000000001
13.12471 0.10002041
13.12571 0.09938820699999999
13.12671 0.09875479200000001
13.12771 0.09811838399999999
13.12871 0.09747855400000001
13.12971 0.09683640099999999
13.13071 0.096193986
13.13171 0.095553324
13.13271 0.094915373
13.13371 0.09427951899999999
13.13471 0.093643798
13.13571 0.093005784
13.13671 0.092363707
13.13771 0.09171736300000001
13.13871 0.091068307
13.13971 0.090419245
13.14071 0.089772907
13.14171 0.089130836
13.14271 0.088492694
13.14371 0.08785637900000001
13.14471 0.087218906
13.14571 0.08657767899999999
13.14671 0.08593160300000001
13.14771 0.085281505
13.14871 0.084629713
13.14971 0.08397895699999999
13.15071 0.083331106
13.15171 0.08268637499999999
13.15271 0.082043244
13.15371 0.081399264
13.15471 0.080752274
13.15571 0.080101483
13.15671 0.079447916
13.15771 0.078793976
13.15871 0.078142347
13.15971 0.077494694
13.16071 0.07685083
13.16171 0.076208706
13.16271 0.075565302
13.16371 0.074917945
13.16471 0.07426556499999999
13.16571 0.07360918100000001
13.16671 0.072951487
13.16771 0.072295638
13.16871 0.071643823
13.16971 0.070996291
13.17071 0.070351246
13.17171 0.06970567
13.17271 0.069056737
13.17371 0.068403105
13.17471 0.06774553900000001
13.17571 0.067086524
13.17671 0.066429115
13.17771 0.065775489
13.17871 0.065125956
13.17971 0.06447882
13.18071 0.06383121900000001
13.18171 0.06318048100000001
13.18271 0.06252542999999999
13.18371 0.061866932
13.18471 0.061207509
13.18571 0.060550123
13.18671 0.059896753999999996
13.18771 0.059247436
13.18871 0.058600207999999994
13.18971 0.057952013
13.19071 0.057300134
13.19171 0.056643481
13.19271 0.055983149999999995
13.19371 0.055321934999999996
13.19471 0.054663081999999995
13.19571 0.054008799
13.19671 0.053359242
13.19771 0.052712468
13.19871 0.052065309000000004
13.19971 0.051414839000000004
13.20071 0.050759665
13.20171 0.050100521
13.20271 0.049439829
13.20371 0.048780523
13.20471 0.048124665000000004
13.20571 0.047472533
13.20671 0.04682258
13.20771 0.046172287
13.20871 0.045519471
13.20971 0.044863395
13.21071 0.044205162
13.21171 0.0435472
13.21271 0.042892058000000004
13.21371 0.042241148
13.21471 0.041593975
13.21571 0.040948298
13.21671 0.040301104
13.21771 0.039649956
13.21871 0.038994092
13.21971 0.038334762
13.22071 0.037674658
13.22171 0.037016717
13.22271 0.036362858000000005
13.22371 0.035713246
13.22471 0.035066361
13.22571 0.034419846
13.22671 0.03377166
13.22771 0.033120994
13.22871 0.032468536
13.22971 0.031815958
13.23071 0.031164961
13.23171 0.030516335000000002
13.23271 0.029869532
13.23371 0.029222926000000003
13.23471 0.028574676000000004
13.23571 0.027923685
13.23671 0.027270231
13.23771 0.026615938999999998
13.23871 0.025963088000000002
13.23971 0.025313609999999997
13.24071 0.024668244
13.24171 0.024026231
13.24271 0.023385689
13.24371 0.022744463
13.24471 0.022101027000000002
13.24571 0.021455045
13.24671 0.020807341
13.24771 0.020159349
13.24871 0.019512362
13.24971 0.018866952
13.25071 0.018222845
13.25171 0.017579262
13.25271 0.016935508999999998
13.25371 0.01629148
13.25471 0.015647788
13.25571 0.015005455
13.25671 0.014365339
13.25771 0.013727603
13.25871 0.013091514000000002
13.25971 0.012455707000000002
13.26071 0.011818775
13.26171 0.011179889
13.26271 0.010539162999999999
13.26371 0.0098975579
13.26471 0.0092564078
13.26571 0.0086168162
13.26671 0.0079792226
13.26771 0.0073433584
13.26871 0.0067085784
13.26971 0.006074358
13.27071 0.0054406624
13.27171 0.0048079666
13.27271 0.0041769046
13.27371 0.0035477544
13.27471 0.0029200579
13.27571 0.0022926351
13.27671 0.0016640364
13.27771 0.0010332375
13.27871 0.00040022478
13.27971 -0.00023385569
13.28071 -0.00086710234
13.28171 -0.0014976612
13.28271 -0.0021245476
13.28371 -0.0027480824
13.28471 -0.0033697037
13.28571 -0.0039912375
13.28671 -0.0046139758
13.28771 -0.0052380321
13.28871 -0.0058623125
13.28971 -0.0064851381
13.29071 -0.007105206900000001
13.29171 -0.0077223950999999996
13.29271 -0.008337962899999999
13.29371 -0.008954000799999999
13.29471 -0.0095723604
13.29571 -0.010193599
13.29671 -0.010816489
13.29771 -0.011438398
13.29871 -0.012056424999999999
13.29971 -0.012668769000000002
13.30071 -0.013275679999999998
13.30171 -0.013879476
13.30271 -0.014483577
13.30371 -0.015090969
13.30471 -0.015702817
13.30571 -0.016317896
13.30671 -0.016933160000000003
13.30771 -0.017545190000000002
13.30871 -0.018151847
13.30971 -0.018753311999999998
13.31071 -0.019352006
13.31171 -0.019951360999999997
13.31271 -0.020554067
13.31371 -0.021160619999999998
13.31471 -0.021768933
13.31571 -0.02237525
13.31671 -0.022975951
13.31771 -0.023569398
13.31871 -0.024156908
13.31971 -0.02474231
13.32071 -0.025330239
13.32171 -0.025923966
13.32271 -0.026523764000000002
13.32371 -0.027126659
13.32471 -0.027727711
13.32571 -0.02832227
13.32671 -0.028908174
13.32771 -0.029486786999999997
13.32871 -0.030062391
13.32971 -0.030640178
13.33071 -0.031223762
13.33171 -0.031813426
13.33271 -0.032405957
13.33371 -0.032996183000000005
13.33471 -0.033579484
13.33571 -0.034154087
13.33671 -0.034722002
13.33771 -0.035288127
13.33871 -0.035857895
13.33971 -0.036434591
13.34071 -0.037017625
13.34171 -0.037602652
13.34271 -0.03818353
13.34371 -0.038755199
13.34471 -0.039316164
13.34571 -0.039869311
13.34671 -0.040420683
13.34771 -0.040976697
13.34871 -0.041541142999999996
13.34971 -0.042113365
13.35071 -0.042688538
13.35171 -0.04325991
13.35271 -0.043821995
13.35371 -0.044373184
13.35471 -0.044916503
13.35571 -0.045458175
13.35671 -0.046004619999999996
13.35771 -0.046559318
13.35871 -0.047121092
13.35971 -0.047684594999999996
13.36071 -0.048242856
13.36171 -0.048790641999999995
13.36271 -0.04932704
13.36371 -0.049855997
13.36471 -0.050384493
13.36571 -0.050919259
13.36671 -0.051463506000000006
13.36771 -0.052015309
13.36871 -0.05256841
13.36971 -0.053115130999999996
13.37071 -0.053649988999999995
13.37171 -0.054172357000000004
13.37271 -0.054686807999999996
13.37371 -0.05520102599999999
13.37471 -0.055722217
13.37571 -0.0562537
13.37671 -0.056793337
13.37771 -0.05733454599999999
13.37871 -0.057869398999999995
13.37971 -0.058392364999999995
13.38071 -0.05890291600000001
13.38171 -0.059405743
13.38271 -0.059908447999999996
13.38371 -0.060417858
13.38471 -0.060936715
13.38571 -0.061462313000000005
13.38671 -0.061987776999999994
13.38771 -0.0625054
13.38871 -0.06301040399999999
13.38971 -0.06350335900000001
13.39071 -0.063990004
13.39171 -0.064478623
13.39271 -0.0649761
13.39371 -0.06548462000000001
13.39471 -0.066000514
13.39571 -0.066515879
13.39671 -0.067022198
13.39771 -0.067514298
13.39871 -0.06799271200000001
13.39971 -0.068463397
13.40071 -0.068934908
13.40171 -0.069414399
13.40271 -0.06990431
13.40371 -0.070401345
13.40471 -0.07089817699999999
13.40571 -0.071387063
13.40671 -0.07186361499999999
13.40771 -0.072328898
13.40871 -0.072788866
13.40971 -0.073251413
13.41071 -0.073722436
13.41171 -0.074202853
13.41271 -0.074688019
13.41371 -0.07516983299999999
13.41471 -0.075640564
13.41571 -0.076096575
13.41671 -0.076540146
13.41771 -0.07697854900000001
13.41871 -0.07742073499999999
13.41971 -0.077873241
13.42071 -0.078337209
13.42171 -0.078807899
13.42271 -0.079276972
13.42371 -0.079736364
13.42471 -0.080181961
13.42571 -0.08061536400000001
13.42671 -0.081042893
13.42771 -0.081472396
13.42871 -0.081909396
13.42971 -0.08235445699999999
13.43071 -0.082803005
13.43171 -0.083247689
13.43271 -0.08368210400000001
13.43371 -0.084104034
13.43471 -0.084516703
13.43571 -0.084927323
13.43671 -0.085343665
13.43771 -0.085770333
13.43871 -0.08620641899999999
13.43971 -0.08664581099999999
13.44071 -0.087079895
13.44171 -0.087501487
13.44271 -0.087908085
13.44371 -0.088302942
13.44471 -0.088693475
13.44571 -0.08908778499999999
13.44671 -0.089490961
13.44771 -0.089902867
13.44871 -0.090318458
13.44971 -0.09073039399999999
13.45071 -0.091132673
13.45171 -0.09152349700000001
13.45271 -0.091906008
13.45371 -0.092286611
13.45471 -0.092671666
13.45571 -0.093064259
13.45671 -0.093462568
13.45771 -0.093860674
13.45871 -0.094251375
13.45971 -0.094629714
13.46071 -0.094995421
13.46171 -0.095353194
13.46271 -0.095710589
13.46371 -0.096074544
13.46471 -0.096448197
13.46571 -0.096829486
13.46671 -0.097212172
13.46771 -0.097588758
13.46871 -0.097953936
13.46971 -0.09830694200000001
13.47071 -0.098651659
13.47171 -0.098994607
13.47271 -0.099341723
13.47371 -0.09969552
13.47471 -0.100054
13.47571 -0.10041182000000001
13.47671 -0.10076304999999999
13.47771 -0.10110413
13.47871 -0.10143572000000001
13.47971 -0.10176235
13.48071 -0.10209016
13.48171 -0.10242389000000002
13.48271 -0.10276447999999999
13.48371 -0.10310854000000001
13.48471 -0.10344982000000001
13.48571 -0.10378227
13.48671 -0.10410277
13.48771 -0.1044127
13.48871 -0.10471725
13.48971 -0.105023
13.49071 -0.10533490000000001
13.49171 -0.10565403
13.49271 -0.10597724
13.49371 -0.10629878000000001
13.49471 -0.10661306
13.49571 -0.10691726
13.49671 -0.10721256
13.49771 -0.10750333000000001
13.49871 -0.10779483999999999
13.49971 -0.10809061
13.50071 -0.10839072
13.50171 -0.10869174999999999
13.50271 -0.10898863
13.50371 -0.10927719000000001
13.50471 -0.10955629000000001
13.50571 -0.10982848
13.50671 -0.11009882000000001
13.50771 -0.11037242
13.50871 -0.110652
13.50971 -0.11093647999999999
13.51071 -0.11122152
13.51171 -0.11150148
13.51271 -0.11177203000000001
13.51371 -0.11203215
13.51471 -0.11228452
13.51571 -0.11253419
13.51671 -0.11278616
13.51771 -0.11304307
13.51871 -0.11330412000000001
13.51971 -0.11356556
13.52071 -0.11382267
13.52171 -0.11407213000000001
13.52271 -0.11431353999999999
13.52371 -0.11454956000000001
13.52471 -0.11478445000000001
13.52571 -0.11502187
13.52671 -0.11526297999999999
13.52771 -0.11550585
13.52871 -0.11574636
13.52971 -0.11598025000000001
13.53071 -0.11620523999999999
13.53171 -0.11642221
13.53271 -0.11663485999999999
13.53371 -0.11684798999999998
13.53471 -0.11706525000000001
13.53571 -0.11728741
13.53671 -0.11751203999999998
13.53771 -0.11773463
13.53871 -0.11795074
13.53971 -0.118158
13.54071 -0.11835719000000001
13.54171 -0.11855169
13.54271 -0.11874586
13.54371 -0.11894284999999999
13.54471 -0.1191432
13.54571 -0.11934469
13.54671 -0.11954358
13.54771 -0.11973645
13.54871 -0.11992203000000001
13.54971 -0.12010172000000001
13.55071 -0.12027889000000001
13.55171 -0.12045716
13.55271 -0.12063852
13.55371 -0.12082229
13.55471 -0.12100537
13.55571 -0.12118368
13.55671 -0.12135417000000001
13.55771 -0.12151629
13.55871 -0.12167231
13.55971 -0.12182633
13.56071 -0.12198241
13.56171 -0.12214269
13.56271 -0.1223065
13.56371 -0.12247069
13.56471 -0.12263114
13.56571 -0.12278468
13.56671 -0.12293048
13.56771 -0.12307027
13.56871 -0.12320739
13.56971 -0.12334504
13.57071 -0.12348476
13.57171 -0.12362573
13.57271 -0.12376527999999999
13.57371 -0.12390034
13.57471 -0.12402901000000001
13.57571 -0.12415166
13.57671 -0.12427077
13.57771 -0.12438977999999999
13.57871 -0.12451140000000001
13.57971 -0.12463623000000001
13.58071 -0.12476239000000001
13.58171 -0.12488629
13.58271 -0.1250042
13.58371 -0.12511392
13.58471 -0.12521578
13.58571 -0.12531246
13.58671 -0.12540769999999998
13.58771 -0.12550472999999998
13.58871 -0.12560484
13.58971 -0.12570700999999998
13.59071 -0.12580849
13.59171 -0.12590628
13.59271 -0.12599853
13.59371 -0.12608535
13.59471 -0.12616863
13.59571 -0.12625096
13.59671 -0.12633423000000002
13.59771 -0.12641861999999998
13.59871 -0.12650243
13.59971 -0.12658291
13.60071 -0.12665753
13.60171 -0.12672533
13.60271 -0.12678745
13.60371 -0.12684672
13.60471 -0.12690645
13.60571 -0.12696899
13.60671 -0.1270347
13.60771 -0.12710183
13.60871 -0.12716727
13.60971 -0.12722792
13.61071 -0.12728198
13.61171 -0.12732962
13.61271 -0.12737273
13.61371 -0.12741396000000002
13.61471 -0.12745549
13.61571 -0.12749803999999998
13.61671 -0.1275407
13.61771 -0.12758155
13.61871 -0.12761866000000002
13.61971 -0.12765115000000002
13.62071 -0.12767962
13.62171 -0.12770594
13.62271 -0.12773228
13.62371 -0.12776001
13.62471 -0.12778901
13.62571 -0.12781759
13.62671 -0.12784313
13.62771 -0.12786324
13.62871 -0.12787678
13.62971 -0.12788435
13.63071 -0.12788808000000002
13.63171 -0.12789074
13.63271 -0.12789465
13.63371 -0.12790073000000002
13.63471 -0.12790824
13.63571 -0.1279152
13.63671 -0.12791932
13.63771 -0.12791901
13.63871 -0.12791393
13.63971 -0.12790511000000002
13.64071 -0.12789423
13.64171 -0.12788285
13.64271 -0.12787157
13.64371 -0.12785977
13.64471 -0.12784596
13.64571 -0.12782846
13.64671 -0.12780634
13.64771 -0.12777995
13.64871 -0.12775084
13.64971 -0.12772123
13.65071 -0.12769295
13.65171 -0.12766672
13.65271 -0.12764167
13.65371 -0.12761567000000001
13.65471 -0.12758618
13.65571 -0.12755122
13.65671 -0.12751019
13.65771 -0.12746411
13.65871 -0.12741518
13.65971 -0.12736582000000002
13.66071 -0.12731769999999998
13.66171 -0.12727106
13.66271 -0.12722478
13.66371 -0.12717689000000001
13.66471 -0.12712562
13.66571 -0.12707016
13.66671 -0.12701104
13.66771 -0.12694981
13.66871 -0.12688828000000002
13.66971 -0.12682749999999998
13.67071 -0.12676721999999999
13.67171 -0.12670584999999998
13.67271 -0.12664119
13.67371 -0.12657137999999998
13.67471 -0.12649596999999999
13.67571 -0.12641618
13.67671 -0.12633455999999998
13.67771 -0.12625398000000002
13.67871 -0.12617639
13.67971 -0.12610193
13.68071 -0.12602882999999998
13.68171 -0.1259541
13.68271 -0.12587481
13.68371 -0.12578925
13.68471 -0.12569765000000002
13.68571 -0.12560203
13.68671 -0.12550512
13.68771 -0.1254092
13.68871 -0.12531498
13.68971 -0.12522144
13.69071 -0.12512635
13.69171 -0.12502751
13.69271 -0.12492392
13.69371 -0.12481638
13.69471 -0.12470721
13.69571 -0.12459916000000001
13.69671 -0.12449398999999998
13.69771 -0.12439153
13.69871 -0.12428955000000001
13.69971 -0.12418462000000001
13.70071 -0.12407363
13.70171 -0.12395519
13.70271 -0.12383037000000001
13.70371 -0.12370234
13.70471 -0.123575
13.70571 -0.12345133999999999
13.70671 -0.12333209999999999
13.70771 -0.12321556
13.70871 -0.12309834000000001
13.70971 -0.122977
13.71071 -0.12284961999999999
13.71171 -0.12271657999999999
13.71271 -0.12258029999999999
13.71371 -0.12244395000000001
13.71471 -0.12230976
13.71571 -0.12217792
13.71671 -0.12204641999999999
13.71771 -0.12191205999999999
13.71871 -0.12177207000000001
13.71971 -0.12162563000000001
13.72071 -0.12147448000000001
13.72171 -0.12132227
13.72271 -0.12117296999999999
13.72371 -0.12102898000000001
13.72471 -0.12088991999999998
13.72571 -0.12075271
13.72671 -0.12061284
13.72771 -0.12046631
13.72871 -0.12031144
13.72971 -0.12014955000000001
13.73071 -0.11998434000000001
13.73171 -0.11982010000000001
13.73271 -0.11965979
13.73371 -0.11950375
13.73471 -0.11934966000000001
13.73571 -0.11919386
13.73671 -0.11903320999999999
13.73771 -0.1188667
13.73871 -0.11869598
13.73971 -0.11852451
13.74071 -0.11835578000000001
13.74171 -0.11819144
13.74271 -0.11803031
13.74371 -0.11786877999999999
13.74471 -0.11770243999999999
13.74571 -0.11752818000000001
13.74671 -0.11734576
13.74771 -0.11715806
13.74871 -0.11696991
13.74971 -0.11678593999999999
13.75071 -0.11660850999999998
13.75171 -0.11643667
13.75271 -0.11626671000000001
13.75371 -0.11609385
13.75471 -0.11591455
13.75571 -0.11572799
13.75671 -0.11553644
13.75771 -0.11534391000000001
13.75871 -0.11515410000000001
13.75971 -0.11496859
13.76071 -0.11478601
13.76171 -0.11460271
13.76271 -0.11441475000000001
13.76371 -0.11421987000000001
13.76471 -0.11401881
13.76571 -0.11381506999999999
13.76671 -0.11361333
13.76771 -0.11341720999999999
13.76871 -0.11322743
13.76971 -0.1130414
13.77071 -0.11285434
13.77171 -0.11266147
13.77271 -0.11246025000000001
13.77371 -0.11225153
13.77471 -0.11203919
13.77571 -0.11182827
13.77671 -0.11162261999999999
13.77771 -0.11142313
13.77871 -0.11122739000000001
13.77971 -0.11103097
13.78071 -0.11082963
13.78171 -0.11062139000000001
13.78271 -0.11040746
13.78371 -0.11019164000000001
13.78471 -0.10997825
13.78571 -0.10977
13.78671 -0.10956648
13.78771 -0.10936436000000001
13.78871 -0.10915894999999999
13.78971 -0.10894656999999999
13.79071 -0.10872644000000001
13.79171 -0.10850122000000001
13.79271 -0.10827585
13.79371 -0.10805522999999999
13.79471 -0.10784193
13.79571 -0.10763488
13.79671 -0.10742990999999999
13.79771 -0.10722164999999999
13.79871 -0.10700604
13.79971 -0.10678224000000001
13.80071 -0.10655294000000001
13.80171 -0.10632297
13.80271 -0.10609700000000001
13.80371 -0.10587721
13.80471 -0.10566235
13.80571 -0.10544847
13.80671 -0.10523094999999999
13.80771 -0.1050069
13.80871 -0.10477668999999999
13.80971 -0.10454379000000001
13.81071 -0.10431308
13.81171 -0.10408834
13.81271 -0.10387027000000001
13.81371 -0.10365597000000001
13.81471 -0.10344023
13.81571 -0.10321795
13.81671 -0.10298663000000001
13.81771 -0.10274764
13.81871 -0.10250566000000001
13.81971 -0.10226652
13.82071 -0.10203454999999999
13.82171 -0.10181058999999999
13.82271 -0.10159164999999999
13.82371 -0.10137246999999999
13.82471 -0.10114812
13.82571 -0.10091631000000001
13.82671 -0.10067851000000001
13.82771 -0.10043908
13.82871 -0.10020299
13.82971 -0.09997327599999999
13.83071 -0.09974939699999999
13.83171 -0.099527487
13.83271 -0.099302211
13.83371 -0.099069485
13.83471 -0.098828634
13.83571 -0.09858285800000001
13.83671 -0.09833788500000001
13.83771 -0.09809925700000001
13.83871 -0.09786968600000001
13.83971 -0.097647682
13.84071 -0.097428221
13.84171 -0.09720505900000001
13.84271 -0.09697365499999999
13.84371 -0.096733286
13.84471 -0.096487306
13.84571 -0.09624146600000001
13.84671 -0.09600109799999999
13.84771 -0.095768517
13.84871 -0.09554196100000001
13.84971 -0.095316558
13.85071 -0.09508680700000001
13.85171 -0.09484941799999999
13.85271 -0.094605045
13.85371 -0.094358064
13.85471 -0.094114442
13.85571 -0.093878817
13.85671 -0.093652122
13.85771 -0.09343099699999999
13.85871 -0.093209284
13.85971 -0.092980929
13.86071 -0.092742866
13.86171 -0.092496508
13.86271 -0.092247099
13.86371 -0.092001224
13.86471 -0.09176366100000001
13.86571 -0.091535138
13.86671 -0.09131204000000001
13.86771 -0.09108822
13.86871 -0.090858038
13.86971 -0.09061915300000001
13.87071 -0.090373663
13.87171 -0.090127083
13.87271 -0.089885632
13.87371 -0.089653122
13.87471 -0.089429063
13.87571 -0.089208828
13.87671 -0.088985887
13.87771 -0.08875498899999999
13.87871 -0.088514754
13.87971 -0.08826840200000001
13.88071 -0.088022236
13.88171 -0.087782636
13.88271 -0.087552954
13.88371 -0.087331905
13.88471 -0.087114162
13.88571 -0.08689293799999999
13.88671 -0.08666328499999999
13.88771 -0.086424476
13.88871 -0.086180359
13.88971 -0.085937476
13.89071 -0.085701892
13.89171 -0.08547621000000001
13.89271 -0.08525833299999999
13.89371 -0.085042464
13.89471 -0.084821967
13.89571 -0.08459261200000001
13.89671 -0.08435464100000001
13.89771 -0.084112695
13.89871 -0.083873561
13.89971 -0.083642866
13.90071 -0.083422352
13.90171 -0.083208998
13.90271 -0.082996505
13.90371 -0.082778349
13.90471 -0.082550978
13.90571 -0.082315522
13.90671 -0.082077266
13.90771 -0.08184306799999999
13.90871 -0.081618008
13.90971 -0.081402925
13.91071 -0.081194
13.91171 -0.080984615
13.91271 -0.080768584
13.91371 -0.080543163
13.91471 -0.080310385
13.91571 -0.080076052
13.91671 -0.079846929
13.91771 -0.079627417
13.91871 -0.07941745
13.91971 -0.079212512
13.92071 -0.07900589300000001
13.92171 -0.07879195
13.92271 -0.078568875
13.92371 -0.07833959
13.92471 -0.07811030399999999
13.92571 -0.077887496
13.92671 -0.077674742
13.92771 -0.07747100900000001
13.92871 -0.07727115899999999
13.92971 -0.077068497
13.93071 -0.076858053
13.93171 -0.076639012
13.93271 -0.076415099
13.93371 -0.076192751
13.93471 -0.07597794199999999
13.93571 -0.07577326599999999
13.93671 -0.07557665200000001
13.93771 -0.07538238400000001
13.93871 -0.075183896
13.93971 -0.074976985
13.94071 -0.074761844
13.94171 -0.074542966
13.94271 -0.074326911
13.94371 -0.074119121
13.94471 -0.073921256
13.94571 -0.073730428
13.94671 -0.073540659
13.94771 -0.073345861
13.94871 -0.073142839
13.94971 -0.072932895
13.95071 -0.072721177
13.95171 -0.07251413200000001
13.95271 -0.072316348
13.95371 -0.07212827299999999
13.95471 -0.07194599600000001
13.95571 -0.071763142
13.95671 -0.071573991
13.95771 -0.071376248
13.95871 -0.07117216
13.95971 -0.070967356
13.96071 -0.070768071
13.96171 -0.07057807499999999
13.96271 -0.07039683399999999
13.96371 -0.070219813
13.96471 -0.070040784
13.96571 -0.06985491499999999
13.96671 -0.069661235
13.96771 -0.069463125
13.96871 -0.06926668
13.96971 -0.069077685
13.97071 -0.068898778
13.97171 -0.068728079
13.97271 -0.068560109
13.97371 -0.068388431
13.97471 -0.068208802
13.97571 -0.068021228
13.97671 -0.067829958
13.97771 -0.067641371
13.97871 -0.06746084499999999
13.97971 -0.067290146
13.98071 -0.067126565
13.98171 -0.06696434
13.98271 -0.066797523
13.98371 -0.066622975
13.98471 -0.06644193799999999
13.98571 -0.06625942800000001
13.98671 -0.066081737
13.98771 -0.065913273
13.98871 -0.06575431300000001
13.98971 -0.065600802
13.99071 -0.065446302
13.99171 -0.065285148
13.99271 -0.06511526299999999
13.99371 -0.064939255
13.99471 -0.06476317599999999
13.99571 -0.064593647
13.99671 -0.064434629
13.99771 -0.06428550699999999
13.99871 -0.064141408
13.99971 -0.06399558600000001
14.00071 -0.063842721
14.00171 -0.06368151500000001
14.00271 -0.06351528
14.00371 -0.063350273
14.00471 -0.063192536
14.00571 -0.063044886
14.00671 -0.062905473
14.00771 -0.062768674
14.00871 -0.062627892
14.00971 -0.06247888100000001
14.01071 -0.062321936
14.01171 -0.062161859
14.01271 -0.062005699
14.01371 -0.06185933
14.01471 -0.06172455
14.01571 -0.061598112
14.01671 -0.061473227
14.01771 -0.06134279
14.01871 -0.061202777
14.01971 -0.061054173
14.02071 -0.060902472000000006
14.02171 -0.060754997
14.02271 -0.060617359
14.02371 -0.060490722999999996
14.02471 -0.060371304
14.02571 -0.06025226299999999
14.02671 -0.06012714
14.02771 -0.059993069999999996
14.02871 -0.059852265999999994
14.02971 -0.059710955
14.03071 -0.059576338
14.03171 -0.059453008
14.03271 -0.059340621
14.03371 -0.059233932
14.03471 -0.059125276000000004
14.03571 -0.05900822
14.03671 -0.058880716
14.03771 -0.058746123
14.03871 -0.05861165100000001
14.03971 -0.058484933
14.04071 -0.058370380000000006
14.04171 -0.058267079
14.04271 -0.058169255
14.04371 -0.058069092
14.04471 -0.05796051099999999
14.04571 -0.057842105
14.04671 -0.057717819999999996
14.04771 -0.057594996
14.04871 -0.057480787
14.04971 -0.05737865
14.05071 -0.057286646999999996
14.05171 -0.057198358000000005
14.05271 -0.057105988
14.05371 -0.057004164999999996
14.05471 -0.056892569000000004
14.05571 -0.056776125000000004
14.05671 -0.05666265499999999
14.05771 -0.056559126999999994
14.05871 -0.056468276000000005
14.05971 -0.056387292
14.06071 -0.05630915399999999
14.06171 -0.056226004
14.06271 -0.056132918999999996
14.06371 -0.056030280999999994
14.06471 -0.05592358099999999
14.06571 -0.055820798
14.06671 -0.055728544
14.06771 -0.055648916
14.06871 -0.055578479
14.06971 -0.05550994
14.07071 -0.055435632
14.07171 -0.05535117800000001
14.07271 -0.055257539
14.07371 -0.055160531
14.07471 -0.055067992
14.07571 -0.05498603
14.07671 -0.054916111000000004
14.07771 -0.054854399000000005
14.07871 -0.054793677
14.07971 -0.054726831000000004
14.08071 -0.054650288
14.08171 -0.054565736000000004
14.08271 -0.054479268
14.08371 -0.05439844099999999
14.08471 -0.054328633
14.08571 -0.05427045999999999
14.08671 -0.054219482000000006
14.08771 -0.054168323
14.08871 -0.054110173
14.08971 -0.054042024
14.09071 -0.053966057
14.09171 -0.053888583
14.09271 -0.053817028
14.09371 -0.053756439999999996
14.09471 -0.053707161
14.09571 -0.053664751000000004
14.09671 -0.053622149
14.09771 -0.053573056
14.09871 -0.053514872
14.09971 -0.053449825
14.10071 -0.053383811999999996
14.10171 -0.05332352
14.10271 -0.053273229
14.10371 -0.053232843999999994
14.10471 -0.05319803
14.10571 -0.053162355
14.10671 -0.053120428000000004
14.10771 -0.053070462
14.10871 -0.053015072
14.10971 -0.052959990000000005
14.11071 -0.052911305
14.11171 -0.052872550000000004
14.11271 -0.052843061999999996
14.11371 -0.052818307
14.11471 -0.052792038
14.11571 -0.052759203
14.11671 -0.052718254
14.11771 -0.052671798
14.11871 -0.052625319
14.11971 -0.052584585999999996
14.12071 -0.052553049
14.12171 -0.05253037099999999
14.12271 -0.052512727999999995
14.12371 -0.052494742
14.12471 -0.052472006
14.12571 -0.052443059
14.12671 -0.052409916
14.12771 -0.052376924
14.12871 -0.052348594
14.12971 -0.05232741800000001
14.13071 -0.052312738
14.13171 -0.052301137000000004
14.13271 -0.05228813400000001
14.13371 -0.052270357
14.13471 -0.052247144
14.13571 -0.052220852
14.13671 -0.052195781999999996
14.13771 -0.052176189
14.13871 -0.05216439
14.13971 -0.05215978
14.14071 -0.05215915200000001
14.14171 -0.052158179
14.14271 -0.052153295999999995
14.14371 -0.052143174
14.14471 -0.052129116
14.14571 -0.052114285
14.14671 -0.052102200999999994
14.14771 -0.052095164
14.14871 -0.052093365
14.14971 -0.052094988999999994
14.15071 -0.052097248
14.15171 -0.05209776000000001
14.15271 -0.052095653
14.15371 -0.052091916
14.15471 -0.05208886000000001
14.15571 -0.052088964999999994
14.15671 -0.052093737999999994
14.15771 -0.052102986999999996
14.15871 -0.052114896
14.15971 -0.052126817000000006
14.16071 -0.052136392
14.16171 -0.052142539
14.16271 -0.052145869
14.16371 -0.052148406
14.16471 -0.052152772
14.16571 -0.052161112999999995
14.16671 -0.052174344000000004
14.16771 -0.052191857999999994
14.16871 -0.052211882
14.16971 -0.052232237
14.17071 -0.052251219
14.17171 -0.052268192
14.17271 -0.05228375699999999
14.17371 -0.052299362
14.17471 -0.052316644
14.17571 -0.05233667299999999
14.17671 -0.052359513999999996
14.17771 -0.05238419999999999
14.17871 -0.052409188
14.17971 -0.052433053
14.18071 -0.052455178
14.18171 -0.052476086000000005
14.18271 -0.052497332
14.18371 -0.052520889
14.18471 -0.052548351
14.18571 -0.052580225999999994
14.18671 -0.052615616
14.18771 -0.052652519999999994
14.18871 -0.052688561999999994
14.18971 -0.052721973
14.19071 -0.052752293
14.19171 -0.052780606
14.19271 -0.052809091999999995
14.19371 -0.052840105
14.19471 -0.052875152
14.19571 -0.052914245
14.19671 -0.052955880999999996
14.19771 -0.052997755
14.19871 -0.053037837000000004
14.19971 -0.053075333999999995
14.20071 -0.05311111499999999
14.20171 -0.053147366
14.20271 -0.053186592
14.20371 -0.053230404999999995
14.20471 -0.053278689
14.20571 -0.053329539
14.20671 -0.053380028
14.20771 -0.053427502
14.20871 -0.053470815
14.20971 -0.053510896
14.21071 -0.053550419
14.21171 -0.053592649000000006
14.21271 -0.053639971999999994
14.21371 -0.053692824
14.21471 -0.053749484
14.21571 -0.053806864999999995
14.21671 -0.053861953
14.21771 -0.05391320399999999
14.21871 -0.053961301
14.21971 -0.054008799
14.22071 -0.05405892699999999
14.22171 -0.054114009000000005
14.22271 -0.054174311999999995
14.22371 -0.054237834
14.22471 -0.054301205
14.22571 -0.054361223
14.22671 -0.054416404
14.22771 -0.05446772
14.22871 -0.054518221
14.22971 -0.054571695999999996
14.23071 -0.054630928
14.23171 -0.054696441000000005
14.23271 -0.054766237999999995
14.23371 -0.054836738999999995
14.23471 -0.054904445999999996
14.23571 -0.05496752
14.23671 -0.055026624
14.23771 -0.055084535000000004
14.23871 -0.055144803000000006
14.23971 -0.055210019000000006
14.24071 -0.055280578
14.24171 -0.055354473
14.24271 -0.055428257
14.24371 -0.055498711000000006
14.24471 -0.055564404000000005
14.24571 -0.055626431
14.24671 -0.055687939
14.24771 -0.055752706
14.24871 -0.055823387999999995
14.24971 -0.055900286
14.25071 -0.055981183
14.25171 -0.056062371
14.25271 -0.056140305
14.25371 -0.056213210000000007
14.25471 -0.056281796
14.25571 -0.056348846
14.25671 -0.056417857
14.25771 -0.056491385
14.25871 -0.056569878000000004
14.25971 -0.056651548999999995
14.26071 -0.056733307
14.26171 -0.05681230699999999
14.26271 -0.056887341999999994
14.26371 -0.056959433
14.26471 -0.057031354000000006
14.26571 -0.057106319999999995
14.26671 -0.057186448
14.26771 -0.057271752
14.26871 -0.057360093
14.26971 -0.05744814400000001
14.27071 -0.057532877
14.27171 -0.057612907000000005
14.27271 -0.057689048
14.27371 -0.057763897
14.27471 -0.057840603000000004
14.27571 -0.057921470999999995
14.27671 -0.058007002
14.27771 -0.058095797000000005
14.27871 -0.058185321000000005
14.27971 -0.05827316799999999
14.28071 -0.058358163
14.28171 -0.058440841
14.28271 -0.058523099999999995
14.28371 -0.058607181
14.28471 -0.058694551
14.28571 -0.058785162
14.28671 -0.058877455999999995
14.28771 -0.058969087
14.28871 -0.059058005
14.28971 -0.059143418999999996
14.29071 -0.059226155
14.29171 -0.05930831
14.29271 -0.059392344
14.29371 -0.059480068999999997
14.29471 -0.059571897
14.29571 -0.059666804999999996
14.29671 -0.059762812
14.29771 -0.059857871
14.29871 -0.059950713
14.29971 -0.060041255
14.30071 -0.060130475
14.30171 -0.06021984700000001
14.30271 -0.060310593
14.30371 -0.06040315499999999
14.30471 -0.060497061
14.30571 -0.060591253
14.30671 -0.060684647
14.30771 -0.060776685
14.30871 -0.060867629
14.30971 -0.060958468
14.31071 -0.06105047699999999
14.31171 -0.061144651
14.31271 -0.06124127
14.31371 -0.061339727999999996
14.31471 -0.061438762
14.31571 -0.061536906
14.31671 -0.061633048
14.31771 -0.06172682
14.31871 -0.061818718999999994
14.31971 -0.061909884
14.32071 -0.062001693999999996
14.32171 -0.062095257
14.32271 -0.062191061
14.32371 -0.062288856
14.32471 -0.062387832000000004
14.32571 -0.062486966
14.32671 -0.062585436
14.32771 -0.062682922
14.32871 -0.062779669
14.32971 -0.062876294
14.33071 -0.062973431
14.33171 -0.063071388
14.33271 -0.063169957
14.33371 -0.06326844999999999
14.33471 -0.06336602399999999
14.33571 -0.063462096
14.33671 -0.063556689
14.33771 -0.063650572
14.33871 -0.06374502
14.33971 -0.063841342
14.34071 -0.06394034700000001
14.34171 -0.064041949
14.34271 -0.064145139
14.34371 -0.064248347
14.34471 -0.064350036
14.34571 -0.064449332
14.34671 -0.064546335
14.34771 -0.06464205199999999
14.34871 -0.064737909
14.34971 -0.06483511
14.35071 -0.064934074
14.35171 -0.065034308
14.35271 -0.065134658
14.35371 -0.06523393699999999
14.35471 -0.065331534
14.35571 -0.06542778
14.35671 -0.065523811
14.35771 -0.065621047
14.35871 -0.06572046
14.35971 -0.065822073
14.36071 -0.065924856
14.36171 -0.066027162
14.36271 -0.066127483
14.36371 -0.066225155
14.36471 -0.066320691
14.36571 -0.066415587
14.36671 -0.066511612
14.36771 -0.066610001
14.36871 -0.066710857
14.36971 -0.066813105
14.37071 -0.066914997
14.37171 -0.06701494599999999
14.37271 -0.06711228600000001
14.37371 -0.067207572
14.37471 -0.067302288
14.37571 -0.067398115
14.37671 -0.067496079
14.37771 -0.06759605
14.37871 -0.067696808
14.37971 -0.067796657
14.38071 -0.067894312
14.38171 -0.067989563
14.38271 -0.06808339399999999
14.38371 -0.068177533
14.38471 -0.068273564
14.38571 -0.068372139
14.38671 -0.068472588
14.38771 -0.068573235
14.38871 -0.068672199
14.38971 -0.068768318
14.39071 -0.068861741
14.39171 -0.068953866
14.39271 -0.069046655
14.39371 -0.06914165
14.39471 -0.069239194
14.39571 -0.069338252
14.39671 -0.06943692
14.39771 -0.069533399
14.39871 -0.06962691
14.39971 -0.06971812699999999
14.40071 -0.069808861
14.40171 -0.069901138
14.40271 -0.069996162
14.40371 -0.070093654
14.40471 -0.070191955
14.40571 -0.070288824
14.40671 -0.07038257299999999
14.40771 -0.070472964
14.40871 -0.07056137
14.40971 -0.070650136
14.41071 -0.070741388
14.41171 -0.070835941
14.41271 -0.07093281
14.41371 -0.071029627
14.41471 -0.071123801
14.41571 -0.071213843
14.41671 -0.071300165
14.41771 -0.07138496700000001
14.41871 -0.071471214
14.41971 -0.071561156
14.42071 -0.071655185
14.42171 -0.07175153000000001
14.42271 -0.071847072
14.42371 -0.071938866
14.42471 -0.072025589
14.42571 -0.07210828500000001
14.42671 -0.072189898
14.42771 -0.07227386200000001
14.42871 -0.072362361
14.42971 -0.072455168
14.43071 -0.072549662
14.43171 -0.072642037
14.43271 -0.072729198
14.43371 -0.072810339
14.43471 -0.072887511
14.43571 -0.072964717
14.43671 -0.07304603900000001
14.43771 -0.073133619
14.43871 -0.07322648899999999
14.43971 -0.073320931
14.44071 -0.07341216
14.44171 -0.073496625
14.44271 -0.07357377899999999
14.44371 -0.073646446
14.44471 -0.073719514
14.44571 -0.073797611
14.44671 -0.073882821
14.44771 -0.073973555
14.44871 -0.074065226
14.44971 -0.074152416
14.45071 -0.074231537
14.45171 -0.07430268500000001
14.45271 -0.074369734
14.45371 -0.074438594
14.45471 -0.074514386
14.45571 -0.074598897
14.45671 -0.07468957300000001
14.45771 -0.074780593
14.45871 -0.074865582
14.45971 -0.074940652
14.46071 -0.07500638
14.46171 -0.075067638
14.46271 -0.075131375
14.46371 -0.07520330800000001
14.46471 -0.075285113
14.46571 -0.075373525
14.46671 -0.07546177400000001
14.46771 -0.075542787
14.46871 -0.07561263
14.46971 -0.075672491
14.47071 -0.075728277
14.47171 -0.075787859
14.47271 -0.075857335
14.47371 -0.07593800499999999
14.47471 -0.076025602
14.47571 -0.076112209
14.47671 -0.07618994000000001
14.47771 -0.076254766
14.47871 -0.076308532
14.47971 -0.076358218
14.48071 -0.07641271200000001
14.48171 -0.076478557
14.48271 -0.076556759
14.48371 -0.076642167
14.48471 -0.076725794
14.48571 -0.07679902499999999
14.48671 -0.07685778
14.48771 -0.076904555
14.48871 -0.076947379
14.48971 -0.076996064
14.49071 -0.077057577
14.49171 -0.07713263000000001
14.49271 -0.07721525
14.49371 -0.077295507
14.49471 -0.077364215
14.49571 -0.077417365
14.49671 -0.077458139
14.49771 -0.077495532
14.49871 -0.077540125
14.49971 -0.077599048
14.50071 -0.077672477
14.50171 -0.07775339199999999
14.50271 -0.077830785
14.50371 -0.077894831
14.50471 -0.0779416
14.50571 -0.077975029
14.50671 -0.078005187
14.50771 -0.078043598
14.50871 -0.078097766
14.50971 -0.078167551
14.51071 -0.07824513
14.51171 -0.07831859999999999
14.51271 -0.078377587
14.51371 -0.078418211
14.51471 -0.078444998
14.51571 -0.078468834
14.51671 -0.078501861
14.51771 -0.078551704
14.51871 -0.078617781
14.51971 -0.078691507
14.52071 -0.07876029100000001
14.52171 -0.07881350999999999
14.52271 -0.078847632
14.52371 -0.07886797499999999
14.52471 -0.078886322
14.52571 -0.07891535100000001
14.52671 -0.078962586
14.52771 -0.079026743
14.52871 -0.079098158
14.52971 -0.07916327399999999
14.53071 -0.079210999
14.53171 -0.079237984
14.53271 -0.07925030100000001
14.53371 -0.07926067299999999
14.53471 -0.07928251900000001
14.53571 -0.079323642
14.53671 -0.079382514
14.53771 -0.07944896400000001
14.53871 -0.079508947
14.53971 -0.07955119399999999
14.54071 -0.079572573
14.54171 -0.079579593
14.54271 -0.07958535
14.54371 -0.079603295
14.54471 -0.079640816
14.54571 -0.079695648
14.54671 -0.079756876
14.54771 -0.07981009
14.54871 -0.079844234
14.54971 -0.07985693499999999
14.55071 -0.079855736
14.55171 -0.07985463599999999
14.55271 -0.079867494
14.55371 -0.079901482
14.55471 -0.079953589
14.55571 -0.08001196499999999
14.55671 -0.08006145399999999
14.55771 -0.080090668
14.55871 -0.08009736199999999
14.55971 -0.080089486
14.56071 -0.080081442
14.56171 -0.08008728
14.56271 -0.080114085
14.56371 -0.08015865999999999
14.56471 -0.080209092
14.56571 -0.080250454
14.56671 -0.080271938
14.56771 -0.080272014
14.56871 -0.080259162
14.56971 -0.080247823
14.57071 -0.080251496
14.57171 -0.08027622200000001
14.57271 -0.08031766600000001
14.57371 -0.080363092
14.57471 -0.080397364
14.57571 -0.080410152
14.57671 -0.080400851
14.57771 -0.08037894100000001
14.57871 -0.080359564
14.57971 -0.080356415
14.58071 -0.080375315
14.58171 -0.08041148000000001
14.58271 -0.080451823
14.58371 -0.080481148
14.58471 -0.08048928
14.58571 -0.08047581100000001
14.58671 -0.080450176
14.58771 -0.080427073
14.58871 -0.080419431
14.58971 -0.080432266
14.59071 -0.080460368
14.59171 -0.08049086899999999
14.59271 -0.08050946099999999
14.59371 -0.080507278
14.59471 -0.080485165
14.59571 -0.080453267
14.59671 -0.080426177
14.59771 -0.080415944
14.59871 -0.080426323
14.59971 -0.08045095
14.60071 -0.080476335
14.60171 -0.080488255
14.60271 -0.080478465
14.60371 -0.080448558
14.60471 -0.080409175
14.60571 -0.08037493100000001
14.60671 -0.08035753300000001
14.60771 -0.08036030300000001
14.60871 -0.08037677600000001
14.60971 -0.080393878
14.61071 -0.080398237
14.61171 -0.080382498
14.61271 -0.080348703
14.61371 -0.080307142
14.61471 -0.080271263
14.61571 -0.080251164
14.61671 -0.08024876
14.61771 -0.080256921
14.61871 -0.080263003
14.61971 -0.080254977
14.62071 -0.080227247
14.62171 -0.08018333999999999
14.62271 -0.08013421300000001
14.62371 -0.080093025
14.62471 -0.080068875
14.62571 -0.080062525
14.62671 -0.080066099
14.62771 -0.080066867
14.62871 -0.080053316
14.62971 -0.08002051
14.63071 -0.07997228499999999
14.63171 -0.079919241
14.63271 -0.079873553
14.63371 -0.07984318700000001
14.63471 -0.07982819199999999
14.63571 -0.079820893
14.63671 -0.079809746
14.63771 -0.079784985
14.63871 -0.079743325
14.63971 -0.079689419
14.64071 -0.07963348799999999
14.64171 -0.07958625800000001
14.64271 -0.079553761
14.64371 -0.07953445299999999
14.64471 -0.079520012
14.64571 -0.079499412
14.64671 -0.079464266
14.64771 -0.07941282200000001
14.64871 -0.07935075
14.64971 -0.079288357
14.65071 -0.079235638
14.65171 -0.079197547
14.65271 -0.079171744
14.65371 -0.079149893
14.65471 -0.079121732
14.65571 -0.079080014
14.65671 -0.079023838
14.65771 -0.078958878
14.65871 -0.078894431
14.65971 -0.078838796
14.66071 -0.078795257
14.66171 -0.078760635
14.66271 -0.078726962
14.66371 -0.078685535
14.66471 -0.078631222
14.66571 -0.078564946
14.66671 -0.07849321100000001
14.66771 -0.07842485199999999
14.66871 -0.078366738
14.66971 -0.07832041000000001
14.67071 -0.078281399
14.67171 -0.078241434
14.67271 -0.078192417
14.67371 -0.078130321
14.67471 -0.078056997
14.67571 -0.077979156
14.67671 -0.077905023
14.67771 -0.077840366
14.67871 -0.07778581899999999
14.67971 -0.077736756
14.68071 -0.077685737
14.68171 -0.07762625499999999
14.68271 -0.07755594
14.68371 -0.07747762100000001
14.68471 -0.077397824
14.68571 -0.077323406
14.68671 -0.077258109
14.68771 -0.077200664
14.68871 -0.077145401
14.68971 -0.07708504000000001
14.69071 -0.077014271
14.69171 -0.076932338
14.69271 -0.07684342
14.69371 -0.076754607
14.69471 -0.076672476
14.69571 -0.07659999499999999
14.69671 -0.076535187
14.69771 -0.076472235
14.69871 -0.076404389
14.69971 -0.076327263
14.70071 -0.076240906
14.70171 -0.076149614
14.70271 -0.076059659
14.70371 -0.075976085
14.70471 -0.075900159
14.70571 -0.075828761
14.70671 -0.07575594399999999
14.70771 -0.075675943
14.70871 -0.075586088
14.70971 -0.075488182
14.71071 -0.075387704
14.71171 -0.075291173
14.71271 -0.075202994
14.71371 -0.075123337
14.71471 -0.075048051
14.71571 -0.074970647
14.71671 -0.074885384
14.71771 -0.074789964
14.71871 -0.074686523
14.71971 -0.074580486
14.72071 -0.074477855
14.72171 -0.074382307
14.72271 -0.074293482
14.72371 -0.07420728800000001
14.72471 -0.074118044
14.72571 -0.07402136100000001
14.72671 -0.073916407
14.72771 -0.073806307
14.72871 -0.073696644
14.72971 -0.073592667
14.73071 -0.073496671
14.73171 -0.073406775
14.73271 -0.073317718
14.73371 -0.073223293
14.73471 -0.073119282
14.73571 -0.073005399
14.73671 -0.072885444
14.73771 -0.072765508
14.73871 -0.07265112900000001
14.73971 -0.072544796
14.74071 -0.072444888
14.74171 -0.07234662800000001
14.74271 -0.07224443800000001
14.74371 -0.072134635
14.74471 -0.072017126
14.74571 -0.07189533199999999
14.74671 -0.071774394
14.74771 -0.071658584
14.74871 -0.071549194
14.74971 -0.071443856
14.75071 -0.071337709
14.75171 -0.071225734
14.75271 -0.071105233
14.75371 -0.070977159
14.75471 -0.070845749
14.75571 -0.070716592
14.75671 -0.07059402999999999
14.75771 -0.070479186
14.75871 -0.070369453
14.75971 -0.07025967899999999
14.76071 -0.070144545
14.76171 -0.070020923
14.76271 -0.069889193
14.76371 -0.06975295299999999
14.76471 -0.069617253
14.76571 -0.069486251
14.76671 -0.06936136600000001
14.76771 -0.06924077799999999
14.76871 -0.069120451
14.76971 -0.068996137
14.77071 -0.068865425
14.77171 -0.06872887
14.77271 -0.068589649
14.77371 -0.068451994
14.77471 -0.068319129
14.77571 -0.06819170100000001
14.77671 -0.06806741
14.77771 -0.067942031
14.77871 -0.06781132
14.77971 -0.067672954
14.78071 -0.067527604
14.78171 -0.06737865600000001
14.78271 -0.067230751
14.78371 -0.067087769
14.78471 -0.066951191
14.78571 -0.066819531
14.78671 -0.06668907
14.78771 -0.066555513
14.78871 -0.066415867
14.78971 -0.066269666
14.79071 -0.066119025
14.79171 -0.065967569
14.79271 -0.065818755
14.79371 -0.065674295
14.79471 -0.065533462
14.79571 -0.065393484
14.79671 -0.065250904
14.79771 -0.065103191
14.79871 -0.064949953
14.79971 -0.064793148
14.80071 -0.06463619599999999
14.80171 -0.064482441
14.80271 -0.06433362100000001
14.80371 -0.064188999
14.80471 -0.064045627
14.80571 -0.06389959
14.80671 -0.063747715
14.80771 -0.063588977
14.80871 -0.063425023
14.80971 -0.06325951
14.81071 -0.063096575
14.81171 -0.062939071
14.81271 -0.062787347
14.81371 -0.06263906799999999
14.81471 -0.062490243
14.81571 -0.062336941
14.81671 -0.062176986999999996
14.81771 -0.062010862
14.81871 -0.06184144899999999
14.81971 -0.06167267
14.82071 -0.061507703999999996
14.82171 -0.061347522
14.82271 -0.061190466
14.82371 -0.061033037
14.82471 -0.060871575
14.82571 -0.06070404200000001
14.82671 -0.060531084
14.82771 -0.060355861
14.82871 -0.060182640999999995
14.82971 -0.060014811
14.83071 -0.05985323199999999
14.83171 -0.059695652
14.83271 -0.059537578
14.83371 -0.059374188999999994
14.83471 -0.059202517
14.83571 -0.059022836
14.83671 -0.058838638
14.83771 -0.058655166999999994
14.83871 -0.058477116
14.83971 -0.058306562000000006
14.84071 -0.058142043000000004
14.84171 -0.057979265999999995
14.84271 -0.057813071
14.84371 -0.05763981
14.84471 -0.057459011000000004
14.84571 -0.057273515000000004
14.84671 -0.05708810599999999
14.84771 -0.056907138999999995
14.84871 -0.056732423
14.84971 -0.056562264
14.85071 -0.05639223399999999
14.85171 -0.056217273
14.85271 -0.056034187
14.85371 -0.055843301
14.85471 -0.055648509
14.85571 -0.055455603
14.85671 -0.055269635
14.85771 -0.055092550000000004
14.85871 -0.054922193999999994
14.85971 -0.054753193000000006
14.86071 -0.054579362000000006
14.86171 -0.054396467999999996
14.86271 -0.05420415
14.86371 -0.054006016999999996
14.86471 -0.053807942
14.86571 -0.053615298
14.86671 -0.053430448000000005
14.86771 -0.053251698
14.86871 -0.05307417600000001
14.86971 -0.052892219000000004
14.87071 -0.052702159000000005
14.87171 -0.052504125000000006
14.87271 -0.052302028
14.87371 -0.052101706
14.87471 -0.051908102000000005
14.87571 -0.05172283899999999
14.87671 -0.05154336699999999
14.87771 -0.051364076
14.87871 -0.051178922999999994
14.87971 -0.05098426500000001
14.88071 -0.050780596000000004
14.88171 -0.050572352
14.88271 -0.050365866999999995
14.88371 -0.050166412
14.88471 -0.049975765
14.88571 -0.049791421
14.88671 -0.049607817000000005
14.88771 -0.049419014000000004
14.88871 -0.049221509999999996
14.88971 -0.049015845
14.89071 -0.048806283
14.89171 -0.048598714
14.89271 -0.04839777
14.89371 -0.048204584
14.89471 -0.04801625
14.89571 -0.047827227
14.89671 -0.04763201
14.89771 -0.047427803
14.89871 -0.047215869
14.89971 -0.047000952
14.90071 -0.046789028999999996
14.90171 -0.046584499
14.90271 -0.046388121
14.90371 -0.046196711
14.90471 -0.04600471
14.90571 -0.045806848
14.90671 -0.045600627000000005
14.90771 -0.04538745
14.90871 -0.045171846
14.90971 -0.04495921
14.91071 -0.044753175
14.91171 -0.04455387
14.91271 -0.044357884
14.91371 -0.044159984
14.91471 -0.043955672
14.91571 -0.043743377
14.91671 -0.043525232
14.91771 -0.043306037
14.91871 -0.043090965
14.91971 -0.042883106
14.92071 -0.042682028
14.92171 -0.042484028
14.92271 -0.042283944999999996
14.92371 -0.042077614
14.92471 -0.041863785
14.92571 -0.041644616
14.92671 -0.041424506
14.92771 -0.041207904
14.92871 -0.040997152
14.92971 -0.040791425
14.93071 -0.040587244
14.93171 -0.040380299
14.93271 -0.040167628
14.93371 -0.03994912
14.93471 -0.039727558
14.93571 -0.039507265
14.93671 -0.039291949
14.93771 -0.039082882
14.93871 -0.038878256
14.93971 -0.038674034
14.94071 -0.038465866
14.94171 -0.038251124
14.94271 -0.038030092
14.94371 -0.037805751000000005
14.94471 -0.037582274
14.94571 -0.037363020000000004
14.94671 -0.037148994
14.94771 -0.036938493999999995
14.94871 -0.036728114
14.94971 -0.036514516
14.95071 -0.036296132
14.95171 -0.036073917999999996
14.95271 -0.035850817
14.95371 -0.035630201
14.95471 -0.035414129
14.95571 -0.035202250000000004
14.95671 -0.034991931
14.95771 -0.034779526000000005
14.95871 -0.034562152
14.95971 -0.034339121
14.96071 -0.034112276999999996
14.96171 -0.033885121000000004
14.96271 -0.033661147
14.96371 -0.033442202
14.96471 -0.033227666
14.96571 -0.03301485
14.96671 -0.032800369
14.96771 -0.032581823
14.96871 -0.032358934
14.96971 -0.032133603000000004
14.97071 -0.031908866
14.97171 -0.031687302
14.97271 -0.031469695
14.97371 -0.031254609
14.97471 -0.031039103999999998
14.97571 -0.030820210999999997
14.97671 -0.03059645
14.97771 -0.030368599
14.97871 -0.03013938
14.97971 -0.029912172
14.98071 -0.029689388
14.98171 -0.029471336
14.98271 -0.029256108
14.98371 -0.029040523999999998
14.98471 -0.028821707
14.98571 -0.028598468999999998
14.98671 -0.028371849
14.98771 -0.028144550999999997
14.98871 -0.027919555000000002
14.98971 -0.027698596
14.99071 -0.027481269
14.99171 -0.027265204999999997
14.99271 -0.027047217
14.99371 -0.026824872
14.99471 -0.026597717
14.99571 -0.026367535
14.99671 -0.026137536000000003
14.99771 -0.025910855
14.99871 -0.025689084
14.99971 -0.025471544000000002
15.00071 -0.025255664
15.00171 -0.025038235000000002
15.00271 -0.024816956
15.00371 -0.024591494
15.00471 -0.024363583
15.00571 -0.024136093
15.00671 -0.023911557
15.00771 -0.023690885
15.00871 -0.023472888
15.00971 -0.023254857
15.01071 -0.023033908000000002
15.01171 -0.022808443
15.01271 -0.022579011000000003
15.01371 -0.022348140000000002
15.01471 -0.022119224
15.01571 -0.02189496
15.01671 -0.021676108
15.01771 -0.021461127
15.01871 -0.021246867
15.01971 -0.021029990999999998
15.02071 -0.020808436
15.02171 -0.020582257
15.02271 -0.020353477
15.02371 -0.020125032
15.02471 -0.019899358
15.02571 -0.019677282
15.02671 -0.019457744
15.02771 -0.019238458
15.02871 -0.019017157
15.02971 -0.018792808
15.03071 -0.018566186000000002
15.03171 -0.01833955
15.03271 -0.018115535
15.03371 -0.017895841
15.03471 -0.017680318
15.03571 -0.0174669
15.03671 -0.017252439
15.03771 -0.017034056000000002
15.03871 -0.016810387
15.03971 -0.016582181
15.04071 -0.016351968
15.04171 -0.016122981999999998
15.04271 -0.015897816000000002
15.04371 -0.015677433
15.04471 -0.01546093
15.04571 -0.015246119
15.04671 -0.015030628
15.04771 -0.014812966
15.04871 -0.014593084000000001
15.04971 -0.014372201000000001
15.05071 -0.014152007000000001
15.05171 -0.01393369
15.05271 -0.013717242
15.05371 -0.013501395
15.05471 -0.013284220999999999
15.05571 -0.013064091
15.05671 -0.012840546999999999
15.05771 -0.012614667999999999
15.05871 -0.012388745000000001
15.05971 -0.012165407
15.06071 -0.011946569
15.06171 -0.011732664
15.06271 -0.011522471
15.06371 -0.011313609
15.06471 -0.011103468
15.06571 -0.010890171
15.06671 -0.010673183999999999
15.06771 -0.010453347
15.06871 -0.010232363000000001
15.06971 -0.010012004
15.07071 -0.009793404
15.07171 -0.009576712900000001
15.07271 -0.0093612398
15.07371 -0.0091459682
15.07471 -0.008930175
15.07571 -0.0087138578
15.07671 -0.0084977735
15.07771 -0.0082830746
15.07871 -0.008070725
15.07971 -0.0078609541
15.08071 -0.0076530122999999995
15.08171 -0.0074453434
15.08271 -0.0072361260999999994
15.08371 -0.0070239628
15.08471 -0.006808449
15.08571 -0.006590379800000001
15.08671 -0.006371511000000001
15.08771 -0.0061539547
15.08871 -0.0059394428
15.08971 -0.0057287351
15.09071 -0.0055213997
15.09171 -0.0053160395
15.09271 -0.0051108676
15.09371 -0.0049044025
15.09471 -0.0046959976
15.09571 -0.004486004
15.09671 -0.0042755062
15.09771 -0.0040657589
15.09871 -0.0038575723
15.09971 -0.0036509202
15.10071 -0.0034449541999999997
15.10171 -0.0032384218000000003
15.10271 -0.0030303103
15.10371 -0.0028204233
15.10471 -0.002609611
15.10571 -0.0023995178999999998
15.10671 -0.0021919273000000003
15.10771 -0.0019879704
15.10871 -0.0017875518000000001
15.10971 -0.0015892707
15.11071 -0.0013909121
15.11171 -0.0011903289
15.11271 -0.00098634791
15.11371 -0.00077929935
15.11471 -0.00057091643
15.11571 -0.00036361998
15.11671 -0.0001594819
15.11771 4.0681536e-05
15.11871 0.00023767510999999998
15.11971 0.0004335674
15.12071 0.00063075336
15.12171 0.00083084942
15.12271 0.0010339259
15.12371 0.0012384422
15.12471 0.0014419351000000001
15.12571 0.0016421629
15.12671 0.0018381801
15.12771 0.0020308349
15.12871 0.0022224320000000003
15.12971 0.0024156903
15.13071 0.002612462
15.13171 0.0028128115
15.13271 0.0030149056
15.13371 0.0032158008000000003
15.13471 0.0034127916
15.13571 0.003604704
15.13671 0.0037925209
15.13771 0.0039790141999999995
15.13871 0.0041675215
15.13971 0.0043604043000000006
15.14071 0.0045579036
15.14171 0.0047579426
15.14271 0.0049570037
15.14371 0.0051517014
15.14471 0.0053403415
15.14571 0.0055237393
15.14671 0.005704895
15.14771 0.0058876503
15.14871 0.006074933100000001
15.14971 0.006267398600000001
15.15071 0.0064631124
15.15171 0.006658439099999999
15.15271 0.0068497371
15.15371 0.007035071800000001
15.15471 0.007215136400000001
15.15571 0.0073929346000000005
15.15671 0.0075723452
15.15771 0.0077562465
15.15871 0.0079450801
15.15971 0.0081365644
15.16071 0.0083267158
15.16171 0.0085117324
15.16271 0.0086898603
15.16371 0.0088623448
15.16471 0.0090329901
15.16571 0.0092064889
15.16671 0.0093862749
15.16771 0.0095728923
15.16871 0.0097636628
15.16971 0.009953825099999999
15.17071 0.010138653000000001
15.17171 0.010315573
15.17271 0.010485305
15.17371 0.010651488
15.17471 0.01081896
15.17571 0.010991488
15.17671 0.011170034
15.17771 0.011352355
15.17871 0.011534138000000001
15.17971 0.011711141
15.18071 0.011881297
15.18171 0.012045786999999999
15.18271 0.012208532
15.18371 0.012374327000000001
15.18471 0.0125465
15.18571 0.012725196999999999
15.18671 0.012907156999999999
15.18771 0.013087101
15.18871 0.013260132
15.18971 0.013424031
15.19071 0.01358036
15.19171 0.013733827
15.19271 0.013890211
15.19371 0.014053764
15.19471 0.014225307999999999
15.19571 0.014401913
15.19671 0.014578293
15.19771 0.014749278
15.19871 0.014912181000000002
15.19971 0.01506797
15.20071 0.015220680999999998
15.20171 0.015375389000000001
15.20271 0.015535702000000002
15.20371 0.015701979
15.20471 0.015871151
15.20571 0.016038223
15.20671 0.016198748
15.20771 0.016351086
15.20871 0.016497343
15.20971 0.016642516
15.21071 0.016792209
15.21171 0.01695
15.21271 0.017115683
15.21371 0.017285249
15.21471 0.017452618
15.21571 0.017612353
15.21671 0.01776209
15.21771 0.017903556
15.21871 0.018041728
15.21971 0.018182507
15.22071 0.018330036
15.22171 0.018484887999999998
15.22271 0.018643975
15.22371 0.018802185000000003
15.22471 0.01895492
15.22571 0.019100343
15.22671 0.019240221
15.22771 0.019378989
15.22871 0.019521491999999998
15.22971 0.0196705
15.23071 0.019825218000000002
15.23171 0.019981516
15.23271 0.020133799
15.23371 0.020277649
15.23471 0.020411971
15.23571 0.020539633
15.23671 0.020666265
15.23771 0.020797780999999998
15.23871 0.020937751
15.23971 0.021085852
15.24071 0.021238103
15.24171 0.021388742999999998
15.24271 0.021532878000000002
15.24371 0.021668633
15.24471 0.021797838
15.24571 0.021924959
15.24671 0.02205482
15.24771 0.022190243
15.24871 0.022330716
15.24971 0.022472731000000003
15.25071 0.022611595
15.25171 0.022743814
15.25271 0.022868889
15.25371 0.022989661
15.25471 0.023111014000000003
15.25571 0.023237562
15.25671 0.023371422
15.25771 0.023511138
15.25871 0.023652268
15.25971 0.023789376
15.26071 0.023918482
15.26171 0.024038844
15.26271 0.02415324
15.26371 0.024266648999999998
15.26471 0.024383963
15.26571 0.024507809
15.26671 0.024637475
15.26771 0.024769431999999997
15.26871 0.024899119
15.26971 0.025023153
15.27071 0.025140884000000002
15.27171 0.025254575
15.27271 0.025368182
15.27371 0.025485322
15.27471 0.025607471
15.27571 0.025733202
15.27671 0.025858879
15.27771 0.025980416
15.27871 0.026095273999999998
15.27971 0.026203712
15.28071 0.026308731000000002
15.28171 0.026414695
15.28271 0.026525336
15.28371 0.026642038999999996
15.28471 0.026763231000000002
15.28571 0.026885126000000002
15.28671 0.027003477
15.28771 0.027115473999999997
15.28871 0.027220961
15.28971 0.027322382
15.29071 0.027423555999999998
15.29171 0.027527873
15.29271 0.027636772999999996
15.29371 0.027749206999999998
15.29471 0.027862276000000002
15.29571 0.027972716
15.29671 0.028078494
15.29771 0.028179746
15.29871 0.028278635
15.29971 0.028378231
15.30071 0.028480962
15.30171 0.028587421000000002
15.30271 0.028696045
15.30371 0.028803863
15.30471 0.028907898
15.30571 0.029006574
15.30671 0.029100466
15.30771 0.029192044
15.30871 0.029284551
15.30971 0.029380543999999998
15.31071 0.029480766
15.31171 0.029583878
15.31271 0.029687103000000003
15.31371 0.029787514
15.31471 0.029883313
15.31571 0.029974544
15.31671 0.030062965
15.31771 0.030151129
15.31871 0.030241190999999997
15.31971 0.030333962
15.32071 0.030428648
15.32171 0.030523352
15.32271 0.030616064999999998
15.32371 0.030705655999999998
15.32471 0.030792397000000003
15.32571 0.030877798999999997
15.32671 0.030963829999999998
15.32771 0.031051944999999997
15.32871 0.031142346999999997
15.32971 0.031233858000000003
15.33071 0.031324424
15.33171 0.031412037999999996
15.33271 0.031495647
15.33371 0.031575628
15.33471 0.031653623000000006
15.33571 0.031731854
15.33671 0.031812172
15.33771 0.031895316
15.33871 0.031980654000000004
15.33971 0.032066518999999995
15.34071 0.032150958
15.34171 0.032232559
15.34271 0.032310985
15.34371 0.032387025
15.34471 0.032462133000000004
15.34571 0.032537742
15.34671 0.032614599
15.34771 0.032692499
15.34871 0.032770439
15.34971 0.032847167999999996
15.35071 0.032921819
15.35171 0.032994368999999996
15.35271 0.033065674
15.35371 0.033137089
15.35471 0.03320984
15.35571 0.033284427
15.35671 0.033360336
15.35771 0.033436186
15.35871 0.033510290000000005
15.35971 0.033581365
15.36071 0.033649082999999996
15.36171 0.033714253
15.36271 0.033778511
15.36371 0.033843654
15.36471 0.033910898
15.36571 0.033980393
15.36671 0.034051160999999996
15.36771 0.034121552
15.36871 0.034189939999999995
15.36971 0.034255421
15.37071 0.034318172
15.37171 0.034379319
15.37271 0.034440382
15.37371 0.034502542
15.37471 0.034566110000000004
15.37571 0.034630389
15.37671 0.034694053
15.37771 0.034755844
15.37871 0.034815248
15.37971 0.034872835
15.38071 0.034930068
15.38171 0.03498864
15.38271 0.03504963
15.38371 0.035112904
15.38471 0.035177023
15.38571 0.035239768
15.38671 0.035299078
15.38771 0.035353962
15.38871 0.035404993
15.38971 0.035454112
15.39071 0.035503821
15.39171 0.035556132
15.39271 0.035611712
15.39371 0.035669646
15.39471 0.035727912
15.39571 0.035784362
15.39671 0.035837741
15.39771 0.035888251
15.39871 0.035937378
15.39971 0.035987102
15.40071 0.036038831
15.40171 0.036092597
15.40271 0.03614696
15.40371 0.036199653
15.40471 0.036248702
15.40571 0.036293494999999995
15.40671 0.036335236
15.40771 0.036376543000000004
15.40871 0.03642033
15.40971 0.036468473
15.41071 0.036520883
15.41171 0.036575473
15.41271 0.036629022
15.41371 0.036678600000000006
15.41471 0.036722867
15.41571 0.036762658
15.41671 0.036800557000000005
15.41771 0.036839658000000004
15.41871 0.036882106
15.41971 0.036928107
15.42071 0.036975887000000006
15.42171 0.037022631
15.42271 0.037065937
15.42371 0.037105076
15.42471 0.037141415
15.42571 0.037177795
15.42671 0.037217114
15.42771 0.037260825
15.42871 0.037308078
15.42971 0.037355968
15.43071 0.037400832
15.43171 0.037439956
15.43271 0.037472942
15.43371 0.037502003
15.43471 0.037531045
15.43571 0.037563933
15.43671 0.037602716
15.43771 0.037646704
15.43871 0.037692772
15.43971 0.037736844000000005
15.44071 0.037775778999999995
15.44171 0.037808812000000004
15.44271 0.037837846
15.44371 0.037866444
15.44471 0.037898035999999996
15.44571 0.037934189
15.44671 0.037973814
15.44771 0.038013706
15.44871 0.038050166999999996
15.44971 0.038080922
15.45071 0.03810639
15.45171 0.038129653
15.45271 0.038155084
15.45371 0.038186289
15.45471 0.038224319
15.45571 0.038267043
15.45671 0.038309998
15.45771 0.038348377
15.45871 0.038379212
15.45971 0.038402725
15.46071 0.038422208
15.46171 0.038442481
15.46271 0.038467644
15.46371 0.038499204999999995
15.46471 0.038535448
15.46571 0.038572372
15.46671 0.038605704
15.46771 0.03863303
15.46871 0.038654992
15.46971 0.038674971
15.47071 0.038697390000000005
15.47171 0.038725472000000004
15.47271 0.038759544
15.47371 0.038796745
15.47471 0.038832289
15.47571 0.038861734
15.47671 0.038883145
15.47771 0.038898134
15.47871 0.038911216
15.47971 0.038927796
15.48071 0.038951704999999996
15.48171 0.038983434
15.48271 0.039019933
15.48371 0.03905604
15.48471 0.039086884
15.48571 0.039110129
15.48671 0.039126968000000005
15.48771 0.039141459
15.48871 0.039158485
15.48971 0.039181364
15.49071 0.039210246000000004
15.49171 0.039242083
15.49271 0.039272159
15.49371 0.039296458
15.49471 0.039313699
15.49571 0.039326053
15.49671 0.039338172
15.49771 0.039354985
15.49871 0.039379328
15.49971 0.039410518
15.50071 0.039444593
15.50171 0.039476098
15.50271 0.039500595
15.50371 0.039516710000000003
15.50471 0.03952675
15.50571 0.03953561
[truncated: 818,414 more chars]
