# Supplementary material for: 2D Synthetic dataset of numerical simulations of long-period seismicity in a volcanic edifice and related sensitivity kernels
Source: Data Brief. 2021 Jan 25;34:106673. doi: 10.1016/j.dib.2020.106673 (PMC7841316; doi:10.1016/j.dib.2020.106673)
Supplement: Supplementary Data S1 — Supplementary Raw Research Data. This is open data under the CC BY license http://creativecommons.org/licenses/by/4.0/ [file mmc1.zip › Dataset/OUTPUT_SEISMOGRAMS/9000_3000/disp_Z_homo_12000_2493_ISO7e-1Hz.semd]

-1.714286 0.0
-1.713286 0.0
-1.712286 0.0
-1.711286 0.0
-1.710286 -4.34532e-36
-1.709286 3.7765205999999995e-24
-1.708286 4.1184461e-23
-1.707286 2.4457045e-22
-1.706286 1.0471622e-21
-1.705286 3.6152328e-21
-1.704286 1.0680103999999999e-20
-1.703286 2.7997724e-20
-1.702286 6.6728202e-20
-1.701286 1.4708934e-19
-1.700286 3.0369023e-19
-1.699286 5.9298542e-19
-1.698286 1.1032997e-18
-1.697286 1.9678501e-18
-1.696286 3.3811289e-18
-1.695286 5.6189087e-18
-1.694286 9.061968499999999e-18
-1.693286 1.4223455e-17
-1.692286 2.1779526e-17
-1.691286 3.2602662e-17
-1.690286 4.7796698e-17
-1.689286 6.8732319e-17
-1.688286 9.7081381e-17
-1.687286 1.3484814e-16
-1.686286 1.8439523e-16
-1.685286 2.4846183e-16
-1.684286 3.3017149999999998e-16
-1.683286 4.3302689999999997e-16
-1.682286 5.60889e-16
-1.681286 7.1793793e-16
-1.680286 9.0861357e-16
-1.679286 1.1375341e-15
-1.678286 1.4093915e-15
-1.677286 1.728823e-15
-1.676286 2.1002599e-15
-1.675286 2.5277534e-15
-1.674286 3.0147822e-15
-1.673286 3.5640417e-15
-1.672286 4.1772237e-15
-1.671286 4.8547872e-15
-1.670286 5.595729300000001e-15
-1.669286 6.3973619e-15
-1.668286 7.2551039e-15
-1.667286 8.162292e-15
-1.666286 9.1100227e-15
-1.665286 1.0087028e-14
-1.664286 1.1079601e-14
-1.663286 1.2071562999999999e-14
-1.662286 1.3044289e-14
-1.661286 1.3976791000000001e-14
-1.660286 1.4845860000000002e-14
-1.659286 1.5626265e-14
-1.658286 1.6291003e-14
-1.657286 1.681161e-14
-1.656286 1.71585e-14
-1.655286 1.7301348e-14
-1.654286 1.7209482e-14
-1.653286 1.6852286e-14
-1.652286 1.6199586e-14
-1.651286 1.5222016e-14
-1.650286 1.3891326e-14
-1.649286 1.2180633e-14
-1.648286 1.0064586e-14
-1.647286 7.5194337e-15
-1.646286 4.5229773e-15
-1.645286 1.0543977000000002e-15
-1.644286 -2.9060476e-15
-1.643286 -7.377467e-15
-1.642286 -1.2378911e-14
-1.641286 -1.7930087e-14
-1.640286 -2.4052180999999998e-14
-1.639286 -3.0768795e-14
-1.638286 -3.8106956e-14
-1.637286 -4.609818e-14
-1.636286 -5.4779564000000004e-14
-1.635286 -6.4194832e-14
-1.634286 -7.4395364e-14
-1.633286 -8.5441076e-14
-1.632286 -9.740117599999998e-14
-1.631286 -1.1035471e-13
-1.630286 -1.2439086e-13
-1.629286 -1.3960896e-13
-1.628286 -1.5611815e-13
-1.627286 -1.7403672e-13
-1.626286 -1.9349100000000001e-13
-1.625286 -2.1461386000000002e-13
-1.624286 -2.3754272000000003e-13
-1.623286 -2.6241727e-13
-1.622286 -2.8937652e-13
-1.621286 -3.1855575000000003e-13
-1.620286 -3.5008276e-13
-1.619286 -3.8407405e-13
-1.618286 -4.2063059e-13
-1.617286 -4.5983339e-13
-1.616286 -5.0173895e-13
-1.615286 -5.4637471e-13
-1.614286 -5.9373448e-13
-1.613286 -6.4377405e-13
-1.612286 -6.9640707e-13
-1.611286 -7.5150118e-13
-1.610286 -8.0887471e-13
-1.609286 -8.682939799999999e-13
-1.608286 -9.2947094e-13
-1.607286 -9.920621000000001e-13
-1.606286 -1.0556677e-12
-1.605286 -1.1198319e-12
-1.604286 -1.1840445e-12
-1.603286 -1.2477424e-12
-1.602286 -1.3103131e-12
-1.601286 -1.3710988999999999e-12
-1.600286 -1.4294015000000002e-12
-1.599286 -1.4844881000000002e-12
-1.598286 -1.5355982000000002e-12
-1.597286 -1.5819511e-12
-1.596286 -1.6227536999999998e-12
-1.595286 -1.6572091e-12
-1.594286 -1.6845261e-12
-1.593286 -1.7039281e-12
-1.592286 -1.7146623e-12
-1.591286 -1.71601e-12
-1.590286 -1.7072942e-12
-1.589286 -1.68789e-12
-1.588286 -1.6572320000000001e-12
-1.587286 -1.6148219e-12
-1.586286 -1.5602361999999999e-12
-1.585286 -1.4931312e-12
-1.584286 -1.4132484e-12
-1.583286 -1.3204182e-12
-1.582286 -1.2145628e-12
-1.581286 -1.0956972e-12
-1.580286 -9.6392942e-13
-1.579286 -8.194594000000001e-13
-1.578286 -6.6257632e-13
-1.577286 -4.9365499e-13
-1.576286 -3.1315066e-13
-1.575286 -1.2159293e-13
-1.574286 8.0421448e-14
-1.573286 2.9223689e-13
-1.572286 5.131479800000001e-13
-1.571286 7.4240922e-13
-1.570286 9.7924564e-13
-1.569286 1.2228635e-12
-1.568286 1.4724613999999998e-12
-1.567286 1.7272420000000002e-12
-1.566286 1.9864225e-12
-1.565286 2.2492467e-12
-1.564286 2.514995e-12
-1.563286 2.7829952e-12
-1.562286 3.0526318999999996e-12
-1.561286 3.3233551e-12
-1.560286 3.5946889e-12
-1.559286 3.8662375e-12
-1.558286 4.1376916e-12
-1.557286 4.4088319e-12
-1.556286 4.6795335e-12
-1.555286 4.9497661e-12
-1.554286 5.2195946e-12
-1.553286 5.4891767e-12
-1.552286 5.7587608e-12
-1.551286 6.0286798e-12
-1.550286 6.299343400000001e-12
-1.549286 6.5712315e-12
-1.548286 6.8448814e-12
-1.547286 7.1208766e-12
-1.546286 7.399833e-12
-1.545286 7.6823822e-12
-1.544286 7.9691543e-12
-1.543286 8.26076e-12
-1.542286 8.5577704e-12
-1.541286 8.860693799999999e-12
-1.540286 9.169957e-12
-1.539286 9.4858786e-12
-1.538286 9.808649e-12
-1.537286 1.0138305e-11
-1.536286 1.0474706e-11
-1.535286 1.0817514e-11
-1.534286 1.1166168e-11
-1.533286 1.1519867999999999e-11
-1.532286 1.187755e-11
-1.531286 1.2237874999999999e-11
-1.530286 1.2599210999999999e-11
-1.529286 1.2959625999999999e-11
-1.528286 1.3316872999999998e-11
-1.527286 1.3668394e-11
-1.526286 1.4011317e-11
-1.525286 1.4342457e-11
-1.524286 1.4658331e-11
-1.523286 1.4955169e-11
-1.522286 1.5228937e-11
-1.521286 1.5475358e-11
-1.520286 1.5689948000000002e-11
-1.519286 1.5868046e-11
-1.518286 1.6004858e-11
-1.517286 1.6095508e-11
-1.516286 1.6135082e-11
-1.515286 1.6118685e-11
-1.514286 1.6041504e-11
-1.513286 1.5898871e-11
-1.512286 1.568632e-11
-1.511286 1.5399663e-11
-1.510286 1.5035056e-11
-1.509286 1.4589061e-11
-1.508286 1.4058722e-11
-1.507286 1.3441623e-11
-1.506286 1.2735954e-11
-1.505286 1.1940565000000001e-11
-1.504286 1.1055027e-11
-1.503286 1.007967e-11
-1.502286 9.015623499999999e-12
-1.501286 7.8648541e-12
-1.500286 6.630182200000001e-12
-1.499286 5.3152967e-12
-1.498286 3.9247565999999996e-12
-1.497286 2.4639824e-12
-1.496286 9.3923502e-13
-1.495286 -6.424157500000001e-13
-1.494286 -2.2731359e-12
-1.493286 -3.9443827e-12
-1.492286 -5.6469725e-12
-1.491286 -7.3711599e-12
-1.490286 -9.1067263e-12
-1.489286 -1.0843082e-11
-1.488286 -1.2569370999999999e-11
-1.487286 -1.4274592000000001e-11
-1.486286 -1.5947717999999998e-11
-1.485286 -1.7577828e-11
-1.484286 -1.9154237e-11
-1.483286 -2.0666629e-11
-1.482286 -2.2105203000000002e-11
-1.481286 -2.3460793e-11
-1.480286 -2.4725011000000004e-11
-1.479286 -2.5890366000000002e-11
-1.478286 -2.6950387e-11
-1.477286 -2.7899734000000003e-11
-1.476286 -2.8734292999999997e-11
-1.475286 -2.9451276e-11
-1.474286 -3.0049287000000004e-11
-1.473286 -3.0528385e-11
-1.472286 -3.0890123e-11
-1.471286 -3.1137579e-11
-1.470286 -3.1275359e-11
-1.469286 -3.1309588e-11
-1.468286 -3.1247869e-11
-1.467286 -3.1099242e-11
-1.466286 -3.0874092999999997e-11
-1.465286 -3.0584075e-11
-1.464286 -3.0241978999999996e-11
-1.463286 -2.9861617000000004e-11
-1.462286 -2.9457650999999996e-11
-1.461286 -2.9045434999999997e-11
-1.460286 -2.8640827e-11
-1.459286 -2.8259987e-11
-1.458286 -2.7919168e-11
-1.457286 -2.7634495e-11
-1.456286 -2.7421731e-11
-1.455286 -2.7296053e-11
-1.454286 -2.7271807e-11
-1.453286 -2.7362280999999998e-11
-1.452286 -2.7579466000000002e-11
-1.451286 -2.7933832e-11
-1.450286 -2.8434124e-11
-1.449286 -2.9087144e-11
-1.448286 -2.9897582e-11
-1.447286 -3.0867838000000005e-11
-1.446286 -3.1997883e-11
-1.445286 -3.3285134e-11
-1.444286 -3.4724366000000004e-11
-1.443286 -3.6307646e-11
-1.442286 -3.8024298e-11
-1.441286 -3.9860915000000003e-11
-1.440286 -4.1801379999999996e-11
-1.439286 -4.3826946e-11
-1.438286 -4.5916340999999996e-11
-1.437286 -4.8045915e-11
-1.436286 -5.0189811000000004e-11
-1.435286 -5.2320192e-11
-1.434286 -5.4407482e-11
-1.433286 -5.6420645e-11
-1.432286 -5.8327513e-11
-1.431286 -6.0095109e-11
-1.430286 -6.1690014e-11
-1.429286 -6.3078763e-11
-1.428286 -6.4228245e-11
-1.427286 -6.5106107e-11
-1.426286 -6.5681201e-11
-1.425286 -6.5923981e-11
-1.424286 -6.5806968e-11
-1.423286 -6.5305134e-11
-1.422286 -6.4396329e-11
-1.421286 -6.3061665e-11
-1.420286 -6.128588300000001e-11
-1.419286 -5.905767999999999e-11
-1.418286 -5.6370029e-11
-1.417286 -5.3220421999999996e-11
-1.416286 -4.9611113e-11
-1.415286 -4.5549258000000005e-11
-1.414286 -4.1047068e-11
-1.413286 -3.6121846e-11
-1.412286 -3.0796001000000005e-11
-1.411286 -2.5096998e-11
-1.410286 -1.9057232e-11
-1.409286 -1.2713851e-11
-1.408286 -6.108514300000001e-12
-1.407286 7.1291434e-13
-1.406286 7.7007323e-12
-1.405286 1.4801820999999998e-11
-1.404286 2.1960123e-11
-1.403286 2.9117176e-11
-1.402286 3.6212681e-11
-1.401286 4.3185122e-11
-1.400286 4.9972423e-11
-1.399286 5.6512618e-11
-1.398286 6.2744547e-11
-1.397286 6.8608574e-11
-1.396286 7.4047311e-11
-1.395286 7.9006316e-11
-1.394286 8.3434794e-11
-1.393286 8.7286298e-11
-1.392286 9.051934000000001e-11
-1.391286 9.309804399999999e-11
-1.390286 9.499267700000001e-11
-1.389286 9.6180171e-11
-1.388286 9.664456700000001e-11
-1.387286 9.637740899999999e-11
-1.386286 9.5378013e-11
-1.385286 9.365372e-11
-1.384286 9.122000000000001e-11
-1.383286 8.8100523e-11
-1.382286 8.4327093e-11
-1.381286 7.9939522e-11
-1.380286 7.4985368e-11
-1.379286 6.9519629e-11
-1.378286 6.3604298e-11
-1.377286 5.7307848e-11
-1.376286 5.0704639e-11
-1.375286 4.3874222e-11
-1.374286 3.6900581999999997e-11
-1.373286 2.9871315e-11
-1.372286 2.2876731e-11
-1.371286 1.6008916e-11
-1.370286 9.3607502e-12
-1.369286 3.0248966000000002e-12
-1.368286 -2.9072329e-12
-1.367286 -8.3465183e-12
-1.366286 -1.3207169e-11
-1.365286 -1.7407741e-11
-1.364286 -2.0872132999999998e-11
-1.363286 -2.3530532000000002e-11
-1.362286 -2.5320314e-11
-1.361286 -2.6186883999999997e-11
-1.360286 -2.6084422e-11
-1.359286 -2.4976562e-11
-1.358286 -2.2836969999999998e-11
-1.357286 -1.9649808e-11
-1.356286 -1.5410096e-11
-1.355286 -1.0123955e-11
-1.354286 -3.8087152e-12
-1.353286 3.5070891e-12
-1.352286 1.1783869999999998e-11
-1.351286 2.0971252e-11
-1.350286 3.1008491e-11
-1.349286 4.1824993000000004e-11
-1.348286 5.3340984999999994e-11
-1.347286 6.546828e-11
-1.346286 7.8111188e-11
-1.345286 9.116749200000001e-11
-1.344286 1.0452955e-10
-1.343286 1.1808542e-10
-1.342286 1.317202e-10
-1.341286 1.4531719999999998e-10
-1.340286 1.5875937000000001e-10
-1.339286 1.719306e-10
-1.338286 1.8471715e-10
-1.337286 1.9700899e-10
-1.336286 2.0870109e-10
-1.335286 2.1969481e-10
-1.334286 2.2989909000000003e-10
-1.333286 2.3923156999999997e-10
-1.332286 2.4761976000000004e-10
-1.331286 2.5500194e-10
-1.330286 2.6132804999999996e-10
-1.329286 2.6656033999999997e-10
-1.328286 2.7067402e-10
-1.327286 2.7365759000000003e-10
-1.326286 2.7551321000000004e-10
-1.325286 2.7625661999999997e-10
-1.324286 2.759172e-10
-1.323286 2.745376e-10
-1.322286 2.7217334e-10
-1.321286 2.688922e-10
-1.320286 2.6477336000000003e-10
-1.319286 2.5990651e-10
-1.318286 2.5439074e-10
-1.317286 2.4833326e-10
-1.316286 2.4184801e-10
-1.315286 2.3505419000000003e-10
-1.314286 2.2807461e-10
-1.313286 2.2103409e-10
-1.312286 2.1405760999999999e-10
-1.311286 2.0726866000000003e-10
-1.310286 2.0078732999999998e-10
-1.309286 1.9472854e-10
-1.308286 1.8920035e-10
-1.307286 1.8430211999999998e-10
-1.306286 1.8012297e-10
-1.305286 1.7674020999999998e-10
-1.304286 1.7421789e-10
-1.303286 1.7260554e-10
-1.302286 1.7193704e-10
-1.301286 1.722297e-10
-1.300286 1.7348344e-10
-1.299286 1.7568031e-10
-1.298286 1.7878415e-10
-1.297286 1.8274043e-10
-1.296286 1.8747651000000002e-10
-1.295286 1.9290188e-10
-1.294286 1.9890888000000001e-10
-1.293286 2.0537350000000001e-10
-1.292286 2.1215646e-10
-1.291286 2.1910460000000002e-10
-1.290286 2.2605225e-10
-1.289286 2.3282309000000002e-10
-1.288286 2.3923201e-10
-1.287286 2.4508713e-10
-1.286286 2.5019208e-10
-1.285286 2.5434826e-10
-1.284286 2.5735726e-10
-1.283286 2.5902342e-10
-1.282286 2.5915619e-10
-1.281286 2.575728e-10
-1.280286 2.5410065e-10
-1.279286 2.4857973999999996e-10
-1.278286 2.408651e-10
-1.277286 2.3082894e-10
-1.276286 2.1836274000000001e-10
-1.275286 2.0337918000000002e-10
-1.274286 1.8581378e-10
-1.273286 1.6562643e-10
-1.272286 1.4280260000000002e-10
-1.271286 1.1735425e-10
-1.270286 8.9320521e-11
-1.269286 5.876810000000001e-11
-1.268286 2.5791228999999998e-11
-1.267286 -9.4885403e-12
-1.266286 -4.6922964e-11
-1.265286 -8.6338022e-11
-1.264286 -1.2753518000000002e-10
-1.263286 -1.7029292e-10
-1.262286 -2.1436863e-10
-1.261286 -2.5950071e-10
-1.260286 -3.0541101e-10
-1.259286 -3.5180749000000004e-10
-1.258286 -3.9838705000000005e-10
-1.257286 -4.4483857000000003e-10
-1.256286 -4.9084621e-10
-1.255286 -5.3609265e-10
-1.254286 -5.8026257e-10
-1.253286 -6.2304602e-10
-1.252286 -6.6414201e-10
-1.251286 -7.032618e-10
-1.250286 -7.401324300000001e-10
-1.249286 -7.7449974e-10
-1.248286 -8.0613164e-10
-1.247286 -8.348209299999999e-10
-1.246286 -8.603880600000001e-10
-1.245286 -8.826832500000001e-10
-1.244286 -9.0158879e-10
-1.243286 -9.170208e-10
-1.242286 -9.289306299999999e-10
-1.241286 -9.373057e-10
-1.240286 -9.4217039e-10
-1.239286 -9.435859199999999e-10
-1.238286 -9.416503999999999e-10
-1.237286 -9.364981e-10
-1.236286 -9.282983200000001e-10
-1.235286 -9.172539499999999e-10
-1.234286 -9.0359933e-10
-1.233286 -8.8759833e-10
-1.232286 -8.695412399999999e-10
-1.231286 -8.497419799999999e-10
-1.230286 -8.285345499999999e-10
-1.229286 -8.0626937e-10
-1.228286 -7.833094399999999e-10
-1.227286 -7.6002607e-10
-1.226286 -7.3679474e-10
-1.225286 -7.1399037e-10
-1.224286 -6.919831e-10
-1.223286 -6.711335e-10
-1.222286 -6.517883e-10
-1.221286 -6.3427575e-10
-1.220286 -6.1890146e-10
-1.219286 -6.0594424e-10
-1.218286 -5.956523e-10
-1.217286 -5.8823957e-10
-1.216286 -5.8388255e-10
-1.215286 -5.8271734e-10
-1.214286 -5.8483721e-10
-1.213286 -5.9029062e-10
-1.212286 -5.9907968e-10
-1.211286 -6.11159e-10
-1.210286 -6.2643528e-10
-1.209286 -6.4476731e-10
-1.208286 -6.6596646e-10
-1.207286 -6.8979787e-10
-1.206286 -7.1598196e-10
-1.205286 -7.4419672e-10
-1.204286 -7.7408019e-10
-1.203286 -8.0523392e-10
-1.202286 -8.372263000000001e-10
-1.201286 -8.6959658e-10
-1.200286 -9.0185958e-10
-1.199286 -9.3351013e-10
-1.198286 -9.6402825e-10
-1.197286 -9.9288442e-10
-1.196286 -1.019545e-09
-1.195286 -1.0434776e-09
-1.194286 -1.0641573e-09
-1.193286 -1.0810715e-09
-1.192286 -1.0937262e-09
-1.191286 -1.101651e-09
-1.190286 -1.1044043000000002e-09
-1.189286 -1.1015787e-09
-1.188286 -1.0928054e-09
-1.187286 -1.0777586e-09
-1.186286 -1.0561594e-09
-1.185286 -1.0277793e-09
-1.184286 -9.9244345e-10
-1.183286 -9.5003259e-10
-1.182286 -9.004853299999999e-10
-1.181286 -8.4379925e-10
-1.180286 -7.800317700000001e-10
-1.179286 -7.092999799999999e-10
-1.178286 -6.3178035e-10
-1.177286 -5.477074500000001e-10
-1.176286 -4.5737212000000003e-10
-1.175286 -3.6111921e-10
-1.174286 -2.5934463e-10
-1.173286 -1.5249185e-10
-1.172286 -4.1047984e-11
-1.171286 7.4460707e-11
-1.170286 1.934736e-10
-1.169286 3.1540092000000003e-10
-1.168286 4.3962924000000004e-10
-1.167286 5.6552727e-10
-1.166286 6.9245174e-10
-1.165286 8.1975347e-10
-1.164286 9.4678345e-10
-1.163286 1.0728989e-09
-1.162286 1.1974693e-09
-1.161286 1.3198822e-09
-1.160286 1.439549e-09
-1.159286 1.5559097000000002e-09
-1.158286 1.6684388000000001e-09
-1.157286 1.7766491e-09
-1.156286 1.8800964e-09
-1.155286 1.9783827e-09
-1.154286 2.0711596e-09
-1.153286 2.1581308e-09
-1.152286 2.2390543e-09
-1.151286 2.3137431e-09
-1.150286 2.3820668e-09
-1.149286 2.4439506000000002e-09
-1.148286 2.4993759e-09
-1.147286 2.5483782e-09
-1.146286 2.5910458e-09
-1.145286 2.6275173e-09
-1.144286 2.6579785e-09
-1.143286 2.6826591e-09
-1.142286 2.701829e-09
-1.141286 2.7157936e-09
-1.140286 2.7248889e-09
-1.139286 2.7294772e-09
-1.138286 2.7299412999999998e-09
-1.137286 2.7266788e-09
-1.136286 2.7200971e-09
-1.135286 2.7106074e-09
-1.134286 2.6986194999999998e-09
-1.133286 2.6845354e-09
-1.132286 2.6687453e-09
-1.131286 2.6516213e-09
-1.130286 2.6335132e-09
-1.129286 2.6147437e-09
-1.128286 2.5956046e-09
-1.127286 2.5763534e-09
-1.126286 2.5572091000000002e-09
-1.125286 2.5383513e-09
-1.124286 2.5199169e-09
-1.123286 2.5019991e-09
-1.122286 2.4846469e-09
-1.121286 2.4678643e-09
-1.120286 2.4516115e-09
-1.119286 2.4358054000000003e-09
-1.118286 2.4203216e-09
-1.117286 2.4049965e-09
-1.116286 2.3896302000000002e-09
-1.115286 2.3739895000000002e-09
-1.114286 2.3578122e-09
-1.113286 2.3408105e-09
-1.112286 2.3226763999999998e-09
-1.111286 2.3030859999999997e-09
-1.110286 2.2817047e-09
-1.109286 2.2581922e-09
-1.108286 2.2322087e-09
-1.107286 2.2034189e-09
-1.106286 2.1714986e-09
-1.105286 2.1361389999999997e-09
-1.104286 2.0970522e-09
-1.103286 2.0539759e-09
-1.102286 2.0066776e-09
-1.101286 1.9549589e-09
-1.100286 1.8986592e-09
-1.099286 1.8376583000000001e-09
-1.098286 1.7718795000000001e-09
-1.097286 1.7012916999999997e-09
-1.096286 1.6259103e-09
-1.095286 1.5457984e-09
-1.094286 1.4610667e-09
-1.093286 1.3718733e-09
-1.092286 1.2784221999999999e-09
-1.091286 1.180962e-09
-1.090286 1.0797827e-09
-1.089286 9.7521331e-10
-1.088286 8.676182200000001e-10
-1.087286 7.5739276e-10
-1.086286 6.449589099999999e-10
-1.085286 5.307602400000001e-10
-1.084286 4.1525654e-10
-1.083286 2.9891807e-10
-1.082286 1.822198e-10
-1.081286 6.5635301e-11
-1.080286 -5.0369305999999996e-11
-1.079286 -1.6534149e-10
-1.078286 -2.7884834e-10
-1.077286 -3.9048243999999994e-10
-1.076286 -4.9986742e-10
-1.075286 -6.0666337e-10
-1.074286 -7.105717099999999e-10
-1.073286 -8.1133971e-10
-1.072286 -9.087643799999999e-10
-1.071286 -1.002696e-09
-1.070286 -1.0930408e-09
-1.069286 -1.1797627000000001e-09
-1.068286 -1.2628855e-09
-1.067286 -1.3424926e-09
-1.066286 -1.4187277e-09
-1.065286 -1.4917933e-09
-1.064286 -1.5619493999999998e-09
-1.063286 -1.6295109e-09
-1.062286 -1.6948446000000001e-09
-1.061286 -1.7583652000000001e-09
-1.060286 -1.8205304999999999e-09
-1.059286 -1.8818369e-09
-1.058286 -1.9428128e-09
-1.057286 -2.0040126e-09
-1.056286 -2.0660102e-09
-1.055286 -2.1293915e-09
-1.054286 -2.1947465e-09
-1.053286 -2.2626625e-09
-1.052286 -2.3337153000000002e-09
-1.051286 -2.4084621e-09
-1.050286 -2.487433e-09
-1.049286 -2.5711233e-09
-1.048286 -2.6599863e-09
-1.047286 -2.7544257000000003e-09
-1.046286 -2.8547891e-09
-1.045286 -2.9613614000000002e-09
-1.044286 -3.0743592000000003e-09
-1.043286 -3.1939252999999997e-09
-1.042286 -3.3201251e-09
-1.041286 -3.4529418000000004e-09
-1.040286 -3.592274e-09
-1.039286 -3.7379346e-09
-1.038286 -3.889648e-09
-1.037286 -4.0470512e-09
-1.036286 -4.2096941e-09
-1.035286 -4.3770411e-09
-1.034286 -4.5484734e-09
-1.033286 -4.7232933e-09
-1.032286 -4.9007281000000005e-09
-1.031286 -5.0799351e-09
-1.030286 -5.2600081e-09
-1.029286 -5.4399839e-09
-1.028286 -5.6188495e-09
-1.027286 -5.7955505e-09
-1.026286 -5.9689996e-09
-1.025286 -6.138085899999999e-09
-1.024286 -6.3016828e-09
-1.023286 -6.4586593e-09
-1.022286 -6.6078892e-09
-1.021286 -6.7482603000000005e-09
-1.020286 -6.8786851000000005e-09
-1.019286 -6.998108999999999e-09
-1.018286 -7.1055209999999996e-09
-1.017286 -7.1999621999999995e-09
-1.016286 -7.2805338e-09
-1.015286 -7.3464061e-09
-1.014286 -7.3968248e-09
-1.013286 -7.4311188999999995e-09
-1.012286 -7.448705500000001e-09
-1.011286 -7.4490962e-09
-1.010286 -7.4319002000000004e-09
-1.009286 -7.3968276000000005e-09
-1.008286 -7.3436937e-09
-1.007286 -7.2724174e-09
-1.006286 -7.1830257e-09
-1.005286 -7.075649099999999e-09
-1.004286 -6.9505228e-09
-1.003286 -6.8079833e-09
-1.002286 -6.6484658e-09
-1.001286 -6.4724989e-09
-1.000286 -6.280700999999999e-09
-0.9992857 -6.0737740999999995e-09
-0.9982857 -5.8524962999999994e-09
-0.9972857 -5.6177164e-09
-0.9962857 -5.3703448e-09
-0.9952857 -5.1113461e-09
-0.9942857 -4.8417301e-09
-0.9932857 -4.5625444000000004e-09
-0.9922857 -4.2748634e-09
-0.9912857 -3.9797811e-09
-0.9902857 -3.6784002999999997e-09
-0.9892857 -3.3718254e-09
-0.9882857 -3.0611519999999997e-09
-0.9872857 -2.7474597000000003e-09
-0.9862857 -2.4318028e-09
-0.9852857 -2.1152033e-09
-0.9842857 -1.7986434e-09
-0.9832857 -1.4830587999999999e-09
-0.9822857 -1.1693331e-09
-0.9812857 -8.58292e-10
-0.9802857 -5.5069898e-10
-0.9792857 -2.4725161e-10
-0.9782857 5.142170899999999e-11
-0.9772857 3.4476365e-10
-0.9762857 6.322894e-10
-0.9752857 9.135871700000001e-10
-0.9742857 1.188318e-09
-0.9732857 1.4562145e-09
-0.9722857 1.7170789e-09
-0.9712857 1.970781e-09
-0.9702857 2.2172544999999997e-09
-0.9692857 2.4564929999999998e-09
-0.9682857 2.6885461e-09
-0.9672857 2.9135142000000003e-09
-0.9662857 3.1315433000000004e-09
-0.9652857 3.3428187000000002e-09
-0.9642857 3.5475601999999998e-09
-0.9632857 3.7460146e-09
-0.9622857 3.938451e-09
-0.9612857 4.125153e-09
-0.9602857 4.3064139e-09
-0.9592857 4.4825296e-09
-0.9582857 4.6537937e-09
-0.9572857 4.8204912e-09
-0.9562857 4.9828933000000006e-09
-0.9552857 5.1412534e-09
-0.9542857 5.295802e-09
-0.9532857 5.4467434e-09
-0.9522857 5.5942525e-09
-0.9512857 5.7384719e-09
-0.9502857 5.8795108e-09
-0.9492857 6.0174421e-09
-0.9482857 6.152303e-09
-0.9472857 6.284094800000001e-09
-0.9462857 6.4127842e-09
-0.9452857 6.5383018e-09
-0.9442857 6.660547800000001e-09
-0.9432857 6.7793908999999996e-09
-0.9422857 6.894673000000001e-09
-0.9412857 7.006213e-09
-0.9402857 7.1138095000000005e-09
-0.9392857 7.217245600000001e-09
-0.9382857 7.3162913e-09
-0.9372857 7.410711600000001e-09
-0.9362857 7.5002692e-09
-0.9352857 7.584727999999999e-09
-0.9342857 7.6638605e-09
-0.9332857 7.7374517e-09
-0.9322857 7.8053022e-09
-0.9312857 7.867234599999999e-09
-0.9302857 7.9230955e-09
-0.9292857 7.972760600000001e-09
-0.9282857 8.0161384e-09
-0.9272857 8.0531706e-09
-0.9262857 8.083837099999999e-09
-0.9252857 8.1081551e-09
-0.9242857 8.126182400000001e-09
-0.9232857 8.138016e-09
-0.9222857 8.143793299999999e-09
-0.9212857 8.1436899e-09
-0.9202857 8.1379202e-09
-0.9192857 8.1267333e-09
-0.9182857 8.110410300000001e-09
-0.9172857 8.0892619e-09
-0.9162857 8.0636248e-09
-0.9152857 8.0338562e-09
-0.9142857 8.0003296e-09
-0.9132857 7.9634299e-09
-0.9122857 7.923545800000001e-09
-0.9112857 7.881067300000001e-09
-0.9102857 7.836376699999999e-09
-0.9092857 7.7898431e-09
-0.9082857 7.741817599999999e-09
-0.9072857 7.692625000000001e-09
-0.9062857 7.6425595e-09
-0.9052857 7.5918778e-09
-0.9042857 7.5407944e-09
-0.9032857 7.4894743e-09
-0.9022857 7.438030699999999e-09
-0.9012857 7.3865199e-09
-0.9002857 7.3349368e-09
-0.8992857 7.2832122e-09
-0.8982857 7.231211500000001e-09
-0.8972857 7.1787312000000005e-09
-0.8962857 7.125500200000001e-09
-0.8952857 7.0711769999999994e-09
-0.8942857 7.0153529e-09
-0.8932857 6.9575526e-09
-0.8922857 6.8972363e-09
-0.8912857 6.8338037000000005e-09
-0.8902857 6.766597e-09
-0.8892857 6.6949064000000005e-09
-0.8882857 6.617976999999999e-09
-0.8872857 6.535012799999999e-09
-0.8862857 6.4451854e-09
-0.8852857 6.3476404999999996e-09
-0.8842857 6.2415066e-09
-0.8832857 6.1259046e-09
-0.8822857 5.9999547e-09
-0.8812857 5.8627873e-09
-0.8802857 5.7135519e-09
-0.8792857 5.551426e-09
-0.8782857 5.3756256e-09
-0.8772857 5.1854143e-09
-0.8762857 4.9801125e-09
-0.8752857 4.7591067e-09
-0.8742857 4.5218575e-09
-0.8732857 4.2679082e-09
-0.8722857 3.9968921000000005e-09
-0.8712857 3.7085386999999997e-09
-0.8702857 3.4026809e-09
-0.8692857 3.0792598e-09
-0.8682857 2.7383285e-09
-0.8672857 2.380056e-09
-0.8662857 2.0047297000000003e-09
-0.8652857 1.6127565e-09
-0.8642857 1.2046629000000002e-09
-0.8632857 7.8109524e-10
-0.8622857 3.4281666e-10
-0.8612857 -1.0929537e-10
-0.8602857 -5.7425297e-10
-0.8592857 -1.0509631e-09
-0.8582857 -1.5382341e-09
-0.8572857 -2.0347824000000002e-09
-0.8562857 -2.5392402e-09
-0.8552857 -3.0501646e-09
-0.8542857 -3.5660482000000004e-09
-0.8532857 -4.0853279e-09
-0.8522857 -4.6063972e-09
-0.8512857 -5.1276171e-09
-0.8502857 -5.6473281e-09
-0.8492857 -6.1638625e-09
-0.8482857 -6.675557299999999e-09
-0.8472857 -7.1807657e-09
-0.8462857 -7.6778715e-09
-0.8452857 -8.1652983e-09
-0.8442857 -8.641525e-09
-0.8432857 -9.1050965e-09
-0.8422857 -9.5546349e-09
-0.8412857 -9.9888507e-09
-0.8402857 -1.0406553e-08
-0.8392857 -1.0806657e-08
-0.8382857 -1.1188197e-08
-0.8372857 -1.1550329e-08
-0.8362857 -1.1892342999999998e-08
-0.8352857 -1.2213663000000001e-08
-0.8342857 -1.2513858e-08
-0.8332857 -1.2792638999999998e-08
-0.8322857 -1.3049867000000002e-08
-0.8312857 -1.3285552e-08
-0.8302857 -1.3499851e-08
-0.8292857 -1.3693074e-08
-0.8282857 -1.3865674e-08
-0.8272857 -1.4018246e-08
-0.8262857 -1.4151527e-08
-0.8252857 -1.4266387e-08
-0.8242857 -1.4363823e-08
-0.8232857 -1.4444952000000001e-08
-0.8222857 -1.4511004e-08
-0.8212857 -1.4563312000000001e-08
-0.8202857 -1.4603302e-08
-0.8192857 -1.4632487e-08
-0.8182857 -1.4652449999999999e-08
-0.8172857 -1.4664839e-08
-0.8162857 -1.467135e-08
-0.8152857 -1.4673722e-08
-0.8142857 -1.4673721e-08
-0.8132857 -1.4673127e-08
-0.8122857 -1.4673729000000001e-08
-0.8112857 -1.4677305e-08
-0.8102857 -1.4685621e-08
-0.8092857 -1.4700409e-08
-0.8082857 -1.4723366000000001e-08
-0.8072857 -1.4756139e-08
-0.8062857 -1.4800319e-08
-0.8052857 -1.4857431e-08
-0.8042857 -1.4928926e-08
-0.8032857 -1.5016177e-08
-0.8022857 -1.512047e-08
-0.8012857 -1.5243e-08
-0.8002857 -1.5384866e-08
-0.7992857 -1.5547068000000002e-08
-0.7982857 -1.5730506e-08
-0.7972857 -1.5935975e-08
-0.7962857 -1.6164169e-08
-0.7952857 -1.6415677e-08
-0.7942857 -1.6690989e-08
-0.7932857 -1.6990494e-08
-0.7922857 -1.7314485999999998e-08
-0.7912857 -1.7663164e-08
-0.7902857 -1.8036639e-08
-0.7892857 -1.8434938e-08
-0.7882857 -1.8858011e-08
-0.7872857 -1.9305732e-08
-0.7862857 -1.9777913e-08
-0.7852857 -2.0274304e-08
-0.7842857 -2.0794609e-08
-0.7832857 -2.1338481e-08
-0.7822857 -2.190554e-08
-0.7812857 -2.2495374e-08
-0.7802857 -2.3107551e-08
-0.7792857 -2.3741624999999998e-08
-0.7782857 -2.4397143e-08
-0.7772857 -2.5073651e-08
-0.7762857 -2.5770705e-08
-0.7752857 -2.6487865e-08
-0.7742857 -2.722472e-08
-0.7732857 -2.7980876e-08
-0.7722857 -2.8755975e-08
-0.7712857 -2.954969e-08
-0.7702857 -3.0361732999999995e-08
-0.7692857 -3.1191852000000005e-08
-0.7682857 -3.2039846e-08
-0.7672857 -3.2905561999999996e-08
-0.7662857 -3.3788887999999996e-08
-0.7652857 -3.4689764999999996e-08
-0.7642857 -3.5608183e-08
-0.7632857 -3.6544179e-08
-0.7622857 -3.7497840999999995e-08
-0.7612857 -3.8469308000000004e-08
-0.7602857 -3.9458758e-08
-0.7592857 -4.0466419e-08
-0.7582857 -4.1492562e-08
-0.7572857 -4.2537493e-08
-0.7562857 -4.3601556e-08
-0.7552857 -4.4685131e-08
-0.7542857 -4.5788626e-08
-0.7532857 -4.6912478999999994e-08
-0.7522857 -4.8057146999999995e-08
-0.7512857 -4.9223108999999995e-08
-0.7502857 -5.041085899999999e-08
-0.7492857 -5.1620902e-08
-0.7482857 -5.2853759999999994e-08
-0.7472857 -5.410995e-08
-0.7462857 -5.5389998e-08
-0.7452857 -5.6694432000000003e-08
-0.7442857 -5.8023769e-08
-0.7432857 -5.9378524e-08
-0.7422857 -6.0759203e-08
-0.7412857 -6.216630500000001e-08
-0.7402857 -6.3600319e-08
-0.7392857 -6.506171199999999e-08
-0.7382857 -6.6550948e-08
-0.7372857 -6.8068468e-08
-0.7362857 -6.9614708e-08
-0.7352857 -7.1190082e-08
-0.7342857 -7.279499799999999e-08
-0.7332857 -7.442984e-08
-0.7322857 -7.6094991e-08
-0.7312857 -7.7790813e-08
-0.7302857 -7.9517654e-08
-0.7292857 -8.1275858e-08
-0.7282857 -8.306576e-08
-0.7272857 -8.4887686e-08
-0.7262857 -8.6741958e-08
-0.7252857 -8.8628888e-08
-0.7242857 -9.0548785e-08
-0.7232857 -9.2501962e-08
-0.7222857 -9.4488717e-08
-0.7212857 -9.6509367e-08
-0.7202857 -9.856421200000001e-08
-0.7192857 -1.0065356e-07
-0.7182857 -1.0277772000000001e-07
-0.7172857 -1.0493699e-07
-0.7162857 -1.0713169e-07
-0.7152857 -1.0936213e-07
-0.7142857 -1.1162863e-07
-0.7132857 -1.139315e-07
-0.7122857 -1.1627104e-07
-0.7112857 -1.1864756000000001e-07
-0.7102857 -1.2106137e-07
-0.7092857 -1.2351277e-07
-0.7082857 -1.2600203e-07
-0.7072857 -1.2852944e-07
-0.7062857 -1.3109526e-07
-0.7052857 -1.3369974e-07
-0.7042857 -1.363431e-07
-0.7032857 -1.3902557e-07
-0.7022857 -1.4174732e-07
-0.7012857 -1.4450853e-07
-0.7002857 -1.4730931999999998e-07
-0.6992857 -1.501498e-07
-0.6982857 -1.5303006e-07
-0.6972857 -1.5595011e-07
-0.6962857 -1.5890996999999998e-07
-0.6952857 -1.6190962e-07
-0.6942857 -1.6494898e-07
-0.6932857 -1.6802794e-07
-0.6922857 -1.7114636e-07
-0.6912857 -1.7430406e-07
-0.6902857 -1.7750083e-07
-0.6892857 -1.8073639e-07
-0.6882857 -1.8401047e-07
-0.6872857 -1.8732276e-07
-0.6862857 -1.906729e-07
-0.6852857 -1.9406055000000002e-07
-0.6842857 -1.9748529000000002e-07
-0.6832857 -2.0094675000000003e-07
-0.6822857 -2.0444448e-07
-0.6812857 -2.0797807999999998e-07
-0.6802857 -2.1154713999999999e-07
-0.6792857 -2.1515123e-07
-0.6782857 -2.1878994e-07
-0.6772857 -2.2246291000000002e-07
-0.6762857 -2.2616979e-07
-0.6752857 -2.2991025e-07
-0.6742857 -2.3368398e-07
-0.6732857 -2.3749076e-07
-0.6722857 -2.4133039999999997e-07
-0.6712857 -2.4520277e-07
-0.6702857 -2.4910781999999997e-07
-0.6692857 -2.5304556e-07
-0.6682857 -2.5701608e-07
-0.6672857 -2.6101954e-07
-0.6662857 -2.6505621999999997e-07
-0.6652857 -2.6912648e-07
-0.6642857 -2.7323077e-07
-0.6632857 -2.7736966000000004e-07
-0.6622857 -2.8154383e-07
-0.6612857 -2.8575404e-07
-0.6602857 -2.9000118e-07
-0.6592857 -2.9428626e-07
-0.6582857 -2.9861038e-07
-0.6572857 -3.0297473e-07
-0.6562857 -3.0738064999999997e-07
-0.6552857 -3.1182958e-07
-0.6542857 -3.1632303e-07
-0.6532857 -3.2086263e-07
-0.6522857 -3.2545007000000003e-07
-0.6512857 -3.3008718e-07
-0.6502857 -3.3477583e-07
-0.6492857 -3.3951799e-07
-0.6482857 -3.4431566e-07
-0.6472857 -3.4917098e-07
-0.6462857 -3.5408605e-07
-0.6452857 -3.5906305000000004e-07
-0.6442857 -3.6410419e-07
-0.6432857 -3.6921175e-07
-0.6422857 -3.7438794e-07
-0.6412857 -3.7963507999999997e-07
-0.6402857 -3.8495539999999996e-07
-0.6392857 -3.9035113e-07
-0.6382857 -3.9582453000000003e-07
-0.6372857 -4.0137782e-07
-0.6362857 -4.0701318e-07
-0.6352857 -4.1273269000000003e-07
-0.6342857 -4.1853849e-07
-0.6332857 -4.2443262e-07
-0.6322857 -4.3041703999999997e-07
-0.6312857 -4.3649364000000003e-07
-0.6302857 -4.4266431e-07
-0.6292857 -4.4893080000000003e-07
-0.6282857 -4.5529487e-07
-0.6272857 -4.6175814e-07
-0.6262857 -4.6832218e-07
-0.6252857 -4.7498845e-07
-0.6242857 -4.8175841e-07
-0.6232857 -4.886334399999999e-07
-0.6222857 -4.9561484e-07
-0.6212857 -5.0270383e-07
-0.6202857 -5.0990163e-07
-0.6192857 -5.1720939e-07
-0.6182857 -5.2462816e-07
-0.6172857 -5.321590699999999e-07
-0.6162857 -5.3980314e-07
-0.6152857 -5.4756142e-07
-0.6142857 -5.5543494e-07
-0.6132857 -5.6342473e-07
-0.6122857 -5.715318e-07
-0.6112857 -5.7975726e-07
-0.6102857 -5.8810214e-07
-0.6092857 -5.965676e-07
-0.6082857 -6.0515477e-07
-0.6072857 -6.1386491e-07
-0.6062857 -6.2269927e-07
-0.6052857 -6.316592100000001e-07
-0.6042857 -6.4074612e-07
-0.6032857 -6.499615100000001e-07
-0.6022857 -6.5930701e-07
-0.6012857 -6.6878423e-07
-0.6002857 -6.7839498e-07
-0.5992857 -6.881411e-07
-0.5982857 -6.9802457e-07
-0.5972857 -7.0804744e-07
-0.5962857 -7.1821185e-07
-0.5952857 -7.2852004e-07
-0.5942857 -7.3897439e-07
-0.5932857 -7.4957729e-07
-0.5922857 -7.6033126e-07
-0.5912857 -7.7123889e-07
-0.5902857 -7.8230284e-07
-0.5892857 -7.935258699999999e-07
-0.5882857 -8.049107199999999e-07
-0.5872857 -8.1646014e-07
-0.5862857 -8.2817708e-07
-0.5852857 -8.400644599999999e-07
-0.5842857 -8.5212513e-07
-0.5832857 -8.64362e-07
-0.5822857 -8.7677803e-07
-0.5812857 -8.8937604e-07
-0.5802857 -9.021589699999999e-07
-0.5792857 -9.1512957e-07
-0.5782857 -9.2829069e-07
-0.5772857 -9.416449799999999e-07
-0.5762857 -9.551951199999999e-07
-0.5752857 -9.6894359e-07
-0.5742857 -9.8289297e-07
-0.5732857 -9.9704556e-07
-0.5722857 -1.0114037e-06
-0.5712857 -1.0259695e-06
-0.5702857 -1.0407452000000001e-06
-0.5692857 -1.0557326e-06
-0.5682857 -1.0709336e-06
-0.5672857 -1.0863499e-06
-0.5662857 -1.1019833e-06
-0.5652857 -1.1178352000000001e-06
-0.5642857 -1.1339068e-06
-0.5632857 -1.1501997e-06
-0.5622857 -1.1667149e-06
-0.5612857 -1.1834535e-06
-0.5602857 -1.2004167e-06
-0.5592857 -1.2176051e-06
-0.5582857 -1.2350199e-06
-0.5572857 -1.2526617e-06
-0.5562857 -1.2705314e-06
-0.5552857 -1.2886297e-06
-0.5542857 -1.3069574e-06
-0.5532857 -1.3255151e-06
-0.5522857 -1.3443036e-06
-0.5512857 -1.3633238e-06
-0.5502857 -1.3825763e-06
-0.5492857 -1.4020619999999999e-06
-0.5482857 -1.4217819e-06
-0.5472857 -1.441737e-06
-0.5462857 -1.4619282000000002e-06
-0.5452857 -1.4823568e-06
-0.5442857 -1.5030242e-06
-0.5432857 -1.5239316e-06
-0.5422857 -1.5450807e-06
-0.5412857 -1.5664732e-06
-0.5402857 -1.5881107999999999e-06
-0.5392857 -1.6099957000000001e-06
-0.5382857 -1.63213e-06
-0.5372857 -1.6545160000000002e-06
-0.5362857 -1.6771562e-06
-0.5352857 -1.7000533e-06
-0.5342857 -1.7232102e-06
-0.5332857 -1.7466298999999998e-06
-0.5322857 -1.7703156e-06
-0.5312857 -1.7942707e-06
-0.5302857 -1.8184988e-06
-0.5292857 -1.8430034e-06
-0.5282857 -1.8677884e-06
-0.5272857 -1.8928578000000001e-06
-0.5262857 -1.9182156e-06
-0.5252857 -1.9438662e-06
-0.5242857 -1.9698138e-06
-0.5232857 -1.9960629e-06
-0.5222857 -2.0226178e-06
-0.5212857 -2.0494831e-06
-0.5202857 -2.0766635e-06
-0.5192857 -2.1041636e-06
-0.5182857 -2.1319883e-06
-0.5172857 -2.1601421e-06
-0.5162857 -2.1886297e-06
-0.5152857 -2.2174559e-06
-0.5142857 -2.2466252999999997e-06
-0.5132857 -2.2761425e-06
-0.5122857 -2.3060121000000003e-06
-0.5112857 -2.3362386e-06
-0.5102857 -2.3668266e-06
-0.5092857 -2.3977803000000003e-06
-0.5082857 -2.4291041999999997e-06
-0.5072857 -2.4608026e-06
-0.5062857 -2.4928795e-06
-0.5052857 -2.5253392e-06
-0.5042857 -2.5581855e-06
-0.5032857 -2.5914224999999998e-06
-0.5022857 -2.625054e-06
-0.5012857 -2.6590836e-06
-0.5002857 -2.6935152999999997e-06
-0.4992857 -2.7283527e-06
-0.4982857 -2.7635991000000002e-06
-0.4972857 -2.7992584e-06
-0.4962857 -2.8353339000000003e-06
-0.4952857 -2.871829e-06
-0.4942857 -2.908747e-06
-0.4932857 -2.9460915e-06
-0.4922857 -2.983866e-06
-0.4912857 -3.0220735999999998e-06
-0.4902857 -3.0607179e-06
-0.4892857 -3.0998023999999998e-06
-0.4882857 -3.1393302e-06
-0.4872857 -3.1793054000000003e-06
-0.4862857 -3.2197313e-06
-0.4852857 -3.2606117000000003e-06
-0.4842857 -3.3019504e-06
-0.4832857 -3.3437512e-06
-0.4822857 -3.3860182e-06
-0.4812857 -3.4287559e-06
-0.4802857 -3.4719682999999997e-06
-0.4792857 -3.5156599000000003e-06
-0.4782857 -3.5598354e-06
-0.4772857 -3.6044998e-06
-0.4762857 -3.6496579999999997e-06
-0.4752857 -3.695315e-06
-0.4742857 -3.7414765000000004e-06
-0.4732857 -3.7881478e-06
-0.4722857 -3.8353345e-06
-0.4712857 -3.8830432e-06
-0.4702857 -3.9312797999999995e-06
-0.4692857 -3.9800504e-06
-0.4682857 -4.0293616999999995e-06
-0.4672857 -4.079220900000001e-06
-0.4662857 -4.1296345999999995e-06
-0.4652857 -4.18061e-06
-0.4642857 -4.2321545e-06
-0.4632857 -4.2842752999999996e-06
-0.4622857 -4.3369802e-06
-0.4612857 -4.3902773e-06
-0.4602857 -4.4441741e-06
-0.4592857 -4.4986788e-06
-0.4582857 -4.553799500000001e-06
-0.4572857 -4.6095444e-06
-0.4562857 -4.665922e-06
-0.4552857 -4.7229406e-06
-0.4542857 -4.780609e-06
-0.4532857 -4.8389353e-06
-0.4522857 -4.8979285e-06
-0.4512857 -4.957597e-06
-0.4502857 -5.0179498e-06
-0.4492857 -5.0789957e-06
-0.4482857 -5.1407433e-06
-0.4472857 -5.2032018e-06
-0.4462857 -5.2663797e-06
-0.4452857 -5.3302859000000005e-06
-0.4442857 -5.3949293e-06
-0.4432857 -5.4603191e-06
-0.4422857 -5.5264639e-06
-0.4412857 -5.5933724999999994e-06
-0.4402857 -5.661054200000001e-06
-0.4392857 -5.7295182e-06
-0.4382857 -5.798773000000001e-06
-0.4372857 -5.8688279000000004e-06
-0.4362857 -5.9396918e-06
-0.4352857 -6.011373400000001e-06
-0.4342857 -6.083882199999999e-06
-0.4332857 -6.1572273000000005e-06
-0.4322857 -6.2314179e-06
-0.4312857 -6.3064625999999995e-06
-0.4302857 -6.3823705e-06
-0.4292857 -6.4591511e-06
-0.4282857 -6.5368134e-06
-0.4272857 -6.615366699999999e-06
-0.4262857 -6.6948211e-06
-0.4252857 -6.775184900000001e-06
-0.4242857 -6.8564681e-06
-0.4232857 -6.9386800000000005e-06
-0.4222857 -7.0218299e-06
-0.4212857 -7.105927599999999e-06
-0.4202857 -7.1909824e-06
-0.4192857 -7.2770042e-06
-0.4182857 -7.3640031e-06
-0.4172857 -7.4519889e-06
-0.4162857 -7.5409716e-06
-0.4152857 -7.6309618e-06
-0.4142857 -7.7219688e-06
-0.4132857 -7.814004e-06
-0.4122857 -7.907077300000001e-06
-0.4112857 -8.001199300000001e-06
-0.4102857 -8.0963801e-06
-0.4092857 -8.1926309e-06
-0.4082857 -8.2899625e-06
-0.4072857 -8.3883855e-06
-0.4062857 -8.4879105e-06
-0.4052857 -8.5885489e-06
-0.4042857 -8.6903114e-06
-0.4032857 -8.7932101e-06
-0.4022857 -8.8972548e-06
-0.4012857 -9.002457800000001e-06
-0.4002857 -9.1088303e-06
-0.3992857 -9.2163845e-06
-0.3982857 -9.3251309e-06
-0.3972857 -9.435081e-06
-0.3962857 -9.5462468e-06
-0.3952857 -9.6586398e-06
-0.3942857 -9.7722712e-06
-0.3932857 -9.8871524e-06
-0.3922857 -1.0003295999999999e-05
-0.3912857 -1.0120713e-05
-0.3902857 -1.0239415e-05
-0.3892857 -1.0359414999999999e-05
-0.3882857 -1.0480725e-05
-0.3872857 -1.0603355000000001e-05
-0.3862857 -1.0727319e-05
-0.3852857 -1.0852629e-05
-0.3842857 -1.0979295999999999e-05
-0.3832857 -1.1107333e-05
-0.3822857 -1.1236752e-05
-0.3812857 -1.1367565e-05
-0.3802857 -1.1499785e-05
-0.3792857 -1.1633426e-05
-0.3782857 -1.1768498e-05
-0.3772857 -1.1905017e-05
-0.3762857 -1.2042995000000001e-05
-0.3752857 -1.2182443e-05
-0.3742857 -1.2323376e-05
-0.3732857 -1.2465809000000001e-05
-0.3722857 -1.2609753e-05
-0.3712857 -1.2755224e-05
-0.3702857 -1.2902235e-05
-0.3692857 -1.3050801e-05
-0.3682857 -1.3200938e-05
-0.3672857 -1.3352657999999998e-05
-0.3662857 -1.3505977999999999e-05
-0.3652857 -1.3660912e-05
-0.3642857 -1.3817476e-05
-0.3632857 -1.3975685000000001e-05
-0.3622857 -1.4135554000000002e-05
-0.3612857 -1.4297102000000001e-05
-0.3602857 -1.4460342000000001e-05
-0.3592857 -1.4625293e-05
-0.3582857 -1.4791970999999999e-05
-0.3572857 -1.4960392e-05
-0.3562857 -1.5130574e-05
-0.3552857 -1.5302534e-05
-0.3542857 -1.5476289e-05
-0.3532857 -1.5651858e-05
-0.3522857 -1.5829259e-05
-0.3512857 -1.6008509e-05
-0.3502857 -1.6189627999999998e-05
-0.3492857 -1.6372634e-05
-0.3482857 -1.6557547e-05
-0.3472857 -1.6744386e-05
-0.3462857 -1.6933168e-05
-0.3452857 -1.7123917e-05
-0.3442857 -1.7316648e-05
-0.3432857 -1.7511385e-05
-0.3422857 -1.7708146e-05
-0.3412857 -1.7906952000000002e-05
-0.3402857 -1.8107822e-05
-0.3392857 -1.8310776999999998e-05
-0.3382857 -1.8515838e-05
-0.3372857 -1.8723026999999997e-05
-0.3362857 -1.8932363e-05
-0.3352857 -1.9143866999999998e-05
-0.3342857 -1.935756e-05
-0.3332857 -1.9573464e-05
-0.3322857 -1.9791599e-05
-0.3312857 -2.0011987e-05
-0.3302857 -2.0234649999999998e-05
-0.3292857 -2.0459607999999998e-05
-0.3282857 -2.0686882e-05
-0.3272857 -2.0916494e-05
-0.3262857 -2.1148466e-05
-0.3252857 -2.1382819e-05
-0.3242857 -2.1619574e-05
-0.3232857 -2.1858753e-05
-0.3222857 -2.2100377e-05
-0.3212857 -2.234447e-05
-0.3202857 -2.2591051e-05
-0.3192857 -2.2840143e-05
-0.3182857 -2.3091769e-05
-0.3172857 -2.334595e-05
-0.3162857 -2.3602709e-05
-0.3152857 -2.3862069e-05
-0.3142857 -2.4124051e-05
-0.3132857 -2.4388676999999996e-05
-0.3122857 -2.4655972e-05
-0.3112857 -2.4925959e-05
-0.3102857 -2.5198662e-05
-0.3092857 -2.5474102e-05
-0.3082857 -2.5752305999999997e-05
-0.3072857 -2.6033294000000004e-05
-0.3062857 -2.6317092999999997e-05
-0.3052857 -2.6603726e-05
-0.3042857 -2.6893214999999996e-05
-0.3032857 -2.718559e-05
-0.3022857 -2.7480871e-05
-0.3012857 -2.7779083e-05
-0.3002857 -2.8080253999999997e-05
-0.2992857 -2.8384406e-05
-0.2982857 -2.8691565e-05
-0.2972857 -2.9001757000000003e-05
-0.2962857 -2.9315009e-05
-0.2952857 -2.9631345999999998e-05
-0.2942857 -2.9950794999999998e-05
-0.2932857 -3.0273381000000002e-05
-0.2922857 -3.0599131e-05
-0.2912857 -3.0928069e-05
-0.2902857 -3.1260225e-05
-0.2892857 -3.1595627e-05
-0.2882857 -3.19343e-05
-0.2872857 -3.227627e-05
-0.2862857 -3.2621568e-05
-0.2852857 -3.297022e-05
-0.2842857 -3.3322254e-05
-0.2832857 -3.3677702e-05
-0.2822857 -3.4036589e-05
-0.2812857 -3.4398946e-05
-0.2802857 -3.4764801e-05
-0.2792857 -3.5134184e-05
-0.2782857 -3.5507125e-05
-0.2772857 -3.5883653e-05
-0.2762857 -3.6263799e-05
-0.2752857 -3.6647592e-05
-0.2742857 -3.7035065e-05
-0.2732857 -3.7426247e-05
-0.2722857 -3.7821169e-05
-0.2712857 -3.8219864e-05
-0.2702857 -3.8622357999999996e-05
-0.2692857 -3.9028685999999996e-05
-0.2682857 -3.9438878999999995e-05
-0.2672857 -3.9852972e-05
-0.2662857 -4.0270993e-05
-0.2652857 -4.0692976e-05
-0.2642857 -4.1118952e-05
-0.2632857 -4.1548954999999995e-05
-0.2622857 -4.1983017e-05
-0.2612857 -4.2421172e-05
-0.2602857 -4.2863451e-05
-0.2592857 -4.3309885e-05
-0.2582857 -4.3760511e-05
-0.2572857 -4.4215361e-05
-0.2562857 -4.4674468e-05
-0.2552857 -4.5137867000000003e-05
-0.2542857 -4.5605591e-05
-0.2532857 -4.6077675999999995e-05
-0.2522857 -4.6554155e-05
-0.2512857 -4.7035061e-05
-0.2502857 -4.752043e-05
-0.2492857 -4.8010298e-05
-0.2482857 -4.85047e-05
-0.2472857 -4.900367100000001e-05
-0.2462857 -4.9507247e-05
-0.2452857 -5.0015460999999996e-05
-0.2442857 -5.0528353999999996e-05
-0.2432857 -5.1045959e-05
-0.2422857 -5.156831499999999e-05
-0.2412857 -5.2095453e-05
-0.2402857 -5.2627416e-05
-0.2392857 -5.3164233999999995e-05
-0.2382857 -5.3705952000000006e-05
-0.2372857 -5.4252598e-05
-0.2362857 -5.4804212e-05
-0.2352857 -5.536083399999999e-05
-0.2342857 -5.5922499e-05
-0.2332857 -5.6489245000000004e-05
-0.2322857 -5.7061106e-05
-0.2312857 -5.7638124000000005e-05
-0.2302857 -5.8220337e-05
-0.2292857 -5.8807779999999995e-05
-0.2282857 -5.9400492e-05
-0.2272857 -5.9998507000000004e-05
-0.2262857 -6.0601866e-05
-0.2252857 -6.1210608e-05
-0.2242857 -6.1824773e-05
-0.2232857 -6.244439400000001e-05
-0.2222857 -6.3069507e-05
-0.2212857 -6.3700156e-05
-0.2202857 -6.4336376e-05
-0.2192857 -6.4978207e-05
-0.2182857 -6.5625687e-05
-0.2172857 -6.6278858e-05
-0.2162857 -6.693775799999999e-05
-0.2152857 -6.7602423e-05
-0.2142857 -6.827289699999999e-05
-0.2132857 -6.894922e-05
-0.2122857 -6.963143199999999e-05
-0.2112857 -7.031957200000001e-05
-0.2102857 -7.1013682e-05
-0.2092857 -7.1713805e-05
-0.2082857 -7.241998199999999e-05
-0.2072857 -7.3132259e-05
-0.2062857 -7.385068e-05
-0.2052857 -7.4575286e-05
-0.2042857 -7.5306122e-05
-0.2032857 -7.6043227e-05
-0.2022857 -7.6786654e-05
-0.2012857 -7.7536441e-05
-0.2002857 -7.8292635e-05
-0.1992857 -7.9055286e-05
-0.1982857 -7.9824434e-05
-0.1972857 -8.0600131e-05
-0.1962857 -8.138242200000001e-05
-0.1952857 -8.2171357e-05
-0.1942857 -8.296698300000001e-05
-0.1932857 -8.3769345e-05
-0.1922857 -8.457849400000001e-05
-0.1912857 -8.5394475e-05
-0.1902857 -8.6217335e-05
-0.1892857 -8.704713e-05
-0.1882857 -8.7883905e-05
-0.1872857 -8.872770500000001e-05
-0.1862857 -8.9578589e-05
-0.1852857 -9.04366e-05
-0.1842857 -9.130179100000001e-05
-0.1832857 -9.2174218e-05
-0.1822857 -9.3053927e-05
-0.1812857 -9.3940974e-05
-0.1802857 -9.4835406e-05
-0.1792857 -9.573727800000001e-05
-0.1782857 -9.664664699999999e-05
-0.1772857 -9.7563566e-05
-0.1762857 -9.848809e-05
-0.1752857 -9.9420265e-05
-0.1742857 -0.00010036014999999999
-0.1732857 -0.00010130779999999999
-0.1722857 -0.00010226327
-0.1712857 -0.00010322660999999999
-0.1702857 -0.00010419789
-0.1692857 -0.00010517714000000001
-0.1682857 -0.00010616444
-0.1672857 -0.00010715984
-0.1662857 -0.00010816339000000001
-0.1652857 -0.00010917514
-0.1642857 -0.00011019517
-0.1632857 -0.00011122353000000001
-0.1622857 -0.00011226025999999999
-0.1612857 -0.00011330543
-0.1602857 -0.00011435909
-0.1592857 -0.0001154213
-0.1582857 -0.00011649212
-0.1572857 -0.00011757160999999999
-0.1562857 -0.00011865982
-0.1552857 -0.00011975681000000001
-0.1542857 -0.00012086263000000001
-0.1532857 -0.00012197735
-0.1522857 -0.00012310103000000001
-0.1512857 -0.00012423371
-0.1502857 -0.00012537547
-0.1492857 -0.00012652636
-0.1482857 -0.00012768643
-0.1472857 -0.00012885575
-0.1462857 -0.00013003437999999998
-0.1452857 -0.00013122237
-0.1442857 -0.00013241979
-0.1432857 -0.0001336267
-0.1422857 -0.00013484315
-0.1412857 -0.00013606921
-0.1402857 -0.00013730494
-0.1392857 -0.00013855039000000002
-0.1382857 -0.00013980564
-0.1372857 -0.00014107072999999999
-0.1362857 -0.00014234574000000002
-0.1352857 -0.00014363073
-0.1342857 -0.00014492575999999998
-0.1332857 -0.00014623089
-0.1322857 -0.00014754618
-0.1312857 -0.00014887169
-0.1302857 -0.00015020748
-0.1292857 -0.00015155363
-0.1282857 -0.00015291018
-0.1272857 -0.00015427722000000002
-0.1262857 -0.0001556548
-0.1252857 -0.00015704297
-0.1242857 -0.00015844181
-0.1232857 -0.00015985138
-0.1222857 -0.00016127174
-0.1212857 -0.00016270296000000001
-0.1202857 -0.0001641451
-0.1192857 -0.00016559824
-0.1182857 -0.00016706242
-0.1172857 -0.00016853772
-0.1162857 -0.00017002421
-0.1152857 -0.00017152196
-0.1142857 -0.00017303103000000002
-0.1132857 -0.00017455147
-0.1122857 -0.00017608338
-0.1112857 -0.0001776268
-0.1102857 -0.00017918181
-0.1092857 -0.00018074849
-0.1082857 -0.00018232688
-0.1072857 -0.00018391706
-0.1062857 -0.00018551912000000002
-0.1052857 -0.00018713309
-0.1042857 -0.00018875908
-0.1032857 -0.00019039712
-0.1022857 -0.00019204731
-0.1012857 -0.00019370971
-0.1002857 -0.00019538438
-9.9285714E-02 -0.00019707143
-9.8285712E-02 -0.00019877089000000002
-9.7285718E-02 -0.00020048285
-9.6285716E-02 -0.00020220737
-9.5285714E-02 -0.00020394452
-9.4285712E-02 -0.00020569441000000001
-9.3285717E-02 -0.00020745708
-9.2285715E-02 -0.00020923260000000002
-9.1285713E-02 -0.00021102105
-9.0285711E-02 -0.00021282250999999998
-8.9285716E-02 -0.00021463704
-8.8285714E-02 -0.00021646472
-8.7285712E-02 -0.0002183056
-8.6285718E-02 -0.00022015978999999998
-8.5285716E-02 -0.00022202735
-8.4285714E-02 -0.00022390833999999998
-8.3285712E-02 -0.00022580285999999997
-8.2285717E-02 -0.00022771095999999999
-8.1285715E-02 -0.00022963271999999998
-8.0285713E-02 -0.00023156822
-7.9285711E-02 -0.00023351754
-7.8285716E-02 -0.00023548075
-7.7285714E-02 -0.00023745793
-7.6285712E-02 -0.00023944913
-7.5285718E-02 -0.00024145445
-7.4285716E-02 -0.00024347395999999998
-7.3285714E-02 -0.00024550772999999996
-7.2285712E-02 -0.00024755584
-7.1285717E-02 -0.00024961835
-7.0285715E-02 -0.00025169536
-6.9285713E-02 -0.00025378692
-6.8285711E-02 -0.00025589311
-6.7285717E-02 -0.00025801401
-6.6285715E-02 -0.00026014968
-6.5285712E-02 -0.00026230023
-6.4285718E-02 -0.00026446569000000003
-6.3285716E-02 -0.00026664616
-6.2285714E-02 -0.0002688417
-6.1285716E-02 -0.00027105239
-6.0285714E-02 -0.00027327831
-5.9285715E-02 -0.00027551953
-5.8285713E-02 -0.00027777612000000004
-5.7285715E-02 -0.00028004814999999997
-5.6285713E-02 -0.00028233571
-5.5285715E-02 -0.00028463887000000003
-5.4285713E-02 -0.0002869577
-5.3285714E-02 -0.00028929228
-5.2285716E-02 -0.00029164269
-5.1285714E-02 -0.00029400898999999996
-5.0285716E-02 -0.00029639127
-4.9285714E-02 -0.00029878961
-4.8285715E-02 -0.00030120407
-4.7285713E-02 -0.00030363474
-4.6285715E-02 -0.00030608171
-4.5285713E-02 -0.00030854503
-4.4285715E-02 -0.00031102481
-4.3285713E-02 -0.00031352113
-4.2285714E-02 -0.00031603404000000003
-4.1285716E-02 -0.00031856362
-4.0285714E-02 -0.00032110995
-3.9285716E-02 -0.00032367313
-3.8285714E-02 -0.00032625323
-3.7285715E-02 -0.00032885032
-3.6285713E-02 -0.00033146448
-3.5285715E-02 -0.00033409578
-3.4285713E-02 -0.00033674432
-3.3285715E-02 -0.00033941017000000003
-3.2285713E-02 -0.0003420934
-3.1285714E-02 -0.0003447941
-3.0285714E-02 -0.00034751233
-2.9285714E-02 -0.00035024818
-2.8285714E-02 -0.00035300171999999997
-2.7285714E-02 -0.00035577305
-2.6285714E-02 -0.00035856222000000003
-2.5285713E-02 -0.0003613693
-2.4285715E-02 -0.0003641944
-2.3285715E-02 -0.00036703757
-2.2285715E-02 -0.00036989891
-2.1285715E-02 -0.00037277848
-2.0285714E-02 -0.00037567636
-1.9285714E-02 -0.00037859263
-1.8285714E-02 -0.00038152739
-1.7285714E-02 -0.0003844807
-1.6285714E-02 -0.00038745261
-1.5285715E-02 -0.00039044326
-1.4285714E-02 -0.00039345268
-1.3285714E-02 -0.00039648098
-1.2285714E-02 -0.0003995282
-1.1285714E-02 -0.00040259442
-1.0285715E-02 -0.00040567975
-9.2857145E-03 -0.00040878425999999997
-8.2857143E-03 -0.00041190801
-7.2857141E-03 -0.00041505108999999996
-6.2857145E-03 -0.00041821359000000004
-5.2857143E-03 -0.00042139559000000005
-4.2857141E-03 -0.00042459719
-3.2857142E-03 -0.00042781844000000003
-2.2857143E-03 -0.00043105942
-1.2857143E-03 -0.00043432019
-2.8571428E-04 -0.00043760083
7.1428571E-04 -0.00044090143
1.7142857E-03 -0.00044422208999999994
2.7142856E-03 -0.00044756289
3.7142858E-03 -0.00045092388
4.7142855E-03 -0.00045430514999999995
5.7142857E-03 -0.00045770676
6.7142858E-03 -0.00046112877
7.7142855E-03 -0.0004645713
8.7142857E-03 -0.00046803443
9.7142858E-03 -0.00047151821
1.0714286E-02 -0.00047502276
1.1714286E-02 -0.0004785481
1.2714285E-02 -0.00048209435999999994
1.3714286E-02 -0.00048566158
1.4714286E-02 -0.00048924985
1.5714286E-02 -0.0004928592300000001
1.6714286E-02 -0.00049648984
1.7714286E-02 -0.00050014173
1.8714286E-02 -0.000503815
1.9714287E-02 -0.00050750969
2.0714285E-02 -0.00051122588
2.1714285E-02 -0.00051496368
2.2714285E-02 -0.00051872316
2.3714285E-02 -0.00052250439
2.4714286E-02 -0.00052630739
2.5714286E-02 -0.00053013232
2.6714286E-02 -0.00053397921
2.7714286E-02 -0.00053784815
2.8714286E-02 -0.0005417392
2.9714286E-02 -0.00054565244
3.0714286E-02 -0.00054958796
3.1714287E-02 -0.00055354581
3.2714285E-02 -0.00055752607
3.3714287E-02 -0.0005615288
3.4714285E-02 -0.00056555409
3.5714287E-02 -0.00056960198
3.6714286E-02 -0.00057367256
3.7714284E-02 -0.00057776592
3.8714286E-02 -0.00058188211
3.9714284E-02 -0.00058602118
4.0714286E-02 -0.00059018321
4.1714285E-02 -0.00059436829
4.2714287E-02 -0.00059857648
4.3714285E-02 -0.0006028078099999999
4.4714287E-02 -0.00060706238
4.5714285E-02 -0.00061134028
4.6714287E-02 -0.00061564151
4.7714286E-02 -0.00061996616
4.8714284E-02 -0.0006243143200000001
4.9714286E-02 -0.00062868603
5.0714284E-02 -0.0006330813899999999
5.1714286E-02 -0.00063750044
5.2714285E-02 -0.00064194323
5.3714287E-02 -0.00064640985
5.4714285E-02 -0.0006509003500000001
5.5714287E-02 -0.00065541476
5.6714285E-02 -0.0006599531800000001
5.7714287E-02 -0.0006645156599999999
5.8714285E-02 -0.00066910229
5.9714288E-02 -0.00067371307
6.0714286E-02 -0.0006783480800000001
6.1714284E-02 -0.00068300742
6.2714286E-02 -0.00068769109
6.3714288E-02 -0.00069239918
6.4714283E-02 -0.00069713174
6.5714285E-02 -0.0007018888000000001
6.6714287E-02 -0.0007066704300000001
6.7714289E-02 -0.0007114767
6.8714283E-02 -0.00071630766
6.9714285E-02 -0.00072116336
7.0714287E-02 -0.0007260438500000001
7.1714282E-02 -0.0007309491600000001
7.2714284E-02 -0.00073587939
7.3714286E-02 -0.00074083455
7.4714288E-02 -0.00074581471
7.5714283E-02 -0.0007508199399999999
7.6714285E-02 -0.00075585031
7.7714287E-02 -0.00076090582
7.8714289E-02 -0.00076598653
7.9714283E-02 -0.00077109253
8.0714285E-02 -0.0007762239
8.1714287E-02 -0.0007813806400000001
8.2714289E-02 -0.00078656276
8.3714284E-02 -0.00079177044
8.4714286E-02 -0.00079700358
8.5714288E-02 -0.0008022623699999999
8.6714283E-02 -0.0008075468
8.7714285E-02 -0.0008128568900000001
8.8714287E-02 -0.0008181927099999999
8.9714289E-02 -0.00082355427
9.0714283E-02 -0.0008289416700000001
9.1714285E-02 -0.0008343549799999999
9.2714287E-02 -0.00083979421
9.3714289E-02 -0.00084525936
9.4714284E-02 -0.00085075053
9.5714286E-02 -0.0008562678
9.6714288E-02 -0.00086181108
9.7714283E-02 -0.00086738055
9.8714285E-02 -0.0008729761200000001
9.9714287E-02 -0.00087859789
0.1007143 -0.00088424595
0.1017143 -0.00088992019
0.1027143 -0.0008956208099999999
0.1037143 -0.00090134772
0.1047143 -0.0009071010000000001
0.1057143 -0.0009128807500000001
0.1067143 -0.00091868687
0.1077143 -0.0009245194600000001
0.1087143 -0.0009303786100000001
0.1097143 -0.00093626422
0.1107143 -0.00094217639
0.1117143 -0.0009481151200000001
0.1127143 -0.0009540805
0.1137143 -0.00096007243
0.1147143 -0.00096609101
0.1157143 -0.0009721362400000001
0.1167143 -0.00097820821
0.1177143 -0.00098430683
0.1187143 -0.00099043218
0.1197143 -0.00099658428
0.1207143 -0.0010027631
0.1217143 -0.0010089688
0.1227143 -0.0010152012
0.1237143 -0.0010214604
0.1247143 -0.0010277465000000001
0.1257143 -0.0010340594
0.1267143 -0.0010403991
0.1277143 -0.0010467655999999998
0.1287143 -0.0010531590000000001
0.1297143 -0.0010595793
0.1307143 -0.0010660266
0.1317143 -0.0010725005999999999
0.1327143 -0.0010790016
0.1337143 -0.0010855295
0.1347143 -0.0010920843
0.1357143 -0.0010986661
0.1367143 -0.0011052747
0.1377143 -0.0011119103
0.1387143 -0.0011185729
0.1397143 -0.0011252624
0.1407143 -0.0011319788
0.1417143 -0.0011387222999999999
0.1427143 -0.0011454927
0.1437143 -0.00115229
0.1447143 -0.0011591143
0.1457143 -0.0011659656000000001
0.1467143 -0.0011728438
0.1477143 -0.001179749
0.1487143 -0.0011866811
0.1497143 -0.0011936402
0.1507143 -0.0012006262
0.1517143 -0.0012076392
0.1527143 -0.001214679
0.1537143 -0.0012217458
0.1547143 -0.0012288395
0.1557143 -0.00123596
0.1567143 -0.0012431075
0.1577143 -0.0012502817
0.1587143 -0.0012574828
0.1597143 -0.0012647108
0.1607143 -0.0012719655
0.1617143 -0.0012792471
0.1627143 -0.0012865555
0.1637143 -0.0012938906
0.1647143 -0.0013012524999999999
0.1657143 -0.0013086412
0.1667143 -0.0013160566
0.1677143 -0.0013234986
0.1687143 -0.0013309673
0.1697143 -0.0013384626
0.1707143 -0.0013459846
0.1717143 -0.0013535331000000001
0.1727143 -0.0013611082
0.1737143 -0.0013687099
0.1747143 -0.001376338
0.1757143 -0.0013839924999999999
0.1767143 -0.0013916736
0.1777143 -0.001399381
0.1787143 -0.0014071147
0.1797143 -0.0014148747
0.1807143 -0.0014226609
0.1817143 -0.0014304733000000001
0.1827143 -0.0014383118000000001
0.1837143 -0.0014461763999999999
0.1847143 -0.001454067
0.1857143 -0.0014619836
0.1867143 -0.0014699262
0.1877143 -0.0014778945
0.1887143 -0.0014858887000000001
0.1897143 -0.0014939086000000002
0.1907143 -0.0015019542
0.1917143 -0.0015100253999999998
0.1927143 -0.0015181221
0.1937143 -0.0015262442999999998
0.1947143 -0.0015343919999999999
0.1957143 -0.001542565
0.1967143 -0.0015507634
0.1977143 -0.0015589869
0.1987143 -0.0015672356
0.1997143 -0.0015755095
0.2007143 -0.0015838083
0.2017143 -0.001592132
0.2027143 -0.0016004806
0.2037143 -0.0016088539
0.2047143 -0.001617252
0.2057143 -0.0016256747000000002
0.2067143 -0.0016341219
0.2077143 -0.0016425935
0.2087143 -0.0016510893999999998
0.2097143 -0.0016596097
0.2107143 -0.0016681543000000001
0.2117143 -0.0016767228000000001
0.2127143 -0.0016853153
0.2137143 -0.0016939319000000002
0.2147143 -0.0017025723000000002
0.2157143 -0.0017112363000000002
0.2167143 -0.0017199239999999998
0.2177143 -0.0017286351
0.2187143 -0.0017373697000000001
0.2197143 -0.0017461275999999999
0.2207143 -0.0017549085999999999
0.2217143 -0.0017637127000000002
0.2227143 -0.0017725399
0.2237143 -0.0017813899999999999
0.2247143 -0.0017902628
0.2257143 -0.0017991583999999998
0.2267143 -0.0018080765999999998
0.2277143 -0.0018170171000000002
0.2287143 -0.00182598
0.2297143 -0.0018349652
0.2307143 -0.0018439725
0.2317143 -0.0018530018
0.2327143 -0.0018620531
0.2337143 -0.0018711259999999999
0.2347143 -0.0018802206000000001
0.2357143 -0.0018893366000000001
0.2367143 -0.0018984741
0.2377143 -0.0019076329000000001
0.2387143 -0.0019168128
0.2397143 -0.0019260136
0.2407143 -0.0019352354
0.2417143 -0.0019444777
0.2427143 -0.0019537405
0.2437143 -0.0019630236999999997
0.2447143 -0.0019723271
0.2457143 -0.0019816505
0.2467143 -0.001990994
0.2477143 -0.002000357
0.2487143 -0.0020097397
0.2497143 -0.0020191418999999998
0.2507143 -0.0020285634
0.2517143 -0.0020380039000000003
0.2527143 -0.0020474634
0.2537143 -0.0020569416
0.2547143 -0.0020664385
0.2557143 -0.0020759539
0.2567143 -0.0020854875
0.2577143 -0.0020950392
0.2587143 -0.0021046089000000003
0.2597143 -0.0021141963
0.2607143 -0.0021238013
0.2617143 -0.0021334237
0.2627143 -0.0021430635
0.2637143 -0.0021527203
0.2647143 -0.0021623939
0.2657143 -0.0021720842
0.2667143 -0.002181791
0.2677143 -0.0021915142
0.2687143 -0.0022012537
0.2697143 -0.0022110091
0.2707143 -0.0022207802
0.2717143 -0.0022305669
0.2727143 -0.002240369
0.2737143 -0.0022501863
0.2747143 -0.0022600185
0.2757143 -0.0022698656
0.2767143 -0.0022797272
0.2777143 -0.0022896033
0.2787143 -0.0022994932999999998
0.2797143 -0.0023093973
0.2807143 -0.002319315
0.2817143 -0.0023292462999999998
0.2827143 -0.0023391909
0.2837143 -0.0023491486
0.2847143 -0.0023591190000000002
0.2857143 -0.0023691022
0.2867143 -0.0023790977
0.2877143 -0.0023891054
0.2887143 -0.0023991249999999998
0.2897143 -0.0024091563
0.2907143 -0.0024191992
0.2917143 -0.0024292533
0.2927143 -0.0024393185
0.2937143 -0.0024493944
0.2947143 -0.0024594809
0.2957143 -0.0024695777
0.2967143 -0.0024796847
0.2977143 -0.0024898016
0.2987143 -0.0024999278999999998
0.2997143 -0.0025100637
0.3007143 -0.0025202085
0.3017143 -0.0025303623
0.3027143 -0.0025405247
0.3037143 -0.0025506954
0.3047143 -0.0025608741
0.3057143 -0.0025710606
0.3067143 -0.0025812547
0.3077143 -0.0025914562
0.3087143 -0.0026016647
0.3097143 -0.00261188
0.3107143 -0.0026221018000000002
0.3117143 -0.0026323298
0.3127143 -0.0026425636
0.3137143 -0.0026528031
0.3147143 -0.002663048
0.3157143 -0.002673298
0.3167143 -0.0026835527000000003
0.3177143 -0.002693812
0.3187143 -0.0027040755
0.3197143 -0.0027143427
0.3207143 -0.0027246137
0.3217143 -0.0027348879
0.3227143 -0.0027451651
0.3237143 -0.0027554452
0.3247143 -0.0027657274999999997
0.3257143 -0.0027760121
0.3267143 -0.0027862985
0.3277143 -0.0027965863000000003
0.3287143 -0.0028068753
0.3297143 -0.0028171651
0.3307143 -0.0028274557000000002
0.3317143 -0.0028377464
0.3327143 -0.0028480372
0.3337143 -0.0028583275999999997
0.3347143 -0.0028686173999999997
0.3357143 -0.0028789063
0.3367143 -0.002889194
0.3377143 -0.00289948
0.3387143 -0.002909764
0.3397143 -0.0029200459
0.3407143 -0.0029303252
0.3417143 -0.0029406016
0.3427143 -0.0029508747
0.3437143 -0.0029611441000000002
0.3447143 -0.0029714097999999998
0.3457143 -0.0029816711
0.3467143 -0.0029919278
0.3477143 -0.0030021796
0.3487143 -0.003012426
0.3497143 -0.0030226667
0.3507143 -0.0030329014
0.3517143 -0.0030431296
0.3527143 -0.0030533512000000002
0.3537143 -0.0030635656
0.3547143 -0.0030737723
0.3557143 -0.0030839714
0.3567143 -0.0030941620999999997
0.3577143 -0.0031043444000000003
0.3587143 -0.0031145176999999996
0.3597143 -0.0031246818
0.3607143 -0.0031348362000000003
0.3617143 -0.0031449806999999997
0.3627143 -0.0031551146000000003
0.3637143 -0.0031652376
0.3647143 -0.0031753498000000003
0.3657143 -0.0031854503
0.3667143 -0.0031955391
0.3677143 -0.0032056156
0.3687143 -0.0032156792999999996
0.3697143 -0.00322573
0.3707143 -0.0032357675000000002
0.3717143 -0.0032457912
0.3727143 -0.0032558008
0.3737143 -0.0032657957
0.3747143 -0.0032757754999999996
0.3757143 -0.0032857399
0.3767143 -0.0032956887
0.3777143 -0.0033056211
0.3787143 -0.0033155371
0.3797143 -0.003325436
0.3807143 -0.0033353175
0.3817143 -0.0033451812000000005
0.3827143 -0.0033550266000000003
0.3837143 -0.0033648532
0.3847143 -0.0033746604
0.3857143 -0.0033844484
0.3867143 -0.0033942164000000004
0.3877143 -0.0034039635999999996
0.3887143 -0.0034136900999999996
0.3897143 -0.0034233955000000003
0.3907143 -0.0034330791000000004
0.3917143 -0.0034427405000000003
0.3927143 -0.0034523793
0.3937143 -0.0034619949
0.3947143 -0.0034715871
0.3957143 -0.0034811554
0.3967143 -0.0034906996
0.3977143 -0.0035002190999999998
0.3987143 -0.0035097131
0.3997143 -0.0035191816999999995
0.4007143 -0.0035286244000000003
0.4017143 -0.0035380406
0.4027143 -0.0035474299
0.4037143 -0.0035567919
0.4047143 -0.0035661258
0.4057143 -0.0035754318
0.4067143 -0.0035847089999999997
0.4077143 -0.0035939567
0.4087143 -0.003603175
0.4097143 -0.0036123631
0.4107143 -0.0036215206000000002
0.4117143 -0.0036306472
0.4127143 -0.0036397421
0.4137143 -0.0036488054000000003
0.4147143 -0.003657836
0.4157143 -0.0036668338
0.4167143 -0.0036757980999999997
0.4177143 -0.0036847286999999998
0.4187143 -0.0036936246
0.4197143 -0.0037024856
0.4207143 -0.003711311
0.4217143 -0.0037201007
0.4227143 -0.0037288541
0.4237143 -0.0037375702999999996
0.4247143 -0.0037462490999999997
0.4257143 -0.0037548900000000003
0.4267143 -0.0037634927
0.4277143 -0.0037720564999999995
0.4287143 -0.003780581
0.4297143 -0.0037890655000000005
0.4307143 -0.0037975096
0.4317143 -0.0038059129999999997
0.4327143 -0.0038142753000000003
0.4337143 -0.0038225957
0.4347143 -0.0038308734999999996
0.4357143 -0.0038391087999999998
0.4367143 -0.0038473008
0.4377143 -0.0038554488
0.4387143 -0.0038635528000000004
0.4397143 -0.003871612
0.4407143 -0.0038796257
0.4417143 -0.0038875935999999997
0.4427143 -0.0038955153
0.4437143 -0.0039033901
0.4447143 -0.0039112176
0.4457143 -0.0039189974
0.4467143 -0.0039267288
0.4477143 -0.0039344111
0.4487143 -0.0039420440000000005
0.4497143 -0.003949627
0.4507143 -0.0039571594
0.4517143 -0.0039646409
0.4527143 -0.0039720708000000006
0.4537143 -0.0039794486
0.4547143 -0.0039867737
0.4557143 -0.0039940456
0.4567143 -0.0040012636999999995
0.4577143 -0.0040084275999999995
0.4587143 -0.0040155365999999994
0.4597143 -0.0040225903
0.4607143 -0.0040295879
0.4617143 -0.004036529200000001
0.4627143 -0.0040434137
0.4637143 -0.0040502408
0.4647143 -0.0040570096000000005
0.4657143 -0.0040637198
0.4667143 -0.0040703708000000005
0.4677143 -0.0040769624
0.4687143 -0.0040834936999999995
0.4697143 -0.0040899642
0.4707143 -0.0040963736
0.4717143 -0.004102721100000001
0.4727143 -0.0041090065
0.4737143 -0.0041152289
0.4747143 -0.0041213876
0.4757143 -0.0041274823000000006
0.4767143 -0.0041335126
0.4777143 -0.0041394778
0.4787143 -0.0041453775
0.4797143 -0.004151211
0.4807143 -0.004156977599999999
0.4817143 -0.0041626769000000004
0.4827143 -0.0041683081
0.4837143 -0.0041738708999999995
0.4847143 -0.0041793646
0.4857143 -0.0041847887999999995
0.4867143 -0.0041901429
0.4877143 -0.0041954259
0.4887143 -0.0042006377
0.4897143 -0.0042057774
0.4907143 -0.0042108444
0.4917143 -0.0042158383
0.4927143 -0.0042207586
0.4937143 -0.0042256048
0.4947143 -0.004230376
0.4957143 -0.004235071500000001
0.4967143 -0.004239691
0.4977143 -0.0042442342000000004
0.4987143 -0.0042487001
0.4997143 -0.0042530883
0.5007143 -0.0042573982
0.5017143 -0.0042616291
0.5027143 -0.0042657808
0.5037143 -0.0042698523999999995
0.5047143 -0.0042738437
0.5057143 -0.0042777538
0.5067143 -0.004281582
0.5077143 -0.004285328
0.5087143 -0.0042889911
0.5097143 -0.0042925709
0.5107143 -0.0042960666
0.5117143 -0.004299478000000001
0.5127143 -0.0043028041999999996
0.5137143 -0.0043060445
0.5147143 -0.0043091986
0.5157143 -0.004312265799999999
0.5167143 -0.0043152457
0.5177143 -0.004318137499999999
0.5187143 -0.0043209406
0.5197143 -0.0043236545
0.5207143 -0.0043262786
0.5217143 -0.0043288121
0.5227143 -0.0043312546
0.5237143 -0.0043336055
0.5247143 -0.0043358639000000004
0.5257143 -0.0043380295999999995
0.5267143 -0.0043401018
0.5277143 -0.0043420798
0.5287143 -0.004343963199999999
0.5297143 -0.0043457512
0.5307143 -0.0043474431999999995
0.5317143 -0.0043490389
0.5327143 -0.0043505372999999995
0.5337143 -0.0043519383
0.5347143 -0.0043532411
0.5357143 -0.0043544449
0.5367143 -0.0043555493999999995
0.5377143 -0.0043565538
0.5387143 -0.0043574575
0.5397143 -0.00435826
0.5407143 -0.004358961099999999
0.5417143 -0.0043595599
0.5427143 -0.0043600558
0.5437143 -0.0043604483
0.5447143 -0.0043607368
0.5457143 -0.0043609205000000005
0.5467143 -0.0043609990999999996
0.5477143 -0.0043609718
0.5487143 -0.0043608383
0.5497143 -0.0043605978
0.5507143 -0.0043602497
0.5517143 -0.0043597935
0.5527143 -0.0043592284999999995
0.5537143 -0.004358554
0.5547143 -0.004357769599999999
0.5557143 -0.0043568743
0.5567143 -0.0043558681
0.5577143 -0.0043547498
0.5587143 -0.004353519
0.5597143 -0.0043521752
0.5607143 -0.0043507178
0.5617143 -0.0043491462
0.5627143 -0.0043474596
0.5637143 -0.0043456574
0.5647143 -0.0043437391
0.5657143 -0.0043417043
0.5667143 -0.0043395521
0.5677143 -0.0043372820000000005
0.5687143 -0.0043348937
0.5697143 -0.0043323864
0.5707143 -0.0043297594
0.5717143 -0.0043270124
0.5727143 -0.0043241445
0.5737143 -0.0043211555999999995
0.5747143 -0.0043180447
0.5757143 -0.0043148117
0.5767143 -0.0043114556
0.5777143 -0.0043079759
0.5787143 -0.0043043721
0.5797143 -0.0043006436
0.5807143 -0.0042967898
0.5817143 -0.0042928103
0.5827143 -0.0042887044
0.5837143 -0.0042844717
0.5847143 -0.0042801112
0.5857143 -0.0042756226
0.5867143 -0.0042710053
0.5877143 -0.0042662585
0.5887143 -0.0042613818
0.5897143 -0.0042563745
0.5907143 -0.0042512358
0.5917143 -0.0042459655
0.5927143 -0.0042405627
0.5937143 -0.0042350268
0.5947143 -0.0042293574
0.5957143 -0.0042235537
0.5967143 -0.0042176154
0.5977143 -0.0042115418
0.5987143 -0.0042053325
0.5997143 -0.0041989868
0.6007143 -0.0041925039
0.6017143 -0.0041858835
0.6027143 -0.0041791249
0.6037143 -0.0041722276
0.6047143 -0.0041651911
0.6057143 -0.0041580148
0.6067143 -0.0041506984
0.6077143 -0.0041432413
0.6087143 -0.0041356427
0.6097143 -0.0041279021
0.6107143 -0.004120019
0.6117143 -0.0041119929
0.6127143 -0.0041038231
0.6137143 -0.0040955092
0.6147143 -0.0040870509
0.6157143 -0.0040784471
0.6167143 -0.0040696978
0.6177143 -0.0040608018
0.6187143 -0.0040517591999999995
0.6197143 -0.004042569
0.6207143 -0.0040332307
0.6217143 -0.0040237439000000005
0.6227143 -0.004014108
0.6237143 -0.0040043222
0.6247143 -0.0039943861
0.6257143 -0.0039842995
0.6267143 -0.0039740611
0.6277143 -0.003963671
0.6287143 -0.0039531285
0.6297143 -0.0039424329
0.6307143 -0.0039315837000000005
0.6317143 -0.0039205806
0.6327143 -0.0039094229999999995
0.6337143 -0.0038981099
0.6347143 -0.0038866416000000003
0.6357143 -0.0038750171
0.6367143 -0.0038632359
0.6377143 -0.0038512975000000002
0.6387143 -0.0038392015999999998
0.6397143 -0.0038269478000000005
0.6407143 -0.0038145356999999998
0.6417143 -0.0038019647
0.6427143 -0.003789234
0.6437143 -0.0037763435
0.6447143 -0.0037632926000000003
0.6457143 -0.0037500809
0.6467143 -0.0037367080999999996
0.6477143 -0.0037231734
0.6487143 -0.0037094764
0.6497143 -0.0036956168000000004
0.6507143 -0.0036815937999999998
0.6517143 -0.0036674071
0.6527143 -0.0036530564
0.6537143 -0.0036385409
0.6547143 -0.0036238602
0.6557143 -0.0036090139
0.6567143 -0.0035940018
0.6577143 -0.0035788231
0.6587143 -0.003563477
0.6597143 -0.0035479635999999997
0.6607143 -0.0035322821
0.6617143 -0.0035164321000000004
0.6627143 -0.003500413
0.6637143 -0.0034842244
0.6647143 -0.0034678658000000004
0.6657143 -0.0034513366999999995
0.6667143 -0.0034346369000000003
0.6677143 -0.0034177658
0.6687143 -0.0034007229
0.6697143 -0.0033835075999999998
0.6707143 -0.0033661198999999998
0.6717143 -0.003348559
0.6727143 -0.0033308246
0.6737143 -0.0033129163
0.6747143 -0.0032948337
0.6757143 -0.0032765765
0.6767143 -0.0032581444
0.6777143 -0.0032395367999999997
0.6787143 -0.0032207532
0.6797143 -0.0032017935
0.6807143 -0.003182657
0.6817143 -0.0031633437
0.6827143 -0.0031438529
0.6837143 -0.0031241841000000004
0.6847143 -0.0031043371999999996
0.6857143 -0.0030843115
0.6867143 -0.0030641069000000003
0.6877143 -0.0030437228
0.6887143 -0.0030231588
0.6897143 -0.0030024145
0.6907143 -0.0029814895
0.6917143 -0.0029603836000000002
0.6927143 -0.0029390963
0.6937143 -0.0029176274
0.6947143 -0.0028959763
0.6957143 -0.0028741428
0.6967143 -0.0028521264999999997
0.6977143 -0.002829927
0.6987143 -0.0028075439
0.6997143 -0.002784977
0.7007143 -0.002762226
0.7017143 -0.0027392904000000003
0.7027143 -0.0027161701
0.7037143 -0.0026928647
0.7047143 -0.0026693739000000004
0.7057143 -0.0026456974
0.7067143 -0.0026218348000000002
0.7077143 -0.0025977859
0.7087143 -0.0025735506
0.7097143 -0.0025491285
0.7107143 -0.0025245192000000003
0.7117143 -0.0024997225
0.7127143 -0.0024747384
0.7137143 -0.0024495663
0.7147143 -0.0024242061
0.7157143 -0.0023986575
0.7167143 -0.0023729202
0.7177143 -0.002346994
0.7187143 -0.0023208786
0.7197143 -0.0022945738
0.7207143 -0.0022680792999999998
0.7217143 -0.0022413949
0.7227143 -0.0022145203
0.7237143 -0.0021874552
0.7247143 -0.0021601993
0.7257143 -0.0021327525
0.7267143 -0.0021051144
0.7277143 -0.002077285
0.7287143 -0.0020492638000000002
0.7297143 -0.0020210505999999997
0.7307143 -0.0019926452
0.7317143 -0.0019640474
0.7327143 -0.001935257
0.7337143 -0.0019062738
0.7347143 -0.0018770976
0.7357143 -0.0018477282000000002
0.7367143 -0.0018181654
0.7377143 -0.0017884093
0.7387143 -0.0017584594000000001
0.7397143 -0.0017283157
0.7407143 -0.0016979780000000002
0.7417143 -0.0016674463
0.7427143 -0.0016367203
0.7437143 -0.0016057997999999998
0.7447143 -0.0015746849000000001
0.7457143 -0.0015433754
0.7467143 -0.0015118712
0.7477143 -0.0014801723
0.7487143 -0.0014482784
0.7497143 -0.0014161895
0.7507143 -0.0013839055
0.7517143 -0.0013514264000000001
0.7527143 -0.0013187519
0.7537143 -0.0012858821
0.7547143 -0.0012528168
0.7557143 -0.0012195559
0.7567143 -0.0011860995
0.7577143 -0.0011524474
0.7587143 -0.0011185995
0.7597143 -0.0010845559
0.7607143 -0.0010503164
0.7617143 -0.0010158810000000002
0.7627143 -0.0009812497399999999
0.7637143 -0.00094642246
0.7647143 -0.00091139927
0.7657143 -0.0008761800900000001
0.7667143 -0.00084076491
0.7677143 -0.00080515374
0.7687143 -0.0007693465700000001
0.7697143 -0.0007333433999999999
0.7707143 -0.00069714433
0.7717143 -0.00066074931
0.7727143 -0.00062415843
0.7737143 -0.00058737169
0.7747143 -0.00055038913
0.7757143 -0.00051321085
0.7767143 -0.0004758369
0.7777143 -0.00043826731
0.7787143 -0.00040050218
0.7797143 -0.00036254156999999997
0.7807143 -0.00032438559000000003
0.7817143 -0.00028603431
0.7827143 -0.00024748786
0.7837143 -0.00020874630999999998
0.7847143 -0.00016980980000000002
0.7857143 -0.00013067844000000002
0.7867143 -9.1352354e-05
0.7877143 -5.1831699e-05
0.7887143 -1.2116614e-05
0.7897143 2.7792737e-05
0.7907143 6.7896184e-05
0.7917143 0.00010819356
0.7927143 0.00014868468
0.7937143 0.00018936936
0.7947143 0.00023024738
0.7957143 0.00027131855
0.7967143 0.00031258267000000003
0.7977143 0.0003540395
0.7987143 0.00039568880999999996
0.7997143 0.00043753038999999995
0.8007143 0.00047956401
0.8017143 0.00052178939
0.8027143 0.00056420631
0.8037143 0.0006068145
0.8047143 0.00064961373
0.8057143 0.00069260368
0.8067143 0.0007357841199999999
0.8077143 0.00077915474
0.8087143 0.00082271526
0.8097143 0.0008664654199999999
0.8107143 0.00091040492
0.8117143 0.00095453333
0.8127143 0.00099885046
0.8137143 0.001043356
0.8147143 0.0010880494000000001
0.8157143 0.0011329305
0.8167143 0.001177999
0.8177143 0.0012232544000000001
0.8187143 0.0012686963
0.8197143 0.0013143244
0.8207143 0.0013601383
0.8217143 0.0014061377
0.8227143 0.001452322
0.8237143 0.0014986908
0.8247143 0.0015452439
0.8257143 0.0015919806
0.8267143 0.0016389005
0.8277143 0.0016860033000000003
0.8287143 0.0017332883000000002
0.8297143 0.0017807552
0.8307143 0.0018284033999999998
0.8317143 0.0018762326
0.8327143 0.0019242421
0.8337143 0.0019724315
0.8347143 0.0020208002999999998
0.8357143 0.002069348
0.8367143 0.002118074
0.8377143 0.0021669777000000003
0.8387143 0.0022160588
0.8397143 0.0022653165
0.8407143 0.0023147502
0.8417143 0.0023643595
0.8427143 0.0024141438
0.8437143 0.0024641025
0.8447143 0.002514235
0.8457143 0.0025645406
0.8467143 0.0026150186
0.8477143 0.0026656686
0.8487143 0.0027164897
0.8497143 0.0027674814
0.8507143 0.002818643
0.8517143 0.0028699738
0.8527143 0.0029214731
0.8537143 0.00297314
0.8547143 0.0030249739
0.8557143 0.0030769740999999997
0.8567143 0.0031291398
0.8577143 0.0031814703
0.8587143 0.0032339648999999996
0.8597143 0.0032866225
0.8607143 0.0033394426
0.8617143 0.0033924243
0.8627143 0.0034455668
0.8637143 0.0034988694
0.8647143 0.003552331
0.8657143 0.0036059511
0.8667143 0.0036597288000000004
0.8677143 0.0037136630000000003
0.8687143 0.0037677532
0.8697143 0.0038219982999999997
0.8707143 0.0038763974
0.8717143 0.003930949600000001
0.8727143 0.0039856543
0.8737143 0.0040405106
0.8747143 0.0040955172
0.8757143 0.0041506737
0.8767143 0.004205979
0.8777143 0.004261432
0.8787143 0.0043170319
0.8797143 0.0043727781
0.8807143 0.0044286691
0.8817143 0.0044847042
0.8827143 0.0045408822
0.8837143 0.0045972025000000005
0.8847143 0.0046536639
0.8857143 0.0047102650999999995
0.8867143 0.0047670052
0.8877143 0.0048238831
0.8887143 0.0048808983
0.8897143 0.0049380491
0.8907143 0.0049953344999999994
0.8917143 0.0050527531
0.8927143 0.0051103041
0.8937143 0.0051679865
0.8947143 0.005225799
0.8957143 0.0052837404000000004
0.8967143 0.0053418094
0.8977143 0.0054000051
0.8987143 0.0054583263
0.8997143 0.0055167715
0.9007143 0.0055753397
0.9017143 0.005634029699999999
0.9027143 0.0056928405999999996
0.9037143 0.0057517707
0.9047143 0.0058108188
0.9057143 0.0058699839
0.9067143 0.0059292644
0.9077143 0.0059886595
0.9087143 0.0060481678
0.9097143 0.0061077873000000005
0.9107143 0.0061675179
0.9117143 0.0062273575
0.9127143 0.0062873049
0.9137143 0.0063473584
0.9147143 0.0064075175
0.9157143 0.0064677806
0.9167143 0.006528145599999999
0.9177143 0.006588611700000001
0.9187143 0.006649177500000001
0.9197143 0.006709841499999999
0.9207143 0.006770602299999999
0.9217143 0.0068314577
0.9227143 0.006892407
0.9237143 0.006953448599999999
0.9247143 0.0070145812
0.9257143 0.007075803300000001
0.9267143 0.0071371127
0.9277143 0.0071985087
0.9287143 0.0072599891
0.9297143 0.0073215531
0.9307143 0.0073831987
0.9317143 0.0074449243
0.9327143 0.007506728399999999
0.9337143 0.007568609
0.9347143 0.007630565200000001
0.9357143 0.007692595
0.9367143 0.007754696700000001
0.9377143 0.007816868999999999
0.9387143 0.0078791098
0.9397143 0.0079414182
0.9407143 0.008003792000000001
0.9417143 0.008066229900000001
0.9427143 0.0081287297
0.9437143 0.0081912898
0.9447143 0.0082539089
0.9457143 0.0083165854
0.9467143 0.0083793173
0.9477143 0.008442103
0.9487143 0.0085049403
0.9497143 0.0085678279
0.9507143 0.0086307635
0.9517143 0.0086937456
0.9527143 0.0087567729
0.9537143 0.0088198431
0.9547143 0.008882954
0.9557143 0.008946104199999999
0.9567143 0.009009291499999999
0.9577143 0.0090725145
0.9587143 0.009135770999999999
0.9597143 0.0091990587
0.9607143 0.0092623763
0.9617143 0.0093257215
0.9627143 0.009389092199999999
0.9637143 0.0094524868
0.9647143 0.0095159026
0.9657143 0.0095793388
0.9667143 0.009642792399999999
0.9677143 0.0097062621
0.9687143 0.0097697455
0.9697143 0.0098332406
0.9707143 0.0098967459
0.9717143 0.0099602592
0.9727143 0.010023777999999999
0.9737143 0.010087301
0.9747143 0.010150826
0.9757143 0.010214351
0.9767143 0.010277874
0.9777143 0.010341392
0.9787143 0.010404904
0.9797143 0.010468408
0.9807143 0.010531901
0.9817143 0.010595381
0.9827143 0.010658846
0.9837143 0.010722295
0.9847143 0.010785725
0.9857143 0.010849132
0.9867143 0.010912517
0.9877143 0.010975875
0.9887143 0.011039206
0.9897143 0.011102506
0.9907143 0.011165773
0.9917143 0.011229006
0.9927143 0.011292201
0.9937143 0.011355357
0.9947143 0.011418471
0.9957143 0.01148154
0.9967143 0.011544564
0.9977143 0.011607538
0.9987143 0.011670461
0.9997143 0.011733331
1.000714 0.011796146
1.001714 0.011858901
1.002714 0.011921596
1.003714 0.011984228
1.004714 0.012046794999999999
1.005714 0.012109294
1.006714 0.012171723
1.007714 0.012234079000000002
1.008714 0.012296361
1.009714 0.012358565
1.010714 0.01242069
1.011714 0.012482732000000002
1.012714 0.01254469
1.013714 0.012606560000000001
1.014714 0.01266834
1.015714 0.012730029
1.016714 0.012791621999999999
1.017714 0.012853119000000001
1.018714 0.012914516000000001
1.019714 0.012975812000000001
1.020714 0.013037003
1.021714 0.013098086
1.022714 0.013159058
1.023714 0.013219919
1.024714 0.013280664000000001
1.025714 0.013341292
1.026714 0.013401799999999998
1.027714 0.013462184999999998
1.028714 0.013522444000000002
1.029714 0.013582576
1.030714 0.013642576
1.031714 0.013702443000000002
1.032714 0.013762173999999999
1.033714 0.013821767
1.034714 0.013881217000000001
1.035714 0.013940524
1.036714 0.013999685
1.037714 0.014058696
1.038714 0.014117555
1.039714 0.014176259
1.040714 0.014234806
1.041714 0.014293191999999998
1.042714 0.014351416
1.043714 0.014409475
1.044714 0.014467365999999999
1.045714 0.014525086000000001
1.046714 0.014582633000000001
1.047714 0.014640004000000002
1.048714 0.014697194
1.049714 0.014754204
1.050714 0.014811030000000001
1.051714 0.014867667
1.052714 0.014924114
1.053714 0.014980367000000001
1.054714 0.015036425999999999
1.055714 0.015092284999999999
1.056714 0.015147943
1.057714 0.015203396
1.058714 0.015258642
1.059714 0.015313679
1.060714 0.015368502000000001
1.061714 0.015423109
1.062714 0.015477498999999999
1.063714 0.015531666999999999
1.064714 0.015585611
1.065714 0.015639327
1.066714 0.015692813
1.067714 0.015746066
1.068714 0.015799083
1.069714 0.015851861
1.070714 0.015904398
1.071714 0.01595669
1.072714 0.016008735
1.073714 0.016060531
1.074714 0.016112074
1.075714 0.016163361
1.076714 0.016214389
1.077714 0.016265154
1.078714 0.016315657
1.079714 0.016365891
1.080714 0.016415855
1.081714 0.016465547
1.082714 0.016514963
1.083714 0.016564100000000002
1.084714 0.016612955
1.085714 0.016661525
1.086714 0.016709809000000003
1.087714 0.016757801
1.088714 0.016805499999999998
1.089714 0.016852903
1.090714 0.016900008
1.091714 0.01694681
1.092714 0.016993308
1.093714 0.017039497
1.094714 0.017085375
1.095714 0.01713094
1.096714 0.017176187
1.097714 0.017221115
1.098714 0.017265721
1.099714 0.017310001
1.100714 0.017353952
1.101714 0.017397571
1.102714 0.017440856
1.103714 0.017483803000000003
1.104714 0.017526411
1.105714 0.017568676000000002
1.106714 0.017610594
1.107714 0.017652163
1.108714 0.017693379999999998
1.109714 0.017734242
1.110714 0.017774745
1.111714 0.017814888
1.112714 0.017854667
1.113714 0.017894081
1.114714 0.017933125
1.115714 0.017971797
1.116714 0.018010093
1.117714 0.018048011
1.118714 0.018085550000000002
1.119714 0.018122703
1.120714 0.01815947
1.121714 0.018195849
1.122714 0.018231834
1.123714 0.018267424
1.124714 0.018302616
1.125714 0.018337407
1.126714 0.018371794
1.127714 0.018405775
1.128714 0.018439346000000002
1.129714 0.018472505
1.130714 0.018505249
1.131714 0.018537573999999998
1.132714 0.018569479
1.133714 0.018600961
1.134714 0.018632015
1.135714 0.018662638999999998
1.136714 0.018692833
1.137714 0.018722592
1.138714 0.018751912000000003
1.139714 0.018780792
1.140714 0.018809229
1.141714 0.018837220999999998
1.142714 0.018864764
1.143714 0.018891855
1.144714 0.018918492
1.145714 0.018944673
1.146714 0.018970395
1.147714 0.018995654
1.148714 0.019020449
1.149714 0.019044777
1.150714 0.019068635
1.151714 0.01909202
1.152714 0.019114929
1.153714 0.019137361
1.154714 0.019159312
1.155714 0.019180779
1.156714 0.01920176
1.157714 0.019222253
1.158714 0.019242255
1.159714 0.019261762999999998
1.160714 0.019280775
1.161714 0.019299287999999998
1.162714 0.019317299
1.163714 0.019334807
1.164714 0.019351806
1.165714 0.019368296
1.166714 0.019384276
1.167714 0.019399740000000002
1.168714 0.019414688
1.169714 0.019429116
1.170714 0.019443023
1.171714 0.019456407000000002
1.172714 0.019469263
1.173714 0.019481592
1.174714 0.019493389
1.175714 0.019504652
1.176714 0.01951538
1.177714 0.019525569
1.178714 0.019535219
1.179714 0.019544325
1.180714 0.019552888
1.181714 0.019560901000000002
1.182714 0.019568366
1.183714 0.01957528
1.184714 0.019581639
1.185714 0.019587443
1.186714 0.019592686999999998
1.187714 0.019597371000000002
1.188714 0.019601492
1.189714 0.019605049
1.190714 0.019608039
1.191714 0.019610461
1.192714 0.01961231
1.193714 0.019613586000000002
1.194714 0.019614287999999997
1.195714 0.019614411999999998
1.196714 0.019613956
1.197714 0.019612919
1.198714 0.019611297
1.199714 0.019609091
1.200714 0.019606296999999998
1.201714 0.019602914
1.202714 0.019598940000000002
1.203714 0.019594372
1.204714 0.019589209
1.205714 0.019583449
1.206714 0.019577091999999997
1.207714 0.019570133
1.208714 0.019562572
1.209714 0.019554407
1.210714 0.019545635
1.211714 0.019536256
1.212714 0.019526268
1.213714 0.019515668
1.214714 0.019504456
1.215714 0.01949263
1.216714 0.019480188
1.217714 0.019467127
1.218714 0.019453448
1.219714 0.019439150000000002
1.220714 0.019424228
1.221714 0.019408684
1.222714 0.019392515
1.223714 0.019375719
1.224714 0.019358296
1.225714 0.019340245
1.226714 0.019321562
1.227714 0.019302246999999998
1.228714 0.019282299
1.229714 0.019261716999999998
1.230714 0.019240499
1.231714 0.019218643
1.232714 0.019196149
1.233714 0.019173016
1.234714 0.019149240999999997
1.235714 0.019124824
1.236714 0.019099764
1.237714 0.019074061
1.238714 0.019047711999999998
1.239714 0.019020717
1.240714 0.018993074
1.241714 0.018964784000000002
1.242714 0.018935844
1.243714 0.018906254
1.244714 0.018876014
1.245714 0.018845122
1.246714 0.018813576
1.247714 0.018781377000000002
1.248714 0.018748525
1.249714 0.018715017
1.250714 0.018680854
1.251714 0.018646034
1.252714 0.018610556
1.253714 0.018574423
1.254714 0.01853763
1.255714 0.018500177
1.256714 0.018462066
1.257714 0.018423295
1.258714 0.018383864
1.259714 0.018343772
1.260714 0.018303018
1.261714 0.018261602000000002
1.262714 0.018219522999999998
1.263714 0.018176783
1.264714 0.018133379
1.265714 0.018089311
1.266714 0.01804458
1.267714 0.017999185
1.268714 0.017953126
1.269714 0.017906402
1.270714 0.017859014
1.271714 0.017810961
1.272714 0.017762242
1.273714 0.017712859
1.274714 0.017662812
1.275714 0.0176121
1.276714 0.017560723
1.277714 0.017508681
1.278714 0.017455974
1.279714 0.017402602
1.280714 0.017348566
1.281714 0.017293865999999998
1.282714 0.017238501
1.283714 0.017182474
1.284714 0.017125783999999998
1.285714 0.017068431999999998
1.286714 0.017010416
1.287714 0.01695174
1.288714 0.016892402
1.289714 0.016832403000000003
1.290714 0.016771744
1.291714 0.016710426
1.292714 0.016648447
1.293714 0.016585812
1.294714 0.016522518
1.295714 0.016458567
1.296714 0.016393959
1.297714 0.016328695
1.298714 0.016262777
1.299714 0.016196203
1.300714 0.016128976
1.301714 0.016061097
1.302714 0.015992566
1.303714 0.015923384
1.304714 0.015853552
1.305714 0.015783071
1.306714 0.015711942
1.307714 0.015640165999999997
1.308714 0.015567744000000001
1.309714 0.015494677
1.310714 0.015420966000000001
1.311714 0.015346612999999999
1.312714 0.015271617999999999
1.313714 0.015195984
1.314714 0.015119712
1.315714 0.015042802000000001
1.316714 0.014965257000000001
1.317714 0.014887078
1.318714 0.014808266
1.319714 0.014728823
1.320714 0.014648748999999999
1.321714 0.014568049
1.322714 0.014486721
1.323714 0.014404769
1.324714 0.014322194
1.325714 0.014238998
1.326714 0.014155181999999999
1.327714 0.014070749
1.328714 0.013985699
1.329714 0.013900035
1.330714 0.013813759000000002
1.331714 0.013726873
1.332714 0.013639378
1.333714 0.013551276000000001
1.334714 0.01346257
1.335714 0.013373262
1.336714 0.013283353000000001
1.337714 0.013192846
1.338714 0.013101742999999999
1.339714 0.013010045000000001
1.340714 0.012917755999999999
1.341714 0.012824875999999999
1.342714 0.012731409999999999
1.343714 0.012637358000000001
1.344714 0.012542724
1.345714 0.012447508999999999
1.346714 0.012351716999999998
1.347714 0.012255348
1.348714 0.012158407
1.349714 0.012060896
1.350714 0.011962817
1.351714 0.011864174
1.352714 0.011764968
1.353714 0.011665202999999999
1.354714 0.011564881
1.355714 0.011464005000000001
1.356714 0.011362577
1.357714 0.011260601
1.358714 0.01115808
1.359714 0.011055016
1.360714 0.010951412
1.361714 0.010847271
1.362714 0.010742596
1.363714 0.01063739
1.364714 0.010531656
1.365714 0.010425397000000001
1.366714 0.010318617
1.367714 0.010211318
1.368714 0.010103502
1.369714 0.009995174300000001
1.370714 0.009886336899999999
1.371714 0.0097769938
1.372714 0.009667148
1.373714 0.0095568023
1.374714 0.009445961
1.375714 0.0093346265
1.376714 0.0092228031
1.377714 0.0091104943
1.378714 0.008997703099999999
1.379714 0.0088844332
1.380714 0.0087706889
1.381714 0.0086564731
1.382714 0.0085417902
1.383714 0.008426643
1.384714 0.0083110361
1.385714 0.0081949729
1.386714 0.008078457899999999
1.387714 0.007961494
1.388714 0.0078440855
1.389714 0.0077262368
1.390714 0.007607950800000001
1.391714 0.0074892319
1.392714 0.0073700845000000004
1.393714 0.0072505121
1.394714 0.0071305185
1.395714 0.0070101079
1.396714 0.0068892849
1.397714 0.0067680521
1.398714 0.0066464148
1.399714 0.0065243767
1.400714 0.0064019419
1.401714 0.0062791143
1.402714 0.0061558982
1.403714 0.0060322975000000004
1.404714 0.0059083166
1.405714 0.005783959599999999
1.406714 0.0056592311
1.407714 0.0055341352
1.408714 0.0054086762
1.409714 0.0052828585
1.410714 0.0051566869
1.411714 0.0050301653
1.412714 0.0049032988
1.413714 0.0047760916999999995
1.414714 0.0046485486
1.415714 0.0045206743
1.416714 0.0043924734
1.417714 0.0042639505
1.418714 0.0041351108
1.419714 0.0040059585
1.420714 0.0038764984999999997
1.421714 0.0037467358
1.422714 0.0036166752000000003
1.423714 0.0034863213
1.424714 0.0033556789
1.425714 0.0032247532
1.426714 0.0030935487
1.427714 0.0029620705
1.428714 0.0028303234999999998
1.429714 0.0026983122999999997
1.430714 0.002566042
1.431714 0.0024335175
1.432714 0.0023007437
1.433714 0.0021677255
1.434714 0.002034468
1.435714 0.001900976
1.436714 0.0017672547999999998
1.437714 0.0016333091
1.438714 0.0014991442999999999
1.439714 0.0013647652999999999
1.440714 0.0012301773000000002
1.441714 0.0010953853999999999
1.442714 0.0009603948500000001
1.443714 0.00082521092
1.444714 0.00068983882
1.445714 0.00055428386
1.446714 0.00041855137
1.447714 0.00028264665
1.448714 0.00014657509
1.449714 1.0342056e-05
1.450714 -0.00012604705
1.451714 -0.00026258683
1.452714 -0.00039927185999999996
1.453714 -0.00053609674
1.454714 -0.000673056
1.455714 -0.00081014423
1.456714 -0.0009473559699999999
1.457714 -0.0010846858
1.458714 -0.0012221282
1.459714 -0.0013596779
1.460714 -0.0014973295
1.461714 -0.0016350774
1.462714 -0.0017729161999999999
1.463714 -0.0019108407
1.464714 -0.0020488453
1.465714 -0.0021869244
1.466714 -0.0023250728
1.467714 -0.0024632849
1.468714 -0.0026015552000000003
1.469714 -0.0027398783
1.470714 -0.0028782484
1.471714 -0.0030166602
1.472714 -0.0031551081
1.473714 -0.0032935863000000004
1.474714 -0.0034320891999999998
1.475714 -0.0035706113999999997
1.476714 -0.0037091471000000003
1.477714 -0.0038476904999999997
1.478714 -0.0039862356
1.479714 -0.0041247771
1.480714 -0.0042633092
1.481714 -0.0044018256
1.482714 -0.0045403208999999995
1.483714 -0.0046787893
1.484714 -0.0048172245
1.485714 -0.0049556213
1.486714 -0.0050939736
1.487714 -0.0052322754
1.488714 -0.0053705211
1.489714 -0.0055087046
1.490714 -0.0056468205
1.491714 -0.0057848629
1.492714 -0.0059228258999999995
1.493714 -0.0060607039
1.494714 -0.006198490899999999
1.495714 -0.0063361818
1.496714 -0.0064737702
1.497714 -0.006611250900000001
1.498714 -0.006748618
1.499714 -0.0068858659000000004
1.500714 -0.0070229886
1.501714 -0.007159981000000001
1.502714 -0.007296837400000001
1.503714 -0.0074335519
1.504714 -0.007570118799999999
1.505714 -0.0077065321
1.506714 -0.0078427867
1.507714 -0.007978877
1.508714 -0.0081147962
1.509714 -0.0082505394
1.510714 -0.0083861007
1.511714 -0.008521475
1.512714 -0.0086566557
1.513714 -0.0087916371
1.514714 -0.0089264133
1.515714 -0.009060978499999999
1.516714 -0.0091953276
1.517714 -0.009329454000000001
1.518714 -0.009463352
1.519714 -0.0095970157
1.520714 -0.0097304401
1.521714 -0.0098636185
1.522714 -0.0099965451
1.523714 -0.010129214000000001
1.524714 -0.010261621
1.525714 -0.010393758000000001
1.526714 -0.010525620999999999
1.527714 -0.010657204
1.528714 -0.010788501
1.529714 -0.010919507
1.530714 -0.011050216
1.531714 -0.011180622999999999
1.532714 -0.011310721
1.533714 -0.011440506
1.534714 -0.011569972
1.535714 -0.011699114
1.536714 -0.011827925
1.537714 -0.011956401
1.538714 -0.012084536
1.539714 -0.012212325
1.540714 -0.012339761999999999
1.541714 -0.012466841
1.542714 -0.012593558
1.543714 -0.012719905
1.544714 -0.012845878
1.545714 -0.012971472000000001
1.546714 -0.013096682
1.547714 -0.013221501
1.548714 -0.013345923999999999
1.549714 -0.013469945
1.550714 -0.013593561
1.551714 -0.013716763
1.552714 -0.013839548000000002
1.553714 -0.013961911
1.554714 -0.014083844000000002
1.555714 -0.014205344
1.556714 -0.014326404
1.557714 -0.014447021
1.558714 -0.014567186999999999
1.559714 -0.014686899
1.560714 -0.01480615
1.561714 -0.014924936
1.562714 -0.015043252
1.563714 -0.015161092999999999
1.564714 -0.015278455
1.565714 -0.015395329999999999
1.566714 -0.015511714000000001
1.567714 -0.015627604
1.568714 -0.015742995
1.569714 -0.015857881
1.570714 -0.015972258000000003
1.571714 -0.016086119
1.572714 -0.016199461
1.573714 -0.016312279
1.574714 -0.016424569
1.575714 -0.016536325
1.576714 -0.016647542
1.577714 -0.016758215
1.578714 -0.016868341
1.579714 -0.016977913
1.580714 -0.017086927000000002
1.581714 -0.01719538
1.582714 -0.017303264999999998
1.583714 -0.017410576
1.584714 -0.017517312
1.585714 -0.017623465
1.586714 -0.017729032
1.587714 -0.017834008000000002
1.588714 -0.017938389
1.589714 -0.018042169
1.590714 -0.018145345
1.591714 -0.018247911000000002
1.592714 -0.018349862999999998
1.593714 -0.018451198000000002
1.594714 -0.018551911
1.595714 -0.018651996
1.596714 -0.018751451
1.597714 -0.01885027
1.598714 -0.01894845
1.599714 -0.019045988
1.600714 -0.019142876
1.601714 -0.019239113000000002
1.602714 -0.019334695
1.603714 -0.019429617
1.604714 -0.019523875
1.605714 -0.019617467
1.606714 -0.019710389000000002
1.607714 -0.019802635
1.608714 -0.019894203
1.609714 -0.019985088
1.610714 -0.020075288
1.611714 -0.020164797999999998
1.612714 -0.020253616
1.613714 -0.020341737
1.614714 -0.020429157
1.615714 -0.020515874
1.616714 -0.020601881
1.617714 -0.020687177
1.618714 -0.020771757000000002
1.619714 -0.020855619000000002
1.620714 -0.020938758
1.621714 -0.021021171
1.622714 -0.021102856
1.623714 -0.021183807
1.624714 -0.021264021
1.625714 -0.021343496
1.626714 -0.021422227999999998
1.627714 -0.021500215
1.628714 -0.021577452
1.629714 -0.021653935
1.630714 -0.021729663
1.631714 -0.021804633
1.632714 -0.021878842000000003
1.633714 -0.021952287
1.634714 -0.022024963999999998
1.635714 -0.022096871
1.636714 -0.022168006
1.637714 -0.022238366000000002
1.638714 -0.022307948
1.639714 -0.022376749
1.640714 -0.022444766
1.641714 -0.022511999
1.642714 -0.022578443
1.643714 -0.022644096
1.644714 -0.022708955
1.645714 -0.022773018
1.646714 -0.022836284
1.647714 -0.02289875
1.648714 -0.022960412
1.649714 -0.023021268
1.650714 -0.023081317
1.651714 -0.023140556
1.652714 -0.023198982
1.653714 -0.023256594
1.654714 -0.023313389
1.655714 -0.023369366
1.656714 -0.023424521
1.657714 -0.023478853
1.658714 -0.023532359000000003
1.659714 -0.023585038000000003
1.660714 -0.023636887999999998
1.661714 -0.023687907
1.662714 -0.023738093999999998
1.663714 -0.023787447
1.664714 -0.023835963
1.665714 -0.023883642
1.666714 -0.023930482
1.667714 -0.023976482
1.668714 -0.02402164
1.669714 -0.024065954
1.670714 -0.024109424
1.671714 -0.024152048000000002
1.672714 -0.024193827
1.673714 -0.024234757
1.674714 -0.024274839
1.675714 -0.02431407
1.676714 -0.024352451
1.677714 -0.024389980999999998
1.678714 -0.024426656
1.679714 -0.024462477
1.680714 -0.024497445
1.681714 -0.024531558
1.682714 -0.024564812000000002
1.683714 -0.024597209999999998
1.684714 -0.024628749999999998
1.685714 -0.024659428
1.686714 -0.024689248
1.687714 -0.024718206
1.688714 -0.024746303
1.689714 -0.024773538
1.690714 -0.024799909000000002
1.691714 -0.024825416
1.692714 -0.024850057999999998
1.693714 -0.024873836
1.694714 -0.024896750000000002
1.695714 -0.024918799
1.696714 -0.024939979999999997
1.697714 -0.024960295000000004
1.698714 -0.024979745
1.699714 -0.024998327999999997
1.700714 -0.025016042999999998
1.701714 -0.025032894
1.702714 -0.025048878000000004
1.703714 -0.025063998000000004
1.704714 -0.025078250000000003
1.705714 -0.025091638
1.706714 -0.025104161000000003
1.707714 -0.025115819999999997
1.708714 -0.025126614000000002
1.709714 -0.025136545000000003
1.710714 -0.025145613
1.711714 -0.025153821000000003
1.712714 -0.025161164
1.713714 -0.025167647999999997
1.714714 -0.025173271
1.715714 -0.025178031999999996
1.716714 -0.025181935
1.717714 -0.025184979
1.718714 -0.025187164999999997
1.719714 -0.025188492000000003
1.720714 -0.025188961
1.721714 -0.025188574000000002
1.722714 -0.025187331
1.723714 -0.025185235
1.724714 -0.025182284000000003
1.725714 -0.025178480000000003
1.726714 -0.025173827
1.727714 -0.02516832
1.728714 -0.025161964000000002
1.729714 -0.025154761
1.730714 -0.025146711000000002
1.731714 -0.025137814
1.732714 -0.025128073
1.733714 -0.025117488
1.734714 -0.025106061
1.735714 -0.025093794
1.736714 -0.025080688999999996
1.737714 -0.025066744999999998
1.738714 -0.025051966000000002
1.739714 -0.025036355
1.740714 -0.025019911
1.741714 -0.025002637999999997
1.742714 -0.024984535000000002
1.743714 -0.024965605999999998
1.744714 -0.024945854
1.745714 -0.02492528
1.746714 -0.024903886
1.747714 -0.024881674
1.748714 -0.024858644
1.749714 -0.024834799
1.750714 -0.024810141999999997
1.751714 -0.024784676000000002
1.752714 -0.024758402
1.753714 -0.02473132
1.754714 -0.024703436000000002
1.755714 -0.024674748
1.756714 -0.024645260000000002
1.757714 -0.024614975
1.758714 -0.024583895
1.759714 -0.024552023
1.760714 -0.024519359999999997
1.761714 -0.024485908
1.762714 -0.02445167
1.763714 -0.024416649999999998
1.764714 -0.024380848
1.765714 -0.024344267
1.766714 -0.024306911
1.767714 -0.024268782
1.768714 -0.024229883
1.769714 -0.024190218
1.770714 -0.02414979
1.771714 -0.0241086
1.772714 -0.024066653
1.773714 -0.024023952
1.774714 -0.023980498
1.775714 -0.023936297
1.776714 -0.02389135
1.777714 -0.023845662
1.778714 -0.023799235000000002
1.779714 -0.023752073
1.780714 -0.023704178
1.781714 -0.023655554000000002
1.782714 -0.023606206
1.783714 -0.023556134
1.784714 -0.023505343
1.785714 -0.023453836999999998
1.786714 -0.023401617
1.787714 -0.023348689
1.788714 -0.023295055
1.789714 -0.023240718
1.790714 -0.023185681
1.791714 -0.023129949
1.792714 -0.023073523999999998
1.793714 -0.023016409
1.794714 -0.022958608
1.795714 -0.022900125
1.796714 -0.022840963
1.797714 -0.022781125
1.798714 -0.022720617000000002
1.799714 -0.022659441000000002
1.800714 -0.022597601000000002
1.801714 -0.022535101999999998
1.802714 -0.022471946
1.803714 -0.022408139
1.804714 -0.022343684000000003
1.805714 -0.022278585
1.806714 -0.022212847
1.807714 -0.022146472
1.808714 -0.022079467
1.809714 -0.022011835
1.810714 -0.021943581
1.811714 -0.021874707
1.812714 -0.021805218
1.813714 -0.02173512
1.814714 -0.021664416
1.815714 -0.02159311
1.816714 -0.021521206
1.817714 -0.02144871
1.818714 -0.021375624
1.819714 -0.021301954
1.820714 -0.021227702
1.821714 -0.021152874
1.822714 -0.021077473
1.823714 -0.021001505
1.824714 -0.020924972
1.825714 -0.02084788
1.826714 -0.020770232
1.827714 -0.020692034999999998
1.828714 -0.02061329
1.829714 -0.020534002000000003
1.830714 -0.020454178
1.831714 -0.020373821
1.832714 -0.020292934
1.833714 -0.020211523
1.834714 -0.020129592999999998
1.835714 -0.020047148
1.836714 -0.019964192999999998
1.837714 -0.019880732999999998
1.838714 -0.019796773
1.839714 -0.019712317
1.840714 -0.01962737
1.841714 -0.019541937
1.842714 -0.019456023
1.843714 -0.019369631
1.844714 -0.019282768000000002
1.845714 -0.019195437
1.846714 -0.019107645
1.847714 -0.019019397
1.848714 -0.018930696
1.849714 -0.018841548
1.850714 -0.018751956
1.851714 -0.018661928
1.852714 -0.018571466000000002
1.853714 -0.018480576
1.854714 -0.018389261
1.855714 -0.018297529
1.856714 -0.018205382
1.857714 -0.018112826000000002
1.858714 -0.018019865
1.859714 -0.017926504
1.860714 -0.017832749000000002
1.861714 -0.017738604
1.862714 -0.017644074000000003
1.863714 -0.017549162
1.864714 -0.017453876
1.865714 -0.017358219
1.866714 -0.017262196
1.867714 -0.017165813000000002
1.868714 -0.017069075
1.869714 -0.016971987
1.870714 -0.016874555
1.871714 -0.016776784000000003
1.872714 -0.016678678000000002
1.873714 -0.016580243
1.874714 -0.016481482999999998
1.875714 -0.016382405000000003
1.876714 -0.016283013
1.877714 -0.016183312
1.878714 -0.016083307999999998
1.879714 -0.015983006
1.880714 -0.015882411
1.881714 -0.01578153
1.882714 -0.015680367
1.883714 -0.015578925
1.884714 -0.015477211999999999
1.885714 -0.015375231000000001
1.886714 -0.015272986999999998
1.887714 -0.015170487
1.888714 -0.015067733
1.889714 -0.014964730999999998
1.890714 -0.014861487999999999
1.891714 -0.014758008
1.892714 -0.014654295
1.893714 -0.014550354
1.894714 -0.014446190000000001
1.895714 -0.014341807
1.896714 -0.014237213
1.897714 -0.01413241
1.898714 -0.014027405000000001
1.899714 -0.013922201
1.900714 -0.013816806000000001
1.901714 -0.013711223
1.902714 -0.013605457000000001
1.903714 -0.013499513
1.904714 -0.013393397999999999
1.905714 -0.013287115
1.906714 -0.013180671
1.907714 -0.013074068999999999
1.908714 -0.012967314999999998
1.909714 -0.012860414999999998
1.910714 -0.012753373
1.911714 -0.012646194999999999
1.912714 -0.012538885
1.913714 -0.012431449
1.914714 -0.012323893
1.915714 -0.012216221
1.916714 -0.012108437
1.917714 -0.012000548
1.918714 -0.011892557
1.919714 -0.011784471
1.920714 -0.011676292
1.921714 -0.011568028
1.922714 -0.011459683
1.923714 -0.011351261
1.924714 -0.011242767
1.925714 -0.011134205999999999
1.926714 -0.011025583
1.927714 -0.010916903
1.928714 -0.01080817
1.929714 -0.010699390000000001
1.930714 -0.010590567
1.931714 -0.010481707
1.932714 -0.010372813
1.933714 -0.01026389
1.934714 -0.010154943
1.935714 -0.010045979
1.936714 -0.0099369994
1.937714 -0.009828011400000001
1.938714 -0.009719018999999999
1.939714 -0.0096100266
1.940714 -0.0095010393
1.941714 -0.0093920622
1.942714 -0.009283099599999999
1.943714 -0.0091741567
1.944714 -0.0090652386
1.945714 -0.0089563488
1.946714 -0.008847493199999999
1.947714 -0.0087386754
1.948714 -0.0086299005
1.949714 -0.0085211737
1.950714 -0.0084124986
1.951714 -0.008303880199999999
1.952714 -0.0081953229
1.953714 -0.0080868318
1.954714 -0.007978410600000001
1.955714 -0.0078700636
1.956714 -0.0077617959
1.957714 -0.007653611100000001
1.958714 -0.0075455137
1.959714 -0.0074375086
1.960714 -0.0073295996
1.961714 -0.007221791
1.962714 -0.0071140872
1.963714 -0.0070064918
1.964714 -0.0068990099
1.965714 -0.0067916451
1.966714 -0.0066844019
1.967714 -0.006577284500000001
1.968714 -0.0064702974
1.969714 -0.0063634448000000005
1.970714 -0.0062567306
1.971714 -0.0061501596
1.972714 -0.0060437353
1.973714 -0.0059374623
1.974714 -0.0058313446
1.975714 -0.0057253867
1.976714 -0.0056195924
1.977714 -0.0055139661999999996
1.978714 -0.0054085118
1.979714 -0.005303233399999999
1.980714 -0.0051981355
1.981714 -0.0050932215999999995
1.982714 -0.004988495900000001
1.983714 -0.0048839622
1.984714 -0.0047796246
1.985714 -0.0046754867
1.986714 -0.0045715526
1.987714 -0.0044678261
1.988714 -0.0043643111
1.989714 -0.0042610111
1.990714 -0.0041579297
1.991714 -0.0040550705
1.992714 -0.003952437299999999
1.993714 -0.0038500337000000003
1.994714 -0.0037478632
1.995714 -0.0036459296
1.996714 -0.0035442360999999997
1.997714 -0.0034427863000000003
1.998714 -0.0033415835999999997
1.999714 -0.0032406315000000005
2.000714 -0.0031399333
2.001714 -0.0030394926999999998
2.002714 -0.002939313
2.003714 -0.0028393975
2.004714 -0.0027397497000000003
2.005714 -0.0026403728
2.006714 -0.0025412703
2.007714 -0.0024424455
2.008714 -0.0023439017
2.009714 -0.0022456421
2.010714 -0.0021476701
2.011714 -0.0020499889
2.012714 -0.0019526016
2.013714 -0.0018555115999999998
2.014714 -0.0017587221000000001
2.015714 -0.0016622362000000002
2.016714 -0.0015660567
2.017714 -0.0014701871
2.018714 -0.0013746302
2.019714 -0.0012793891
2.020714 -0.0011844668
2.021714 -0.0010898661
2.022714 -0.00099558993
2.023714 -0.00090164122
2.024714 -0.00080802274
2.025714 -0.00071473728
2.026714 -0.0006217876
2.027714 -0.0005291763999999999
2.028714 -0.00043690638000000003
2.029714 -0.00034498019
2.030714 -0.00025340044
2.031714 -0.00016216974
2.032714 -7.129068499999999e-05
2.033714 1.9234169e-05
2.034714 0.00010940229000000001
2.035714 0.00019921117
2.036714 0.00028865832
2.037714 0.00037774123
2.038714 0.0004664575
2.039714 0.00055480468
2.040714 0.00064278038
2.041714 0.00073038218
2.042714 0.00081760772
2.043714 0.0009044547399999999
2.044714 0.00099092085
2.045714 0.0010770037
2.046714 0.0011627011000000002
2.047714 0.0012480109
2.048714 0.0013329308
2.049714 0.0014174587
2.050714 0.0015015924
2.051714 0.0015853298000000002
2.052714 0.001668669
2.053714 0.0017516079
2.054714 0.0018341443000000001
2.055714 0.0019162766
2.056714 0.0019980027
2.057714 0.0020793208000000002
2.058714 0.0021602291
2.059714 0.0022407257
2.060714 0.0023208089
2.061714 0.002400477
2.062714 0.0024797282
2.063714 0.002558561
2.064714 0.0026369737
2.065714 0.0027149646
2.066714 0.0027925324
2.067714 0.0028696752
2.068714 0.0029463916000000002
2.069714 0.0030226802
2.070714 0.0030985392999999996
2.071714 0.0031739677
2.072714 0.0032489635
2.073714 0.0033235256999999997
2.074714 0.0033976525
2.075714 0.0034713426000000003
2.076714 0.0035445947999999997
2.077714 0.0036174075
2.078714 0.0036897796
2.079714 0.0037617097
2.080714 0.0038331968
2.081714 0.0039042392000000004
2.082714 0.0039748356
2.083714 0.0040449853
2.084714 0.0041146868000000005
2.085714 0.004183938999999999
2.086714 0.0042527408
2.087714 0.0043210912
2.088714 0.0043889893
2.089714 0.0044564342
2.090714 0.0045234246
2.091714 0.00458996
2.092714 0.0046560392
2.093714 0.0047216614
2.094714 0.004786826
2.095714 0.0048515321
2.096714 0.0049157791999999995
2.097714 0.0049795664000000005
2.098714 0.0050428931
2.099714 0.0051057588
2.100714 0.0051681629
2.101714 0.0052301045999999995
2.102714 0.0052915835000000005
2.103714 0.005352599
2.104714 0.0054131502
2.105714 0.0054732369
2.106714 0.0055328586
2.107714 0.0055920147
2.108714 0.0056507051
2.109714 0.0057089288000000005
2.110714 0.0057666856999999995
2.111714 0.0058239755
2.112714 0.0058807975
2.113714 0.0059371516
2.114714 0.0059930371
2.115714 0.0060484541
2.116714 0.0061034021
2.117714 0.006157880900000001
2.118714 0.0062118903
2.119714 0.006265429700000001
2.120714 0.0063184991
2.121714 0.0063710984
2.122714 0.0064232278
2.123714 0.0064748863000000005
2.124714 0.0065260749
2.125714 0.0065767934
2.126714 0.0066270411
2.127714 0.0066768189
2.128714 0.0067261266
2.129714 0.006774964299999999
2.130714 0.006823331899999999
2.131714 0.0068712296
2.132714 0.0069186579
2.133714 0.0069656169
2.134714 0.0070121074
2.135714 0.007058128499999999
2.136714 0.0071036819
2.137714 0.007148766599999999
2.138714 0.0071933835
2.139714 0.0072375333
2.140714 0.0072812159
2.141714 0.007324431499999999
2.142714 0.007367180699999999
2.143714 0.0074094634
2.144714 0.0074512805
2.145714 0.0074926327
2.146714 0.007533519999999999
2.147714 0.0075739430000000005
2.148714 0.0076139018000000004
2.149714 0.0076533972
2.150714 0.0076924291
2.151714 0.007730998899999999
2.152714 0.0077691067
2.153714 0.007806753299999999
2.154714 0.0078439392
2.155714 0.0078806654
2.156714 0.0079169316
2.157714 0.0079527395
2.158714 0.0079880898
2.159714 0.008022983099999999
2.160714 0.0080574202
2.161714 0.0080914018
2.162714 0.0081249294
2.163714 0.008158003
2.164714 0.0081906241
2.165714 0.008222794
2.166714 0.008254512799999999
2.167714 0.008285782
2.168714 0.0083166022
2.169714 0.0083469749
2.170714 0.008376901
2.171714 0.0084063809
2.172714 0.0084354164
2.173714 0.008464008
2.174714 0.0084921565
2.175714 0.0085198633
2.176714 0.008547129300000001
2.177714 0.0085739557
2.178714 0.0086003427
2.179714 0.0086262924
2.180714 0.0086518048
2.181714 0.0086768821
2.182714 0.0087015243
2.183714 0.0087257329
2.184714 0.0087495093
2.185714 0.0087728542
2.186714 0.0087957691
2.187714 0.0088182554
2.188714 0.008840314
2.189714 0.0088619461
2.190714 0.0088831534
2.191714 0.008903937099999999
2.192714 0.0089242989
2.193714 0.0089442394
2.194714 0.008963760800000001
2.195714 0.0089828645
2.196714 0.0090015514
2.197714 0.0090198235
2.198714 0.009037682299999999
2.199714 0.0090551301
2.200714 0.009072167400000001
2.201714 0.0090887967
2.202714 0.0091050184
2.203714 0.0091208349
2.204714 0.0091362475
2.205714 0.0091512578
2.206714 0.009165867199999999
2.207714 0.0091800779
2.208714 0.009193890599999999
2.209714 0.0092073074
2.210714 0.0092203292
2.211714 0.0092329581
2.212714 0.0092451948
2.213714 0.0092570415
2.214714 0.0092684997
2.215714 0.0092795708
2.216714 0.0092902555
2.217714 0.009300556100000001
2.218714 0.009310474000000001
2.219714 0.0093200113
2.220714 0.0093291688
2.221714 0.009337947999999999
2.222714 0.009346351000000001
2.223714 0.009354379999999999
2.224714 0.0093620358
2.225714 0.0093693205
2.226714 0.0093762355
2.227714 0.0093827832
2.228714 0.0093889656
2.229714 0.0093947834
2.230714 0.0094002397
2.231714 0.0094053357
2.232714 0.0094100738
2.233714 0.009414455399999999
2.234714 0.0094184827
2.235714 0.009422157700000001
2.236714 0.0094254829
2.237714 0.0094284595
2.238714 0.009431089
2.239714 0.0094333744
2.240714 0.0094353163
2.241714 0.0094369178
2.242714 0.0094381801
2.243714 0.0094391049
2.244714 0.009439694299999999
2.245714 0.0094399504
2.246714 0.009439874
2.247714 0.009439468
2.248714 0.0094387338
2.249714 0.009437673
2.250714 0.009436287699999999
2.251714 0.009434579299999999
2.252714 0.00943255
2.253714 0.0094302013
2.254714 0.0094275354
2.255714 0.0094245544
2.256714 0.009421259900000001
2.257714 0.0094176547
2.258714 0.0094137402
2.259714 0.009409518
2.260714 0.0094049909
2.261714 0.0094001603
2.262714 0.0093950293
2.263714 0.009389599299999999
2.264714 0.0093838731
2.265714 0.009377852300000001
2.266714 0.0093715389
2.267714 0.0093649352
2.268714 0.0093580435
2.269714 0.009350866499999999
2.270714 0.009343405
2.271714 0.0093356619
2.272714 0.0093276394
2.273714 0.009319339
2.274714 0.0093107628
2.275714 0.0093019131
2.276714 0.0092927919
2.277714 0.0092834009
2.278714 0.0092737413
2.279714 0.0092638154
2.280714 0.0092536255
2.281714 0.0092431728
2.282714 0.0092324597
2.283714 0.0092214876
2.284714 0.0092102578
2.285714 0.009198772800000001
2.286714 0.009187034399999999
2.287714 0.0091750451
2.288714 0.0091628055
2.289714 0.0091503185
2.290714 0.0091375856
2.291714 0.0091246096
2.292714 0.0091113921
2.293714 0.0090979353
2.294714 0.009084240399999999
2.295714 0.0090703106
2.296714 0.009056148
2.297714 0.0090417547
2.298714 0.0090271329
2.299714 0.0090122849
2.300714 0.0089972134
2.301714 0.0089819201
2.302714 0.008966407000000001
2.303714 0.0089506771
2.304714 0.0089347319
2.305714 0.0089185742
2.306714 0.0089022062
2.307714 0.0088856294
2.308714 0.0088688459
2.309714 0.008851857999999999
2.310714 0.0088346678
2.311714 0.008817276800000001
2.312714 0.0087996872
2.313714 0.0087819004
2.314714 0.008763919299999999
2.315714 0.0087457447
2.316714 0.0087273787
2.317714 0.0087088229
2.318714 0.0086900793
2.319714 0.008671150099999999
2.320714 0.0086520369
2.321714 0.0086327411
2.322714 0.0086132648
2.323714 0.0085936095
2.324714 0.008573777400000001
2.325714 0.0085537707
2.326714 0.008533590899999999
2.327714 0.00851324
2.328714 0.0084927204
2.329714 0.008472033399999999
2.330714 0.0084511819
2.331714 0.0084301675
2.332714 0.008408993
2.333714 0.0083876599
2.334714 0.008366170400000001
2.335714 0.0083445266
2.336714 0.0083227307
2.337714 0.008300785
2.338714 0.008278691500000001
2.339714 0.0082564518
2.340714 0.0082340681
2.341714 0.008211542399999999
2.342714 0.0081888771
2.343714 0.0081660735
2.344714 0.0081431332
2.345714 0.0081200582
2.346714 0.0080968501
2.347714 0.008073511
2.348714 0.0080500424
2.349714 0.0080264464
2.350714 0.008002723900000001
2.351714 0.007978877
2.352714 0.0079549071
2.353714 0.0079308156
2.354714 0.0079066049
2.355714 0.0078822755
2.356714 0.007857829799999999
2.357714 0.0078332698
2.358714 0.007808597
2.359714 0.007783812899999999
2.360714 0.0077589197
2.361714 0.0077339188
2.362714 0.0077088123
2.363714 0.0076836019
2.364714 0.0076582903
2.365714 0.0076328783
2.366714 0.0076073688
2.367714 0.0075817632
2.368714 0.0075560645
2.369714 0.0075302734
2.370714 0.007504392899999999
2.371714 0.0074784242
2.372714 0.0074523698
2.373714 0.0074262309
2.374714 0.0074000090999999995
2.375714 0.0073737072
2.376714 0.0073473259999999995
2.377714 0.0073208677
2.378714 0.007294333000000001
2.379714 0.007267724099999999
2.380714 0.0072410425
2.381714 0.0072142895
2.382714 0.0071874667
2.383714 0.0071605748
2.384714 0.0071336159
2.385714 0.007106590800000001
2.386714 0.0070795009
2.387714 0.0070523471
2.388714 0.0070251313
2.389714 0.0069978545
2.390714 0.006970518699999999
2.391714 0.0069431248000000004
2.392714 0.006915674
2.393714 0.006888168
2.394714 0.0068606081
2.395714 0.0068329966
2.396714 0.0068053341
2.397714 0.0067776229
2.398714 0.0067498644
2.399714 0.0067220608000000005
2.400714 0.0066942135
2.401714 0.0066663248
2.402714 0.006638396
2.403714 0.0066104287
2.404714 0.006582425
2.405714 0.0065543863
2.406714 0.0065263149999999995
2.407714 0.0064982116000000005
2.408714 0.0064700784
2.409714 0.0064419168
2.410714 0.006413728299999999
2.411714 0.006385514300000001
2.412714 0.006357276299999999
2.413714 0.006329015699999999
2.414714 0.0063007333999999995
2.415714 0.0062724306
2.416714 0.006244108200000001
2.417714 0.006215767600000001
2.418714 0.006187409599999999
2.419714 0.0061590355
2.420714 0.006130646199999999
2.421714 0.0061022431
2.422714 0.0060738268
2.423714 0.0060453985
2.424714 0.0060169594
2.425714 0.00598851
2.426714 0.0059600519
2.427714 0.0059315862
2.428714 0.0059031139
2.429714 0.0058746366
2.430714 0.0058461552
2.431714 0.0058176713
2.432714 0.0057891859
2.433714 0.0057607008999999995
2.434714 0.0057322173
2.435714 0.0057037367
2.436714 0.0056752604
2.437714 0.0056467899
2.438714 0.0056183268
2.439714 0.0055898723
2.440714 0.0055614277
2.441714 0.0055329943
2.442714 0.0055045737
2.443714 0.0054761669
2.444714 0.005447775
2.445714 0.0054193992
2.446714 0.0053910404
2.447714 0.0053626998000000006
2.448714 0.0053343780999999995
2.449714 0.0053060765000000005
2.450714 0.0052777956
2.451714 0.0052495360999999996
2.452714 0.0052212989
2.453714 0.0051930844999999995
2.454714 0.0051648942
2.455714 0.0051367282
2.456714 0.0051085877
2.457714 0.0050804733999999995
2.458714 0.005052386000000001
2.459714 0.0050243263
2.460714 0.0049962949999999996
2.461714 0.0049682931
2.462714 0.0049403217
2.463714 0.0049123817
2.464714 0.0048844744
2.465714 0.0048566006
2.466714 0.0048287613
2.467714 0.0048009577
2.468714 0.0047731912000000005
2.469714 0.0047454625
2.470714 0.0047177731
2.471714 0.0046901241
2.472714 0.004662516199999999
2.473714 0.0046349508999999995
2.474714 0.0046074292
2.475714 0.0045799519
2.476714 0.0045525201
2.477714 0.0045251349
2.478714 0.0044977969
2.479714 0.004470506999999999
2.480714 0.0044432654
2.481714 0.0044160734
2.482714 0.0043889311
2.483714 0.0043618395
2.484714 0.0043347987
2.485714 0.0043078093
2.486714 0.0042808719
2.487714 0.0042539868
2.488714 0.0042271541999999995
2.489714 0.0042003747000000004
2.490714 0.004173649
2.491714 0.0041469772
2.492714 0.0041203598999999995
2.493714 0.0040937974999999995
2.494714 0.0040672905
2.495714 0.0040408395
2.496714 0.0040144456
2.497714 0.0039881088
2.498714 0.0039618302
2.499714 0.0039356109
2.500714 0.0039094513
2.501714 0.0038833525000000002
2.502714 0.0038573150999999996
2.503714 0.0038313399000000003
2.504714 0.0038054284
2.505714 0.0037795809
2.506714 0.0037537986000000002
2.507714 0.0037280824000000003
2.508714 0.0037024329
2.509714 0.003676851
2.510714 0.0036513375
2.511714 0.0036258927
2.512714 0.0036005178
2.513714 0.0035752131
2.514714 0.003549979
2.515714 0.0035248157999999996
2.516714 0.0034997243
2.517714 0.0034747045
2.518714 0.0034497571
2.519714 0.0034248817
2.520714 0.0034000790000000003
2.521714 0.0033753490999999997
2.522714 0.0033506919999999997
2.523714 0.003326108
2.524714 0.0033015971
2.525714 0.0032771597
2.526714 0.0032527958000000004
2.527714 0.0032285057000000002
2.528714 0.0032042899000000002
2.529714 0.0031801482999999995
2.530714 0.0031560812
2.531714 0.0031320895
2.532714 0.003108173
2.533714 0.0030843326
2.534714 0.0030605686
2.535714 0.0030368818
2.536714 0.0030132724
2.537714 0.0029897412
2.538714 0.0029662888
2.539714 0.0029429156999999997
2.540714 0.0029196224
2.541714 0.0028964095999999997
2.542714 0.0028732778
2.543714 0.0028502274
2.544714 0.002827259
2.545714 0.0028043731
2.546714 0.0027815699
2.547714 0.0027588496
2.548714 0.0027362126000000002
2.549714 0.0027136592
2.550714 0.0026911894
2.551714 0.0026688034
2.552714 0.0026465015
2.553714 0.0026242835
2.554714 0.0026021495
2.555714 0.0025800995
2.556714 0.0025581334000000003
2.557714 0.0025362513
2.558714 0.0025144533
2.559714 0.0024927393
2.560714 0.0024711093
2.561714 0.0024495635
2.562714 0.0024281022
2.563714 0.0024067253
2.564714 0.0023854328999999997
2.565714 0.0023642253
2.566714 0.0023431028
2.567714 0.0023220658
2.568714 0.0023011145
2.569714 0.0022802493000000004
2.570714 0.0022594704
2.571714 0.0022387783
2.572714 0.0022181735
2.573714 0.0021976561999999997
2.574714 0.0021772268000000003
2.575714 0.0021568858
2.576714 0.0021366333
2.577714 0.0021164697
2.578714 0.0020963949
2.579714 0.0020764095
2.580714 0.0020565134
2.581714 0.0020367068
2.582714 0.0020169897
2.583714 0.0019973621
2.584714 0.0019778237
2.585714 0.0019583747
2.586714 0.0019390149
2.587714 0.001919744
2.588714 0.0019005617999999999
2.589714 0.0018814682
2.590714 0.0018624629000000001
2.591714 0.0018435457999999999
2.592714 0.0018247167
2.593714 0.0018059753000000001
2.594714 0.0017873215
2.595714 0.0017687555
2.596714 0.0017502769
2.597714 0.0017318858
2.598714 0.0017135822
2.599714 0.0016953661999999999
2.600714 0.0016772376
2.601714 0.0016591967999999998
2.602714 0.0016412439
2.603714 0.0016233793000000002
2.604714 0.0016056028
2.605714 0.0015879149999999999
2.606714 0.0015703159
2.607714 0.0015528059999999999
2.608714 0.0015353851000000003
2.609714 0.0015180538
2.610714 0.0015008121
2.611714 0.0014836603
2.612714 0.0014665983
2.613714 0.0014496263
2.614714 0.0014327443
2.615714 0.0014159523
2.616714 0.0013992501
2.617714 0.0013826379
2.618714 0.0013661151999999998
2.619714 0.001349682
2.620714 0.0013333382
2.621714 0.0013170832
2.622714 0.0013009169
2.623714 0.0012848391
2.624714 0.0012688493
2.625714 0.0012529474999999999
2.626714 0.0012371330999999999
2.627714 0.0012214059
2.628714 0.0012057658
2.629714 0.0011902123
2.630714 0.0011747455
2.631714 0.0011593648999999998
2.632714 0.0011440706
2.633714 0.0011288624
2.634714 0.0011137402
2.635714 0.001098704
2.636714 0.0010837537
2.637714 0.0010688894
2.638714 0.001054111
2.639714 0.0010394187
2.640714 0.0010248123
2.641714 0.0010102919
2.642714 0.00099585768
2.643714 0.00098150949
2.644714 0.00096724734
2.645714 0.0009530712299999999
2.646714 0.00093898107
2.647714 0.00092497685
2.648714 0.00091105831
2.649714 0.00089722535
2.650714 0.00088347779
2.651714 0.00086981545
2.652714 0.0008562380599999999
2.653714 0.0008427452500000001
2.654714 0.00082933684
2.655714 0.00081601247
2.656714 0.00080277177
2.657714 0.00078961448
2.658714 0.00077654022
2.659714 0.0007635486299999999
2.660714 0.00075063949
2.661714 0.0007378124799999999
2.662714 0.00072506732
2.663714 0.00071240379
2.664714 0.0006998217
2.665714 0.00068732083
2.666714 0.000674901
2.667714 0.0006625621200000001
2.668714 0.00065030404
2.669714 0.00063812672
2.670714 0.0006260300800000001
2.671714 0.0006140140599999999
2.672714 0.00060207863
2.673714 0.00059022373
2.674714 0.00057844932
2.675714 0.00056675535
2.676714 0.0005551417400000001
2.677714 0.00054360844
2.678714 0.0005321553099999999
2.679714 0.0005207822099999999
2.680714 0.0005094889699999999
2.681714 0.00049827536
2.682714 0.00048714114000000005
2.683714 0.00047608605
2.684714 0.00046510982
2.685714 0.00045421207
2.686714 0.0004433924
2.687714 0.00043265049
2.688714 0.00042198594000000003
2.689714 0.00041139829000000003
2.690714 0.00040088712000000006
2.691714 0.00039045207999999996
2.692714 0.00038009268
2.693714 0.00036980855000000003
2.694714 0.00035959929
2.695714 0.00034946456
2.696714 0.00033940399999999996
2.697714 0.00032941730000000003
2.698714 0.00031950417
2.699714 0.00030966437
2.700714 0.00029989769
2.701714 0.00029020391
2.702714 0.00028058289
2.703714 0.00027103447
2.704714 0.00026155851000000003
2.705714 0.00025215493
2.706714 0.00024282362999999998
2.707714 0.00023356449
2.708714 0.00022437744
2.709714 0.00021526234000000002
2.710714 0.00020621912
2.711714 0.00019724762
2.712714 0.0001883477
2.713714 0.00017951918
2.714714 0.00017076186000000002
2.715714 0.0001620755
2.716714 0.00015345985
2.717714 0.00014491461
2.718714 0.00013643948
2.719714 0.00012803412
2.720714 0.00011969815
2.721714 0.00011143121
2.722714 0.0001032329
2.723714 9.5102814e-05
2.724714 8.7040553e-05
2.725714 7.9045708e-05
2.726714 7.1117881e-05
2.727714 6.3256687e-05
2.728714 5.5461754000000006e-05
2.729714 4.7732725999999996e-05
2.730714 4.0069267e-05
2.731714 3.2471067e-05
2.732714 2.4937842000000002e-05
2.733714 1.7469326e-05
2.734714 1.0065278e-05
2.735714 2.7254826e-06
2.736714 -4.5502613e-06
2.737714 -1.1762136e-05
2.738714 -1.8910313e-05
2.739714 -2.5994955999999997e-05
2.740714 -3.3016227000000005e-05
2.741714 -3.9974287e-05
2.742714 -4.6869309e-05
2.743714 -5.3701467e-05
2.744714 -6.0470961000000004e-05
2.745714 -6.7177996e-05
2.746714 -7.382280400000001e-05
2.747714 -8.0405641e-05
2.748714 -8.692678599999999e-05
2.749714 -9.3386546e-05
2.750714 -9.9785245e-05
2.751714 -0.00010612322
2.752714 -0.00011240085000000001
2.753714 -0.00011861849
2.754714 -0.00012477657
2.755714 -0.00013087547000000002
2.756714 -0.00013691561
2.757714 -0.00014289737
2.758714 -0.00014882119
2.759714 -0.00015468743
2.760714 -0.00016049648000000002
2.761714 -0.00016624871
2.762714 -0.00017194443
2.763714 -0.00017758398
2.764714 -0.00018316763
2.765714 -0.00018869566
2.766714 -0.0001941683
2.767714 -0.00019958577000000002
2.768714 -0.00020494826
2.769714 -0.00021025596
2.770714 -0.00021550902
2.771714 -0.00022070760000000001
2.772714 -0.00022585182
2.773714 -0.00023094183000000001
2.774714 -0.00023597777
2.775714 -0.0002409598
2.776714 -0.00024588808
2.777714 -0.00025076279
2.778714 -0.00025558411
2.779714 -0.00026035229
2.780714 -0.00026506756999999996
2.781714 -0.00026973021
2.782714 -0.00027434053000000003
2.783714 -0.00027889887
2.784714 -0.00028340555
2.785714 -0.00028786096
2.786714 -0.00029226551
2.787714 -0.0002966196
2.788714 -0.00030092365000000004
2.789714 -0.00030517808
2.790714 -0.00030938331
2.791714 -0.00031353979000000004
2.792714 -0.00031764791
2.793714 -0.00032170808
2.794714 -0.00032572068
2.795714 -0.00032968605
2.796714 -0.00033360457
2.797714 -0.00033747649
2.798714 -0.00034130214
2.799714 -0.00034508175
2.800714 -0.00034881555
2.801714 -0.00035250371
2.802714 -0.00035614644000000003
2.803714 -0.00035974388
2.804714 -0.00036329616
2.805714 -0.00036680341999999997
2.806714 -0.00037026578
2.807714 -0.00037368336
2.808714 -0.00037705629
2.809714 -0.0003803847
2.810714 -0.0003836687
2.811714 -0.0003869085
2.812714 -0.00039010429
2.813714 -0.00039325623000000003
2.814714 -0.00039636461
2.815714 -0.00039942965
2.816714 -0.00040245162999999994
2.817714 -0.00040543086
2.818714 -0.00040836771
2.819714 -0.00041126254000000003
2.820714 -0.00041411572
2.821714 -0.00041692761000000004
2.822714 -0.00041969865000000004
2.823714 -0.00042242923
2.824714 -0.00042511974
2.825714 -0.00042777056
2.826714 -0.00043038212
2.827714 -0.00043295476999999995
2.828714 -0.00043548885
2.829714 -0.00043798468000000003
2.830714 -0.00044044263999999997
2.831714 -0.00044286294
2.832714 -0.00044524585999999996
2.833714 -0.00044759163
2.834714 -0.00044990043000000006
2.835714 -0.00045217243
2.836714 -0.00045440784
2.837714 -0.00045660677000000004
2.838714 -0.00045876935999999996
2.839714 -0.00046089572
2.840714 -0.00046298601
2.841714 -0.00046504028
2.842714 -0.00046705872999999997
2.843714 -0.00046904141999999996
2.844714 -0.00047098855999999997
2.845714 -0.00047290031999999997
2.846714 -0.00047477692999999997
2.847714 -0.00047661856
2.848714 -0.00047842545
2.849714 -0.00048019788000000003
2.850714 -0.00048193614999999997
2.851714 -0.00048364059
2.852714 -0.00048531156000000003
2.853714 -0.00048694938000000003
2.854714 -0.00048855445
2.855714 -0.0004901271
2.856714 -0.00049166774
2.857714 -0.00049317678
2.858714 -0.00049465457
2.859714 -0.00049610148
2.860714 -0.00049751784
2.861714 -0.000498904
2.862714 -0.00050026024
2.863714 -0.00050158683
2.864714 -0.00050288404
2.865714 -0.00050415206
2.866714 -0.00050539111
2.867714 -0.00050660133
2.868714 -0.00050778285
2.869714 -0.00050893577
2.870714 -0.0005100601799999999
2.871714 -0.00051115617
2.872714 -0.00051222382
2.873714 -0.00051326319
2.874714 -0.00051427432
2.875714 -0.0005152573099999999
2.876714 -0.00051621219
2.877714 -0.00051713905
2.878714 -0.00051803809
2.879714 -0.00051890938
2.880714 -0.00051975312
2.881714 -0.00052056948
2.882714 -0.0005213587400000001
2.883714 -0.00052212113
2.884714 -0.0005228569100000001
2.885714 -0.00052356645
2.886714 -0.00052425007
2.887714 -0.00052490809
2.888714 -0.00052554092
2.889714 -0.0005261489200000001
2.890714 -0.00052673249
2.891714 -0.0005272920099999999
2.892714 -0.00052782789
2.893714 -0.00052834043
2.894714 -0.00052883001
2.895714 -0.00052929695
2.896714 -0.0005297415600000001
2.897714 -0.00053016406
2.898714 -0.00053056469
2.899714 -0.00053094368
2.900714 -0.00053130116
2.901714 -0.00053163726
2.902714 -0.0005319520799999999
2.903714 -0.00053224571
2.904714 -0.00053251824
2.905714 -0.0005327696300000001
2.906714 -0.00053299996
2.907714 -0.00053320919
2.908714 -0.00053339736
2.909714 -0.00053356453
2.910714 -0.0005337106800000001
2.911714 -0.00053383583
2.912714 -0.00053394006
2.913714 -0.00053402346
2.914714 -0.00053408617
2.915714 -0.00053412828
2.916714 -0.00053414997
2.917714 -0.00053415147
2.918714 -0.0005341330100000001
2.919714 -0.0005340948100000001
2.920714 -0.00053403714
2.921714 -0.00053396034
2.922714 -0.0005338647
2.923714 -0.00053375056
2.924714 -0.00053361828
2.925714 -0.0005334681600000001
2.926714 -0.00053330054
2.927714 -0.00053311574
2.928714 -0.00053291405
2.929714 -0.00053269578
2.930714 -0.00053246117
2.931714 -0.00053221047
2.932714 -0.0005319439
2.933714 -0.00053166164
2.934714 -0.00053136382
2.935714 -0.00053105055
2.936714 -0.00053072195
2.937714 -0.0005303781100000001
2.938714 -0.00053001909
2.939714 -0.00052964492
2.940714 -0.00052925561
2.941714 -0.0005288512099999999
2.942714 -0.0005284317
2.943714 -0.00052799719
2.944714 -0.00052754767
2.945714 -0.0005270831899999999
2.946714 -0.00052660384
2.947714 -0.00052610972
2.948714 -0.0005256009
2.949714 -0.0005250775800000001
2.950714 -0.0005245398799999999
2.951714 -0.000523988
2.952714 -0.0005234222
2.953714 -0.00052284267
2.954714 -0.00052224968
2.955714 -0.00052164351
2.956714 -0.00052102441
2.957714 -0.00052039268
2.958714 -0.00051974862
2.959714 -0.00051909246
2.960714 -0.00051842453
2.961714 -0.000517745
2.962714 -0.00051705415
2.963714 -0.0005163522
2.964714 -0.0005156392900000001
2.965714 -0.0005149156100000001
2.966714 -0.00051418124
2.967714 -0.00051343627
2.968714 -0.0005126808
2.969714 -0.00051191487
2.970714 -0.00051113848
2.971714 -0.00051035158
2.972714 -0.00050955423
2.973714 -0.00050874633
2.974714 -0.00050792787
2.975714 -0.00050709878
2.976714 -0.0005062590400000001
2.977714 -0.0005054086200000001
2.978714 -0.00050454755
2.979714 -0.0005036758
2.980714 -0.0005027934100000001
2.981714 -0.00050190042
2.982714 -0.00050099698
2.983714 -0.00050008316
2.984714 -0.00049915911
2.985714 -0.00049822506
2.986714 -0.0004972811899999999
2.987714 -0.00049632772
2.988714 -0.00049536493
2.989714 -0.0004943930900000001
2.990714 -0.00049341247
2.991714 -0.0004924234
2.992714 -0.00049142614
2.993714 -0.0004904210100000001
2.994714 -0.00048940828
2.995714 -0.00048838824
2.996714 -0.00048736110000000005
2.997714 -0.00048632714000000003
2.998714 -0.0004852865
2.999714 -0.0004842394
3.000714 -0.00048318593
3.001714 -0.00048212623
3.002714 -0.00048106034999999996
3.003714 -0.00047998833
3.004714 -0.00047891021
3.005714 -0.00047782596
3.006714 -0.00047673557
3.007714 -0.00047563899
3.008714 -0.00047453614
3.009714 -0.00047342701
3.010714 -0.00047231147
3.011714 -0.00047118951
3.012714 -0.00047006106
3.013714 -0.00046892604999999995
3.014714 -0.0004677845
3.015714 -0.00046663636
3.016714 -0.00046548166
3.017714 -0.00046432045999999995
3.018714 -0.00046315281000000006
3.019714 -0.00046197879
3.020714 -0.00046079848999999994
3.021714 -0.0004596121
3.022714 -0.00045841975
3.023714 -0.00045722159
3.024714 -0.00045601781999999994
3.025714 -0.00045480860999999996
3.026714 -0.00045359416
3.027714 -0.00045237466
3.028714 -0.0004511503
3.029714 -0.00044992125
3.030714 -0.00044868770999999995
3.031714 -0.00044744979
3.032714 -0.00044620765
3.033714 -0.00044496137
3.034714 -0.00044371109000000003
3.035714 -0.00044245684999999994
3.036714 -0.0004411987
3.037714 -0.00043993668
3.038714 -0.0004386708
3.039714 -0.00043740106000000005
3.040714 -0.00043612745
3.041714 -0.00043484993000000003
3.042714 -0.00043356848999999995
3.043714 -0.00043228315
3.044714 -0.00043099385000000003
3.045714 -0.00042970059
3.046714 -0.00042840334
3.047714 -0.00042710212
3.048714 -0.000425797
3.049714 -0.00042448796000000004
3.050714 -0.00042317511
3.051714 -0.00042185852000000003
3.052714 -0.00042053829999999997
3.053714 -0.00041921452999999994
3.054714 -0.00041788735
3.055714 -0.00041655694000000004
3.056714 -0.00041522344
3.057714 -0.00041388698
3.058714 -0.00041254780000000003
3.059714 -0.00041120597
3.060714 -0.0004098617
3.061714 -0.00040851514
3.062714 -0.00040716641
3.063714 -0.00040581563
3.064714 -0.00040446289
3.065714 -0.00040310829
3.066714 -0.00040175187
3.067714 -0.00040039363
3.068714 -0.00039903362
3.069714 -0.00039767183000000004
3.070714 -0.00039630826999999995
3.071714 -0.00039494284
3.072714 -0.00039357551
3.073714 -0.00039220617999999996
3.074714 -0.00039083479
3.075714 -0.00038946123
3.076714 -0.00038808544
3.077714 -0.00038670732
3.078714 -0.0003853268
3.079714 -0.00038394381999999996
3.080714 -0.00038255835000000003
3.081714 -0.00038117032
3.082714 -0.00037977972999999997
3.083714 -0.00037838658
3.084714 -0.00037699094
3.085714 -0.00037559284
3.086714 -0.00037419236
3.087714 -0.00037278958
3.088714 -0.00037138461
3.089714 -0.0003699776
3.090714 -0.00036856865999999996
3.091714 -0.00036715795999999997
3.092714 -0.00036574565
3.093714 -0.00036433189
3.094714 -0.00036291681
3.095714 -0.00036150057
3.096714 -0.0003600833
3.097714 -0.00035866512
3.098714 -0.00035724613
3.099714 -0.00035582643
3.100714 -0.0003544061
3.101714 -0.00035298517
3.102714 -0.00035156369999999996
3.103714 -0.00035014168
3.104714 -0.00034871909999999997
3.105714 -0.00034729594
3.106714 -0.00034587216999999997
3.107714 -0.00034444774
3.108714 -0.00034302259000000004
3.109714 -0.00034159664
3.110714 -0.00034016985
3.111714 -0.00033874212
3.112714 -0.00033731342
3.113714 -0.00033588367
3.114714 -0.00033445283
3.115714 -0.00033302084999999997
3.116714 -0.00033158772
3.117714 -0.00033015342
3.118714 -0.00032871794
3.119714 -0.0003272813
3.120714 -0.00032584355
3.121714 -0.00032440471
3.122714 -0.0003229648
3.123714 -0.00032152391
3.124714 -0.00032008206
3.125714 -0.00031863934999999997
3.126714 -0.00031719585
3.127714 -0.00031575159
3.128714 -0.00031430666
3.129714 -0.00031286108
3.130714 -0.00031141492
3.131714 -0.00030996821
3.132714 -0.00030852098
3.133714 -0.00030707324
3.134714 -0.00030562499
3.135714 -0.00030417622999999997
3.136714 -0.00030272693
3.137714 -0.00030127708000000003
3.138714 -0.00029982664
3.139714 -0.00029837556
3.140714 -0.00029692383
3.141714 -0.00029547138999999996
3.142714 -0.00029401817
3.143714 -0.00029256419
3.144714 -0.00029110936
3.145714 -0.00028965369
3.146714 -0.00028819716
3.147714 -0.00028673976
3.148714 -0.0002852815
3.149714 -0.0002838224
3.150714 -0.00028236248
3.151714 -0.00028090178
3.152714 -0.00027944035999999997
3.153714 -0.00027797828
3.154714 -0.00027651558
3.155714 -0.00027505234
3.156714 -0.00027358865
3.157714 -0.00027212457
3.158714 -0.00027066014
3.159714 -0.00026919545
3.160714 -0.00026773052
3.161714 -0.00026626541999999996
3.162714 -0.00026480016
3.163714 -0.00026333475000000004
3.164714 -0.0002618692
3.165714 -0.00026040348
3.166714 -0.00025893758
3.167714 -0.00025747142
3.168714 -0.00025600498
3.169714 -0.00025453817
3.170714 -0.00025307089999999997
3.171714 -0.00025160309
3.172714 -0.00025013467000000003
3.173714 -0.00024866551
3.174714 -0.00024719554
3.175714 -0.00024572466
3.176714 -0.00024425281
3.177714 -0.0002427799
3.178714 -0.00024130588
3.179714 -0.00023983071
3.180714 -0.00023835434999999999
3.181714 -0.00023687678000000001
3.182714 -0.00023539803
3.183714 -0.00023391813
3.184714 -0.00023243708
3.185714 -0.00023095496999999998
3.186714 -0.00022947186
3.187714 -0.00022798778999999999
3.188714 -0.00022650288000000001
3.189714 -0.00022501722
3.190714 -0.00022353088
3.191714 -0.00022204397
3.192714 -0.00022055656
3.193714 -0.00021906874000000002
3.194714 -0.00021758057999999997
3.195714 -0.00021609212
3.196714 -0.00021460344
3.197714 -0.00021311455
3.198714 -0.00021162548
3.199714 -0.00021013622999999998
3.200714 -0.00020864677
3.201714 -0.00020715709000000002
3.202714 -0.00020566711
3.203714 -0.00020417681
3.204714 -0.00020268612
3.205714 -0.00020119496
3.206714 -0.00019970324999999997
3.207714 -0.00019821092999999999
3.208714 -0.00019671791
3.209714 -0.00019522413
3.210714 -0.00019372951
3.211714 -0.00019223398000000003
3.212714 -0.00019073752
3.213714 -0.00018924007000000002
3.214714 -0.00018774163
3.215714 -0.00018624215
3.216714 -0.00018474166
3.217714 -0.00018324014
3.218714 -0.00018173763
3.219714 -0.00018023416
3.220714 -0.00017872975000000001
3.221714 -0.00017722446
3.222714 -0.00017571831
3.223714 -0.00017421137
3.224714 -0.00017270365
3.225714 -0.0001711952
3.226714 -0.00016968604
3.227714 -0.00016817618
3.228714 -0.00016666563
3.229714 -0.00016515438
3.230714 -0.0001636424
3.231714 -0.00016212966999999998
3.232714 -0.00016061614
3.233714 -0.00015910173999999998
3.234714 -0.0001575864
3.235714 -0.00015607004
3.236714 -0.00015455259
3.237714 -0.00015303397
3.238714 -0.00015151406
3.239714 -0.00014999282
3.240714 -0.00014847014
3.241714 -0.00014694597
3.242714 -0.00014542024
3.243714 -0.00014389293
3.244714 -0.000142364
3.245714 -0.00014083344
3.246714 -0.00013930126
3.247714 -0.00013776748
3.248714 -0.00013623218
3.249714 -0.00013469539
3.250714 -0.00013315721000000001
3.251714 -0.00013161772000000002
3.252714 -0.00013007702
3.253714 -0.00012853524
3.254714 -0.00012699248
3.255714 -0.00012544887
3.256714 -0.00012390450000000002
3.257714 -0.00012235948
3.258714 -0.00012081389999999999
3.259714 -0.00011926784
3.260714 -0.00011772135999999999
3.261714 -0.0001161745
3.262714 -0.00011462727999999999
3.263714 -0.00011307969
3.264714 -0.00011153171
3.265714 -0.00010998328
3.266714 -0.00010843435
3.267714 -0.0001068848
3.268714 -0.00010533452999999999
3.269714 -0.00010378342000000001
3.270714 -0.00010223132
3.271714 -0.00010067811000000001
3.272714 -9.9123622e-05
3.273714 -9.756772699999999e-05
3.274714 -9.601028500000001e-05
3.275714 -9.4451161e-05
3.276714 -9.2890247e-05
3.277714 -9.1327439e-05
3.278714 -8.9762665e-05
3.279714 -8.8195867e-05
3.280714 -8.662701099999999e-05
3.281714 -8.505609199999999e-05
3.282714 -8.3483127e-05
3.283714 -8.1908155e-05
3.284714 -8.033123900000001e-05
3.285714 -7.8752464e-05
3.286714 -7.7171921e-05
3.287714 -7.558973e-05
3.288714 -7.400601e-05
3.289714 -7.2420886e-05
3.290714 -7.0834494e-05
3.291714 -6.9246954e-05
3.292714 -6.7658391e-05
3.293714 -6.6068907e-05
3.294714 -6.4478604e-05
3.295714 -6.2887551e-05
3.296714 -6.129581600000001e-05
3.297714 -5.9703433e-05
3.298714 -5.8110413e-05
3.299714 -5.6516756999999996e-05
3.300714 -5.4922435e-05
3.301714 -5.3327398e-05
3.302714 -5.1731586999999996e-05
3.303714 -5.0134923e-05
3.304714 -4.8537316e-05
3.305714 -4.6938669e-05
3.306714 -4.5338882000000005e-05
3.307714 -4.3737856e-05
3.308714 -4.2135494e-05
3.309714 -4.0531708e-05
3.310714 -3.8926422e-05
3.311714 -3.7319575e-05
3.312714 -3.5711125e-05
3.313714 -3.4101049e-05
3.314714 -3.2489342e-05
3.315714 -3.0876024e-05
3.316714 -2.9261132999999997e-05
3.317714 -2.7644731e-05
3.318714 -2.6026893e-05
3.319714 -2.4407714e-05
3.320714 -2.2787299999999998e-05
3.321714 -2.1165766e-05
3.322714 -1.9543232e-05
3.323714 -1.791982e-05
3.324714 -1.6295647999999998e-05
3.325714 -1.4670829000000001e-05
3.326714 -1.3045461e-05
3.327714 -1.1419631e-05
3.328714 -9.793407e-06
3.329714 -8.1668375e-06
3.330714 -6.539948299999999e-06
3.331714 -4.9127436e-06
3.332714 -3.2852038999999997e-06
3.333714 -1.657288e-06
3.334714 -2.89332e-08
3.335714 1.5999415e-06
3.336714 3.2294327e-06
3.337714 4.8596501e-06
3.338714 6.4907105e-06
3.339714 8.1227363e-06
3.340714 9.7558477e-06
3.341714 1.139016e-05
3.342714 1.3025779e-05
3.343714 1.4662797e-05
3.344714 1.6301287e-05
3.345714 1.7941302000000003e-05
3.346714 1.9582872e-05
3.347714 2.1225999e-05
3.348714 2.2870659999999998e-05
3.349714 2.4516801999999998e-05
3.350714 2.6164352000000002e-05
3.351714 2.7813206000000003e-05
3.352714 2.9463240000000002e-05
3.353714 3.1114311000000005e-05
3.354714 3.276626e-05
3.355714 3.4418917e-05
3.356714 3.6072106e-05
3.357714 3.772565e-05
3.358714 3.9379374999999996e-05
3.359714 4.1033115e-05
3.360714 4.2686719e-05
3.361714 4.4340052e-05
3.362714 4.5992998999999995e-05
3.363714 4.7645474e-05
3.364714 4.9297415e-05
3.365714 5.094879e-05
3.366714 5.2599597e-05
3.367714 5.4249858e-05
3.368714 5.5899625000000004e-05
3.369714 5.7548970999999995e-05
3.370714 5.9197993000000006e-05
3.371714 6.0846809999999996e-05
3.372714 6.2495553e-05
3.373714 6.414435899999999e-05
3.374714 6.579337000000001e-05
3.375714 6.7442721e-05
3.376714 6.9092556e-05
3.377714 7.074298799999999e-05
3.378714 7.239413e-05
3.379714 7.4046062e-05
3.380714 7.5698847e-05
3.381714 7.7352519e-05
3.382714 7.9007077e-05
3.383714 8.0662505e-05
3.384714 8.231874600000001e-05
3.385714 8.3975715e-05
3.386714 8.5633297e-05
3.387714 8.7291363e-05
3.388714 8.8949758e-05
3.389714 9.0608307e-05
3.390714 9.2266828e-05
3.391714 9.3925127e-05
3.392714 9.5583016e-05
3.393714 9.7240297e-05
3.394714 9.8896794e-05
3.395714 0.00010055232
3.396714 0.00010220675
3.397714 0.00010385994000000001
3.398714 0.00010551178
3.399714 0.00010716217999999999
3.400714 0.0001088111
3.401714 0.00011045852
3.402714 0.00011210442
3.403714 0.00011374883
3.404714 0.00011539181000000001
3.405714 0.00011703341
3.406714 0.00011867373
3.407714 0.00012031287000000002
3.408714 0.00012195092
3.409714 0.00012358797
3.410714 0.00012522415
3.411714 0.00012685954
3.412714 0.00012849421999999998
3.413714 0.00013012825
3.414714 0.00013176168
3.415714 0.00013339454
3.416714 0.00013502682
3.417714 0.00013665849
3.418714 0.0001382895
3.419714 0.00013991976
3.420714 0.00014154916
3.421714 0.0001431776
3.422714 0.00014480491
3.423714 0.00014643094
3.424714 0.00014805552
3.425714 0.00014967846000000002
3.426714 0.00015129961
3.427714 0.00015291877
3.428714 0.00015453579
3.429714 0.00015615052
3.430714 0.00015776282
3.431714 0.00015937256
3.432714 0.00016097969
3.433714 0.0001625841
3.434714 0.00016418579
3.435714 0.00016578473000000002
3.436714 0.00016738094
3.437714 0.00016897445
3.438714 0.00017056534
3.439714 0.00017215367
3.440714 0.00017373955
3.441714 0.00017532308
3.442714 0.00017690437
3.443714 0.00017848354
3.444714 0.00018006068
3.445714 0.00018163589
3.446714 0.00018320926
3.447714 0.00018478084
3.448714 0.00018635069
3.449714 0.00018791881
3.450714 0.00018948519
3.451714 0.00019104980000000002
3.452714 0.00019261254
3.453714 0.00019417332
3.454714 0.00019573204
3.455714 0.0001972885
3.456714 0.00019884255000000002
3.457714 0.00020039402
3.458714 0.00020194266
3.459714 0.00020348828
3.460714 0.00020503064
3.461714 0.00020656955
3.462714 0.0002081048
3.463714 0.00020963621
3.464714 0.00021116357000000002
3.465714 0.00021268675000000003
3.466714 0.00021420562000000002
3.467714 0.00021572009000000002
3.468714 0.00021723007999999998
3.469714 0.00021873556999999998
3.470714 0.00022023653
3.471714 0.00022173298999999999
3.472714 0.00022322499
3.473714 0.00022471261
3.474714 0.00022619595000000002
3.475714 0.00022767513
3.476714 0.00022915023999999998
3.477714 0.00023062144000000003
3.478714 0.00023208883999999998
3.479714 0.00023355256
3.480714 0.0002350127
3.481714 0.00023646939999999998
3.482714 0.00023792270000000003
3.483714 0.00023937266
3.484714 0.00024081930000000002
3.485714 0.00024226260000000002
3.486714 0.00024370254
3.487714 0.00024513906
3.488714 0.00024657206
3.489714 0.0002480014
3.490714 0.00024942692000000003
3.491714 0.00025084845999999997
3.492714 0.00025226584
3.493714 0.00025367883
3.494714 0.00025508721
3.495714 0.00025649076
3.496714 0.00025788927000000003
3.497714 0.00025928252
3.498714 0.00026067032000000003
3.499714 0.00026205248
3.500714 0.00026342884
3.501714 0.00026479927000000003
3.502714 0.00026616365
3.503714 0.00026752191
3.504714 0.00026887399
3.505714 0.00027021986
3.506714 0.00027155952
3.507714 0.00027289302
3.508714 0.00027422041
3.509714 0.00027554174
3.510714 0.00027685712000000004
3.511714 0.00027816664
3.512714 0.00027947037
3.513714 0.00028076844999999997
3.514714 0.00028206096
3.515714 0.00028334798
3.516714 0.0002846296
3.517714 0.00028590584000000004
3.518714 0.00028717675000000003
3.519714 0.00028844233
3.520714 0.00028970258
3.521714 0.00029095743
3.522714 0.0002922068
3.523714 0.0002934506
3.524714 0.0002946887
3.525714 0.00029592095
3.526714 0.00029714718
3.527714 0.00029836722
3.528714 0.00029958087
3.529714 0.00030078795
3.530714 0.00030198826
3.531714 0.0003031816
3.532714 0.00030436784
3.533714 0.00030554677
3.534714 0.00030671827
3.535714 0.00030788221
3.536714 0.0003090385
3.537714 0.00031018707999999997
3.538714 0.00031132788000000003
3.539714 0.00031246091
3.540714 0.00031358617999999996
3.541714 0.00031470372
3.542714 0.0003158136
3.543714 0.00031691588000000003
3.544714 0.00031801067
3.545714 0.00031909806
3.546714 0.00032017813
3.547714 0.00032125101
3.548714 0.00032231678
3.549714 0.00032337554999999996
3.550714 0.00032442736
3.551714 0.00032547224999999997
3.552714 0.00032651028
3.553714 0.00032754142
3.554714 0.00032856567000000004
3.555714 0.00032958294
3.556714 0.00033059315999999997
3.557714 0.00033159622
3.558714 0.00033259198
3.559714 0.00033358028
3.560714 0.00033456095
3.561714 0.00033553376
3.562714 0.00033649853
3.563714 0.00033745503
3.564714 0.00033840306
3.565714 0.00033934241
3.566714 0.00034027289
3.567714 0.00034119432
3.568714 0.00034210655
3.569714 0.00034300942
3.570714 0.00034390287
3.571714 0.00034478678
3.572714 0.00034566115
3.573714 0.00034652594
3.574714 0.00034738118
3.575714 0.00034822692
3.576714 0.00034906324999999997
3.577714 0.00034989025
3.578714 0.00035070805
3.579714 0.00035151676999999997
3.580714 0.00035231658
3.581714 0.00035310759
3.582714 0.00035388997999999996
3.583714 0.00035466387
3.584714 0.00035542939
3.585714 0.00035618663999999997
3.586714 0.0003569357
3.587714 0.00035767662
3.588714 0.00035840944
3.589714 0.00035913416999999997
3.590714 0.00035985076
3.591714 0.00036055915
3.592714 0.00036125921000000003
3.593714 0.00036195083
3.594714 0.00036263389
3.595714 0.00036330816
3.596714 0.00036397348
3.597714 0.00036462964000000004
3.598714 0.00036527642
3.599714 0.00036591362
3.600714 0.00036654098
3.601714 0.00036715835
3.602714 0.00036776551
3.603714 0.00036836229
3.604714 0.00036894855
3.605714 0.00036952417
3.606714 0.00037008905999999996
3.607714 0.00037064315000000003
3.608714 0.00037118641
3.609714 0.00037171883
3.610714 0.00037224045
3.611714 0.00037275131
3.612714 0.00037325151
3.613714 0.00037374114
3.614714 0.00037422028
3.615714 0.00037468908
3.616714 0.00037514765
3.617714 0.00037559612
3.618714 0.00037603461000000003
3.619714 0.00037646323
3.620714 0.00037688208
3.621714 0.00037729121
3.622714 0.00037769071
3.623714 0.00037808059
3.624714 0.00037846085
3.625714 0.00037883146
3.626714 0.0003791924
3.627714 0.00037954355
3.628714 0.00037988484000000004
3.629714 0.00038021617000000003
3.630714 0.00038053737999999996
3.631714 0.00038084834
3.632714 0.00038114888
3.633714 0.00038143887
3.634714 0.00038171816
3.635714 0.00038198655000000004
3.636714 0.00038224398000000003
3.637714 0.00038249032
3.638714 0.00038272541999999994
3.639714 0.00038294929
3.640714 0.00038316184
3.641714 0.00038336302000000004
3.642714 0.00038355288
3.643714 0.00038373146
3.644714 0.00038389876
3.645714 0.00038405491999999995
3.646714 0.00038419998
3.647714 0.00038433409
3.648714 0.00038445733
3.649714 0.00038456988000000003
3.650714 0.00038467183
3.651714 0.00038476333
3.652714 0.00038484445
3.653714 0.00038491535
3.654714 0.00038497606
3.655714 0.00038502667
3.656714 0.00038506723
3.657714 0.00038509775000000003
3.658714 0.00038511816
3.659714 0.00038512844
3.660714 0.00038512853000000004
3.661714 0.0003851183
3.662714 0.00038509766
3.663714 0.00038506641
3.664714 0.00038502444
3.665714 0.00038497151
3.666714 0.00038490748
3.667714 0.00038483216999999996
3.668714 0.00038474536
3.669714 0.00038464691
3.670714 0.00038453668000000004
3.671714 0.00038441449
3.672714 0.00038428025
3.673714 0.00038413386
3.674714 0.00038397529
3.675714 0.00038380453999999997
3.676714 0.00038362159000000003
3.677714 0.00038342646000000003
3.678714 0.00038321928
3.679714 0.00038300013
3.680714 0.00038276912
3.681714 0.00038252646999999997
3.682714 0.00038227231
3.683714 0.00038200683
3.684714 0.00038173021
3.685714 0.00038144264999999996
3.686714 0.00038114433
3.687714 0.00038083544
3.688714 0.00038051614
3.689714 0.00038018659
3.690714 0.00037984687000000003
3.691714 0.0003794971
3.692714 0.00037913730000000003
3.693714 0.00037876753
3.694714 0.00037838777
3.695714 0.00037799796
3.696714 0.00037759805
3.697714 0.00037718794
3.698714 0.0003767675
3.699714 0.00037633657999999997
3.700714 0.00037589504999999997
3.701714 0.00037544269000000004
3.702714 0.00037497934
3.703714 0.00037450486
3.704714 0.00037401906
3.705714 0.00037352177
3.706714 0.00037301288
3.707714 0.00037249226
3.708714 0.00037195982
3.709714 0.00037141549
3.710714 0.00037085924
3.711714 0.00037029108
3.712714 0.00036971103
3.713714 0.00036911915
3.714714 0.00036851554
3.715714 0.00036790029000000003
3.716714 0.00036727356
3.717714 0.00036663548
3.718714 0.00036598622
3.719714 0.00036532595
3.720714 0.00036465485
3.721714 0.00036397307
3.722714 0.00036328079
3.723714 0.00036257815999999997
3.724714 0.0003618653
3.725714 0.00036114229
3.726714 0.00036040926
3.727714 0.00035966625
3.728714 0.0003589133
3.729714 0.00035815042
3.730714 0.0003573776
3.731714 0.00035659476999999997
3.732714 0.00035580189999999997
3.733714 0.00035499888
3.734714 0.00035418564
3.735714 0.00035336203999999997
3.736714 0.00035252801
3.737714 0.00035168343
3.738714 0.00035082818999999997
3.739714 0.00034996222
3.740714 0.00034908539
3.741714 0.0003481977
3.742714 0.00034729908000000003
3.743714 0.00034638952
3.744714 0.00034546904
3.745714 0.00034453767
3.746714 0.00034359546
3.747714 0.00034264251
3.748714 0.00034167895
3.749714 0.00034070488
3.750714 0.00033972046
3.751714 0.00033872586
3.752714 0.00033772126
3.753714 0.00033670678
3.754714 0.00033568265
3.755714 0.00033464898
3.756714 0.00033360595
3.757714 0.00033255367
3.758714 0.00033149227
3.759714 0.00033042181000000003
3.760714 0.00032934238
3.761714 0.00032825401
3.762714 0.00032715668
3.763714 0.00032605039
3.764714 0.00032493508
3.765714 0.00032381067000000004
3.766714 0.00032267708
3.767714 0.00032153416
3.768714 0.00032038181
3.769714 0.00031921991
3.770714 0.0003180483
3.771714 0.00031686684
3.772714 0.00031567541999999996
3.773714 0.00031447394
3.774714 0.00031326231
3.775714 0.00031204045
3.776714 0.00031080832999999997
3.777714 0.00030956594
3.778714 0.00030831329000000003
3.779714 0.00030705048
3.780714 0.00030577758
3.781714 0.00030449469
3.782714 0.00030320200000000003
3.783714 0.00030189969
3.784714 0.00030058795
3.785714 0.00029926703
3.786714 0.00029793711999999997
3.787714 0.0002965985
3.788714 0.0002952514
3.789714 0.0002938961
3.790714 0.00029253279
3.791714 0.00029116168
3.792714 0.000289783
3.793714 0.00028839688
3.794714 0.00028700349
3.795714 0.00028560291
3.796714 0.00028419522
3.797714 0.00028278046
3.798714 0.00028135862
3.799714 0.00027992967
3.800714 0.00027849354999999996
3.801714 0.00027705019
3.802714 0.00027559945
3.803714 0.00027414123
3.804714 0.00027267538
3.805714 0.00027120172000000004
3.806714 0.00026972016
3.807714 0.00026823052
3.808714 0.00026673267
3.809714 0.00026522650000000003
3.810714 0.00026371192
3.811714 0.00026218886
3.812714 0.00026065729
3.813714 0.00025911719999999997
3.814714 0.00025756863
3.815714 0.00025601162
3.816714 0.00025444625999999996
3.817714 0.00025287268
3.818714 0.000251291
3.819714 0.00024970143000000003
3.820714 0.00024810413
3.821714 0.0002464993
3.822714 0.00024488718000000004
3.823714 0.00024326798000000001
3.824714 0.00024164190000000002
3.825714 0.00024000915
3.826714 0.00023836992000000003
3.827714 0.00023672439999999998
3.828714 0.00023507273000000003
3.829714 0.00023341504
3.830714 0.00023175144
3.831714 0.00023008201
3.832714 0.00022840679
3.833714 0.0002267258
3.834714 0.00022503899999999998
3.835714 0.00022334638999999999
3.836714 0.00022164791
3.837714 0.00021994349
3.838714 0.00021823307
3.839714 0.00021651654
3.840714 0.00021479382
3.841714 0.00021306485000000002
3.842714 0.00021132953
3.843714 0.00020958782
3.844714 0.00020783968000000002
3.845714 0.00020608508999999997
3.846714 0.00020432406
3.847714 0.00020255662999999998
3.848714 0.00020078287
3.849714 0.00019900286999999998
3.850714 0.00019721673999999997
3.851714 0.00019542465
3.852714 0.00019362676000000002
3.853714 0.00019182325999999997
3.854714 0.00019001433
3.855714 0.00018820019
3.856714 0.00018638106
3.857714 0.00018455714
3.858714 0.00018272865
3.859714 0.00018089577
3.860714 0.00017905867
3.861714 0.0001772175
3.862714 0.00017537238
3.863714 0.00017352342
3.864714 0.00017167067
3.865714 0.00016981418
3.866714 0.00016795393
3.867714 0.0001660899
3.868714 0.00016422202
3.869714 0.00016235024
3.870714 0.00016047443
3.871714 0.00015859448
3.872714 0.00015671027000000001
3.873714 0.00015482166
3.874714 0.00015292852
3.875714 0.00015103075
3.876714 0.00014912822000000001
3.877714 0.00014722086
3.878714 0.00014530859999999999
3.879714 0.00014339142
3.880714 0.00014146932000000002
3.881714 0.00013954233
3.882714 0.00013761053
3.883714 0.00013567402
3.884714 0.00013373296
3.885714 0.00013178753000000001
3.886714 0.00012983793
3.887714 0.00012788439
3.888714 0.00012592717
3.889714 0.00012396653
3.890714 0.00012200273000000001
3.891714 0.00012003608
3.892714 0.00011806683
3.893714 0.00011609524
3.894714 0.00011412154
3.895714 0.00011214595999999999
3.896714 0.00011016867
3.897714 0.00010818984000000001
3.898714 0.00010620956000000001
3.899714 0.00010422793
3.900714 0.00010224497
3.901714 0.00010026068
3.902714 9.827502900000001e-05
3.903714 9.628794300000001e-05
3.904714 9.429931e-05
3.905714 9.2309011e-05
3.906714 9.0316894e-05
3.907714 8.8322804e-05
3.908714 8.6326577e-05
3.909714 8.4328047e-05
3.910714 8.2327057e-05
3.911714 8.0323468e-05
3.912714 7.8317157e-05
3.913714 7.6308032e-05
3.914714 7.4296025e-05
3.915714 7.228110800000001e-05
3.916714 7.0263292e-05
3.917714 6.8242616e-05
3.918714 6.621916700000001e-05
3.919714 6.419306299999999e-05
3.920714 6.2164457e-05
3.921714 6.0133533e-05
3.922714 5.81005e-05
3.923714 5.6065591e-05
3.924714 5.402905e-05
3.925714 5.1991134000000004e-05
3.926714 4.9952092000000004e-05
3.927714 4.7912175000000003e-05
3.928714 4.5871623999999995e-05
3.929714 4.3830656e-05
3.930714 4.1789467999999996e-05
3.931714 3.9748227e-05
3.932714 3.7707071e-05
3.933714 3.5666102e-05
3.934714 3.3625386e-05
3.935714 3.1584958e-05
3.936714 2.954481e-05
3.937714 2.7504912999999997e-05
3.938714 2.5465204000000002e-05
3.939714 2.3425594e-05
3.940714 2.1385978999999997e-05
3.941714 1.9346241e-05
3.942714 1.7306256e-05
3.943714 1.5265896999999997e-05
3.944714 1.3225048000000001e-05
3.945714 1.1183603e-05
3.946714 9.1414769e-06
3.947714 7.098606899999999e-06
3.948714 5.0549591e-06
3.949714 3.0105315999999997e-06
3.950714 9.653563299999999e-07
3.951714 -1.0804998e-06
3.952714 -3.1269354999999997e-06
3.953714 -5.1738162e-06
3.954714 -7.220976500000001e-06
3.955714 -9.2682249e-06
3.956714 -1.1315348e-05
3.957714 -1.3362117000000002e-05
3.958714 -1.5408293e-05
3.959714 -1.7453632e-05
3.960714 -1.9497898e-05
3.961714 -2.1540863e-05
3.962714 -2.3582318e-05
3.963714 -2.5622074e-05
3.964714 -2.7659976e-05
3.965714 -2.96959e-05
3.966714 -3.1729760999999996e-05
3.967714 -3.3761506e-05
3.968714 -3.5791128999999996e-05
3.969714 -3.7818659999999995e-05
3.970714 -3.9844163999999995e-05
3.971714 -4.1867747e-05
3.972714 -4.3889536999999995e-05
3.973714 -4.590969e-05
3.974714 -4.7928381e-05
3.975714 -4.9945794e-05
3.976714 -5.1962115e-05
3.977714 -5.3977533e-05
3.978714 -5.5992216999999995e-05
3.979714 -5.8006321999999994e-05
3.980714 -6.0019977e-05
3.981714 -6.2033274e-05
3.982714 -6.4046282e-05
3.983714 -6.605901e-05
3.984714 -6.807143799999999e-05
3.985714 -7.0083496e-05
3.986714 -7.2095077e-05
3.987714 -7.4106026e-05
3.988714 -7.6116152e-05
3.989714 -7.812522500000001e-05
3.990714 -8.013299199999999e-05
3.991714 -8.2139172e-05
3.992714 -8.4143477e-05
3.993714 -8.614561e-05
3.994714 -8.8145271e-05
3.995714 -9.0142174e-05
3.996714 -9.2136054e-05
3.997714 -9.4126665e-05
3.998714 -9.6113797e-05
3.999714 -9.809728e-05
4.000714 -0.00010007698
4.001714 -0.00010205281000000001
4.002714 -0.00010402473
4.003714 -0.00010599274000000001
4.004714 -0.00010795690999999999
4.005714 -0.00010991731
4.006714 -0.00011187408999999999
4.007714 -0.00011382741000000001
4.008714 -0.00011577747
4.009714 -0.00011772448
4.010714 -0.00011966866
4.011714 -0.00012161023999999999
4.012714 -0.00012354942
4.013714 -0.00012548641999999999
4.014714 -0.00012742141
4.015714 -0.00012935456
4.016714 -0.00013128597
4.017715 -0.00013321572
4.018714 -0.00013514385
4.019714 -0.00013707033999999998
4.020714 -0.00013899514
4.021714 -0.00014091814
4.022714 -0.0001428392
4.023714 -0.00014475813
4.024714 -0.00014667472
4.025714 -0.00014858873
4.026714 -0.0001504999
4.027714 -0.00015240794
4.028714 -0.00015431259
4.029714 -0.00015621358
4.030715 -0.00015811065
4.031714 -0.00016000357
4.032714 -0.00016189214
4.033714 -0.00016377617999999998
4.034714 -0.00016565556999999998
4.035714 -0.00016753022
4.036714 -0.00016940008
4.037714 -0.00017126518999999998
4.038714 -0.00017312556
4.039714 -0.00017498129
4.040714 -0.00017683252
4.041714 -0.00017867941
4.042714 -0.00018052215
4.043715 -0.00018236093
4.044714 -0.00018419598
4.045714 -0.00018602751
4.046714 -0.00018785573
4.047714 -0.00018968084999999998
4.048714 -0.00019150302000000001
4.049714 -0.00019332239999999998
4.050714 -0.00019513909
4.051714 -0.00019695314999999998
4.052714 -0.00019876461
4.053714 -0.00020057344
4.054714 -0.00020237956000000002
4.055714 -0.00020418288
4.056714 -0.00020598322
4.057714 -0.00020778039
4.058714 -0.00020957415999999998
4.059714 -0.00021136429000000002
4.060714 -0.00021315052
4.061714 -0.00021493254000000002
4.062714 -0.0002167101
4.063715 -0.00021848290999999998
4.064714 -0.00022025073999999998
4.065714 -0.00022201336000000002
4.066714 -0.00022377058
4.067714 -0.00022552222000000002
4.068714 -0.00022726820000000002
4.069714 -0.00022900845
4.070714 -0.00023074294000000002
4.071714 -0.00023247173
4.072714 -0.00023419491
4.073714 -0.00023591259999999997
4.074714 -0.00023762495000000003
4.075714 -0.00023933218999999998
4.076715 -0.00024103451000000002
4.077714 -0.00024273218
4.078714 -0.00024442545000000004
4.079714 -0.00024611456
4.080714 -0.00024779979
4.081714 -0.00024948133
4.082714 -0.00025115939
4.083714 -0.00025283414
4.084714 -0.0002545057
4.085714 -0.00025617414
4.086714 -0.00025783952000000003
4.087714 -0.00025950178
4.088714 -0.00026116086
4.089714 -0.00026281664
4.090714 -0.00026446896
4.091714 -0.0002661176
4.092714 -0.00026776231
4.093714 -0.00026940284
4.094714 -0.00027103886
4.095714 -0.00027267008
4.096714 -0.00027429621
4.097714 -0.00027591695
4.098714 -0.00027753204
4.099714 -0.0002791412
4.100714 -0.00028074425999999997
4.101714 -0.00028234103
4.102714 -0.0002839314
4.103714 -0.00028551531
4.104714 -0.00028709271
4.105714 -0.00028866368000000003
4.106714 -0.00029022830999999997
4.107714 -0.00029178673
4.108714 -0.00029333912
4.109715 -0.00029488572
4.110714 -0.00029642677
4.111714 -0.00029796256
4.112714 -0.00029949338
4.113714 -0.00030101951
4.114714 -0.00030254123
4.115714 -0.00030405881
4.116714 -0.00030557250999999996
4.117714 -0.00030708252
4.118714 -0.00030858901
4.119714 -0.00031009208
4.120714 -0.00031159182
4.121714 -0.00031308820999999997
4.122715 -0.00031458121
4.123714 -0.00031607073999999997
4.124714 -0.00031755662
4.125714 -0.00031903869
4.126714 -0.00032051669
4.127714 -0.00032199036
4.128714 -0.00032345943
4.129714 -0.00032492358
4.130714 -0.0003263825
4.131714 -0.00032783589
4.132714 -0.00032928347
4.133714 -0.00033072497000000004
4.134714 -0.00033216018
4.135714 -0.0003335889
4.136714 -0.00033501099
4.137714 -0.00033642636
4.138714 -0.00033783501
4.139714 -0.00033923693
4.140714 -0.00034063219
4.141714 -0.00034202091999999996
4.142715 -0.00034340326000000004
4.143714 -0.00034477944
4.144714 -0.0003461497
4.145714 -0.00034751429000000003
4.146714 -0.00034887348
4.147714 -0.00035022756
4.148714 -0.0003515768
4.149714 -0.00035292144
4.150714 -0.00035426174
4.151714 -0.00035559788
4.152714 -0.00035693001
4.153714 -0.00035825826
4.154714 -0.00035958269
4.155715 -0.00036090332
4.156714 -0.00036222011
4.157714 -0.00036353294
4.158714 -0.00036484171
4.159714 -0.00036614622
4.160714 -0.00036744627
4.161714 -0.0003687416
4.162714 -0.00037003194
4.163714 -0.00037131701
4.164714 -0.00037259656000000003
4.165714 -0.00037387027999999996
4.166714 -0.00037513794
4.167714 -0.00037639927000000003
4.168715 -0.0003776541
4.169714 -0.00037890229
4.170714 -0.00038014371
4.171714 -0.0003813783
4.172714 -0.00038260605
4.173714 -0.00038382705
4.174714 -0.00038504136
4.175714 -0.00038624912000000003
4.176714 -0.00038745052
4.177714 -0.00038864578000000004
4.178714 -0.00038983512
4.179714 -0.00039101882999999997
4.180714 -0.00039219722
4.181714 -0.00039337051000000006
4.182714 -0.00039453903000000005
4.183714 -0.000395703
4.184714 -0.00039686265000000006
4.185714 -0.00039801812
4.186714 -0.00039916958
4.187714 -0.00040031713999999995
4.188715 -0.00040146082999999996
4.189714 -0.00040260065000000003
4.190714 -0.00040373651999999995
4.191714 -0.0004048683
4.192714 -0.00040599584
4.193714 -0.00040711892999999996
4.194714 -0.00040823728999999997
4.195714 -0.00040935069999999997
4.196714 -0.00041045878
4.197714 -0.00041156127
4.198714 -0.00041265785
4.199714 -0.00041374824000000004
4.200714 -0.00041483213000000004
4.201715 -0.00041590929
4.202714 -0.00041697949
4.203714 -0.0004180426
4.204714 -0.00041909843000000003
4.205714 -0.00042014699
4.206714 -0.00042118818
4.207714 -0.00042222209
4.208714 -0.00042324882
4.209714 -0.0004242685
4.210714 -0.00042528136000000003
4.211714 -0.00042628758
4.212714 -0.00042728742999999995
4.213714 -0.00042828124
4.214714 -0.00042926927
4.215714 -0.00043025179
4.216714 -0.00043122914
4.217714 -0.00043220157
4.218714 -0.00043316936
4.219714 -0.0004341327
4.220714 -0.00043509175999999997
4.221714 -0.00043604664
4.222714 -0.00043699746999999997
4.223714 -0.00043794425000000004
4.224714 -0.00043888695000000004
4.225714 -0.00043982544999999996
4.226714 -0.00044075964
4.227714 -0.00044168933
4.228714 -0.00044261428
4.229714 -0.00044353428
4.230714 -0.00044444905000000004
4.231714 -0.00044535832
4.232714 -0.00044626176999999995
4.233714 -0.00044715907
4.234715 -0.00044805001
4.235714 -0.00044893432000000003
4.236714 -0.00044981180000000005
4.237714 -0.00045068223
4.238714 -0.00045154547
4.239714 -0.00045240148999999995
4.240714 -0.00045325019
4.241714 -0.00045409161000000006
4.242714 -0.00045492575
4.243714 -0.00045575275
4.244714 -0.00045657280000000003
4.245714 -0.00045738602
4.246714 -0.00045819265
4.247715 -0.00045899287
4.248714 -0.000459787
4.249714 -0.00046057521000000004
4.250714 -0.00046135779
4.251714 -0.00046213494999999995
4.252714 -0.00046290687999999997
4.253714 -0.00046367377
4.254714 -0.00046443579
4.255714 -0.00046519299
4.256714 -0.00046594545999999995
4.257714 -0.0004666932
4.258714 -0.00046743612000000006
4.259714 -0.00046817417999999995
4.260714 -0.00046890727
4.261714 -0.00046963519
4.262714 -0.00047035778
4.263714 -0.00047107478
4.264714 -0.00047178596
4.265714 -0.00047249109
4.266714 -0.00047318990000000003
4.267715 -0.00047388215999999997
4.268714 -0.00047456765
4.269714 -0.00047524618
4.270714 -0.00047591756999999996
4.271714 -0.00047658164000000005
4.272714 -0.00047723834
4.273714 -0.00047788758000000004
4.274714 -0.00047852936
4.275714 -0.00047916374000000003
4.276714 -0.00047979078999999995
4.277714 -0.00048041061
4.278714 -0.00048102338
4.279714 -0.00048162929
4.280715 -0.00048222851000000004
4.281714 -0.00048282127
4.282714 -0.0004834078
4.283714 -0.00048398833
4.284714 -0.00048456304
4.285714 -0.00048513216
4.286714 -0.00048569586
4.287714 -0.00048625428999999996
4.288714 -0.00048680758000000003
4.289714 -0.00048735577999999994
4.290714 -0.00048789893
4.291714 -0.00048843699
4.292714 -0.00048896986
4.293715 -0.00048949746
4.294714 -0.00049001965
4.295714 -0.00049053624
4.296714 -0.0004910470100000001
4.297714 -0.00049155174
4.298714 -0.0004920501900000001
4.299714 -0.0004925420900000001
4.300714 -0.0004930271600000001
4.301714 -0.00049350515
4.302714 -0.00049397581
4.303714 -0.00049443897
4.304714 -0.00049489445
4.305714 -0.00049534206
4.306714 -0.00049578171
4.307714 -0.00049621335
4.308714 -0.0004966369500000001
4.309714 -0.0004970525000000001
4.310714 -0.00049746009
4.311714 -0.00049785981
4.312714 -0.0004982518000000001
4.313715 -0.00049863625
4.314714 -0.00049901332
4.315714 -0.0004993832100000001
4.316714 -0.00049974615
4.317714 -0.00050010235
4.318714 -0.00050045205
4.319714 -0.00050079543
4.320714 -0.00050113267
4.321714 -0.00050146396
4.322714 -0.00050178937
4.323714 -0.00050210901
4.324714 -0.0005024229300000001
4.325714 -0.00050273115
4.326715 -0.00050303361
4.327714 -0.0005033302799999999
4.328714 -0.00050362105
4.329714 -0.0005039057200000001
4.330714 -0.00050418421
4.331714 -0.00050445628
4.332714 -0.00050472177
4.333714 -0.0005049803799999999
4.334714 -0.0005052319899999999
4.335714 -0.00050547633
4.336714 -0.00050571321
4.337714 -0.00050594244
4.338714 -0.00050616386
4.339714 -0.0005063773199999999
4.340714 -0.00050658273
4.341714 -0.00050678
4.342714 -0.00050696913
4.343714 -0.00050715007
4.344714 -0.00050732283
4.345714 -0.00050748749
4.346714 -0.0005076441500000001
4.347714 -0.0005077929000000001
4.348714 -0.00050793387
4.349714 -0.00050806721
4.350714 -0.00050819303
4.351714 -0.00050831154
4.352714 -0.00050842282
4.353714 -0.0005085270500000001
4.354714 -0.00050862432
4.355714 -0.00050871472
4.356714 -0.00050879835
4.357714 -0.0005088752500000001
4.358714 -0.00050894541
4.359715 -0.00050900885
4.360714 -0.00050906556
4.361714 -0.0005091154
4.362714 -0.00050915833
4.363714 -0.0005091942100000001
4.364714 -0.00050922295
4.365714 -0.00050924436
4.366714 -0.0005092582799999999
4.367714 -0.0005092645600000001
4.368714 -0.00050926301
4.369714 -0.0005092535500000001
4.370714 -0.00050923595
4.371714 -0.0005092101699999999
4.372715 -0.00050917606
4.373714 -0.0005091335400000001
4.374714 -0.00050908252
4.375714 -0.00050902299
4.376714 -0.00050895496
4.377714 -0.00050887847
4.378714 -0.00050879357
4.379714 -0.0005087002999999999
4.380714 -0.00050859876
4.381714 -0.00050848903
4.382714 -0.0005083712500000001
4.383714 -0.00050824556
4.384714 -0.00050811204
4.385714 -0.00050797084
4.386714 -0.00050782205
4.387714 -0.00050766575
4.388714 -0.0005075020899999999
4.389714 -0.0005073311100000001
4.390714 -0.0005071528
4.391714 -0.00050696722
4.392715 -0.0005067743600000001
4.393714 -0.00050657418
4.394714 -0.0005063666299999999
4.395714 -0.00050615163
4.396714 -0.00050592907
4.397714 -0.0005056988400000001
4.398714 -0.00050546078
4.399714 -0.0005052148
4.400714 -0.00050496074
4.401714 -0.00050469839
4.402714 -0.00050442768
4.403714 -0.00050414842
4.404714 -0.0005038605199999999
4.405715 -0.00050356384
4.406714 -0.0005032583
4.407714 -0.00050294379
4.408714 -0.00050262029
4.409714 -0.0005022877799999999
4.410714 -0.00050194626
4.411714 -0.00050159574
4.412714 -0.00050123626
4.413714 -0.00050086787
4.414714 -0.00050049061
4.415714 -0.00050010462
4.416714 -0.00049970999
4.417714 -0.00049930682
4.418715 -0.0004988952200000001
4.419714 -0.00049847531
4.420714 -0.00049804717
4.421714 -0.0004976108800000001
4.422714 -0.00049716655
4.423714 -0.00049671421
4.424714 -0.00049625392
4.425714 -0.00049578575
4.426714 -0.0004953096800000001
4.427714 -0.00049482574
4.428714 -0.00049433384
4.429714 -0.00049383402
4.430714 -0.00049332616
4.431714 -0.00049281025
4.432714 -0.0004922861499999999
4.433714 -0.0004917538300000001
4.434714 -0.00049121318
4.435714 -0.00049066412
4.436714 -0.0004901065
4.437714 -0.0004895403
4.438715 -0.00048896536
4.439714 -0.00048838165
4.440714 -0.00048778910999999997
4.441714 -0.00048718765999999995
4.442714 -0.00048657725999999996
4.443714 -0.00048595789
4.444714 -0.00048532952000000004
4.445714 -0.00048469215
4.446714 -0.00048404580999999997
4.447714 -0.00048339048
4.448714 -0.00048272623000000006
4.449714 -0.00048205306
4.450714 -0.00048137102999999996
4.451715 -0.00048068014
4.452714 -0.00047998046
4.453714 -0.00047927201000000006
4.454714 -0.00047855488
4.455714 -0.00047782905000000005
4.456714 -0.00047709455
4.457714 -0.0004763514
4.458714 -0.00047559960999999995
4.459714 -0.00047483918
4.460714 -0.00047407011000000004
4.461714 -0.00047329236
4.462714 -0.00047250592000000003
4.463714 -0.00047171075
4.464714 -0.00047090684
4.465714 -0.00047009416
4.466714 -0.00046927266
4.467714 -0.00046844233999999995
4.468714 -0.00046760309999999995
4.469714 -0.00046675495
4.470714 -0.00046589788999999997
4.471714 -0.00046503186999999997
4.472714 -0.00046415689
4.473714 -0.00046327295000000003
4.474714 -0.00046238000999999993
4.475714 -0.00046147816
4.476714 -0.00046056734
4.477714 -0.00045964762
4.478714 -0.00045871898000000004
4.479714 -0.00045778151999999997
4.480714 -0.00045683523000000006
4.481714 -0.00045588017
4.482714 -0.00045491638000000003
4.483714 -0.00045394386000000003
4.484715 -0.00045296264999999995
4.485714 -0.0004519728
4.486714 -0.00045097436
4.487714 -0.00044996732
4.488714 -0.00044895169
4.489714 -0.00044792746
4.490714 -0.00044689464
4.491714 -0.00044585321999999995
4.492714 -0.00044480316
4.493714 -0.00044374447
4.494714 -0.00044267713
4.495714 -0.00044160106
4.496714 -0.00044051625999999995
4.497715 -0.00043942268
4.498714 -0.00043832028
4.499714 -0.00043720902
4.500714 -0.00043608884
4.501714 -0.00043495975
4.502714 -0.00043382174
4.503714 -0.00043267473
4.504714 -0.00043151876999999994
4.505714 -0.00043035383999999997
4.506714 -0.00042917990999999996
4.507714 -0.00042799702
4.508714 -0.00042680522000000003
4.509714 -0.00042560446000000006
4.510714 -0.00042439482999999997
4.511714 -0.00042317633
4.512714 -0.00042194902
4.513714 -0.00042071292
4.514714 -0.0004194681
4.515714 -0.00041821459
4.516714 -0.00041695239
4.517715 -0.00041568160000000004
4.518714 -0.00041440221
4.519714 -0.00041311428000000004
4.520714 -0.00041181784000000004
4.521714 -0.00041051285000000005
4.522714 -0.00040919940000000004
4.523714 -0.00040787745
4.524714 -0.00040654703999999994
4.525714 -0.00040520816999999997
4.526714 -0.00040386089000000005
4.527714 -0.00040250516000000006
4.528714 -0.00040114096000000004
4.529714 -0.00039976831
4.530715 -0.00039838719000000005
4.531714 -0.00039699767
4.532714 -0.00039559968
4.533714 -0.00039419328
4.534714 -0.00039277847
4.535714 -0.00039135525
4.536714 -0.00038992366
4.537714 -0.0003884837
4.538714 -0.00038703542000000004
4.539714 -0.00038557882
4.540714 -0.00038411395
4.541714 -0.00038264084
4.542714 -0.0003811595
4.543715 -0.00037966995
4.544714 -0.00037817224
4.545714 -0.00037666637
4.546714 -0.00037515235
4.547714 -0.00037363022
4.548714 -0.00037209998
4.549714 -0.00037056158999999997
4.550714 -0.00036901506
4.551714 -0.00036746039
4.552714 -0.00036589754
4.553714 -0.0003643265
4.554714 -0.00036274722999999996
4.555714 -0.00036115971
4.556714 -0.00035956389
4.557714 -0.00035795974
4.558714 -0.00035634725
4.559714 -0.0003547264
4.560714 -0.00035309715
4.561714 -0.00035145949
4.562714 -0.00034981342
4.563715 -0.00034815894
4.564714 -0.00034649606
4.565714 -0.00034482481999999995
4.566714 -0.00034314528
4.567714 -0.00034145746
4.568714 -0.00033976146
4.569714 -0.00033805734
4.570714 -0.00033634519
4.571714 -0.00033462511
4.572714 -0.00033289718
4.573714 -0.00033116153
4.574714 -0.00032941825
4.575714 -0.00032766748
4.576715 -0.00032590931
4.577714 -0.00032414384
4.578714 -0.00032237117
4.579714 -0.0003205914
4.580714 -0.00031880461
4.581714 -0.00031701086
4.582714 -0.00031521019999999997
4.583714 -0.00031340269
4.584714 -0.00031158836
4.585714 -0.00030976721
4.586714 -0.00030793926
4.587714 -0.00030610452
4.588714 -0.00030426295
4.589714 -0.00030241454
4.590714 -0.00030055924
4.591714 -0.00029869702
4.592714 -0.00029682785
4.593714 -0.0002949517
4.594714 -0.0002930685
4.595714 -0.00029117823
4.596714 -0.00028928087
4.597714 -0.00028737638
4.598714 -0.00028546476000000003
4.599714 -0.00028354602
4.600714 -0.00028162015
4.601714 -0.00027968715
4.602714 -0.00027774709
4.603714 -0.00027579997
4.604714 -0.00027384585
4.605714 -0.0002718848
4.606714 -0.00026991686
4.607714 -0.00026794211999999997
4.608714 -0.00026596063
4.609715 -0.00026397245
4.610714 -0.00026197768
4.611714 -0.00025997638
4.612714 -0.0002579686
4.613714 -0.00025595443
4.614714 -0.0002539339
4.615714 -0.00025190707000000004
4.616714 -0.00024987396
4.617714 -0.00024783462
4.618714 -0.00024578908
4.619714 -0.00024373735
4.620714 -0.00024167944
4.621714 -0.00023961533999999999
4.622715 -0.00023754508
4.623714 -0.00023546863
4.624714 -0.00023338603000000002
4.625714 -0.00023129725999999998
4.626714 -0.00022920235
4.627714 -0.0002271013
4.628714 -0.00022499414000000002
4.629714 -0.00022288088999999997
4.630714 -0.00022076158
4.631714 -0.0002186363
4.632714 -0.00021650508
4.633714 -0.00021436801
4.634714 -0.00021222518
4.635714 -0.00021007665999999998
4.636714 -0.00020792258999999998
4.637714 -0.00020576304
4.638714 -0.00020359814
4.639714 -0.00020142802
4.640714 -0.0001992528
4.641714 -0.00019707259
4.642715 -0.00019488748
4.643714 -0.00019269760000000002
4.644714 -0.00019050303
4.645714 -0.00018830387
4.646714 -0.00018610019
4.647714 -0.00018389205
4.648714 -0.0001816795
4.649714 -0.00017946257
4.650714 -0.00017724128
4.651714 -0.00017501561999999998
4.652714 -0.0001727856
4.653714 -0.00017055116999999999
4.654714 -0.00016831234
4.655715 -0.00016606904
4.656714 -0.00016382123
4.657714 -0.00016156888000000002
4.658714 -0.00015931194
4.659714 -0.00015705035
4.660714 -0.00015478410000000002
4.661714 -0.00015251314
4.662714 -0.00015023747
4.663714 -0.00014795708
4.664714 -0.00014567195999999998
4.665714 -0.00014338215
4.666714 -0.00014108767
4.667714 -0.0001387886
4.668715 -0.00013648497
4.669714 -0.00013417689
4.670714 -0.00013186444000000001
4.671714 -0.00012954774
4.672714 -0.00012722689
4.673714 -0.00012490202
4.674714 -0.00012257326
4.675714 -0.00012024072
4.676714 -0.00011790455
4.677714 -0.00011556485999999999
4.678714 -0.00011322177999999999
4.679714 -0.00011087541
4.680714 -0.00010852586
4.681714 -0.00010617323
4.682714 -0.00010381759000000001
4.683714 -0.00010145902000000001
4.684714 -9.9097576e-05
4.685714 -9.673329900000001e-05
4.686714 -9.4366237e-05
4.687714 -9.1996407e-05
4.688715 -8.9623825e-05
4.689714 -8.7248503e-05
4.690714 -8.4870453e-05
4.691714 -8.248967399999999e-05
4.692714 -8.0106167e-05
4.693714 -7.7719938e-05
4.694714 -7.5330996e-05
4.695714 -7.293934899999999e-05
4.696714 -7.0545019e-05
4.697714 -6.8148034e-05
4.698714 -6.5748424e-05
4.699714 -6.3346238e-05
4.700714 -6.0941522e-05
4.701715 -5.8534346000000006e-05
4.702714 -5.6124770000000006e-05
4.703714 -5.3712881e-05
4.704714 -5.1298758e-05
4.705714 -4.8882486999999996e-05
4.706714 -4.6464163e-05
4.707714 -4.4043875e-05
4.708714 -4.1621714999999996e-05
4.709714 -3.9197769e-05
4.710714 -3.6772121000000004e-05
4.711714 -3.4344848e-05
4.712714 -3.1916019e-05
4.713714 -2.9485699000000002e-05
4.714714 -2.7053939999999998e-05
4.715714 -2.4620786e-05
4.716714 -2.2186273e-05
4.717714 -1.9750428e-05
4.718714 -1.7313269e-05
4.719714 -1.487481e-05
4.720714 -1.2435058e-05
4.721714 -9.9940181e-06
4.722714 -7.5516951e-06
4.723714 -5.1080931e-06
4.724714 -2.663219e-06
4.725714 -2.1708471000000002e-07
4.726714 2.2302915e-06
4.727714 4.6788823e-06
4.728714 7.1286521999999994e-06
4.729714 9.5795535e-06
4.730714 1.2031528000000002e-05
4.731714 1.4484504999999999e-05
4.732714 1.6938401e-05
4.733714 1.9393123999999998e-05
4.734715 2.1848572e-05
4.735714 2.4304632e-05
4.736714 2.6761185e-05
4.737714 2.9218106e-05
4.738714 3.1675265e-05
4.739714 3.4132535e-05
4.740714 3.6589785e-05
4.741714 3.904689e-05
4.742714 4.1503733e-05
4.743714 4.3960202e-05
4.744714 4.6416193e-05
4.745714 4.8871613000000004e-05
4.746714 5.132638400000001e-05
4.747715 5.378044000000001e-05
4.748714 5.6233722000000004e-05
4.749714 5.8686192e-05
4.750714 6.1137814e-05
4.751714 6.3588567e-05
4.752714 6.6038444e-05
4.753714 6.8487441e-05
4.754714 7.0935556e-05
4.755714 7.338280199999999e-05
4.756714 7.5829183e-05
4.757714 7.8274707e-05
4.758714 8.0719371e-05
4.759714 8.3163178e-05
4.760714 8.560612100000001e-05
4.761714 8.8048182e-05
4.762714 9.0489334e-05
4.763714 9.292954200000001e-05
4.764714 9.5368762e-05
4.765714 9.7806924e-05
4.766714 0.00010024396
4.767715 0.00010267979000000001
4.768714 0.00010511434000000001
4.769714 0.0001075475
4.770714 0.00010997917
4.771714 0.00011240925
4.772714 0.00011483762
4.773714 0.00011726419
4.774714 0.00011968884
4.775714 0.0001221115
4.776714 0.00012453205
4.777714 0.00012695040999999998
4.778714 0.00012936649
4.779714 0.00013178025000000002
4.780715 0.0001341916
4.781714 0.0001366005
4.782714 0.00013900692
4.783714 0.00014141082
4.784714 0.00014381217
4.785714 0.00014621095000000002
4.786714 0.00014860714000000002
4.787714 0.00015100073
4.788714 0.00015339172
4.789714 0.00015578006
4.790714 0.00015816575999999999
4.791714 0.00016054878
4.792714 0.00016292909
4.793715 0.00016530664
4.794714 0.00016768139
4.795714 0.00017005327
4.796714 0.00017242221
4.797714 0.00017478812
4.798714 0.00017715092
4.799714 0.0001795105
4.800714 0.00018186677
4.801714 0.00018421958
4.802714 0.00018656884999999998
4.803714 0.00018891444999999998
4.804714 0.00019125625
4.805714 0.00019359416000000001
4.806714 0.00019592806
4.807714 0.00019825786000000003
4.808714 0.00020058349
4.809714 0.00020290483
4.810714 0.00020522186
4.811714 0.0002075345
4.812714 0.00020984273
4.813715 0.00021214651
4.814714 0.00021444584
4.815714 0.00021674073
4.816714 0.00021903118
4.817714 0.00022131720999999998
4.818714 0.00022359884000000001
4.819714 0.0002258761
4.820714 0.00022814904
4.821714 0.00023041766
4.822714 0.00023268199000000002
4.823714 0.00023494204000000003
4.824714 0.00023719779000000001
4.825714 0.00023944926
4.826715 0.00024169642000000001
4.827714 0.00024393921
4.828714 0.00024617759
4.829714 0.00024841148999999997
4.830714 0.00025064082
4.831714 0.00025286549
4.832714 0.00025508537000000004
4.833714 0.00025730033
4.834714 0.00025951024000000003
4.835714 0.00026171497
4.836714 0.00026391437999999997
4.837714 0.00026610832999999996
4.838714 0.00026829669
4.839714 0.00027047930999999996
4.840714 0.0002726561
4.841714 0.00027482693
4.842714 0.00027699167999999997
4.843714 0.00027915032
4.844714 0.00028130274999999997
4.845714 0.00028344896
4.846714 0.00028558889
4.847714 0.00028772251000000004
4.848714 0.00028984987
4.849714 0.00029197097
4.850714 0.00029408584
4.851714 0.0002961945
4.852714 0.000298297
4.853714 0.00030039339
4.854714 0.00030248368
4.855714 0.00030456795
4.856714 0.00030664619
4.857714 0.00030871843
4.858714 0.00031078469
4.859715 0.00031284494
4.860714 0.00031489915
4.861714 0.00031694728
4.862714 0.00031898928
4.863714 0.00032102505
4.864714 0.0003230545
4.865714 0.00032507751
4.866714 0.00032709395
4.867714 0.00032910368
4.868714 0.00033110659
4.869714 0.0003331025
4.870714 0.00033509129
4.871714 0.00033707281
4.872715 0.00033904691
4.873714 0.00034101349000000003
4.874714 0.00034297243
4.875714 0.00034492364
4.876714 0.00034686705
4.877714 0.00034880258999999997
4.878714 0.00035073024
4.879714 0.00035264995
4.880714 0.00035456176
4.881714 0.00035646567
4.882714 0.00035836172
4.883714 0.00036024994
4.884714 0.00036213041
4.885714 0.00036400319999999996
4.886714 0.00036586835
4.887714 0.00036772592
4.888714 0.00036957599
4.889714 0.00037141861
4.890714 0.00037325378
4.891714 0.00037508155
4.892715 0.0003769019
4.893714 0.00037871484
4.894714 0.00038052031
4.895714 0.00038231824
4.896714 0.00038410853
4.897714 0.00038589114
4.898714 0.00038766589
4.899714 0.00038943267000000003
4.900714 0.00039119132
4.901714 0.00039294168
4.902714 0.00039468359000000003
4.903714 0.00039641691
4.904714 0.00039814145
4.905715 0.00039985707000000004
4.906714 0.0004015636
4.907714 0.00040326095
4.908714 0.00040494901
4.909714 0.00040662771
4.910714 0.000408297
4.911714 0.00040995683000000005
4.912714 0.00041160720000000005
4.913714 0.00041324811
4.914714 0.00041487961
4.915714 0.00041650172999999996
4.916714 0.00041811458999999995
4.917714 0.00041971825
4.918715 0.00042131282
4.919714 0.00042289839
4.920714 0.00042447505
4.921714 0.00042604288
4.922714 0.00042760198
4.923714 0.00042915244
4.924714 0.00043069431000000003
4.925714 0.00043222758000000005
4.926714 0.0004337523
4.927714 0.00043526843
4.928714 0.00043677596
4.929714 0.00043827481
4.930714 0.00043976484000000004
4.931714 0.00044124595
4.932714 0.00044271801
4.933714 0.00044418089
4.934714 0.0004456344
4.935714 0.00044707830999999996
4.936714 0.00044851248999999997
4.937714 0.00044993676
4.938715 0.00045135093
4.939714 0.00045275482999999997
4.940714 0.00045414831
4.941714 0.0004555312
4.942714 0.00045690344
4.943714 0.00045826496
4.944714 0.00045961565000000003
4.945714 0.00046095552
4.946714 0.00046228456
4.947714 0.00046360283
4.948714 0.00046491035999999994
4.949714 0.00046620726000000005
4.950714 0.0004674936
4.951715 0.00046876948999999995
4.952714 0.00047003505
4.953714 0.00047129042
4.954714 0.00047253575
4.955714 0.00047377112000000006
4.956714 0.00047499666
4.957714 0.00047621247
4.958714 0.00047741863999999995
4.959714 0.00047861522000000004
4.960714 0.0004798022
4.961714 0.00048097959
4.962714 0.00048214738000000004
4.963714 0.00048330548
4.964714 0.00048445386
4.965714 0.00048559232
4.966714 0.00048672077
4.967714 0.00048783909
4.968714 0.00048894703
4.969714 0.00049004448
4.970714 0.00049113123
4.971714 0.00049220712
4.972714 0.00049327195
4.973714 0.0004943256
4.974714 0.00049536793
4.975714 0.0004963988
4.976714 0.00049741811
4.977714 0.00049842579
4.978714 0.0004994218200000001
4.979714 0.00050040617
4.980714 0.00050137892
4.981714 0.0005023400699999999
4.982714 0.00050328972
4.983714 0.00050422796
4.984715 0.00050515496
4.985714 0.0005060708199999999
4.986714 0.00050697568
4.987714 0.00050786966
4.988714 0.00050875296
4.989714 0.00050962567
4.990714 0.00051048792
4.991714 0.00051133984
4.992714 0.00051218149
4.993714 0.0005130129000000001
4.994714 0.00051383408
4.995714 0.00051464508
4.996714 0.0005154458
4.997715 0.0005162362000000001
4.998714 0.0005170161800000001
4.999714 0.0005177856099999999
5.000714 0.00051854436
5.001714 0.00051929223
5.002714 0.00052002906
5.003714 0.00052075466
5.004714 0.00052146879
5.005714 0.00052217133
5.006714 0.00052286209
5.007714 0.00052354094
5.008714 0.00052420769
5.009714 0.0005248623
5.010714 0.0005255046300000001
5.011714 0.00052613468
5.012714 0.00052675241
5.013714 0.00052735786
5.014714 0.00052795108
5.015714 0.00052853215
5.016714 0.00052910123
5.017715 0.00052965838
5.018714 0.0005302038099999999
5.019714 0.00053073768
5.020714 0.00053126014
5.021714 0.00053177141
5.022714 0.00053227163
5.023714 0.00053276099
5.024714 0.0005332395600000001
5.025714 0.00053370754
5.026714 0.00053416497
5.027714 0.00053461195
5.028714 0.00053504846
5.029714 0.00053547451
5.030715 0.00053589006
5.031714 0.00053629506
5.032714 0.00053668937
5.033714 0.0005370729000000001
5.034714 0.00053744548
5.035714 0.00053780691
5.036714 0.00053815702
5.037714 0.00053849558
5.038714 0.0005388224499999999
5.039714 0.0005391374100000001
5.040714 0.00053944027
5.041714 0.0005397309
5.042714 0.0005400091099999999
5.043715 0.00054027487
5.044714 0.00054052803
5.045714 0.00054076859
5.046714 0.0005409965499999999
5.047714 0.00054121192
5.048714 0.00054141474
5.049714 0.00054160514
5.050714 0.00054178322
5.051714 0.00054194916
5.052714 0.00054210309
5.053714 0.0005422452
5.054714 0.00054237566
5.055714 0.00054249467
5.056714 0.0005426024
5.057714 0.00054269904
5.058714 0.00054278471
5.059714 0.0005428595600000001
5.060714 0.00054292368
5.061714 0.00054297716
5.062714 0.00054302
5.063715 0.0005430522399999999
5.064714 0.00054307379
5.065714 0.00054308462
5.066714 0.00054308462
5.067714 0.00054307366
5.068714 0.0005430516
5.069714 0.00054301822
5.070714 0.00054297338
5.071714 0.00054291691
5.072714 0.0005428486
5.073714 0.00054276829
5.074714 0.0005426758400000001
5.075714 0.00054257107
5.076715 0.00054245384
5.077714 0.0005423241
5.078714 0.00054218181
5.079714 0.0005420269199999999
5.080714 0.00054185944
5.081714 0.0005416794
5.082714 0.0005414869099999999
5.083714 0.00054128209
5.084714 0.00054106508
5.085714 0.00054083603
5.086714 0.0005405951
5.087714 0.00054034249
5.088714 0.00054007842
5.089714 0.00053980307
5.090714 0.00053951658
5.091714 0.0005392191699999999
5.092714 0.00053891094
5.093714 0.00053859208
5.094714 0.00053826261
5.095714 0.00053792264
5.096714 0.00053757217
5.097714 0.00053721124
5.098714 0.00053683975
5.099714 0.00053645763
5.100714 0.00053606482
5.101714 0.0005356611400000001
5.102714 0.00053524645
5.103714 0.0005348206300000001
5.104714 0.00053438348
5.105714 0.0005339347799999999
5.106714 0.00053347444
5.107714 0.00053300223
5.108714 0.00053251806
5.109715 0.0005320218000000001
5.110714 0.00053151334
5.111714 0.00053099266
5.112714 0.00053045969
5.113714 0.00052991445
5.114714 0.00052935702
5.115714 0.00052878745
5.116714 0.00052820587
5.117714 0.00052761243
5.118714 0.00052700725
5.119714 0.00052639057
5.120714 0.00052576256
5.121714 0.00052512346
5.122715 0.00052447349
5.123714 0.00052381283
5.124714 0.00052314167
5.125714 0.00052246023
5.126714 0.0005217686499999999
5.127714 0.00052106707
5.128714 0.00052035557
5.129714 0.0005196342
5.130714 0.0005189030200000001
5.131714 0.00051816201
5.132714 0.00051741113
5.133714 0.00051665029
5.134714 0.0005158794
5.135714 0.0005150983300000001
5.136714 0.00051430688
5.137714 0.00051350494
5.138714 0.0005126923
5.139714 0.00051186885
5.140714 0.00051103439
5.141714 0.00051018874
5.142715 0.00050933177
5.143714 0.00050846338
5.144714 0.0005075834899999999
5.145714 0.000506692
5.146714 0.00050578897
5.147714 0.0005048743300000001
5.148714 0.0005039481899999999
5.149714 0.00050301064
5.150714 0.00050206177
5.151714 0.0005011017
5.152714 0.00050013064
5.153714 0.0004991487500000001
5.154714 0.00049815626
5.155715 0.0004971533599999999
5.156714 0.00049614027
5.157714 0.00049511718
5.158714 0.00049408427
5.159714 0.00049304172
5.160714 0.0004919896599999999
5.161714 0.00049092819
5.162714 0.00048985744
5.163714 0.00048877746
5.164714 0.00048768825000000004
5.165714 0.00048658980999999996
5.166714 0.00048548209
5.167714 0.000484365
5.168715 0.00048323850000000005
5.169714 0.00048210245
5.170714 0.00048095671000000003
5.171714 0.00047980110999999996
5.172714 0.00047863555
5.173714 0.00047745989
5.174714 0.00047627395
5.175714 0.0004750777
5.176714 0.00047387098000000003
5.177714 0.00047265371
5.178714 0.00047142589000000006
5.179714 0.00047018748
5.180714 0.00046893856
5.181714 0.00046767914
5.182714 0.0004664093
5.183714 0.00046512918999999994
5.184714 0.00046383898
5.185714 0.00046253881000000004
5.186714 0.00046122891
5.187714 0.00045990945999999994
5.188715 0.00045858064
5.189714 0.00045724273
5.190714 0.00045589591
5.191714 0.00045454035000000003
5.192714 0.00045317624000000003
5.193714 0.00045180377
5.194714 0.00045042306999999997
5.195714 0.00044903422
5.196714 0.00044763729000000006
5.197714 0.0004462323
5.198714 0.00044481931
5.199714 0.00044339822
5.200714 0.00044196900000000006
5.201715 0.00044053158
5.202714 0.00043908585000000005
5.203714 0.00043763166
5.204714 0.00043616888
5.205714 0.00043469736000000003
5.206714 0.00043321697
5.207714 0.00043172759000000005
5.208714 0.00043022906
5.209714 0.00042872125000000005
5.210714 0.00042720412000000005
5.211714 0.00042567763
5.212714 0.00042414167
5.213714 0.0004225963
5.214714 0.00042104157000000004
5.215714 0.00041947755999999995
5.216714 0.00041790431000000004
5.217714 0.00041632202
5.218714 0.00041473081
5.219714 0.00041313087000000004
5.220714 0.00041152242999999996
5.221714 0.00040990567000000005
5.222714 0.00040828077
5.223714 0.00040664795
5.224714 0.00040500744999999997
5.225714 0.00040335945
5.226714 0.00040170406999999995
5.227714 0.00040004152
5.228714 0.00039837187
5.229714 0.00039669521
5.230714 0.0003950116
5.231714 0.00039332108000000003
5.232714 0.00039162363999999995
5.233714 0.0003899193
5.234715 0.00038820795
5.235714 0.00038648949999999996
5.236714 0.00038476383
5.237714 0.00038303087
5.238714 0.00038129047
5.239714 0.00037954251
5.240714 0.00037778686
5.241714 0.00037602344
5.242714 0.00037425214
5.243714 0.00037247287
5.244714 0.00037068560000000003
5.245714 0.00036889029999999997
5.246714 0.00036708698
5.247715 0.0003652757
5.248714 0.0003634565
5.249714 0.00036162951
5.250714 0.00035979483
5.251714 0.00035795265000000004
5.252714 0.00035610312
5.253714 0.00035424644
5.254714 0.00035238281
5.255714 0.00035051246
5.256714 0.00034863558
5.257714 0.00034675238000000003
5.258714 0.00034486304
5.259714 0.00034296776999999997
5.260714 0.00034106667000000004
5.261714 0.00033915991999999997
5.262714 0.00033724759
5.263714 0.00033532976
5.264714 0.00033340645999999996
5.265714 0.00033147769
5.266714 0.00032954345
5.267715 0.00032760368000000003
5.268714 0.00032565833
5.269714 0.00032370731
5.270714 0.00032175051
5.271714 0.00031978782
5.272714 0.00031781913
5.273714 0.00031584434
5.274714 0.00031386335
5.275714 0.00031187608
5.276714 0.00030988247
5.277714 0.00030788246
5.278714 0.00030587607
5.279714 0.00030386329
5.280715 0.00030184417
5.281714 0.00029981877
5.282714 0.00029778721
5.283714 0.00029574962
5.284714 0.00029370617
5.285714 0.00029165701000000003
5.286714 0.00028960235
5.287714 0.00028754241
5.288714 0.00028547738
5.289714 0.00028340748000000004
5.290714 0.00028133293
5.291714 0.00027925391
5.292714 0.00027717059999999996
5.293715 0.00027508314999999997
5.294714 0.00027299172
5.295714 0.00027089638
5.296714 0.00026879723
5.297714 0.00026669429
5.298714 0.00026458758
5.299714 0.00026247710000000004
5.300714 0.00026036278
5.301714 0.00025824455999999996
5.302714 0.00025612237
5.303714 0.00025399611000000003
5.304714 0.00025186564
5.305714 0.00024973087
5.306714 0.00024759167
5.307714 0.00024544797
5.308714 0.00024329966
5.309714 0.00024114662999999997
5.310714 0.00023898888
5.311714 0.00023682637
5.312714 0.00023465911
5.313715 0.00023248715
5.314714 0.00023031052
5.315714 0.00022812937000000002
5.316714 0.00022594379000000003
5.317714 0.00022375394999999998
5.318714 0.00022156002999999997
5.319714 0.00021936223
5.320714 0.00021716075000000003
5.321714 0.00021495582000000002
5.322714 0.00021274766000000002
5.323714 0.00021053647
5.324714 0.00020832248999999998
5.325714 0.00020610589000000001
5.326715 0.00020388686
5.327714 0.00020166556
5.328714 0.00019944209
5.329714 0.00019721658
5.330714 0.00019498909000000003
5.331714 0.00019275965
5.332714 0.00019052826999999998
5.333714 0.00018829492999999998
5.334714 0.00018605958000000002
5.335714 0.00018382218
5.336714 0.00018158263
5.337714 0.00017934084
5.338714 0.00017709672
5.339714 0.00017485016
5.340714 0.00017260109
5.341714 0.00017034939
5.342714 0.00016809502
5.343714 0.00016583791
5.344714 0.00016357806
5.345714 0.00016131546
5.346714 0.00015905015
5.347714 0.00015678218
5.348714 0.00015451163
5.349714 0.00015223864
5.350714 0.00014996333
5.351714 0.00014768588
5.352714 0.00014540644
5.353714 0.00014312524
5.354714 0.00014084246
5.355714 0.00013855832
5.356714 0.00013627301
5.357714 0.00013398674
5.358714 0.00013169966
5.359715 0.00012941196999999998
5.360714 0.00012712377
5.361714 0.0001248352
5.362714 0.00012254633
5.363714 0.00012025722000000001
5.364714 0.00011796790999999999
5.365714 0.00011567838
5.366714 0.00011338861000000001
5.367714 0.00011109855
5.368714 0.00010880811
5.369714 0.00010651722
5.370714 0.00010422576000000001
5.371714 0.00010193363
5.372715 9.9640727e-05
5.373714 9.734694700000001e-05
5.374714 9.5052206e-05
5.375714 9.2756426e-05
5.376714 9.0459559e-05
5.377714 8.816157899999999e-05
5.378714 8.5862484e-05
5.379714 8.356231e-05
5.380714 8.1261118e-05
5.381714 7.8958999e-05
5.382714 7.6656073e-05
5.383714 7.4352499e-05
5.384714 7.2048448e-05
5.385714 6.9744112e-05
5.386714 6.7439709e-05
5.387714 6.5135453e-05
5.388714 6.2831572e-05
5.389714 6.0528288e-05
5.390714 5.8225817e-05
5.391714 5.5924369e-05
5.392715 5.3624126e-05
5.393714 5.1325246999999996e-05
5.394714 4.9027875e-05
5.395714 4.6732114e-05
5.396714 4.4438042e-05
5.397714 4.2145703e-05
5.398714 3.9855109e-05
5.399714 3.7566246999999995e-05
5.400714 3.5279066e-05
5.401714 3.2993503000000003e-05
5.402714 3.0709463999999996e-05
5.403714 2.8426847999999998e-05
5.404714 2.6145537e-05
5.405715 2.3865417000000003e-05
5.406714 2.1586365999999997e-05
5.407714 1.930828e-05
5.408714 1.7031058999999998e-05
5.409714 1.4754626e-05
5.410714 1.2478928e-05
5.411714 1.0203935e-05
5.412714 7.929647e-06
5.413714 5.6560939e-06
5.414714 3.3833373e-06
5.415714 1.1114699999999999e-06
5.416714 -1.1593864e-06
5.417714 -3.4290835e-06
5.418715 -5.697449599999999e-06
5.419714 -7.964294500000001e-06
5.420714 -1.0229413999999999e-05
5.421714 -1.2492596e-05
5.422714 -1.4753623e-05
5.423714 -1.7012282e-05
5.424714 -1.926837e-05
5.425714 -2.1521696e-05
5.426714 -2.3772087e-05
5.427714 -2.6019393e-05
5.428714 -2.8263491e-05
5.429714 -3.050429e-05
5.430714 -3.2741720999999996e-05
5.431714 -3.4975753e-05
5.432714 -3.7206379e-05
5.433714 -3.9433624e-05
5.434714 -4.1657532e-05
5.435714 -4.3878174e-05
5.436714 -4.6095639e-05
5.437714 -4.8310022000000004e-05
5.438715 -5.0521436000000006e-05
5.439714 -5.2729979e-05
5.440714 -5.4935759e-05
5.441714 -5.7138874e-05
5.442714 -5.9339396e-05
5.443714 -6.1537384e-05
5.444714 -6.3732875e-05
5.445714 -6.592587700000001e-05
5.446714 -6.8116378e-05
5.447714 -7.0304327e-05
5.448714 -7.2489644e-05
5.449714 -7.4672232e-05
5.450714 -7.6851956e-05
5.451715 -7.9028666e-05
5.452714 -8.1202188e-05
5.453714 -8.3372333e-05
5.454714 -8.5538909e-05
5.455714 -8.7701716e-05
5.456714 -8.9860549e-05
5.457714 -9.2015222e-05
5.458714 -9.4165551e-05
5.459714 -9.6311373e-05
5.460714 -9.845254000000001e-05
5.461714 -0.00010058894
5.462714 -0.00010272048
5.463714 -0.00010484711
5.464714 -0.00010696877999999998
5.465714 -0.00010908549000000001
5.466714 -0.00011119727999999999
5.467714 -0.00011330419
5.468714 -0.00011540628999999999
5.469714 -0.00011750369
5.470714 -0.00011959646999999999
5.471714 -0.00012168476000000001
5.472714 -0.00012376868
5.473714 -0.00012584832
5.474714 -0.00012792379
5.475714 -0.0001299952
5.476714 -0.00013206260999999999
5.477714 -0.00013412607
5.478714 -0.0001361856
5.479714 -0.00013824119
5.480714 -0.00014029282
5.481714 -0.00014234041
5.482714 -0.00014438388
5.483714 -0.00014642308
5.484715 -0.00014845787999999999
5.485714 -0.0001504881
5.486714 -0.00015251354000000002
5.487714 -0.00015453402
5.488714 -0.00015654931
5.489714 -0.0001585592
5.490714 -0.00016056348
5.491714 -0.00016256195
5.492714 -0.00016455442
5.493714 -0.00016654073999999999
5.494714 -0.00016852074
5.495714 -0.00017049433
5.496714 -0.00017246141000000002
5.497715 -0.00017442193
5.498714 -0.00017637586
5.499714 -0.00017832323
5.500714 -0.00018026406
5.501714 -0.0001821984
5.502714 -0.00018412637000000002
5.503714 -0.00018604807
5.504714 -0.00018796361
5.505714 -0.00018987314
5.506714 -0.00019177678000000003
5.507714 -0.00019367469
5.508714 -0.00019556699
5.509714 -0.00019745377999999997
5.510714 -0.00019933516
5.511714 -0.0002012112
5.512714 -0.00020308196000000002
5.513714 -0.00020494747000000002
5.514714 -0.00020680773
5.515714 -0.00020866268999999998
5.516714 -0.00021051228
5.517715 -0.00021235642
5.518714 -0.00021419498
5.519714 -0.00021602784
5.520714 -0.00021785483999999997
5.521714 -0.00021967578000000001
5.522714 -0.0002214905
5.523714 -0.0002232988
5.524714 -0.00022510051
5.525714 -0.00022689544
5.526714 -0.00022868344
5.527714 -0.00023046432
5.528714 -0.00023223797
5.529714 -0.00023400430000000003
5.530715 -0.0002357632
5.531714 -0.00023751460999999998
5.532714 -0.00023925852
5.533714 -0.0002409949
5.534714 -0.00024272381
5.535714 -0.00024444525
5.536714 -0.00024615933
5.537714 -0.00024786611
5.538714 -0.00024956569
5.539714 -0.00025125817
5.540714 -0.00025294366
5.541714 -0.00025462227
5.542714 -0.00025629407999999996
5.543715 -0.00025795919
5.544714 -0.00025961765
5.545714 -0.00026126953999999997
5.546714 -0.00026291488999999996
5.547714 -0.00026455368
5.548714 -0.00026618591
5.549714 -0.00026781154
5.550714 -0.00026943048
5.551714 -0.00027104268000000003
5.552714 -0.000272648
5.553714 -0.00027424633
5.554714 -0.00027583751
5.555714 -0.0002774214
5.556714 -0.00027899785
5.557714 -0.00028056669999999996
5.558714 -0.00028212783
5.559714 -0.00028368106
5.560714 -0.00028522629
5.561714 -0.00028676338
5.562714 -0.00028829227
5.563715 -0.0002898129
5.564714 -0.0002913252
5.565714 -0.00029282919
5.566714 -0.00029432484999999996
5.567714 -0.00029581224
5.568714 -0.00029729142000000004
5.569714 -0.00029876246
5.570714 -0.00030022545000000004
5.571714 -0.00030168051
5.572714 -0.00030312774
5.573714 -0.00030456729
5.574714 -0.00030599927
5.575714 -0.00030742381
5.576715 -0.00030884099999999997
5.577714 -0.00031025095000000003
5.578714 -0.00031165373
5.579714 -0.00031304942
5.580714 -0.00031443801
5.581714 -0.00031581953
5.582714 -0.00031719399
5.583714 -0.0003185613
5.584714 -0.0003199214
5.585714 -0.00032127421
5.586714 -0.0003226196
5.587714 -0.00032395742
5.588714 -0.00032528756
5.589714 -0.00032660982000000003
5.590714 -0.00032792407
5.591714 -0.0003292301
5.592714 -0.00033052779
5.593714 -0.00033181695
5.594714 -0.00033309748
5.595714 -0.00033436922
5.596714 -0.00033563208
5.597714 -0.00033688596
5.598714 -0.0003381308
5.599714 -0.00033936658
5.600714 -0.00034059328
5.601714 -0.00034181094
5.602714 -0.00034301956
5.603714 -0.00034421923
5.604714 -0.00034541004
5.605714 -0.00034659206
5.606714 -0.00034776542
5.607714 -0.00034893026
5.608714 -0.00035008668
5.609715 -0.00035123479999999997
5.610714 -0.00035237476
5.611714 -0.00035350668
5.612714 -0.00035463062999999996
5.613714 -0.00035574669
5.614714 -0.00035685496
5.615714 -0.00035795545
5.616714 -0.0003590482
5.617714 -0.00036013323
5.618714 -0.00036121048
5.619714 -0.00036227993
5.620714 -0.00036334151999999997
5.621714 -0.00036439516999999997
5.622715 -0.00036544079
5.623714 -0.00036647828
5.624714 -0.0003675075
5.625714 -0.00036852837
5.626714 -0.00036954075
5.627714 -0.00037054450999999996
5.628714 -0.00037153957
5.629714 -0.00037252582
5.630714 -0.00037350318999999996
5.631714 -0.00037447157
5.632714 -0.00037543095
5.633714 -0.00037638129
5.634714 -0.00037732254
5.635714 -0.00037825475
5.636714 -0.00037917794
5.637714 -0.00038009211
5.638714 -0.00038099735999999997
5.639714 -0.00038189373
5.640714 -0.00038278130999999996
5.641714 -0.00038366014999999997
5.642715 -0.00038453036
5.643714 -0.00038539201
5.644714 -0.00038624521000000004
5.645714 -0.00038708998999999997
5.646714 -0.00038792646
5.647714 -0.00038875464000000004
5.648714 -0.0003895746
5.649714 -0.00039038637
5.650714 -0.00039118991
5.651714 -0.00039198526
5.652714 -0.00039277234
5.653714 -0.00039355114
5.654714 -0.00039432157000000005
5.655715 -0.00039508359
5.656714 -0.00039583714999999995
5.657714 -0.00039658212
5.658714 -0.0003973184
5.659714 -0.00039804589999999996
5.660714 -0.00039876454000000003
5.661714 -0.00039947417
5.662714 -0.0004001748
5.663714 -0.00040086629
5.664714 -0.0004015486
5.665714 -0.00040222171
5.666714 -0.00040288554999999993
5.667714 -0.00040354016000000004
5.668715 -0.00040418554
5.669714 -0.00040482169000000004
5.670714 -0.00040544865
5.671714 -0.00040606647000000003
5.672714 -0.00040667523999999997
5.673714 -0.00040727505
5.674714 -0.00040786599000000004
5.675714 -0.00040844811
5.676714 -0.00040902155
5.677714 -0.00040958643999999995
5.678714 -0.00041014282
5.679714 -0.00041069079
5.680714 -0.00041123049
5.681714 -0.00041176189999999994
5.682714 -0.00041228513999999996
5.683714 -0.00041280023000000006
5.684714 -0.00041330723
5.685714 -0.00041380608
5.686714 -0.00041429684999999994
5.687714 -0.00041477941999999994
5.688715 -0.00041525382
5.689714 -0.00041571998
5.690714 -0.00041617786
5.691714 -0.00041662734000000003
5.692714 -0.00041706834999999994
5.693714 -0.00041750081
5.694714 -0.00041792468
5.695714 -0.00041833981999999997
5.696714 -0.00041874614
5.697714 -0.00041914358999999994
5.698714 -0.00041953208
5.699714 -0.00041991161
5.700714 -0.00042028209
5.701715 -0.00042064348
5.702714 -0.00042099582000000005
5.703714 -0.00042133906
5.704714 -0.00042167326000000006
5.705714 -0.00042199839999999995
5.706714 -0.00042231459000000005
5.707714 -0.00042262186
5.708714 -0.00042292027000000003
5.709714 -0.00042320994
5.710714 -0.00042349093
5.711714 -0.00042376332
5.712714 -0.00042402717
5.713714 -0.0004242826
5.714714 -0.00042452970999999997
5.715714 -0.00042476859
5.716714 -0.00042499923
5.717714 -0.00042522179
5.718714 -0.00042543625000000004
5.719714 -0.00042564266
5.720714 -0.00042584106
5.721714 -0.00042603147
5.722714 -0.00042621385999999997
5.723714 -0.00042638820999999996
5.724714 -0.00042655452
5.725714 -0.00042671272
5.726714 -0.00042686279
5.727714 -0.00042700461999999994
5.728714 -0.00042713823000000003
5.729714 -0.00042726351
5.730714 -0.00042738038
5.731714 -0.00042748883999999996
5.732714 -0.00042758879
5.733714 -0.0004276802
5.734715 -0.00042776304999999997
5.735714 -0.00042783727
5.736714 -0.00042790284
5.737714 -0.00042795978000000003
5.738714 -0.00042800806999999995
5.739714 -0.00042804772
5.740714 -0.00042807874
5.741714 -0.00042810115999999997
5.742714 -0.00042811503000000006
5.743714 -0.00042812043999999996
5.744714 -0.00042811739000000006
5.745714 -0.00042810598
5.746714 -0.00042808629
5.747715 -0.00042805836999999997
5.748714 -0.00042802226
5.749714 -0.00042797809999999995
5.750714 -0.00042792590000000004
5.751714 -0.00042786573
5.752714 -0.00042779766
5.753714 -0.00042772176
5.754714 -0.00042763804000000004
5.755714 -0.00042754655
5.756714 -0.00042744728
5.757714 -0.00042734026999999996
5.758714 -0.00042722553999999995
5.759714 -0.00042710308
5.760714 -0.00042697288
5.761714 -0.00042683495999999997
5.762714 -0.00042668926
5.763714 -0.00042653578
5.764714 -0.00042637448
5.765714 -0.00042620532
5.766714 -0.00042602828
5.767715 -0.00042584333999999996
5.768714 -0.00042565048000000005
5.769714 -0.00042544971
5.770714 -0.00042524098
5.771714 -0.00042502428999999995
5.772714 -0.00042479965
5.773714 -0.00042456708999999995
5.774714 -0.00042432662
5.775714 -0.00042407823
5.776714 -0.00042382198
5.777714 -0.00042355790999999997
5.778714 -0.00042328606
5.779714 -0.00042300644
5.780715 -0.00042271913
5.781714 -0.00042242418
5.782714 -0.00042212163999999996
5.783714 -0.00042181155000000004
5.784714 -0.00042149395
5.785714 -0.00042116889999999996
5.786714 -0.00042083642999999997
5.787714 -0.00042049655
5.788714 -0.00042014931000000004
5.789714 -0.00041979470000000005
5.790714 -0.00041943276
5.791714 -0.00041906351
5.792714 -0.00041868689
5.793715 -0.0004183029
5.794714 -0.00041791154000000004
5.795714 -0.00041751281999999996
5.796714 -0.00041710664
5.797714 -0.00041669300000000004
5.798714 -0.00041627186
5.799714 -0.00041584320999999997
5.800714 -0.00041540698000000004
5.801714 -0.00041496313999999995
5.802714 -0.00041451167000000004
5.803714 -0.00041405251000000006
5.804714 -0.00041358567
5.805714 -0.00041311114
5.806714 -0.00041262892
5.807714 -0.00041213898000000003
5.808714 -0.00041164135000000004
5.809714 -0.00041113608000000005
5.810714 -0.00041062317
5.811714 -0.00041010267
5.812714 -0.00040957461000000006
5.813715 -0.0004090391
5.814714 -0.00040849618000000004
5.815714 -0.00040794594
5.816714 -0.00040738846
5.817714 -0.0004068238
5.818714 -0.00040625209
5.819714 -0.00040567338
5.820714 -0.00040508776
5.821714 -0.00040449531
5.822714 -0.00040389608999999996
5.823714 -0.00040329018999999994
5.824714 -0.00040267769
5.825714 -0.00040205859000000003
5.826715 -0.00040143300000000003
5.827714 -0.0004008009
5.828714 -0.00040016234
5.829714 -0.00039951732999999993
5.830714 -0.00039886586
5.831714 -0.00039820793
5.832714 -0.0003975435
5.833714 -0.00039687257000000004
5.834714 -0.00039619507999999996
5.835714 -0.00039551101000000004
5.836714 -0.00039482028999999997
5.837714 -0.00039412294000000004
5.838714 -0.00039341885
5.839714 -0.00039270799000000006
5.840714 -0.00039199035
5.841714 -0.00039126585
5.842714 -0.00039053452000000003
5.843714 -0.00038979629
5.844714 -0.00038905114
5.845714 -0.00038829912
5.846714 -0.00038754018999999997
5.847714 -0.00038677435
5.848714 -0.00038600169000000003
5.849714 -0.00038522221000000003
5.850714 -0.00038443595000000003
5.851714 -0.00038364296
5.852714 -0.00038284329
5.853714 -0.00038203702000000003
5.854714 -0.00038122423
5.855714 -0.00038040498
5.856714 -0.00037957934
5.857714 -0.0003787474
5.858714 -0.00037790921000000003
5.859715 -0.00037706486
5.860714 -0.00037621442000000004
5.861714 -0.00037535794000000003
5.862714 -0.00037449549
5.863714 -0.00037362711
5.864714 -0.00037275281000000003
5.865714 -0.00037187265
5.866714 -0.00037098664
5.867714 -0.00037009480999999997
5.868714 -0.00036919714
5.869714 -0.00036829365
5.870714 -0.00036738434
5.871714 -0.0003664692
5.872715 -0.00036554823
5.873714 -0.00036462138
5.874714 -0.00036368867
5.875714 -0.00036275007
5.876714 -0.00036180559
5.877714 -0.00036085521
5.878714 -0.00035989895
5.879714 -0.00035893679
5.880714 -0.00035796877
5.881714 -0.00035699487999999997
5.882714 -0.00035601518
5.883714 -0.00035502967
5.884714 -0.00035403841
5.885714 -0.00035304145
5.886714 -0.00035203882
5.887714 -0.00035103058
5.888714 -0.00035001678
5.889714 -0.00034899749
5.890714 -0.00034797276
5.891714 -0.00034694265000000005
5.892715 -0.00034590721
5.893714 -0.0003448665
5.894714 -0.00034382056
5.895714 -0.00034276941
5.896714 -0.00034171310000000003
5.897714 -0.00034065167
5.898714 -0.00033958511
5.899714 -0.00033851345
5.900714 -0.00033743668000000003
5.901714 -0.00033635479
5.902714 -0.00033526776000000004
5.903714 -0.00033417559
5.904714 -0.00033307826
5.905715 -0.00033197573
5.906714 -0.00033086799
5.907714 -0.00032975502
5.908714 -0.00032863677
5.909714 -0.00032751327
5.910714 -0.00032638447
5.911714 -0.0003252504
5.912714 -0.00032411106
5.913714 -0.00032296646
5.914714 -0.00032181661
5.915714 -0.00032066157
5.916714 -0.00031950137
5.917714 -0.00031833611
5.918715 -0.00031716581
5.919714 -0.00031599058999999996
5.920714 -0.0003148105
5.921714 -0.00031362565
5.922714 -0.00031243615
5.923714 -0.00031124207000000003
5.924714 -0.00031004354
5.925714 -0.00030884064
5.926714 -0.00030763349
5.927714 -0.00030642216
5.928714 -0.00030520674999999996
5.929714 -0.00030398733
5.930714 -0.00030276397000000003
5.931714 -0.00030153669000000004
5.932714 -0.00030030557999999996
5.933714 -0.00029907064
5.934714 -0.00029783191
5.935714 -0.00029658936
5.936714 -0.00029534301
5.937714 -0.00029409282
5.938715 -0.00029283879
5.939714 -0.00029158084
5.940714 -0.00029031896
5.941714 -0.00028905308
5.942714 -0.00028778315
5.943714 -0.00028650913
5.944714 -0.00028523098
5.945714 -0.00028394863
5.946714 -0.00028266206
5.947714 -0.00028137124
5.948714 -0.00028007614
5.949714 -0.00027877677
5.950714 -0.00027747312
5.951715 -0.00027616522
5.952714 -0.00027485309999999996
5.953714 -0.00027353678000000003
5.954714 -0.00027221632999999997
5.955714 -0.00027089181
5.956714 -0.00026956332
5.957714 -0.00026823091
5.958714 -0.00026689468
5.959714 -0.00026555473999999996
5.960714 -0.00026421117
5.961714 -0.00026286407
5.962714 -0.00026151353999999996
5.963714 -0.00026015966
5.964714 -0.00025880254
5.965714 -0.00025744223
5.966714 -0.00025607881000000004
5.967714 -0.00025471236
5.968714 -0.00025334291
5.969714 -0.0002519705
5.970714 -0.00025059519
5.971714 -0.00024921699
5.972714 -0.0002478359
5.973714 -0.00024645194
5.974714 -0.00024506509999999997
5.975714 -0.00024367539000000001
5.976714 -0.00024228278999999998
5.977714 -0.00024088731000000002
5.978714 -0.00023948892
5.979714 -0.00023808761
5.980714 -0.00023668338
5.981714 -0.00023527623000000003
5.982714 -0.00023386615
5.983714 -0.00023245318000000002
5.984715 -0.00023103732
5.985714 -0.00022961860000000002
5.986714 -0.00022819709
5.987714 -0.00022677279999999998
5.988714 -0.00022534577999999998
5.989714 -0.00022391609000000002
5.990714 -0.00022248382
5.991714 -0.00022104902999999998
5.992714 -0.00021961177
5.993714 -0.00021817214
5.994714 -0.00021673018
5.995714 -0.00021528597
5.996714 -0.00021383958000000002
5.997715 -0.00021239105
5.998714 -0.00021094045
5.999714 -0.00020948783
6.000714 -0.00020803319999999998
6.001714 -0.00020657662
6.002714 -0.00020511809
6.003714 -0.00020365762
6.004714 -0.00020219519999999997
6.005714 -0.00020073085
6.006714 -0.00019926454
6.007714 -0.00019779624999999998
6.008714 -0.00019632596
6.009714 -0.00019485365
6.010714 -0.00019337931
6.011714 -0.0001919029
6.012714 -0.00019042444
6.013714 -0.00018894391
6.014714 -0.00018746131000000002
6.015714 -0.00018597665
6.016714 -0.00018448995
6.017715 -0.00018300126
6.018714 -0.00018151061000000002
6.019714 -0.00018001806
6.020714 -0.00017852369000000002
6.021714 -0.00017702756999999998
6.022714 -0.00017552981
6.023714 -0.00017403049
6.024714 -0.00017252973999999999
6.025714 -0.00017102764
6.026714 -0.00016952432000000002
6.027714 -0.0001680199
6.028714 -0.0001665145
6.029714 -0.00016500821
6.030715 -0.00016350115
6.031714 -0.0001619934
6.032714 -0.00016048505
6.033714 -0.00015897617
6.034714 -0.00015746683
6.035714 -0.00015595707000000002
6.036714 -0.00015444692000000002
6.037714 -0.00015293641
6.038714 -0.00015142555
6.039714 -0.00014991432
6.040714 -0.00014840272
6.041714 -0.00014689072000000002
6.042714 -0.00014537827000000002
6.043715 -0.00014386536
6.044714 -0.00014235194000000002
6.045714 -0.00014083797
6.046714 -0.00013932341
6.047714 -0.00013780822999999998
6.048714 -0.0001362924
6.049714 -0.00013477589
6.050714 -0.00013325870999999999
6.051714 -0.00013174084000000001
6.052714 -0.0001302223
6.053714 -0.00012870312
6.054714 -0.00012718332
6.055714 -0.00012566296
6.056714 -0.0001241421
6.057714 -0.00012262083
6.058714 -0.00012109921
6.059714 -0.00011957732999999999
6.060714 -0.00011805529
6.061714 -0.00011653318
6.062714 -0.00011501111000000001
6.063715 -0.00011348917000000001
6.064714 -0.00011196747
6.065714 -0.00011044609
6.066714 -0.00010892511999999999
6.067714 -0.00010740465
6.068714 -0.00010588473999999999
6.069714 -0.00010436545
6.070714 -0.00010284683
6.071714 -0.00010132893
6.072714 -9.9811768e-05
6.073714 -9.829537900000001e-05
6.074714 -9.6779775e-05
6.075714 -9.526496e-05
6.076715 -9.3750941e-05
6.077714 -9.2237713e-05
6.078714 -9.0725274e-05
6.079714 -8.921362600000001e-05
6.080714 -8.7702756e-05
6.081714 -8.619267099999999e-05
6.082714 -8.4683381e-05
6.083714 -8.3174893e-05
6.084714 -8.1667224e-05
6.085714 -8.0160407e-05
6.086714 -7.8654477e-05
6.087714 -7.7149474e-05
6.088714 -7.5645454e-05
6.089714 -7.4142474e-05
6.090714 -7.2640609e-05
6.091714 -7.1139925e-05
6.092714 -6.964049799999999e-05
6.093714 -6.8142413e-05
6.094714 -6.6645742e-05
6.095714 -6.5150567e-05
6.096714 -6.3656967e-05
6.097714 -6.2165009e-05
6.098714 -6.0674762e-05
6.099714 -5.918628299999999e-05
6.100714 -5.7699617000000006e-05
6.101714 -5.6214805e-05
6.102714 -5.4731879e-05
6.103714 -5.3250852e-05
6.104714 -5.1771740999999996e-05
6.105714 -5.029454e-05
6.106714 -4.8819237e-05
6.107714 -4.7345821e-05
6.108714 -4.587427e-05
6.109715 -4.4404558000000004e-05
6.110714 -4.2936662e-05
6.111714 -4.1470554e-05
6.112714 -4.0006211e-05
6.113714 -3.8543615e-05
6.114714 -3.7082755999999996e-05
6.115714 -3.5623628000000006e-05
6.116714 -3.4166239999999994e-05
6.117714 -3.2710611e-05
6.118714 -3.1256765999999996e-05
6.119714 -2.9804752000000002e-05
6.120714 -2.8354623e-05
6.121714 -2.6906442999999998e-05
6.122715 -2.546029e-05
6.123714 -2.4016254e-05
6.124714 -2.2574429e-05
6.125714 -2.1134919e-05
6.126714 -1.9697830999999998e-05
6.127714 -1.8263275e-05
6.128714 -1.683136e-05
6.129714 -1.5402195e-05
6.130714 -1.3975881e-05
6.131714 -1.2552515e-05
6.132714 -1.1132182e-05
6.133714 -9.7149595e-06
6.134714 -8.300912e-06
6.135714 -6.8900917e-06
6.136714 -5.4825367e-06
6.137714 -4.0782719000000005e-06
6.138714 -2.677309e-06
6.139714 -1.2796474e-06
6.140714 1.1472511999999999e-07
6.141714 1.5058301000000002e-06
6.142715 2.8936974000000002e-06
6.143714 4.2783622e-06
6.144714 5.6598633e-06
6.145714 7.0382406000000005e-06
6.146714 8.413533e-06
6.147714 9.7857757e-06
6.148714 1.1154998e-05
6.149714 1.2521222e-05
6.150714 1.388446e-05
6.151714 1.5244710999999998e-05
6.152714 1.6601967e-05
6.153714 1.7956204e-05
6.154714 1.9307384e-05
6.155715 2.0655462000000002e-05
6.156714 2.2000375999999998e-05
6.157714 2.3342054999999998e-05
6.158714 2.4680421e-05
6.159714 2.6015383e-05
6.160714 2.7346852e-05
6.161714 2.8674730999999996e-05
6.162714 2.9998924e-05
6.163714 3.1319334e-05
6.164714 3.263587e-05
6.165714 3.3948447e-05
6.166714 3.5256983e-05
6.167714 3.6561410999999995e-05
6.168715 3.7861669999999995e-05
6.169714 3.9157712e-05
6.170714 4.0449495e-05
6.171714 4.1736999e-05
6.172714 4.3020208e-05
6.173714 4.4299117e-05
6.174714 4.5573728000000004e-05
6.175714 4.6844056e-05
6.176714 4.8110120999999996e-05
6.177714 4.9371943e-05
6.178714 5.0629546e-05
6.179714 5.1882954999999995e-05
6.180714 5.3132186e-05
6.181714 5.4377261000000005e-05
6.182714 5.561818699999999e-05
6.183714 5.6854969e-05
6.184714 5.8087601999999995e-05
6.185714 5.9316068e-05
6.186714 6.0540339e-05
6.187714 6.1760375e-05
6.188715 6.297613e-05
6.189714 6.4187549e-05
6.190714 6.5394568e-05
6.191714 6.659711300000001e-05
6.192714 6.7795111e-05
6.193714 6.8988476e-05
6.194714 7.0177128e-05
6.195714 7.1360995e-05
6.196714 7.253999600000001e-05
6.197714 7.3714057e-05
6.198714 7.4883121e-05
6.199714 7.6047132e-05
6.200714 7.720605e-05
6.201715 7.8359841e-05
6.202714 7.9508487e-05
6.203714 8.0651984e-05
6.204714 8.179033000000001e-05
6.205714 8.292354900000001e-05
6.206714 8.4051663e-05
6.207714 8.5174713e-05
6.208714 8.6292738e-05
6.209714 8.740578300000001e-05
6.210714 8.85139e-05
6.211714 8.961714e-05
6.212714 9.071554800000001e-05
6.213714 9.1809159e-05
6.214714 9.2898011e-05
6.215714 9.3982123e-05
6.216714 9.506151199999999e-05
6.217714 9.6136171e-05
6.218714 9.7206089e-05
6.219714 9.827123199999999e-05
6.220714 9.9331544e-05
6.221714 0.00010038698
6.222714 0.00010143747
6.223714 0.00010248292
6.224714 0.00010352325
6.225714 0.00010455834
6.226714 0.00010558809000000001
6.227714 0.00010661241
6.228714 0.00010763117000000001
6.229714 0.00010864427999999999
6.230714 0.00010965163
6.231714 0.00011065313
6.232714 0.00011164872
6.233714 0.00011263832
6.234715 0.00011362188000000001
6.235714 0.00011459936999999999
6.236714 0.00011557078
6.237714 0.0001165361
6.238714 0.00011749536
6.239714 0.00011844858
6.240714 0.00011939582
6.241714 0.00012033711999999999
6.242714 0.00012127256
6.243714 0.00012220221
6.244714 0.00012312615
6.245714 0.00012404446999999999
6.246714 0.00012495724
6.247715 0.00012586454
6.248714 0.00012676644
6.249714 0.00012766299
6.250714 0.00012855423
6.251714 0.00012944022
6.252714 0.00013032095
6.253714 0.00013119643
6.254714 0.00013206665
6.255714 0.00013293158000000002
6.256714 0.00013379116
6.257714 0.00013464536
6.258714 0.00013549409000000002
6.259714 0.00013633727
6.260714 0.00013717482
6.261714 0.00013800666
6.262714 0.00013883268
6.263714 0.00013965281
6.264714 0.00014046695
6.265714 0.00014127503999999998
6.266714 0.00014207699000000001
6.267715 0.00014287275
6.268714 0.00014366227
6.269714 0.00014444553
6.270714 0.00014522249
6.271714 0.00014599316
6.272714 0.00014675755
6.273714 0.00014751569
6.274714 0.0001482676
6.275714 0.00014901334
6.276714 0.00014975294
6.277714 0.00015048647000000001
6.278714 0.00015121399
6.279714 0.00015193554999999999
6.280715 0.00015265121
6.281714 0.00015336101
6.282714 0.000154065
6.283714 0.00015476321
6.284714 0.00015545567
6.285714 0.00015614236
6.286714 0.0001568233
6.287714 0.00015749845
6.288714 0.00015816778999999998
6.289714 0.00015883127
6.290714 0.00015948883000000002
6.291714 0.00016014042999999998
6.292714 0.00016078598
6.293715 0.00016142541000000002
6.294714 0.00016205864
6.295714 0.00016268561
6.296714 0.00016330625
6.297714 0.0001639205
6.298714 0.00016452831
6.299714 0.00016512963
6.300714 0.00016572445
6.301714 0.00016631277
6.302714 0.00016689459
6.303714 0.00016746992000000002
6.304714 0.00016803882999999998
6.305714 0.00016860137
6.306714 0.0001691576
6.307714 0.00016970760999999998
6.308714 0.0001702515
6.309714 0.00017078936000000002
6.310714 0.0001713213
6.311714 0.00017184741999999999
6.312714 0.00017236783
6.313715 0.00017288263
6.314714 0.00017339189
6.315714 0.00017389571
6.316714 0.00017439412
6.317714 0.00017488719
6.318714 0.00017537494000000002
6.319714 0.00017585738
6.320714 0.0001763345
6.321714 0.00017680627
6.322714 0.00017727264
6.323714 0.00017773353
6.324714 0.00017818888
6.325714 0.0001786386
6.326715 0.00017908256
6.327714 0.00017952069
6.328714 0.00017995285
6.329714 0.00018037894
6.330714 0.00018079885000000002
6.331714 0.0001812125
6.332714 0.00018161979
6.333714 0.00018202065
6.334714 0.00018241503
6.335714 0.00018280289
6.336714 0.00018318420000000001
6.337714 0.00018355898
6.338714 0.00018392725000000002
6.339714 0.00018428905000000001
6.340714 0.00018464443
6.341714 0.00018499348
6.342714 0.00018533628
6.343714 0.00018567295
6.344714 0.00018600356
6.345714 0.00018632825
6.346714 0.00018664712999999999
6.347714 0.0001869603
6.348714 0.00018726788
6.349714 0.00018756996
6.350714 0.00018786661
6.351714 0.00018815792
6.352714 0.00018844395
6.353714 0.00018872473
6.354714 0.00018900029
6.355714 0.00018927062
6.356714 0.00018953573
6.357714 0.00018979558
6.358714 0.00019005015
6.359715 0.00019029937000000001
6.360714 0.00019054321
6.361714 0.00019078158999999998
6.362714 0.00019101444
6.363714 0.0001912417
6.364714 0.00019146332
6.365714 0.00019167924
6.366714 0.00019188942000000002
6.367714 0.00019209383000000002
6.368714 0.00019229246
6.369714 0.00019248532
6.370714 0.00019267240999999998
6.371714 0.00019285374
6.372715 0.00019302938
6.373714 0.00019319939000000003
6.374714 0.00019336385
6.375714 0.00019352283
6.376714 0.00019367642
6.377714 0.00019382474
6.378714 0.00019396787000000001
6.379714 0.00019410590999999997
6.380714 0.00019423894
6.381714 0.00019436709
6.382714 0.00019449039
6.383714 0.00019460895
6.384714 0.00019472277
6.385714 0.00019483193000000002
6.386714 0.00019493643
6.387714 0.00019503626999999997
6.388714 0.00019513143000000002
6.389714 0.00019522188000000001
6.390714 0.00019530755
6.391714 0.00019538841
6.392715 0.00019546437
6.393714 0.00019553538000000002
6.394714 0.00019560134
6.395714 0.00019566216
6.396714 0.00019571779999999998
6.397714 0.00019576817
6.398714 0.00019581319
6.399714 0.00019585282000000002
6.400714 0.00019588701
6.401714 0.00019591578
6.402714 0.00019593911
6.403714 0.00019595702000000002
6.404714 0.00019596957000000002
6.405715 0.00019597683
6.406714 0.00019597885000000002
6.407714 0.00019597574
6.408714 0.00019596759999999998
6.409714 0.00019595456999999997
6.410714 0.00019593676000000001
6.411714 0.00019591432
6.412714 0.0001958874
6.413714 0.00019585611
6.414714 0.0001958206
6.415714 0.00019578097000000003
6.416714 0.00019573732999999998
6.417714 0.00019568979
6.418715 0.00019563840000000001
6.419714 0.00019558324000000003
6.420714 0.00019552435000000002
6.421714 0.00019546173
6.422714 0.00019539539
6.423714 0.00019532526
6.424714 0.00019525137
6.425714 0.00019517360999999998
6.426714 0.00019509193
6.427714 0.00019500628
6.428714 0.00019491654
6.429714 0.00019482266
6.430714 0.00019472451999999997
6.431714 0.00019462206999999997
6.432714 0.00019451522
6.433714 0.00019440395
6.434714 0.00019428817
6.435714 0.00019416789000000002
6.436714 0.00019404308
6.437714 0.00019391377000000002
6.438715 0.00019377997000000002
6.439714 0.00019364171999999998
6.440714 0.00019349911
6.441714 0.00019335223000000002
6.442714 0.00019320114
6.443714 0.00019304598
6.444714 0.00019288684
6.445714 0.00019272386
6.446714 0.00019255715000000002
6.447714 0.00019238682000000001
6.448714 0.00019221300000000002
6.449714 0.00019203578000000001
6.450714 0.00019185527
6.451715 0.00019167155
6.452714 0.00019148467
6.453714 0.00019129470000000002
6.454714 0.00019110166000000002
6.455714 0.00019090558
6.456714 0.00019070643
6.457714 0.00019050420000000002
6.458714 0.00019029886999999998
6.459714 0.00019009038
6.460714 0.00018987869
6.461714 0.00018966373
6.462714 0.00018944544
6.463714 0.00018922376
6.464714 0.00018899862999999999
6.465714 0.00018876999
6.466714 0.00018853782000000002
6.467714 0.00018830208
6.468714 0.00018806276
6.469714 0.00018781985
6.470714 0.00018757338000000001
6.471714 0.00018732337999999998
6.472714 0.00018706991000000002
6.473714 0.00018681303
6.474714 0.00018655282
6.475714 0.0001862894
6.476714 0.00018602285
6.477714 0.0001857533
6.478714 0.00018548086
6.479714 0.00018520566
6.480714 0.00018492781
6.481714 0.00018464741
6.482714 0.00018436458
6.483714 0.0001840794
6.484715 0.00018379194
6.485714 0.00018350227
6.486714 0.00018321042
6.487714 0.00018291643
6.488714 0.00018262029
6.489714 0.000182322
6.490714 0.00018202153
6.491714 0.00018171883
6.492714 0.00018141385
6.493714 0.00018110652
6.494714 0.00018079677
6.495714 0.00018048453
6.496714 0.00018016972
6.497715 0.00017985227
6.498714 0.00017953212999999998
6.499714 0.00017920922
6.500714 0.00017888352
6.501714 0.000178555
6.502714 0.00017822364999999998
6.503714 0.00017788948
6.504714 0.00017755251
6.505714 0.00017721278999999998
6.506714 0.00017687039000000002
6.507714 0.00017652538
6.508714 0.00017617788
6.509714 0.00017582798
6.510714 0.0001754758
6.511714 0.00017512147999999999
6.512714 0.00017476513
6.513714 0.00017440688
6.514714 0.00017404684999999999
6.515714 0.00017368518
6.516714 0.00017332195
6.517715 0.00017295727
6.518714 0.00017259119000000001
6.519714 0.00017222379
6.520714 0.00017185511
6.521714 0.00017148516
6.522714 0.00017111396
6.523714 0.00017074148
6.524714 0.00017036768
6.525714 0.00016999254
6.526714 0.00016961599
6.527714 0.00016923796
6.528714 0.00016885837
6.529714 0.00016847714
6.530715 0.00016809420999999998
6.531714 0.00016770948999999998
6.532714 0.00016732293
6.533714 0.00016693448
6.534714 0.00016654408
6.535714 0.00016615171
6.536714 0.00016575736
6.537714 0.00016536104
6.538714 0.00016496276999999998
6.539714 0.00016456262
6.540714 0.00016416062
6.541714 0.00016375686000000001
6.542714 0.00016335144
6.543715 0.00016294446
6.544714 0.00016253601
6.545714 0.00016212624
6.546714 0.00016171524
6.547714 0.00016130315
6.548714 0.00016089007
6.549714 0.0001604761
6.550714 0.00016006134000000002
6.551714 0.00015964587
6.552714 0.00015922976
6.553714 0.00015881305
6.554714 0.00015839579
6.555714 0.00015797798
6.556714 0.00015755962
6.557714 0.0001571407
6.558714 0.00015672117000000002
6.559714 0.00015630098000000002
6.560714 0.00015588009
6.561714 0.00015545843
6.562714 0.00015503591
6.563715 0.00015461248
6.564714 0.00015418807
6.565714 0.00015376261
6.566714 0.00015333603
6.567714 0.00015290830000000001
6.568714 0.00015247938
6.569714 0.00015204924
6.570714 0.00015161789000000002
6.571714 0.00015118534
6.572714 0.00015075161
6.573714 0.00015031675
6.574714 0.0001498808
6.575714 0.00014944385
6.576715 0.00014900596
6.577714 0.00014856723
6.578714 0.00014812775999999999
6.579714 0.00014768764
6.580714 0.00014724695
6.581714 0.00014680580000000002
6.582714 0.00014636428
6.583714 0.00014592244
6.584714 0.00014548036999999998
6.585714 0.00014503811
6.586714 0.00014459569
6.587714 0.00014415313
6.588714 0.00014371044
6.589714 0.00014326760999999998
6.590714 0.0001428246
6.591714 0.0001423814
6.592714 0.00014193793
6.593714 0.00014149413
6.594714 0.00014104994
6.595714 0.0001406053
6.596714 0.00014016012999999998
6.597714 0.00013971435
6.598714 0.00013926791
6.599714 0.00013882075
6.600714 0.00013837282
6.601714 0.00013792411
6.602714 0.00013747459
6.603714 0.00013702427
6.604714 0.00013657316
6.605714 0.00013612128999999999
6.606714 0.00013566872
6.607714 0.00013521552
6.608714 0.00013476177000000002
6.609715 0.00013430757
6.610714 0.00013385300999999998
6.611714 0.0001333982
6.612714 0.00013294326
6.613714 0.00013248829
6.614714 0.0001320334
6.615714 0.0001315787
6.616714 0.00013112427
6.617714 0.0001306702
6.618714 0.00013021654
6.619714 0.00012976335
6.620714 0.00012931065999999999
6.621714 0.00012885847999999998
6.622715 0.00012840680000000002
6.623714 0.0001279556
6.624714 0.00012750484000000002
6.625714 0.00012705444
6.626714 0.00012660436
6.627714 0.00012615450000000002
6.628714 0.00012570478
6.629714 0.0001252551
6.630714 0.00012480536
6.631714 0.00012435548
6.632714 0.00012390536
6.633714 0.00012345494
6.634714 0.00012300411
6.635714 0.00012255284
6.636714 0.00012210108
6.637714 0.0001216488
6.638714 0.000121196
6.639714 0.00012074266
6.640714 0.00012028883
6.641714 0.00011983452000000001
6.642715 0.00011937981
6.643714 0.00011892474
6.644714 0.0001184694
6.645714 0.00011801388
6.646714 0.00011755825
6.647714 0.00011710259999999999
6.648714 0.00011664703
6.649714 0.00011619161
6.650714 0.00011573643000000001
6.651714 0.00011528155
6.652714 0.00011482702999999999
6.653714 0.00011437289999999999
6.654714 0.00011391921999999999
6.655715 0.00011346598999999999
6.656714 0.00011301321
6.657714 0.00011256088
6.658714 0.00011210898
6.659714 0.00011165745000000001
6.660714 0.00011120626
6.661714 0.00011075536999999999
6.662714 0.00011030470000000001
6.663714 0.00010985420000000001
6.664714 0.00010940381
6.665714 0.00010895347
6.666714 0.00010850313
6.667714 0.00010805273
6.668715 0.00010760225000000001
6.669714 0.00010715165
6.670714 0.00010670093
6.671714 0.00010625007
6.672714 0.00010579909000000001
6.673714 0.00010534801
6.674714 0.00010489687
6.675714 0.0001044457
6.676714 0.00010399456999999999
6.677714 0.00010354353
6.678714 0.00010309265
6.679714 0.00010264198000000001
6.680714 0.00010219161000000001
6.681714 0.00010174159
6.682714 0.00010129197999999999
6.683714 0.00010084282999999998
6.684714 0.00010039416999999999
6.685714 9.994605499999999e-05
6.686714 9.9498482e-05
6.687714 9.905145400000001e-05
6.688715 9.8604971e-05
6.689714 9.8159001e-05
6.690714 9.771350700000001e-05
6.691714 9.7268435e-05
6.692714 9.682372599999999e-05
6.693714 9.6379313e-05
6.694714 9.5935115e-05
6.695714 9.5491055e-05
6.696714 9.504703899999999e-05
6.697714 9.460299599999999e-05
6.698714 9.4158838e-05
6.699714 9.3714499e-05
6.700714 9.3269921e-05
6.701715 9.2825042e-05
6.702714 9.2379827e-05
6.703714 9.1934248e-05
6.704714 9.1488295e-05
6.705714 9.104197100000001e-05
6.706714 9.0595296e-05
6.707714 9.0148302e-05
6.708714 8.9701035e-05
6.709714 8.9253558e-05
6.710714 8.8805939e-05
6.711714 8.8358252e-05
6.712714 8.7910576e-05
6.713714 8.7463002e-05
6.714714 8.701561000000001e-05
6.715714 8.6568485e-05
6.716714 8.6121702e-05
6.717714 8.5675327e-05
6.718714 8.5229425e-05
6.719714 8.478404e-05
6.720714 8.433920600000001e-05
6.721714 8.389493999999999e-05
6.722714 8.3451249e-05
6.723714 8.3008126e-05
6.724714 8.2565549e-05
6.725714 8.2123478e-05
6.726714 8.168186100000001e-05
6.727714 8.1240643e-05
6.728714 8.0799759e-05
6.729714 8.0359132e-05
6.730714 7.9918681e-05
6.731714 7.9478332e-05
6.732714 7.9038006e-05
6.733714 7.8597623e-05
6.734715 7.8157115e-05
6.735714 7.7716425e-05
6.736714 7.7275496e-05
6.737714 7.6834283e-05
6.738714 7.6392757e-05
6.739714 7.5950896e-05
6.740714 7.5508694e-05
6.741714 7.5066157e-05
6.742714 7.4623296e-05
6.743714 7.4180139e-05
6.744714 7.3736715e-05
6.745714 7.329306300000001e-05
6.746714 7.284923e-05
6.747715 7.240526e-05
6.748714 7.1961199e-05
6.749714 7.1517093e-05
6.750714 7.1072986e-05
6.751714 7.0628914e-05
6.752714 7.018491e-05
6.753714 6.974099700000001e-05
6.754714 6.9297192e-05
6.755714 6.8853501e-05
6.756714 6.8409918e-05
6.757714 6.796643099999999e-05
6.758714 6.7523018e-05
6.759714 6.7079645e-05
6.760714 6.6636284e-05
6.761714 6.6192888e-05
6.762714 6.5749413e-05
6.763714 6.5305807e-05
6.764714 6.4862024e-05
6.765714 6.441802e-05
6.766714 6.397374900000001e-05
6.767715 6.3529171e-05
6.768714 6.308425800000001e-05
6.769714 6.2638975e-05
6.770714 6.2193311e-05
6.771714 6.1747255e-05
6.772714 6.1300807e-05
6.773714 6.0853971999999994e-05
6.774714 6.0406768000000005e-05
6.775714 5.9959217e-05
6.776714 5.9511348e-05
6.777714 5.9063194000000004e-05
6.778714 5.8614796e-05
6.779714 5.8166188e-05
6.780715 5.7717415e-05
6.781714 5.7268511e-05
6.782714 5.6819511e-05
6.783714 5.6370442000000007e-05
6.784714 5.5921328e-05
6.785714 5.5472179e-05
6.786714 5.5023008e-05
6.787714 5.4573803000000004e-05
6.788714 5.4124558e-05
6.789714 5.3675251e-05
6.790714 5.3225846999999996e-05
6.791714 5.2776306e-05
6.792714 5.2326584e-05
6.793715 5.1876623e-05
6.794714 5.1426371999999996e-05
6.795714 5.0975763e-05
6.796714 5.0524739e-05
6.797714 5.0073237e-05
6.798714 4.9621200999999995e-05
6.799714 4.9168568e-05
6.800714 4.8715293e-05
6.801714 4.8261336000000003e-05
6.802714 4.7806657e-05
6.803714 4.7351233e-05
6.804714 4.6895047e-05
6.805714 4.6438095e-05
6.806714 4.5980377e-05
6.807714 4.5521909e-05
6.808714 4.5062711e-05
6.809714 4.4602814e-05
6.810714 4.4142251e-05
6.811714 4.3681064e-05
6.812714 4.3219296e-05
6.813715 4.2756994e-05
6.814714 4.2294207e-05
6.815714 4.1830975e-05
6.816714 4.1367343000000004e-05
6.817714 4.0903347999999996e-05
6.818714 4.0439018999999995e-05
6.819714 3.9974381e-05
6.820714 3.950945e-05
6.821714 3.9044235e-05
6.822714 3.8578736e-05
6.823714 3.8112947e-05
6.824714 3.7646848e-05
6.825714 3.7180416e-05
6.826715 3.6713624e-05
6.827714 3.6246433e-05
6.828714 3.5778805e-05
6.829714 3.5310697e-05
6.830714 3.4842066000000003e-05
6.831714 3.4372866e-05
6.832714 3.3903055e-05
6.833714 3.3432593e-05
6.834714 3.2961444e-05
6.835714 3.2489572e-05
6.836714 3.2016955999999995e-05
6.837714 3.1543573e-05
6.838714 3.1069408e-05
6.839714 3.0594451999999995e-05
6.840714 3.0118707000000003e-05
6.841714 2.9642175e-05
6.842714 2.9164866e-05
6.843714 2.8686793e-05
6.844714 2.8207972e-05
6.845714 2.7728424e-05
6.846714 2.7248169e-05
6.847714 2.6767228000000003e-05
6.848714 2.6285619e-05
6.849714 2.5803362e-05
6.850714 2.5320472e-05
6.851714 2.4836958999999997e-05
6.852714 2.4352829e-05
6.853714 2.3868087999999997e-05
6.854714 2.3382731e-05
6.855714 2.2896751e-05
6.856714 2.2410137e-05
6.857714 2.1922874e-05
6.858714 2.1434943e-05
6.859715 2.0946322e-05
6.860714 2.045699e-05
6.861714 1.9966923e-05
6.862714 1.9476099e-05
6.863714 1.8984494e-05
6.864714 1.8492092e-05
6.865714 1.7998876e-05
6.866714 1.7504833e-05
6.867714 1.7009957e-05
6.868714 1.6514244e-05
6.869714 1.6017697e-05
6.870714 1.5520321999999998e-05
6.871714 1.5022133000000002e-05
6.872715 1.4523143000000001e-05
6.873714 1.4023371e-05
6.874714 1.352284e-05
6.875714 1.3021574e-05
6.876714 1.2519595000000001e-05
6.877714 1.2016928e-05
6.878714 1.1513591999999999e-05
6.879714 1.1009606e-05
6.880714 1.0504985000000001e-05
6.881714 9.999737200000001e-06
6.882714 9.4938663e-06
6.883714 8.987370100000001e-06
6.884714 8.480238699999999e-06
6.885714 7.9724558e-06
6.886714 7.4639992e-06
6.887714 6.9548406e-06
6.888714 6.444945899999999e-06
6.889714 5.934276e-06
6.890714 5.4227893000000006e-06
6.891714 4.9104418000000005e-06
6.892715 4.397188e-06
6.893714 3.8829832e-06
6.894714 3.3677853000000002e-06
6.895714 2.8515551e-06
6.896714 2.3342581000000003e-06
6.897714 1.8158661999999998e-06
6.898714 1.2963577e-06
6.899714 7.7571931e-07
6.900714 2.5394598e-07
6.901714 -2.6895859e-07
6.902714 -7.929823e-07
6.903714 -1.3181042999999999e-06
6.904714 -1.8442964e-06
6.905715 -2.3715232e-06
6.906714 -2.8997432e-06
6.907714 -3.4289105e-06
6.908714 -3.9589764e-06
6.909714 -4.4898901e-06
6.910714 -5.0216006e-06
6.911714 -5.5540588999999995e-06
6.912714 -6.0872189e-06
6.913714 -6.621038299999999e-06
6.914714 -7.1554815e-06
6.915714 -7.6905195e-06
6.916714 -8.226130899999999e-06
6.917714 -8.762302200000001e-06
6.918715 -9.2990291e-06
6.919714 -9.8363152e-06
6.920714 -1.0374173000000001e-05
6.921714 -1.0912622999999999e-05
6.922714 -1.1451691e-05
6.923714 -1.1991408e-05
6.924714 -1.253181e-05
6.925714 -1.3072935999999998e-05
6.926714 -1.3614829e-05
6.927714 -1.4157528000000001e-05
6.928714 -1.4701074e-05
6.929714 -1.52455e-05
6.930714 -1.5790839e-05
6.931714 -1.6337117e-05
6.932714 -1.6884354e-05
6.933714 -1.7432562e-05
6.934714 -1.7981748e-05
6.935714 -1.8531908e-05
6.936714 -1.9083035e-05
6.937714 -1.9635112e-05
6.938715 -2.0188121e-05
6.939714 -2.0742033e-05
6.940714 -2.1296819e-05
6.941714 -2.1852448e-05
6.942714 -2.2408888000000002e-05
6.943714 -2.2966108000000002e-05
6.944714 -2.3524079e-05
6.945714 -2.4082775e-05
6.946714 -2.4642173e-05
6.947714 -2.520226e-05
6.948714 -2.5763026e-05
6.949714 -2.6324471e-05
6.950714 -2.6886602e-05
6.951715 -2.7449428e-05
6.952714 -2.8012971e-05
6.953714 -2.8577259000000003e-05
6.954714 -2.9142319e-05
6.955714 -2.9708184e-05
6.956714 -3.0274893e-05
6.957714 -3.084248e-05
6.958714 -3.1410983e-05
6.959714 -3.1980431e-05
6.960714 -3.2550855e-05
6.961714 -3.3122274e-05
6.962714 -3.3694698e-05
6.963714 -3.4268135e-05
6.964714 -3.4842577e-05
6.965714 -3.5418009e-05
6.966714 -3.5994404e-05
6.967714 -3.6571726e-05
6.968714 -3.7149924999999997e-05
6.969714 -3.7728947e-05
6.970714 -3.8308727e-05
6.971714 -3.8889192e-05
6.972714 -3.9470271e-05
6.973714 -4.0051887e-05
6.974714 -4.0633964e-05
6.975714 -4.1216427e-05
6.976714 -4.1799206e-05
6.977714 -4.2382243e-05
6.978714 -4.2965482e-05
6.979714 -4.354888e-05
6.980714 -4.4132412e-05
6.981714 -4.471606e-05
6.982714 -4.5299821999999996e-05
6.983714 -4.5883711999999995e-05
6.984715 -4.6467758e-05
6.985714 -4.7052001e-05
6.986714 -4.7636493e-05
6.987714 -4.8221301e-05
6.988714 -4.8806497999999995e-05
6.989714 -4.9392168000000004e-05
6.990714 -4.9978399e-05
6.991714 -5.0565274e-05
6.992714 -5.1152881e-05
6.993714 -5.1741301e-05
6.994714 -5.2330608e-05
6.995714 -5.2920871e-05
6.996714 -5.351213899999999e-05
6.997715 -5.4104459e-05
6.998714 -5.4697852999999995e-05
6.999714 -5.5292332e-05
7.000714 -5.5887892e-05
7.001714 -5.648451e-05
7.002714 -5.7082138e-05
7.003714 -5.7680727999999995e-05
7.004714 -5.8280210000000006e-05
7.005714 -5.8880499e-05
7.006714 -5.9481511e-05
7.007714 -6.0083141000000006e-05
7.008714 -6.0685288999999996e-05
7.009714 -6.1287852e-05
7.010714 -6.1890728e-05
7.011714 -6.249382e-05
7.012714 -6.3097031e-05
7.013714 -6.3700281e-05
7.014714 -6.4303498e-05
7.015714 -6.4906629e-05
7.016714 -6.5509624e-05
7.017715 -6.611246e-05
7.018714 -6.671512e-05
7.019714 -6.731760300000001e-05
7.020714 -6.7919922e-05
7.021714 -6.852211e-05
7.022714 -6.9124201e-05
7.023714 -6.9726241e-05
7.024714 -7.0328286e-05
7.025714 -7.093038899999999e-05
7.026714 -7.1532605e-05
7.027714 -7.2134992e-05
7.028714 -7.273759999999999e-05
7.029714 -7.334047600000001e-05
7.030715 -7.3943653e-05
7.031714 -7.4547148e-05
7.032714 -7.5150979e-05
7.033714 -7.5755145e-05
7.034714 -7.6359623e-05
7.035714 -7.6964392e-05
7.036714 -7.756941e-05
7.037714 -7.8174628e-05
7.038714 -7.877998199999999e-05
7.039714 -7.9385399e-05
7.040714 -7.999080899999999e-05
7.041714 -8.0596135e-05
7.042714 -8.1201301e-05
7.043715 -8.180623499999999e-05
7.044714 -8.2410867e-05
7.045714 -8.3015135e-05
7.046714 -8.3619e-05
7.047714 -8.4222421e-05
7.048714 -8.4825376e-05
7.049714 -8.542786e-05
7.050714 -8.6029877e-05
7.051714 -8.6631456e-05
7.052714 -8.7232632e-05
7.053714 -8.783346200000001e-05
7.054714 -8.8434007e-05
7.055714 -8.9034341e-05
7.056714 -8.963454500000001e-05
7.057714 -9.023469799999999e-05
7.058714 -9.0834885e-05
7.059714 -9.1435186e-05
7.060714 -9.2035674e-05
7.061714 -9.2636412e-05
7.062714 -9.3237452e-05
7.063715 -9.3838833e-05
7.064714 -9.444057099999999e-05
7.065714 -9.5042668e-05
7.066714 -9.56451e-05
7.067714 -9.6247834e-05
7.068714 -9.685080599999999e-05
7.069714 -9.745393800000001e-05
7.070714 -9.805712599999998e-05
7.071714 -9.8660269e-05
7.072714 -9.9263241e-05
7.073714 -9.9865906e-05
7.074714 -0.00010046812000000001
7.075714 -0.00010106974
7.076715 -0.00010167063
7.077714 -0.00010227066
7.078714 -0.00010286969
7.079714 -0.00010346764
7.080714 -0.00010406437999999998
7.081714 -0.00010465985
7.082714 -0.00010525399
7.083714 -0.00010584677
7.084714 -0.00010643816000000001
7.085714 -0.00010702818999999999
7.086714 -0.00010761686999999999
7.087714 -0.00010820427
7.088714 -0.00010879045
7.089714 -0.00010937550000000001
7.090714 -0.00010995951
7.091714 -0.00011054259999999999
7.092714 -0.00011112487000000001
7.093714 -0.00011170642
7.094714 -0.00011228739
7.095714 -0.00011286785000000001
7.096714 -0.00011344789
7.097714 -0.00011402760000000001
7.098714 -0.00011460703999999998
7.099714 -0.00011518624
7.100714 -0.00011576522
7.101714 -0.00011634396000000001
7.102714 -0.00011692246000000001
7.103714 -0.00011750066
7.104714 -0.00011807849000000001
7.105714 -0.00011865586999999999
7.106714 -0.0001192327
7.107714 -0.00011980885000000001
7.108714 -0.00012038421
7.109715 -0.00012095865
7.110714 -0.00012153203
7.111714 -0.00012210422
7.112714 -0.00012267512
7.113714 -0.00012324460000000002
7.114714 -0.00012381255999999998
7.115714 -0.00012437891
7.116714 -0.0001249436
7.117714 -0.00012550656
7.118714 -0.00012606778
7.119714 -0.00012662724000000002
7.120714 -0.00012718497
7.121714 -0.00012774098
7.122715 -0.00012829530999999999
7.123714 -0.00012884805
7.124714 -0.00012939925
7.125714 -0.00012994898
7.126714 -0.00013049734
7.127714 -0.00013104438
7.128714 -0.00013159021
7.129714 -0.00013213487
7.130714 -0.00013267843
7.131714 -0.00013322093
7.132714 -0.00013376241
7.133714 -0.00013430287
7.134714 -0.00013484229
7.135714 -0.00013538065
7.136714 -0.0001359179
7.137714 -0.00013645397
7.138714 -0.00013698877
7.139714 -0.00013752222
7.140714 -0.00013805418
7.141714 -0.00013858455
7.142715 -0.00013911322
7.143714 -0.00013964004000000001
7.144714 -0.0001401649
7.145714 -0.00014068769
7.146714 -0.0001412083
7.147714 -0.00014172662999999998
7.148714 -0.00014224262000000001
7.149714 -0.0001427562
7.150714 -0.00014326735000000002
7.151714 -0.00014377604
7.152714 -0.00014428228000000002
7.153714 -0.00014478611000000001
7.154714 -0.00014528756
7.155715 -0.00014578669
7.156714 -0.00014628358
7.157714 -0.00014677832
7.158714 -0.00014727102
7.159714 -0.00014776176
7.160714 -0.00014825064
7.161714 -0.00014873775
7.162714 -0.00014922319
7.163714 -0.00014970703
7.164714 -0.00015018932
7.165714 -0.0001506701
7.166714 -0.00015114938
7.167714 -0.00015162716
7.168715 -0.00015210342
7.169714 -0.00015257809
7.170714 -0.00015305112
7.171714 -0.00015352239
7.172714 -0.00015399179
7.173714 -0.0001544592
7.174714 -0.00015492448
7.175714 -0.00015538745
7.176714 -0.00015584799
7.177714 -0.00015630591999999998
7.178714 -0.00015676109
7.179714 -0.00015721336
7.180714 -0.0001576626
7.181714 -0.00015810871
7.182714 -0.00015855157000000002
7.183714 -0.00015899113
7.184714 -0.00015942733
7.185714 -0.00015986013
7.186714 -0.00016028954999999998
7.187714 -0.0001607156
7.188715 -0.00016113834
7.189714 -0.00016155782
7.190714 -0.00016197413
7.191714 -0.00016238736
7.192714 -0.00016279761
7.193714 -0.00016320499
7.194714 -0.00016360963
7.195714 -0.00016401161
7.196714 -0.00016441105
7.197714 -0.00016480805
7.198714 -0.00016520265
7.199714 -0.00016559493999999998
7.200714 -0.00016598493
7.201715 -0.00016637265
7.202714 -0.00016675807999999998
7.203714 -0.00016714119999999998
7.204714 -0.00016752192
7.205714 -0.0001679002
7.206714 -0.00016827593
7.207714 -0.00016864899
7.208714 -0.00016901926
7.209714 -0.00016938659999999998
7.210714 -0.00016975087999999999
7.211714 -0.00017011193
7.212714 -0.00017046965
7.213714 -0.00017082388
7.214714 -0.0001711745
7.215714 -0.0001715214
7.216714 -0.00017186449
7.217714 -0.00017220369
7.218714 -0.00017253896
7.219714 -0.00017287025
7.220714 -0.00017319757000000001
7.221714 -0.00017352091
7.222714 -0.00017384032
7.223714 -0.00017415582
7.224714 -0.00017446748000000002
7.225714 -0.00017477537
7.226714 -0.00017507956
7.227714 -0.00017538015
7.228714 -0.0001756772
7.229714 -0.0001759708
7.230714 -0.00017626102
7.231714 -0.00017654791
7.232714 -0.00017683152
7.233714 -0.00017711188
7.234715 -0.00017738901
7.235714 -0.00017766288
7.236714 -0.00017793346
7.237714 -0.00017820072
7.238714 -0.00017846459
7.239714 -0.00017872497
7.240714 -0.00017898177999999999
7.241714 -0.00017923491
7.242714 -0.00017948421999999998
7.243714 -0.00017972961
7.244714 -0.00017997096
7.245714 -0.00018020814
7.246714 -0.00018044104000000002
7.247715 -0.00018066955
7.248714 -0.00018089360000000002
7.249714 -0.00018111309
7.250714 -0.00018132798
7.251714 -0.00018153822
7.252714 -0.0001817438
7.253714 -0.00018194472000000001
7.254714 -0.00018214099999999998
7.255714 -0.00018233268999999998
7.256714 -0.00018251983
7.257714 -0.0001827025
7.258714 -0.00018288077
7.259714 -0.00018305474
7.260714 -0.00018322447
7.261714 -0.00018339006999999998
7.262714 -0.00018355161
7.263714 -0.00018370916
7.264714 -0.0001838628
7.265714 -0.00018401256
7.266714 -0.00018415848
7.267715 -0.00018430056
7.268714 -0.00018443881
7.269714 -0.00018457317
7.270714 -0.00018470362
7.271714 -0.00018483007
7.272714 -0.00018495244
7.273714 -0.00018507062
7.274714 -0.0001851845
7.275714 -0.00018529395
7.276714 -0.00018539884
7.277714 -0.00018549902
7.278714 -0.00018559437
7.279714 -0.00018568476
7.280715 -0.00018577007
7.281714 -0.00018585019
7.282714 -0.00018592505
7.283714 -0.00018599454
7.284714 -0.00018605863000000002
7.285714 -0.00018611728
7.286714 -0.00018617048
7.287714 -0.00018621824
7.288714 -0.00018626058
7.289714 -0.00018629755
7.290714 -0.00018632921
7.291714 -0.00018635565
7.292714 -0.00018637693
7.293715 -0.00018639315
7.294714 -0.00018640441
7.295714 -0.00018641078
7.296714 -0.00018641238
7.297714 -0.00018640925
7.298714 -0.00018640148
7.299714 -0.00018638913000000002
7.300714 -0.00018637221
7.301714 -0.00018635075
7.302714 -0.00018632474999999998
7.303714 -0.00018629418
7.304714 -0.00018625899999999998
7.305714 -0.00018621915
7.306714 -0.00018617457
7.307714 -0.00018612513
7.308714 -0.00018607077
7.309714 -0.00018601136
7.310714 -0.00018594677
7.311714 -0.0001858769
7.312714 -0.00018580163
7.313715 -0.00018572085
7.314714 -0.00018563445999999998
7.315714 -0.00018554236
7.316714 -0.00018544448
7.317714 -0.00018534074
7.318714 -0.00018523109999999998
7.319714 -0.00018511554
7.320714 -0.00018499404000000001
7.321714 -0.00018486662
7.322714 -0.00018473329
7.323714 -0.00018459409
7.324714 -0.00018444907000000001
7.325714 -0.0001842983
7.326715 -0.00018414182
7.327714 -0.00018397973
7.328714 -0.00018381206999999999
7.329714 -0.00018363893000000002
7.330714 -0.00018346035
7.331714 -0.00018327639
7.332714 -0.0001830871
7.333714 -0.00018289251
7.334714 -0.00018269262
7.335714 -0.00018248744
7.336714 -0.00018227696
7.337714 -0.00018206114
7.338714 -0.00018183994
7.339714 -0.0001816133
7.340714 -0.00018138117
7.341714 -0.00018114345
7.342714 -0.00018090007
7.343714 -0.00018065094
7.344714 -0.00018039598
7.345714 -0.0001801351
7.346714 -0.00017986823
7.347714 -0.00017959529
7.348714 -0.00017931624
7.349714 -0.00017903101
7.350714 -0.00017873957000000002
7.351714 -0.00017844192
7.352714 -0.00017813802999999998
7.353714 -0.00017782793
7.354714 -0.00017751163
7.355714 -0.00017718918
7.356714 -0.00017686062
7.357714 -0.00017652601999999998
7.358714 -0.00017618543
7.359715 -0.00017583891000000002
7.360714 -0.00017548654
7.361714 -0.00017512838
7.362714 -0.00017476448
7.363714 -0.00017439489000000002
7.364714 -0.00017401966
7.365714 -0.00017363880000000002
7.366714 -0.00017325232
7.367714 -0.00017286022
7.368714 -0.00017246249
7.369714 -0.00017205908
7.370714 -0.00017164996
7.371714 -0.00017123504999999999
7.372715 -0.00017081427
7.373714 -0.00017038753
7.374714 -0.00016995476000000002
7.375714 -0.00016951584
7.376714 -0.00016907068
7.377714 -0.00016861917
7.378714 -0.00016816123
7.379714 -0.00016769676
7.380714 -0.00016722569999999998
7.381714 -0.00016674799
7.382714 -0.00016626357000000002
7.383714 -0.00016577241
7.384714 -0.0001652745
7.385714 -0.00016476984999999999
7.386714 -0.00016425847
7.387714 -0.0001637404
7.388714 -0.0001632157
7.389714 -0.00016268443
7.390714 -0.00016214668
7.391714 -0.00016160252
7.392715 -0.00016105204999999998
7.393714 -0.00016049536
7.394714 -0.00015993255
7.395714 -0.00015936371
7.396714 -0.00015878892
7.397714 -0.00015820825
7.398714 -0.00015762178000000001
7.399714 -0.00015702954
7.400714 -0.00015643158
7.401714 -0.00015582791
7.402714 -0.00015521854
7.403714 -0.00015460345
7.404714 -0.00015398261000000002
7.405715 -0.000153356
7.406714 -0.00015272352999999998
7.407714 -0.00015208517000000002
7.408714 -0.00015144084
7.409714 -0.00015079046
7.410714 -0.00015013395
7.411714 -0.00014947125
7.412714 -0.00014880227
7.413714 -0.00014812695999999998
7.414714 -0.00014744525
7.415714 -0.00014675709
7.416714 -0.00014606245
7.417714 -0.00014536131
7.418715 -0.00014465365000000002
7.419714 -0.00014393949
7.420714 -0.00014321881
7.421714 -0.00014249167
7.422714 -0.00014175808
7.423714 -0.00014101811
7.424714 -0.00014027179000000001
7.425714 -0.00013951917
7.426714 -0.00013876032
7.427714 -0.00013799529
7.428714 -0.00013722413
7.429714 -0.00013644689
7.430714 -0.00013566361
7.431714 -0.00013487431
7.432714 -0.00013407903
7.433714 -0.00013327776
7.434714 -0.00013247053
7.435714 -0.0001316573
7.436714 -0.00013083807
7.437714 -0.00013001279
7.438715 -0.00012918144
7.439714 -0.00012834398000000002
7.440714 -0.00012750036
7.441714 -0.00012665050999999998
7.442714 -0.00012579442
7.443714 -0.00012493202000000002
7.444714 -0.00012406329
7.445714 -0.00012318819
7.446714 -0.00012230671
7.447714 -0.00012141884
7.448714 -0.00012052458
7.449714 -0.00011962395
7.450714 -0.00011871699
7.451715 -0.00011780375000000001
7.452714 -0.00011688427
7.453714 -0.00011595864000000001
7.454714 -0.00011502693
7.455714 -0.00011408923999999999
7.456714 -0.00011314565
7.457714 -0.00011219627
7.458714 -0.00011124117
7.459714 -0.00011028047
7.460714 -0.00010931425
7.461714 -0.00010834258
7.462714 -0.00010736553000000001
7.463714 -0.00010638317000000001
7.464714 -0.00010539554
7.465714 -0.00010440266
7.466714 -0.00010340455
7.467714 -0.00010240119
7.468714 -0.00010139257
7.469714 -0.00010037865999999999
7.470714 -9.9359409e-05
7.471714 -9.833476000000001e-05
7.472714 -9.730464399999999e-05
7.473714 -9.626899099999999e-05
7.474714 -9.5227722e-05
7.475714 -9.4180757e-05
7.476714 -9.312802300000001e-05
7.477714 -9.206944999999999e-05
7.478714 -9.100497800000001e-05
7.479714 -8.9934554e-05
7.480714 -8.8858138e-05
7.481714 -8.777570899999999e-05
7.482714 -8.668725400000001e-05
7.483714 -8.559277900000001e-05
7.484715 -8.4492308e-05
7.485714 -8.3385879e-05
7.486714 -8.2273544e-05
7.487714 -8.115537200000001e-05
7.488714 -8.003143499999999e-05
7.489714 -7.8901826e-05
7.490714 -7.776663999999999e-05
7.491714 -7.662598e-05
7.492714 -7.5479943e-05
7.493714 -7.432863100000001e-05
7.494714 -7.317214600000001e-05
7.495714 -7.2010573e-05
7.496714 -7.084399800000001e-05
7.497715 -6.967249500000001e-05
7.498714 -6.8496132e-05
7.499714 -6.7314954e-05
7.500714 -6.612900200000001e-05
7.501714 -6.4938297e-05
7.502714 -6.3742851e-05
7.503714 -6.2542671e-05
7.504714 -6.1337749e-05
7.505714 -6.0128064999999995e-05
7.506714 -5.8913599e-05
7.507714 -5.7694325e-05
7.508714 -5.6470219e-05
7.509714 -5.5241247000000004e-05
7.510714 -5.4007387e-05
7.511714 -5.2768621e-05
7.512714 -5.1524938e-05
7.513714 -5.0276327000000006e-05
7.514714 -4.9022799e-05
7.515714 -4.776437100000001e-05
7.516714 -4.6501066e-05
7.517715 -4.5232923e-05
7.518714 -4.3959992000000004e-05
7.519714 -4.2682328e-05
7.520714 -4.14e-05
7.521714 -4.0113079e-05
7.522714 -3.8821642e-05
7.523714 -3.7525768e-05
7.524714 -3.6225538e-05
7.525714 -3.4921027e-05
7.526714 -3.3612309e-05
7.527714 -3.2299454e-05
7.528714 -3.0982517000000003e-05
7.529714 -2.966155e-05
7.530715 -2.8336589e-05
7.531714 -2.7007663999999997e-05
7.532714 -2.5674788e-05
7.533714 -2.4337967000000003e-05
7.534714 -2.2997193e-05
7.535714 -2.1652448e-05
7.536714 -2.0303709e-05
7.537714 -1.8950942e-05
7.538714 -1.7594111e-05
7.539714 -1.6233179e-05
7.540714 -1.4868108000000001e-05
7.541714 -1.3498865e-05
7.542714 -1.2125419999999999e-05
7.543715 -1.0747752999999999e-05
7.544714 -9.3658521e-06
7.545714 -7.9797196e-06
7.546714 -6.5893700999999995e-06
7.547714 -5.1948323e-06
7.548714 -3.7961502e-06
7.549714 -2.3933829e-06
7.550714 -9.866036e-07
7.551714 4.2410018e-07
7.552714 1.8386293e-06
7.553714 3.2568739e-06
7.554714 4.6787161e-06
7.555714 6.1040318e-06
7.556714 7.5326945e-06
7.557714 8.964576600000001e-06
7.558714 1.0399553000000001e-05
7.559714 1.1837506000000001e-05
7.560714 1.3278321e-05
7.561714 1.4721899999999999e-05
7.562714 1.616815e-05
7.563715 1.7616996e-05
7.564714 1.9068378000000002e-05
7.565714 2.0522246e-05
7.566714 2.1978572e-05
7.567714 2.3437339e-05
7.568714 2.4898546e-05
7.569714 2.6362201000000003e-05
7.570714 2.7828326999999996e-05
7.571714 2.9296956e-05
7.572714 3.0768123e-05
7.573714 3.2241870999999994e-05
7.574714 3.3718242999999996e-05
7.575714 3.5197274e-05
7.576715 3.6679006e-05
7.577714 3.8163466e-05
7.578714 3.9650678e-05
7.579714 4.1140649e-05
7.580714 4.263338e-05
7.581714 4.4128856e-05
7.582714 4.5627053e-05
7.583714 4.7127924e-05
7.584714 4.8631421e-05
7.585714 5.013747e-05
7.586714 5.1645998e-05
7.587714 5.3156912999999995e-05
7.588714 5.4670124e-05
7.589714 5.618553e-05
7.590714 5.7703022e-05
7.591714 5.9222498e-05
7.592714 6.0743854999999996e-05
7.593714 6.226698600000001e-05
7.594714 6.3791805e-05
7.595714 6.5318221e-05
7.596714 6.684615e-05
7.597714 6.8375527e-05
7.598714 6.9906292e-05
7.599714 7.1438393e-05
7.600714 7.2971795e-05
7.601714 7.450646499999999e-05
7.602714 7.6042386e-05
7.603714 7.757954e-05
7.604714 7.911791600000001e-05
7.605714 8.0657509e-05
7.606714 8.2198318e-05
7.607714 8.3740338e-05
7.608714 8.5283563e-05
7.609715 8.6827981e-05
7.610714 8.837357100000001e-05
7.611714 8.9920314e-05
7.612714 9.1468172e-05
7.613714 9.3017104e-05
7.614714 9.4567059e-05
7.615714 9.6117969e-05
7.616714 9.766976099999998e-05
7.617714 9.922235900000001e-05
7.618714 0.00010077567
7.619714 0.00010232961
7.620714 0.00010388408000000002
7.621714 0.00010543896
7.622715 0.00010699416000000001
7.623714 0.00010854958000000001
7.624714 0.00011010512
7.625714 0.0001116607
7.626714 0.00011321623
7.627714 0.00011477165
7.628714 0.00011632688
7.629714 0.00011788189
7.630714 0.00011943663
7.631714 0.00012099106999999999
7.632714 0.0001225452
7.633714 0.00012409903
7.634714 0.00012565255
7.635714 0.00012720576999999999
7.636714 0.00012875872
7.637714 0.00013031141999999998
7.638714 0.0001318639
7.639714 0.00013341617
7.640714 0.00013496825
7.641714 0.00013652017
7.642715 0.00013807191
7.643714 0.00013962349
7.644714 0.00014117488
7.645714 0.00014272606
7.646714 0.00014427699000000001
7.647714 0.00014582761
7.648714 0.00014737784
7.649714 0.00014892762
7.650714 0.00015047683999999998
7.651714 0.00015202542
7.652714 0.00015357322000000002
7.653714 0.00015512013
7.654714 0.00015666602999999998
7.655715 0.00015821080000000002
7.656714 0.00015975429
7.657714 0.00016129639999999998
7.658714 0.00016283699999999999
7.659714 0.00016437599
7.660714 0.00016591327
7.661714 0.00016744875
7.662714 0.00016898235000000001
7.663714 0.00017051401
7.664714 0.00017204367
7.665714 0.00017357129
7.666714 0.00017509684999999998
7.667714 0.00017662034
7.668715 0.00017814174
7.669714 0.00017966106
7.670714 0.00018117829999999999
7.671714 0.00018269349
7.672714 0.00018420661999999998
7.673714 0.00018571773999999998
7.674714 0.00018722683000000002
7.675714 0.00018873392
7.676714 0.00019023899999999998
7.677714 0.00019174205999999999
7.678714 0.00019324309000000003
7.679714 0.00019474207
7.680714 0.00019623897
7.681714 0.00019773372
7.682714 0.00019922629
7.683714 0.00020071660999999998
7.684714 0.00020220461
7.685714 0.00020369021
7.686714 0.0002051733
7.687714 0.00020665382
7.688715 0.00020813167999999998
7.689714 0.00020960675999999998
7.690714 0.00021107901
7.691714 0.00021254831999999998
7.692714 0.00021401462999999998
7.693714 0.00021547787
7.694714 0.00021693797
7.695714 0.00021839488999999998
7.696714 0.00021984856
7.697714 0.00022129896000000002
7.698714 0.00022274602999999997
7.699714 0.00022418978000000002
7.700714 0.0002256302
7.701715 0.00022706724
7.702714 0.00022850095
7.703714 0.00022993127
7.704714 0.00023135822
7.705714 0.00023278178000000002
7.706714 0.00023420193
7.707714 0.00023561867999999999
7.708714 0.00023703196
7.709714 0.00023844176999999998
7.710714 0.00023984805
7.711714 0.00024125075
7.712714 0.0002426498
7.713714 0.00024404512
7.714714 0.00024543665000000003
7.715714 0.00024682429
7.716714 0.00024820793
7.717714 0.00024958746999999997
7.718714 0.00025096282999999996
7.719714 0.00025233387
7.720714 0.00025370051999999997
7.721714 0.00025506267
7.722714 0.00025642023
7.723714 0.0002577731
7.724714 0.00025912123
7.725714 0.00026046453
7.726714 0.00026180296
7.727714 0.00026313651
7.728714 0.00026446512
7.729714 0.0002657888
7.730714 0.00026710754
7.731714 0.00026842138
7.732714 0.0002697303
7.733714 0.00027103436
7.734715 0.00027233359
7.735714 0.00027362803000000003
7.736714 0.00027491772
7.737714 0.00027620267
7.738714 0.00027748295
7.739714 0.00027875856000000003
7.740714 0.00028002953
7.741714 0.00028129587000000003
7.742714 0.00028255753999999997
7.743714 0.00028381455
7.744714 0.00028506686000000003
7.745714 0.00028631439000000004
7.746714 0.0002875571
7.747715 0.0002887949
7.748714 0.0002900277
7.749714 0.0002912554
7.750714 0.0002924779
7.751714 0.00029369507999999996
7.752714 0.00029490679
7.753714 0.00029611294
7.754714 0.00029731341
7.755714 0.00029850807999999996
7.756714 0.00029969683
7.757714 0.00030087958
7.758714 0.00030205624
7.759714 0.00030322672
7.760714 0.00030439096
7.761714 0.00030554893
7.762714 0.0003067006
7.763714 0.00030784595
7.764714 0.00030898495
7.765714 0.00031011764
7.766714 0.00031124399999999996
7.767715 0.00031236406999999997
7.768714 0.00031347788
7.769714 0.00031458546
7.770714 0.00031568686
7.771714 0.00031678209999999997
7.772714 0.00031787119
7.773714 0.0003189542
7.774714 0.00032003109
7.775714 0.00032110187999999997
7.776714 0.00032216656
7.777714 0.00032322512
7.778714 0.00032427751999999997
7.779714 0.00032532371
7.780715 0.00032636362
7.781714 0.00032739722
7.782714 0.00032842440000000004
7.783714 0.00032944511
7.784714 0.00033045924
7.785714 0.00033146670999999997
7.786714 0.00033246743
7.787714 0.00033346132
7.788714 0.00033444833
7.789714 0.00033542835
7.790714 0.00033640135
7.791714 0.00033736728
7.792714 0.00033832609
7.793715 0.00033927778999999996
7.794714 0.00034022232
7.795714 0.00034115972
7.796714 0.00034208999
7.797714 0.00034301315
7.798714 0.00034392924
7.799714 0.00034483830000000003
7.800714 0.00034574036
7.801714 0.00034663548999999997
7.802714 0.0003475237
7.803714 0.00034840502
7.804714 0.0003492795
7.805714 0.00035014716
7.806714 0.000351008
7.807714 0.00035186201
7.808714 0.00035270917999999997
7.809714 0.00035354949
7.810714 0.00035438285999999996
7.811714 0.00035520923
7.812714 0.0003560285
7.813715 0.00035684061000000003
7.814714 0.00035764544
7.815714 0.00035844287
7.816714 0.00035923279
7.817714 0.00036001509
7.818714 0.00036078963999999997
7.819714 0.00036155632
7.820714 0.00036231502
7.821714 0.00036306567
7.822714 0.00036380818
7.823714 0.00036454246000000004
7.824714 0.00036526849
7.825714 0.00036598622
7.826715 0.00036669567
7.827714 0.00036739682
7.828714 0.00036808972000000004
7.829714 0.00036877441000000003
7.830714 0.00036945096
7.831714 0.00037011946000000003
7.832714 0.00037077998
7.833714 0.00037143262999999997
7.834714 0.00037207751
7.835714 0.00037271472999999997
7.836714 0.00037334439
7.837714 0.00037396658
7.838714 0.0003745814
7.839714 0.00037518889
7.840714 0.00037578914
7.841714 0.00037638214999999997
7.842714 0.00037696796000000004
7.843714 0.00037754655
7.844714 0.0003781179
7.845714 0.00037868197000000004
7.846714 0.00037923867
7.847714 0.00037978793
7.848714 0.00038032965
7.849714 0.00038086371000000004
7.850714 0.00038138999
7.851714 0.00038190838000000003
7.852714 0.00038241873999999995
7.853714 0.00038292092
7.854714 0.00038341482
7.855714 0.00038390030999999996
7.856714 0.00038437734
7.857714 0.00038484577
7.858714 0.00038530557
7.859715 0.00038575668
7.860714 0.00038619905
7.861714 0.0003866327
7.862714 0.00038705761999999997
7.863714 0.00038747388999999996
7.864714 0.00038788153
7.865714 0.00038828057
7.866714 0.00038867115000000004
7.867714 0.00038905331999999996
7.868714 0.00038942717000000005
7.869714 0.00038979279
7.870714 0.00039015026
7.871714 0.00039049969
7.872715 0.00039084116
7.873714 0.00039117472000000004
7.874714 0.00039150040999999996
7.875714 0.00039181823
7.876714 0.00039212823
7.877714 0.00039243040999999997
7.878714 0.00039272477
7.879714 0.00039301121
7.880714 0.00039328975
7.881714 0.00039356028
7.882714 0.00039382271000000003
7.883714 0.00039407696000000005
7.884714 0.00039432293
7.885714 0.00039456054000000003
7.886714 0.00039478969
7.887714 0.00039501027999999997
7.888714 0.00039522224
7.889714 0.00039542551
7.890714 0.00039562005000000003
7.891714 0.00039580582
7.892715 0.00039598281
7.893714 0.00039615097000000003
7.894714 0.00039631041
7.895714 0.00039646111
7.896714 0.00039660317
7.897714 0.00039673664000000006
7.898714 0.00039686161
7.899714 0.00039697819999999994
7.900714 0.00039708652000000004
7.901714 0.00039718666
7.902714 0.00039727869999999995
7.903714 0.00039736274
7.904714 0.00039743891
7.905715 0.00039750726
7.906714 0.00039756783000000003
7.907714 0.00039762072
7.908714 0.00039766587
7.909714 0.00039770334
7.910714 0.00039773308
7.911714 0.00039775505000000003
7.912714 0.00039776918999999997
7.913714 0.00039777536999999994
7.914714 0.00039777355999999996
7.915714 0.00039776355
7.916714 0.00039774527
7.917714 0.00039771858
7.918715 0.00039768329
7.919714 0.00039763931
7.920714 0.00039758652000000005
7.921714 0.00039752476
7.922714 0.000397454
7.923714 0.00039737411000000003
7.924714 0.00039728502
7.925714 0.00039718675000000004
7.926714 0.00039707925
7.927714 0.00039696256
7.928714 0.00039683673000000003
7.929714 0.00039670181
7.930714 0.00039655793
7.931714 0.00039640518000000005
7.932714 0.00039624374
7.933714 0.00039607371
7.934714 0.00039589526999999995
7.935714 0.00039570855
7.936714 0.00039551372999999996
7.937714 0.00039531101000000004
7.938715 0.00039510051000000003
7.939714 0.00039488231999999996
7.940714 0.00039465658
7.941714 0.00039442339
7.942714 0.00039418282999999996
7.943714 0.00039393490000000006
7.944714 0.00039367965
7.945714 0.00039341702999999995
7.946714 0.00039314704999999996
7.947714 0.00039286961
7.948714 0.00039258462
7.949714 0.00039229199
7.950714 0.00039199163
7.951715 0.00039168335000000005
7.952714 0.00039136703
7.953714 0.00039104257000000003
7.954714 0.00039070977999999996
7.955714 0.00039036858999999996
7.956714 0.00039001883999999996
7.957714 0.00038966045
7.958714 0.00038929333999999997
7.959714 0.00038891744000000005
7.960714 0.00038853273000000004
7.961714 0.00038813923
7.962714 0.00038773691999999997
7.963714 0.00038732587000000004
7.964714 0.00038690614
7.965714 0.00038647780999999994
7.966714 0.00038604103
7.967714 0.00038559588
7.968714 0.00038514249000000004
7.969714 0.00038468102
7.970714 0.00038421158
7.971714 0.00038373428
7.972714 0.00038324929000000004
7.973714 0.00038275671000000003
7.974714 0.00038225658
7.975714 0.00038174903
7.976714 0.00038123412
7.977714 0.00038071187
7.978714 0.00038018229
7.979714 0.00037964537
7.980714 0.00037910106
7.981714 0.00037854934
7.982714 0.00037799011
7.983714 0.00037742332
7.984715 0.00037684886000000003
7.985714 0.00037626662
7.986714 0.00037567652
7.987714 0.00037507843
7.988714 0.00037447228
7.989714 0.00037385798
7.990714 0.00037323548
7.991714 0.00037260472
7.992714 0.00037196567
7.993714 0.00037131832999999997
7.994714 0.0003706627
7.995714 0.00036999884
7.996714 0.00036932679
7.997715 0.00036864665
7.998714 0.00036795852
7.999714 0.00036726251
8.000714 0.00036655874000000003
8.001715 0.00036584738
8.002714 0.00036512854
8.003715 0.00036440238
8.004714 0.00036366903
8.005714 0.00036292861
8.006714 0.00036218123
8.007714 0.00036142699
8.008715 0.00036066593999999996
8.009714 0.00035989816999999996
8.010715 0.00035912367
8.011714 0.00035834246
8.012714 0.00035755452
8.013714 0.00035675978
8.014714 0.00035595817
8.015715 0.00035514961
8.016714 0.000354334
8.017715 0.0003535112
8.018714 0.00035268108
8.019714 0.00035184351
8.020715 0.00035099836
8.021714 0.0003501455
8.022715 0.00034928482000000003
8.023714 0.00034841623
8.024714 0.00034753964
8.025714 0.00034665497
8.026714 0.00034576221
8.027715 0.00034486133999999996
8.028714 0.00034395239000000003
8.029715 0.00034303539
8.030714 0.00034211043000000003
8.031714 0.00034117760999999996
8.032714 0.00034023706
8.033714 0.00033928889
8.034715 0.00033833326
8.035714 0.00033737035
8.036715 0.00033640031
8.037714 0.00033542333
8.038714 0.00033443955
8.039714 0.00033344916
8.040714 0.00033245228
8.041715 0.00033144904
8.042714 0.00033043952
8.043715 0.00032942382
8.044714 0.00032840201
8.045714 0.00032737407
8.046714 0.00032634001999999997
8.047714 0.00032529983
8.048715 0.00032425344
8.049714 0.00032320077
8.050714 0.00032214173
8.051714 0.00032107619
8.052714 0.00032000402999999997
8.053715 0.00031892512
8.054714 0.00031783931999999996
8.055715 0.00031674649
8.056714 0.00031564653
8.057714 0.00031453928000000004
8.058714 0.0003134247
8.059714 0.00031230265
8.060715 0.00031117311
8.061714 0.00031003601
8.062715 0.00030889137
8.063714 0.00030773920000000003
8.064714 0.00030657952
8.065714 0.00030541241
8.066714 0.00030423794
8.067715 0.00030305621
8.068714 0.00030186736
8.069715 0.00030067151
8.070714 0.00029946877
8.071714 0.00029825931
8.072714 0.00029704324
8.073714 0.00029582072
8.074715 0.00029459186
8.075714 0.00029335677
8.076715 0.00029211553
8.077714 0.00029086823
8.078714 0.00028961492
8.079714 0.00028835564
8.080714 0.00028709037000000003
8.081715 0.00028581912
8.082714 0.00028454187
8.083714 0.00028325858
8.084714 0.00028196916
8.085714 0.00028067357
8.086715 0.00027937169
8.087714 0.00027806345
8.088715 0.00027674878
8.089714 0.00027542758
8.090714 0.00027409976
8.091714 0.00027276528000000003
8.092714 0.00027142409999999996
8.093715 0.00027007616
8.094714 0.00026872146
8.095715 0.00026736
8.096714 0.0002659918
8.097714 0.00026461689
8.098714 0.00026323534999999997
8.099714 0.00026184725000000003
8.100715 0.00026045268
8.101714 0.00025905176
8.102715 0.00025764457
8.103714 0.00025623124
8.104714 0.00025481188
8.105714 0.00025338661
8.106714 0.00025195554
8.107715 0.00025051875
8.108714 0.00024907632999999997
8.109715 0.00024762835
8.110714 0.00024617484
8.111714 0.00024471583
8.112714 0.00024325132000000001
8.113714 0.00024178130000000002
8.114715 0.00024030571000000002
8.115714 0.00023882453
8.116714 0.00023733767000000001
8.117714 0.00023584505
8.118714 0.00023434657000000002
8.119715 0.00023284213000000003
8.120714 0.00023133159
8.121715 0.0002298149
8.122714 0.00022829190000000002
8.123714 0.00022676254
8.124714 0.00022522672
8.125714 0.00022368438
8.126715 0.00022213548999999998
8.127714 0.00022058
8.128715 0.00021901792000000002
8.129714 0.00021744925
8.130714 0.00021587405
8.131714 0.00021429236999999997
8.132714 0.00021270432000000002
8.133715 0.00021110998
8.134714 0.00020950947
8.135715 0.00020790293999999997
8.136714 0.00020629052
8.137714 0.00020467237
8.138714 0.00020304863000000003
8.139714 0.00020141943
8.140715 0.0001997849
8.141714 0.0001981452
8.142715 0.00019650041999999998
8.143714 0.00019485066999999997
8.144714 0.000193196
8.145715 0.00019153647
8.146714 0.00018987213
8.147715 0.00018820298
8.148714 0.00018652901000000002
8.149714 0.00018485018
8.150714 0.00018316647
8.151714 0.00018147779
8.152715 0.00017978406
8.153714 0.00017808519
8.154715 0.00017638109
8.155714 0.00017467165
8.156714 0.00017295678
8.157714 0.00017123638
8.158714 0.00016951035
8.159715 0.00016777863
8.160714 0.00016604114
8.161715 0.00016429783
8.162714 0.00016254867
8.163714 0.00016079364
8.164714 0.00015903274
8.165714 0.00015726599999999998
8.166715 0.00015549346000000002
8.167714 0.00015371514
8.168715 0.00015193114000000002
8.169714 0.00015014151
8.170714 0.00014834635
8.171714 0.00014654574
8.172714 0.00014473979
8.173715 0.00014292858
8.174714 0.00014111221000000001
8.175714 0.00013929076
8.176714 0.00013746431
8.177714 0.00013563293
8.178715 0.00013379668
8.179714 0.00013195558
8.180715 0.0001301097
8.181714 0.00012825902
8.182714 0.00012640357
8.183714 0.00012454335
8.184714 0.00012267833000000002
8.185715 0.00012080848999999999
8.186714 0.00011893379000000001
8.187715 0.00011705421000000001
8.188714 0.0001151697
8.189714 0.00011328024
8.190714 0.00011138578
8.191714 0.0001094863
8.192715 0.00010758177
8.193714 0.0001056722
8.194715 0.00010375757
8.195714 0.00010183788
8.196714 9.991316599999999e-05
8.197714 9.7983445e-05
8.198714 9.6048768e-05
8.199715 9.4109186e-05
8.200714 9.216475999999999e-05
8.201715 9.0215553e-05
8.202714 8.8261635e-05
8.203714 8.6303083e-05
8.204714 8.4339968e-05
8.205714 8.2372361e-05
8.206715 8.0400332e-05
8.207714 7.8423938e-05
8.208714 7.6443234e-05
8.209714 7.4458262e-05
8.210714 7.246905500000001e-05
8.211715 7.0475625e-05
8.212714 6.8477982e-05
8.213715 6.6476122e-05
8.214714 6.4470026e-05
8.215714 6.2459662e-05
8.216714 6.0444989e-05
8.217714 5.8425962e-05
8.218715 5.6402524e-05
8.219714 5.4374618e-05
8.220715 5.2342182e-05
8.221714 5.0305158e-05
8.222714 4.826349e-05
8.223714 4.6217130000000004e-05
8.224714 4.4166035e-05
8.225715 4.2110167e-05
8.226714 4.0049511e-05
8.227715 3.7984057e-05
8.228714 3.5913808e-05
8.229714 3.3838785e-05
8.230714 3.1759021e-05
8.231714 2.9674564000000004e-05
8.232715 2.7585475e-05
8.233714 2.5491820999999996e-05
8.234715 2.3393687e-05
8.235714 2.1291164000000002e-05
8.236714 1.9184347e-05
8.237714 1.7073333999999998e-05
8.238714 1.4958229e-05
8.239715 1.2839130999999999e-05
8.240714 1.0716137e-05
8.241714 8.5893404e-06
8.242714 6.4588264e-06
8.243714 4.3246718e-06
8.244715 2.186944e-06
8.245714 4.5699232999999996e-08
8.246715 -2.0990171e-06
8.247714 -4.2471715e-06
8.248714 -6.3987414e-06
8.249714 -8.5537152e-06
8.250714 -1.0712092e-05
8.251715 -1.2873877999999999e-05
8.252714 -1.5039086000000001e-05
8.253715 -1.7207738e-05
8.254714 -1.9379857e-05
8.255714 -2.1555471e-05
8.256714 -2.3734605999999998e-05
8.257714 -2.5917291e-05
8.258715 -2.8103548e-05
8.259714 -3.0293398e-05
8.260715 -3.2486855e-05
8.261714 -3.4683933e-05
8.262714 -3.6884632000000003e-05
8.263714 -3.9088951e-05
8.264714 -4.129688e-05
8.265715 -4.3508405e-05
8.266714 -4.5723505e-05
8.267715 -4.7942154000000004e-05
8.268714 -5.0164323e-05
8.269714 -5.238997599999999e-05
8.270715 -5.4619073e-05
8.271714 -5.685158200000001e-05
8.272715 -5.9087461000000006e-05
8.273714 -6.1326676e-05
8.274714 -6.3569189e-05
8.275714 -6.581497e-05
8.276714 -6.806398599999999e-05
8.277715 -7.031620700000001e-05
8.278714 -7.2571612e-05
8.279715 -7.4830177e-05
8.280714 -7.709188600000001e-05
8.281714 -7.935671499999999e-05
8.282714 -8.162465399999999e-05
8.283714 -8.3895685e-05
8.284715 -8.616979099999999e-05
8.285714 -8.8446956e-05
8.286715 -9.072716100000001e-05
8.287714 -9.3010379e-05
8.288714 -9.5296588e-05
8.289714 -9.7585746e-05
8.290714 -9.9877832e-05
8.291715 -0.00010217279000000001
8.292714 -0.00010447058
8.293715 -0.00010677113000000001
8.294714 -0.0001090744
8.295714 -0.00011138032999999999
8.296714 -0.00011368882
8.297714 -0.00011599981999999999
8.298715 -0.00011831326000000001
8.299714 -0.00012062903999999999
8.300714 -0.00012294712
8.301714 -0.0001252674
8.302714 -0.00012758982
8.303715 -0.00012991431999999999
8.304714 -0.00013224083
8.305715 -0.00013456929
8.306714 -0.00013689967
8.307714 -0.00013923191
8.308714 -0.00014156599000000002
8.309714 -0.00014390188
8.310715 -0.00014623956
8.311714 -0.00014857903
8.312715 -0.00015092028000000002
8.313714 -0.0001532633
8.314714 -0.00015560809999999998
8.315714 -0.00015795468
8.316714 -0.00016030307
8.317715 -0.00016265325999999998
8.318714 -0.00016500526000000001
8.319715 -0.00016735908000000001
8.320714 -0.00016971471
8.321714 -0.00017207217
8.322714 -0.00017443144
8.323714 -0.00017679251
8.324715 -0.00017915535999999999
8.325714 -0.00018151995000000002
8.326715 -0.00018388625
8.327714 -0.00018625424
8.328714 -0.00018862385
8.329714 -0.00019099502
8.330714 -0.00019336771000000002
8.331715 -0.00019574186
8.332714 -0.00019811740999999998
8.333714 -0.00020049429
8.334714 -0.00020287242999999998
8.335714 -0.00020525179
8.336715 -0.0002076323
8.337714 -0.0002100139
8.338715 -0.00021239652999999997
8.339714 -0.00021478015
8.340714 -0.00021716470999999998
8.341714 -0.00021955018
8.342714 -0.00022193649
8.343715 -0.00022432362
8.344714 -0.00022671153999999998
8.345715 -0.00022910024
8.346714 -0.00023148966
8.347714 -0.00023387977
8.348714 -0.00023627055999999997
8.349714 -0.00023866198
8.350715 -0.00024105399999999999
8.351714 -0.00024344658
8.352715 -0.00024583969
8.353714 -0.00024823328
8.354714 -0.00025062729
8.355714 -0.00025302167999999997
8.356714 -0.00025541638
8.357715 -0.0002578113
8.358714 -0.00026020641
8.359715 -0.00026260161
8.360714 -0.00026499682999999997
8.361714 -0.00026739199
8.362714 -0.00026978701
8.363714 -0.00027218182
8.364715 -0.00027457636000000003
8.365714 -0.00027697054
8.366714 -0.0002793643
8.367714 -0.00028175759
8.368714 -0.00028415036
8.369715 -0.00028654258
8.370714 -0.00028893419
8.371715 -0.00029132518000000003
8.372714 -0.00029371552000000004
8.373714 -0.00029610519
8.374714 -0.00029849421
8.375714 -0.00030088254
8.376715 -0.00030327021000000004
8.377714 -0.0003056572
8.378715 -0.00030804354
8.379714 -0.00031042921
8.380714 -0.00031281422
8.381714 -0.00031519855
8.382714 -0.00031758219999999997
8.383715 -0.00031996517000000004
8.384714 -0.00032234738999999997
8.385715 -0.00032472885
8.386714 -0.0003271095
8.387714 -0.00032948925999999997
8.388714 -0.00033186807
8.389714 -0.00033424583
8.390715 -0.00033662247
8.391714 -0.00033899789
8.392715 -0.00034137199
8.393714 -0.00034374464
8.394714 -0.00034611573
8.395715 -0.00034848517
8.396714 -0.00035085282
8.397715 -0.00035321857
8.398714 -0.00035558232000000003
8.399714 -0.00035794399
8.400714 -0.00036030347000000004
8.401714 -0.00036266067
8.402715 -0.00036501553
8.403714 -0.00036736801
8.404715 -0.00036971803
8.405714 -0.00037206557
8.406714 -0.00037441062
8.407714 -0.00037675311
8.408714 -0.00037909306000000003
8.409715 -0.00038143046
8.410714 -0.00038376534
8.411715 -0.00038609764
8.412714 -0.00038842741
8.413714 -0.00039075462
8.414714 -0.00039307929
8.415714 -0.00039540137
8.416715 -0.00039772084999999997
8.417714 -0.00040003774
8.418715 -0.000402352
8.419714 -0.00040466352
8.420714 -0.00040697228
8.421714 -0.00040927816
8.422714 -0.00041158114000000004
8.423715 -0.00041388112
8.424714 -0.00041617795000000005
8.425714 -0.00041847156
8.426714 -0.00042076181000000004
8.427714 -0.00042304859999999997
8.428715 -0.00042533178999999997
8.429714 -0.00042761126000000004
8.430715 -0.00042988695000000004
8.431714 -0.00043215869
8.432714 -0.00043442641999999997
8.433714 -0.00043669002
8.434714 -0.00043894943
8.435715 -0.00044120456999999994
8.436714 -0.00044345542999999995
8.437715 -0.00044570193
8.438714 -0.00044794401
8.439714 -0.00045018168999999997
8.440714 -0.00045241491000000005
8.441714 -0.00045464367
8.442715 -0.00045686796999999993
8.443714 -0.00045908787
8.444715 -0.00046130331
8.445714 -0.00046351429000000003
8.446714 -0.00046572086
8.447714 -0.00046792297
8.448714 -0.00047012059
8.449715 -0.0004723137
8.450714 -0.00047450226
8.451715 -0.00047668623
8.452714 -0.00047886551
8.453714 -0.00048104007
8.454714 -0.00048320975999999996
8.455714 -0.00048537448999999994
8.456715 -0.00048753413
8.457714 -0.00048968859
8.458714 -0.00049183773
8.459714 -0.00049398141
8.460714 -0.00049611945
8.461715 -0.00049825176
8.462714 -0.0005003782000000001
8.463715 -0.0005024986
8.464714 -0.0005046129
8.465714 -0.00050672097
8.466714 -0.0005088226799999999
8.467714 -0.00051091797
8.468715 -0.00051300681
8.469714 -0.00051508914
8.470715 -0.00051716493
8.471714 -0.00051923412
8.472714 -0.00052129672
8.473714 -0.00052335276
8.474714 -0.00052540222
8.475715 -0.00052744513
8.476714 -0.00052948153
8.477715 -0.00053151143
8.478714 -0.0005335348800000001
8.479714 -0.00053555186
8.480714 -0.00053756239
8.481714 -0.00053956646
8.482715 -0.00054156408
8.483714 -0.0005435551899999999
8.484715 -0.00054553971
8.485714 -0.0005475176299999999
8.486714 -0.00054948882
8.487714 -0.00055145319
8.488714 -0.00055341061
8.489715 -0.00055536098
8.490714 -0.00055730411
8.491714 -0.00055923983
8.492714 -0.00056116801
8.493714 -0.0005630885000000001
8.494715 -0.00056500112
8.495714 -0.00056690569
8.496715 -0.00056880203
8.497714 -0.00057069005
8.498714 -0.00057256962
8.499714 -0.00057444058
8.500714 -0.00057630286
8.501715 -0.00057815637
8.502714 -0.00058000105
8.503715 -0.00058183687
8.504714 -0.0005836637700000001
8.505714 -0.0005854818000000001
8.506714 -0.00058729097
8.507714 -0.0005890912699999999
8.508715 -0.0005908827500000001
8.509714 -0.0005926654000000001
8.510715 -0.00059443933
8.511714 -0.00059620456
8.512714 -0.00059796112
8.513714 -0.00059970903
8.514714 -0.00060144835
8.515715 -0.0006031790199999999
8.516714 -0.00060490111
8.517715 -0.0006066145
8.518714 -0.00060831921
8.519714 -0.00061001515
8.520715 -0.00061170222
8.521714 -0.00061338033
8.522715 -0.00061504929
8.523714 -0.00061670903
8.524714 -0.0006183594
8.525714 -0.00062000022
8.526714 -0.0006216313099999999
8.527715 -0.0006232524800000001
8.528714 -0.00062486361
8.529715 -0.0006264645
8.530714 -0.00062805502
8.531714 -0.00062963504
8.532714 -0.00063120447
8.533714 -0.00063276316
8.534715 -0.00063431103
8.535714 -0.00063584798
8.536715 -0.0006373740199999999
8.537714 -0.00063888911
8.538714 -0.00064039323
8.539714 -0.00064188639
8.540714 -0.00064336864
8.541715 -0.00064484002
8.542714 -0.00064630053
8.543715 -0.00064775022
8.544714 -0.00064918913
8.545714 -0.00065061736
8.546714 -0.00065203485
8.547714 -0.00065344166
8.548715 -0.0006548377799999999
8.549714 -0.00065622321
8.550714 -0.00065759791
8.551714 -0.00065896179
8.552714 -0.0006603148
8.553715 -0.00066165685
8.554714 -0.0006629877999999999
8.555715 -0.00066430753
8.556714 -0.00066561583
8.557714 -0.00066691259
8.558714 -0.00066819762
8.559714 -0.00066947073
8.560715 -0.00067073174
8.561714 -0.00067198048
8.562715 -0.00067321675
8.563714 -0.00067444043
8.564714 -0.00067565138
8.565714 -0.0006768495
8.566714 -0.0006780346699999999
8.567715 -0.00067920682
8.568714 -0.00068036593
8.569715 -0.00068151194
8.570714 -0.0006826449
8.571714 -0.0006837648
8.572714 -0.0006848717
8.573714 -0.0006859656899999999
8.574715 -0.0006870467999999999
8.575714 -0.00068811514
8.576715 -0.00068917079
8.577714 -0.00069021385
8.578714 -0.0006912444
8.579714 -0.0006922624799999999
8.580714 -0.0006932681599999999
8.581715 -0.0006942615100000001
8.582714 -0.00069524249
8.583714 -0.0006962111499999999
8.584714 -0.00069716739
8.585714 -0.0006981111699999999
8.586715 -0.00069904245
8.587714 -0.0006999610400000001
8.588715 -0.00070086685
8.589714 -0.00070175965
8.590714 -0.00070263932
8.591714 -0.00070350566
8.592714 -0.00070435844
8.593715 -0.00070519745
8.594714 -0.0007060225
8.595715 -0.00070683336
8.596714 -0.0007076298500000001
8.597714 -0.00070841179
8.598714 -0.00070917904
8.599714 -0.00070993146
8.600715 -0.00071066897
8.601714 -0.00071139148
8.602715 -0.00071209893
8.603714 -0.00071279132
8.604714 -0.0007134686300000001
8.605714 -0.00071413092
8.606714 -0.00071477825
8.607715 -0.0007154107199999999
8.608714 -0.00071602835
8.609715 -0.0007166313
8.610714 -0.0007172197
8.611714 -0.00071779364
8.612714 -0.0007183532
8.613714 -0.00071889849
8.614715 -0.00071942959
8.615714 -0.00071994655
8.616714 -0.0007204494100000001
8.617714 -0.00072093821
8.618714 -0.00072141293
8.619715 -0.00072187345
8.620714 -0.00072231978
8.621715 -0.00072275179
8.622714 -0.00072316934
8.623714 -0.0007235723400000001
8.624714 -0.00072396056
8.625714 -0.00072433386
8.626715 -0.0007246920600000001
8.627714 -0.00072503499
8.628715 -0.00072536245
8.629714 -0.0007256743200000001
8.630714 -0.00072597036
8.631714 -0.00072625048
8.632714 -0.00072651455
8.633715 -0.00072676248
8.634714 -0.00072699422
8.635715 -0.00072720973
8.636714 -0.0007274089999999999
8.637714 -0.00072759203
8.638714 -0.00072775888
8.639714 -0.00072790963
8.640715 -0.00072804432
8.641714 -0.0007281631
8.642715 -0.00072826606
8.643714 -0.00072835333
8.644714 -0.00072842504
8.645715 -0.00072848129
8.646714 -0.00072852222
8.647715 -0.0007285478700000001
8.648714 -0.00072855833
8.649714 -0.0007285536
8.650714 -0.00072853372
8.651714 -0.00072849871
8.652715 -0.00072844846
8.653714 -0.0007283829299999999
8.654715 -0.00072830203
8.655714 -0.00072820562
8.656714 -0.00072809353
8.657714 -0.0007279656100000001
8.658714 -0.00072782163
8.659715 -0.0007276614700000001
8.660714 -0.00072748489
8.661715 -0.0007272916700000001
8.662714 -0.00072708167
8.663714 -0.0007268546599999999
8.664714 -0.00072661055
8.665714 -0.00072634916
8.666715 -0.0007260704499999999
8.667714 -0.00072577432
8.668715 -0.00072546072
8.669714 -0.00072512967
8.670714 -0.00072478124
8.671714 -0.0007244154900000001
8.672714 -0.0007240325
8.673715 -0.00072363241
8.674714 -0.00072321536
8.675714 -0.00072278153
8.676714 -0.00072233111
8.677714 -0.00072186422
8.678715 -0.00072138109
8.679714 -0.0007208819199999999
8.680715 -0.00072036682
8.681714 -0.0007198359499999999
8.682714 -0.00071928939
8.683714 -0.00071872723
8.684714 -0.00071814952
8.685715 -0.00071755626
8.686714 -0.00071694744
8.687715 -0.0007163230299999999
8.688714 -0.00071568288
8.689714 -0.0007150269100000001
8.690714 -0.00071435497
8.691714 -0.0007136669
8.692715 -0.00071296245
8.693714 -0.00071224149
8.694715 -0.00071150375
8.695714 -0.0007107490999999999
8.696714 -0.0007099773
8.697714 -0.00070918818
8.698714 -0.00070838159
8.699715 -0.00070755736
8.700714 -0.0007067154500000001
8.701715 -0.00070585575
8.702714 -0.00070497822
8.703714 -0.00070408291
8.704714 -0.0007031698300000001
8.705714 -0.0007022390499999999
8.706715 -0.0007012906700000001
8.707714 -0.0007003248800000001
8.708714 -0.00069934176
8.709714 -0.00069834155
8.710714 -0.00069732441
8.711715 -0.0006962905
8.712714 -0.0006952400300000001
8.713715 -0.0006941732
8.714714 -0.00069309012
8.715714 -0.000691991
8.716714 -0.00069087591
8.717714 -0.0006897450000000001
8.718715 -0.00068859827
8.719714 -0.0006874358
8.720715 -0.00068625754
8.721714 -0.00068506347
8.722714 -0.00068385348
8.723714 -0.00068262752
8.724714 -0.00068138543
8.725715 -0.00068012705
8.726714 -0.00067885226
8.727715 -0.00067756087
8.728714 -0.00067625269
8.729714 -0.00067492761
8.730714 -0.00067358542
8.731714 -0.0006722259999999999
8.732715 -0.0006708492
8.733714 -0.00066945495
8.734715 -0.00066804319
8.735714 -0.00066661387
8.736714 -0.00066516704
8.737714 -0.0006637027600000001
8.738714 -0.0006622210500000001
8.739715 -0.0006607220300000001
8.740714 -0.00065920585
8.741714 -0.0006576727199999999
8.742714 -0.00065612276
8.743714 -0.0006545562
8.744715 -0.00065297322
8.745714 -0.00065137406
8.746715 -0.00064975889
8.747714 -0.00064812789
8.748714 -0.00064648125
8.749714 -0.0006448191
8.750714 -0.0006431415799999999
8.751715 -0.00064144879
8.752714 -0.0006397407600000001
8.753715 -0.00063801749
8.754714 -0.0006362789899999999
8.755714 -0.00063452517
8.756714 -0.0006327559700000001
8.757714 -0.00063097132
8.758715 -0.00062917102
8.759714 -0.0006273549399999999
8.760715 -0.00062552294
8.761714 -0.00062367485
8.762714 -0.00062181048
8.763714 -0.00061992969
8.764714 -0.00061803235
8.765715 -0.00061611831
8.766714 -0.0006141875
8.767715 -0.0006122398200000001
8.768714 -0.00061027526
8.769714 -0.00060829389
8.770715 -0.0006062956800000001
8.771714 -0.00060428074
8.772715 -0.0006022492
8.773714 -0.00060020125
8.774714 -0.0005981370100000001
8.775714 -0.00059605677
8.776714 -0.0005939607
8.777715 -0.00059184908
8.778714 -0.00058972219
8.779715 -0.00058758023
8.780714 -0.00058542346
8.781714 -0.00058325209
8.782714 -0.00058106634
8.783714 -0.00057886641
8.784715 -0.00057665243
8.785714 -0.00057442448
8.786715 -0.00057218267
8.787714 -0.00056992703
8.788714 -0.00056765753
8.789714 -0.00056537415
8.790714 -0.00056307681
8.791715 -0.00056076542
8.792714 -0.00055843984
8.793715 -0.0005560998899999999
8.794714 -0.00055374544
8.795714 -0.0005513763
8.796714 -0.00054899233
8.797714 -0.00054659331
8.798715 -0.00054417915
8.799714 -0.00054174971
8.800714 -0.00053930485
8.801714 -0.00053684453
8.802714 -0.0005343687500000001
8.803715 -0.00053187746
8.804714 -0.00052937071
8.805715 -0.00052684863
8.806714 -0.00052431133
8.807714 -0.00052175892
8.808714 -0.0005191916
8.809714 -0.00051660959
8.810715 -0.00051401312
8.811714 -0.00051140246
8.812715 -0.00050877784
8.813714 -0.00050613953
8.814714 -0.0005034877599999999
8.815714 -0.00050082281
8.816714 -0.00049814489
8.817715 -0.00049545415
8.818714 -0.00049275081
8.819715 -0.00049003497
8.820714 -0.00048730676
8.821714 -0.00048456623
8.822714 -0.00048181341000000003
8.823714 -0.00047904832
8.824715 -0.00047627091
8.825714 -0.00047348108
8.826715 -0.00047067879
8.827714 -0.00046786390000000004
8.828714 -0.00046503633
8.829714 -0.00046219598
8.830714 -0.00045934265999999997
8.831715 -0.00045647635
8.832714 -0.00045359689
8.833714 -0.00045070419
8.834714 -0.00044779826999999996
8.835714 -0.00044487906000000005
8.836715 -0.00044194658000000004
8.837714 -0.00043900086
8.838715 -0.00043604200000000004
8.839714 -0.00043307009
8.840714 -0.00043008531000000003
8.841714 -0.0004270878
8.842714 -0.00042407778
8.843715 -0.00042105543999999996
8.844714 -0.00041802105
8.845715 -0.00041497482999999996
8.846714 -0.00041191701999999995
8.847714 -0.00040884784000000006
8.848714 -0.00040576755999999995
8.849714 -0.00040267637
8.850715 -0.00039957449000000003
8.851714 -0.00039646206
8.852715 -0.00039333922
8.853714 -0.00039020611000000003
8.854714 -0.00038706276
8.855714 -0.00038390922
8.856714 -0.00038074547
8.857715 -0.0003775715
8.858714 -0.00037438724
8.859715 -0.00037119262
8.860714 -0.00036798753999999997
8.861714 -0.00036477186
8.862714 -0.00036154549
8.863714 -0.00035830831
8.864715 -0.00035506018
8.865714 -0.00035180103
8.866714 -0.00034853076
8.867714 -0.00034524933
8.868714 -0.00034195668
8.869715 -0.00033865285
8.870714 -0.00033533788
8.871715 -0.00033201184
8.872714 -0.00032867483000000004
8.873714 -0.00032532703
8.874714 -0.00032196861
8.875714 -0.00031859979
8.876715 -0.00031522080999999997
8.877714 -0.00031183192
8.878715 -0.00030843341
8.879714 -0.00030502556000000004
8.880714 -0.00030160863
8.881714 -0.00029818293
8.882714 -0.00029474872
8.883715 -0.00029130624
8.884714 -0.00028785571
8.885715 -0.00028439733
8.886714 -0.00028093127
8.887714 -0.00027745766
8.888714 -0.00027397657
8.889714 -0.00027048809
8.890715 -0.00026699222
8.891714 -0.00026348894
8.892715 -0.00025997822
8.893714 -0.00025645998
8.894714 -0.00025293411
8.895715 -0.00024940054999999996
8.896714 -0.00024585916000000003
8.897715 -0.00024230981
8.898714 -0.00023875241000000002
8.899714 -0.00023518684999999999
8.900714 -0.00023161306
8.901714 -0.00022803097
8.902715 -0.00022444052999999998
8.903714 -0.00022084174999999998
8.904715 -0.00021723465000000002
8.905714 -0.0002136193
8.906714 -0.00020999578
8.907714 -0.00020636423
8.908714 -0.00020272482000000002
8.909715 -0.00019907775000000002
8.910714 -0.00019542322000000003
8.911715 -0.00019176146000000001
8.912714 -0.00018809272
8.913714 -0.00018441729
8.914714 -0.00018073539
8.915714 -0.00017704731
8.916715 -0.00017335327
8.917714 -0.00016965353
8.918715 -0.00016594827
8.919714 -0.0001622377
8.920714 -0.00015852197
8.921714 -0.00015480121
8.922714 -0.00015107551999999998
8.923715 -0.00014734496
8.924714 -0.00014360958
8.925714 -0.00013986938
8.926714 -0.00013612434
8.927714 -0.00013237444
8.928715 -0.00012861962
8.929714 -0.00012485981000000002
8.930715 -0.00012109496
8.931714 -0.00011732499
8.932714 -0.00011354983
8.933714 -0.00010976946
8.934714 -0.00010598383
8.935715 -0.00010219293000000001
8.936714 -9.8396777e-05
8.937715 -9.459541800000001e-05
8.938714 -9.0788927e-05
8.939714 -8.697740600000001e-05
8.940714 -8.316098400000001e-05
8.941714 -7.933982099999999e-05
8.942715 -7.551410599999999e-05
8.943714 -7.168404200000001e-05
8.944715 -6.7849862e-05
8.945714 -6.40118e-05
8.946714 -6.01701e-05
8.947714 -5.6325013e-05
8.948714 -5.247678099999999e-05
8.949715 -4.862564e-05
8.950714 -4.4771811999999997e-05
8.951715 -4.0915495e-05
8.952714 -3.7056864e-05
8.953714 -3.3196071e-05
8.954714 -2.9333231e-05
8.955714 -2.5468435e-05
8.956715 -2.1601742999999998e-05
8.957714 -1.7733178e-05
8.958714 -1.3862746e-05
8.959714 -9.990417e-06
8.960714 -6.1161464999999995e-06
8.961715 -2.2398707e-06
8.962714 1.6384853000000001e-06
8.963715 5.5190021000000004e-06
8.964714 9.401760799999999e-06
8.965714 1.3286836999999999e-05
8.966714 1.7174294e-05
8.967714 2.1064179e-05
8.968715 2.4956518e-05
8.969714 2.8851309e-05
8.970715 3.2748522e-05
8.971714 3.66481e-05
8.972714 4.0549952e-05
8.973714 4.4453952e-05
8.974714 4.8359942000000006e-05
8.975715 5.2267745000000004e-05
8.976714 5.6177146e-05
8.977715 6.0087910000000005e-05
8.978714 6.3999795e-05
8.979714 6.7912532e-05
8.980714 7.182586e-05
8.981714 7.5739507e-05
8.982715 7.9653211e-05
8.983714 8.3566721e-05
8.984715 8.7479799e-05
8.985714 9.1392235e-05
8.986714 9.5303841e-05
8.987714 9.921445799999999e-05
8.988714 0.00010312395
8.989715 0.00010703224
8.990714 0.00011093922999999999
8.991714 0.00011484491
8.992714 0.00011874925999999999
8.993714 0.0001226523
8.994715 0.00012655407
8.995714 0.00013045465
8.996715 0.00013435408
8.997714 0.00013825246
8.998714 0.00014214985
8.999714 0.00014604633
9.000714 0.00014994197
9.001715 0.00015383681
9.002714 0.00015773088
9.003715 0.00016162419
9.004714 0.00016551671
9.005714 0.00016940839
9.006714 0.00017329916
9.007714 0.00017718888
9.008715 0.00018107744
9.009714 0.00018496467
9.010715 0.00018885038
9.011714 0.00019273435999999999
9.012714 0.00019661641
9.013714 0.00020049627000000002
9.014714 0.00020437371
9.015715 0.00020824853
9.016714 0.00021212047
9.017715 0.00021598933000000002
9.018714 0.00021985488000000002
9.019714 0.00022371696
9.020715 0.0002275754
9.021714 0.00023143009
9.022715 0.00023528091
9.023714 0.00023912777999999998
9.024714 0.00024297065000000002
9.025714 0.00024680949
9.026714 0.0002506443
9.027715 0.00025447512
9.028714 0.00025830198
9.029715 0.00026212492000000004
9.030714 0.000265944
9.031714 0.00026975927
9.032714 0.00027357077999999997
9.033714 0.00027737856
9.034715 0.00028118266
9.035714 0.00028498307000000004
9.036715 0.0002887798
9.037714 0.0002925728
9.038714 0.00029636203
9.039714 0.00030014737
9.040714 0.00030392873
9.041715 0.00030770595
9.042714 0.00031147887999999997
9.043715 0.00031524733
9.044714 0.00031901109
9.045714 0.00032276994
9.046714 0.00032652365
9.047714 0.000330272
9.048715 0.00033401477
9.049714 0.00033775172999999997
9.050714 0.00034148265999999996
9.051714 0.00034520738000000004
9.052714 0.00034892573
9.053715 0.00035263756
9.054714 0.00035634278
9.055715 0.00036004126
9.056714 0.00036373297
9.057714 0.00036741785
9.058714 0.00037109592
9.059714 0.00037476721
9.060715 0.00037843174
9.061714 0.00038208959
9.062715 0.00038574084999999994
9.063714 0.00038938556
9.064714 0.00039302386000000003
9.065714 0.00039665579
9.066714 0.00040028149000000005
9.067715 0.00040390095999999996
9.068714 0.00040751429
9.069715 0.00041112148
9.070714 0.00041472249
9.071714 0.00041831736
9.072714 0.00042190595
9.073714 0.00042548822000000006
9.074715 0.00042906404
9.075714 0.00043263326
9.076715 0.00043619566
9.077714 0.0004397511
9.078714 0.00044329931
9.079714 0.00044684010999999994
9.080714 0.00045037322999999995
9.081715 0.00045389838
9.082714 0.0004574154
9.083714 0.00046092400000000003
9.084714 0.00046442400999999997
9.085714 0.0004679152
9.086715 0.00047139742
9.087714 0.00047487051000000003
9.088715 0.00047833432
9.089714 0.00048178881
9.090714 0.00048523389000000003
9.091714 0.0004886695
9.092714 0.00049209571
9.093715 0.0004955125
9.094714 0.00049891992
9.095715 0.00050231802
9.096714 0.0005057068799999999
9.097714 0.00050908661
9.098714 0.00051245734
9.099714 0.0005158191000000001
9.100715 0.00051917195
9.101714 0.0005225159800000001
9.102715 0.00052585128
9.103714 0.0005291778099999999
9.104714 0.0005324956
9.105714 0.00053580461
9.106714 0.0005391048
9.107715 0.00054239608
9.108714 0.0005456783599999999
9.109715 0.00054895145
9.110714 0.00055221522
9.111714 0.00055546948
9.112714 0.00055871405
9.113714 0.00056194872
9.114715 0.00056517329
9.115714 0.00056838753
9.116714 0.00057159123
9.117714 0.0005747841900000001
9.118714 0.0005779662799999999
9.119715 0.0005811372800000001
9.120714 0.00058429709
9.121715 0.00058744558
9.122714 0.0005905827
9.123714 0.00059370836
9.124714 0.00059682257
9.125714 0.00059992531
9.126715 0.0006030166299999999
9.127714 0.00060609659
9.128715 0.00060916523
9.129714 0.00061222263
9.130714 0.00061526894
9.131714 0.00061830419
9.132714 0.00062132849
9.133715 0.0006243419200000001
9.134714 0.0006273445700000001
9.135715 0.00063033649
9.136714 0.00063331768
9.137714 0.00063628818
9.138714 0.00063924795
9.139714 0.00064219698
9.140715 0.00064513515
9.141714 0.00064806236
9.142715 0.0006509784699999999
9.143714 0.00065388331
9.144714 0.00065677668
9.145715 0.00065965842
9.146714 0.00066252828
9.147715 0.0006653860999999999
9.148714 0.00066823159
9.149714 0.00067106457
9.150714 0.00067388482
9.151714 0.00067669216
9.152715 0.00067948645
9.153714 0.0006822675
9.154715 0.00068503523
9.155714 0.00068778954
9.156714 0.00069053035
9.157714 0.0006932577
9.158714 0.00069597154
9.159715 0.00069867197
9.160714 0.0007013590200000001
9.161715 0.0007040328
9.162714 0.00070669339
9.163714 0.00070934093
9.164714 0.00071197555
9.165714 0.0007145974
9.166715 0.0007172066
9.167714 0.0007198033
9.168715 0.00072238754
9.169714 0.00072495945
9.170714 0.00072751909
9.171714 0.00073006645
9.172714 0.0007326015699999999
9.173715 0.00073512438
9.174714 0.00073763481
9.175714 0.00074013283
9.176714 0.00074261825
9.177714 0.00074509094
9.178715 0.00074755067
9.179714 0.0007499973
9.180715 0.00075243061
9.181714 0.00075485036
9.182714 0.00075725638
9.183714 0.00075964845
9.184714 0.00076202637
9.185715 0.00076438992
9.186714 0.00076673896
9.187715 0.0007690733600000001
9.188714 0.0007713930199999999
9.189714 0.0007736977800000001
9.190714 0.0007759877
9.191714 0.0007782627099999999
9.192715 0.0007805228099999999
9.193714 0.0007827680699999999
9.194715 0.0007849986099999999
9.195714 0.0007872145
9.196714 0.0007894158399999999
9.197714 0.00079160272
9.198714 0.00079377533
9.199715 0.0007959337399999999
9.200714 0.0007980781399999999
9.201715 0.00080020873
9.202714 0.00080232548
9.203714 0.0008044285100000001
9.204714 0.00080651789
9.205714 0.00080859363
9.206715 0.0008106558199999999
9.207714 0.0008127043700000001
9.208714 0.0008147391799999999
9.209714 0.00081676017
9.210714 0.0008187673300000001
9.211715 0.0008207604
9.212714 0.0008227392799999999
9.213715 0.00082470378
9.214714 0.0008266537400000001
9.215714 0.00082858887
9.216714 0.00083050909
9.217714 0.00083241421
9.218715 0.00083430405
9.219714 0.00083617842
9.220715 0.00083803725
9.221714 0.0008398803399999999
9.222714 0.0008417076999999999
9.223714 0.00084351923
9.224714 0.00084531503
9.225715 0.0008470950000000001
9.226714 0.00084885924
9.227715 0.0008506078299999999
9.228714 0.00085234096
9.229714 0.00085405864
9.230714 0.00085576103
9.231714 0.00085744832
9.232715 0.00085912061
9.233714 0.00086077816
9.234715 0.00086242098
9.235714 0.00086404934
9.236714 0.00086566324
9.237714 0.00086726286
9.238714 0.0008688482
9.239715 0.00087041926
9.240714 0.0008719761400000001
9.241714 0.00087351873
9.242714 0.00087504695
9.243714 0.00087656081
9.244715 0.00087806011
9.245714 0.0008795446799999999
9.246715 0.0008810144200000001
9.247714 0.0008824690699999999
9.248714 0.0008839085200000001
9.249714 0.00088533252
9.250714 0.0008867408700000001
9.251715 0.0008881334000000001
9.252714 0.00088951001
9.253715 0.0008908704300000001
9.254714 0.0008922146699999999
9.255714 0.00089354253
9.256714 0.0008948539300000001
9.257714 0.00089614896
9.258715 0.00089742753
9.259714 0.0008986896299999999
9.260715 0.00089993537
9.261714 0.0009011649099999999
9.262714 0.00090237827
9.263714 0.00090357571
9.264714 0.0009047572299999999
9.265715 0.00090592312
9.266714 0.00090707354
9.267715 0.0009082085900000001
9.268714 0.0009093284500000001
9.269714 0.0009104333000000001
9.270715 0.00091152333
9.271714 0.0009125985300000001
9.272715 0.0009136590100000001
9.273714 0.0009147048300000001
9.274714 0.00091573602
9.275714 0.00091675256
9.276714 0.00091775446
9.277715 0.00091874163
9.278714 0.00091971388
9.279715 0.0009206711199999999
9.280714 0.00092161326
9.281714 0.00092254013
9.282714 0.00092345153
9.283714 0.0009243472999999999
9.284715 0.0009252273200000001
9.285714 0.00092609134
9.286715 0.00092693926
9.287714 0.000927771
9.288714 0.00092858636
9.289714 0.00092938535
9.290714 0.00093016788
9.291715 0.0009309338599999999
9.292714 0.00093168337
9.293715 0.0009324165100000001
9.294714 0.00093313329
9.295714 0.00093383387
9.296714 0.0009345183599999999
9.297714 0.0009351869299999999
9.298715 0.0009358396700000001
9.299714 0.00093647677
9.300714 0.0009370985
9.301714 0.00093770495
9.302714 0.00093829631
9.303715 0.0009388727400000001
9.304714 0.0009394343599999999
9.305715 0.00093998133
9.306714 0.0009405136600000001
9.307714 0.00094103143
9.308714 0.0009415347399999999
9.309714 0.0009420235100000001
9.310715 0.0009424977200000001
9.311714 0.0009429572899999999
9.312715 0.00094340221
9.313714 0.00094383231
9.314714 0.0009442474000000001
9.315714 0.0009446474000000001
9.316714 0.00094503221
9.317715 0.00094540164
9.318714 0.0009457555300000001
9.319715 0.0009460936800000001
9.320714 0.000946416
9.321714 0.00094672241
9.322714 0.0009470128099999999
9.323714 0.00094728712
9.324715 0.0009475453200000001
9.325714 0.00094778743
9.326715 0.00094801344
9.327714 0.00094822335
9.328714 0.00094841726
9.329714 0.00094859533
9.330714 0.0009487576799999999
9.331715 0.00094890447
9.332714 0.0009490358
9.333714 0.00094915194
9.334714 0.00094925299
9.335714 0.00094933912
9.336715 0.0009494106100000001
9.337714 0.0009494674499999999
9.338715 0.0009495099200000001
9.339714 0.00094953812
9.340714 0.0009495520300000001
9.341714 0.0009495518499999999
9.342714 0.00094953757
9.343715 0.00094950919
9.344714 0.00094946672
9.345715 0.0009494100600000001
9.346714 0.0009493392099999999
9.347714 0.00094925408
9.348714 0.00094915449
9.349714 0.00094904044
9.350715 0.00094891175
9.351714 0.00094876832
9.352715 0.0009486100700000001
9.353714 0.0009484368099999999
9.354714 0.00094824845
9.355714 0.00094804491
9.356714 0.00094782617
9.357715 0.00094759216
9.358714 0.0009473428699999999
9.359715 0.00094707839
9.360714 0.00094679863
9.361714 0.0009465037700000001
9.362714 0.0009461939
9.363714 0.0009458690300000001
9.364715 0.0009455294300000001
9.365714 0.0009451751800000001
9.366714 0.0009448064699999999
9.367714 0.00094442339
9.368714 0.00094402621
9.369715 0.00094361512
9.370714 0.00094319021
9.371715 0.00094275174
9.372714 0.0009422997199999999
9.373714 0.00094183433
9.374714 0.00094135576
9.375714 0.00094086399
9.376715 0.00094035904
9.377714 0.00093984099
9.378715 0.0009393098500000001
9.379714 0.00093876552
9.380714 0.0009382079999999999
9.381714 0.00093763711
9.382714 0.00093705285
9.383715 0.0009364551299999999
9.384714 0.0009358438500000001
9.385715 0.00093521885
9.386714 0.00093458002
9.387714 0.00093392728
9.388714 0.0009332605299999999
9.389714 0.00093257977
9.390715 0.0009318848200000001
9.391714 0.0009311756900000001
9.392715 0.00093045237
9.393714 0.00092971486
9.394714 0.0009289631599999999
9.395715 0.0009281973699999999
9.396714 0.0009274175699999999
9.397715 0.00092662385
9.398714 0.0009258163099999999
9.399714 0.00092499513
9.400714 0.00092416049
9.401714 0.00092331247
9.402715 0.00092245127
9.403714 0.0009215771599999999
9.404715 0.00092069022
9.405714 0.00091979064
9.406714 0.0009188785
9.407714 0.00091795409
9.408714 0.00091701741
9.409715 0.0009160685300000001
9.410714 0.0009151076500000001
9.411715 0.0009141346700000001
9.412714 0.0009131496900000001
9.413714 0.00091215279
9.414714 0.00091114389
9.415714 0.00091012289
9.416715 0.00090908979
9.417714 0.0009080446
9.418715 0.0009069872199999999
9.419714 0.0009059174799999999
9.420714 0.0009048353600000001
9.421714 0.0009037408700000001
9.422714 0.00090263384
9.423715 0.00090151425
9.424714 0.00090038202
9.425714 0.0008992371499999999
9.426714 0.00089807963
9.427714 0.00089690948
9.428715 0.00089572668
9.429714 0.0008945313299999999
9.430715 0.00089332343
9.431714 0.0008921030699999999
9.432714 0.0008908704300000001
9.433714 0.00088962561
9.434714 0.00088836869
9.435715 0.00088709985
9.436714 0.0008858191899999999
9.437715 0.00088452689
9.438714 0.00088322313
9.439714 0.000881908
9.440714 0.00088058159
9.441714 0.0008792440899999999
9.442715 0.00087789558
9.443714 0.00087653616
9.444715 0.00087516582
9.445714 0.00087378467
9.446714 0.00087239277
9.447714 0.0008709900600000001
9.448714 0.00086957662
9.449715 0.0008681523500000001
9.450714 0.0008667172600000001
9.451715 0.00086527125
9.452714 0.0008638143300000001
9.453714 0.0008623465000000001
9.454714 0.00086086766
9.455714 0.0008593777199999999
9.456715 0.0008578766
9.457714 0.0008563643899999999
9.458714 0.0008548408900000001
9.459714 0.0008533062100000001
9.460714 0.00085176034
9.461715 0.0008502032899999999
9.462714 0.00084863505
9.463715 0.0008470557100000001
9.464714 0.00084546527
9.465714 0.0008438639300000001
9.466714 0.00084225167
9.467714 0.0008406286700000001
9.468715 0.0008389950400000001
9.469714 0.00083735094
9.470715 0.0008356964800000001
9.471714 0.00083403183
9.472714 0.00083235709
9.473714 0.00083067243
9.474714 0.00082897805
9.475715 0.00082727393
9.476714 0.00082556026
9.477715 0.0008238371299999999
9.478714 0.00082210463
9.479714 0.0008203627700000001
9.480714 0.0008186117200000001
9.481714 0.00081685139
9.482715 0.00081508188
9.483714 0.00081330309
9.484715 0.00081151502
9.485714 0.0008097176799999999
9.486714 0.0008079110600000001
9.487714 0.0008060950700000001
9.488714 0.00080426971
9.489715 0.0008024349
9.490714 0.00080059062
9.491714 0.0007987368
9.492714 0.0007968733400000001
9.493714 0.0007950002300000001
9.494715 0.00079311749
9.495714 0.0007912250999999999
9.496715 0.0007893230799999999
9.497714 0.0007874115000000001
9.498714 0.00078549028
9.499714 0.00078355961
9.500714 0.00078161947
9.501715 0.00077966997
9.502714 0.0007777111000000001
9.503715 0.00077574305
9.504714 0.0007737659
9.505714 0.00077177983
9.506714 0.00076978495
9.507714 0.00076778133
9.508715 0.0007657690700000001
9.509714 0.00076374836
9.510715 0.00076171928
9.511714 0.00075968192
9.512714 0.00075763637
9.513714 0.00075558273
9.514714 0.0007535210899999999
9.515715 0.00075145149
9.516714 0.00074937393
9.517715 0.0007472885
9.518714 0.0007451952100000001
9.519714 0.00074309405
9.520715 0.00074098502
9.521714 0.00073886808
9.522715 0.0007367432800000001
9.523714 0.00073461051
9.524714 0.00073246979
9.525714 0.00073032106
9.526714 0.00072816433
9.527715 0.00072599955
9.528714 0.00072382668
9.529715 0.0007216457599999999
9.530714 0.00071945674
9.531714 0.00071725963
9.532714 0.00071505442
9.533714 0.0007128411699999999
9.534715 0.0007106199100000001
9.535714 0.00070839069
9.536715 0.00070615361
9.537714 0.00070390865
9.538714 0.00070165597
9.539714 0.0006993956
9.540714 0.00069712769
9.541715 0.00069485227
9.542714 0.00069256948
9.543715 0.00069027938
9.544714 0.00068798208
9.545714 0.00068567765
9.546714 0.00068336622
9.547714 0.00068104782
9.548715 0.00067872252
9.549714 0.00067639035
9.550714 0.0006740514
9.551714 0.00067170567
9.552714 0.00066935322
9.553715 0.00066699404
9.554714 0.00066462812
9.555715 0.0006622554800000001
9.556714 0.00065987606
9.557714 0.0006574898600000001
9.558714 0.00065509685
9.559714 0.00065269696
9.560715 0.00065029017
9.561714 0.00064787646
9.562715 0.00064545575
9.563714 0.00064302803
9.564714 0.00064059332
9.565714 0.00063815155
9.566714 0.00063570269
9.567715 0.00063324678
9.568714 0.00063078382
9.569715 0.00062831382
9.570714 0.00062583681
9.571714 0.00062335284
9.572714 0.00062086192
9.573714 0.0006183641699999999
9.574715 0.00061585961
9.575714 0.00061334836
9.576715 0.00061083047
9.577714 0.00060830603
9.578714 0.00060577509
9.579714 0.00060323778
9.580714 0.00060069415
9.581715 0.00059814429
9.582714 0.00059558824
9.583714 0.00059302611
9.584714 0.00059045788
9.585714 0.00058788364
9.586715 0.00058530341
9.587714 0.00058271717
9.588715 0.00058012492
9.589714 0.00057752673
9.590714 0.00057492248
9.591714 0.00057231218
9.592714 0.00056969584
9.593715 0.0005670733599999999
9.594714 0.0005644446899999999
9.595715 0.00056180979
9.596714 0.00055916862
9.597714 0.00055652108
9.598714 0.00055386718
9.599714 0.00055120681
9.600715 0.00054853999
9.601714 0.00054586667
9.602715 0.0005431868
9.603714 0.00054050038
9.604714 0.00053780745
9.605714 0.00053510803
9.606714 0.0005324021
9.607715 0.00052968971
9.608714 0.0005269709599999999
9.609715 0.00052424584
9.610714 0.00052151449
9.611714 0.00051877691
9.612714 0.0005160332400000001
9.613714 0.00051328357
9.614715 0.00051052793
9.615714 0.00050776644
9.616714 0.0005049991200000001
9.617714 0.0005022260700000001
9.618714 0.00049944738
9.619715 0.00049666305
9.620714 0.0004938731300000001
9.621715 0.00049107766
9.622714 0.00048827660000000004
9.623714 0.00048546995
9.624714 0.0004826577
9.625714 0.00047983981
9.626715 0.00047701623999999994
9.627714 0.00047418694
9.628715 0.00047135180999999997
9.629714 0.00046851077999999997
9.630714 0.00046566379000000005
9.631714 0.0004628107
9.632714 0.00045995148000000003
9.633715 0.00045708603000000004
9.634714 0.00045421424999999996
9.635715 0.00045133606
9.636714 0.00044845142
9.637714 0.00044556027
9.638714 0.00044266258
9.639714 0.00043975829000000003
9.640715 0.00043684740000000006
9.641714 0.00043392992999999997
9.642715 0.00043100586
9.643714 0.00042807524
9.644714 0.00042513811000000003
9.645715 0.00042219449
9.646714 0.00041924445
9.647715 0.00041628809000000003
9.648714 0.00041332542
9.649714 0.00041035655
9.650714 0.0004073815
9.651714 0.00040440036
9.652715 0.00040141316999999996
9.653714 0.00039841998
9.654715 0.00039542083
9.655714 0.00039241572
9.656714 0.00038940466
9.657714 0.00038638764
9.658714 0.00038336460999999997
9.659715 0.00038033556
9.660714 0.00037730044
9.661715 0.00037425918
9.662714 0.00037121172000000003
9.663714 0.00036815795
9.664714 0.0003650978
9.665714 0.00036203116000000003
9.666715 0.00035895796
9.667714 0.00035587809
9.668715 0.00035279147
9.669714 0.00034969800999999997
9.670714 0.00034659763
9.671714 0.00034349027
9.672714 0.00034037589
9.673715 0.00033725446
9.674714 0.00033412593
9.675714 0.00033099031000000004
9.676714 0.00032784759999999997
9.677714 0.00032469782
9.678715 0.00032154101
9.679714 0.00031837719
9.680715 0.00031520642
9.681714 0.00031202876
9.682714 0.00030884426
9.683714 0.00030565297
9.684714 0.00030245499
9.685715 0.00029925031
9.686714 0.000296039
9.687715 0.0002928211
9.688714 0.00028959659999999997
9.689714 0.00028636553
9.690714 0.00028312786
9.691714 0.00027988358
9.692715 0.00027663260999999997
9.693714 0.00027337492
9.694715 0.00027011042
9.695714 0.00026683902
9.696714 0.00026356058
9.697714 0.00026027503
9.698714 0.00025698223
9.699715 0.00025368206
9.700714 0.00025037436
9.701715 0.00024705905
9.702714 0.00024373596
9.703714 0.00024040500999999997
9.704714 0.00023706607000000002
9.705714 0.00023371906
9.706715 0.00023036389
9.707714 0.00022700051
9.708714 0.00022362888
9.709714 0.00022024897
9.710714 0.00021686075999999998
9.711715 0.00021346425
9.712714 0.00021005949
9.713715 0.0002066465
9.714714 0.00020322532000000002
9.715714 0.000199796
9.716714 0.00019635861000000002
9.717714 0.00019291321999999998
9.718715 0.00018945987999999998
9.719714 0.00018599864
9.720715 0.00018252954
9.721714 0.00017905262
9.722714 0.0001755679
9.723714 0.0001720754
9.724714 0.00016857509
9.725715 0.00016506696
9.726714 0.00016155095
9.727715 0.00015802699999999998
9.728714 0.00015449502
9.729714 0.00015095493
9.730714 0.00014740659999999998
9.731714 0.00014384993
9.732715 0.00014028477
9.733714 0.00013671098999999999
9.734715 0.00013312845
9.735714 0.000129537
9.736714 0.00012593653000000002
9.737714 0.00012232689000000002
9.738714 0.00011870799
9.739715 0.00011507971
9.740714 0.00011144196999999999
9.741714 0.00010779469999999999
9.742714 0.00010413785
9.743714 0.00010047138
9.744715 9.679527e-05
9.745714 9.3109537e-05
9.746715 8.9414186e-05
9.747714 8.5709252e-05
9.748714 8.1994779e-05
9.749714 7.8270813e-05
9.750714 7.453741099999999e-05
9.751715 7.079463599999999e-05
9.752714 6.7042532e-05
9.753715 6.3281158e-05
9.754714 5.9510546000000005e-05
9.755714 5.5730732e-05
9.756714 5.1941730999999996e-05
9.757714 4.8143545e-05
9.758715 4.433615e-05
9.759714 4.0519515e-05
9.760715 3.6693584e-05
9.761714 3.2858281000000005e-05
9.762714 2.9013518000000002e-05
9.763714 2.5159184e-05
9.764714 2.1295162999999998e-05
9.765715 1.7421321e-05
9.766714 1.3537522e-05
9.767715 9.6436189e-06
9.768714 5.7394683e-06
9.769714 1.8249272e-06
9.770715 -2.1001405e-06
9.771714 -6.0358623e-06
9.772715 -9.9823545e-06
9.773714 -1.3939717e-05
9.774714 -1.7908035e-05
9.775714 -2.1887372e-05
9.776714 -2.5877776000000003e-05
9.777715 -2.9879274e-05
9.778714 -3.3891874e-05
9.779715 -3.7915566999999996e-05
9.780714 -4.1950327000000004e-05
9.781714 -4.5996111e-05
9.782714 -5.005287000000001e-05
9.783714 -5.4120544999999994e-05
9.784715 -5.8199072e-05
9.785714 -6.228838700000001e-05
9.786715 -6.6388424e-05
9.787714 -7.0499129e-05
9.788714 -7.462045299999999e-05
9.789714 -7.8752362e-05
9.790714 -8.289483199999999e-05
9.791715 -8.704786299999999e-05
9.792714 -9.1211467e-05
9.793715 -9.5385678e-05
9.794714 -9.9570548e-05
9.795714 -0.00010376613999999999
9.796714 -0.00010797254
9.797714 -0.00011218985000000001
9.798715 -0.0001164182
9.799714 -0.00012065770999999999
9.800714 -0.00012490849
9.801714 -0.0001291707
9.802714 -0.00013344447
9.803715 -0.00013772992999999998
9.804714 -0.00014202720000000001
9.805715 -0.00014633639999999998
9.806714 -0.00015065762999999998
9.807714 -0.00015499096000000002
9.808714 -0.00015933646
9.809714 -0.00016369418
9.810715 -0.00016806413
9.811714 -0.00017244632
9.812715 -0.00017684075
9.813714 -0.00018124738
9.814714 -0.00018566615000000002
9.815714 -0.000190097
9.816714 -0.00019453987
9.817715 -0.00019899467000000003
9.818714 -0.00020346131
9.819715 -0.00020793971
9.820714 -0.00021242979000000002
9.821714 -0.00021693147
9.822714 -0.00022144468
9.823714 -0.00022596939
9.824715 -0.00023050554000000003
9.825714 -0.00023505312999999998
9.826715 -0.00023961215
9.827714 -0.00024418264
9.828714 -0.0002487646
9.829714 -0.00025335814
9.830714 -0.0002579633
9.831715 -0.00026258017
9.832714 -0.00026720886
9.833714 -0.00027184949
9.834714 -0.00027650217
9.835714 -0.00028116701
9.836715 -0.00028584412999999996
9.837714 -0.00029053365
9.838715 -0.00029523567
9.839714 -0.00029995027999999996
9.840714 -0.00030467754
9.841714 -0.00030941753000000003
9.842714 -0.00031417028
9.843715 -0.00031893578000000004
9.844714 -0.00032371404
9.845715 -0.00032850505
9.846714 -0.00033330874999999997
9.847714 -0.00033812509999999997
9.848714 -0.00034295399
9.849714 -0.00034779532
9.850715 -0.00035264902
9.851714 -0.00035751494999999996
9.852715 -0.00036239303
9.853714 -0.00036728313
9.854714 -0.00037218515
9.855714 -0.00037709897
9.856714 -0.00038202452
9.857715 -0.00038696171
9.858714 -0.0003919105
9.859715 -0.00039687083999999996
9.860714 -0.00040184273
9.861714 -0.00040682612000000006
9.862714 -0.00041182107000000003
9.863714 -0.00041682761
9.864715 -0.00042184574
9.865714 -0.00042687561
9.866714 -0.00043191721
9.867714 -0.00043697068999999997
9.868714 -0.00044203607
9.869715 -0.00044711351000000004
9.870714 -0.00045220304000000004
9.871715 -0.00045730471000000005
9.872714 -0.00046241867
9.873714 -0.0004675449
9.874714 -0.00047268344999999994
9.875714 -0.00047783437000000005
9.876715 -0.00048299762000000005
9.877714 -0.00048817319000000006
9.878715 -0.00049336104
9.879714 -0.00049856108
9.880714 -0.00050377325
9.881714 -0.0005089974399999999
9.882714 -0.00051423349
9.883715 -0.00051948132
9.884714 -0.00052474074
9.885715 -0.00053001163
9.886714 -0.0005352938400000001
9.887714 -0.00054058719
9.888714 -0.0005458915400000001
9.889714 -0.00055120677
9.890715 -0.00055653277
9.891714 -0.00056186936
9.892715 -0.00056721651
9.893714 -0.0005725741199999999
9.894714 -0.00057794214
9.895715 -0.0005833204799999999
9.896714 -0.00058870914
9.897715 -0.00059410813
9.898714 -0.00059951744
9.899714 -0.00060493712
9.900714 -0.00061036717
9.901714 -0.00061580763
9.902715 -0.00062125855
9.903714 -0.00062671998
9.904715 -0.0006321919
9.905714 -0.00063767438
9.906714 -0.00064316741
9.907714 -0.00064867099
9.908714 -0.00065418512
9.909715 -0.00065970976
9.910714 -0.00066524481
9.911715 -0.00067079022
9.912714 -0.00067634592
9.913714 -0.00068191175
9.914714 -0.00068748759
9.915714 -0.00069307325
9.916715 -0.0006986686
9.917714 -0.00070427345
9.918715 -0.00070988763
9.919714 -0.00071551094
9.920714 -0.00072114317
9.921714 -0.00072678417
9.922714 -0.00073243373
9.923715 -0.00073809169
9.924714 -0.00074375789
9.925714 -0.00074943218
9.926714 -0.00075511448
9.927714 -0.00076080464
9.928715 -0.00076650258
9.929714 -0.0007722081999999999
9.930715 -0.00077792147
9.931714 -0.0007836422799999999
9.932714 -0.00078937064
9.933714 -0.0007951065499999999
9.934714 -0.0008008500099999999
9.935715 -0.00080660093
9.936714 -0.00081235939
9.937715 -0.0008181253200000001
9.938714 -0.0008238987
9.939714 -0.00082967954
9.940714 -0.00083546774
9.941714 -0.00084126323
9.942715 -0.00084706589
9.943714 -0.00085287566
9.944715 -0.0008586924199999999
9.945714 -0.00086451601
9.946714 -0.00087034623
9.947714 -0.00087618291
9.948714 -0.00088202587
9.949715 -0.00088787483
9.950714 -0.0008937296100000001
9.951715 -0.00089958994
9.952714 -0.00090545554
9.953714 -0.0009113261499999999
9.954714 -0.0009172014900000001
9.955714 -0.00092308128
9.956715 -0.0009289653499999999
9.957714 -0.00093485341
9.958714 -0.0009407452099999999
9.959714 -0.0009466405599999999
9.960714 -0.00095253936
9.961715 -0.0009584413399999999
9.962714 -0.00096434633
9.963715 -0.00097025422
9.964714 -0.00097616494
9.965714 -0.0009820783800000002
9.966714 -0.00098799446
9.967714 -0.00099391309
9.968715 -0.00099983417
9.969714 -0.0010057577000000002
9.970715 -0.0010116836
9.971714 -0.0010176118
9.972714 -0.0010235422
9.973714 -0.0010294747
9.974714 -0.0010354092
9.975715 -0.0010413457
9.976714 -0.001047284
9.977715 -0.0010532239000000001
9.978714 -0.0010591652
9.979714 -0.0010651079
9.980714 -0.0010710516000000002
9.981714 -0.0010769963
9.982715 -0.0010829414
9.983714 -0.001088887
9.984715 -0.0010948326
9.985714 -0.0011007781
9.986714 -0.001106723
9.987714 -0.0011126672
9.988714 -0.0011186103
9.989715 -0.001124552
9.990714 -0.001130492
9.991714 -0.0011364301
9.992714 -0.001142366
9.993714 -0.0011482995
9.994715 -0.0011542303
9.995714 -0.0011601582
9.996715 -0.0011660829
9.997714 -0.0011720043
9.998714 -0.0011779223
9.999714 -0.0011838367
10.00071 -0.0011897473
10.00171 -0.0011956539
10.00271 -0.0012015565999999999
10.00371 -0.0012074549
10.00471 -0.0012133489
10.00571 -0.0012192384
10.00671 -0.0012251233000000002
10.00771 -0.0012310033
10.00871 -0.0012368782
10.00971 -0.001242748
10.01071 -0.0012486124
10.01171 -0.0012544709999999998
10.01271 -0.0012603236999999998
10.01371 -0.0012661702
10.01471 -0.0012720103
10.01571 -0.0012778435
10.01671 -0.0012836695999999999
10.01771 -0.0012894881000000001
10.01871 -0.0012952989
10.01971 -0.0013011016
10.02071 -0.0013068957
10.02171 -0.001312681
10.02271 -0.001318457
10.02371 -0.0013242235
10.02471 -0.0013299801
10.02571 -0.0013357266
10.02671 -0.0013414626
10.02771 -0.0013471878
10.02871 -0.0013529021
10.02971 -0.0013586051
10.03071 -0.0013642966
10.03171 -0.0013699765
10.03271 -0.0013756445
10.03371 -0.0013813004000000002
10.03471 -0.0013869441
10.03571 -0.0013925755
10.03671 -0.0013981943
10.03771 -0.0014038003999999999
10.03871 -0.0014093937000000001
10.03971 -0.001414974
10.04071 -0.0014205411
10.04171 -0.0014260949
10.04271 -0.0014316351
10.04371 -0.0014371613999999999
10.04471 -0.0014426737999999998
10.04571 -0.0014481717999999999
10.04671 -0.0014536552
10.04771 -0.0014591237
10.04871 -0.001464577
10.04971 -0.0014700146
10.05071 -0.0014754363
10.05171 -0.0014808416
10.05271 -0.0014862302000000001
10.05371 -0.0014916017
10.05471 -0.0014969555999999999
10.05571 -0.0015022916
10.05671 -0.0015076091999999999
10.05771 -0.0015129081000000001
10.05871 -0.0015181879000000001
10.05971 -0.0015234483
10.06071 -0.0015286886999999999
10.06171 -0.001533909
10.06271 -0.0015391088
10.06371 -0.0015442878000000001
10.06471 -0.0015494457000000002
10.06571 -0.0015545823999999998
10.06671 -0.0015596973999999998
10.06771 -0.0015647905
10.06871 -0.0015698616999999999
10.06971 -0.0015749104999999998
10.07071 -0.0015799367
10.07171 -0.0015849402
10.07271 -0.0015899208000000001
10.07371 -0.0015948783
10.07471 -0.0015998123
10.07571 -0.0016047225999999998
10.07671 -0.0016096092000000002
10.07771 -0.0016144714999999999
10.07871 -0.0016193095
10.07971 -0.0016241227
10.08071 -0.001628911
10.08171 -0.0016336738999999999
10.08271 -0.0016384109999999998
10.08371 -0.0016431222
10.08471 -0.0016478069
10.08571 -0.0016524647
10.08671 -0.0016570953
10.08771 -0.0016616984999999998
10.08871 -0.0016662736
10.08971 -0.0016708202999999998
10.09071 -0.0016753384
10.09171 -0.0016798270999999999
10.09271 -0.0016842863
10.09371 -0.0016887157
10.09471 -0.0016931150000000002
10.09571 -0.0016974838
10.09671 -0.0017018219000000002
10.09771 -0.0017061288999999998
10.09871 -0.0017104046
10.09971 -0.0017146487
10.10071 -0.0017188609
10.10171 -0.0017230411999999999
10.10271 -0.0017271889999999999
10.10371 -0.0017313045
10.10471 -0.0017353872
10.10571 -0.001739437
10.10671 -0.0017434535
10.10771 -0.0017474365000000002
10.10871 -0.0017513859
10.10971 -0.0017553015
10.11071 -0.0017591828999999998
10.11171 -0.0017630296
10.11271 -0.0017668417000000001
10.11371 -0.0017706184999999998
10.11471 -0.0017743598
10.11571 -0.0017780652
10.11671 -0.0017817343
10.11771 -0.0017853668
10.11871 -0.0017889623
10.11971 -0.00179252
10.12071 -0.0017960398999999998
10.12171 -0.0017995215
10.12271 -0.0018029642999999999
10.12371 -0.0018063678000000002
10.12471 -0.0018097318
10.12571 -0.0018130559
10.12671 -0.0018163394999999999
10.12771 -0.0018195826000000001
10.12871 -0.0018227845000000002
10.12971 -0.0018259452
10.13071 -0.0018290641999999999
10.13171 -0.0018321414
10.13271 -0.0018351764000000001
10.13371 -0.0018381691999999998
10.13471 -0.0018411191999999999
10.13571 -0.0018440265
10.13671 -0.0018468909
10.13771 -0.001849712
10.13871 -0.0018524897000000002
10.13971 -0.0018552240000000002
10.14071 -0.0018579145
10.14171 -0.0018605611
10.14271 -0.0018631636000000001
10.14371 -0.0018657215999999999
10.14471 -0.0018682349
10.14571 -0.0018707035000000002
10.14671 -0.0018731269
10.14771 -0.0018755049
10.14871 -0.001877837
10.14971 -0.0018801231
10.15071 -0.0018823628000000001
10.15171 -0.0018845556000000002
10.15271 -0.0018867013
10.15371 -0.0018887995
10.15471 -0.0018908496999999998
10.15571 -0.0018928516999999999
10.15671 -0.0018948050999999999
10.15771 -0.0018967094
10.15871 -0.0018985642000000002
10.15971 -0.0019003694
10.16071 -0.0019021243000000001
10.16171 -0.0019038289
10.16271 -0.0019054827
10.16371 -0.0019070856
10.16471 -0.0019086372
10.16571 -0.0019101373
10.16671 -0.0019115856000000001
10.16771 -0.0019129818999999999
10.16871 -0.0019143261
10.16971 -0.0019156179
10.17071 -0.0019168572000000002
10.17171 -0.0019180437000000002
10.17271 -0.0019191773
10.17371 -0.001920258
10.17471 -0.0019212854000000001
10.17571 -0.0019222592999999998
10.17671 -0.0019231795
10.17771 -0.0019240459000000002
10.17871 -0.0019248582
10.17971 -0.0019256162
10.18071 -0.0019263196000000001
10.18171 -0.0019269683
10.18271 -0.0019275618000000002
10.18371 -0.0019281
10.18471 -0.0019285824
10.18571 -0.001929009
10.18671 -0.0019293791
10.18771 -0.0019296926999999998
10.18871 -0.0019299494000000002
10.18971 -0.0019301487999999999
10.19071 -0.0019302905
10.19171 -0.0019303743
10.19271 -0.0019304001
10.19371 -0.0019303676
10.19471 -0.0019302764
10.19571 -0.0019301264
10.19671 -0.0019299172
10.19771 -0.0019296486999999998
10.19871 -0.0019293209
10.19971 -0.0019289335
10.20071 -0.0019284864
10.20171 -0.0019279794000000002
10.20271 -0.0019274126
10.20371 -0.0019267858000000001
10.20471 -0.001926099
10.20571 -0.0019253519
10.20671 -0.0019245444000000002
10.20771 -0.0019236768
10.20871 -0.0019227486
10.20971 -0.0019217598000000002
10.21071 -0.0019207103999999999
10.21171 -0.0019196001
10.21271 -0.0019184287999999999
10.21371 -0.0019171964999999999
10.21471 -0.0019159026
10.21571 -0.0019145473
10.21671 -0.0019131303
10.21771 -0.0019116513000000002
10.21871 -0.00191011
10.21971 -0.0019085062
10.22071 -0.0019068397
10.22171 -0.0019051100000000002
10.22271 -0.0019033172
10.22371 -0.0019014606999999998
10.22471 -0.0018995406000000001
10.22571 -0.0018975564999999998
10.22671 -0.0018955080999999998
10.22771 -0.0018933953
10.22871 -0.001891218
10.22971 -0.0018889759
10.23071 -0.0018866689
10.23171 -0.0018842969
10.23271 -0.0018818599
10.23371 -0.0018793577
10.23471 -0.0018767902999999998
10.23571 -0.0018741577
10.23671 -0.00187146
10.23771 -0.0018686969
10.23871 -0.0018658686
10.23971 -0.0018629749
10.24071 -0.0018600162000000002
10.24171 -0.0018569921
10.24271 -0.0018539027
10.24371 -0.0018507482
10.24471 -0.0018475284
10.24571 -0.0018442432999999999
10.24671 -0.0018408927999999998
10.24771 -0.0018374766999999998
10.24871 -0.0018339952
10.24971 -0.0018304481
10.25071 -0.0018268353
10.25171 -0.0018231565
10.25271 -0.001819412
10.25371 -0.0018156012
10.25471 -0.0018117242
10.25571 -0.0018077808
10.25671 -0.0018037708
10.25771 -0.0017996941
10.25871 -0.0017955506000000001
10.25971 -0.0017913401999999998
10.26071 -0.0017870629000000002
10.26171 -0.0017827184000000001
10.26271 -0.0017783067999999997
10.26371 -0.0017738281000000001
10.26471 -0.0017692822000000001
10.26571 -0.0017646692999999998
10.26671 -0.0017599891999999998
10.26771 -0.001755242
10.26871 -0.0017504277000000002
10.26971 -0.0017455464
10.27071 -0.0017405983999999998
10.27171 -0.0017355836
10.27271 -0.0017305021
10.27371 -0.001725354
10.27471 -0.0017201395
10.27571 -0.0017148588000000002
10.27671 -0.0017095119
10.27771 -0.0017040987999999999
10.27871 -0.0016986196
10.27971 -0.0016930744
10.28071 -0.0016874633999999999
10.28171 -0.0016817862999999999
10.28271 -0.0016760434
10.28371 -0.0016702346
10.28471 -0.0016643597999999999
10.28571 -0.0016584192
10.28671 -0.0016524127
10.28771 -0.0016463402000000001
10.28871 -0.0016402017
10.28971 -0.0016339973
10.29071 -0.0016277269
10.29171 -0.0016213904000000003
10.29271 -0.0016149877
10.29371 -0.0016085191
10.29471 -0.0016019844999999998
10.29571 -0.0015953839
10.29671 -0.0015887175
10.29771 -0.0015819852999999998
10.29871 -0.0015751875
10.29971 -0.0015683241
10.30071 -0.0015613954
10.30171 -0.0015544016
10.30271 -0.0015473426000000001
10.30371 -0.0015402189
10.30471 -0.0015330306
10.30571 -0.001525778
10.30671 -0.0015184613000000001
10.30771 -0.0015110808
10.30871 -0.0015036366
10.30971 -0.001496129
10.31071 -0.0014885582
10.31171 -0.0014809242999999999
10.31271 -0.0014732276000000001
10.31371 -0.0014654683
10.31471 -0.0014576463
10.31571 -0.001449762
10.31671 -0.0014418155
10.31771 -0.0014338068
10.31871 -0.0014257362
10.31971 -0.0014176036
10.32071 -0.0014094091
10.32171 -0.0014011529
10.32271 -0.001392835
10.32371 -0.0013844556
10.32471 -0.0013760146
10.32571 -0.0013675124
10.32671 -0.001358949
10.32771 -0.0013503245
10.32871 -0.0013416391
10.32971 -0.0013328930000000001
10.33071 -0.0013240863
10.33171 -0.0013152194
10.33271 -0.0013062924
10.33371 -0.0012973057
10.33471 -0.0012882595
10.33571 -0.0012791541999999999
10.33671 -0.00126999
10.33771 -0.0012607674
10.33871 -0.0012514865
10.33971 -0.0012421479
10.34071 -0.0012327519000000001
10.34171 -0.0012232988
10.34271 -0.0012137889
10.34371 -0.0012042226
10.34471 -0.0011946004
10.34571 -0.0011849223
10.34671 -0.0011751889
10.34771 -0.0011654004
10.34871 -0.001155557
10.34971 -0.0011456591
10.35071 -0.0011357067999999998
10.35171 -0.0011257003
10.35271 -0.00111564
10.35371 -0.0011055259
10.35471 -0.0010953584
10.35571 -0.0010851376000000001
10.35671 -0.0010748638
10.35771 -0.001064537
10.35871 -0.0010541576
10.35971 -0.0010437258
10.36071 -0.0010332416999999999
10.36171 -0.0010227058000000001
10.36271 -0.0010121182
10.36371 -0.0010014791999999998
10.36471 -0.00099078916
10.36571 -0.00098004839
10.36671 -0.00096925733
10.36771 -0.0009584163300000001
10.36871 -0.0009475257699999999
10.36971 -0.000936586
10.37071 -0.0009255975800000001
10.37171 -0.00091456086
10.37271 -0.0009034763000000001
10.37371 -0.00089234445
10.37471 -0.00088116567
10.37571 -0.0008699405
10.37671 -0.00085866932
10.37771 -0.0008473525700000001
10.37871 -0.0008359907999999999
10.37971 -0.00082458437
10.38071 -0.00081313365
10.38171 -0.00080163909
10.38271 -0.00079010106
10.38371 -0.00077852001
10.38471 -0.00076689621
10.38571 -0.0007552300300000001
10.38671 -0.0007435218300000001
10.38771 -0.0007317719300000001
10.38871 -0.0007199806500000001
10.38971 -0.00070814831
10.39071 -0.0006962752599999999
10.39171 -0.00068436184
10.39271 -0.00067240835
10.39371 -0.0006604152099999999
10.39471 -0.00064838273
10.39571 -0.00063631132
10.39671 -0.0006242013999999999
10.39771 -0.00061205333
10.39871 -0.0005998676
10.39971 -0.00058764463
10.40071 -0.00057538491
10.40171 -0.0005630889099999999
10.40271 -0.00055075711
10.40371 -0.0005383900799999999
10.40471 -0.00052598834
10.40571 -0.00051355241
10.40671 -0.00050108283
10.40771 -0.0004885801
10.40871 -0.00047604481
10.40971 -0.00046347745000000005
10.41071 -0.00045087854000000005
10.41171 -0.00043824857
10.41271 -0.00042558809
10.41371 -0.00041289749999999997
10.41471 -0.00040017735000000005
10.41571 -0.00038742805
10.41671 -0.00037465002
10.41771 -0.00036184369
10.41871 -0.00034900947
10.41971 -0.00033614778999999995
10.42071 -0.000323259
10.42171 -0.00031034351
10.42271 -0.00029740172
10.42371 -0.00028443399
10.42471 -0.00027144074
10.42571 -0.00025842237
10.42671 -0.00024537927999999996
10.42771 -0.00023231191000000002
10.42871 -0.00021922071
10.42971 -0.00020610617
10.43071 -0.00019296873999999998
10.43171 -0.00017980893
10.43271 -0.00016662729
10.43371 -0.00015342433
10.43471 -0.00014020065
10.43571 -0.00012695681999999998
10.43671 -0.00011369343
10.43771 -0.00010041109999999999
10.43871 -8.7110448e-05
10.43971 -7.3792091e-05
10.44071 -6.0456665000000004e-05
10.44171 -4.7104788000000004e-05
10.44271 -3.3737083999999995e-05
10.44371 -2.0354162000000002e-05
10.44471 -6.9566269e-06
10.44571 6.4549305e-06
10.44671 1.9879934e-05
10.44771 3.3317826e-05
10.44871 4.6768067999999996e-05
10.44971 6.0230133e-05
10.45071 7.3703518e-05
10.45171 8.7187738e-05
10.45271 0.00010068231
10.45371 0.00011418679000000001
10.45471 0.0001277007
10.45571 0.0001412236
10.45671 0.00015475506
10.45771 0.00016829464
10.45871 0.00018184189
10.45971 0.00019539636
10.46071 0.00020895761
10.46171 0.00022252518000000001
10.46271 0.00023609857000000001
10.46371 0.0002496773
10.46471 0.00026326086
10.46571 0.00027684873
10.46671 0.00029044036
10.46771 0.00030403521
10.46871 0.0003176327
10.46971 0.00033123224
10.47071 0.00034483326
10.47171 0.00035843514
10.47271 0.00037203724
10.47371 0.00038563899000000005
10.47471 0.00039923975
10.47571 0.00041283893
10.47671 0.00042643587
10.47771 0.00044003
10.47871 0.00045362076
10.47971 0.00046720752000000006
10.48071 0.00048078973000000003
10.48171 0.0004943667999999999
10.48271 0.00050793819
10.48371 0.0005215034
10.48471 0.00053506187
10.48571 0.00054861312
10.48671 0.00056215658
10.48771 0.00057569182
10.48871 0.0005892183300000001
10.48971 0.0006027356
10.49071 0.00061624314
10.49171 0.0006297405
10.49271 0.00064322712
10.49371 0.00065670251
10.49471 0.00067016622
10.49571 0.00068361765
10.49671 0.0006970562900000001
10.49771 0.0007104816199999999
10.49871 0.00072389303
10.49971 0.00073728997
10.50071 0.0007506718199999999
10.50171 0.0007640380300000001
10.50271 0.0007773879600000001
10.50371 0.00079072106
10.50471 0.00080403661
10.50571 0.0008173340599999999
10.50671 0.0008306127700000001
10.50771 0.0008438721999999999
10.50871 0.00085711163
10.50971 0.00087033059
10.51071 0.0008835283599999999
10.51171 0.00089670439
10.51271 0.00090985823
10.51371 0.00092298924
10.51471 0.0009360968799999999
10.51571 0.0009491805899999999
10.51671 0.0009622400299999999
10.51771 0.00097527454
10.51871 0.0009882837700000001
10.51971 0.0010012672
10.52071 0.0010142244
10.52171 0.0010271549
10.52271 0.0010400583
10.52371 0.0010529341
10.52471 0.001065782
10.52571 0.0010786014
10.52671 0.0010913919
10.52771 0.0011041531000000001
10.52871 0.0011168845
10.52971 0.0011295856
10.53071 0.0011422558999999999
10.53171 0.0011548948000000001
10.53271 0.001167502
10.53371 0.0011800768
10.53471 0.0011926188
10.53571 0.0012051272
10.53671 0.0012176017
10.53771 0.0012300416
10.53871 0.0012424463
10.53971 0.0012548152
10.54071 0.0012671479
10.54171 0.0012794436
10.54271 0.0012917018
10.54371 0.0013039220000000001
10.54471 0.0013161035
10.54571 0.0013282459
10.54671 0.0013403485
10.54771 0.001352411
10.54871 0.0013644328000000001
10.54971 0.0013764134
10.55071 0.0013883522
10.55171 0.0014002489
10.55271 0.001412103
10.55371 0.0014239141
10.55471 0.0014356818000000001
10.55571 0.0014474054999999999
10.55671 0.001459085
10.55771 0.0014707198
10.55871 0.0014823095
10.55971 0.0014938537
10.56071 0.001505352
10.56171 0.001516804
10.56271 0.0015282091999999998
10.56371 0.0015395672999999998
10.56471 0.0015508778
10.56571 0.0015621405
10.56671 0.0015733545
10.56771 0.0015845197
10.56871 0.0015956355
10.56971 0.0016067015
10.57071 0.0016177170999999999
10.57171 0.001628682
10.57271 0.0016395957999999998
10.57371 0.0016504577000000002
10.57471 0.0016612676
10.57571 0.0016720247
10.57671 0.0016827287
10.57771 0.0016933793000000002
10.57871 0.0017039758
10.57971 0.0017145179
10.58071 0.0017250051
10.58171 0.0017354369999999998
10.58271 0.0017458132999999998
10.58371 0.0017561335
10.58471 0.0017663973
10.58571 0.0017766042
10.58671 0.001786754
10.58771 0.0017968461
10.58871 0.0018068804
10.58971 0.0018168565
10.59071 0.0018267738
10.59171 0.0018366321000000002
10.59271 0.0018464312000000002
10.59371 0.0018561705999999999
10.59471 0.00186585
10.59571 0.001875469
10.59671 0.0018850273000000002
10.59771 0.0018945244
10.59871 0.00190396
10.59971 0.0019133338
10.60071 0.0019226451999999998
10.60171 0.0019318941
10.60271 0.0019410798
10.60371 0.0019502022000000001
10.60471 0.0019592608000000003
10.60571 0.0019682551
10.60671 0.0019771849
10.60771 0.0019860498
10.60871 0.0019948493
10.60971 0.0020035834
10.61071 0.0020122514
10.61171 0.002020853
10.61271 0.0020293881
10.61371 0.0020378562000000003
10.61471 0.0020462572
10.61571 0.0020545907
10.61671 0.0020628563999999998
10.61771 0.002071054
10.61871 0.0020791835
10.61971 0.0020872443
10.62071 0.0020952364
10.62171 0.0021031596
10.62271 0.0021110134
10.62371 0.002118798
10.62471 0.0021265128
10.62571 0.0021341579
10.62671 0.0021417327
10.62771 0.0021492370999999996
10.62871 0.0021566709999999998
10.62971 0.002164034
10.63071 0.0021713260000000003
10.63171 0.0021785466999999998
10.63271 0.0021856958
10.63371 0.0021927732
10.63471 0.0021997785
10.63571 0.0022067114
10.63671 0.0022135717
10.63771 0.0022203591
10.63871 0.0022270733
10.63971 0.0022337141
10.64071 0.0022402812000000003
10.64171 0.0022467742
10.64271 0.0022531930999999997
10.64371 0.0022595374
10.64471 0.0022658071
10.64571 0.0022720016
10.64671 0.0022781211
10.64771 0.0022841652
10.64871 0.0022901337
10.64971 0.0022960263
10.65071 0.0023018429
10.65171 0.0023075832000000003
10.65271 0.0023132474
10.65371 0.002318835
10.65471 0.0023243459999999997
10.65571 0.00232978
10.65671 0.0023351370999999998
10.65771 0.0023404173
10.65871 0.0023456201
10.65971 0.0023507457000000002
10.66071 0.0023557937
10.66171 0.0023607641
10.66271 0.0023656568
10.66371 0.0023704717
10.66471 0.0023752087
10.66571 0.0023798677
10.66671 0.0023844485
10.66771 0.002388951
10.66871 0.0023933751
10.66971 0.0023977207
10.67071 0.0024019879
10.67171 0.0024061763
10.67271 0.0024102859
10.67371 0.0024143168
10.67471 0.0024182687
10.67571 0.0024221417000000003
10.67671 0.0024259358
10.67771 0.0024296507
10.67871 0.0024332865
10.67971 0.002436843
10.68071 0.0024403203
10.68171 0.0024437184
10.68271 0.002447037
10.68371 0.0024502762
10.68471 0.0024534360000000002
10.68571 0.0024565163
10.68671 0.0024595171
10.68771 0.0024624384
10.68871 0.00246528
10.68971 0.0024680419
10.69071 0.0024707242
10.69171 0.0024733266
10.69271 0.0024758492
10.69371 0.0024782919
10.69471 0.0024806546
10.69571 0.0024829373
10.69671 0.0024851399000000002
10.69771 0.0024872622999999997
10.69871 0.0024893045
10.69971 0.0024912664
10.70071 0.0024931479999999997
10.70171 0.0024949493
10.70271 0.0024966703
10.70371 0.0024983108
10.70471 0.0024998712
10.70571 0.0025013511
10.70671 0.0025027506
10.70771 0.0025040697
10.70871 0.0025053087
10.70971 0.0025064673999999998
10.71071 0.0025075457999999998
10.71171 0.0025085443
10.71271 0.0025094627
10.71371 0.0025103011
10.71471 0.0025110595999999997
10.71571 0.0025117384
10.71671 0.0025123375999999997
10.71771 0.0025128571
10.71871 0.0025132971
10.71971 0.0025136577999999997
10.72071 0.0025139392
10.72171 0.0025141415
10.72271 0.0025142646
10.72371 0.0025143088
10.72471 0.0025142741
10.72571 0.0025141606
10.72671 0.0025139685000000003
10.72771 0.0025136978
10.72871 0.0025133486
10.72971 0.0025129209
10.73071 0.0025124150999999996
10.73171 0.002511831
10.73271 0.0025111688999999997
10.73371 0.0025104287
10.73471 0.0025096107
10.73571 0.0025087149
10.73671 0.0025077414
10.73771 0.0025066904
10.73871 0.002505562
10.73971 0.0025043564
10.74071 0.0025030738
10.74171 0.0025017143
10.74271 0.0025002781
10.74371 0.0024987652
10.74471 0.0024971760000000003
10.74571 0.0024955103
10.74671 0.0024937685999999997
10.74771 0.0024919509
10.74871 0.0024900573
10.74971 0.0024880883
10.75071 0.0024860437
10.75171 0.0024839239
10.75271 0.0024817287
10.75371 0.0024794586
10.75471 0.0024771135999999997
10.75571 0.0024746938
10.75671 0.0024721993999999997
10.75771 0.0024696305999999998
10.75871 0.0024669875
10.75971 0.0024642703
10.76071 0.002461479
10.76171 0.0024586139
10.76271 0.002455675
10.76371 0.0024526626
10.76471 0.0024495768
10.76571 0.0024464178
10.76671 0.0024431858
10.76771 0.0024398811
10.76871 0.0024365039000000003
10.76971 0.0024330544
10.77071 0.0024295328
10.77171 0.0024259396
10.77271 0.0024222748999999997
10.77371 0.002418539
10.77471 0.0024147323000000003
10.77571 0.0024108549
10.77671 0.0024069073
10.77771 0.0024028897000000003
10.77871 0.0023988025
10.77971 0.0023946459
10.78071 0.0023904204
10.78171 0.0023861263000000002
10.78271 0.0023817638
10.78371 0.0023773333
10.78471 0.0023728351000000003
10.78571 0.0023682695
10.78671 0.0023636365
10.78771 0.0023589366
10.78871 0.0023541699
10.78971 0.0023493369
10.79071 0.0023444375999999998
10.79171 0.0023394721
10.79271 0.0023344408
10.79371 0.0023293438
10.79471 0.0023241815
10.79571 0.0023189538999999998
10.79671 0.0023136612
10.79771 0.0023083037
10.79871 0.0023028817
10.79971 0.0022973953
10.80071 0.0022918446
10.80171 0.0022862301
10.80271 0.002280552
10.80371 0.0022748105
10.80471 0.0022690061
10.80571 0.002263139
10.80671 0.0022572094
10.80771 0.0022512178
10.80871 0.0022451646
10.80971 0.0022390501000000003
10.81071 0.0022328746
10.81171 0.0022266385999999997
10.81271 0.0022203425
10.81371 0.0022139866
10.81471 0.0022075712
10.81571 0.0022010969
10.81671 0.002194564
10.81771 0.0021879727
10.81871 0.0021813235
10.81971 0.0021746167
10.82071 0.0021678528
10.82171 0.0021610320000000002
10.82271 0.0021541546
10.82371 0.0021472208
10.82471 0.0021402311
10.82571 0.0021331858
10.82671 0.002126085
10.82771 0.0021189291
10.82871 0.0021117185
10.82971 0.0021044532
10.83071 0.0020971338
10.83171 0.0020897605
10.83271 0.0020823336
10.83371 0.0020748534
10.83471 0.0020673201999999997
10.83571 0.0020597345
10.83671 0.0020520965
10.83771 0.0020444067999999998
10.83871 0.0020366654999999997
10.83971 0.0020288733
10.84071 0.0020210306
10.84171 0.0020131376
10.84271 0.0020051948000000003
10.84371 0.0019972027
10.84471 0.0019891619
10.84571 0.0019810725
10.84671 0.0019729352
10.84771 0.0019647503
10.84871 0.0019565183
10.84971 0.0019482393
10.85071 0.001939914
10.85171 0.0019315425999999998
10.85271 0.0019231256
10.85371 0.0019146633000000001
10.85471 0.0019061561
10.85571 0.0018976041000000003
10.85671 0.0018890078000000001
10.85771 0.0018803672
10.85871 0.0018716828
10.85971 0.0018629547
10.86071 0.0018541833999999998
10.86171 0.0018453691000000002
10.86271 0.0018365120999999998
10.86371 0.0018276125000000001
10.86471 0.0018186707
10.86571 0.0018096871
10.86671 0.001800662
10.86771 0.0017915956
10.86871 0.0017824884999999998
10.86971 0.001773341
10.87071 0.0017641534
10.87171 0.0017549262
10.87271 0.0017456599
10.87371 0.0017363551
10.87471 0.001727012
10.87571 0.0017176313
10.87671 0.0017082134999999998
10.87771 0.0016987590999999998
10.87871 0.0016892686999999999
10.87971 0.0016797428999999998
10.88071 0.0016701818999999998
10.88171 0.0016605862999999998
10.88271 0.0016509568000000001
10.88371 0.0016412935999999998
10.88471 0.0016315973000000001
10.88571 0.0016218683000000002
10.88671 0.0016121069999999998
10.88771 0.0016023138
10.88871 0.0015924889999999999
10.88971 0.001582633
10.89071 0.0015727461000000001
10.89171 0.0015628285999999998
10.89271 0.0015528806999999998
10.89371 0.0015429028000000001
10.89471 0.0015328953
10.89571 0.0015228581999999998
10.89671 0.0015127919
10.89771 0.0015026966
10.89871 0.0014925727
10.89971 0.0014824204
10.90071 0.0014722402
10.90171 0.0014620322
10.90271 0.0014517969
10.90371 0.0014415346
10.90471 0.0014312458
10.90571 0.0014209308
10.90671 0.0014105901
10.90771 0.0014002241
10.90871 0.0013898333000000001
10.90971 0.0013794182
10.91071 0.0013689792999999999
10.91171 0.0013585171
10.91271 0.0013480321
10.91371 0.0013375247000000001
10.91471 0.0013269955
10.91571 0.0013164449
10.91671 0.0013058734
10.91771 0.0012952814
10.91871 0.0012846694000000001
10.91971 0.0012740376
10.92071 0.0012633866
10.92171 0.0012527167
10.92271 0.0012420282
10.92371 0.0012313216
10.92471 0.0012205968999999999
10.92571 0.0012098547
10.92671 0.0011990951
10.92771 0.0011883184
10.92871 0.001177525
10.92971 0.001166715
10.93071 0.0011558888
10.93171 0.0011450467
10.93271 0.001134189
10.93371 0.001123316
10.93471 0.0011124281
10.93571 0.0011015256
10.93671 0.0010906089
10.93771 0.0010796785
10.93871 0.0010687348999999999
10.93971 0.0010577784
10.94071 0.0010468093999999998
10.94171 0.0010358286000000001
10.94271 0.0010248364
10.94371 0.0010138333
10.94471 0.0010028199000000002
10.94571 0.00099179651
10.94671 0.0009807638
10.94771 0.0009697222600000001
10.94871 0.0009586722600000001
10.94971 0.00094761435
10.95071 0.0009365488900000001
10.95171 0.00092547634
10.95271 0.00091439706
10.95371 0.0009033114099999999
10.95471 0.0008922197600000001
10.95571 0.00088112238
10.95671 0.00087001954
10.95771 0.0008589115199999999
10.95871 0.0008477985799999999
10.95971 0.00083668092
10.96071 0.0008255588
10.96171 0.0008144323100000001
10.96271 0.00080330174
10.96371 0.0007921672500000001
10.96471 0.0007810291200000001
10.96571 0.0007698875399999999
10.96671 0.0007587427699999999
10.96771 0.0007475951
10.96871 0.00073644478
10.96971 0.00072529219
10.97071 0.00071413765
10.97171 0.00070298156
10.97271 0.00069182433
10.97371 0.00068066638
10.97471 0.00066950815
10.97571 0.00065835011
10.97671 0.00064719279
10.97771 0.00063603666
10.97871 0.0006248822000000001
10.97971 0.00061372994
10.98071 0.00060258035
10.98171 0.00059143395
10.98271 0.0005802911800000001
10.98371 0.00056915251
10.98471 0.00055801834
10.98571 0.00054688908
10.98671 0.00053576509
10.98771 0.00052464675
10.98871 0.00051353431
10.98971 0.00050242811
10.99071 0.00049132832
10.99171 0.00048023521
10.99271 0.00046914902
10.99371 0.00045806987
10.99471 0.00044699796
10.99571 0.00043593345
10.99671 0.0004248765
10.99771 0.00041382727
10.99871 0.00040278595999999997
10.99971 0.00039175275
11.00071 0.00038072783
11.00171 0.00036971144
11.00271 0.00035870382
11.00371 0.00034770526
11.00471 0.00033671606
11.00571 0.00032573655
11.00671 0.00031476711
11.00771 0.00030380810999999997
11.00871 0.00029285995
11.00971 0.00028192305
11.01071 0.00027099786
11.01171 0.00026008481
11.01271 0.00024918436000000003
11.01371 0.00023829696000000002
11.01471 0.00022742303999999998
11.01571 0.00021656302999999998
11.01671 0.00020571737999999998
11.01771 0.00019488643
11.01871 0.00018407056
11.01971 0.00017327011
11.02071 0.00016248537
11.02171 0.00015171662
11.02271 0.00014096412
11.02371 0.00013022807000000002
11.02471 0.00011950866000000001
11.02571 0.00010880606999999999
11.02671 9.8120438e-05
11.02771 8.7451895e-05
11.02871 7.6800558e-05
11.02971 6.6166552e-05
11.03071 5.554999200000001e-05
11.03171 4.4951003e-05
11.03271 3.4369722000000004e-05
11.03371 2.3806304e-05
11.03471 1.326092e-05
11.03571 2.7337709e-06
11.03671 -7.7749206e-06
11.03771 -1.8264903e-05
11.03871 -2.8735897000000002e-05
11.03971 -3.9187594e-05
11.04071 -4.9619661e-05
11.04171 -6.0031743e-05
11.04271 -7.0423459e-05
11.04371 -8.079442200000001e-05
11.04471 -9.1144227e-05
11.04571 -0.00010147247
11.04671 -0.00011177875000000001
11.04771 -0.00012206265999999999
11.04871 -0.00013232382
11.04971 -0.00014256185
11.05071 -0.00015277641
11.05171 -0.00016296718
11.05271 -0.00017313388
11.05371 -0.00018327623000000001
11.05471 -0.00019339402
11.05571 -0.00020348707
11.05671 -0.00021355522000000003
11.05771 -0.00022359834000000003
11.05871 -0.00023361636
11.05971 -0.00024360918000000003
11.06071 -0.00025357674
11.06171 -0.00026351901999999996
11.06271 -0.00027343597
11.06371 -0.00028332756000000003
11.06471 -0.00029319375999999997
11.06571 -0.00030303454
11.06671 -0.00031284981
11.06771 -0.00032263949
11.06871 -0.00033240349
11.06971 -0.00034214165
11.07071 -0.00035185381
11.07171 -0.00036153975999999997
11.07271 -0.00037119928
11.07371 -0.00038083208
11.07471 -0.00039043784
11.07571 -0.00040001628
11.07671 -0.00040956702
11.07771 -0.0004190897
11.07871 -0.00042858396
11.07971 -0.00043804939
11.08071 -0.00044748562999999994
11.08171 -0.00045689226
11.08271 -0.00046626896999999996
11.08371 -0.00047561539000000005
11.08471 -0.00048493121
11.08571 -0.0004942161500000001
11.08671 -0.0005034699800000001
11.08771 -0.00051269249
11.08871 -0.00052188348
11.08971 -0.00053104282
11.09071 -0.00054017037
11.09171 -0.00054926613
11.09271 -0.00055833002
11.09371 -0.00056736203
11.09471 -0.00057636221
11.09571 -0.0005853305500000001
11.09671 -0.00059426711
11.09771 -0.00060317197
11.09871 -0.00061204514
11.09971 -0.00062088661
11.10071 -0.0006296964299999999
11.10171 -0.0006384746
11.10271 -0.00064722108
11.10371 -0.0006559358100000001
11.10471 -0.00066461871
11.10571 -0.0006732696399999999
11.10671 -0.00068188842
11.10771 -0.00069047487
11.10871 -0.00069902881
11.10971 -0.00070754991
11.11071 -0.00071603795
11.11171 -0.00072449261
11.11271 -0.00073291358
11.11371 -0.00074130057
11.11471 -0.00074965324
11.11571 -0.00075797129
11.11671 -0.00076625447
11.11771 -0.0007745025
11.11871 -0.0007827151399999999
11.11971 -0.00079089214
11.12071 -0.0007990333000000001
11.12171 -0.00080713853
11.12271 -0.00081520766
11.12371 -0.0008232405900000001
11.12471 -0.00083123732
11.12571 -0.00083919786
11.12671 -0.00084712219
11.12771 -0.0008550104200000001
11.12871 -0.0008628625400000001
11.12971 -0.0008706786500000001
11.13071 -0.00087845874
11.13171 -0.0008862029999999999
11.13271 -0.00089391151
11.13371 -0.00090158428
11.13471 -0.0009092214000000001
11.13571 -0.00091682277
11.13671 -0.0009243885
11.13771 -0.0009319185700000001
11.13871 -0.00093941289
11.13971 -0.0009468713000000001
11.14071 -0.00095429377
11.14171 -0.00096168005
11.14271 -0.0009690300400000001
11.14371 -0.0009763434699999999
11.14471 -0.00098362007
11.14571 -0.00099085964
11.14671 -0.0009980619300000001
11.14771 -0.0010052267
11.14871 -0.0010123536000000001
11.14971 -0.0010194424
11.15071 -0.0010264931
11.15171 -0.0010335053
11.15271 -0.0010404789000000002
11.15371 -0.0010474136999999999
11.15471 -0.0010543096
11.15571 -0.0010611668
11.15671 -0.001067985
11.15771 -0.0010747642999999999
11.15871 -0.0010815046999999999
11.15971 -0.0010882064000000001
11.16071 -0.0010948695
11.16171 -0.001101494
11.16271 -0.0011080803
11.16371 -0.0011146284
11.16471 -0.0011211386
11.16571 -0.0011276109
11.16671 -0.0011340456
11.16771 -0.0011404427
11.16871 -0.0011468024
11.16971 -0.0011531248
11.17071 -0.0011594099
11.17171 -0.0011656578
11.17271 -0.0011718685000000001
11.17371 -0.0011780417
11.17471 -0.0011841777
11.17571 -0.0011902759999999999
11.17671 -0.0011963367
11.17771 -0.0012023595
11.17871 -0.0012083441000000001
11.17971 -0.0012142905
11.18071 -0.0012201983
11.18171 -0.0012260673
11.18271 -0.0012318972
11.18371 -0.0012376879
11.18471 -0.0012434390999999999
11.18571 -0.0012491506
11.18671 -0.0012548224
11.18771 -0.0012604542
11.18871 -0.0012660461
11.18971 -0.0012715979
11.19071 -0.0012771097
11.19171 -0.0012825816
11.19271 -0.0012880137
11.19371 -0.001293406
11.19471 -0.0012987587
11.19571 -0.0013040722000000002
11.19671 -0.0013093464
11.19771 -0.0013145817
11.19871 -0.0013197784
11.19971 -0.0013249365999999999
11.20071 -0.0013300565
11.20171 -0.0013351384
11.20271 -0.0013401824999999998
11.20371 -0.0013451888
11.20471 -0.0013501576
11.20571 -0.001355089
11.20671 -0.001359983
11.20771 -0.0013648396
11.20871 -0.0013696588
11.20971 -0.0013744406
11.21071 -0.0013791848
11.21171 -0.0013838914
11.21271 -0.0013885602000000001
11.21371 -0.0013931911
11.21471 -0.0013977839
11.21571 -0.0014023384999999999
11.21671 -0.0014068547
11.21771 -0.0014113323
11.21871 -0.0014157712
11.21971 -0.0014201711999999999
11.22071 -0.0014245324
11.22171 -0.0014288546
11.22271 -0.0014331377
11.22371 -0.0014373819999999999
11.22471 -0.0014415873
11.22571 -0.0014457538
11.22671 -0.0014498815999999999
11.22771 -0.0014539709
11.22871 -0.0014580219
11.22971 -0.0014620346999999999
11.23071 -0.0014660097000000001
11.23171 -0.001469947
11.23271 -0.0014738468
11.23371 -0.0014777094
11.23471 -0.0014815351
11.23571 -0.0014853241
11.23671 -0.0014890765000000002
11.23771 -0.0014927924
11.23871 -0.0014964721
11.23971 -0.0015001156
11.24071 -0.001503723
11.24171 -0.0015072942
11.24271 -0.0015108293
11.24371 -0.0015143283
11.24471 -0.0015177909999999999
11.24571 -0.0015212175
11.24671 -0.0015246074
11.24771 -0.0015279607
11.24871 -0.0015312775
11.24971 -0.0015345573
11.25071 -0.0015378002
11.25171 -0.0015410060000000001
11.25271 -0.0015441747
11.25371 -0.0015473060999999998
11.25471 -0.0015504003
11.25571 -0.0015534573000000002
11.25671 -0.0015564772
11.25771 -0.0015594600000000001
11.25871 -0.0015624058999999999
11.25971 -0.0015653147999999998
11.26071 -0.0015681871
11.26171 -0.0015710231
11.26271 -0.0015738230999999998
11.26371 -0.0015765872
11.26471 -0.0015793159
11.26571 -0.0015820095
11.26671 -0.0015846681
11.26771 -0.0015872921999999998
11.26871 -0.0015898819
11.26971 -0.0015924375
11.27071 -0.0015949594
11.27171 -0.0015974475999999999
11.27271 -0.0015999024999999998
11.27371 -0.0016023239
11.27471 -0.0016047123
11.27571 -0.0016070673
11.27671 -0.0016093893
11.27771 -0.0016116780999999999
11.27871 -0.0016139336000000001
11.27971 -0.0016161557
11.28071 -0.0016183445
11.28171 -0.0016204996
11.28271 -0.0016226211000000001
11.28371 -0.0016247086
11.28471 -0.0016267622
11.28571 -0.0016287817
11.28671 -0.0016307669000000002
11.28771 -0.001632718
11.28871 -0.0016346345999999998
11.28971 -0.0016365171000000001
11.29071 -0.0016383654
11.29171 -0.0016401794999999998
11.29271 -0.0016419595
11.29371 -0.0016437055999999999
11.29471 -0.001645418
11.29571 -0.0016470969000000001
11.29671 -0.0016487427000000002
11.29771 -0.0016503555999999998
11.29871 -0.0016519360000000001
11.29971 -0.0016534840999999998
11.30071 -0.0016550002
11.30171 -0.0016564847
11.30271 -0.0016579378999999998
11.30371 -0.00165936
11.30471 -0.0016607513
11.30571 -0.0016621123
11.30671 -0.0016634429
11.30771 -0.0016647432999999999
11.30871 -0.0016660137
11.30971 -0.0016672542000000002
11.31071 -0.0016684649
11.31171 -0.0016696458
11.31271 -0.0016707968999999999
11.31371 -0.0016719181
11.31471 -0.0016730095
11.31571 -0.0016740708999999998
11.31671 -0.0016751022
11.31771 -0.0016761034
11.31871 -0.0016770743999999999
11.31971 -0.0016780152000000002
11.32071 -0.0016789256000000002
11.32171 -0.0016798056000000001
11.32271 -0.0016806553000000002
11.32371 -0.0016814745
11.32471 -0.0016822635999999998
11.32571 -0.0016830225
11.32671 -0.0016837514000000002
11.32771 -0.0016844502
11.32871 -0.0016851193999999998
11.32971 -0.0016857592
11.33071 -0.0016863696000000003
11.33171 -0.0016869511
11.33271 -0.0016875039
11.33371 -0.0016880284000000002
11.33471 -0.0016885248000000001
11.33571 -0.0016889932999999998
11.33671 -0.0016894342
11.33771 -0.0016898479
11.33871 -0.0016902346
11.33971 -0.0016905944
11.34071 -0.0016909275
11.34171 -0.001691234
11.34271 -0.0016915141
11.34371 -0.0016917678
11.34471 -0.0016919952
11.34571 -0.0016921962
11.34671 -0.0016923708
11.34771 -0.0016925191
11.34871 -0.0016926407999999999
11.34971 -0.0016927361
11.35071 -0.0016928047999999998
11.35171 -0.0016928469000000001
11.35271 -0.0016928621
11.35371 -0.0016928509
11.35471 -0.0016928127
11.35571 -0.0016927477000000001
11.35671 -0.0016926562000000001
11.35771 -0.0016925380000000002
11.35871 -0.0016923932
11.35971 -0.001692222
11.36071 -0.0016920247
11.36171 -0.0016918012999999998
11.36271 -0.0016915520999999998
11.36371 -0.0016912771999999998
11.36471 -0.0016909773
11.36571 -0.0016906521999999998
11.36671 -0.0016903025999999999
11.36771 -0.0016899286
11.36871 -0.0016895305
11.36971 -0.0016891086
11.37071 -0.0016886634
11.37171 -0.0016881948
11.37271 -0.0016877030999999999
11.37371 -0.0016871887
11.37471 -0.0016866516
11.37571 -0.0016860919
11.37671 -0.0016855096
11.37771 -0.001684905
11.37871 -0.001684278
11.37971 -0.0016836286
11.38071 -0.0016829566
11.38171 -0.0016822622
11.38271 -0.0016815451
11.38371 -0.0016808053000000002
11.38471 -0.0016800426
11.38571 -0.001679257
11.38671 -0.0016784482999999998
11.38771 -0.0016776165000000002
11.38871 -0.0016767614999999999
11.38971 -0.0016758833
11.39071 -0.0016749818
11.39171 -0.0016740572000000001
11.39271 -0.0016731094
11.39371 -0.0016721383999999998
11.39471 -0.0016711445
11.39571 -0.0016701279
11.39671 -0.0016690887
11.39771 -0.0016680271000000001
11.39871 -0.0016669433999999999
11.39971 -0.0016658376
11.40071 -0.0016647102
11.40171 -0.0016635615000000002
11.40271 -0.0016623916999999998
11.40371 -0.0016612011999999998
11.40471 -0.0016599901
11.40571 -0.0016587586
11.40671 -0.0016575072
11.40771 -0.0016562357
11.40871 -0.0016549446
11.40971 -0.0016536338000000001
11.41071 -0.0016523036
11.41171 -0.0016509541
11.41271 -0.0016495850999999999
11.41371 -0.0016481968
11.41471 -0.0016467893
11.41571 -0.0016453623000000001
11.41671 -0.0016439159000000002
11.41771 -0.0016424499
11.41871 -0.0016409645
11.41971 -0.0016394595
11.42071 -0.0016379347999999998
11.42171 -0.0016363905
11.42271 -0.0016348264
11.42371 -0.0016332424
11.42471 -0.0016316388
11.42571 -0.0016300153000000002
11.42671 -0.0016283722000000002
11.42771 -0.0016267097
11.42871 -0.0016250275
11.42971 -0.001623326
11.43071 -0.0016216052
11.43171 -0.0016198654
11.43271 -0.0016181067999999999
11.43371 -0.0016163293999999998
11.43471 -0.0016145334999999998
11.43571 -0.0016127193000000002
11.43671 -0.0016108868
11.43771 -0.0016090366
11.43871 -0.0016071685
11.43971 -0.0016052825000000001
11.44071 -0.0016033791
11.44171 -0.0016014583000000002
11.44271 -0.0015995199999999999
11.44371 -0.0015975644
11.44471 -0.0015955914999999999
11.44571 -0.0015936013
11.44671 -0.0015915937
11.44771 -0.0015895688000000002
11.44871 -0.0015875265
11.44971 -0.0015854666
11.45071 -0.0015833892
11.45171 -0.0015812941
11.45271 -0.0015791811
11.45371 -0.0015770505000000002
11.45471 -0.0015749019
11.45571 -0.0015727355000000002
11.45671 -0.0015705513
11.45771 -0.001568349
11.45871 -0.001566129
11.45971 -0.0015638911
11.46071 -0.0015616354999999998
11.46171 -0.0015593622999999998
11.46271 -0.0015570717
11.46371 -0.0015547635
11.46471 -0.0015524383
11.46571 -0.0015500961999999998
11.46671 -0.0015477371999999998
11.46771 -0.0015453616
11.46871 -0.0015429696000000001
11.46971 -0.0015405613999999999
11.47071 -0.0015381373
11.47171 -0.0015356973000000002
11.47271 -0.0015332416
11.47371 -0.0015307704
11.47471 -0.0015282836
11.47571 -0.0015257814999999999
11.47671 -0.001523264
11.47771 -0.0015207312999999999
11.47871 -0.0015181832
11.47971 -0.0015156198
11.48071 -0.0015130408999999999
11.48171 -0.0015104466
11.48271 -0.0015078366
11.48371 -0.0015052109
11.48471 -0.0015025694
11.48571 -0.0014999119000000001
11.48671 -0.0014972384
11.48771 -0.0014945486
11.48871 -0.0014918426
11.48971 -0.0014891201999999999
11.49071 -0.0014863814
11.49171 -0.001483626
11.49271 -0.001480854
11.49371 -0.0014780655
11.49471 -0.0014752603
11.49571 -0.0014724387
11.49671 -0.0014696006
11.49771 -0.0014667460000000001
11.49871 -0.0014638752
11.49971 -0.0014609881000000001
11.50071 -0.001458085
11.50171 -0.0014551658999999999
11.50271 -0.0014522309
11.50371 -0.0014492803
11.50471 -0.001446314
11.50571 -0.0014433323000000002
11.50671 -0.0014403353
11.50771 -0.0014373230000000001
11.50871 -0.0014342955
11.50971 -0.0014312529
11.51071 -0.0014281952
11.51171 -0.0014251224000000002
11.51271 -0.0014220344
11.51371 -0.0014189314
11.51471 -0.0014158133
11.51571 -0.00141268
11.51671 -0.0014095314
11.51771 -0.0014063676
11.51871 -0.0014031883
11.51971 -0.0013999937
11.52071 -0.0013967834
11.52171 -0.0013935576000000001
11.52271 -0.0013903162
11.52371 -0.0013870591
11.52471 -0.0013837863
11.52571 -0.0013804976999999999
11.52671 -0.0013771934
11.52771 -0.0013738734
11.52871 -0.0013705378
11.52971 -0.0013671865
11.53071 -0.0013638195
11.53171 -0.001360437
11.53271 -0.0013570389
11.53371 -0.0013536254
11.53471 -0.0013501965
11.53571 -0.0013467524
11.53671 -0.0013432929000000001
11.53771 -0.0013398183
11.53871 -0.0013363285
11.53971 -0.0013328234999999999
11.54071 -0.0013293033
11.54171 -0.0013257679
11.54271 -0.0013222173
11.54371 -0.0013186514
11.54471 -0.0013150702999999999
11.54571 -0.0013114738000000001
11.54671 -0.0013078617
11.54771 -0.0013042340999999999
11.54871 -0.0013005908
11.54971 -0.0012969316999999999
11.55071 -0.0012932566
11.55171 -0.0012895654999999998
11.55271 -0.0012858582999999999
11.55371 -0.0012821349
11.55471 -0.0012783949999999999
11.55571 -0.0012746387999999999
11.55671 -0.0012708661
11.55771 -0.0012670768999999999
11.55871 -0.0012632711
11.55971 -0.0012594488
11.56071 -0.0012556099999999999
11.56171 -0.0012517547000000001
11.56271 -0.0012478829
11.56371 -0.0012439948
11.56471 -0.0012400903
11.56571 -0.0012361696
11.56671 -0.0012322328
11.56771 -0.00122828
11.56871 -0.0012243110999999999
11.56971 -0.0012203264
11.57071 -0.0012163259
11.57171 -0.0012123097
11.57271 -0.0012082777
11.57371 -0.0012042301
11.57471 -0.0012001668
11.57571 -0.0011960879999999999
11.57671 -0.0011919936
11.57771 -0.0011878834
11.57871 -0.0011837575
11.57971 -0.0011796158
11.58071 -0.0011754582
11.58171 -0.0011712846999999999
11.58271 -0.001167095
11.58371 -0.0011628891
11.58471 -0.001158667
11.58571 -0.0011544284
11.58671 -0.0011501732
11.58771 -0.0011459014
11.58871 -0.0011416128
11.58971 -0.0011373075
11.59071 -0.0011329852
11.59171 -0.001128646
11.59271 -0.0011242897000000001
11.59371 -0.0011199164
11.59471 -0.001115526
11.59571 -0.0011111185
11.59671 -0.0011066939
11.59771 -0.0011022522
11.59871 -0.0010977934999999999
11.59971 -0.0010933178
11.60071 -0.001088825
11.60171 -0.0010843152999999999
11.60271 -0.0010797887
11.60371 -0.0010752452
11.60471 -0.0010706848
11.60571 -0.0010661076
11.60671 -0.0010615136
11.60771 -0.0010569026
11.60871 -0.0010522748
11.60971 -0.0010476301
11.61071 -0.0010429685
11.61171 -0.0010382899
11.61271 -0.0010335943
11.61371 -0.0010288814999999999
11.61471 -0.0010241516
11.61571 -0.0010194044
11.61671 -0.0010146399
11.61771 -0.001009858
11.61871 -0.0010050586
11.61971 -0.0010002416
11.62071 -0.00099540712
11.62171 -0.0009905549600000001
11.62271 -0.00098568507
11.62371 -0.00098079754
11.62471 -0.00097589227
11.62571 -0.00097096927
11.62671 -0.00096602853
11.62771 -0.00096107015
11.62871 -0.0009560941200000001
11.62971 -0.00095110045
11.63071 -0.0009460892200000001
11.63171 -0.0009410605299999999
11.63271 -0.0009360143799999999
11.63371 -0.00093095086
11.63471 -0.00092587006
11.63571 -0.00092077198
11.63671 -0.00091565662
11.63771 -0.00091052407
11.63871 -0.00090537433
11.63971 -0.0009002073099999999
11.64071 -0.00089502309
11.64171 -0.00088982169
11.64271 -0.00088460301
11.64371 -0.00087936705
11.64471 -0.00087411363
11.64571 -0.00086884284
11.64671 -0.0008635544900000001
11.64771 -0.0008582485
11.64871 -0.0008529248600000001
11.64971 -0.0008475834000000001
11.65071 -0.0008422241099999999
11.65171 -0.0008368469
11.65271 -0.0008314516899999999
11.65371 -0.00082603838
11.65471 -0.0008206069700000001
11.65571 -0.00081515745
11.65671 -0.00080968975
11.65771 -0.00080420386
11.65871 -0.0007986998800000001
11.65971 -0.00079317779
11.66071 -0.0007876376000000001
11.66171 -0.00078207941
11.66271 -0.0007765032899999999
11.66371 -0.0007709093599999999
11.66471 -0.00076529768
11.66571 -0.0007596683199999999
11.66671 -0.0007540214
11.66771 -0.00074835698
11.66871 -0.0007426751800000001
11.66971 -0.00073697611
11.67071 -0.0007312598
11.67171 -0.0007255263
11.67271 -0.0007197757
11.67371 -0.0007140080499999999
11.67471 -0.00070822334
11.67571 -0.00070242158
11.67671 -0.00069660277
11.67771 -0.00069076691
11.67871 -0.00068491395
11.67971 -0.0006790438900000001
11.68071 -0.00067315664
11.68171 -0.00066725215
11.68271 -0.00066133039
11.68371 -0.00065539125
11.68471 -0.00064943474
11.68571 -0.00064346077
11.68671 -0.00063746929
11.68771 -0.00063146031
11.68871 -0.0006254337700000001
11.68971 -0.00061938968
11.69071 -0.00061332807
11.69171 -0.0006072489199999999
11.69271 -0.00060115231
11.69371 -0.00059503823
11.69471 -0.0005889067800000001
11.69571 -0.00058275805
11.69671 -0.00057659208
11.69771 -0.00057040902
11.69871 -0.0005642089500000001
11.69971 -0.0005579919599999999
11.70071 -0.0005517581900000001
11.70171 -0.00054550774
11.70271 -0.0005392406800000001
11.70371 -0.00053295712
11.70471 -0.0005266571899999999
11.70571 -0.0005203409300000001
11.70671 -0.0005140084300000001
11.70771 -0.00050765975
11.70871 -0.00050129497
11.70971 -0.00049491414
11.71071 -0.00048851725
11.71171 -0.00048210441000000006
11.71271 -0.00047567554999999997
11.71371 -0.00046923078000000003
11.71471 -0.00046277005
11.71571 -0.00045629339999999995
11.71671 -0.00044980084
11.71771 -0.0004432924
11.71871 -0.00043676814
11.71971 -0.00043022806000000003
11.72071 -0.00042367219
11.72171 -0.00041710059000000003
11.72271 -0.00041051335
11.72371 -0.00040391051
11.72471 -0.00039729220999999996
11.72571 -0.00039065849
11.72671 -0.00038400949
11.72771 -0.0003773453
11.72871 -0.00037066609
11.72971 -0.00036397196
11.73071 -0.00035726306999999996
11.73171 -0.00035053956
11.73271 -0.00034380157
11.73371 -0.00033704923
11.73471 -0.00033028271
11.73571 -0.00032350213
11.73671 -0.00031670761
11.73771 -0.00030989929
11.73871 -0.00030307729
11.73971 -0.00029624166
11.74071 -0.00028939252999999997
11.74171 -0.00028252996
11.74271 -0.00027565403999999996
11.74371 -0.0002687648
11.74471 -0.00026186231000000003
11.74571 -0.00025494658
11.74671 -0.00024801768
11.74771 -0.00024107565
11.74871 -0.00023412049
11.74971 -0.00022715226
11.75071 -0.00022017098
11.75171 -0.00021317671000000002
11.75271 -0.00020616951000000002
11.75371 -0.00019914945999999998
11.75471 -0.00019211661000000002
11.75571 -0.00018507107999999998
11.75671 -0.00017801295
11.75771 -0.00017094236
11.75871 -0.00016385943
11.75971 -0.00015676433
11.76071 -0.00014965721
11.76171 -0.00014253824
11.76271 -0.00013540762
11.76371 -0.00012826554
11.76471 -0.00012111219999999999
11.76571 -0.00011394782
11.76671 -0.00010677259000000001
11.76771 -9.958673700000001e-05
11.76871 -9.2390462e-05
11.76971 -8.5183973e-05
11.77071 -7.796746199999999e-05
11.77171 -7.0741123e-05
11.77271 -6.3505138e-05
11.77371 -5.6259676999999996e-05
11.77471 -4.9004899e-05
11.77571 -4.1740958e-05
11.77671 -3.4467993e-05
11.77771 -2.7186134999999996e-05
11.77871 -1.9895504e-05
11.77971 -1.2596212000000001e-05
11.78071 -5.2883674e-06
11.78171 2.0279261e-06
11.78271 9.3525678e-06
11.78371 1.6685458e-05
11.78471 2.4026493999999998e-05
11.78571 3.1375575e-05
11.78671 3.8732588e-05
11.78771 4.6097418e-05
11.78871 5.3469938000000005e-05
11.78971 6.0850016000000006e-05
11.79071 6.8237506e-05
11.79171 7.563225500000001e-05
11.79271 8.3034092e-05
11.79371 9.0442848e-05
11.79471 9.7858333e-05
11.79571 0.00010528036
11.79671 0.00011270871
11.79771 0.00012014318
11.79871 0.00012758354999999999
11.79971 0.00013502959999999999
11.80071 0.0001424811
11.80171 0.00014993783000000002
11.80271 0.00015739957
11.80371 0.00016486609
11.80471 0.00017233717
11.80571 0.0001798126
11.80671 0.00018729218
11.80771 0.00019477567999999997
11.80871 0.00020226291
11.80971 0.00020975368999999998
11.81071 0.00021724782
11.81171 0.00022474510000000002
11.81271 0.00023224537999999998
11.81371 0.00023974846
11.81471 0.00024725421
11.81571 0.00025476240000000004
11.81671 0.0002622729
11.81771 0.00026978553000000003
11.81871 0.00027730011
11.81971 0.00028481647
11.82071 0.00029233442999999996
11.82171 0.00029985379
11.82271 0.00030737438
11.82371 0.00031489599
11.82471 0.0003224184
11.82571 0.00032994142
11.82671 0.0003374648
11.82771 0.00034498835
11.82871 0.00035251182
11.82971 0.00036003498
11.83071 0.0003675576
11.83171 0.00037507941
11.83271 0.00038260018
11.83371 0.0003901197
11.83471 0.00039763772
11.83571 0.00040515397
11.83671 0.00041266820999999996
11.83771 0.00042018028
11.83871 0.00042768988000000004
11.83971 0.00043519681
11.84071 0.00044270086999999997
11.84171 0.00045020179000000005
11.84271 0.00045769942999999996
11.84371 0.00046519353
11.84471 0.00047268395
11.84571 0.00048017046
11.84671 0.00048765287000000003
11.84771 0.0004951309599999999
11.84871 0.0005026046
11.84971 0.00051007355
11.85071 0.00051753764
11.85171 0.00052499663
11.85271 0.00053245035
11.85371 0.00053989856
11.85471 0.00054734105
11.85571 0.00055477763
11.85671 0.00056220802
11.85771 0.00056963199
11.85871 0.00057704933
11.85971 0.00058445976
11.86071 0.0005918630399999999
11.86171 0.00059925892
11.86271 0.0006066470600000001
11.86371 0.00061402725
11.86471 0.00062139916
11.86571 0.0006287625199999999
11.86671 0.00063611706
11.86771 0.0006434625
11.86871 0.0006507985700000001
11.86971 0.00065812496
11.87071 0.00066544139
11.87171 0.0006727475899999999
11.87271 0.00068004329
11.87371 0.0006873282
11.87471 0.00069460211
11.87571 0.00070186475
11.87671 0.00070911583
11.87771 0.00071635518
11.87871 0.00072358253
11.87971 0.00073079764
11.88071 0.00073800029
11.88171 0.00074519025
11.88271 0.00075236735
11.88371 0.00075953135
11.88471 0.00076668202
11.88571 0.0007738191899999999
11.88671 0.0007809426299999999
11.88771 0.00078805206
11.88871 0.00079514739
11.88971 0.0008022283499999999
11.89071 0.00080929467
11.89171 0.00081634616
11.89271 0.00082338265
11.89371 0.0008304039500000001
11.89471 0.0008374097
11.89571 0.0008443998000000001
11.89671 0.00085137399
11.89771 0.0008583319899999999
11.89871 0.00086527352
11.89971 0.00087219842
11.90071 0.0008791063899999999
11.90171 0.0008859971800000001
11.90271 0.00089287059
11.90371 0.00089972636
11.90471 0.00090656422
11.90571 0.0009133838800000001
11.90671 0.00092018508
11.90771 0.00092696755
11.90871 0.0009337311
11.90971 0.0009404754600000001
11.91071 0.0009472003499999999
11.91171 0.00095390551
11.91271 0.00096059066
11.91371 0.0009672556200000001
11.91471 0.0009739000199999999
11.91571 0.00098052369
11.91671 0.00098712635
11.91771 0.00099370773
11.91871 0.0010002675
11.91971 0.0010068055
11.92071 0.0010133215
11.92171 0.0010198151
11.92271 0.0010262862
11.92371 0.0010327344000000001
11.92471 0.0010391596
11.92571 0.0010455615
11.92671 0.0010519398
11.92771 0.0010582942
11.92871 0.0010646247
11.92971 0.0010709307
11.93071 0.0010772123
11.93171 0.0010834691
11.93271 0.0010897009
11.93371 0.0010959074999999999
11.93471 0.0011020886
11.93571 0.001108244
11.93671 0.0011143736
11.93771 0.001120477
11.93871 0.0011265541
11.93971 0.0011326047
11.94071 0.0011386285
11.94171 0.0011446254
11.94271 0.001150595
11.94371 0.0011565373000000001
11.94471 0.001162452
11.94571 0.001168339
11.94671 0.001174198
11.94771 0.0011800287
11.94871 0.0011858311
11.94971 0.0011916049
11.95071 0.0011973498
11.95171 0.0012030657000000001
11.95271 0.0012087523
11.95371 0.0012144095
11.95471 0.0012200371
11.95571 0.0012256348
11.95671 0.0012312024000000002
11.95771 0.0012367398
11.95871 0.0012422466
11.95971 0.0012477228
11.96071 0.0012531679999999998
11.96171 0.0012585820999999999
11.96271 0.0012639648
11.96371 0.001269316
11.96471 0.0012746354
11.96571 0.0012799228
11.96671 0.0012851779999999999
11.96771 0.0012904009
11.96871 0.0012955910999999998
11.96971 0.0013007485
11.97071 0.0013058729000000001
11.97171 0.0013109639000000001
11.97271 0.0013160216
11.97371 0.0013210456
11.97471 0.0013260357
11.97571 0.0013309917
11.97671 0.0013359135
11.97771 0.0013408007
11.97871 0.0013456533
11.97971 0.001350471
11.98071 0.0013552536
11.98171 0.0013600009
11.98271 0.0013647127000000002
11.98371 0.0013693889
11.98471 0.0013740291
11.98571 0.0013786334
11.98671 0.0013832014
11.98771 0.0013877329
11.98871 0.0013922278999999999
11.98971 0.0013966862
11.99071 0.0014011076
11.99171 0.001405492
11.99271 0.0014098392
11.99371 0.001414149
11.99471 0.0014184215
11.99571 0.0014226563000000001
11.99671 0.0014268533
11.99771 0.0014310125000000001
11.99871 0.0014351337000000001
11.99971 0.0014392169
12.00071 0.0014432618
12.00171 0.0014472684000000002
12.00271 0.0014512365
12.00371 0.0014551660000000001
12.00471 0.0014590567
12.00571 0.0014629086
12.00671 0.0014667215
12.00771 0.0014704952
12.00871 0.0014742296999999999
12.00971 0.0014779248
12.01071 0.0014815803
12.01171 0.0014851960999999999
12.01271 0.001488772
12.01371 0.0014923077999999998
12.01471 0.0014958035000000001
12.01571 0.0014992588
12.01671 0.0015026736
12.01771 0.0015060477
12.01871 0.0015093811
12.01971 0.0015126735
12.02071 0.0015159248
12.02171 0.0015191347
12.02271 0.0015223033
12.02371 0.0015254304
12.02471 0.0015285159
12.02571 0.0015315595999999998
12.02671 0.0015345614999999998
12.02771 0.0015375213000000001
12.02871 0.0015404391999999999
12.02971 0.0015433148000000001
12.03071 0.0015461483000000001
12.03171 0.0015489393
12.03271 0.0015516879999999999
12.03371 0.0015543943
12.03471 0.001557058
12.03571 0.0015596792
12.03671 0.0015622576
12.03771 0.0015647934999999998
12.03871 0.0015672864
12.03971 0.0015697366
12.04071 0.0015721437999999999
12.04171 0.0015745081
12.04271 0.0015768293
12.04371 0.0015791074
12.04471 0.0015813423999999998
12.04571 0.0015835343000000003
12.04671 0.0015856829
12.04771 0.0015877882
12.04871 0.00158985
12.04971 0.0015918684000000001
12.05071 0.0015938431000000002
12.05171 0.0015957743
12.05271 0.0015976619
12.05371 0.0015995055999999998
12.05471 0.0016013057
12.05571 0.0016030619000000001
12.05671 0.0016047741
12.05771 0.0016064425
12.05871 0.0016080668999999999
12.05971 0.0016096472000000001
12.06071 0.0016111835
12.06171 0.0016126758
12.06271 0.0016141239000000002
12.06371 0.001615528
12.06471 0.0016168878999999999
12.06571 0.0016182037
12.06671 0.0016194754000000001
12.06771 0.0016207028
12.06871 0.0016218861000000002
12.06971 0.0016230249
12.07071 0.0016241195999999998
12.07171 0.0016251700999999998
12.07271 0.0016261762
12.07371 0.0016271379000000002
12.07471 0.0016280552
12.07571 0.0016289281000000002
12.07671 0.0016297567
12.07771 0.0016305406000000002
12.07871 0.0016312802
12.07971 0.0016319753
12.08071 0.0016326258000000002
12.08171 0.0016332317
12.08271 0.0016337930000000001
12.08371 0.0016343095999999998
12.08471 0.0016347816
12.08571 0.0016352088999999998
12.08671 0.0016355916
12.08771 0.0016359297999999998
12.08871 0.0016362234
12.08971 0.0016364723999999998
12.09071 0.0016366768
12.09171 0.0016368369
12.09271 0.0016369526
12.09371 0.0016370241
12.09471 0.0016370514
12.09571 0.0016370343999999998
12.09671 0.0016369734999999999
12.09771 0.0016368685
12.09871 0.0016367197999999999
12.09971 0.0016365273
12.10071 0.0016362912
12.10171 0.0016360116
12.10271 0.0016356886000000001
12.10371 0.0016353219999999998
12.10471 0.0016349122
12.10571 0.0016344591
12.10671 0.0016339629000000002
12.10771 0.0016334236
12.10871 0.0016328411000000001
12.10971 0.0016322157999999999
12.11071 0.0016315475
12.11171 0.0016308362000000002
12.11271 0.0016300821
12.11371 0.001629285
12.11471 0.001628445
12.11571 0.0016275622
12.11671 0.0016266365
12.11771 0.0016256681
12.11871 0.0016246569
12.11971 0.001623603
12.12071 0.0016225064999999999
12.12171 0.0016213673
12.12271 0.0016201854999999999
12.12371 0.0016189613
12.12471 0.0016176947999999999
12.12571 0.0016163858000000002
12.12671 0.0016150346999999998
12.12771 0.0016136413
12.12871 0.001612206
12.12971 0.0016107288000000001
12.13071 0.0016092097
12.13171 0.001607649
12.13271 0.0016060468999999997
12.13371 0.0016044034
12.13471 0.0016027187
12.13571 0.001600993
12.13671 0.0015992261999999999
12.13771 0.0015974187000000002
12.13871 0.0015955704
12.13971 0.0015936816
12.14071 0.0015917523000000002
12.14171 0.0015897827
12.14271 0.0015877729000000002
12.14371 0.0015857230999999999
12.14471 0.0015836333
12.14571 0.0015815034
12.14671 0.0015793337
12.14771 0.0015771244
12.14871 0.0015748756
12.14971 0.0015725873000000002
12.15071 0.0015702595
12.15171 0.0015678927
12.15271 0.0015654867
12.15371 0.0015630418
12.15471 0.0015605579
12.15571 0.0015580355
12.15671 0.0015554748
12.15771 0.0015528756
12.15871 0.0015502384
12.15971 0.0015475634000000002
12.16071 0.0015448508000000002
12.16171 0.0015421007
12.16271 0.0015393132000000001
12.16371 0.0015364889
12.16471 0.0015336278000000001
12.16571 0.0015307302
12.16671 0.0015277961
12.16771 0.0015248259000000001
12.16871 0.0015218196
12.16971 0.0015187776
12.17071 0.0015156999
12.17171 0.0015125867999999998
12.17271 0.0015094384
12.17371 0.0015062548
12.17471 0.0015030362
12.17571 0.0014997826999999999
12.17671 0.0014964944
12.17771 0.0014931713999999999
12.17871 0.0014898138
12.17971 0.0014864217000000002
12.18071 0.0014829951
12.18171 0.0014795343
12.18271 0.0014760392999999998
12.18371 0.0014725101999999999
12.18471 0.0014689471
12.18571 0.0014653501
12.18671 0.0014617195
12.18771 0.0014580554
12.18871 0.001454358
12.18971 0.0014506273999999998
12.19071 0.0014468639000000001
12.19171 0.0014430677
12.19271 0.0014392390000000001
12.19371 0.0014353781
12.19471 0.0014314853
12.19571 0.0014275609000000001
12.19671 0.0014236051
12.19771 0.0014196183
12.19871 0.0014156007
12.19971 0.0014115526
12.20071 0.0014074743
12.20171 0.0014033662
12.20271 0.0013992283
12.20371 0.0013950611
12.20471 0.0013908648
12.20571 0.0013866395
12.20671 0.0013823855999999999
12.20771 0.0013781031000000001
12.20871 0.0013737924
12.20971 0.0013694535
12.21071 0.0013650867
12.21171 0.001360692
12.21271 0.0013562697
12.21371 0.0013518198
12.21471 0.0013473425
12.21571 0.001342838
12.21671 0.0013383064
12.21771 0.0013337478
12.21871 0.0013291624
12.21971 0.0013245502
12.22071 0.0013199116
12.22171 0.0013152468
12.22271 0.0013105558
12.22371 0.0013058389
12.22471 0.0013010965
12.22571 0.0012963287
12.22671 0.0012915359
12.22771 0.0012867182
12.22871 0.0012818759
12.22971 0.0012770095
12.23071 0.0012721191
12.23171 0.0012672051
12.23271 0.0012622677
12.23371 0.0012573073
12.23471 0.0012523242
12.23571 0.0012473187
12.23671 0.001242291
12.23771 0.0012372414
12.23871 0.0012321701000000001
12.23971 0.0012270774
12.24071 0.0012219635
12.24171 0.0012168286
12.24271 0.0012116728999999999
12.24371 0.0012064965
12.24471 0.0012012996
12.24571 0.0011960824
12.24671 0.0011908449999999998
12.24771 0.0011855874999999998
12.24871 0.00118031
12.24971 0.0011750129
12.25071 0.001169696
12.25171 0.0011643597999999998
12.25271 0.0011590043
12.25371 0.0011536297
12.25471 0.0011482363
12.25571 0.0011428242999999999
12.25671 0.0011373938999999999
12.25771 0.0011319454
12.25871 0.0011264791
12.25971 0.0011209954
12.26071 0.0011154945
12.26171 0.0011099768
12.26271 0.0011044426
12.26371 0.0010988923
12.26471 0.0010933263
12.26571 0.0010877448
12.26671 0.0010821483
12.26771 0.001076537
12.26871 0.0010709113
12.26971 0.0010652714000000001
12.27071 0.0010596177000000001
12.27171 0.0010539505
12.27271 0.0010482699
12.27371 0.0010425762
12.27471 0.0010368694
12.27571 0.00103115
12.27671 0.0010254179
12.27771 0.0010196733000000001
12.27871 0.0010139163999999998
12.27971 0.0010081472
12.28071 0.0010023658000000001
12.28171 0.00099657236
12.28271 0.00099076688
12.28371 0.00098494947
12.28471 0.00097912034
12.28571 0.0009732795700000001
12.28671 0.00096742724
12.28771 0.00096156364
12.28871 0.00095568885
12.28971 0.00094980314
12.29071 0.0009439067100000001
12.29171 0.0009379998099999999
12.29271 0.0009320828200000001
12.29371 0.00092615592
12.29471 0.0009202195500000001
12.29571 0.00091427401
12.29671 0.00090831973
12.29771 0.00090235699
12.29871 0.00089638615
12.29971 0.0008904076800000001
12.30071 0.0008844219299999999
12.30171 0.0008784292699999999
12.30271 0.0008724299700000001
12.30371 0.0008664244
12.30471 0.00086041291
12.30571 0.00085439569
12.30671 0.0008483731099999999
12.30771 0.0008423453399999999
12.30871 0.00083631257
12.30971 0.00083027498
12.31071 0.0008242327599999999
12.31171 0.0008181859799999999
12.31271 0.0008121348400000001
12.31371 0.00080607933
12.31471 0.0008000196400000001
12.31571 0.00079395577
12.31671 0.0007878878899999999
12.31771 0.00078181602
12.31871 0.00077574023
12.31971 0.0007696607099999999
12.32071 0.0007635774600000001
12.32171 0.00075749076
12.32271 0.00075140069
12.32371 0.00074530749
12.32471 0.00073921133
12.32571 0.00073311248
12.32671 0.00072701123
12.32771 0.00072090784
12.32871 0.00071480258
12.32971 0.00070869582
12.33071 0.00070258789
12.33171 0.00069647913
12.33271 0.00069036992
12.33371 0.00068426057
12.33471 0.0006781514
12.33571 0.0006720427300000001
12.33671 0.0006659349299999999
12.33771 0.00065982822
12.33871 0.00065372292
12.33971 0.0006476192099999999
12.34071 0.00064151732
12.34171 0.00063541743
12.34271 0.00062931972
12.34371 0.0006232242900000001
12.34471 0.00061713126
12.34571 0.0006110407
12.34671 0.00060495267
12.34771 0.0005988672
12.34871 0.00059278436
12.34971 0.00058670421
12.35071 0.00058062678
12.35171 0.0005745520900000001
12.35271 0.00056848025
12.35371 0.00056241133
12.35471 0.00055634541
12.35571 0.00055028268
12.35671 0.0005442232100000001
12.35771 0.0005381672500000001
12.35871 0.00053211502
12.35971 0.00052606674
12.36071 0.00052002265
12.36171 0.0005139831
12.36271 0.00050794838
12.36371 0.00050191884
12.36471 0.0004958947999999999
12.36571 0.00048987667
12.36671 0.00048386473
12.36771 0.00047785937999999997
12.36871 0.00047186095
12.36971 0.0004658697
12.37071 0.000459886
12.37171 0.00045391007
12.37271 0.00044794215000000005
12.37371 0.00044198246
12.37471 0.00043603118
12.37571 0.00043008845
12.37671 0.00042415435999999996
12.37771 0.000418229
12.37871 0.00041231242
12.37971 0.00040640462000000004
12.38071 0.00040050563000000003
12.38171 0.00039461543000000003
12.38271 0.00038873395
12.38371 0.00038286121000000005
12.38471 0.00037699715
12.38571 0.00037114175
12.38671 0.00036529505
12.38771 0.00035945702
12.38871 0.00035362773000000003
12.38971 0.00034780726
12.39071 0.0003419957
12.39171 0.00033619319
12.39271 0.00033039989
12.39371 0.00032461601
12.39471 0.00031884176
12.39571 0.00031307743
12.39671 0.00030732331
12.39771 0.00030157969
12.39871 0.00029584689
12.39971 0.00029012526
12.40071 0.00028441514000000003
12.40171 0.00027871681
12.40271 0.00027303063
12.40371 0.00026735688
12.40471 0.00026169585
12.40571 0.00025604779
12.40671 0.00025041293
12.40771 0.00024479143
12.40871 0.00023918346
12.40971 0.00023358914
12.41071 0.00022800855
12.41171 0.00022244171000000002
12.41271 0.00021688866
12.41371 0.00021134935999999997
12.41471 0.00020582378999999999
12.41571 0.00020031189
12.41671 0.00019481361
12.41771 0.00018932885
12.41871 0.00018385756
12.41971 0.00017839967000000002
12.42071 0.00017295514
12.42171 0.00016752392999999999
12.42271 0.00016210604
12.42371 0.00015670149
12.42471 0.00015131035
12.42571 0.0001459327
12.42671 0.00014056866
12.42771 0.00013521839
12.42871 0.00012988207000000002
12.42971 0.00012455993
12.43071 0.00011925217999999999
12.43171 0.00011395911999999999
12.43271 0.00010868099
12.43371 0.00010341810000000001
12.43471 9.817071e-05
12.43571 9.2939109e-05
12.43671 8.772356100000001e-05
12.43771 8.2524321e-05
12.43871 7.734161600000001e-05
12.43971 7.2175646e-05
12.44071 6.7026576e-05
12.44171 6.1894548e-05
12.44271 5.6779658e-05
12.44371 5.1681967999999997e-05
12.44471 4.6601511e-05
12.44571 4.153828e-05
12.44671 3.6492239e-05
12.44771 3.146333e-05
12.44871 2.6451468e-05
12.44971 2.145656e-05
12.45071 1.6478501e-05
12.45171 1.1517182e-05
12.45271 6.5725004e-06
12.45371 1.6443655e-06
12.45471 -3.2672983000000002e-06
12.45571 -8.162543e-06
12.45671 -1.3041394e-05
12.45771 -1.7903845e-05
12.45871 -2.2749857e-05
12.45971 -2.7579355000000003e-05
12.46071 -3.2392231e-05
12.46171 -3.718834e-05
12.46271 -4.1967508e-05
12.46371 -4.6729528e-05
12.46471 -5.1474177e-05
12.46571 -5.6201207999999995e-05
12.46671 -6.0910361e-05
12.46771 -6.560137499999999e-05
12.46871 -7.0273984e-05
12.46971 -7.492793699999999e-05
12.47071 -7.956299400000001e-05
12.47171 -8.417893599999999e-05
12.47271 -8.8775573e-05
12.47371 -9.3352747e-05
12.47471 -9.791033300000001e-05
12.47571 -0.00010244825
12.47671 -0.00010696644
12.47771 -0.00011146490999999998
12.47871 -0.00011594367999999999
12.47971 -0.00012040283
12.48071 -0.00012484245
12.48171 -0.00012926267
12.48271 -0.00013366364
12.48371 -0.00013804552
12.48471 -0.00014240848
12.48571 -0.00014675270000000002
12.48671 -0.00015107835
12.48771 -0.00015538558
12.48871 -0.00015967453
12.48971 -0.00016394531
12.49071 -0.00016819799
12.49171 -0.00017243264
12.49271 -0.00017664925
12.49371 -0.00018084779
12.49471 -0.0001850282
12.49571 -0.00018919038
12.49671 -0.00019333418000000002
12.49771 -0.00019745941999999998
12.49871 -0.00020156592
12.49971 -0.00020565344
12.50071 -0.00020972177
12.50171 -0.00021377063999999997
12.50271 -0.00021779981
12.50371 -0.00022180907000000002
12.50471 -0.00022579816
12.50571 -0.0002297669
12.50671 -0.0002337151
12.50771 -0.00023764262
12.50871 -0.00024154932999999998
12.50971 -0.00024543517
12.51071 -0.00024930009
12.51171 -0.00025314412
12.51271 -0.00025696727
12.51371 -0.00026076961999999996
12.51471 -0.0002645513
12.51571 -0.00026831244
12.51671 -0.00027205319
12.51771 -0.00027577375
12.51871 -0.00027947431
12.51971 -0.00028315503
12.52071 -0.00028681611
12.52171 -0.00029045773
12.52271 -0.00029408004
12.52371 -0.00029768319000000003
12.52471 -0.00030126728
12.52571 -0.00030483238
12.52671 -0.00030837855
12.52771 -0.00031190577000000003
12.52871 -0.00031541401000000004
12.52971 -0.00031890322
12.53071 -0.00032237328
12.53171 -0.00032582409
12.53271 -0.00032925548
12.53371 -0.00033266726
12.53471 -0.00033605929
12.53571 -0.00033943136
12.53671 -0.00034278328
12.53771 -0.00034611489000000004
12.53871 -0.00034942602000000004
12.53971 -0.00035271653000000004
12.54071 -0.00035598628
12.54171 -0.0003592352
12.54271 -0.00036246322
12.54371 -0.00036567035
12.54471 -0.00036885658
12.54571 -0.00037202199
12.54671 -0.00037516663
12.54771 -0.00037829068
12.54871 -0.00038139426
12.54971 -0.00038447755999999997
12.55071 -0.00038754074
12.55171 -0.00039058405
12.55271 -0.00039360766
12.55371 -0.00039661181
12.55471 -0.00039959668
12.55571 -0.00040256250000000003
12.55671 -0.0004055094
12.55771 -0.00040843747
12.55871 -0.00041134689999999997
12.55971 -0.00041423773
12.56071 -0.00041710996
12.56171 -0.00041996364
12.56271 -0.00042279867
12.56371 -0.00042561505
12.56471 -0.00042841266
12.56571 -0.0004311913
12.56671 -0.00043395089
12.56771 -0.00043669124
12.56871 -0.00043941218
12.56971 -0.00044211347
12.57071 -0.00044479497999999997
12.57171 -0.00044745652000000003
12.57271 -0.00045009797
12.57371 -0.00045271918
12.57471 -0.00045532006000000003
12.57571 -0.00045790052
12.57671 -0.00046046052000000003
12.57771 -0.00046300010999999997
12.57871 -0.00046551932
12.57971 -0.00046801824
12.58071 -0.00047049698000000003
12.58171 -0.00047295571000000004
12.58271 -0.00047539461
12.58371 -0.00047781386000000003
12.58471 -0.00048021369999999997
12.58571 -0.0004825944
12.58671 -0.00048495616999999995
12.58771 -0.00048729926
12.58871 -0.00048962388
12.58971 -0.00049193027
12.59071 -0.0004942186
12.59171 -0.00049648906
12.59271 -0.0004987417500000001
12.59371 -0.00050097678
12.59471 -0.00050319422
12.59571 -0.0005053941099999999
12.59671 -0.0005075764
12.59771 -0.00050974108
12.59871 -0.00051188808
12.59971 -0.0005140173
12.60071 -0.0005161285600000001
12.60171 -0.0005182217599999999
12.60271 -0.0005202967300000001
12.60371 -0.00052235332
12.60471 -0.00052439141
12.60571 -0.00052641085
12.60671 -0.00052841146
12.60771 -0.00053039321
12.60871 -0.00053235594
12.60971 -0.0005342996699999999
12.61071 -0.00053622434
12.61171 -0.00053813001
12.61271 -0.00054001671
12.61371 -0.00054188454
12.61471 -0.00054373363
12.61571 -0.00054556417
12.61671 -0.00054737629
12.61771 -0.0005491702299999999
12.61871 -0.0005509461999999999
12.61971 -0.00055270443
12.62071 -0.00055444516
12.62171 -0.00055616856
12.62271 -0.00055787491
12.62371 -0.00055956434
12.62471 -0.00056123708
12.62571 -0.00056289327
12.62671 -0.00056453305
12.62771 -0.00056615645
12.62871 -0.00056776357
12.62971 -0.00056935442
12.63071 -0.00057092898
12.63171 -0.00057248722
12.63271 -0.00057402908
12.63371 -0.00057555444
12.63471 -0.0005770632
12.63571 -0.0005785552300000001
12.63671 -0.00058003038
12.63771 -0.00058148858
12.63871 -0.00058292962
12.63971 -0.00058435344
12.64071 -0.00058575993
12.64171 -0.0005871490400000001
12.64271 -0.0005885207
12.64371 -0.0005898749399999999
12.64471 -0.00059121171
12.64571 -0.00059253111
12.64671 -0.00059383319
12.64771 -0.00059511808
12.64871 -0.00059638596
12.64971 -0.0005976369699999999
12.65071 -0.00059887129
12.65171 -0.00060008915
12.65271 -0.00060129078
12.65371 -0.00060247639
12.65471 -0.00060364623
12.65571 -0.0006048005199999999
12.65671 -0.0006059394799999999
12.65771 -0.00060706325
12.65871 -0.00060817206
12.65971 -0.000609266
12.66071 -0.00061034521
12.66171 -0.00061140977
12.66271 -0.00061245969
12.66371 -0.00061349501
12.66471 -0.00061451569
12.66571 -0.00061552169
12.66671 -0.0006165129400000001
12.66771 -0.00061748938
12.66871 -0.00061845085
12.66971 -0.00061939727
12.67071 -0.0006203285
12.67171 -0.00062124445
12.67271 -0.00062214499
12.67371 -0.00062303002
12.67471 -0.0006238995000000001
12.67571 -0.00062475333
12.67671 -0.00062559152
12.67771 -0.00062641407
12.67871 -0.00062722102
12.67971 -0.00062801246
12.68071 -0.00062878844
12.68171 -0.0006295491400000001
12.68271 -0.0006302947
12.68371 -0.00063102525
12.68471 -0.00063174107
12.68571 -0.00063244233
12.68671 -0.00063312923
12.68771 -0.0006338020299999999
12.68871 -0.0006344609600000001
12.68971 -0.0006351062
12.69071 -0.00063573793
12.69171 -0.00063635639
12.69271 -0.00063696166
12.69371 -0.00063755392
12.69471 -0.00063813322
12.69571 -0.00063869966
12.69671 -0.00063925327
12.69771 -0.00063979401
12.69871 -0.0006403218800000001
12.69971 -0.00064083683
12.70071 -0.00064133883
12.70171 -0.00064182773
12.70271 -0.00064230344
12.70371 -0.00064276583
12.70471 -0.0006432148000000001
12.70571 -0.00064365026
12.70671 -0.00064407209
12.70771 -0.00064448022
12.70871 -0.00064487458
12.70971 -0.00064525516
12.71071 -0.00064562191
12.71171 -0.00064597484
12.71271 -0.00064631404
12.71371 -0.0006466395900000001
12.71471 -0.00064695159
12.71571 -0.00064725018
12.71671 -0.00064753549
12.71771 -0.00064780775
12.71871 -0.00064806713
12.71971 -0.00064831383
12.72071 -0.00064854812
12.72171 -0.0006487701700000001
12.72271 -0.0006489802199999999
12.72371 -0.0006491784500000001
12.72471 -0.0006493650299999999
12.72571 -0.00064954011
12.72671 -0.00064970386
12.72771 -0.00064985643
12.72871 -0.00064999786
12.72971 -0.00065012819
12.73071 -0.00065024751
12.73171 -0.00065035579
12.73271 -0.00065045301
12.73371 -0.0006505391
12.73471 -0.0006506139899999999
12.73571 -0.00065067766
12.73671 -0.00065072995
12.73771 -0.00065077083
12.73871 -0.00065080017
12.73971 -0.0006508179
12.74071 -0.00065082395
12.74171 -0.0006508182199999999
12.74271 -0.00065080071
12.74371 -0.00065077138
12.74471 -0.0006507302700000001
12.74571 -0.00065067738
12.74671 -0.00065061281
12.74771 -0.00065053659
12.74871 -0.0006504488700000001
12.74971 -0.00065034978
12.75071 -0.0006502394599999999
12.75171 -0.0006501180900000001
12.75271 -0.0006499858
12.75371 -0.00064984283
12.75471 -0.00064968935
12.75571 -0.00064952555
12.75671 -0.00064935161
12.75771 -0.00064916767
12.75871 -0.00064897386
12.75971 -0.0006487703100000001
12.76071 -0.00064855717
12.76171 -0.00064833448
12.76271 -0.00064810229
12.76371 -0.00064786059
12.76471 -0.00064760943
12.76571 -0.00064734877
12.76671 -0.00064707856
12.76771 -0.00064679875
12.76871 -0.00064650931
12.76971 -0.00064621008
12.77071 -0.00064590104
12.77171 -0.00064558208
12.77271 -0.00064525311
12.77371 -0.0006449141
12.77471 -0.00064456499
12.77571 -0.00064420574
12.77671 -0.0006438363500000001
12.77771 -0.0006434568100000001
12.77871 -0.00064306714
12.77971 -0.00064266746
12.78071 -0.00064225783
12.78171 -0.00064183837
12.78271 -0.00064140918
12.78371 -0.00064097044
12.78471 -0.00064052233
12.78571 -0.00064006504
12.78671 -0.00063959869
12.78771 -0.00063912353
12.78871 -0.00063863977
12.78971 -0.00063814755
12.79071 -0.00063764701
12.79171 -0.00063713837
12.79271 -0.00063662173
12.79371 -0.00063609718
12.79471 -0.00063556481
12.79571 -0.00063502471
12.79671 -0.00063447687
12.79771 -0.00063392135
12.79871 -0.0006333581
12.79971 -0.00063278712
12.80071 -0.00063220832
12.80171 -0.00063162165
12.80271 -0.00063102698
12.80371 -0.00063042426
12.80471 -0.00062981339
12.80571 -0.0006291943499999999
12.80671 -0.00062856698
12.80771 -0.00062793124
12.80871 -0.00062728709
12.80971 -0.00062663444
12.81071 -0.0006259733299999999
12.81171 -0.00062530376
12.81271 -0.0006246257300000001
12.81371 -0.00062393929
12.81471 -0.00062324457
12.81571 -0.00062254162
12.81671 -0.00062183058
12.81771 -0.00062111158
12.81871 -0.00062038475
12.81971 -0.00061965025
12.82071 -0.00061890828
12.82171 -0.0006181589499999999
12.82271 -0.00061740243
12.82371 -0.00061663891
12.82471 -0.00061586848
12.82571 -0.0006150913100000001
12.82671 -0.00061430746
12.82771 -0.00061351707
12.82871 -0.00061272021
12.82971 -0.0006119169
12.83071 -0.00061110718
12.83171 -0.00061029109
12.83271 -0.0006094685900000001
12.83371 -0.00060863968
12.83471 -0.0006078043
12.83571 -0.00060696243
12.83671 -0.00060611401
12.83771 -0.00060525895
12.83871 -0.00060439725
12.83971 -0.00060352882
12.84071 -0.00060265365
12.84171 -0.00060177172
12.84271 -0.00060088296
12.84371 -0.00059998742
12.84471 -0.00059908512
12.84571 -0.00059817608
12.84671 -0.0005972604
12.84771 -0.00059633812
12.84871 -0.00059540935
12.84971 -0.0005944742
12.85071 -0.00059353279
12.85171 -0.0005925852700000001
12.85271 -0.00059163176
12.85371 -0.00059067238
12.85471 -0.00058970732
12.85571 -0.0005887366599999999
12.85671 -0.00058776054
12.85771 -0.00058677911
12.85871 -0.00058579244
12.85971 -0.0005848006400000001
12.86071 -0.00058380374
12.86171 -0.00058280184
12.86271 -0.00058179494
12.86371 -0.00058078303
12.86471 -0.00057976613
12.86571 -0.00057874422
12.86671 -0.00057771722
12.86771 -0.00057668512
12.86871 -0.0005756478500000001
12.86971 -0.00057460534
12.87071 -0.00057355755
12.87171 -0.0005725044
12.87271 -0.00057144584
12.87371 -0.0005703818300000001
12.87471 -0.00056931231
12.87571 -0.0005682372799999999
12.87671 -0.00056715671
12.87771 -0.00056607068
12.87871 -0.0005649792
12.87971 -0.0005638822999999999
12.88071 -0.00056278009
12.88171 -0.00056167264
12.88271 -0.0005605601
12.88371 -0.00055944256
12.88471 -0.00055832015
12.88571 -0.00055719302
12.88671 -0.0005560612900000001
12.88771 -0.00055492515
12.88871 -0.00055378468
12.88971 -0.0005526400899999999
12.89071 -0.00055149144
12.89171 -0.00055033888
12.89271 -0.00054918246
12.89371 -0.00054802231
12.89471 -0.00054685847
12.89571 -0.0005456910000000001
12.89671 -0.00054451993
12.89771 -0.00054334523
12.89871 -0.00054216694
12.89971 -0.000540985
12.90071 -0.00053979938
12.90171 -0.00053861008
12.90271 -0.00053741701
12.90371 -0.00053622011
12.90471 -0.00053501935
12.90571 -0.00053381468
12.90671 -0.00053260605
12.90771 -0.00053139343
12.90871 -0.00053017679
12.90971 -0.0005289561599999999
12.91071 -0.0005277315300000001
12.91171 -0.00052650289
12.91271 -0.00052527034
12.91371 -0.0005240338899999999
12.91471 -0.00052279365
12.91571 -0.00052154969
12.91671 -0.00052030209
12.91771 -0.00051905095
12.91871 -0.00051779639
12.91971 -0.00051653851
12.92071 -0.00051527741
12.92171 -0.00051401325
12.92271 -0.0005127460999999999
12.92371 -0.00051147604
12.92471 -0.0005102031999999999
12.92571 -0.0005089276299999999
12.92671 -0.00050764938
12.92771 -0.0005063685
12.92871 -0.00050508502
12.92971 -0.00050379899
12.93071 -0.00050251037
12.93171 -0.00050121917
12.93271 -0.00049992536
12.93371 -0.00049862897
12.93471 -0.00049732989
12.93571 -0.00049602813
12.93671 -0.00049472364
12.93771 -0.00049341643
12.93871 -0.00049210639
12.93971 -0.0004907935800000001
12.94071 -0.00048947795
12.94171 -0.00048815949999999995
12.94271 -0.00048683828000000004
12.94371 -0.00048551427999999995
12.94471 -0.00048418756
12.94571 -0.00048285815
12.94671 -0.0004815261
12.94771 -0.00048019156
12.94871 -0.00047885455000000005
12.94971 -0.00047751523
12.95071 -0.00047617368000000003
12.95171 -0.00047482999
12.95271 -0.00047348431
12.95371 -0.00047213666
12.95471 -0.00047078720000000003
12.95571 -0.00046943601
12.95671 -0.00046808318000000004
12.95771 -0.00046672881
12.95871 -0.00046537289000000005
12.95971 -0.00046401551000000004
12.96071 -0.00046265668
12.96171 -0.00046129644
12.96271 -0.00045993479
12.96371 -0.00045857168999999996
12.96471 -0.00045720712
12.96571 -0.00045584106
12.96671 -0.00045447346
12.96771 -0.00045310426
12.96871 -0.00045173342
12.96971 -0.00045036094999999996
12.97071 -0.00044898675
12.97171 -0.00044761082
12.97271 -0.00044623312
12.97371 -0.00044485364
12.97471 -0.00044347239
12.97571 -0.00044208941
12.97671 -0.00044070470999999997
12.97771 -0.00043931827
12.97871 -0.00043793025
12.97971 -0.00043654063
12.98071 -0.00043514956
12.98171 -0.00043375707999999995
12.98271 -0.00043236332
12.98371 -0.00043096838
12.98471 -0.0004295724
12.98571 -0.00042817542
12.98671 -0.00042677757000000004
12.98771 -0.00042537899
12.98871 -0.00042397974
12.98971 -0.00042257989
12.99071 -0.00042117949
12.99171 -0.00041977864
12.99271 -0.00041837734
12.99371 -0.00041697562999999996
12.99471 -0.0004155735
12.99571 -0.00041417097
12.99671 -0.00041276803000000003
12.99771 -0.00041136468000000005
12.99871 -0.00040996082999999995
12.99971 -0.00040855647999999995
13.00071 -0.00040715158
13.00171 -0.00040574609999999994
13.00271 -0.00040433997
13.00371 -0.00040293315999999997
13.00471 -0.00040152563
13.00571 -0.00040011737
13.00671 -0.00039870838
13.00771 -0.00039729862
13.00871 -0.00039588812999999997
13.00971 -0.00039447695999999995
13.01071 -0.00039306515
13.01171 -0.0003916527
13.01271 -0.00039023976
13.01371 -0.00038882635999999996
13.01471 -0.00038741259000000004
13.01571 -0.00038599855999999996
13.01671 -0.00038458434000000004
13.01771 -0.00038317006999999994
13.01871 -0.00038175580999999997
13.01971 -0.00038034167999999996
13.02071 -0.00037892776
13.02171 -0.00037751413
13.02271 -0.00037610087
13.02371 -0.00037468803
13.02471 -0.00037327566
13.02571 -0.00037186378000000003
13.02671 -0.00037045242999999997
13.02771 -0.00036904157
13.02871 -0.00036763122
13.02971 -0.00036622134
13.03071 -0.00036481192
13.03171 -0.00036340290999999997
13.03271 -0.00036199425999999997
13.03371 -0.00036058595
13.03471 -0.00035917792
13.03571 -0.00035777014
13.03671 -0.00035636256
13.03771 -0.00035495516
13.03871 -0.00035354794
13.03971 -0.00035214089
13.04071 -0.00035073404
13.04171 -0.00034932739
13.04271 -0.00034792099
13.04371 -0.00034651489
13.04471 -0.00034510917
13.04571 -0.00034370391
13.04671 -0.00034229918
13.04771 -0.00034089508000000003
13.04871 -0.00033949173
13.04971 -0.00033808922
13.05071 -0.00033668764
13.05171 -0.00033528709
13.05271 -0.00033388767000000003
13.05371 -0.00033248946
13.05471 -0.00033109252
13.05571 -0.0003296969
13.05671 -0.00032830264
13.05771 -0.00032690978
13.05871 -0.00032551829
13.05971 -0.00032412817999999996
13.06071 -0.00032273942
13.06171 -0.00032135199
13.06271 -0.00031996581000000003
13.06371 -0.00031858083
13.06471 -0.00031719696
13.06571 -0.00031581417
13.06671 -0.00031443234999999997
13.06771 -0.00031305146
13.06871 -0.00031167142
13.06971 -0.00031029217
13.07071 -0.00030891367
13.07171 -0.00030753590000000004
13.07271 -0.00030615884
13.07371 -0.0003047825
13.07471 -0.00030340689
13.07571 -0.00030203205
13.07671 -0.00030065805
13.07771 -0.00029928497
13.07871 -0.00029791288
13.07971 -0.00029654191
13.08071 -0.00029517214
13.08171 -0.00029380371
13.08271 -0.00029243674
13.08371 -0.00029107136000000003
13.08471 -0.00028970767
13.08571 -0.00028834579
13.08671 -0.00028698582
13.08771 -0.00028562788
13.08871 -0.00028427201
13.08971 -0.00028291829000000004
13.09071 -0.00028156676
13.09171 -0.00028021743
13.09271 -0.00027887030999999997
13.09371 -0.00027752537
13.09471 -0.00027618259999999997
13.09571 -0.00027484193
13.09671 -0.00027350331
13.09771 -0.00027216665
13.09871 -0.0002708319
13.09971 -0.00026949897
13.10071 -0.00026816776000000004
13.10171 -0.0002668382
13.10271 -0.0002655102
13.10371 -0.00026418372
13.10471 -0.0002628587
13.10571 -0.00026153511
13.10671 -0.00026021294
13.10771 -0.00025889216999999996
13.10871 -0.00025757283
13.10971 -0.00025625495000000003
13.11071 -0.0002549386
13.11171 -0.00025362385
13.11271 -0.00025231077
13.11371 -0.00025099948
13.11471 -0.00024969006
13.11571 -0.00024838264
13.11671 -0.00024707733
13.11771 -0.00024577423
13.11871 -0.00024447345
13.11971 -0.00024317508
13.12071 -0.00024187921000000002
13.12171 -0.0002405859
13.12271 -0.00023929523999999998
13.12371 -0.00023800724
13.12471 -0.00023672188999999998
13.12571 -0.00023543923
13.12671 -0.00023415920999999998
13.12771 -0.00023288180000000002
13.12871 -0.00023160694000000002
13.12971 -0.00023033456
13.13071 -0.00022906459000000002
13.13171 -0.00022779691000000002
13.13271 -0.00022653146
13.13371 -0.00022526814999999998
13.13471 -0.00022400688999999998
13.13571 -0.00022274760000000002
13.13671 -0.00022149022
13.13771 -0.00022023468999999999
13.13871 -0.00021898095
13.13971 -0.00021772901
13.14071 -0.00021647886000000002
13.14171 -0.00021523052999999998
13.14271 -0.00021398405000000003
13.14371 -0.0002127395
13.14471 -0.00021149692000000002
13.14571 -0.00021025644
13.14671 -0.00020901816
13.14771 -0.0002077822
13.14871 -0.00020654868
13.14971 -0.00020531772
13.15071 -0.00020408947
13.15171 -0.00020286402
13.15271 -0.0002016415
13.15371 -0.00020042198
13.15471 -0.00019920558
13.15571 -0.00019799234
13.15671 -0.0001967823
13.15771 -0.00019557547
13.15871 -0.00019437186
13.15971 -0.00019317145
13.16071 -0.00019197416
13.16171 -0.00019077995
13.16271 -0.00018958873
13.16371 -0.0001884004
13.16471 -0.00018721485
13.16571 -0.00018603196
13.16671 -0.0001848516
13.16771 -0.00018367367
13.16871 -0.00018249805
13.16971 -0.00018132464
13.17071 -0.00018015335
13.17171 -0.0001789841
13.17271 -0.00017781686
13.17371 -0.00017665158
13.17471 -0.00017548825
13.17571 -0.00017432691
13.17671 -0.00017316758999999998
13.17771 -0.00017201035
13.17871 -0.00017085528
13.17971 -0.00016970248
13.18071 -0.00016855208000000001
13.18171 -0.00016740421
13.18271 -0.00016625899999999998
13.18371 -0.00016511658999999998
13.18471 -0.00016397714
13.18571 -0.00016284077
13.18671 -0.00016170762
13.18771 -0.00016057779
13.18871 -0.00015945138000000001
13.18971 -0.00015832846
13.19071 -0.00015720909
13.19171 -0.00015609329
13.19271 -0.00015498107
13.19371 -0.00015387240999999998
13.19471 -0.00015276726
13.19571 -0.00015166555
13.19671 -0.00015056721
13.19771 -0.00014947212
13.19871 -0.00014838018
13.19971 -0.00014729126000000001
13.20071 -0.00014620523
13.20171 -0.00014512196
13.20271 -0.00014404134
13.20371 -0.00014296322
13.20471 -0.00014188753000000002
13.20571 -0.00014081418
13.20671 -0.00013974309
13.20771 -0.00013867422
13.20871 -0.00013760754999999998
13.20971 -0.00013654308
13.21071 -0.00013548083
13.21171 -0.00013442085
13.21271 -0.00013336321
13.21371 -0.00013230799
13.21471 -0.00013125529999999998
13.21571 -0.00013020525
13.21671 -0.00012915797
13.21771 -0.00012811357
13.21871 -0.00012707219
13.21971 -0.00012603394
13.22071 -0.00012499894
13.22171 -0.00012396728
13.22271 -0.00012293905
13.22371 -0.00012191430999999999
13.22471 -0.00012089310999999999
13.22571 -0.00011987544999999999
13.22671 -0.00011886135
13.22771 -0.00011785077
13.22871 -0.00011684365999999998
13.22971 -0.00011583996
13.23071 -0.00011483959
13.23171 -0.00011384243
13.23271 -0.00011284837
13.23371 -0.00011185731
13.23471 -0.00011086912
13.23571 -0.00010988366999999998
13.23671 -0.00010890086
13.23771 -0.00010792058000000001
13.23871 -0.00010694275
13.23971 -0.0001059673
13.24071 -0.00010499416
13.24171 -0.00010402331
13.24271 -0.00010305473999999999
13.24371 -0.00010208848
13.24471 -0.00010112456999999999
13.24571 -0.00010016305
13.24671 -9.920402099999999e-05
13.24771 -9.8247585e-05
13.24871 -9.729385499999999e-05
13.24971 -9.634295600000001e-05
13.25071 -9.5395012e-05
13.25171 -9.4450166e-05
13.25271 -9.350855e-05
13.25371 -9.2570281e-05
13.25471 -9.1635468e-05
13.25571 -9.0704214e-05
13.25671 -8.9776591e-05
13.25771 -8.8852659e-05
13.25871 -8.7932443e-05
13.25971 -8.7015957e-05
13.26071 -8.6103176e-05
13.26171 -8.5194057e-05
13.26271 -8.428852400000001e-05
13.26371 -8.3386493e-05
13.26471 -8.2487844e-05
13.26571 -8.1592458e-05
13.26671 -8.0700187e-05
13.26771 -7.981088299999999e-05
13.26871 -7.8924398e-05
13.26971 -7.804058e-05
13.27071 -7.7159285e-05
13.27171 -7.628038399999999e-05
13.27271 -7.540375e-05
13.27371 -7.4529288e-05
13.27471 -7.365691799999999e-05
13.27571 -7.278658200000001e-05
13.27671 -7.1918259e-05
13.27771 -7.1051937e-05
13.27871 -7.0187644e-05
13.27971 -6.9325426e-05
13.28071 -6.8465357e-05
13.28171 -6.760753299999999e-05
13.28271 -6.6752062e-05
13.28371 -6.5899076e-05
13.28471 -6.5048704e-05
13.28571 -6.4201089e-05
13.28671 -6.3356379e-05
13.28771 -6.2514709e-05
13.28871 -6.1676212e-05
13.28971 -6.0841006000000006e-05
13.29071 -6.0009194e-05
13.29171 -5.918086e-05
13.29271 -5.8356068e-05
13.29371 -5.7534851e-05
13.29471 -5.6717226e-05
13.29571 -5.5903178000000004e-05
13.29671 -5.509267e-05
13.29771 -5.4285646999999996e-05
13.29871 -5.348202899999999e-05
13.29971 -5.2681719e-05
13.30071 -5.1884604000000006e-05
13.30171 -5.109055799999999e-05
13.30271 -5.0299457e-05
13.30371 -4.9511164e-05
13.30471 -4.8725548000000004e-05
13.30571 -4.794249e-05
13.30671 -4.7161878999999996e-05
13.30771 -4.6383616e-05
13.30871 -4.5607618e-05
13.30971 -4.4833823e-05
13.31071 -4.406219e-05
13.31171 -4.3292701e-05
13.31271 -4.2525363e-05
13.31371 -4.1760202e-05
13.31471 -4.0997264e-05
13.31571 -4.023662e-05
13.31671 -3.9478348e-05
13.31771 -3.8722546999999996e-05
13.31871 -3.7969323e-05
13.31971 -3.7218786e-05
13.32071 -3.6471044e-05
13.32171 -3.5726214e-05
13.32271 -3.4984393e-05
13.32371 -3.4245676000000004e-05
13.32471 -3.3510138999999996e-05
13.32571 -3.2777842e-05
13.32671 -3.2048828e-05
13.32771 -3.1323117000000005e-05
13.32871 -3.0600708e-05
13.32971 -2.9881579e-05
13.33071 -2.9165685e-05
13.33171 -2.8452956e-05
13.33271 -2.7743314e-05
13.33371 -2.7036660000000002e-05
13.33471 -2.6332879000000003e-05
13.33571 -2.5631851e-05
13.33671 -2.4933456e-05
13.33771 -2.4237562000000003e-05
13.33871 -2.3544047999999998e-05
13.33971 -2.2852799e-05
13.34071 -2.2163711e-05
13.34171 -2.1476691e-05
13.34271 -2.0791668e-05
13.34371 -2.0108590000000002e-05
13.34471 -1.9427422e-05
13.34571 -1.8748158e-05
13.34671 -1.8070808000000002e-05
13.34771 -1.7395411e-05
13.34871 -1.6722021e-05
13.34971 -1.6050714e-05
13.35071 -1.5381583e-05
13.35171 -1.4714733e-05
13.35271 -1.4050281e-05
13.35371 -1.3388346999999999e-05
13.35471 -1.2729058000000002e-05
13.35571 -1.2072533e-05
13.35671 -1.1418890999999999e-05
13.35771 -1.0768237000000001e-05
13.35871 -1.0120664000000001e-05
13.35971 -9.476247699999999e-06
13.36071 -8.8350468e-06
13.36171 -8.1970981e-06
13.36271 -7.5624157999999995e-06
13.36371 -6.930992e-06
13.36471 -6.302797600000001e-06
13.36571 -5.6777807e-06
13.36671 -5.0558707e-06
13.36771 -4.4369791e-06
13.36871 -3.8210029e-06
13.36971 -3.2078272e-06
13.37071 -2.59733e-06
13.37171 -1.9893847e-06
13.37271 -1.3838648e-06
13.37371 -7.8064808e-07
13.37471 -1.7961925e-07
13.37571 4.1932536999999997e-07
13.37671 1.0162756e-06
13.37771 1.6113045000000002e-06
13.37871 2.2044661e-06
13.37971 2.7957947000000002e-06
13.38071 3.3853034000000005e-06
13.38171 3.9729837e-06
13.38271 4.5588077e-06
13.38371 5.1427275e-06
13.38471 5.7246783e-06
13.38571 6.304581e-06
13.38671 6.8823439e-06
13.38771 7.4578665e-06
13.38871 8.0310436e-06
13.38971 8.6017678e-06
13.39071 9.169934900000001e-06
13.39171 9.7354452e-06
13.39271 1.0298208e-05
13.39371 1.0858144e-05
13.39471 1.141519e-05
13.39571 1.1969297000000001e-05
13.39671 1.2520437e-05
13.39771 1.3068596e-05
13.39871 1.3613786e-05
13.39971 1.4156031e-05
13.40071 1.4695376999999999e-05
13.40171 1.5231882999999999e-05
13.40271 1.5765626e-05
13.40371 1.6296690999999998e-05
13.40471 1.6825173999999998e-05
13.40571 1.7351176e-05
13.40671 1.7874801e-05
13.40771 1.8396150000000002e-05
13.40871 1.8915322999999998e-05
13.40971 1.9432407e-05
13.41071 1.9947487e-05
13.41171 2.0460628000000002e-05
13.41271 2.0971885e-05
13.41371 2.1481294e-05
13.41471 2.1988878e-05
13.41571 2.2494638e-05
13.41671 2.299856e-05
13.41771 2.3500615e-05
13.41871 2.4000758e-05
13.41971 2.4498928e-05
13.42071 2.4995057e-05
13.42171 2.5489067000000003e-05
13.42271 2.598087e-05
13.42371 2.6470383e-05
13.42471 2.6957517e-05
13.42571 2.7442189000000003e-05
13.42671 2.7924321e-05
13.42771 2.8403841e-05
13.42871 2.8880692e-05
13.42971 2.9354828e-05
13.43071 2.9826217000000002e-05
13.43171 3.0294841999999998e-05
13.43271 3.0760705e-05
13.43371 3.122382e-05
13.43471 3.1684215e-05
13.43571 3.2141935e-05
13.43671 3.2597035e-05
13.43771 3.3049584999999995e-05
13.43871 3.3499660000000004e-05
13.43971 3.3947341999999994e-05
13.44071 3.4392713e-05
13.44171 3.4835861e-05
13.44271 3.5276872000000004e-05
13.44371 3.5715819999999996e-05
13.44471 3.6152778e-05
13.44571 3.6587809e-05
13.44671 3.7020962e-05
13.44771 3.7452276e-05
13.44871 3.7881773e-05
13.44971 3.8309462999999995e-05
13.45071 3.8735342e-05
13.45171 3.9159391000000005e-05
13.45271 3.9581578999999996e-05
13.45371 4.0001859e-05
13.45471 4.0420176000000004e-05
13.45571 4.0836466e-05
13.45671 4.1250661e-05
13.45771 4.1662685e-05
13.45871 4.2072463e-05
13.45971 4.2479923e-05
13.46071 4.2884989000000004e-05
13.46171 4.3287596e-05
13.46271 4.3687686e-05
13.46371 4.4085209e-05
13.46471 4.4480129e-05
13.46571 4.4872417e-05
13.46671 4.5262060999999995e-05
13.46771 4.5649062e-05
13.46871 4.6033432e-05
13.46971 4.6415195e-05
13.47071 4.6794392000000005e-05
13.47171 4.7171068e-05
13.47271 4.7545279e-05
13.47371 4.7917091999999994e-05
13.47471 4.8286569e-05
13.47571 4.8653783000000005e-05
13.47671 4.9018809e-05
13.47771 4.9381719999999997e-05
13.47871 4.9742578999999996e-05
13.47971 5.0101448e-05
13.48071 5.0458385e-05
13.48171 5.0813429e-05
13.48271 5.1166626000000004e-05
13.48371 5.1517991999999995e-05
13.48471 5.1867545e-05
13.48571 5.2215285e-05
13.48671 5.2561199e-05
13.48771 5.2905267e-05
13.48871 5.3247459e-05
13.48971 5.3587735000000004e-05
13.49071 5.392605e-05
13.49171 5.4262347e-05
13.49271 5.4596569e-05
13.49371 5.4928653999999996e-05
13.49471 5.5258532999999996e-05
13.49571 5.5586156000000006e-05
13.49671 5.5911453999999996e-05
13.49771 5.6234381e-05
13.49871 5.6554882e-05
13.49971 5.6872921e-05
13.50071 5.7188464e-05
13.50171 5.750148400000001e-05
13.50271 5.781196800000001e-05
13.50371 5.8119912000000005e-05
13.50471 5.8425314e-05
13.50571 5.8728193e-05
13.50671 5.9028571e-05
13.50771 5.9326475999999996e-05
13.50871 5.9621948000000004e-05
13.50971 5.9915021e-05
13.51071 6.0205747e-05
13.51171 6.049417e-05
13.51271 6.0780342999999996e-05
13.51371 6.106431e-05
13.51471 6.1346117e-05
13.51571 6.1625815e-05
13.51671 6.1903438e-05
13.51771 6.2179021e-05
13.51871 6.2452591e-05
13.51971 6.272417200000001e-05
13.52071 6.299378e-05
13.52171 6.3261416e-05
13.52271 6.3527085e-05
13.52371 6.3790776e-05
13.52471 6.4052472e-05
13.52571 6.431215e-05
13.52671 6.4569787e-05
13.52771 6.482534899999999e-05
13.52871 6.507880200000001e-05
13.52971 6.5330107e-05
13.53071 6.557922300000001e-05
13.53171 6.582611099999999e-05
13.53271 6.6070731e-05
13.53371 6.631304900000001e-05
13.53471 6.655302499999999e-05
13.53571 6.6790636e-05
13.53671 6.7025849e-05
13.53771 6.7258645e-05
13.53871 6.7489015e-05
13.53971 6.771694499999999e-05
13.54071 6.7942432e-05
13.54171 6.8165485e-05
13.54271 6.8386112e-05
13.54371 6.8604328e-05
13.54471 6.8820157e-05
13.54571 6.9033621e-05
13.54671 6.9244754e-05
13.54771 6.9453591e-05
13.54871 6.966016600000001e-05
13.54971 6.9864518e-05
13.55071 7.0066682e-05
13.55171 7.0266697e-05
13.55271 7.0464597e-05
13.55371 7.0660411e-05
13.55471 7.0854168e-05
13.55571 7.1045895e-05
13.55671 7.123561000000001e-05
13.55771 7.1423329e-05
13.55871 7.160906e-05
13.55971 7.17928e-05
13.56071 7.1974546e-05
13.56171 7.2154285e-05
13.56271 7.233200000000001e-05
13.56371 7.2507669e-05
13.56471 7.268126300000001e-05
13.56571 7.2852748e-05
13.56671 7.3022085e-05
13.56771 7.3189238e-05
13.56871 7.335417e-05
13.56971 7.3516833e-05
13.57071 7.3677194e-05
13.57171 7.3835207e-05
13.57271 7.399083900000001e-05
13.57371 7.414406e-05
13.57471 7.429483700000001e-05
13.57571 7.4443153e-05
13.57671 7.4588996e-05
13.57771 7.4732355e-05
13.57871 7.487322500000001e-05
13.57971 7.5011616e-05
13.58071 7.514754500000001e-05
13.58171 7.5281031e-05
13.58271 7.54121e-05
13.58371 7.5540794e-05
13.58471 7.5667145e-05
13.58571 7.5791206e-05
13.58671 7.5913022e-05
13.58771 7.6032637e-05
13.58871 7.6150104e-05
13.58971 7.626547399999999e-05
13.59071 7.6378791e-05
13.59171 7.6490102e-05
13.59271 7.659943999999999e-05
13.59371 7.6706846e-05
13.59471 7.681233600000001e-05
13.59571 7.6915927e-05
13.59671 7.7017631e-05
13.59771 7.7117443e-05
13.59871 7.721535e-05
13.59971 7.7311336e-05
13.60071 7.7405372e-05
13.60171 7.749742400000001e-05
13.60271 7.7587441e-05
13.60371 7.7675384e-05
13.60471 7.7761194e-05
13.60571 7.7844817e-05
13.60671 7.7926194e-05
13.60771 7.800526899999999e-05
13.60871 7.808199e-05
13.60971 7.815630700000001e-05
13.61071 7.8228175e-05
13.61171 7.8297563e-05
13.61271 7.836444e-05
13.61371 7.8428792e-05
13.61471 7.8490609e-05
13.61571 7.8549897e-05
13.61671 7.8606678e-05
13.61771 7.8660975e-05
13.61871 7.871282200000001e-05
13.61971 7.8762275e-05
13.62071 7.8809387e-05
13.62171 7.885422e-05
13.62271 7.8896846e-05
13.62371 7.8937336e-05
13.62471 7.8975762e-05
13.62571 7.9012199e-05
13.62671 7.9046714e-05
13.62771 7.9079371e-05
13.62871 7.9110225e-05
13.62971 7.9139323e-05
13.63071 7.916669899999999e-05
13.63171 7.919238099999999e-05
13.63271 7.921638e-05
13.63371 7.923869099999999e-05
13.63471 7.925930299999999e-05
13.63571 7.927818e-05
13.63671 7.9295285e-05
13.63771 7.9310564e-05
13.63871 7.9323962e-05
13.63971 7.933540499999999e-05
13.64071 7.9344812e-05
13.64171 7.9352111e-05
13.64271 7.935722700000001e-05
13.64371 7.936007999999999e-05
13.64471 7.9360598e-05
13.64571 7.935871600000001e-05
13.64671 7.9354385e-05
13.64771 7.9347558e-05
13.64871 7.9338201e-05
13.64971 7.9326298e-05
13.65071 7.9311855e-05
13.65171 7.9294875e-05
13.65271 7.9275401e-05
13.65371 7.925346500000001e-05
13.65471 7.922913e-05
13.65571 7.920246499999999e-05
13.65671 7.9173554e-05
13.65771 7.9142478e-05
13.65871 7.9109333e-05
13.65971 7.9074209e-05
13.66071 7.9037204e-05
13.66171 7.899840300000001e-05
13.66271 7.8957891e-05
13.66371 7.891574099999999e-05
13.66471 7.8872017e-05
13.66571 7.882677e-05
13.66671 7.8780033e-05
13.66771 7.873182399999999e-05
13.66871 7.8682143e-05
13.66971 7.8630973e-05
13.67071 7.8578279e-05
13.67171 7.8524016e-05
13.67271 7.846812200000001e-05
13.67371 7.8410523e-05
13.67471 7.8351138e-05
13.67571 7.8289884e-05
13.67671 7.8226662e-05
13.67771 7.8161389e-05
13.67871 7.8093979e-05
13.67971 7.8024345e-05
13.68071 7.795241599999999e-05
13.68171 7.787813799999999e-05
13.68271 7.7801468e-05
13.68371 7.7722376e-05
13.68471 7.764085100000001e-05
13.68571 7.7556905e-05
13.68671 7.747056500000001e-05
13.68771 7.7381878e-05
13.68871 7.7290906e-05
13.68971 7.7197728e-05
13.69071 7.7102436e-05
13.69171 7.700513700000001e-05
13.69271 7.690593399999999e-05
13.69371 7.6804946e-05
13.69471 7.6702287e-05
13.69571 7.659807e-05
13.69671 7.649240400000001e-05
13.69771 7.6385379e-05
13.69871 7.6277081e-05
13.69971 7.6167572e-05
13.70071 7.6056904e-05
13.70171 7.594511e-05
13.70271 7.5832196e-05
13.70371 7.5718151e-05
13.70471 7.5602946e-05
13.70571 7.5486525e-05
13.70671 7.5368825e-05
13.70771 7.5249767e-05
13.70871 7.5129248e-05
13.70971 7.5007171e-05
13.71071 7.488342799999999e-05
13.71171 7.475790700000001e-05
13.71271 7.4630503e-05
13.71371 7.4501116e-05
13.71471 7.436965499999999e-05
13.71571 7.4236044e-05
13.71671 7.410022199999999e-05
13.71771 7.396215e-05
13.71871 7.382180899999999e-05
13.71971 7.36792e-05
13.72071 7.3534352e-05
13.72171 7.338730899999999e-05
13.72271 7.3238135e-05
13.72371 7.308692600000001e-05
13.72471 7.2933778e-05
13.72571 7.277881200000001e-05
13.72671 7.2622157e-05
13.72771 7.2463951e-05
13.72871 7.2304323e-05
13.72971 7.2143411e-05
13.73071 7.198134400000001e-05
13.73171 7.1818238e-05
13.73271 7.1654199e-05
13.73371 7.1489313e-05
13.73471 7.1323649e-05
13.73571 7.1157251e-05
13.73671 7.0990143e-05
13.73771 7.0822318e-05
13.73871 7.0653755e-05
13.73971 7.0484407e-05
13.74071 7.0314201e-05
13.74171 7.0143057e-05
13.74271 6.997087200000001e-05
13.74371 6.9797534e-05
13.74471 6.962292200000001e-05
13.74571 6.9446912e-05
13.74671 6.9269385e-05
13.74771 6.9090225e-05
13.74871 6.8909333e-05
13.74971 6.8726615e-05
13.75071 6.8541999e-05
13.75171 6.8355439e-05
13.75271 6.8166901e-05
13.75371 6.7976384e-05
13.75471 6.7783913e-05
13.75571 6.7589531e-05
13.75671 6.7393313e-05
13.75771 6.719535e-05
13.75871 6.699575e-05
13.75971 6.679464899999999e-05
13.76071 6.6592185e-05
13.76171 6.6388509e-05
13.76271 6.6183776e-05
13.76371 6.5978139e-05
13.76471 6.5771746e-05
13.76571 6.5564734e-05
13.76671 6.535722699999999e-05
13.76771 6.5149328e-05
13.76871 6.4941122e-05
13.76971 6.4732671e-05
13.77071 6.4524016e-05
13.77171 6.4315162e-05
13.77271 6.4106092e-05
13.77371 6.3896772e-05
13.77471 6.3687133e-05
13.77571 6.3477097e-05
13.77671 6.326656e-05
13.77771 6.305541e-05
13.77871 6.2843526e-05
13.77971 6.2630778e-05
13.78071 6.2417035e-05
13.78171 6.2202179e-05
13.78271 6.198609399999999e-05
13.78371 6.1768685e-05
13.78471 6.1549866e-05
13.78571 6.1329575e-05
13.78671 6.1107778e-05
13.78771 6.0884457e-05
13.78871 6.065962999999999e-05
13.78971 6.0433337000000004e-05
13.79071 6.0205633e-05
13.79171 5.9976610999999994e-05
13.79271 5.9746378e-05
13.79371 5.9515053999999996e-05
13.79471 5.9282775000000006e-05
13.79571 5.9049688e-05
13.79671 5.8815942e-05
13.79771 5.8581691e-05
13.79871 5.8347075e-05
13.79971 5.8112226e-05
13.80071 5.787727000000001e-05
13.80171 5.7642301999999994e-05
13.80271 5.7407408000000004e-05
13.80371 5.7172645e-05
13.80471 5.6938045999999995e-05
13.80571 5.6703618e-05
13.80671 5.6469344e-05
13.80771 5.6235177e-05
13.80871 5.6001056e-05
13.80971 5.5766894999999996e-05
13.81071 5.5532593000000005e-05
13.81171 5.5298034e-05
[truncated: 218,147 more chars]
