# Supplementary material for: 2D Synthetic dataset of numerical simulations of long-period seismicity in a volcanic edifice and related sensitivity kernels
Source: Data Brief. 2021 Jan 25;34:106673. doi: 10.1016/j.dib.2020.106673 (PMC7841316; doi:10.1016/j.dib.2020.106673)
Supplement: Supplementary Data S1 — Supplementary Raw Research Data. This is open data under the CC BY license http://creativecommons.org/licenses/by/4.0/ [file mmc1.zip › Dataset/OUTPUT_SEISMOGRAMS/9000_3000/disp_Z_homo_12000_2493_SVF7e-1Hz.semd]

-1.714286 0.0
-1.713286 0.0
-1.712286 0.0
-1.711286 0.0
-1.710286 0.0
-1.709286 0.0
-1.708286 0.0
-1.707286 0.0
-1.706286 0.0
-1.705286 0.0
-1.704286 0.0
-1.703286 0.0
-1.702286 0.0
-1.701286 0.0
-1.700286 0.0
-1.699286 -3.9560208e-36
-1.698286 -3.6182605e-35
-1.697286 -1.909939e-34
-1.696286 -7.2746563000000004e-34
-1.695286 -1.8574503e-33
-1.694286 -1.1660981e-33
-1.693286 1.9629406e-32
-1.692286 1.4506205e-31
-1.691286 6.850031e-31
-1.690286 2.6107017999999998e-30
-1.689286 8.6160686e-30
-1.688286 2.5440079e-29
-1.687286 6.8462615e-29
-1.686286 1.6993067e-28
-1.685286 3.9218667e-28
-1.684286 8.464261200000001e-28
-1.683286 1.7150769e-27
-1.682286 3.2711336e-27
-1.681286 5.8804371000000005e-27
-1.680286 9.963829300000001e-27
-1.679286 1.5888289e-26
-1.678286 2.3754976e-26
-1.677286 3.3065564e-26
-1.676286 4.2285081999999995e-26
-1.675286 4.8386115e-26
-1.674286 4.6554859e-26
-1.673286 3.0351071999999996e-26
-1.672286 -7.2876708e-27
-1.671286 -7.17665e-26
-1.670286 -1.6291734e-25
-1.669286 -2.6931268e-25
-1.668286 -3.6108236e-25
-1.667286 -3.8207792000000003e-25
-1.666286 -2.4289788e-25
-1.665286 1.8304537e-25
-1.664286 1.0576693000000001e-24
-1.663286 2.5674241e-24
-1.662286 4.9001317999999996e-24
-1.661286 8.2057607e-24
-1.660286 1.2537036000000001e-23
-1.659286 1.7765219e-23
-1.658286 2.3465974e-23
-1.657286 2.8771115999999996e-23
-1.656286 3.2185771e-23
-1.655286 3.1380071e-23
-1.654286 2.2982526e-23
-1.653286 2.4313817999999998e-24
-1.652286 -3.6019589e-23
-1.651286 -9.89966e-23
-1.650286 -1.9321296000000003e-22
-1.649286 -3.2397186e-22
-1.648286 -4.9276311e-22
-1.647286 -6.9383693e-22
-1.646286 -9.09816e-22
-1.645286 -1.1066958000000001e-21
-1.644286 -1.2289811e-21
-1.643286 -1.1961780000000001e-21
-1.642286 -9.0233579e-22
-1.641286 -2.207094e-22
-1.640286 9.8427658e-22
-1.639286 2.8358537000000003e-21
-1.638286 5.4134797e-21
-1.637286 8.7115917e-21
-1.636286 1.2591131e-20
-1.635286 1.6729083e-20
-1.634286 2.0574132e-20
-1.633286 2.3319097e-20
-1.632286 2.3902487999999998e-20
-1.631286 2.1051728e-20
-1.630286 1.3378474e-20
-1.629286 -4.6801145e-22
-1.628286 -2.1590775e-20
-1.627286 -5.0588935e-20
-1.626286 -8.727648100000001e-20
-1.625286 -1.3040742e-19
-1.624286 -1.7744676000000002e-19
-1.623286 -2.2443042e-19
-1.622286 -2.6595532999999997e-19
-1.621286 -2.9533195e-19
-1.620286 -3.049158e-19
-1.619286 -2.8661378e-19
-1.618286 -2.3253691e-19
-1.617286 -1.3574961e-19
-1.616286 8.9504234e-21
-1.615286 2.0429414e-19
-1.614286 4.4990879e-19
-1.613286 7.4183488e-19
-1.612286 1.0722034e-18
-1.611286 1.4290468e-18
-1.610286 1.796186e-18
-1.609286 2.1531156000000003e-18
-1.608286 2.4748189e-18
-1.607286 2.7314871e-18
-1.606286 2.8881909e-18
-1.605286 2.9046573e-18
-1.604286 2.7354248999999998e-18
-1.603286 2.3307515e-18
-1.602286 1.6387081000000002e-18
-1.601286 6.0888317e-19
-1.600286 -8.0201631e-19
-1.599286 -2.6225996e-18
-1.598286 -4.8575661e-18
-1.597286 -7.4775673e-18
-1.596286 -1.0409336e-17
-1.595286 -1.3527716e-17
-1.594286 -1.6651443e-17
-1.593286 -1.954454e-17
-1.592286 -2.1924898e-17
-1.591286 -2.3480925e-17
-1.590286 -2.3896138999999998e-17
-1.589286 -2.2880325e-17
-1.588286 -2.0204502e-17
-1.587286 -1.5735719e-17
-1.586286 -9.4667719e-18
-1.585286 -1.5357141000000002e-18
-1.584286 7.7696144e-18
-1.583286 1.8025376e-17
-1.582286 2.8705124e-17
-1.581286 3.9231256e-17
-1.580286 4.9040043999999995e-17
-1.579286 5.765277699999999e-17
-1.578286 6.4743432e-17
-1.577286 7.0192282e-17
-1.576286 7.4115223e-17
-1.575286 7.6860733e-17
-1.574286 7.8970049e-17
-1.573286 8.110082e-17
-1.572286 8.3919913e-17
-1.571286 8.7975704e-17
-1.570286 9.356428100000001e-17
-1.569286 1.0060559e-16
-1.568286 1.0854525e-16
-1.567286 1.1629472e-16
-1.566286 1.2221789e-16
-1.565286 1.2416621e-16
-1.564286 1.1955847e-16
-1.563286 1.0549758e-16
-1.562286 7.8914132e-17
-1.561286 3.6728166e-17
-1.560286 -2.3974993e-17
-1.559286 -1.0575288e-16
-1.558286 -2.1058831e-16
-1.557286 -3.3963234e-16
-1.556286 -4.9289178e-16
-1.555286 -6.6885303e-16
-1.554286 -8.6404499e-16
-1.553286 -1.0725669e-15
-1.552286 -1.2856316e-15
-1.551286 -1.491202e-15
-1.550286 -1.6738222999999998e-15
-1.549286 -1.8147567e-15
-1.548286 -1.8925442000000002e-15
-1.547286 -1.8840517e-15
-1.546286 -1.7660601000000001e-15
-1.545286 -1.5173474999999998e-15
-1.544286 -1.1211527e-15
-1.543286 -5.6781176e-16
-1.542286 1.4271276e-16
-1.541286 9.9874168e-16
-1.540286 1.9755733e-15
-1.539286 3.0352700999999997e-15
-1.538286 4.1277537e-15
-1.537286 5.193293e-15
-1.536286 6.1662979e-15
-1.535286 6.9801411e-15
-1.534286 7.5725685e-15
-1.533286 7.8911297e-15
-1.532286 7.8979906e-15
-1.531286 7.5735314e-15
-1.530286 6.9182283e-15
-1.529286 5.9525312999999995e-15
-1.528286 4.7147068e-15
-1.527286 3.2568678e-15
-1.526286 1.6397074e-15
-1.525286 -7.338987299999999e-17
-1.524286 -1.8220776e-15
-1.523286 -3.5538862e-15
-1.522286 -5.2275802999999996e-15
-1.521286 -6.814730099999999e-15
-1.520286 -8.2994962e-15
-1.519286 -9.6769398e-15
-1.518286 -1.0950453e-14
-1.517286 -1.2128977e-14
-1.516286 -1.3224693999999998e-14
-1.515286 -1.425161e-14
-1.514286 -1.5225143e-14
-1.513286 -1.6162375e-14
-1.512286 -1.708221e-14
-1.511286 -1.8004420999999998e-14
-1.510286 -1.8946458999999998e-14
-1.509286 -1.991718e-14
-1.508286 -2.0907144e-14
-1.507286 -2.1875944000000002e-14
-1.506286 -2.2738049e-14
-1.505286 -2.3349487999999997e-14
-1.504286 -2.3498552000000003e-14
-1.503286 -2.2903922000000003e-14
-1.502286 -2.1223415e-14
-1.501286 -1.8075548e-14
-1.500286 -1.3074597999999999e-14
-1.499286 -5.8776754e-15
-1.498286 3.759975e-15
-1.497286 1.5927425e-14
-1.496286 3.0505921e-14
-1.495286 4.7130533e-14
-1.494286 6.5173531e-14
-1.493286 8.3755629e-14
-1.492286 1.0178822e-13
-1.491286 1.1804574e-13
-1.490286 1.3126292e-13
-1.489286 1.4024756000000002e-13
-1.488286 1.439963e-13
-1.487286 1.4179885e-13
-1.486286 1.3331729e-13
-1.485286 1.1862852e-13
-1.484286 9.8223338e-14
-1.483286 7.2960967e-14
-1.482286 4.3984452e-14
-1.481286 1.2608284e-14
-1.480286 -1.98061e-14
-1.479286 -5.1969151e-14
-1.478286 -8.275964000000001e-14
-1.477286 -1.1128588e-13
-1.476286 -1.3690519000000001e-13
-1.475286 -1.5920303e-13
-1.474286 -1.7794085e-13
-1.473286 -1.929886e-13
-1.472286 -2.0426087e-13
-1.471286 -2.1167563e-13
-1.470286 -2.1514985999999997e-13
-1.469286 -2.1463842e-13
-1.468286 -2.1021091999999998e-13
-1.467286 -2.02151e-13
-1.466286 -1.9105222e-13
-1.465286 -1.7787942e-13
-1.464286 -1.6396496e-13
-1.463286 -1.5091622e-13
-1.462286 -1.4042469e-13
-1.461286 -1.339856e-13
-1.460286 -1.3255772e-13
-1.459286 -1.3621252e-13
-1.458286 -1.4383523e-13
-1.457286 -1.5294527e-13
-1.456286 -1.5969632e-13
-1.455286 -1.5909783999999998e-13
-1.454286 -1.4546936999999998e-13
-1.453286 -1.1310283e-13
-1.452286 -5.7068898e-14
-1.451286 2.593009e-14
-1.450286 1.3678137e-13
-1.449286 2.7338342e-13
-1.448286 4.3038116999999996e-13
-1.447286 5.9929356e-13
-1.446286 7.6906289e-13
-1.445286 9.2699303e-13
-1.444286 1.0599836e-12
-1.443286 1.1559122000000001e-12
-1.442286 1.2049852e-12
-1.441286 1.200865e-12
-1.440286 1.1414098e-12
-1.439286 1.0289065000000001e-12
-1.438286 8.6975232e-13
-1.437286 6.7362777e-13
-1.436286 4.5228314999999997e-13
-1.435286 2.1812841e-13
-1.434286 -1.7145948e-14
-1.433286 -2.4369161e-13
-1.432286 -4.5418533e-13
-1.431286 -6.4396684e-13
-1.430286 -8.1062883e-13
-1.429286 -9.531670200000001e-13
-1.428286 -1.0708941e-12
-1.427286 -1.162386e-12
-1.426286 -1.2247436e-12
-1.425286 -1.2534109e-12
-1.424286 -1.2426975000000001e-12
-1.423286 -1.1870103e-12
-1.422286 -1.0826471e-12
-1.421286 -9.2984829e-13
-1.420286 -7.3469673e-13
-1.419286 -5.1040715e-13
-1.418286 -2.7758333e-13
-1.417286 -6.314413e-14
-1.416286 1.0217872e-13
-1.415286 1.8762123e-13
-1.414286 1.6703618e-13
-1.413286 2.3776379e-14
-1.412286 -2.4496614000000003e-13
-1.411286 -6.2516906e-13
-1.410286 -1.0850338e-12
-1.409286 -1.5765391e-12
-1.408286 -2.0395982e-12
-1.407286 -2.4085143e-12
-1.406286 -2.6200235e-12
-1.405286 -2.6218824000000003e-12
-1.404286 -2.3807645e-12
-1.403286 -1.8882152000000003e-12
-1.402286 -1.1636159e-12
-1.401286 -2.5348666e-13
-1.400286 7.730155699999999e-13
-1.399286 1.8319501999999998e-12
-1.398286 2.8347875e-12
-1.397286 3.6994943000000005e-12
-1.396286 4.3608383e-12
-1.395286 4.7782812e-12
-1.394286 4.9401533e-12
-1.393286 4.863363e-12
-1.392286 4.5886296e-12
-1.391286 4.1719951e-12
-1.390286 3.6740644e-12
-1.389286 3.1488893999999996e-12
-1.388286 2.6345730000000003e-12
-1.387286 2.1474467e-12
-1.386286 1.6811120999999999e-12
-1.385286 1.2107702e-12
-1.384286 7.0226871e-13
-1.383286 1.2430773e-13
-1.382286 -5.3852072e-13
-1.381286 -1.2745888e-12
-1.380286 -2.0386365e-12
-1.379286 -2.7517819e-12
-1.378286 -3.3091544e-12
-1.377286 -3.5948146e-12
-1.376286 -3.5021782999999998e-12
-1.375286 -2.9568889999999998e-12
-1.374286 -1.9382113e-12
-1.373286 -4.9476914e-13
-1.372286 1.2490689999999999e-12
-1.371286 3.0986715000000002e-12
-1.370286 4.8072318000000005e-12
-1.369286 6.1051065000000004e-12
-1.368286 6.7369612e-12
-1.367286 6.5015654e-12
-1.366286 5.2880748000000005e-12
-1.365286 3.1025855000000002e-12
-1.364286 7.9732953e-14
-1.363286 -3.5239189999999996e-12
-1.362286 -7.355269599999999e-12
-1.361286 -1.1006408e-11
-1.360286 -1.4067370999999999e-11
-1.359286 -1.6182455e-11
-1.358286 -1.7101465e-11
-1.357286 -1.6717579e-11
-1.356286 -1.5085117000000002e-11
-1.355286 -1.2413467e-11
-1.354286 -9.037105e-12
-1.353286 -5.3656393e-12
-1.352286 -1.8213597e-12
-1.351286 1.2257537e-12
-1.350286 3.5146697000000002e-12
-1.349286 4.9316317999999995e-12
-1.348286 5.5229096e-12
-1.347286 5.4788591e-12
-1.346286 5.0911407e-12
-1.345286 4.6898723999999995e-12
-1.344286 4.5715412e-12
-1.343286 4.9308647e-12
-1.342286 5.8099318e-12
-1.341286 7.075683599999999e-12
-1.340286 8.4323478e-12
-1.339286 9.4694299e-12
-1.338286 9.7392661e-12
-1.337286 8.8520981e-12
-1.336286 6.5722533e-12
-1.335286 2.8972416000000004e-12
-1.334286 -1.8970671999999997e-12
-1.333286 -7.257503000000001e-12
-1.332286 -1.2406086e-11
-1.331286 -1.6440437e-11
-1.330286 -1.8469745e-11
-1.329286 -1.7766439e-11
-1.328286 -1.3909029e-11
-1.327286 -6.890789199999999e-12
-1.326286 2.8275445e-12
-1.325286 1.4335310000000001e-11
-1.324286 2.6363295e-11
-1.323286 3.7440412e-11
-1.322286 4.6095510999999995e-11
-1.321286 5.1075057e-11
-1.320286 5.1542537999999995e-11
-1.319286 4.7226134000000006e-11
-1.318286 3.8487358e-11
-1.317286 2.6294795e-11
-1.316286 1.2101745e-11
-1.315286 -2.3574658e-12
-1.314286 -1.5323399e-11
-1.313286 -2.5280132999999998e-11
-1.312286 -3.1192895e-11
-1.311286 -3.2673869e-11
-1.310286 -3.0045443e-11
-1.309286 -2.4286087999999998e-11
-1.308286 -1.6863397e-11
-1.307286 -9.4785142e-12
-1.306286 -3.7627436e-12
-1.305286 -9.775990999999999e-13
-1.304286 -1.7716063e-12
-1.303286 -6.040093e-12
-1.302286 -1.2918497e-11
-1.301286 -2.0917744e-11
-1.300286 -2.8185407999999997e-11
-1.299286 -3.2852762e-11
-1.298286 -3.3409906999999996e-11
-1.297286 -2.9042152000000002e-11
-1.296286 -1.9863205000000002e-11
-1.295286 -6.9944945000000006e-12
-1.294286 7.5361246e-12
-1.293286 2.1072945000000002e-11
-1.292286 3.0753094e-11
-1.291286 3.400637e-11
-1.290286 2.9052444e-11
-1.289286 1.5307795e-11
-1.288286 -6.3762729e-12
-1.287286 -3.3699862999999996e-11
-1.286286 -6.3145772e-11
-1.285286 -9.0436128e-11
-1.284286 -1.1115462e-10
-1.283286 -1.2144213e-10
-1.282286 -1.1865475e-10
-1.281286 -1.0187191e-10
-1.280286 -7.2160144e-11
-1.279286 -3.25334e-11
-1.278286 1.2402485e-11
-1.277286 5.7080783e-11
-1.276286 9.579177699999998e-11
-1.275286 1.2356261e-10
-1.274286 1.3695686e-10
-1.273286 1.3465775e-10
-1.272286 1.1772782e-10
-1.271286 8.9487722e-11
-1.270286 5.501739999999999e-11
-1.269286 2.0347893e-11
-1.268286 -8.53285e-12
-1.267286 -2.669872e-11
-1.266286 -3.1155723e-11
-1.265286 -2.1407861e-11
-1.264286 3.9234164e-13
-1.263286 2.975327e-11
-1.262286 6.0580778e-11
-1.261286 8.6233147e-11
-1.260286 1.0072478e-10
-1.259286 9.9874135e-11
-1.258286 8.2190239e-11
-1.257286 4.9326499e-11
-1.256286 5.996745900000001e-12
-1.255286 -4.0663642e-11
-1.254286 -8.2212779e-11
-1.253286 -1.1032694000000001e-10
-1.252286 -1.1830469e-10
-1.251286 -1.0239278e-10
-1.250286 -6.2691405e-11
-1.249286 -3.4549867e-12
-1.248286 6.7302511e-11
-1.247286 1.3887409e-10
-1.246286 1.9945785000000001e-10
-1.245286 2.3804726e-10
-1.244286 2.4631026e-10
-1.243286 2.201386e-10
-1.242286 1.6058643e-10
-1.241286 7.4005895e-11
-1.240286 -2.8687496e-11
-1.239286 -1.3354286e-10
-1.238286 -2.2568076000000002e-10
-1.237286 -2.9165507e-10
-1.236286 -3.2168736e-10
-1.235286 -3.1139358e-10
-1.234286 -2.6269032999999997e-10
-1.233286 -1.8369207999999997e-10
-1.232286 -8.7571758e-11
-1.231286 9.4678687e-12
-1.230286 9.0808123e-11
-1.229286 1.4219654e-10
-1.228286 1.5423282999999999e-10
-1.227286 1.2412461e-10
-1.226286 5.6383506e-11
-1.225286 -3.770129e-11
-1.224286 -1.4177324e-10
-1.223286 -2.3706e-10
-1.222286 -3.0555176000000003e-10
-1.221286 -3.3318281e-10
-1.220286 -3.1246941e-10
-1.219286 -2.441249e-10
-1.218286 -1.37327e-10
-1.217286 -8.528829e-12
-1.216286 1.2104994e-10
-1.215286 2.2888245000000002e-10
-1.214286 2.9499456e-10
-1.213286 3.0558075999999997e-10
-1.212286 2.557433e-10
-1.211286 1.5084156000000001e-10
-1.210286 6.1522869e-12
-1.209286 -1.5518373e-10
-1.208286 -3.0566224e-10
-1.207286 -4.1783698999999996e-10
-1.206286 -4.689549499999999e-10
-1.205286 -4.4502874000000004e-10
-1.204286 -3.4362992000000004e-10
-1.203286 -1.7487169000000002e-10
-1.202286 3.9667697e-11
-1.201286 2.6999045e-10
-1.200286 4.822666599999999e-10
-1.199286 6.442561799999999e-10
-1.198286 7.306870399999999e-10
-1.197286 7.276815399999999e-10
-1.196286 6.354462500000001e-10
-1.195286 4.6870147e-10
-1.194286 2.5468954e-10
-1.193286 2.9003712e-11
-1.192286 -1.7014183e-10
-1.191286 -3.0829013e-10
-1.190286 -3.607117e-10
-1.189286 -3.1693868e-10
-1.188286 -1.8303716e-10
-1.187286 1.885528e-11
-1.186286 2.5375379e-10
-1.185286 4.793706700000001e-10
-1.184286 6.5312573e-10
-1.183286 7.394857300000001e-10
-1.182286 7.163947e-10
-1.181286 5.7966245e-10
-1.180286 3.444816e-10
-1.179286 4.3698048e-11
-1.178286 -2.7700246999999997e-10
-1.177286 -5.6629848e-10
-1.176286 -7.7570173e-10
-1.175286 -8.6790427e-10
-1.174286 -8.235846900000001e-10
-1.173286 -6.4545921e-10
-1.172286 -3.5878264e-10
-1.171286 -8.074433e-12
-1.170286 3.4952516000000003e-10
-1.169286 6.532789099999999e-10
-1.168286 8.488273499999999e-10
-1.167286 8.974722e-10
-1.166286 7.8318246e-10
-1.165286 5.1606388e-10
-1.164286 1.3158449e-10
-1.163286 -3.144612e-10
-1.162286 -7.5454729e-10
-1.161286 -1.1202463e-09
-1.160286 -1.3535445e-09
-1.159286 -1.4167564999999999e-09
-1.158286 -1.2993218e-09
-1.157286 -1.0202412000000002e-09
-1.156286 -6.2560365e-10
-1.155286 -1.8146811e-10
-1.154286 2.3683991e-10
-1.153286 5.5731552e-10
-1.152286 7.2366895e-10
-1.151286 7.0541615e-10
-1.150286 5.038758e-10
-1.149286 1.529187e-10
-1.148286 -2.8583043e-10
-1.147286 -7.327070399999999e-10
-1.146286 -1.1031485e-09
-1.145286 -1.322142e-09
-1.144286 -1.337565e-09
-1.143286 -1.1301087e-09
-1.142286 -7.1797672e-10
-1.141286 -1.5537618e-10
-1.140286 4.7516609e-10
-1.139286 1.0755801e-09
-1.138286 1.5481445999999998e-09
-1.137286 1.8119222999999998e-09
-1.136286 1.8169884e-09
-1.135286 1.5539825999999998e-09
-1.134286 1.0572214e-09
-1.133286 4.0063257e-10
-1.132286 -3.1304299e-10
-1.131286 -9.681941e-10
-1.130286 -1.4549249e-09
-1.129286 -1.6872632e-09
-1.128286 -1.6179449999999998e-09
-1.127286 -1.2472125999999999e-09
-1.126286 -6.2399322e-10
-1.125286 1.6094165e-10
-1.124286 9.8890809e-10
-1.123286 1.7321870999999999e-09
-1.122286 2.274819e-09
-1.121286 2.5318850999999997e-09
-1.120286 2.4640146e-09
-1.119286 2.0845745e-09
-1.118286 1.4581685e-09
-1.117286 6.9049987e-10
-1.116286 -8.888502500000001e-11
-1.115286 -7.4822371e-10
-1.114286 -1.1759729000000001e-09
-1.113286 -1.3002691e-09
-1.112286 -1.1020383e-09
-1.111286 -6.1937174e-10
-1.110286 5.7795831e-11
-1.109286 8.020474899999999e-10
-1.108286 1.4696735e-09
-1.107286 1.9252593e-09
-1.106286 2.0655712e-09
-1.105286 1.8386473e-09
-1.104286 1.2546987999999998e-09
-1.103286 3.867216e-10
-1.102286 -6.3959307e-10
-1.101286 -1.6652648e-09
-1.100286 -2.5237427e-09
-1.099286 -3.0687803e-09
-1.098286 -3.199831e-09
-1.097286 -2.8806079e-09
-1.096286 -2.1474903e-09
-1.095286 -1.1060639e-09
-1.094286 8.396873099999999e-11
-1.093286 1.2333121e-09
-1.092286 2.1532116e-09
-1.091286 2.6863274e-09
-1.090286 2.7332388e-09
-1.089286 2.2700734e-09
-1.088286 1.3541270999999999e-09
-1.087286 1.1627694e-10
-1.086286 -1.2588403999999999e-09
-1.085286 -2.5618472999999998e-09
-1.084286 -3.5922071e-09
-1.083286 -4.1908840999999996e-09
-1.082286 -4.2666353e-09
-1.081286 -3.8114588e-09
-1.080286 -2.9024432e-09
-1.079286 -1.6894984000000001e-09
-1.078286 -3.7080511999999996e-10
-1.077286 8.400879e-10
-1.076286 1.7501129e-09
-1.075286 2.2194795999999997e-09
-1.074286 2.1858328e-09
-1.073286 1.6755381999999998e-09
-1.072286 7.9996842e-10
-1.071286 -2.6284246e-10
-1.070286 -1.298317e-09
-1.069286 -2.092315e-09
-1.068286 -2.4688016e-09
-1.067286 -2.3217850999999998e-09
-1.066286 -1.6359426e-09
-1.065286 -4.9215345e-10
-1.064286 9.4336266e-10
-1.063286 2.4448528e-09
-1.062286 3.7637680999999995e-09
-1.061286 4.6704741e-09
-1.060286 4.9939958e-09
-1.059286 4.6530328e-09
-1.058286 3.6727933000000003e-09
-1.057286 2.1844562999999998e-09
-1.056286 4.0692107000000004e-10
-1.055286 -1.3865367e-09
-1.054286 -2.9114943e-09
-1.053286 -3.9185245e-09
-1.052286 -4.2346512e-09
-1.051286 -3.7931415e-09
-1.050286 -2.6464719e-09
-1.049286 -9.600097599999998e-10
-1.048286 1.0128840000000002e-09
-1.047286 2.9705169000000005e-09
-1.046286 4.6109665e-09
-1.045286 5.680785e-09
-1.044286 6.016260400000001e-09
-1.043286 5.5703105e-09
-1.042286 4.4203835e-09
-1.041286 2.7558554e-09
-1.040286 8.468124600000001e-10
-1.039286 -1.0007508000000001e-09
-1.038286 -2.4959541e-09
-1.037286 -3.4117754e-09
-1.036286 -3.623302e-09
-1.035286 -3.1289395000000004e-09
-1.034286 -2.0508239e-09
-1.033286 -6.1414641e-10
-1.032286 8.913436e-10
-1.031286 2.1613268e-09
-1.030286 2.9300347e-09
-1.029286 3.0174932000000003e-09
-1.028286 2.3627458e-09
-1.027286 1.0371656e-09
-1.026286 -7.647503300000001e-10
-1.025286 -2.7559295e-09
-1.024286 -4.6038114e-09
-1.023286 -5.9862795e-09
-1.022286 -6.647121700000001e-09
-1.021286 -6.441620800000001e-09
-1.020286 -5.3643704e-09
-1.019286 -3.5542857e-09
-1.018286 -1.2755171999999999e-09
-1.017286 1.122994e-09
-1.016286 3.2629427e-09
-1.015286 4.7980861999999995e-09
-1.014286 5.4715392000000005e-09
-1.013286 5.1593393e-09
-1.012286 3.892844e-09
-1.011286 1.8559411e-09
-1.010286 -6.4279532e-10
-1.009286 -3.2186944e-09
-1.008286 -5.4725092999999995e-09
-1.007286 -7.0548109e-09
-1.006286 -7.722616300000001e-09
-1.005286 -7.3787962e-09
-1.004286 -6.087602e-09
-1.003286 -4.0635793e-09
-1.002286 -1.6355570000000002e-09
-1.001286 8.084035999999999e-10
-1.000286 2.8859859000000002e-09
-0.9992857 4.2846691e-09
-0.9982857 4.814074100000001e-09
-0.9972857 4.4377164999999996e-09
-0.9962857 3.2786811e-09
-0.9952857 1.5980958e-09
-0.9942857 -2.5013175e-10
-0.9932857 -1.8807986000000003e-09
-0.9922857 -2.9447809e-09
-0.9912857 -3.1908669999999996e-09
-0.9902857 -2.5114454e-09
-0.9892857 -9.640650300000002e-10
-0.9882857 1.2351033e-09
-0.9872857 3.7451646e-09
-0.9862857 6.1563601e-09
-0.9852857 8.0587176e-09
-0.9842857 9.1120313e-09
-0.9832857 9.105348400000001e-09
-0.9822857 7.9957645e-09
-0.9812857 5.9196793000000006e-09
-0.9802857 3.1742321e-09
-0.9792857 1.7161169e-10
-0.9782857 -2.626469e-09
-0.9772857 -4.7834407e-09
-0.9762857 -5.959346200000001e-09
-0.9752857 -5.9671774e-09
-0.9742857 -4.8045748e-09
-0.9732857 -2.6554075e-09
-0.9722857 1.3924822e-10
-0.9712857 3.1361045999999998e-09
-0.9702857 5.8616313e-09
-0.9692857 7.8891019e-09
-0.9682857 8.907898e-09
-0.9672857 8.773489599999999e-09
-0.9662857 7.5296831e-09
-0.9652857 5.3993694999999996e-09
-0.9642857 2.7452561e-09
-0.9632857 7.1582992e-12
-0.9622857 -2.3736086e-09
-0.9612857 -4.0299597e-09
-0.9602857 -4.7320384e-09
-0.9592857 -4.426718e-09
-0.9582857 -3.2467694999999998e-09
-0.9572857 -1.4879688999999998e-09
-0.9562857 4.4214424e-10
-0.9552857 2.0953024e-09
-0.9542857 3.0613477e-09
-0.9532857 3.0414622000000002e-09
-0.9522857 1.9032109e-09
-0.9512857 -2.9220229e-10
-0.9502857 -3.2954379e-09
-0.9492857 -6.706753200000001e-09
-0.9482857 -1.0039965e-08
-0.9472857 -1.2802151e-08
-0.9462857 -1.4575841e-08
-0.9452857 -1.5089884e-08
-0.9442857 -1.4266983000000001e-08
-0.9432857 -1.2239676999999999e-08
-0.9422857 -9.3317812e-09
-0.9412857 -6.0080718000000005e-09
-0.9402857 -2.8003358e-09
-0.9392857 -2.2189597999999998e-10
-0.9382857 1.3152641000000001e-09
-0.9372857 1.5670323000000002e-09
-0.9362857 4.9628899e-10
-0.9352857 -1.7219094000000001e-09
-0.9342857 -4.729948e-09
-0.9332857 -8.0471102e-09
-0.9322857 -1.1148916e-08
-0.9312857 -1.3553031e-08
-0.9302857 -1.4897355999999999e-08
-0.9292857 -1.4997188e-08
-0.9282857 -1.3871936000000001e-08
-0.9272857 -1.1736982e-08
-0.9262857 -8.9622296e-09
-0.9252857 -6.004510799999999e-09
-0.9242857 -3.3255228e-09
-0.9232857 -1.3094117e-09
-0.9222857 -1.9423668000000002e-10
-0.9212857 -2.920301e-11
-0.9202857 -6.6517529e-10
-0.9192857 -1.7803092e-09
-0.9182857 -2.9366225e-09
-0.9172857 -3.6579797999999997e-09
-0.9162857 -3.5162231e-09
-0.9152857 -2.2106643e-09
-0.9142857 3.7284593999999997e-10
-0.9132857 4.1337048e-09
-0.9122857 8.7644857e-09
-0.9112857 1.3794203000000001e-08
-0.9102857 1.8660121e-08
-0.9092857 2.2796397000000002e-08
-0.9082857 2.5724933e-08
-0.9072857 2.7133293e-08
-0.9062857 2.6926557999999998e-08
-0.9052857 2.5244332e-08
-0.9042857 2.2439806000000002e-08
-0.9032857 1.9024125e-08
-0.9022857 1.5585122e-08
-0.9012857 1.2693712999999999e-08
-0.9002857 1.0813371e-08
-0.8992857 1.0227554e-08
-0.8982857 1.0996955e-08
-0.8972857 1.2953447e-08
-0.8962857 1.573143e-08
-0.8952857 1.8831064e-08
-0.8942857 2.170248e-08
-0.8932857 2.3836658e-08
-0.8922857 2.4847612999999998e-08
-0.8912857 2.4532050999999997e-08
-0.8902857 2.2896626e-08
-0.8892857 2.0148512e-08
-0.8882857 1.6651286e-08
-0.8872857 1.2854121e-08
-0.8862857 9.2068589e-09
-0.8852857 6.075962e-09
-0.8842857 3.6762066000000002e-09
-0.8832857 2.0302524e-09
-0.8822857 9.6343948e-10
-0.8812857 1.3505926e-10
-0.8802857 -8.99007e-10
-0.8792857 -2.6028945999999997e-09
-0.8782857 -5.3709450000000004e-09
-0.8772857 -9.4470751e-09
-0.8762857 -1.4867541e-08
-0.8752857 -2.1437570000000002e-08
-0.8742857 -2.8746560999999998e-08
-0.8732857 -3.6220088e-08
-0.8722857 -4.3200743000000005e-08
-0.8712857 -4.9044796e-08
-0.8702857 -5.3218829000000003e-08
-0.8692857 -5.5380467000000004e-08
-0.8682857 -5.5429689000000004e-08
-0.8672857 -5.3522076e-08
-0.8662857 -5.0041571000000005e-08
-0.8652857 -4.5537027e-08
-0.8642857 -4.0632772000000004e-08
-0.8632857 -3.5927811e-08
-0.8622857 -3.1900065999999996e-08
-0.8612857 -2.8831151e-08
-0.8602857 -2.6763836e-08
-0.8592857 -2.5498706e-08
-0.8582857 -2.4630073000000003e-08
-0.8572857 -2.3614516e-08
-0.8562857 -2.1860212e-08
-0.8552857 -1.8821687e-08
-0.8542857 -1.4084051e-08
-0.8532857 -7.422598000000001e-09
-0.8522857 1.1720781e-09
-0.8512857 1.1506881e-08
-0.8502857 2.3234327e-08
-0.8492857 3.5926906e-08
-0.8482857 4.9164184e-08
-0.8472857 6.2617111e-08
-0.8462857 7.611433700000001e-08
-0.8452857 8.9678448e-08
-0.8442857 1.0352541e-07
-0.8432857 1.1802700000000002e-07
-0.8422857 1.336421e-07
-0.8412857 1.5082891999999998e-07
-0.8402857 1.6995308e-07
-0.8392857 1.9120792e-07
-0.8382857 2.1456092e-07
-0.8372857 2.3973665e-07
-0.8362857 2.6623992e-07
-0.8352857 2.9341625e-07
-0.8342857 3.2054070999999997e-07
-0.8332857 3.4692071e-07
-0.8322857 3.7199672e-07
-0.8312857 3.9542352e-07
-0.8302857 4.1712007e-07
-0.8292857 4.3727848e-07
-0.8282857 4.5633071000000004e-07
-0.8272857 4.7487911e-07
-0.8262857 4.9360107e-07
-0.8252857 5.1314357e-07
-0.8242857 5.3402482e-07
-0.8232857 5.5655844e-07
-0.8222857 5.8081171e-07
-0.8212857 6.0660481e-07
-0.8202857 6.3354961e-07
-0.8192857 6.611208499999999e-07
-0.8182857 6.887471899999999e-07
-0.8172857 7.159068e-07
-0.8162857 7.4221069e-07
-0.8152857 7.6746041e-07
-0.8142857 7.9167064e-07
-0.8132857 8.1505398e-07
-0.8122857 8.379713799999999e-07
-0.8112857 8.608573399999999e-07
-0.8102857 8.841344500000001e-07
-0.8092857 9.0813206e-07
-0.8082857 9.3302406e-07
-0.8072857 9.5879766e-07
-0.8062857 9.852581e-07
-0.8052857 1.0120696e-06
-0.8042857 1.0388261999999999e-06
-0.8032857 1.0651378e-06
-0.8022857 1.0907198e-06
-0.8012857 1.1154676999999999e-06
-0.8002857 1.1395045e-06
-0.7992857 1.1631914e-06
-0.7982857 1.1870993e-06
-0.7972857 1.2119436e-06
-0.7962857 1.2384941e-06
-0.7952857 1.2674724e-06
-0.7942857 1.2994543e-06
-0.7932857 1.3347919e-06
-0.7922857 1.3735702e-06
-0.7912857 1.4156025e-06
-0.7902857 1.4604664e-06
-0.7892857 1.5075753999999999e-06
-0.7882857 1.5562728e-06
-0.7872857 1.6059339e-06
-0.7862857 1.6560589e-06
-0.7852857 1.7063438999999999e-06
-0.7842857 1.7567157999999998e-06
-0.7832857 1.8073317e-06
-0.7822857 1.8585379999999999e-06
-0.7812857 1.910802e-06
-0.7802857 1.9646249e-06
-0.7792857 2.0204553e-06
-0.7782857 2.0786125e-06
-0.7772857 2.1392377999999997e-06
-0.7762857 2.2022794e-06
-0.7752857 2.2675121999999997e-06
-0.7742857 2.3345887e-06
-0.7732857 2.4031111e-06
-0.7722857 2.4727106e-06
-0.7712857 2.5431197e-06
-0.7702857 2.6142247e-06
-0.7692857 2.686088e-06
-0.7682857 2.7589353e-06
-0.7672857 2.8331099e-06
-0.7662857 2.9090037e-06
-0.7652857 2.9869735e-06
-0.7642857 3.0672588e-06
-0.7632857 3.1499151999999998e-06
-0.7622857 3.2347774e-06
-0.7612857 3.3214555e-06
-0.7602857 3.4093702e-06
-0.7592857 3.4978182e-06
-0.7582857 3.5860623000000003e-06
-0.7572857 3.6734285e-06
-0.7562857 3.7593955999999997e-06
-0.7552857 3.8436639e-06
-0.7542857 3.9261927e-06
-0.7532857 4.0071988e-06
-0.7522857 4.0871203e-06
-0.7512857 4.1665459e-06
-0.7502857 4.2461274e-06
-0.7492857 4.3264868999999995e-06
-0.7482857 4.4081343000000005e-06
-0.7472857 4.4914071e-06
-0.7462857 4.576442e-06
-0.7452857 4.6631815e-06
-0.7442857 4.7514117e-06
-0.7432857 4.8408261e-06
-0.7422857 4.9310987e-06
-0.7412857 5.0219587e-06
-0.7402857 5.113248500000001e-06
-0.7392857 5.2049606999999995e-06
-0.7382857 5.2972421e-06
-0.7372857 5.3903689999999994e-06
-0.7362857 5.4846971e-06
-0.7352857 5.5805952e-06
-0.7342857 5.678374700000001e-06
-0.7332857 5.7782316e-06
-0.7322857 5.8802064999999995e-06
-0.7312857 5.9841767e-06
-0.7302857 6.0898769999999995e-06
-0.7292857 6.1969502e-06
-0.7282857 6.305015199999999e-06
-0.7272857 6.413746e-06
-0.7262857 6.5229429e-06
-0.7252857 6.6325903e-06
-0.7242857 6.7428843000000005e-06
-0.7232857 6.8542263e-06
-0.7222857 6.9671863e-06
-0.7212857 7.0824377e-06
-0.7202857 7.200677000000001e-06
-0.7192857 7.3225379999999996e-06
-0.7182857 7.4485136e-06
-0.7172857 7.5789025000000006e-06
-0.7162857 7.7137756e-06
-0.7152857 7.8529851e-06
-0.7142857 7.9961936e-06
-0.7132857 8.1429334e-06
-0.7122857 8.2926782e-06
-0.7112857 8.4449177e-06
-0.7102857 8.5992227e-06
-0.7092857 8.7552898e-06
-0.7082857 8.9129628e-06
-0.7072857 9.0722203e-06
-0.7062857 9.2331454e-06
-0.7052857 9.395877500000001e-06
-0.7042857 9.560556399999999e-06
-0.7032857 9.727273900000001e-06
-0.7022857 9.8960449e-06
-0.7012857 1.0066798000000001e-05
-0.7002857 1.0239381e-05
-0.6992857 1.0413599e-05
-0.6982857 1.0589259e-05
-0.6972857 1.0766224e-05
-0.6962857 1.0944461e-05
-0.6952857 1.1124079e-05
-0.6942857 1.1305339e-05
-0.6932857 1.1488641000000001e-05
-0.6922857 1.1674494e-05
-0.6912857 1.1863449000000001e-05
-0.6902857 1.205603e-05
-0.6892857 1.2252666999999998e-05
-0.6882857 1.2453633999999998e-05
-0.6872857 1.2659009e-05
-0.6862857 1.2868669000000001e-05
-0.6852857 1.3082305e-05
-0.6842857 1.3299476000000001e-05
-0.6832857 1.3519659000000002e-05
-0.6822857 1.3742336999999998e-05
-0.6812857 1.3967068000000001e-05
-0.6802857 1.4193535999999999e-05
-0.6792857 1.44216e-05
-0.6782857 1.4651295e-05
-0.6772857 1.4882824000000002e-05
-0.6762857 1.5116531e-05
-0.6752857 1.535285e-05
-0.6742857 1.5592251000000002e-05
-0.6732857 1.583519e-05
-0.6722857 1.6082065e-05
-0.6712857 1.6333193000000002e-05
-0.6702857 1.6588807e-05
-0.6692857 1.6849076e-05
-0.6682857 1.7114134e-05
-0.6672857 1.7384119e-05
-0.6662857 1.7659205e-05
-0.6652857 1.7939627e-05
-0.6642857 1.8225670999999998e-05
-0.6632857 1.8517666e-05
-0.6622857 1.8815935e-05
-0.6612857 1.9120753e-05
-0.6602857 1.9432296e-05
-0.6592857 1.9750588e-05
-0.6582857 2.0075477e-05
-0.6572857 2.0406628000000002e-05
-0.6562857 2.0743533000000003e-05
-0.6552857 2.1085558999999998e-05
-0.6542857 2.1431998000000002e-05
-0.6532857 2.1782157999999998e-05
-0.6522857 2.2135431e-05
-0.6512857 2.2491374999999998e-05
-0.6502857 2.2849756e-05
-0.6492857 2.3210573e-05
-0.6482857 2.3574069e-05
-0.6472857 2.3940676999999996e-05
-0.6462857 2.4310975e-05
-0.6452857 2.4685616000000003e-05
-0.6442857 2.506525e-05
-0.6432857 2.5450461e-05
-0.6422857 2.5841695e-05
-0.6412857 2.6239245999999997e-05
-0.6402857 2.6643252e-05
-0.6392857 2.7053704e-05
-0.6382857 2.7470492e-05
-0.6372857 2.7893449e-05
-0.6362857 2.8322401e-05
-0.6352857 2.8757196e-05
-0.6342857 2.9197713000000002e-05
-0.6332857 2.9643868999999998e-05
-0.6322857 3.0095612000000003e-05
-0.6312857 3.05529e-05
-0.6302857 3.1015658999999996e-05
-0.6292857 3.1483779e-05
-0.6282857 3.1957089e-05
-0.6272857 3.2435354999999995e-05
-0.6262857 3.29183e-05
-0.6252857 3.3405649e-05
-0.6242857 3.3897186e-05
-0.6232857 3.4392812e-05
-0.6222857 3.4892597e-05
-0.6212857 3.5396826e-05
-0.6202857 3.5906032e-05
-0.6192857 3.6420974000000005e-05
-0.6182857 3.6942595e-05
-0.6172857 3.7471946e-05
-0.6162857 3.8010108e-05
-0.6152857 3.8558095999999995e-05
-0.6142857 3.9116782e-05
-0.6132857 3.9686833e-05
-0.6122857 4.0268674e-05
-0.6112857 4.086246e-05
-0.6102857 4.1468093e-05
-0.6092857 4.208525e-05
-0.6082857 4.2713452000000006e-05
-0.6072857 4.3352131e-05
-0.6062857 4.4000734e-05
-0.6052857 4.4658773e-05
-0.6042857 4.5325885e-05
-0.6032857 4.6001841e-05
-0.6022857 4.668654e-05
-0.6012857 4.7379982e-05
-0.6002857 4.8082222000000005e-05
-0.5992857 4.8793345e-05
-0.5982857 4.9513453999999994e-05
-0.5972857 5.0242636e-05
-0.5962857 5.0980998e-05
-0.5952857 5.1728654e-05
-0.5942857 5.248578e-05
-0.5932857 5.3252597e-05
-0.5922857 5.4029437e-05
-0.5912857 5.4816700999999996e-05
-0.5902857 5.5614913e-05
-0.5892857 5.6424676e-05
-0.5882857 5.7246655e-05
-0.5872857 5.8081514e-05
-0.5862857 5.8929828e-05
-0.5852857 5.9792000999999995e-05
-0.5842857 6.0668191e-05
-0.5832857 6.155826800000001e-05
-0.5822857 6.246182800000001e-05
-0.5812857 6.3378207e-05
-0.5802857 6.430655e-05
-0.5792857 6.524593899999999e-05
-0.5782857 6.6195457e-05
-0.5772857 6.7154286e-05
-0.5762857 6.8121801e-05
-0.5752857 6.9097621e-05
-0.5742857 7.0081654e-05
-0.5732857 7.1074129e-05
-0.5722857 7.207554500000001e-05
-0.5712857 7.308666999999999e-05
-0.5702857 7.4108448e-05
-0.5692857 7.514190100000001e-05
-0.5682857 7.618805899999999e-05
-0.5672857 7.724787000000001e-05
-0.5662857 7.832214799999999e-05
-0.5652857 7.9411529e-05
-0.5642857 8.051654799999999e-05
-0.5632857 8.163766e-05
-0.5622857 8.2775267e-05
-0.5612857 8.392974599999999e-05
-0.5602857 8.510147599999999e-05
-0.5592857 8.6290839e-05
-0.5582857 8.7498188e-05
-0.5572857 8.872381199999999e-05
-0.5562857 8.9967938e-05
-0.5552857 9.1230686e-05
-0.5542857 9.251209e-05
-0.5532857 9.381202500000001e-05
-0.5522857 9.5130252e-05
-0.5512857 9.646634e-05
-0.5502857 9.7819759e-05
-0.5492857 9.9189936e-05
-0.5482857 0.00010057637
-0.5472857 0.00010197866000000001
-0.5462857 0.00010339669999999999
-0.5452857 0.00010483063
-0.5442857 0.00010628094
-0.5432857 0.00010774838
-0.5422857 0.00010923395
-0.5412857 0.00011073873
-0.5402857 0.00011226383000000001
-0.5392857 0.00011381027
-0.5382857 0.00011537893999999999
-0.5372857 0.00011697051000000001
-0.5362857 0.00011858539
-0.5352857 0.00012022366000000001
-0.5342857 0.00012188511
-0.5332857 0.00012356926
-0.5322857 0.00012527537
-0.5312857 0.00012700259
-0.5302857 0.00012875003
-0.5292857 0.00013051689
-0.5282857 0.0001323025
-0.5272857 0.00013410635
-0.5262857 0.00013592805
-0.5252857 0.00013776737
-0.5242857 0.00013962416
-0.5232857 0.00014149831
-0.5222857 0.00014338979
-0.5212857 0.00014529865
-0.5202857 0.00014722501
-0.5192857 0.00014916916
-0.5182857 0.00015113143
-0.5172857 0.00015311227
-0.5162857 0.00015511225
-0.5152857 0.00015713205
-0.5142857 0.00015917248
-0.5132857 0.00016123449
-0.5122857 0.00016331918999999999
-0.5112857 0.00016542774
-0.5102857 0.00016756131999999999
-0.5092857 0.00016972099
-0.5082857 0.0001719076
-0.5072857 0.00017412177999999998
-0.5062857 0.0001763639
-0.5052857 0.00017863402
-0.5042857 0.00018093202999999998
-0.5032857 0.0001832577
-0.5022857 0.00018561077000000002
-0.5012857 0.00018799101
-0.5002857 0.00019039827
-0.4992857 0.0001928325
-0.4982857 0.00019529383999999998
-0.4972857 0.0001977827
-0.4962857 0.00020029972000000002
-0.4952857 0.00020284581000000002
-0.4942857 0.00020542211
-0.4932857 0.00020802988000000002
-0.4922857 0.00021067044
-0.4912857 0.00021334506
-0.4902857 0.00021605501
-0.4892857 0.00021880137
-0.4882857 0.00022158511
-0.4872857 0.00022440711
-0.4862857 0.00022726822000000002
-0.4852857 0.00023016916999999998
-0.4842857 0.00023311064999999997
-0.4832857 0.00023609336000000002
-0.4822857 0.00023911779999999998
-0.4812857 0.00024218436
-0.4802857 0.00024529334
-0.4792857 0.00024844478
-0.4782857 0.00025163858
-0.4772857 0.00025487457
-0.4762857 0.00025815239
-0.4752857 0.00026147158999999996
-0.4742857 0.00026483170999999997
-0.4732857 0.00026823222
-0.4722857 0.00027167257
-0.4712857 0.00027515234
-0.4702857 0.00027867136
-0.4692857 0.00028222964
-0.4682857 0.00028582747
-0.4672857 0.00028946545
-0.4662857 0.00029314434999999997
-0.4652857 0.00029686520999999997
-0.4642857 0.00030062911
-0.4632857 0.00030443725
-0.4622857 0.00030829069
-0.4612857 0.00031219031
-0.4602857 0.00031613686
-0.4592857 0.00032013097000000004
-0.4582857 0.00032417317
-0.4572857 0.00032826392
-0.4562857 0.00033240351
-0.4552857 0.00033659214
-0.4542857 0.00034082987
-0.4532857 0.00034511665
-0.4522857 0.0003494524
-0.4512857 0.00035383712
-0.4502857 0.00035827088
-0.4492857 0.00036275399
-0.4482857 0.00036728684000000004
-0.4472857 0.00037186989999999997
-0.4462857 0.00037650373
-0.4452857 0.00038118887
-0.4442857 0.00038592598000000006
-0.4432857 0.00039071565
-0.4422857 0.00039555857
-0.4412857 0.00040045561000000003
-0.4402857 0.00040540776
-0.4392857 0.00041041620999999996
-0.4382857 0.00041548233
-0.4372857 0.00042060755999999996
-0.4362857 0.00042579336
-0.4352857 0.00043104096000000006
-0.4342857 0.00043635155
-0.4332857 0.00044172625
-0.4322857 0.00044716612
-0.4312857 0.00045267207000000004
-0.4302857 0.00045824509
-0.4292857 0.00046388581999999996
-0.4282857 0.00046959485000000006
-0.4272857 0.00047537227999999997
-0.4262857 0.00048121797
-0.4252857 0.00048713141
-0.4242857 0.00049311216
-0.4232857 0.0004991596600000001
-0.4222857 0.00050527365
-0.4212857 0.00051145403
-0.4202857 0.0005177007600000001
-0.4192857 0.00052401397
-0.4182857 0.00053039375
-0.4172857 0.0005368402099999999
-0.4162857 0.0005433536
-0.4152857 0.00054993434
-0.4142857 0.00055658325
-0.4132857 0.0005633013600000001
-0.4122857 0.0005700899200000001
-0.4112857 0.00057695006
-0.4102857 0.00058388282
-0.4092857 0.00059088893
-0.4082857 0.00059796894
-0.4072857 0.00060512311
-0.4062857 0.00061235187
-0.4052857 0.00061965579
-0.4042857 0.00062703562
-0.4032857 0.0006344922
-0.4022857 0.00064202613
-0.4012857 0.00064963792
-0.4002857 0.0006573277
-0.3992857 0.00066509565
-0.3982857 0.00067294195
-0.3972857 0.00068086711
-0.3962857 0.00068887189
-0.3952857 0.00069695734
-0.3942857 0.0007051246
-0.3932857 0.00071337467
-0.3922857 0.00072170837
-0.3912857 0.00073012652
-0.3902857 0.00073863002
-0.3892857 0.0007472202
-0.3882857 0.00075589892
-0.3872857 0.0007646685799999999
-0.3862857 0.0007735319700000001
-0.3852857 0.0007824917699999999
-0.3842857 0.0007915505199999999
-0.3832857 0.00080071031
-0.3822857 0.0008099735200000001
-0.3812857 0.00081934213
-0.3802857 0.00082881852
-0.3792857 0.00083840496
-0.3782857 0.0008481038099999999
-0.3772857 0.0008579171699999999
-0.3762857 0.00086784667
-0.3752857 0.0008778934
-0.3742857 0.0008880584600000001
-0.3732857 0.0008983425700000001
-0.3722857 0.00090874646
-0.3712857 0.00091927095
-0.3702857 0.00092991731
-0.3692857 0.00094068682
-0.3682857 0.0009515808399999999
-0.3672857 0.00096260046
-0.3662857 0.00097374659
-0.3652857 0.00098502023
-0.3642857 0.0009964222000000001
-0.3632857 0.0010079539
-0.3622857 0.0010196168
-0.3612857 0.0010314130000000001
-0.3602857 0.0010433445
-0.3592857 0.0010554132000000001
-0.3582857 0.0010676211
-0.3572857 0.0010799693
-0.3562857 0.0010924589
-0.3552857 0.0011050909
-0.3542857 0.0011178664999999999
-0.3532857 0.0011307870999999999
-0.3522857 0.0011438543999999998
-0.3512857 0.0011570695
-0.3502857 0.0011704335
-0.3492857 0.0011839466
-0.3482857 0.0011976089999999999
-0.3472857 0.0012114201
-0.3462857 0.0012253799
-0.3452857 0.0012394883
-0.3442857 0.0012537457000000001
-0.3432857 0.0012681528
-0.3422857 0.0012827104
-0.3412857 0.001297419
-0.3402857 0.0013122792
-0.3392857 0.0013272916
-0.3382857 0.0013424573
-0.3372857 0.0013577776
-0.3362857 0.0013732545000000001
-0.3352857 0.0013888902000000001
-0.3342857 0.0014046871
-0.3332857 0.0014206477000000002
-0.3322857 0.0014367743000000001
-0.3312857 0.001453069
-0.3302857 0.0014695338000000001
-0.3292857 0.0014861703
-0.3282857 0.0015029805
-0.3272857 0.0015199665
-0.3262857 0.0015371304
-0.3252857 0.0015544751
-0.3242857 0.0015720021
-0.3232857 0.0015897132
-0.3222857 0.0016076094
-0.3212857 0.0016256912
-0.3202857 0.0016439595000000001
-0.3192857 0.0016624153
-0.3182857 0.0016810598
-0.3172857 0.0016998941999999998
-0.3162857 0.0017189198999999998
-0.3152857 0.0017381377
-0.3142857 0.0017575480999999999
-0.3132857 0.0017771517
-0.3122857 0.0017969498
-0.3112857 0.0018169439
-0.3102857 0.0018371369
-0.3092857 0.0018575316
-0.3082857 0.0018781309
-0.3072857 0.001898938
-0.3062857 0.001919955
-0.3052857 0.0019411837
-0.3042857 0.0019626257
-0.3032857 0.0019842824
-0.3022857 0.002006155
-0.3012857 0.0020282456
-0.3002857 0.0020505558
-0.2992857 0.0020730873
-0.2982857 0.0020958409
-0.2972857 0.0021188165
-0.2962857 0.0021420138999999998
-0.2952857 0.0021654325
-0.2942857 0.0021890721000000003
-0.2932857 0.0022129328
-0.2922857 0.0022370163
-0.2912857 0.0022613238
-0.2902857 0.0022858571999999997
-0.2892857 0.002310618
-0.2882857 0.0023356075
-0.2872857 0.0023608269
-0.2862857 0.002386278
-0.2852857 0.0024119629
-0.2842857 0.0024378845
-0.2832857 0.0024640461999999998
-0.2822857 0.0024904513
-0.2812857 0.0025171033000000002
-0.2802857 0.0025440049
-0.2792857 0.0025711586000000002
-0.2782857 0.0025985672
-0.2772857 0.0026262338000000002
-0.2762857 0.0026541624
-0.2752857 0.0026823571
-0.2742857 0.0027108223
-0.2732857 0.0027395621
-0.2722857 0.0027685801
-0.2712857 0.0027978787
-0.2702857 0.002827461
-0.2692857 0.0028573290999999996
-0.2682857 0.0028874862
-0.2672857 0.0029179359
-0.2662857 0.0029486822
-0.2652857 0.0029797291
-0.2642857 0.0030110799
-0.2632857 0.0030427378
-0.2622857 0.0030747058
-0.2612857 0.0031069882000000003
-0.2602857 0.0031395899
-0.2592857 0.0031725172
-0.2582857 0.0032057770999999995
-0.2572857 0.003239376
-0.2562857 0.0032733198
-0.2552857 0.0033076132
-0.2542857 0.0033422613
-0.2532857 0.0033772685000000003
-0.2522857 0.003412638
-0.2512857 0.0034483735
-0.2502857 0.0034844797
-0.2492857 0.0035209607000000003
-0.2482857 0.0035578203
-0.2472857 0.0035950616
-0.2462857 0.003632687
-0.2452857 0.0036706988
-0.2442857 0.0037091005999999997
-0.2432857 0.0037478955999999996
-0.2422857 0.0037870879
-0.2412857 0.0038266808
-0.2402857 0.0038666781999999998
-0.2392857 0.0039070819
-0.2382857 0.0039478935
-0.2372857 0.0039891151
-0.2362857 0.0040307492
-0.2352857 0.004072798
-0.2342857 0.004115264899999999
-0.2332857 0.0041581541
-0.2322857 0.0042014708
-0.2312857 0.0042452181999999995
-0.2302857 0.0042893986
-0.2292857 0.0043340151000000006
-0.2282857 0.0043790704
-0.2272857 0.0044245668999999994
-0.2262857 0.0044705092
-0.2252857 0.0045169003000000004
-0.2242857 0.0045637444
-0.2232857 0.0046110438999999994
-0.2222857 0.0046588003999999995
-0.2212857 0.0047070144999999996
-0.2202857 0.0047556867
-0.2192857 0.0048048187000000004
-0.2182857 0.0048544127000000005
-0.2172857 0.0049044724
-0.2162857 0.0049550016999999995
-0.2152857 0.0050060051
-0.2142857 0.0050574854
-0.2132857 0.0051094448
-0.2122857 0.0051618863
-0.2112857 0.0052148116
-0.2102857 0.0052682244
-0.2092857 0.0053221302
-0.2082857 0.0053765329
-0.2072857 0.005431436899999999
-0.2062857 0.0054868455
-0.2052857 0.0055427623
-0.2042857 0.0055991899
-0.2032857 0.0056561323
-0.2022857 0.0057135944999999995
-0.2012857 0.0057715813
-0.2002857 0.0058300982
-0.1992857 0.0058891485
-0.1982857 0.0059487349000000005
-0.1972857 0.0060088591000000005
-0.1962857 0.0060695227
-0.1952857 0.0061307284
-0.1942857 0.0061924802
-0.1932857 0.0062547813
-0.1922857 0.0063176361
-0.1912857 0.006381047599999999
-0.1902857 0.0064450171
-0.1892857 0.006509544600000001
-0.1882857 0.0065746324
-0.1872857 0.0066402833999999996
-0.1862857 0.0067065026
-0.1852857 0.0067732959
-0.1842857 0.0068406698
-0.1832857 0.0069086287
-0.1822857 0.0069771748
-0.1812857 0.0070463095
-0.1802857 0.007116032799999999
-0.1792857 0.0071863469
-0.1782857 0.007257254
-0.1772857 0.007328760700000001
-0.1762857 0.0074008705
-0.1752857 0.007473588600000001
-0.1742857 0.007546917899999999
-0.1732857 0.0076208606
-0.1722857 0.007695417299999999
-0.1712857 0.0077705896
-0.1702857 0.0078463803
-0.1692857 0.007922794600000001
-0.1682857 0.007999837499999999
-0.1672857 0.008077517900000001
-0.1662857 0.0081558399
-0.1652857 0.0082348066
-0.1642857 0.008314420099999999
-0.1632857 0.0083946827
-0.1622857 0.0084755957
-0.1612857 0.008557165700000001
-0.1602857 0.0086394
-0.1592857 0.0087223067
-0.1582857 0.0088058943
-0.1572857 0.0088901717
-0.1562857 0.0089751447
-0.1552857 0.0090608162
-0.1542857 0.0091471906
-0.1532857 0.0092342714
-0.1522857 0.0093220668
-0.1512857 0.0094105861
-0.1502857 0.0094998395
-0.1492857 0.0095898358
-0.1482857 0.0096805845
-0.1472857 0.009772089099999999
-0.1462857 0.0098643555
-0.1452857 0.009957388099999999
-0.1442857 0.010051196
-0.1432857 0.010145788999999999
-0.1422857 0.010241179999999999
-0.1412857 0.010337377
-0.1402857 0.010434391
-0.1392857 0.01053223
-0.1382857 0.010630901
-0.1372857 0.010730407999999999
-0.1362857 0.01083076
-0.1352857 0.010931963000000001
-0.1342857 0.011034028999999999
-0.1332857 0.011136970000000001
-0.1322857 0.011240795999999999
-0.1312857 0.011345516
-0.1302857 0.011451139
-0.1292857 0.011557668
-0.1282857 0.011665111
-0.1272857 0.011773476
-0.1262857 0.011882769
-0.1252857 0.011993002
-0.1242857 0.012104185
-0.1232857 0.012216327
-0.1222857 0.012329435000000001
-0.1212857 0.012443514000000001
-0.1202857 0.012558569
-0.1192857 0.012674605
-0.1182857 0.012791627
-0.1172857 0.012909645999999999
-0.1162857 0.013028675
-0.1152857 0.013148724
-0.1142857 0.013269803000000002
-0.1132857 0.013391917
-0.1122857 0.013515070999999998
-0.1112857 0.013639267
-0.1102857 0.013764509999999999
-0.1092857 0.013890806
-0.1082857 0.014018167
-0.1072857 0.014146604
-0.1062857 0.014276122
-0.1052857 0.014406731
-0.1042857 0.014538431000000001
-0.1032857 0.014671226
-0.1022857 0.014805123000000002
-0.1012857 0.014940128
-0.1002857 0.015076253999999999
-9.9285714E-02 0.015213510999999999
-9.8285712E-02 0.015351907000000001
-9.7285718E-02 0.015491451
-9.6285716E-02 0.015632152
-9.5285714E-02 0.015774016000000002
-9.4285712E-02 0.015917043
-9.3285717E-02 0.016061238
-9.2285715E-02 0.016206608
-9.1285713E-02 0.016353159
-9.0285711E-02 0.016500904
-8.9285716E-02 0.016649858
-8.8285714E-02 0.016800028
-8.7285712E-02 0.016951423
-8.6285718E-02 0.017104045000000002
-8.5285716E-02 0.017257896000000002
-8.4285714E-02 0.017412982
-8.3285712E-02 0.017569309999999998
-8.2285717E-02 0.017726894
-8.1285715E-02 0.017885744
-8.0285713E-02 0.018045870999999998
-7.9285711E-02 0.018207281
-7.8285716E-02 0.018369977
-7.7285714E-02 0.018533960999999998
-7.6285712E-02 0.018699236
-7.5285718E-02 0.018865812
-7.4285716E-02 0.019033698
-7.3285714E-02 0.01920291
-7.2285712E-02 0.019373455
-7.1285717E-02 0.019545346999999998
-7.0285715E-02 0.019718588999999998
-6.9285713E-02 0.019893183000000002
-6.8285711E-02 0.020069131
-6.7285717E-02 0.020246438
-6.6285715E-02 0.02042511
-6.5285712E-02 0.020605163000000003
-6.4285718E-02 0.020786601999999998
-6.3285716E-02 0.020969436
-6.2285714E-02 0.02115367
-6.1285716E-02 0.021339302
-6.0285714E-02 0.021526337
-5.9285715E-02 0.02171478
-5.8285713E-02 0.021904639
-5.7285715E-02 0.022095923
-5.6285713E-02 0.022288648999999997
-5.5285715E-02 0.022482828
-5.4285713E-02 0.022678465999999998
-5.3285714E-02 0.022875566
-5.2285716E-02 0.023074128000000003
-5.1285714E-02 0.023274153000000002
-5.0285716E-02 0.023475642
-4.9285714E-02 0.023678604000000002
-4.8285715E-02 0.023883056
-4.7285713E-02 0.024089012
-4.6285715E-02 0.02429648
-4.5285713E-02 0.024505466
-4.4285715E-02 0.024715974
-4.3285713E-02 0.024928007
-4.2285714E-02 0.025141573999999996
-4.1285716E-02 0.025356686000000003
-4.0285714E-02 0.025573358000000004
-3.9285716E-02 0.025791602
-3.8285714E-02 0.026011425999999997
-3.7285715E-02 0.026232837000000002
-3.6285713E-02 0.026455836
-3.5285715E-02 0.026680424
-3.4285713E-02 0.026906608
-3.3285715E-02 0.027134398
-3.2285713E-02 0.027363814000000004
-3.1285714E-02 0.02759487
-3.0285714E-02 0.027827581
-2.9285714E-02 0.028061963
-2.8285714E-02 0.028298015
-2.7285714E-02 0.028535747
-2.6285714E-02 0.028775158000000002
-2.5285713E-02 0.02901626
-2.4285715E-02 0.029259067
-2.3285715E-02 0.029503601
-2.2285715E-02 0.029749877
-2.1285715E-02 0.029997909
-2.0285714E-02 0.030247707
-1.9285714E-02 0.030499275
-1.8285714E-02 0.030752612
-1.7285714E-02 0.031007727000000002
-1.6285714E-02 0.031264633
-1.5285715E-02 0.031523354
-1.4285714E-02 0.031783914999999996
-1.3285714E-02 0.032046338
-1.2285714E-02 0.032310642
-1.1285714E-02 0.032576828
-1.0285715E-02 0.032844898
-9.2857145E-03 0.033114845000000004
-8.2857143E-03 0.033386672
-7.2857141E-03 0.033660390000000005
-6.2857145E-03 0.033936021000000004
-5.2857143E-03 0.034213593
-4.2857141E-03 0.034493129000000004
-3.2857142E-03 0.034774651
-2.2857143E-03 0.035058160000000005
-1.2857143E-03 0.035343654
-2.8571428E-04 0.035631127
7.1428571E-04 0.035920585
1.7142857E-03 0.036212050999999995
2.7142856E-03 0.036505549
3.7142858E-03 0.036801112999999996
4.7142855E-03 0.037098763
5.7142857E-03 0.037398508999999996
6.7142858E-03 0.037700339
7.7142855E-03 0.038004252999999995
8.7142857E-03 0.038310245
9.7142858E-03 0.03861833
1.0714286E-02 0.038928533
1.1714286E-02 0.039240887
1.2714285E-02 0.039555426
1.3714286E-02 0.039872163
1.4714286E-02 0.040191098
1.5714286E-02 0.040512223
1.6714286E-02 0.040835523
1.7714286E-02 0.041161006
1.8714286E-02 0.041488686
1.9714287E-02 0.041818601
2.0714285E-02 0.042150787
2.1714285E-02 0.042485265
2.2714285E-02 0.042822049
2.3714285E-02 0.043161125999999994
2.4714286E-02 0.043502493999999996
2.5714286E-02 0.043846152
2.6714286E-02 0.044192115000000004
2.7714286E-02 0.044540409
2.8714286E-02 0.044891075
2.9714286E-02 0.045244148000000005
3.0714286E-02 0.04559964
3.1714287E-02 0.04595755
3.2714285E-02 0.04631787
3.3714287E-02 0.046680594000000006
3.4714285E-02 0.047045731
3.5714287E-02 0.0474133
3.6714286E-02 0.047783338
3.7714284E-02 0.048155876
3.8714286E-02 0.048530946
3.9714284E-02 0.048908562
4.0714286E-02 0.049288722
4.1714285E-02 0.049671408
4.2714287E-02 0.050056627000000006
4.3714285E-02 0.05044438899999999
4.4714287E-02 0.050834717999999994
4.5714285E-02 0.051227643
4.6714287E-02 0.051623204
4.7714286E-02 0.052021415
4.8714284E-02 0.052422285000000006
4.9714286E-02 0.052825821
5.0714284E-02 0.053232023
5.1714286E-02 0.053640903000000004
5.2714285E-02 0.054052484000000005
5.3714287E-02 0.054466794
5.4714285E-02 0.054883864
5.5714287E-02 0.055303698
5.6714285E-02 0.055726308999999995
5.7714287E-02 0.056151702
5.8714285E-02 0.056579884
5.9714288E-02 0.057010871000000005
6.0714286E-02 0.057444675
6.1714284E-02 0.05788132
6.2714286E-02 0.058320828
6.3714288E-02 0.058763223999999996
6.4714283E-02 0.059208524000000005
6.5714285E-02 0.059656735
6.6714287E-02 0.06010785
6.7714289E-02 0.060561887
6.8714283E-02 0.061018852
6.9714285E-02 0.061478774
7.0714287E-02 0.061941677
7.1714282E-02 0.062407576
7.2714284E-02 0.06287649199999999
7.3714286E-02 0.06334843899999999
7.4714288E-02 0.06382343700000001
7.5714283E-02 0.064301491
7.6714285E-02 0.0647826
7.7714287E-02 0.06526678300000001
7.8714289E-02 0.065754063
7.9714283E-02 0.066244468
8.0714285E-02 0.06673801700000001
8.1714287E-02 0.067234732
8.2714289E-02 0.06773463099999999
8.3714284E-02 0.068237731
8.4714286E-02 0.06874403899999999
8.5714288E-02 0.06925355999999999
8.6714283E-02 0.069766305
8.7714285E-02 0.070282287
8.8714287E-02 0.070801523
8.9714289E-02 0.07132403600000001
9.0714283E-02 0.07184984300000001
9.1714285E-02 0.072378956
9.2714287E-02 0.072911399
9.3714289E-02 0.073447166
9.4714284E-02 0.073986279
9.5714286E-02 0.074528751
9.6714288E-02 0.075074605
9.7714283E-02 0.07562387000000001
9.8714285E-02 0.07617658699999999
9.9714287E-02 0.076732767
0.1007143 0.077292434
0.1017143 0.077855593
0.1027143 0.07842225
0.1037143 0.07899241800000001
0.1047143 0.07956611799999999
0.1057143 0.080143369
0.1067143 0.080724183
0.1077143 0.081308582
0.1087143 0.081896572
0.1097143 0.08248815999999999
0.1107143 0.083083374
0.1117143 0.08368224399999999
0.1127143 0.084284798
0.1137143 0.084891048
0.1147143 0.085501006
0.1157143 0.086114684
0.1167143 0.086732086
0.1177143 0.087353226
0.1187143 0.087978115
0.1197143 0.08860678599999999
0.1207143 0.08923927699999999
0.1217143 0.089875597
0.1227143 0.090515765
0.1237143 0.091159792
0.1247143 0.091807672
0.1257143 0.09245940600000001
0.1267143 0.093115022
0.1277143 0.09377455
0.1287143 0.094438024
0.1297143 0.095105486
0.1307143 0.095776952
0.1317143 0.096452422
0.1327143 0.09713188
0.1337143 0.09781531999999998
0.1347143 0.098502752
0.1357143 0.09919421299999999
0.1367143 0.09988973599999999
0.1377143 0.10058935000000001
0.1387143 0.10129308000000001
0.1397143 0.10200095
0.1407143 0.10271296
0.1417143 0.10342910999999999
0.1427143 0.10414941
0.1437143 0.10487384999999999
0.1447143 0.10560246
0.1457143 0.10633527000000001
0.1467143 0.10707233000000001
0.1477143 0.10781364999999998
0.1487143 0.10855924
0.1497143 0.10930911
0.1507143 0.11006325
0.1517143 0.11082167
0.1527143 0.11158438999999999
0.1537143 0.11235144000000001
0.1547143 0.11312285999999999
0.1557143 0.11389868
0.1567143 0.11467889
0.1577143 0.11546353000000001
0.1587143 0.11625260999999999
0.1597143 0.11704613
0.1607143 0.11784410999999999
0.1617143 0.11864655
0.1627143 0.11945348
0.1637143 0.12026492999999999
0.1647143 0.12108093
0.1657143 0.12190150999999999
0.1667143 0.12272669
0.1677143 0.12355647
0.1687143 0.12439084
0.1697143 0.12522982000000002
0.1707143 0.1260734
0.1717143 0.12692161
0.1727143 0.12777449
0.1737143 0.1286321
0.1747143 0.12949448
0.1757143 0.13036163
0.1767143 0.13123357
0.1777143 0.13211026
0.1787143 0.13299170999999999
0.1797143 0.13387796
0.1807143 0.13476902
0.1817143 0.13566498
0.1827143 0.13656587
0.1837143 0.13747173000000001
0.1847143 0.13838256
0.1857143 0.13929832
0.1867143 0.14021901
0.1877143 0.14114459
0.1887143 0.14207511
0.1897143 0.14301063
0.1907143 0.14395123999999998
0.1917143 0.14489696
0.1927143 0.14584784
0.1937143 0.14680387
0.1947143 0.147765
0.1957143 0.14873123000000002
0.1967143 0.14970253
0.1977143 0.15067894
0.1987143 0.15166051
0.1997143 0.15264736
0.2007143 0.15363949000000002
0.2017143 0.15463694
0.2027143 0.15563966
0.2037143 0.15664762000000002
0.2047143 0.15766078
0.2057143 0.15867918
0.2067143 0.15970292
0.2077143 0.16073209
0.2087143 0.16176675999999998
0.2097143 0.16280697
0.2107143 0.16385267
0.2117143 0.16490381
0.2127143 0.16596032
0.2137143 0.1670222
0.2147143 0.16808948999999998
0.2157143 0.16916225000000001
0.2167143 0.17024060000000002
0.2177143 0.17132461
0.2187143 0.1724143
0.2197143 0.17350962
0.2207143 0.17461051
0.2217143 0.17571694
0.2227143 0.17682891
0.2237143 0.17794654
0.2247143 0.17906992
0.2257143 0.18019915
0.2267143 0.18133426
0.2277143 0.1824752
0.2287143 0.18362188
0.2297143 0.1847742
0.2307143 0.18593214
0.2317143 0.18709576
0.2327143 0.18826517
0.2337143 0.18944055
0.2347143 0.19062199000000002
0.2357143 0.19180951999999998
0.2367143 0.19300308
0.2377143 0.1942026
0.2387143 0.19540803
0.2397143 0.19661936
0.2407143 0.19783659
0.2417143 0.19905989
0.2427143 0.20028935
0.2437143 0.201525
0.2447143 0.20276681
0.2457143 0.20401466
0.2467143 0.20526848000000003
0.2477143 0.20652828
0.2487143 0.20779410999999998
0.2497143 0.20906616
0.2507143 0.21034454
0.2517143 0.21162936000000002
0.2527143 0.21292061999999998
0.2537143 0.21421821
0.2547143 0.21552200999999999
0.2557143 0.21683193999999997
0.2567143 0.21814797
0.2577143 0.21947017000000002
0.2587143 0.2207987
0.2597143 0.22213366
0.2607143 0.22347511
0.2617143 0.22482304
0.2627143 0.22617735
0.2637143 0.22753795999999998
0.2647143 0.22890489
0.2657143 0.23027819000000002
0.2667143 0.23165804
0.2677143 0.23304455000000002
0.2687143 0.23443778
0.2697143 0.2358377
0.2707143 0.23724423
0.2717143 0.23865718
0.2727143 0.24007652000000002
0.2737143 0.24150221000000002
0.2747143 0.24293435000000002
0.2757143 0.24437310999999998
0.2767143 0.24581864
0.2777143 0.24727100999999999
0.2787143 0.24873018000000002
0.2797143 0.25019608
0.2807143 0.25166858000000003
0.2817143 0.25314766
0.2827143 0.25463335000000004
0.2837143 0.25612578999999996
0.2847143 0.2576251
0.2857143 0.25913137999999997
0.2867143 0.26064459
0.2877143 0.26216465
0.2887143 0.26369140999999996
0.2897143 0.26522481
0.2907143 0.26676485
0.2917143 0.26831168
0.2927143 0.2698655
0.2937143 0.27142647
0.2947143 0.2729946
0.2957143 0.27456984
0.2967143 0.27615204
0.2977143 0.27774109
0.2987143 0.27933696
0.2997143 0.28093967
0.3007143 0.28254936999999997
0.3017143 0.28416624
0.3027143 0.28579037
0.3037143 0.28742172
0.3047143 0.2890602
0.3057143 0.29070571
0.3067143 0.29235811
0.3077143 0.29401744
0.3087143 0.29568386
0.3097143 0.29735751
0.3107143 0.29903858
0.3117143 0.30072709000000003
0.3127143 0.302423
0.3137143 0.30412616000000003
0.3147143 0.30583639
0.3157143 0.30755366
0.3167143 0.30927798
0.3177143 0.31100952
0.3187143 0.31274842999999997
0.3197143 0.31449485
0.3207143 0.31624881
0.3217143 0.31801022
0.3227143 0.31977892
0.3237143 0.32155479
0.3247143 0.32333785
0.3257143 0.3251282
0.3267143 0.32692601
0.3277143 0.3287314
0.3287143 0.33054443
0.3297143 0.33236505
0.3307143 0.33419307000000004
0.3317143 0.33602836
0.3327143 0.33787086
0.3337143 0.33972062999999997
0.3347143 0.34157783
0.3357143 0.34344262000000003
0.3367143 0.34531506
0.3377143 0.34719519
0.3387143 0.34908296
0.3397143 0.35097823
0.3407143 0.35288086999999996
0.3417143 0.35479085
0.3427143 0.35670823
0.3437143 0.35863318
0.3447143 0.36056589
0.3457143 0.36250642
0.3467143 0.36445471999999995
0.3477143 0.36641068
0.3487143 0.36837417
0.3497143 0.37034508
0.3507143 0.37232341999999996
0.3517143 0.3743093
0.3527143 0.37630289
0.3537143 0.37830431999999997
0.3547143 0.38031365
0.3557143 0.3823308
0.3567143 0.38435559
0.3577143 0.38638788
0.3587143 0.38842764
0.3597143 0.39047494
0.3607143 0.39252992999999997
0.3617143 0.39459281
0.3627143 0.3966637
0.3637143 0.3987425
0.3647143 0.40082913000000003
0.3657143 0.40292335
0.3667143 0.40502506000000005
0.3677143 0.40713432
0.3687143 0.40925121999999997
0.3697143 0.41137598000000003
0.3707143 0.41350876000000003
0.3717143 0.41564954
0.3727143 0.41779825
0.3737143 0.41995467999999997
0.3747143 0.4221187
0.3757143 0.42429022
0.3767143 0.42646932
0.3777143 0.42865612000000003
0.3787143 0.43085082
0.3797143 0.43305359
0.3807143 0.43526436
0.3817143 0.43748301
0.3827143 0.43970933
0.3837143 0.4419432
0.3847143 0.44418462000000003
0.3857143 0.44643367
0.3867143 0.44869054
0.3877143 0.45095542
0.3887143 0.45322831999999996
0.3897143 0.45550916999999996
0.3907143 0.4577978
0.3917143 0.46009407
0.3927143 0.46239789
0.3937143 0.46470920000000004
0.3947143 0.46702814000000004
0.3957143 0.46935496000000004
0.3967143 0.47168969
0.3977143 0.47403239
0.3987143 0.47638295
0.3997143 0.47874125
0.4007143 0.48110704
0.4017143 0.48348028000000004
0.4027143 0.48586102000000003
0.4037143 0.48824945
0.4047143 0.49064568999999997
0.4057143 0.4930499
0.4067143 0.49546193
0.4077143 0.4978817
0.4087143 0.50030896
0.4097143 0.50274357
0.4107143 0.50518555
0.4117143 0.5076350599999999
0.4127143 0.5100923599999999
0.4137143 0.51255757
0.4147143 0.51503079
0.4157143 0.5175118799999999
0.4167143 0.52000051
0.4177143 0.5224964599999999
0.4187143 0.52499962
0.4197143 0.5275100500000001
0.4207143 0.53002792
0.4217143 0.53255344
0.4227143 0.53508668
0.4237143 0.5376276600000001
0.4247143 0.54017613
0.4257143 0.54273182
0.4267143 0.54529458
0.4277143 0.54786438
0.4287143 0.5504414400000001
0.4297143 0.55302605
0.4307143 0.55561834
0.4317143 0.5582182699999999
0.4327143 0.5608257400000001
0.4337143 0.56344047
0.4347143 0.56606238
0.4357143 0.56869132
0.4367143 0.57132733
0.4377143 0.57397052
0.4387143 0.57662101
0.4397143 0.57927896
0.4407143 0.58194427
0.4417143 0.5846167
0.4427143 0.58729602
0.4437143 0.5899820499999999
0.4447143 0.59267487
0.4457143 0.59537455
0.4467143 0.59808129
0.4477143 0.6007952599999999
0.4487143 0.60351649
0.4497143 0.6062447599999999
0.4507143 0.6089798599999999
0.4517143 0.61172163
0.4527143 0.61446996
0.4537143 0.6172249599999999
0.4547143 0.6199867
0.4557143 0.62275534
0.4567143 0.62553086
0.4577143 0.62831314
0.4587143 0.63110203
0.4597143 0.63389735
0.4607143 0.63669891
0.4617143 0.63950671
0.4627143 0.64232084
0.4637143 0.64514144
0.4647143 0.64796861
0.4657143 0.65080225
0.4667143 0.65364237
0.4677143 0.6564887699999999
0.4687143 0.65934118
0.4697143 0.6621995900000001
0.4707143 0.66506402
0.4717143 0.66793459
0.4727143 0.6708113499999999
0.4737143 0.67369435
0.4747143 0.67658345
0.4757143 0.67947851
0.4767143 0.6823792599999999
0.4777143 0.68528554
0.4787143 0.68819728
0.4797143 0.6911146
0.4807143 0.6940376899999999
0.4817143 0.6969666099999999
0.4827143 0.69990135
0.4837143 0.70284172
0.4847143 0.70578754
0.4857143 0.70873862
0.4867143 0.71169483
0.4877143 0.7146562000000001
0.4887143 0.71762283
0.4897143 0.7205948200000001
0.4907143 0.72357222
0.4917143 0.72655496
0.4927143 0.72954292
0.4937143 0.7325358700000001
0.4947143 0.7355336100000001
0.4957143 0.73853601
0.4967143 0.74154306
0.4977143 0.74455482
0.4987143 0.74757133
0.4997143 0.75059263
0.5007143 0.75361859
0.5017143 0.75664907
0.5027143 0.7596838300000001
0.5037143 0.76272273
0.5047143 0.76576574
0.5057143 0.7688128399999999
0.5067143 0.77186422
0.5077143 0.77491994
0.5087143 0.7779799399999999
0.5097143 0.78104404
0.5107143 0.78411186
0.5117143 0.7871833599999999
0.5127143 0.7902583100000001
0.5137143 0.79333661
0.5147143 0.7964184500000001
0.5157143 0.79950392
0.5167143 0.8025930299999999
0.5177143 0.80568567
0.5187143 0.8087816600000001
0.5197143 0.8118807299999999
0.5207143 0.81498269
0.5217143 0.81808735
0.5227143 0.8211948
0.5237143 0.82430504
0.5247143 0.82741827
0.5257143 0.83053438
0.5267143 0.8336532900000001
0.5277143 0.8367744300000001
0.5287143 0.83989762
0.5297143 0.84302267
0.5307143 0.8461495899999999
0.5317143 0.8492784600000001
0.5327143 0.85240947
0.5337143 0.85554272
0.5347143 0.8586781099999999
0.5357143 0.8618154600000001
0.5367143 0.8649542899999999
0.5377143 0.86809434
0.5387143 0.8712354099999999
0.5397143 0.87437741
0.5407143 0.8775206299999999
0.5417143 0.88066515
0.5427143 0.8838109699999999
0.5437143 0.886958
0.5447143 0.8901057800000001
0.5457143 0.89325402
0.5467143 0.8964023600000001
0.5477143 0.89955078
0.5487143 0.90269931
0.5497143 0.90584829
0.5507143 0.9089978400000001
0.5517143 0.91214785
0.5527143 0.91529805
0.5537143 0.91844788
0.5547143 0.92159677
0.5557143 0.92474464
0.5567143 0.92789149
0.5577143 0.9310375
0.5587143 0.93418276
0.5597143 0.93732746
0.5607143 0.9404714200000001
0.5617143 0.94361436
0.5627143 0.9467557099999999
0.5637143 0.9498951999999999
0.5647143 0.9530326400000001
0.5657143 0.95616803
0.5667143 0.95930155
0.5677143 0.9624334099999999
0.5687143 0.96556349
0.5697143 0.96869161
0.5707143 0.97181723
0.5717143 0.9749397599999999
0.5727143 0.9780588600000001
0.5737143 0.9811745000000001
0.5747143 0.9842869799999999
0.5757143 0.9873963899999999
0.5767143 0.9905028200000001
0.5777143 0.99360626
0.5787143 0.9967063599999999
0.5797143 0.99980263
0.5807143 1.0028944
0.5817143 1.0059814999999999
0.5827143 1.009064
0.5837143 1.012142
0.5847143 1.0152158
0.5857143 1.0182854
0.5867143 1.0213504
0.5877143 1.0244103
0.5887143 1.0274646
0.5897143 1.0305129
0.5907143 1.0335553000000002
0.5917143 1.0365916
0.5927143 1.0396224
0.5937143 1.0426475
0.5947143 1.0456669
0.5957143 1.0486802
0.5967143 1.0516866999999999
0.5977143 1.0546858
0.5987143 1.0576773
0.5997143 1.0606609
0.6007143 1.0636372
0.6017143 1.0666061
0.6027143 1.0695678
0.6037143 1.0725221999999999
0.6047143 1.0754686
0.6057143 1.0784064
0.6067143 1.0813355
0.6077143 1.0842552
0.6087143 1.0871658
0.6097143 1.0900674000000001
0.6107143 1.0929602999999999
0.6117143 1.0958443
0.6127143 1.0987192
0.6137143 1.1015845
0.6147143 1.1044392
0.6157143 1.1072831
0.6167143 1.1101158
0.6177143 1.1129376
0.6187143 1.1157485999999999
0.6197143 1.1185491
0.6207143 1.1213392
0.6217143 1.1241183
0.6227143 1.1268855
0.6237143 1.1296402
0.6247143 1.1323819000000002
0.6257143 1.1351106
0.6267143 1.1378265
0.6277143 1.14053
0.6287143 1.1432212000000002
0.6297143 1.1458998
0.6307143 1.1485651
0.6317143 1.1512166000000001
0.6327143 1.1538534
0.6337143 1.1564754
0.6347143 1.1590825
0.6357143 1.1616752
0.6367143 1.1642536
0.6377143 1.1668176000000001
0.6387143 1.1693669
0.6397143 1.1719005
0.6407143 1.1744177
0.6417143 1.1769178999999999
0.6427143 1.1794010000000001
0.6437143 1.1818672000000001
0.6447143 1.1843166
0.6457143 1.1867497
0.6467143 1.1891662
0.6477143 1.1915654
0.6487143 1.1939465999999999
0.6497143 1.1963091000000001
0.6507143 1.1986524
0.6517143 1.2009766
0.6527143 1.2032819
0.6537143 1.2055685
0.6547143 1.2078364
0.6557143 1.2100853
0.6567143 1.2123144000000001
0.6577143 1.2145229
0.6587143 1.21671
0.6597143 1.2188755
0.6607143 1.2210196
0.6617143 1.2231424
0.6627143 1.2252443
0.6637143 1.2273252000000001
0.6647143 1.2293844
0.6657143 1.2314211
0.6667143 1.2334342999999999
0.6677143 1.2354235999999998
0.6687143 1.2373889
0.6697143 1.2393303
0.6707143 1.2412482
0.6717143 1.2431425
0.6727143 1.245013
0.6737143 1.246859
0.6747143 1.2486798000000001
0.6757143 1.2504744
0.6767143 1.2522426
0.6777143 1.2539841
0.6787143 1.2556994
0.6797143 1.2573887000000001
0.6807143 1.2590518
0.6817143 1.2606883
0.6827143 1.2622974
0.6837143 1.2638781
0.6847143 1.2654299
0.6857143 1.2669523999999999
0.6867143 1.2684459000000001
0.6877143 1.2699103999999999
0.6887143 1.2713459999999999
0.6897143 1.2727525
0.6907143 1.2741292
0.6917143 1.2754753
0.6927143 1.2767902
0.6937143 1.2780732
0.6947143 1.2793244000000001
0.6957143 1.2805438
0.6967143 1.2817314
0.6977143 1.2828872
0.6987143 1.2840107
0.6997143 1.2851013999999998
0.7007143 1.2861582999999999
0.7017143 1.2871808
0.7027143 1.2881685
0.7037143 1.2891212
0.7047143 1.2900388
0.7057143 1.2909215
0.7067143 1.2917692
0.7077143 1.2925814
0.7087143 1.2933575
0.7097143 1.2940966999999999
0.7107143 1.2947986
0.7117143 1.2954626
0.7127143 1.2960888
0.7137143 1.296677
0.7147143 1.2972272999999999
0.7157143 1.2977394
0.7167143 1.2982128000000002
0.7177143 1.2986466
0.7187143 1.29904
0.7197143 1.2993925
0.7207143 1.2997037
0.7217143 1.2999736
0.7227143 1.3002021000000001
0.7237143 1.3003893
0.7247143 1.3005347999999999
0.7257143 1.300638
0.7267143 1.3006982
0.7277143 1.3007148
0.7287143 1.3006871999999998
0.7297143 1.3006153
0.7307143 1.3004989
0.7317143 1.3003381
0.7327143 1.3001326
0.7337143 1.2998817
0.7347143 1.299585
0.7357143 1.2992416999999998
0.7367143 1.2988511
0.7377143 1.2984128
0.7387143 1.2979266
0.7397143 1.2973925000000002
0.7407143 1.2968102000000001
0.7417143 1.2961793
0.7427143 1.2954995
0.7437143 1.2947701
0.7447143 1.2939905
0.7457143 1.2931599
0.7467143 1.2922782000000002
0.7477143 1.291345
0.7487143 1.2903604000000002
0.7497143 1.2893240000000001
0.7507143 1.2882357
0.7517143 1.2870949
0.7527143 1.285901
0.7537143 1.2846533
0.7547143 1.2833514000000001
0.7557143 1.2819947
0.7567143 1.2805829
0.7577143 1.2791158
0.7587143 1.277593
0.7597143 1.2760140999999998
0.7607143 1.2743785
0.7617143 1.2726857
0.7627143 1.2709351
0.7637143 1.2691263
0.7647143 1.2672589
0.7657143 1.2653327
0.7667143 1.2633473
0.7677143 1.2613025
0.7687143 1.2591979
0.7697143 1.2570329
0.7707143 1.2548070999999998
0.7717143 1.2525201
0.7727143 1.2501712
0.7737143 1.2477599000000001
0.7747143 1.2452857
0.7757143 1.2427482
0.7767143 1.2401471000000002
0.7777143 1.2374822
0.7787143 1.234753
0.7797143 1.231959
0.7807143 1.2290997
0.7817143 1.2261746
0.7827143 1.2231831
0.7837143 1.2201249
0.7847143 1.2169993000000001
0.7857143 1.2138065
0.7867143 1.2105459
0.7877143 1.2072173
0.7887143 1.2038199
0.7897143 1.2003533
0.7907143 1.1968167
0.7917143 1.1932095999999999
0.7927143 1.1895316
0.7937143 1.1857824
0.7947143 1.181962
0.7957143 1.1780697999999998
0.7967143 1.1741055999999999
0.7977143 1.1700688000000001
0.7987143 1.1659588
0.7997143 1.1617747
0.8007143 1.1575161
0.8017143 1.1531827
0.8027143 1.1487741
0.8037143 1.1442901
0.8047143 1.1397304000000001
0.8057143 1.1350947
0.8067143 1.1303822
0.8077143 1.1255922
0.8087143 1.1207242
0.8097143 1.1157774
0.8107143 1.1107517
0.8117143 1.1056471
0.8127143 1.1004631
0.8137143 1.0951997
0.8147143 1.0898561
0.8157143 1.0844318
0.8167143 1.0789259
0.8177143 1.0733378
0.8187143 1.0676668999999999
0.8197143 1.0619131
0.8207143 1.0560763
0.8217143 1.0501563999999999
0.8227143 1.0441532
0.8237143 1.0380657999999998
0.8247143 1.0318936
0.8257143 1.0256356
0.8267143 1.0192913
0.8277143 1.0128605000000002
0.8287143 1.006343
0.8297143 0.99973874
0.8307143 0.99304747
0.8317143 0.9862685600000001
0.8327143 0.97940117
0.8337143 0.9724444699999999
0.8347143 0.9653977100000001
0.8357143 0.9582605200000001
0.8367143 0.95103271
0.8377143 0.9437141899999999
0.8387143 0.93630496
0.8397143 0.9288047400000001
0.8407143 0.92121297
0.8417143 0.9135287299999999
0.8427143 0.90575116
0.8437143 0.89787981
0.8447143 0.8899143
0.8457143 0.8818545400000001
0.8467143 0.8737007200000001
0.8477143 0.8654526399999999
0.8487143 0.85710986
0.8497143 0.84867161
0.8507143 0.84013697
0.8517143 0.8315049999999999
0.8527143 0.82277516
0.8537143 0.8139470600000001
0.8547143 0.8050208
0.8557143 0.7959964700000001
0.8567143 0.78687398
0.8577143 0.77765291
0.8587143 0.76833246
0.8597143 0.7589116699999999
0.8607143 0.74938983
0.8617143 0.73976656
0.8627143 0.73004179
0.8637143 0.72021559
0.8647143 0.71028806
0.8657143 0.70025893
0.8667143 0.69012744
0.8677143 0.67989272
0.8687143 0.66955388
0.8697143 0.65911012
0.8707143 0.64856117
0.8717143 0.63790712
0.8727143 0.62714806
0.8737143 0.61628399
0.8747143 0.60531464
0.8757143 0.5942394
0.8767143 0.58305748
0.8777143 0.57176794
0.8787143 0.5603702700000001
0.8797143 0.5488642
0.8807143 0.53724982
0.8817143 0.5255272099999999
0.8827143 0.5136963
0.8837143 0.5017566
0.8847143 0.48970748
0.8857143 0.47754808
0.8867143 0.46527757999999997
0.8877143 0.45289551
0.8887143 0.44040172
0.8897143 0.42779641
0.8907143 0.41507975999999996
0.8917143 0.40225182000000004
0.8927143 0.38931221000000005
0.8937143 0.37626019
0.8947143 0.36309484999999997
0.8957143 0.34981535
0.8967143 0.33642116
0.8977143 0.32291224
0.8987143 0.30928873
0.8997143 0.29555082
0.9007143 0.28169839999999996
0.9017143 0.26773105
0.9027143 0.25364810000000004
0.9037143 0.23944885
0.9047143 0.22513268
0.9057143 0.21069932000000002
0.9067143 0.19614879999999998
0.9077143 0.18148131
0.9087143 0.166697
0.9097143 0.1517956
0.9107143 0.13677659
0.9117143 0.12163924000000001
0.9127143 0.1063828
0.9137143 0.09100677
0.9147143 0.07551093
0.9157143 0.059895357
0.9167143 0.044160365
0.9177143 0.028306208
0.9187143 0.012332817
0.9197143 -0.0037602331000000004
0.9207143 -0.019973572999999998
0.9217143 -0.036307977
0.9227143 -0.052763999000000006
0.9237143 -0.069341884
0.9247143 -0.086041511
0.9257143 -0.10286271999999999
0.9267143 -0.11980531
0.9277143 -0.13686954
0.9287143 -0.1540559
0.9297143 -0.17136515
0.9307143 -0.18879792
0.9317143 -0.20635456000000002
0.9327143 -0.22403499999999998
0.9337143 -0.24183891
0.9347143 -0.25976596
0.9357143 -0.27781592
0.9367143 -0.29598903
0.9377143 -0.31428575
0.9387143 -0.3327067
0.9397143 -0.35125248000000003
0.9407143 -0.36992338
0.9417143 -0.38871926
0.9427143 -0.4076398
0.9437143 -0.42668469000000003
0.9447143 -0.44585387000000004
0.9457143 -0.46514771
0.9467143 -0.4845669
0.9477143 -0.5041121
0.9487143 -0.52378369
0.9497143 -0.54358165
0.9507143 -0.56350557
0.9517143 -0.5835549
0.9527143 -0.60372916
0.9537143 -0.6240283600000001
0.9547143 -0.64445301
0.9557143 -0.66500399
0.9567143 -0.68568215
0.9577143 -0.7064877500000001
0.9587143 -0.72742058
0.9597143 -0.7484797900000001
0.9607143 -0.76966467
0.9617143 -0.79097487
0.9627143 -0.8124106600000001
0.9637143 -0.83397245
0.9647143 -0.8556609999999999
0.9657143 -0.8774770399999999
0.9667143 -0.89942068
0.9677143 -0.92149153
0.9687143 -0.9436888600000001
0.9697143 -0.96601201
0.9707143 -0.9884606100000001
0.9717143 -1.0110348999999998
0.9727143 -1.0337355
0.9737143 -1.0565627
0.9747143 -1.0795172
0.9757143 -1.1025988
0.9767143 -1.1258066
0.9777143 -1.1491401
0.9787143 -1.1725987
0.9797143 -1.1961823999999999
0.9807143 -1.2198916
0.9817143 -1.2437267
0.9827143 -1.2676884
0.9837143 -1.2917768
0.9847143 -1.3159916
0.9857143 -1.3403319
0.9867143 -1.3647969
0.9877143 -1.389386
0.9887143 -1.4140992
0.9897143 -1.4389369
0.9907143 -1.4638997
0.9917143 -1.4889878
0.9927143 -1.5142014000000001
0.9937143 -1.5395398
0.9947143 -1.5650021
0.9957143 -1.5905872
0.9967143 -1.6162950999999999
0.9977143 -1.6421255
0.9987143 -1.668079
0.9997143 -1.6941560000000002
1.000714 -1.7203566
1.001714 -1.7466802
1.002714 -1.7731264
1.003714 -1.7996943
1.004714 -1.8263832
1.005714 -1.8531929999999999
1.006714 -1.8801240000000001
1.007714 -1.9071767
1.008714 -1.9343507999999998
1.009714 -1.9616464
1.010714 -1.9890623
1.011714 -2.0165973999999998
1.012714 -2.0442508000000004
1.013714 -2.0720223
1.014714 -2.0999121
1.015714 -2.1279206
1.016714 -2.1560485000000003
1.017714 -2.1842952999999996
1.018714 -2.21266
1.019714 -2.2411415
1.020714 -2.2697387
1.021714 -2.298451
1.022714 -2.3272782999999997
1.023714 -2.3562212
1.024714 -2.3852801
1.025714 -2.4144551
1.026714 -2.4437454
1.027714 -2.4731494
1.028714 -2.502666
1.029714 -2.5322942
1.030714 -2.5620338
1.031714 -2.5918849
1.032714 -2.6218483
1.033714 -2.6519241
1.034714 -2.6821116
1.035714 -2.7124096
1.036714 -2.7428163
1.037714 -2.7733307
1.038714 -2.8039517
1.039714 -2.8346794
1.040714 -2.865514
1.041714 -2.8964562
1.042714 -2.9275059999999997
1.043714 -2.9586622
1.044714 -2.9899240000000002
1.045714 -3.0212896
1.046714 -3.0527579
1.047714 -3.0843284
1.048714 -3.1160012
1.049714 -3.1477763999999997
1.050714 -3.1796545000000003
1.051714 -3.2116345999999996
1.052714 -3.2437153000000003
1.053714 -3.2758951
1.054714 -3.3081718
1.055714 -3.3405449
1.056714 -3.3730138
1.057714 -3.4055788
1.058714 -3.4382403
1.059714 -3.4709985999999997
1.060714 -3.5038530999999997
1.061714 -3.5368022
1.062714 -3.569844
1.063714 -3.6029771000000004
1.064714 -3.6362004000000003
1.065714 -3.6695138000000003
1.066714 -3.7029172999999997
1.067714 -3.7364107
1.068714 -3.7699927
1.069714 -3.8036621999999998
1.070714 -3.8374178000000003
1.071714 -3.8712583
1.072714 -3.9051823
1.073714 -3.9391898000000003
1.074714 -3.9732803
1.075714 -4.0074542
1.076714 -4.0417116
1.077714 -4.076051700000001
1.078714 -4.110473
1.079714 -4.1449733
1.080714 -4.1795511
1.081714 -4.2142045
1.082714 -4.2489327
1.083714 -4.2837359
1.084714 -4.3186136
1.085714 -4.3535654
1.086714 -4.388590199999999
1.087714 -4.4236865
1.088714 -4.4588529
1.089714 -4.4940878
1.090714 -4.5293909
1.091714 -4.564761
1.092714 -4.600198600000001
1.093714 -4.6357028
1.094714 -4.6712726
1.095714 -4.7069057999999995
1.096714 -4.7426004
1.097714 -4.7783546
1.098714 -4.8141669
1.099714 -4.850037
1.100714 -4.8859648
1.101714 -4.92195
1.102714 -4.957992600000001
1.103714 -4.9940914
1.104714 -5.030245
1.105714 -5.0664511
1.106714 -5.1027082
1.107714 -5.1390149
1.108714 -5.17537
1.109714 -5.2117724
1.110714 -5.2482214
1.111714 -5.2847162
1.112714 -5.321255
1.113714 -5.3578361999999995
1.114714 -5.394458
1.115714 -5.4311186
1.116714 -5.4678179
1.117714 -5.504556
1.118714 -5.5413324
1.119714 -5.5781465
1.120714 -5.614996
1.121714 -5.6518786
1.122714 -5.6887925
1.123714 -5.7257358
1.124714 -5.7627071
1.125714 -5.799705899999999
1.126714 -5.8367312
1.127714 -5.8737826
1.128714 -5.9108589
1.129714 -5.9479579
1.130714 -5.9850778
1.131714 -6.0222168
1.132714 -6.0593735
1.133714 -6.0965475
1.134714 -6.1337378
1.135714 -6.1709441
1.136714 -6.208165
1.137714 -6.245398499999999
1.138714 -6.282641699999999
1.139714 -6.3198916999999994
1.140714 -6.3571461
1.141714 -6.3944034
1.142714 -6.4316645
1.143714 -6.468930100000001
1.144714 -6.5061986
1.145714 -6.5434702
1.146714 -6.580741
1.147714 -6.6180088
1.148714 -6.6552714
1.149714 -6.6925265
1.150714 -6.7297734
1.151714 -6.7670122
1.152714 -6.8042412
1.153714 -6.8414599
1.154714 -6.8786666
1.155714 -6.9158576
1.156714 -6.9530308
1.157714 -6.990183899999999
1.158714 -7.0273161
1.159714 -7.0644274000000005
1.160714 -7.1015172
1.161714 -7.138584600000001
1.162714 -7.1756274
1.163714 -7.212643300000001
1.164714 -7.249628800000001
1.165714 -7.2865814
1.166714 -7.3234998
1.167714 -7.3603824
1.168714 -7.3972292
1.169714 -7.4340396
1.170714 -7.4708119
1.171714 -7.507544800000001
1.172714 -7.544235100000001
1.173714 -7.5808816
1.174714 -7.617481099999999
1.175714 -7.6540336
1.176714 -7.690538500000001
1.177714 -7.726994199999999
1.178714 -7.7633999
1.179714 -7.799752799999999
1.180714 -7.8360491
1.181714 -7.872285699999999
1.182714 -7.9084612
1.183714 -7.9445742
1.184714 -7.9806246
1.185714 -8.0166116
1.186714 -8.0525339
1.187714 -8.0883898
1.188714 -8.1241772
1.189714 -8.159892300000001
1.190714 -8.1955343
1.191714 -8.231100399999999
1.192714 -8.2665898
1.193714 -8.302000900000001
1.194714 -8.3373323
1.195714 -8.3725832
1.196714 -8.4077507
1.197714 -8.4428318
1.198714 -8.4778249
1.199714 -8.5127279
1.200714 -8.547540000000001
1.201714 -8.5822597
1.202714 -8.616886299999999
1.203714 -8.6514182
1.204714 -8.6858533
1.205714 -8.7201886
1.206714 -8.7544218
1.207714 -8.788549900000001
1.208714 -8.8225707
1.209714 -8.8564835
1.210714 -8.8902876
1.211714 -8.9239821
1.212714 -8.9575656
1.213714 -8.9910351
1.214714 -9.0243883
1.215714 -9.0576239
1.216714 -9.090738700000001
1.217714 -9.1237314
1.218714 -9.1566011
1.219714 -9.1893457
1.220714 -9.221963599999999
1.221714 -9.2544526
1.222714 -9.2868097
1.223714 -9.319032700000001
1.224714 -9.3511194
1.225714 -9.3830682
1.226714 -9.4148777
1.227714 -9.4465479
1.228714 -9.4780773
1.229714 -9.5094644
1.230714 -9.5407054
1.231714 -9.571798900000001
1.232714 -9.6027419
1.233714 -9.6335314
1.234714 -9.6641675
1.235714 -9.6946478
1.236714 -9.7249709
1.237714 -9.7551353
1.238714 -9.7851381
1.239714 -9.814977599999999
1.240714 -9.8446518
1.241714 -9.8741591
1.242714 -9.9034972
1.243714 -9.9326655
1.244714 -9.9616624
1.245714 -9.9904865
1.246714 -10.01914
1.247714 -10.04761
1.248714 -10.0759
1.249714 -10.104009999999999
1.250714 -10.13193
1.251714 -10.159659999999999
1.252714 -10.187209999999999
1.253714 -10.21457
1.254714 -10.24174
1.255714 -10.26871
1.256714 -10.295490000000001
1.257714 -10.32208
1.258714 -10.34846
1.259714 -10.37465
1.260714 -10.40063
1.261714 -10.42641
1.262714 -10.451979999999999
1.263714 -10.477350000000001
1.264714 -10.50251
1.265714 -10.52746
1.266714 -10.55219
1.267714 -10.5767
1.268714 -10.600999999999999
1.269714 -10.625070000000001
1.270714 -10.64893
1.271714 -10.67257
1.272714 -10.695979999999999
1.273714 -10.71917
1.274714 -10.74212
1.275714 -10.76485
1.276714 -10.78735
1.277714 -10.80961
1.278714 -10.83164
1.279714 -10.85343
1.280714 -10.874979999999999
1.281714 -10.89629
1.282714 -10.91735
1.283714 -10.93817
1.284714 -10.95875
1.285714 -10.97907
1.286714 -10.99916
1.287714 -11.01898
1.288714 -11.03856
1.289714 -11.05788
1.290714 -11.07695
1.291714 -11.09575
1.292714 -11.1143
1.293714 -11.13258
1.294714 -11.150599999999999
1.295714 -11.16836
1.296714 -11.18585
1.297714 -11.20307
1.298714 -11.22002
1.299714 -11.236699999999999
1.300714 -11.2531
1.301714 -11.26923
1.302714 -11.28509
1.303714 -11.30066
1.304714 -11.31596
1.305714 -11.33097
1.306714 -11.3457
1.307714 -11.360140000000001
1.308714 -11.37429
1.309714 -11.38816
1.310714 -11.40173
1.311714 -11.41502
1.312714 -11.42802
1.313714 -11.44072
1.314714 -11.45313
1.315714 -11.46524
1.316714 -11.477039999999999
1.317714 -11.48854
1.318714 -11.49974
1.319714 -11.51064
1.320714 -11.52124
1.321714 -11.53153
1.322714 -11.54151
1.323714 -11.55118
1.324714 -11.56053
1.325714 -11.56958
1.326714 -11.5783
1.327714 -11.58672
1.328714 -11.59482
1.329714 -11.6026
1.330714 -11.61007
1.331714 -11.61721
1.332714 -11.624030000000001
1.333714 -11.63052
1.334714 -11.63668
1.335714 -11.64251
1.336714 -11.64802
1.337714 -11.6532
1.338714 -11.658050000000001
1.339714 -11.66257
1.340714 -11.66676
1.341714 -11.67062
1.342714 -11.67413
1.343714 -11.6773
1.344714 -11.68014
1.345714 -11.68264
1.346714 -11.6848
1.347714 -11.68662
1.348714 -11.6881
1.349714 -11.68922
1.350714 -11.690000000000001
1.351714 -11.690430000000001
1.352714 -11.69051
1.353714 -11.69025
1.354714 -11.689639999999999
1.355714 -11.68868
1.356714 -11.68737
1.357714 -11.68571
1.358714 -11.683689999999999
1.359714 -11.68131
1.360714 -11.67857
1.361714 -11.67547
1.362714 -11.67202
1.363714 -11.66821
1.364714 -11.66404
1.365714 -11.65951
1.366714 -11.65462
1.367714 -11.64936
1.368714 -11.64374
1.369714 -11.637749999999999
1.370714 -11.63139
1.371714 -11.62467
1.372714 -11.61758
1.373714 -11.61013
1.374714 -11.602310000000001
1.375714 -11.59411
1.376714 -11.585529999999999
1.377714 -11.57658
1.378714 -11.56726
1.379714 -11.55757
1.380714 -11.5475
1.381714 -11.53707
1.382714 -11.52626
1.383714 -11.51507
1.384714 -11.50351
1.385714 -11.49157
1.386714 -11.47925
1.387714 -11.46654
1.388714 -11.45346
1.389714 -11.44
1.390714 -11.426169999999999
1.391714 -11.41195
1.392714 -11.39734
1.393714 -11.38236
1.394714 -11.36698
1.395714 -11.35122
1.396714 -11.33508
1.397714 -11.31856
1.398714 -11.30166
1.399714 -11.284379999999999
1.400714 -11.26671
1.401714 -11.24865
1.402714 -11.2302
1.403714 -11.211359999999999
1.404714 -11.19213
1.405714 -11.17252
1.406714 -11.15252
1.407714 -11.13214
1.408714 -11.111369999999999
1.409714 -11.09022
1.410714 -11.06867
1.411714 -11.04673
1.412714 -11.02441
1.413714 -11.00169
1.414714 -10.97859
1.415714 -10.9551
1.416714 -10.93123
1.417714 -10.90696
1.418714 -10.88229
1.419714 -10.85724
1.420714 -10.83179
1.421714 -10.80596
1.422714 -10.77973
1.423714 -10.75312
1.424714 -10.72612
1.425714 -10.698739999999999
1.426714 -10.670960000000001
1.427714 -10.6428
1.428714 -10.61425
1.429714 -10.5853
1.430714 -10.55597
1.431714 -10.52625
1.432714 -10.49614
1.433714 -10.46564
1.434714 -10.43476
1.435714 -10.40348
1.436714 -10.37181
1.437714 -10.33975
1.438714 -10.30731
1.439714 -10.27448
1.440714 -10.24127
1.441714 -10.20768
1.442714 -10.1737
1.443714 -10.139339999999999
1.444714 -10.1046
1.445714 -10.06946
1.446714 -10.03394
1.447714 -9.9980377
1.448714 -9.9617526
1.449714 -9.9250868
1.450714 -9.8880395
1.451714 -9.8506108
1.452714 -9.812800600000001
1.453714 -9.7746082
1.454714 -9.736035
1.455714 -9.6970826
1.456714 -9.657754
1.457714 -9.6180506
1.458714 -9.5779739
1.459714 -9.537524
1.460714 -9.4966993
1.461714 -9.4554983
1.462714 -9.4139211
1.463714 -9.3719684
1.464714 -9.329642400000001
1.465714 -9.2869461
1.466714 -9.243881700000001
1.467714 -9.20045
1.468714 -9.156651
1.469714 -9.112484
1.470714 -9.067948900000001
1.471714 -9.0230457
1.472714 -8.9777768
1.473714 -8.9321442
1.474714 -8.886150299999999
1.475714 -8.839798
1.476714 -8.7930873
1.477714 -8.7460175
1.478714 -8.698588599999999
1.479714 -8.6508006
1.480714 -8.6026542
1.481714 -8.5541509
1.482714 -8.5052952
1.483714 -8.4560893
1.484714 -8.406535499999999
1.485714 -8.356632999999999
1.486714 -8.3063819
1.487714 -8.2557805
1.488714 -8.204828899999999
1.489714 -8.1535302
1.490714 -8.101887300000001
1.491714 -8.0499038
1.492714 -7.997582100000001
1.493714 -7.944923600000001
1.494714 -7.8919284
1.495714 -7.838595700000001
1.496714 -7.7849254000000006
1.497714 -7.7309184
1.498714 -7.676577599999999
1.499714 -7.6219067
1.500714 -7.566910200000001
1.501714 -7.5115897
1.502714 -7.455945799999999
1.503714 -7.3999785
1.504714 -7.3436864
1.505714 -7.2870702
1.506714 -7.230131300000001
1.507714 -7.172872900000001
1.508714 -7.1152985
1.509714 -7.0574127
1.510714 -6.9992185
1.511714 -6.940715
1.512714 -6.8819024
1.513714 -6.822779
1.514714 -6.763345
1.515714 -6.7036025
1.516714 -6.6435561000000005
1.517714 -6.5832101000000005
1.518714 -6.5225691
1.519714 -6.4616359999999995
1.520714 -6.4004108
1.521714 -6.338892899999999
1.522714 -6.2770821
1.523714 -6.2149785
1.524714 -6.1525851
1.525714 -6.0899064
1.526714 -6.0269464
1.527714 -5.9637092
1.528714 -5.9001964
1.529714 -5.8364075
1.530714 -5.7723417999999995
1.531714 -5.7079989
1.532714 -5.6433801
1.533714 -5.5784896
1.534714 -5.513332800000001
1.535714 -5.4479147999999995
1.536714 -5.3822402
1.537714 -5.3163104
1.538714 -5.2501243
1.539714 -5.1836804
1.540714 -5.1169787
1.541714 -5.0500207
1.542714 -4.9828108
1.543714 -4.9153544
1.544714 -4.8476566
1.545714 -4.7797211
1.546714 -4.7115485999999995
1.547714 -4.6431381
1.548714 -4.5744892
1.549714 -4.5056023
1.550714 -4.436481
1.551714 -4.3671306
1.552714 -4.2975571
1.553714 -4.2277656
1.554714 -4.1577585
1.555714 -4.087535300000001
1.556714 -4.0170942
1.557714 -3.946434
1.558714 -3.8755555
1.559714 -3.8044631000000004
1.560714 -3.7331637
1.561714 -3.6616641999999997
1.562714 -3.5899695
1.563714 -3.5180811
1.564714 -3.4459993
1.565714 -3.3737224
1.566714 -3.3012502
1.567714 -3.2285847
1.568714 -3.155731
1.569714 -3.0826956
1.570714 -3.0094841
1.571714 -2.9361004
1.572714 -2.8625449
1.573714 -2.7888158
1.574714 -2.7149115000000004
1.575714 -2.6408327999999996
1.576714 -2.5665836
1.577714 -2.492171
1.578714 -2.4176029000000003
1.579714 -2.3428855
1.580714 -2.2680221
1.581714 -2.1930121000000002
1.582714 -2.1178531
1.583714 -2.0425433
1.584714 -1.9670839999999998
1.585714 -1.8914796
1.586714 -1.8157377999999997
1.587714 -1.7398654999999998
1.588714 -1.6638681
1.589714 -1.5877473999999998
1.590714 -1.5115022
1.591714 -1.4351304
1.592714 -1.3586317
1.593714 -1.2820095
1.594714 -1.2052703
1.595714 -1.1284221
1.596714 -1.0514715000000001
1.597714 -0.97442176
1.598714 -0.89727268
1.599714 -0.82002198
1.600714 -0.74266768
1.601714 -0.66521107
1.602714 -0.5876572800000001
1.603714 -0.51001431
1.604714 -0.43229083999999995
1.605714 -0.35449315
1.606714 -0.27662367
1.607714 -0.19868126
1.608714 -0.12066310999999999
1.609714 -0.042567845
1.610714 0.035602201
1.611714 0.11384086
1.612714 0.19214021
1.613714 0.27049305
1.614714 0.348895
1.615714 0.42734556
1.616714 0.50584669
1.617714 0.58440021
1.618714 0.66300505
1.619714 0.74165626
1.620714 0.82034571
1.621714 0.89906473
1.622714 0.97780675
1.623714 1.0565694
1.624714 1.135354
1.625714 1.2141636
1.626714 1.2929995
1.627714 1.3718595
1.628714 1.4507378
1.629714 1.5296258999999999
1.630714 1.6085161000000001
1.631714 1.6874034
1.632714 1.7662864
1.633714 1.8451668
1.634714 1.9240462999999999
1.635714 2.0029247
1.636714 2.0817978
1.637714 2.1606581
1.638714 2.2394976
1.639714 2.3183097999999998
1.640714 2.3970926
1.641714 2.4758469
1.642714 2.5545748
1.643714 2.6332769999999996
1.644714 2.711951
1.645714 2.7905907
1.646714 2.8691877
1.647714 2.9477344999999997
1.648714 3.026226
1.649714 3.1046609999999997
1.650714 3.1830407999999997
1.651714 3.2613676000000003
1.652714 3.3396408
1.653714 3.4178574000000004
1.654714 3.4960102
1.655714 3.5740915999999996
1.656714 3.6520950000000005
1.657714 3.7300173
1.658714 3.807858
1.659714 3.8856186
1.660714 3.9632994999999998
1.661714 4.0408988
1.662714 4.1184101
1.663714 4.1958261
1.664714 4.2731401
1.665714 4.3503478
1.666714 4.4274487
1.667714 4.5044441
1.668714 4.5813356
1.669714 4.6581227
1.670714 4.7348019
1.671714 4.8113663
1.672714 4.8878089
1.673714 4.9641233
1.674714 5.0403059
1.675714 5.1163562
1.676714 5.1922749999999995
1.677714 5.2680619
1.678714 5.3437147
1.679714 5.4192286
1.680714 5.4945979
1.681714 5.5698164000000006
1.682714 5.6448802
1.683714 5.719788
1.684714 5.7945400000000005
1.685714 5.8691368
1.686714 5.943576200000001
1.687714 6.0178548
1.688714 6.0919657
1.689714 6.1659027
1.690714 6.2396608
1.691714 6.3132383
1.692714 6.3866355
1.693714 6.459853799999999
1.694714 6.532892599999999
1.695714 6.6057488
1.696714 6.678418799999999
1.697714 6.7508973
1.698714 6.8231791
1.699714 6.895259800000001
1.700714 6.967136999999999
1.701714 7.0388108
1.702714 7.1102783
1.703714 7.1815378999999995
1.704714 7.2525859
1.705714 7.3234178
1.706714 7.394028499999999
1.707714 7.464414799999999
1.708714 7.5345747
1.709714 7.6045088
1.710714 7.6742165
1.711714 7.7436969
1.712714 7.8129478
1.713714 7.881965500000001
1.714714 7.9507455
1.715714 8.0192827
1.716714 8.0875725
1.717714 8.1556134
1.718714 8.223403999999999
1.719714 8.2909428
1.720714 8.3582282
1.721714 8.4252581
1.722714 8.4920287
1.723714 8.558537099999999
1.724714 8.6247809
1.725714 8.690758
1.726714 8.7564677
1.727714 8.8219091
1.728714 8.8870801
1.729714 8.9519762
1.730714 9.016592800000002
1.731714 9.0809248
1.732714 9.1449678
1.733714 9.2087209
1.734714 9.2721835
1.735714 9.3353547
1.736714 9.398234599999999
1.737714 9.460821
1.738714 9.5231116
1.739714 9.5851019
1.740714 9.6467905
1.741714 9.7081751
1.742714 9.7692549
1.743714 9.8300293
1.744714 9.8904967
1.745714 9.950652
1.746714 10.010489999999999
1.747714 10.07001
1.748714 10.129199999999999
1.749714 10.18807
1.750714 10.24662
1.751714 10.30484
1.752714 10.36273
1.753714 10.420300000000001
1.754714 10.477540000000001
1.755714 10.53444
1.756714 10.591009999999999
1.757714 10.64723
1.758714 10.70312
1.759714 10.75866
1.760714 10.81386
1.761714 10.86872
1.762714 10.92323
1.763714 10.97739
1.764714 11.0312
1.765714 11.08465
1.766714 11.13774
1.767714 11.190479999999999
1.768714 11.24286
1.769714 11.29489
1.770714 11.34656
1.771714 11.397870000000001
1.772714 11.44881
1.773714 11.499379999999999
1.774714 11.549570000000001
1.775714 11.5994
1.776714 11.64885
1.777714 11.69793
1.778714 11.74664
1.779714 11.794979999999999
1.780714 11.84294
1.781714 11.89051
1.782714 11.9377
1.783714 11.984499999999999
1.784714 12.03092
1.785714 12.07696
1.786714 12.122620000000001
1.787714 12.1679
1.788714 12.212779999999999
1.789714 12.25727
1.790714 12.30136
1.791714 12.34505
1.792714 12.388340000000001
1.793714 12.43124
1.794714 12.47375
1.795714 12.515870000000001
1.796714 12.557599999999999
1.797714 12.59892
1.798714 12.63984
1.799714 12.680340000000001
1.800714 12.720429999999999
1.801714 12.76011
1.802714 12.7994
1.803714 12.83828
1.804714 12.87676
1.805714 12.914829999999998
1.806714 12.95248
1.807714 12.989709999999999
1.808714 13.02652
1.809714 13.06292
1.810714 13.098899999999999
1.811714 13.134480000000002
1.812714 13.16966
1.813714 13.20442
1.814714 13.23875
1.815714 13.27266
1.816714 13.30614
1.817714 13.33919
1.818714 13.37181
1.819714 13.40403
1.820714 13.435820000000001
1.821714 13.46721
1.822714 13.498170000000002
1.823714 13.52871
1.824714 13.558799999999998
1.825714 13.58847
1.826714 13.617709999999999
1.827714 13.64652
1.828714 13.67491
1.829714 13.70289
1.830714 13.73044
1.831714 13.757549999999998
1.832714 13.78422
1.833714 13.81045
1.834714 13.83625
1.835714 13.86162
1.836714 13.886560000000001
1.837714 13.91108
1.838714 13.935179999999999
1.839714 13.95885
1.840714 13.98208
1.841714 14.00487
1.842714 14.02721
1.843714 14.04912
1.844714 14.07059
1.845714 14.09164
1.846714 14.11226
1.847714 14.13246
1.848714 14.152219999999998
1.849714 14.171529999999999
1.850714 14.19041
1.851714 14.20884
1.852714 14.226849999999999
1.853714 14.24442
1.854714 14.26157
1.855714 14.278289999999998
1.856714 14.294580000000002
1.857714 14.310429999999998
1.858714 14.32583
1.859714 14.34079
1.860714 14.35531
1.861714 14.369390000000001
1.862714 14.38305
1.863714 14.39629
1.864714 14.4091
1.865714 14.42147
1.866714 14.433409999999999
1.867714 14.44491
1.868714 14.455979999999998
1.869714 14.4666
1.870714 14.4768
1.871714 14.486579999999998
1.872714 14.495920000000002
1.873714 14.50484
1.874714 14.51333
1.875714 14.521370000000001
1.876714 14.52899
1.877714 14.53616
1.878714 14.542910000000001
1.879714 14.54924
1.880714 14.55516
1.881714 14.56065
1.882714 14.565719999999999
1.883714 14.570369999999999
1.884714 14.574580000000001
1.885714 14.57835
1.886714 14.5817
1.887714 14.584620000000001
1.888714 14.58713
1.889714 14.58922
1.890714 14.590890000000002
1.891714 14.59214
1.892714 14.59297
1.893714 14.59338
1.894714 14.59336
1.895714 14.59293
1.896714 14.592089999999999
1.897714 14.59084
1.898714 14.589179999999999
1.899714 14.587110000000001
1.900714 14.584620000000001
1.901714 14.581710000000001
1.902714 14.57838
1.903714 14.57464
1.904714 14.57049
1.905714 14.56594
1.906714 14.560989999999999
1.907714 14.55564
1.908714 14.549889999999998
1.909714 14.54373
1.910714 14.53717
1.911714 14.530199999999999
1.912714 14.52283
1.913714 14.515059999999998
1.914714 14.50689
1.915714 14.49834
1.916714 14.489379999999999
1.917714 14.48002
1.918714 14.47027
1.919714 14.460120000000002
1.920714 14.449580000000001
1.921714 14.43866
1.922714 14.42735
1.923714 14.415659999999999
1.924714 14.40359
1.925714 14.391129999999999
1.926714 14.378279999999998
1.927714 14.365049999999998
1.928714 14.351439999999998
1.929714 14.337449999999999
1.930714 14.323089999999999
1.931714 14.30835
1.932714 14.293239999999999
1.933714 14.277750000000001
1.934714 14.26189
1.935714 14.245659999999999
1.936714 14.229059999999999
1.937714 14.2121
1.938714 14.194770000000002
1.939714 14.17708
1.940714 14.15903
1.941714 14.14062
1.942714 14.121839999999999
1.943714 14.102700000000002
1.944714 14.083200000000001
1.945714 14.06336
1.946714 14.043159999999999
1.947714 14.022609999999998
1.948714 14.00172
1.949714 13.98048
1.950714 13.958889999999998
1.951714 13.936950000000001
1.952714 13.914679999999999
1.953714 13.89206
1.954714 13.869100000000001
1.955714 13.84581
1.956714 13.822180000000001
1.957714 13.79822
1.958714 13.77392
1.959714 13.74928
1.960714 13.72432
1.961714 13.69903
1.962714 13.67342
1.963714 13.647490000000001
1.964714 13.621249999999998
1.965714 13.59468
1.966714 13.5678
1.967714 13.5406
1.968714 13.513069999999999
1.969714 13.485240000000001
1.970714 13.4571
1.971714 13.428650000000001
1.972714 13.399890000000001
1.973714 13.370840000000001
1.974714 13.34148
1.975714 13.311819999999999
1.976714 13.28185
1.977714 13.251589999999998
1.978714 13.22104
1.979714 13.190209999999999
1.980714 13.159080000000001
1.981714 13.12767
1.982714 13.095970000000001
1.983714 13.06398
1.984714 13.031699999999999
1.985714 12.99914
1.986714 12.9663
1.987714 12.93318
1.988714 12.8998
1.989714 12.866150000000001
1.990714 12.83223
1.991714 12.79804
1.992714 12.763589999999999
1.993714 12.728860000000001
1.994714 12.693879999999998
1.995714 12.65863
1.996714 12.62313
1.997714 12.587380000000001
1.998714 12.55137
1.999714 12.515109999999998
2.000714 12.4786
2.001714 12.44184
2.002714 12.40484
2.003714 12.3676
2.004714 12.33012
2.005714 12.2924
2.006714 12.25446
2.007714 12.21628
2.008714 12.17787
2.009714 12.13923
2.010714 12.10036
2.011714 12.06126
2.012714 12.02193
2.013714 11.98238
2.014714 11.94261
2.015714 11.90263
2.016714 11.86243
2.017714 11.82203
2.018714 11.781410000000001
2.019714 11.740599999999999
2.020714 11.69957
2.021714 11.65835
2.022714 11.61693
2.023714 11.57531
2.024714 11.5335
2.025714 11.49149
2.026714 11.44928
2.027714 11.40688
2.028714 11.3643
2.029714 11.32152
2.030714 11.27856
2.031714 11.235430000000001
2.032714 11.19211
2.033714 11.148629999999999
2.034714 11.10497
2.035714 11.06114
2.036714 11.01715
2.037714 10.972990000000001
2.038714 10.928659999999999
2.039714 10.88417
2.040714 10.83952
2.041714 10.7947
2.042714 10.74973
2.043714 10.70461
2.044714 10.65934
2.045714 10.61393
2.046714 10.56836
2.047714 10.52266
2.048714 10.47681
2.049714 10.43082
2.050714 10.384699999999999
2.051714 10.33844
2.052714 10.29204
2.053714 10.245519999999999
2.054714 10.19887
2.055714 10.15209
2.056714 10.105179999999999
2.057714 10.05814
2.058714 10.01098
2.059714 9.9637106
2.060714 9.9163271
2.061714 9.8688371
2.062714 9.8212428
2.063714 9.7735427
2.064714 9.7257361
2.065714 9.6778221
2.066714 9.6298017
2.067714 9.5816784
2.068714 9.5334575
2.069714 9.4851434
2.070714 9.4367392
2.071714 9.3882464
2.072714 9.3396641
2.073714 9.2909925
2.074714 9.2422329
2.075714 9.193389100000001
2.076714 9.144466399999999
2.077714 9.095470599999999
2.078714 9.0464056
2.079714 8.9972727
2.080714 8.9480706
2.081714 8.8987976
2.082714 8.8494524
2.083714 8.8000357
2.084714 8.7505519
2.085714 8.7010071
2.086714 8.6514071
2.087714 8.6017571
2.088714 8.5520588
2.089714 8.5023105
2.090714 8.4525108
2.091714 8.402659
2.092714 8.3527572
2.093714 8.3028093
2.094714 8.2528219
2.095714 8.2028002
2.096714 8.1527472
2.097714 8.1026621
2.098714 8.0525436
2.099714 8.0023877
2.100714 7.952195400000001
2.101714 7.9019702999999994
2.102714 7.8517199
2.103714 7.8014523
2.104714 7.7511728
2.105714 7.7008829
2.106714 7.6505803
2.107714 7.600259800000001
2.108714 7.5499199
2.109714 7.499560700000001
2.110714 7.4491873
2.111714 7.398808
2.112714 7.3484286999999995
2.113714 7.2980538
2.114714 7.2476842
2.115714 7.1973152
2.116714 7.1469449
2.117714 7.0965715
2.118714 7.046198100000001
2.119714 6.995832200000001
2.120714 6.9454819
2.121714 6.8951525
2.122714 6.8448454000000005
2.123714 6.7945592
2.124714 6.7442887
2.125714 6.6940308
2.126714 6.643785500000001
2.127714 6.5935582
2.128714 6.5433562
2.129714 6.493187000000001
2.130714 6.4430557
2.131714 6.3929632
2.132714 6.342906500000001
2.133714 6.2928803
2.134714 6.2428832
2.135714 6.192917
2.136714 6.1429866
2.137714 6.0931005
2.138714 6.0432646
2.139714 5.9934821
2.140714 5.9437513
2.141714 5.8940683
2.142714 5.844428799999999
2.143714 5.7948325
2.144714 5.7452828
2.145714 5.6957873999999995
2.146714 5.6463536
2.147714 5.5969864000000005
2.148714 5.547687
2.149714 5.498452899999999
2.150714 5.4492787
2.151714 5.4001611
2.152714 5.3511016
2.153714 5.3021047
2.154714 5.2531779
2.155714 5.2043285
2.156714 5.1555607000000006
2.157714 5.1068742
2.158714 5.0582655
2.159714 5.0097305
2.160714 4.9612675
2.161714 4.912879299999999
2.162714 4.8645712
2.163714 4.8163507
2.164714 4.7682226000000005
2.165714 4.7201887
2.166714 4.6722461
2.167714 4.6243906
2.168714 4.5766186
2.169714 4.52893
2.170714 4.481329
2.171714 4.4338219
2.172714 4.3864161
2.173714 4.3391161
2.174714 4.2919222
2.175714 4.2448312
2.176714 4.1978385
2.177714 4.1509416
2.178714 4.1041419
2.179714 4.0574443
2.180714 4.0108554
2.181714 3.9643809
2.182714 3.9180234
2.183714 3.8717818
2.184714 3.8256522
2.185714 3.7796319
2.186714 3.7337199
2.187714 3.6879193
2.188714 3.6422357
2.189714 3.5966747
2.190714 3.5512403
2.191714 3.5059332999999997
2.192714 3.4607504
2.193714 3.4156878
2.194714 3.3707425
2.195714 3.3259146000000004
2.196714 3.2812078000000002
2.197714 3.2366276
2.198714 3.19218
2.199714 3.1478681
2.200714 3.1036917
2.201714 3.0596483
2.202714 3.0157348
2.203714 2.9719496000000003
2.204714 2.9282941
2.205714 2.8847722
2.206714 2.8413893999999997
2.207714 2.7981492
2.208714 2.7550532
2.209714 2.7120996
2.210714 2.6692856000000003
2.211714 2.6266083
2.212714 2.5840677
2.213714 2.5416669
2.214714 2.4994107000000003
2.215714 2.4573039000000003
2.216714 2.4153491
2.217714 2.3735464
2.218714 2.3318933
2.219714 2.2903865
2.220714 2.2490239
2.221714 2.2078061
2.222714 2.1667367
2.223714 2.1258198
2.224714 2.0850591
2.225714 2.0444563
2.226714 2.0040108
2.227714 1.9637205000000002
2.228714 1.9235836
2.229714 1.8836003000000001
2.230714 1.8437721
2.231714 1.8041023999999999
2.232714 1.7645944
2.233714 1.7252496
2.234714 1.6860674999999998
2.235714 1.6470458000000001
2.236714 1.6081825
2.237714 1.5694764
2.238714 1.5309283999999999
2.239714 1.4925417
2.240714 1.4543201000000001
2.241714 1.4162664999999999
2.242714 1.3783822
2.243714 1.3406665
2.244714 1.3031176
2.245714 1.2657339
2.246714 1.2285147
2.247714 1.1914611
2.248714 1.1545750000000001
2.249714 1.1178587
2.250714 1.0813131
2.251714 1.0449382
2.252714 1.0087333
2.253714 0.97269733
2.254714 0.93683051
2.255714 0.90113403
2.256714 0.86561022
2.257714 0.83026169
2.258714 0.79509011
2.259714 0.76009561
2.260714 0.72527677
2.261714 0.6906315700000001
2.262714 0.65615815
2.263714 0.62185591
2.264714 0.58772559
2.265714 0.55376911
2.266714 0.51998841
2.267714 0.48638489
2.268714 0.45295878999999994
2.269714 0.4197096
2.270714 0.38663663000000004
2.271714 0.35373974
2.272714 0.32101972
2.273714 0.28847819
2.274714 0.2561169
2.275714 0.22393677
2.276714 0.19193752
2.277714 0.16011768
2.278714 0.12847551000000001
2.279714 0.097009738
2.280714 0.065720256
2.281714 0.034608164999999996
2.282714 0.0036753742999999996
2.283714 -0.027076215999999997
2.284714 -0.057645608
2.285714 -0.088033028
2.286714 -0.1182396
2.287714 -0.1482666
2.288714 -0.17811469
2.289714 -0.20778347
2.290714 -0.23727169999999997
2.291714 -0.26657779000000004
2.292714 -0.29570076
2.293714 -0.32464068
2.294714 -0.35339869
2.295714 -0.38197632
2.296714 -0.41037471999999997
2.297714 -0.43859398000000005
2.298714 -0.46663308000000003
2.299714 -0.49449033000000003
2.300714 -0.52216435
2.301714 -0.54965466
2.302714 -0.57696216
2.303714 -0.6040886
2.304714 -0.63103591
2.305714 -0.6578052400000001
2.306714 -0.6843965
2.307714 -0.7108083900000001
2.308714 -0.7370389500000001
2.309714 -0.76308656
2.310714 -0.7889507299999999
2.311714 -0.81463223
2.312714 -0.84013268
2.313714 -0.86545357
2.314714 -0.89059556
2.315714 -0.9155583599999999
2.316714 -0.94034076
2.317714 -0.9649415499999999
2.318714 -0.98936046
2.319714 -1.0135983
2.320714 -1.0376572
2.321714 -1.0615393000000002
2.322714 -1.0852462
2.323714 -1.1087780999999999
2.324714 -1.1321337
2.325714 -1.1553107999999999
2.326714 -1.1783074
2.327714 -1.2011223999999998
2.328714 -1.2237566
2.329714 -1.2462115
2.330714 -1.2684893
2.331714 -1.2905917
2.332714 -1.3125191
2.333714 -1.3342708
2.334714 -1.3558457
2.335714 -1.377243
2.336714 -1.3984629
2.337714 -1.4195067000000001
2.338714 -1.4403764
2.339714 -1.4610739
2.340714 -1.4815998000000001
2.341714 -1.5019532
2.342714 -1.5221324
2.343714 -1.5421353
2.344714 -1.5619610000000002
2.345714 -1.5816098
2.346714 -1.6010838
2.347714 -1.6203855999999999
2.348714 -1.6395179999999998
2.349714 -1.6584822999999997
2.350714 -1.6772788
2.351714 -1.6959060000000001
2.352714 -1.7143622
2.353714 -1.7326467
2.354714 -1.7507598
2.355714 -1.7687026000000001
2.356714 -1.7864775
2.357714 -1.8040858
2.358714 -1.8215282
2.359714 -1.8388037
2.360714 -1.8559108000000002
2.361714 -1.8728483
2.362714 -1.8896165999999999
2.363714 -1.9062169
2.364714 -1.9226519000000002
2.365714 -1.9389239999999999
2.366714 -1.9550348
2.367714 -1.9709839999999998
2.368714 -1.9867707
2.369714 -2.0023925
2.370714 -2.0178482
2.371714 -2.0331377
2.372714 -2.0482628
2.373714 -2.063226
2.374714 -2.0780303
2.375714 -2.0926779
2.376714 -2.1071697
2.377714 -2.1215048
2.378714 -2.1356819
2.379714 -2.1496998
2.380714 -2.1635586
2.381714 -2.1772597
2.382714 -2.1908049
2.383714 -2.204196
2.384714 -2.2174336
2.385714 -2.2305174
2.386714 -2.2434454
2.387714 -2.2562163
2.388714 -2.2688292
2.389714 -2.2812856
2.390714 -2.2935886
2.391714 -2.3057418
2.392714 -2.3177484
2.393714 -2.3296095
2.394714 -2.3413246
2.395714 -2.3528915
2.396714 -2.3643078
2.397714 -2.3755724
2.398714 -2.3866856
2.399714 -2.3976501
2.400714 -2.4084687000000002
2.401714 -2.4191435
2.402714 -2.4296755
2.403714 -2.4400635
2.404714 -2.450306
2.405714 -2.4604019
2.406714 -2.4703521
2.407714 -2.4801588
2.408714 -2.4898252999999997
2.409714 -2.4993548
2.410714 -2.5087487
2.411714 -2.5180062
2.412714 -2.5271252
2.413714 -2.5361033
2.414714 -2.5449393000000002
2.415714 -2.5536342
2.416714 -2.5621906
2.417714 -2.5706124
2.418714 -2.5789028
2.419714 -2.5870634
2.420714 -2.5950935
2.421714 -2.6029902000000003
2.422714 -2.6107512
2.423714 -2.6183758
2.424714 -2.6258653
2.425714 -2.6332229
2.426714 -2.6404522
2.427714 -2.6475551
2.428714 -2.6545318
2.429714 -2.6613808999999997
2.430714 -2.6681004
2.431714 -2.6746893000000003
2.432714 -2.6811488000000003
2.433714 -2.6874822
2.434714 -2.6936934999999997
2.435714 -2.6997861000000003
2.436714 -2.7057607
2.437714 -2.7116157
2.438714 -2.7173484
2.439714 -2.7229555
2.440714 -2.7284365
2.441714 -2.7337930999999998
2.442714 -2.7390288
2.443714 -2.7441481
2.444714 -2.7491536
2.445714 -2.7540454999999997
2.446714 -2.7588218
2.447714 -2.7634801
2.448714 -2.7680190000000002
2.449714 -2.7724396
2.450714 -2.7767455
2.451714 -2.7809408
2.452714 -2.7850284999999997
2.453714 -2.7890094
2.454714 -2.7928812
2.455714 -2.7966406
2.456714 -2.8002849
2.457714 -2.803814
2.458714 -2.8072312
2.459714 -2.8105417
2.460714 -2.8137499
2.461714 -2.8168583000000003
2.462714 -2.8198656
2.463714 -2.8227678999999997
2.464714 -2.8255619
2.465714 -2.8282456000000002
2.466714 -2.8308204999999997
2.467714 -2.8332911
2.468714 -2.8356627999999997
2.469714 -2.8379396000000003
2.470714 -2.8401218
2.471714 -2.8422071
2.472714 -2.8441913
2.473714 -2.8460722
2.474714 -2.8478501
2.475714 -2.8495289
2.476714 -2.8511142
2.477714 -2.8526109
2.478714 -2.8540200000000002
2.479714 -2.8553387
2.480714 -2.8565619
2.481714 -2.8576845
2.482714 -2.8587053
2.483714 -2.8596269
2.484714 -2.8604561
2.485714 -2.8612003
2.486714 -2.8618642999999997
2.487714 -2.8624486
2.488714 -2.8629495
2.489714 -2.8633609
2.490714 -2.8636791
2.491714 -2.8639039
2.492714 -2.8640397
2.493714 -2.8640937
2.494714 -2.8640715
2.495714 -2.8639749
2.496714 -2.8637998000000002
2.497714 -2.8635398999999997
2.498714 -2.8631892
2.499714 -2.8627461
2.500714 -2.8622145000000003
2.501714 -2.8616028
2.502714 -2.8609201
2.503714 -2.8601715
2.504714 -2.8593564
2.505714 -2.8584687
2.506714 -2.8575003000000003
2.507714 -2.8564457
2.508714 -2.8553052
2.509714 -2.8540848
2.510714 -2.8527936
2.511714 -2.8514395
2.512714 -2.8500248
2.513714 -2.8485458
2.514714 -2.846995
2.515714 -2.8453643
2.516714 -2.8436510000000004
2.517714 -2.8418591
2.518714 -2.839998
2.519714 -2.8380774
2.520714 -2.8361032
2.521714 -2.8340742
2.522714 -2.831983
2.523714 -2.8298201
2.524714 -2.8275784
2.525714 -2.8252583000000002
2.526714 -2.8228674
2.527714 -2.8204177
2.528714 -2.8179187000000003
2.529714 -2.8153745
2.530714 -2.8127806
2.531714 -2.8101271
2.532714 -2.8074041000000003
2.533714 -2.804607
2.534714 -2.8017389
2.535714 -2.7988097
2.536714 -2.7958306
2.537714 -2.7928083999999997
2.538714 -2.7897429000000002
2.539714 -2.7866259
2.540714 -2.7834466
2.541714 -2.7801972
2.542714 -2.776878
2.543714 -2.7734974
2.544714 -2.7700687000000004
2.545714 -2.7666033999999997
2.546714 -2.7631057
2.547714 -2.7595709999999998
2.548714 -2.7559875000000003
2.549714 -2.7523434
2.550714 -2.7486322
2.551714 -2.7448568
2.552714 -2.7410278
2.553714 -2.7371581999999997
2.554714 -2.7332569
2.555714 -2.7293244000000003
2.556714 -2.7253529
2.557714 -2.7213302
2.558714 -2.7172469
2.559714 -2.7131017
2.560714 -2.7089028
2.561714 -2.7046638
2.562714 -2.7003972000000003
2.563714 -2.6961086
2.564714 -2.6917936
2.565714 -2.6874397
2.566714 -2.683034
2.567714 -2.678569
2.568714 -2.6740473000000002
2.569714 -2.6694801
2.570714 -2.6648818000000003
2.571714 -2.660263
2.572714 -2.6556252999999996
2.573714 -2.6509607
2.574714 -2.6462557
2.575714 -2.641499
2.576714 -2.636688
2.577714 -2.6318297
2.578714 -2.6269376
2.579714 -2.6220249
2.580714 -2.6170975999999997
2.581714 -2.6121518
2.582714 -2.6071757
2.583714 -2.6021563000000003
2.584714 -2.5970854
2.585714 -2.5919659
2.586714 -2.5868092
2.587714 -2.5816303
2.588714 -2.5764408
2.589714 -2.5712425
2.590714 -2.5660276
2.591714 -2.5607824
2.592714 -2.5554949000000002
2.593714 -2.5501611
2.594714 -2.5447868
2.595714 -2.5393849
2.596714 -2.5339691
2.597714 -2.5285462
2.598714 -2.523113
2.599714 -2.5176585
2.600714 -2.5121693
2.601714 -2.5066372
2.602714 -2.5010638000000003
2.603714 -2.4954602
2.604714 -2.4898414
2.605714 -2.4842182
2.606714 -2.4785928
2.607714 -2.4729574
2.608714 -2.4672983
2.609714 -2.4616035000000003
2.610714 -2.4558689
2.611714 -2.4501011
2.612714 -2.4443135000000002
2.613714 -2.4385195
2.614714 -2.4327265000000002
2.615714 -2.4269314
2.616714 -2.4211232
2.617714 -2.4152884
2.618714 -2.409419
2.619714 -2.4035162999999997
2.620714 -2.3975901
2.621714 -2.3916546
2.622714 -2.3857204
2.623714 -2.3797889999999997
2.624714 -2.3738525999999998
2.625714 -2.3678983000000002
2.626714 -2.3619153
2.627714 -2.3559
2.628714 -2.3498593000000003
2.629714 -2.3438063
2.630714 -2.3377543000000003
2.631714 -2.3317099
2.632714 -2.3256693
2.633714 -2.3196213
2.634714 -2.3135526
2.635714 -2.3074548999999998
2.636714 -2.3013296
2.637714 -2.2951869
2.638714 -2.2890408
2.639714 -2.2829015
2.640714 -2.2767704
2.641714 -2.2706397
2.642714 -2.2644969
2.643714 -2.2583315
2.644714 -2.252141
2.645714 -2.2459326
2.646714 -2.2397192
2.647714 -2.2335129
2.648714 -2.2273188
2.649714 -2.2211324
2.650714 -2.2149416
2.651714 -2.2087334
2.652714 -2.2025006
2.653714 -2.1962456
2.654714 -2.1899797
2.655714 -2.1837169
2.656714 -2.1774671999999997
2.657714 -2.1712314
2.658714 -2.1650011
2.659714 -2.1587633
2.660714 -2.1525078
2.661714 -2.1462323
2.662714 -2.1399445999999998
2.663714 -2.1336576
2.664714 -2.1273835
2.665714 -2.1211263000000002
2.666714 -2.1148805
2.667714 -2.1086337
2.668714 -2.102373
2.669714 -2.0960921
2.670714 -2.0897949
2.671714 -2.0834934
2.672714 -2.0772021
2.673714 -2.0709302
2.674714 -2.0646768
2.675714 -2.0584317000000003
2.676714 -2.0521808
2.677714 -2.0459134
2.678714 -2.0396285
2.679714 -2.0333348
2.680714 -2.0270468999999998
2.681714 -2.0207772
2.682714 -2.0145299
2.683714 -2.0082984
2.684714 -2.0020691999999998
2.685714 -1.9958291
2.686714 -1.9895723
2.687714 -1.9833035999999997
2.688714 -1.9770361
2.689714 -1.9707849
2.690714 -1.9645583000000002
2.691714 -1.9583544000000002
2.692714 -1.9521611
2.693714 -1.9459633
2.694714 -1.9397503
2.695714 -1.9335218
2.696714 -1.9272882000000002
2.697714 -1.9210657
2.698714 -1.9148674
2.699714 -1.9086972
2.700714 -1.9025473000000002
2.701714 -1.8964024
2.702714 -1.8902481
2.703714 -1.8840778999999999
2.704714 -1.8778972
2.705714 -1.8717209
2.706714 -1.8655648
2.707714 -1.8594386
2.708714 -1.8533396
2.709714 -1.8472547
2.710714 -1.8411672000000001
2.711714 -1.8350658999999998
2.712714 -1.8289505000000001
2.713714 -1.8228326
2.714714 -1.8167296
2.715714 -1.8106556999999999
2.716714 -1.8046143000000001
2.717714 -1.7985966
2.718714 -1.7925858
2.719714 -1.7865662
2.720714 -1.7805308
2.721714 -1.7744862000000001
2.722714 -1.7684484
2.723714 -1.7624353999999998
2.724714 -1.7564578000000002
2.725714 -1.750513
2.726714 -1.7445869999999999
2.727714 -1.7386612
2.728714 -1.7327219
2.729714 -1.7267685000000002
2.730714 -1.7208127
2.731714 -1.7148727999999998
2.732714 -1.7089644000000002
2.733714 -1.7030921
2.734714 -1.6972469000000001
2.735714 -1.6914109
2.736714 -1.685567
2.737714 -1.6797077
2.738714 -1.6738394
2.739714 -1.6679797
2.740714 -1.6621477999999998
2.741714 -1.6563553000000002
2.742714 -1.6505999
2.743714 -1.6448665
2.744714 -1.6391352000000001
2.745714 -1.6333908000000001
2.746714 -1.6276315
2.747714 -1.6218693999999998
2.748714 -1.6161242
2.749714 -1.6104139
2.750714 -1.6047441999999998
2.751714 -1.5991066000000003
2.752714 -1.5934825
2.753714 -1.5878525000000001
2.754714 -1.5822072
2.755714 -1.5765516
2.756714 -1.5709028
2.757714 -1.5652811
2.758714 -1.5596996
2.759714 -1.5541572
2.760714 -1.5486394
2.761714 -1.5431257999999999
2.762714 -1.5376005
2.763714 -1.5320610000000001
2.764714 -1.5265194
2.765714 -1.5209962000000001
2.766714 -1.5155102
2.767714 -1.5100687
2.768714 -1.5046633
2.769714 -1.4992745
2.770714 -1.4938812
2.771714 -1.488472
2.772714 -1.4830504
2.773714 -1.4776331
2.774714 -1.4722419
2.775714 -1.4668916
2.776714 -1.4615835000000001
2.777714 -1.4563042
2.778714 -1.4510334
2.779714 -1.4457546
2.780714 -1.4404634
2.781714 -1.4351702
2.782714 -1.4298951
2.783714 -1.4246568
2.784714 -1.4194631
2.785714 -1.4143066
2.786714 -1.4091679
2.787714 -1.404026
2.788714 -1.3988680999999998
2.789714 -1.3936971
2.790714 -1.3885294
2.791714 -1.3833869
2.792714 -1.3782859
2.793714 -1.3732289
2.794714 -1.3682039
2.795714 -1.3631905
2.796714 -1.3581711
2.797714 -1.3531391
2.798714 -1.348103
2.799714 -1.3430815
2.800714 -1.3380934
2.801714 -1.3331482000000001
2.802714 -1.3282407
2.803714 -1.3233539
2.804714 -1.3184678
2.805714 -1.3135698
2.806714 -1.3086613
2.807714 -1.3037574
2.808714 -1.2988786
2.809714 -1.2940413
2.810714 -1.2892486
2.811714 -1.2844889
2.812714 -1.2797423
2.813714 -1.27499
2.814714 -1.2702243
2.815714 -1.2654522
2.816714 -1.2606911
2.817714 -1.2559605999999999
2.818714 -1.2512716
2.819714 -1.2466212
2.820714 -1.2419947
2.821714 -1.2373734
2.822714 -1.2327442
2.823714 -1.2281066999999999
2.824714 -1.2234735
2.825714 -1.2188634999999999
2.826714 -1.214292
2.827714 -1.2097629
2.828714 -1.2052663
2.829714 -1.2007834
2.830714 -1.1962967
2.831714 -1.1917979
2.832714 -1.1872928
2.833714 -1.1827978
2.834714 -1.178332
2.835714 -1.1739069
2.836714 -1.1695214
2.837714 -1.1651622000000001
2.838714 -1.1608113999999998
2.839714 -1.1564553
2.840714 -1.1520918
2.841714 -1.1477313
2.842714 -1.1433904
2.843714 -1.139084
2.844714 -1.1348166
2.845714 -1.1305802999999999
2.846714 -1.126359
2.847714 -1.1221364
2.848714 -1.1179046
2.849714 -1.1136683
2.850714 -1.1094421
2.851714 -1.1052434
2.852714 -1.1010832
2.853714 -1.0969607
2.854714 -1.092864
2.855714 -1.0887764
2.856714 -1.0846849
2.857714 -1.0805864
2.858714 -1.0764897
2.859714 -1.0724101
2.860714 -1.0683616999999999
2.861714 -1.0643496000000001
2.862714 -1.060368
2.863714 -1.0564031
2.864714 -1.0524402
2.865714 -1.0484719999999998
2.866714 -1.0445015
2.867714 -1.0405411999999998
2.868714 -1.0366062
2.869714 -1.0327061
2.870714 -1.0288403
2.871714 -1.0249984
2.872714 -1.0211656
2.873714 -1.0173301
2.874714 -1.0134894
2.875714 -1.0096513999999999
2.876714 -1.0058299
2.877714 -1.0020378
2.878714 -0.9982803800000001
2.879714 -0.99455277
2.880714 -0.9908425599999999
2.881714 -0.9871367400000001
2.882714 -0.9834281199999999
2.883714 -0.9797189399999999
2.884714 -0.9760194499999999
2.885714 -0.9723423999999999
2.886714 -0.9686961799999999
2.887714 -0.96508041
2.888714 -0.96148606
2.889714 -0.9579005700000001
2.890714 -0.9543140400000001
2.891714 -0.95072491
2.892714 -0.94714034
2.893714 -0.94357282
2.894714 -0.9400332299999999
2.895714 -0.93652587
2.896714 -0.9330458899999999
2.897714 -0.9295821200000001
2.898714 -0.92612291
2.899714 -0.9226619300000001
2.900714 -0.9192015
2.901714 -0.9157507699999999
2.902714 -0.91232089
2.903714 -0.90891914
2.904714 -0.9055450600000001
2.905714 -0.90219062
2.906714 -0.89884503
2.907714 -0.8955001799999999
2.908714 -0.89215515
2.909714 -0.8888166399999999
2.910714 -0.88549536
2.911714 -0.88220062
2.912714 -0.87893521
2.913714 -0.8756938400000001
2.914714 -0.8724662500000001
2.915714 -0.8692422
2.916714 -0.8660168399999999
2.917714 -0.86279325
2.918714 -0.8595804699999999
2.919714 -0.85638855
2.920714 -0.8532236299999999
2.921714 -0.8500843299999999
2.922714 -0.84696291
2.923714 -0.84384931
2.924714 -0.8407365499999999
2.925714 -0.83762435
2.926714 -0.8345192300000001
2.927714 -0.8314310599999999
2.928714 -0.82836766
2.929714 -0.8253307099999999
2.930714 -0.82231481
2.931714 -0.8193105500000001
2.932714 -0.81630917
2.933714 -0.81330733
2.934714 -0.8103089399999999
2.935714 -0.80732284
2.936714 -0.80435844
2.937714 -0.80142049
2.938714 -0.79850657
2.939714 -0.79560867
2.940714 -0.7927170000000001
2.941714 -0.78982553
2.942714 -0.7869348899999999
2.943714 -0.7840518799999999
2.944714 -0.78118625
2.945714 -0.77834516
2.946714 -0.77552958
2.947714 -0.77273375
2.948714 -0.7699482599999999
2.949714 -0.76716505
2.950714 -0.76438165
2.951714 -0.7616024
2.952714 -0.75883619
2.953714 -0.75609158
2.954714 -0.75337235
2.955714 -0.75067529
2.956714 -0.7479918200000001
2.957714 -0.74531254
2.958714 -0.74263201
2.959714 -0.73995166
2.960714 -0.73727914
2.961714 -0.7346243100000001
2.962714 -0.73199407
2.963714 -0.72938888
2.964714 -0.7268025499999999
2.965714 -0.72422535
2.966714 -0.72164931
2.967714 -0.71907234
2.968714 -0.71649915
2.969714 -0.71393889
2.970714 -0.71140029
2.971714 -0.70888684
2.972714 -0.70639495
2.973714 -0.70391572
2.974714 -0.70143957
2.975714 -0.69896113
2.976714 -0.6964820899999999
2.977714 -0.6940103599999999
2.978714 -0.6915559499999999
2.979714 -0.68912571
2.980714 -0.68671978
2.981714 -0.6843315
2.982714 -0.6819508999999999
2.983714 -0.67956978
2.984714 -0.67718616
2.985714 -0.67480518
2.986714 -0.67243655
2.987714 -0.6700895299999999
2.988714 -0.66776806
2.989714 -0.66546872
2.990714 -0.6631824700000001
2.991714 -0.66089928
2.992714 -0.65861335
2.993714 -0.65632612
2.994714 -0.65404545
2.995714 -0.65178145
2.996714 -0.64954124
2.997714 -0.64732507
2.998714 -0.64512636
2.999714 -0.6429349099999999
3.000714 -0.64074225
3.001714 -0.6385461
3.002714 -0.63635162
3.003714 -0.63416874
3.004714 -0.63200709
3.005714 -0.62987101
3.006714 -0.62775714
3.007714 -0.62565627
3.008714 -0.62355776
3.009714 -0.62145521
3.010714 -0.61934944
3.011714 -0.61724824
3.012714 -0.61516212
3.013714 -0.6130991
3.014714 -0.61106039
3.015714 -0.60903998
3.016714 -0.60702777
3.017714 -0.60501476
3.018714 -0.6029979799999999
3.019714 -0.6009818499999999
3.020714 -0.59897602
3.021714 -0.5969903000000001
3.022714 -0.5950294899999999
3.023714 -0.59309076
3.024714 -0.59116497
3.025714 -0.58924127
3.026714 -0.58731269
3.027714 -0.58537973
3.028714 -0.58345012
3.029714 -0.58153491
3.030714 -0.5796428299999999
3.031714 -0.57777595
3.032714 -0.57592858
3.033714 -0.57409024
3.034714 -0.57225102
3.035714 -0.57040658
3.036714 -0.56856014
3.037714 -0.56672078
3.038714 -0.56489864
3.039714 -0.56309942
3.040714 -0.56132148
3.041714 -0.5595566700000001
3.042714 -0.55779461
3.043714 -0.5560282599999999
3.044714 -0.5542576300000001
3.045714 -0.5524900699999999
3.046714 -0.5507366300000001
3.047714 -0.54900642
3.048714 -0.54730196
3.049714 -0.54561771
3.050714 -0.54394281
3.051714 -0.54226639
3.052714 -0.54058293
3.053714 -0.5388948600000001
3.054714 -0.53721122
3.055714 -0.53554289
3.056714 -0.5338971
3.057714 -0.5322736699999999
3.058714 -0.53066546
3.059714 -0.52906214
3.060714 -0.5274558
3.061714 -0.52584517
3.062714 -0.52423635
3.063714 -0.5226398400000001
3.064714 -0.52106474
3.065714 -0.51951413
3.066714 -0.51798304
3.067714 -0.51646088
3.068714 -0.51493659
3.069714 -0.5134041899999999
3.070714 -0.51186602
3.071714 -0.51033134
3.072714 -0.5088119799999999
3.073714 -0.5073162299999999
3.074714 -0.5058449199999999
3.075714 -0.50439104
3.076714 -0.50294348
3.077714 -0.5014928999999999
3.078714 -0.5000364
3.079714 -0.49857893
3.080714 -0.49713062999999996
3.081714 -0.49570133000000005
3.082714 -0.49429531000000004
3.083714 -0.49290899
3.084714 -0.49153254
3.085714 -0.49015493000000004
3.086714 -0.48876963999999995
3.087714 -0.48737824
3.088714 -0.48598964
3.089714 -0.48461561000000003
3.090714 -0.48326495999999997
3.091714 -0.48193885
3.092714 -0.48063039
3.093714 -0.47932789
3.094714 -0.47802100999999997
3.095714 -0.47670584000000005
3.096714 -0.4753869
3.097714 -0.47407481
3.098714 -0.47278078
3.099714 -0.47151078
3.100714 -0.47026258
3.101714 -0.4690269
3.102714 -0.46779215
3.103714 -0.46655047
3.104714 -0.4653018
3.105714 -0.46405392
3.106714 -0.46281819
3.107714 -0.46160393000000005
3.108714 -0.46041323999999995
3.109714 -0.45924
3.110714 -0.45807291999999994
3.111714 -0.45690136
3.112714 -0.45572077000000005
3.113714 -0.45453529
3.114714 -0.45335563
3.115714 -0.45219376000000006
3.116714 -0.45105680000000004
3.117714 -0.44994344999999997
3.118714 -0.44884454
3.119714 -0.44774771999999996
3.120714 -0.44664353999999995
3.121714 -0.44553028
3.122714 -0.44441461
3.123714 -0.44330810000000004
3.124714 -0.44222130000000004
3.125714 -0.44115824
3.126714 -0.4401145
3.127714 -0.43907948
3.128714 -0.43804199
3.129714 -0.43699615999999997
3.130714 -0.43594455
3.131714 -0.43489695999999994
3.132714 -0.43386537999999997
3.133714 -0.43285781999999995
3.134714 -0.43187407000000005
3.135714 -0.43090563
3.136714 -0.4299399
3.137714 -0.42896643
3.138714 -0.42798226
3.139714 -0.42699328999999997
3.140714 -0.42601148999999994
3.141714 -0.42504878
3.142714 -0.42411108
3.143714 -0.42319526
3.144714 -0.42229104
3.145714 -0.42138603
3.146714 -0.42047217
3.147714 -0.41954974000000006
3.148714 -0.41862703
3.149714 -0.41771610000000003
3.150714 -0.41682641000000004
3.151714 -0.41595977
3.152714 -0.41510951999999995
3.153714 -0.41426388
3.154714 -0.413412
3.155714 -0.41254978
3.156714 -0.41168206
3.157714 -0.4108204
3.158714 -0.40997723
3.159714 -0.40915967000000003
3.160714 -0.40836576
3.161714 -0.40758527
3.162714 -0.40680482000000007
3.163714 -0.4060145
3.164714 -0.40521257999999993
3.165714 -0.40440634
3.166714 -0.40360815
3.167714 -0.40282918999999995
3.168714 -0.40207393
3.169714 -0.40133786
3.170714 -0.40061008
3.171714 -0.39987923
3.172714 -0.39913929
3.173714 -0.39839302000000004
3.174714 -0.39765043
3.175714 -0.39692377
3.176714 -0.39622104
3.177714 -0.39554163999999997
3.178714 -0.39487658000000003
3.179714 -0.39421264
3.180714 -0.39353914999999995
3.181714 -0.39285327999999997
3.182714 -0.39216140000000005
3.183714 -0.39147595
3.184714 -0.39080936
3.185714 -0.3901677
3.186714 -0.3895479
3.187714 -0.38893945
3.188714 -0.38832977999999996
3.189714 -0.38771085
3.190714 -0.38708296999999997
3.191714 -0.38645456
3.192714 -0.38583758
3.193714 -0.38524126000000003
3.194714 -0.38466714
3.195714 -0.38410835
3.196714 -0.38355302999999996
3.197714 -0.38299062
3.198714 -0.38241735
3.199714 -0.38183829999999996
3.200714 -0.38126502
3.201714 -0.38070965
3.202714 -0.38017877
3.203714 -0.37967006
3.204714 -0.37917333999999997
3.205714 -0.37867571
3.206714 -0.37816797999999996
3.207714 -0.37764905000000004
3.208714 -0.37712634
3.209714 -0.37661184999999997
3.210714 -0.37611595000000003
3.211714 -0.37564211999999997
3.212714 -0.37518544
3.213714 -0.37473526
3.214714 -0.37428096
3.215714 -0.37381747000000004
3.216714 -0.37334792
3.217714 -0.37288202
3.218714 -0.37243096000000003
3.219714 -0.37200144
3.220714 -0.37159217
3.221714 -0.37119437
3.222714 -0.37079628
3.223714 -0.37038906
3.224714 -0.36997139
3.225714 -0.36955012
3.226714 -0.36913694
3.227714 -0.36874237
3.228714 -0.36837063
3.229714 -0.36801759
3.230714 -0.36767307
3.231714 -0.36732602999999997
3.232714 -0.36697022
3.233714 -0.36660709999999996
3.234714 -0.36624477
3.235714 -0.36589354
3.236714 -0.36556039
3.237714 -0.3652453
3.238714 -0.36494130999999996
3.239714 -0.36463828
3.240714 -0.36432832
3.241714 -0.36401001
3.242714 -0.36368943
3.243714 -0.36337706
3.244714 -0.36308253
3.245714 -0.36280957999999996
3.246714 -0.36255419
3.247714 -0.3623066
3.248714 -0.36205614
3.249714 -0.36179658000000003
3.250714 -0.36152906
3.251714 -0.36126124
3.252714 -0.36100317
3.253714 -0.36076213999999995
3.254714 -0.36053893000000004
3.255714 -0.36032768000000004
3.256714 -0.36011923
3.257714 -0.35990602
3.258714 -0.3596863
3.259714 -0.359465
3.260714 -0.35925109
3.261714 -0.35905284
3.262714 -0.35887326
3.263714 -0.35870839
3.264714 -0.35854923
3.265714 -0.35838622
3.266714 -0.35821416
3.267714 -0.35803481000000004
3.268714 -0.35785606999999997
3.269714 -0.3576878
3.270714 -0.35753693
3.271714 -0.35740391
3.272714 -0.35728281
3.273714 -0.35716443999999997
3.274714 -0.3570413
3.275714 -0.35691145
3.276714 -0.35677936
3.277714 -0.35665345
3.278714 -0.35654146
3.279714 -0.35644621
3.280714 -0.35636402
3.281714 -0.35628665000000004
3.282714 -0.3562056
3.283714 -0.35611668
3.284714 -0.35602236000000004
3.285714 -0.35593058
3.286714 -0.35585063
3.287714 -0.35578844
3.288714 -0.35574338
3.289714 -0.35570869
3.290714 -0.35567482
3.291714 -0.35563435000000004
3.292714 -0.35558583
3.293714 -0.35553429999999997
3.294714 -0.35548862
3.295714 -0.35545675
3.296714 -0.3554415
3.297714 -0.35543914000000004
3.298714 -0.35544145
3.299714 -0.35544008
3.300714 -0.35543111
3.301714 -0.35541721
3.302714 -0.35540629
3.303714 -0.35540734
3.304714 -0.35542562
3.305714 -0.35545982
3.306714 -0.35550259
3.307714 -0.35554424
3.308714 -0.35557779
3.309714 -0.35560261
3.310714 -0.35562483
3.311714 -0.35565412
3.312714 -0.3556988
3.313714 -0.35576147
3.314714 -0.35583775
3.315714 -0.35591847000000004
3.316714 -0.35599456
3.317714 -0.35606173
3.318714 -0.35612269
3.319714 -0.3561856
3.320714 -0.35625983
3.321714 -0.35635084
3.322714 -0.35645733999999996
3.323714 -0.35657175
3.324714 -0.35668421
3.325714 -0.35678772000000003
3.326714 -0.3568819
3.327714 -0.35697336
3.328714 -0.35707224
3.329714 -0.35718711999999997
3.330714 -0.35732044
3.331714 -0.35746715
3.332714 -0.35761727
3.333714 -0.35776098
3.334714 -0.3578936
3.335714 -0.35801809
3.336714 -0.3581434
3.337714 -0.35827986
3.338714 -0.35843388000000004
3.339714 -0.35860455
3.340714 -0.35878415
3.341714 -0.3589622
3.342714 -0.35913093
3.343714 -0.35928931999999997
3.344714 -0.35944376
3.345714 -0.35960458
3.346714 -0.35978078
3.347714 -0.35997524000000003
3.348714 -0.36018314
3.349714 -0.36039443
3.350714 -0.36059895000000003
3.351714 -0.36079176
3.352714 -0.36097574
3.353714 -0.36116021
3.354714 -0.36135614
3.355714 -0.36157053
3.356714 -0.36180278
3.357714 -0.36204485
3.358714 -0.36228541000000003
3.359714 -0.36251557
3.360714 -0.36273338
3.361714 -0.36294481
3.362714 -0.36316051
3.363714 -0.36339033
3.364714 -0.36363828
3.365714 -0.3639004
3.366714 -0.36416692
3.367714 -0.36442737999999997
3.368714 -0.36467614
3.369714 -0.36491525999999996
3.370714 -0.36515356
3.371714 -0.36540199
3.372714 -0.36566788
3.373714 -0.3659511
3.374714 -0.36624397999999997
3.375714 -0.3665352
3.376714 -0.36681558000000003
3.377714 -0.36708277
3.378714 -0.36734252
3.379714 -0.36760571
3.380714 -0.36788287000000003
3.381714 -0.36817882
3.382714 -0.36849021
3.383714 -0.36880733
3.384714 -0.36911906
3.385714 -0.3694186
3.386714 -0.36970675
3.387714 -0.36999141
3.388714 -0.37028329
3.389714 -0.37059027
3.390714 -0.37091335000000003
3.391714 -0.37124604
3.392714 -0.37157796
3.393714 -0.37190027000000003
3.394714 -0.37221038
3.395714 -0.37251344999999997
3.396714 -0.37281979
3.397714 -0.37313951
3.398714 -0.37347737000000003
3.399714 -0.37383013
3.400714 -0.37418823
3.401714 -0.37454041
3.402714 -0.37487942999999996
3.403714 -0.37520562999999996
3.404714 -0.37552651
3.405714 -0.37585287
3.406714 -0.37619325000000003
3.407714 -0.37654962000000003
3.408714 -0.37691668
3.409714 -0.37728478
3.410714 -0.37764509
3.411714 -0.37799429
3.412714 -0.37833625
3.413714 -0.37867986
3.414714 -0.37903432
3.415714 -0.37940411999999996
3.416714 -0.37978652
3.417714 -0.38017288
3.418714 -0.38055303
3.419714 -0.38092053000000003
3.420714 -0.38127595999999997
3.421714 -0.38162675
3.422714 -0.3819834
3.423714 -0.38235416
3.424714 -0.38274098
3.425714 -0.38313866
3.426714 -0.38353759
3.427714 -0.38392881
3.428714 -0.38430842000000004
3.429714 -0.38467946
3.430714 -0.38504999
3.431714 -0.38542866
3.432714 -0.38582006999999996
3.433714 -0.38622231
3.434714 -0.38662801999999996
3.435714 -0.38702837
3.436714 -0.38741778000000004
3.437714 -0.38779697
3.438714 -0.38817271000000003
3.439714 -0.38855437
3.440714 -0.38894903999999997
3.441714 -0.38935794
3.442714 -0.38977568
3.443714 -0.39019312
3.444714 -0.3906019
3.445714 -0.39099874
3.446714 -0.39138691
3.447714 -0.39177435
3.448714 -0.39216951
3.449714 -0.39257691000000006
3.450714 -0.39299475
3.451714 -0.39341608
3.452714 -0.39383257
3.453714 -0.39423875999999997
3.454714 -0.39463509
3.455714 -0.39502755
3.456714 -0.39542448
3.457714 -0.39583207000000004
3.458714 -0.39625117
3.459714 -0.39667669
3.460714 -0.39710029999999996
3.461714 -0.39751496999999997
3.462714 -0.39791836999999997
3.463714 -0.39831437000000003
3.464714 -0.39871088
3.465714 -0.39911573
3.466714 -0.39953268
3.467714 -0.39995941
3.468714 -0.40038875
3.469714 -0.40081246000000004
3.470714 -0.40122536
3.471714 -0.40162797
3.472714 -0.40202625
3.473714 -0.40242816000000003
3.474714 -0.40283962
3.475714 -0.40326132000000003
3.476714 -0.40368843
3.477714 -0.40411321
3.478714 -0.40452918
3.479714 -0.40493454
3.480714 -0.40533319
3.481714 -0.40573268
3.482714 -0.40614023
3.483714 -0.40655889999999995
3.484714 -0.40698596
3.485714 -0.40741423
3.486714 -0.40783575
3.487714 -0.40824586
3.488714 -0.40864563000000004
3.489714 -0.4090413
3.490714 -0.40944088
3.491714 -0.40985006
3.492714 -0.41026928999999995
3.493714 -0.41069356
3.494714 -0.41111503
3.495714 -0.41152717999999994
3.496714 -0.41192820999999996
3.497714 -0.41232188
3.498714 -0.41271546000000003
3.499714 -0.41311588
3.500714 -0.41352604000000004
3.501714 -0.41394313000000005
3.502714 -0.41436017
3.503714 -0.41476958
3.504714 -0.41516712
3.505714 -0.41555422
3.506714 -0.41593723000000005
3.507714 -0.4163241
3.508714 -0.41672046999999995
3.509714 -0.41712662
3.510714 -0.41753743
3.511714 -0.41794507000000003
3.512714 -0.41834288
3.513714 -0.41872901
3.514714 -0.41910703000000005
3.515714 -0.41948417000000005
3.516714 -0.41986732
3.517714 -0.42025958999999996
3.518714 -0.42065847999999995
3.519714 -0.42105736
3.520714 -0.42144884
3.521714 -0.42182873
3.522714 -0.42219819000000003
3.523714 -0.42256322
3.524714 -0.42293150999999995
3.525714 -0.42330846
3.526714 -0.42369436
3.527714 -0.42408416
3.528714 -0.4244701
3.529714 -0.42484556
3.530714 -0.4252085
3.531714 -0.42556225999999997
3.532714 -0.42591393
3.533714 -0.42627066999999996
3.534714 -0.42663594
3.535714 -0.42700781
3.536714 -0.42738025
3.537714 -0.42774612
3.538714 -0.428101
3.539714 -0.42844553999999996
3.540714 -0.42878500999999997
3.541714 -0.42912662
3.542714 -0.42947563
3.543714 -0.42983266000000003
3.544714 -0.43019317
3.545714 -0.43054987
3.546714 -0.43089641
3.547714 -0.43123062
3.548714 -0.43155551000000003
3.549714 -0.43187779
3.550714 -0.43220435999999995
3.551714 -0.43253880000000006
3.552714 -0.43287957
3.553714 -0.4332209
3.554714 -0.43355575999999996
3.555714 -0.43387944
3.556714 -0.43419185
3.557714 -0.43449746
3.558714 -0.43480293999999997
3.559714 -0.43511352999999997
3.560714 -0.43543051
3.561714 -0.43575041999999997
3.562714 -0.43606707000000006
3.563714 -0.43637473
3.564714 -0.43667117000000005
3.565714 -0.43695890000000004
3.566714 -0.4372437
3.567714 -0.43753176000000005
3.568714 -0.43782648
3.569714 -0.43812655
3.570714 -0.43842671000000005
3.571714 -0.43872041
3.572714 -0.43900301999999997
3.573714 -0.43927408
3.574714 -0.43953746
3.575714 -0.43979925
3.576714 -0.44006468
3.577714 -0.44033551
3.578714 -0.44060927
3.579714 -0.44088069999999996
3.580714 -0.4411445
3.581714 -0.44139818999999997
3.582714 -0.44164327000000003
3.583714 -0.44188430000000006
3.584714 -0.44212649000000004
3.585714 -0.44237291
3.586714 -0.44262279000000004
3.587714 -0.44287206
3.588714 -0.44311532000000003
3.589714 -0.44334871000000003
3.590714 -0.44357185
3.591714 -0.44378797000000003
3.592714 -0.44400231
3.593714 -0.44421935
3.594714 -0.44444064
3.595714 -0.44466406
3.596714 -0.44488491999999996
3.597714 -0.44509837999999996
3.598714 -0.44530192
3.599714 -0.44549638
3.600714 -0.44568535
3.601714 -0.44587333999999995
3.602714 -0.44606333
3.603714 -0.44625537
3.604714 -0.44644665999999994
3.605714 -0.44663325
3.606714 -0.44681211
3.607714 -0.44698277
3.608714 -0.44714752999999996
3.609714 -0.44731013
3.610714 -0.44747381
3.611714 -0.44763944999999994
3.612714 -0.44780513
3.613714 -0.447967
3.614714 -0.44812126999999996
3.615714 -0.44826609
3.616714 -0.44840234
3.617714 -0.44853319
3.618714 -0.44866255
3.619714 -0.44879307999999996
3.620714 -0.44892505
3.621714 -0.44905646
3.622714 -0.44918405
3.623714 -0.44930511999999995
3.624714 -0.44941884
3.625714 -0.4495264
3.626714 -0.44963015
3.627714 -0.44973223
3.628714 -0.44983326999999995
3.629714 -0.44993198999999995
3.630714 -0.45002601000000003
3.631714 -0.45011304
3.632714 -0.45019221
3.633714 -0.45026462
3.634714 -0.45033288000000005
3.635714 -0.4503998
3.636714 -0.45046709000000007
3.637714 -0.45053450999999994
3.638714 -0.45060022000000005
3.639714 -0.45066155
3.640714 -0.4507164
3.641714 -0.45076399
3.642714 -0.45080516000000004
3.643714 -0.45084166
3.644714 -0.45087514
3.645714 -0.45090616
3.646714 -0.45093419
3.647714 -0.45095794
3.648714 -0.45097619
3.649714 -0.45098863
3.650714 -0.45099598
3.651714 -0.45099971000000005
3.652714 -0.45100101
3.653714 -0.45100036
3.654714 -0.45099696
3.655714 -0.45098937
3.656714 -0.45097595999999995
3.657714 -0.45095594
3.658714 -0.45092952999999997
3.659714 -0.45089792
3.660714 -0.45086257
3.661714 -0.45082467000000004
3.662714 -0.45078457
3.663714 -0.45074178
3.664714 -0.45069539999999997
3.665714 -0.4506446
3.666714 -0.450589
3.667714 -0.45052868999999995
3.668714 -0.45046406
3.669714 -0.45039519
3.670714 -0.45032166
3.671714 -0.45024273000000004
3.672714 -0.45015764999999996
3.673714 -0.45006615
3.674714 -0.44996869
3.675714 -0.44986624
3.676714 -0.44976006999999996
3.677714 -0.44965101
3.678714 -0.44953926
3.679714 -0.44942437999999996
3.680714 -0.44930568
3.681714 -0.44918261
3.682714 -0.44905492
3.683714 -0.44892286
3.684714 -0.44878675
3.685714 -0.44864663000000005
3.686714 -0.44850218
3.687714 -0.44835261000000004
3.688714 -0.44819717000000003
3.689714 -0.44803559
3.690714 -0.44786823
3.691714 -0.44769598000000005
3.692714 -0.44751973
3.693714 -0.44733988999999996
3.694714 -0.44715618999999995
3.695714 -0.44696764
3.696714 -0.44677323
3.697714 -0.44657229
3.698714 -0.44636520999999996
3.699714 -0.44615311
3.700714 -0.44593737
3.701714 -0.44571901999999997
3.702714 -0.44549819999999996
3.703714 -0.44527407999999996
3.704714 -0.4450453
3.705714 -0.44481078999999996
3.706714 -0.44457022999999996
3.707714 -0.44432417
3.708714 -0.44407374000000005
3.709714 -0.44381977000000006
3.710714 -0.44356220999999996
3.711714 -0.44330005
3.712714 -0.44303164
3.713714 -0.44275578
3.714714 -0.44247224
3.715714 -0.44218223
3.716714 -0.44188779
3.717714 -0.44159098
3.718714 -0.44129281
3.719714 -0.44099288
3.720714 -0.44068946
3.721714 -0.44038035000000003
3.722714 -0.44006407
3.723714 -0.43974052999999996
3.724714 -0.43941097999999995
3.725714 -0.4390772
3.726714 -0.43874062
3.727714 -0.43840143
3.728714 -0.43805837999999997
3.729714 -0.43770955
3.730714 -0.43735332
3.731714 -0.43698940000000003
3.732714 -0.43661911
3.733714 -0.43624466999999995
3.734714 -0.43586813999999996
3.735714 -0.4354903
3.736714 -0.43511004000000003
3.737714 -0.43472494
3.738714 -0.43433253
3.739714 -0.43393145
3.740714 -0.43352218
3.741714 -0.43310695
3.742714 -0.43268851
3.743714 -0.43226876
3.744714 -0.43184785000000003
3.745714 -0.4314241
3.746714 -0.43099490000000007
3.747714 -0.43055797
3.748714 -0.43011275
3.749714 -0.42966055
3.750714 -0.42920383
3.751714 -0.42874482
3.752714 -0.42828443
3.753714 -0.42782156000000005
3.754714 -0.42735370999999994
3.755714 -0.42687836
3.756714 -0.42639435
3.757714 -0.42590247
3.758714 -0.42540533
3.759714 -0.42490577
3.760714 -0.42440551
3.761714 -0.42390423
3.762714 -0.42339964
3.763714 -0.42288848
3.764714 -0.42236834
3.765714 -0.42183874
3.766714 -0.42130146
3.767714 -0.42075957
3.768714 -0.42021596
3.769714 -0.41967183
3.770714 -0.41912613
3.771714 -0.41857623
3.772714 -0.41801948
3.773714 -0.41745458999999996
3.774714 -0.41688233999999996
3.775714 -0.41630534
3.776714 -0.41572643
3.777714 -0.41514724
3.778714 -0.41456710999999996
3.779714 -0.41398345
3.780714 -0.41339295000000004
3.781714 -0.41279313
3.782714 -0.41218386
3.783714 -0.41156713999999994
3.784714 -0.41094618000000005
3.785714 -0.41032378
3.786714 -0.40970080999999997
3.787714 -0.40907575999999995
3.788714 -0.40844576
3.789714 -0.40780804
3.790714 -0.40716156
3.791714 -0.40650754
3.792714 -0.40584886
3.793714 -0.40518869999999996
3.794714 -0.40452871
3.795714 -0.40386831
3.796714 -0.40320479000000004
3.797714 -0.40253489
3.798714 -0.40185637999999996
3.799714 -0.40116915000000003
3.800714 -0.40047518000000004
3.801714 -0.39977753
3.802714 -0.39907843000000004
3.803714 -0.39837831
3.804714 -0.39767544
3.805714 -0.39696693
3.806714 -0.39625047
3.807714 -0.39552542999999996
3.808714 -0.3947936
3.809714 -0.39405823
3.810714 -0.39332234
3.811714 -0.39258734
3.812714 -0.39185211
3.813714 -0.39111362
3.814714 -0.39036844
3.815714 -0.38961449000000004
3.816714 -0.38885188
3.817714 -0.38808277
3.818714 -0.38731012
3.819714 -0.386536
3.820714 -0.38576056
3.821714 -0.384982
3.822714 -0.38419759
3.823714 -0.38340536
3.824714 -0.38260526
3.825714 -0.38179936999999997
3.826714 -0.38099086
3.827714 -0.38018238
3.828714 -0.3793746
3.829714 -0.37856584
3.830714 -0.37775282
3.831714 -0.37693234999999997
3.832714 -0.37610291
3.833714 -0.37526539999999997
3.834714 -0.37442257
3.835714 -0.37357768
3.836714 -0.37273257
3.837714 -0.371887
3.838714 -0.37103866
3.839714 -0.37018466
3.840714 -0.36932314
3.841714 -0.36845433
3.842714 -0.36758051999999997
3.843714 -0.36670482
3.844714 -0.36582949000000003
3.845714 -0.36495463
3.846714 -0.36407805
3.847714 -0.36319631999999996
3.848714 -0.36230653
3.849714 -0.36140783
3.850714 -0.36050191000000004
3.851714 -0.35959211999999996
3.852714 -0.35868173000000003
3.853714 -0.35777222
3.854714 -0.35686253
3.855714 -0.35594965
3.856714 -0.35503025
3.857714 -0.35410249
3.858714 -0.353167
3.859714 -0.35222662
3.860714 -0.35128486000000003
3.861714 -0.35034399
3.862714 -0.34940387
3.863714 -0.34846195
3.864714 -0.34751466
3.865714 -0.34655924
3.866714 -0.34559539
3.867714 -0.34462544
3.868714 -0.34365319
3.869714 -0.34268196
3.870714 -0.34171275
3.871714 -0.34074376
3.872714 -0.33977118
3.873714 -0.33879122
3.874714 -0.33780203999999997
3.875714 -0.33680479999999996
3.876714 -0.33580302
3.877714 -0.33480077999999996
3.878714 -0.33380056
3.879714 -0.33280202000000003
3.880714 -0.3318022
3.881714 -0.33079712
3.882714 -0.32978393
3.883714 -0.32876253
3.884714 -0.32773563
3.885714 -0.32670735
3.886714 -0.32568105999999997
3.887714 -0.32465747
3.888714 -0.32363415
3.889714 -0.32260683
3.890714 -0.32157139
3.891714 -0.32052617
3.892714 -0.31947284000000004
3.893714 -0.3184156
3.894714 -0.31735916000000003
3.895714 -0.31630623
3.896714 -0.3152563
3.897714 -0.31420586
3.898714 -0.31315037
3.899714 -0.31208661
3.900714 -0.31101443
3.901714 -0.30993673
3.902714 -0.30885797
3.903714 -0.30778181
3.904714 -0.30670892
3.905714 -0.30563679
3.906714 -0.30456083
3.907714 -0.30347686
3.908714 -0.3023834
3.909714 -0.30128241
3.910714 -0.30017854
3.911714 -0.29907667
3.912714 -0.29797946999999997
3.913714 -0.29688594
3.914714 -0.29579196
3.915714 -0.2946924
3.916714 -0.29358363
3.917714 -0.29246558
3.918714 -0.29134154
3.919714 -0.29021655
3.920714 -0.28909473
3.921714 -0.28797716
3.922714 -0.28686146
3.923714 -0.28574299000000003
3.924714 -0.28461749
3.925714 -0.28348334999999997
3.926714 -0.28234248
3.927714 -0.28119944
3.928714 -0.28005894000000003
3.929714 -0.27892338
3.930714 -0.27779147
3.931714 -0.27665889
3.932714 -0.27552037
3.933714 -0.27437252
3.934714 -0.27321554000000003
3.935714 -0.2720532
3.936714 -0.270891
3.937714 -0.26973335
3.938714 -0.26858142
3.939714 -0.26743268000000003
3.940714 -0.26628219
3.941714 -0.2651253
3.942714 -0.26395998000000004
3.943714 -0.26278784
3.944714 -0.26161317
3.945714 -0.26044059
3.946714 -0.2592725
3.947714 -0.25810781
3.948714 -0.25694247000000003
3.949714 -0.25577162999999997
3.950714 -0.25459232
3.951714 -0.2534051
3.952714 -0.25221389
3.953714 -0.2510241
3.954714 -0.2498399
3.955714 -0.24866213
3.956714 -0.24748787
3.957714 -0.24631196
3.958714 -0.24512955000000003
3.959714 -0.2439386
3.960714 -0.24274075
3.961714 -0.2415404
3.962714 -0.24034223000000002
3.963714 -0.23914885
3.964714 -0.23795945999999998
3.965714 -0.23677032
3.966714 -0.23557694999999998
3.967714 -0.23437659000000002
3.968714 -0.23316974
3.969714 -0.23196009
3.970714 -0.23075256000000002
3.971714 -0.22955075999999996
3.972714 -0.22835506
3.973714 -0.22716234000000002
3.974714 -0.22596754000000002
3.975714 -0.22476623
3.976714 -0.22355678999999998
3.977714 -0.22234120000000002
3.978714 -0.22112394
3.979714 -0.21990964
3.980714 -0.21870068999999998
3.981714 -0.21749616000000002
3.982714 -0.21629238
3.983714 -0.21508506
3.984714 -0.21387157
3.985714 -0.21265241999999998
3.986714 -0.21143109000000002
3.987714 -0.21021200999999998
3.988714 -0.2089984
3.989714 -0.20779038000000002
3.990714 -0.20658497
3.991714 -0.20537761
3.992714 -0.20416451
3.993714 -0.20294467000000002
3.994714 -0.2017203
3.995714 -0.20049573
3.996714 -0.19927507
3.997714 -0.19806018
3.998714 -0.19684972
3.999714 -0.19563998
4.000714 -0.19442688
4.001714 -0.19320817
4.002714 -0.19198455
4.003714 -0.19075932
4.004714 -0.18953659
4.005714 -0.18831904
4.006714 -0.18710657
4.007714 -0.18589635999999998
4.008714 -0.18468444
4.009714 -0.18346783
4.010714 -0.18224615
4.011714 -0.18102184000000002
4.012714 -0.17979894
4.013714 -0.17858091
4.014714 -0.17736889
4.015714 -0.17616119
4.016714 -0.17495411000000002
4.017715 -0.173744
4.018714 -0.17252905999999998
4.019714 -0.17131022
4.020714 -0.17009054999999998
4.021714 -0.16887356
4.022714 -0.16766129
4.023714 -0.16645333
4.024714 -0.1652471
4.025714 -0.16403937
4.026714 -0.16282813
4.027714 -0.16161373
4.028714 -0.1603988
4.029714 -0.15918687
4.030715 -0.15798054
4.031714 -0.15678012
4.032714 -0.15558344
4.033714 -0.15438697
4.034714 -0.15318758000000002
4.035714 -0.15198406
4.036714 -0.15077757
4.037714 -0.14957093
4.038714 -0.14836695
4.039714 -0.14716702999999998
4.040714 -0.14597054
4.041714 -0.1447753
4.042714 -0.14357907
4.043715 -0.14238089
4.044714 -0.14118182
4.045714 -0.13998445
4.046714 -0.13879156
4.047714 -0.13760461
4.048714 -0.13642298
4.049714 -0.13524417
4.050714 -0.13406508
4.051714 -0.13288353
4.052714 -0.13169923
4.053714 -0.13051385999999998
4.054714 -0.12932996
4.055714 -0.12814959
4.056714 -0.12697328
4.057714 -0.12579991
4.058714 -0.12462749
4.059714 -0.12345452999999999
4.060714 -0.12228091
4.061714 -0.1211081
4.062714 -0.11993833999999999
4.063715 -0.11877333
4.064714 -0.11761326000000001
4.065714 -0.11645660999999999
4.066714 -0.11530088999999999
4.067714 -0.11414395
4.068714 -0.11298514
4.069714 -0.11182562
4.070714 -0.11066778
4.071714 -0.10951391
4.072714 -0.10836502999999999
4.073714 -0.10722043
4.074714 -0.10607817
4.075714 -0.10493620999999999
4.076715 -0.10379369000000001
4.077714 -0.10265136
4.078714 -0.10151124
4.079714 -0.10037535
4.080714 -0.099244528
4.081714 -0.09811787200000001
4.082714 -0.096993189
4.083714 -0.095868227
4.084714 -0.09474202500000001
4.085714 -0.093615596
4.086714 -0.09249156
4.087714 -0.09137282
4.088714 -0.090261042
4.089714 -0.089155702
4.090714 -0.088054314
4.091714 -0.08695367700000001
4.092714 -0.085851538
4.093714 -0.084747752
4.094714 -0.083644281
4.095714 -0.082544074
4.096714 -0.081449386
4.097714 -0.080360466
4.098714 -0.079275423
4.099714 -0.07819129999999999
4.100714 -0.077105832
4.101714 -0.07601893700000001
4.102714 -0.074933021
4.103714 -0.07385190700000001
4.104714 -0.07277886
4.105714 -0.07171482400000001
4.106714 -0.070657721
4.107714 -0.06960338199999999
4.108714 -0.068547577
4.109715 -0.067488151
4.110714 -0.06642614
4.111714 -0.065365218
4.112714 -0.06430978
4.113714 -0.06326261799999999
4.114714 -0.062223471
4.115714 -0.061189196999999994
4.116714 -0.060155550999999995
4.117714 -0.059119606
4.118714 -0.058081507
4.119714 -0.057044567
4.120714 -0.056013628
4.121714 -0.054992462000000006
4.122715 -0.053981633
4.123714 -0.052977988000000004
4.124714 -0.051976094
4.125714 -0.050970987999999995
4.126714 -0.049960735
4.127714 -0.048947555000000004
4.128714 -0.047936759
4.129714 -0.046934091
4.130714 -0.045942795
4.131714 -0.044961949
4.132714 -0.043986971
4.133714 -0.043012074
4.134714 -0.042033364
4.135714 -0.041050990999999995
4.136714 -0.040069158
4.137714 -0.039093953
4.138714 -0.03813011
4.139714 -0.037178409
4.140714 -0.036235125
4.141714 -0.035293843
4.142715 -0.034348757
4.143714 -0.033397743
4.144714 -0.032443559000000004
4.145714 -0.031492519000000004
4.146714 -0.030551269
4.147714 -0.029623351
4.148714 -0.028707323
4.149714 -0.027797458
4.150714 -0.026886709
4.151714 -0.025970395999999996
4.152714 -0.025048706
4.153714 -0.024126667
4.154714 -0.023211574
4.155715 -0.022309207
4.156714 -0.021420774
4.157714 -0.020542239
4.158714 -0.019666374
4.159714 -0.018786537
4.160714 -0.01790018
4.161714 -0.017010265
4.162714 -0.016123807
4.163714 -0.015248277
4.164714 -0.014387723
4.165714 -0.013540625999999998
4.166714 -0.012700634
4.167714 -0.011859816
4.168715 -0.011012764
4.169714 -0.010159403000000001
4.170714 -0.0093050439
4.171714 -0.008457635
4.172714 -0.007623632
4.173714 -0.0068046364
4.174714 -0.0059965747
4.175714 -0.0051918465
4.176714 -0.0043833432
4.177714 -0.0035682358
4.178714 -0.0027495433000000002
4.179714 -0.0019346409
4.180714 -0.0011314546
4.181714 -0.00034431853
4.182714 0.00042835359
4.183714 0.0011933503999999998
4.184714 0.0019592539999999997
4.185714 0.0027320866
4.186714 0.0035122648
4.187714 0.0042944277
4.188715 0.0050702267
4.189714 0.005832615
4.190714 0.0065794149
4.191714 0.0073143092
4.192714 0.0080447629
4.193714 0.008777983
4.194714 0.0095170421
4.195714 0.010259212
4.196714 0.010997373
4.197714 0.011723777
4.198714 0.012434184000000001
4.199714 0.013130191999999999
4.200714 0.013818535
4.201715 0.014507691
4.202714 0.015203537
4.203714 0.015906332999999998
4.204714 0.016610578
4.205714 0.017307807999999997
4.206714 0.017990902
4.207714 0.01865766
4.208714 0.019311794
4.209714 0.019960891
4.210714 0.020612388000000002
4.211714 0.021269717
4.212714 0.021930589
4.213714 0.022588318
4.214714 0.023235422999999998
4.215714 0.023867615000000002
4.216714 0.024486057000000002
4.217714 0.025096713000000003
4.218714 0.025707143000000002
4.219714 0.026322462
4.220714 0.026942585999999998
4.221714 0.027562221
4.222714 0.02817362
4.223714 0.02877065
4.224714 0.029352028
4.225714 0.029922050000000002
4.226714 0.030488399
4.227714 0.031058211
4.228714 0.031634443
4.229714 0.032214398
4.230714 0.032791180999999996
4.231714 0.033357271
4.232714 0.033908343
4.233714 0.034445329000000004
4.234715 0.034973695
4.235714 0.035500361
4.236714 0.036029937
4.237714 0.036562298
4.238714 0.03709275
4.239714 0.037614699
4.240714 0.03812334
4.241714 0.038618408
4.242714 0.039104465
4.243714 0.039588587
4.244714 0.040076644
4.245714 0.040570155
4.246714 0.041065391
4.247715 0.0415552
4.248714 0.042032625
4.249714 0.042494378
4.250714 0.042942417
4.251714 0.043382780999999995
4.252714 0.043822333
4.253714 0.044265188999999996
4.254714 0.044710663
4.255714 0.045153842
4.256714 0.045588406000000005
4.257714 0.046010158
4.258714 0.046419354999999995
4.259714 0.046820560000000004
4.260714 0.047220135
4.261714 0.047622705
4.262714 0.048028529
4.263714 0.048433226999999995
4.264714 0.048830016999999996
4.265714 0.04921330299999999
4.266714 0.049581693
4.267715 0.049938819999999995
4.268714 0.050291501
4.269714 0.050646201
4.270714 0.051005644
4.271714 0.051367417
4.272714 0.051725248
4.273714 0.052072329
4.274714 0.052404893
4.275714 0.052724138000000004
4.276714 0.053035503000000005
4.277714 0.053345651
4.278714 0.05365882
4.279714 0.05397452
4.280715 0.05428778199999999
4.281714 0.054591888
4.282714 0.054882112
4.283714 0.055158383
4.284714 0.055425509
4.285714 0.055690657000000005
4.286714 0.055959547000000005
4.287714 0.056233292000000004
4.288714 0.056507648
4.289714 0.056775106
4.290714 0.057028804
4.291714 0.057266152
4.292714 0.057490251
4.293715 0.05770835
4.294714 0.057928072
4.295714 0.05815344
4.296714 0.058382778999999996
4.297714 0.058609626
4.298714 0.058826186999999995
4.299714 0.059027522
4.300714 0.059214198999999995
4.301714 0.059392001
4.302714 0.059568776999999996
4.303714 0.05975017
4.304714 0.059936411
4.305714 0.060122047000000005
4.306714 0.060298719
4.307714 0.06045959299999999
4.308714 0.060603081
4.309714 0.060733879
4.310714 0.06086066699999999
4.311714 0.060991623
4.312714 0.061130157
4.313715 0.061273039
4.314714 0.061412045000000005
4.315714 0.061538245
4.316714 0.061646691999999996
4.317714 0.061739091
4.318714 0.061822962
4.319714 0.061907712
4.320714 0.061999686
4.321714 0.062098762
4.322714 0.062198349
4.323714 0.06228881
4.324714 0.062362523999999996
4.325714 0.062417949
4.326715 0.062460464
4.327714 0.062499539
4.328714 0.062543724
4.329714 0.062596018
4.330714 0.062652165
4.331714 0.062702806
4.332714 0.06273838799999999
4.333714 0.062754255
4.334714 0.062753295
4.335714 0.06274457
4.336714 0.062738737
4.337714 0.06274247999999999
4.338714 0.06275498900000001
4.339714 0.062768284
4.340714 0.062771275
4.341714 0.062755513
4.342714 0.062719564
4.343714 0.062669761
4.344714 0.06261686799999999
4.345714 0.062570459
4.346714 0.062533887
4.347714 0.06250256600000001
4.348714 0.062466401
4.349714 0.062415184
4.350714 0.062344072
4.351714 0.062256230999999995
4.352714 0.06216125299999999
4.353714 0.062070123000000005
4.354714 0.061989349000000006
4.355714 0.061917381
4.356714 0.06184525
4.357714 0.061761105000000004
4.358714 0.06165636
4.359715 0.06153020100000001
4.360714 0.061390095
4.361714 0.061248022
4.362714 0.061114319
4.363714 0.060992374
4.364714 0.060876959
4.365714 0.060757005
4.366714 0.06062143899999999
4.367714 0.060465001000000004
4.368714 0.06029096
4.369714 0.060109346
4.370714 0.059931632000000006
4.371714 0.059764594
4.372715 0.059606700000000006
4.373714 0.059448864000000004
4.374714 0.0592792
4.375714 0.059089343999999995
4.376714 0.058878906
4.377714 0.05865580199999999
4.378714 0.058432174
4.379714 0.05821806300000001
4.380714 0.058016111
4.381714 0.057820114
4.382714 0.057618185999999995
4.383714 0.05739891800000001
4.384714 0.057157269
4.385714 0.05689720300000001
4.386714 0.056629599
4.387714 0.056366582
4.388714 0.056115229
4.389714 0.055873941
4.390714 0.055633381
4.391714 0.055381468999999996
4.392715 0.055109803
4.393714 0.05481807699999999
4.394714 0.054514232999999995
4.395714 0.054210220999999996
4.396714 0.053915614
4.397714 0.053632504
4.398714 0.053354306000000004
4.399714 0.053069182
4.400714 0.052766269
4.401714 0.052441447
4.402714 0.052099587999999995
4.403714 0.051752082000000005
4.404714 0.05141095
4.405715 0.051082578000000003
4.406714 0.050764384999999995
4.407714 0.05044619299999999
4.408714 0.050115533
4.409714 0.049764139
4.410714 0.049392227000000004
4.411714 0.049008307
4.412714 0.04862466
4.413714 0.048250848
4.414714 0.047888726
4.415714 0.047531564
4.416714 0.047167685
4.417714 0.046786753
4.418715 0.046385315
4.419714 0.045968679
4.420714 0.045548112
4.421714 0.045134837
4.422714 0.044734008
4.423714 0.044341857
4.424714 0.043947563999999995
4.425714 0.043538873
4.426714 0.043108535
4.427714 0.042658151
4.428714 0.042197414
4.429714 0.041739116
4.430714 0.041292532
4.431714 0.040858661000000004
4.432714 0.040429801
4.433714 0.039993681
4.434714 0.039539929
4.435714 0.039065498
4.436714 0.038576155
4.437714 0.038083293000000004
4.438715 0.037597746
4.439714 0.037123941
4.440714 0.036657488
4.441714 0.036187501999999996
4.442714 0.035702443
4.443714 0.035196388
4.444714 0.034672377000000004
4.445714 0.034141017
4.446714 0.033615055
4.447714 0.033102726
4.448714 0.032603402999999996
4.449714 0.032107841000000005
4.450714 0.031602898
4.451715 0.031078304
4.452714 0.030531911999999998
4.453714 0.029970665
4.454714 0.029406833
4.455714 0.028851476999999997
4.456714 0.028308617999999997
4.457714 0.027773192
4.458714 0.027233872
4.459714 0.026679243
4.460714 0.026104048999999997
4.461714 0.025512179000000003
4.462714 0.024914742000000004
4.463714 0.024324264
4.464714 0.023748029
4.465714 0.023184103
4.466714 0.022622195999999997
4.467714 0.022048925
4.468714 0.021454756999999998
4.469714 0.020838989999999998
4.470714 0.020210127999999997
4.471714 0.019581443
4.472714 0.018964043
4.473714 0.018361078000000003
4.474714 0.017766131999999997
4.475714 0.017166659
4.476714 0.016550638
4.477714 0.015912958999999997
4.478714 0.015258139
4.479714 0.014597949
4.480714 0.013945177
4.481714 0.013306829999999999
4.482714 0.012680362999999998
4.483714 0.012054964000000001
4.484715 0.01141723
4.485714 0.010758268999999999
4.486714 0.010078472
4.487714 0.0093874114
4.488714 0.008698899199999999
4.489714 0.0080237638
4.490714 0.007364139299999999
4.491714 0.0067122855
4.492714 0.006054589900000001
4.493714 0.0053786633
4.494714 0.0046798272
4.495714 0.0039635836999999995
4.496714 0.0032427608
4.497715 0.0025308207
4.498714 0.0018348352
4.499714 0.0011518138
4.500714 0.00047032277000000003
4.501714 -0.00022345586999999997
4.502714 -0.00093840845
4.503714 -0.0016737635
4.504714 -0.0024194685
4.505714 -0.0031614705
4.506714 -0.0038891489
4.507714 -0.0046009878
4.508714 -0.005305481
4.509714 -0.0060167771
4.510714 -0.006747316400000001
4.511714 -0.0075013086
4.512714 -0.008272483
4.513714 -0.009047307000000001
4.514714 -0.0098120028
4.515714 -0.010559708000000001
4.516714 -0.011294028000000001
4.517715 -0.012027124
4.518714 -0.012773331999999998
4.519714 -0.013541643
4.520714 -0.01433099
4.521714 -0.015130801
4.522714 -0.015926534000000003
4.523714 -0.016707298
4.524714 -0.017471555
4.525714 -0.018227909
4.526714 -0.018990586
4.527714 -0.019771932
4.528714 -0.020575912999999998
4.529714 -0.021395988
4.530715 -0.02221849
4.531714 -0.023029787
4.532714 -0.023823426
4.533714 -0.024603557999999998
4.534714 -0.025382817999999998
4.535714 -0.026175775999999998
4.536714 -0.026991352000000003
4.537714 -0.027828175
4.538714 -0.028675294
4.539714 -0.029517866999999996
4.540714 -0.030344861
4.541714 -0.031154728
4.542714 -0.031956116
4.543715 -0.032763256
4.544714 -0.033588457
4.545714 -0.034435641
4.546714 -0.03529831
4.547714 -0.036162997
4.548714 -0.037016391
4.549714 -0.037852375
4.550714 -0.038675299999999996
4.551714 -0.039497772
4.552714 -0.040334085
4.553714 -0.041192767
4.554714 -0.042072104
4.555714 -0.042961002
4.556714 -0.043844699
4.557714 -0.044712395
4.558714 -0.045562751
4.559714 -0.046404474
4.560714 -0.047251668999999996
4.561714 -0.048116423000000005
4.562714 -0.049002521
4.563715 -0.049903557999999994
4.564714 -0.050806405000000006
4.565714 -0.051698211
4.566714 -0.052573194000000004
4.567714 -0.053435721
4.568714 -0.05429799799999999
4.569714 -0.055173674
4.570714 -0.056070648
4.571714 -0.056986877000000005
4.572714 -0.057911412999999995
4.573714 -0.058830046000000004
4.574714 -0.059732673
4.575714 -0.060618464999999996
4.576715 -0.061496236999999995
4.577714 -0.062379765000000004
4.578714 -0.063280592
4.579714 -0.064202072
4.580714 -0.065137708
4.581714 -0.066074682
4.582714 -0.067000644
4.583714 -0.067910179
4.584714 -0.06880759
4.585714 -0.069704524
4.586714 -0.07061378600000001
4.587714 -0.071542535
4.588714 -0.072488515
4.589714 -0.073441229
4.590714 -0.07438748099999999
4.591714 -0.075318333
4.592714 -0.076233799
4.593714 -0.07714284
4.594714 -0.078058691
4.595714 -0.07899194
4.596714 -0.079945027
4.597714 -0.08091100600000001
4.598714 -0.081877207
4.599714 -0.08283183599999999
4.600714 -0.083770044
4.601714 -0.084696343
4.602714 -0.08562207200000001
4.603714 -0.086559338
4.604714 -0.087514636
4.605714 -0.088485517
4.606714 -0.089461985
4.607714 -0.090431911
4.608714 -0.091387524
4.609715 -0.09232957400000001
4.610714 -0.093266944
4.611714 -0.094211934
4.612714 -0.095173734
4.613714 -0.096153509
4.614714 -0.097143697
4.615714 -0.098131888
4.616714 -0.09910725100000001
4.617714 -0.10006609000000001
4.618714 -0.10101376999999999
4.619714 -0.10196178
4.620714 -0.10292177000000001
4.621714 -0.10389952000000001
4.622715 -0.10489203999999999
4.623714 -0.10588937
4.624714 -0.10687996000000001
4.625714 -0.10785682999999999
4.626714 -0.10882126
4.627714 -0.10978199
4.628714 -0.11075051
4.629714 -0.11173481
4.630714 -0.11273501000000001
4.631714 -0.11374324
4.632714 -0.11474765999999999
4.633714 -0.11573873000000001
4.634714 -0.11671422
4.635714 -0.11768042999999999
4.636714 -0.11864894999999999
4.637714 -0.11963058
4.638714 -0.1206298
4.639714 -0.12164238
4.640714 -0.12265773
4.641714 -0.12366445000000001
4.642715 -0.12465626999999999
4.643714 -0.12563528999999998
4.644714 -0.12661073
4.645714 -0.12759401
4.646714 -0.12859258999999998
4.647714 -0.12960606
4.648714 -0.13062643
4.649714 -0.13164239
4.650714 -0.13264539
4.651714 -0.13363427
4.652714 -0.13461593
4.653714 -0.1356017
4.654714 -0.13660134000000002
4.655715 -0.1376178
4.656714 -0.13864557
4.657714 -0.13967344
4.658714 -0.1406903
4.659714 -0.14169094
4.660714 -0.14267868
4.661714 -0.14366363999999998
4.662714 -0.14465746
4.663714 -0.14566716000000002
4.664714 -0.14669158999999998
4.665714 -0.14772211
4.666714 -0.14874721999999999
4.667714 -0.14975870000000002
4.668715 -0.15075594
4.669714 -0.15174628999999998
4.670714 -0.15274099
4.671714 -0.15374921
4.672714 -0.15477312
4.673714 -0.15580654000000002
4.674714 -0.15683819999999998
4.675714 -0.15785764000000002
4.676714 -0.15886076
4.677714 -0.15985206
4.678714 -0.16084238
4.679714 -0.16184331999999998
4.680714 -0.16286117
4.681714 -0.16389369
4.682714 -0.16493123999999998
4.683714 -0.16596186000000002
4.684714 -0.16697745
4.685714 -0.16797800000000002
4.686714 -0.16897144
4.687714 -0.16996943
4.688715 -0.17098112
4.689714 -0.17200828
4.690714 -0.17304441
4.691714 -0.1740781
4.692714 -0.17509916
4.693714 -0.17610404000000002
4.694714 -0.17709783
4.695714 -0.17809161
4.696714 -0.17909666
4.697714 -0.18011857
4.698714 -0.18115416
4.699714 -0.18219313
4.700714 -0.18322336
4.701715 -0.18423717
4.702714 -0.18523528
4.703714 -0.18622644
4.704714 -0.18722276
4.705714 -0.18823341000000002
4.706714 -0.18925979
4.707714 -0.19029479
4.708714 -0.19132666
4.709714 -0.19234511999999998
4.710714 -0.19334684
4.711714 -0.19433720000000002
4.712714 -0.1953274
4.713714 -0.19632867
4.714714 -0.19734618
4.715714 -0.19837646
4.716714 -0.19940897
4.717714 -0.20043175
4.718714 -0.20143758
4.719714 -0.2024278
4.720714 -0.20341165
4.721714 -0.20440137000000003
4.722714 -0.20540584999999997
4.723714 -0.206426
4.724714 -0.20745425
4.725714 -0.20847854000000002
4.726714 -0.20948865
4.727714 -0.21048156
4.728714 -0.21146301
4.729714 -0.21244448
4.730714 -0.21343721999999998
4.731714 -0.21444623999999998
4.732714 -0.21546771999999997
4.733714 -0.21649094000000002
4.734715 -0.21750391000000002
4.735714 -0.21849957
4.736714 -0.21947946000000002
4.737714 -0.22045292
4.738714 -0.22143216000000002
4.739714 -0.22242577000000002
4.740714 -0.22343432
4.741714 -0.22445002
4.742714 -0.22546083
4.743714 -0.22645679000000002
4.744714 -0.22743526
4.745714 -0.22840237
4.746714 -0.22936978000000002
4.747715 -0.23034866999999998
4.748714 -0.23134381
4.749714 -0.23235108
4.750714 -0.23335958999999998
4.751714 -0.23435734
4.752714 -0.23533751
4.753714 -0.23630192
4.754714 -0.23726008
4.755714 -0.23822421000000002
4.756714 -0.2392028
4.757714 -0.24019623999999998
4.758714 -0.24119653
4.759714 -0.2421916
4.760714 -0.24317151
4.761714 -0.24413373000000002
4.762714 -0.24508431
4.763714 -0.24603473
4.764714 -0.24699583
4.765714 -0.24797216
4.766714 -0.24895947000000002
4.767715 -0.24994703
4.768714 -0.25092312
4.769714 -0.25188131
4.770714 -0.25282379
4.771714 -0.25376028
4.772714 -0.25470299
4.773714 -0.25566034
4.774714 -0.25663255
4.775714 -0.25761146
4.776714 -0.25858481
4.777714 -0.25954254
4.778714 -0.26048194
4.779714 -0.26140895000000003
4.780715 -0.26233501
4.781714 -0.26327099
4.782714 -0.26422148
4.783714 -0.26518248
4.784714 -0.26614354
4.785714 -0.26709323
4.786714 -0.26802525
4.787714 -0.26894182
4.788714 -0.26985249
4.789714 -0.2707693
4.790714 -0.27170056
4.791714 -0.27264636
4.792714 -0.27359857
4.793715 -0.27454498
4.794714 -0.27547552999999997
4.795714 -0.27638746000000003
4.796714 -0.27728667
4.797714 -0.27818459
4.798714 -0.27909221
4.799714 -0.2800144
4.800714 -0.28094742
4.801714 -0.28188096
4.802714 -0.28280343
4.803714 -0.28370817000000004
4.804714 -0.28459677
4.805714 -0.28547831
4.806714 -0.28636456
4.807714 -0.28726386
4.808714 -0.28817678999999996
4.809714 -0.28909573
4.810714 -0.29000884
4.811714 -0.29090622
4.812714 -0.2917849
4.813715 -0.29265049
4.814714 -0.29351418
4.815714 -0.29438701
4.816714 -0.29527419
4.817714 -0.29617245
4.818714 -0.29707169
4.819714 -0.29796029
4.820714 -0.29883105
4.821714 -0.29968482
4.822714 -0.30053004
4.823714 -0.30137836
4.824714 -0.3022386
4.825714 -0.30311216
4.826715 -0.30399235
4.827714 -0.30486796
4.828714 -0.30572889
4.829714 -0.30657154999999997
4.830714 -0.30740057
4.831714 -0.30822642
4.832714 -0.30906003
4.833714 -0.30990702
4.834714 -0.3107649
4.835714 -0.31162431
4.836714 -0.31247368999999997
4.837714 -0.31330534
4.838714 -0.31411922999999997
4.839714 -0.31492303
4.840714 -0.31572813
4.841714 -0.31654388
4.842714 -0.31737282
4.843714 -0.31820948000000004
4.844714 -0.31904324
4.845714 -0.31986388
4.846714 -0.32066675
4.847714 -0.32145511
4.848714 -0.32223833
4.849714 -0.32302695000000003
4.850714 -0.32382724
4.851714 -0.32463789000000004
4.852714 -0.32545065
4.853714 -0.32625454
4.854714 -0.32704149
4.855714 -0.32781044000000004
4.856714 -0.32856792999999995
4.857714 -0.32932481
4.858714 -0.3300908
4.859715 -0.33086964
4.860714 -0.33165733
4.861714 -0.33244423
4.862714 -0.33322002
4.863714 -0.33397896
4.864714 -0.33472255
4.865714 -0.33545871
4.866714 -0.33619746
4.867714 -0.33694576
4.868714 -0.33770381000000005
4.869714 -0.338465
4.870714 -0.33921935000000003
4.871714 -0.33995858
4.872715 -0.34068052
4.873714 -0.34139014
4.874714 -0.34209711000000004
4.875714 -0.34281097
4.876714 -0.34353633
4.877714 -0.34427051
4.878714 -0.34500498
4.879714 -0.34572962
4.880714 -0.34643773
4.881714 -0.3471293
4.882714 -0.34781081999999997
4.883714 -0.34849185000000005
4.884714 -0.34918017
4.885714 -0.34987782
4.886714 -0.35058029
4.887714 -0.3512789
4.888714 -0.35196543
4.889714 -0.35263631
4.890714 -0.35329449
4.891714 -0.35394791
4.892715 -0.35460533
4.893714 -0.35527183
4.894714 -0.35594612999999997
4.895714 -0.35662123
4.896714 -0.35728777
4.897714 -0.35793891
4.898714 -0.35857355999999996
4.899714 -0.35919691
4.900714 -0.3598179
4.901714 -0.36044461
4.902714 -0.36108033
4.903714 -0.36172208
4.904714 -0.36236218
4.905715 -0.36299222
4.906714 -0.36360726
4.907714 -0.36420822
4.908714 -0.36480119
4.909714 -0.36539417
4.910714 -0.36599289
4.911714 -0.36659802
4.912714 -0.36720478
4.913714 -0.36780555000000004
4.914714 -0.36839393
4.915714 -0.36896807000000004
4.916714 -0.36953161
4.917714 -0.37009192
4.918715 -0.37065633
4.919714 -0.37122832
4.920714 -0.37180579
4.921714 -0.37238192999999997
4.922714 -0.37294857000000003
4.923714 -0.37350019
4.924714 -0.3740364
4.925714 -0.37456211
4.926714 -0.37508484
4.927714 -0.37561108
4.928714 -0.37614317
4.929714 -0.37667835
4.930714 -0.37721049
4.931714 -0.3777334
4.932714 -0.37824409000000003
4.933714 -0.37874432999999996
4.934714 -0.37923949
4.935714 -0.37973572
4.936714 -0.38023659
4.937714 -0.38074104
4.938715 -0.38124388
4.939714 -0.38173825
4.940714 -0.38221905
4.941714 -0.38268552
4.942714 -0.38314164
4.943714 -0.38359414
4.944714 -0.3840493
4.945714 -0.38450987000000003
4.946714 -0.38497387
4.947714 -0.38543583000000003
4.948714 -0.38588953
4.949714 -0.38633109
4.950714 -0.38676079999999996
4.951715 -0.38718279
4.952714 -0.38760265
4.953714 -0.38802449
4.954714 -0.38844885
4.955714 -0.38887244
4.956714 -0.38928993
4.957714 -0.38969679999999995
4.958714 -0.39009172
4.959714 -0.39047729
4.960714 -0.39085872
4.961714 -0.39124106999999997
4.962714 -0.39162668
4.963714 -0.39201393
4.964714 -0.39239801
4.965714 -0.39277319
4.966714 -0.39313574999999995
4.967714 -0.39348574000000003
4.968714 -0.39382693
4.969714 -0.39416491
4.970714 -0.39450438
4.971714 -0.39484678
4.972714 -0.39518992000000003
4.973714 -0.3955292
4.974714 -0.39586001
4.975714 -0.39618011
4.976714 -0.39649066
4.977714 -0.39679542999999995
4.978714 -0.39709867
4.979714 -0.39740275
4.980714 -0.39770664
4.981714 -0.39800662
4.982714 -0.39829797999999994
4.983714 -0.39857766
4.984715 -0.39884574
4.985714 -0.39910572
4.986714 -0.39936271
4.987714 -0.39962102
4.988714 -0.39988211
4.989714 -0.40014385999999996
4.990714 -0.4004017
4.991714 -0.40065092
4.992714 -0.40088892
4.993714 -0.40111640000000004
4.994714 -0.40133679
4.995714 -0.40155434999999995
4.996714 -0.40177186000000004
4.997715 -0.40198917999999995
4.998714 -0.40220348
4.999714 -0.40241056000000003
5.000714 -0.40260735000000003
5.001714 -0.40279347000000004
5.002714 -0.4029715
5.003714 -0.40314569999999994
5.004714 -0.40331986000000003
5.005714 -0.40349523000000004
5.006714 -0.4036699
5.007714 -0.40383977
5.008714 -0.40400046999999994
5.009714 -0.40414976
5.010714 -0.40428848000000006
5.011714 -0.40442026000000003
5.012714 -0.40454953000000005
5.013714 -0.40467926
5.014714 -0.4048096
5.015714 -0.40493756999999997
5.016714 -0.40505882
5.017715 -0.40516979
5.018714 -0.40526935000000003
5.019714 -0.40535955
5.020714 -0.40544433999999996
5.021714 -0.40552756
5.022714 -0.405611
5.023714 -0.40569346999999994
5.024714 -0.40577142
5.025714 -0.40584104000000004
5.026714 -0.40590013
5.027714 -0.4059494
5.028714 -0.40599206
5.029714 -0.4060322
5.030715 -0.40607270999999995
5.031714 -0.40611355000000005
5.032714 -0.40615178
5.033714 -0.40618274
5.034714 -0.40620253
5.035714 -0.40620985
5.036714 -0.40620649
5.037714 -0.40619657
5.038714 -0.40618442000000005
5.039714 -0.40617244999999996
5.040714 -0.40616011
5.041714 -0.40614427999999997
5.042714 -0.40612108999999996
5.043715 -0.40608798
5.044714 -0.40604513999999997
5.045714 -0.40599531000000005
5.046714 -0.40594246
5.047714 -0.40588960999999996
5.048714 -0.40583722
5.049714 -0.40578274000000003
5.050714 -0.40572197
5.051714 -0.40565091000000003
5.052714 -0.40556793
5.053714 -0.40547433
5.054714 -0.4053738
5.055714 -0.40527046999999994
5.056714 -0.40516666999999995
5.057714 -0.40506199
5.058714 -0.40495335
5.059714 -0.40483665999999996
5.060714 -0.40470902
5.061714 -0.40457024999999996
5.062714 -0.40442300999999997
5.063715 -0.40427144000000004
5.064714 -0.40411921000000006
5.065714 -0.40396777999999994
5.066714 -0.40381545999999996
5.067714 -0.40365862999999996
5.068714 -0.40349341
5.069714 -0.40331758
5.070714 -0.40313173
5.071714 -0.40293871000000003
5.072714 -0.40274197
5.073714 -0.40254369
5.074714 -0.40234369
5.075714 -0.40213927
5.076715 -0.40192669000000003
5.077714 -0.40170312999999996
5.078714 -0.40146816
5.079714 -0.40122405999999994
5.080714 -0.40097479
5.081714 -0.40072403
5.082714 -0.4004736
5.083714 -0.40022247
5.084714 -0.39996752
5.085714 -0.39970507
5.086714 -0.3994327
5.087714 -0.39915033
5.088714 -0.39886003
5.089714 -0.39856485
5.090714 -0.39826715
5.091714 -0.39796736
5.092714 -0.3976638
5.093714 -0.39735348000000004
5.094714 -0.39703394
5.095714 -0.39670449
5.096714 -0.39636651000000006
5.097714 -0.39602295
5.098714 -0.39567682000000004
5.099714 -0.39532962000000005
5.100714 -0.39498069999999996
5.101714 -0.39462759
5.102714 -0.39426722000000003
5.103714 -0.39389739
5.104714 -0.39351778
5.105714 -0.39313001999999997
5.106714 -0.39273677
5.107714 -0.39234031
5.108714 -0.39194152
5.109715 -0.39153937000000005
5.110714 -0.39113178000000004
5.111714 -0.39071664
5.112714 -0.39029291
5.113714 -0.38986115
5.114714 -0.38942313
5.115714 -0.38898087
5.116714 -0.38853551000000003
5.117714 -0.38808682
5.118714 -0.38763334
5.119714 -0.38717322000000004
5.120714 -0.38670518
5.121714 -0.3862292
5.122715 -0.38574644999999996
5.123714 -0.3852587
5.124714 -0.38476742
5.125714 -0.38427300999999997
5.126714 -0.38377466
5.127714 -0.38327080999999996
5.128714 -0.38275991000000004
5.129714 -0.38224112
5.130714 -0.38171459
5.131714 -0.38118125
5.132714 -0.38064211
5.133714 -0.38009784
5.134714 -0.37954845000000004
5.135714 -0.37899353
5.136714 -0.37843261
5.137714 -0.37786565
5.138714 -0.37729312
5.139714 -0.37671585999999996
5.140714 -0.37613458
5.141714 -0.37554945
5.142715 -0.37495997
5.143714 -0.3743652
5.144714 -0.37376422
5.145714 -0.37315649
5.146714 -0.37254204999999996
5.147714 -0.37192141
5.148714 -0.37129503
5.149714 -0.37066300999999996
5.150714 -0.37002505
5.151714 -0.36938065000000003
5.152714 -0.36872963000000003
5.153714 -0.36807239999999997
5.154714 -0.36740999
5.155715 -0.36674365
5.156714 -0.36607417000000003
5.157714 -0.36540136
5.158714 -0.3647241
5.159714 -0.36404075
5.160714 -0.36334994
5.161714 -0.36265131
5.162714 -0.36194569
5.163714 -0.36123472
5.164714 -0.36051987999999996
5.165714 -0.35980167
5.166714 -0.35907929
5.167714 -0.35835101999999996
5.168715 -0.35761518
5.169714 -0.35687112
5.170714 -0.35611982
5.171714 -0.3553635
5.172714 -0.35460456
5.173714 -0.35384435
5.174714 -0.35308232
5.175714 -0.35231614
5.176714 -0.35154286
5.177714 -0.3507603
5.178714 -0.34996823
5.179714 -0.3491686
5.180714 -0.34836459
5.181714 -0.34755894
5.182714 -0.34675258
5.183714 -0.34594394
5.184714 -0.34512978
5.185714 -0.34430684
5.186714 -0.34347358
5.187714 -0.34263118
5.188715 -0.34178295
5.189714 -0.34093283999999996
5.190714 -0.34008329000000004
5.191714 -0.3392339
5.192714 -0.33838158
5.193714 -0.33752196
5.194714 -0.33665171
5.195714 -0.33577024
5.196714 -0.33488018
5.197714 -0.33398606
5.198714 -0.33309206
5.199714 -0.33219978
5.200714 -0.3313073
5.201715 -0.33041008
5.202714 -0.32950323
5.203714 -0.32858406
5.204714 -0.32765354999999996
5.205714 -0.3267159
5.206714 -0.32577654
5.207714 -0.32483928
5.208714 -0.3239044
5.209714 -0.3229684
5.210714 -0.32202582999999996
5.211714 -0.32107212999999996
5.212714 -0.320106
5.213714 -0.31913032
5.214714 -0.31815066
5.215714 -0.31717247000000004
5.216714 -0.31619824
5.217714 -0.31522607999999996
5.218714 -0.31425054
5.219714 -0.3132653
5.220714 -0.31226634000000003
5.221714 -0.31125406
5.222714 -0.31023312
5.223714 -0.30921008
5.224714 -0.30819011999999996
5.225714 -0.30717437999999997
5.226714 -0.30615935
5.227714 -0.30513881
5.228714 -0.30410707000000003
5.229714 -0.303062
5.230714 -0.3020063
5.231714 -0.3009462
5.232714 -0.2998882
5.233714 -0.29883576
5.234715 -0.29778734
5.235714 -0.29673709
5.236714 -0.29567769
5.237714 -0.29460406
5.238714 -0.2935159
5.239714 -0.2924179
5.240714 -0.29131731
5.241714 -0.29022028
5.242714 -0.28912872
5.243714 -0.28803938
5.244714 -0.28694556
5.245714 -0.28584071
5.246714 -0.28472187
5.247715 -0.28359131
5.248714 -0.28245547000000004
5.249714 -0.28132157999999996
5.250714 -0.28019398
5.251714 -0.27907181
5.252714 -0.27794929
5.253714 -0.27681871
5.254714 -0.27567435
5.255714 -0.27451531
5.256714 -0.27334618
5.257714 -0.27217455
5.258714 -0.27100721
5.259714 -0.26984671
5.260714 -0.26869012999999997
5.261714 -0.26753058
5.262714 -0.26636086
5.263714 -0.26517722
5.264714 -0.26398124
5.265714 -0.26277911
5.266714 -0.26157827
5.267715 -0.26038353999999997
5.268714 -0.25919462
5.269714 -0.25800609
5.270714 -0.25681029
5.271714 -0.25560122
5.272714 -0.25437777
5.273714 -0.25314428
5.274714 -0.25190841
5.275714 -0.25067721
5.276714 -0.24945354
5.277714 -0.24823467000000002
5.278714 -0.24701373
5.279714 -0.24578324999999998
5.280715 -0.244539
5.281714 -0.24328219999999998
5.282714 -0.24201882
5.283714 -0.24075639000000001
5.284714 -0.23950015
5.285714 -0.23825029000000003
5.286714 -0.23700194
5.287714 -0.23574778
5.288714 -0.23448183
5.289714 -0.23320273
5.290714 -0.23191441000000002
5.291714 -0.23062401
5.292714 -0.22933824999999997
5.293715 -0.2280598
5.294714 -0.22678584999999998
5.295714 -0.22550958999999998
5.296714 -0.22422364
5.297714 -0.22292395999999998
5.298714 -0.22161184
5.299714 -0.22029337000000002
5.300714 -0.21897617
5.301714 -0.21766566
5.302714 -0.21636223000000002
5.303714 -0.21506122000000003
5.304714 -0.21375546
5.305714 -0.21243903
5.306714 -0.21111035999999997
5.307714 -0.20977303
5.308714 -0.20843376000000002
5.309714 -0.20709885
5.310714 -0.20577073999999998
5.311714 -0.20444677
5.312714 -0.20312045
5.313715 -0.20178497999999997
5.314714 -0.2004368
5.315714 -0.19907760000000002
5.316714 -0.19771350000000001
5.317714 -0.19635197000000001
5.318714 -0.19499806
5.319714 -0.19365179999999999
5.320714 -0.1923083
5.321714 -0.19096028
5.322714 -0.18960187
5.323714 -0.18823162000000002
5.324714 -0.18685313
5.325714 -0.18547307
5.326715 -0.1840975
5.327714 -0.18272873
5.328714 -0.18136398
5.329714 -0.17999691
5.330714 -0.17862101
5.331714 -0.17723305
5.332714 -0.17583489
5.333714 -0.17443262
5.334714 -0.17303346
5.335714 -0.17164203
5.336714 -0.17025801000000002
5.337714 -0.16887638000000002
5.338714 -0.16749006
5.339714 -0.16609367
5.340714 -0.16468628000000002
5.341714 -0.16327192
5.342714 -0.16185739
5.343714 -0.16044865
5.344714 -0.15904763
5.345714 -0.15765114
5.346714 -0.15625259
5.347714 -0.15484537
5.348714 -0.1534264
5.349714 -0.15199773
5.350714 -0.15056562
5.351714 -0.14913722
5.352714 -0.14771700000000001
5.353714 -0.1463044
5.354714 -0.14489418999999998
5.355714 -0.14347931
5.356714 -0.14205456
5.357714 -0.14061933999999998
5.358714 -0.13917791999999998
5.359715 -0.1377372
5.360714 -0.13630297
5.361714 -0.13487685
5.362714 -0.13345537000000002
5.363714 -0.13203177
5.364714 -0.13059956
5.365714 -0.12915601
5.366714 -0.12770366
5.367714 -0.12624909
5.368714 -0.12479959000000002
5.369714 -0.12335941
5.370714 -0.12192761
5.371714 -0.12049847999999999
5.372715 -0.11906462999999999
5.373714 -0.11762070999999999
5.374714 -0.11616622
5.375714 -0.11470568
5.376714 -0.11324625
5.377714 -0.11179394
5.378714 -0.11035044000000001
5.379714 -0.10891232
5.380714 -0.10747281
5.381714 -0.10602546
5.382714 -0.10456764
5.383714 -0.10310193999999999
5.384714 -0.10163486000000001
5.385714 -0.10017343999999999
5.386714 -0.098721508
5.387714 -0.097277615
5.388714 -0.095835712
5.389714 -0.09438825099999999
5.390714 -0.092930102
5.391714 -0.091461284
5.392715 -0.089987024
5.393714 -0.08851516200000001
5.394714 -0.087052182
5.395714 -0.085599994
5.396714 -0.084155053
5.397714 -0.082710292
5.398714 -0.081258843
5.399714 -0.079797592
5.400714 -0.078328676
5.401714 -0.076858228
5.402714 -0.075392966
5.403714 -0.07393651200000001
5.404714 -0.072487351
5.405715 -0.071039569
5.406714 -0.069585961
5.407714 -0.06812193300000001
5.408714 -0.066648104
5.409714 -0.06517023400000001
5.410714 -0.063696475
5.411714 -0.062233297
5.412714 -0.060782296
5.413714 -0.059339404
5.414714 -0.057896966
5.415714 -0.056447636
5.416714 -0.054988037999999996
5.417714 -0.053520303000000005
5.418715 -0.052050774999999994
5.419714 -0.050586503
5.420714 -0.049131509
5.421714 -0.047684656
5.422714 -0.046240355
5.423714 -0.044791668
5.424714 -0.043334122
5.425714 -0.041868279
5.426714 -0.040399609
5.427714 -0.038935742
5.428714 -0.0374825
5.429714 -0.036040816
5.430714 -0.034606128
5.431714 -0.033170622000000004
5.432714 -0.031727168
5.433714 -0.030272937
5.434714 -0.028810800999999997
5.435714 -0.027347848
5.436714 -0.025891722
5.437714 -0.024446772
5.438715 -0.023011926999999998
5.439714 -0.021581435
5.440714 -0.020148008000000002
5.441714 -0.018706735999999998
5.442714 -0.017257652000000002
5.443714 -0.015805663
5.444714 -0.014357854000000001
5.445714 -0.01291962
5.446714 -0.011491695
5.447714 -0.010069648
5.448714 -0.008646144900000001
5.449714 -0.0072148140999999995
5.450714 -0.0057736757000000005
5.451715 -0.0043263422
5.452714 -0.0028803202
5.453714 -0.0014432801
5.454714 -1.9216658e-05
5.455714 0.0013935256
5.456714 0.002801331
5.457714 0.004212001999999999
5.458714 0.0056307847
5.459714 0.007057776399999999
5.460714 0.0084880725
5.461714 0.0099145174
5.462714 0.011331582
5.463714 0.01273833
5.464714 0.014138894
5.465714 0.015540207
5.466714 0.016948226
5.467714 0.018364616
5.468714 0.019785695
5.469714 0.021204197
5.470714 0.022612965
5.471714 0.024008667
5.472714 0.02539354
5.473714 0.026774313
5.474714 0.028158774
5.475714 0.029551832
5.476714 0.03095305
5.477714 0.032356962999999996
5.478714 0.033755976
5.479714 0.035144333
5.480714 0.036521067000000004
5.481714 0.037890408
5.482714 0.039259455
5.483714 0.040634369
5.484715 0.042017055
5.485714 0.043404122999999996
5.486714 0.044788676
5.487714 0.046163952
5.488714 0.047526928
5.489714 0.048879971
5.490714 0.050229661
5.491714 0.05158335
5.492714 0.052945339
5.493714 0.054314558000000006
5.494714 0.055685040000000005
5.495714 0.057048962
5.496714 0.058400619
5.497715 0.059739313999999995
5.498714 0.061069702000000003
5.499714 0.062399311
5.500714 0.06373465299999999
5.501714 0.06507789900000001
5.502714 0.06642582
5.503714 0.067771587
5.504714 0.06910841300000001
5.505714 0.07043315
5.506714 0.071747933
5.507714 0.07305899099999999
5.508714 0.074373325
5.509714 0.07569490699999999
5.510714 0.077022484
5.511714 0.078350131
5.512714 0.07967024
5.513714 0.080977473
5.514714 0.082271546
5.515714 0.08355744100000001
5.516714 0.084842893
5.517715 0.086134498
5.518714 0.087434356
5.519714 0.088739081
5.520714 0.090041594
5.521714 0.091334793
5.522714 0.092615187
5.523714 0.093884562
5.524714 0.095148903
5.525714 0.096415135
5.526714 0.097687403
5.527714 0.09896488599999999
5.528714 0.10024222
5.529714 0.10151234
5.530715 0.10277032000000001
5.531714 0.10401594
5.532714 0.10525403
5.533714 0.10649194000000001
5.534714 0.10773582999999999
5.535714 0.10898743
5.536714 0.11024314
5.537714 0.11149578
5.538714 0.11273823
5.539714 0.11396691999999999
5.540714 0.11518361
5.541714 0.11639433
5.542714 0.11760622
5.543715 0.11882384
5.544714 0.12004697
5.545714 0.12127083
5.546714 0.12248877000000001
5.547714 0.12369576000000002
5.548714 0.12489108
5.549714 0.12607864
5.550714 0.12726485
5.551714 0.12845512
5.552714 0.12965100000000002
5.553714 0.13084922999999998
5.554714 0.13204337
5.555714 0.13322708
5.556714 0.13439743
5.557714 0.13555638
5.558714 0.13670987
5.559714 0.13786483
5.560714 0.13902576
5.561714 0.14019255
5.562714 0.14136065
5.563715 0.1425235
5.564714 0.14367581000000001
5.565714 0.14481617
5.566714 0.14594748
5.567714 0.14707525
5.568714 0.1482045
5.569714 0.1493371
5.570714 0.15047082
5.571714 0.1516006
5.572714 0.1527213
5.573714 0.15383053
5.574714 0.15492999
5.575714 0.15602470000000002
5.576715 0.15712046000000002
5.577714 0.15822091
5.578714 0.15932571
5.579714 0.16043066
5.580714 0.16152991
5.581714 0.16261876
5.582714 0.16369589
5.583714 0.16476389
5.584714 0.16582769
5.585714 0.16689203
5.586714 0.16795902
5.587714 0.16902727
5.588714 0.17009279
5.589714 0.17115121
5.590714 0.17220016999999999
5.591714 0.17324043
5.592714 0.17427542000000001
5.593714 0.17530925
5.594714 0.1763445
5.595714 0.17738083999999998
5.596714 0.17841515
5.597714 0.17944323
5.598714 0.18046192
5.599714 0.18147076
5.600714 0.18247222000000002
5.601714 0.18347038000000002
5.602714 0.18446894
5.603714 0.18546936
5.604714 0.18647034
5.605714 0.18746859
5.606714 0.18846057
5.607714 0.18944429
5.608714 0.19042005
5.609715 0.19139013000000002
5.610714 0.19235731
5.611714 0.19332335
5.612714 0.19428808
5.613714 0.19524965
5.614714 0.19620566
5.615714 0.19715454
5.616714 0.19809648
5.617714 0.1990333
5.618714 0.19996746
5.619714 0.20090067
5.620714 0.20183304000000002
5.621714 0.20276303
5.622715 0.20368830000000002
5.623714 0.20460690999999998
5.624714 0.20551830999999998
5.625714 0.20642346
5.626714 0.20732420999999998
5.627714 0.20822224
5.628714 0.20911812000000002
5.629714 0.21001121
5.630714 0.21090012000000002
5.631714 0.21178361
5.632714 0.21266142999999998
5.633714 0.21353429000000002
5.634714 0.21440347
5.635714 0.21526979000000002
5.636714 0.2161331
5.637714 0.2169922
5.638714 0.21784548
5.639714 0.21869191
5.640714 0.21953177999999998
5.641714 0.22036661
5.642715 0.22119854000000003
5.643714 0.22202907
5.644714 0.22285834
5.645714 0.22368498999999997
5.646714 0.22450686
5.647714 0.22532225000000003
5.648714 0.22613083
5.649714 0.22693383999999997
5.650714 0.22773333
5.651714 0.22853094
5.652714 0.22932682
5.653714 0.23011935000000003
5.654714 0.23090597
5.655715 0.23168465000000002
5.656714 0.23245511
5.657714 0.23321930999999999
5.658714 0.23398049999999998
5.659714 0.23474165
5.660714 0.23550377000000003
5.661714 0.23626518000000002
5.662714 0.23702215
5.663714 0.23777075
5.664714 0.23850882
5.665714 0.23923719000000002
5.666714 0.23995930999999998
5.667714 0.24067962
5.668715 0.24140119000000002
5.669714 0.2421241
5.670714 0.24284543
5.671714 0.24356078
5.672714 0.24426663
5.673714 0.24496232999999998
5.674714 0.24565058
5.675714 0.24633608
5.676714 0.24702293
5.677714 0.24771229
5.678714 0.2484015
5.679714 0.24908513000000002
5.680714 0.24975777999999998
5.681714 0.25041688
5.682714 0.25106422
5.683714 0.25170543
5.684714 0.25234728
5.685714 0.25299431
5.686714 0.25364656
5.687714 0.25429945
5.688715 0.25494604
5.689714 0.25558053000000003
5.690714 0.25620120999999996
5.691714 0.25681125
5.692714 0.25741714
5.693714 0.25802511
5.694714 0.25863785
5.695714 0.25925289
5.696714 0.25986386
5.697714 0.26046378000000003
5.698714 0.26104880999999996
5.699714 0.26162061999999997
5.700714 0.26218568
5.701715 0.2627522
5.702714 0.26332587
5.703714 0.26390681
5.704714 0.26448916
5.705714 0.26506397
5.706714 0.26562344
5.707714 0.26616501
5.708714 0.26669262
5.709714 0.26721490999999997
5.710714 0.2677408
5.711714 0.26827514999999996
5.712714 0.26881623
5.713714 0.26935666999999996
5.714714 0.26988734000000003
5.715714 0.27040211000000003
5.716714 0.27090104000000004
5.717714 0.27139047
5.718714 0.27187972
5.719714 0.27237614
5.720714 0.2728811
5.721714 0.27338911
5.722714 0.27389037
5.723714 0.27437583
5.724714 0.27484184
5.725714 0.27529236
5.726714 0.27573719
5.727714 0.27618708999999997
5.728714 0.27664844
5.729714 0.27711994
5.730714 0.27759312999999997
5.731714 0.27805651
5.732714 0.27850135
5.733714 0.27892599
5.734715 0.27933661
5.735714 0.27974404
5.736714 0.28015827000000004
5.737714 0.28058330000000004
5.738714 0.28101515
5.739714 0.28144401
5.740714 0.28185938
5.741714 0.28225572
5.742714 0.28263547
5.743714 0.28300791000000003
5.744714 0.28338452999999997
5.745714 0.28377303000000004
5.746714 0.28417313
5.747715 0.28457637
5.748714 0.28497025000000004
5.749714 0.28534438
5.750714 0.2856957
5.751714 0.28603012
5.752714 0.28635964
5.753714 0.28669643
5.754714 0.28704682
5.755714 0.28740815
5.756714 0.28777032
5.757714 0.28812091
5.758714 0.28845160000000003
5.759714 0.28876234
5.760714 0.28906129
5.761714 0.28936062
5.762714 0.28967001
5.763714 0.28999164
5.764714 0.29031895
5.765714 0.29063993
5.766714 0.29094331
5.767715 0.2912245
5.768714 0.29148810999999997
5.769714 0.29174585000000003
5.770714 0.2920107
5.771714 0.29229037
5.772714 0.29258342
5.773714 0.29287974
5.774714 0.29316559
5.775714 0.29343043
5.776714 0.29367206
5.777714 0.29389767
5.778714 0.2941201
5.779714 0.29435128
5.780715 0.29459628000000004
5.781714 0.29485086
5.782714 0.29510374
5.783714 0.2953426
5.784714 0.29556048
5.785714 0.29575946
5.786714 0.29594961
5.787714 0.29614386
5.788714 0.29635133999999996
5.789714 0.29657255
5.790714 0.29679890999999997
5.791714 0.29701701999999996
5.792714 0.29721538999999997
5.793715 0.29739018
5.794714 0.29754725
5.795714 0.29769924000000003
5.796714 0.29785922
5.797714 0.29803419
5.798714 0.29822169
5.799714 0.29841103
5.800714 0.29858884
5.801714 0.29874579
5.802714 0.29888132
5.803714 0.29900372000000003
5.804714 0.299126
5.805714 0.29925909
5.806714 0.29940633
5.807714 0.29956182
5.808714 0.29971348000000003
5.809714 0.29984929
5.810714 0.29996352000000004
5.811714 0.30005963
5.812714 0.30014853
5.813715 0.30024298
5.814714 0.30035116
5.815714 0.30047225
5.816714 0.30059691
5.817714 0.30071184
5.818714 0.30080653
5.819714 0.30087861
5.820714 0.30093493
5.821714 0.30098828
5.822714 0.30105093
5.823714 0.3011286
5.824714 0.30121778
5.825714 0.30130753
5.826715 0.30138528
5.827714 0.30144299
5.828714 0.30148125000000003
5.829714 0.30150868
5.830714 0.30153743
5.831714 0.30157676
5.832714 0.30162835
5.833714 0.30168542
5.834714 0.30173624
5.835714 0.30177023999999997
5.836714 0.30178351
5.837714 0.30178095
5.838714 0.30177389
5.839714 0.3017744
5.840714 0.30178928
5.841714 0.30181657
5.842714 0.30184656
5.843714 0.30186661000000004
5.844714 0.30186733
5.845714 0.30184723
5.846714 0.30181322
5.847714 0.30177698999999997
5.848714 0.30174919
5.849714 0.30173403
5.850714 0.30172747
5.851714 0.30171948
5.852714 0.30169946000000003
5.853714 0.30166160000000003
5.854714 0.30160798
5.855714 0.30154726000000004
5.856714 0.30149021
5.857714 0.30144402
5.858714 0.30140851
5.859715 0.30137615
5.860714 0.30133575
5.861714 0.30127822
5.862714 0.30120108
5.863714 0.30110988
5.864714 0.30101538
5.865714 0.30092830000000004
5.866714 0.30085417
5.867714 0.30079065
5.868714 0.30072893
5.869714 0.30065824
5.870714 0.30057118
5.871714 0.30046722
5.872715 0.30035267
5.873714 0.30023721000000003
5.874714 0.30012873
5.875714 0.30002939
5.876714 0.29993454999999997
5.877714 0.29983544
5.878714 0.29972380000000004
5.879714 0.29959627
5.880714 0.29945626999999997
5.881714 0.29931229
5.882714 0.29917366
5.883714 0.29904586
5.884714 0.29892765
5.885714 0.29881173
5.886714 0.29868821
5.887714 0.29854954
5.888714 0.29839398
5.889714 0.29822635
5.890714 0.29805538000000004
5.891714 0.29788941999999996
5.892715 0.29773228
5.893714 0.29758171
5.894714 0.29743083
5.895714 0.29727195
5.896714 0.29710053999999997
5.897714 0.29691751
5.898714 0.29672864
5.899714 0.29654142
5.900714 0.29636107
5.901714 0.2961878
5.902714 0.2960166
5.903714 0.29583976
5.904714 0.29565074999999996
5.905715 0.29544747
5.906714 0.29523326
5.907714 0.29501524
5.908714 0.29480081999999996
5.909714 0.29459412
5.910714 0.29439413999999997
5.911714 0.29419545999999996
5.912714 0.2939912
5.913714 0.29377637
5.914714 0.29355029
5.915714 0.29331669
5.916714 0.2930816
5.917714 0.2928501
5.918715 0.29262381
5.919714 0.29240013
5.920714 0.29217368
5.921714 0.29193919999999995
5.922714 0.29169424
5.923714 0.29144038
5.924714 0.29118245
5.925714 0.29092596000000004
5.926714 0.29067441
5.927714 0.29042761
5.928714 0.29018181
5.929714 0.28993168
5.930714 0.28967296
5.931714 0.28940444
5.932714 0.28912846
5.933714 0.28884958
5.934714 0.28857219
5.935714 0.28829842
5.936714 0.28802727
5.937714 0.28775523
5.938715 0.2874783
5.939714 0.28719396999999997
5.940714 0.28690244000000004
5.941714 0.28660637
5.942714 0.28630947
5.943714 0.28601447
5.944714 0.2857219
5.945714 0.28542986000000004
5.946714 0.28513514
5.947714 0.28483485999999997
5.948714 0.28452789
5.949714 0.28421536999999997
5.950714 0.28389997
5.951715 0.2835846
5.952714 0.28327086
5.953714 0.28295848
5.954714 0.2826455
5.955714 0.28232934
5.956714 0.28200813
5.957714 0.28168145
5.958714 0.2813505
5.959714 0.28101727
5.960714 0.28068358
5.961714 0.28035019
5.962714 0.28001659
5.963714 0.27968138
5.964714 0.2793431
5.965714 0.27900094000000003
5.966714 0.27865504
5.967714 0.27830633
5.968714 0.2779559
5.969714 0.27760447
5.970714 0.27725215000000003
5.971714 0.27689843000000003
5.972714 0.27654262
5.973714 0.2761842
5.974714 0.2758231
5.975714 0.27545965
5.976714 0.27509438999999997
5.977714 0.27472777
5.978714 0.27435995
5.979714 0.27399086
5.980714 0.27362029
5.981714 0.27324802
5.982714 0.27287381
5.983714 0.27249744
5.984715 0.27211856
5.985714 0.27173681
5.986714 0.27135198
5.987714 0.27096425
5.988714 0.27057419
5.989714 0.27018276
5.990714 0.2697909
5.991714 0.26939919
5.992714 0.26900743
5.993714 0.26861471
5.994714 0.26821983
5.995714 0.26782178
5.996714 0.26742031
5.997715 0.26701603
5.998714 0.26661006
5.999714 0.26620356
6.000714 0.26579692
6.001714 0.26538959
6.002714 0.26498032
6.003714 0.26456788000000003
6.004714 0.26415177
6.005714 0.26373262999999997
6.006714 0.26331213000000003
6.007714 0.26289215
6.008714 0.26247385
6.009714 0.26205687
6.010714 0.26163945
6.011714 0.2612191
6.012714 0.26079374
6.013714 0.26036277
6.014714 0.25992743
6.015714 0.25949024000000004
6.016714 0.25905392
6.017715 0.25862004
6.018714 0.25818837
6.019714 0.25775691
6.020714 0.25732301
6.021714 0.25688466
6.022714 0.25644151
6.023714 0.2559951
6.024714 0.25554802
6.025714 0.25510245
6.026714 0.25465908
6.027714 0.25421658
6.028714 0.25377225
6.029714 0.25332335
6.030715 0.25286861
6.031714 0.252409
6.032714 0.25194746
6.033714 0.25148750000000003
6.034714 0.25103155
6.035714 0.25057965
6.036714 0.25012938
6.037714 0.24967685
6.038714 0.2492185
6.039714 0.24875283999999998
6.040714 0.24828114999999998
6.041714 0.24780682
6.042714 0.24733383
6.043715 0.24686474000000003
6.044714 0.24639956999999998
6.045714 0.24593589
6.046714 0.24547009
6.047714 0.2449993
6.048714 0.24452292999999997
6.049714 0.24404299999999998
6.050714 0.24356307
6.051714 0.24308641
6.052714 0.24261419
6.053714 0.24214466
6.054714 0.24167385
6.055714 0.24119744
6.056714 0.24071292
6.057714 0.24022091999999998
6.058714 0.23972515000000003
6.059714 0.23923071999999998
6.060714 0.23874177
6.061714 0.2382596
6.062714 0.23778197
6.063715 0.23730425
6.064714 0.23682159000000003
6.065714 0.23633135
6.066714 0.23583421
6.067714 0.23533389999999998
6.068714 0.23483515
6.069714 0.23434132
6.070714 0.23385256
6.071714 0.23336583
6.072714 0.23287633
6.073714 0.23238007
6.074714 0.23187599
6.075714 0.23136667
6.076715 0.23085722
6.077714 0.23035279
6.078714 0.22985599999999998
6.079714 0.22936543
6.080714 0.22887627
6.081714 0.22838251
6.082714 0.22787983
6.083714 0.22736776000000003
6.084714 0.22685002
6.085714 0.22633262
6.086714 0.22582111
6.087714 0.22531776
6.088714 0.22482038000000001
6.089714 0.22432352000000003
6.090714 0.22382118999999998
6.091714 0.22330980000000003
6.092714 0.2227901
6.093714 0.22226671999999997
6.094714 0.22174595
6.095714 0.22123241999999999
6.096714 0.22072676
6.097714 0.22022514999999998
6.098714 0.21972118
6.099714 0.21920917
6.100714 0.21868702
6.101714 0.21815753999999998
6.102714 0.21762713
6.103714 0.21710263000000002
6.104714 0.21658796000000002
6.105714 0.21608199
6.106714 0.21557903
6.107714 0.21507151000000002
6.108714 0.21455374
6.109715 0.21402474999999999
6.110714 0.21348883999999999
6.111714 0.21295352
6.112714 0.21242576
6.113714 0.21190852999999998
6.114714 0.21139937
6.115714 0.21089159000000002
6.116714 0.21037778000000001
6.117714 0.20985347
6.118714 0.20931958999999997
6.119714 0.20878188999999997
6.120714 0.20824808
6.121714 0.20772372
6.122715 0.20720931
6.123714 0.20669983
6.124714 0.20618723
6.125714 0.20566441
6.126714 0.20512898999999998
6.127714 0.2045847
6.128714 0.20403969000000002
6.129714 0.2035026
6.130714 0.20297824
6.131714 0.20246522
6.132714 0.20195651
6.133714 0.20144298000000002
6.134714 0.20091792
6.135714 0.20038036
6.136714 0.19983544
6.137714 0.19929182999999998
6.138714 0.19875716
6.139714 0.19823415
6.140714 0.19771922
6.141714 0.19720433999999998
6.142715 0.19668129
6.143714 0.19614601
6.144714 0.19560081
6.145714 0.19505338
6.146714 0.19451287
6.147714 0.19398518
6.148714 0.19346976
6.149714 0.19295969999999998
6.150714 0.19244503
6.151714 0.19191769
6.152714 0.19137561
6.153714 0.19082382
6.154714 0.19027198
6.155715 0.18972964
6.156714 0.18920148
6.157714 0.18868508
6.158714 0.18817228
6.159714 0.18765342999999998
6.160714 0.18712238
6.161714 0.18657956
6.162714 0.18603166000000002
6.163714 0.18548807
6.164714 0.18495577
6.165714 0.18443562
6.166714 0.18392169
6.167714 0.18340435
6.168715 0.18287522
6.169714 0.1823317
6.170714 0.18177854000000002
6.171714 0.18122573
6.172714 0.18068355
6.173714 0.18015747000000001
6.174714 0.17964531
6.175714 0.17913836
6.176714 0.1786256
6.177714 0.17809919000000002
6.178714 0.17755828
6.179714 0.17700916
6.180714 0.17646189
6.181714 0.17592503
6.182714 0.17540123
6.183714 0.17488598
6.184714 0.17437012999999998
6.185714 0.17384493
6.186714 0.17330679999999998
6.187714 0.17275943
6.188715 0.17221207
6.189714 0.17167475
6.190714 0.17115303
6.191714 0.17064487
6.192714 0.17014147000000002
6.193714 0.16963145
6.194714 0.16910657999999998
6.195714 0.16856582
6.196714 0.16801587
6.197714 0.16746772
6.198714 0.1669312
6.199714 0.16641
6.200714 0.16590006000000002
6.201715 0.16539188
6.202714 0.16487554
6.203714 0.16434602
6.204714 0.16380572999999998
6.205714 0.1632632
6.206714 0.16272851
6.207714 0.16220785000000001
6.208714 0.16170008
6.209714 0.16119722
6.210714 0.16068844
6.211714 0.16016574
6.212714 0.1596282
6.213714 0.15908264
6.214714 0.15854029
6.215714 0.15801108
6.216714 0.15749864
6.217714 0.15699841
6.218714 0.15649997000000002
6.219714 0.15599228
6.220714 0.15546937
6.221714 0.15493321999999998
6.222714 0.15439267
6.223714 0.15385876
6.224714 0.15333896
6.225714 0.15283328999999998
6.226714 0.15233447
6.227714 0.15183173
6.228714 0.15131666
6.229714 0.15078775
6.230714 0.15025126
6.231714 0.14971808
6.232714 0.14919805
6.233714 0.14869468
6.234715 0.14820318
6.235714 0.14771271
6.236714 0.14721188
6.237714 0.1466945
6.238714 0.14616288
6.239714 0.14562659
6.240714 0.14509766000000002
6.241714 0.14458442
6.242714 0.1440873
6.243714 0.1435987
6.244714 0.14310699
6.245714 0.14260267
6.246714 0.14208326
6.247715 0.14155466
6.248714 0.14102799
6.249714 0.14051372
6.250714 0.14001617
6.251714 0.13953103
6.252714 0.13904761999999998
6.253714 0.1385544
6.254714 0.13804496
6.255714 0.13752155
6.256714 0.13699397
6.257714 0.13647461
6.258714 0.13597211
6.259714 0.13548677
6.260714 0.13501041
6.261714 0.13453044
6.262714 0.13403638
6.263714 0.1335252
6.264714 0.13300286
6.265714 0.13248127999999998
6.266714 0.13197206
6.267715 0.13148062
6.268714 0.13100329
6.269714 0.13052939
6.270714 0.13004674
6.271714 0.12954812999999998
6.272714 0.12903513
6.273714 0.12851731
6.274714 0.12800730000000002
6.275714 0.12751415
6.276714 0.12703856
6.277714 0.12657234
6.278714 0.12610258000000002
6.279714 0.12561824
6.280715 0.12511588999999998
6.281714 0.12460152999999999
6.282714 0.12408758
6.283714 0.12358655
6.284714 0.12310465
6.285714 0.12263865
6.286714 0.12217758999999999
6.287714 0.12170845
6.288714 0.12122289
6.289714 0.12072155999999999
6.290714 0.12021367
6.291714 0.11971222
6.292714 0.11922709
6.293715 0.11875994000000001
6.294714 0.11830324
6.295714 0.11784420000000001
6.296714 0.11737138999999999
6.297714 0.11688074999999999
6.298714 0.11637779000000001
6.299714 0.11587481000000001
6.300714 0.11538464
6.301714 0.11491406000000001
6.302714 0.11446028
6.303714 0.11401231
6.304714 0.11355664000000001
6.305714 0.11308405
6.306714 0.11259434
6.307714 0.1120963
6.308714 0.11160314000000002
6.309714 0.11112565
6.310714 0.11066665
6.311714 0.11021961
6.312714 0.10977213
6.313715 0.10931249000000001
6.314714 0.10883572999999999
6.315714 0.10834631
6.316714 0.10785581999999999
6.317714 0.10737698000000001
6.318714 0.10691704
6.319714 0.10647401000000001
6.320714 0.10603757
6.321714 0.10559436999999999
6.322714 0.10513481
6.323714 0.10465792
6.324714 0.10417178
6.325714 0.10368935
6.326715 0.10322175
6.327714 0.10277267000000001
6.328714 0.10233651
6.329714 0.10190144999999999
6.330714 0.10145559
6.331714 0.10099309999999999
6.332714 0.10051721
6.333714 0.10003853
6.334714 0.099569443
6.335714 0.09911776300000001
6.336714 0.098682696
6.337714 0.09825531199999998
6.338714 0.09782317799999998
6.339714 0.097376778
6.340714 0.096914393
6.341714 0.096442935
6.342714 0.095974316
6.343714 0.095519272
6.344714 0.09508182999999999
6.345714 0.094657269
6.346714 0.094234617
6.347714 0.093802315
6.348714 0.093354145
6.349714 0.092892384
6.350714 0.092426542
6.351714 0.091968459
6.352714 0.091526238
6.353714 0.091100164
6.354714 0.090682693
6.355714 0.090262468
6.356714 0.089830201
6.357714 0.089383399
6.358714 0.088927516
6.359715 0.088472979
6.360714 0.088029681
6.361714 0.08760183099999999
6.362714 0.08718580899999999
6.363714 0.086772122
6.364714 0.08635039
6.365714 0.085914752
6.366714 0.085466914
6.367714 0.085015257
6.368714 0.08457051
6.369714 0.084140268
6.370714 0.083725166
6.371714 0.083318644
6.372715 0.08291041
6.373714 0.082491728
6.374714 0.08205982199999999
6.375714 0.081619102
6.376714 0.08117872100000001
6.377714 0.080747722
6.378714 0.08033036099999999
6.379714 0.079924008
6.380714 0.07952068100000001
6.381714 0.079111324
6.382714 0.07869057
6.383714 0.078259496
6.384714 0.07782497
6.385714 0.07739597299999999
6.386714 0.076978852
6.387714 0.076574035
6.388714 0.076175813
6.389714 0.07577537300000001
6.390714 0.075365393
6.391714 0.07494382399999999
6.392715 0.074514904
6.393714 0.074086938
6.394714 0.07366801099999999
6.395714 0.073261902
6.396714 0.072866294
6.397714 0.07247413700000001
6.398714 0.0720774
6.399714 0.071671227
6.400714 0.07125627000000001
6.401714 0.070838124
6.402714 0.07042414500000001
6.403714 0.070019474
6.404714 0.069624267
6.405715 0.06923372900000001
6.406714 0.06884072200000001
6.407714 0.068439671
6.408714 0.068029604
6.409714 0.067614729
6.410714 0.06720230399999999
6.411714 0.066798867
6.412714 0.066406897
6.413714 0.06602357
6.414714 0.065642275
6.415714 0.065256027
6.416714 0.064860994
6.417714 0.06445832
6.418715 0.06405328199999999
6.419714 0.063652376
6.420714 0.06325983
6.421714 0.062875444
6.422714 0.062494876
6.423714 0.062112113999999996
6.424714 0.06172282700000001
6.425714 0.06132675900000001
6.426714 0.06092787399999999
6.427714 0.060532242
6.428714 0.060144753999999995
6.429714 0.059766485
6.430714 0.05939407299999999
6.431714 0.059021456
6.432714 0.058643043
6.433714 0.058256614
6.434714 0.057864439
6.435714 0.057472032000000006
6.436714 0.057085231
6.437714 0.056707142999999995
6.438715 0.056336581000000004
6.439714 0.055968808
6.440714 0.055598113000000005
6.441714 0.05522086899999999
6.442714 0.054837414
6.443714 0.054451806
6.444714 0.054069544
6.445714 0.053694594
6.446714 0.053327222
6.447714 0.052963884
6.448714 0.052599167
6.449714 0.052228750000000004
6.450714 0.051851786
6.451715 0.051471405
6.452714 0.051093084000000004
6.453714 0.050721736999999996
6.454714 0.05035906800000001
6.455714 0.050002616
6.456714 0.049646985
6.457714 0.049286621
6.458714 0.048918713999999995
6.459714 0.048544584
6.460714 0.048168984
6.461714 0.047797567
6.462714 0.047433944
6.463714 0.04707787
6.464714 0.046725515999999995
6.465714 0.046371630999999996
6.466714 0.046012455
6.467714 0.045647763
6.468714 0.045281
6.469714 0.044917368
6.470714 0.044560942
6.471714 0.044212356
6.472714 0.0438683
6.473714 0.043523124999999996
6.474714 0.043171758
6.475714 0.042812337
6.476714 0.042447241
6.477714 0.042081907
6.478714 0.041722087
6.479714 0.041370955
6.480714 0.041027582
6.481714 0.040687565
6.482714 0.04034545
6.483714 0.039997656
6.484715 0.039644344
6.485714 0.039289243
6.486714 0.038937569000000005
6.487714 0.038593126
6.488714 0.038256159
6.489714 0.037923132000000005
6.490714 0.037588546
6.491714 0.037247827
6.492714 0.036899792
6.493714 0.036547317999999995
6.494714 0.036195907
6.495714 0.035850846
6.496714 0.035514463999999996
6.497715 0.035184933
6.498714 0.034857236
6.499714 0.034525793
6.500714 0.034187359
6.501714 0.033842694
6.502714 0.033496111
6.503714 0.033153186
6.504714 0.032817828
6.505714 0.032490259
6.506714 0.032166984999999995
6.507714 0.031842725
6.508714 0.031513275
6.509714 0.031177784
6.510714 0.030839196
6.511714 0.030502653999999997
6.512714 0.030172692
6.513714 0.029850728
6.514714 0.029534174
6.515714 0.029217704999999997
6.516714 0.028895967999999998
6.517715 0.028566379
6.518714 0.028230497
6.519714 0.027893274
6.520714 0.027560547
6.521714 0.027236121000000002
6.522714 0.026919916999999998
6.523714 0.026608174000000002
6.524714 0.026295544000000004
6.525714 0.02597796
6.526714 0.025654756
6.527714 0.025328909
6.528714 0.025005318000000002
6.529714 0.02468802
6.530715 0.024377876
6.531714 0.024071988
6.532714 0.023765146
6.533714 0.023452577999999998
6.534714 0.023132536
6.535714 0.022807346
6.536714 0.02248232
6.537714 0.02216311
6.538714 0.02185285
6.539714 0.021550595999999998
6.540714 0.021251867
6.541714 0.020950992
6.542714 0.020644032
6.543715 0.020330756
6.544714 0.02001462
6.545714 0.019700816
6.546714 0.019393428
6.547714 0.019093214
6.548714 0.018797215
6.549714 0.018500377999999998
6.550714 0.018198343
6.551714 0.017889873
6.552714 0.017577637
6.553714 0.017266878
6.554714 0.016962671
6.555714 0.016667203
6.556714 0.016378532999999997
6.557714 0.016091496
6.558714 0.015800322999999998
6.559714 0.015501592
6.560714 0.015196
6.561714 0.014887995999999999
6.562714 0.014583489000000002
6.563715 0.014286807
6.564714 0.013998516
6.565714 0.013715215
6.566714 0.013431412
6.567714 0.013142482
6.568714 0.012847115000000001
6.569714 0.012547972000000001
6.570714 0.012250216000000001
6.571714 0.011958647999999999
6.572714 0.011675058
6.573714 0.011397139
6.574714 0.011119639
6.575714 0.010837106
6.576715 0.010546834
6.577714 0.010250413
6.578714 0.0099530611
6.579714 0.0096610318
6.580714 0.0093784416
6.581714 0.0091051523
6.582714 0.0088368164
6.583714 0.008567077
6.584714 0.008290789299999999
6.585714 0.0080065824
6.586714 0.0077174584
6.587714 0.0074291274
6.588714 0.0071469578
6.589714 0.0068731656999999995
6.590714 0.0066057073
6.591714 0.006339463300000001
6.592714 0.0060690567
6.593714 0.0057918263000000005
6.594714 0.0055093515
6.595714 0.0052266954
6.596714 0.0049497496
6.597714 0.004682062
6.598714 0.0044228222
6.599714 0.0041670894
6.600714 0.0039081878999999995
6.601714 0.0036410598
6.602714 0.0033648408000000003
6.603714 0.0030833354999999997
6.604714 0.0028031378
6.605714 0.0025303571
6.606714 0.0022676357000000003
6.607714 0.0020129706
6.608714 0.0017609269
6.609715 0.0015055747
6.610714 0.0012436004
6.611714 0.00097596176
6.612714 0.00070724304
6.613714 0.00044306958
6.614714 0.00018696876
6.615714 -6.1641805e-05
6.616714 -0.0003072691
6.617714 -0.00055603296
6.618714 -0.0008124367
6.619714 -0.0010769142
6.620714 -0.001345453
6.621714 -0.0016115195
6.622715 -0.0018693060999999999
6.623714 -0.0021166369999999998
6.624714 -0.0023560409
6.625714 -0.0025934458
6.626714 -0.0028351749
6.627714 -0.0030847950000000004
6.628714 -0.0033414358999999997
6.629714 -0.0036004021
6.630714 -0.0038557224000000004
6.631714 -0.004103277000000001
6.632714 -0.0043428692
6.633714 -0.0045781762
6.634714 -0.0048146503
6.635714 -0.0050565133
6.636714 -0.005304447
6.637714 -0.0055552075
6.638714 -0.0058033635
6.639714 -0.0060442264
6.640714 -0.006276420800000001
6.641714 -0.006502727000000001
6.642715 -0.0067287473999999995
6.643714 -0.0069600857
6.644714 -0.007199498899999999
6.645714 -0.007445496900000001
6.646714 -0.007693104300000001
6.647714 -0.0079363621
6.648714 -0.0081712729
6.649714 -0.0083976702
6.650714 -0.0086190805
6.651714 -0.0088407192
6.652714 -0.0090667119
6.653714 -0.009298019
6.654714 -0.0095321237
6.655715 -0.0097646043
6.656714 -0.0099916877
6.657714 -0.010212394
6.658714 -0.010429115000000001
6.659714 -0.010646327
6.660714 -0.010868147
6.661714 -0.011096049
6.662714 -0.011327977999999999
6.663714 -0.011559318
6.664714 -0.011785235000000002
6.665714 -0.012003113
6.666714 -0.012213844
6.667714 -0.012421285999999998
6.668715 -0.012630218
6.669714 -0.012843889
6.670714 -0.013062461000000001
6.671714 -0.013283132
6.672714 -0.013501807999999999
6.673714 -0.013715409999999999
6.674714 -0.013923523
6.675714 -0.014128519999999999
6.676714 -0.014334134
6.677714 -0.014543282999999999
6.678714 -0.014756362000000002
6.679714 -0.014970959
6.680714 -0.015183150000000001
6.681714 -0.015389653
6.682714 -0.015589671
6.683714 -0.015785382
6.684714 -0.015980825
6.685714 -0.016179738000000003
6.686714 -0.016383562
6.687714 -0.016590672
6.688715 -0.016797261
6.689714 -0.016999422
6.690714 -0.017195263000000002
6.691714 -0.017385923
6.692714 -0.017574908
6.693714 -0.017766136
6.694714 -0.017961742
6.695714 -0.01816086
6.696714 -0.018360092999999997
6.697714 -0.018555394
6.698714 -0.018744366
6.699714 -0.018927681000000002
6.700714 -0.019108807
6.701715 -0.019292155000000002
6.702714 -0.019480627
6.703714 -0.019673909
6.704714 -0.019868489
6.705714 -0.020059447
6.706714 -0.020243094
6.707714 -0.020419038
6.708714 -0.020590532
6.709714 -0.020762841
6.710714 -0.020940469
6.711714 -0.0211247
6.712714 -0.021312802000000002
6.713714 -0.021499392
6.714714 -0.021679253
6.715714 -0.021850158
6.716714 -0.022014153
6.717714 -0.022176564
6.718714 -0.022343197999999998
6.719714 -0.022517212
6.720714 -0.022697313
6.721714 -0.022878329
6.722714 -0.023053888
6.723714 -0.023219857
6.724714 -0.023376677000000002
6.725714 -0.023529318
6.726714 -0.023684775999999998
6.727714 -0.023848383
6.728714 -0.024020864
6.729714 -0.024197738
6.730714 -0.024371471999999998
6.731714 -0.024535341000000002
6.732714 -0.024686989
6.733714 -0.024829821999999998
6.734715 -0.024971407
6.735714 -0.025119649999999997
6.736714 -0.025278697
6.737714 -0.025446693
6.738714 -0.025616653
6.739714 -0.025780016
6.740714 -0.025931103
6.741714 -0.026070134000000002
6.742714 -0.026203209
6.743714 -0.026339172999999997
6.744714 -0.026484957
6.745714 -0.026641837999999998
6.746714 -0.026804592999999998
6.747715 -0.026964072999999998
6.748714 -0.027111938000000002
6.749714 -0.027245088
6.750714 -0.027367505
6.751714 -0.027488408
6.752714 -0.027617643
6.753714 -0.027760612999999996
6.754714 -0.027915396
6.755714 -0.028073575
6.756714 -0.028224431999999997
6.757714 -0.028360404999999998
6.758714 -0.028480984999999997
6.759714 -0.028593047
6.760714 -0.028707343
6.761714 -0.028832984
6.762714 -0.028972674
6.763714 -0.029121226
6.764714 -0.029268165
6.765714 -0.029403102
6.766714 -0.029521153
6.767715 -0.029625584
6.768714 -0.029726254000000004
6.769714 -0.029834639000000003
6.770714 -0.029957932
6.771714 -0.030095267
6.772714 -0.030238071000000002
6.773714 -0.030374364
6.774714 -0.030494898000000003
6.775714 -0.030597943000000002
6.776714 -0.030690250999999998
6.777714 -0.030783677
6.778714 -0.030889106000000003
6.779714 -0.031010824
6.780715 -0.031144216
6.781714 -0.031278012
6.782714 -0.031399974
6.783714 -0.031503139
6.784714 -0.03158942
6.785714 -0.031668716
6.786714 -0.031753955
6.787714 -0.031854559000000005
6.788714 -0.031971696
6.789714 -0.032097727
6.790714 -0.032220143
6.791714 -0.032327976
6.792714 -0.032417412
6.793715 -0.032493731
6.794714 -0.032568543
6.795714 -0.032653767
6.796714 -0.032755407
6.797714 -0.032870341
6.798714 -0.032987818
6.799714 -0.033094879
6.800714 -0.03318298
6.801714 -0.033252433
6.802714 -0.033312378
6.803714 -0.033376275999999996
6.804714 -0.033455205
6.805714 -0.033552339
6.806714 -0.033661412
6.807714 -0.033769934
6.808714 -0.033865511
6.809714 -0.033942047999999996
6.810714 -0.034002698
6.811714 -0.034058077
6.812714 -0.03412072
6.813715 -0.034198593
6.814714 -0.034291011999999996
6.815714 -0.034389027999999995
6.816714 -0.034480073
6.817714 -0.03455446
6.818714 -0.034610412
6.819714 -0.034655049
6.820714 -0.034700832
6.821714 -0.034759268999999995
6.822714 -0.034835102
6.823714 -0.034923898
6.824714 -0.035014286
6.825714 -0.035093655
6.826715 -0.035154456
6.827714 -0.035197893
6.828714 -0.035233196
6.829714 -0.035272879
6.830714 -0.035326436
6.831714 -0.035395639
6.832714 -0.035473838
6.833714 -0.035549490999999996
6.834714 -0.03561214
6.835714 -0.035657716
6.836714 -0.035690516
6.837714 -0.035720883
6.838714 -0.035759833000000005
6.839714 -0.035813387
6.840714 -0.035879493
6.841714 -0.035949095
6.842714 -0.03601074
6.843714 -0.036056378
6.844714 -0.036085409
6.845714 -0.036104949
6.846714 -0.036126227
6.847714 -0.036158971
6.848714 -0.036206629000000004
6.849714 -0.03626479
6.850714 -0.036323551
6.851714 -0.036372556
6.852714 -0.036406139000000004
6.853714 -0.036425993
6.854714 -0.036440087999999995
6.855714 -0.036458463999999996
6.856714 -0.036488104
6.857714 -0.036529484
6.858714 -0.036576498
6.859715 -0.036619723
6.860714 -0.036651295
6.861714 -0.036668923
6.862714 -0.036676988
6.863714 -0.036684248999999995
6.864714 -0.036699386
6.865714 -0.036726621
6.866714 -0.036763646999999997
6.867714 -0.036802838
6.868714 -0.036835091
6.869714 -0.036854297
6.870714 -0.036860243
6.871714 -0.036858532
6.872715 -0.036857644
6.873714 -0.036864696
6.874714 -0.036882018
6.875714 -0.036906246999999996
6.876714 -0.036930272
6.877714 -0.036946968999999996
6.878714 -0.036952795999999996
6.879714 -0.036949452
6.880714 -0.036942840000000005
6.881714 -0.03693992
6.882714 -0.036945135999999996
6.883714 -0.036958188999999995
6.884714 -0.036974263
6.885714 -0.036986503999999996
6.886714 -0.036989481000000005
6.887714 -0.036981844
6.888714 -0.036966908
6.889714 -0.036950936
6.890714 -0.036940025
6.891714 -0.036937185
6.892715 -0.036941032
6.893714 -0.036946664
6.894714 -0.036948189
6.895714 -0.036941619999999994
6.896714 -0.036926681
6.897714 -0.036906698
6.898714 -0.036886745
6.899714 -0.036871023
6.900714 -0.036860822
6.901714 -0.03685405
6.902714 -0.036846459
6.903714 -0.036833904
6.904714 -0.036814442
6.905715 -0.036789253
6.906714 -0.036761965
6.907714 -0.036736776
6.908714 -0.03671638
6.909714 -0.036700681
6.910714 -0.036686921
6.911714 -0.036671068
6.912714 -0.036649755
6.913714 -0.036621807
6.914714 -0.036588655000000005
6.915714 -0.036553497000000004
6.916714 -0.036519713
6.917714 -0.036489314999999994
6.918715 -0.036462140000000004
6.919714 -0.036436158999999996
6.920714 -0.036408613
6.921714 -0.036377393
6.922714 -0.036341991000000004
6.923714 -0.036303588
6.924714 -0.036264324
6.925714 -0.03622614
6.926714 -0.036189836
6.927714 -0.036154705
6.928714 -0.036118942
6.929714 -0.036080545
6.930714 -0.036038281
6.931714 -0.035992236000000004
6.932714 -0.035943766
6.933714 -0.035894872
6.934714 -0.035847342
6.935714 -0.035802033
6.936714 -0.035758593000000005
6.937714 -0.035715694
6.938715 -0.035671641999999996
6.939714 -0.035625069999999995
6.940714 -0.035575422
6.941714 -0.035523064
6.942714 -0.035469019
6.943714 -0.035414434
6.944714 -0.035360083
6.945714 -0.035306040000000004
6.946714 -0.035251692
6.947714 -0.035196077
6.948714 -0.035138361
6.949714 -0.035078285
6.950714 -0.035016355
6.951715 -0.034953703
6.952714 -0.034891634
6.953714 -0.034831066
6.954714 -0.034772087
6.955714 -0.034713841
6.956714 -0.034654819
6.957714 -0.034593442
6.958714 -0.034528726
6.959714 -0.034460708
6.960714 -0.034390416
6.961714 -0.034319426
6.962714 -0.034249149
6.963714 -0.034180202
6.964714 -0.034112149
6.965714 -0.034043775
6.966714 -0.033973737
6.967714 -0.033901303
6.968714 -0.033826777
6.969714 -0.033751395000000003
6.970714 -0.033676712
6.971714 -0.033603763
6.972714 -0.033532432
6.973714 -0.033461378
6.974714 -0.033388566
6.975714 -0.033312209
6.976714 -0.03323165
6.977714 -0.033147729
6.978714 -0.033062455
6.979714 -0.032978112
6.980714 -0.032896205
6.981714 -0.032816789
6.982714 -0.032738500000000004
6.983714 -0.032659265
6.984715 -0.032577349
6.985714 -0.032492209
6.986714 -0.032404688
6.987714 -0.032316509
6.988714 -0.032229291
6.989714 -0.032143615
6.990714 -0.032058675
6.991714 -0.031972659
6.992714 -0.031883721000000004
6.993714 -0.031791013
6.994714 -0.031695258999999996
6.995714 -0.031598503
6.996714 -0.031503184999999996
6.997715 -0.031410957999999996
6.998714 -0.031321845
6.999714 -0.03123419
7.000714 -0.031145431999999997
7.001714 -0.031053298
7.002714 -0.030956854
7.003714 -0.030856876000000002
7.004714 -0.030755354000000002
7.005714 -0.030654439000000002
7.006714 -0.030555343
7.007714 -0.030457812999999997
7.008714 -0.030360382999999998
7.009714 -0.030261287
7.010714 -0.030159531
7.011714 -0.03005552
7.012714 -0.029950877
7.013714 -0.029847593
7.014714 -0.029746896999999998
7.015714 -0.029648512
7.016714 -0.029550659
7.017715 -0.029450856
7.018714 -0.029347138000000002
7.019714 -0.029239020999999997
7.020714 -0.029127754000000002
7.021714 -0.02901571
7.022714 -0.028905232
7.023714 -0.028797521000000003
7.024714 -0.028692142
7.025714 -0.028587391999999996
7.026714 -0.028481269999999996
7.027714 -0.028372587999999997
7.028714 -0.028261539000000002
7.029714 -0.028149527
7.030715 -0.028038278
7.031714 -0.027928789
7.032714 -0.027820691999999998
7.033714 -0.027712379
7.034714 -0.027601857
7.035714 -0.027487869
7.036714 -0.02737066
7.037714 -0.027251954
7.038714 -0.027134156000000003
7.039714 -0.027019132
7.040714 -0.026907256999999997
7.041714 -0.026797203
7.042714 -0.026686618
7.043715 -0.026573302
7.044714 -0.026456313000000002
7.045714 -0.026336384999999997
7.046714 -0.026215443999999997
7.047714 -0.026095522
7.048714 -0.02597764
7.049714 -0.025861259
7.050714 -0.025744643
7.051714 -0.025625882000000003
7.052714 -0.025504053
7.053714 -0.025379841
7.054714 -0.025255271
7.055714 -0.025132639000000002
7.056714 -0.025013245999999996
7.057714 -0.024896595000000004
7.058714 -0.024780537999999998
7.059714 -0.024662298
7.060714 -0.02453989
7.061714 -0.024413173
7.062714 -0.024283955
7.063715 -0.024155094999999998
7.064714 -0.024029045000000002
7.065714 -0.023906602
7.066714 -0.023786533999999998
7.067714 -0.023666279
7.068714 -0.023543359
7.069714 -0.023416733999999998
7.070714 -0.023287375
7.071714 -0.023157729
7.072714 -0.023030349
7.073714 -0.022906422
7.074714 -0.022785015000000002
7.075714 -0.022663458
7.076715 -0.022538719
7.077714 -0.02240904
7.078714 -0.022274975
7.079714 -0.02213924
7.080714 -0.022005427
7.081714 -0.021876204
7.082714 -0.021751950000000003
7.083714 -0.021630547
7.084714 -0.021508464
7.085714 -0.021382555
7.086714 -0.021251673999999998
7.087714 -0.021117226
7.088714 -0.02098238
7.089714 -0.02085033
7.090714 -0.020722547
7.091714 -0.020597949
7.092714 -0.020473434000000002
7.093714 -0.020345536
7.094714 -0.020212331
7.095714 -0.020074562
7.096714 -0.019935392
7.097714 -0.019798844
7.098714 -0.019667763
7.099714 -0.01954231
7.100714 -0.019419825999999998
7.101714 -0.019296132
7.102714 -0.019167629999999998
7.103714 -0.019033108
7.104714 -0.018894325
7.105714 -0.018755055
7.106714 -0.018619104
7.107714 -0.0184883
7.108714 -0.018361551
7.109715 -0.018235434
7.110714 -0.018106042
7.111714 -0.017971090000000002
7.112714 -0.017831216
7.113714 -0.017689727
7.114714 -0.017550953
7.115714 -0.017418012
7.116714 -0.017291162
7.117714 -0.017167597
7.118714 -0.017042813
7.119714 -0.016912844
7.120714 -0.016776241
7.121714 -0.016634757
7.122715 -0.016492426
7.123714 -0.016353466
7.124714 -0.016220135
7.125714 -0.016091621
7.126714 -0.015964541
7.127714 -0.015834779
7.128714 -0.015699709
7.129714 -0.015559634999999999
7.130714 -0.015417679
7.131714 -0.015278185
7.132714 -0.015144449999999999
7.133714 -0.015016952
7.134714 -0.014893018000000001
7.135714 -0.014768087
7.136714 -0.014637969
7.137714 -0.014500905
7.138714 -0.014358432
7.139714 -0.014214586
7.140714 -0.014073864
7.141714 -0.013939
7.142715 -0.01380966
7.143714 -0.013682742000000001
7.144714 -0.013554071000000001
7.145714 -0.013420619
7.146714 -0.013282081999999999
7.147714 -0.013141031
7.148714 -0.013001525000000002
7.149714 -0.012866955999999999
7.150714 -0.012738218
7.151714 -0.012613169
7.152714 -0.012487669000000002
7.153714 -0.012357662000000002
7.154714 -0.012221237999999999
7.155715 -0.012079623000000001
7.156714 -0.01193661
7.157714 -0.011796678
7.158714 -0.011662792
7.159714 -0.011534973
7.160714 -0.011410370999999999
7.161714 -0.011284754
7.162714 -0.011154675000000001
7.163714 -0.011019184
7.164714 -0.010880225
7.165714 -0.010741554
7.166714 -0.010606736
7.167714 -0.010477271
7.168715 -0.010351817000000001
7.169714 -0.010226889
7.170714 -0.01009867
7.171714 -0.009965003799999999
7.172714 -0.009826514
7.173714 -0.0096863121
7.174714 -0.0095484094
7.175714 -0.0094156967
7.176714 -0.0092884613
7.177714 -0.00916426
7.178714 -0.0090391695
7.179714 -0.008909776099999999
7.180714 -0.0087749075
7.181714 -0.0086362103
7.182714 -0.0084973173
7.183714 -0.00836201
7.184714 -0.0082323371
7.185714 -0.008107626500000001
7.186714 -0.007984887599999999
7.187714 -0.0078603633
7.188715 -0.0077314369
7.189714 -0.0075979129
7.190714 -0.007462027899999999
7.191714 -0.0073272175
7.192714 -0.007196285199999999
7.193714 -0.0070699272
7.194714 -0.0069463626
7.195714 -0.0068222644999999995
7.196714 -0.0066945082
7.197714 -0.006561812899999999
7.198714 -0.0064254564
7.199714 -0.006288677800000001
7.200714 -0.0061550847
7.201715 -0.0060268652
7.202714 -0.0059037087
7.203714 -0.0057829755
7.204714 -0.0056610294
7.205714 -0.005535048000000001
7.206714 -0.005404386299999999
7.207714 -0.0052708219
7.208714 -0.005137586800000001
7.209714 -0.0050076909
7.210714 -0.004882404799999999
7.211714 -0.0047606532
7.212714 -0.0046396246
7.213714 -0.0045162669
7.214714 -0.0043888893
7.215714 -0.0042580297
7.216714 -0.0041261676
7.217714 -0.0039964208999999995
7.218714 -0.0038709160000000003
7.219714 -0.0037496639999999998
7.220714 -0.003630521
7.221714 -0.0035102566
7.222714 -0.0033862041
7.223714 -0.0032576095999999996
7.224714 -0.0031260406
7.225714 -0.0029946357
7.226714 -0.002866557
7.227714 -0.0027434353
7.228714 -0.0026246
7.229714 -0.00250745
7.230714 -0.0023887687
7.231714 -0.0022663111
7.232714 -0.00213987
7.233714 -0.002011283
7.234715 -0.0018834034999999998
7.235714 -0.0017585811
7.236714 -0.0016374475
7.237714 -0.0015186105
7.238714 -0.001399422
7.239714 -0.0012774208
7.240714 -0.0011516916
7.241714 -0.0010234433999999999
7.242714 -0.0008954697500000001
7.243714 -0.0007708043100000001
7.244714 -0.00065118647
7.245714 -0.00053615977
7.246714 -0.00042322626999999997
7.247715 -0.00030900594
7.248714 -0.00019082436
7.249714 -6.7936782e-05
7.250714 5.8200970000000005e-05
7.251714 0.00018474988
7.252714 0.00030894362
7.253714 0.00042945767
7.254714 0.00054699808
7.255714 0.000663832
7.256714 0.0007825046900000001
7.257714 0.0009044379999999999
7.258714 0.0010291221
7.259714 0.0011543214
7.260714 0.00127721
7.261714 0.0013958514
7.262714 0.0015102394
7.263714 0.0016224022999999999
7.264714 0.0017354627
7.265714 0.0018521308
7.266714 0.0019733641
7.267715 0.0020978914000000003
7.268714 0.0022228158000000002
7.269714 0.0023450228000000003
7.270714 0.0024626845
7.271714 0.0025761361
7.272714 0.0026876720000000003
7.273714 0.0028003826
7.274714 0.0029166316
7.275714 0.0030369216
7.276714 0.0031597156
7.277714 0.0032823056
7.278714 0.0034022341
7.279714 0.00351858
7.280715 0.0036324218
7.281714 0.0037462465
7.282714 0.0038625985
7.283714 0.0039826937
7.284714 0.0041056646
7.285714 0.0042288895
7.286714 0.0043492375
7.287714 0.0044646327
7.288714 0.0045751505
7.289714 0.0046830817
7.290714 0.0047919213
7.291714 0.0049047518
7.292714 0.0050228242000000005
7.293715 0.005144993
7.294714 0.0052683255000000005
7.295714 0.0053895368
7.296714 0.0055065688
7.297714 0.0056195146
7.298714 0.005730454
7.299714 0.0058422993
7.300714 0.0059572591
7.301714 0.0060756814
7.302714 0.0061959014
7.303714 0.006315142699999999
7.304714 0.0064310326999999995
7.305714 0.0065429471
7.306714 0.0066524626
7.307714 0.0067626744999999995
7.308714 0.006876693800000001
7.309714 0.0069960594999999995
7.310714 0.0071198578
7.311714 0.0072450319
7.312714 0.0073677496
7.313715 0.007485191600000001
7.314714 0.0075968797
7.315714 0.007704896399999999
7.316714 0.0078128935
7.317714 0.0079243531
7.318714 0.008040954000000001
7.319714 0.0081618644
7.320714 0.0082842707
7.321714 0.0084048705
7.322714 0.008521582599999999
7.323714 0.0086345892
7.324714 0.008746185600000001
7.325714 0.008859532
7.326715 0.0089769288
7.327714 0.0090985232
7.328714 0.00922213
7.329714 0.0093442723
7.330714 0.009461952899999999
7.331714 0.009574272600000001
7.332714 0.0096830197
7.333714 0.0097919423
7.334714 0.0099049961
7.335714 0.010024418
7.336714 0.010149591
7.337714 0.010277268
7.338714 0.01040307
7.339714 0.010523548
7.340714 0.010637776
7.341714 0.010747722
7.342714 0.010857214
7.343714 0.010970015999999999
7.344714 0.011088006
7.345714 0.011210337999999999
7.346714 0.011334015999999999
7.347714 0.011455584999999999
7.348714 0.011573024999999999
7.349714 0.011686891
7.350714 0.011800076
7.351714 0.011916316
7.352714 0.01203817
7.353714 0.012165552
7.354714 0.012295561
7.355714 0.012423762000000001
7.356714 0.012546315
7.357714 0.012661882999999999
7.358714 0.012772367
7.359715 0.012882082000000001
7.360714 0.012995752
7.361714 0.013116305
7.362714 0.013243531999999999
7.363714 0.013374301000000002
7.364714 0.013504177000000001
7.365714 0.013629637000000002
7.366714 0.013749769
7.367714 0.013866607000000001
7.368714 0.013983963
7.369714 0.01410535
7.370714 0.014232106
7.371714 0.014362659
7.372715 0.014493344
7.373714 0.014620333000000001
7.374714 0.014741701
7.375714 0.014858555
7.376714 0.014974610999999999
7.377714 0.015094418000000002
7.378714 0.015221104
7.379714 0.015354762
7.380714 0.015492330999999998
7.381714 0.015629028
7.382714 0.015760642
7.383714 0.015885562
7.384714 0.016005507
7.385714 0.016124631
7.386714 0.016247442
7.387714 0.01637659
7.388714 0.016511626
7.389714 0.016649338
7.390714 0.016785483
7.391714 0.016916991
7.392715 0.017043539
7.393714 0.017167678999999998
7.394714 0.01729347
7.395714 0.017424327
7.396714 0.017561193
7.397714 0.017701999
7.398714 0.017842659
7.399714 0.017979168
7.400714 0.018109666
7.401714 0.018235471
7.402714 0.018360496
7.403714 0.018489386
7.404714 0.018625228
7.405715 0.018768062999999998
7.406714 0.018914881
7.407714 0.019061119
7.408714 0.019202911
7.409714 0.019338938
7.410714 0.019470981000000002
7.411714 0.019602908
7.412714 0.01973864
7.413714 0.019880143000000003
7.414714 0.020026465
7.415714 0.020174307
7.416714 0.020319797
7.417714 0.020460555999999998
7.418715 0.020596986
7.419714 0.020732095000000002
7.420714 0.020869983
7.421714 0.021013731
7.422714 0.021163801
7.423714 0.021317758
7.424714 0.021471479999999998
7.425714 0.021621208
7.426714 0.021765417000000002
7.427714 0.021905566999999997
7.428714 0.022045332
7.429714 0.022188756
7.430714 0.022338242
7.431714 0.022493402000000003
7.432714 0.022651347000000002
7.433714 0.022808234
7.434714 0.022961246999999997
7.435714 0.023110022
7.436714 0.023256759000000002
7.437714 0.023405024
7.438715 0.023557847
7.439714 0.023716128
7.440714 0.023878174
7.441714 0.024040593000000002
7.442714 0.024200065
7.443714 0.024355076
7.444714 0.024506723
7.445714 0.024658153
7.446714 0.024812960000000002
7.447714 0.024973362
7.448714 0.025139115
7.449714 0.025307675
7.450714 0.025475546
7.451715 0.025640076
7.452714 0.025800781000000002
7.453714 0.025959524999999997
7.454714 0.026119477
7.455714 0.026283419
7.456714 0.026452293999999998
7.457714 0.026624739999999997
7.458714 0.026797849999999998
7.459714 0.026968718
7.460714 0.027135992
7.461714 0.027300554
7.462714 0.027465058
7.463714 0.027632520999999997
7.464714 0.027804769000000003
7.465714 0.027981508
7.466714 0.028160543
7.467714 0.028338967000000003
7.468714 0.028514714
7.469714 0.028687622000000003
7.470714 0.028859475000000002
7.471714 0.029032986
7.472714 0.029210324
7.473714 0.029391934999999998
7.474714 0.029576293
7.475714 0.029760738999999998
7.476714 0.029942894
7.477714 0.030121945999999997
7.478714 0.030299096
7.479714 0.030476932
7.480714 0.030658071000000002
7.481714 0.030843823000000003
7.482714 0.031033527999999998
7.483714 0.031224973000000003
7.484715 0.031415609000000004
7.485714 0.031603916
7.486714 0.031790195
7.487714 0.031976335
7.488714 0.032164714999999997
7.489714 0.032356855999999996
7.490714 0.03255253
7.491714 0.032749859
7.492714 0.032946345
7.493714 0.033140255
7.494714 0.033331651
7.495714 0.033522435
7.496714 0.033715411
7.497715 0.033912834
7.498714 0.034115199
7.499714 0.034320960000000005
7.500714 0.034527326
7.501714 0.034731708
7.502714 0.034933063
7.503714 0.035132411999999995
7.504714 0.035332239
7.505714 0.035535111
7.506714 0.035742251
7.507714 0.035952867
7.508714 0.036164586
7.509714 0.036374794
7.510714 0.036582162
7.511714 0.036787472
7.512714 0.036993326
7.513714 0.037202804
7.514714 0.037417788
7.515714 0.037637856
7.516714 0.037860367
7.517715 0.038081728
7.518714 0.038299209
7.519714 0.038512365
7.520714 0.038723307
7.521714 0.038935614
7.522714 0.039152506999999996
7.523714 0.03937518
7.524714 0.039602211
7.525714 0.03983035
7.526714 0.040056309
7.527714 0.040278584
7.528714 0.040498329
7.529714 0.040718779
7.530715 0.040943504
7.531714 0.041174419999999996
7.532714 0.041410609
7.533714 0.041648647
7.534714 0.041884297
7.535714 0.042114718
7.536714 0.042340025999999996
7.537714 0.042563377
7.538714 0.042789443999999996
7.539714 0.043022074
7.540714 0.043262306
7.541714 0.043507823
7.542714 0.043754108
7.543715 0.043996776
7.544714 0.044233832
7.545714 0.044466706
7.546714 0.044699472999999997
7.547714 0.04493669
7.548714 0.045180941
7.549714 0.045431429
7.550714 0.045684344
7.551714 0.045934884
7.552714 0.046179854
7.553714 0.046419475
7.554714 0.046657427
7.555714 0.046899045
7.556714 0.047148539999999996
7.557714 0.047406749
7.558714 0.047670538
7.559714 0.047934259
7.560714 0.048192553
7.561714 0.048443049
7.562714 0.048687583
7.563715 0.048931262999999996
7.564714 0.049179891
7.565714 0.049436995000000004
7.566714 0.049702066
7.567714 0.049970916
7.568714 0.050237920000000005
7.569714 0.050499063
7.570714 0.05075409400000001
7.571714 0.051006721000000005
7.572714 0.051262655000000004
7.573714 0.051526538999999996
7.574714 0.051799376
7.575714 0.052077812
7.576715 0.052355713000000005
7.577714 0.052627246
7.578714 0.052889908
7.579714 0.053145911
7.580714 0.053401174999999995
7.581714 0.053662393
7.582714 0.05393371699999999
7.583714 0.054214662
7.584714 0.054500427
7.585714 0.054784369
7.586714 0.055061438000000004
7.587714 0.055330724
7.588714 0.055595872
7.589714 0.055863039
7.590714 0.056137604
7.591714 0.056421244999999995
7.592714 0.056710973
7.593714 0.057000655000000004
7.594714 0.057284237
7.595714 0.057559001000000005
7.596714 0.05782714
7.597714 0.058094761
7.598714 0.058368844
7.599714 0.058653683
7.600714 0.058948650000000005
7.601714 0.059248449
7.602714 0.059545762
7.603714 0.059834943
7.604714 0.060114841
7.605714 0.060389319
7.606714 0.060665194
7.607714 0.060948689
7.608714 0.061242207
7.609715 0.061543135
7.610714 0.061845273000000006
7.611714 0.062142144
7.612714 0.062430446
7.613714 0.06271183400000001
7.614714 0.062992069
7.615714 0.063277996
7.616714 0.063573912
7.617714 0.0638792
7.618714 0.064188539
7.619714 0.064494577
7.620714 0.064791692
7.621714 0.065078906
7.622715 0.065360474
7.623714 0.065643725
7.624714 0.065935397
7.625714 0.066238223
7.626714 0.066549599
7.627714 0.066863018
7.628714 0.067171478
7.629714 0.06747109
7.630714 0.067763007
7.631714 0.068052724
7.632714 0.068347069
7.633714 0.068650494
7.634714 0.068962661
7.635714 0.069278537
7.636714 0.069591019
7.637714 0.069894677
7.638714 0.07018870099999999
7.639714 0.07047743399999999
7.640714 0.07076824
7.641714 0.07106777
7.642715 0.07137855900000001
7.643714 0.071697723
7.644714 0.072018435
7.645714 0.072333415
7.646714 0.072638632
7.647714 0.072935282
7.648714 0.073229073
7.649714 0.073527143
7.650714 0.073834276
7.651714 0.074150407
7.652714 0.074470678
7.653714 0.074788055
7.654714 0.075097103
7.655715 0.075396901
7.656714 0.075691607
7.657714 0.075988285
7.658714 0.076293212
7.659714 0.076608517
7.660714 0.076930999
7.661714 0.07725370200000001
7.662714 0.07756948500000001
7.663714 0.077874732
7.664714 0.078171212
7.665714 0.078465207
7.666714 0.078764249
7.667714 0.079073245
7.668715 0.07939199
7.669714 0.07971532199999999
7.670714 0.08003584799999999
7.671714 0.080347829
7.672714 0.08065016
7.673714 0.080946833
7.674714 0.081244775
7.675714 0.081550062
7.676714 0.08186463399999999
7.677714 0.082185195
7.678714 0.08250492400000001
7.679714 0.082817103
7.680714 0.083118753
7.681714 0.08341232900000001
7.682714 0.08370459
7.683714 0.084003172
7.684714 0.084312644
7.685714 0.084632105
7.686714 0.0849556
7.687714 0.085275114
7.688715 0.085584651
7.689714 0.085883198
7.690714 0.086175132
7.691714 0.086467795
7.692714 0.086767558
7.693714 0.087076484
7.694714 0.087391271
7.695714 0.087705115
7.696714 0.08801145
7.697714 0.088307564
7.698714 0.088596204
7.699714 0.088884245
7.700714 0.08917909
7.701715 0.089484733
7.702714 0.089799508
7.703714 0.09011678599999999
7.704714 0.090428244
7.705714 0.090728095
7.706714 0.091016002
7.707714 0.091297243
7.708714 0.091579952
7.709714 0.09187092699999999
7.710714 0.09217214
7.711714 0.092479831
7.712714 0.09278658
7.713714 0.093085284
7.714714 0.09337294
7.715714 0.09365225
7.716714 0.093930156
7.717714 0.094214117
7.718714 0.094508042
7.719714 0.094810117
7.720714 0.095113629
7.721714 0.095410418
7.722714 0.095695158
7.723714 0.095968257
7.724714 0.096235727
7.725714 0.096506154
7.726714 0.09678630699999999
7.727714 0.09707758999999999
7.728714 0.097375293
7.729714 0.097670977
7.730714 0.09795678799999999
7.731714 0.098229467
7.732714 0.098491949
7.733714 0.098751788
7.734715 0.099017133
7.735714 0.09929244400000001
7.736714 0.09957618300000001
7.737714 0.09986168
7.738714 0.10014072
7.739714 0.10040794000000001
7.740714 0.1006638
7.741714 0.10091441000000001
7.742714 0.10116834999999999
7.743714 0.10143215
7.744714 0.10170671
7.745714 0.10198668
7.746714 0.10226304
7.747715 0.10252766999999999
7.748714 0.10277752
7.749714 0.10301616999999999
7.750714 0.10325203
7.751714 0.10349406
7.752714 0.10374716999999999
7.753714 0.1040098
7.754714 0.10427486
7.755714 0.10453343000000001
7.756714 0.10477955
7.757714 0.10501329
7.758714 0.10524069999999999
7.759714 0.10547051
7.760714 0.10570951999999999
7.761714 0.10595885
7.762714 0.10621318
7.763714 0.1064635
7.764714 0.10670168999999999
7.765714 0.10692481999999999
7.766714 0.1071368
7.767715 0.10734639000000001
7.768714 0.10756279999999999
7.769714 0.10779087000000001
7.770714 0.10802862
7.771714 0.10826827
7.772714 0.10850016999999999
7.773714 0.10871784
7.774714 0.10892121
7.775714 0.10911670999999999
7.776714 0.10931376999999999
7.777714 0.10951992999999999
7.778714 0.1097369
7.779714 0.10995964999999999
7.780715 0.11017907999999998
7.781714 0.11038681
7.782714 0.11057961000000001
7.783714 0.11076111999999999
7.784714 0.11094003000000001
7.785714 0.11112543
7.786714 0.11132209
7.787714 0.11152782
7.788714 0.11173448
7.789714 0.11193217
7.790714 0.11211428
7.791714 0.11228094999999999
7.792714 0.11243903
7.793715 0.11259860000000001
7.794714 0.11276775
7.795714 0.11294848999999998
7.796714 0.11313572
7.797714 0.11331996999999999
7.798714 0.11349232
7.799714 0.11364903000000001
7.800714 0.11379346
7.801714 0.11393427
7.802714 0.11408076
7.803714 0.11423798
7.804714 0.11440394000000001
7.805714 0.11457064
7.806714 0.11472813999999999
7.807714 0.11486979
7.808714 0.11499577999999999
7.809714 0.11511307
7.810714 0.11523188999999999
7.811714 0.11536048
7.812714 0.11550082
7.813715 0.11564759
7.814714 0.11579092
7.815714 0.11592149
7.816714 0.11603530000000001
7.817714 0.11613569
7.818714 0.11623154000000001
7.819714 0.11633254999999999
7.820714 0.11644422
7.821714 0.11656488999999999
7.822714 0.11668665999999998
7.823714 0.11679948999999999
7.824714 0.11689648
7.825714 0.11697750000000001
7.826715 0.11704932
7.827714 0.11712207
7.828714 0.11720401000000001
7.829714 0.11729716000000001
7.830714 0.11739621
7.831714 0.11749128
7.832714 0.11757293
7.833714 0.11763715
7.834714 0.11768735
7.835714 0.11773265
7.836714 0.11778313
7.837714 0.11784459
7.838714 0.11791557999999999
7.839714 0.11798813999999999
7.840714 0.11805195
7.841714 0.11809964
7.842714 0.11813066
7.843714 0.11815145
7.844714 0.11817209999999999
7.845714 0.11820103
7.846714 0.11824056000000001
7.847714 0.11828570000000001
7.848714 0.1183267
7.849714 0.11835414999999999
7.850714 0.11836387
7.851714 0.11835914
7.852714 0.11834904
7.853714 0.11834376
7.854714 0.11834934
7.855714 0.11836455
7.856714 0.11838148000000001
7.857714 0.11838968999999999
7.858714 0.11838154000000001
7.859715 0.1183562
7.860714 0.11831997
7.861714 0.11828304999999999
7.862714 0.11825423
7.863714 0.11823628
7.864714 0.11822451
7.865714 0.1182092
7.866714 0.11818057
7.867714 0.11813386999999999
7.868714 0.11807174000000001
7.869714 0.11800289
7.870714 0.11793750000000001
7.871714 0.11788197
7.872715 0.1178356
7.873714 0.11779098
7.874714 0.11773789000000001
7.875714 0.11766864
7.876714 0.11758207
7.877714 0.11748427
7.878714 0.1173854
7.879714 0.11729443999999999
7.880714 0.11721455
7.881714 0.1171413
7.882714 0.11706494999999999
7.883714 0.11697534999999999
7.884714 0.11686706
7.885714 0.11674213
7.886714 0.11660899
7.887714 0.11647806
7.888714 0.11635646
7.889714 0.11624442
7.890714 0.11613527000000001
7.891714 0.11601897000000001
7.892715 0.11588745
7.893714 0.11573873000000001
7.894714 0.11557798000000001
7.895714 0.11541476999999999
7.896714 0.11525803
7.897714 0.11511133999999999
7.898714 0.11497099
7.899714 0.11482774
7.900714 0.11467157
7.901714 0.11449675
7.902714 0.11430486000000001
7.903714 0.11410401
7.904714 0.11390473
7.905715 0.11371471000000001
7.906714 0.11353493
7.907714 0.11335927999999999
7.908714 0.11317772999999999
7.909714 0.11298147
7.910714 0.11276731999999999
7.911714 0.11253930999999999
7.912714 0.11230638
7.913714 0.11207776000000001
7.914714 0.11185808
7.915714 0.11164508000000001
7.916714 0.11143077
7.917714 0.11120563
7.918715 0.11096362000000001
7.919714 0.11070529
7.920714 0.11043763
7.921714 0.11017042
7.922714 0.10991130999999998
7.923714 0.10966184000000001
7.924714 0.10941657
7.925714 0.10916587
7.926714 0.10890063000000001
7.927714 0.10861688
7.928714 0.10831766999999999
7.929714 0.10801148999999999
7.930714 0.10770794
7.931714 0.10741297000000001
7.932714 0.10712594000000002
7.933714 0.1068402
7.934714 0.10654659
7.935714 0.10623818000000002
7.936714 0.1059138
7.937714 0.10557851000000001
7.938715 0.10524093999999999
7.939714 0.10490869
7.940714 0.10458437000000001
7.941714 0.10426420000000002
7.942714 0.10393991999999999
7.943714 0.10360292
7.944714 0.10324869
7.945714 0.10287911000000001
7.946714 0.10250157
7.947714 0.10212532
7.948714 0.10175687
7.949714 0.10139688
7.950714 0.10103986
7.951715 0.10067701
7.952714 0.10030060999999998
7.953714 0.09990781500000001
7.954714 0.099501864
7.955714 0.099090324
7.956714 0.09868111199999999
7.957714 0.098278513
7.958714 0.09788106
7.959714 0.097482384
7.960714 0.097074575
7.961714 0.096652267
7.962714 0.09621540099999999
7.963714 0.095769297
7.964714 0.095321954
7.965714 0.094880024
7.966714 0.094445446
7.967714 0.094014453
7.968714 0.09357942
7.969714 0.093132618
7.970714 0.09267004799999999
7.971714 0.09219334500000001
7.972714 0.091708929
7.973714 0.091224792
7.974714 0.09074657
7.975714 0.090274838
7.976714 0.08980495599999999
7.977714 0.08932946900000001
7.978714 0.088841876
7.979714 0.088339846
7.980714 0.087826292
7.981714 0.087307795
7.982714 0.08679122
7.983714 0.086280232
7.984715 0.085773453
7.985714 0.085265184
7.986714 0.0847483
7.987714 0.084217871
7.988714 0.083673676
7.989714 0.08312037700000001
7.990714 0.082565239
7.991714 0.082014565
7.992714 0.081470585
7.993714 0.080930366
7.994714 0.080387259
7.995714 0.079834153
7.996714 0.07926692499999999
7.997715 0.07868642
7.998714 0.07809794
7.999714 0.077508576
8.000714 0.076923688
8.001715 0.076344307
8.002714 0.07576669999999999
8.003715 0.07518435000000001
8.004714 0.074591266
8.005714 0.07398503399999999
8.006714 0.073368038
8.007714 0.072746247
8.008715 0.072126201
8.009714 0.071511714
8.010715 0.070901914
8.011714 0.07029163000000001
8.012714 0.069673953
8.013714 0.069043657
8.014714 0.068399817
8.015715 0.067746307
8.016714 0.067089917
8.017715 0.06643702500000001
8.018714 0.065790489
8.019714 0.065148255
8.020715 0.064504409
8.021714 0.063852139
8.022715 0.063187099
8.023714 0.06250953899999999
8.024714 0.061824126
8.025714 0.061137572999999994
8.026714 0.060455239
8.027715 0.059778476
8.028714 0.059103948
8.029715 0.058425381
8.030714 0.057736767
8.031714 0.057035458
8.032714 0.056323549
8.033714 0.055606879000000005
8.034715 0.054892147
8.035714 0.054183521
8.036715 0.053480553
8.037714 0.052778341
8.038714 0.052069954
8.039714 0.051349873000000004
8.040714 0.050616747000000004
8.041715 0.049874063999999996
8.042714 0.049128395000000005
8.043715 0.048386148000000004
8.044714 0.047650351
8.045714 0.046919193
8.046714 0.046186969999999994
8.047714 0.045446996
8.048715 0.044694982
8.049714 0.043931208
8.050714 0.043160357999999996
8.051714 0.042389141
8.052714 0.041622884
8.053715 0.040862842999999996
8.054714 0.040105578999999995
8.055715 0.039344732
8.056714 0.038574298
8.057714 0.037791717
8.058714 0.03699924
8.059714 0.036202828
8.060715 0.035409167
8.061714 0.034622286
8.062715 0.033841509000000006
8.063714 0.033061768
8.064714 0.032276136
8.065714 0.031479294
8.066714 0.030670178000000003
8.067715 0.029852497000000002
8.068714 0.029032829
8.069715 0.028217287
8.070714 0.027408483
8.071714 0.02660426
8.072714 0.025798898
8.073714 0.024986110000000002
8.074715 0.024162311
8.075714 0.023328494
8.076715 0.022489725999999998
8.077714 0.021652552999999998
8.078714 0.020821641
8.079714 0.019997373
8.080714 0.019175638000000002
8.081715 0.018349929
8.082714 0.017514658000000002
8.083714 0.01666801
8.084714 0.015812872
8.085714 0.014955369
8.086715 0.014101759
8.087714 0.013255277
8.088715 0.012414544
8.089714 0.011574337
8.090714 0.010728307
8.091714 0.009872259400000001
8.092714 0.0090062829
8.093715 0.00813468
8.094714 0.0072637231
8.095715 0.0063984268999999995
8.096714 0.0055399913
8.097714 0.0046852338999999995
8.098714 0.0038282872999999998
8.099714 0.0029636672
8.100715 0.0020891313
8.101714 0.0012068371
8.102715 0.00032222688
8.103714 -0.00055878359
8.104714 -0.0014328436
8.105714 -0.0023008677
8.106714 -0.0031675372000000003
8.107715 -0.0040388604
8.108714 -0.0049190672
8.109715 -0.0058084508
8.110714 -0.0067032415
8.111714 -0.0075975717
8.112714 -0.0084864878
8.113714 -0.0093684444
8.114715 -0.010245998000000001
8.115714 -0.011124372
8.116714 -0.012008646999999999
8.117714 -0.012901079
8.118714 -0.013799915999999999
8.119715 -0.014700330000000001
8.120714 -0.015596973
8.121715 -0.016486774
8.122714 -0.017370566
8.123714 -0.018252655
8.124714 -0.019138596
8.125714 -0.02003234
8.126715 -0.020934217999999997
8.127714 -0.021840814
8.128715 -0.022746752000000002
8.129714 -0.023647459
8.130714 -0.024541441
8.131714 -0.02543091
8.132714 -0.026320462000000003
8.133715 -0.027214535
8.134714 -0.028114987
8.135715 -0.029020116
8.136714 -0.029925563
8.137714 -0.030826649
8.138714 -0.031720885
8.139714 -0.032609311
8.140715 -0.033495983
8.141714 -0.03438585
8.142715 -0.035282178
8.143714 -0.036184862000000005
8.144714 -0.037090491999999996
8.145715 -0.037994134
8.146714 -0.038891876
8.147715 -0.039782797
8.148714 -0.040669335
8.149714 -0.041555875
8.150714 -0.042446365
8.151714 -0.043342198
8.152715 -0.044241507
8.153714 -0.045140195
8.154715 -0.046034186
8.155714 -0.0469216
8.156714 -0.047803749
8.157714 -0.048684396
8.158714 -0.049567682
8.159715 -0.050455867
8.160714 -0.051348039000000005
8.161715 -0.052240561000000005
8.162714 -0.053128978
8.163714 -0.054010347
8.164714 -0.05488480700000001
8.165714 -0.055755471
8.166715 -0.056626793
8.167714 -0.057502178
8.168715 -0.058382197000000004
8.169714 -0.059264316000000004
8.170714 -0.060144253
8.171714 -0.061018270000000006
8.172714 -0.061885144999999996
8.173715 -0.062746753
8.174714 -0.063606969
8.175714 -0.064469501
8.176714 -0.065335812
8.177714 -0.06620427
8.178715 -0.067071023
8.179714 -0.067932071
8.180715 -0.068785489
8.181714 -0.06963251499999999
8.182714 -0.070476945
8.183714 -0.071323098
8.184714 -0.072173477
8.185715 -0.073027366
8.186714 -0.073881081
8.187715 -0.074729876
8.188714 -0.07557038299999999
8.189714 -0.076402369
8.190714 -0.07722881300000001
8.191714 -0.07805424400000001
8.192715 -0.078882294
8.193714 -0.07971370900000001
8.194715 -0.08054591600000001
8.195714 -0.08137443800000001
8.196714 -0.08219534599999999
8.197714 -0.083007454
8.198714 -0.083813042
8.199715 -0.084616686
8.200714 -0.085422787
8.201715 -0.08623312500000001
8.202714 -0.087045808
8.203714 -0.087856135
8.204714 -0.088659028
8.205714 -0.089451723
8.206715 -0.090235239
8.207714 -0.091013894
8.208714 -0.091792975
8.209714 -0.092575874
8.210714 -0.09336219500000001
8.211715 -0.09414786500000001
8.212714 -0.09492723
8.213715 -0.09569606600000001
8.214714 -0.09645387799999999
8.215714 -0.097204209
8.216714 -0.097952841
8.217714 -0.09870469800000001
8.218715 -0.099461165
8.219714 -0.10021928
8.220715 -0.10097326
8.221714 -0.10171749999999999
8.222714 -0.10244964000000001
8.223714 -0.10317186
8.224714 -0.10388978
8.225715 -0.10460946
8.226714 -0.10533405
8.227715 -0.10606201
8.228714 -0.10678769
8.229714 -0.10750429000000002
8.230714 -0.10820738999999999
8.231714 -0.10889738999999998
8.232715 -0.10957945
8.233714 -0.11026079999999999
8.234715 -0.11094703
8.235714 -0.11163901999999999
8.236714 -0.11233247
8.237714 -0.11302001999999998
8.238714 -0.11369513999999999
8.239715 -0.11435555
8.240714 -0.11500452
8.241714 -0.11564915999999999
8.242714 -0.11629660000000001
8.243714 -0.11695015
8.244715 -0.11760733
8.245714 -0.11826109
8.246715 -0.11890337
8.247714 -0.11952943
8.248714 -0.12014040999999999
8.249714 -0.12074290000000001
8.250714 -0.12134553000000001
8.251715 -0.12195447
8.252714 -0.12257005000000001
8.253715 -0.12318644
8.254714 -0.12379462000000001
8.255714 -0.12438702
8.256714 -0.12496158
8.257714 -0.12552291000000002
8.258715 -0.12607999
8.259714 -0.1266415
8.260715 -0.12721119
8.261714 -0.12778586
8.262714 -0.12835686
8.263714 -0.12891458
8.264714 -0.12945351
8.265715 -0.12997515
8.266714 -0.1304873
8.267715 -0.13099998
8.268714 -0.13152009
8.269714 -0.13204762
8.270715 -0.13257543
8.271714 -0.13309290000000001
8.272715 -0.13359142
8.273714 -0.13406905
8.274714 -0.13453164
8.275714 -0.13499002999999998
8.276714 -0.13545448
8.277715 -0.13592932
8.278714 -0.13641063
8.279715 -0.13688812
8.280714 -0.13735046
8.281714 -0.13779115
8.282714 -0.1382119
8.283714 -0.13862175000000002
8.284715 -0.13903237
8.285714 -0.13945181
8.286715 -0.13988016
8.287714 -0.14030935
8.288714 -0.14072723
8.289714 -0.14112395
8.290714 -0.14149721
8.291715 -0.1418537
8.292714 -0.14220577
8.293715 -0.14256515
8.294714 -0.14293676
8.295714 -0.1433161
8.296714 -0.14369136999999998
8.297714 -0.14404951
8.298715 -0.1443829
8.299714 -0.14469334
8.300714 -0.14499107
8.301714 -0.14528951999999998
8.302714 -0.14559826
8.303715 -0.14591787
8.304714 -0.14623964
8.305715 -0.14654998
8.306714 -0.14683758
8.307714 -0.1470994
8.308714 -0.1473424
8.309714 -0.1475801
8.310715 -0.14782557
8.311714 -0.14808459000000002
8.312715 -0.14835248
8.313714 -0.14861641
8.314714 -0.14886185999999998
8.315714 -0.14908016
8.316714 -0.14927298
8.317715 -0.14945152
8.318714 -0.1496308
8.319715 -0.14982182
8.320714 -0.15002581
8.321714 -0.15023354
8.322714 -0.15043004
8.323714 -0.15060232
8.324715 -0.15074621
8.325714 -0.15086851999999998
8.326715 -0.15098361
8.327714 -0.15110594
8.328714 -0.15124251
8.329714 -0.1513892
8.330714 -0.15153278
8.331715 -0.15165779
8.332714 -0.15175455000000002
8.333714 -0.15182436
8.334714 -0.15187878
8.335714 -0.15193385
8.336715 -0.15200162
8.337714 -0.15208395
8.338715 -0.15217134
8.339714 -0.15224777
8.340714 -0.15229891
8.341714 -0.15231952
8.342714 -0.15231618
8.343715 -0.15230393
8.344714 -0.15229855
8.345715 -0.15230841
8.346714 -0.15233014
8.347714 -0.15235042000000001
8.348714 -0.15235291
8.349714 -0.15232671
8.350715 -0.15227206
8.351714 -0.15220016
8.352715 -0.15212735
8.353714 -0.15206657
8.354714 -0.15202054
8.355714 -0.15198031
8.356714 -0.15192981
8.357715 -0.15185423
8.358714 -0.15174774000000002
8.359715 -0.15161664
8.360714 -0.15147616
8.361714 -0.15134268
8.362714 -0.15122526
8.363714 -0.15112099
8.364715 -0.15101638
8.365714 -0.15089427
8.366714 -0.15074265
8.367714 -0.15056069
8.368714 -0.15035911999999999
8.369715 -0.15015454
8.370714 -0.14996085
8.371715 -0.14978205
8.372714 -0.14961032
8.373714 -0.14943025000000001
8.374714 -0.14922697000000001
8.375714 -0.14899403
8.376715 -0.14873681
8.377714 -0.14846971
8.378715 -0.14820863
8.379714 -0.14796259
8.380714 -0.14772895
8.381714 -0.14749455
8.382714 -0.14724245
8.383715 -0.14696061000000002
8.384714 -0.14664804
8.385715 -0.14631537
8.386714 -0.14597933
8.387714 -0.14565429
8.388714 -0.14534496000000002
8.389714 -0.14504425
8.390715 -0.14473709
8.391714 -0.1444084
8.392715 -0.14405089
8.393714 -0.14366872
8.394714 -0.1432751
8.395715 -0.14288521
8.396714 -0.1425081
8.397715 -0.14214191
8.398714 -0.14177475
8.399714 -0.14139102
8.400714 -0.14097958
8.401714 -0.14053971999999998
8.402715 -0.14008159
8.403714 -0.13962111000000002
8.404715 -0.13917179999999998
8.405714 -0.13873786999999999
8.406714 -0.13831205
8.407714 -0.13787947
8.408714 -0.13742521000000002
8.409715 -0.13694199
8.410714 -0.13643361999999998
8.411715 -0.13591286
8.412714 -0.13539458999999998
8.413714 -0.13488807
8.414714 -0.13439225999999999
8.415714 -0.13389661
8.416715 -0.13338685
8.417714 -0.13285266
8.418715 -0.13229323
8.419714 -0.13171765
8.420714 -0.13114019999999998
8.421714 -0.13057269
8.422714 -0.13001823999999998
8.423715 -0.12946944
8.424714 -0.12891216
8.425714 -0.12833276999999998
8.426714 -0.12772516
8.427714 -0.12709384
8.428715 -0.12645158
8.429714 -0.12581279
8.430715 -0.12518622
8.431714 -0.12457061000000001
8.432714 -0.12395569000000001
8.433714 -0.12332775
8.434714 -0.12267694000000001
8.435715 -0.12200238000000001
8.436714 -0.1213125
8.437715 -0.12062029
8.438714 -0.11993641000000001
8.439714 -0.11926329
8.440714 -0.11859391
8.441714 -0.11791534
8.442715 -0.11721576
8.443714 -0.11649061000000001
8.444715 -0.11574522000000001
8.445714 -0.11499209999999999
8.446714 -0.1142445
8.447714 -0.11350963
8.448714 -0.11278493999999999
8.449715 -0.1120596
8.450714 -0.11132010999999999
8.451715 -0.11055738
8.452714 -0.10977129
8.453714 -0.10897063000000001
8.454714 -0.1081683
8.455714 -0.10737444000000002
8.456715 -0.10659114
8.457714 -0.10581138999999999
8.458714 -0.10502299000000001
8.459714 -0.10421511000000001
8.460714 -0.10338422
8.461715 -0.10253601
8.462714 -0.10168247
8.463715 -0.10083563000000001
8.464714 -0.10000109
8.465714 -0.099175016
8.466714 -0.098346104
8.467714 -0.097501377
8.468715 -0.096632988
8.469714 -0.095742336
8.470715 -0.094839331
8.471714 -0.093937275
8.472714 -0.093045953
8.473714 -0.092166616
8.474714 -0.091291452
8.475715 -0.090407813
8.476714 -0.089504948
8.477715 -0.08857970800000001
8.478714 -0.08763817
8.479714 -0.086692377
8.480714 -0.085753924
8.481714 -0.084827741
8.482715 -0.083909422
8.483714 -0.082987489
8.484715 -0.082049472
8.485714 -0.081088557
8.486714 -0.080107292
8.487714 -0.079116417
8.488714 -0.078129355
8.489715 -0.07715525
8.490714 -0.076194206
8.491714 -0.07523719699999999
8.492714 -0.07427075799999999
8.493714 -0.073283975
8.494715 -0.072274171
8.495714 -0.071248278
8.496715 -0.07021917800000001
8.497714 -0.06919897900000001
8.498714 -0.068192702
8.499714 -0.067195698
8.500714 -0.066196173
8.501715 -0.065181463
8.502714 -0.064144784
8.503715 -0.06308888
8.504714 -0.062024657
8.505714 -0.060965488
8.506714 -0.059920153999999996
8.507714 -0.058888178
8.508715 -0.057859957
8.509714 -0.056821713
8.510715 -0.055762648
8.511714 -0.054680655
8.512714 -0.053583492999999996
8.513714 -0.052484869999999996
8.514714 -0.051397458
8.515715 -0.050326384
8.516714 -0.049266679
8.517715 -0.048205926
8.518714 -0.047130787
8.519714 -0.046033948000000005
8.520715 -0.044917903
8.521714 -0.043793610999999996
8.522715 -0.042674713999999996
8.523714 -0.041570366
8.524714 -0.040480439
8.525714 -0.039395559000000004
8.526714 -0.038302038
8.527715 -0.037189055
8.528714 -0.036054399
8.529715 -0.034905708
8.530714 -0.033756602
8.531714 -0.032619669000000004
8.532714 -0.031499981
8.533714 -0.03039249
8.534715 -0.029284655
8.535714 -0.028162964999999998
8.536715 -0.027019938
8.537714 -0.025857991
8.538714 -0.024688183
8.539714 -0.023524491
8.540714 -0.022376618
8.541715 -0.021245042
8.542714 -0.020120869
8.543715 -0.018990538
8.544714 -0.017842908
8.545714 -0.01667504
8.546714 -0.015493673999999999
8.547714 -0.014311675999999999
8.548715 -0.013141311999999999
8.549714 -0.011987897
8.550714 -0.010847078
8.551714 -0.0097071817
8.552714 -0.0085553627
8.553715 -0.007384341700000001
8.554714 -0.0061962295
8.555715 -0.0050014653
8.556714 -0.0038134392999999997
8.557714 -0.0026415975
8.558714 -0.0014866113
8.559714 -0.00034008817
8.560715 0.00081105263
8.561714 0.0019778343
8.562715 0.0031636002
8.563714 0.0043623924
8.564714 0.0055621188999999994
8.565714 0.0067508168
8.566714 0.0079227357
8.567715 0.0090811111
8.568714 0.010236239999999999
8.569715 0.011399929
8.570714 0.012579255000000001
8.571714 0.013772886
8.572714 0.014971841000000001
8.573714 0.01616426
8.574715 0.017341627
8.575714 0.018503227
8.576715 0.019656509
8.577714 0.020813204000000002
8.578714 0.021983258000000002
8.579714 0.023169718
8.580714 0.024367211
8.581715 0.025564746000000003
8.582714 0.026751339
8.583714 0.027921522
8.584714 0.029077912999999997
8.585714 0.030229593
8.586715 0.031387183
8.587714 0.032557294
8.588715 0.033739166
8.589714 0.03492524
8.590714 0.036105266000000004
8.591714 0.037271727
8.592714 0.038423736
8.593715 0.039567394
8.594714 0.040712472
8.595715 0.041867225
8.596714 0.043034047
8.597714 0.044208244
8.598714 0.045380514
8.599714 0.04654176
8.600715 0.047687741
8.601714 0.048821128000000005
8.602715 0.049949955000000004
8.603714 0.051083346
8.604714 0.052226771
8.605714 0.053379335
8.606714 0.054534414
8.607715 0.055683253
8.608714 0.056819571000000006
8.609715 0.057942717
8.610714 0.059057807
8.611714 0.06017281
8.612714 0.061294186
8.613714 0.062423443999999995
8.614715 0.063556369
8.615714 0.064685318
8.616714 0.065803295
8.617714 0.066907622
8.618714 0.06800128600000001
8.619715 0.06909127699999999
8.620714 0.07018485299999999
8.621715 0.071285735
8.622714 0.072392193
8.623714 0.073498063
8.624714 0.074596034
8.625714 0.07568143799999999
8.626715 0.07675457699999999
8.627714 0.077820366
8.628715 0.078885502
8.629714 0.07995481700000001
8.630714 0.08102869
8.631714 0.08210293
8.632714 0.08317111099999999
8.633715 0.084228104
8.634714 0.085272844
8.635715 0.086308882
8.636714 0.087342429
8.637714 0.088378944
8.638714 0.08942018
8.639714 0.090463168
8.640715 0.091501779
8.641714 0.092529919
8.642715 0.093544723
8.643714 0.09454797799999999
8.644714 0.095545076
8.645715 0.09654204499999999
8.646714 0.097542309
8.647715 0.098544895
8.648714 0.099545019
8.649714 0.10053674
8.650714 0.10151616999999999
8.651714 0.10248362999999999
8.652715 0.10344338
8.653714 0.10440126
8.654715 0.10536141
8.655714 0.10632394
8.656714 0.10728473
8.657714 0.10823756
8.658714 0.10917746
8.659715 0.11010334999999999
8.660714 0.11101876000000001
8.661715 0.11192993999999999
8.662714 0.11284261999999999
8.663714 0.11375890000000001
8.664714 0.11467617000000001
8.665714 0.11558840000000001
8.666715 0.11648926000000001
8.667714 0.11737543
8.668715 0.11824826999999999
8.669714 0.11911293999999999
8.670714 0.11997561
8.671714 0.12083997
8.672714 0.1217053
8.673715 0.12256684
8.674714 0.12341827
8.675714 0.12425534999999999
8.676714 0.12507817999999998
8.677714 0.12589140999999998
8.678715 0.12670177999999999
8.679714 0.12751454
8.680715 0.1283306
8.681714 0.12914578000000002
8.682714 0.12995282
8.683714 0.13074502
8.684714 0.13151963
8.685715 0.13227919
8.686714 0.13303026
8.687715 0.13377996
8.688714 0.13453237
8.689714 0.13528651
8.690714 0.13603700000000002
8.691714 0.13677698000000002
8.692715 0.13750186
8.693714 0.13821169
8.694715 0.13891112
8.695714 0.13960674
8.696714 0.14030344
8.697714 0.14100153
8.698714 0.14169631000000002
8.699715 0.14238039
8.700714 0.14304746
8.701715 0.14369566
8.702714 0.14432869
8.703714 0.14495414
8.704714 0.14557976
8.705714 0.14620957999999998
8.706715 0.14684201
8.707714 0.14747074
8.708714 0.14808789
8.709714 0.14868805000000002
8.710714 0.14927078000000002
8.711715 0.14984055
8.712714 0.15040411
8.713715 0.15096675
8.714714 0.15152936
8.715714 0.15208799
8.716714 0.15263603
8.717714 0.15316783
8.718715 0.1536819
8.719714 0.15418197
8.720715 0.15467512
8.721714 0.15516831
8.722714 0.15566464
8.723714 0.15616175
8.724714 0.1566528
8.725715 0.15712981
8.726714 0.15758753
8.727715 0.15802592
8.728714 0.15844993
8.729714 0.15886689
8.730714 0.15928275
8.731714 0.15969913
8.732715 0.16011282999999998
8.733714 0.16051771
8.734715 0.16090816
8.735714 0.16128211
8.736714 0.16164208
8.737714 0.16199367
8.738714 0.16234246
8.739715 0.16269087000000002
8.740714 0.16303664
8.741714 0.16337389
8.742714 0.16369602
8.743714 0.16399916
8.744715 0.1642842
8.745714 0.16455633
8.746715 0.16482258
8.747714 0.16508834
8.748714 0.16535472
8.749714 0.16561825
8.750714 0.16587274999999999
8.751715 0.16611252999999998
8.752714 0.16633518
8.753715 0.1665425
8.754714 0.16673927
8.755714 0.16693048
8.756714 0.16711861
8.757714 0.16730234
8.758715 0.16747742000000002
8.759714 0.16763905
8.760715 0.16778463999999998
8.761714 0.16791528
8.762714 0.16803525
8.763714 0.16814983
8.764714 0.16826247
8.765715 0.16837295000000002
8.766714 0.16847737999999998
8.767715 0.16857014
8.768714 0.1686466
8.769714 0.16870535
8.770715 0.16874872
8.771714 0.16878151000000002
8.772715 0.16880836
8.773714 0.16883161000000002
8.774714 0.16885024
8.775714 0.16886075
8.776714 0.16885926
8.777715 0.16884370999999998
8.778714 0.16881488
8.779715 0.16877591
8.780714 0.16873034
8.781714 0.16868007000000002
8.782714 0.16862415
8.783714 0.16855912
8.784715 0.16848084
8.785714 0.16838666
8.786715 0.16827683
8.787714 0.16815447
8.788714 0.16802395
8.789714 0.16788875
8.790714 0.16774978000000001
8.791715 0.16760495
8.792714 0.16745046
8.793715 0.16728272
8.794714 0.16710022
8.795714 0.16690415
8.796714 0.16669749
8.797714 0.16648326
8.798715 0.16626281
8.799714 0.16603509
8.800714 0.16579734
8.801714 0.16554671999999998
8.802714 0.16528205999999998
8.803715 0.16500468
8.804714 0.16471775
8.805715 0.1644247
8.806714 0.1641273
8.807714 0.16382468
8.808714 0.16351362
8.809714 0.16319013
8.810715 0.16285144000000001
8.811714 0.16249736
8.812715 0.16213031
8.813714 0.16175399
8.814714 0.16137144
8.815714 0.16098355
8.816714 0.16058872
8.817715 0.16018389
8.818714 0.15976632999999998
8.819715 0.15933521
8.820714 0.15889207
8.821714 0.15843994
8.822714 0.15798159
8.823714 0.1575179
8.824715 0.15704724
8.825714 0.15656614
8.826715 0.15607115
8.827714 0.15556068
8.828714 0.15503594
8.829714 0.15450042
8.830714 0.15395820000000002
8.831715 0.15341197
8.832714 0.15286165
8.833714 0.1523045
8.834714 0.15173657
8.835714 0.15115471
8.836715 0.15055813
8.837714 0.14994869
8.838715 0.14932974999999998
8.839714 0.14870437
8.840714 0.14807357
8.841714 0.14743585
8.842714 0.14678803
8.843715 0.14612712
8.844714 0.14545197
8.845715 0.14476407
8.846714 0.14406688
8.847714 0.14336405000000002
8.848714 0.14265746999999998
8.849714 0.14194626
8.850715 0.14122711
8.851714 0.14049585
8.852715 0.13974962000000002
8.853714 0.13898817
8.854714 0.13821403
8.855714 0.13743121
8.856714 0.13664321
8.857715 0.13585134
8.858714 0.13505421
8.859715 0.1342486
8.860714 0.13343127000000002
8.861714 0.13260065
8.862714 0.13175757999999999
8.863714 0.13090479
8.864715 0.13004529
8.865714 0.12918067
8.866714 0.12831025999999998
8.867714 0.12743134
8.868714 0.12654072
8.869715 0.12563633
8.870714 0.12471855
8.871715 0.12379005000000001
8.872714 0.12285455999999999
8.873714 0.12191508000000001
8.874714 0.12097245999999999
8.875714 0.12002497000000001
8.876715 0.11906922
8.877714 0.11810182
8.878715 0.11712096000000001
8.879714 0.11612714
8.880714 0.11512273
8.881714 0.11411064
8.882714 0.11309282999999999
8.883715 0.11206946
8.884714 0.11103902
8.885715 0.10999938
8.886714 0.10894914000000001
8.887714 0.10788846
8.888714 0.10681904
8.889714 0.10574320999999999
8.890715 0.10466264
8.891714 0.10357728
8.892715 0.10248537
8.893714 0.10138412
8.894714 0.10027109000000001
8.895715 0.09914530699999999
8.896714 0.09800769599999999
8.897715 0.096860639
8.898714 0.095706823
8.899714 0.094548089
8.900714 0.09338478
8.901714 0.092215877
8.902715 0.091039762
8.903714 0.08985514900000001
8.904715 0.0886617
8.905714 0.087460014
8.906714 0.086251041
8.907714 0.085035374
8.908714 0.083812769
8.909715 0.082582206
8.910714 0.081342511
8.911715 0.080093049
8.912714 0.078834209
8.913714 0.077567331
8.914714 0.076294155
8.915714 0.075016019
8.916715 0.07373332
8.917714 0.072445412
8.918715 0.071151042
8.919714 0.06984900100000001
8.920714 0.068538665
8.921714 0.06722014500000001
8.922714 0.065893994
8.923715 0.064560719
8.924714 0.063220429
8.925714 0.061872833999999995
8.926714 0.060517603
8.927714 0.05915481
8.928715 0.057785196
8.929714 0.056409981
8.930715 0.055030343
8.931714 0.053646724
8.932714 0.05225851199999999
8.933714 0.050864188
8.934714 0.04946201200000001
8.935715 0.048050861
8.936714 0.046630795
8.937715 0.045203036
8.938714 0.043769341
8.939714 0.042331094
8.940714 0.040888629
8.941714 0.039441171
8.942715 0.037987402
8.943714 0.03652639
8.944715 0.035058302
8.945714 0.033584484000000005
8.946714 0.032106778
8.947714 0.030626447
8.948714 0.029143287
8.949715 0.02765544
8.950714 0.026160164000000003
8.951715 0.024655159
8.952714 0.023139828
8.953714 0.02161577
8.954714 0.02008618
8.955714 0.018554399000000003
8.956715 0.017022328
8.957714 0.015489517
8.958714 0.013953431
8.959714 0.012410799000000002
8.960714 0.01085934
8.961715 0.0092989954
8.962714 0.007731966600000001
8.963715 0.0061615268
8.964714 0.0045902143
8.965714 0.0030183714
8.966714 0.0014438479
8.967714 -0.00013691566
8.968715 -0.0017269540000000002
8.969714 -0.0033270022
8.970715 -0.00493486
8.971714 -0.0065463013
8.972714 -0.0081571314
8.973714 -0.0097653508
8.974714 -0.011372294
8.975715 -0.012982084999999999
8.976714 -0.014599631
8.977715 -0.01622814
8.978714 -0.017867440999999998
8.979714 -0.019513989000000002
8.980714 -0.021162604
8.981714 -0.022809081000000002
8.982715 -0.024452308000000002
8.983714 -0.026094809
8.984715 -0.027741381000000002
8.985714 -0.029396531
8.986714 -0.031062026
8.987714 -0.032735881
8.988714 -0.034413321000000004
8.989715 -0.036089282
8.990714 -0.037761123
8.991714 -0.039430114
8.992714 -0.04110091
8.993714 -0.042779159
8.994715 -0.044468520000000004
8.995714 -0.046168602
8.996715 -0.047874966
8.997714 -0.049581227
8.998714 -0.051282241
8.999714 -0.052976713
9.000714 -0.054667902000000004
9.001715 -0.056362011999999996
9.002714 -0.058065058
9.003715 -0.059779796999999996
9.004714 -0.061504333
9.005714 -0.063233101
9.006714 -0.064959732
9.007714 -0.06668033899999999
9.008715 -0.06839548000000001
9.009714 -0.070109806
9.010715 -0.071829528
9.011714 -0.073559035
9.012714 -0.07529846
9.013714 -0.077043456
9.014714 -0.078787387
9.015715 -0.080524758
9.016714 -0.08225417700000001
9.017715 -0.083979225
9.018714 -0.085706729
9.019714 -0.08744336700000001
9.020715 -0.089192198
9.021714 -0.090951065
9.022715 -0.092713576
9.023714 -0.094472262
9.024714 -0.096222293
9.025714 -0.09796381900000001
9.026714 -0.09970178399999999
9.027715 -0.10144326
9.028714 -0.10319376999999999
9.029715 -0.10495434
9.030714 -0.10672108999999999
9.031714 -0.10848728
9.032714 -0.11024685000000001
9.033714 -0.11199770999999999
9.034715 -0.11374287
9.035714 -0.11548888
9.036715 -0.11724237
9.037714 -0.11900653
9.038714 -0.12077921999999999
9.039714 -0.12255393
9.040714 -0.12432298
9.041715 -0.12608140999999998
9.042714 -0.12782948
9.043715 -0.1295726
9.044714 -0.1313186
9.045714 -0.13307375
9.046714 -0.13483966
9.047714 -0.13661253
9.048715 -0.13838509
9.049714 -0.14015044
9.050714 -0.14190546999999998
9.051714 -0.1436524
9.052714 -0.14539746
9.053715 -0.14714749
9.054714 -0.14890621
9.055715 -0.15067222
9.056714 -0.15243961
9.057714 -0.15420106
9.058714 -0.15595164
9.059714 -0.15769153
9.060715 -0.15942599000000002
9.061714 -0.16116275
9.062715 -0.16290809
9.063714 -0.16466354
9.064714 -0.16642505000000002
9.065714 -0.16818496
9.066714 -0.16993577999999998
9.067715 -0.17167389
9.068714 -0.17340133000000002
9.069715 -0.17512453
9.070714 -0.17685102
9.071714 -0.17858547
9.072714 -0.1803274
9.073714 -0.18207151
9.074715 -0.18381056
9.075714 -0.1855392
9.076715 -0.1872568
9.077714 -0.18896780999999999
9.078714 -0.19067932
9.079714 -0.19239731999999998
9.080714 -0.19412341
9.081715 -0.19585376
9.082714 -0.19758095
9.083714 -0.19929761000000001
9.084714 -0.20100023
9.085714 -0.20269086000000003
9.086715 -0.2043762
9.087714 -0.20606418
9.088715 -0.20776005
9.089714 -0.20946374
9.090714 -0.21117006
9.091714 -0.2128714
9.092714 -0.21456166000000002
9.093715 -0.21623923
9.094714 -0.21790770999999998
9.095715 -0.21957386999999998
9.096714 -0.22124399
9.097714 -0.22292044
9.098714 -0.22460040999999997
9.099714 -0.22627730000000001
9.100715 -0.2279442
9.101714 -0.22959749
9.102715 -0.23123873
9.103714 -0.23287402
9.104714 -0.23451091000000002
9.105714 -0.23615449
9.106714 -0.23780479000000002
9.107715 -0.23945671999999998
9.108714 -0.24110256
9.109715 -0.24273570000000003
9.110714 -0.24435404
9.111714 -0.24596073000000002
9.112714 -0.24756263
9.113714 -0.24916669
9.114715 -0.25077646000000003
9.115714 -0.2523904
9.116714 -0.25400277
9.117714 -0.25560677000000004
9.118714 -0.25719795
9.119715 -0.25877666
9.120714 -0.26034762
9.121715 -0.2619175
9.122714 -0.26349127
9.123714 -0.26506959
9.124714 -0.26664825000000003
9.125714 -0.26822023
9.126715 -0.26977924000000003
9.127714 -0.27132280999999997
9.128715 -0.27285367
9.129714 -0.27437834
9.130714 -0.27590392
9.131714 -0.27743473
9.132714 -0.27897016
9.133715 -0.28050512
9.134714 -0.28203261999999996
9.135715 -0.2835473
9.136714 -0.28504787
9.137714 -0.2865376
9.138714 -0.28802243
9.139714 -0.28950777
9.140715 -0.29099569999999997
9.141714 -0.29248393
9.142715 -0.29396694
9.143714 -0.29543894000000004
9.144714 -0.29689688000000003
9.145715 -0.29834202000000004
9.146714 -0.2997794
9.147715 -0.30121533
9.148714 -0.30265422999999997
9.149714 -0.30409642
9.150714 -0.3055379
9.151714 -0.30697228
9.152715 -0.30839376
9.153714 -0.30979996
9.154715 -0.31119292
9.155714 -0.31257796000000004
9.156714 -0.31396103999999997
9.157714 -0.31534587
9.158714 -0.31673226
9.159715 -0.31811628
9.160714 -0.31949235
9.161715 -0.32085606
9.162714 -0.32220625
9.163714 -0.32354544
9.164714 -0.32487847000000003
9.165714 -0.32620991
9.166715 -0.32754166
9.167714 -0.328872
9.168715 -0.33019637
9.169714 -0.33150967
9.170714 -0.33280884
9.171714 -0.33409439
9.172714 -0.33537026
9.173715 -0.33664204999999997
9.174714 -0.33791438
9.175714 -0.33918864
9.176714 -0.34046241
9.177714 -0.34173045
9.178715 -0.34298714999999996
9.179714 -0.34422898
9.180715 -0.34545599
9.181714 -0.34667159999999997
9.182714 -0.34788081
9.183714 -0.34908783
9.184714 -0.35029401
9.185715 -0.35149748
9.186714 -0.35269409
9.187715 -0.35387969
9.188714 -0.35505223
9.189714 -0.35621286
9.190714 -0.35736542
9.191714 -0.35851451
9.192715 -0.35966311
9.193714 -0.36081101
9.194715 -0.36195461
9.195714 -0.36308847
9.196714 -0.36420773
9.197714 -0.36531051
9.198714 -0.36639876
9.199715 -0.36747756000000004
9.200714 -0.36855279
9.201715 -0.36962852
9.202714 -0.37070515
9.203714 -0.37177927
9.204714 -0.37284519
9.205714 -0.37389779
9.206715 -0.37493475
9.207714 -0.37595762
9.208714 -0.37697095
9.209714 -0.37797994
9.210714 -0.37898782000000003
9.211715 -0.37999408999999995
9.212714 -0.38099485
9.213715 -0.38198454
9.214714 -0.38295896
9.215714 -0.38391745
9.216714 -0.38486347
9.217714 -0.3858031
9.218715 -0.38674213
9.219714 -0.38768305000000003
9.220715 -0.38862363
9.221714 -0.38955777
9.222714 -0.39047811
9.223714 -0.3913796
9.224714 -0.39226194
9.225715 -0.39312979000000003
9.226714 -0.39399066
9.227715 -0.39485129999999996
9.228714 -0.39571453999999995
9.229714 -0.39657797
9.230714 -0.39743506
9.231714 -0.39827861
9.232715 -0.39910423
9.233714 -0.39991261
9.234715 -0.40070916999999995
9.235714 -0.40150122
9.236714 -0.40229410000000004
9.237714 -0.40308833000000005
9.238714 -0.40387898000000005
9.239715 -0.40465808000000003
9.240714 -0.4054185
9.241714 -0.40615777999999997
9.242714 -0.40687947
9.243714 -0.40759183
9.244715 -0.40830388
9.245714 -0.40902086
9.246715 -0.40974174999999996
9.247714 -0.41045941999999996
9.248714 -0.41116425
9.249714 -0.41184858
9.250714 -0.41251061000000006
9.251715 -0.41315528
9.252714 -0.41379165
9.253715 -0.41442844
9.254714 -0.41506955999999995
9.255714 -0.41571208
9.256714 -0.4163478
9.257714 -0.41696727
9.258715 -0.4175649
9.259714 -0.41814172
9.260715 -0.41870516999999996
9.261714 -0.41926536000000003
9.262714 -0.41982988
9.263714 -0.42039979999999993
9.264714 -0.42096898000000005
9.265715 -0.42152689000000004
9.266714 -0.42206394
9.267715 -0.42257626000000004
9.268714 -0.42306775999999996
9.269714 -0.42354842000000004
9.270715 -0.42402917
9.271714 -0.42451662
9.272715 -0.42500962000000003
9.273714 -0.42549982000000003
9.274714 -0.42597582
9.275714 -0.42642886
9.276714 -0.42685735999999996
9.277715 -0.42726756000000005
9.278714 -0.4276704
9.279715 -0.42807604
9.280714 -0.42848852
9.281714 -0.42890375
9.282714 -0.42931158
9.283714 -0.42970092000000004
9.284715 -0.43006553000000003
9.285714 -0.43040728
9.286715 -0.43073529000000005
9.287714 -0.4310614
9.288714 -0.43139405999999997
9.289714 -0.43173404000000004
9.290714 -0.43207378999999996
9.291715 -0.43240120000000004
9.292714 -0.43270565
9.293715 -0.43298341
9.294714 -0.43323943000000004
9.295714 -0.43348516
9.296714 -0.43373248000000003
9.297714 -0.43398802999999997
9.298715 -0.43424973000000006
9.299714 -0.43450794000000004
9.300714 -0.43475041
9.301714 -0.43496848
9.302714 -0.43516145
9.303715 -0.43533696000000005
9.304714 -0.43550702
9.305715 -0.43568173000000004
9.306714 -0.43586431999999997
9.307714 -0.43604914000000006
9.308714 -0.43622482999999995
9.309714 -0.43638004
9.310715 -0.43650916999999995
9.311714 -0.43661548
9.312715 -0.4367094
9.313714 -0.43680333
9.314714 -0.43690526
9.315714 -0.43701482999999997
9.316714 -0.43712328000000006
9.317715 -0.43721808999999995
9.318714 -0.43728901000000003
9.319715 -0.43733343
9.320714 -0.43735759999999996
9.321714 -0.4373733
9.322714 -0.43739197
9.323714 -0.43741898
9.324715 -0.43745091999999997
9.325714 -0.43747765
9.326715 -0.43748738
9.327714 -0.43747294999999997
9.328714 -0.43743518
9.329714 -0.43738266000000003
9.330714 -0.43732706
9.331715 -0.43727714
9.332714 -0.43723406
9.333714 -0.43719094000000003
9.334714 -0.43713622999999996
9.335714 -0.43705963
9.336715 -0.43695751
9.337714 -0.43683471
9.338715 -0.43670222999999997
9.339714 -0.43657156999999996
9.340714 -0.43644919
9.341714 -0.43633329
9.342714 -0.43621477999999997
9.343715 -0.43608197
9.344714 -0.43592648999999994
9.345715 -0.43574729999999995
9.346714 -0.43555107
9.347714 -0.43534851
9.348714 -0.43514877999999996
9.349714 -0.43495488000000004
9.350715 -0.43476223999999997
9.351714 -0.43456117
9.352715 -0.43434216999999997
9.353714 -0.43410081
9.354714 -0.43384023000000005
9.355714 -0.43356944999999997
9.356714 -0.43329881
9.357715 -0.43303454
9.358714 -0.43277568
9.359715 -0.43251445
9.360714 -0.43224007999999997
9.361714 -0.43194424
9.362714 -0.43162512999999997
9.363714 -0.43128827000000003
9.364715 -0.43094358
9.365714 -0.43060039
9.366714 -0.43026283
9.367714 -0.42992812
9.368714 -0.42958814
9.369715 -0.42923400000000006
9.370714 -0.42886063
9.371715 -0.42846929000000006
9.372714 -0.42806668000000003
9.373714 -0.42766137
9.374714 -0.42725913
9.375714 -0.42685991999999995
9.376715 -0.42645786999999996
9.377714 -0.42604427000000006
9.378715 -0.42561213000000003
9.379714 -0.42515983999999996
9.380714 -0.42469203
9.381714 -0.42421734
9.382714 -0.42374409
9.383715 -0.42327605
9.384714 -0.4228109
9.385715 -0.42234142
9.386714 -0.42185918
9.387714 -0.42135878
9.388714 -0.42084041000000005
9.389714 -0.42030937
9.390715 -0.41977316
9.391714 -0.41923751000000004
9.392715 -0.41870349
9.393714 -0.41816728000000003
9.394714 -0.41762240999999994
9.395715 -0.41706334
9.396714 -0.41648852999999997
9.397715 -0.41590133
9.398714 -0.41530821
9.399714 -0.41471538
9.400714 -0.41412539
9.401714 -0.41353586
9.402715 -0.41294056
9.403714 -0.41233255
9.404715 -0.41170768
9.405714 -0.41106651
9.406714 -0.41041402
9.407714 -0.40975693
9.408714 -0.40910048
9.409715 -0.408446
9.410714 -0.40779039
9.411715 -0.40712826999999996
9.412714 -0.40645478
9.413714 -0.40576817000000004
9.414714 -0.40507037
9.415714 -0.40436596999999996
9.416715 -0.40365933000000004
9.417714 -0.40295213
9.418715 -0.40224249999999995
9.419714 -0.40152604
9.420714 -0.40079816
9.421714 -0.40005663999999996
9.422714 -0.39930302
9.423715 -0.39854185
9.424714 -0.39777863
9.425714 -0.3970169
9.426714 -0.39625666
9.427714 -0.39549447
9.428715 -0.39472524000000003
9.429714 -0.39394475
9.430715 -0.39315168
9.431714 -0.39234795
9.432714 -0.39153751000000003
9.433714 -0.39072394999999993
9.434714 -0.38990879
9.435715 -0.38909067
9.436714 -0.38826647
9.437715 -0.38743321999999997
9.438714 -0.38659003999999997
9.439714 -0.3857387
9.440714 -0.38488284
9.441714 -0.38402593
9.442715 -0.38316937
9.443714 -0.38231162
9.444715 -0.38144891
9.445714 -0.38057705000000003
9.446714 -0.37969355
9.447714 -0.37879893
9.448714 -0.37789629
9.449715 -0.37698976
9.450714 -0.37608244
9.451715 -0.37517496
9.452714 -0.37426540999999997
9.453714 -0.37335055
9.454714 -0.37242786
9.455714 -0.3714968
9.456715 -0.37055903
9.457714 -0.36961737
9.458714 -0.36867403
9.459714 -0.3677292
9.460714 -0.36678072
9.461715 -0.3658253
9.462714 -0.36486026
9.463715 -0.36388517
9.464714 -0.36290234
9.465714 -0.36191579
9.466714 -0.36092937999999997
9.467714 -0.35994481
9.468715 -0.35896089000000003
9.469714 -0.35797413
9.470715 -0.3569806
9.471714 -0.35597782
9.472714 -0.35496601
9.473714 -0.35394768
9.474714 -0.35292618
9.475715 -0.35190375
9.476714 -0.35088027
9.477715 -0.34985344
9.478714 -0.34882016
9.479714 -0.34777854999999996
9.480714 -0.34672917999999997
9.481714 -0.34567504
9.482715 -0.34462013
9.483714 -0.34356732
9.484715 -0.34251667
9.485714 -0.34146528
9.486714 -0.34040853
9.487714 -0.3393424
9.488714 -0.33826549
9.489715 -0.3371797
9.490714 -0.33608932999999996
9.491714 -0.33499892
9.492714 -0.33391092
9.493714 -0.33282465
9.494715 -0.33173682
9.495714 -0.33064345
9.496715 -0.32954214
9.497714 -0.3284333
9.498714 -0.32732005000000003
9.499714 -0.32620627999999996
9.500714 -0.32509442
9.501715 -0.32398398
9.502714 -0.32287152
9.503715 -0.32175244
9.504714 -0.32062349
9.505714 -0.31948455000000003
9.506714 -0.31833914
9.507714 -0.31719273
9.508715 -0.31605021
9.509714 -0.31491341
9.510715 -0.31378027000000003
9.511714 -0.31264583
9.512714 -0.31150475
9.513714 -0.31035396
9.514714 -0.30919404
9.515715 -0.30802879
9.516714 -0.30686305999999997
9.517715 -0.30570005
9.518714 -0.30453966
9.519714 -0.30337863
9.520715 -0.30221241000000004
9.521714 -0.30103785
9.522715 -0.29985514
9.523714 -0.298668
9.524714 -0.29748194
9.525714 -0.29630135
9.526714 -0.29512716
9.527715 -0.29395614
9.528714 -0.2927823
9.529715 -0.29159985
9.530714 -0.29040598
9.531714 -0.28920237
9.532714 -0.28799421
9.533714 -0.28678766
9.534715 -0.28558681
9.535714 -0.28439169
9.536715 -0.28319848
9.537714 -0.28200175
9.538714 -0.28079743
9.539714 -0.27958504
9.540714 -0.27836796
9.541715 -0.27715154000000003
9.542714 -0.27594017
9.543715 -0.27473473
9.544714 -0.27353195
9.545714 -0.27232601
9.546714 -0.27111149
9.547714 -0.26988632
9.548715 -0.26865300999999997
9.549714 -0.26741759
9.550714 -0.26618664
9.551714 -0.26496411
9.552714 -0.26374925
9.553715 -0.26253716
9.554714 -0.26132120000000003
9.555715 -0.26009646000000003
9.556714 -0.25886216
9.557714 -0.25762187000000003
9.558714 -0.2563816
9.559714 -0.25514658
9.560715 -0.25391842
9.561714 -0.25269438
9.562715 -0.25146892000000004
9.563714 -0.25023669
9.564714 -0.24899554
9.565714 -0.24774782
9.566714 -0.24649932
9.567715 -0.24525623
9.568714 -0.24402196999999998
9.569715 -0.24279528
9.570714 -0.24157071
9.571714 -0.24034134000000001
9.572714 -0.23910229
9.573714 -0.23785314999999999
9.574715 -0.23659824000000002
9.575714 -0.23534438
9.576715 -0.23409748
9.577714 -0.23285961
9.578714 -0.23162807
9.579714 -0.23039698000000003
9.580714 -0.22916042
9.581715 -0.22791553999999997
9.582714 -0.22666408000000002
9.583714 -0.22541133
9.584714 -0.22416327000000003
9.585714 -0.22292332999999998
9.586715 -0.22169049
9.587714 -0.22045976999999997
9.588715 -0.21922479
9.589714 -0.21798109999999998
9.590714 -0.21672866
9.591714 -0.21547188999999997
9.592714 -0.21421755999999997
9.593715 -0.2129714
9.594714 -0.21173520999999998
9.595715 -0.21050596
9.596714 -0.20927745
9.597714 -0.2080434
9.598714 -0.20680062
9.599714 -0.20555053
9.600715 -0.20429837
9.601714 -0.20305032
9.602715 -0.20181036
9.603714 -0.20057824
9.604714 -0.19934978
9.605714 -0.19811912999999998
9.606714 -0.19688196
9.607715 -0.19563781
9.608714 -0.19439033
9.609715 -0.19314537
9.610714 -0.19190793
9.611714 -0.1906795
9.612714 -0.18945718
9.613714 -0.18823521
9.614715 -0.18700776
9.615714 -0.18577198
9.616714 -0.18452943
9.617714 -0.18328526
9.618714 -0.18204568999999998
9.619715 -0.18081492000000002
9.620714 -0.17959314999999998
9.621715 -0.17837668
9.622714 -0.17715991
9.623714 -0.17593824
9.624714 -0.17471038
9.625714 -0.17347878
9.626715 -0.17224827
9.627714 -0.17102332
9.628715 -0.16980568
9.629714 -0.16859348000000002
9.630714 -0.16738221
9.631714 -0.16616711
9.632714 -0.16494581
9.633715 -0.16371956999999998
9.634714 -0.16249275999999999
9.635715 -0.16127073
9.636714 -0.16005714
9.637714 -0.15885222000000002
9.638714 -0.15765263000000002
9.639714 -0.15645322
9.640715 -0.15524947
9.641714 -0.15403971
9.642715 -0.1528257
9.643714 -0.15161167
9.644714 -0.150402
9.645715 -0.14919915
9.646714 -0.1480025
9.647715 -0.14680893
9.648714 -0.14561457
9.649714 -0.14441689000000002
9.650714 -0.14321601
9.651714 -0.14201460999999999
9.652715 -0.14081636
9.653714 -0.13962403
9.654715 -0.13843793
9.655714 -0.13725568000000002
9.656714 -0.13607333
9.657714 -0.13488736
9.658714 -0.13369641
9.659715 -0.13250193999999998
9.660714 -0.13130756999999998
9.661715 -0.13011736000000002
9.662714 -0.128934
9.663714 -0.12775765
9.664714 -0.12658609
9.665714 -0.12541589
9.666715 -0.12424414
9.667714 -0.12306969
9.668715 -0.12189351
9.669714 -0.12071791999999999
9.670714 -0.11954518
9.671714 -0.11837637000000001
9.672714 -0.11721078
9.673715 -0.1160464
9.674714 -0.11488106999999999
9.675714 -0.11371369
9.676714 -0.11254485
9.677714 -0.11137667
9.678715 -0.11021178
9.679714 -0.10905215
9.680715 -0.10789809
9.681714 -0.10674816999999999
9.682714 -0.10559981
9.683714 -0.10445045000000001
9.684714 -0.10329854000000001
9.685715 -0.1021442
9.686714 -0.10098897999999999
9.687715 -0.09983509099999999
9.688714 -0.098684442
9.689714 -0.09753787900000001
9.690714 -0.096394995
9.691714 -0.09525446800000001
9.692715 -0.094114797
9.693714 -0.09297498600000001
9.694715 -0.091834937
9.695714 -0.090695347
9.696714 -0.089557271
9.697714 -0.08842148799999999
9.698714 -0.087288074
9.699715 -0.08615629000000001
9.700714 -0.085024914
9.701715 -0.083892798
9.702714 -0.082759466
9.703714 -0.081625435
9.704714 -0.080492097
9.705714 -0.079361239
9.706715 -0.078234315
9.707714 -0.077111815
9.708714 -0.075993
9.709714 -0.074876094
9.710714 -0.073758932
9.711715 -0.072639837
9.712714 -0.071518263
9.713715 -0.070395024
9.714714 -0.069271948
9.715714 -0.06815104899999999
9.716714 -0.067033665
9.717714 -0.06591987299999999
9.718715 -0.06480850299999999
9.719714 -0.063697738
9.720715 -0.062586035
9.721714 -0.061472907
9.722714 -0.060359167000000005
9.723714 -0.05924647
9.724714 -0.05813642100000001
9.725715 -0.057029607999999996
9.726714 -0.055925152
9.727715 -0.054820982
9.728714 -0.053714833
9.729714 -0.052605429999999995
9.730714 -0.051493291000000004
9.731714 -0.05038071
9.732715 -0.049270800000000003
9.733714 -0.048166065
9.734715 -0.047067142
9.735714 -0.045972358
9.736714 -0.044878383
9.737714 -0.043781693
9.738714 -0.042680182000000004
9.739715 -0.041574126
9.740714 -0.040466001
9.741714 -0.039359243
9.742714 -0.03825654
9.743714 -0.037158511
9.744715 -0.036063444
9.745714 -0.034968252
9.746715 -0.033870144
9.747714 -0.032768154
9.748714 -0.031663719
9.749714 -0.030559956000000003
9.750714 -0.029460003
9.751715 -0.028365222
9.752714 -0.027274279000000002
9.753715 -0.026183578
9.754714 -0.025088948
9.755714 -0.023987728
9.756714 -0.022880230999999997
9.757714 -0.021769781999999998
9.758715 -0.020661244000000002
9.759714 -0.019558727
9.760715 -0.018463586
9.761714 -0.017373731
9.762714 -0.016284593
9.763714 -0.015191303000000001
9.764714 -0.014091000999999999
9.765715 -0.012984111999999999
9.766714 -0.011873971
9.767715 -0.010764971
9.768714 -0.0096602227
9.769714 -0.0085599131
9.770715 -0.007461247199999999
9.771714 -0.0063599916999999995
9.772715 -0.005252833199999999
9.773714 -0.0041393014
9.774714 -0.0030222165
9.775714 -0.0019063717000000003
9.776714 -0.00079607817
9.777715 0.00030718111
9.778714 0.0014057599
9.779715 0.0025049432
9.780714 0.0036105204
9.781714 0.0047260204
9.782714 0.005850989
9.783714 0.0069811838
9.784715 0.0081106176
9.785714 0.0092344322
9.786715 0.010351184999999999
9.787714 0.011463404
9.788714 0.01257617
9.789714 0.013694455000000001
9.790714 0.014820628999999998
9.791715 0.015953376999999998
9.792714 0.017088598
9.793715 0.018221795
9.794714 0.019350661999999998
9.795714 0.020476519000000002
9.796714 0.021603768
9.797714 0.022737653
9.798715 0.023881442000000003
9.799714 0.025034512999999998
9.800714 0.026192371
9.801714 0.027348679999999997
9.802714 0.028498284999999998
9.803715 0.029639757
9.804714 0.030776160000000004
9.805715 0.031913631
9.806714 0.033058506
9.807714 0.034214376
9.808714 0.035380584
9.809714 0.036552828
9.810715 0.037725567
9.811714 0.038894921
9.812715 0.040060584
9.813714 0.041225803000000005
9.814714 0.042395431
9.815714 0.043573172
9.816714 0.04475945
9.817715 0.045951072
9.818714 0.047142876
9.819715 0.048330516000000004
9.820714 0.049512926
9.821714 0.050693156999999996
9.822714 0.051877076999999994
9.823714 0.053070631
9.824715 0.054276921000000006
9.825714 0.05549470100000001
9.826715 0.056718959
9.827714 0.057943352
9.828714 0.059163239
9.829714 0.060377811
9.830714 0.061590259
9.831715 0.062805979
9.832714 0.06402975999999999
9.833714 0.065263454
9.834714 0.066505279
9.835714 0.06775107500000001
9.836715 0.0689968
9.837714 0.07024087799999999
9.838715 0.071485178
9.839714 0.072734064
9.840714 0.07399206500000001
9.841714 0.075261336
9.842714 0.076540344
9.843715 0.077824452
9.844714 0.079108129
9.845715 0.080387684
9.846714 0.081663148
9.847714 0.082938274
9.848714 0.084218761
9.849714 0.085509534
9.850715 0.086812518
9.851714 0.088125933
9.852715 0.089445501
9.853714 0.09076677999999999
9.854714 0.09208745900000001
9.855714 0.093408389
9.856714 0.094732898
9.857715 0.096064765
9.858714 0.097406062
9.859715 0.09875595599999999
9.860714 0.10011116
9.861714 0.10146778
9.862714 0.1028235
9.863714 0.10417899000000001
9.864715 0.10553778
9.865714 0.10690456
9.866714 0.10828288999999999
9.867714 0.1096734
9.868714 0.11107356
9.869715 0.11247895
9.870714 0.11388543
9.871715 0.11529122
9.872714 0.11669755
9.873714 0.11810794
9.874714 0.11952629
9.875714 0.12095486999999999
9.876715 0.12239333000000001
9.877714 0.12383915000000001
9.878715 0.12528918
9.879714 0.12674157
9.880714 0.12819677
9.881714 0.12965734
9.882714 0.13112648
9.883715 0.1326062
9.884714 0.13409613
9.885715 0.13559362
9.886714 0.137095
9.887714 0.13859754
9.888714 0.14010092
9.889714 0.14160742999999998
9.890715 0.14312094
9.891714 0.14464497
9.892715 0.14618103999999998
9.893714 0.14772807000000002
9.894714 0.1492831
9.895715 0.15084288999999998
9.896714 0.15240568000000002
9.897715 0.15397193
9.898714 0.15554397
9.899714 0.15712453999999998
9.900714 0.15871525
9.901714 0.16031563
9.902715 0.16192343
9.903714 0.16353593
9.904715 0.16515153
9.905714 0.16677079
9.906714 0.16839631
9.907714 0.17003142
9.908714 0.17167851
9.909715 0.17333769999999998
9.910714 0.17500676
9.911715 0.17668218
9.912714 0.17836099
9.913714 0.18004216
9.914714 0.18172718999999998
9.915714 0.18341925
9.916715 0.18512156
9.917714 0.18683581
9.918715 0.18856140000000002
9.919714 0.19029591
9.920714 0.19203652999999998
9.921714 0.19378167
9.922714 0.19553184999999998
9.923715 0.19728932999999998
9.924714 0.19905690999999998
9.925714 0.20083626999999998
9.926714 0.20262694
9.927714 0.2044264
9.928715 0.20623137
9.929714 0.20803958
9.930715 0.20985106999999997
9.931714 0.21166827000000002
9.932714 0.21349497
9.933714 0.21533444999999998
9.934714 0.21718796
9.935715 0.21905408
9.936714 0.22092946
9.937715 0.22281061000000002
9.938714 0.22469552
9.939714 0.22658459
9.940714 0.22848032
9.941714 0.23038585
9.942715 0.23230321
9.943714 0.23423233
9.944715 0.23617111
9.945714 0.23811667
9.946714 0.24006709
9.947714 0.24202259
9.948714 0.24398558
9.949715 0.24595959
9.950714 0.24794734
9.951715 0.24994938
9.952714 0.25196359
9.953714 0.25398629
9.954714 0.25601375
9.955714 0.2580442
9.956715 0.26007846
9.957714 0.26211957
9.958714 0.26417121
9.959714 0.26623593
9.960714 0.26831394
9.961715 0.27040325
9.962714 0.27250083999999997
9.963715 0.2746044
9.964714 0.27671356
9.965714 0.27883004
9.966714 0.28095669
9.967714 0.28309586999999997
9.968715 0.28524809
9.969714 0.28741159
9.970715 0.28958324999999996
9.971714 0.29176000999999996
9.972714 0.29394061
9.973714 0.29612619
9.974714 0.29831985
9.975715 0.30052525
9.976714 0.30274473
9.977715 0.30497836
9.978714 0.30722402
9.979714 0.30947843999999997
9.980714 0.3117389
9.981714 0.31400449
9.982715 0.31627638
9.983714 0.31855705
9.984715 0.32084885
9.985714 0.32315271
9.986714 0.32546774
9.987714 0.32779167
9.988714 0.33012212
9.989715 0.33245806
9.990714 0.33480031
9.991714 0.33715132000000003
9.992714 0.33951390000000004
9.993714 0.34188987
9.994715 0.34427918
9.995714 0.34667989
9.996715 0.34908915
9.997714 0.35150454000000003
9.998714 0.35392509
9.999714 0.3563517
10.00071 0.35878648
10.00171 0.36123167
10.00271 0.36368843
10.00371 0.36615646
10.00471 0.36863426000000005
10.00571 0.37112001
10.00671 0.37361253
10.00771 0.37611199
10.00871 0.37861974
10.00971 0.38113755
10.01071 0.38366667
10.01171 0.38620715
10.01271 0.38875779
10.01371 0.39131665
10.01471 0.39388202
10.01571 0.39645317
10.01671 0.39903056
10.01771 0.40161572
10.01871 0.40421039
10.01971 0.40681576
10.02071 0.40943194
10.02171 0.41205818
10.02271 0.41469311999999997
10.02371 0.41733574999999995
10.02471 0.41998564000000005
10.02571 0.42264313
10.02671 0.42530904
10.02771 0.42798417
10.02871 0.43066875
10.02971 0.43336232
10.03071 0.436064
10.03171 0.43877275
10.03271 0.44148797
10.03371 0.44420986000000007
10.03471 0.44693900000000003
10.03571 0.44967649000000004
10.03671 0.45242305000000005
10.03771 0.45517911
10.03871 0.45794440000000003
10.03971 0.46071829000000003
10.04071 0.46349987000000004
10.04171 0.46628849
10.04271 0.46908376
10.04371 0.47188574
10.04471 0.47469469999999997
10.04571 0.47751111
10.04671 0.48033539
10.04771 0.48316759000000004
10.04871 0.48600752
10.04971 0.48885481
10.05071 0.49170903000000005
10.05171 0.49456991
10.05271 0.49743759000000004
10.05371 0.50031245
10.05471 0.5031949800000001
10.05571 0.5060856699999999
10.05671 0.50898446
10.05771 0.5118908400000001
10.05871 0.51480387
10.05971 0.51772259
10.06071 0.52064625
10.06171 0.52357479
10.06271 0.52650869
10.06371 0.52944878
10.06471 0.5323959500000001
10.06571 0.5353505700000001
10.06671 0.5383123200000001
10.06771 0.54128035
10.06871 0.54425364
10.06971 0.54723164
10.07071 0.55021443
10.07171 0.55320291
10.07271 0.55619818
10.07371 0.5592010900000001
10.07471 0.56221155
10.07571 0.56522856
10.07671 0.56825052
10.07771 0.57127587
10.07871 0.57430388
10.07971 0.57733497
10.08071 0.58037043
10.08171 0.58341171
10.08271 0.58645965
10.08371 0.5895140999999999
10.08471 0.59257387
10.08571 0.59563736
10.08671 0.59870346
10.08771 0.60177199
10.08871 0.60484395
10.08971 0.6079209999999999
10.09071 0.61100447
10.09171 0.6140944500000001
10.09271 0.61718971
10.09371 0.62028803
10.09471 0.62338724
10.09571 0.62648631
10.09671 0.62958584
10.09771 0.63268784
10.09871 0.63579474
10.09971 0.63890819
10.10071 0.6420282599999999
10.10171 0.64515332
10.10271 0.64828093
10.10371 0.65140896
10.10471 0.65453667
10.10571 0.65766498
10.10671 0.66079595
10.10771 0.66393139
10.10871 0.66707181
10.10971 0.67021581
10.11071 0.6733608
10.11171 0.67650406
10.11271 0.67964438
10.11371 0.68278275
10.11471 0.68592206
10.11571 0.6890655499999999
10.11671 0.6922154699999999
10.11771 0.69537158
10.11871 0.69853128
10.11971 0.7016907
10.12071 0.70484648
10.12171 0.70799747
10.12271 0.71114493
10.12371 0.7142918699999999
10.12471 0.7174415
10.12571 0.72059529
10.12671 0.7237522399999999
10.12771 0.72690938
10.12871 0.73006339
10.12971 0.73321247
10.13071 0.73635741
10.13171 0.7395012799999999
10.13271 0.7426478400000001
10.13371 0.74579944
10.13471 0.74895541
10.13571 0.7521122699999999
10.13671 0.7552648900000001
10.13771 0.7584090800000001
10.13871 0.76154349
10.13971 0.76467032
10.14071 0.7677942
10.14171 0.77092
10.14271 0.7740503200000001
10.14371 0.77718431
10.14471 0.78031807
10.14571 0.7834467100000001
10.14671 0.7865668299999999
10.14771 0.78967828
10.14871 0.7927841499999999
10.14971 0.7958889
10.15071 0.79899589
10.15171 0.8021051100000001
10.15271 0.8052132999999999
10.15371 0.8083147900000001
10.15471 0.8114049200000001
10.15571 0.8144821999999999
10.15671 0.81754941
10.15771 0.8206123500000001
10.15871 0.82367714
10.15971 0.8267468800000001
10.16071 0.82982024
10.16171 0.83289165
10.16271 0.83595412
10.16371 0.83900224
10.16471 0.842035
10.16571 0.84505593
10.16671 0.84807128
10.16771 0.8510864300000001
10.16871 0.85410336
10.16971 0.8571192599999999
10.17071 0.8601281800000001
10.17171 0.86312406
10.17271 0.8661040999999999
10.17371 0.86907055
10.17471 0.87202927
10.17571 0.87498724
10.17671 0.87794838
10.17771 0.8809112900000001
10.17871 0.8838694500000001
10.17971 0.8868143
10.18071 0.88973911
10.18171 0.8926426100000001
10.18271 0.89552933
10.18371 0.8984075899999999
10.18471 0.9012851900000001
10.18571 0.9041657700000001
10.18671 0.90704672
10.18771 0.90992069
10.18871 0.91277938
10.18971 0.9156176800000001
10.19071 0.91843633
10.19171 0.92124119
10.19271 0.92404019
10.19371 0.92683891
10.19471 0.9296372500000001
10.19571 0.9324292700000001
10.19671 0.9352058200000001
10.19771 0.93795909
10.19871 0.94068684
10.19971 0.94339373
10.20071 0.94608907
10.20171 0.94878236
10.20271 0.95147835
10.20371 0.95417453
10.20471 0.95686242
10.20571 0.9595315
10.20671 0.9621744999999999
10.20771 0.96479077
10.20871 0.96738664
10.20971 0.9699719000000001
10.21071 0.97255446
10.21171 0.97513646
10.21271 0.9777127800000001
10.21371 0.98027363
10.21471 0.98280972
10.21571 0.9853169300000001
10.21671 0.98779853
10.21771 0.99026375
10.21871 0.99272272
10.21971 0.9951814999999999
10.22071 0.99763852
10.22171 1.0000851
10.22271 1.0025098
10.22371 1.0049039
10.22471 1.007266
10.22571 1.0096021
10.22671 1.0119233
10.22771 1.0142396
10.22871 1.0165551
10.22971 1.0188656
10.23071 1.0211608
10.23171 1.0234296
10.23271 1.0256656
10.23371 1.0278698
10.23471 1.030051
10.23571 1.0322202
10.23671 1.0343852
10.23771 1.0365467
10.23871 1.0386971
10.23971 1.0408250000000001
10.24071 1.0429203999999999
10.24171 1.0449802
10.24271 1.0470092
10.24371 1.0490184
10.24471 1.0510187
10.24571 1.0530154999999999
10.24671 1.0550061
10.24771 1.0569804
10.24871 1.0589263999999998
10.24971 1.0608359
10.25071 1.0627087
10.25171 1.0645524
10.25271 1.0663785000000001
10.25371 1.0681969
10.25471 1.0700102
10.25571 1.0718127
10.25671 1.0735933
10.25771 1.0753409999999999
10.25871 1.0770503
10.25971 1.0787242000000001
10.26071 1.0803719999999999
10.26171 1.0820048
10.26271 1.0836297
10.26371 1.0852457
10.26471 1.0868444
10.26571 1.0884141999999999
10.26671 1.0899459
10.26771 1.0914378
10.26871 1.0928961
10.26971 1.0943318
10.27071 1.0957555
10.27171 1.0971715
10.27271 1.0985757
10.27371 1.099958
10.27471 1.1013066999999999
10.27571 1.1026149
10.27671 1.1038829
10.27771 1.1051187
10.27871 1.1063333
10.27971 1.1075349
10.28071 1.1087249000000001
10.28171 1.1098973
10.28271 1.1110416
10.28371 1.1121484
10.28471 1.1132143
10.28571 1.1142432
10.28671 1.1152446
10.28771 1.1162284
10.28871 1.1171998
10.28971 1.1181564
10.29071 1.1190898
10.29171 1.1199888999999998
10.29271 1.120846
10.29371 1.1216601
10.29471 1.1224375
10.29571 1.1231882
10.29671 1.1239213
10.29771 1.1246398
10.29871 1.12534
10.29971 1.126013
10.30071 1.1266497
10.30171 1.127245
10.30271 1.1278003
10.30371 1.1283229000000001
10.30471 1.1288213999999999
10.30571 1.1293015
10.30671 1.1297629
10.30771 1.1301993
10.30871 1.1306017
10.30971 1.1309626
10.31071 1.1312802
10.31171 1.1315591
10.31271 1.1318074
10.31371 1.1320331
10.31471 1.1322402
10.31571 1.1324267000000001
10.31671 1.1325856
10.31771 1.1327085000000001
10.31871 1.1327899000000001
10.31971 1.1328295
10.32071 1.1328318
10.32171 1.1328041
10.32271 1.1327519
10.32371 1.1326767999999998
10.32471 1.1325751
10.32571 1.1324407
10.32671 1.1322672
10.32771 1.1320523
10.32871 1.131798
10.32971 1.1315099
10.33071 1.1311942
10.33171 1.1308544999999999
10.33271 1.13049
10.33371 1.1300959
10.33471 1.1296656
10.33571 1.1291943
10.33671 1.1286809
10.33771 1.1281281
10.33871 1.1275412
10.33971 1.1269251
10.34071 1.1262820999999998
10.34171 1.1256108
10.34271 1.1249072
10.34371 1.1241667
10.34471 1.1233865
10.34571 1.122567
10.34671 1.1217108999999998
10.34771 1.1208221
10.34871 1.1199033
10.34971 1.1189545
10.35071 1.1179733
10.35171 1.116956
10.35271 1.1158995999999999
10.35371 1.1148029
10.35471 1.1136672
10.35571 1.1124956
10.35671 1.1112913
10.35771 1.1100562
10.35871 1.10879
10.35971 1.1074906
10.36071 1.1061552000000001
10.36171 1.1047816
10.36271 1.1033691
10.36371 1.1019183
10.36471 1.100431
10.36571 1.0989088
10.36671 1.0973522
10.36771 1.0957611
10.36871 1.0941342
10.36971 1.0924704
10.37071 1.0907693
10.37171 1.0890308
10.37271 1.0872557
10.37371 1.0854447
10.37471 1.0835986
10.37571 1.0817174
10.37671 1.0798008
10.37771 1.0778483
10.37871 1.0758592
10.37971 1.0738328
10.38071 1.0717687999999999
10.38171 1.0696669
10.38271 1.0675272
10.38371 1.06535
10.38471 1.0631359999999999
10.38571 1.0608861
10.38671 1.058601
10.38771 1.0562809
10.38871 1.0539253
10.38971 1.0515329
10.39071 1.0491024999999998
10.39171 1.046633
10.39271 1.0441247
10.39371 1.0415789
10.39471 1.0389971
10.39571 1.0363806999999998
10.39671 1.0337301
10.39771 1.031044
10.39871 1.0283206
10.39971 1.0255577999999999
10.40071 1.0227548
10.40171 1.0199125
10.40271 1.017033
10.40371 1.0141188
10.40471 1.0111716
10.40571 1.0081909
10.40671 1.0051747999999998
10.40771 1.0021202999999999
10.40871 0.99902507
10.40971 0.9958886499999999
10.41071 0.99271294
10.41171 0.9895011800000001
10.41271 0.9862565400000001
10.41371 0.98298034
10.41471 0.97967144
10.41571 0.97632641
10.41671 0.9729415199999999
10.41771 0.9695146199999999
10.41871 0.9660461
10.41971 0.96253902
10.42071 0.95899757
10.42171 0.95542483
10.42271 0.9518214500000001
10.42371 0.9481851899999999
10.42471 0.9445118699999999
10.42571 0.94079776
10.42671 0.93704136
10.42771 0.93324436
10.42871 0.92941085
10.42971 0.9255453
10.43071 0.92165032
10.43171 0.91772517
10.43271 0.9137662100000001
10.43371 0.90976888
10.43471 0.9057297400000001
10.43571 0.9016485
10.43671 0.89752814
10.43771 0.8933736899999999
10.43871 0.88918936
10.43971 0.8849767
10.44071 0.8807335
10.44171 0.8764552
10.44271 0.87213693
10.44371 0.86777629
10.44471 0.86337449
10.44571 0.8589359
10.44671 0.85446602
10.44771 0.84996857
10.44871 0.84544392
10.44971 0.84088864
10.45071 0.83629759
10.45171 0.8316663999999999
10.45271 0.8269938600000001
10.45371 0.8222824
10.45471 0.81753694
10.45571 0.8127626000000001
10.45671 0.8079618199999999
10.45771 0.80313329
10.45871 0.79827253
10.45971 0.79337433
10.46071 0.78843553
10.46171 0.7834567699999999
10.46271 0.77844211
10.46371 0.77339723
10.46471 0.7683265499999999
10.46571 0.7632311
10.46671 0.75810789
10.46771 0.75295167
10.46871 0.74775759
10.46971 0.74252356
10.47071 0.7372514299999999
10.47171 0.73194606
10.47271 0.72661284
10.47371 0.72125508
10.47471 0.71587241
10.47571 0.7104612899999999
10.47671 0.70501682
10.47771 0.6995354300000001
10.47871 0.69401679
10.47971 0.68846396
10.48071 0.6828819899999999
10.48171 0.67727519
10.48271 0.6716450700000001
10.48371 0.66598947
10.48471 0.6603040299999999
10.48571 0.65458417
10.48671 0.6488276599999999
10.48771 0.64303586
10.48871 0.63721314
10.48971 0.63136462
10.49071 0.62549384
10.49171 0.61960109
10.49271 0.61368346
10.49371 0.60773636
10.49471 0.60175601
10.49571 0.59574135
10.49671 0.5896944599999999
10.49771 0.58361953
10.49871 0.57752072
10.49971 0.57140007
10.50071 0.56525674
10.50171 0.55908747
10.50271 0.5528886799999999
10.50371 0.5466584099999999
10.50471 0.54039741
10.50571 0.53410903
10.50671 0.52779745
10.50771 0.52146576
10.50871 0.51511433
10.50971 0.50874073
10.51071 0.50234105
10.51171 0.49591180999999995
10.51271 0.48945178000000006
10.51371 0.48296265
10.51471 0.47644805
10.51571 0.46991194000000003
10.51671 0.46335659
10.51771 0.45678192
10.51871 0.45018573
10.51971 0.44356519000000005
10.52071 0.43691844
10.52171 0.43024574
10.52271 0.42354934999999994
10.52371 0.41683242000000004
10.52471 0.41009733
10.52571 0.40334448999999994
10.52671 0.39657219
10.52771 0.38977761
10.52871 0.38295826
10.52971 0.37611341000000004
10.53071 0.36924446
10.53171 0.36235442
10.53271 0.35544643
10.53371 0.3485224
10.53471 0.34158227
10.53571 0.33462432000000003
10.53671 0.3276462
10.53771 0.3206464
10.53871 0.31362503999999997
10.53971 0.30658375
10.54071 0.29952496
10.54171 0.29245054000000004
10.54271 0.28536100999999997
10.54371 0.27825545999999995
10.54471 0.27113215
10.54571 0.26398967
10.54671 0.25682778
10.54771 0.24964774
10.54871 0.24245174
10.54971 0.23524188000000001
10.55071 0.22801929
10.55171 0.22078361
10.55271 0.21353348
10.55371 0.20626727
10.55471 0.19898417
10.55571 0.19168452
10.55671 0.18436975
10.55771 0.17704165
10.55871 0.16970154
10.55971 0.16234978
10.56071 0.1549858
10.56171 0.14760866
10.56271 0.14021776
10.56371 0.1328134
10.56471 0.12539668
10.56571 0.11796908
10.56671 0.11053173999999999
10.56771 0.10308499
10.56871 0.095628283
10.56971 0.08816066
10.57071 0.080681348
10.57171 0.073190313
10.57271 0.065688364
10.57371 0.058176821999999996
10.57471 0.050656946
10.57571 0.043129455
10.57671 0.035594366
10.57771 0.028051244
10.57871 0.020499714000000002
10.57971 0.012939867
10.58071 0.0053723605
10.58171 -0.002201823
10.58271 -0.009781844699999999
10.58371 -0.017367389
10.58471 -0.024958769999999998
10.58571 -0.032556648
10.58671 -0.040161528
10.58771 -0.047773327
10.58871 -0.055391272
10.58971 -0.063014135
10.59071 -0.07064073
10.59171 -0.078270369
10.59271 -0.085903
10.59371 -0.093538995
10.59471 -0.10117867
10.59571 -0.10882191999999999
10.59671 -0.11646808
10.59771 -0.12411620999999999
10.59871 -0.13176554
10.59971 -0.1394159
10.60071 -0.14706777
10.60171 -0.1547219
10.60271 -0.16237877
10.60371 -0.17003808
10.60471 -0.17769865
10.60571 -0.18535879
10.60671 -0.19301698
10.60771 -0.20067247
10.60871 -0.20832557
10.60971 -0.21597729000000002
10.61071 -0.22362859000000002
10.61171 -0.23127978
10.61271 -0.23893018000000002
10.61371 -0.24657834
10.61471 -0.25422284
10.61571 -0.26186297000000003
10.61671 -0.26949907
10.61771 -0.27713224
10.61871 -0.28476352
10.61971 -0.29239308
10.62071 -0.30001975000000003
10.62171 -0.30764127
10.62271 -0.3152553
10.62371 -0.32286039
10.62471 -0.33045674
10.62571 -0.33804607
10.62671 -0.34563071
10.62771 -0.35321233
10.62871 -0.36079089999999997
10.62971 -0.36836464
10.63071 -0.37593078
10.63171 -0.38348688
10.63271 -0.39103198999999994
10.63371 -0.3985669
10.63471 -0.40609356999999996
10.63571 -0.41361371999999996
10.63671 -0.42112763
10.63771 -0.42863366999999997
10.63871 -0.43612877
10.63971 -0.44361004000000004
10.64071 -0.45107617
10.64171 -0.45852833000000004
10.64271 -0.46596969000000005
10.64371 -0.4734036
10.64471 -0.48083207000000006
10.64571 -0.48825429
10.64671 -0.49566687
10.64771 -0.5030652
10.64871 -0.51044552
10.64971 -0.5178066400000001
10.65071 -0.5251504899999999
10.65171 -0.53248075
10.65271 -0.5398008
10.65371 -0.54711183
10.65471 -0.55441195
10.65571 -0.56169722
10.65671 -0.56896359
10.65771 -0.5762090400000001
10.65871 -0.5834349
10.65971 -0.59064501
10.66071 -0.59784371
10.66171 -0.60503343
10.66271 -0.6122128600000001
10.66371 -0.61937729
10.66471 -0.62652063
10.66571 -0.63363817
10.66671 -0.64072907
10.66771 -0.6477966
10.66871 -0.65484643
10.66971 -0.66188392
10.67071 -0.66891117
10.67171 -0.67592575
10.67271 -0.68292208
10.67371 -0.68989396
10.67471 -0.69683772
10.67571 -0.70375404
10.67671 -0.7106475099999999
10.67771 -0.7175239299999999
10.67871 -0.72438708
10.67971 -0.73123653
10.68071 -0.73806741
10.68171 -0.7448726800000001
10.68271 -0.75164675
10.68371 -0.75838827
10.68471 -0.7651010500000001
10.68571 -0.77179233
10.68671 -0.7784688399999999
10.68771 -0.78513343
10.68871 -0.7917832600000001
10.68971 -0.79841102
10.69071 -0.8050082300000001
10.69171 -0.8115693900000001
10.69271 -0.8180947
10.69371 -0.8245896500000001
10.69471 -0.83106216
10.69571 -0.83751846
10.69671 -0.8439597700000001
10.69771 -0.8503814199999999
10.69871 -0.85677532
10.69971 -0.86313393
10.70071 -0.86945426
10.70171 -0.8757393800000001
10.70271 -0.8819968399999999
10.70371 -0.88823484
10.70471 -0.89445766
10.70571 -0.90066306
10.70671 -0.90684323
10.70771 -0.91298847
10.70871 -0.91909198
10.70971 -0.9251530299999999
10.71071 -0.93117775
10.71171 -0.93717566
10.71271 -0.9431551200000001
10.71371 -0.94911866
10.71471 -0.95506189
10.71571 -0.96097542
10.71671 -0.96684936
10.71771 -0.9726784199999999
10.71871 -0.97846445
10.71971 -0.9842153600000001
10.72071 -0.9899410399999999
10.72171 -0.995648
10.72271 -1.0013361
10.72371 -1.0069979999999998
10.72471 -1.0126234
10.72571 -1.0182037
10.72671 -1.0237365
10.72771 -1.0292271
10.72871 -1.0346856
10.72971 -1.0401215
10.73071 -1.0455391
10.73171 -1.0509349
10.73271 -1.0562992
10.73371 -1.0616207
10.73471 -1.0668926
10.73571 -1.0721153
10.73671 -1.0772966
10.73771 -1.0824476
10.73871 -1.0875770999999999
10.73971 -1.0926867999999998
10.74071 -1.0977704
10.74171 -1.1028169
10.74271 -1.1078157
10.74371 -1.1127623999999998
10.74471 -1.1176605
10.74571 -1.1225197
10.74671 -1.1273511
10.74771 -1.1321608
10.74871 -1.1369474
10.74971 -1.1417022000000001
10.75071 -1.1464134000000001
10.75171 -1.1510725
10.75271 -1.1556785
10.75371 -1.1602378
10.75471 -1.1647618
10.75571 -1.1692603
10.75671 -1.1737367
10.75771 -1.1781862
10.75871 -1.1825978
10.75971 -1.1869601
10.76071 -1.1912667
10.76171 -1.1955196
10.76271 -1.1997280000000001
10.76371 -1.2039035999999999
10.76471 -1.2080547000000001
10.76571 -1.2121822
10.76671 -1.2162786
10.76771 -1.2203323
10.76871 -1.2243331
10.76971 -1.2282777999999999
10.77071 -1.2321709
10.77171 -1.2360227
10.77271 -1.239844
10.77371 -1.2436399
10.77471 -1.2474075
10.77571 -1.2511373
10.77671 -1.2548177
10.77771 -1.2584412999999999
10.77871 -1.2620088
10.77971 -1.2655278
10.78071 -1.2690098
10.78171 -1.2724641
10.78271 -1.2758929
10.78371 -1.2792903
10.78471 -1.2826452
10.78571 -1.2859467
10.78671 -1.2891899
10.78771 -1.2923775
10.78871 -1.2955192
10.78971 -1.2986259
10.79071 -1.3017041999999999
10.79171 -1.3047536
10.79271 -1.3077663
10.79371 -1.3107314
10.79471 -1.3136404000000002
10.79571 -1.3164917
10.79671 -1.3192913000000002
10.79771 -1.3220493
10.79871 -1.3247751
10.79971 -1.327472
10.80071 -1.3301362
10.80171 -1.3327581
10.80271 -1.3353272
10.80371 -1.3378381
10.80471 -1.3402923
10.80571 -1.342698
10.80671 -1.3450655
10.80771 -1.3474022
10.80871 -1.349709
10.80971 -1.3519795
10.81071 -1.3542036
10.81171 -1.3563726999999999
10.81271 -1.3584838
10.81371 -1.3605407
10.81471 -1.3625519000000001
10.81571 -1.3645269
10.81671 -1.3664701
10.81771 -1.3683796
10.81871 -1.3702477
10.81971 -1.3720656
10.82071 -1.3738273
10.82171 -1.3755328
10.82271 -1.3771884
10.82371 -1.378803
10.82471 -1.3803836999999999
10.82571 -1.381932
10.82671 -1.3834433
10.82771 -1.384909
10.82871 -1.3863212
10.82971 -1.3876766
10.83071 -1.3889777
10.83171 -1.3902316
10.83271 -1.3914467
10.83371 -1.392628
10.83471 -1.3937748
10.83571 -1.3948813
10.83671 -1.3959396000000002
10.83771 -1.3969437
10.83871 -1.3978925999999998
10.83971 -1.3987905999999999
10.84071 -1.3996451
10.84171 -1.4004625
10.84271 -1.4012451000000001
10.84371 -1.4019899
10.84471 -1.4026904
10.84571 -1.40334
10.84671 -1.4039352999999999
10.84771 -1.404478
10.84871 -1.404974
10.84971 -1.4054301
10.85071 -1.405851
10.85171 -1.4062362
10.85271 -1.406581
10.85371 -1.4068785
10.85471 -1.4071234
10.85571 -1.4073143
10.85671 -1.4074548
10.85771 -1.4075513
10.85871 -1.4076096
10.85971 -1.4076324
10.86071 -1.4076179
10.86171 -1.4075608
10.86271 -1.4074555
10.86371 -1.4072985999999998
10.86471 -1.4070912
10.86571 -1.4068378
10.86671 -1.4065439000000002
10.86771 -1.4062131
10.86871 -1.4058453
10.86971 -1.4054366
10.87071 -1.4049817
10.87171 -1.4044763
10.87271 -1.4039195
10.87371 -1.4033146
10.87471 -1.4026671
10.87571 -1.4019822
10.87671 -1.4012622000000001
10.87771 -1.4005053
10.87871 -1.399707
10.87971 -1.3988623
10.88071 -1.3979685
10.88171 -1.397026
10.88271 -1.3960385
10.88371 -1.3950107
10.88471 -1.3939457
10.88571 -1.3928437
10.88671 -1.3917016
10.88771 -1.3905153
10.88871 -1.3892813
10.88971 -1.3879993
10.89071 -1.3866721
10.89171 -1.3853042
10.89271 -1.3838998999999998
10.89371 -1.3824607
10.89471 -1.3809850000000001
10.89571 -1.3794686
10.89671 -1.3779071999999999
10.89771 -1.3762986
10.89871 -1.3746439
10.89971 -1.3729465
10.90071 -1.3712109
10.90171 -1.3694399
10.90271 -1.3676336
10.90371 -1.3657891
10.90471 -1.3639026
10.90571 -1.3619713
10.90671 -1.3599948
10.90771 -1.3579756
10.90871 -1.3559178
10.90971 -1.3538246999999999
10.91071 -1.3516975
10.91171 -1.3495346
10.91271 -1.3473324
10.91371 -1.3450874
10.91471 -1.3427978999999999
10.91571 -1.3404652
10.91671 -1.3380929
10.91771 -1.3356849
10.91871 -1.3332434
10.91971 -1.3307683000000001
10.92071 -1.328257
10.92171 -1.3257059
10.92271 -1.3231127
10.92371 -1.3204771
10.92471 -1.3178018
10.92571 -1.3150905
10.92671 -1.3123463
10.92771 -1.30957
10.92871 -1.3067601
10.92971 -1.3039134000000001
10.93071 -1.3010267
10.93171 -1.2980992
10.93271 -1.2951321
10.93371 -1.2921285
10.93471 -1.2890916000000001
10.93571 -1.2860234
10.93671 -1.2829234999999999
10.93771 -1.2797896
10.93871 -1.2766188
10.93971 -1.2734090999999998
10.94071 -1.2701607
10.94171 -1.266876
10.94271 -1.263558
10.94371 -1.2602096
10.94471 -1.2568314
10.94571 -1.2534216
10.94671 -1.2499778
10.94771 -1.2464971
10.94871 -1.242979
10.94971 -1.2394247
10.95071 -1.2358371
10.95171 -1.2322191999999998
10.95271 -1.2285726000000001
10.95371 -1.224897
10.95471 -1.2211902000000001
10.95571 -1.21745
10.95671 -1.2136751
10.95771 -1.2098655999999999
10.95871 -1.2060236
10.95971 -1.2021515999999999
10.96071 -1.1982513
10.96171 -1.1943231
10.96271 -1.1903658
10.96371 -1.1863771
10.96471 -1.1823554
10.96571 -1.1783004
10.96671 -1.1742136
10.96771 -1.1700976
10.96871 -1.1659544000000002
10.96971 -1.1617851000000001
10.97071 -1.1575892
10.97171 -1.1533649
10.97271 -1.1491106
10.97371 -1.1448254
10.97471 -1.1405097
10.97571 -1.1361655
10.97671 -1.1317946
10.97771 -1.1273985
10.97871 -1.1229772
10.97971 -1.1185298
10.98071 -1.1140547
10.98171 -1.1095508
10.98271 -1.1050185000000001
10.98371 -1.1004591
10.98471 -1.0958745
10.98571 -1.0912661000000001
10.98671 -1.086634
10.98771 -1.0819777
10.98871 -1.0772955
10.98971 -1.0725863
10.99071 -1.0678501999999999
10.99171 -1.0630883
10.99271 -1.0583026
10.99371 -1.0534948
10.99471 -1.0486657
10.99571 -1.0438149
10.99671 -1.0389412
10.99771 -1.0340432
10.99871 -1.0291204
10.99971 -1.0241733
11.00071 -1.0192033
11.00171 -1.014212
11.00271 -1.0092
11.00371 -1.0041674999999999
11.00471 -0.9991131699999999
11.00571 -0.9940360699999999
11.00671 -0.9889356800000001
11.00771 -0.98381275
11.00871 -0.97866915
11.00971 -0.97350674
11.01071 -0.96832681
11.01171 -0.96312966
11.01271 -0.95791398
11.01371 -0.95267827
11.01471 -0.94742114
11.01571 -0.9421423999999999
11.01671 -0.93684318
11.01771 -0.93152523
11.01871 -0.92619034
11.01971 -0.92083914
11.02071 -0.9154711799999999
11.02171 -0.91008535
11.02271 -0.9046805099999999
11.02371 -0.8992563
11.02471 -0.8938136500000001
11.02571 -0.88835452
11.02671 -0.88288104
11.02771 -0.8773942499999999
11.02871 -0.8718940399999999
11.02971 -0.8663787500000001
11.03071 -0.86084651
11.03171 -0.85529592
11.03271 -0.84972698
11.03371 -0.8441412800000001
11.03471 -0.8385411500000001
11.03571 -0.8329286199999999
11.03671 -0.8273046500000001
11.03771 -0.8216686500000001
11.03871 -0.81601897
11.03971 -0.81035402
11.04071 -0.80467323
11.04171 -0.79897745
11.04271 -0.7932686200000001
11.04371 -0.78754928
11.04471 -0.78182071
11.04571 -0.77608298
11.04671 -0.77033448
11.04771 -0.76457309
11.04871 -0.75879712
11.04971 -0.75300643
11.05071 -0.74720248
11.05171 -0.7413877600000001
11.05271 -0.73556467
11.05371 -0.7297344
11.05471 -0.72389664
11.05571 -0.7180497499999999
11.05671 -0.7121917799999999
11.05771 -0.70632156
11.05871 -0.7004395099999999
11.05971 -0.6945475000000001
11.06071 -0.68864804
11.06171 -0.68274322
11.06271 -0.6768336500000001
11.06371 -0.67091826
11.06471 -0.66499487
11.06571 -0.6590614100000001
11.06671 -0.65311692
11.06771 -0.6471621799999999
11.06871 -0.64119939
11.06971 -0.63523124
11.07071 -0.62925979
11.07171 -0.62328544
11.07271 -0.61730701
11.07371 -0.61132233
11.07471 -0.6053295000000001
11.07571 -0.59932792
11.07671 -0.59331874
11.07771 -0.5873044
11.07871 -0.58128741
11.07971 -0.57526939
11.08071 -0.56925029
11.08171 -0.5632284599999999
11.08271 -0.55720154
11.08371 -0.55116769
11.08471 -0.54512662
11.08571 -0.53907987
11.08671 -0.53303023
11.08771 -0.5269805399999999
11.08871 -0.5209324000000001
11.08971 -0.5148856
11.09071 -0.50883824
11.09171 -0.50278781
11.09271 -0.49673235
11.09371 -0.49067154
11.09471 -0.48460704000000004
11.09571 -0.47854162
11.09671 -0.47247806
11.09771 -0.46641775
11.09871 -0.46036011
11.09971 -0.45430291999999994
11.10071 -0.44824351
11.10171 -0.44218013
11.10271 -0.43611303
11.10371 -0.43004444
11.10471 -0.42397779999999996
11.10571 -0.41791606
11.10671 -0.4118606
11.10771 -0.40581031
11.10871 -0.39976239
11.10971 -0.39371359000000006
11.11071 -0.38766202
11.11171 -0.38160803
11.11271 -0.37555429
11.11371 -0.36950456
11.11471 -0.363462
11.11571 -0.35742756
11.11671 -0.35139972
11.11771 -0.34537506
11.11871 -0.33935024
11.11971 -0.33332366
11.12071 -0.32729651
11.12171 -0.32127239
11.12271 -0.31525559999999997
11.12371 -0.30924922
11.12471 -0.30325355
11.12571 -0.29726594
11.12671 -0.29128205
11.12771 -0.28529807
11.12871 -0.27931269999999997
11.12971 -0.27332793
11.13071 -0.26734821000000003
11.13171 -0.26137838
11.13271 -0.25542136
11.13371 -0.24947672999999998
11.13471 -0.24354097000000002
11.13571 -0.23760935
11.13671 -0.23167839
11.13771 -0.22574784
11.13871 -0.219821
11.13971 -0.21390326
11.14071 -0.20799948999999998
11.14171 -0.20211162
11.14271 -0.19623761
11.14371 -0.19037236999999999
11.14471 -0.18451029
11.14571 -0.17864803999999998
11.14671 -0.17278644999999998
11.14771 -0.16693018
11.14871 -0.16108551000000002
11.14971 -0.1552574
11.15071 -0.14944695
11.15171 -0.14365099
11.15271 -0.13786372
11.15371 -0.13207977
11.15471 -0.12629710000000002
11.15571 -0.12051816
11.15671 -0.11474885000000001
11.15771 -0.10899561
11.15871 -0.10326218999999999
11.15971 -0.09754764
11.16071 -0.091846794
11.16171 -0.08615283900000001
11.16271 -0.080460822
11.16371 -0.074770307
11.16471 -0.069085811
11.16571 -0.063414709
11.16671 -0.057763669999999996
11.16771 -0.052135368
11.16871 -0.046527173000000005
11.16971 -0.040932473999999996
11.17071 -0.035344056
11.17171 -0.029757785000000002
11.17271 -0.024174752
11.17371 -0.018600775
11.17471 -0.013043461
11.17571 -0.0075083532
11.17671 -0.0019961082
11.17771 0.0034978373000000003
11.17871 0.0089808615
11.17971 0.014459273000000002
11.18071 0.019934893
11.18171 0.025403875
11.18271 0.030858467999999997
11.18371 0.036290802999999996
11.18471 0.041696833999999995
11.18571 0.047078417
11.18671 0.052442437
11.18771 0.057797332
11.18871 0.063148857
11.18971 0.068497134
11.19071 0.073836523
11.19171 0.07915844300000001
11.19271 0.084455637
11.19371 0.089725782
11.19471 0.094972574
11.19571 0.10020375000000001
11.19671 0.10542699999999999
11.19771 0.11064588000000002
11.19871 0.11585797999999999
11.19971 0.12105603
11.20071 0.12623164
11.20171 0.1313796
11.20271 0.13650073
11.20371 0.14160138
11.20471 0.14669036000000002
11.20571 0.1517743
11.20671 0.15685421
11.20771 0.16192481
11.20871 0.16697696
11.20971 0.17200223
11.21071 0.17699697
11.21171 0.18196413
11.21271 0.18691162
11.21371 0.19184828
11.21471 0.19677933
11.21571 0.20170375
11.21671 0.20661482
11.21771 0.21150368
11.21871 0.21636384
11.21971 0.22119454
11.22071 0.22600114
11.22171 0.23079228
11.22271 0.23557538999999997
11.22371 0.24035267999999999
11.22471 0.24511992999999999
11.22571 0.24986854000000003
11.22671 0.25458976
11.22771 0.25927932
11.22871 0.26393947
11.22971 0.26857802000000003
11.23071 0.27320422
11.23171 0.27782419
11.23271 0.28243763
11.23371 0.28703804
11.23471 0.29161584
11.23571 0.29616326
11.23671 0.30067815000000003
11.23771 0.30516491
11.23871 0.30963218
11.23971 0.31408831000000004
11.24071 0.31853702
11.24171 0.32297564
11.24271 0.32739646
11.24371 0.33179088
11.24471 0.3361539
11.24571 0.34048669000000004
11.24671 0.34479613
11.24771 0.34909111
11.24871 0.35337789
11.24971 0.35765675999999996
11.25071 0.36192164
11.25171 0.36616308999999997
11.25271 0.37037299
11.25371 0.37454863
11.25471 0.37869400999999997
11.25571 0.38281789
11.25671 0.38692932999999996
11.25771 0.39103315
11.25871 0.39512767
11.25971 0.3992056
11.26071 0.40325797
11.26171 0.40727872
11.26271 0.41126767
11.26371 0.4152305
11.26471 0.41917549
11.26571 0.42310925000000005
11.26671 0.42703309999999994
11.26771 0.43094227999999996
11.26871 0.43482840999999994
11.26971 0.4386839
11.27071 0.44250591
11.27171 0.44629797000000004
11.27271 0.45006815
11.27371 0.45382516
11.27471 0.45757382
11.27571 0.46131276
11.27671 0.46503488
11.27771 0.46873106999999997
11.27871 0.47239461
11.27971 0.47602438999999996
11.28071 0.4796254
11.28171 0.48320582
11.28271 0.48677283
11.28371 0.49032909
11.28471 0.49387137
11.28571 0.49739257000000003
11.28671 0.5008854
11.28771 0.5043463300000001
11.28871 0.50777756
11.28971 0.51118559
11.29071 0.51457807
11.29171 0.51795957
11.29271 0.52132914
11.29371 0.5246807800000001
11.29471 0.5280064
11.29571 0.53129969
11.29671 0.53455955
11.29771 0.5377904
11.29871 0.5410000699999999
11.29971 0.54419581
11.30071 0.54738079
11.30171 0.55055274
11.30271 0.55370517
11.30371 0.55683092
11.30471 0.55992561
11.30571 0.5629898
11.30671 0.56602852
11.30771 0.56904829
11.30871 0.57205376
11.30971 0.57504526
11.31071 0.5780185999999999
11.31171 0.5809674
11.31271 0.58388645
11.31371 0.58677453
11.31471 0.5896349399999999
11.31571 0.59247403
11.31671 0.59529794
11.31771 0.59810947
11.31871 0.60090683
11.31971 0.6036846
11.32071 0.60643633
11.32171 0.6091577499999999
11.32271 0.6118488
11.32371 0.6145134099999999
11.32471 0.61715734
11.32571 0.61978525
11.32671 0.6223984499999999
11.32771 0.62499456
11.32871 0.6275688300000001
11.32971 0.63011679
11.33071 0.6326364800000001
11.33171 0.63512945
11.33271 0.63759978
11.33371 0.64005186
11.33471 0.64248797
11.33571 0.64490726
11.33671 0.64730612
11.33771 0.6496799600000001
11.33871 0.65202587
11.33971 0.65434375
11.34071 0.65663657
11.34171 0.65890877
11.34271 0.66116406
11.34371 0.66340384
11.34471 0.66562658
11.34571 0.6678288299999999
11.34671 0.6700069599999999
11.34771 0.67215888
11.34871 0.67428481
11.34971 0.67638685
11.35071 0.6784678399999999
11.35171 0.68052965
11.35271 0.68257251
11.35371 0.68459506
11.35471 0.68659522
11.35571 0.68857144
11.35671 0.69052358
11.35771 0.692453
11.35871 0.69436175
11.35971 0.69625154
11.36071 0.6981228899999999
11.36171 0.69997492
11.36271 0.70180586
11.36371 0.70361379
11.36471 0.7053975
11.36571 0.707157
11.36671 0.70889331
11.36771 0.7106078800000001
11.36871 0.71230191
11.36971 0.7139761
11.37071 0.7156305
11.37171 0.71726493
11.37271 0.71887905
11.37371 0.72047259
11.37471 0.72204531
11.37571 0.7235968500000001
11.37671 0.72512673
11.37771 0.7266344499999999
11.37871 0.7281198600000001
11.37971 0.7295832
11.38071 0.7310251200000001
11.38171 0.73244637
11.38271 0.7338475
11.38371 0.73522856
11.38471 0.73658903
11.38571 0.73792837
11.38671 0.73924633
11.38771 0.74054343
11.38871 0.74182064
11.38971 0.7430790500000001
11.39071 0.74431887
11.39171 0.74553927
11.39271 0.74673835
11.39371 0.74791401
11.39471 0.74906489
11.39571 0.7501913699999999
11.39671 0.75129559
11.39771 0.75238063
11.39871 0.75344928
11.39971 0.75450251
11.40071 0.7555392999999999
11.40171 0.75655682
11.40271 0.75755208
11.40371 0.75852331
11.40471 0.75947084
11.40571 0.7603969399999999
11.40671 0.7613046600000001
11.40771 0.76219584
11.40871 0.76307026
11.40971 0.76392544
11.41071 0.7647580900000001
11.41171 0.76556578
11.41271 0.76634837
11.41371 0.76710861
11.41471 0.76785088
11.41571 0.7685791200000001
11.41671 0.76929494
11.41771 0.7699965
11.41871 0.7706794
11.41971 0.77133854
11.42071 0.77197077
11.42171 0.7725763600000001
11.42271 0.77315886
11.42371 0.77372342
11.42471 0.77427411
11.42571 0.774812
11.42671 0.77533456
11.42771 0.77583725
11.42871 0.7763158099999999
11.42971 0.77676871
11.43071 0.777198
11.43171 0.77760844
11.43271 0.77800509
11.43371 0.77839056
11.43471 0.77876355
11.43571 0.77911913
11.43671 0.77945129
11.43771 0.77975583
11.43871 0.78003262
11.43971 0.7802858
11.44071 0.7805218
11.44171 0.7807462900000001
11.44271 0.78096129
11.44371 0.78116418
11.44471 0.78134919
11.44571 0.7815103
11.44671 0.7816443200000001
11.44771 0.78175245
11.44871 0.7818397100000001
11.44971 0.7819126399999999
11.45071 0.7819754099999999
11.45171 0.78202793
11.45271 0.7820659299999999
11.45371 0.78208279
11.45471 0.78207338
11.45571 0.7820364999999999
11.45671 0.78197569
11.45771 0.7818976400000001
11.45871 0.7818086999999999
11.45971 0.7817115600000001
11.46071 0.78160418
11.46171 0.7814804099999999
11.46271 0.78133326
11.46371 0.78115845
11.46471 0.78095663
11.46571 0.78073312
11.46671 0.7804950700000001
11.46771 0.78024804
11.46871 0.77999309
11.46971 0.77972622
11.47071 0.77944058
11.47171 0.77912994
11.47271 0.7787918199999999
11.47371 0.77842888
11.47471 0.7780476
11.47571 0.77765491
11.47671 0.77725458
11.47771 0.7768454499999999
11.47871 0.7764219800000001
11.47971 0.77597722
11.48071 0.77550639
11.48171 0.77500939
11.48271 0.77449083
11.48371 0.77395765
11.48471 0.77341562
11.48571 0.77286614
11.48671 0.77230562
11.48771 0.77172727
11.48871 0.77112452
11.48971 0.7704943900000001
11.49071 0.76983911
11.49171 0.76916493
11.49271 0.7684791
11.49371 0.76778629
11.49471 0.76708626
11.49571 0.76637422
11.49671 0.76564336
11.49771 0.76488853
11.49871 0.76410873
11.49971 0.76330751
11.50071 0.76249111
11.50171 0.7616649799999999
11.50271 0.76083085
11.50371 0.75998581
11.50471 0.7591239599999999
11.50571 0.7582393500000001
11.50671 0.75732926
11.50771 0.75639561
11.50871 0.7554440800000001
11.50971 0.75448132
11.51071 0.7535116700000001
11.51171 0.75253495
11.51271 0.75154668
11.51371 0.75054043
11.51471 0.74951104
11.51571 0.74845725
11.51671 0.74738218
11.51771 0.74629146
11.51871 0.7451903999999999
11.51971 0.74408101
11.52071 0.7429613300000001
11.52171 0.74182642
11.52271 0.74067125
11.52371 0.7394935
11.52471 0.73829475
11.52571 0.73707975
11.52671 0.73585385
11.52771 0.73462026
11.52871 0.7333782
11.52971 0.73212334
11.53071 0.73085004
11.53171 0.72955415
11.53271 0.72823516
11.53371 0.7268964800000001
11.53471 0.72554355
11.53571 0.7241811100000001
11.53671 0.7228109100000001
11.53771 0.7214309200000001
11.53871 0.72003664
11.53971 0.71862368
11.54071 0.71719005
11.54171 0.71573714
11.54271 0.71426886
11.54371 0.71278946
11.54471 0.7113010200000001
11.54571 0.70980238
11.54671 0.70828977
11.54771 0.7067587200000001
11.54871 0.70520658
11.54971 0.70363404
11.55071 0.70204493
11.55171 0.70044412
11.55271 0.69883531
11.55371 0.69721895
11.55471 0.6955923
11.55571 0.69395071
11.55671 0.69229025
11.55771 0.69060959
11.55871 0.6889105799999999
11.55971 0.68719708
11.56071 0.6854727899999999
11.56171 0.68373913
11.56271 0.68199476
11.56371 0.68023615
11.56471 0.67845979
11.56571 0.67666429
11.56671 0.67485119
11.56771 0.67302431
11.56871 0.67118779
11.56971 0.66934391
11.57071 0.66749174
11.57171 0.66562775
11.57271 0.66374731
11.57371 0.66184727
11.57471 0.65992759
11.57571 0.65799113
11.57671 0.6560423400000001
11.57771 0.65408489
11.57871 0.65211966
11.57971 0.6501446
11.58071 0.64815586
11.58171 0.6461499300000001
11.58271 0.6441257
11.58371 0.64208512
11.58471 0.64003197
11.58571 0.63796989
11.58671 0.63590026
11.58771 0.63382131
11.58871 0.631729
11.58971 0.62961904
11.59071 0.62748939
11.59171 0.6253412899999999
11.59271 0.62317895
11.59371 0.62100734
11.59471 0.61882976
11.59571 0.61664637
11.59671 0.6144538500000001
11.59771 0.6122475
11.59871 0.6100234999999999
11.59971 0.60778097
11.60071 0.60552224
11.60171 0.60325153
11.60271 0.60097268
11.60371 0.59868679
11.60471 0.59639183
11.60571 0.59408364
11.60671 0.59175831
11.60771 0.58941436
11.60871 0.58705383
11.60971 0.58468133
11.61071 0.5823018
11.61171 0.57991794
11.61271 0.57752873
11.61371 0.57512992
11.61471 0.5727161199999999
11.61571 0.5702834999999999
11.61671 0.5678316600000001
11.61771 0.56536384
11.61871 0.5628852200000001
11.61971 0.56040012
11.62071 0.55790991
11.62171 0.55541233
11.62271 0.55290293
11.62371 0.55037742
11.62471 0.5478342500000001
11.62571 0.54527544
11.62671 0.5427056
11.62771 0.54012947
11.62871 0.53754938
11.62971 0.53496389
11.63071 0.5323682399999999
11.63171 0.5297571
11.63271 0.52712704
11.63371 0.52447855
11.63471 0.52181575
11.63571 0.51914458
11.63671 0.51646959
11.63771 0.5137917599999999
11.63871 0.5111080100000001
11.63971 0.50841286
11.64071 0.50570136
11.64171 0.50297161
11.64271 0.50022565
11.64371 0.49746855999999995
11.64471 0.49470556
11.64571 0.49193924999999994
11.64671 0.48916833
11.64771 0.48638824
11.64871 0.48359372
11.64971 0.48078168
11.65071 0.47795301999999995
11.65171 0.47511226
11.65271 0.47226534000000003
11.65371 0.46941647
11.65471 0.46656583
11.65571 0.46370947
11.65671 0.46084113000000004
11.65771 0.45795547999999997
11.65871 0.45505078
11.65971 0.45212992
11.66071 0.44919895
11.66171 0.44626398
11.66271 0.44332813000000004
11.66371 0.44039013
11.66471 0.43744491
11.66571 0.43448661
11.66671 0.43151149999999994
11.66771 0.42852009999999996
11.66871 0.42551686000000005
11.66971 0.42250785
11.67071 0.4194973
11.67171 0.41648535999999997
11.67271 0.41346787
11.67371 0.41043847
11.67471 0.40739202
11.67571 0.40432741
11.67671 0.40124832
11.67771 0.39816154000000004
11.67871 0.39507374
11.67971 0.39198794000000003
11.68071 0.38890201
11.68171 0.38580971000000003
11.68271 0.38270394
11.68371 0.37958021000000003
11.68471 0.37643895
11.68571 0.37328524
11.68671 0.37012607999999997
11.68771 0.36696678
11.68871 0.36380824
11.68971 0.36064656
11.69071 0.35747518
11.69171 0.35428856000000003
11.69271 0.35108523
11.69371 0.34786873
11.69471 0.34464588
11.69571 0.3414233
11.69671 0.33820375999999996
11.69771 0.33498462
11.69871 0.33175899
11.69971 0.32851917
11.70071 0.32526061
11.70171 0.32198431
11.70271 0.31869649
11.70371 0.31540557
11.70471 0.31211802
11.70571 0.30883518
11.70671 0.30555264
11.70771 0.3022627
11.70871 0.2989583
11.70971 0.29563673
11.71071 0.29230097
11.71171 0.28895799
11.71271 0.28561512
11.71371 0.28227607
11.71471 0.27893893
11.71571 0.27559709
11.71671 0.27224282
11.71771 0.26887133999999996
11.71871 0.26548365
11.71971 0.26208619
11.72071 0.25868777
11.72171 0.25529519
11.72271 0.25190965
11.72371 0.24852611
11.72471 0.24513572
11.72571 0.24173027
11.72671 0.23830627999999998
11.72771 0.23486676999999997
11.72871 0.23141969
11.72971 0.22797390999999997
11.73071 0.22453484
11.73171 0.22110165999999998
11.73271 0.21766797000000002
11.73371 0.21422524
11.73471 0.21076736000000001
11.73571 0.20729390000000003
11.73671 0.20381035
11.73771 0.20032529999999998
11.73871 0.19684592
11.73971 0.19337415
11.74071 0.18990554
11.74171 0.18643148
11.74271 0.18294357
11.74371 0.17943808
11.74471 0.17591800999999999
11.74571 0.17239177
11.74671 0.16886909
11.74771 0.16535619999999998
11.74871 0.16185275
11.74971 0.158352
11.75071 0.15484425000000002
11.75171 0.15132175
11.75271 0.14778252
11.75371 0.14423134
11.75471 0.14067717000000002
11.75571 0.13712856
11.75671 0.13358934
11.75771 0.13005669
11.75871 0.12652283
11.75971 0.12297912999999999
11.76071 0.11942083999999999
11.76171 0.11584964
11.76271 0.11227291999999998
11.76371 0.10870006
11.76471 0.10513758000000001
11.76571 0.10158566999999999
11.76671 0.09803801100000001
11.76771 0.0944848
11.76871 0.09091772399999999
11.76971 0.08733418700000001
11.77071 0.083738688
11.77171 0.080140645
11.77271 0.076549797
11.77371 0.072971417
11.77471 0.069403864
11.77571 0.06583957
11.77671 0.062269059999999994
11.77771 0.058685796000000005
11.77871 0.055089506
11.77971 0.051486184000000004
11.78071 0.047884893
11.78171 0.044293
11.78271 0.040712339
11.78371 0.037138263
11.78471 0.033562098
11.78571 0.0299757
11.78671 0.026375832000000002
11.78771 0.022766003
11.78871 0.019154881999999998
11.78971 0.015552016000000002
11.79071 0.01196307
11.79171 0.0083869694
11.79271 0.0048164417
11.79371 0.0012416583
11.79471 -0.0023448552
11.79571 -0.0059445028
11.79671 -0.0095520103
11.79771 -0.013158131
11.79871 -0.016754327
11.79971 -0.020336985000000002
11.80071 -0.023909059
11.80171 -0.027478309
11.80271 -0.031053146999999996
11.80371 -0.034638182999999996
11.80471 -0.038231799000000004
11.80571 -0.041827001
11.80671 -0.045415064
11.80771 -0.048990082000000004
11.80871 -0.052552071
11.80971 -0.056107016
11.81071 -0.059663825000000004
11.81171 -0.063229725
11.81271 -0.06680651600000001
11.81371 -0.07038952899999999
11.81471 -0.073969876
11.81571 -0.077538809
11.81671 -0.08109198499999999
11.81771 -0.084631523
11.81871 -0.08816479199999999
11.81971 -0.09170057
11.82071 -0.095244613
11.82171 -0.09879681700000001
11.82271 -0.10235140000000001
11.82371 -0.10589999
11.82471 -0.10943601
11.82571 -0.11295795
11.82671 -0.11647003
11.82771 -0.11997985
11.82871 -0.12349431999999999
11.82971 -0.12701589
11.83071 -0.13054122
11.83171 -0.13406273
11.83271 -0.1375725
11.83371 -0.14106623999999998
11.83471 -0.14454557
11.83571 -0.14801715
11.83671 -0.15148937
11.83771 -0.15496818
11.83871 -0.15845404000000002
11.83971 -0.16194179
11.84071 -0.16542327
11.84171 -0.16889133
11.84271 -0.17234333
11.84371 -0.17578219
11.84471 -0.17921469
11.84571 -0.18264775
11.84671 -0.18608476999999998
11.84771 -0.18952391
11.84871 -0.19295906999999998
11.84971 -0.19638314999999998
11.85071 -0.19979179
11.85171 -0.20318569000000003
11.85271 -0.20657033
11.85371 -0.20995304999999997
11.85471 -0.21333940999999998
11.85571 -0.21673013
11.85671 -0.22012065
11.85771 -0.22350333
11.85871 -0.22687116
11.85971 -0.23022117
11.86071 -0.23355577
11.86171 -0.23688137999999997
11.86271 -0.24020507
11.86371 -0.24353096
11.86471 -0.24685827
11.86571 -0.25018177
11.86671 -0.25349464
11.86771 -0.25679204
11.86871 -0.26007347999999997
11.86971 -0.26334305
11.87071 -0.26660718
11.87171 -0.26987102
11.87271 -0.27313579
11.87371 -0.27639791
11.87471 -0.27965070000000003
11.87571 -0.28288779
11.87671 -0.28610632
11.87771 -0.28930847
11.87871 -0.29250027
11.87971 -0.29568875
11.88071 -0.29887825
11.88171 -0.30206845000000004
11.88271 -0.30525436
11.88371 -0.30842897999999996
11.88471 -0.31158666
11.88571 -0.31472584000000003
11.88671 -0.31784966
11.88771 -0.32096407
11.88871 -0.32407464
11.88971 -0.32718356
11.89071 -0.33028850000000004
11.89171 -0.33338388999999996
11.89271 -0.33646380000000004
11.89371 -0.33952519000000003
11.89471 -0.34256957
11.89571 -0.34560230999999997
11.89671 -0.34862994
11.89771 -0.35165683
11.89871 -0.35468277
11.89971 -0.35770296
11.90071 -0.3607102
11.90171 -0.36369839000000004
11.90271 -0.36666547
11.90371 -0.36961425000000003
11.90471 -0.37255096
11.90571 -0.375482
11.90671 -0.3784107
11.90771 -0.38133578
11.90871 -0.38425203
11.90971 -0.38715310000000003
11.91071 -0.39003489
11.91171 -0.39289757000000003
11.91271 -0.39574550000000003
11.91371 -0.39858483
11.91471 -0.40142024
11.91571 -0.40425234000000004
11.91671 -0.40707714
11.91771 -0.40988791999999996
11.91871 -0.41267867
11.91971 -0.41544703
11.92071 -0.41819568999999995
11.92171 -0.42093094
11.92271 -0.42365966
11.92371 -0.42638592000000003
11.92471 -0.42910878999999996
11.92571 -0.43182285
11.92671 -0.43452079
11.92771 -0.43719704000000004
11.92871 -0.43985042999999996
11.92971 -0.44248476999999997
11.93071 -0.44510667
11.93171 -0.44772215
11.93271 -0.45033349
11.93371 -0.45293801999999994
11.93471 -0.45552962
11.93571 -0.45810178999999995
11.93671 -0.46065133
11.93771 -0.46317978000000004
11.93871 -0.46569291
11.93971 -0.4681976
11.94071 -0.47069835000000004
11.94171 -0.47319462
11.94271 -0.47568092
11.94371 -0.47814953
11.94471 -0.48059397000000004
11.94571 -0.48301248
11.94671 -0.48540877
11.94771 -0.48779026000000003
11.94871 -0.49016443
11.94971 -0.49253507
11.95071 -0.49490039
11.95171 -0.49725431
11.95271 -0.49958928
11.95371 -0.50190026
11.95471 -0.5041874
11.95571 -0.50645559
11.95671 -0.50871186
11.95771 -0.5109617000000001
11.95871 -0.51320586
11.95971 -0.5154400100000001
11.96071 -0.51765661
11.96171 -0.5198488
11.96271 -0.52201413
11.96371 -0.5241557
11.96471 -0.52628093
11.96571 -0.52839788
11.96671 -0.53051114
11.96771 -0.53261956
11.96871 -0.53471671
11.96971 -0.53679403
11.97071 -0.53884517
11.97171 -0.54086894
11.97271 -0.54286984
11.97371 -0.5448556
11.97471 -0.54683327
11.97571 -0.54880544
11.97671 -0.55076894
11.97771 -0.55271666
11.97871 -0.5546411
11.97971 -0.55653839
11.98071 -0.55841031
11.98171 -0.5602635
11.98271 -0.56210598
11.98371 -0.56394297
11.98471 -0.56577418
11.98571 -0.5675937
11.98671 -0.56939297
11.98771 -0.57116495
11.98871 -0.5729076900000001
11.98971 -0.57462533
11.99071 -0.57632606
11.99171 -0.57801795
11.99271 -0.57970495
11.99371 -0.5813849200000001
11.99471 -0.58305077
11.99571 -0.58469418
11.99671 -0.5863097
11.99771 -0.58789761
11.99871 -0.5894635300000001
11.99971 -0.59101549
12.00071 -0.59255962
12.00171 -0.594097
12.00271 -0.5956228800000001
12.00371 -0.5971293
12.00471 -0.59860894
12.00571 -0.6000591000000001
12.00671 -0.60148318
12.00771 -0.60288897
12.00871 -0.60428469
12.00971 -0.60567502
12.01071 -0.60705855
12.01171 -0.60842871
12.01271 -0.60977689
12.01371 -0.61109681
12.01471 -0.61238753
12.01571 -0.61365394
12.01671 -0.61490391
12.01771 -0.61614439
12.01871 -0.61737774
12.01971 -0.61860052
12.02071 -0.6198054199999999
12.02171 -0.6209850299999999
12.02271 -0.62213568
12.02371 -0.62325932
12.02471 -0.62436271
12.02571 -0.62545366
12.02671 -0.6265373000000001
12.02771 -0.6276132999999999
12.02871 -0.62867603
12.02971 -0.62971753
12.03071 -0.63073132
12.03171 -0.63171587
12.03271 -0.63267518
12.03371 -0.63361661
12.03471 -0.63454718
12.03571 -0.63547012
12.03671 -0.6363831
12.03771 -0.6372795
12.03871 -0.63815196
12.03971 -0.63899606
12.04071 -0.6398126
12.04171 -0.64060702
12.04271 -0.6413866300000001
12.04371 -0.64215679
12.04471 -0.64291833
12.04571 -0.64366707
12.04671 -0.6443959699999999
12.04771 -0.6450989300000001
12.04871 -0.64577376
12.04971 -0.64642332
12.05071 -0.64705391
12.05171 -0.64767222
12.05271 -0.64828163
12.05371 -0.6488807
12.05471 -0.6494637999999999
12.05571 -0.6500240899999999
12.05671 -0.65055694
12.05771 -0.65106237
12.05871 -0.6515448
12.05971 -0.6520108800000001
12.06071 -0.65246602
12.06171 -0.65291184
12.06271 -0.6533453699999999
12.06371 -0.65376065
12.06471 -0.65415199
12.06571 -0.65451674
12.06671 -0.65485653
12.06771 -0.65517635
12.06871 -0.65548192
12.06971 -0.6557767299999999
12.07071 -0.65606018
12.07171 -0.65632793
12.07271 -0.6565744099999999
12.07371 -0.6567953599999999
12.07471 -0.65699038
12.07571 -0.65716291
12.07671 -0.6573185300000001
12.07771 -0.65746214
12.07871 -0.6575956
12.07971 -0.65771672
12.08071 -0.65782052
12.08171 -0.65790168
12.08271 -0.65795747
12.08371 -0.65798862
12.08471 -0.6579991900000001
12.08571 -0.65799411
12.08671 -0.65797684
12.08771 -0.65794759
12.08871 -0.6579035
12.08971 -0.65784007
12.09071 -0.65775388
12.09171 -0.65764408
12.09271 -0.65751299
12.09371 -0.65736487
12.09471 -0.65720342
12.09571 -0.65703015
12.09671 -0.65684333
12.09771 -0.65663909
12.09871 -0.65641324
12.09971 -0.65616346
12.10071 -0.6558904
12.10171 -0.65559736
12.10271 -0.65528858
12.10371 -0.65496718
12.10471 -0.65463367
12.10571 -0.65428591
12.10671 -0.65392037
12.10771 -0.65353396
12.10871 -0.6531257199999999
12.10971 -0.65269708
12.11071 -0.65225097
12.11171 -0.65179029
12.11271 -0.65131625
12.11371 -0.6508277699999999
12.11471 -0.65032234
12.11571 -0.6497972200000001
12.11671 -0.64925104
12.11771 -0.6486845699999999
12.11871 -0.6481003
12.11971 -0.64750127
12.12071 -0.6468894000000001
12.12171 -0.64626466
12.12271 -0.6456250299999999
12.12371 -0.64496771
12.12471 -0.64429031
12.12571 -0.64359219
12.12671 -0.64287456
12.12771 -0.64213979
12.12871 -0.64139017
12.12971 -0.6406267600000001
12.13071 -0.63984902
12.13171 -0.6390553
12.13271 -0.6382439799999999
12.13371 -0.63741435
12.13471 -0.63656713
12.13571 -0.6357039800000001
12.13671 -0.63482658
12.13771 -0.6339357200000001
12.13871 -0.6330307599999999
12.13971 -0.6321099099999999
12.14071 -0.6311713299999999
12.14171 -0.6302139299999999
12.14271 -0.62923809
12.14371 -0.62824539
12.14471 -0.62723779
12.14571 -0.62621664
12.14671 -0.62518222
12.14771 -0.6241335100000001
12.14871 -0.6230691
12.14971 -0.62198788
12.15071 -0.62088957
12.15171 -0.61977515
12.15271 -0.61864587
12.15371 -0.61750272
12.15471 -0.61634583
12.15571 -0.61517432
12.15671 -0.61398689
12.15771 -0.61278269
12.15871 -0.61156182
12.15971 -0.61032539
12.16071 -0.6090750899999999
12.16171 -0.60781226
12.16271 -0.60653724
12.16371 -0.60524913
12.16471 -0.60394621
12.16571 -0.60262689
12.16671 -0.6012906299999999
12.16771 -0.59993821
12.16871 -0.59857126
12.16971 -0.59719151
12.17071 -0.59579993
12.17171 -0.5943961400000001
12.17271 -0.59297881
12.17371 -0.59154644
12.17471 -0.59009823
12.17571 -0.5886347000000001
12.17671 -0.58715744
12.17771 -0.58566821
12.17871 -0.5841679399999999
12.17971 -0.58265617
12.18071 -0.58113118
12.18171 -0.579591
12.18271 -0.57803439
12.18371 -0.57646157
12.18471 -0.5748743700000001
12.18571 -0.57327524
12.18671 -0.57166633
12.18771 -0.5700483000000001
12.18871 -0.56841993
12.18971 -0.5667790300000001
12.19071 -0.56512337
12.19171 -0.56345197
12.19271 -0.56176563
12.19371 -0.56006638
12.19471 -0.5583565199999999
12.19571 -0.55663721
12.19671 -0.55490797
12.19771 -0.55316691
12.19871 -0.55141174
12.19971 -0.54964116
12.20071 -0.54785563
12.20171 -0.54605738
12.20271 -0.54424936
12.20371 -0.54243361
12.20471 -0.54061026
12.20571 -0.53877761
12.20671 -0.5369327
12.20771 -0.53507295
12.20871 -0.53319759
12.20971 -0.53130803
12.21071 -0.52940724
12.21171 -0.5274982699999999
12.21271 -0.5255827200000001
12.21371 -0.52365996
12.21471 -0.5217276
12.21571 -0.51978268
12.21671 -0.5178233600000001
12.21771 -0.51584984
12.21871 -0.51386436
12.21971 -0.5118699299999999
12.22071 -0.50986884
12.22171 -0.50786133
12.22271 -0.50584557
12.22371 -0.5038186
12.22471 -0.5017779299999999
12.22571 -0.49972300999999997
12.22671 -0.49765557000000005
12.22771 -0.49557904999999997
12.22871 -0.49349666000000003
12.22971 -0.49140998
12.23071 -0.48931795
12.23171 -0.48721759000000003
12.23271 -0.48510525000000004
12.23371 -0.48297875999999995
12.23471 -0.4808384
12.23571 -0.47868667
12.23671 -0.47652721
12.23771 -0.47436287000000005
12.23871 -0.47219438
12.23971 -0.47002006
12.24071 -0.46783681
12.24171 -0.46564201
12.24271 -0.46343491
12.24371 -0.46121705999999996
12.24471 -0.45899162000000004
12.24571 -0.45676166
12.24671 -0.45452835
12.24771 -0.45229048
12.24871 -0.45004478
12.24971 -0.44778776000000003
12.25071 -0.44551748
12.25171 -0.44323453
12.25271 -0.44094203000000004
12.25371 -0.43864399
12.25471 -0.43634344
12.25571 -0.43404107000000003
12.25671 -0.43173493
12.25771 -0.42942162
12.25871 -0.42709806
12.25971 -0.42476314000000004
12.26071 -0.42241821
12.26171 -0.42006625
12.26271 -0.41771024
12.26371 -0.41535161
12.26471 -0.41298936
12.26571 -0.41062082
12.26671 -0.40824301999999996
12.26771 -0.4058545
12.26871 -0.40345620000000004
12.26971 -0.40105124999999997
12.27071 -0.39864321999999996
12.27171 -0.39623467999999995
12.27271 -0.39382558
12.27371 -0.39141346
12.27471 -0.38899463
12.27571 -0.38656597
12.27671 -0.38412656
12.27771 -0.38167799
12.27871 -0.37922352000000004
12.27971 -0.37676635999999997
12.28071 -0.37430813999999996
12.28171 -0.37184809
12.28271 -0.36938384
12.28371 -0.36691271
12.28471 -0.36443346
12.28571 -0.36194699
12.28671 -0.35945596
12.28771 -0.35696337
12.28871 -0.35447089
12.28971 -0.35197795
12.29071 -0.34948187000000003
12.29171 -0.34697922
12.29271 -0.34446761
12.29371 -0.34194686
12.29471 -0.33941923
12.29571 -0.33688827
12.29671 -0.33435707
12.29771 -0.3318269
12.29871 -0.32929662
12.29971 -0.32676358
12.30071 -0.32422517
12.30171 -0.32168026
12.30271 -0.31912981
12.30371 -0.31657633
12.30471 -0.31402241000000003
12.30571 -0.31146924000000004
12.30671 -0.30891586
12.30771 -0.30635966
12.30871 -0.30379775
12.30971 -0.30122857999999997
12.31071 -0.29865291
12.31171 -0.29607352
12.31271 -0.29349385
12.31371 -0.29091635
12.31471 -0.28834124
12.31571 -0.28576655
12.31671 -0.28318919
12.31771 -0.28060662999999997
12.31871 -0.2780183
12.31971 -0.2754258
12.32071 -0.27283202
12.32171 -0.27023949999999997
12.32271 -0.26764905
12.32371 -0.26505929
12.32471 -0.26246747
12.32571 -0.25987106
12.32671 -0.25726925
12.32771 -0.25466355
12.32871 -0.25205719
12.32971 -0.24945342
12.33071 -0.24685389
12.33171 -0.24425769
12.33271 -0.24166181999999997
12.33371 -0.23906280000000002
12.33471 -0.23645842
12.33571 -0.23384897999999998
12.33671 -0.23123708
12.33771 -0.22862633
12.33871 -0.22601931999999997
12.33971 -0.22341637000000003
12.34071 -0.22081535000000002
12.34171 -0.21821298
12.34271 -0.21560669000000002
12.34371 -0.21299624
12.34471 -0.21038391
12.34571 -0.20777348
12.34671 -0.20516816999999998
12.34771 -0.20256889999999997
12.34871 -0.19997362999999999
12.34971 -0.19737836
12.35071 -0.1947792
12.35171 -0.19217443
12.35271 -0.18956552000000002
12.35371 -0.18695644
12.35471 -0.18435169
12.35571 -0.18175403
12.35671 -0.17916304
12.35771 -0.17657545
12.35871 -0.17398692000000002
12.35971 -0.17139442000000002
12.36071 -0.16879797000000002
12.36171 -0.16620064999999998
12.36271 -0.163607
12.36371 -0.16102054000000002
12.36471 -0.15844177
12.36571 -0.15586774
12.36671 -0.15329357000000002
12.36771 -0.15071501
12.36871 -0.1481309
12.36971 -0.14554393000000002
12.37071 -0.14295953
12.37171 -0.14038315999999998
12.37271 -0.13781758
12.37371 -0.13526134
12.37471 -0.13270956
12.37571 -0.13015637
12.37671 -0.12759803
12.37771 -0.12503484
12.37871 -0.12247103000000001
12.37971 -0.11991244
12.38071 -0.11736350999999999
12.38171 -0.11482484000000001
12.38271 -0.11229281
12.38371 -0.10976156999999999
12.38471 -0.10722621999999998
12.38571 -0.10468562
12.38671 -0.10214323
12.38771 -0.09960552
12.38871 -0.097078655
12.38971 -0.094565254
12.39071 -0.092062855
12.39171 -0.08956501800000001
12.39271 -0.087064551
12.39371 -0.084557192
12.39471 -0.082043896
12.39571 -0.07953044299999999
12.39671 -0.07702455
12.39771 -0.07453196399999999
12.39871 -0.072053529
12.39971 -0.06958479100000001
12.40071 -0.06711840399999999
12.40171 -0.064648036
12.40271 -0.062171801
12.40371 -0.059693353
12.40471 -0.05722003999999999
12.40571 -0.054759003
12.40671 -0.052313337999999994
12.40771 -0.049880281000000005
12.40871 -0.04745248
12.40971 -0.04502176
12.41071 -0.04258345
12.41171 -0.040139005000000005
12.41271 -0.037695502000000006
12.41371 -0.035262207000000004
12.41471 -0.032845899
12.41571 -0.030447390999999997
12.41671 -0.028061063
12.41771 -0.025677698
12.41871 -0.023289202000000002
12.41971 -0.020892763999999998
12.42071 -0.018492332
12.42171 -0.016096576
12.42271 -0.013714391
12.42371 -0.011350268
12.42471 -0.0090019123
12.42571 -0.0066614338999999995
12.42671 -0.0043195065
12.42771 -0.0019703581
12.42871 0.00038503686
12.42971 0.0027392613000000003
12.43071 0.0050821734
12.43171 0.007406152899999999
12.43271 0.0097101503
12.43371 0.012000424
12.43471 0.014287475000000001
12.43571 0.016580726
12.43671 0.018883635
12.43771 0.021191828
12.43871 0.023495189
12.43971 0.025782944
12.44071 0.028049102
12.44171 0.030295498
12.44271 0.032530833
12.44371 0.034766164
12.44471 0.03700919
12.44571 0.039260223
12.44671 0.041511994999999996
12.44771 0.043753421
12.44871 0.045975368
12.44971 0.048175477
12.45071 0.050359487
12.45171 0.05253831
12.45271 0.05472239599999999
12.45371 0.056916202000000006
12.45471 0.059115712
12.45571 0.061310292
12.45671 0.063488033
12.45771 0.065641804
12.45871 0.067772996
12.45971 0.06989092200000001
12.46071 0.072008144
12.46171 0.07413410299999999
12.46271 0.07627030700000001
12.46371 0.078409497
12.46471 0.080539344
12.46571 0.082648691
12.46671 0.084733235
12.46771 0.086797716
12.46871 0.088853424
12.46971 0.090912328
12.47071 0.092980848
12.47171 0.095056498
12.47271 0.097129092
12.47371 0.099186006
12.47471 0.10121873
12.47571 0.10322736
12.47671 0.10522066
12.47771 0.10721163
12.47871 0.10921084
12.47971 0.11122088
12.48071 0.11323486
12.48171 0.11523976999999999
12.48271 0.11722302000000001
12.48371 0.1191788
12.48471 0.1211111
12.48571 0.12303167
12.48671 0.12495413999999999
12.48771 0.12688708999999998
12.48871 0.12882976000000002
12.48971 0.1307725
12.49071 0.13270176
12.49171 0.13460702
12.49271 0.13648627
12.49371 0.13834686999999998
12.49471 0.14020179
12.49571 0.14206271999999998
12.49671 0.14393399
12.49771 0.14581012999999998
12.49871 0.14767858
12.49971 0.14952609
12.50071 0.15134558
12.50171 0.15313989
12.50271 0.15492043
12.50371 0.15670155
12.50471 0.15849321
12.50571 0.16029598
12.50671 0.16210070000000001
12.50771 0.16389312
12.50871 0.16566113
12.50971 0.16740084
12.51071 0.16911847
12.51171 0.17082706
12.51271 0.17253974
12.51371 0.17426293
12.51471 0.17599307
12.51571 0.17771848
12.51671 0.17942542
12.51771 0.18110523
12.51871 0.18275888
12.51971 0.18439644
12.52071 0.186032
12.52171 0.18767631999999998
12.52271 0.18933127
12.52371 0.19098878
12.52471 0.1926349
12.52571 0.19425689000000002
12.52671 0.19584969
12.52771 0.19741852
12.52871 0.19897621
12.52971 0.20053653999999999
12.53071 0.20210737999999998
12.53171 0.20368658
12.53271 0.20526326000000003
12.53371 0.20682336999999998
12.53471 0.20835702
12.53571 0.20986346
12.53671 0.21135143
12.53771 0.21283457
12.53871 0.21432429
12.53971 0.21582393
12.54071 0.21732701000000001
12.54171 0.21882055
12.54271 0.22029178
12.54371 0.22173477
12.54471 0.22315346
12.54571 0.22455957000000001
12.54671 0.22596661
12.54771 0.22738285
12.54871 0.22880719
12.54971 0.23022969
12.55071 0.2316368
12.55171 0.23301825999999998
12.55271 0.23437238000000002
12.55371 0.23570687
12.55471 0.23703473000000003
12.55571 0.23836754000000002
12.55671 0.23970956
12.55771 0.24105548
12.55871 0.24239339
12.55971 0.24371087000000002
12.56071 0.24500147000000003
12.56171 0.24626798
12.56271 0.24752084000000002
12.56371 0.24877266999999997
12.56471 0.2500318
12.56571 0.25129786
12.56671 0.25256217999999997
12.56771 0.25381227
12.56871 0.25503843
12.56971 0.25623864
12.57071 0.25741961
12.57171 0.25859314
12.57271 0.25977008
12.57371 0.26095454
12.57471 0.26214195
12.57571 0.26332145
12.57671 0.26448155
12.57771 0.26561610999999996
12.57871 0.26672743
12.57971 0.267825
12.58071 0.26892046
12.58171 0.27002168
12.58271 0.27112868
12.58371 0.27223378
12.58471 0.27332576
12.58571 0.27439571
12.58671 0.27544163
12.58771 0.27646932
12.58871 0.27748923999999997
12.58971 0.27851088
12.59071 0.27953775000000003
12.59171 0.28056562999999995
12.59271 0.28158482
12.59371 0.28258527
12.59471 0.28356183
12.59571 0.284517
12.59671 0.28545953999999996
12.59771 0.28639999
12.59871 0.2873451
12.59971 0.28829451
12.60071 0.28924106
12.60171 0.29017462
12.60271 0.29108735999999996
12.60371 0.29197785000000004
12.60471 0.2928515
12.60571 0.29371767
12.60671 0.29458452
12.60771 0.2954548
12.60871 0.29632431
12.60971 0.29718431
12.61071 0.29802625
12.61171 0.29884626000000003
12.61271 0.29964731
12.61371 0.3004377
12.61471 0.30122665000000004
12.61571 0.30201946
12.61671 0.30281485999999996
12.61771 0.30360557
12.61871 0.30438229
12.61971 0.30513840999999997
12.62071 0.30587343
12.62171 0.30659311
12.62271 0.3073063
12.62371 0.30802016
12.62471 0.30873644
12.62571 0.30945064
12.62671 0.31015461
12.62771 0.3108409
12.62871 0.31150696
12.62971 0.31215651
12.63071 0.31279756000000003
12.63171 0.31343822
12.63271 0.31408228
12.63371 0.31472714999999996
12.63471 0.31536513
12.63571 0.31598739
12.63671 0.31658863
12.63771 0.31716975
12.63871 0.31773739
12.63971 0.31830042000000003
12.64071 0.31886527
12.64171 0.31943263
12.64271 0.31999722
12.64371 0.32055070999999996
12.64471 0.32108623999999997
12.64571 0.32160219
12.64671 0.32210301
12.64771 0.32259685
12.64871 0.3230911
12.64971 0.3235884
12.65071 0.32408505000000004
12.65171 0.32457293
12.65271 0.32504371000000004
12.65371 0.32549335
12.65471 0.32592432
12.65571 0.32634444
12.65671 0.32676278999999997
12.65771 0.32718505
12.65871 0.32761057
12.65971 0.3280327
12.66071 0.32844228999999997
12.66171 0.32883256
12.66271 0.32920253
12.66371 0.32955753
12.66471 0.32990626
12.66571 0.33025614
12.66671 0.33060927
12.66771 0.33096136
12.66871 0.33130399
12.66971 0.33162925
12.67071 0.33193403
12.67171 0.33222192
12.67271 0.33250141
12.67371 0.33278156
12.67471 0.33306717
12.67571 0.33335616
12.67671 0.33364054
12.67771 0.33391048
12.67871 0.3341594
12.67971 0.3343873
12.68071 0.33460078
12.68171 0.3348096
12.68271 0.33502157
12.68371 0.33523848
12.68471 0.33545529
12.68571 0.33566288
12.68671 0.33585296
12.68771 0.33602258
12.68871 0.33617571
12.68971 0.33632116
12.69071 0.33646793999999997
12.69171 0.33662026
12.69271 0.3367753
12.69371 0.33692445000000004
12.69471 0.33705786000000004
12.69571 0.33716962
12.69671 0.33726096
12.69771 0.33733975
12.69871 0.33741652
12.69971 0.33749901
12.70071 0.33758823
12.70171 0.33767794
12.70271 0.33775794
12.70371 0.33781934
12.70471 0.33785927
12.70571 0.33788227
12.70671 0.33789785
12.70771 0.33791540000000003
12.70871 0.3379392
12.70971 0.33796618
12.71071 0.33798758
12.71171 0.33799355999999997
12.71271 0.33797862
12.71371 0.33794455
12.71471 0.33789966000000005
12.71571 0.3378544
12.71671 0.33781589
12.71771 0.33778410999999997
12.71871 0.33775179
12.71971 0.33770821
12.72071 0.33764464
12.72171 0.3375591
12.72271 0.33745724
12.72371 0.3373496
12.72471 0.33724611
12.72571 0.33715093
12.72671 0.33706040000000004
12.72771 0.33696499
12.72871 0.33685437
12.72971 0.33672291
12.73071 0.3365726
12.73171 0.33641192000000003
12.73271 0.33625138
12.73371 0.33609783
12.73471 0.33595073
12.73571 0.33580244
12.73671 0.33564221
12.73771 0.33546190000000004
12.73871 0.33526041
12.73971 0.33504439
12.74071 0.33482495
12.74171 0.33461188000000003
12.74271 0.3344086
12.74371 0.33421027
12.74471 0.33400631999999997
12.74571 0.33378592
12.74671 0.33354359
12.74771 0.33328207
12.74871 0.33301086999999996
12.74971 0.33274118
12.75071 0.33248011
12.75171 0.33222683999999997
12.75271 0.33197324
12.75371 0.33170809
12.75471 0.33142318
12.75571 0.33111758999999996
12.75671 0.33079837
12.75771 0.33047684
12.75871 0.33016256
12.75971 0.32985832
12.76071 0.32955850000000003
12.76171 0.32925196
12.76271 0.32892785999999996
12.76371 0.32858143
12.76471 0.32821656
12.76571 0.32784389
12.76671 0.32747542
12.76771 0.32711818
12.76871 0.32677066000000005
12.76971 0.32642351
12.77071 0.32606439
12.77171 0.32568439
12.77271 0.32528266
12.77371 0.32486685
12.77471 0.32444908
12.77571 0.3240396
12.77671 0.32364139
12.77771 0.32324861
12.77871 0.32284963
12.77971 0.32243332999999996
12.78071 0.32199498
12.78171 0.32153898000000003
12.78271 0.32107665
12.78371 0.32062035
12.78471 0.32017704
12.78571 0.31974444
12.78671 0.31931212
12.78771 0.31886678
12.78871 0.31839905
12.78971 0.3179085
12.79071 0.31740381
12.79171 0.31689842999999995
12.79271 0.31640367
12.79371 0.31592282
12.79471 0.3154496
12.79571 0.31497136
12.79671 0.31447583
12.79771 0.31395757
12.79871 0.31342083
12.79971 0.31287738
12.80071 0.31234035
12.80171 0.31181732
12.80271 0.31130624
12.80371 0.31079638
12.80471 0.31027389
12.80571 0.30972899
12.80671 0.30916121
12.80771 0.30857972
12.80871 0.30799874
12.80971 0.30743026
12.81071 0.30687777
12.81171 0.30633451
12.81271 0.30578682
12.81371 0.30522123
12.81471 0.30463142
12.81571 0.30402157
12.81671 0.30340417000000003
12.81771 0.30279362
12.81871 0.30219879
12.81971 0.30161841
12.82071 0.30104179999999997
12.82171 0.30045442
12.82271 0.2998454
12.82371 0.29921334
12.82471 0.298567
12.82571 0.29792084999999996
12.82671 0.2972875
12.82771 0.29667119999999997
12.82871 0.29606542
12.82971 0.29545626999999997
12.83071 0.29482958
12.83171 0.29417833
12.83271 0.29350631
12.83371 0.29282626
12.83471 0.29215337999999996
12.83571 0.29149763
12.83671 0.29085858
12.83771 0.29022575
12.83871 0.28958395
12.83971 0.2889212
12.84071 0.28823486
12.84171 0.28753295
12.84271 0.28682996
12.84371 0.28613934
12.84471 0.28546648
12.84571 0.28480599
12.84671 0.28414439999999996
12.84771 0.2834673
12.84871 0.28276674
12.84971 0.28204543
12.85071 0.28131544
12.85171 0.28059206000000003
12.85271 0.27988595
12.85371 0.2791977
12.85471 0.27851758
12.85571 0.27783047
12.85671 0.27712374
12.85771 0.27639354
12.85871 0.27564678000000004
12.85971 0.27489751
12.86071 0.27415957
12.86171 0.27343959
12.86271 0.27273351
12.86371 0.27202892
12.86471 0.2713115
12.86571 0.27057244
12.86671 0.26981314
12.86771 0.2690444
12.86871 0.26828095
12.86971 0.26753386
12.87071 0.26680485
12.87171 0.26608545
12.87271 0.26536135
12.87371 0.26461964
12.87471 0.26385547
12.87571 0.2630743
12.87671 0.26228916999999996
12.87771 0.26151387000000004
12.87871 0.26075604999999996
12.87971 0.26001337
12.88071 0.25927497
12.88171 0.25852721
12.88271 0.25776073
12.88371 0.25697532
12.88471 0.25617987999999997
12.88571 0.25538772
12.88671 0.25460967
12.88771 0.25384838
12.88871 0.25309699
12.88971 0.25234260000000003
12.89071 0.25157295
12.89171 0.25078275
12.89271 0.24997626999999997
12.89371 0.24916527
12.89471 0.24836306
12.89571 0.24757776
12.89671 0.24680851
12.89771 0.24604604
12.89871 0.24527756
12.89971 0.24449332
12.90071 0.24369142000000002
12.90171 0.24287859
12.90271 0.24206636
12.90371 0.24126503
12.90471 0.24047827
12.90571 0.23970138000000002
12.90671 0.23892394000000003
12.90771 0.23813525
12.90871 0.23733006999999998
12.90971 0.23651144
12.91071 0.23568910999999998
12.91171 0.23487462
12.91271 0.23407545000000002
12.91371 0.23329115999999997
12.91471 0.23251369
12.91571 0.2317314
12.91671 0.23093489
12.91771 0.23012157
12.91871 0.22929672
12.91971 0.22847059
12.92071 0.22765319
12.92171 0.22684928999999998
12.92271 0.22605634
12.92371 0.22526616000000002
12.92471 0.22446955999999998
12.92571 0.22366112
12.92671 0.22284209
12.92771 0.22201949999999998
12.92871 0.22120237999999998
12.92971 0.22039686
12.93071 0.21960290999999998
12.93171 0.21881422000000003
12.93271 0.21802143
12.93371 0.21721688000000003
12.93471 0.21639855
12.93571 0.21557105000000001
12.93671 0.21474331
12.93771 0.21392424000000002
12.93871 0.21311829
12.93971 0.21232362000000002
12.94071 0.21153321000000003
12.94171 0.21073858
12.94271 0.20993408000000002
12.94371 0.20911959
12.94471 0.20830010000000002
12.94571 0.20748292999999998
12.94671 0.2066737
12.94771 0.20587354
12.94871 0.20507856
12.94971 0.20428221000000002
12.95071 0.20347886999999998
12.95171 0.20266701
12.95271 0.20185004
12.95371 0.20103459
12.95471 0.20022716000000002
12.95571 0.19943067000000003
12.95671 0.19864293000000002
12.95771 0.19785777999999998
12.95871 0.19706801999999998
12.95971 0.19626897
12.96071 0.19546070000000001
12.96171 0.19464777
12.96271 0.19383682
12.96371 0.19303329
12.96471 0.19223888
12.96571 0.1914511
12.96671 0.19066487
12.96771 0.18987543
12.96871 0.18908081999999998
12.96971 0.18828282999999998
12.97071 0.18748577
12.97171 0.18669401
12.97271 0.18590941
12.97371 0.18513027
12.97471 0.18435209
12.97571 0.18356998
12.97671 0.18278119
12.97771 0.18198666
12.97871 0.18119063
12.97971 0.18039861000000001
12.98071 0.17961474
12.98171 0.17883986000000002
12.98271 0.17807122
12.98371 0.17730400000000002
12.98471 0.17653384
12.98571 0.17575876999999998
12.98671 0.17498008
12.98771 0.1742013
12.98871 0.17342621
12.98971 0.17265676
12.99071 0.17189219
12.99171 0.1711296
12.99271 0.17036571
12.99371 0.16959875000000002
12.99471 0.16882957
12.99571 0.16806119
12.99671 0.16729723000000002
12.99771 0.16654001000000002
12.99871 0.1657892
12.99971 0.16504197
13.00071 0.16429435
13.00171 0.16354326
13.00271 0.16278801
13.00371 0.16203064
13.00471 0.16127483
13.00571 0.16052414
13.00671 0.15978027
13.00771 0.15904235
13.00871 0.15830758
13.00971 0.15757279
13.01071 0.15683608000000002
13.01171 0.15609767
13.01271 0.15535963
13.01371 0.15462457
13.01471 0.15389413
13.01571 0.1531681
13.01671 0.15244453
13.01771 0.15172083
13.01871 0.15099537999999998
13.01971 0.15026841
13.02071 0.14954212
13.02171 0.14881958
13.02271 0.14810323
13.02371 0.14739357
13.02471 0.14668888
13.02571 0.14598606
13.02671 0.14528206000000002
13.02771 0.14457535000000002
13.02871 0.14386656
13.02971 0.14315805
13.03071 0.14245270000000002
13.03171 0.14175249
13.03271 0.1410576
13.03371 0.14036665
13.03471 0.13967749000000002
13.03571 0.13898857
13.03671 0.13829975
13.03771 0.13761231
13.03871 0.13692812000000001
13.03971 0.13624851
13.04071 0.13557338000000002
13.04171 0.13490109
13.04271 0.13422924
13.04371 0.13355595
13.04471 0.13288085
13.04571 0.13220542000000002
13.04671 0.13153241999999998
13.04771 0.13086463
13.04871 0.1302036
13.04971 0.12954898
13.05071 0.1288988
13.05171 0.12825043
13.05271 0.12760181
13.05371 0.12695231999999998
13.05471 0.12630282
13.05571 0.125655
13.05671 0.12501031
13.05771 0.12436923999999999
13.05871 0.12373108
13.05971 0.12309455
13.06071 0.12245864999999999
13.06171 0.12182348999999999
13.06271 0.12119041
13.06371 0.12056141000000001
13.06471 0.11993812999999999
13.06571 0.11932098000000001
13.06671 0.11870874000000001
13.06771 0.11809905
13.06871 0.11748939000000001
13.06971 0.11687821
13.07071 0.11626557000000001
13.07171 0.11565302000000001
13.07271 0.11504288
13.07371 0.11443708000000001
13.07471 0.11383643000000002
13.07571 0.11324045
13.07671 0.11264783999999999
13.07771 0.11205736
13.07871 0.11146852000000002
13.07971 0.11088181
13.08071 0.11029828
13.08171 0.10971874000000001
13.08271 0.10914314
13.08371 0.10857033
13.08471 0.10799856000000001
13.08571 0.10742636
13.08671 0.10685328999999999
13.08771 0.10628040000000001
13.08871 0.10570979
13.08971 0.10514379
13.09071 0.10458390000000001
13.09171 0.10403019999999999
13.09271 0.10348134
13.09371 0.10293527
13.09471 0.10239024000000001
13.09571 0.10184555
13.09671 0.10130168
13.09771 0.10075987
13.09871 0.10022131000000001
13.09971 0.099686405
13.10071 0.099154562
13.10171 0.098624581
13.10271 0.09809545
13.10371 0.097567111
13.10471 0.09704064600000001
13.10571 0.096517883
13.10671 0.09600051
13.10771 0.09548915
13.10871 0.094982947
13.10971 0.09447984599999999
13.11071 0.09397749700000001
13.11171 0.093474344
13.11271 0.09297033
13.11371 0.092466903
13.11471 0.091966265
13.11571 0.091470307
13.11671 0.090979721
13.11771 0.090493751
13.11871 0.090010732
13.11971 0.089529064
13.12071 0.08904812299999999
13.12171 0.08856862600000001
13.12271 0.08809217800000001
13.12371 0.08762037
13.12471 0.087153766
13.12571 0.086691452
13.12671 0.086231361
13.12771 0.085771276
13.12871 0.085310003
13.12971 0.08484807899999999
13.13071 0.084387662
13.13171 0.083931559
13.13271 0.083481916
13.13371 0.083039183
13.13471 0.08260188
13.13571 0.082167296
13.13671 0.08173282800000001
13.13771 0.08129722
13.13871 0.08086112799999999
13.13971 0.08042669499999999
13.14071 0.079996383
13.14171 0.079571659
13.14271 0.079152186
13.14371 0.07873603
13.14471 0.078320719
13.14571 0.077904639
13.14671 0.077488029
13.14771 0.07707301400000001
13.14871 0.076662598
13.14971 0.07625915500000001
13.15071 0.075863115
13.15171 0.075472577
13.15271 0.075084093
13.15371 0.07469425299999999
13.15471 0.074301334
13.15571 0.073906156
13.15671 0.073511706
13.15771 0.07312170900000001
13.15871 0.072738813
13.15971 0.07236334500000001
13.16071 0.071993226
13.16171 0.071625086
13.16271 0.071256078
13.16371 0.070885377
13.16471 0.070514617
13.16571 0.070147048
13.16671 0.06978574700000001
13.16771 0.069431908
13.16871 0.069084024
13.16971 0.068738486
13.17071 0.068391318
13.17171 0.068040227
13.17271 0.067685876
13.17371 0.067331729
13.17471 0.06698248899999999
13.17571 0.066641852
13.17671 0.06631072
13.17771 0.06598672500000001
13.17871 0.065665378
13.17971 0.065342255
13.18071 0.065015152
13.18171 0.064685114
13.18271 0.064355833
13.18371 0.064031675
13.18471 0.063715375
13.18571 0.063406589
13.18671 0.063102035
13.18771 0.06279723
13.18871 0.062488875
13.18971 0.062176731
13.19071 0.061863905
13.19171 0.061555434
13.19271 0.061255763
13.19371 0.060966425
13.19471 0.060685095
13.19571 0.060406578
13.19671 0.060125241999999995
13.19771 0.059837761
13.19871 0.059544749
13.19971 0.05925046900000001
13.20071 0.058960733999999994
13.20171 0.058680068
13.20271 0.058409472999999996
13.20371 0.058146041999999995
13.20471 0.057884486000000006
13.20571 0.057619921000000004
13.20671 0.057350367
13.20771 0.057077804
13.20871 0.056807086
13.20971 0.056543393000000004
13.21071 0.056289422
13.21171 0.056043855
13.21271 0.055801868
13.21371 0.055557536
13.21471 0.05530684699999999
13.21571 0.055049872
13.21671 0.054790895000000006
13.21771 0.054536428
13.21871 0.054292032000000004
13.21971 0.054059555999999995
13.22071 0.05383619
13.22171 0.05361581000000001
13.22271 0.053391967000000005
13.22371 0.053161028000000006
13.22471 0.05292387800000001
13.22571 0.052685378
13.22671 0.052451796
13.22771 0.052227621
13.22871 0.052013283
13.22971 0.05180501
13.23071 0.051596877
13.23171 0.051383954
13.23271 0.051164941
13.23371 0.050942931999999996
13.23471 0.050723860999999995
13.23571 0.050513417000000005
13.23671 0.050314033
13.23771 0.050123484
13.23871 0.04993585800000001
13.23971 0.049744435999999996
13.24071 0.049545028
13.24171 0.049338116999999994
13.24271 0.049128686
13.24371 0.048923800999999996
13.24471 0.048729163000000006
13.24571 0.048546374
13.24671 0.04837224
13.24771 0.048200463
13.24871 0.048024836
13.24971 0.047842303
13.25071 0.047654338
13.25171 0.047465981000000004
13.25271 0.047283075
13.25371 0.047109133000000004
13.25471 0.046943501
13.25571 0.04678173
13.25671 0.046617963
13.25771 0.046448098
13.25871 0.046272052
13.25971 0.046093947999999996
13.26071 0.045920134
13.26171 0.045755971
13.26271 0.0456031
13.26371 0.045458536
13.26471 0.045316058
13.26571 0.045169229
13.26671 0.045014473
13.26771 0.044852710999999996
13.26871 0.044688754
13.26971 0.044528811
13.27071 0.044377389999999996
13.27171 0.0442352
13.27271 0.044099038
13.27371 0.043963682000000004
13.27471 0.043824724999999995
13.27571 0.043680870999999996
13.27671 0.043534496
13.27771 0.043390243
13.27871 0.043252407
13.27971 0.043122529
13.28071 0.042998468
13.28171 0.042875431
13.28271 0.042748428000000005
13.28371 0.042614862
13.28471 0.042475917
13.28571 0.042336041
13.28671 0.042200772
13.28771 0.042074051
13.28871 0.041956382
13.28971 0.041844728
13.29071 0.041734142
13.29171 0.041620273
13.29271 0.041501407
13.29371 0.041379057999999996
13.29471 0.041256882999999994
13.29571 0.041138552
13.29671 0.041025775
13.29771 0.040917489
13.29871 0.040810608
13.29971 0.040701890000000004
13.30071 0.04058982
13.30171 0.040475509
13.30271 0.040362141
13.30371 0.040253246
13.30471 0.040150763
13.30571 0.040053955
13.30671 0.039959716
13.30771 0.039864142
13.30871 0.039764488
13.30971 0.039660494
13.31071 0.039554413999999996
13.31171 0.039449742
13.31271 0.039349392
13.31371 0.039254274
13.31471 0.039163039999999996
13.31571 0.039073045
13.31671 0.038981967
13.31771 0.038889111999999997
13.31871 0.038795709
13.31971 0.038704032
13.32071 0.038615896000000004
13.32171 0.038531408
13.32271 0.038448707000000006
13.32371 0.038364911
13.32471 0.038277733
13.32571 0.038186877
13.32671 0.038094379
13.32771 0.038003682999999996
13.32871 0.037917875999999996
13.32971 0.037838073
13.33071 0.037762811
13.33171 0.037688806
13.33271 0.037612711
13.33371 0.037532899
13.33471 0.037450279
13.33571 0.037367706
13.33671 0.037288255
13.33771 0.037213383
13.33871 0.037141965
13.33971 0.037070847
13.34071 0.036996626
13.34171 0.036917732
13.34271 0.036835595
13.34371 0.036754174
13.34471 0.036678011999999996
13.34571 0.036609769
13.34671 0.036548595999999996
13.34771 0.036490269
13.34871 0.036429154
13.34971 0.036361013000000005
13.35071 0.036285224
13.35171 0.036205183
13.35271 0.036126620000000005
13.35371 0.036054634
13.35471 0.035991007
13.35571 0.035933230999999996
13.35671 0.03587582
13.35771 0.035813291
13.35871 0.03574322
13.35971 0.035667727999999996
13.36071 0.035592524
13.36171 0.035523914000000004
13.36271 0.035465311
13.36371 0.035415124
13.36471 0.035367231
13.36571 0.035313933
13.36671 0.035249916
13.36771 0.035175178
13.36871 0.035095314
13.36971 0.035018893
13.37071 0.034953187999999996
13.37171 0.034900417
13.37271 0.034856499
13.37371 0.034813021
13.37471 0.034761484
13.37571 0.034697697
13.37671 0.034624003
13.37771 0.034548104
13.37871 0.034479061
13.37971 0.034422477
13.38071 0.034377407000000006
13.38171 0.034336656
13.38271 0.034290424
13.38371 0.034231471
13.38471 0.034159102000000004
13.38571 0.034079837
13.38671 0.034004309999999996
13.38771 0.033941876999999995
13.38871 0.033895689
13.38971 0.033860813999999996
13.39071 0.033826477
13.39171 0.033781378
13.39271 0.033719413
13.39371 0.033642867
13.39471 0.033561373000000005
13.39571 0.033487083
13.39671 0.033428485
13.39771 0.033386031000000004
13.39871 0.033351866
13.39971 0.03331386
13.40071 0.033261898
13.40171 0.033193215
13.40271 0.033113974000000004
13.40371 0.033036165
13.40471 0.032971406
13.40571 0.032924779
13.40671 0.032891936000000004
13.40771 0.032861045
13.40871 0.032818707
13.40971 0.032756826999999995
13.41071 0.032676925
13.41171 0.032589613999999996
13.41271 0.032509394999999996
13.41371 0.032447389
13.41471 0.032405669
13.41571 0.032376134
13.41671 0.032344558999999995
13.41771 0.032297804
13.41871 0.032230498999999996
13.41971 0.032147786
13.42071 0.032062689
13.42171 0.031989388
13.42271 0.031935857
13.42371 0.031899652
13.42471 0.031869067
13.42571 0.03182911
13.42671 0.031769264
13.42771 0.031689045
13.42871 0.031598454
13.42971 0.031513002
13.43071 0.031445824
13.43171 0.031400876
13.43271 0.031370745
13.43371 0.031340256
13.43471 0.031294086
13.43571 0.031224533
13.43671 0.031135484
13.43771 0.031040500999999998
13.43871 0.030955986999999997
13.43971 0.030892878000000002
13.44071 0.030851099
13.44171 0.030819623
13.44271 0.030782129
13.44371 0.030725362000000003
13.44471 0.030645943
13.44571 0.030552087
13.44671 0.030459368
13.44771 0.030382675999999997
13.44871 0.030328476
13.44971 0.030291356999999998
13.45071 0.030256705999999998
13.45171 0.030208135
13.45271 0.030135902
13.45371 0.030042022
13.45471 0.029939384000000003
13.45571 0.029845326
13.45671 0.029772881
13.45771 0.029724164
13.45871 0.029689274
13.45971 0.029651279000000003
13.46071 0.029594763
13.46171 0.029513577
13.46271 0.029413876
13.46371 0.029310871999999998
13.46471 0.029220994
13.46571 0.029153479000000003
13.46671 0.029105667
13.46771 0.029064438
13.46871 0.029013006
13.46971 0.028939612
13.47071 0.028843639
13.47171 0.028735998999999998
13.47271 0.028633606000000002
13.47371 0.028550735
13.47471 0.028491680999999998
13.47571 0.0284485
13.47671 0.028404966
13.47771 0.02834475
13.47871 0.028259656
13.47971 0.028153716000000002
13.48071 0.02804109
13.48171 0.027938842
13.48271 0.027858302999999997
13.48371 0.0277994
13.48471 0.027750821999999998
13.48571 0.027695912000000003
13.48671 0.027621217
13.48771 0.027523350000000002
13.48871 0.027410637
13.48971 0.027298775999999997
13.49071 0.027202739
13.49171 0.027129071999999997
13.49271 0.027072548999999998
13.49371 0.027018858
13.49471 0.026951928
13.49571 0.026862134000000003
13.49671 0.026751189999999998
13.49771 0.026631265
13.49871 0.02651879
13.49971 0.026426127
13.50071 0.026355349000000004
13.50171 0.026297281
13.50271 0.026236226999999997
13.50371 0.026157951999999998
13.50471 0.026056837000000003
13.50571 0.025938574000000002
13.50671 0.025817111999999996
13.50771 0.025707448
13.50871 0.025617997999999996
13.50971 0.025546390999999998
13.51071 0.02548084
13.51171 0.025406278999999997
13.51271 0.025312114
13.51371 0.025197619
13.51471 0.025072248999999998
13.51571 0.024950740000000002
13.51671 0.024845581999999998
13.51771 0.024760671999999997
13.51871 0.024689396
13.51971 0.024618033999999997
13.52071 0.024532725000000002
13.52171 0.024426437
13.52271 0.024302398
13.52371 0.024172317
13.52471 0.024050368
13.52571 0.023946034
13.52671 0.02385944
13.52771 0.023781497000000002
13.52871 0.023698695999999998
13.52971 0.023600037
13.53071 0.023482567
13.53171 0.023352733
13.53271 0.023222942
13.53371 0.023105142
13.53471 0.023004741999999998
13.53571 0.022917923
13.53671 0.022833685
13.53771 0.02273948
13.53871 0.022627568
13.53971 0.022498843
13.54071 0.022362277
13.54171 0.022230296
13.54271 0.022112516999999998
13.54371 0.022011004
13.54471 0.021919409
13.54571 0.021826338
13.54671 0.021721181
13.54771 0.021599408
13.54871 0.021464695
13.54971 0.021326877
13.55071 0.021196847
13.55171 0.021081039
13.55271 0.02097828
13.55371 0.020880524
13.55471 0.020777050000000002
13.55571 0.020659891
13.55671 0.020527787000000002
13.55771 0.020386678999999998
13.55871 0.02024659
13.55971 0.020116527999999998
13.56071 0.020000017000000002
13.56171 0.019893471000000003
13.56271 0.019788161
13.56371 0.019674703
13.56471 0.019547761
13.56571 0.019408606999999998
13.56671 0.019264316
13.56771 0.019124086
13.56871 0.018994589
13.56971 0.018876695
13.57071 0.018765173
13.57171 0.018651443
13.57271 0.018527915
13.57371 0.018391729
13.57471 0.018246051
13.57571 0.018098348
13.57671 0.01795658
13.57771 0.01782528
13.57871 0.017703428
13.57971 0.017585151
13.58071 0.017462787
13.58171 0.017330736
13.58271 0.017188155
13.58371 0.017039210000000003
13.58471 0.016890836
13.58571 0.016749201000000002
13.58671 0.016616657
13.58771 0.016490689
13.58871 0.016365298
13.58971 0.016234073999999998
13.59071 0.016093387
13.59171 0.015944094
13.59271 0.015791017
13.59371 0.015640465
13.59471 0.015497125
13.59571 0.01536182
13.59671 0.015231236000000002
13.59771 0.015099646000000001
13.59871 0.014961748
13.59971 0.014815187
13.60071 0.014661564
13.60171 0.014505502
13.60271 0.014352312
13.60371 0.014205437999999999
13.60471 0.014064916
13.60571 0.013927552
13.60671 0.013788637
13.60771 0.013644302
13.60871 0.013493357000000001
13.60971 0.013337730999999999
13.61071 0.013181385
13.61171 0.013028277
13.61271 0.012880401999999999
13.61371 0.012736858
13.61471 0.012594336
13.61571 0.012448763
13.61671 0.012297262
13.61771 0.012139512
13.61871 0.011977876
13.61971 0.011816277
13.62071 0.011658396
13.62171 0.011506032
13.62271 0.011358367000000001
13.62371 0.011212429000000001
13.62471 0.011064497000000001
13.62571 0.01091177
13.62671 0.010753536000000001
13.62771 0.010591353999999999
13.62871 0.010428203
13.62971 0.01026704
13.63071 0.010109441
13.63171 0.009954948500000001
13.63271 0.009801383600000001
13.63371 0.009645965500000001
13.63471 0.0094866824
13.63571 0.0093232942
13.63671 0.009157481700000001
13.63771 0.0089920861
13.63871 0.0088297777
13.63971 0.0086717628
13.64071 0.0085171414
13.64171 0.0083632156
13.64271 0.008206648600000001
13.64371 0.008044963
13.64471 0.0078777004
13.64571 0.0077066936
13.64671 0.0075353062
13.64771 0.0073669537
13.64871 0.007203564
13.64971 0.0070446942
13.65071 0.0068877234
13.65171 0.0067290654
13.65271 0.006565838
13.65371 0.0063972213
13.65471 0.006224842899999999
13.65571 0.006051983699999999
13.65671 0.0058819682
13.65771 0.0057165034
13.65871 0.0055547927
13.65971 0.005393882
13.66071 0.0052301184
13.66171 0.0050610153
13.66271 0.004886607
13.66371 0.0047095843999999994
13.66471 0.004534085
13.66571 0.0043636843
13.66671 0.0041995627
13.66771 0.0040397754
13.66871 0.0038800429999999997
13.66971 0.0037157343999999998
13.67071 0.0035441
13.67171 0.0033656579
13.67271 0.0031840194
13.67371 0.0030041987
13.67471 0.002830196
13.67571 0.0026630518000000003
13.67671 0.0025003364
13.67771 0.0023373699
13.67871 0.0021695754
13.67971 0.0019948
13.68071 0.0018144345000000001
13.68171 0.0016327325
13.68271 0.0014546484
13.68371 0.0012832673
13.68471 0.0011181391
13.68571 0.00095538671
13.68671 0.00078958437
13.68771 0.00061648639
13.68871 0.00043523878
13.68971 0.00024893106
13.69071 6.316645900000001e-05
13.69171 -0.00011666832
13.69271 -0.00028807813
13.69371 -0.000452735
13.69471 -0.00061567812
13.69571 -0.0007828210099999999
13.69671 -0.00095799669
13.69771 -0.0011410332000000001
13.69871 -0.0013278348
13.69971 -0.0015124507999999999
13.70071 -0.0016900995999999998
13.70171 -0.0018596156
13.70271 -0.0020240724999999998
13.70371 -0.0021892523
13.70471 -0.0023607186
13.70571 -0.0025409742999999998
13.70671 -0.0027281529999999997
13.70771 -0.0029169181
13.70871 -0.0031011338999999997
13.70971 -0.0032769635999999997
13.71071 -0.0034448206999999997
13.71171 -0.0036091686
13.71271 -0.0037762737
13.71371 -0.0039510331
13.71471 -0.0041344883
13.71571 -0.0043232921999999995
13.71671 -0.0045114029
13.71771 -0.0046931535
13.71871 -0.0048661356999999995
13.71971 -0.0050324274
13.72071 -0.0051975487
13.72171 -0.0053676646
13.72271 -0.0055464534
13.72371 -0.0057332327
13.72471 -0.0059232978
13.72571 -0.0061102866
13.72671 -0.00628938
13.72771 -0.006459709399999999
13.72871 -0.0066247601
13.72971 -0.0067905741
13.73071 -0.0069626862
13.73171 -0.0071433409
13.73271 -0.0073304123
13.73371 -0.0075185511
13.73471 -0.007701950399999999
13.73571 -0.0078773191
13.73671 -0.0080455386
13.73771 -0.0082111736
13.73871 -0.0083801053
13.73971 -0.008556516
13.74071 -0.0087407578
13.74171 -0.0089291883
13.74271 -0.009116038600000001
13.74371 -0.0092963382
13.74471 -0.0094684052
13.74571 -0.0096346448
13.74671 -0.0098002725
13.74771 -0.0099706391
13.74871 -0.01014853
13.74971 -0.01033282
13.75071 -0.010519119
13.75171 -0.010702063000000001
13.75271 -0.010878051
13.75371 -0.011047017000000001
13.75471 -0.011212381
13.75571 -0.011379235
13.75671 -0.011551729
13.75771 -0.011731005000000001
13.75871 -0.01191471
13.75971 -0.012098299
13.76071 -0.012277406000000001
13.76171 -0.012450056999999999
13.76271 -0.012617583000000002
13.76371 -0.012783824000000001
13.76471 -0.012953074000000002
13.76571 -0.013127861999999999
13.76671 -0.013307702
13.76771 -0.013489435
13.76871 -0.013668921
13.76971 -0.013843186
13.77071 -0.014011892000000001
13.77171 -0.014177425
13.77271 -0.014343578
13.77371 -0.014513584
13.77471 -0.014688508000000001
13.77571 -0.014866814
13.77671 -0.015045273000000001
13.77771 -0.015220682999999999
13.77871 -0.015391474999999998
13.77971 -0.015558394
13.78071 -0.015723960000000002
13.78171 -0.015891047999999998
13.78271 -0.016061394
13.78371 -0.016234792
13.78471 -0.016409358
13.78571 -0.016582668
13.78671 -0.016753083000000002
13.78771 -0.016920558
13.78871 -0.017086529
13.78971 -0.017253
13.79071 -0.017421383000000002
13.79171 -0.017591739000000002
13.79271 -0.017762817
13.79371 -0.017932824
13.79471 -0.018100464
13.79571 -0.01826564
13.79671 -0.018429451
13.79771 -0.018593523
13.79871 -0.018759083
13.79971 -0.018926317999999998
13.80071 -0.019094384000000002
13.80171 -0.019262002
13.80271 -0.019428263
13.80371 -0.019593156
13.80471 -0.019757478999999998
13.80571 -0.019922215
13.80671 -0.020087766
13.80771 -0.020253549
13.80871 -0.020418235
13.80971 -0.020580544
13.81071 -0.020740127
13.81171 -0.020897979
13.81271 -0.021056092999999998
13.81371 -0.02121647
13.81471 -0.021380001
13.81571 -0.021545886
13.81671 -0.021711933
13.81771 -0.021875676
13.81871 -0.022035693
13.81971 -0.022192429
13.82071 -0.022347989
13.82171 -0.022504997000000002
13.82271 -0.022665081
13.82371 -0.022827843
13.82471 -0.022990942
13.82571 -0.023151306
13.82671 -0.023306865
13.82771 -0.023457875
13.82871 -0.023607018
13.82971 -0.023758168
13.83071 -0.023914366
13.83171 -0.024076074
13.83271 -0.024240698
13.83371 -0.024403719
13.83471 -0.024560925999999997
13.83571 -0.024710633000000003
13.83671 -0.024854692
13.83771 -0.024997702
13.83871 -0.02514474
13.83971 -0.025298749
13.84071 -0.025458962999999998
13.84171 -0.025621216999999998
13.84271 -0.025780054
13.84371 -0.025931571
13.84471 -0.026075513
13.84571 -0.026215476
13.84671 -0.02635706
13.84771 -0.026504872999999998
13.84871 -0.026659969999999998
13.84971 -0.026819113
13.85071 -0.026976311
13.85171 -0.027125933999999997
13.85271 -0.027265758
13.85371 -0.027398381
13.85471 -0.02753014
13.85571 -0.027668016000000004
13.85671 -0.027816076000000002
13.85771 -0.027973263
13.85871 -0.028133771
13.85971 -0.02828984
13.86071 -0.028435624
13.86171 -0.028570145
13.86271 -0.028697803
13.86371 -0.028826142
13.86471 -0.028961973
13.86571 -0.029107876
13.86671 -0.029260860000000003
13.86771 -0.029413938
13.86871 -0.029559815
13.86971 -0.029694769
13.87071 -0.029820721999999997
13.87171 -0.029944337
13.87271 -0.030073589999999997
13.87371 -0.030213548
13.87471 -0.030363564
13.87571 -0.030517395
13.87671 -0.030666231999999998
13.87771 -0.030803154000000003
13.87871 -0.030926739999999998
13.87971 -0.031041939
13.88071 -0.031157705
13.88171 -0.031282578
13.88271 -0.031420417
13.88371 -0.031568488
13.88471 -0.031718882000000004
13.88571 -0.031862527
13.88671 -0.031993791
13.88771 -0.032113274
13.88871 -0.032227375999999995
13.88971 -0.032344885000000004
13.89071 -0.032472327999999995
13.89171 -0.032610513
13.89271 -0.032754085
13.89371 -0.032894299
13.89471 -0.033023619
13.89571 -0.033139748999999996
13.89671 -0.033246985
13.89771 -0.033354165
13.89871 -0.033470217000000003
13.89971 -0.033599613
13.90071 -0.033740021
13.90171 -0.033883416
13.90271 -0.034020064
13.90371 -0.034143377
13.90471 -0.03425318
13.90571 -0.034355704
13.90671 -0.034460356
13.90771 -0.034574917
13.90871 -0.034701635
13.90971 -0.034836191
13.91071 -0.034970042
13.91171 -0.035094901
13.91271 -0.035207029
13.91371 -0.035309128
13.91471 -0.03540889
13.91571 -0.035514949999999997
13.91671 -0.035632372999999995
13.91771 -0.035760002
13.91871 -0.035891042
13.91971 -0.036016558
13.92071 -0.036130071
13.92171 -0.036230913000000003
13.92271 -0.036324601000000005
13.92371 -0.036420038999999994
13.92471 -0.036525012999999995
13.92571 -0.036642284
13.92671 -0.036768237
13.92771 -0.036894772
13.92871 -0.037013434
13.92971 -0.037119638999999996
13.93071 -0.037214864
13.93171 -0.037305729
13.93271 -0.037400491
13.93371 -0.037504788
13.93471 -0.037618834000000004
13.93571 -0.037737467000000004
13.93671 -0.037852957
13.93771 -0.037959096
13.93871 -0.038054414
13.93971 -0.038142907000000004
13.94071 -0.038231909
13.94171 -0.038328258
13.94271 -0.038434754
13.94371 -0.038548725
13.94471 -0.038663423
13.94571 -0.038771467999999996
13.94671 -0.038868596
13.94771 -0.038955751
13.94871 -0.039038516
13.94971 -0.039124209
13.95071 -0.039218180000000005
13.95171 -0.03932119
13.95271 -0.039429194
13.95371 -0.039535557
13.95471 -0.039634507
13.95571 -0.039724036000000004
13.95671 -0.039806782000000006
13.95771 -0.039888481999999996
13.95871 -0.039974908999999996
13.95971 -0.040068853
13.96071 -0.040168758
13.96171 -0.040269643
13.96271 -0.040365776
13.96371 -0.040453674999999994
13.96471 -0.040533877
13.96571 -0.040610589
13.96671 -0.040689460000000004
13.96771 -0.040774667
13.96871 -0.040866809999999996
13.96971 -0.040962713
13.97071 -0.041057145999999996
13.97171 -0.04114554
13.97271 -0.041226277
13.97371 -0.041301388
13.97471 -0.041375379
13.97571 -0.041452821
13.97671 -0.041536029
13.97771 -0.041623999
13.97871 -0.041713077
13.97971 -0.041798988
13.98071 -0.041879079
13.98171 -0.041953611
13.98271 -0.042025480000000004
13.98371 -0.042098551
13.98471 -0.042175570999999995
13.98571 -0.042256748
13.98671 -0.042339717
13.98771 -0.042420882
13.98871 -0.042497361
13.98971 -0.042568482
13.99071 -0.04263609
13.99171 -0.042703509
13.99271 -0.04277378
13.99371 -0.042848114
13.99471 -0.042925371
13.99571 -0.043002768999999996
13.99671 -0.043077437999999996
13.99771 -0.043147900999999995
13.99871 -0.043214749999999996
13.99971 -0.043280181
14.00071 -0.043346698
14.00171 -0.043415721
14.00271 -0.043486865
14.00371 -0.043558251000000006
14.00471 -0.043627628
14.00571 -0.043693658999999996
14.00671 -0.043756643
14.00771 -0.043818305
14.00871 -0.0438808
14.00971 -0.043945477
14.01071 -0.04401214
14.01171 -0.044079174000000006
14.01271 -0.044144478
14.01371 -0.044206634999999994
14.01471 -0.044265692
14.01571 -0.044323099000000005
14.01671 -0.044380879
14.01771 -0.044440483999999995
14.01871 -0.044502006
14.01971 -0.044564166
14.02071 -0.044625083999999995
14.02171 -0.044683393
14.02271 -0.044739022
14.02371 -0.044793237
14.02471 -0.044847885
14.02571 -0.04490428
14.02671 -0.044962391000000004
14.02771 -0.045020791
14.02871 -0.045077421
14.02971 -0.045130765999999996
14.03071 -0.045180783
14.03171 -0.045229038
14.03271 -0.045277925999999996
14.03371 -0.045329407999999995
14.03471 -0.045383914000000004
14.03571 -0.045440072
14.03671 -0.04549539
14.03771 -0.045547576
14.03871 -0.045595766
14.03971 -0.045640982
14.04071 -0.045685555
14.04171 -0.045731818
14.04271 -0.045780776
14.04371 -0.045831501000000004
14.04471 -0.045881621
14.04571 -0.045928644000000005
14.04671 -0.045971433
14.04771 -0.046010979
14.04871 -0.046050022
14.04971 -0.046091680999999995
14.05071 -0.046137769999999995
14.05171 -0.046187738
14.05271 -0.046238821
14.05371 -0.046287366
14.05471 -0.046330676
14.05571 -0.046368406
14.05671 -0.046402746
14.05771 -0.046437286
14.05871 -0.046475139000000006
14.05971 -0.04651729
14.06071 -0.046562098
14.06171 -0.046606196
14.06271 -0.046646348
14.06371 -0.046681261
14.06471 -0.046712375
14.06571 -0.046743167
14.06671 -0.046777286
14.06771 -0.04681655
14.06871 -0.046859830000000005
14.06971 -0.046903492000000005
14.07071 -0.046943207
14.07171 -0.046976219
14.07271 -0.047002858
14.07371 -0.047026484
14.07471 -0.04705186
14.07571 -0.047082748
14.07671 -0.047119969
14.07771 -0.04716097
14.07871 -0.047201128
14.07971 -0.047236131
14.08071 -0.047264216000000005
14.08171 -0.047287053999999995
14.08271 -0.047308832
14.08371 -0.047334004
14.08471 -0.047364869000000004
14.08571 -0.047400297
14.08671 -0.047436293
14.08771 -0.047468119999999996
14.08871 -0.047492888000000004
14.08971 -0.047511215
14.09071 -0.047527056
14.09171 -0.047545761
14.09271 -0.047571291
14.09371 -0.047604108
14.09471 -0.047640805
14.09571 -0.047675747
14.09671 -0.047703902
14.09771 -0.047723393
14.09871 -0.047736452
14.09971 -0.0477483
14.10071 -0.047764456
14.10171 -0.047787925
14.10271 -0.047817698
14.10371 -0.047849337
14.10471 -0.047877349
14.10571 -0.047898109
14.10671 -0.047911782
14.10771 -0.047922248
14.10871 -0.047935004
14.10971 -0.047954218
14.11071 -0.047980421
14.11171 -0.048010104
14.11271 -0.048037475999999996
14.11371 -0.048057464
14.11471 -0.048068434
14.11571 -0.048073160000000004
14.11671 -0.048077546
14.11771 -0.048087697
14.11871 -0.048106839
14.11971 -0.048133684
14.12071 -0.048163065
14.12171 -0.048188536000000004
14.12271 -0.048205594
14.12371 -0.048213877
14.12471 -0.048217215
14.12571 -0.04822154
14.12671 -0.048231741
14.12771 -0.048249136
14.12871 -0.048270859
14.12971 -0.048291474
14.13071 -0.048305956000000004
14.13171 -0.048312469
14.13271 -0.048313447
14.13371 -0.048314428
14.13471 -0.048321174
14.13571 -0.048336636999999995
14.13671 -0.048359294000000004
14.13771 -0.048383782
14.13871 -0.048403488
14.13971 -0.048413815
14.14071 -0.048414449
14.14171 -0.04840949
14.14271 -0.048405369
14.14371 -0.048407656
14.14471 -0.048418381
14.14571 -0.048435194
14.14671 -0.048452776
14.14771 -0.048465712
14.14871 -0.048471309000000004
14.14971 -0.048470907
14.15071 -0.04846903
14.15171 -0.048470858
14.15271 -0.04847938
14.15371 -0.048493709999999995
14.15471 -0.048509473
14.15571 -0.048521039
14.15671 -0.048524482
14.15771 -0.048519686
14.15871 -0.048510515
14.15971 -0.04850298
14.16071 -0.048502302
14.16171 -0.048510378
14.16271 -0.048524921
14.16371 -0.048540664000000004
14.16471 -0.048551988000000004
14.16571 -0.048555628999999996
14.16671 -0.048552107
14.16771 -0.048545204
14.16871 -0.048539843
14.16971 -0.048539491
14.17071 -0.048544444
14.17171 -0.048551863
14.17271 -0.048557454
14.17371 -0.048557867
14.17471 -0.048552567
14.17571 -0.048544159
14.17671 -0.048537049
14.17771 -0.048535142999999996
14.17871 -0.048539785
14.17971 -0.048549008
14.18071 -0.048558452
14.18171 -0.048563484
14.18271 -0.04856142
14.18371 -0.04855275
14.18471 -0.048540792
14.18571 -0.048529982
14.18671 -0.048523731
14.18771 -0.048522901
14.18871 -0.048525652
14.18971 -0.048528603000000003
14.19071 -0.04852869
14.19171 -0.048524686
14.19271 -0.048517666
14.19371 -0.048510227
14.19471 -0.048504947
14.19571 -0.048502928
14.19671 -0.048503201
14.19771 -0.048503274
14.19871 -0.048500489
14.19971 -0.048493448
14.20071 -0.048482764
14.20171 -0.048470765
14.20271 -0.048460346
14.20371 -0.048453576000000005
14.20471 -0.048450746999999995
14.20571 -0.048450350999999996
14.20671 -0.048449906
14.20771 -0.048447165
14.20871 -0.048441096
14.20971 -0.048432167
14.21071 -0.048421856
14.21171 -0.048411763
14.21271 -0.04840281
14.21371 -0.048394943999999995
14.21471 -0.048387412
14.21571 -0.048379431
14.21671 -0.048370747
14.21771 -0.048361803
14.21871 -0.048353444
14.21971 -0.048346343
14.22071 -0.048340511
14.22171 -0.048335225
14.22271 -0.048329349
14.22371 -0.048321919
14.22471 -0.048312583
14.22571 -0.048301721
14.22671 -0.048290137999999996
14.22771 -0.048278569
14.22871 -0.048267323
14.22971 -0.048256249
14.23071 -0.048245044
14.23171 -0.048233688
14.23271 -0.048222652000000005
14.23371 -0.048212736000000006
14.23471 -0.048204558
14.23571 -0.048198001
14.23671 -0.048191997
14.23771 -0.048184846
14.23871 -0.048174983
14.23971 -0.048161802
14.24071 -0.048146094
14.24171 -0.048129781
14.24271 -0.048115029
14.24371 -0.048103175000000005
14.24471 -0.048094039000000005
14.24571 -0.048085989
14.24671 -0.048076815
14.24771 -0.048064935
14.24871 -0.048050315999999996
14.24971 -0.048034533
14.25071 -0.048019952
14.25171 -0.048008378
14.25271 -0.04799992
14.25371 -0.047992749
14.25471 -0.04798391
14.25571 -0.047970875
14.25671 -0.047952984
14.25771 -0.047932033
14.25871 -0.047911546
14.25971 -0.047895117
14.26071 -0.04788455
14.26171 -0.047878822
14.26271 -0.047874462
14.26371 -0.047867175
14.26471 -0.047853973
14.26571 -0.047834715
14.26671 -0.047812201
14.26771 -0.047790774
14.26871 -0.047774092
14.26971 -0.047763219
14.27071 -0.047756053
14.27171 -0.047748414
14.27271 -0.047736269
14.27371 -0.047717942
14.27471 -0.047695127
14.27571 -0.047672109000000004
14.27671 -0.04765357
14.27771 -0.047642077
14.27871 -0.047636576
14.27971 -0.047632729
14.28071 -0.047624999
14.28171 -0.047609446
14.28271 -0.047585813
14.28371 -0.047557789
14.28471 -0.04753127
14.28571 -0.047511453
14.28671 -0.047500251
14.28771 -0.047495318
14.28871 -0.047491252
14.28971 -0.047482335
14.29071 -0.047465437
14.29171 -0.047441592000000005
14.29271 -0.047415401999999995
14.29371 -0.047392590000000005
14.29471 -0.047376964
14.29571 -0.047368361000000005
14.29671 -0.047362685999999994
14.29771 -0.047354019
14.29871 -0.047337752999999996
14.29971 -0.047313096
14.30071 -0.047283643
14.30171 -0.047255657
14.30271 -0.047234917
14.30371 -0.047223756
14.30471 -0.04721978
14.30571 -0.047216992
14.30671 -0.047208735
14.30771 -0.047190994
14.30871 -0.047164364
14.30971 -0.047133703
14.31071 -0.047105632
14.31171 -0.047085193000000004
14.31271 -0.047073353
14.31371 -0.047066639
14.31471 -0.047059063
14.31571 -0.047045306
14.31671 -0.047023522
14.31771 -0.046996266
14.31871 -0.046969120999999996
14.31971 -0.046947697000000004
14.32071 -0.046934618
14.32171 -0.046928035
14.32271 -0.046922488000000005
14.32371 -0.046911655000000003
14.32471 -0.0468916
14.32571 -0.046862825
14.32671 -0.046830089000000005
14.32771 -0.046800071
14.32871 -0.046778085999999997
14.32971 -0.046765507000000005
14.33071 -0.046759189
14.33171 -0.046753173
14.33271 -0.046741741
14.33371 -0.046722253
14.33471 -0.046696316
14.33571 -0.046668737
14.33671 -0.046644858000000004
14.33771 -0.046627689
14.33871 -0.046616356
14.33971 -0.046606635
14.34071 -0.046593271
14.34171 -0.046572828000000004
14.34271 -0.046545590000000005
14.34371 -0.046515471
14.34471 -0.046488037
14.34571 -0.046467641000000004
14.34671 -0.046455191
14.34771 -0.046447682
14.34871 -0.046439716
14.34971 -0.046426221
14.35071 -0.046404949
14.35171 -0.046377481
14.35271 -0.046348278
14.35371 -0.046322300000000004
14.35471 -0.046302489
14.35571 -0.046288391
14.35671 -0.046276607000000004
14.35771 -0.046262762
14.35871 -0.046243906
14.35971 -0.046220052
14.36071 -0.046194062
14.36171 -0.046169996
14.36271 -0.046150811
14.36371 -0.046136708000000005
14.36471 -0.046124978999999997
14.36571 -0.046111442
14.36671 -0.046092671
14.36771 -0.04606783
14.36871 -0.046039151
14.36971 -0.046010778
14.37071 -0.045986631
14.37171 -0.045968429
14.37271 -0.04595489
14.37371 -0.045942509
14.37471 -0.045927466
14.37571 -0.045907611
14.37671 -0.045883475
14.37771 -0.045857791
14.37871 -0.045833856
14.37971 -0.04581362
14.38071 -0.045796629
14.38171 -0.045780331
14.38271 -0.045761617000000004
14.38371 -0.045738678
14.38471 -0.045712164
14.38571 -0.045684961
14.38671 -0.045660677
14.38771 -0.045641663
14.38871 -0.04562765
14.38971 -0.045615758
14.39071 -0.045601928
14.39171 -0.045583007
14.39271 -0.045558379
14.39371 -0.045530248
14.39471 -0.045502448
14.39571 -0.045478379
14.39671 -0.045459208
14.39771 -0.045443306
14.39871 -0.045427229
14.39971 -0.045407725999999995
14.40071 -0.045383617
14.40171 -0.045356539
14.40271 -0.045330092
14.40371 -0.045307810000000004
14.40471 -0.045291078000000005
14.40571 -0.045278147
14.40671 -0.045264856
14.40771 -0.045246744
14.40871 -0.045221462000000004
14.40971 -0.045190181
14.41071 -0.045157195
14.41171 -0.045127851999999996
14.41271 -0.045105864
14.41371 -0.045091365
14.41471 -0.045080812
14.41571 -0.045068763
14.41671 -0.045050691999999996
14.41771 -0.045025301999999996
14.41871 -0.044995171
14.41971 -0.044965331
14.42071 -0.044940505
14.42171 -0.04492249
14.42271 -0.044909091000000005
14.42371 -0.044895208000000006
14.42471 -0.044875583
14.42571 -0.044847745
14.42671 -0.044813557000000004
14.42771 -0.044778519
14.42871 -0.044749051
14.42971 -0.044729162
14.43071 -0.044718213
14.43171 -0.044711033
14.43271 -0.044700352
14.43371 -0.044680425
14.43471 -0.044649953
14.43571 -0.044612802
14.43671 -0.044576087
14.43771 -0.044546590999999996
14.43871 -0.044527312
14.43971 -0.044515953
14.44071 -0.044506139
14.44171 -0.044490775
14.44271 -0.044465787
14.44371 -0.044432306000000005
14.44471 -0.044396135
14.44571 -0.0443647
14.44671 -0.044343079
14.44771 -0.04433117
14.44871 -0.04432353
14.44971 -0.04431204
14.45071 -0.044290072
14.45171 -0.044256033
14.45271 -0.044214391
14.45371 -0.044173625
14.45471 -0.04414203
14.45571 -0.044123537
14.45671 -0.044115655999999996
14.45771 -0.044110665
14.45871 -0.044099442
14.45971 -0.044076054
14.46071 -0.04404072
14.46171 -0.043999666
14.46271 -0.043961895
14.46371 -0.043934531
14.46471 -0.043919144
14.46571 -0.043910943
14.46671 -0.043901274
14.46771 -0.043882165
14.46871 -0.043850541
14.46971 -0.043809929
14.47071 -0.043768733000000004
14.47171 -0.043735906
14.47271 -0.043716273
14.47371 -0.043707868000000004
14.47471 -0.043702789
14.47571 -0.04369111
14.47671 -0.043665909
14.47771 -0.043626863
14.47871 -0.04358053
14.47971 -0.04353713
14.48071 -0.043505459
14.48171 -0.043488492
14.48271 -0.043481917
14.48371 -0.043476367
14.48471 -0.043462181999999995
14.48571 -0.043434295
14.48671 -0.043394716
14.48771 -0.043351392
14.48871 -0.043313994
14.48971 -0.043288863000000004
14.49071 -0.043275693
14.49171 -0.043267698
14.49271 -0.043255152000000005
14.49371 -0.043230507
14.49471 -0.043192404
14.49571 -0.043146522
14.49671 -0.043102773000000004
14.49771 -0.04307027
14.49871 -0.043052636
14.49971 -0.043046076
14.50071 -0.043041201
14.50171 -0.043027708000000005
14.50271 -0.042999527
14.50371 -0.042957824
14.50471 -0.042910341
14.50571 -0.042867442
14.50671 -0.04283688
14.50771 -0.042819971000000005
14.50871 -0.042811077
14.50971 -0.042800666
14.51071 -0.042780294
14.51171 -0.042746955
14.51271 -0.04270456
14.51371 -0.042661797
14.51471 -0.042627531
14.51571 -0.042606121999999996
14.51671 -0.042595094
14.51771 -0.042586366
14.51871 -0.0425704
14.51971 -0.042541117999999996
14.52071 -0.042499081
14.52171 -0.042451255
14.52271 -0.042407532000000005
14.52371 -0.042375759
14.52471 -0.042357822999999996
14.52571 -0.042348768
14.52671 -0.042339374
14.52771 -0.042320837
14.52871 -0.042289151999999997
14.52971 -0.042246978
14.53071 -0.042202102
14.53171 -0.042163327
14.53271 -0.042135923
14.53371 -0.042119037
14.53471 -0.042106278000000004
14.53571 -0.042089177000000005
14.53671 -0.042061674
14.53771 -0.042023277
14.53871 -0.041979301000000004
14.53971 -0.041938064
14.54071 -0.041906536
14.54171 -0.04188671
14.54271 -0.041874539
14.54371 -0.041861988999999995
14.54471 -0.041841131
14.54571 -0.041808133
14.54671 -0.041765164
14.54771 -0.041719218
14.54871 -0.041678533000000004
14.54971 -0.041648446
14.55071 -0.041628808999999996
14.55171 -0.041614246
14.55271 -0.041597057
14.55371 -0.04157121
14.55471 -0.041535368999999996
14.55571 -0.041493415
14.55671 -0.041452274
14.55771 -0.041418211
14.55871 -0.041393554
14.55971 -0.041375557
14.56071 -0.04135792
14.56171 -0.041334156
14.56271 -0.041301016
14.56371 -0.041260176999999995
14.56471 -0.041217369000000004
14.56571 -0.041179379
14.56671 -0.04115054
14.56771 -0.041130523
14.56871 -0.04111453
14.56971 -0.041095773
14.57071 -0.041068913
14.57171 -0.041032711
14.57271 -0.040990507
14.57371 -0.040948385
14.57471 -0.040911991
14.57571 -0.040883698999999996
14.57671 -0.040861560000000005
14.57771 -0.040840523
14.57871 -0.040815241
14.57971 -0.040782918
14.58071 -0.04074474
14.58171 -0.040705147
14.58271 -0.040669387
14.58371 -0.040640659
14.58471 -0.040618383
14.58571 -0.040598476
14.58671 -0.040575468999999996
14.58771 -0.040545352
14.58871 -0.040507628
14.58971 -0.040465541
14.59071 -0.040424371
14.59171 -0.04038873
14.59271 -0.040360281
14.59371 -0.040337018
14.59471 -0.040314472000000004
14.59571 -0.040288127
14.59671 -0.040255769000000004
14.59771 -0.040218537
14.59871 -0.04018014
14.59971 -0.040144756000000004
14.60071 -0.040114706
14.60171 -0.040089207999999994
14.60271 -0.040064839
14.60371 -0.040037394999999996
14.60471 -0.040004196
14.60571 -0.039965552
14.60671 -0.039924632
14.60771 -0.039885825
14.60871 -0.039852457
14.60971 -0.039825108000000005
14.61071 -0.039801357
14.61171 -0.039777101
14.61271 -0.039748717
14.61371 -0.03971488
14.61471 -0.03967715
14.61571 -0.039638983
14.61671 -0.039603794
14.61771 -0.039573107
14.61871 -0.039545793
14.61971 -0.039518764
14.62071 -0.039488735000000004
14.62171 -0.039454090000000004
14.62271 -0.039415801
14.62371 -0.039376935
14.62471 -0.039341016
14.62571 -0.039310116
14.62671 -0.039283744999999995
14.62771 -0.039259074
14.62871 -0.039232409
14.62971 -0.03920111
14.63071 -0.03916492
14.63171 -0.039126014
14.63271 -0.039087789
14.63371 -0.039053024
14.63471 -0.039022451
14.63571 -0.038994444
14.63671 -0.038966024
14.63771 -0.038934549
14.63871 -0.038899205
14.63971 -0.038861454
14.64071 -0.038824216
14.64171 -0.038790227999999996
14.64271 -0.038760505
14.64371 -0.03873372
14.64471 -0.038706881
14.64571 -0.038676898
14.64671 -0.03864223
14.64771 -0.038603717
14.64871 -0.038564138
14.64971 -0.038526749
14.65071 -0.038493585000000004
14.65171 -0.038464429
14.65271 -0.038437001
14.65371 -0.038408232
14.65471 -0.03837593
14.65571 -0.038339946
14.65671 -0.038302183
14.65771 -0.038265495000000004
14.65871 -0.038232061000000005
14.65971 -0.038202151
14.66071 -0.038173968999999995
14.66171 -0.038144627
14.66271 -0.038111754
14.66371 -0.038074856000000004
14.66471 -0.038035645
14.66571 -0.037997172
14.66671 -0.037962224
14.66771 -0.037931828
14.66871 -0.03790468
14.66971 -0.037877803
14.67071 -0.037848117
14.67171 -0.037814028
14.67271 -0.037776245
14.67371 -0.037737348
14.67471 -0.037700359999999995
14.67571 -0.03766712
14.67671 -0.037637312
14.67771 -0.037608683000000004
14.67871 -0.037578326999999995
14.67971 -0.037544346
14.68071 -0.037506939
14.68171 -0.037468350000000004
14.68271 -0.037431662
14.68371 -0.037399102999999996
14.68471 -0.037370775999999994
14.68571 -0.037344504
14.68671 -0.037316914
14.68771 -0.037285200000000004
14.68871 -0.037248606999999996
14.68971 -0.03720886
14.69071 -0.037169276
14.69171 -0.037133036
14.69271 -0.037101519
14.69371 -0.037073588
14.69471 -0.037046224999999995
14.69571 -0.037016164000000004
14.69671 -0.036981658
14.69771 -0.036943439
14.69871 -0.036904318
14.69971 -0.03686767
14.70071 -0.036835586
14.70171 -0.036807684
14.70271 -0.036781258
14.70371 -0.036752684
14.70471 -0.036719363
14.70571 -0.036681155
14.70671 -0.036640521
14.70771 -0.03660128
14.70871 -0.036566614
14.70971 -0.036537371
14.71071 -0.03651157
14.71171 -0.036485394
14.71271 -0.036455167
14.71371 -0.036419302
14.71471 -0.036379154
14.71571 -0.036338353
14.71671 -0.03630092
14.71771 -0.036269173
14.71871 -0.036242497
14.71971 -0.036217636
14.72071 -0.036190409
14.72171 -0.0361579
14.72271 -0.036120001
14.72371 -0.036079501
14.72471 -0.036040606
14.72571 -0.036006725999999996
14.72671 -0.035978608999999995
14.72771 -0.035953888
14.72871 -0.035928263
14.72971 -0.035897733
14.73071 -0.035860739
14.73171 -0.035819062
14.73271 -0.035776998000000004
14.73371 -0.035739201
14.73471 -0.035708316000000004
14.73571 -0.035683572000000004
14.73671 -0.035661153
14.73771 -0.035636100999999996
14.73871 -0.035604832
14.73971 -0.035566959
14.74071 -0.03552548
14.74171 -0.035485203
14.74271 -0.035450249999999996
14.74371 -0.035421917
14.74471 -0.035397985
14.74571 -0.035373890000000005
14.74671 -0.035345109
14.74771 -0.03530957
14.74871 -0.03526879
14.74971 -0.035227156999999995
14.75071 -0.035189692
14.75171 -0.035159424
14.75271 -0.035135758999999996
14.75371 -0.035114677
14.75471 -0.035090695
14.75571 -0.03505963
14.75671 -0.035020718
14.75771 -0.034977056
14.75871 -0.034934079
14.75971 -0.034896861
14.76071 -0.034867588
14.76171 -0.034844517
14.76271 -0.034822899000000004
14.76371 -0.034797439
14.76471 -0.034765006
14.76571 -0.034726218999999996
14.76671 -0.034685077999999994
14.76771 -0.03464685
14.76871 -0.034615287
14.76971 -0.034590616
14.77071 -0.034569340999999996
14.77171 -0.034545991
14.77271 -0.034515921000000005
14.77371 -0.034477739
14.77471 -0.034434121
14.77571 -0.034390567000000004
14.77671 -0.034352715
14.77771 -0.034323538
14.77871 -0.034301874
14.77971 -0.034282988
14.78071 -0.034260919
14.78171 -0.034231413
14.78271 -0.034193986
14.78371 -0.034152066999999994
14.78471 -0.034111196999999996
14.78571 -0.034076176
14.78671 -0.034048644
14.78771 -0.034026286
14.78871 -0.034004085999999996
14.78971 -0.033976961
14.79071 -0.033942431999999995
14.79171 -0.033901952
14.79271 -0.033860217
14.79371 -0.033822816
14.79471 -0.03379336
14.79571 -0.033771608
14.79671 -0.033753492999999996
14.79771 -0.033733077
14.79871 -0.033705446
14.79971 -0.033669116
14.80071 -0.033626739999999995
14.80171 -0.03358378
14.80271 -0.033545814
14.80371 -0.033515823
14.80471 -0.033492807
14.80571 -0.0334724
14.80671 -0.033449131
14.80771 -0.033419218
14.80871 -0.033382428
14.80971 -0.033342145999999996
14.81071 -0.03330358
14.81171 -0.033271089000000004
14.81271 -0.033245914
14.81371 -0.033225541
14.81471 -0.03320493
14.81571 -0.033179048
14.81671 -0.033145395
14.81771 -0.033105267
14.81871 -0.033063136
14.81971 -0.033024466
14.82071 -0.032993028
14.82171 -0.032969072
14.82271 -0.032949247
14.82371 -0.032928268999999996
14.82471 -0.032901528
14.82571 -0.03286732
14.82671 -0.032827613
14.82771 -0.032787027999999996
14.82871 -0.032750505
14.82971 -0.032720887
14.83071 -0.032697548
14.83171 -0.032676791
14.83271 -0.032653724
14.83371 -0.032624698
14.83471 -0.032589104
14.83571 -0.032549622
14.83671 -0.032510841
14.83771 -0.032476959
14.83871 -0.032449694
14.83971 -0.032427447
14.84071 -0.032406114
14.84171 -0.032381123000000005
14.84271 -0.032349702
14.84371 -0.032312248
14.84471 -0.032272143
14.84571 -0.032234107
14.84671 -0.032201919
14.84771 -0.032176592999999996
14.84871 -0.032155908000000004
14.84971 -0.032135478
14.85071 -0.032110859
14.85171 -0.032079648
14.85271 -0.032042563999999996
14.85371 -0.032003026
14.85471 -0.031965455999999996
14.85571 -0.031933127
14.85671 -0.031906628
14.85771 -0.031883665000000005
14.85871 -0.031860263
14.85971 -0.03183276
14.86071 -0.031799634
14.86171 -0.031762238
14.86271 -0.031724127000000005
14.86371 -0.031689284
14.86471 -0.03166013
14.86571 -0.031636297
14.86671 -0.031614743
14.86771 -0.031591189
14.86871 -0.031562164000000004
14.86971 -0.031526675000000004
14.87071 -0.031486721
14.87171 -0.031446386
14.87271 -0.031409928
14.87371 -0.031379799
14.87471 -0.031355515
14.87571 -0.031333926
14.87671 -0.031310733
14.87771 -0.031282532
14.87871 -0.031248396
14.87971 -0.031210245999999997
14.88071 -0.03117185
14.88171 -0.031136925000000003
14.88271 -0.031107297
14.88371 -0.031082000000000002
14.88471 -0.031057769
14.88571 -0.031030679
14.88671 -0.030998138
14.88771 -0.030960249999999998
14.88871 -0.03091986
14.88971 -0.030881244999999998
14.89071 -0.030848049000000002
14.89171 -0.030821488999999997
14.89271 -0.030799673
14.89371 -0.030778418000000002
14.89471 -0.030753185000000002
14.89571 -0.0307212
14.89671 -0.030682766
14.89771 -0.030641098
14.89871 -0.030600785999999998
14.89971 -0.030565593999999998
14.90071 -0.030536666999999997
14.90171 -0.030512048
14.90271 -0.030487686000000003
14.90371 -0.030459486999999997
14.90471 -0.030425389
14.90571 -0.030386398000000002
14.90671 -0.030346118999999998
14.90771 -0.030308939
14.90871 -0.030277806
14.90971 -0.030252672
14.91071 -0.030230414
14.91171 -0.030206288999999997
14.91271 -0.03017624
14.91371 -0.030138908
14.91471 -0.030096361000000002
14.91571 -0.030053148000000002
14.91671 -0.030014122999999997
14.91771 -0.029982097
14.91871 -0.029956468
14.91971 -0.029933505
14.92071 -0.02990819
14.92171 -0.029876683
14.92271 -0.029838205
14.92371 -0.029795425
14.92471 -0.029753117
14.92571 -0.029715762
14.92671 -0.029685299000000002
14.92771 -0.029660127
14.92871 -0.029635883
14.92971 -0.029607618
14.93071 -0.029572270999999997
14.93171 -0.029530254000000002
14.93271 -0.029485283
14.93371 -0.029442552
14.93471 -0.029406160999999997
14.93571 -0.029377051
14.93671 -0.029352510999999998
14.93771 -0.029327493000000003
14.93871 -0.029297115
14.93971 -0.029259088000000003
14.94071 -0.029214864
14.94171 -0.029168924
14.94271 -0.029126537
14.94371 -0.029091141
14.94471 -0.029062605000000002
14.94571 -0.02903729
14.94671 -0.029009872000000003
14.94771 -0.028975998
14.94871 -0.028934483999999996
14.94971 -0.028887915000000004
14.95071 -0.02884136
14.95171 -0.028799847
14.95271 -0.028765842
14.95371 -0.028738024
14.95471 -0.028711944
14.95571 -0.028682252999999998
14.95671 -0.028645372
14.95771 -0.028601266
14.95871 -0.028553442
14.95971 -0.028507167
14.96071 -0.028466809
14.96171 -0.028433645
14.96271 -0.028405225
14.96371 -0.028376633000000002
14.96471 -0.028342969
14.96571 -0.028301828
14.96671 -0.028254514
14.96771 -0.028205394999999998
14.96871 -0.028159701999999998
14.96971 -0.028120910000000002
14.97071 -0.028088986000000003
14.97171 -0.028060409
14.97271 -0.028029928
14.97371 -0.027993167
14.97471 -0.027948781
14.97571 -0.027899086
14.97671 -0.027848876
14.97771 -0.027803014
14.97871 -0.027764033
14.97971 -0.027730917999999997
14.98071 -0.027699687
14.98171 -0.027665437999999997
14.98271 -0.027624814999999997
14.98371 -0.027577675000000003
14.98471 -0.027527101000000002
14.98571 -0.027477797
14.98671 -0.027433683999999996
14.98771 -0.027395916
14.98871 -0.027362304000000004
14.98971 -0.027328427
14.99071 -0.027289855999999998
14.99171 -0.027244375
14.99271 -0.027193071000000003
14.99371 -0.027139785
14.99471 -0.027089208
14.99571 -0.027044563
14.99671 -0.027006058
14.99771 -0.026970831
14.99871 -0.026934416
14.99971 -0.026892955000000003
15.00071 -0.026845073
15.00171 -0.026792492
15.00271 -0.02673908
15.00371 -0.026688911000000003
15.00471 -0.026644230999999997
15.00571 -0.026604390999999998
15.00671 -0.026566241
15.00771 -0.026525761
15.00871 -0.026480071
15.00971 -0.026428847999999998
15.01071 -0.026374443999999997
15.01171 -0.026320666
15.01271 -0.026270858
15.01371 -0.026226245000000002
15.01471 -0.026185348
15.01571 -0.026144744999999997
15.01671 -0.026100787
15.01771 -0.02605138
15.01871 -0.025997008
15.01971 -0.025940459
15.02071 -0.025885447
15.02171 -0.025834798000000003
15.02271 -0.025789105000000003
15.02371 -0.025746481999999998
15.02471 -0.025703522
15.02571 -0.02565695
15.02671 -0.025605194999999997
15.02771 -0.025549067999999998
15.02871 -0.025491312000000002
15.02971 -0.025435211
15.03071 -0.025383008
15.03171 -0.025334852
15.03271 -0.025288803999999998
15.03371 -0.025241857000000003
15.03471 -0.025191436999999997
15.03571 -0.02513667
15.03671 -0.025078785
15.03771 -0.02502047
15.03871 -0.024964529
15.03971 -0.024912477
15.04071 -0.024863778
15.04171 -0.024816079999999997
15.04271 -0.024766329
15.04371 -0.024712231
15.04471 -0.024653350999999997
15.04571 -0.024591331
15.04671 -0.024529139
15.04771 -0.024469694
15.04871 -0.024414522
15.04971 -0.024363077
15.05071 -0.024313036
15.05171 -0.024261417
15.05271 -0.024205987999999998
15.05371 -0.02414629
15.05471 -0.024083797
15.05571 -0.024021150999999998
15.05671 -0.023960842
15.05771 -0.02390397
15.05871 -0.023849700999999997
15.05971 -0.023795669999999998
15.06071 -0.023739152
15.06171 -0.02367843
15.06271 -0.023613697
15.06371 -0.02354703
15.06471 -0.023481449
15.06571 -0.023419467
15.06671 -0.023361853
15.06771 -0.023307202
15.06871 -0.023252539
15.06971 -0.023194707
15.07071 -0.02313187
15.07171 -0.023064417
15.07271 -0.022994802999999998
15.07371 -0.022926388000000002
15.07471 -0.022861826999999998
15.07571 -0.022801766
15.07671 -0.022744504999999998
15.07771 -0.022686819
15.07871 -0.022625529999999998
15.07971 -0.022559100999999998
15.08071 -0.022488421
15.08171 -0.022416405
15.08271 -0.022346558
15.08371 -0.022281212
15.08471 -0.022220302
15.08571 -0.022161333
15.08671 -0.022100568
15.08771 -0.0220349
15.08871 -0.021963458999999998
15.08971 -0.021888141
15.09071 -0.021812756
15.09171 -0.021741162
15.09271 -0.021675316
15.09371 -0.021614211
15.09471 -0.021554278
15.09571 -0.021491086
15.09671 -0.021421541000000002
15.09771 -0.021345467
15.09871 -0.021265763
15.09971 -0.021187015
15.10071 -0.021113227999999998
15.10171 -0.021045799
15.10271 -0.020982769000000002
15.10371 -0.020919775
15.10471 -0.020852247
15.10571 -0.020777748000000002
15.10671 -0.020697281
15.10771 -0.020614835
15.10871 -0.020535394000000002
15.10971 -0.020462346
15.11071 -0.020395678
15.11171 -0.02033185
15.11271 -0.020265514999999998
15.11371 -0.020192217
15.11471 -0.020110725
15.11571 -0.020023786000000002
15.11671 -0.019936854
15.11771 -0.019855393
15.11871 -0.019782103
15.11971 -0.019715484999999998
15.12071 -0.019650512000000002
15.12171 -0.019581124
15.12271 -0.019503292
15.12371 -0.019417090999999997
15.12471 -0.019326706000000003
15.12571 -0.01923832
15.12671 -0.01915694
15.12771 -0.019083773
15.12871 -0.019015535
15.12971 -0.018946089000000003
15.13071 -0.018869604
15.13171 -0.018783637
15.13271 -0.018690518
15.13371 -0.018596285
15.13471 -0.018507663
15.13571 -0.018428592
15.13671 -0.018358113000000002
15.13771 -0.018290717
15.13871 -0.018219052
15.13971 -0.018137634
15.14071 -0.018045669
15.14171 -0.017947519000000002
15.14271 -0.017850526
15.14371 -0.017761278000000002
15.14471 -0.017682223
15.14571 -0.017610383
15.14671 -0.017538863000000002
15.14771 -0.017460414
15.14871 -0.017371227
15.14971 -0.017272985
15.15071 -0.017172073
15.15171 -0.01707631
15.15271 -0.016990863999999998
15.15371 -0.016915465
15.15471 -0.016844388000000002
15.15571 -0.016769281
15.15671 -0.016683419
15.15771 -0.016585203
15.15871 -0.016479089
15.15971 -0.016373409999999998
15.16071 -0.016276183
15.16171 -0.016191025
15.16271 -0.01611529
15.16371 -0.016041414
15.16471 -0.015960808
15.16571 -0.015868296
15.16671 -0.015764814
15.16771 -0.015656951000000002
15.16871 -0.015553529
15.16971 -0.015460992
15.17071 -0.015379973
15.17171 -0.015304859
15.17271 -0.015226612
15.17371 -0.015137428000000001
15.17471 -0.015034823
15.17571 -0.014923028
15.17671 -0.01481091
15.17771 -0.014707469
15.17871 -0.014617204
15.17971 -0.01453775
15.18071 -0.014461034000000001
15.18171 -0.014377382000000001
15.18271 -0.014280496
15.18371 -0.014170713
15.18471 -0.014054867999999998
15.18571 -0.013942794
15.18671 -0.013842252000000001
15.18771 -0.013754916
15.18871 -0.01367549
15.18971 -0.013594433
15.19071 -0.013502904999999999
15.19171 -0.013397376
15.19271 -0.013281491
15.19371 -0.013164211
15.19471 -0.013055175
15.19571 -0.012959661
15.19671 -0.012875781000000001
15.19771 -0.012795388
15.19871 -0.012708249999999999
15.19971 -0.012607345999999998
15.20071 -0.012492556
15.20171 -0.012370804
15.20271 -0.012252553000000001
15.20371 -0.012146434
15.20471 -0.012054801
15.20571 -0.011972482
15.20671 -0.011889419
15.20771 -0.011795823
15.20871 -0.011687205
15.20971 -0.011566672
15.21071 -0.011443296
15.21171 -0.011327399
15.21271 -0.011225195
15.21371 -0.011135576000000001
15.21471 -0.011050705999999999
15.21571 -0.010960132000000001
15.21671 -0.010856268
15.21771 -0.010738399
15.21871 -0.010613108999999999
15.21971 -0.010490885
15.22071 -0.010380655
15.22171 -0.010285089
15.22271 -0.010199128
15.22371 -0.01011252
15.22471 -0.010015070000000001
15.22571 -0.0099019016
15.22671 -0.0097759978
15.22771 -0.0096466916
15.22871 -0.009524884800000001
15.22971 -0.0094174589
15.23071 -0.0093237737
15.23171 -0.0092360599
15.23271 -0.0091434973
15.23371 -0.0090378548
15.23471 -0.0089177483
15.23571 -0.0087893095
15.23671 -0.0086629174
15.23771 -0.0085477121
15.23871 -0.008446756
15.23971 -0.0083553881
15.24071 -0.008263639
15.24171 -0.0081614591
15.24271 -0.008044022999999999
15.24371 -0.0079143421
15.24471 -0.0077817909
15.24571 -0.0076573
15.24671 -0.0075477044
15.24771 -0.0074521885999999996
15.24871 -0.007362681899999999
15.24971 -0.0072680086
15.25071 -0.007159640500000001
15.25171 -0.0070360584
15.25271 -0.0069034642
15.25371 -0.006772481700000001
15.25471 -0.006652577599999999
15.25571 -0.006547122
15.25671 -0.006451679700000001
15.25771 -0.0063564046
15.25871 -0.0062512874000000005
15.25971 -0.006131480000000001
15.26071 -0.0059999002
15.26171 -0.0058657341
15.26271 -0.0057396148
15.26371 -0.0056280049
15.26471 -0.0055297394
15.26571 -0.0054365598999999995
15.26671 -0.0053373813
15.26771 -0.0052240692000000005
15.26871 -0.0050957042000000004
15.26971 -0.0049590923000000005
15.27071 -0.0048252412
15.27171 -0.0047036392
15.27271 -0.0045973196
15.27371 -0.0045013025
15.27471 -0.0044052213
15.27571 -0.004298762
15.27671 -0.0041770552
15.27771 -0.004043194
15.27871 -0.0039065544
15.27971 -0.0037778092999999997
15.28071 -0.0036632649
15.28171 -0.0035615158
15.28271 -0.0034641878
15.28371 -0.0033603927
15.28471 -0.003242544
15.28571 -0.0031104595
15.28671 -0.0029715619999999996
15.28771 -0.0028370432
15.28871 -0.0027159858
15.28971 -0.0026105359
15.29071 -0.002514679
15.29171 -0.0024172934
15.29271 -0.0023079074
15.29371 -0.0021821475
15.29471 -0.0020440214999999998
15.29571 -0.0019038216
15.29671 -0.0017727418000000003
15.29771 -0.001657029
15.29871 -0.0015547444
15.29971 -0.0014568453
15.30071 -0.0013520175
15.30171 -0.0012327151000000001
15.30271 -0.0010992063999999998
15.30371 -0.0009594693400000001
15.30471 -0.0008249704500000001
15.30571 -0.00070453784
15.30671 -0.00059957279
15.30771 -0.00050315625
15.30871 -0.00040356963
15.30971 -0.00029041407
15.31071 -0.00016012132000000002
15.31171 -1.7937634e-05
15.31271 0.00012470151
15.31371 0.00025607055
15.31471 0.00037025269999999997
15.31571 0.00047023536
15.31671 0.0005663559
15.31771 0.00067088913
15.31871 0.00079160227
15.31971 0.00092766522
15.32071 0.0010700845
15.32171 0.0012064539
15.32271 0.0013275392
15.32371 0.0014322241
15.32471 0.0015281877
15.32571 0.0016279168000000001
15.32671 0.0017421216
15.32771 0.0018740151
15.32871 0.0020174888
15.32971 0.0021601991
15.33071 0.0022899840999999997
15.33171 0.0024012703
15.33271 0.0024980862
15.33371 0.0025920639000000002
15.33471 0.0026964237
15.33571 0.0028190653999999996
15.33671 0.0029583873
15.33771 0.0031040538
15.33871 0.0032423511999999997
15.33971 0.0033633572
15.34071 0.0034661713
15.34171 0.0035594413999999997
15.34271 0.0036568803000000005
15.34371 0.0037700807
15.34471 0.0039023877999999996
15.34571 0.004047064800000001
15.34671 0.0041907435
15.34771 0.0043204007
15.34871 0.0044302124
15.34971 0.0045246921
15.35071 0.0046164194
15.35171 0.0047195106
15.35271 0.0048422189000000004
[truncated: 825,557 more chars]
