# Supplementary material for: 2D Synthetic dataset of numerical simulations of long-period seismicity in a volcanic edifice and related sensitivity kernels
Source: Data Brief. 2021 Jan 25;34:106673. doi: 10.1016/j.dib.2020.106673 (PMC7841316; doi:10.1016/j.dib.2020.106673)
Supplement: Supplementary Data S1 — Supplementary Raw Research Data. This is open data under the CC BY license http://creativecommons.org/licenses/by/4.0/ [file mmc1.zip › Dataset/OUTPUT_SEISMOGRAMS/9000_3000/disp_Z_homo_13000_2105_ISO7e-1Hz.semd]

-1.714286 0.0
-1.713286 0.0
-1.712286 0.0
-1.711286 0.0
-1.710286 0.0
-1.709286 0.0
-1.708286 0.0
-1.707286 -2.6524646e-31
-1.706286 -3.9570878e-30
-1.705286 -3.1459128e-29
-1.704286 -1.7701102e-28
-1.703286 -7.9028301e-28
-1.702286 -2.9769977999999998e-27
-1.701286 -9.829026800000001e-27
-1.700286 -2.9182629e-26
-1.699286 -7.935737500000001e-26
-1.698286 -2.0037264999999998e-25
-1.697286 -4.7473264e-25
-1.696286 -1.0642095e-24
-1.695286 -2.272369e-24
-1.694286 -4.6471343e-24
-1.693286 -9.1437595e-24
-1.692286 -1.7376478e-23
-1.691286 -3.1997115e-23
-1.690286 -5.7251344e-23
-1.689286 -9.9778283e-23
-1.688286 -1.6973691e-22
-1.687286 -2.8236331e-22
-1.686286 -4.600860000000001e-22
-1.685286 -7.353523100000001e-22
-1.684286 -1.1543457e-21
-1.683286 -1.7818036e-21
-1.682286 -2.7071715e-21
-1.681286 -4.0523611e-21
-1.680286 -5.9813946e-21
-1.679286 -8.7122499e-21
-1.678286 -1.2531217e-20
-1.677286 -1.7810089e-20
-1.676286 -2.5026497000000002e-20
-1.675286 -3.478764e-20
-1.674286 -4.7857684000000003e-20
-1.673286 -6.5188921e-20
-1.672286 -8.7956794e-20
-1.671286 -1.1759864e-19
-1.670286 -1.5585599e-19
-1.669286 -2.0481990000000002e-19
-1.668286 -2.6697862e-19
-1.667286 -3.4526664000000005e-19
-1.666286 -4.4311395e-19
-1.665286 -5.6449358e-19
-1.664286 -7.1396544e-19
-1.663286 -8.967144299999999e-19
-1.662286 -1.1185791e-18
-1.661286 -1.3860684e-18
-1.660286 -1.7063612e-18
-1.659286 -2.0872861e-18
-1.658286 -2.5372756e-18
-1.657286 -3.0652883999999996e-18
-1.656286 -3.6806972e-18
-1.655286 -4.3931316999999995e-18
-1.654286 -5.2122757e-18
-1.653286 -6.1476083e-18
-1.652286 -7.2080803e-18
-1.651286 -8.4017329e-18
-1.650286 -9.735231400000001e-18
-1.649286 -1.1213328e-17
-1.648286 -1.2838242000000001e-17
-1.647286 -1.4608949000000002e-17
-1.646286 -1.6520385e-17
-1.645286 -1.8562561000000002e-17
-1.644286 -2.0719581e-17
-1.643286 -2.2968589999999998e-17
-1.642286 -2.5278624e-17
-1.641286 -2.7609397e-17
-1.640286 -2.9910021e-17
-1.639286 -3.2117678e-17
-1.638286 -3.4156252e-17
-1.637286 -3.5934961999999996e-17
-1.636286 -3.7346977e-17
-1.635286 -3.8268107e-17
-1.634286 -3.8555511e-17
-1.633286 -3.8046532e-17
-1.632286 -3.6557661e-17
-1.631286 -3.388367e-17
-1.630286 -2.9796952999999996e-17
-1.629286 -2.4047123000000002e-17
-1.628286 -1.6360923999999998e-17
-1.627286 -6.4424833e-18
-1.626286 6.0260579e-18
-1.625286 2.1383454e-17
-1.624286 3.9987787000000004e-17
-1.623286 6.2214379e-17
-1.622286 8.845310099999999e-17
-1.621286 1.1910516e-16
-1.620286 1.5457915e-16
-1.619286 1.9528649e-16
-1.618286 2.4163623e-16
-1.617286 2.940291e-16
-1.616286 3.5285089e-16
-1.615286 4.1846513e-16
-1.614286 4.9120524e-16
-1.613286 5.7136583e-16
-1.612286 6.5919359e-16
-1.611286 7.548777500000001e-16
-1.610286 8.585395299999999e-16
-1.609286 9.7022223e-16
-1.608286 1.0898798999999999e-15
-1.607286 1.2173668e-15
-1.606286 1.3524262999999998e-15
-1.605286 1.49468e-15
-1.604286 1.6436166e-15
-1.603286 1.7985833e-15
-1.602286 1.9587741e-15
-1.601286 2.1232222999999998e-15
-1.600286 2.2907923e-15
-1.599286 2.4601727999999998e-15
-1.598286 2.6298707e-15
-1.597286 2.7982078e-15
-1.596286 2.9633186e-15
-1.595286 3.1231491e-15
-1.594286 3.2754585e-15
-1.593286 3.4178236e-15
-1.592286 3.5476436e-15
-1.591286 3.6621489e-15
-1.590286 3.7584132000000005e-15
-1.589286 3.8333651e-15
-1.588286 3.8838046000000005e-15
-1.587286 3.9064233e-15
-1.586286 3.8978239e-15
-1.585286 3.8545445e-15
-1.584286 3.7730864000000006e-15
-1.583286 3.6499397e-15
-1.582286 3.4816184e-15
-1.581286 3.2646893e-15
-1.580286 2.9958092999999998e-15
-1.579286 2.6717603e-15
-1.578286 2.289487e-15
-1.577286 1.8461349e-15
-1.576286 1.3390893e-15
-1.575286 7.660135e-16
-1.574286 1.2488784000000001e-16
-1.573286 -5.8595278e-16
-1.572286 -1.3677820000000001e-15
-1.571286 -2.2214475e-15
-1.570286 -3.1473375e-15
-1.569286 -4.1453508e-15
-1.568286 -5.2148689000000005e-15
-1.567286 -6.354733000000001e-15
-1.566286 -7.563220699999999e-15
-1.565286 -8.8380351e-15
-1.564286 -1.0176286e-14
-1.563286 -1.1574489e-14
-1.562286 -1.3028562e-14
-1.561286 -1.4533821e-14
-1.560286 -1.6085002e-14
-1.559286 -1.7676263e-14
-1.558286 -1.9301207e-14
-1.557286 -2.0952908e-14
-1.556286 -2.2623938e-14
-1.555286 -2.4306399e-14
-1.554286 -2.5991971e-14
-1.553286 -2.7671947e-14
-1.552286 -2.9337277e-14
-1.551286 -3.0978639e-14
-1.550286 -3.2586463999999996e-14
-1.549286 -3.4151011e-14
-1.548286 -3.5662422e-14
-1.547286 -3.7110779e-14
-1.546286 -3.8486165e-14
-1.545286 -3.9778724e-14
-1.544286 -4.0978715000000003e-14
-1.543286 -4.2076576e-14
-1.542286 -4.3062967000000004e-14
-1.541286 -4.3928840999999996e-14
-1.540286 -4.4665477e-14
-1.539286 -4.5264525e-14
-1.538286 -4.5718053e-14
-1.537286 -4.601857999999999e-14
-1.536286 -4.6159098e-14
-1.535286 -4.6133104e-14
-1.534286 -4.5934607e-14
-1.533286 -4.5558159e-14
-1.532286 -4.4998832000000006e-14
-1.531286 -4.4252254e-14
-1.530286 -4.3314565e-14
-1.529286 -4.2182429e-14
-1.528286 -4.0853016000000004e-14
-1.527286 -3.9323968e-14
-1.526286 -3.7593387e-14
-1.525286 -3.5659804e-14
-1.524286 -3.3522152e-14
-1.523286 -3.117972e-14
-1.522286 -2.8632136e-14
-1.521286 -2.5879331e-14
-1.520286 -2.2921511e-14
-1.519286 -1.9759116e-14
-1.518286 -1.639281e-14
-1.517286 -1.2823455e-14
-1.516286 -9.0520955e-15
-1.515286 -5.0799507e-15
-1.514286 -9.084143800000001e-16
-1.513286 3.4609429e-15
-1.512286 8.0263538e-15
-1.511286 1.2785835e-14
-1.510286 1.7737156e-14
-1.509286 2.2877793000000002e-14
-1.508286 2.8204878999999998e-14
-1.507286 3.3715141e-14
-1.506286 3.9404833e-14
-1.505286 4.526966e-14
-1.504286 5.1304696e-14
-1.503286 5.7504273e-14
-1.502286 6.3861906e-14
-1.501286 7.037019e-14
-1.500286 7.7020674e-14
-1.499286 8.3803783e-14
-1.498286 9.070868400000001e-14
-1.497286 9.7723239e-14
-1.496286 1.0483382999999999e-13
-1.495286 1.1202535e-13
-1.494286 1.1928106e-13
-1.493286 1.2658257e-13
-1.492286 1.3390976e-13
-1.491286 1.4124071999999998e-13
-1.490286 1.4855179e-13
-1.489286 1.5581753000000001e-13
-1.488286 1.6301072e-13
-1.487286 1.7010243e-13
-1.486286 1.7706209e-13
-1.485286 1.8385761e-13
-1.484286 1.9045544000000002e-13
-1.483286 1.9682079e-13
-1.482286 2.0291775e-13
-1.481286 2.087096e-13
-1.480286 2.1415886e-13
-1.479286 2.1922770999999999e-13
-1.478286 2.2387825999999999e-13
-1.477286 2.2807275e-13
-1.476286 2.3177394e-13
-1.475286 2.3494547e-13
-1.474286 2.3755215e-13
-1.473286 2.3956038e-13
-1.472286 2.4093844e-13
-1.471286 2.4165693e-13
-1.470286 2.4168912e-13
-1.469286 2.410113e-13
-1.468286 2.3960303e-13
-1.467286 2.3744757999999997e-13
-1.466286 2.3453226e-13
-1.465286 2.3084845e-13
-1.464286 2.2639215e-13
-1.463286 2.2116393999999999e-13
-1.462286 2.151692e-13
-1.461286 2.0841825999999997e-13
-1.460286 2.0092634e-13
-1.459286 1.9271372e-13
-1.458286 1.8380545e-13
-1.457286 1.7423143e-13
-1.456286 1.6402609e-13
-1.455286 1.5322823e-13
-1.454286 1.4188068e-13
-1.453286 1.3002989e-13
-1.452286 1.1772562e-13
-1.451286 1.0502029e-13
-1.450286 9.1968635e-14
-1.449286 7.8626998e-14
-1.448286 6.5052702e-14
-1.447286 5.1303473e-14
-1.446286 3.7436733e-14
-1.445286 2.3508844000000002e-14
-1.444286 9.574443499999999e-15
-1.443286 -4.3142733e-15
-1.442286 -1.8108283e-14
-1.441286 -3.1762433e-14
-1.440286 -4.5236085999999996e-14
-1.439286 -5.8493745e-14
-1.438286 -7.1505637e-14
-1.437286 -8.424825799999999e-14
-1.436286 -9.6704788e-14
-1.435286 -1.0886549e-13
-1.434286 -1.20728e-13
-1.433286 -1.322975e-13
-1.432286 -1.4358684e-13
-1.431286 -1.5461654000000002e-13
-1.430286 -1.654146e-13
-1.429286 -1.7601633e-13
-1.428286 -1.8646401e-13
-1.427286 -1.9680637e-13
-1.426286 -2.0709802999999998e-13
-1.425286 -2.1739878e-13
-1.424286 -2.2777277e-13
-1.423286 -2.3828773e-13
-1.422286 -2.4901375e-13
-1.421286 -2.6002232e-13
-1.420286 -2.7138521e-13
-1.419286 -2.8317309e-13
-1.418286 -2.9545441e-13
-1.417286 -3.0829401e-13
-1.416286 -3.2175175e-13
-1.415286 -3.358813e-13
-1.414286 -3.5072876999999997e-13
-1.413286 -3.6633137e-13
-1.412286 -3.8271634e-13
-1.411286 -3.9989959e-13
-1.410286 -4.1788485e-13
-1.409286 -4.3666251e-13
-1.408286 -4.5620911e-13
-1.407286 -4.7648636e-13
-1.406286 -4.974406e-13
-1.405286 -5.1900279e-13
-1.404286 -5.4108808e-13
-1.403286 -5.635957299999999e-13
-1.402286 -5.8640968e-13
-1.401286 -6.093987e-13
-1.400286 -6.3241737e-13
-1.399286 -6.553064e-13
-1.398286 -6.7789444e-13
-1.397286 -6.999987e-13
-1.396286 -7.2142686e-13
-1.395286 -7.4197875e-13
-1.394286 -7.6144764e-13
-1.393286 -7.7962302e-13
-1.392286 -7.9629245e-13
-1.391286 -8.112435999999999e-13
-1.390286 -8.242669e-13
-1.389286 -8.3515797e-13
-1.388286 -8.437199499999999e-13
-1.387286 -8.4976615e-13
-1.386286 -8.5312252e-13
-1.385286 -8.5363015e-13
-1.384286 -8.5114716e-13
-1.383286 -8.4555191e-13
-1.382286 -8.3674412e-13
-1.381286 -8.2464748e-13
-1.380286 -8.0921106e-13
-1.379286 -7.904109999999999e-13
-1.378286 -7.6825168e-13
-1.377286 -7.4276683e-13
-1.376286 -7.1402006e-13
-1.375286 -6.8210538e-13
-1.374286 -6.4714702e-13
-1.373286 -6.0929951e-13
-1.372286 -5.6874658e-13
-1.371286 -5.2570062e-13
-1.370286 -4.8040088e-13
-1.369286 -4.3311226000000003e-13
-1.368286 -3.8412279e-13
-1.367286 -3.3374182e-13
-1.366286 -2.8229694e-13
-1.365286 -2.3013127e-13
-1.364286 -1.7760039e-13
-1.363286 -1.2506886000000002e-13
-1.362286 -7.2906789e-14
-1.361286 -2.1486014e-14
-1.360286 2.8823626e-14
-1.359286 7.7658061e-14
-1.358286 1.2466287e-13
-1.357286 1.6949704e-13
-1.356286 2.1183686e-13
-1.355286 2.5137937e-13
-1.354286 2.8784579e-13
-1.353286 3.2098474e-13
-1.352286 3.505754e-13
-1.351286 3.7642973999999996e-13
-1.350286 3.9839533999999995e-13
-1.349286 4.1635684e-13
-1.348286 4.3023784999999996e-13
-1.347286 4.4000198e-13
-1.346286 4.4565350999999996e-13
-1.345286 4.4723741999999996e-13
-1.344286 4.4483951000000005e-13
-1.343286 4.3858553e-13
-1.342286 4.2864005e-13
-1.341286 4.1520478999999995e-13
-1.340286 3.9851668e-13
-1.339286 3.788454e-13
-1.338286 3.564905e-13
-1.337286 3.3177838000000004e-13
-1.336286 3.0505869999999997e-13
-1.335286 2.7670074e-13
-1.334286 2.4708932e-13
-1.333286 2.1662096999999998e-13
-1.332286 1.8569959e-13
-1.331286 1.5473218e-13
-1.330286 1.2412466e-13
-1.329286 9.4277986e-14
-1.328286 6.5583633e-14
-1.327286 3.8420189e-14
-1.326286 1.3149671999999999e-14
-1.325286 -9.8856501e-15
-1.324286 -3.0366242e-14
-1.323286 -4.79978e-14
-1.322286 -6.2513356e-14
-1.321286 -7.3674825e-14
-1.320286 -8.1274119e-14
-1.319286 -8.5133942e-14
-1.318286 -8.5107562e-14
-1.317286 -8.1078592e-14
-1.316286 -7.2959977e-14
-1.315286 -6.06926e-14
-1.314286 -4.4243286e-14
-1.313286 -2.3602486e-14
-1.312286 1.218596e-15
-1.311286 3.019111e-14
-1.310286 6.3271815e-14
-1.309286 1.0040701999999999e-13
-1.308286 1.4153603e-13
-1.307286 1.8659546999999998e-13
-1.306286 2.3552289e-13
-1.305286 2.8826094e-13
-1.304286 3.4476087e-13
-1.303286 4.0498602e-13
-1.302286 4.6891494e-13
-1.301286 5.365444199999999e-13
-1.300286 6.0789153e-13
-1.299286 6.8299545e-13
-1.298286 7.619186699999999e-13
-1.297286 8.447473100000001e-13
-1.296286 9.3159089e-13
-1.295286 1.0225816e-12
-1.294286 1.1178722e-12
-1.293286 1.2176335e-12
-1.292286 1.3220507999999999e-12
-1.291286 1.43132e-12
-1.290286 1.5456425e-12
-1.289286 1.6652192e-12
-1.288286 1.7902443e-12
-1.287286 1.9208986e-12
-1.286286 2.057341e-12
-1.285286 2.1997014e-12
-1.284286 2.3480713999999997e-12
-1.283286 2.5024968e-12
-1.282286 2.6629676e-12
-1.281286 2.8294099e-12
-1.280286 3.0016781e-12
-1.279286 3.1795445e-12
-1.278286 3.3626943999999998e-12
-1.277286 3.5507157e-12
-1.276286 3.7430959e-12
-1.275286 3.9392141e-12
-1.274286 4.1383377e-12
-1.273286 4.3396185e-12
-1.272286 4.5420919e-12
-1.271286 4.7446757e-12
-1.270286 4.9461713e-12
-1.269286 5.1452667e-12
-1.268286 5.3405407000000006e-12
-1.267286 5.5304695000000005e-12
-1.266286 5.713434400000001e-12
-1.265286 5.8877320999999996e-12
-1.264286 6.0515856e-12
-1.263286 6.2031569999999995e-12
-1.262286 6.3405661e-12
-1.261286 6.461901199999999e-12
-1.260286 6.5652419e-12
-1.259286 6.6486747e-12
-1.258286 6.7103183e-12
-1.257286 6.7483386e-12
-1.256286 6.7609777e-12
-1.255286 6.7465693e-12
-1.254286 6.703567800000001e-12
-1.253286 6.6305685e-12
-1.252286 6.5263292000000005e-12
-1.251286 6.3897950000000004e-12
-1.250286 6.2201153e-12
-1.249286 6.0166688e-12
-1.248286 5.7790768e-12
-1.247286 5.5072253e-12
-1.246286 5.2012743e-12
-1.245286 4.8616742999999995e-12
-1.244286 4.489175e-12
-1.243286 4.084831599999999e-12
-1.242286 3.6500096e-12
-1.241286 3.1863865e-12
-1.240286 2.6959483000000003e-12
-1.239286 2.1809838e-12
-1.238286 1.644076e-12
-1.237286 1.0880891000000001e-12
-1.236286 5.1615215e-13
-1.235286 -6.8361345e-14
-1.234286 -6.618558700000001e-13
-1.233286 -1.2605411e-12
-1.232286 -1.8604616e-12
-1.231286 -2.457529e-12
-1.230286 -3.0475581e-12
-1.229286 -3.6263042000000004e-12
-1.228286 -4.1895032000000005e-12
-1.227286 -4.7329115e-12
-1.226286 -5.2523503e-12
-1.225286 -5.7437494000000005e-12
-1.224286 -6.2031902e-12
-1.223286 -6.626950000000001e-12
-1.222286 -7.0115443e-12
-1.221286 -7.3537713e-12
-1.220286 -7.6507512e-12
-1.219286 -7.8999659e-12
-1.218286 -8.0992924e-12
-1.217286 -8.2470407e-12
-1.216286 -8.3419803e-12
-1.215286 -8.3833656e-12
-1.214286 -8.3709623e-12
-1.213286 -8.3050584e-12
-1.212286 -8.1864806e-12
-1.211286 -8.0165983e-12
-1.210286 -7.797328599999999e-12
-1.209286 -7.531128499999999e-12
-1.208286 -7.2209884e-12
-1.207286 -6.8704143000000005e-12
-1.206286 -6.483407e-12
-1.205286 -6.0644374000000005e-12
-1.204286 -5.6184111999999996e-12
-1.203286 -5.1506322e-12
-1.202286 -4.6667616e-12
-1.201286 -4.1727681999999996e-12
-1.200286 -3.6748785e-12
-1.199286 -3.1795217999999996e-12
-1.198286 -2.6932696999999997e-12
-1.197286 -2.2227766e-12
-1.196286 -1.7747155000000002e-12
-1.195286 -1.3557136000000001e-12
-1.194286 -9.722854e-13
-1.193286 -6.307678200000001e-13
-1.192286 -3.3725318e-13
-1.191286 -9.7528051e-14
-1.190286 8.2993548e-14
-1.189286 1.9932528e-13
-1.188286 2.4696857e-13
-1.187286 2.2196312e-13
-1.186286 1.2093532e-13
-1.185286 -5.885817e-14
-1.184286 -3.194939e-13
-1.183286 -6.623508e-13
-1.182286 -1.0880861e-12
-1.181286 -1.5966146e-12
-1.180286 -2.1871021000000002e-12
-1.179286 -2.8579596e-12
-1.178286 -3.6068476e-12
-1.177286 -4.4306887000000004e-12
-1.176286 -5.3256844e-12
-1.175286 -6.2873433e-12
-1.174286 -7.310515e-12
-1.173286 -8.389426300000001e-12
-1.172286 -9.5177311e-12
-1.171286 -1.068856e-11
-1.170286 -1.1894581e-11
-1.169286 -1.3128054e-11
-1.168286 -1.4380906e-11
-1.167286 -1.5644795e-11
-1.166286 -1.6911185000000002e-11
-1.165286 -1.8171414e-11
-1.164286 -1.941678e-11
-1.163286 -2.0638604e-11
-1.162286 -2.1828313000000002e-11
-1.161286 -2.2977505e-11
-1.160286 -2.407803e-11
-1.159286 -2.5122046e-11
-1.158286 -2.6102097e-11
-1.157286 -2.7011154e-11
-1.156286 -2.7842689e-11
-1.155286 -2.8590698999999998e-11
-1.154286 -2.924978e-11
-1.153286 -2.9815129e-11
-1.152286 -3.0282599e-11
-1.151286 -3.0648704e-11
-1.150286 -3.0910634000000004e-11
-1.149286 -3.1066271e-11
-1.148286 -3.1114174e-11
-1.147286 -3.105358e-11
-1.146286 -3.088438e-11
-1.145286 -3.0607101e-11
-1.144286 -3.0222876e-11
-1.143286 -2.9733404e-11
-1.142286 -2.9140912000000005e-11
-1.141286 -2.8448103999999997e-11
-1.140286 -2.7658121999999996e-11
-1.139286 -2.6774478000000002e-11
-1.138286 -2.5801011000000003e-11
-1.137286 -2.4741819e-11
-1.136286 -2.3601200000000002e-11
-1.135286 -2.2383606000000002e-11
-1.134286 -2.1093573e-11
-1.133286 -1.9735671e-11
-1.132286 -1.8314445e-11
-1.131286 -1.6834373e-11
-1.130286 -1.5299819e-11
-1.129286 -1.3714984e-11
-1.128286 -1.2083883e-11
-1.127286 -1.0410308e-11
-1.126286 -8.69781e-12
-1.125286 -6.9496817000000005e-12
-1.124286 -5.1689480999999994e-12
-1.123286 -3.3583691e-12
-1.122286 -1.5204433e-12
-1.121286 3.4257818e-13
-1.120286 2.2286692e-12
-1.119286 4.1360036e-12
-1.118286 6.0629189e-12
-1.117286 8.00788e-12
-1.116286 9.969432800000001e-12
-1.115286 1.1946152999999999e-11
-1.114286 1.3936600000000001e-11
-1.113286 1.5939256000000002e-11
-1.112286 1.7952473e-11
-1.111286 1.9974414e-11
-1.110286 2.2002997e-11
-1.109286 2.4035841000000002e-11
-1.108286 2.6070213e-11
-1.107286 2.8102980999999997e-11
-1.106286 3.0130569e-11
-1.105286 3.2148920000000004e-11
-1.104286 3.4153466000000004e-11
-1.103286 3.6139101e-11
-1.102286 3.8100182e-11
-1.101286 4.0030502999999996e-11
-1.100286 4.192332e-11
-1.099286 4.377135e-11
-1.098286 4.5566822e-11
-1.097286 4.7301479999999996e-11
-1.096286 4.8966674000000006e-11
-1.095286 5.0553387000000006e-11
-1.094286 5.2052319000000005e-11
-1.093286 5.3453975e-11
-1.092286 5.474874599999999e-11
-1.091286 5.5927019000000006e-11
-1.090286 5.6979275e-11
-1.089286 5.7896206e-11
-1.088286 5.8668858e-11
-1.087286 5.9288718e-11
-1.086286 5.9747888e-11
-1.085286 6.003917e-11
-1.084286 6.0156231e-11
-1.083286 6.0093721e-11
-1.082286 5.9847396e-11
-1.081286 5.941423e-11
-1.080286 5.8792538e-11
-1.079286 5.7982080999999996e-11
-1.078286 5.6984143e-11
-1.077286 5.5801625000000005e-11
-1.076286 5.4439108000000004e-11
-1.075286 5.2902908000000005e-11
-1.074286 5.120109e-11
-1.073286 4.9343515e-11
-1.072286 4.7341807e-11
-1.071286 4.5209346999999996e-11
-1.070286 4.2961221e-11
-1.069286 4.0614162e-11
-1.068286 3.8186465e-11
-1.067286 3.5697877e-11
-1.066286 3.3169466e-11
-1.065286 3.0623488e-11
-1.064286 2.8083208000000002e-11
-1.063286 2.5572722e-11
-1.062286 2.3116746e-11
-1.061286 2.0740424e-11
-1.060286 1.8469067e-11
-1.059286 1.6327932000000002e-11
-1.058286 1.4341969e-11
-1.057286 1.2535552e-11
-1.056286 1.0932233000000001e-11
-1.055286 9.554463899999999e-12
-1.054286 8.4233395e-12
-1.053286 7.5583345e-12
-1.052286 6.977051700000001e-12
-1.051286 6.6949795999999996e-12
-1.050286 6.725256599999999e-12
-1.049286 7.0784538000000006e-12
-1.048286 7.762378e-12
-1.047286 8.7818912e-12
-1.046286 1.0138749e-11
-1.045286 1.1831471e-11
-1.044286 1.3855238e-11
-1.043286 1.6201813e-11
-1.042286 1.8859488000000002e-11
-1.041286 2.181308e-11
-1.040286 2.5043948e-11
-1.039286 2.8530028999999998e-11
-1.038286 3.2245937000000005e-11
-1.037286 3.6163073e-11
-1.036286 4.0249778000000004e-11
-1.035286 4.4471523e-11
-1.034286 4.8791104e-11
-1.033286 5.3168911e-11
-1.032286 5.7563193999999995e-11
-1.031286 6.1930344e-11
-1.030286 6.6225243e-11
-1.029286 7.0401606e-11
-1.028286 7.441232999999999e-11
-1.027286 7.8209883e-11
-1.026286 8.1746697e-11
-1.025286 8.4975581e-11
-1.024286 8.7850099e-11
-1.023286 9.0325008e-11
-1.022286 9.235663400000001e-11
-1.021286 9.3903325e-11
-1.020286 9.492576e-11
-1.019286 9.538740199999999e-11
-1.018286 9.525482599999999e-11
-1.017286 9.4498053e-11
-1.016286 9.3090878e-11
-1.015286 9.101114e-11
-1.014286 8.8241014e-11
-1.013286 8.4767198e-11
-1.012286 8.058112e-11
-1.011286 7.5679111e-11
-1.010286 7.0062473e-11
-1.009286 6.373760599999999e-11
-1.008286 5.6716003000000005e-11
-1.007286 4.9014249000000004e-11
-1.006286 4.0653979e-11
-1.005286 3.1661791000000004e-11
-1.004286 2.2069094e-11
-1.003286 1.1911954000000001e-11
-1.002286 1.2308664000000001e-12
-1.001286 -9.9294847e-12
-1.000286 -2.1520504e-11
-0.9992857 -3.3490018e-11
-0.9982857 -4.5782605e-11
-0.9972857 -5.8339976e-11
-0.9962857 -7.110136599999999e-11
-0.9952857 -8.4003952e-11
-0.9942857 -9.6983272e-11
-0.9932857 -1.0997371999999999e-10
-0.9922857 -1.229089e-10
-0.9912857 -1.3572222e-10
-0.9902857 -1.4834722e-10
-0.9892857 -1.6071811e-10
-0.9882857 -1.727702e-10
-0.9872857 -1.8444031e-10
-0.9862857 -1.9566729e-10
-0.9852857 -2.0639225999999998e-10
-0.9842857 -2.1655921e-10
-0.9832857 -2.2611516000000001e-10
-0.9822857 -2.3501062e-10
-0.9812857 -2.4319988e-10
-0.9802857 -2.5064126e-10
-0.9792857 -2.5729737e-10
-0.9782857 -2.6313535e-10
-0.9772857 -2.6812698999999996e-10
-0.9762857 -2.7224893e-10
-0.9752857 -2.7548265e-10
-0.9742857 -2.7781475e-10
-0.9732857 -2.7923672000000003e-10
-0.9722857 -2.7974518999999997e-10
-0.9712857 -2.7934165e-10
-0.9702857 -2.7803260999999996e-10
-0.9692857 -2.7582925000000004e-10
-0.9682857 -2.7274756e-10
-0.9672857 -2.6880796000000004e-10
-0.9662857 -2.6403517e-10
-0.9652857 -2.584581e-10
-0.9642857 -2.5210943999999996e-10
-0.9632857 -2.4502560999999997e-10
-0.9622857 -2.3724627e-10
-0.9612857 -2.2881428e-10
-0.9602857 -2.1977515e-10
-0.9592857 -2.1017704000000001e-10
-0.9582857 -2.0007019e-10
-0.9572857 -1.8950672e-10
-0.9562857 -1.7854039000000002e-10
-0.9552857 -1.6722615000000001e-10
-0.9542857 -1.5561998999999998e-10
-0.9532857 -1.4377851e-10
-0.9522857 -1.3175874e-10
-0.9512857 -1.196178e-10
-0.9502857 -1.0741262000000001e-10
-0.9492857 -9.519974900000001e-11
-0.9482857 -8.3035022e-11
-0.9472857 -7.0973387e-11
-0.9462857 -5.9068679e-11
-0.9452857 -4.7373385e-11
-0.9442857 -3.5938451e-11
-0.9432857 -2.4813124e-11
-0.9422857 -1.4044758000000001e-11
-0.9412857 -3.678661e-12
-0.9402857 6.2420609e-12
-0.9392857 1.5676626e-11
-0.9382857 2.4586720999999997e-11
-0.9372857 3.2936625e-11
-0.9362857 4.0693303e-11
-0.9352857 4.7826548e-11
-0.9342857 5.4309053e-11
-0.9332857 6.0116511e-11
-0.9322857 6.522773300000001e-11
-0.9312857 6.962471e-11
-0.9302857 7.3292712e-11
-0.9292857 7.6220367e-11
-0.9282857 7.839976500000001e-11
-0.9272857 7.9826483e-11
-0.9262857 8.0499734e-11
-0.9252857 8.0422371e-11
-0.9242857 7.9600996e-11
-0.9232857 7.8046017e-11
-0.9222857 7.5771702e-11
-0.9212857 7.2796229e-11
-0.9202857 6.9141719e-11
-0.9192857 6.4834298e-11
-0.9182857 5.9904084e-11
-0.9172857 5.4385229e-11
-0.9162857 4.8315870999999996e-11
-0.9152857 4.1738143e-11
-0.9142857 3.4698126e-11
-0.9132857 2.7245757e-11
-0.9122857 1.9434773e-11
-0.9112857 1.1322581e-11
-0.9102857 2.9701224000000004e-12
-0.9092857 -5.5582932e-12
-0.9082857 -1.4195183999999999e-11
-0.9072857 -2.2870123e-11
-0.9062857 -3.1509997e-11
-0.9052857 -4.0039304e-11
-0.9042857 -4.8380462e-11
-0.9032857 -5.6454169000000005e-11
-0.9022857 -6.4179798e-11
-0.9012857 -7.147580100000001e-11
-0.9002857 -7.826017400000001e-11
-0.8992857 -8.4450903e-11
-0.8982857 -8.9966495e-11
-0.8972857 -9.472649400000001e-11
-0.8962857 -9.8652e-11
-0.8952857 -1.0166629000000001e-10
-0.8942857 -1.0369533000000001e-10
-0.8932857 -1.046684e-10
-0.8922857 -1.0451867e-10
-0.8912857 -1.0318382e-10
-0.8902857 -1.0060657999999999e-10
-0.8892857 -9.6735337e-11
-0.8882857 -9.152472600000001e-11
-0.8872857 -8.4936138e-11
-0.8862857 -7.693823899999999e-11
-0.8852857 -6.750748999999999e-11
-0.8842857 -5.6628595e-11
-0.8832857 -4.4294876e-11
-0.8822857 -3.0508679e-11
-0.8812857 -1.5281687e-11
-0.8802857 1.364847e-12
-0.8792857 1.9399871e-11
-0.8782857 3.8782419e-11
-0.8772857 5.9461556e-11
-0.8762857 8.137633900000001e-11
-0.8752857 1.0445595000000001e-10
-0.8742857 1.286198e-10
-0.8732857 1.5377779e-10
-0.8722857 1.7983062e-10
-0.8712857 2.0667016e-10
-0.8702857 2.3417990999999997e-10
-0.8692857 2.6223551999999996e-10
-0.8682857 2.9070546e-10
-0.8672857 3.1945165e-10
-0.8662857 3.4833015e-10
-0.8652857 3.7719211e-10
-0.8642857 4.0588453e-10
-0.8632857 4.3425112e-10
-0.8622857 4.621335e-10
-0.8612857 4.89372e-10
-0.8602857 5.158066199999999e-10
-0.8592857 5.4127839e-10
-0.8582857 5.656301399999999e-10
-0.8572857 5.8870782e-10
-0.8562857 6.1036141e-10
-0.8552857 6.304461699999999e-10
-0.8542857 6.4882349e-10
-0.8532857 6.6536217e-10
-0.8522857 6.7993922e-10
-0.8512857 6.924409e-10
-0.8502857 7.0276367e-10
-0.8492857 7.10815e-10
-0.8482857 7.1651417e-10
-0.8472857 7.1979298e-10
-0.8462857 7.2059633e-10
-0.8452857 7.188829e-10
-0.8442857 7.1462541e-10
-0.8432857 7.0781124e-10
-0.8422857 6.9844248e-10
-0.8412857 6.865361599999999e-10
-0.8402857 6.7212438e-10
-0.8392857 6.552541500000001e-10
-0.8382857 6.359872300000001e-10
-0.8372857 6.143999800000001e-10
-0.8362857 5.9058292e-10
-0.8352857 5.646403e-10
-0.8342857 5.366894399999999e-10
-0.8332857 5.0686022e-10
-0.8322857 4.752940199999999e-10
-0.8312857 4.4214337e-10
-0.8302857 4.0757054999999994e-10
-0.8292857 3.7174673000000005e-10
-0.8282857 3.3485111e-10
-0.8272857 2.9706953e-10
-0.8262857 2.5859339e-10
-0.8252857 2.1961849e-10
-0.8242857 1.8034369999999998e-10
-0.8232857 1.4096966e-10
-0.8222857 1.0169762e-10
-0.8212857 6.2728024e-11
-0.8202857 2.4259268e-11
-0.8192857 -1.3513609999999999e-11
-0.8182857 -5.0400119e-11
-0.8172857 -8.6215605e-11
-0.8162857 -1.2078236999999998e-10
-0.8152857 -1.5393082e-10
-0.8142857 -1.8550057e-10
-0.8132857 -2.1534143999999998e-10
-0.8122857 -2.4331431000000003e-10
-0.8112857 -2.692921e-10
-0.8102857 -2.9316044e-10
-0.8092857 -3.1481838000000003e-10
-0.8082857 -3.3417906e-10
-0.8072857 -3.5117002999999997e-10
-0.8062857 -3.6573378999999996e-10
-0.8052857 -3.7782811000000004e-10
-0.8042857 -3.8742602999999997e-10
-0.8032857 -3.9451605999999997e-10
-0.8022857 -3.9910227999999997e-10
-0.8012857 -4.0120397999999997e-10
-0.8002857 -4.0085569e-10
-0.7992857 -3.9810668e-10
-0.7982857 -3.930206e-10
-0.7972857 -3.8567499999999996e-10
-0.7962857 -3.7616091e-10
-0.7952857 -3.6458184999999997e-10
-0.7942857 -3.5105334e-10
-0.7932857 -3.357021e-10
-0.7922857 -3.1866506e-10
-0.7912857 -3.0008849e-10
-0.7902857 -2.8012706999999997e-10
-0.7892857 -2.5894291e-10
-0.7882857 -2.3670438e-10
-0.7872857 -2.1358518e-10
-0.7862857 -1.8976319999999999e-10
-0.7852857 -1.6541938e-10
-0.7842857 -1.4073668000000002e-10
-0.7832857 -1.1589895e-10
-0.7822857 -9.108978799999999e-11
-0.7812857 -6.6491566e-11
-0.7802857 -4.228428e-11
-0.7792857 -1.8644591e-11
-0.7782857 4.255212e-12
-0.7772857 2.6248144e-11
-0.7762857 4.7173436e-11
-0.7752857 6.6877412e-11
-0.7742857 8.521429e-11
-0.7732857 1.0204691999999999e-10
-0.7722857 1.1724753e-10
-0.7712857 1.3069828e-10
-0.7702857 1.4229195e-10
-0.7692857 1.5193234e-10
-0.7682857 1.5953477e-10
-0.7672857 1.6502645e-10
-0.7662857 1.6834675999999998e-10
-0.7652857 1.6944754e-10
-0.7642857 1.6829322e-10
-0.7632857 1.6486094e-10
-0.7622857 1.5914064e-10
-0.7612857 1.5113492e-10
-0.7602857 1.408591e-10
-0.7592857 1.2834096e-10
-0.7582857 1.136206e-10
-0.7572857 9.675016899999999e-11
-0.7562857 7.7793533e-11
-0.7552857 5.6825904e-11
-0.7542857 3.3933446e-11
-0.7532857 9.2128026e-12
-0.7522857 -1.7229405e-11
-0.7512857 -4.5277142e-11
-0.7502857 -7.4805532e-11
-0.7492857 -1.0568151e-10
-0.7482857 -1.3776442e-10
-0.7472857 -1.7090675e-10
-0.7462857 -2.049548e-10
-0.7452857 -2.397495e-10
-0.7442857 -2.7512706e-10
-0.7432857 -3.1091978e-10
-0.7422857 -3.469569e-10
-0.7412857 -3.8306536999999995e-10
-0.7402857 -4.1907055e-10
-0.7392857 -4.5479718e-10
-0.7382857 -4.9007018e-10
-0.7372857 -5.2471543e-10
-0.7362857 -5.5856053e-10
-0.7352857 -5.9143571e-10
-0.7342857 -6.2317473e-10
-0.7332857 -6.536153999999999e-10
-0.7322857 -6.8260059e-10
-0.7312857 -7.099789100000001e-10
-0.7302857 -7.356055e-10
-0.7292857 -7.5934268e-10
-0.7282857 -7.810608100000001e-10
-0.7272857 -8.0063872e-10
-0.7262857 -8.1796453e-10
-0.7252857 -8.3293615e-10
-0.7242857 -8.4546198e-10
-0.7232857 -8.554613599999999e-10
-0.7222857 -8.6286481e-10
-0.7212857 -8.6761501e-10
-0.7202857 -8.696667500000001e-10
-0.7192857 -8.6898726e-10
-0.7182857 -8.6555667e-10
-0.7172857 -8.5936839e-10
-0.7162857 -8.5042884e-10
-0.7152857 -8.387578e-10
-0.7142857 -8.243884700000001e-10
-0.7132857 -8.0736737e-10
-0.7122857 -7.8775432e-10
-0.7112857 -7.6562229e-10
-0.7102857 -7.4105704e-10
-0.7092857 -7.141570800000001e-10
-0.7082857 -6.8503298e-10
-0.7072857 -6.5380735e-10
-0.7062857 -6.2061398e-10
-0.7052857 -5.855975899999999e-10
-0.7042857 -5.4891287e-10
-0.7032857 -5.1072419e-10
-0.7022857 -4.7120463e-10
-0.7012857 -4.3053511999999997e-10
-0.7002857 -3.8890393e-10
-0.6992857 -3.4650529000000003e-10
-0.6982857 -3.035389e-10
-0.6972857 -2.6020867e-10
-0.6962857 -2.167218e-10
-0.6952857 -1.7328770000000002e-10
-0.6942857 -1.3011691e-10
-0.6932857 -8.7420045e-11
-0.6922857 -4.5406615e-11
-0.6912857 -4.2839399e-12
-0.6902857 3.5743991e-11
-0.6892857 7.4477637e-11
-0.6882857 1.1172303000000001e-10
-0.6872857 1.4729285e-10
-0.6862857 1.8100752e-10
-0.6852857 2.1269622000000001e-10
-0.6842857 2.4219794999999997e-10
-0.6832857 2.6936242e-10
-0.6822857 2.9405102000000003e-10
-0.6812857 3.1613768e-10
-0.6802857 3.3550957e-10
-0.6792857 3.5206805e-10
-0.6782857 3.6572901999999996e-10
-0.6772857 3.7642385e-10
-0.6762857 3.8409957000000005e-10
-0.6752857 3.8871948e-10
-0.6742857 3.9026343000000003e-10
-0.6732857 3.8872810999999997e-10
-0.6722857 3.8412706e-10
-0.6712857 3.7649084999999997e-10
-0.6702857 3.6586696999999994e-10
-0.6692857 3.5231969e-10
-0.6682857 3.3592989999999997e-10
-0.6672857 3.1679464e-10
-0.6662857 2.9502683e-10
-0.6652857 2.7075453e-10
-0.6642857 2.4412061e-10
-0.6632857 2.1528173999999998e-10
-0.6622857 1.8440785e-10
-0.6612857 1.5168115e-10
-0.6602857 1.1729515e-10
-0.6592857 8.1453751e-11
-0.6582857 4.4370098e-11
-0.6572857 6.2654587e-12
-0.6562857 -3.2631956e-11
-0.6552857 -7.2088234e-11
-0.6542857 -1.1186501e-10
-0.6532857 -1.517208e-10
-0.6522857 -1.9141229e-10
-0.6512857 -2.3069571e-10
-0.6502857 -2.6932816e-10
-0.6492857 -3.0706887000000004e-10
-0.6482857 -3.4368073e-10
-0.6472857 -3.7893135e-10
-0.6462857 -4.1259465e-10
-0.6452857 -4.4445184999999997e-10
-0.6442857 -4.742927000000001e-10
-0.6432857 -5.0191687e-10
-0.6422857 -5.2713485e-10
-0.6412857 -5.4976913e-10
-0.6402857 -5.69655e-10
-0.6392857 -5.8664163e-10
-0.6382857 -6.005929299999999e-10
-0.6372857 -6.113880200000001e-10
-0.6362857 -6.1892219e-10
-0.6352857 -6.2310729e-10
-0.6342857 -6.238721799999999e-10
-0.6332857 -6.2116319e-10
-0.6322857 -6.1494429e-10
-0.6312857 -6.0519736e-10
-0.6302857 -5.919220000000001e-10
-0.6292857 -5.7513582e-10
-0.6282857 -5.5487407e-10
-0.6272857 -5.3118937e-10
-0.6262857 -5.0415145e-10
-0.6252857 -4.7384683e-10
-0.6242857 -4.4037790000000004e-10
-0.6232857 -4.0386253000000004e-10
-0.6222857 -3.6443353e-10
-0.6212857 -3.2223735e-10
-0.6202857 -2.7743372e-10
-0.6192857 -2.3019434e-10
-0.6182857 -1.8070206e-10
-0.6172857 -1.2914973e-10
-0.6162857 -7.5739057e-11
-0.6152857 -2.0679564e-11
-0.6142857 3.5812827e-11
-0.6132857 9.351678499999999e-11
-0.6122857 1.5220699e-10
-0.6112857 2.1165539e-10
-0.6102857 2.7163243e-10
-0.6092857 3.3190830999999996e-10
-0.6082857 3.9225424000000003e-10
-0.6072857 4.5244377000000003e-10
-0.6062857 5.1225391e-10
-0.6052857 5.7146649e-10
-0.6042857 6.2986903e-10
-0.6032857 6.8725611e-10
-0.6022857 7.4343014e-10
-0.6012857 7.9820274e-10
-0.6002857 8.513953399999999e-10
-0.5992857 9.0284022e-10
-0.5982857 9.523810600000001e-10
-0.5972857 9.998740599999999e-10
-0.5962857 1.0451881999999998e-09
-0.5952857 1.0882059e-09
-0.5942857 1.1288239e-09
-0.5932857 1.1669525e-09
-0.5922857 1.2025173e-09
-0.5912857 1.2354583999999999e-09
-0.5902857 1.2657307e-09
-0.5892857 1.2933044e-09
-0.5882857 1.3181642e-09
-0.5872857 1.3403096e-09
-0.5862857 1.3597546e-09
-0.5852857 1.3765272000000001e-09
-0.5842857 1.3906694e-09
-0.5832857 1.4022361e-09
-0.5822857 1.4112951e-09
-0.5812857 1.4179265e-09
-0.5802857 1.4222213e-09
-0.5792857 1.4242815999999999e-09
-0.5782857 1.4242194e-09
-0.5772857 1.4221554e-09
-0.5762857 1.4182187e-09
-0.5752857 1.4125455e-09
-0.5742857 1.4052784e-09
-0.5732857 1.3965654e-09
-0.5722857 1.3865587e-09
-0.5712857 1.3754136e-09
-0.5702857 1.3632881e-09
-0.5692857 1.3503414e-09
-0.5682857 1.3367325e-09
-0.5672857 1.3226203e-09
-0.5662857 1.3081615e-09
-0.5652857 1.29351e-09
-0.5642857 1.2788162e-09
-0.5632857 1.2642258e-09
-0.5622857 1.2498788999999999e-09
-0.5612857 1.2359092e-09
-0.5602857 1.2224429e-09
-0.5592857 1.2095984000000002e-09
-0.5582857 1.1974849e-09
-0.5572857 1.1862024e-09
-0.5562857 1.1758403e-09
-0.5552857 1.1664773999999999e-09
-0.5542857 1.1581809e-09
-0.5532857 1.151006e-09
-0.5522857 1.1449953e-09
-0.5512857 1.1401785999999998e-09
-0.5502857 1.1365726e-09
-0.5492857 1.1341801000000001e-09
-0.5482857 1.1329901999999999e-09
-0.5472857 1.1329777e-09
-0.5462857 1.1341032e-09
-0.5452857 1.1363132e-09
-0.5442857 1.1395390999999999e-09
-0.5432857 1.1436983e-09
-0.5422857 1.1486936e-09
-0.5412857 1.1544135e-09
-0.5402857 1.1607321e-09
-0.5392857 1.1675097000000001e-09
-0.5382857 1.1745923e-09
-0.5372857 1.1818124e-09
-0.5362857 1.1889894e-09
-0.5352857 1.1959299e-09
-0.5342857 1.2024278e-09
-0.5332857 1.2082648e-09
-0.5322857 1.2132112e-09
-0.5312857 1.2170263e-09
-0.5302857 1.2194590000000001e-09
-0.5292857 1.2202482e-09
-0.5282857 1.2191237e-09
-0.5272857 1.2158064e-09
-0.5262857 1.2100107999999999e-09
-0.5252857 1.2014428e-09
-0.5242857 1.1898029e-09
-0.5232857 1.1747866e-09
-0.5222857 1.1560849000000001e-09
-0.5212857 1.133385e-09
-0.5202857 1.1063717000000001e-09
-0.5192857 1.0747281e-09
-0.5182857 1.0381369e-09
-0.5172857 9.9628188e-10
-0.5162857 9.4884725e-10
-0.5152857 8.955209799999999e-10
-0.5142857 8.3599369e-10
-0.5132857 7.6996205e-10
-0.5122857 6.9712725e-10
-0.5112857 6.1719861e-10
-0.5102857 5.2989189e-10
-0.5092857 4.3493416000000004e-10
-0.5082857 3.3206097999999996e-10
-0.5072857 2.2101967e-10
-0.5062857 1.0157062e-10
-0.5052857 -2.6514015000000002e-11
-0.5042857 -1.6344624999999998e-10
-0.5032857 -3.0942469e-10
-0.5022857 -4.6463110999999996e-10
-0.5012857 -6.2923117e-10
-0.5002857 -8.0337299e-10
-0.4992857 -9.8718655e-10
-0.4982857 -1.1807833e-09
-0.4972857 -1.3842565e-09
-0.4962857 -1.5976795e-09
-0.4952857 -1.8211059e-09
-0.4942857 -2.0545702e-09
-0.4932857 -2.2980878e-09
-0.4922857 -2.5516523e-09
-0.4912857 -2.8152394e-09
-0.4902857 -3.0888055999999996e-09
-0.4892857 -3.3722886e-09
-0.4882857 -3.6656081e-09
-0.4872857 -3.9686653e-09
-0.4862857 -4.2813458e-09
-0.4852857 -4.60352e-09
-0.4842857 -4.9350409e-09
-0.4832857 -5.2757507e-09
-0.4822857 -5.6254779e-09
-0.4812857 -5.984041e-09
-0.4802857 -6.3512487e-09
-0.4792857 -6.7269003e-09
-0.4782857 -7.1107925e-09
-0.4772857 -7.502712999999999e-09
-0.4762857 -7.902449500000001e-09
-0.4752857 -8.309785499999999e-09
-0.4742857 -8.72451e-09
-0.4732857 -9.146412099999999e-09
-0.4722857 -9.575285e-09
-0.4712857 -1.0010929e-08
-0.4702857 -1.0453154e-08
-0.4692857 -1.090178e-08
-0.4682857 -1.1356638e-08
-0.4672857 -1.1817574999999999e-08
-0.4662857 -1.2284453e-08
-0.4652857 -1.2757145e-08
-0.4642857 -1.3235554e-08
-0.4632857 -1.37196e-08
-0.4622857 -1.420922e-08
-0.4612857 -1.4704378e-08
-0.4602857 -1.5205062e-08
-0.4592857 -1.5711281e-08
-0.4582857 -1.6223077e-08
-0.4572857 -1.6740513e-08
-0.4562857 -1.7263677999999998e-08
-0.4552857 -1.7792695e-08
-0.4542857 -1.8327707e-08
-0.4532857 -1.8868891e-08
-0.4522857 -1.9416443e-08
-0.4512857 -1.9970595e-08
-0.4502857 -2.0531594e-08
-0.4492857 -2.1099721e-08
-0.4482857 -2.1675278e-08
-0.4472857 -2.2258589e-08
-0.4462857 -2.2850004e-08
-0.4452857 -2.3449886e-08
-0.4442857 -2.4058625e-08
-0.4432857 -2.4676619e-08
-0.4422857 -2.5304289e-08
-0.4412857 -2.5942070999999998e-08
-0.4402857 -2.6590397e-08
-0.4392857 -2.7249730000000002e-08
-0.4382857 -2.7920524e-08
-0.4372857 -2.8603242000000002e-08
-0.4362857 -2.9298353000000002e-08
-0.4352857 -3.0006322e-08
-0.4342857 -3.0727618e-08
-0.4332857 -3.1462696e-08
-0.4322857 -3.2212014e-08
-0.4312857 -3.2976016e-08
-0.4302857 -3.3755146e-08
-0.4292857 -3.4549821e-08
-0.4282857 -3.5360456e-08
-0.4272857 -3.6187442e-08
-0.4262857 -3.7031161000000004e-08
-0.4252857 -3.7891965e-08
-0.4242857 -3.8770201000000004e-08
-0.4232857 -3.9666179e-08
-0.4222857 -4.0580198e-08
-0.4212857 -4.1512532e-08
-0.4202857 -4.2463436e-08
-0.4192857 -4.3433123999999996e-08
-0.4182857 -4.4421805e-08
-0.4172857 -4.5429654e-08
-0.4162857 -4.6456824e-08
-0.4152857 -4.7503451e-08
-0.4142857 -4.8569632000000006e-08
-0.4132857 -4.9655458000000004e-08
-0.4122857 -5.0760994999999995e-08
-0.4112857 -5.1886284000000003e-08
-0.4102857 -5.3031346e-08
-0.4092857 -5.4196192000000006e-08
-0.4082857 -5.5380811e-08
-0.4072857 -5.6585175e-08
-0.4062857 -5.7809241e-08
-0.4052857 -5.9052974e-08
-0.4042857 -6.0316296e-08
-0.4032857 -6.1599159e-08
-0.4022857 -6.2901473e-08
-0.4012857 -6.4223171e-08
-0.4002857 -6.5564171e-08
-0.3992857 -6.6924394e-08
-0.3982857 -6.830376799999999e-08
-0.3972857 -6.9702216e-08
-0.3962857 -7.1119682e-08
-0.3952857 -7.25561e-08
-0.3942857 -7.401142499999999e-08
-0.3932857 -7.5485623e-08
-0.3922857 -7.697866200000001e-08
-0.3912857 -7.8490542e-08
-0.3902857 -8.0021267e-08
-0.3892857 -8.1570867e-08
-0.3882857 -8.3139379e-08
-0.3872857 -8.472687e-08
-0.3862857 -8.6333424e-08
-0.3852857 -8.795915099999999e-08
-0.3842857 -8.960417400000001e-08
-0.3832857 -9.1268648e-08
-0.3822857 -9.2952751e-08
-0.3812857 -9.465668200000001e-08
-0.3802857 -9.6380648e-08
-0.3792857 -9.8124919e-08
-0.3782857 -9.9889752e-08
-0.3772857 -1.0167545000000001e-07
-0.3762857 -1.0348230999999999e-07
-0.3752857 -1.0531067999999999e-07
-0.3742857 -1.0716094e-07
-0.3732857 -1.0903345000000001e-07
-0.3722857 -1.1092862e-07
-0.3712857 -1.1284689e-07
-0.3702857 -1.1478868000000001e-07
-0.3692857 -1.1675447e-07
-0.3682857 -1.1874474e-07
-0.3672857 -1.2075998e-07
-0.3662857 -1.2280073e-07
-0.3652857 -1.2486748e-07
-0.3642857 -1.2696081e-07
-0.3632857 -1.2908126e-07
-0.3622857 -1.3122939e-07
-0.3612857 -1.334058e-07
-0.3602857 -1.3561107e-07
-0.3592857 -1.3784578e-07
-0.3582857 -1.4011057e-07
-0.3572857 -1.4240604e-07
-0.3562857 -1.4473281e-07
-0.3552857 -1.4709151e-07
-0.3542857 -1.4948274999999998e-07
-0.3532857 -1.519072e-07
-0.3522857 -1.5436549e-07
-0.3512857 -1.5685823999999998e-07
-0.3502857 -1.5938612e-07
-0.3492857 -1.6194976e-07
-0.3482857 -1.6454983e-07
-0.3472857 -1.6718692999999998e-07
-0.3462857 -1.6986174999999998e-07
-0.3452857 -1.7257491e-07
-0.3442857 -1.7532705000000001e-07
-0.3432857 -1.7811884e-07
-0.3422857 -1.8095091e-07
-0.3412857 -1.8382388e-07
-0.3402857 -1.8673842e-07
-0.3392857 -1.8969515e-07
-0.3382857 -1.9269468e-07
-0.3372857 -1.9573767e-07
-0.3362857 -1.9882473e-07
-0.3352857 -2.019565e-07
-0.3342857 -2.0513355e-07
-0.3332857 -2.0835652999999998e-07
-0.3322857 -2.1162607e-07
-0.3312857 -2.1494273e-07
-0.3302857 -2.1830715e-07
-0.3292857 -2.2171988999999997e-07
-0.3282857 -2.2518156e-07
-0.3272857 -2.2869278e-07
-0.3262857 -2.3225408e-07
-0.3252857 -2.3586608e-07
-0.3242857 -2.3952936999999997e-07
-0.3232857 -2.4324447e-07
-0.3222857 -2.4701199e-07
-0.3212857 -2.5083247e-07
-0.3202857 -2.547065e-07
-0.3192857 -2.586346e-07
-0.3182857 -2.6261738999999996e-07
-0.3172857 -2.6665536e-07
-0.3162857 -2.7074907e-07
-0.3152857 -2.7489909999999997e-07
-0.3142857 -2.7910595999999997e-07
-0.3132857 -2.8337022000000003e-07
-0.3122857 -2.8769240000000003e-07
-0.3112857 -2.9207308e-07
-0.3102857 -2.9651284e-07
-0.3092857 -3.0101213e-07
-0.3082857 -3.0557157000000003e-07
-0.3072857 -3.1019169e-07
-0.3062857 -3.1487308e-07
-0.3052857 -3.1961622e-07
-0.3042857 -3.2442175999999997e-07
-0.3032857 -3.2929022e-07
-0.3022857 -3.3422223e-07
-0.3012857 -3.3921832e-07
-0.3002857 -3.4427912e-07
-0.2992857 -3.4940526e-07
-0.2982857 -3.5459731e-07
-0.2972857 -3.598559e-07
-0.2962857 -3.6518171e-07
-0.2952857 -3.7057537e-07
-0.2942857 -3.7603756e-07
-0.2932857 -3.8156895000000005e-07
-0.2922857 -3.8717025e-07
-0.2912857 -3.9284216e-07
-0.2902857 -3.9858539e-07
-0.2892857 -4.0440074000000003e-07
-0.2882857 -4.1028890999999997e-07
-0.2872857 -4.1625077e-07
-0.2862857 -4.2228705e-07
-0.2852857 -4.2839861000000004e-07
-0.2842857 -4.3458631999999997e-07
-0.2832857 -4.4085096e-07
-0.2822857 -4.4719348e-07
-0.2812857 -4.5361474999999997e-07
-0.2802857 -4.6011567999999997e-07
-0.2792857 -4.6669721e-07
-0.2782857 -4.7336036999999996e-07
-0.2772857 -4.8010604e-07
-0.2762857 -4.8693534e-07
-0.2752857 -4.9384923e-07
-0.2742857 -5.008487e-07
-0.2732857 -5.079348499999999e-07
-0.2722857 -5.151088e-07
-0.2712857 -5.2237152e-07
-0.2702857 -5.2972422e-07
-0.2692857 -5.37168e-07
-0.2682857 -5.4470402e-07
-0.2672857 -5.5233342e-07
-0.2662857 -5.6005738e-07
-0.2652857 -5.6787703e-07
-0.2642857 -5.757936299999999e-07
-0.2632857 -5.8380838e-07
-0.2622857 -5.9192247e-07
-0.2612857 -6.0013718e-07
-0.2602857 -6.084537300000001e-07
-0.2592857 -6.1687344e-07
-0.2582857 -6.253975099999999e-07
-0.2572857 -6.3402723e-07
-0.2562857 -6.4276389e-07
-0.2552857 -6.5160886e-07
-0.2542857 -6.605633400000001e-07
-0.2532857 -6.6962875e-07
-0.2522857 -6.7880643e-07
-0.2512857 -6.880976699999999e-07
-0.2502857 -6.9750379e-07
-0.2492857 -7.0702626e-07
-0.2482857 -7.1666637e-07
-0.2472857 -7.2642559e-07
-0.2462857 -7.363052799999999e-07
-0.2452857 -7.463068400000001e-07
-0.2442857 -7.5643163e-07
-0.2432857 -7.6668121e-07
-0.2422857 -7.770570000000001e-07
-0.2412857 -7.8756033e-07
-0.2402857 -7.981928e-07
-0.2392857 -8.0895592e-07
-0.2382857 -8.198512099999999e-07
-0.2372857 -8.3088016e-07
-0.2362857 -8.4204421e-07
-0.2352857 -8.533450400000001e-07
-0.2342857 -8.6478416e-07
-0.2332857 -8.7636307e-07
-0.2322857 -8.880835600000001e-07
-0.2312857 -8.9994723e-07
-0.2302857 -9.1195549e-07
-0.2292857 -9.2411021e-07
-0.2282857 -9.3641299e-07
-0.2272857 -9.488655200000001e-07
-0.2262857 -9.6146957e-07
-0.2252857 -9.7422674e-07
-0.2242857 -9.871389e-07
-0.2232857 -1.0002077000000002e-06
-0.2222857 -1.0134351e-06
-0.2212857 -1.0268226e-06
-0.2202857 -1.0403723e-06
-0.2192857 -1.0540858999999999e-06
-0.2182857 -1.0679653e-06
-0.2172857 -1.0820123e-06
-0.2162857 -1.0962287e-06
-0.2152857 -1.1106165e-06
-0.2142857 -1.1251777e-06
-0.2132857 -1.1399141e-06
-0.2122857 -1.1548278e-06
-0.2112857 -1.1699206e-06
-0.2102857 -1.1851945e-06
-0.2092857 -1.2006516e-06
-0.2082857 -1.2162936e-06
-0.2072857 -1.2321229e-06
-0.2062857 -1.2481414e-06
-0.2052857 -1.264351e-06
-0.2042857 -1.2807539e-06
-0.2032857 -1.2973521e-06
-0.2022857 -1.3141479e-06
-0.2012857 -1.3311432e-06
-0.2002857 -1.3483402e-06
-0.1992857 -1.3657409e-06
-0.1982857 -1.3833476e-06
-0.1972857 -1.4011625e-06
-0.1962857 -1.4191876e-06
-0.1952857 -1.4374254e-06
-0.1942857 -1.4558778e-06
-0.1932857 -1.4745472999999999e-06
-0.1922857 -1.4934360999999998e-06
-0.1912857 -1.5125467000000001e-06
-0.1902857 -1.5318811e-06
-0.1892857 -1.5514418e-06
-0.1882857 -1.5712310999999998e-06
-0.1872857 -1.5912518e-06
-0.1862857 -1.6115058e-06
-0.1852857 -1.6319959e-06
-0.1842857 -1.6527244999999998e-06
-0.1832857 -1.6736941000000002e-06
-0.1822857 -1.6949075e-06
-0.1812857 -1.7163670999999999e-06
-0.1802857 -1.7380758e-06
-0.1792857 -1.760036e-06
-0.1782857 -1.7822508e-06
-0.1772857 -1.8047228e-06
-0.1762857 -1.8274548000000002e-06
-0.1752857 -1.8504498999999999e-06
-0.1742857 -1.873711e-06
-0.1732857 -1.8972408e-06
-0.1722857 -1.9210427e-06
-0.1712857 -1.9451195999999998e-06
-0.1702857 -1.9694747e-06
-0.1692857 -1.9941112e-06
-0.1682857 -2.0190321e-06
-0.1672857 -2.0442409e-06
-0.1662857 -2.0697410000000003e-06
-0.1652857 -2.0955358e-06
-0.1642857 -2.1216286999999997e-06
-0.1632857 -2.1480233e-06
-0.1622857 -2.174723e-06
-0.1612857 -2.2017314e-06
-0.1602857 -2.2290521e-06
-0.1592857 -2.2566891e-06
-0.1582857 -2.2846458999999998e-06
-0.1572857 -2.3129262e-06
-0.1562857 -2.3415339e-06
-0.1552857 -2.3704729e-06
-0.1542857 -2.3997474e-06
-0.1532857 -2.4293609e-06
-0.1522857 -2.4593175e-06
-0.1512857 -2.4896217e-06
-0.1502857 -2.5202771e-06
-0.1492857 -2.5512877e-06
-0.1482857 -2.582658e-06
-0.1472857 -2.6143919e-06
-0.1462857 -2.6464937e-06
-0.1452857 -2.6789676e-06
-0.1442857 -2.7118181e-06
-0.1432857 -2.7450491999999997e-06
-0.1422857 -2.7786655e-06
-0.1412857 -2.8126708e-06
-0.1402857 -2.8470700000000003e-06
-0.1392857 -2.881867e-06
-0.1382857 -2.9170666e-06
-0.1372857 -2.9526728e-06
-0.1362857 -2.9886902e-06
-0.1352857 -3.0251233000000003e-06
-0.1342857 -3.0619766e-06
-0.1332857 -3.0992548999999996e-06
-0.1322857 -3.136962e-06
-0.1312857 -3.1751032e-06
-0.1302857 -3.2136820999999997e-06
-0.1292857 -3.2527043999999997e-06
-0.1282857 -3.2921735999999995e-06
-0.1272857 -3.3320951e-06
-0.1262857 -3.3724728e-06
-0.1252857 -3.4133123e-06
-0.1242857 -3.4546176000000002e-06
-0.1232857 -3.4963936e-06
-0.1222857 -3.5386446e-06
-0.1212857 -3.5813759e-06
-0.1202857 -3.6245922e-06
-0.1192857 -3.6682977000000002e-06
-0.1182857 -3.7124979999999996e-06
-0.1172857 -3.7571976e-06
-0.1162857 -3.8024016e-06
-0.1152857 -3.8481151e-06
-0.1142857 -3.8943423e-06
-0.1132857 -3.9410889e-06
-0.1122857 -3.9883599000000004e-06
-0.1112857 -4.0361606e-06
-0.1102857 -4.0844959e-06
-0.1092857 -4.133370599999999e-06
-0.1082857 -4.182791e-06
-0.1072857 -4.2327621000000005e-06
-0.1062857 -4.283288699999999e-06
-0.1052857 -4.3343771e-06
-0.1042857 -4.3860322e-06
-0.1032857 -4.4382599e-06
-0.1022857 -4.4910657e-06
-0.1012857 -4.5444551e-06
-0.1002857 -4.598434299999999e-06
-9.9285714E-02 -4.6530093999999995e-06
-9.8285712E-02 -4.7081855000000004e-06
-9.7285718E-02 -4.7639691e-06
-9.6285716E-02 -4.8203663e-06
-9.5285714E-02 -4.8773828e-06
-9.4285712E-02 -4.9350252e-06
-9.3285717E-02 -4.9932996e-06
-9.2285715E-02 -5.0522122e-06
-9.1285713E-02 -5.1117702e-06
-9.0285711E-02 -5.1719795e-06
-8.9285716E-02 -5.2328467e-06
-8.8285714E-02 -5.2943786e-06
-8.7285712E-02 -5.356581700000001e-06
-8.6285718E-02 -5.4194626e-06
-8.5285716E-02 -5.4830291e-06
-8.4285714E-02 -5.5472871e-06
-8.3285712E-02 -5.6122444999999995e-06
-8.2285717E-02 -5.6779079e-06
-8.1285715E-02 -5.7442843e-06
-8.0285713E-02 -5.8113812e-06
-7.9285711E-02 -5.8792061e-06
-7.8285716E-02 -5.9477671000000006e-06
-7.7285714E-02 -6.0170706e-06
-7.6285712E-02 -6.0871244e-06
-7.5285718E-02 -6.1579356999999994e-06
-7.4285716E-02 -6.229512899999999e-06
-7.3285714E-02 -6.3018639000000005e-06
-7.2285712E-02 -6.3749951e-06
-7.1285717E-02 -6.4489164e-06
-7.0285715E-02 -6.5236343e-06
-6.9285713E-02 -6.5991564000000005e-06
-6.8285711E-02 -6.6754922e-06
-6.7285717E-02 -6.752649299999999e-06
-6.6285715E-02 -6.830634899999999e-06
-6.5285712E-02 -6.909459000000001e-06
-6.4285718E-02 -6.9891271e-06
-6.3285716E-02 -7.0696508000000005e-06
-6.2285714E-02 -7.1510364000000006e-06
-6.1285716E-02 -7.233293100000001e-06
-6.0285714E-02 -7.3164287e-06
-5.9285715E-02 -7.4004518e-06
-5.8285713E-02 -7.4853723e-06
-5.7285715E-02 -7.5711973999999995e-06
-5.6285713E-02 -7.6579362e-06
-5.5285715E-02 -7.7455987e-06
-5.4285713E-02 -7.834192e-06
-5.3285714E-02 -7.9237253e-06
-5.2285716E-02 -8.014207300000001e-06
-5.1285714E-02 -8.1056477e-06
-5.0285716E-02 -8.198054500000001e-06
-4.9285714E-02 -8.291437599999999e-06
-4.8285715E-02 -8.3858062e-06
-4.7285713E-02 -8.4811681e-06
-4.6285715E-02 -8.5775334e-06
-4.5285713E-02 -8.674911099999999e-06
-4.4285715E-02 -8.7733099e-06
-4.3285713E-02 -8.8727397e-06
-4.2285714E-02 -8.9732097e-06
-4.1285716E-02 -9.0747292e-06
-4.0285714E-02 -9.177308200000001e-06
-3.9285716E-02 -9.2809557e-06
-3.8285714E-02 -9.3856812e-06
-3.7285715E-02 -9.4914945e-06
-3.6285713E-02 -9.5984056e-06
-3.5285715E-02 -9.706423e-06
-3.4285713E-02 -9.8155567e-06
-3.3285715E-02 -9.925818e-06
-3.2285713E-02 -1.0037216e-05
-3.1285714E-02 -1.0149760000000001e-05
-3.0285714E-02 -1.026346e-05
-2.9285714E-02 -1.0378326e-05
-2.8285714E-02 -1.0494371e-05
-2.7285714E-02 -1.0611601000000001e-05
-2.6285714E-02 -1.0730029e-05
-2.5285713E-02 -1.0849664e-05
-2.4285715E-02 -1.0970517e-05
-2.3285715E-02 -1.1092598e-05
-2.2285715E-02 -1.1215919e-05
-2.1285715E-02 -1.1340489000000001e-05
-2.0285714E-02 -1.146632e-05
-1.9285714E-02 -1.1593423e-05
-1.8285714E-02 -1.1721809e-05
-1.7285714E-02 -1.1851486e-05
-1.6285714E-02 -1.198247e-05
-1.5285715E-02 -1.2114769000000002e-05
-1.4285714E-02 -1.2248394e-05
-1.3285714E-02 -1.238336e-05
-1.2285714E-02 -1.2519675e-05
-1.1285714E-02 -1.2657352e-05
-1.0285715E-02 -1.2796401000000001e-05
-9.2857145E-03 -1.2936836999999999e-05
-8.2857143E-03 -1.3078669999999999e-05
-7.2857141E-03 -1.3221913e-05
-6.2857145E-03 -1.3366576000000001e-05
-5.2857143E-03 -1.3512673e-05
-4.2857141E-03 -1.3660217e-05
-3.2857142E-03 -1.3809218999999998e-05
-2.2857143E-03 -1.3959692000000001e-05
-1.2857143E-03 -1.4111649000000001e-05
-2.8571428E-04 -1.4265101999999999e-05
7.1428571E-04 -1.4420064e-05
1.7142857E-03 -1.4576548e-05
2.7142856E-03 -1.4734568999999998e-05
3.7142858E-03 -1.4894138000000001e-05
4.7142855E-03 -1.5055267999999999e-05
5.7142857E-03 -1.5217974999999999e-05
6.7142858E-03 -1.5382271e-05
7.7142855E-03 -1.5548169e-05
8.7142857E-03 -1.5715682e-05
9.7142858E-03 -1.5884826999999998e-05
1.0714286E-02 -1.6055614e-05
1.1714286E-02 -1.622806e-05
1.2714285E-02 -1.6402177e-05
1.3714286E-02 -1.6577982e-05
1.4714286E-02 -1.6755485999999997e-05
1.5714286E-02 -1.6934706e-05
1.6714286E-02 -1.7115654e-05
1.7714286E-02 -1.7298346000000003e-05
1.8714286E-02 -1.7482797e-05
1.9714287E-02 -1.7669021e-05
2.0714285E-02 -1.7857032000000003e-05
2.1714285E-02 -1.8046846e-05
2.2714285E-02 -1.8238477999999998e-05
2.3714285E-02 -1.8431943e-05
2.4714286E-02 -1.8627253999999998e-05
2.5714286E-02 -1.8824428999999998e-05
2.6714286E-02 -1.9023481e-05
2.7714286E-02 -1.9224427000000002e-05
2.8714286E-02 -1.9427281e-05
2.9714286E-02 -1.9632060999999998e-05
3.0714286E-02 -1.983878e-05
3.1714287E-02 -2.0047453e-05
3.2714285E-02 -2.0258098000000003e-05
3.3714287E-02 -2.0470728e-05
3.4714285E-02 -2.0685361e-05
3.5714287E-02 -2.0902011e-05
3.6714286E-02 -2.1120696999999998e-05
3.7714284E-02 -2.1341431e-05
3.8714286E-02 -2.1564232e-05
3.9714284E-02 -2.1789116e-05
4.0714286E-02 -2.2016098e-05
4.1714285E-02 -2.2245196e-05
4.2714287E-02 -2.2476426e-05
4.3714285E-02 -2.2709806e-05
4.4714287E-02 -2.2945348e-05
4.5714285E-02 -2.3183071e-05
4.6714287E-02 -2.3422994e-05
4.7714286E-02 -2.3665132e-05
4.8714284E-02 -2.3909502e-05
4.9714286E-02 -2.4156120000000002e-05
5.0714284E-02 -2.4405006000000004e-05
5.1714286E-02 -2.4656174000000002e-05
5.2714285E-02 -2.4909643999999996e-05
5.3714287E-02 -2.5165431000000003e-05
5.4714285E-02 -2.5423554e-05
5.5714287E-02 -2.5684030999999998e-05
5.6714285E-02 -2.5946881000000002e-05
5.7714287E-02 -2.6212118000000002e-05
5.8714285E-02 -2.6479762e-05
5.9714288E-02 -2.6749830999999997e-05
6.0714286E-02 -2.7022343999999997e-05
6.1714284E-02 -2.7297318e-05
6.2714286E-02 -2.7574771000000003e-05
6.3714288E-02 -2.7854722e-05
6.4714283E-02 -2.8137194e-05
6.5714285E-02 -2.8422198e-05
6.6714287E-02 -2.8709758e-05
6.7714289E-02 -2.8999889000000003e-05
6.8714283E-02 -2.9292616000000002e-05
6.9714285E-02 -2.9587954e-05
7.0714287E-02 -2.9885921999999998e-05
7.1714282E-02 -3.0186544e-05
7.2714284E-02 -3.0489834999999996e-05
7.3714286E-02 -3.079582e-05
7.4714288E-02 -3.1104511000000004e-05
7.5714283E-02 -3.1415934e-05
7.6714285E-02 -3.1730106999999995e-05
7.7714287E-02 -3.2047052e-05
7.8714289E-02 -3.2366788000000004e-05
7.9714283E-02 -3.2689334e-05
8.0714285E-02 -3.3014715e-05
8.1714287E-02 -3.3342948e-05
8.2714289E-02 -3.3674058e-05
8.3714284E-02 -3.4008062e-05
8.4714286E-02 -3.4344984e-05
8.5714288E-02 -3.4684842e-05
8.6714283E-02 -3.5027662e-05
8.7714285E-02 -3.5373463e-05
8.8714287E-02 -3.5722269e-05
8.9714289E-02 -3.6074101e-05
9.0714283E-02 -3.642898e-05
9.1714285E-02 -3.6786929e-05
9.2714287E-02 -3.714797e-05
9.3714289E-02 -3.7512126e-05
9.4714284E-02 -3.7879417e-05
9.5714286E-02 -3.8249871e-05
9.6714288E-02 -3.8623509000000005e-05
9.7714283E-02 -3.9000349e-05
9.8714285E-02 -3.9380419e-05
9.9714287E-02 -3.9763739e-05
0.1007143 -4.0150336999999995e-05
0.1017143 -4.0540235000000004e-05
0.1027143 -4.0933458e-05
0.1037143 -4.1330023e-05
0.1047143 -4.1729959e-05
0.1057143 -4.2133291e-05
0.1067143 -4.2540037e-05
0.1077143 -4.2950228e-05
0.1087143 -4.3363886e-05
0.1097143 -4.3781034e-05
0.1107143 -4.4201698e-05
0.1117143 -4.4625898e-05
0.1127143 -4.5053664999999996e-05
0.1137143 -4.5485021e-05
0.1147143 -4.591999e-05
0.1157143 -4.6358602e-05
0.1167143 -4.6800872e-05
0.1177143 -4.7246834e-05
0.1187143 -4.7696517e-05
0.1197143 -4.8149928e-05
0.1207143 -4.8607114e-05
0.1217143 -4.906808600000001e-05
0.1227143 -4.9532883e-05
0.1237143 -5.0001518e-05
0.1247143 -5.0474017000000005e-05
0.1257143 -5.095041e-05
0.1267143 -5.1430731999999996e-05
0.1277143 -5.1914997999999995e-05
0.1287143 -5.2403237e-05
0.1297143 -5.2895473e-05
0.1307143 -5.3391732999999996e-05
0.1317143 -5.3892046000000004e-05
0.1327143 -5.439644e-05
0.1337143 -5.4904939e-05
0.1347143 -5.5417569999999994e-05
0.1357143 -5.5934356000000004e-05
0.1367143 -5.6455332e-05
0.1377143 -5.6980514000000006e-05
0.1387143 -5.7509942000000005e-05
0.1397143 -5.8043638999999994e-05
0.1407143 -5.8581622e-05
0.1417143 -5.9123937000000006e-05
0.1427143 -5.96706e-05
0.1437143 -6.0221635e-05
0.1447143 -6.0777079999999996e-05
0.1457143 -6.133695399999999e-05
0.1467143 -6.1901295e-05
0.1477143 -6.2470116e-05
0.1487143 -6.3043461e-05
0.1497143 -6.3621349e-05
0.1507143 -6.420381199999999e-05
0.1517143 -6.479087899999999e-05
0.1527143 -6.5382579e-05
0.1537143 -6.5978941e-05
0.1547143 -6.6579992e-05
0.1557143 -6.718576100000001e-05
0.1567143 -6.7796282e-05
0.1577143 -6.8411578e-05
0.1587143 -6.9031682e-05
0.1597143 -6.9656619e-05
0.1607143 -7.0286421e-05
0.1617143 -7.0921118e-05
0.1627143 -7.1560748e-05
0.1637143 -7.2205336e-05
0.1647143 -7.2854897e-05
0.1657143 -7.3509483e-05
0.1667143 -7.4169117e-05
0.1677143 -7.4833821e-05
0.1687143 -7.5503635e-05
0.1697143 -7.6178583e-05
0.1707143 -7.6858703e-05
0.1717143 -7.7544018e-05
0.1727143 -7.8234558e-05
0.1737143 -7.8930367e-05
0.1747143 -7.9631468e-05
0.1757143 -8.0337884e-05
0.1767143 -8.104965399999999e-05
0.1777143 -8.1766814e-05
0.1787143 -8.248939e-05
0.1797143 -8.321741199999999e-05
0.1807143 -8.3950914e-05
0.1817143 -8.4689924e-05
0.1827143 -8.5434482e-05
0.1837143 -8.618461e-05
0.1847143 -8.6940349e-05
0.1857143 -8.7701727e-05
0.1867143 -8.8468778e-05
0.1877143 -8.924153600000001e-05
0.1887143 -9.0020029e-05
0.1897143 -9.080429199999999e-05
0.1907143 -9.1594353e-05
0.1917143 -9.2390252e-05
0.1927143 -9.319201100000001e-05
0.1937143 -9.3999677e-05
0.1947143 -9.4813265e-05
0.1957143 -9.563282199999999e-05
0.1967143 -9.6458393e-05
0.1977143 -9.728999000000001e-05
0.1987143 -9.8127646e-05
0.1997143 -9.8971407e-05
0.2007143 -9.9821284e-05
0.2017143 -0.00010067733
0.2027143 -0.00010153958
0.2037143 -0.00010240806
0.2047143 -0.00010328279
0.2057143 -0.00010416382999999999
0.2067143 -0.00010505120000000001
0.2077143 -0.00010594492
0.2087143 -0.00010684505
0.2097143 -0.00010775160000000001
0.2107143 -0.00010866462
0.2117143 -0.00010958413000000001
0.2127143 -0.00011051018
0.2137143 -0.00011144278
0.2147143 -0.00011238200000000001
0.2157143 -0.00011332784
0.2167143 -0.00011428035000000001
0.2177143 -0.00011523955
0.2187143 -0.00011620549
0.2197143 -0.00011717821
0.2207143 -0.00011815771
0.2217143 -0.00011914404
0.2227143 -0.00012013726
0.2237143 -0.00012113737
0.2247143 -0.00012214441
0.2257143 -0.00012315843
0.2267143 -0.00012417945
0.2277143 -0.00012520751
0.2287143 -0.00012624264
0.2297143 -0.00012728487
0.2307143 -0.00012833425
0.2317143 -0.0001293908
0.2327143 -0.00013045454
0.2337143 -0.00013152554
0.2347143 -0.00013260382
0.2357143 -0.0001336894
0.2367143 -0.00013478233
0.2377143 -0.00013588264
0.2387143 -0.00013699037000000001
0.2397143 -0.00013810552
0.2407143 -0.00013922817
0.2417143 -0.00014035833
0.2427143 -0.00014149604
0.2437143 -0.00014264132000000001
0.2447143 -0.00014379422
0.2457143 -0.00014495477
0.2467143 -0.00014612301
0.2477143 -0.00014729897
0.2487143 -0.00014848267
0.2497143 -0.00014967417
0.2507143 -0.00015087348
0.2517143 -0.00015208065999999999
0.2527143 -0.00015329571
0.2537143 -0.00015451869
0.2547143 -0.00015574963
0.2557143 -0.00015698855
0.2567143 -0.00015823551
0.2577143 -0.00015949053
0.2587143 -0.00016075363
0.2597143 -0.00016202486
0.2607143 -0.00016330425
0.2617143 -0.00016459184000000001
0.2627143 -0.00016588764
0.2637143 -0.00016719172
0.2647143 -0.0001685041
0.2657143 -0.0001698248
0.2667143 -0.00017115385
0.2677143 -0.00017249132
0.2687143 -0.0001738372
0.2697143 -0.00017519155
0.2707143 -0.0001765544
0.2717143 -0.00017792578
0.2727143 -0.00017930571
0.2737143 -0.00018069422
0.2747143 -0.00018209138
0.2757143 -0.0001834972
0.2767143 -0.00018491172
0.2777143 -0.00018633494
0.2787143 -0.00018776694
0.2797143 -0.00018920772
0.2807143 -0.00019065733
0.2817143 -0.00019211579000000001
0.2827143 -0.00019358315000000002
0.2837143 -0.00019505942
0.2847143 -0.00019654462
0.2857143 -0.00019803883
0.2867143 -0.00019954204999999997
0.2877143 -0.00020105428999999997
0.2887143 -0.00020257562000000002
0.2897143 -0.00020410605
0.2907143 -0.00020564564
0.2917143 -0.00020719439999999998
0.2927143 -0.00020875234
0.2937143 -0.00021031951
0.2947143 -0.00021189594000000001
0.2957143 -0.00021348164
0.2967143 -0.00021507669
0.2977143 -0.00021668109
0.2987143 -0.00021829487
0.2997143 -0.00021991806999999998
0.3007143 -0.00022155067999999998
0.3017143 -0.00022319280000000002
0.3027143 -0.00022484439
0.3037143 -0.00022650551999999998
0.3047143 -0.00022817619000000002
0.3057143 -0.00022985645999999997
0.3067143 -0.00023154635
0.3077143 -0.00023324586999999997
0.3087143 -0.00023495509
0.3097143 -0.00023667399000000002
0.3107143 -0.00023840259
0.3117143 -0.00024014099999999998
0.3127143 -0.00024188919000000001
0.3137143 -0.00024364717000000002
0.3147143 -0.00024541498
0.3157143 -0.00024719267999999997
0.3167143 -0.00024898027
0.3177143 -0.00025077777
0.3187143 -0.00025258523
0.3197143 -0.00025440265
0.3207143 -0.00025623008
0.3217143 -0.00025806753
0.3227143 -0.00025991505
0.3237143 -0.00026177263
0.3247143 -0.00026364032
0.3257143 -0.00026551813
0.3267143 -0.00026740611
0.3277143 -0.00026930424999999997
0.3287143 -0.00027121257
0.3297143 -0.00027313113
0.3307143 -0.00027505994
0.3317143 -0.00027699903000000004
0.3327143 -0.00027894841
0.3337143 -0.0002809081
0.3347143 -0.00028287814
0.3357143 -0.00028485854
0.3367143 -0.00028684931
0.3377143 -0.00028885052000000004
0.3387143 -0.00029086216
0.3397143 -0.00029288422
0.3407143 -0.00029491675
0.3417143 -0.00029695977000000003
0.3427143 -0.00029901332
0.3437143 -0.00030107742
0.3447143 -0.00030315205
0.3457143 -0.00030523724
0.3467143 -0.00030733306
0.3477143 -0.00030943945
0.3487143 -0.00031155650999999996
0.3497143 -0.0003136842
0.3507143 -0.00031582256
0.3517143 -0.0003179716
0.3527143 -0.00032013136
0.3537143 -0.00032230184
0.3547143 -0.00032448306
0.3557143 -0.00032667501
0.3567143 -0.00032887779000000003
0.3577143 -0.00033109131
0.3587143 -0.00033331564
0.3597143 -0.00033555079000000004
0.3607143 -0.00033779679
0.3617143 -0.00034005362999999997
0.3627143 -0.00034232132
0.3637143 -0.00034459988
0.3647143 -0.00034688935000000003
0.3657143 -0.00034918971
0.3667143 -0.00035150099000000003
0.3677143 -0.0003538232
0.3687143 -0.00035615637
0.3697143 -0.00035850048
0.3707143 -0.00036085555
0.3717143 -0.00036322160000000004
0.3727143 -0.00036559866
0.3737143 -0.00036798667
0.3747143 -0.00037038571
0.3757143 -0.00037279576
0.3767143 -0.00037521685999999997
0.3777143 -0.00037764898
0.3787143 -0.00038009214
0.3797143 -0.00038254634000000004
0.3807143 -0.00038501162
0.3817143 -0.00038748794
0.3827143 -0.00038997532
0.3837143 -0.00039247379
0.3847143 -0.00039498336
0.3857143 -0.00039750397999999994
0.3867143 -0.00040003574000000005
0.3877143 -0.0004025786
0.3887143 -0.00040513249999999995
0.3897143 -0.00040769751
0.3907143 -0.00041027365000000007
0.3917143 -0.00041286094
0.3927143 -0.00041545932
0.3937143 -0.00041806879
0.3947143 -0.00042068940999999996
0.3957143 -0.00042332113
0.3967143 -0.00042596398
0.3977143 -0.00042861793
0.3987143 -0.00043128298
0.3997143 -0.00043395917
0.4007143 -0.00043664645
0.4017143 -0.00043934488
0.4027143 -0.00044205439999999997
0.4037143 -0.00044477500999999997
0.4047143 -0.00044750673000000003
0.4057143 -0.00045024954
0.4067143 -0.00045300344000000003
0.4077143 -0.00045576849000000005
0.4087143 -0.00045854454
0.4097143 -0.00046133168000000004
0.4107143 -0.00046412993000000005
0.4117143 -0.00046693922
0.4127143 -0.00046975955999999997
0.4137143 -0.00047259095
0.4147143 -0.0004754334
0.4157143 -0.00047828685
0.4167143 -0.00048115135
0.4177143 -0.00048402685
0.4187143 -0.00048691331
0.4197143 -0.0004898107800000001
0.4207143 -0.0004927192500000001
0.4217143 -0.00049563864
0.4227143 -0.00049856899
0.4237143 -0.00050151025
0.4247143 -0.00050446247
0.4257143 -0.00050742556
0.4267143 -0.00051039951
0.4277143 -0.0005133843800000001
0.4287143 -0.00051638008
0.4297143 -0.00051938659
0.4307143 -0.00052240393
0.4317143 -0.00052543205
0.4327143 -0.00052847099
0.4337143 -0.00053152071
0.4347143 -0.00053458111
0.4357143 -0.00053765225
0.4367143 -0.00054073407
0.4377143 -0.00054382663
0.4387143 -0.00054692978
0.4397143 -0.0005500435700000001
0.4407143 -0.00055316791
0.4417143 -0.00055630285
0.4427143 -0.00055944838
0.4437143 -0.00056260442
0.4447143 -0.0005657709200000001
0.4457143 -0.00056894792
0.4467143 -0.00057213538
0.4477143 -0.00057533321
0.4487143 -0.00057854149
0.4497143 -0.0005817601
0.4507143 -0.00058498904
0.4517143 -0.00058822829
0.4527143 -0.00059147778
0.4537143 -0.00059473755
0.4547143 -0.0005980075
0.4557143 -0.00060128768
0.4567143 -0.00060457796
0.4577143 -0.00060787834
0.4587143 -0.00061118881
0.4597143 -0.0006145093299999999
0.4607143 -0.00061783981
0.4617143 -0.0006211802900000001
0.4627143 -0.00062453068
0.4637143 -0.00062789095
0.4647143 -0.0006312610799999999
0.4657143 -0.00063464108
0.4667143 -0.00063803082
0.4677143 -0.00064143028
0.4687143 -0.00064483943
0.4697143 -0.0006482582200000001
0.4707143 -0.0006516866500000001
0.4717143 -0.00065512463
0.4727143 -0.00065857216
0.4737143 -0.00066202915
0.4747143 -0.00066549555
0.4757143 -0.00066897137
0.4767143 -0.00067245651
0.4777143 -0.0006759509199999999
0.4787143 -0.00067945462
0.4797143 -0.00068296749
0.4807143 -0.00068648956
0.4817143 -0.00069002067
0.4827143 -0.0006935607900000001
0.4837143 -0.00069710995
0.4847143 -0.00070066803
0.4857143 -0.00070423503
0.4867143 -0.0007078108000000001
0.4877143 -0.00071139539
0.4887143 -0.00071498871
0.4897143 -0.00071859067
0.4907143 -0.00072220123
0.4917143 -0.00072582029
0.4927143 -0.0007294479
0.4937143 -0.00073308393
0.4947143 -0.00073672832
0.4957143 -0.00074038098
0.4967143 -0.00074404188
0.4977143 -0.0007477110099999999
0.4987143 -0.00075138823
0.4997143 -0.00075507342
0.5007143 -0.0007587666
0.5017143 -0.00076246779
0.5027143 -0.0007661767999999999
0.5037143 -0.00076989354
0.5047143 -0.0007736180100000001
0.5057143 -0.0007773501200000001
0.5067143 -0.0007810897799999999
0.5077143 -0.0007848369
0.5087143 -0.00078859148
0.5097143 -0.00079235333
0.5107143 -0.0007961224599999999
0.5117143 -0.00079989877
0.5127143 -0.0008036821799999999
0.5137143 -0.0008074725900000001
0.5147143 -0.0008112699999999999
0.5157143 -0.00081507424
0.5167143 -0.00081888538
0.5177143 -0.00082270326
0.5187143 -0.00082652759
0.5197143 -0.00083035866
0.5207143 -0.0008341960900000001
0.5217143 -0.00083803998
0.5227143 -0.0008418901400000001
0.5237143 -0.00084574649
0.5247143 -0.00084960911
0.5257143 -0.00085347774
0.5267143 -0.00085735237
0.5277143 -0.00086123291
0.5287143 -0.00086511918
0.5297143 -0.00086901127
0.5307143 -0.0008729089100000001
0.5317143 -0.0008768121000000001
0.5327143 -0.00088072075
0.5337143 -0.00088463476
0.5347143 -0.00088855413
0.5357143 -0.0008924785999999999
0.5367143 -0.00089640807
0.5377143 -0.00090034264
0.5387143 -0.00090428211
0.5397143 -0.00090822632
0.5407143 -0.0009121753500000001
0.5417143 -0.0009161290100000001
0.5427143 -0.0009200871300000001
0.5437143 -0.0009240496199999999
0.5447143 -0.0009280164700000001
0.5457143 -0.0009319876
0.5467143 -0.0009359628200000001
0.5477143 -0.0009399421300000001
0.5487143 -0.0009439252599999999
0.5497143 -0.0009479121199999999
0.5507143 -0.0009519028
0.5517143 -0.00095589712
0.5527143 -0.0009598949
0.5537143 -0.00096389622
0.5547143 -0.0009679007200000001
0.5557143 -0.0009719084099999999
0.5567143 -0.0009759192800000001
0.5577143 -0.00097993297
0.5587143 -0.00098394967
0.5597143 -0.00098796909
0.5607143 -0.0009919911499999998
0.5617143 -0.00099601575
0.5627143 -0.0010000428
0.5637143 -0.0010040721
0.5647143 -0.0010081036
0.5657143 -0.0010121372
0.5667143 -0.0010161727
0.5677143 -0.0010202101
0.5687143 -0.0010242492000000001
0.5697143 -0.0010282899999999998
0.5707143 -0.0010323321
0.5717143 -0.0010363758
0.5727143 -0.0010404206
0.5737143 -0.0010444665
0.5747143 -0.0010485135
0.5757143 -0.0010525614
0.5767143 -0.00105661
0.5777143 -0.0010606593
0.5787143 -0.0010647091
0.5797143 -0.0010687592000000001
0.5807143 -0.0010728097
0.5817143 -0.0010768601999999999
0.5827143 -0.0010809107
0.5837143 -0.0010849611
0.5847143 -0.0010890113
0.5857143 -0.001093061
0.5867143 -0.0010971103
0.5877143 -0.0011011589
0.5887143 -0.0011052067
0.5897143 -0.0011092537
0.5907143 -0.0011132995
0.5917143 -0.0011173442
0.5927143 -0.0011213876000000002
0.5937143 -0.0011254295
0.5947143 -0.0011294699
0.5957143 -0.0011335085999999999
0.5967143 -0.0011375454000000001
0.5977143 -0.0011415803
0.5987143 -0.001145613
0.5997143 -0.0011496435
0.6007143 -0.0011536717
0.6017143 -0.0011576973000000002
0.6027143 -0.0011617202
0.6037143 -0.0011657402999999998
0.6047143 -0.0011697574
0.6057143 -0.0011737716
0.6067143 -0.0011777825
0.6077143 -0.0011817899
0.6087143 -0.0011857939
0.6097143 -0.0011897943
0.6107143 -0.0011937908
0.6117143 -0.0011977834000000001
0.6127143 -0.0012017719
0.6137143 -0.0012057562000000002
0.6147143 -0.0012097362
0.6157143 -0.0012137116
0.6167143 -0.0012176823
0.6177143 -0.0012216483
0.6187143 -0.0012256092
0.6197143 -0.0012295652
0.6207143 -0.0012335157000000002
0.6217143 -0.001237461
0.6227143 -0.0012414007
0.6237143 -0.0012453346
0.6247143 -0.0012492627
0.6257143 -0.0012531849
0.6267143 -0.0012571008
0.6277143 -0.0012610106
0.6287143 -0.0012649138
0.6297143 -0.0012688104000000001
0.6307143 -0.0012727002000000002
0.6317143 -0.0012765831
0.6327143 -0.001280459
0.6337143 -0.0012843277
0.6347143 -0.0012881890000000001
0.6357143 -0.0012920428
0.6367143 -0.0012958889000000001
0.6377143 -0.0012997271000000001
0.6387143 -0.0013035574999999998
0.6397143 -0.0013073796
0.6407143 -0.0013111935
0.6417143 -0.001314999
0.6427143 -0.0013187958
0.6437143 -0.0013225838
0.6447143 -0.0013263629
0.6457143 -0.0013301329
0.6467143 -0.0013338938
0.6477143 -0.0013376452
0.6487143 -0.001341387
0.6497143 -0.0013451192000000002
0.6507143 -0.0013488413999999998
0.6517143 -0.0013525537
0.6527143 -0.0013562557
0.6537143 -0.0013599473000000001
0.6547143 -0.0013636285
0.6557143 -0.001367299
0.6567143 -0.0013709588
0.6577143 -0.0013746075
0.6587143 -0.0013782451
0.6597143 -0.0013818713
0.6607143 -0.0013854861
0.6617143 -0.0013890893000000001
0.6627143 -0.0013926807
0.6637143 -0.0013962602
0.6647143 -0.0013998276
0.6657143 -0.0014033827
0.6667143 -0.0014069255
0.6677143 -0.0014104557
0.6687143 -0.001413973
0.6697143 -0.0014174775999999999
0.6707143 -0.0014209690999999998
0.6717143 -0.0014244474
0.6727143 -0.0014279123999999999
0.6737143 -0.0014313639
0.6747143 -0.0014348015999999999
0.6757143 -0.0014382254000000001
0.6767143 -0.0014416353
0.6777143 -0.001445031
0.6787143 -0.0014484125
0.6797143 -0.0014517794
0.6807143 -0.0014551318
0.6817143 -0.0014584693
0.6827143 -0.0014617919
0.6837143 -0.0014650994
0.6847143 -0.0014683916
0.6857143 -0.0014716684000000001
0.6867143 -0.0014749296
0.6877143 -0.001478175
0.6887143 -0.0014814045000000001
0.6897143 -0.001484618
0.6907143 -0.0014878154
0.6917143 -0.0014909962000000001
0.6927143 -0.0014941606
0.6937143 -0.0014973084
0.6947143 -0.0015004392
0.6957143 -0.0015035533
0.6967143 -0.0015066501
0.6977143 -0.0015097296
0.6987143 -0.0015127916
0.6997143 -0.0015158361
0.7007143 -0.0015188628
0.7017143 -0.0015218716
0.7027143 -0.0015248624
0.7037143 -0.0015278349
0.7047143 -0.0015307891
0.7057143 -0.0015337248
0.7067143 -0.0015366419000000001
0.7077143 -0.0015395401
0.7087143 -0.0015424193
0.7097143 -0.0015452794999999998
0.7107143 -0.0015481202
0.7117143 -0.0015509417000000001
0.7127143 -0.0015537436
0.7137143 -0.0015565258
0.7147143 -0.0015592880999999999
0.7157143 -0.0015620304000000002
0.7167143 -0.0015647527
0.7177143 -0.0015674546
0.7187143 -0.001570136
0.7197143 -0.0015727968000000003
0.7207143 -0.0015754371
0.7217143 -0.0015780564000000001
0.7227143 -0.0015806547000000002
0.7237143 -0.0015832318
0.7247143 -0.0015857877
0.7257143 -0.0015883218999999998
0.7267143 -0.0015908348
0.7277143 -0.0015933259
0.7287143 -0.001595795
0.7297143 -0.0015982423
0.7307143 -0.0016006676
0.7317143 -0.0016030703
0.7327143 -0.0016054507999999999
0.7337143 -0.0016078086999999999
0.7347143 -0.001610144
0.7357143 -0.0016124563999999999
0.7367143 -0.0016147458
0.7377143 -0.0016170125
0.7387143 -0.0016192556000000002
0.7397143 -0.0016214756999999998
0.7407143 -0.0016236721
0.7417143 -0.0016258451
0.7427143 -0.0016279944
0.7437143 -0.0016301199
0.7447143 -0.0016322214
0.7457143 -0.0016342988999999998
0.7467143 -0.0016363521
0.7477143 -0.0016383809
0.7487143 -0.0016403854000000002
0.7497143 -0.0016423655
0.7507143 -0.0016443208000000002
0.7517143 -0.0016462513
0.7527143 -0.0016481568
0.7537143 -0.0016500375
0.7547143 -0.001651893
0.7557143 -0.0016537232999999998
0.7567143 -0.0016555283
0.7577143 -0.0016573077999999998
0.7587143 -0.0016590619
0.7597143 -0.0016607901
0.7607143 -0.0016624927
0.7617143 -0.0016641694
0.7627143 -0.0016658200999999997
0.7637143 -0.0016674447
0.7647143 -0.001669043
0.7657143 -0.0016706152000000001
0.7667143 -0.0016721608
0.7677143 -0.0016736802000000002
0.7687143 -0.0016751728
0.7697143 -0.0016766387
0.7707143 -0.0016780780999999998
0.7717143 -0.0016794906
0.7727143 -0.0016808759
0.7737143 -0.0016822345
0.7747143 -0.0016835656
0.7757143 -0.0016848696999999999
0.7767143 -0.0016861463999999998
0.7777143 -0.0016873957
0.7787143 -0.0016886174999999998
0.7797143 -0.0016898121
0.7807143 -0.0016909786
0.7817143 -0.0016921176000000001
0.7827143 -0.0016932287000000002
0.7837143 -0.001694312
0.7847143 -0.0016953672
0.7857143 -0.0016963946000000001
0.7867143 -0.0016973938
0.7877143 -0.0016983648999999998
0.7887143 -0.0016993077
0.7897143 -0.0017002221
0.7907143 -0.0017011083
0.7917143 -0.001701966
0.7927143 -0.0017027952999999999
0.7937143 -0.0017035957999999999
0.7947143 -0.0017043678
0.7957143 -0.0017051111999999999
0.7967143 -0.0017058259
0.7977143 -0.0017065116000000002
0.7987143 -0.0017071686999999998
0.7997143 -0.0017077968
0.8007143 -0.0017083958999999998
0.8017143 -0.0017089662
0.8027143 -0.0017095072
0.8037143 -0.0017100192000000002
0.8047143 -0.001710502
0.8057143 -0.0017109555999999999
0.8067143 -0.0017113799999999998
0.8077143 -0.0017117753
0.8087143 -0.0017121411
0.8097143 -0.0017124777999999998
0.8107143 -0.0017127852000000002
0.8117143 -0.0017130631
0.8127143 -0.0017133116000000001
0.8137143 -0.0017135306000000002
0.8147143 -0.0017137203
0.8157143 -0.0017138804
0.8167143 -0.0017140109999999999
0.8177143 -0.0017141120999999999
0.8187143 -0.0017141838
0.8197143 -0.0017142257999999998
0.8207143 -0.0017142382000000002
0.8217143 -0.0017142211
0.8227143 -0.0017141743
0.8237143 -0.0017140979
0.8247143 -0.0017139919
0.8257143 -0.0017138564
0.8267143 -0.0017136909999999998
0.8277143 -0.0017134962
0.8287143 -0.0017132719000000002
0.8297143 -0.0017130178000000001
0.8307143 -0.0017127342
0.8317143 -0.0017124209999999998
0.8327143 -0.0017120781
0.8337143 -0.0017117055999999998
0.8347143 -0.0017113036
0.8357143 -0.0017108718
0.8367143 -0.0017104108
0.8377143 -0.0017099201
0.8387143 -0.0017094
0.8397143 -0.0017088503
0.8407143 -0.0017082712000000002
0.8417143 -0.0017076625
0.8427143 -0.0017070246000000001
0.8437143 -0.0017063572
0.8447143 -0.0017056604999999999
0.8457143 -0.0017049344
0.8467143 -0.0017041792000000002
0.8477143 -0.0017033945999999998
0.8487143 -0.0017025808
0.8497143 -0.0017017379
0.8507143 -0.0017008659
0.8517143 -0.0016999647
0.8527143 -0.0016990344999999998
0.8537143 -0.0016980754
0.8547143 -0.0016970873
0.8557143 -0.0016960703
0.8567143 -0.0016950244999999998
0.8577143 -0.0016939499
0.8587143 -0.0016928466999999998
0.8597143 -0.0016917147
0.8607143 -0.0016905542
0.8617143 -0.0016893652999999998
0.8627143 -0.0016881479
0.8637143 -0.0016869018999999999
0.8647143 -0.0016856276
0.8657143 -0.0016843253
0.8667143 -0.0016829945
0.8677143 -0.0016816357
0.8687143 -0.0016802489
0.8697143 -0.0016788343
0.8707143 -0.0016773918000000001
0.8717143 -0.0016759215
0.8727143 -0.0016744236
0.8737143 -0.0016728980000000001
0.8747143 -0.0016713448
0.8757143 -0.0016697641999999999
0.8767143 -0.0016681562999999997
0.8777143 -0.0016665212
0.8787143 -0.001664859
0.8797143 -0.0016631697
0.8807143 -0.0016614535
0.8817143 -0.0016597105000000002
0.8827143 -0.0016579408000000002
0.8837143 -0.0016561446
0.8847143 -0.0016543217
0.8857143 -0.0016524727
0.8867143 -0.0016505972
0.8877143 -0.0016486956
0.8887143 -0.001646768
0.8897143 -0.0016448144
0.8907143 -0.0016428352
0.8917143 -0.0016408303000000001
0.8927143 -0.0016387998
0.8937143 -0.0016367437999999998
0.8947143 -0.0016346627
0.8957143 -0.0016325560999999999
0.8967143 -0.0016304248
0.8977143 -0.0016282687
0.8987143 -0.0016260876
0.8997143 -0.0016238819
0.9007143 -0.0016216520000000001
0.9017143 -0.0016193975
0.9027143 -0.0016171189
0.9037143 -0.0016148164
0.9047143 -0.0016124899
0.9057143 -0.0016101397999999999
0.9067143 -0.001607766
0.9077143 -0.0016053689
0.9087143 -0.0016029484
0.9097143 -0.0016005048
0.9107143 -0.0015980382
0.9117143 -0.0015955488999999999
0.9127143 -0.0015930370999999999
0.9137143 -0.0015905027000000002
0.9147143 -0.0015879460999999998
0.9157143 -0.0015853674999999998
0.9167143 -0.0015827668999999999
0.9177143 -0.0015801445
0.9187143 -0.0015775006000000001
0.9197143 -0.0015748351999999998
0.9207143 -0.0015721487
0.9217143 -0.0015694412
0.9227143 -0.0015667127
0.9237143 -0.0015639635
0.9247143 -0.0015611938999999999
0.9257143 -0.0015584041
0.9267143 -0.0015555939000000002
0.9277143 -0.0015527641
0.9287143 -0.0015499143
0.9297143 -0.0015470452
0.9307143 -0.0015441567000000001
0.9317143 -0.0015412488
0.9327143 -0.0015383221999999998
0.9337143 -0.0015353768
0.9347143 -0.0015324126999999997
0.9357143 -0.0015294305
0.9367143 -0.0015264299
0.9377143 -0.0015234114
0.9387143 -0.0015203752
0.9397143 -0.0015173215
0.9407143 -0.0015142504
0.9417143 -0.0015111622
0.9427143 -0.0015080571
0.9437143 -0.0015049352
0.9447143 -0.0015017969
0.9457143 -0.0014986424999999999
0.9467143 -0.001495472
0.9477143 -0.0014922854999999998
0.9487143 -0.0014890836
0.9497143 -0.0014858662999999999
0.9507143 -0.0014826339
0.9517143 -0.0014793865
0.9527143 -0.0014761245
0.9537143 -0.001472848
0.9547143 -0.0014695574
0.9557143 -0.0014662526
0.9567143 -0.0014629341
0.9577143 -0.0014596021
0.9587143 -0.0014562567
0.9597143 -0.0014528982999999999
0.9607143 -0.001449527
0.9617143 -0.0014461431
0.9627143 -0.0014427469
0.9637143 -0.0014393385
0.9647143 -0.0014359182
0.9657143 -0.0014324862999999998
0.9667143 -0.0014290429
0.9677143 -0.0014255884
0.9687143 -0.0014221229
0.9697143 -0.0014186467
0.9707143 -0.00141516
0.9717143 -0.0014116632000000001
0.9727143 -0.0014081563
0.9737143 -0.0014046397
0.9747143 -0.0014011136
0.9757143 -0.0013975783
0.9767143 -0.0013940341
0.9777143 -0.0013904810999999999
0.9787143 -0.0013869196
0.9797143 -0.0013833499
0.9807143 -0.0013797721
0.9817143 -0.0013761867
0.9827143 -0.0013725936999999999
0.9837143 -0.0013689935
0.9847143 -0.0013653863
0.9857143 -0.0013617723
0.9867143 -0.0013581519
0.9877143 -0.0013545252
0.9887143 -0.0013508926
0.9897143 -0.0013472541
0.9907143 -0.0013436102000000001
0.9917143 -0.0013399611
0.9927143 -0.0013363068999999999
0.9937143 -0.001332648
0.9947143 -0.0013289846
0.9957143 -0.001325317
0.9967143 -0.0013216452999999999
0.9977143 -0.0013179700000000001
0.9987143 -0.0013142911
0.9997143 -0.0013106091
1.000714 -0.0013069239999999999
1.001714 -0.0013032361000000002
1.002714 -0.0012995459000000001
1.003714 -0.0012958534
1.004714 -0.001292159
1.005714 -0.0012884628
1.006714 -0.0012847651
1.007714 -0.0012810662
1.008714 -0.0012773664
1.009714 -0.0012736658
1.010714 -0.0012699648
1.011714 -0.0012662635999999999
1.012714 -0.0012625625
1.013714 -0.0012588616
1.014714 -0.0012551614
1.015714 -0.0012514619
1.016714 -0.0012477634
1.017714 -0.0012440662000000001
1.018714 -0.0012403706
1.019714 -0.0012366768
1.020714 -0.001232985
1.021714 -0.0012292953000000001
1.022714 -0.0012256082999999999
1.023714 -0.0012219239999999999
1.024714 -0.0012182426999999998
1.025714 -0.0012145645000000002
1.026714 -0.0012108899
1.027714 -0.0012072189
1.028714 -0.0012035519
1.029714 -0.001199889
1.030714 -0.0011962306
1.031714 -0.0011925767
1.032714 -0.0011889277
1.033714 -0.0011852837
1.034714 -0.0011816451
1.035714 -0.0011780121
1.036714 -0.0011743848000000002
1.037714 -0.0011707634
1.038714 -0.0011671485
1.039714 -0.0011635399
1.040714 -0.0011599379
1.041714 -0.0011563428
1.042714 -0.0011527548
1.043714 -0.0011491742
1.044714 -0.0011456012
1.045714 -0.0011420358999999999
1.046714 -0.0011384785
1.047714 -0.0011349294
1.048714 -0.0011313887
1.049714 -0.0011278566
1.050714 -0.0011243333
1.051714 -0.001120819
1.052714 -0.001117314
1.053714 -0.0011138183
1.054714 -0.0011103323
1.055714 -0.0011068560999999998
1.056714 -0.0011033899999999999
1.057714 -0.001099934
1.058714 -0.0010964884
1.059714 -0.0010930533
1.060714 -0.001089629
1.061714 -0.0010862156
1.062714 -0.0010828134
1.063714 -0.0010794225000000002
1.064714 -0.001076043
1.065714 -0.0010726752
1.066714 -0.0010693191
1.067714 -0.001065975
1.068714 -0.0010626431
1.069714 -0.0010593234
1.070714 -0.0010560162
1.071714 -0.0010527216
1.072714 -0.0010494398
1.073714 -0.0010461708
1.074714 -0.001042915
1.075714 -0.0010396723
1.076714 -0.0010364431
1.077714 -0.0010332273
1.078714 -0.0010300251
1.079714 -0.0010268367
1.080714 -0.0010236622
1.081714 -0.0010205016999999999
1.082714 -0.0010173553
1.083714 -0.0010142232
1.084714 -0.0010111055000000002
1.085714 -0.0010080023
1.086714 -0.0010049136
1.087714 -0.0010018397
1.088714 -0.00099878052
1.089714 -0.00099573626
1.090714 -0.00099270701
1.091714 -0.00098969294
1.092714 -0.00098669398
1.093714 -0.00098371029
1.094714 -0.00098074188
1.095714 -0.00097778893
1.096714 -0.0009748514499999999
1.097714 -0.0009719295999999999
1.098714 -0.0009690233099999999
1.099714 -0.0009661327600000001
1.100714 -0.00096325803
1.101714 -0.0009603990300000001
1.102714 -0.00095755586
1.103714 -0.00095472869
1.104714 -0.0009519174500000001
1.105714 -0.0009491222
1.106714 -0.0009463431499999999
1.107714 -0.00094358011
1.108714 -0.0009408331600000001
1.109714 -0.0009381023999999999
1.110714 -0.0009353877400000001
1.111714 -0.00093268936
1.112714 -0.0009300071699999999
1.113714 -0.00092734117
1.114714 -0.0009246914499999999
1.115714 -0.0009220578200000001
1.116714 -0.00091944048
1.117714 -0.0009168392399999999
1.118714 -0.0009142542700000001
1.119714 -0.0009116854
1.120714 -0.0009091327199999999
1.121714 -0.0009065961400000001
1.122714 -0.0009040756599999999
1.123714 -0.00090157118
1.124714 -0.0008990827200000001
1.125714 -0.00089661025
1.126714 -0.00089415353
1.127714 -0.00089171272
1.128714 -0.00088928764
1.129714 -0.0008868783000000001
1.130714 -0.00088448451
1.131714 -0.00088210627
1.132714 -0.0008797433999999999
1.133714 -0.00087739591
1.134714 -0.00087506369
1.135714 -0.0008727466600000001
1.136714 -0.00087044473
1.137714 -0.00086815771
1.138714 -0.0008658855199999999
1.139714 -0.00086362816
1.140714 -0.0008613852500000001
1.141714 -0.0008591568999999999
1.142714 -0.0008569429200000001
1.143714 -0.00085474303
1.144714 -0.00085255733
1.145714 -0.0008503854600000001
1.146714 -0.0008482274100000001
1.147714 -0.00084608291
1.148714 -0.00084395188
1.149714 -0.00084183421
1.150714 -0.00083972955
1.151714 -0.0008376378
1.152714 -0.00083555888
1.153714 -0.0008334925000000001
1.154714 -0.0008314384100000001
1.155714 -0.00082939659
1.156714 -0.0008273666
1.157714 -0.00082534834
1.158714 -0.00082334163
1.159714 -0.0008213462
1.160714 -0.00081936178
1.161714 -0.00081738817
1.162714 -0.00081542521
1.163714 -0.00081347262
1.164714 -0.00081153003
1.165714 -0.0008095972599999999
1.166714 -0.0008076740399999999
1.167714 -0.00080576019
1.168714 -0.00080385535
1.169714 -0.0008019591400000001
1.170714 -0.0008000713899999999
1.171714 -0.00079819183
1.172714 -0.00079632
1.173714 -0.0007944557200000001
1.174714 -0.0007925988000000001
1.175714 -0.00079074862
1.176714 -0.0007889051599999999
1.177714 -0.0007870679799999999
1.178714 -0.0007852367199999999
1.179714 -0.00078341091
1.180714 -0.00078159046
1.181714 -0.0007797749300000001
1.182714 -0.00077796385
1.183714 -0.00077615696
1.184714 -0.0007743538799999999
1.185714 -0.0007725541800000001
1.186714 -0.00077075747
1.187714 -0.0007689633999999999
1.188714 -0.0007671716000000001
1.189714 -0.00076538163
1.190714 -0.00076359311
1.191714 -0.0007618055
1.192714 -0.00076001852
1.193714 -0.00075823173
1.194714 -0.00075644462
1.195714 -0.00075465673
1.196714 -0.00075286771
1.197714 -0.0007510770500000001
1.198714 -0.00074928435
1.199714 -0.00074748905
1.200714 -0.0007456906999999999
1.201714 -0.00074388886
1.202714 -0.0007420831
1.203714 -0.00074027284
1.204714 -0.0007384575799999999
1.205714 -0.00073663696
1.206714 -0.00073481028
1.207714 -0.00073297715
1.208714 -0.00073113697
1.209714 -0.00072928933
1.210714 -0.0007274336
1.211714 -0.00072556927
1.212714 -0.00072369585
1.213714 -0.00072181269
1.214714 -0.00071991935
1.215714 -0.00071801519
1.216714 -0.00071609966
1.217714 -0.00071417226
1.218714 -0.0007122323499999999
1.219714 -0.0007102793
1.220714 -0.0007083125599999999
1.221714 -0.0007063315
1.222714 -0.00070433562
1.223714 -0.00070232418
1.224714 -0.0007002966399999999
1.225714 -0.00069825228
1.226714 -0.00069619059
1.227714 -0.00069411089
1.228714 -0.00069201255
1.229714 -0.00068989489
1.230714 -0.0006877573
1.231714 -0.00068559907
1.232714 -0.0006834196
1.233714 -0.0006812181300000001
1.234714 -0.00067899405
1.235714 -0.0006767466899999999
1.236714 -0.00067447531
1.237714 -0.00067217929
1.238714 -0.0006698578999999999
1.239714 -0.0006675104
1.240714 -0.00066513617
1.241714 -0.0006627344200000001
1.242714 -0.00066030448
1.243714 -0.0006578456100000001
1.244714 -0.0006553570500000001
1.245714 -0.00065283803
1.246714 -0.0006502878900000001
1.247714 -0.00064770588
1.248714 -0.00064509122
1.249714 -0.00064244314
1.250714 -0.00063976086
1.251714 -0.00063704369
1.252714 -0.00063429079
1.253714 -0.0006315014200000001
1.254714 -0.00062867475
1.255714 -0.00062581003
1.256714 -0.00062290642
1.257714 -0.0006199632
1.258714 -0.00061697942
1.259714 -0.0006139544
1.260714 -0.00061088731
1.261714 -0.00060777729
1.262714 -0.00060462348
1.263714 -0.00060142511
1.264714 -0.00059818135
1.265714 -0.0005948913
1.266714 -0.00059155414
1.267714 -0.00058816904
1.268714 -0.00058473515
1.269714 -0.00058125161
1.270714 -0.00057771754
1.271714 -0.00057413208
1.272714 -0.00057049438
1.273714 -0.00056680346
1.274714 -0.00056305862
1.275714 -0.00055925884
1.276714 -0.00055540322
1.277714 -0.00055149094
1.278714 -0.00054752113
1.279714 -0.0005434928
1.280714 -0.00053940512
1.281714 -0.00053525714
1.282714 -0.00053104791
1.283714 -0.0005267766000000001
1.284714 -0.00052244222
1.285714 -0.00051804391
1.286714 -0.00051358065
1.287714 -0.0005090516
1.288714 -0.00050445574
1.289714 -0.0004997921700000001
1.290714 -0.0004950599799999999
1.291714 -0.0004902582100000001
1.292714 -0.00048538590999999996
1.293714 -0.00048044208000000004
1.294714 -0.00047542579999999997
1.295714 -0.00047033614000000005
1.296714 -0.00046517212
1.297714 -0.0004599327
1.298714 -0.00045461697000000005
1.299714 -0.00044922399
1.300714 -0.00044375274
1.301714 -0.00043820228
1.302714 -0.0004325716
1.303714 -0.00042685974
1.304714 -0.00042106572
1.305714 -0.00041518856
1.306714 -0.00040922722999999997
1.307714 -0.00040318082000000003
1.308714 -0.00039704823
1.309714 -0.00039082856
1.310714 -0.00038452075999999996
1.311714 -0.0003781239
1.312714 -0.00037163691
1.313714 -0.00036505878
1.314714 -0.00035838857
1.315714 -0.00035162523
1.316714 -0.00034476773
1.317714 -0.00033781509999999997
1.318714 -0.00033076633
1.319714 -0.00032362041
1.320714 -0.0003163763
1.321714 -0.000309033
1.322714 -0.00030158947
1.323714 -0.00029404478
1.324714 -0.00028639778999999996
1.325714 -0.00027864755
1.326714 -0.00027079299999999997
1.327714 -0.00026283319
1.328714 -0.00025476704
1.329714 -0.0002465935
1.330714 -0.00023831162
1.331714 -0.00022992033
1.332714 -0.00022141862
1.333714 -0.00021280546
1.334714 -0.00020407986
1.335714 -0.00019524075
1.336714 -0.00018628713
1.337714 -0.00017721796
1.338714 -0.00016803223
1.339714 -0.00015872892999999999
1.340714 -0.00014930702
1.341714 -0.0001397655
1.342714 -0.00013010331
1.343714 -0.00012031947999999999
1.344714 -0.00011041295
1.345714 -0.00010038273
1.346714 -9.022778599999999e-05
1.347714 -7.994711399999999e-05
1.348714 -6.9539681e-05
1.349714 -5.9004480999999995e-05
1.350714 -4.8340519e-05
1.351714 -3.7546758e-05
1.352714 -2.6622195e-05
1.353714 -1.5565827e-05
1.354714 -4.3766335e-06
1.355714 6.9463823e-06
1.356714 1.8404216e-05
1.357714 2.9997889000000003e-05
1.358714 4.1728373000000005e-05
1.359714 5.359668199999999e-05
1.360714 6.5603814e-05
1.361714 7.7750758e-05
1.362714 9.0038503e-05
1.363714 0.00010246803
1.364714 0.00011504032
1.365714 0.00012775638
1.366714 0.00014061715
1.367714 0.00015362361
1.368714 0.00016677674000000001
1.369714 0.00018007749999999998
1.370714 0.00019352683
1.371714 0.00020712573000000002
1.372714 0.00022087512999999998
1.373714 0.00023477596000000001
1.374714 0.00024882922
1.375714 0.0002630358
1.376714 0.00027739668
1.377714 0.00029191275999999996
1.378714 0.00030658496
1.379714 0.00032141425
1.380714 0.00033640149
1.381714 0.00035154762000000003
1.382714 0.0003668536
1.383714 0.00038232024000000003
1.384714 0.00039794854000000003
1.385714 0.00041373933
1.386714 0.00042969350000000004
1.387714 0.00044581197
1.388714 0.00046209561
1.389714 0.00047854528
1.390714 0.00049516184
1.391714 0.00051194615
1.392714 0.0005288990900000001
1.393714 0.00054602151
1.394714 0.00056331419
1.395714 0.00058077803
1.396714 0.00059841386
1.397714 0.0006162225399999999
1.398714 0.0006342048
1.399714 0.0006523615
1.400714 0.00067069341
1.401714 0.00068920131
1.402714 0.00070788606
1.403714 0.00072674839
1.404714 0.00074578907
1.405714 0.00076500892
1.406714 0.00078440862
1.407714 0.00080398904
1.408714 0.00082375072
1.409714 0.0008436946699999999
1.410714 0.0008638214199999999
1.411714 0.0008841317099999999
1.412714 0.0009046262700000001
1.413714 0.00092530581
1.414714 0.00094617108
1.415714 0.0009672226999999999
1.416714 0.0009884614
1.417714 0.0010098877
1.418714 0.0010315024
1.419714 0.0010533062
1.420714 0.0010752995999999998
1.421714 0.0010974833000000001
1.422714 0.0011198578
1.423714 0.0011424239
1.424714 0.0011651822
1.425714 0.0011881332
1.426714 0.0012112776
1.427714 0.0012346158000000002
1.428714 0.0012581485000000001
1.429714 0.0012818762
1.430714 0.0013057995
1.431714 0.0013299188
1.432714 0.0013542348
1.433714 0.0013787479000000001
1.434714 0.0014034586
1.435714 0.0014283674
1.436714 0.0014534749
1.437714 0.0014787815
1.438714 0.0015042874000000001
1.439714 0.0015299935
1.440714 0.0015558998999999998
1.441714 0.0015820069
1.442714 0.0016083153
1.443714 0.0016348255
1.444714 0.0016615374999999998
1.445714 0.0016884518
1.446714 0.0017155691000000002
1.447714 0.0017428893
1.448714 0.0017704129000000002
1.449714 0.0017981402999999998
1.450714 0.0018260718
1.451714 0.0018542078
1.452714 0.0018825481999999998
1.453714 0.0019110938
1.454714 0.0019398443000000001
1.455714 0.0019688005
1.456714 0.001997962
1.457714 0.0020273297
1.458714 0.0020569032
1.459714 0.0020866832
1.460714 0.0021166696
1.461714 0.0021468626
1.462714 0.0021772623
1.463714 0.0022078691
1.464714 0.002238683
1.465714 0.0022697041
1.466714 0.0023009323
1.467714 0.0023323679
1.468714 0.0023640107
1.469714 0.002395861
1.470714 0.0024279188
1.471714 0.0024601843
1.472714 0.002492657
1.473714 0.0025253375
1.474714 0.0025582254
1.475714 0.0025913207
1.476714 0.0026246234
1.477714 0.0026581333999999997
1.478714 0.0026918506
1.479714 0.0027257748999999997
1.480714 0.0027599064
1.481714 0.0027942446
1.482714 0.0028287896999999998
1.483714 0.0028635413
1.484714 0.0028984991999999998
1.485714 0.0029336636
1.486714 0.0029690339999999997
1.487714 0.00300461
1.488714 0.0030403916999999997
1.489714 0.0030763786
1.490714 0.0031125706
1.491714 0.0031489672
1.492714 0.0031855685
1.493714 0.0032223739
1.494714 0.0032593827
1.495714 0.0032965952
1.496714 0.0033340108
1.497714 0.0033716288999999997
1.498714 0.0034094493
1.499714 0.0034474716999999995
1.500714 0.0034856948
1.501714 0.0035241194999999998
1.502714 0.0035627447
1.503714 0.0036015692
1.504714 0.0036405938
1.505714 0.003679817
1.506714 0.0037192385
1.507714 0.0037588579
1.508714 0.0037986745000000003
1.509714 0.0038386875999999997
1.510714 0.0038788967
1.511714 0.0039193015
1.512714 0.0039599006
1.513714 0.004000694
1.514714 0.0040416806
1.515714 0.0040828596
1.516714 0.0041242311
1.517714 0.0041657931
1.518714 0.0042075459
1.519714 0.0042494885
1.520714 0.0042916196
1.521714 0.0043339387
1.522714 0.0043764452
1.523714 0.0044191376
1.524714 0.0044620156
1.525714 0.0045050783
1.526714 0.0045483243999999996
1.527714 0.004591753499999999
1.528714 0.0046353641999999995
1.529714 0.0046791556
1.530714 0.0047231268000000005
1.531714 0.0047672766
1.532714 0.0048116046
1.533714 0.0048561091
1.534714 0.0049007893000000005
1.535714 0.0049456441
1.536714 0.004990672099999999
1.537714 0.0050358725
1.538714 0.005081244699999999
1.539714 0.0051267867
1.540714 0.0051724972
1.541714 0.005218375700000001
1.542714 0.0052644205
1.543714 0.0053106309
1.544714 0.0053570046000000005
1.545714 0.0054035416
1.546714 0.0054502398
1.547714 0.005497098
1.548714 0.0055441149
1.549714 0.0055912893
1.550714 0.0056386198
1.551714 0.0056861049
1.552714 0.0057337431
1.553714 0.0057815334
1.554714 0.005829474
1.555714 0.0058775637
1.556714 0.005925800399999999
1.557714 0.0059741829
1.558714 0.0060227103
1.559714 0.0060713799
1.560714 0.006120191400000001
1.561714 0.006169141899999999
1.562714 0.006218230600000001
1.563714 0.006267456
1.564714 0.0063168161
1.565714 0.006366309399999999
1.566714 0.0064159343
1.567714 0.0064656895
1.568714 0.006515572000000001
1.569714 0.0065655811000000005
1.570714 0.006615714700000001
1.571714 0.0066659712
1.572714 0.0067163484
1.573714 0.0067668458
1.574714 0.006817459499999999
1.575714 0.0068681889
1.576714 0.0069190326000000005
1.577714 0.006969986899999999
1.578714 0.0070210517
1.579714 0.0070722243
1.580714 0.007123502299999999
1.581714 0.0071748851
1.582714 0.0072263691
1.583714 0.007277954099999999
1.584714 0.007329636
1.585714 0.007381415299999999
1.586714 0.0074332871
1.587714 0.007485251300000001
1.588714 0.007537304900000001
1.589714 0.0075894466
1.590714 0.0076416734
1.591714 0.0076939839
1.592714 0.0077463759000000005
1.593714 0.0077988458
1.594714 0.0078513927
1.595714 0.0079040146
1.596714 0.007956708600000001
1.597714 0.0080094724
1.598714 0.0080623046
1.599714 0.0081152015
1.600714 0.0081681625
1.601714 0.0082211831
1.602714 0.0082742627
1.603714 0.008327399000000001
1.604714 0.008380588400000001
1.605714 0.0084338295
1.606714 0.0084871201
1.607714 0.0085404565
1.608714 0.0085938365
1.609714 0.0086472588
1.610714 0.0087007196
1.611714 0.0087542168
1.612714 0.008807749
1.613714 0.008861311699999999
1.614714 0.0089149034
1.615714 0.0089685214
1.616714 0.0090221642
1.617714 0.009075827299999999
1.618714 0.0091295085
1.619714 0.0091832066
1.620714 0.0092369177
1.621714 0.009290639
1.622714 0.009344369
1.623714 0.0093981042
1.624714 0.0094518407
1.625714 0.0095055781
1.626714 0.0095593125
1.627714 0.009613041000000001
1.628714 0.0096667609
1.629714 0.009720469800000001
1.630714 0.0097741642
1.631714 0.009827842600000001
1.632714 0.0098814999
1.633714 0.0099351353
1.634714 0.009988745299999999
1.635714 0.010042327
1.636714 0.010095877
1.637714 0.010149393999999999
1.638714 0.010202873000000001
1.639714 0.010256312
1.640714 0.010309709
1.641714 0.01036306
1.642714 0.010416361
1.643714 0.010469611
1.644714 0.010522805999999999
1.645714 0.010575943
1.646714 0.01062902
1.647714 0.010682033
1.648714 0.010734978000000001
1.649714 0.010787854
1.650714 0.010840657
1.651714 0.010893383
1.652714 0.01094603
1.653714 0.010998595
1.654714 0.011051074
1.655714 0.011103465
1.656714 0.011155765
1.657714 0.011207969
1.658714 0.011260075
1.659714 0.01131208
1.660714 0.011363981
1.661714 0.011415772999999999
1.662714 0.011467456000000001
1.663714 0.011519024000000001
1.664714 0.011570474
1.665714 0.011621804999999999
1.666714 0.011673012
1.667714 0.011724091
1.668714 0.01177504
1.669714 0.011825856000000001
1.670714 0.011876535
1.671714 0.011927074
1.672714 0.01197747
1.673714 0.012027719
1.674714 0.012077818
1.675714 0.012127763
1.676714 0.012177553
1.677714 0.012227181000000002
1.678714 0.012276648
1.679714 0.012325947000000002
1.680714 0.012375075000000001
1.681714 0.012424031
1.682714 0.01247281
1.683714 0.012521408
1.684714 0.012569824
1.685714 0.012618053
1.686714 0.01266609
1.687714 0.012713935999999999
1.688714 0.012761583
1.689714 0.012809031
1.690714 0.012856274000000001
1.691714 0.012903310000000001
1.692714 0.012950135
1.693714 0.012996745999999998
1.694714 0.013043141
1.695714 0.013089311999999999
1.696714 0.013135261999999998
1.697714 0.013180981999999999
1.698714 0.013226471
1.699714 0.013271726
1.700714 0.013316744000000002
1.701714 0.013361518999999999
1.702714 0.013406048
1.703714 0.013450331
1.704714 0.013494359
1.705714 0.013538132999999999
1.706714 0.013581649
1.707714 0.013624901
1.708714 0.013667888999999999
1.709714 0.013710607999999999
1.710714 0.013753054
1.711714 0.013795223
1.712714 0.013837114
1.713714 0.013878719
1.714714 0.013920041000000001
1.715714 0.013961071
1.716714 0.014001808999999999
1.717714 0.014042249000000001
1.718714 0.01408239
1.719714 0.014122228
1.720714 0.014161758000000002
1.721714 0.014200978
1.722714 0.014239883
1.723714 0.014278471999999999
1.724714 0.014316738999999998
1.725714 0.014354681
1.726714 0.014392298000000001
1.727714 0.014429582
1.728714 0.014466532
1.729714 0.014503144
1.730714 0.014539415
1.731714 0.014575341
1.732714 0.01461092
1.733714 0.014646148
1.734714 0.01468102
1.735714 0.014715533999999999
1.736714 0.014749686
1.737714 0.014783472999999998
1.738714 0.014816893000000001
1.739714 0.014849937999999998
1.740714 0.014882612
1.741714 0.014914905
1.742714 0.014946819000000002
1.743714 0.014978345999999998
1.744714 0.015009486
1.745714 0.015040234
1.746714 0.015070588000000001
1.747714 0.015100543
1.748714 0.015130095
1.749714 0.015159245
1.750714 0.015187985
1.751714 0.015216316
1.752714 0.015244231
1.753714 0.015271729
1.754714 0.015298805
1.755714 0.015325456999999999
1.756714 0.015351684
1.757714 0.015377479000000001
1.758714 0.015402841
1.759714 0.015427767
1.760714 0.015452251
1.761714 0.015476294
1.762714 0.015499890999999998
1.763714 0.015523037
1.764714 0.015545732000000001
1.765714 0.015567971
1.766714 0.015589752000000002
1.767714 0.015611071999999998
1.768714 0.015631926
1.769714 0.015652315
1.770714 0.015672232
1.771714 0.015691677
1.772714 0.015710643
1.773714 0.015729132
1.774714 0.015747137
1.775714 0.015764657
1.776714 0.015781688999999998
1.777714 0.01579823
1.778714 0.015814278
1.779714 0.015829829
1.780714 0.015844880999999998
1.781714 0.015859429999999997
1.782714 0.015873474
1.783714 0.015887008
1.784714 0.015900034
1.785714 0.015912545
1.786714 0.015924541
1.787714 0.015936018
1.788714 0.015946972
1.789714 0.015957403
1.790714 0.015967306
1.791714 0.01597668
1.792714 0.015985522
1.793714 0.01599383
1.794714 0.016001599000000002
1.795714 0.016008828
1.796714 0.016015516
1.797714 0.016021659
1.798714 0.016027254
1.799714 0.016032299
1.800714 0.016036793
1.801714 0.01604073
1.802714 0.016044112
1.803714 0.016046934
1.804714 0.016049194
1.805714 0.016050891
1.806714 0.01605202
1.807714 0.016052581
1.808714 0.016052573
1.809714 0.016051989
1.810714 0.016050830999999998
1.811714 0.016049095
1.812714 0.01604678
1.813714 0.016043882
1.814714 0.016040402000000002
1.815714 0.016036334
1.816714 0.016031679
1.817714 0.016026435000000002
1.818714 0.016020598
1.819714 0.016014167
1.820714 0.01600714
1.821714 0.015999516
1.822714 0.015991292
1.823714 0.015982466
1.824714 0.015973036
1.825714 0.015963003
1.826714 0.015952362
1.827714 0.015941114
1.828714 0.015929254
1.829714 0.015916782
1.830714 0.015903696
1.831714 0.015889996
1.832714 0.015875678
1.833714 0.015860741
1.834714 0.015845186
1.835714 0.015829008999999998
1.836714 0.015812209
1.837714 0.015794784
1.838714 0.015776734
1.839714 0.015758058000000002
1.840714 0.015738751999999998
1.841714 0.015718814
1.842714 0.015698247
1.843714 0.015677047
1.844714 0.015655214
1.845714 0.015632746
1.846714 0.015609642
1.847714 0.0155859
1.848714 0.015561521
1.849714 0.015536502
1.850714 0.015510844
1.851714 0.015484542999999998
1.852714 0.015457601999999999
1.853714 0.015430016
1.854714 0.015401786
1.855714 0.015372912
1.856714 0.015343392
1.857714 0.015313226
1.858714 0.015282411
1.859714 0.015250950000000001
1.860714 0.015218839999999999
1.861714 0.015186078999999998
1.862714 0.015152669
1.863714 0.015118607999999999
1.864714 0.015083897
1.865714 0.015048533
1.866714 0.015012517
1.867714 0.014975849
1.868714 0.014938528
1.869714 0.014900553
1.870714 0.014861925000000002
1.871714 0.014822642
1.872714 0.014782706000000001
1.873714 0.014742113000000001
1.874714 0.014700867
1.875714 0.014658965000000001
1.876714 0.014616409
1.877714 0.014573197
1.878714 0.014529331
1.879714 0.014484809000000001
1.880714 0.014439631000000001
1.881714 0.014393798
1.882714 0.014347311
1.883714 0.014300169
1.884714 0.014252371000000002
1.885714 0.014203919
1.886714 0.014154814
1.887714 0.014105053999999999
1.888714 0.01405464
1.889714 0.014003573
1.890714 0.013951854
1.891714 0.013899482000000001
1.892714 0.013846457000000001
1.893714 0.013792781
1.894714 0.013738454
1.895714 0.013683477
1.896714 0.013627851
1.897714 0.013571574999999999
1.898714 0.01351465
1.899714 0.013457079
1.900714 0.013398859
1.901714 0.013339994
1.902714 0.013280483999999999
1.903714 0.013220329
1.904714 0.013159531
1.905714 0.01309809
1.906714 0.013036007
1.907714 0.012973284
1.908714 0.012909921000000001
1.909714 0.01284592
1.910714 0.012781283000000001
1.911714 0.012716011
1.912714 0.012650102
1.913714 0.012583561
1.914714 0.012516388
1.915714 0.012448584
1.916714 0.012380151
1.917714 0.012311091
1.918714 0.012241403000000001
1.919714 0.012171091
1.920714 0.012100155
1.921714 0.012028598
1.922714 0.011956419999999999
1.923714 0.011883624
1.924714 0.011810211
1.925714 0.011736184
1.926714 0.011661543
1.927714 0.011586291
1.928714 0.011510428999999999
1.929714 0.01143396
1.930714 0.011356885
1.931714 0.011279206
1.932714 0.011200924
1.933714 0.011122044
1.934714 0.011042566
1.935714 0.010962493
1.936714 0.010881826
1.937714 0.010800568
1.938714 0.010718721
1.939714 0.010636287
1.940714 0.010553268
1.941714 0.010469667
1.942714 0.010385487
1.943714 0.010300729
1.944714 0.010215396
1.945714 0.010129491000000001
1.946714 0.010043017
1.947714 0.0099559751
1.948714 0.0098683689
1.949714 0.0097802003
1.950714 0.009691472999999999
1.951714 0.0096021897
1.952714 0.009512352
1.953714 0.0094219635
1.954714 0.0093310271
1.955714 0.009239545
1.956714 0.009147520900000001
1.957714 0.0090549584
1.958714 0.0089618588
1.959714 0.008868226
1.960714 0.0087740627
1.961714 0.0086793727
1.962714 0.0085841588
1.963714 0.0084884239
1.964714 0.008392170999999999
1.965714 0.008295404400000001
1.966714 0.0081981256
1.967714 0.0081003389
1.968714 0.008002048
1.969714 0.0079032558
1.970714 0.0078039659
1.971714 0.007704181900000001
1.972714 0.007603906099999999
1.973714 0.0075031436
1.974714 0.0074018972
1.975714 0.0073001705000000005
1.976714 0.0071979666
1.977714 0.007095289
1.978714 0.0069921429000000005
1.979714 0.0068885311
1.980714 0.0067844579
1.981714 0.006679926399999999
1.982714 0.0065749409
1.983714 0.0064695043
1.984714 0.0063636217
1.985714 0.0062572959
1.986714 0.006150531399999999
1.987714 0.0060433322
1.988714 0.0059357025999999995
1.989714 0.0058276459
1.990714 0.005719166800000001
1.991714 0.0056102693999999995
1.992714 0.0055009576
1.993714 0.0053912354000000004
1.994714 0.005281107199999999
1.995714 0.0051705771000000005
1.996714 0.0050596493
1.997714 0.0049483282
1.998714 0.0048366182
1.999714 0.0047245234
2.000714 0.004612048400000001
2.001714 0.0044991975
2.002714 0.0043859749
2.003714 0.0042723856
2.004714 0.004158433499999999
2.005714 0.0040441228
2.006714 0.003929459099999999
2.007714 0.0038144459000000004
2.008714 0.0036990881
2.009714 0.0035833906
2.010714 0.003467358
2.011714 0.003350995
2.012714 0.0032343060999999998
2.013714 0.003117296
2.014714 0.0029999694
2.015714 0.0028823313000000002
2.016714 0.0027643862000000003
2.017714 0.0026461391999999997
2.018714 0.0025275951
2.019714 0.0024087587000000002
2.020714 0.0022896347000000003
2.021714 0.0021702286
2.022714 0.0020505446000000003
2.023714 0.0019305881999999999
2.024714 0.0018103640999999999
2.025714 0.0016898775
2.026714 0.0015691332000000002
2.027714 0.0014481363000000001
2.028714 0.001326892
2.029714 0.0012054053
2.030714 0.0010836812
2.031714 0.0009617248900000001
2.032714 0.00083954155
2.033714 0.0007171363
2.034714 0.00059451431
2.035714 0.00047168082
2.036714 0.00034864102
2.037714 0.00022540008999999997
2.038714 0.00010196333000000001
2.039714 -2.1663996e-05
2.040714 -0.00014547659
2.041714 -0.00026946914
2.042714 -0.00039363626
2.043714 -0.0005179726900000001
2.044714 -0.00064247301
2.045714 -0.00076713177
2.046714 -0.0008919436399999999
2.047714 -0.0010169031
2.048714 -0.0011420049
2.049714 -0.0012672434
2.050714 -0.0013926131999999999
2.051714 -0.0015181087
2.052714 -0.0016437247
2.053714 -0.0017694552000000001
2.054714 -0.0018952953
2.055714 -0.0020212388
2.056714 -0.0021472806
2.057714 -0.002273415
2.058714 -0.0023996363000000002
2.059714 -0.0025259391
2.060714 -0.0026523177
2.061714 -0.0027787666
2.062714 -0.0029052801
2.063714 -0.0030318526
2.064714 -0.0031584786
2.065714 -0.0032851519999999995
2.066714 -0.0034118678999999997
2.067714 -0.0035386200999999997
2.068714 -0.0036654033000000003
2.069714 -0.0037922116
2.070714 -0.0039190392
2.071714 -0.0040458806
2.072714 -0.00417273
2.073714 -0.0042995824
2.074714 -0.0044264307
2.075714 -0.0045532703
2.076714 -0.0046800953
2.077714 -0.0048068996
2.078714 -0.0049336777
2.079714 -0.0050604242
2.080714 -0.0051871328
2.081714 -0.0053137977
2.082714 -0.0054404143
2.083714 -0.0055669756
2.084714 -0.0056934758
2.085714 -0.0058199101
2.086714 -0.005946272
2.087714 -0.0060725561
2.088714 -0.0061987564999999994
2.089714 -0.006324867
2.090714 -0.0064508829
2.091714 -0.006576797800000001
2.092714 -0.0067026056
2.093714 -0.0068283007
2.094714 -0.0069538779000000005
2.095714 -0.007079330700000001
2.096714 -0.0072046540000000004
2.097714 -0.007329841899999999
2.098714 -0.007454888
2.099714 -0.0075797877999999996
2.100714 -0.0077045340999999995
2.101714 -0.007829122499999999
2.102714 -0.0079535464
2.103714 -0.0080778009
2.104714 -0.00820188
2.105714 -0.0083257772
2.106714 -0.0084494874
2.107714 -0.0085730047
2.108714 -0.0086963235
2.109714 -0.0088194385
2.110714 -0.0089423433
2.111714 -0.0090650326
2.112714 -0.0091875008
2.113714 -0.0093097413
2.114714 -0.009431749599999999
2.115714 -0.0095535193
2.116714 -0.0096750453
2.117714 -0.0097963217
2.118714 -0.009917343399999999
2.119714 -0.010038103
2.120714 -0.010158597
2.121714 -0.010278820000000001
2.122714 -0.010398764
2.123714 -0.010518425000000001
2.124714 -0.010637797000000001
2.125714 -0.010756874999999999
2.126714 -0.010875652999999999
2.127714 -0.010994125
2.128714 -0.011112288
2.129714 -0.011230133
2.130714 -0.011347656
2.131714 -0.011464852
2.132714 -0.011581716
2.133714 -0.011698241
2.134714 -0.011814422
2.135714 -0.011930255
2.136714 -0.012045732
2.137714 -0.01216085
2.138714 -0.012275603
2.139714 -0.012389985000000001
2.140714 -0.012503992
2.141714 -0.012617619
2.142714 -0.012730858000000001
2.143714 -0.012843705
2.144714 -0.012956157
2.145714 -0.013068205999999999
2.146714 -0.013179847
2.147714 -0.013291076
2.148714 -0.013401887999999999
2.149714 -0.013512275
2.150714 -0.013622236
2.151714 -0.013731761999999998
2.152714 -0.013840852
2.153714 -0.013949496
2.154714 -0.014057693999999999
2.155714 -0.014165438
2.156714 -0.014272722
2.157714 -0.014379544999999999
2.158714 -0.014485898999999998
2.159714 -0.014591779999999999
2.160714 -0.014697182999999999
2.161714 -0.014802102
2.162714 -0.014906534
2.163714 -0.015010474
2.164714 -0.015113915999999998
2.165714 -0.015216855
2.166714 -0.015319287000000001
2.167714 -0.015421209
2.168714 -0.015522611999999998
2.169714 -0.015623496
2.170714 -0.015723854000000002
2.171714 -0.015823681000000003
2.172714 -0.015922973
2.173714 -0.016021727
2.174714 -0.016119936
2.175714 -0.016217597
2.176714 -0.016314705
2.177714 -0.016411256
2.178714 -0.016507244
2.179714 -0.016602667
2.180714 -0.016697521
2.181714 -0.016791798
2.182714 -0.016885497
2.183714 -0.016978612
2.184714 -0.01707114
2.185714 -0.017163076
2.186714 -0.017254417
2.187714 -0.017345155
2.188714 -0.017435291000000002
2.189714 -0.017524819
2.190714 -0.017613736
2.191714 -0.017702034000000002
2.192714 -0.017789713
2.193714 -0.017876767000000002
2.194714 -0.017963193
2.195714 -0.018048988
2.196714 -0.018134147
2.197714 -0.018218666
2.198714 -0.018302541999999998
2.199714 -0.01838577
2.200714 -0.018468348
2.201714 -0.018550271
2.202714 -0.018631536
2.203714 -0.018712139000000003
2.204714 -0.018792076999999997
2.205714 -0.018871346
2.206714 -0.018949942
2.207714 -0.019027863
2.208714 -0.019105106
2.209714 -0.019181665
2.210714 -0.019257539
2.211714 -0.019332724
2.212714 -0.019407217
2.213714 -0.019481013000000002
2.214714 -0.019554111
2.215714 -0.019626509
2.216714 -0.019698199
2.217714 -0.019769183
2.218714 -0.019839454
2.219714 -0.019909012
2.220714 -0.019977853
2.221714 -0.020045973
2.222714 -0.020113372
2.223714 -0.020180045
2.224714 -0.020245988
2.225714 -0.020311200999999997
2.226714 -0.02037568
2.227714 -0.020439422000000002
2.228714 -0.020502425
2.229714 -0.020564686999999998
2.230714 -0.020626203
2.231714 -0.020686974
2.232714 -0.020746994
2.233714 -0.020806264
2.234714 -0.020864779
2.235714 -0.020922539
2.236714 -0.020979538
2.237714 -0.021035777000000002
2.238714 -0.021091253
2.239714 -0.021145964
2.240714 -0.021199907
2.241714 -0.021253081
2.242714 -0.021305484
2.243714 -0.021357112999999997
2.244714 -0.021407964
2.245714 -0.021458042
2.246714 -0.021507338
2.247714 -0.021555854
2.248714 -0.021603586
2.249714 -0.021650533
2.250714 -0.021696695
2.251714 -0.021742069
2.252714 -0.021786652
2.253714 -0.021830442999999998
2.254714 -0.021873442
2.255714 -0.021915647
2.256714 -0.021957057000000002
2.257714 -0.02199767
2.258714 -0.022037483
2.259714 -0.022076498
2.260714 -0.02211471
2.261714 -0.02215212
2.262714 -0.022188727
2.263714 -0.022224529
2.264714 -0.022259523
2.265714 -0.022293713
2.266714 -0.022327094999999998
2.267714 -0.022359668
2.268714 -0.022391431
2.269714 -0.022422384
2.270714 -0.022452525
2.271714 -0.022481853
2.272714 -0.022510369
2.273714 -0.022538072
2.274714 -0.022564960999999998
2.275714 -0.022591035
2.276714 -0.022616293
2.277714 -0.022640736
2.278714 -0.022664362
2.279714 -0.022687172000000002
2.280714 -0.022709164
2.281714 -0.022730339999999998
2.282714 -0.022750697
2.283714 -0.022770236
2.284714 -0.022788957
2.285714 -0.022806859999999998
2.286714 -0.022823943
2.287714 -0.022840206999999998
2.288714 -0.022855654
2.289714 -0.02287028
2.290714 -0.02288409
2.291714 -0.022897081
2.292714 -0.022909252
2.293714 -0.022920605
2.294714 -0.022931141
2.295714 -0.022940859
2.296714 -0.022949759
2.297714 -0.022957842
2.298714 -0.022965107999999998
2.299714 -0.022971557
2.300714 -0.022977192
2.301714 -0.022982011
2.302714 -0.022986015
2.303714 -0.022989204
2.304714 -0.022991582
2.305714 -0.022993145
2.306714 -0.022993899
2.307714 -0.022993839
2.308714 -0.022992969999999998
2.309714 -0.022991293
2.310714 -0.022988806
2.311714 -0.022985513
2.312714 -0.022981412
2.313714 -0.022976506
2.314714 -0.022970795999999998
2.315714 -0.022964283
2.316714 -0.022956967999999998
2.317714 -0.022948852
2.318714 -0.022939936
2.319714 -0.022930223
2.320714 -0.02291971
2.321714 -0.022908405
2.322714 -0.022896304
2.323714 -0.022883411
2.324714 -0.022869727
2.325714 -0.022855253
2.326714 -0.022839992
2.327714 -0.022823944000000002
2.328714 -0.022807112
2.329714 -0.022789497
2.330714 -0.0227711
2.331714 -0.022751924
2.332714 -0.02273197
2.333714 -0.022711241
2.334714 -0.022689738
2.335714 -0.022667462
2.336714 -0.022644417
2.337714 -0.022620604000000002
2.338714 -0.022596025
2.339714 -0.022570682999999998
2.340714 -0.022544578
2.341714 -0.022517714
2.342714 -0.022490093
2.343714 -0.022461718
2.344714 -0.022432589000000003
2.345714 -0.022402711000000002
2.346714 -0.022372084
2.347714 -0.022340711
2.348714 -0.022308597
2.349714 -0.02227574
2.350714 -0.022242145
2.351714 -0.022207815000000002
2.352714 -0.022172752
2.353714 -0.022136956
2.354714 -0.022100433
2.355714 -0.022063186
2.356714 -0.022025216
2.357714 -0.021986525
2.358714 -0.021947119
2.359714 -0.021906996
2.360714 -0.021866162999999997
2.361714 -0.021824622
2.362714 -0.021782375
2.363714 -0.021739425
2.364714 -0.021695776
2.365714 -0.021651429
2.366714 -0.02160639
2.367714 -0.021560659
2.368714 -0.021514241
2.369714 -0.02146714
2.370714 -0.021419357
2.371714 -0.021370896
2.372714 -0.02132176
2.373714 -0.021271953
2.374714 -0.021221479
2.375714 -0.02117034
2.376714 -0.021118538
2.377714 -0.02106608
2.378714 -0.021012967
2.379714 -0.020959202
2.380714 -0.020904791
2.381714 -0.020849734999999998
2.382714 -0.020794039
2.383714 -0.020737705999999998
2.384714 -0.02068074
2.385714 -0.020623143
2.386714 -0.020564921
2.387714 -0.020506077
2.388714 -0.020446614
2.389714 -0.020386535
2.390714 -0.020325845
2.391714 -0.020264546999999997
2.392714 -0.020202644999999998
2.393714 -0.020140143
2.394714 -0.020077046
2.395714 -0.020013355
2.396714 -0.019949077
2.397714 -0.019884214
2.398714 -0.019818771
2.399714 -0.019752752000000002
2.400714 -0.01968616
2.401714 -0.019618998
2.402714 -0.019551274
2.403714 -0.019482989
2.404714 -0.019414148
2.405714 -0.019344754
2.406714 -0.019274814
2.407714 -0.019204328
2.408714 -0.019133303
2.409714 -0.019061744
2.410714 -0.018989653
2.411714 -0.018917034
2.412714 -0.018843893
2.413714 -0.018770235
2.414714 -0.018696061
2.415714 -0.018621379
2.416714 -0.01854619
2.417714 -0.018470499999999997
2.418714 -0.018394314000000002
2.419714 -0.018317634
2.420714 -0.018240468
2.421714 -0.018162817
2.422714 -0.018084688
2.423714 -0.018006083
2.424714 -0.017927007999999998
2.425714 -0.017847469
2.426714 -0.017767466
2.427714 -0.017687007
2.428714 -0.017606096999999998
2.429714 -0.017524739
2.430714 -0.017442937
2.431714 -0.017360698
2.432714 -0.017278023
2.433714 -0.017194918
2.434714 -0.017111388999999998
2.435714 -0.017027439999999998
2.436714 -0.016943076
2.437714 -0.016858299
2.438714 -0.016773117
2.439714 -0.016687532
2.440714 -0.016601552
2.441714 -0.01651518
2.442714 -0.016428418
2.443714 -0.016341275
2.444714 -0.016253753
2.445714 -0.016165858999999998
2.446714 -0.016077595
2.447714 -0.015988968
2.448714 -0.015899981
2.449714 -0.01581064
2.450714 -0.015720949
2.451714 -0.015630914
2.452714 -0.015540537
2.453714 -0.015449824999999999
2.454714 -0.015358784
2.455714 -0.015267417
2.456714 -0.015175728
2.457714 -0.015083725
2.458714 -0.014991409
2.459714 -0.014898785
2.460714 -0.014805861000000002
2.461714 -0.01471264
2.462714 -0.014619127999999999
2.463714 -0.014525327000000001
2.464714 -0.014431245
2.465714 -0.014336884000000001
2.466714 -0.01424225
2.467714 -0.014147349
2.468714 -0.014052185
2.469714 -0.013956764
2.470714 -0.013861089
2.471714 -0.013765165999999999
2.472714 -0.013668999999999999
2.473714 -0.013572595
2.474714 -0.013475955
2.475714 -0.013379088
2.476714 -0.013281995999999999
2.477714 -0.013184684
2.478714 -0.013087159
2.479714 -0.012989424
2.480714 -0.012891483
2.481714 -0.012793344
2.482714 -0.012695010999999999
2.483714 -0.012596487
2.484714 -0.012497779
2.485714 -0.01239889
2.486714 -0.012299824
2.487714 -0.01220059
2.488714 -0.012101189
2.489714 -0.012001626
2.490714 -0.011901907
2.491714 -0.011802037999999999
2.492714 -0.011702021
2.493714 -0.011601862000000001
2.494714 -0.011501567
2.495714 -0.011401139000000001
2.496714 -0.011300583999999999
2.497714 -0.011199906
2.498714 -0.011099111
2.499714 -0.010998202
2.500714 -0.010897185
2.501714 -0.010796064
2.502714 -0.010694845
2.503714 -0.010593531
2.504714 -0.010492128
2.505714 -0.010390640000000001
2.506714 -0.010289073
2.507714 -0.01018743
2.508714 -0.010085717
2.509714 -0.009983938099999999
2.510714 -0.009882098700000001
2.511714 -0.0097802025
2.512714 -0.009678254700000001
2.513714 -0.0095762596
2.514714 -0.0094742223
2.515714 -0.0093721472
2.516714 -0.0092700386
2.517714 -0.0091679016
2.518714 -0.0090657406
2.519714 -0.00896356
2.520714 -0.0088613648
2.521714 -0.0087591587
2.522714 -0.0086569467
2.523714 -0.008554734100000001
2.524714 -0.0084525236
2.525714 -0.0083503204
2.526714 -0.0082481303
2.527714 -0.0081459562
2.528714 -0.0080438025
2.529714 -0.007941675
2.530714 -0.0078395766
2.531714 -0.007737511599999999
2.532714 -0.007635486
2.533714 -0.0075335032000000005
2.534714 -0.0074315677999999994
2.535714 -0.007329683300000001
2.536714 -0.007227854799999999
2.537714 -0.0071260867
2.538714 -0.0070243826
2.539714 -0.0069227483999999995
2.540714 -0.0068211863
2.541714 -0.0067197027
2.542714 -0.0066182998
2.543714 -0.0065169827999999996
2.544714 -0.0064157553
2.545714 -0.006314622399999999
2.546714 -0.0062135885000000005
2.547714 -0.0061126557
2.548714 -0.0060118302
2.549714 -0.0059111153
2.550714 -0.005810515
2.551714 -0.0057100337000000004
2.552714 -0.0056096753
2.553714 -0.0055094439
2.554714 -0.0054093431
2.555714 -0.0053093769
2.556714 -0.0052095496
2.557714 -0.005109865
2.558714 -0.005010327
2.559714 -0.0049109392
2.560714 -0.0048117061
2.561714 -0.0047126308
2.562714 -0.0046137175
2.563714 -0.00451497
2.564714 -0.004416392
2.565714 -0.0043179876
2.566714 -0.0042197596
2.567714 -0.0041217128
2.568714 -0.0040238504999999996
2.569714 -0.0039261762
2.570714 -0.0038286937
2.571714 -0.0037314068000000003
2.572714 -0.003634319
2.573714 -0.0035374338000000003
2.574714 -0.0034407548999999997
2.575714 -0.0033442855
2.576714 -0.0032480297
2.577714 -0.0031519907
2.578714 -0.0030561721
2.579714 -0.0029605770000000003
2.580714 -0.0028652093999999998
2.581714 -0.0027700724
2.582714 -0.0026751693
2.583714 -0.0025805035000000002
2.584714 -0.0024860783
2.585714 -0.002391897
2.586714 -0.002297963
2.587714 -0.0022042793999999997
2.588714 -0.0021108493000000002
2.589714 -0.0020176763
2.590714 -0.0019247631
2.591714 -0.0018321129
2.592714 -0.0017397289
2.593714 -0.0016476142000000002
2.594714 -0.001555772
2.595714 -0.0014642049
2.596714 -0.0013729162
2.597714 -0.001281909
2.598714 -0.0011911859
2.599714 -0.0011007502
2.600714 -0.0010106045
2.601714 -0.00092075197
2.602714 -0.00083119521
2.603714 -0.00074193736
2.604714 -0.0006529810000000001
2.605714 -0.0005643290499999999
2.606714 -0.00047598423000000005
2.607714 -0.00038794933
2.608714 -0.00030022709
2.609714 -0.0002128201
2.610714 -0.00012573111000000001
2.611714 -3.8962716e-05
2.612714 4.7482439e-05
2.613714 0.00013360179
2.614714 0.00021939279
2.615714 0.00030485294
2.616714 0.00038997969
2.617714 0.00047477064999999996
2.618714 0.00055922337
2.619714 0.00064333544
2.620714 0.00072710454
2.621714 0.00081052831
2.622714 0.0008936044700000001
2.623714 0.00097633056
2.624714 0.0010587046
2.625714 0.0011407242
2.626714 0.0012223873
2.627714 0.0013036915
2.628714 0.0013846347999999999
2.629714 0.0014652152
2.630714 0.0015454303
2.631714 0.0016252783
2.632714 0.0017047572
2.633714 0.0017838649
2.634714 0.0018625991
2.635714 0.0019409583000000001
2.636714 0.0020189404
2.637714 0.0020965432
2.638714 0.0021737653
2.639714 0.0022506045
2.640714 0.002327059
2.641714 0.0024031269
2.642714 0.0024788067
2.643714 0.0025540965
2.644714 0.0026289945
2.645714 0.0027034987999999998
2.646714 0.0027776083
2.647714 0.0028513208
2.648714 0.002924635
2.649714 0.0029975492
2.650714 0.0030700619
2.651714 0.0031421718
2.652714 0.0032138767000000003
2.653714 0.003285176
2.654714 0.0033560677999999997
2.655714 0.0034265508000000003
2.656714 0.0034966236999999997
2.657714 0.0035662852000000003
2.658714 0.0036355337
2.659714 0.0037043683
2.660714 0.0037727874
2.661714 0.0038407903
2.662714 0.0039083749
2.663714 0.003975541
2.664714 0.004042287
2.665714 0.0041086121
2.666714 0.0041745144999999996
2.667714 0.0042399937
2.668714 0.0043050484
2.669714 0.0043696778
2.670714 0.0044338805
2.671714 0.0044976558
2.672714 0.0045610028
2.673714 0.004623920500000001
2.674714 0.0046864079
2.675714 0.0047484646
2.676714 0.004810089
2.677714 0.0048712805
2.678714 0.0049320384
2.679714 0.0049923623
2.680714 0.0050522507
2.681714 0.0051117036
2.682714 0.00517072
2.683714 0.005229299099999999
2.684714 0.0052874406
2.685714 0.0053451437
2.686714 0.005402408
2.687714 0.0054592329
2.688714 0.005515617499999999
2.689714 0.0055715616
2.690714 0.0056270648000000005
2.691714 0.0056821267
2.692714 0.005736747
2.693714 0.0057909248000000005
2.694714 0.0058446602999999995
2.695714 0.0058979527
2.696714 0.005950802
2.697714 0.006003207799999999
2.698714 0.0060551694
2.699714 0.0061066879
2.700714 0.006157761500000001
2.701714 0.0062083906
2.702714 0.006258575
2.703714 0.0063083149000000005
2.704714 0.0063576103
2.705714 0.006406460300000001
2.706714 0.006454865099999999
2.707714 0.006502825299999999
2.708714 0.006550339499999999
2.709714 0.006597408400000001
2.710714 0.006644032
2.711714 0.006690211
2.712714 0.0067359448
2.713714 0.006781233199999999
2.714714 0.0068260764
2.715714 0.0068704758
2.716714 0.0069144298
2.717714 0.0069579386
2.718714 0.0070010035
2.719714 0.007043624599999999
2.720714 0.0070858019
2.721714 0.007127535400000001
2.722714 0.0071688257
2.723714 0.007209672899999999
2.724714 0.007250077799999999
2.725714 0.0072900395000000005
2.726714 0.007329560299999999
2.727714 0.0073686395
2.728714 0.007407277
2.729714 0.0074454751
2.730714 0.0074832329
2.731714 0.007520552000000001
2.732714 0.0075574309
2.733714 0.0075938719
2.734714 0.007629874700000001
2.735714 0.0076654404
2.736714 0.0077005694
2.737714 0.007735261899999999
2.738714 0.0077695186
2.739714 0.0078033408
2.740714 0.0078367288
2.741714 0.007869682999999999
2.742714 0.0079022044
2.743714 0.0079342935
2.744714 0.007965950500000001
2.745714 0.007997177500000001
2.746714 0.0080279744
2.747714 0.0080583428
2.748714 0.0080882812
2.749714 0.0081177932
2.750714 0.0081468781
2.751714 0.0081755374
2.752714 0.0082037717
2.753714 0.0082315812
2.754714 0.0082589679
2.755714 0.0082859333
2.756714 0.0083124767
2.757714 0.0083386003
2.758714 0.0083643048
2.759714 0.008389590899999999
2.760714 0.008414460200000001
2.761714 0.0084389125
2.762714 0.008462950799999999
2.763714 0.008486575100000001
2.764714 0.0085097861
2.765714 0.0085325861
2.766714 0.0085549764
2.767714 0.0085769563
2.768714 0.0085985281
2.769714 0.0086196924
2.770714 0.0086404514
2.771714 0.0086608066
2.772714 0.0086807573
2.773714 0.008700307099999999
2.774714 0.0087194552
2.775714 0.008738203200000001
2.776714 0.0087565539
2.777714 0.0087745066
2.778714 0.008792063499999999
2.779714 0.008809226
2.780714 0.008825995599999999
2.781714 0.0088423731
2.782714 0.0088583598
2.783714 0.0088739573
2.784714 0.0088891669
2.785714 0.0089039902
2.786714 0.0089184294
2.787714 0.008932484300000001
2.788714 0.0089461573
2.789714 0.0089594498
2.790714 0.0089723624
2.791714 0.008984897399999999
2.792714 0.008997057
2.793714 0.0090088419
2.794714 0.0090202528
2.795714 0.0090312918
2.796714 0.0090419613
2.797714 0.009052262600000001
2.798714 0.009062196500000001
2.799714 0.0090717651
2.800714 0.009080969900000001
2.801714 0.009089812400000001
2.802714 0.0090982947
2.803714 0.0091064176
2.804714 0.009114183199999999
2.805714 0.009121592999999999
2.806714 0.009128648500000001
2.807714 0.0091353511
2.808714 0.009141703800000001
2.809714 0.009147706399999999
2.810714 0.0091533613
2.811714 0.0091586706
2.812714 0.0091636357
2.813714 0.009168257400000001
2.814714 0.0091725393
2.815714 0.0091764814
2.816714 0.0091800866
2.817714 0.0091833557
2.818714 0.0091862908
2.819714 0.0091888935
2.820714 0.009191166499999999
2.821714 0.0091931106
2.822714 0.009194728
2.823714 0.0091960195
2.824714 0.0091969887
2.825714 0.0091976355
2.826714 0.0091979629
2.827714 0.0091979724
2.828714 0.0091976661
2.829714 0.009197045400000001
2.830714 0.0091961127
2.831714 0.009194869199999999
2.832714 0.0091933165
2.833714 0.0091914575
2.834714 0.0091892929
2.835714 0.0091868256
2.836714 0.0091840571
2.837714 0.0091809889
2.838714 0.009177623
2.839714 0.009173962499999999
2.840714 0.009170006500000001
2.841714 0.0091657595
2.842714 0.0091612223
2.843714 0.0091563968
2.844714 0.0091512848
2.845714 0.0091458882
2.846714 0.0091402093
2.847714 0.0091342488
2.848714 0.009128010399999999
2.849714 0.0091214941
2.850714 0.0091147034
2.851714 0.0091076399
2.852714 0.009100305
2.853714 0.0090927002
2.854714 0.0090848283
2.855714 0.0090766916
2.856714 0.0090682908
2.857714 0.0090596288
2.858714 0.009050707
2.859714 0.009041526900000001
2.860714 0.0090320915
2.861714 0.0090224021
2.862714 0.0090124617
2.863714 0.0090022702
2.864714 0.008991831399999999
2.865714 0.0089811467
2.866714 0.0089702182
2.867714 0.0089590474
2.868714 0.0089476365
2.869714 0.008935987
2.870714 0.0089241017
2.871714 0.0089119821
2.872714 0.0088996298
2.873714 0.0088870474
2.874714 0.0088742367
2.875714 0.0088611989
2.876714 0.008847937
2.877714 0.0088344525
2.878714 0.0088207467
2.879714 0.0088068227
2.880714 0.0087926819
2.881714 0.0087783257
2.882714 0.0087637571
2.883714 0.0087489774
2.884714 0.008733988199999999
2.885714 0.0087187924
2.886714 0.008703390600000001
2.887714 0.0086877852
2.888714 0.0086719796
2.889714 0.0086559732
2.890714 0.0086397704
2.891714 0.0086233711
2.892714 0.0086067783
2.893714 0.008589994100000001
2.894714 0.008573019999999999
2.895714 0.0085558582
2.896714 0.0085385102
2.897714 0.0085209795
2.898714 0.0085032654
2.899714 0.0084853724
2.900714 0.0084673004
2.901714 0.0084490515
2.902714 0.0084306295
2.903714 0.008412034399999999
2.904714 0.0083932682
2.905714 0.008374334
2.906714 0.008355232399999999
2.907714 0.0083359664
2.908714 0.0083165374
2.909714 0.0082969469
2.910714 0.0082771978
2.911714 0.0082572908
2.912714 0.008237228
2.913714 0.0082170111
2.914714 0.0081966427
2.915714 0.0081761245
2.916714 0.0081554579
2.917714 0.008134645
2.918714 0.0081136874
2.919714 0.0080925871
2.920714 0.0080713457
2.921714 0.008049965999999999
2.922714 0.0080284481
2.923714 0.0080067948
2.924714 0.0079850077
2.925714 0.0079630896
2.926714 0.0079410405
2.927714 0.0079188634
2.928714 0.0078965604
2.929714 0.0078741323
2.930714 0.007851581199999999
2.931714 0.00782891
2.932714 0.0078061188
2.933714 0.007783210499999999
2.934714 0.0077601857
2.935714 0.0077370481
2.936714 0.0077137971
2.937714 0.0076904369
2.938714 0.0076669676
2.939714 0.0076433906
2.940714 0.0076197088000000005
2.941714 0.0075959237
2.942714 0.007572036
2.943714 0.0075480486
2.944714 0.007523963000000001
2.945714 0.0074997799000000006
2.946714 0.0074755022
2.947714 0.0074511307
2.948714 0.0074266667
2.949714 0.0074021133
2.950714 0.007377471
2.951714 0.0073527423
2.952714 0.0073279283
2.953714 0.00730303
2.954714 0.0072780502
2.955714 0.0072529903000000005
2.956714 0.0072278512000000005
2.957714 0.007202634900000001
2.958714 0.007177343699999999
2.959714 0.0071519782
2.960714 0.0071265407000000005
2.961714 0.007101032699999999
2.962714 0.0070754555
2.963714 0.007049810699999999
2.964714 0.0070241003
2.965714 0.0069983253
2.966714 0.0069724876
2.967714 0.0069465881000000005
2.968714 0.006920629699999999
2.969714 0.006894612299999999
2.970714 0.0068685389
2.971714 0.006842410200000001
2.972714 0.006816227699999999
2.973714 0.0067899935
2.974714 0.0067637076
2.975714 0.0067373730000000005
2.976714 0.0067109904
2.977714 0.006684562000000001
2.978714 0.0066580884
2.979714 0.0066315712
2.980714 0.0066050117
2.981714 0.0065784116
2.982714 0.006551772799999999
2.983714 0.0065250955000000005
2.984714 0.0064983817999999995
2.985714 0.0064716324999999995
2.986714 0.0064448503999999995
2.987714 0.0064180356
2.988714 0.006391189499999999
2.989714 0.0063643143
2.990714 0.0063374107
2.991714 0.0063104795000000005
2.992714 0.0062835235
2.993714 0.006256542800000001
2.994714 0.0062295396
2.995714 0.006202513799999999
2.996714 0.006175469
2.997714 0.0061484046
2.998714 0.0061213228
2.999714 0.006094224200000001
3.000714 0.0060671104
3.001714 0.0060399831
3.002714 0.0060128434
3.003714 0.005985692
3.004714 0.0059585305
3.005714 0.0059313605999999994
3.006714 0.005904182799999999
3.007714 0.0058769987
3.008714 0.0058498092
3.009714 0.0058226153
3.010714 0.0057954188
3.011714 0.0057682205999999995
3.012714 0.0057410216
3.013714 0.0057138232999999995
3.014714 0.0056866265
3.015714 0.0056594326
3.016714 0.0056322424
3.017714 0.0056050572
3.018714 0.0055778783
3.019714 0.0055507066
3.020714 0.0055235432
3.021714 0.005496389
3.022714 0.0054692453
3.023714 0.0054421133
3.024714 0.0054149936
3.025714 0.0053878877
3.026714 0.0053607964
3.027714 0.0053337207999999995
3.028714 0.005306662199999999
3.029714 0.0052796211
3.030714 0.0052525989000000006
3.031714 0.0052255968
3.032714 0.0051986153
3.033714 0.0051716557000000005
3.034714 0.005144719
3.035714 0.0051178056
3.036714 0.0050909173
3.037714 0.0050640549
3.038714 0.0050372186
3.039714 0.00501041
3.040714 0.0049836301
3.041714 0.0049568796
3.042714 0.0049301594
3.043714 0.0049034705
3.044714 0.0048768132
3.045714 0.0048501894
3.046714 0.0048235990000000005
3.047714 0.0047970436
3.048714 0.0047705238
3.049714 0.0047440397
3.050714 0.0047175934
3.051714 0.0046911846
3.052714 0.0046648151
3.053714 0.0046384848
3.054714 0.004612195
3.055714 0.0045859466
3.056714 0.00455974
3.057714 0.0045335761
3.058714 0.0045074557
3.059714 0.0044813798
3.060714 0.004455349
3.061714 0.004429364
3.062714 0.0044034256
3.063714 0.0043775344
3.064714 0.0043516913
3.065714 0.0043258973
3.066714 0.0043001528
3.067714 0.004274458500000001
3.068714 0.0042488155
3.069714 0.0042232237
3.070714 0.0041976844
3.071714 0.0041721978
3.072714 0.0041467651
3.073714 0.0041213865
3.074714 0.0040960629
3.075714 0.0040707946
3.076714 0.0040455823
3.077714 0.0040204268
3.078714 0.0039953287
3.079714 0.0039702889
3.080714 0.0039453069
3.081714 0.0039203842
3.082714 0.0038955208
3.083714 0.0038707181
3.084714 0.0038459755
3.085714 0.0038212944000000004
3.086714 0.0037966746999999997
3.087714 0.0037721176000000004
3.088714 0.0037476231
3.089714 0.0037231918999999997
3.090714 0.0036988244
3.091714 0.0036745216
3.092714 0.0036502835
3.093714 0.0036261106
3.094714 0.0036020038999999998
3.095714 0.0035779633999999997
3.096714 0.0035539899
3.097714 0.0035300833000000004
3.098714 0.0035062450000000003
3.099714 0.0034824745000000003
3.100714 0.0034587727
3.101714 0.0034351404000000003
3.102714 0.0034115772
3.103714 0.0033880841999999996
3.104714 0.0033646618
3.105714 0.00334131
3.106714 0.0033180295
3.107714 0.0032948203
3.108714 0.0032716835000000002
3.109714 0.0032486187
3.110714 0.0032256266
3.111714 0.0032027077
3.112714 0.0031798623
3.113714 0.0031570908000000003
3.114714 0.003134393
3.115714 0.0031117698999999998
3.116714 0.0030892210000000005
3.117714 0.0030667474
3.118714 0.0030443491
3.119714 0.0030220261999999998
3.120714 0.0029997791
3.121714 0.0029776081999999997
3.122714 0.0029555138
3.123714 0.002933496
3.124714 0.0029115554
3.125714 0.0028896919
3.126714 0.0028679058
3.127714 0.0028461976
3.128714 0.0028245675000000002
3.129714 0.0028030156
3.130714 0.0027815424
3.131714 0.0027601478
3.132714 0.0027388322999999997
3.133714 0.0027175962
3.134714 0.0026964395
3.135714 0.0026753625
3.136714 0.0026543656
3.137714 0.0026334484999999998
3.138714 0.0026126119
3.139714 0.002591856
3.140714 0.0025711806
3.141714 0.0025505861999999997
3.142714 0.0025300726
3.143714 0.0025096404
3.144714 0.0024892894
3.145714 0.0024690198
3.146714 0.0024488318
3.147714 0.0024287256
3.148714 0.002408701
3.149714 0.0023887586999999997
3.150714 0.0023688983
3.151714 0.00234912
3.152714 0.002329424
3.153714 0.0023098104
3.154714 0.0022902791999999997
3.155714 0.0022708306
3.156714 0.0022514645
3.157714 0.0022321814
3.158714 0.0022129809
3.159714 0.0021938633
3.160714 0.0021748288
3.161714 0.0021558772
3.162714 0.0021370086
3.163714 0.0021182233
3.164714 0.0020995214
3.165714 0.0020809026
3.166714 0.0020623671000000003
3.167714 0.0020439151
3.168714 0.0020255464
3.169714 0.0020072614
3.170714 0.0019890596000000003
3.171714 0.0019709412
3.172714 0.0019529065
3.173714 0.0019349551000000002
3.174714 0.0019170871
3.175714 0.0018993027
3.176714 0.0018816016
3.177714 0.0018639841
3.178714 0.0018464498
3.179714 0.0018289989
3.180714 0.0018116312
3.181714 0.0017943468
3.182714 0.0017771456000000001
3.183714 0.0017600276
3.184714 0.0017429925999999998
3.185714 0.0017260404999999998
3.186714 0.0017091714
3.187714 0.0016923854
3.188714 0.0016756821
3.189714 0.0016590615
3.190714 0.0016425235999999999
3.191714 0.0016260685
3.192714 0.0016096959
3.193714 0.0015934057999999998
3.194714 0.0015771982000000002
3.195714 0.0015610731
3.196714 0.0015450303
3.197714 0.0015290696
3.198714 0.0015131912
3.199714 0.0014973949
3.200714 0.0014816806
3.201714 0.0014660481
3.202714 0.0014504975
3.203714 0.0014350288
3.204714 0.0014196416000000001
3.205714 0.0014043359
3.206714 0.0013891115
3.207714 0.0013739685
3.208714 0.0013589066
3.209714 0.0013439256
3.210714 0.0013290255000000001
3.211714 0.0013142061
3.212714 0.0012994673
3.213714 0.0012848089
3.214714 0.0012702307
3.215714 0.0012557325
3.216714 0.0012413142
3.217714 0.0012269756
3.218714 0.0012127165000000001
3.219714 0.0011985367999999999
3.220714 0.0011844361
3.221714 0.0011704145
3.222714 0.0011564718000000001
3.223714 0.0011426077
3.224714 0.0011288221
3.225714 0.0011151147
3.226714 0.0011014855
3.227714 0.0010879341
3.228714 0.0010744605000000001
3.229714 0.0010610644
3.230714 0.0010477457
3.231714 0.0010345042
3.232714 0.0010213396
3.233714 0.0010082519
3.234714 0.00099524086
3.235714 0.00098230621
3.236714 0.00096944777
3.237714 0.00095666537
3.238714 0.00094395882
3.239714 0.0009313277599999999
3.240714 0.00091877209
3.241714 0.00090629164
3.242714 0.00089388614
3.243714 0.0008815553
3.244714 0.0008692988599999999
3.245714 0.0008571167199999999
3.246714 0.0008450085299999999
3.247714 0.00083297409
3.248714 0.00082101315
3.249714 0.0008091255
3.250714 0.00079731089
3.251714 0.0007855690500000001
3.252714 0.00077389968
3.253714 0.00076230262
3.254714 0.0007507776
3.255714 0.00073932433
3.256714 0.0007279426
3.257714 0.00071663217
3.258714 0.00070539281
3.259714 0.00069422426
3.260714 0.00068312634
3.261714 0.00067209871
3.262714 0.00066114121
3.263714 0.0006502535600000001
3.264714 0.00063943548
3.265714 0.00062868685
3.266714 0.0006180073299999999
3.267714 0.00060739671
3.268714 0.0005968547600000001
3.269714 0.00058638116
3.270714 0.00057597572
3.271714 0.0005656381300000001
3.272714 0.00055536821
3.273714 0.00054516559
3.274714 0.00053503004
3.275714 0.0005249613
3.276714 0.00051495913
3.277714 0.0005050231699999999
3.278714 0.0004951532
3.279714 0.00048534889
3.280714 0.00047561002
3.281714 0.00046593618
3.282714 0.00045632719
3.283714 0.00044678267999999995
3.284714 0.00043730242
3.285714 0.00042788606
3.286714 0.00041853336000000004
3.287714 0.00040924401000000003
3.288714 0.00040001772999999997
3.289714 0.00039085420999999997
3.290714 0.00038175322
3.291714 0.00037271443
3.292714 0.00036373758
3.293714 0.00035482237
3.294714 0.00034596856
3.295714 0.00033717581
3.296714 0.00032844391
3.297714 0.00031977256
3.298714 0.00031116147
3.299714 0.00030261035
3.300714 0.00029411897
3.301714 0.000285687
3.302714 0.00027731417
3.303714 0.0002690002
3.304714 0.00026074481
3.305714 0.00025254769
3.306714 0.00024440858
3.307714 0.00023632714999999999
3.308714 0.00022830311
3.309714 0.00022033616
3.310714 0.00021242602000000002
3.311714 0.00020457232
3.312714 0.00019677482
3.313714 0.00018903316
3.314714 0.00018134707000000002
3.315714 0.00017371622
3.316714 0.0001661403
3.317714 0.00015861901
3.318714 0.00015115204
3.319714 0.00014373908000000002
3.320714 0.00013637984
3.321714 0.00012907402
3.322714 0.00012182129999999999
3.323714 0.00011462141
3.324714 0.00010747406
3.325714 0.00010037893999999999
3.326714 9.333578500000001e-05
3.327714 8.6344306e-05
3.328714 7.940421899999999e-05
3.329714 7.2515252e-05
3.330714 6.5677125e-05
3.331714 5.8889560000000003e-05
3.332714 5.2152279e-05
3.333714 4.5465017999999995e-05
3.334714 3.8827488e-05
3.335714 3.2239419e-05
3.336714 2.5700527e-05
3.337714 1.9210536e-05
3.338714 1.2769161e-05
3.339714 6.376117799999999e-06
3.340714 3.1119451000000004e-08
3.341714 -6.2661229000000005e-06
3.342714 -1.2515899999999998e-05
3.343714 -1.8718507e-05
3.344714 -2.4874237e-05
3.345714 -3.0983387e-05
3.346714 -3.704626e-05
3.347714 -4.3063145e-05
3.348714 -4.903435e-05
3.349714 -5.4960167999999995e-05
3.350714 -6.0840904000000007e-05
3.351714 -6.6676853e-05
3.352714 -7.246829900000001e-05
3.353714 -7.821555000000001e-05
3.354714 -8.3918894e-05
3.355714 -8.9578612e-05
3.356714 -9.519500800000001e-05
3.357714 -0.00010076834
3.358714 -0.00010629891000000001
3.359714 -0.00011178699
3.360714 -0.00011723284000000001
3.361714 -0.00012263676999999998
3.362714 -0.000127999
3.363714 -0.00013331984
3.364714 -0.00013859953000000002
3.365714 -0.00014383836
3.366714 -0.00014903659
3.367714 -0.00015419446
3.368714 -0.00015931226
3.369714 -0.00016439026
3.370714 -0.00016942872
3.371714 -0.00017442791
3.372714 -0.00017938809000000002
3.373714 -0.00018430954
3.374714 -0.00018919254
3.375714 -0.00019403735
3.376714 -0.00019884426
3.377714 -0.00020361354
3.378714 -0.00020834545000000002
3.379714 -0.00021304028999999999
3.380714 -0.00021769831
3.381714 -0.00022231984
3.382714 -0.00022690510000000002
3.383714 -0.0002314544
3.384714 -0.00023596799
3.385714 -0.00024044618
3.386714 -0.0002448892
3.387714 -0.00024929734
3.388714 -0.00025367085
3.389714 -0.00025801000000000003
3.390714 -0.00026231505
3.391714 -0.00026658624
3.392714 -0.00027082385
3.393714 -0.00027502808
3.394714 -0.00027919923
3.395714 -0.00028333752
3.396714 -0.00028744316
3.397714 -0.00029151645
3.398714 -0.00029555761
3.399714 -0.00029956684000000003
3.400714 -0.0003035444
3.401714 -0.00030749056
3.402714 -0.00031140548
3.403714 -0.00031528948
3.404714 -0.00031914275999999996
3.405714 -0.00032296557
3.406714 -0.00032675811999999997
3.407714 -0.00033052067
3.408714 -0.00033425349
3.409714 -0.00033795677
3.410714 -0.00034163079
3.411714 -0.00034527579
3.412714 -0.00034889204
3.413714 -0.00035247972
3.414714 -0.00035603912
3.415714 -0.00035957046
3.416714 -0.00036307401
3.417714 -0.00036654997
3.418714 -0.00036999859
3.419714 -0.00037342015
3.420714 -0.00037681482
3.421714 -0.00038018283999999996
3.422714 -0.00038352446
3.423714 -0.00038683988
3.424714 -0.0003901293
3.425714 -0.00039339297000000003
3.426714 -0.00039663108999999996
3.427714 -0.00039984384
3.428714 -0.00040303144
3.429714 -0.00040619410999999996
3.430714 -0.00040933201
3.431714 -0.00041244539
3.432714 -0.00041553444
3.433714 -0.00041859925999999996
3.434714 -0.00042164015
3.435714 -0.00042465722
3.436714 -0.00042765073
3.437714 -0.00043062087000000004
3.438714 -0.00043356780999999995
3.439714 -0.00043649175
3.440714 -0.00043939289999999997
3.441714 -0.00044227145
3.442714 -0.00044512758000000004
3.443714 -0.00044796157000000003
3.444714 -0.00045077349999999997
3.445714 -0.00045356369
3.446714 -0.00045633227999999996
3.447714 -0.0004590795
3.448714 -0.00046180552999999997
3.449714 -0.00046451059
3.450714 -0.00046719488
3.451714 -0.00046985861000000003
3.452714 -0.00047250195999999997
3.453714 -0.00047512513
3.454714 -0.00047772833
3.455714 -0.00048031169999999994
3.456714 -0.00048287552000000005
3.457714 -0.00048541988
3.458714 -0.00048794500000000005
3.459714 -0.00049045102
3.460714 -0.00049293817
3.461714 -0.00049540663
3.462714 -0.0004978564900000001
3.463714 -0.0005002879800000001
3.464714 -0.00050270123
3.465714 -0.0005050963900000001
3.466714 -0.00050747367
3.467714 -0.00050983313
3.468714 -0.00051217503
3.469714 -0.0005144994699999999
3.470714 -0.00051680663
3.471714 -0.00051909665
3.472714 -0.00052136966
3.473714 -0.00052362584
3.474714 -0.00052586533
3.475714 -0.0005280883199999999
3.476714 -0.0005302949799999999
3.477714 -0.0005324853599999999
3.478714 -0.00053465969
3.479714 -0.0005368181499999999
3.480714 -0.00053896083
3.481714 -0.00054108791
3.482714 -0.00054319958
3.483714 -0.00054529592
3.484714 -0.0005473771099999999
3.485714 -0.0005494432999999999
3.486714 -0.00055149467
3.487714 -0.0005535313
3.488714 -0.00055555338
3.489714 -0.000557561
3.490714 -0.00055955429
3.491714 -0.0005615334
3.492714 -0.0005634985
3.493714 -0.00056544964
3.494714 -0.00056738695
3.495714 -0.0005693105799999999
3.496714 -0.00057122065
3.497714 -0.00057311722
3.498714 -0.00057500047
3.499714 -0.00057687048
3.500714 -0.0005787273499999999
3.501714 -0.00058057117
3.502714 -0.00058240207
3.503714 -0.0005842202000000001
3.504714 -0.00058602559
3.505714 -0.0005878184300000001
3.506714 -0.00058959877
3.507714 -0.0005913666899999999
3.508714 -0.00059312238
3.509714 -0.00059486588
3.510714 -0.00059659742
3.511714 -0.0005983169600000001
3.512714 -0.00060002471
3.513714 -0.00060172079
3.514714 -0.00060340521
3.515714 -0.00060507823
3.516714 -0.00060673983
3.517714 -0.00060839016
3.518714 -0.0006100293399999999
3.519714 -0.00061165752
3.520714 -0.00061327478
3.521714 -0.00061488117
3.522714 -0.00061647684
3.523714 -0.00061806181
3.524714 -0.0006196362399999999
3.525714 -0.0006212002100000001
3.526714 -0.00062275381
3.527714 -0.00062429713
3.528714 -0.0006258302200000001
3.529714 -0.0006273531700000001
3.530714 -0.00062886606
3.531714 -0.00063036896
3.532714 -0.00063186194
3.533714 -0.00063334505
3.534714 -0.0006348183900000001
3.535714 -0.00063628204
3.536714 -0.000637736
3.537714 -0.00063918042
3.538714 -0.0006406152799999999
3.539714 -0.00064204073
3.540714 -0.0006434568100000001
3.541714 -0.0006448636200000001
3.542714 -0.0006462612
3.543714 -0.00064764959
3.544714 -0.00064902893
3.545714 -0.0006503992200000001
3.546714 -0.00065176059
3.547714 -0.00065311306
3.548714 -0.00065445679
3.549714 -0.00065579175
3.550714 -0.00065711802
3.551714 -0.0006584357399999999
3.552714 -0.00065974491
3.553714 -0.00066104558
3.554714 -0.00066233788
3.555714 -0.00066362177
3.556714 -0.00066489738
3.557714 -0.00066616471
3.558714 -0.00066742386
3.559714 -0.00066867487
3.560714 -0.0006699176999999999
3.561714 -0.00067115243
3.562714 -0.0006723791100000001
3.563714 -0.00067359779
3.564714 -0.0006748084599999999
3.565714 -0.0006760111299999999
3.566714 -0.0006772058900000001
3.567714 -0.0006783926900000001
3.568714 -0.00067957158
3.569714 -0.0006807426
3.570714 -0.00068190579
3.571714 -0.00068306113
3.572714 -0.00068420863
3.573714 -0.00068534837
3.574714 -0.0006864803299999999
3.575714 -0.00068760455
3.576714 -0.00068872109
3.577714 -0.00068982995
3.578714 -0.00069093112
3.579714 -0.0006920247
3.580714 -0.0006931106799999999
3.581714 -0.00069418911
3.582714 -0.00069526004
3.583714 -0.00069632342
3.584714 -0.0006973793499999999
3.585714 -0.00069842786
3.586714 -0.000699469
3.587714 -0.0007005026899999999
3.588714 -0.00070152905
3.589714 -0.0007025480999999999
3.590714 -0.0007035598200000001
3.591714 -0.00070456426
3.592714 -0.00070556143
3.593714 -0.00070655133
3.594714 -0.00070753404
3.595714 -0.00070850938
3.596714 -0.00070947758
3.597714 -0.00071043855
3.598714 -0.0007113922900000001
3.599714 -0.00071233881
3.600714 -0.00071327804
3.601714 -0.00071421009
3.602714 -0.00071513491
3.603714 -0.0007160525000000001
3.604714 -0.0007169629
3.605714 -0.00071786603
3.606714 -0.00071876193
3.607714 -0.0007196506
3.608714 -0.00072053203
3.609714 -0.00072140629
3.610714 -0.00072227326
3.611714 -0.00072313301
3.612714 -0.00072398552
3.613714 -0.00072483081
3.614714 -0.00072566886
3.615714 -0.00072649973
3.616714 -0.00072732332
3.617714 -0.0007281396799999999
3.618714 -0.00072894882
3.619714 -0.00072975072
3.620714 -0.0007305453899999999
3.621714 -0.00073133274
3.622714 -0.00073211286
3.623714 -0.0007328857
3.624714 -0.00073365122
3.625714 -0.0007344094700000001
3.626714 -0.00073516035
3.627714 -0.0007359038599999999
3.628714 -0.00073664
3.629714 -0.00073736874
3.630714 -0.00073809001
3.631714 -0.0007388038299999999
3.632714 -0.0007395101
3.633714 -0.00074020891
3.634714 -0.00074090008
3.635714 -0.00074158365
3.636714 -0.00074225964
3.637714 -0.00074292789
3.638714 -0.00074358845
3.639714 -0.00074424129
3.640714 -0.0007448863500000001
3.641714 -0.00074552363
3.642714 -0.00074615309
3.643714 -0.00074677473
3.644714 -0.0007473885
3.645714 -0.00074799436
3.646714 -0.00074859231
3.647714 -0.00074918235
3.648714 -0.00074976438
3.649714 -0.00075033845
3.650714 -0.00075090456
3.651714 -0.00075146258
3.652714 -0.00075201265
3.653714 -0.00075255462
3.654714 -0.0007530884900000001
3.655714 -0.00075361427
3.656714 -0.00075413195
3.657714 -0.00075464145
3.658714 -0.0007551427199999999
3.659714 -0.0007556357599999999
3.660714 -0.00075612052
3.661714 -0.00075659696
3.662714 -0.00075706507
3.663714 -0.0007575248200000001
3.664714 -0.0007579761099999999
3.665714 -0.00075841899
3.666714 -0.00075885332
3.667714 -0.0007592791
3.668714 -0.00075969624
3.669714 -0.00076010469
3.670714 -0.00076050446
3.671714 -0.00076089555
3.672714 -0.00076127776
3.673714 -0.00076165115
3.674714 -0.00076201572
3.675714 -0.00076237138
3.676714 -0.00076271813
3.677714 -0.0007630558700000001
3.678714 -0.0007633845600000001
3.679714 -0.00076370416
3.680714 -0.00076401475
3.681714 -0.0007643161599999999
3.682714 -0.00076460838
3.683714 -0.0007648914100000001
3.684714 -0.00076516526
3.685714 -0.00076542983
3.686714 -0.00076568513
3.687714 -0.00076593105
3.688714 -0.0007661676100000001
3.689714 -0.0007663949
3.690714 -0.00076661263
3.691714 -0.0007668209
3.692714 -0.00076701972
3.693714 -0.00076720889
3.694714 -0.00076738843
3.695714 -0.00076755832
3.696714 -0.0007677184800000001
3.697714 -0.0007678689099999999
3.698714 -0.00076800943
3.699714 -0.00076814013
3.700714 -0.0007682609099999999
3.701714 -0.0007683716800000001
3.702714 -0.00076847246
3.703714 -0.0007685630399999999
3.704714 -0.00076864353
3.705714 -0.00076871374
3.706714 -0.00076877377
3.707714 -0.00076882334
3.708714 -0.00076886263
3.709714 -0.00076889146
3.710714 -0.00076890983
3.711714 -0.0007689177399999999
3.712714 -0.00076891502
3.713714 -0.00076890174
3.714714 -0.0007688777300000001
3.715714 -0.0007688430700000001
3.716714 -0.0007687975999999999
3.717714 -0.00076874148
3.718714 -0.00076867445
3.719714 -0.0007685966
3.720714 -0.00076850783
3.721714 -0.0007684081499999999
3.722714 -0.00076829738
3.723714 -0.0007681755999999999
3.724714 -0.00076804281
3.725714 -0.00076789884
3.726714 -0.0007677437699999999
3.727714 -0.00076757751
3.728714 -0.00076739998
3.729714 -0.00076721117
3.730714 -0.00076701099
3.731714 -0.0007667993500000001
3.732714 -0.0007665762499999999
3.733714 -0.00076634169
3.734714 -0.00076609558
3.735714 -0.00076583783
3.736714 -0.00076556853
3.737714 -0.0007652873999999999
3.738714 -0.00076499464
3.739714 -0.00076468996
3.740714 -0.00076437354
3.741714 -0.00076404522
3.742714 -0.0007637048800000001
3.743714 -0.00076335264
3.744714 -0.0007629883799999999
3.745714 -0.00076261213
3.746714 -0.00076222377
3.747714 -0.00076182328
3.748714 -0.00076141059
3.749714 -0.00076098577
3.750714 -0.00076054876
3.751714 -0.00076009942
3.752714 -0.0007596378100000001
3.753714 -0.00075916387
3.754714 -0.00075867761
3.755714 -0.00075817893
3.756714 -0.00075766789
3.757714 -0.00075714433
3.758714 -0.00075660832
3.759714 -0.0007560597200000001
3.760714 -0.00075549856
3.761714 -0.00075492476
3.762714 -0.00075433827
3.763714 -0.0007537391
3.764714 -0.0007531271
3.765714 -0.0007525023200000001
3.766714 -0.00075186467
3.767714 -0.00075121411
3.768714 -0.00075055059
3.769714 -0.00074987402
3.770714 -0.00074918448
3.771714 -0.00074848181
3.772714 -0.00074776599
3.773714 -0.0007470369800000001
3.774714 -0.00074629479
3.775714 -0.00074553932
3.776714 -0.00074477052
3.777714 -0.0007439884499999999
3.778714 -0.0007431930000000001
3.779714 -0.00074238419
3.780714 -0.00074156192
3.781714 -0.00074072623
3.782714 -0.00073987712
3.783714 -0.00073901451
3.784714 -0.0007381384
3.785714 -0.00073724877
3.786714 -0.00073634565
3.787714 -0.00073542897
3.788714 -0.0007344986399999999
3.789714 -0.00073355477
3.790714 -0.0007325973
3.791714 -0.00073162619
3.792714 -0.00073064139
3.793714 -0.00072964299
3.794714 -0.00072863086
3.795714 -0.00072760495
3.796714 -0.00072656535
3.797714 -0.00072551193
3.798714 -0.00072444473
3.799714 -0.0007233637
3.800714 -0.00072226881
3.801714 -0.00072116004
3.802714 -0.00072003736
3.803714 -0.00071890072
3.804714 -0.00071775016
3.805714 -0.0007165856
3.806714 -0.0007154069900000001
3.807714 -0.00071421441
3.808714 -0.00071300774
3.809714 -0.00071178706
3.810714 -0.00071055229
3.811714 -0.00070930337
3.812714 -0.0007080404
3.813714 -0.00070676333
3.814714 -0.00070547212
3.815714 -0.00070416681
3.816714 -0.00070284736
3.817714 -0.0007015138199999999
3.818714 -0.00070016613
3.819714 -0.00069880434
3.820714 -0.00069742841
3.821714 -0.00069603834
3.822714 -0.00069463413
3.823714 -0.00069321582
3.824714 -0.00069178336
3.825714 -0.00069033676
3.826714 -0.00068887603
3.827714 -0.00068740119
3.828714 -0.00068591216
3.829714 -0.00068440895
3.830714 -0.0006828916
3.831714 -0.00068136005
3.832714 -0.0006798143200000001
3.833714 -0.00067825445
3.834714 -0.00067668034
3.835714 -0.00067509204
3.836714 -0.00067348951
3.837714 -0.00067187275
3.838714 -0.0006702418
3.839714 -0.00066859661
3.840714 -0.00066693724
3.841714 -0.00066526359
3.842714 -0.00066357575
3.843714 -0.00066187367
3.844714 -0.00066015741
3.845714 -0.00065842696
3.846714 -0.00065668232
3.847714 -0.0006549235
3.848714 -0.0006531505300000001
3.849714 -0.00065136346
3.850714 -0.00064956225
3.851714 -0.00064774695
3.852714 -0.00064591754
3.853714 -0.00064407409
3.854714 -0.00064221658
3.855714 -0.00064034507
3.856714 -0.00063845955
3.857714 -0.0006365600300000001
3.858714 -0.00063464654
3.859714 -0.00063271914
3.860714 -0.00063077778
3.861714 -0.0006288225
3.862714 -0.0006268533100000001
3.863714 -0.00062487024
3.864714 -0.0006228733100000001
3.865714 -0.00062086251
3.866714 -0.00061883784
3.867714 -0.0006167993900000001
3.868714 -0.00061474711
3.869714 -0.00061268101
3.870714 -0.00061060118
3.871714 -0.00060850757
3.872714 -0.00060640023
3.873714 -0.00060427919
3.874714 -0.00060214443
3.875714 -0.0005999960600000001
3.876714 -0.00059783411
3.877714 -0.0005956585
3.878714 -0.00059346939
3.879714 -0.0005912667299999999
3.880714 -0.00058905066
3.881714 -0.0005868210800000001
3.882714 -0.00058457813
3.883714 -0.00058232185
3.884714 -0.00058005226
3.885714 -0.00057776938
3.886714 -0.00057547336
3.887714 -0.00057316415
3.888714 -0.00057084185
3.889714 -0.00056850645
3.890714 -0.000566158
3.891714 -0.0005637965799999999
3.892714 -0.00056142226
3.893714 -0.00055903497
3.894714 -0.00055663486
3.895714 -0.00055422192
3.896714 -0.0005517962099999999
3.897714 -0.00054935781
3.898714 -0.00054690668
3.899714 -0.00054444286
3.900714 -0.00054196644
3.901714 -0.00053947742
3.902714 -0.00053697586
3.903714 -0.00053446179
3.904714 -0.0005319353
3.905714 -0.00052939636
3.906714 -0.00052684509
3.907714 -0.00052428145
3.908714 -0.00052170553
3.909714 -0.00051911748
3.910714 -0.00051651718
3.911714 -0.0005139048
3.912714 -0.00051128036
3.913714 -0.00050864396
3.914714 -0.0005059956000000001
3.915714 -0.00050333542
3.916714 -0.0005006635100000001
3.917714 -0.00049797986
3.918714 -0.00049528453
3.919714 -0.00049257769
3.920714 -0.0004898593
3.921714 -0.00048712945000000004
3.922714 -0.00048438827999999995
3.923714 -0.00048163579000000005
3.924714 -0.00047887205999999996
3.925714 -0.00047609719
3.926714 -0.00047331127000000003
3.927714 -0.00047051431
3.928714 -0.00046770637999999997
3.929714 -0.00046488762999999996
3.930714 -0.00046205805
3.931714 -0.00045921765
3.932714 -0.00045636662
3.933714 -0.00045350494
3.934714 -0.00045063266000000004
3.935714 -0.00044774993
3.936714 -0.00044485678
3.937714 -0.00044195326
3.938714 -0.00043903947000000003
3.939714 -0.00043611539999999997
3.940714 -0.00043318119000000004
3.941714 -0.00043023683
3.942714 -0.00042728252
3.943714 -0.00042431825
3.944714 -0.00042134411
3.945714 -0.00041836019999999996
3.946714 -0.00041536659
3.947714 -0.00041236334999999997
3.948714 -0.00040935056
3.949714 -0.00040632835000000003
3.950714 -0.00040329678
3.951714 -0.00040025593
3.952714 -0.00039720585000000005
3.953714 -0.00039414672
3.954714 -0.00039107854
3.955714 -0.00038800144
3.956714 -0.00038491553000000005
3.957714 -0.00038182084
3.958714 -0.0003787175
3.959714 -0.00037560562
3.960714 -0.00037248524
3.961714 -0.00036935646
3.962714 -0.00036621934
3.963714 -0.00036307401
3.964714 -0.00035992055
3.965714 -0.00035675903
3.966714 -0.00035358951
3.967714 -0.00035041212
3.968714 -0.00034722691
3.969714 -0.00034403402
3.970714 -0.00034083348
3.971714 -0.0003376254
3.972714 -0.00033440988000000004
3.973714 -0.00033118702
3.974714 -0.0003279569
3.975714 -0.00032471962
3.976714 -0.00032147527
3.977714 -0.00031822397
3.978714 -0.00031496581
3.979714 -0.00031170089
3.980714 -0.00030842932
3.981714 -0.00030515118
3.982714 -0.00030186663
3.983714 -0.00029857576000000003
3.984714 -0.00029527866
3.985714 -0.00029197545
3.986714 -0.00028866623
3.987714 -0.0002853511
3.988714 -0.00028203019
3.989714 -0.0002787036
3.990714 -0.00027537142
3.991714 -0.00027203375
3.992714 -0.00026869072
3.993714 -0.00026534242
3.994714 -0.00026198892999999997
3.995714 -0.00025863037
3.996714 -0.00025526682999999997
3.997714 -0.00025189838
3.998714 -0.00024852516
3.999714 -0.00024514723
4.000714 -0.00024176470000000002
4.001714 -0.00023837765
4.002714 -0.00023498619
4.003714 -0.00023159041
4.004714 -0.00022819042000000002
4.005714 -0.0002247863
4.006714 -0.00022137815000000002
4.007714 -0.00021796604
4.008714 -0.00021455014
4.009714 -0.00021113049
4.010714 -0.00020770723999999997
4.011714 -0.00020428046999999998
4.012714 -0.00020085028999999998
4.013714 -0.00019741683
4.014714 -0.00019398019
4.015714 -0.00019054048
4.016714 -0.00018709783
4.017715 -0.00018365233
4.018714 -0.00018020413
4.019714 -0.00017675333
4.020714 -0.00017330004
4.021714 -0.0001698444
4.022714 -0.00016638649999999998
4.023714 -0.00016292648
4.024714 -0.00015946443
4.025714 -0.0001560005
4.026714 -0.00015253478
4.027714 -0.00014906739
4.028714 -0.00014559843
4.029714 -0.00014212801
4.030715 -0.00013865626
4.031714 -0.00013518328
4.032714 -0.00013170918
4.033714 -0.00012823406
4.034714 -0.00012475804
4.035714 -0.00012128122000000001
4.036714 -0.00011780371
4.037714 -0.00011432562
4.038714 -0.00011084707000000001
4.039714 -0.00010736815
4.040714 -0.00010388899
4.041714 -0.00010040969
4.042714 -9.693037600000001e-05
4.043715 -9.345116e-05
4.044714 -8.9972156e-05
4.045714 -8.649347999999999e-05
4.046714 -8.3015254e-05
4.047714 -7.953759700000001e-05
4.048714 -7.606062699999999e-05
4.049714 -7.258446400000001e-05
4.050714 -6.9109228e-05
4.051714 -6.5635049e-05
4.052714 -6.2162036e-05
4.053714 -5.8690313e-05
4.054714 -5.521999900000001e-05
4.055714 -5.175121500000001e-05
4.056714 -4.8284073e-05
4.057714 -4.4818697000000004e-05
4.058714 -4.1355196e-05
4.059714 -3.7893685e-05
4.060714 -3.4434277e-05
4.061714 -3.0977083e-05
4.062714 -2.7522211e-05
4.063715 -2.4069769000000003e-05
4.064714 -2.0619865e-05
4.065714 -1.7172604e-05
4.066714 -1.3728095e-05
4.067714 -1.028644e-05
4.068714 -6.847745499999999e-06
4.069714 -3.4121161e-06
4.070714 2.0343443999999998e-08
4.071714 3.449528e-06
4.072714 6.8753309e-06
4.073714 1.0297644e-05
4.074714 1.3716361000000001e-05
4.075714 1.7131374e-05
4.076715 2.0542571e-05
4.077714 2.3949841e-05
4.078714 2.7353076e-05
4.079714 3.0752159e-05
4.080714 3.4146979e-05
4.081714 3.7537419e-05
4.082714 4.0923367999999994e-05
4.083714 4.430471e-05
4.084714 4.7681328e-05
4.085714 5.1053109000000006e-05
4.086714 5.4419939000000004e-05
4.087714 5.7781705e-05
4.088714 6.113828599999999e-05
4.089714 6.4489581e-05
4.090714 6.783547000000001e-05
4.091714 7.1175845e-05
4.092714 7.4510598e-05
4.093714 7.7839627e-05
4.094714 8.1162818e-05
4.095714 8.4480064e-05
4.096714 8.7791267e-05
4.097714 9.109631900000001e-05
4.098714 9.439511899999999e-05
4.099714 9.768756400000001e-05
4.100714 0.00010097355000000001
4.101714 0.00010425298
4.102714 0.00010752575000000001
4.103714 0.00011079177
4.104714 0.00011405090999999999
4.105714 0.00011730309
4.106714 0.00012054820000000001
4.107714 0.00012378613
4.108714 0.00012701679
4.109715 0.00013024005
4.110714 0.00013345583
4.111714 0.00013666399
4.112714 0.00013986446
4.113714 0.00014305709
4.114714 0.0001462418
4.115714 0.00014941847
4.116714 0.00015258699
4.117714 0.00015574726000000002
4.118714 0.00015889917
4.119714 0.0001620426
4.120714 0.00016517745
4.121714 0.00016830361
4.122715 0.00017142097
4.123714 0.00017452945
4.124714 0.00017762894
4.125714 0.00018071933
4.126714 0.00018380053
4.127714 0.00018687244
4.128714 0.00018993499
4.129714 0.00019298807
4.130714 0.00019603157999999998
4.131714 0.00019906545
4.132714 0.00020208959
4.133714 0.0002051039
4.134714 0.0002081083
4.135714 0.00021110275
4.136714 0.00021408709
4.137714 0.00021706132
4.138714 0.00022002532
4.139714 0.000222979
4.140714 0.00022592226000000003
4.141714 0.00022885506
4.142715 0.00023177729
4.143714 0.00023468888
4.144714 0.00023758973
4.145714 0.00024047977
4.146714 0.00024335893
4.147714 0.00024622707
4.148714 0.00024908412999999997
4.149714 0.00025193003
4.150714 0.00025476472
4.151714 0.00025758804
4.152714 0.00026039997
4.153714 0.00026320038
4.154714 0.00026598923
4.155715 0.00026876639
4.156714 0.00027153180000000004
4.157714 0.00027428539
4.158714 0.00027702704
4.159714 0.0002797567
4.160714 0.0002824743
4.161714 0.00028517977
4.162714 0.00028787301
4.163714 0.00029055395000000003
4.164714 0.00029322252
4.165714 0.00029587866
4.166714 0.00029852229
4.167714 0.00030115334
4.168715 0.00030377175000000003
4.169714 0.00030637746
4.170714 0.00030897038
4.171714 0.00031155045999999996
4.172714 0.0003141176
4.173714 0.00031667175
4.174714 0.00031921288000000004
4.175714 0.00032174089
4.176714 0.00032425571
4.177714 0.0003267573
4.178714 0.00032924554
4.179714 0.00033172040999999996
4.180714 0.00033418185000000004
4.181714 0.00033662975
4.182714 0.00033906408
4.183714 0.00034148477000000004
4.184714 0.00034389172
4.185714 0.00034628492
4.186714 0.00034866428
4.187714 0.00035102971
4.188715 0.00035338119
4.189714 0.00035571862999999996
4.190714 0.00035804203000000003
4.191714 0.00036035131
4.192714 0.00036264635
4.193714 0.00036492718
4.194714 0.00036719370999999996
4.195714 0.00036944589
4.196714 0.00037168368
4.197714 0.00037390703
4.198714 0.00037611592
4.199714 0.00037831026
4.200714 0.00038049004
4.201715 0.00038265521
4.202714 0.00038480571000000004
4.203714 0.00038694152
4.204714 0.0003890626
4.205714 0.0003911689
4.206714 0.00039326032
4.207714 0.00039533693
4.208714 0.00039739862000000005
4.209714 0.00039944538999999997
4.210714 0.00040147714999999996
4.211714 0.00040349387000000004
4.212714 0.00040549553
4.213714 0.00040748205
4.214714 0.00040945346999999996
4.215714 0.00041140965999999997
4.216714 0.00041335061
4.217714 0.00041527628
4.218714 0.00041718667
4.219714 0.00041908164999999997
4.220714 0.00042096121
4.221714 0.00042282536
4.222714 0.00042467404000000005
4.223714 0.00042650718
4.224714 0.00042832480000000006
4.225714 0.00043012692
4.226714 0.00043191335
4.227714 0.00043368418
4.228714 0.00043543942000000003
4.229714 0.00043717891000000003
4.230714 0.00043890273000000003
4.231714 0.00044061089
4.232714 0.00044230324
4.233714 0.00044397989
4.234715 0.00044564075999999997
4.235714 0.00044728586
4.236714 0.00044891513
4.237714 0.00045052861
4.238714 0.00045212628
4.239714 0.00045370807
4.240714 0.00045527408000000004
4.241714 0.00045682423000000005
4.242714 0.00045835844999999996
4.243714 0.00045987681
4.244714 0.0004613793
4.245714 0.00046286586
4.246714 0.00046433656
4.247715 0.00046579129999999995
4.248714 0.00046723006999999995
4.249714 0.00046865293
4.250714 0.00047005983
4.251714 0.00047145077
4.252714 0.0004728257
4.253714 0.00047418465999999996
4.254714 0.00047552762
4.255714 0.00047685452999999997
4.256714 0.00047816548
4.257714 0.00047946041
4.258714 0.00048073925
4.259714 0.00048200213
4.260714 0.00048324896000000005
4.261714 0.00048447972999999996
4.262714 0.00048569445
4.263714 0.00048689317000000004
4.264714 0.00048807588000000004
4.265714 0.00048924248
4.266714 0.00049039313
4.267715 0.00049152773
4.268714 0.00049264627
4.269714 0.00049374885
4.270714 0.00049483542
4.271714 0.00049590594
4.272714 0.00049696055
4.273714 0.00049799914
4.274714 0.00049902178
4.275714 0.00050002841
4.276714 0.0005010191200000001
4.277714 0.00050199392
4.278714 0.00050295275
4.279714 0.00050389567
4.280715 0.00050482272
4.281714 0.0005057338100000001
4.282714 0.00050662907
4.283714 0.0005075084599999999
4.284714 0.00050837193
4.285714 0.0005092195800000001
4.286714 0.0005100514
4.287714 0.0005108674
4.288714 0.00051166762
4.289714 0.0005124520200000001
4.290714 0.0005132207199999999
4.291714 0.00051397369
4.292714 0.00051471088
4.293715 0.0005154324800000001
4.294714 0.0005161383300000001
4.295714 0.0005168286
4.296714 0.00051750326
4.297714 0.00051816237
4.298714 0.00051880593
4.299714 0.00051943398
4.300714 0.00052004652
4.301714 0.00052064365
4.302714 0.00052122541
4.303714 0.0005217918
4.304714 0.00052234286
4.305714 0.00052287864
4.306714 0.00052339919
4.307714 0.00052390451
4.308714 0.0005243946800000001
4.309714 0.0005248697100000001
4.310714 0.00052532964
4.311714 0.00052577457
4.312714 0.00052620444
4.313715 0.0005266194
4.314714 0.0005270193900000001
4.315714 0.0005274045200000001
4.316714 0.00052777477
4.317714 0.00052813025
4.318714 0.00052847095
4.319714 0.00052879691
4.320714 0.00052910818
4.321714 0.00052940482
4.322714 0.00052968685
4.323714 0.00052995429
4.324714 0.00053020717
4.325714 0.00053044564
4.326715 0.0005306696
4.327714 0.0005308792
4.328714 0.0005310744699999999
4.329714 0.00053125541
4.330714 0.00053142203
4.331714 0.00053157455
4.332714 0.00053171284
4.333714 0.00053183703
4.334714 0.00053194717
4.335714 0.0005320433
4.336714 0.00053212543
4.337714 0.00053219369
4.338714 0.00053224803
4.339714 0.0005322886
4.340714 0.00053231543
4.341714 0.00053232852
4.342714 0.00053232793
4.343714 0.00053231374
4.344714 0.00053228605
4.345714 0.00053224489
4.346714 0.00053219023
4.347714 0.00053212225
4.348714 0.0005320408899999999
4.349714 0.00053194631
4.350714 0.00053183844
4.351714 0.0005317174799999999
4.352714 0.00053158342
4.353714 0.00053143626
4.354714 0.00053127615
4.355714 0.00053110311
4.356714 0.00053091721
4.357714 0.00053071849
4.358714 0.00053050699
4.359715 0.0005302828
4.360714 0.00053004601
4.361714 0.00052979663
4.362714 0.00052953474
4.363714 0.00052926043
4.364714 0.0005289737600000001
4.365714 0.00052867481
4.366714 0.00052836358
4.367714 0.0005280402099999999
4.368714 0.00052770474
4.369714 0.00052735722
4.370714 0.0005269977900000001
4.371714 0.00052662645
4.372715 0.00052624332
4.373714 0.00052584846
4.374714 0.00052544196
4.375714 0.00052502382
4.376714 0.00052459422
4.377714 0.00052415312
4.378714 0.00052370069
4.379714 0.00052323699
4.380714 0.00052276205
4.381714 0.00052227597
4.382714 0.00052177879
4.383714 0.00052127061
4.384714 0.0005207515199999999
4.385714 0.00052022151
4.386714 0.00051968068
4.387714 0.00051912912
4.388714 0.0005185669100000001
4.389714 0.00051799411
4.390714 0.0005174107599999999
4.391714 0.00051681691
4.392715 0.00051621273
4.393714 0.00051559819
4.394714 0.00051497336
4.395714 0.0005143384000000001
4.396714 0.00051369334
4.397714 0.0005130381900000001
4.398714 0.00051237303
4.399714 0.000511698
4.400714 0.0005110131
4.401714 0.00051031843
4.402714 0.00050961407
4.403714 0.0005089000800000001
4.404714 0.00050817653
4.405715 0.00050744352
4.406714 0.00050670114
4.407714 0.0005059494
4.408714 0.00050518843
4.409714 0.00050441831
4.410714 0.00050363906
4.411714 0.0005028508
4.412714 0.00050205354
4.413714 0.00050124745
4.414714 0.00050043254
4.415714 0.00049960895
4.416714 0.00049877663
4.417714 0.0004979358
4.418715 0.0004970864700000001
4.419714 0.00049622872
4.420714 0.00049536261
4.421714 0.00049448818
4.422714 0.00049360556
4.423714 0.00049271484
4.424714 0.00049181604
4.425714 0.00049090922
4.426714 0.0004899945000000001
4.427714 0.00048907195
4.428714 0.00048814162999999996
4.429714 0.00048720362000000003
4.430714 0.00048625798
4.431714 0.00048530477999999996
4.432714 0.00048434408
4.433714 0.00048337605999999997
4.434714 0.00048240063000000005
4.435714 0.00048141800999999996
4.436714 0.00048042821
4.437714 0.00047943136
4.438715 0.00047842746
4.439714 0.0004774166
4.440714 0.00047639892
4.441714 0.00047537446
4.442714 0.00047434332000000003
4.443714 0.00047330559
4.444714 0.00047226126
4.445714 0.00047121052000000005
4.446714 0.00047015342
4.447714 0.00046908994999999995
4.448714 0.00046802028999999996
4.449714 0.00046694445
4.450714 0.00046586256000000003
4.451715 0.00046477466999999997
4.452714 0.00046368082000000004
4.453714 0.0004625811
4.454714 0.00046147561
4.455714 0.00046036444000000003
4.456714 0.00045924758
4.457714 0.00045812521
4.458714 0.00045699726
4.459714 0.00045586393999999997
4.460714 0.0004547252
4.461714 0.0004535812
4.462714 0.00045243196
4.463714 0.00045127754
4.464714 0.00045011807
4.465714 0.00044895355000000006
4.466714 0.00044778408
4.467714 0.00044660968999999995
4.468714 0.00044543053
4.469714 0.00044424659999999996
4.470714 0.00044305798
4.471714 0.00044186481
4.472714 0.00044066704999999996
4.473714 0.00043946484
4.474714 0.00043825821
4.475714 0.00043704731000000004
4.476714 0.00043583213
4.477714 0.00043461273000000003
4.478714 0.00043338922999999996
4.479714 0.00043216169000000003
4.480714 0.00043093008999999996
4.481714 0.00042969464
4.482714 0.00042845531
4.483714 0.00042721217
4.484715 0.0004259653
4.485714 0.00042471474000000005
4.486714 0.0004234606
4.487714 0.0004222029
4.488714 0.00042094175
4.489714 0.0004196771
4.490714 0.00041840908
4.491714 0.00041713773999999996
4.492714 0.00041586309
4.493714 0.0004145852
4.494714 0.00041330418
4.495714 0.00041202002
4.496714 0.00041073281000000004
4.497715 0.0004094426
4.498714 0.00040814944
4.499714 0.00040685336
4.500714 0.00040555447000000005
4.501714 0.00040425279999999997
4.502714 0.00040294839999999995
4.503714 0.00040164131999999997
4.504714 0.00040033165000000003
4.505714 0.00039901942999999993
4.506714 0.00039770466
4.507714 0.00039638753
4.508714 0.00039506799
4.509714 0.00039374622000000004
4.510714 0.00039242218
4.511714 0.00039109595000000005
4.512714 0.00038976759000000004
4.513714 0.00038843718
4.514714 0.00038710473
4.515714 0.00038577036
4.516714 0.00038443413000000004
4.517715 0.00038309604
4.518714 0.00038175617
4.519714 0.0003804146
4.520714 0.00037907133999999997
4.521714 0.00037772647
4.522714 0.00037638000999999996
4.523714 0.00037503202999999996
4.524714 0.00037368259
4.525714 0.00037233171000000003
4.526714 0.00037097946
4.527714 0.00036962584999999996
4.528714 0.00036827093
4.529714 0.00036691476
4.530715 0.00036555739
4.531714 0.00036419883
4.532714 0.00036283914
4.533714 0.00036147836999999997
4.534714 0.00036011654
4.535714 0.00035875373
4.536714 0.00035738997
4.537714 0.00035602527
4.538714 0.00035465968999999996
4.539714 0.00035329329
4.540714 0.00035192609
4.541714 0.00035055814
4.542714 0.00034918945999999997
4.543715 0.00034782015
4.544714 0.0003464502
4.545714 0.00034507968
4.546714 0.0003437086
4.547714 0.00034233701
4.548714 0.00034096497
4.549714 0.00033959248000000003
4.550714 0.00033821957
4.551714 0.00033684632
4.552714 0.00033547274
4.553714 0.00033409881
4.554714 0.00033272463
4.555714 0.0003313502
4.556714 0.00032997555
4.557714 0.00032860069
4.558714 0.00032722564
4.559714 0.00032585044
4.560714 0.00032447513000000004
4.561714 0.0003230997
4.562714 0.00032172416
4.563715 0.00032034857000000003
4.564714 0.00031897296
4.565714 0.0003175973
4.566714 0.00031622167
4.567714 0.00031484603
4.568714 0.00031347049
4.569714 0.00031209502
4.570714 0.00031071968
4.571714 0.00030934445
4.572714 0.00030796938999999996
4.573714 0.00030659453000000004
4.574714 0.00030521992
4.575714 0.00030384553999999997
4.576715 0.00030247145
4.577714 0.00030109768
4.578714 0.00029972427
4.579714 0.00029835121
4.580714 0.0002969786
4.581714 0.00029560638
4.582714 0.00029423466
4.583714 0.00029286339
4.584714 0.00029149264
4.585714 0.00029012242
4.586714 0.00028875274
4.587714 0.00028738366
4.588714 0.00028601514
4.589714 0.00028464724
4.590714 0.00028327995
4.591714 0.00028191332
4.592714 0.00028054731
4.593714 0.00027918195000000004
4.594714 0.00027781725
4.595714 0.00027645322
4.596714 0.00027508986000000004
4.597714 0.00027372719000000003
4.598714 0.00027236522
4.599714 0.00027100396
4.600714 0.0002696434
4.601714 0.00026828359
4.602714 0.00026692451
4.603714 0.00026556615
4.604714 0.00026420857
4.605714 0.00026285174
4.606714 0.00026149571
4.607714 0.00026014047
4.608714 0.00025878603
4.609715 0.00025743240999999997
4.610714 0.0002560796
4.611714 0.00025472761999999996
4.612714 0.00025337647
4.613714 0.00025202619000000003
4.614714 0.00025067675
4.615714 0.00024932817
4.616714 0.00024798048
4.617714 0.00024663366000000003
4.618714 0.0002452877
4.619714 0.00024394260000000002
4.620714 0.00024259837
4.621714 0.00024125499999999998
4.622715 0.00023991247
4.623714 0.00023857081
4.624714 0.00023722997999999998
4.625714 0.00023589
4.626714 0.00023455084
4.627714 0.00023321247
4.628714 0.00023187489999999998
4.629714 0.00023053813
4.630714 0.00022920212
4.631714 0.00022786689
4.632714 0.00022653244000000002
4.633714 0.00022519872999999998
4.634714 0.00022386575
4.635714 0.00022253355000000002
4.636714 0.00022120206999999998
4.637714 0.00021987131999999998
4.638714 0.00021854132
4.639714 0.00021721205
4.640714 0.00021588351
4.641714 0.00021455571000000002
4.642715 0.00021322865000000002
4.643714 0.00021190233000000001
4.644714 0.00021057674000000002
4.645714 0.00020925190000000001
4.646714 0.00020792781
4.647714 0.00020660448000000002
4.648714 0.00020528189
4.649714 0.00020396003
4.650714 0.00020263893999999998
4.651714 0.00020131857999999999
4.652714 0.00019999895
4.653714 0.00019868007
4.654714 0.0001973619
4.655715 0.00019604443
4.656714 0.00019472765999999997
4.657714 0.00019341155000000002
4.658714 0.00019209613000000002
4.659714 0.00019078132000000002
4.660714 0.00018946716
4.661714 0.00018815361
4.662714 0.00018684065999999999
4.663714 0.00018552827
4.664714 0.00018421644
4.665714 0.00018290514
4.666714 0.00018159436
4.667714 0.00018028409
4.668715 0.00017897429
4.669714 0.00017766496
4.670714 0.00017635609
4.671714 0.00017504766
4.672714 0.00017373966
4.673714 0.00017243207
4.674714 0.00017112488
4.675714 0.00016981811
4.676714 0.00016851171
4.677714 0.00016720569
4.678714 0.00016590002999999998
4.679714 0.00016459473000000001
4.680714 0.00016328978
4.681714 0.00016198514
4.682714 0.00016068084
4.683714 0.00015937683000000002
4.684714 0.00015807311
4.685714 0.00015676966
4.686714 0.00015546648
4.687714 0.00015416351000000002
4.688715 0.00015286076
4.689714 0.00015155821
4.690714 0.00015025581
4.691714 0.00014895356
4.692714 0.00014765143999999998
4.693714 0.00014634941
4.694714 0.00014504744
4.695714 0.00014374551999999998
4.696714 0.00014244363
4.697714 0.00014114172
4.698714 0.00013983979000000002
4.699714 0.0001385378
4.700714 0.00013723575999999998
4.701715 0.00013593361
4.702714 0.00013463136
4.703714 0.00013332899
4.704714 0.00013202648000000002
4.705714 0.00013072381
4.706714 0.00012942098
4.707714 0.00012811797
4.708714 0.00012681478
4.709714 0.00012551139
4.710714 0.00012420779
4.711714 0.00012290396
4.712714 0.00012159991
4.713714 0.00012029561
4.714714 0.00011899105999999999
4.715714 0.00011768623
4.716714 0.00011638111999999999
4.717714 0.00011507569999999999
4.718714 0.00011376998
4.719714 0.0001124639
4.720714 0.00011115744999999998
4.721714 0.00010985062999999999
4.722714 0.0001085434
4.723714 0.00010723572000000001
4.724714 0.00010592759
4.725714 0.00010461895
4.726714 0.00010330978999999998
4.727714 0.00010200007
4.728714 0.00010068977
4.729714 9.937887200000001e-05
4.730714 9.806733500000001e-05
4.731714 9.675512699999998e-05
4.732714 9.5442226e-05
4.733714 9.4128626e-05
4.734715 9.2814281e-05
4.735714 9.149918e-05
4.736714 9.0183306e-05
4.737714 8.8866642e-05
4.738714 8.7549176e-05
4.739714 8.6230898e-05
4.740714 8.4911784e-05
4.741714 8.359184e-05
4.742714 8.2271049e-05
4.743714 8.0949405e-05
4.744714 7.9626903e-05
4.745714 7.830353799999999e-05
4.746714 7.697929e-05
4.747715 7.5654168e-05
4.748714 7.4328153e-05
4.749714 7.3001235e-05
4.750714 7.1673418e-05
4.751714 7.0344669e-05
4.752714 6.9014993e-05
4.753714 6.768436799999999e-05
4.754714 6.6352777e-05
4.755714 6.5020197e-05
4.756714 6.368661599999999e-05
4.757714 6.2352012e-05
4.758714 6.1016356999999996e-05
4.759714 5.9679633e-05
4.760714 5.8341817000000004e-05
4.761714 5.7002882e-05
4.762714 5.5662809e-05
4.763714 5.4321578e-05
4.764714 5.2979152000000005e-05
4.765714 5.1635527e-05
4.766714 5.0290674e-05
4.767715 4.8944571000000006e-05
4.768714 4.7597203e-05
4.769714 4.6248556e-05
4.770714 4.4898613e-05
4.771714 4.3547362000000005e-05
4.772714 4.2194793e-05
4.773714 4.0840894e-05
4.774714 3.9485656e-05
4.775714 3.812907e-05
4.776714 3.6771129000000004e-05
4.777714 3.5411832999999996e-05
4.778714 3.4051166000000004e-05
4.779714 3.2689127e-05
4.780715 3.1325709e-05
4.781714 2.9960903999999997e-05
4.782714 2.8594704e-05
4.783714 2.7227100000000002e-05
4.784714 2.585808e-05
4.785714 2.4487639e-05
4.786714 2.311576e-05
4.787714 2.1742431e-05
4.788714 2.0367638999999998e-05
4.789714 1.8991369e-05
4.790714 1.7613607e-05
4.791714 1.6234334e-05
4.792714 1.4853536000000001e-05
4.793715 1.3471199999999999e-05
4.794714 1.2087304999999999e-05
4.795714 1.0701841e-05
4.796714 9.3147932e-06
4.797714 7.9261483e-06
4.798714 6.5358975e-06
4.799714 5.1440306e-06
4.800714 3.7505412000000003e-06
4.801714 2.3554243e-06
4.802714 9.586773200000001e-07
4.803714 -4.3970068000000003e-07
4.804714 -1.8397083e-06
4.805714 -3.2413427999999996e-06
4.806714 -4.6445986999999995e-06
4.807714 -6.0494706e-06
4.808714 -7.4559509000000005e-06
4.809714 -8.864032e-06
4.810714 -1.0273705e-05
4.811714 -1.1684961e-05
4.812714 -1.3097790000000001e-05
4.813715 -1.4512187e-05
4.814714 -1.5928143000000002e-05
4.815714 -1.7345651e-05
4.816714 -1.8764708999999998e-05
4.817714 -2.0185311e-05
4.818714 -2.1607457999999998e-05
4.819714 -2.3031147e-05
4.820714 -2.4456381000000003e-05
4.821714 -2.5883168e-05
4.822714 -2.7311503000000003e-05
4.823714 -2.8741403e-05
4.824714 -3.0172868000000003e-05
4.825714 -3.1605907e-05
4.826715 -3.304053e-05
4.827714 -3.4476744e-05
4.828714 -3.5914559e-05
4.829714 -3.7353982e-05
4.830714 -3.8795018999999996e-05
4.831714 -4.0237677e-05
4.832714 -4.1681957e-05
4.833714 -4.3127866e-05
4.834714 -4.4575398e-05
4.835714 -4.6024559e-05
4.836714 -4.7475336e-05
4.837714 -4.8927728e-05
4.838714 -5.0381726e-05
4.839714 -5.1837321e-05
4.840714 -5.3294501999999995e-05
4.841714 -5.4753252e-05
4.842714 -5.621356e-05
4.843714 -5.7675408e-05
4.844714 -5.9138767e-05
4.845714 -6.0603634e-05
4.846714 -6.2069989e-05
4.847714 -6.3537817e-05
4.848714 -6.5007089e-05
4.849714 -6.6477799e-05
4.850714 -6.7949935e-05
4.851714 -6.942347000000001e-05
4.852714 -7.0898403e-05
4.853714 -7.2374712e-05
4.854714 -7.3852397e-05
4.855714 -7.5331434e-05
4.856714 -7.6811824e-05
4.857714 -7.8293556e-05
4.858714 -7.977662300000001e-05
4.859715 -8.126101e-05
4.860714 -8.274672e-05
4.861714 -8.4233744e-05
4.862714 -8.5722064e-05
4.863714 -8.7211674e-05
4.864714 -8.8702569e-05
4.865714 -9.0194726e-05
4.866714 -9.1688139e-05
4.867714 -9.318280299999999e-05
4.868714 -9.4678677e-05
4.869714 -9.617575600000001e-05
4.870714 -9.7674024e-05
4.871714 -9.9173451e-05
4.872715 -0.000100674
4.873714 -0.00010217567
4.874714 -0.00010367842000000001
4.875714 -0.00010518222000000001
4.876714 -0.00010668706
4.877714 -0.00010819288
4.878714 -0.00010969966999999999
4.879714 -0.00011120740000000001
4.880714 -0.00011271603
4.881714 -0.00011422554000000001
4.882714 -0.00011573591
4.883714 -0.00011724711
4.884714 -0.00011875911
4.885714 -0.00012027190000000001
4.886714 -0.00012178544
4.887714 -0.00012329973
4.888714 -0.00012481473
4.889714 -0.00012633044
4.890714 -0.00012784681999999998
4.891714 -0.00012936388
4.892715 -0.00013088157
4.893714 -0.00013239991
4.894714 -0.00013391885
4.895714 -0.00013543839
4.896714 -0.00013695852
4.897714 -0.00013847922
4.898714 -0.00014000044
4.899714 -0.00014152217999999998
4.900714 -0.00014304442
4.901714 -0.00014456712
4.902714 -0.00014609024
4.903714 -0.00014761378
4.904714 -0.00014913767
4.905715 -0.0001506619
4.906714 -0.00015218643
4.907714 -0.00015371120999999998
4.908714 -0.00015523622000000002
4.909714 -0.00015676138
4.910714 -0.00015828668
4.911714 -0.00015981208
4.912714 -0.0001613375
4.913714 -0.00016286295
4.914714 -0.00016438836
4.915714 -0.00016591367000000002
4.916714 -0.00016743888
4.917714 -0.00016896392
4.918715 -0.00017048878
4.919714 -0.00017201339
4.920714 -0.00017353772999999999
4.921714 -0.00017506177
4.922714 -0.00017658548
4.923714 -0.0001781088
4.924714 -0.00017963174
4.925714 -0.00018115425
4.926714 -0.00018267629
4.927714 -0.00018419784
4.928714 -0.00018571886
4.929714 -0.00018723935
4.930714 -0.00018875924
4.931714 -0.0001902785
4.932714 -0.00019179713000000003
4.933714 -0.00019331505
4.934714 -0.00019483226999999999
4.935714 -0.00019634872
4.936714 -0.00019786437
4.937714 -0.00019937918000000003
4.938715 -0.0002008931
4.939714 -0.00020240609
4.940714 -0.00020391808000000001
4.941714 -0.00020542907000000002
4.942714 -0.00020693901000000002
4.943714 -0.00020844781999999998
4.944714 -0.00020995543999999998
4.945714 -0.00021146186
4.946714 -0.00021296702999999998
4.947714 -0.00021447088
4.948714 -0.00021597341
4.949714 -0.00021747453000000002
4.950714 -0.00021897422000000002
4.951715 -0.00022047243
4.952714 -0.00022196911999999998
4.953714 -0.00022346423999999998
4.954714 -0.00022495778
4.955714 -0.00022644967
4.956714 -0.00022793988
4.957714 -0.00022942841000000001
4.958714 -0.00023091517999999998
4.959714 -0.00023240018
4.960714 -0.00023388338000000002
4.961714 -0.00023536472
4.962714 -0.00023684418
4.963714 -0.00023832172
4.964714 -0.00023979728000000003
4.965714 -0.00024127087
4.966714 -0.00024274239000000001
4.967714 -0.00024421181
4.968714 -0.00024567912
4.969714 -0.00024714425
4.970714 -0.00024860713
4.971714 -0.00025006771
4.972714 -0.00025152597
4.973714 -0.00025298181999999997
4.974714 -0.00025443524
4.975714 -0.00025588615
4.976714 -0.0002573345
4.977714 -0.00025878021
4.978714 -0.00026022324
4.979714 -0.00026166354
4.980714 -0.00026310101000000003
4.981714 -0.00026453565
4.982714 -0.0002659674
4.983714 -0.00026739617
4.984715 -0.00026882192
4.985714 -0.00027024457
4.986714 -0.00027166413
4.987714 -0.00027308054
4.988714 -0.00027449371
4.989714 -0.00027590361
4.990714 -0.00027731021000000004
4.991714 -0.00027871347
4.992714 -0.00028011334
4.993714 -0.00028150976
4.994714 -0.00028290269000000003
4.995714 -0.0002842921
4.996714 -0.00028567795
4.997715 -0.0002870602
4.998714 -0.00028843879
4.999714 -0.00028981369
5.000714 -0.00029118482
5.001714 -0.00029255218
5.002714 -0.00029391567
5.003714 -0.00029527532
5.004714 -0.00029663101
5.005714 -0.00029798271
5.006714 -0.00029933037000000003
5.007714 -0.00030067392
5.008714 -0.00030201334
5.009714 -0.00030334857
5.010714 -0.00030467952
5.011714 -0.00030600615
5.012714 -0.00030732845
5.013714 -0.0003086463
5.014714 -0.00030995971
5.015714 -0.00031126858000000003
5.016714 -0.00031257288999999997
5.017715 -0.00031387258
5.018714 -0.00031516761
5.019714 -0.00031645791
5.020714 -0.00031774346
5.021714 -0.00031902416
5.022714 -0.00032030002
5.023714 -0.000321571
5.024714 -0.00032283701
5.025714 -0.00032409805
5.026714 -0.00032535404
5.027714 -0.00032660496
5.028714 -0.00032785074
5.029714 -0.00032909138
5.030715 -0.00033032678999999997
5.031714 -0.00033155693
5.032714 -0.00033278177
5.033714 -0.00033400122
5.034714 -0.00033521528
5.035714 -0.00033642386
5.036714 -0.00033762692
5.037714 -0.00033882441
5.038714 -0.00034001623
5.039714 -0.00034120239
5.040714 -0.0003423828
5.041714 -0.00034355739
5.042714 -0.00034472612
5.043715 -0.00034588891
5.044714 -0.00034704572
5.045714 -0.00034819648000000003
5.046714 -0.00034934114
5.047714 -0.00035047963
5.048714 -0.0003516119
5.049714 -0.0003527379
5.050714 -0.00035385756
5.051714 -0.00035497086999999996
5.052714 -0.00035607773
5.053714 -0.00035717812
5.054714 -0.00035827200000000003
5.055714 -0.00035935929999999995
5.056714 -0.00036043998
5.057714 -0.000361514
5.058714 -0.00036258132
5.059714 -0.00036364188
5.060714 -0.00036469569
5.061714 -0.00036574265
5.062714 -0.00036678275
5.063715 -0.00036781594
5.064714 -0.00036884219
5.065714 -0.00036986144
5.066714 -0.00037087366
5.067714 -0.00037187883
5.068714 -0.00037287687
5.069714 -0.00037386774000000003
5.070714 -0.0003748514
5.071714 -0.00037582784
5.072714 -0.00037679695
5.073714 -0.00037775874000000004
5.074714 -0.00037871312
5.075714 -0.00037966005999999996
5.076715 -0.00038059950000000003
5.077714 -0.00038153138999999996
5.078714 -0.00038245576
5.079714 -0.00038337248
5.080714 -0.00038428151999999997
5.081714 -0.00038518282999999996
5.082714 -0.00038607641
5.083714 -0.00038696217
5.084714 -0.0003878401
5.085714 -0.00038871008
5.086714 -0.00038957219000000003
5.087714 -0.00039042628999999996
5.088714 -0.00039127239999999994
5.089714 -0.0003921105
5.090714 -0.00039294046
5.091714 -0.00039376228
5.092714 -0.00039457595
5.093714 -0.00039538145
5.094714 -0.00039617871
5.095714 -0.00039696773999999994
5.096714 -0.00039774841
5.097714 -0.00039852075
5.098714 -0.00039928473000000003
5.099714 -0.00040004029
5.100714 -0.00040078739
5.101714 -0.00040152595
5.102714 -0.000402256
5.103714 -0.00040297746
5.104714 -0.00040369032
5.105714 -0.00040439450000000004
5.106714 -0.00040508998999999997
5.107714 -0.0004057767
5.108714 -0.00040645464000000004
5.109715 -0.00040712375
5.110714 -0.00040778395
5.111714 -0.00040843524000000003
5.112714 -0.00040907762
5.113714 -0.00040971089999999996
5.114714 -0.00041033522
5.115714 -0.00041095041000000003
5.116714 -0.00041155649000000004
5.117714 -0.00041215339
5.118714 -0.00041274106
5.119714 -0.00041331954999999996
5.120714 -0.00041388876
5.121714 -0.0004144486
5.122715 -0.00041499916
5.123714 -0.00041554031
5.124714 -0.00041607209
5.125714 -0.00041659446
5.126714 -0.00041710737
5.127714 -0.00041761077
5.128714 -0.00041810467
5.129714 -0.00041858898000000005
5.130714 -0.00041906374000000003
5.131714 -0.00041952894
5.132714 -0.00041998446
5.133714 -0.00042043038999999997
5.134714 -0.00042086663
5.135714 -0.00042129313
5.136714 -0.00042170985999999996
5.137714 -0.00042211686
5.138714 -0.00042251409
5.139714 -0.00042290144
5.140714 -0.00042327897
5.141714 -0.00042364663
5.142715 -0.00042400437999999996
5.143714 -0.00042435222
5.144714 -0.00042469004999999994
5.145714 -0.00042501797
5.146714 -0.00042533579
5.147714 -0.00042564366000000004
5.148714 -0.00042594138000000005
5.149714 -0.00042622905
5.150714 -0.00042650668
5.151714 -0.00042677411000000004
5.152714 -0.00042703141
5.153714 -0.00042727856000000005
5.154714 -0.00042751553
5.155715 -0.00042774226999999995
5.156714 -0.00042795882
5.157714 -0.00042816514
5.158714 -0.00042836118
5.159714 -0.0004285469
5.160714 -0.00042872239
5.161714 -0.00042888759999999996
5.162714 -0.00042904244
5.163714 -0.00042918696000000003
5.164714 -0.00042932115
5.165714 -0.00042944494000000006
5.166714 -0.00042955835
5.167714 -0.00042966139999999994
5.168715 -0.00042975398000000004
5.169714 -0.00042983619999999997
5.170714 -0.00042990795999999995
5.171714 -0.00042996921
5.172714 -0.00043002001
5.173714 -0.0004300603
5.174714 -0.00043009012999999997
5.175714 -0.00043010936999999996
5.176714 -0.00043011805
5.177714 -0.00043011618999999997
5.178714 -0.00043010373
5.179714 -0.00043008067
5.180714 -0.00043004702
5.181714 -0.00043000273
5.182714 -0.00042994779999999997
5.183714 -0.00042988222
5.184714 -0.00042980596
5.185714 -0.00042971906
5.186714 -0.00042962142000000004
5.187714 -0.00042951310000000005
5.188715 -0.00042939404999999995
5.189714 -0.00042926431
5.190714 -0.00042912384
5.191714 -0.00042897259000000004
5.192714 -0.00042881065
5.193714 -0.00042863794
5.194714 -0.00042845445000000003
5.195714 -0.00042826022999999997
5.196714 -0.00042805527
5.197714 -0.00042783959000000004
5.198714 -0.00042761312000000004
5.199714 -0.00042737583000000007
5.200714 -0.00042712782
5.201715 -0.00042686902000000005
5.202714 -0.00042659944000000003
5.203714 -0.00042631908999999995
5.204714 -0.00042602800999999997
5.205714 -0.00042572615
5.206714 -0.00042541346
5.207714 -0.00042509005
5.208714 -0.0004247559
5.209714 -0.00042441093
5.210714 -0.00042405518000000004
5.211714 -0.00042368874
5.212714 -0.00042331148999999994
5.213714 -0.00042292349
5.214714 -0.00042252477
5.215714 -0.00042211527000000004
5.216714 -0.00042169504
5.217714 -0.00042126403
5.218714 -0.00042082229000000004
5.219714 -0.00042036982000000006
5.220714 -0.00041990666
5.221714 -0.00041943276
5.222714 -0.00041894818000000003
5.223714 -0.00041845292000000005
5.224714 -0.00041794691999999994
5.225714 -0.00041743024
5.226714 -0.00041690286999999997
5.227714 -0.0004163649
5.228714 -0.00041581625000000004
5.229714 -0.00041525694999999997
5.230714 -0.00041468702000000004
5.231714 -0.00041410649
5.232714 -0.00041351536
5.233714 -0.00041291364
5.234715 -0.00041230132
5.235714 -0.00041167846
5.236714 -0.00041104504
5.237714 -0.00041040111999999997
5.238714 -0.00040974664000000005
5.239714 -0.00040908171
5.240714 -0.00040840622999999994
5.241714 -0.00040772034000000003
5.242714 -0.00040702394
5.243714 -0.00040631712
5.244714 -0.00040559988999999994
5.245714 -0.00040487225
5.246714 -0.00040413419999999996
5.247715 -0.00040338577
5.248714 -0.00040262703
5.249714 -0.00040185791
5.250714 -0.00040107847999999995
5.251714 -0.00040028872000000005
5.252714 -0.00039948873
5.253714 -0.00039867841
5.254714 -0.00039785791000000005
5.255714 -0.00039702718000000003
5.256714 -0.00039618621
5.257714 -0.00039533511
5.258714 -0.00039447376999999996
5.259714 -0.00039360234
5.260714 -0.00039272077
5.261714 -0.0003918291
5.262714 -0.00039092733
5.263714 -0.00039001557
5.264714 -0.00038909379
5.265714 -0.00038816197
5.266714 -0.00038722023
5.267715 -0.00038626845000000004
5.268714 -0.00038530684000000003
5.269714 -0.00038433532
5.270714 -0.00038335393
5.271714 -0.00038236270999999995
5.272714 -0.0003813617
5.273714 -0.00038035092999999997
5.274714 -0.00037933044
5.275714 -0.00037830023
5.276714 -0.00037726038
5.277714 -0.00037621089
5.278714 -0.00037515183
5.279714 -0.0003740832
5.280715 -0.00037300504000000004
5.281714 -0.00037191739
5.282714 -0.00037082029
5.283714 -0.00036971378
5.284714 -0.00036859788000000003
5.285714 -0.00036747262999999996
5.286714 -0.00036633805
5.287714 -0.00036519421
5.288714 -0.00036404115
5.289714 -0.00036287886
5.290714 -0.00036170738
5.291714 -0.00036052680999999997
5.292714 -0.0003593371
5.293715 -0.00035813835
5.294714 -0.00035693058
5.295714 -0.00035571379
5.296714 -0.00035448809
5.297714 -0.00035325347
5.298714 -0.00035200999
5.299714 -0.00035075768
5.300714 -0.00034949658
5.301714 -0.00034822672000000003
5.302714 -0.00034694817
5.303714 -0.00034566096000000003
5.304714 -0.00034436515999999997
5.305714 -0.00034306076
5.306714 -0.00034174786
5.307714 -0.00034042646
5.308714 -0.00033909664
5.309714 -0.00033775841
5.310714 -0.00033641186
5.311714 -0.00033505698
5.312714 -0.00033369386
5.313715 -0.00033232254
5.314714 -0.00033094304
5.315714 -0.00032955543
5.316714 -0.00032815974
5.317714 -0.00032675605
5.318714 -0.00032534435
5.319714 -0.00032392470000000003
5.320714 -0.00032249717999999997
5.321714 -0.00032106178999999997
5.322714 -0.00031961861
5.323714 -0.00031816769
5.324714 -0.00031670902
5.325714 -0.00031524271
5.326715 -0.00031376876
5.327714 -0.00031228726
5.328714 -0.00031079824
5.329714 -0.00030930175
5.330714 -0.00030779784
5.331714 -0.00030628655000000004
5.332714 -0.00030476795
5.333714 -0.00030324209
5.334714 -0.00030170901999999997
5.335714 -0.00030016881
5.336714 -0.00029862151
5.337714 -0.00029706716
5.338714 -0.00029550586000000003
5.339714 -0.00029393764
5.340714 -0.00029236257
5.341714 -0.00029078070999999996
5.342714 -0.00028919212000000003
5.343714 -0.00028759684
5.344714 -0.00028599497
5.345714 -0.00028438656
5.346714 -0.00028277166
5.347714 -0.00028115029999999997
5.348714 -0.00027952259999999997
5.349714 -0.00027788857999999997
5.350714 -0.00027624831
5.351714 -0.00027460185
5.352714 -0.00027294923
5.353714 -0.00027129054
5.354714 -0.00026962582
5.355714 -0.0002679551
5.356714 -0.00026627849
5.357714 -0.00026459599999999997
5.358714 -0.00026290768
5.359715 -0.00026121362999999997
5.360714 -0.00025951384999999997
5.361714 -0.00025780844
5.362714 -0.00025609743
5.363714 -0.00025438089000000004
5.364714 -0.00025265886
5.365714 -0.00025093143
5.366714 -0.00024919864
5.367714 -0.00024746055
5.368714 -0.00024571721
5.369714 -0.0002439687
5.370714 -0.00024221511
5.371714 -0.00024045643999999998
5.372715 -0.00023869280999999997
5.373714 -0.00023692428
5.374714 -0.00023515089999999998
5.375714 -0.00023337275
5.376714 -0.00023158989
5.377714 -0.00022980239000000002
5.378714 -0.00022801032000000003
5.379714 -0.00022621375
5.380714 -0.00022441275000000002
5.381714 -0.00022260738
5.382714 -0.00022079771
5.383714 -0.00021898381
5.384714 -0.00021716573
5.385714 -0.00021534358
5.386714 -0.00021351735999999998
5.387714 -0.00021168719
5.388714 -0.00020985307999999998
5.389714 -0.00020801513
5.390714 -0.0002061734
5.391714 -0.00020432791999999998
5.392715 -0.00020247880000000002
5.393714 -0.00020062607
5.394714 -0.00019876981999999998
5.395714 -0.00019691008
5.396714 -0.00019504696
5.397714 -0.00019318047
5.398714 -0.00019131073000000002
5.399714 -0.0001894378
5.400714 -0.00018756173
5.401714 -0.00018568259
5.402714 -0.00018380046
5.403714 -0.00018191541
5.404714 -0.00018002751999999998
5.405715 -0.00017813686
5.406714 -0.0001762435
5.407714 -0.00017434751
5.408714 -0.00017244896
5.409714 -0.00017054795
5.410714 -0.00016864452
5.411714 -0.00016673876000000001
5.412714 -0.00016483073
5.413714 -0.00016292053
5.414714 -0.00016100818
5.415714 -0.00015909378
5.416714 -0.00015717741
5.417714 -0.00015525911
5.418715 -0.00015333895000000001
5.419714 -0.00015141701
5.420714 -0.00014949334
5.421714 -0.00014756798
5.422714 -0.00014564105
5.423714 -0.00014371257
5.424714 -0.00014178261
5.425714 -0.00013985123
5.426714 -0.00013791849
5.427714 -0.00013598446000000002
5.428714 -0.00013404921000000002
5.429714 -0.00013211279
5.430714 -0.00013017528
5.431714 -0.00012823674
5.432714 -0.00012629723
5.433714 -0.00012435685
5.434714 -0.00012241563
5.435714 -0.00012047367999999999
5.436714 -0.00011853106
5.437714 -0.00011658783
5.438715 -0.00011464407999999999
5.439714 -0.00011269989
5.440714 -0.00011075533
5.441714 -0.00010881048
5.442714 -0.00010686541
5.443714 -0.00010492022
5.444714 -0.00010297495999999999
5.445714 -0.00010102972000000001
5.446714 -9.9084559e-05
5.447714 -9.7139571e-05
5.448714 -9.519480400000001e-05
5.449714 -9.325035e-05
5.450714 -9.1306271e-05
5.451715 -8.9362641e-05
5.452714 -8.7419511e-05
5.453714 -8.5476955e-05
5.454714 -8.3535042e-05
5.455714 -8.1593834e-05
5.456714 -7.965338699999999e-05
5.457714 -7.771377e-05
5.458714 -7.577504e-05
5.459714 -7.3837265e-05
5.460714 -7.1900502e-05
5.461714 -6.996481800000001e-05
5.462714 -6.8030278e-05
5.463714 -6.6096936e-05
5.464714 -6.4164868e-05
5.465714 -6.223413e-05
5.466714 -6.0304797000000004e-05
5.467714 -5.8376935e-05
5.468714 -5.6450618999999996e-05
5.469714 -5.4525907e-05
5.470714 -5.2602871e-05
5.471714 -5.0681598e-05
5.472714 -4.8762143e-05
5.473714 -4.6844585e-05
5.474714 -4.4929001e-05
5.475714 -4.3015456e-05
5.476714 -4.1104025e-05
5.477714 -3.9194779e-05
5.478714 -3.7287788e-05
5.479714 -3.5383118e-05
5.480714 -3.3480842e-05
5.481714 -3.1581024e-05
5.482714 -2.9683724e-05
5.483714 -2.7789010999999998e-05
5.484715 -2.5896943999999996e-05
5.485714 -2.4007582e-05
5.486714 -2.2120987e-05
5.487714 -2.0237218e-05
5.488714 -1.8356326e-05
5.489714 -1.6478373e-05
5.490714 -1.4603409999999999e-05
5.491714 -1.2731495e-05
5.492714 -1.0862682000000001e-05
5.493714 -8.9970285e-06
5.494714 -7.134588e-06
5.495714 -5.2754180999999995e-06
5.496714 -3.4195771999999997e-06
5.497715 -1.5671231e-06
5.498714 2.8188403e-07
5.499714 2.1273829e-06
5.500714 3.9693109e-06
5.501714 5.8076047e-06
5.502714 7.6421991e-06
5.503714 9.4730289e-06
5.504714 1.1300027e-05
5.505714 1.3123126000000001e-05
5.506714 1.4942258999999999e-05
5.507714 1.6757357e-05
5.508714 1.8568355e-05
5.509714 2.0375184e-05
5.510714 2.2177777e-05
5.511714 2.3976068e-05
5.512714 2.5769995000000002e-05
5.513714 2.7559494000000003e-05
5.514714 2.9344502999999998e-05
5.515714 3.1124961e-05
5.516714 3.2900809e-05
5.517715 3.4671999e-05
5.518714 3.6438465000000005e-05
5.519714 3.8200164e-05
5.520714 3.9957038e-05
5.521714 4.1709038e-05
5.522714 4.3456114e-05
5.523714 4.519822e-05
5.524714 4.6935307000000004e-05
5.525714 4.8667323000000004e-05
5.526714 5.0394226000000004e-05
5.527714 5.2115968000000006e-05
5.528714 5.3832491000000005e-05
5.529714 5.5543762e-05
5.530715 5.7249719e-05
5.531714 5.8950309e-05
5.532714 6.0645493e-05
5.533714 6.2335209e-05
5.534714 6.40194e-05
5.535714 6.5698021e-05
5.536714 6.737101900000001e-05
5.537714 6.9038322e-05
5.538714 7.069988299999999e-05
5.539714 7.2355647e-05
5.540714 7.4005555e-05
5.541714 7.5649552e-05
5.542714 7.728758600000001e-05
5.543715 7.8919595e-05
5.544714 8.0545527e-05
5.545714 8.2165337e-05
5.546714 8.3778974e-05
5.547714 8.5386387e-05
5.548714 8.6987529e-05
5.549714 8.8582357e-05
5.550714 9.0170829e-05
5.551714 9.1752901e-05
5.552714 9.3328543e-05
5.553714 9.489770600000001e-05
5.554714 9.646037099999999e-05
5.555714 9.8016483e-05
5.556714 9.9566034e-05
5.557714 0.00010110897000000001
5.558714 0.00010264527
5.559714 0.0001041749
5.560714 0.00010569780999999999
5.561714 0.000107214
5.562714 0.00010872342
5.563715 0.00011022602
5.564714 0.00011172179
5.565714 0.00011321068
5.566714 0.00011469265
5.567714 0.00011616768
5.568714 0.00011763569
5.569714 0.00011909667999999999
5.570714 0.00012055058
5.571714 0.00012199735
5.572714 0.00012343695000000001
5.573714 0.00012486934
5.574714 0.00012629446999999999
5.575714 0.0001277123
5.576715 0.00012912279
5.577714 0.00013052589
5.578714 0.00013192156
5.579714 0.00013330976999999998
5.580714 0.00013469047000000002
5.581714 0.00013606362
5.582714 0.00013742922
5.583714 0.00013878719999999998
5.584714 0.00014013755
5.585714 0.00014148024999999998
5.586714 0.00014281524
5.587714 0.00014414252999999999
5.588714 0.00014546208000000002
5.589714 0.00014677387
5.590714 0.00014807788
5.591714 0.00014937409
5.592714 0.00015066249
5.593714 0.00015194305
5.594714 0.00015321574
5.595714 0.00015448053999999998
5.596714 0.00015573745
5.597714 0.00015698644
5.598714 0.00015822746
5.599714 0.00015946052
5.600714 0.00016068558
5.601714 0.00016190260999999998
5.602714 0.00016311159
5.603714 0.00016431247
5.604714 0.00016550526
5.605714 0.0001666899
5.606714 0.00016786637
5.607714 0.00016903465
5.608714 0.00017019469
5.609715 0.00017134648
5.610714 0.00017248999
5.611714 0.00017362519
5.612714 0.00017475206
5.613714 0.00017587058
5.614714 0.00017698072
5.615714 0.00017808247
5.616714 0.00017917583
5.617714 0.00018026075
5.618714 0.00018133725
5.619714 0.0001824053
5.620714 0.00018346490999999999
5.621714 0.00018451606
5.622715 0.00018555874
5.623714 0.00018659296
5.624714 0.00018761871
5.625714 0.00018863599000000001
5.626714 0.00018964478
5.627714 0.0001906451
5.628714 0.00019163692
5.629714 0.00019262027
5.630714 0.00019359510999999999
5.631714 0.00019456147000000002
5.632714 0.00019551931
5.633714 0.00019646863999999998
5.634714 0.00019740942
5.635714 0.00019834167
5.636714 0.00019926538
5.637714 0.00020018051
5.638714 0.0002010871
5.639714 0.00020198509
5.640714 0.00020287448
5.641714 0.00020375528
5.642715 0.00020462741999999998
5.643714 0.00020549096
5.644714 0.00020634584
5.645714 0.00020719209999999998
5.646714 0.0002080297
5.647714 0.00020885861000000003
5.648714 0.00020967890999999998
5.649714 0.00021049052
5.650714 0.00021129349
5.651714 0.00021208780000000002
5.652714 0.00021287349
5.653714 0.00021365054
5.654714 0.00021441895000000002
5.655715 0.00021517875999999998
5.656714 0.00021592996
5.657714 0.00021667258
5.658714 0.00021740661
5.659714 0.00021813207
5.660714 0.00021884898000000002
5.661714 0.00021955736000000002
5.662714 0.0002202572
5.663714 0.00022094852999999997
5.664714 0.00022163135
5.665714 0.00022230568
5.666714 0.00022297149
5.667714 0.00022362883
5.668715 0.00022427769
5.669714 0.00022491809000000002
5.670714 0.00022554998
5.671714 0.00022617339
5.672714 0.00022678837
5.673714 0.00022739484000000002
5.674714 0.00022799286
5.675714 0.00022858239
5.676714 0.00022916349000000002
5.677714 0.00022973613
5.678714 0.00023030032
5.679714 0.00023085604000000002
5.680714 0.00023140335000000002
5.681714 0.00023194225000000001
5.682714 0.00023247271
5.683714 0.00023299478
5.684714 0.00023350849000000002
5.685714 0.00023401382999999997
5.686714 0.00023451084
5.687714 0.00023499954000000001
5.688715 0.00023547996
5.689714 0.00023595207
5.690714 0.00023641599
5.691714 0.00023687169000000002
5.692714 0.00023731917999999998
5.693714 0.00023775851000000002
5.694714 0.00023818973
5.695714 0.00023861279999999997
5.696714 0.0002390278
5.697714 0.00023943473000000002
5.698714 0.00023983364
5.699714 0.00024022452000000002
5.700714 0.00024060738999999998
5.701715 0.00024098228999999997
5.702714 0.00024134918
5.703714 0.00024170813
5.704714 0.00024205914999999998
5.705714 0.00024240225999999998
5.706714 0.00024273747
5.707714 0.00024306477999999998
5.708714 0.00024338422000000001
5.709714 0.00024369578999999998
5.710714 0.00024399952999999998
5.711714 0.00024429544
5.712714 0.00024458357
5.713714 0.00024486390000000004
5.714714 0.00024513649
5.715714 0.00024540136
5.716714 0.00024565852
5.717714 0.00024590802
5.718714 0.00024614988
5.719714 0.00024638414
5.720714 0.00024661085
5.721714 0.00024683002
5.722714 0.0002470417
5.723714 0.00024724598
5.724714 0.00024744280999999997
5.725714 0.00024763228
5.726714 0.00024781442999999997
5.727714 0.00024798931
5.728714 0.0002481569
5.729714 0.00024831734
5.730714 0.00024847056
5.731714 0.00024861667
5.732714 0.00024875567
5.733714 0.00024888764
5.734715 0.00024901253
5.735714 0.00024913045
5.736714 0.00024924138000000003
5.737714 0.00024934538
5.738714 0.00024944247
5.739714 0.00024953267
5.740714 0.00024961605000000005
5.741714 0.00024969258
5.742714 0.00024976231999999997
5.743714 0.00024982528000000003
5.744714 0.00024988148999999997
5.745714 0.00024993101
5.746714 0.00024997385
5.747715 0.00025001002
5.748714 0.0002500396
5.749714 0.00025006259000000003
5.750714 0.00025007905
5.751714 0.00025008903
5.752714 0.00025009256000000003
5.753714 0.00025008965
5.754714 0.00025008037
5.755714 0.00025006477
5.756714 0.0002500429
5.757714 0.00025001475
5.758714 0.00024998039
5.759714 0.0002499399
5.760714 0.00024989331
5.761714 0.00024984063
5.762714 0.00024978192
5.763714 0.00024971723
5.764714 0.00024964656
5.765714 0.00024957001
5.766714 0.00024948756
5.767715 0.00024939927
5.768714 0.00024930516
5.769714 0.00024920528000000003
5.770714 0.00024909966
5.771714 0.00024898834
5.772714 0.00024887131
5.773714 0.00024874867
5.774714 0.00024862037999999996
5.775714 0.00024848653
5.776714 0.0002483471
5.777714 0.00024820217
5.778714 0.00024805179
5.779714 0.00024789595
5.780715 0.00024773472
5.781714 0.00024756812
5.782714 0.00024739622000000003
5.783714 0.00024721905
5.784714 0.00024703666000000003
5.785714 0.00024684909
5.786714 0.00024665642
5.787714 0.00024645867
5.788714 0.00024625592000000003
5.789714 0.00024604819
5.790714 0.00024583558
5.791714 0.00024561809
5.792714 0.00024539584
5.793715 0.00024516883
5.794714 0.00024493713
5.795714 0.0002447008
5.796714 0.00024445987
5.797714 0.00024421443
5.798714 0.00024396447
5.799714 0.00024371008999999998
5.800714 0.00024345129
5.801714 0.00024318813
5.802714 0.00024292065
5.803714 0.00024264889
5.804714 0.00024237288
5.805714 0.00024209269000000002
5.806714 0.00024180831
5.807714 0.00024151980000000002
5.808714 0.00024122717
5.809714 0.00024093047
5.810714 0.00024062974000000001
5.811714 0.00024032502
5.812714 0.00024001633000000002
5.813715 0.00023970372
5.814714 0.00023938721
5.815714 0.00023906689
5.816714 0.00023874275
5.817714 0.00023841483000000002
5.818714 0.00023808317999999998
5.819714 0.00023774787
5.820714 0.00023740893
5.821714 0.00023706637
5.822714 0.0002367203
5.823714 0.00023637074
5.824714 0.00023601772
5.825714 0.00023566131
5.826715 0.00023530154
5.827714 0.00023493846999999998
5.828714 0.00023457213999999999
5.829714 0.00023420259
5.830714 0.00023382986000000002
5.831714 0.00023345399
5.832714 0.00023307505000000003
5.833714 0.00023269304
5.834714 0.00023230800000000003
5.835714 0.00023192001
5.836714 0.00023152906999999998
5.837714 0.00023113521
5.838714 0.00023073846000000003
5.839714 0.00023033890000000003
5.840714 0.0002299365
5.841714 0.00022953136000000002
5.842714 0.00022912344999999999
5.843714 0.00022871286
5.844714 0.00022829959
5.845714 0.00022788367
5.846714 0.00022746515
5.847714 0.0002270441
5.848714 0.0002266205
5.849714 0.00022619442
5.850714 0.00022576592
5.851714 0.000225335
5.852714 0.00022490174
5.853714 0.00022446616
5.854714 0.00022402832999999999
5.855714 0.00022358827
5.856714 0.00022314605
5.857714 0.00022270169
5.858714 0.00022225524
5.859715 0.00022180677000000002
5.860714 0.0002213563
5.861714 0.00022090385
5.862714 0.00022044950999999997
5.863714 0.00021999328999999999
5.864714 0.00021953522
5.865714 0.00021907535
5.866714 0.0002186137
5.867714 0.00021815033
5.868714 0.00021768524
5.869714 0.00021721843999999998
5.870714 0.00021675002999999997
5.871714 0.00021627998
5.872715 0.00021580830999999999
5.873714 0.00021533508
5.874714 0.00021486029999999998
5.875714 0.00021438398
5.876714 0.00021390615
5.877714 0.00021342687
5.878714 0.00021294612999999999
5.879714 0.00021246396000000001
5.880714 0.00021198039000000003
5.881714 0.00021149547
5.882714 0.00021100921
5.883714 0.00021052167000000003
5.884714 0.00021003284
5.885714 0.00020954277999999998
5.886714 0.00020905151999999998
5.887714 0.00020855912
5.888714 0.00020806558
5.889714 0.00020757095
5.890714 0.00020707525
5.891714 0.00020657858
5.892715 0.0002060809
5.893714 0.00020558227
5.894714 0.00020508273
5.895714 0.00020458233
5.896714 0.00020408107999999998
5.897714 0.000203579
5.898714 0.00020307612
5.899714 0.00020257246
5.900714 0.00020206807999999997
5.901714 0.00020156297
5.902714 0.00020105714999999998
5.903714 0.00020055068
5.904714 0.0002000435
5.905715 0.00019953568
5.906714 0.00019902723
5.907714 0.00019851815999999997
5.908714 0.00019800847999999998
5.909714 0.00019749821
5.910714 0.00019698734
5.911714 0.00019647591000000001
5.912714 0.00019596396
5.913714 0.00019545142999999999
5.914714 0.00019493840999999998
5.915714 0.00019442487
5.916714 0.00019391084000000002
5.917714 0.00019339636
5.918715 0.00019288145000000002
5.919714 0.00019236609
5.920714 0.00019185034
5.921714 0.0001913342
5.922714 0.00019081769999999997
5.923714 0.00019030084
5.924714 0.00018978369000000002
5.925714 0.00018926625
5.926714 0.00018874849999999998
5.927714 0.00018823051
5.928714 0.00018771229000000001
5.929714 0.00018719385
5.930714 0.00018667521
5.931714 0.00018615638
5.932714 0.00018563736
5.933714 0.0001851182
5.934714 0.00018459888
5.935714 0.0001840794
5.936714 0.00018355979
5.937714 0.00018304005
5.938715 0.00018252019
5.939714 0.0001820002
5.940714 0.0001814801
5.941714 0.0001809599
5.942714 0.00018043958
5.943714 0.00017991916000000002
5.944714 0.00017939865
5.945714 0.00017887804
5.946714 0.00017835736
5.947714 0.00017783658999999998
5.948714 0.00017731576
5.949714 0.00017679487000000002
5.950714 0.00017627392999999998
5.951715 0.00017575294
5.952714 0.00017523193
5.953714 0.00017471090999999998
5.954714 0.00017418987
5.955714 0.00017366884
5.956714 0.00017314783
5.957714 0.00017262684
5.958714 0.00017210589
5.959714 0.00017158499
5.960714 0.00017106414
5.961714 0.00017054335
5.962714 0.00017002262
5.963714 0.00016950197
5.964714 0.00016898137999999999
5.965714 0.00016846085000000002
5.966714 0.00016794038999999998
5.967714 0.00016742
5.968714 0.00016689966
5.969714 0.00016637936
5.970714 0.00016585909
5.971714 0.00016533885
5.972714 0.00016481863
5.973714 0.00016429841
5.974714 0.00016377819
5.975714 0.00016325794
5.976714 0.00016273766
5.977714 0.00016221734
5.978714 0.00016169696
5.979714 0.00016117651
5.980714 0.000160656
5.981714 0.00016013539
5.982714 0.00015961469
5.983714 0.0001590939
5.984715 0.00015857299
5.985714 0.00015805198
5.986714 0.00015753084999999998
5.987714 0.00015700961
5.988714 0.00015648825000000001
5.989714 0.00015596676
5.990714 0.00015544514
5.991714 0.00015492337999999998
5.992714 0.00015440149
5.993714 0.00015387947000000001
5.994714 0.00015335728
5.995714 0.00015283495
5.996714 0.00015231245
5.997715 0.00015178977
5.998714 0.00015126689999999998
5.999714 0.00015074383999999998
6.000714 0.00015022055
6.001714 0.00014969703
6.002714 0.00014917326
6.003714 0.00014864924
6.004714 0.00014812492
6.005714 0.00014760029000000002
6.006714 0.00014707533999999998
6.007714 0.00014655004
6.008714 0.00014602436999999998
6.009714 0.0001454983
6.010714 0.00014497183
6.011714 0.00014444491
6.012714 0.00014391755
6.013714 0.00014338973000000002
6.014714 0.00014286142
6.015714 0.00014233260000000002
6.016714 0.00014180328
6.017715 0.0001412734
6.018714 0.00014074297
6.019714 0.000140212
6.020714 0.00013968046
6.021714 0.00013914831
6.022714 0.00013861558
6.023714 0.00013808224
6.024714 0.00013754826
6.025714 0.00013701365000000002
6.026714 0.00013647839
6.027714 0.00013594245999999999
6.028714 0.00013540583
6.029714 0.00013486851
6.030715 0.00013433046
6.031714 0.00013379165
6.032714 0.00013325208
6.033714 0.0001327117
6.034714 0.00013217051
6.035714 0.00013162847
6.036714 0.00013108555
6.037714 0.00013054172
6.038714 0.00012999695
6.039714 0.0001294512
6.040714 0.00012890446
6.041714 0.00012835667
6.042714 0.00012780781
6.043715 0.00012725785
6.044714 0.00012670677000000002
6.045714 0.00012615452
6.046714 0.00012560107
6.047714 0.0001250464
6.048714 0.00012449049
6.049714 0.0001239333
6.050714 0.00012337481
6.051714 0.00012281498999999998
6.052714 0.00012225381
6.053714 0.00012169127
6.054714 0.00012112731
6.055714 0.00012056194
6.056714 0.00011999510000000001
6.057714 0.00011942682
6.058714 0.00011885702
6.059714 0.00011828572
6.060714 0.00011771288
6.061714 0.00011713847
6.062714 0.00011656246999999999
6.063715 0.00011598484
6.064714 0.00011540557
6.065714 0.00011482460000000001
6.066714 0.00011424193999999999
6.067714 0.00011365752000000001
6.068714 0.00011307134
6.069714 0.00011248332999999998
6.070714 0.00011189348
6.071714 0.00011130174
6.072714 0.00011070808999999999
6.073714 0.00011011248000000001
6.074714 0.00010951488000000002
6.075714 0.00010891528
6.076715 0.00010831359
6.077714 0.00010770983
6.078714 0.00010710393
6.079714 0.00010649587000000001
6.080714 0.00010588564
6.081714 0.00010527316999999999
6.082714 0.00010465847
6.083714 0.00010404149000000001
6.084714 0.00010342220999999999
6.085714 0.00010280062
6.086714 0.00010217666000000001
6.087714 0.00010155033999999998
6.088714 0.00010092162
6.089714 0.00010029048
6.090714 9.9656904e-05
6.091714 9.902084899999999e-05
6.092714 9.8382304e-05
6.093714 9.774124700000001e-05
6.094714 9.709764299999999e-05
6.095714 9.6451458e-05
6.096714 9.580267000000001e-05
6.097714 9.515125e-05
6.098714 9.449717e-05
6.099714 9.384039000000001e-05
6.100714 9.3180887e-05
6.101714 9.251861e-05
6.102714 9.1853536e-05
6.103714 9.118562e-05
6.104714 9.051483400000001e-05
6.105714 8.9841132e-05
6.106714 8.9164485e-05
6.107714 8.8484848e-05
6.108714 8.7802192e-05
6.109715 8.711647299999999e-05
6.110714 8.6427656e-05
6.111714 8.5735707e-05
6.112714 8.5040597e-05
6.113714 8.4342292e-05
6.114714 8.3640759e-05
6.115714 8.2935975e-05
6.116714 8.2227905e-05
6.117714 8.151652099999999e-05
6.118714 8.08018e-05
6.119714 8.0083709e-05
6.120714 7.9362235e-05
6.121714 7.8637345e-05
6.122715 7.7909021e-05
6.123714 7.7177236e-05
6.124714 7.6441972e-05
6.125714 7.5703201e-05
6.126714 7.496090000000001e-05
6.127714 7.421504099999999e-05
6.128714 7.34656e-05
6.129714 7.271255e-05
6.130714 7.1955861e-05
6.131714 7.1195512e-05
6.132714 7.0431463e-05
6.133714 6.966369e-05
6.134714 6.889216e-05
6.135714 6.8116839e-05
6.136714 6.7337697e-05
6.137714 6.6554691e-05
6.138714 6.5767796e-05
6.139714 6.4976979e-05
6.140714 6.4182194e-05
6.141714 6.3383425e-05
6.142715 6.2580625e-05
6.143714 6.1773773e-05
6.144714 6.0962833e-05
6.145714 6.014777799999999e-05
6.146714 5.9328579e-05
6.147714 5.8505213e-05
6.148714 5.7677659e-05
6.149714 5.6845874e-05
6.150714 5.6009856e-05
6.151714 5.5169573e-05
6.152714 5.4325017000000006e-05
6.153714 5.3476151e-05
6.154714 5.2622971e-05
6.155715 5.1765454e-05
6.156714 5.0903583e-05
6.157714 5.003734e-05
6.158714 4.9166715000000006e-05
6.159714 4.8291685e-05
6.160714 4.7412234e-05
6.161714 4.6528345e-05
6.162714 4.5639999e-05
6.163714 4.4747173e-05
6.164714 4.3849852e-05
6.165714 4.2948014e-05
6.166714 4.2041634e-05
6.167714 4.1130696e-05
6.168715 4.021517e-05
6.169714 3.9295037e-05
6.170714 3.8370277000000005e-05
6.171714 3.7440861e-05
6.172714 3.6506770999999995e-05
6.173714 3.5567982e-05
6.174714 3.4624468999999995e-05
6.175714 3.3676218000000004e-05
6.176714 3.2723203999999996e-05
6.177714 3.1765413e-05
6.178714 3.0802821e-05
6.179714 2.9835418999999998e-05
6.180714 2.8863187000000003e-05
6.181714 2.7886114e-05
6.182714 2.6904186e-05
6.183714 2.5917396e-05
6.184714 2.4925733999999997e-05
6.185714 2.3929188999999998e-05
6.186714 2.2927756e-05
6.187714 2.1921429000000003e-05
6.188715 2.09102e-05
6.189714 1.9894063e-05
6.190714 1.8873011e-05
6.191714 1.7847042e-05
6.192714 1.6816146e-05
6.193714 1.578032e-05
6.194714 1.4739553e-05
6.195714 1.3693837e-05
6.196714 1.2643163000000002e-05
6.197714 1.1587521000000001e-05
6.198714 1.05269e-05
6.199714 9.4612886e-06
6.200714 8.3906727e-06
6.201715 7.3150402999999995e-06
6.202714 6.2343773e-06
6.203714 5.148669e-06
6.204714 4.0579025e-06
6.205714 2.9620635e-06
6.206714 1.8611389999999999e-06
6.207714 7.5511641e-07
6.208714 -3.5601597000000003e-07
6.209714 -1.4722685e-06
6.210714 -2.5936501e-06
6.211714 -3.7201691e-06
6.212714 -4.8518306e-06
6.213714 -5.9886396e-06
6.214714 -7.130599799999999e-06
6.215714 -8.2777106e-06
6.216714 -9.4299722e-06
6.217714 -1.0587381999999999e-05
6.218714 -1.1749938e-05
6.219714 -1.2917633e-05
6.220714 -1.4090463e-05
6.221714 -1.5268421e-05
6.222714 -1.6451499e-05
6.223714 -1.763969e-05
6.224714 -1.8832986e-05
6.225714 -2.0031379000000002e-05
6.226714 -2.1234861000000002e-05
6.227714 -2.2443424999999998e-05
6.228714 -2.3657063e-05
6.229714 -2.4875771e-05
6.230714 -2.6099541999999998e-05
6.231714 -2.7328375000000002e-05
6.232714 -2.856226e-05
6.233714 -2.9801200000000002e-05
6.234715 -3.1045183999999995e-05
6.235714 -3.2294216000000004e-05
6.236714 -3.3548292e-05
6.237714 -3.4807408e-05
6.238714 -3.6071563e-05
6.239714 -3.7340752e-05
6.240714 -3.8614975999999996e-05
6.241714 -3.9894223e-05
6.242714 -4.1178495e-05
6.243714 -4.2467781e-05
6.244714 -4.3762071e-05
6.245714 -4.5061358e-05
6.246714 -4.6365636e-05
6.247715 -4.7674882e-05
6.248714 -4.8989091000000004e-05
6.249714 -5.0308238999999994e-05
6.250714 -5.163231e-05
6.251714 -5.2961286000000006e-05
6.252714 -5.4295151e-05
6.253714 -5.5633882e-05
6.254714 -5.6977455999999994e-05
6.255714 -5.8325855e-05
6.256714 -5.9679053e-05
6.257714 -6.1037025e-05
6.258714 -6.2399749e-05
6.259714 -6.3767203e-05
6.260714 -6.5139369e-05
6.261714 -6.6516225e-05
6.262714 -6.7897747e-05
6.263714 -6.9283914e-05
6.264714 -7.0674713e-05
6.265714 -7.2070122e-05
6.266714 -7.347013e-05
6.267715 -7.4874703e-05
6.268714 -7.628383999999999e-05
6.269714 -7.769751300000001e-05
6.270714 -7.9115716e-05
6.271714 -8.0538422e-05
6.272714 -8.1965618e-05
6.273714 -8.3397282e-05
6.274714 -8.4833403e-05
6.275714 -8.6273957e-05
6.276714 -8.7718922e-05
6.277714 -8.9168276e-05
6.278714 -9.062199e-05
6.279714 -9.208004e-05
6.280715 -9.3542405e-05
6.281714 -9.5009051e-05
6.282714 -9.6479948e-05
6.283714 -9.7955069e-05
6.284714 -9.943437400000001e-05
6.285714 -0.00010091783
6.286714 -0.00010240540000000001
6.287714 -0.00010389703999999999
6.288714 -0.00010539271999999999
6.289714 -0.00010689241000000001
6.290714 -0.00010839608
6.291714 -0.00010990366
6.292714 -0.00011141514
6.293715 -0.00011293047000000001
6.294714 -0.00011444962
6.295714 -0.00011597255
6.296714 -0.00011749923
6.297714 -0.00011902962999999999
6.298714 -0.00012056371
6.299714 -0.00012210144
6.300714 -0.00012364279
6.301714 -0.00012518773
6.302714 -0.00012673621000000002
6.303714 -0.00012828823
6.304714 -0.00012984375
6.305714 -0.00013140274
6.306714 -0.00013296515
6.307714 -0.00013453097
6.308714 -0.00013610013999999998
6.309714 -0.00013767266999999999
6.310714 -0.00013924848
6.311714 -0.00014082757
6.312714 -0.00014240989000000002
6.313715 -0.00014399537
6.314714 -0.00014558399999999998
6.315714 -0.00014717572
6.316714 -0.0001487705
6.317714 -0.00015036829
6.318714 -0.00015196903
6.319714 -0.00015357268
6.320714 -0.00015517919
6.321714 -0.00015678851
6.322714 -0.00015840059
6.323714 -0.00016001536
6.324714 -0.00016163278
6.325714 -0.00016325282000000002
6.326715 -0.00016487542
6.327714 -0.00016650050000000002
6.328714 -0.00016812803
6.329714 -0.00016975796999999998
6.330714 -0.00017139027
6.331714 -0.00017302487999999998
6.332714 -0.00017466174
6.333714 -0.00017630082
6.334714 -0.00017794207
6.335714 -0.00017958545
6.336714 -0.00018123091
6.337714 -0.0001828784
6.338714 -0.00018452787
6.339714 -0.00018617931
6.340714 -0.00018783263
6.341714 -0.00018948782
6.342714 -0.00019114482
6.343714 -0.00019280357999999998
6.344714 -0.00019446402000000002
6.345714 -0.00019612612
6.346714 -0.00019778983999999998
6.347714 -0.0001994551
6.348714 -0.00020112184000000002
6.349714 -0.00020279003
6.350714 -0.00020445957
6.351714 -0.00020613045
6.352714 -0.0002078026
6.353714 -0.00020947593
6.354714 -0.0002111504
6.355714 -0.00021282594000000002
6.356714 -0.00021450248
6.357714 -0.00021618
6.358714 -0.00021785841000000002
6.359715 -0.00021953763
6.360714 -0.00022121765
6.361714 -0.00022289837
6.362714 -0.00022457975
6.363714 -0.00022626173
6.364714 -0.00022794427
6.365714 -0.00022962731000000002
6.366714 -0.00023131081
6.367714 -0.00023299469
6.368714 -0.00023467892
6.369714 -0.00023636344
6.370714 -0.00023804821
6.371714 -0.00023973316000000001
6.372715 -0.00024141827
6.373714 -0.00024310348000000003
6.374714 -0.00024478873
6.375714 -0.00024647397
6.376714 -0.00024815915
6.377714 -0.00024984422
6.378714 -0.0002515291
6.379714 -0.00025321378000000004
6.380714 -0.00025489817
6.381714 -0.00025658221
6.382714 -0.0002582658
6.383714 -0.00025994893
6.384714 -0.00026163152
6.385714 -0.0002633135
6.386714 -0.00026499476
6.387714 -0.00026667531
6.388714 -0.00026835503
6.389714 -0.00027003384000000004
6.390714 -0.00027171172
6.391714 -0.00027338856
6.392715 -0.0002750643
6.393714 -0.00027673887
6.394714 -0.00027841218
6.395714 -0.00028008419
6.396714 -0.00028175486
6.397714 -0.00028342408
6.398714 -0.0002850918
6.399714 -0.00028675795
6.400714 -0.00028842246
6.401714 -0.00029008531
6.402714 -0.00029174638999999997
6.403714 -0.00029340567
6.404714 -0.00029506307
6.405715 -0.00029671858
6.406714 -0.00029837206
6.407714 -0.0003000235
6.408714 -0.00030167284
6.409714 -0.00030332001
6.410714 -0.00030496496
6.411714 -0.0003066076
6.412714 -0.00030824790000000003
6.413714 -0.00030988576
6.414714 -0.00031152113
6.415714 -0.00031315396
6.416714 -0.00031478414
6.417714 -0.00031641166
6.418715 -0.0003180364
6.419714 -0.00031965831
6.420714 -0.00032127732000000004
6.421714 -0.00032289336
6.422714 -0.00032450637
6.423714 -0.00032611626
6.424714 -0.00032772300000000003
6.425714 -0.00032932649
6.426714 -0.00033092665
6.427714 -0.00033252345000000003
6.428714 -0.00033411682
6.429714 -0.00033570668
6.430714 -0.000337293
6.431714 -0.0003388757
6.432714 -0.0003404547
6.433714 -0.00034202999000000004
6.434714 -0.00034360148
6.435714 -0.00034516911
6.436714 -0.00034673287000000003
6.437714 -0.00034829268
6.438715 -0.00034984844
6.439714 -0.00035140017
6.440714 -0.00035294779000000004
6.441714 -0.00035449122999999997
6.442714 -0.00035603041
6.443714 -0.00035756532
6.444714 -0.00035909588
6.445714 -0.00036062202
6.446714 -0.00036214366999999997
6.447714 -0.00036366079999999997
6.448714 -0.00036517329000000003
6.449714 -0.00036668112
6.450714 -0.00036818419
6.451715 -0.00036968244999999997
6.452714 -0.00037117584
6.453714 -0.00037266423000000004
6.454714 -0.00037414759
6.455714 -0.00037562586
6.456714 -0.00037709895
6.457714 -0.00037856678
6.458714 -0.00038002927
6.459714 -0.00038148637
6.460714 -0.00038293801000000005
6.461714 -0.00038438415999999994
6.462714 -0.00038582471
6.463714 -0.00038725957
6.464714 -0.0003886887
6.465714 -0.00039011206
6.466714 -0.00039152960000000004
6.467714 -0.00039294118
6.468714 -0.00039434681
6.469714 -0.00039574643
6.470714 -0.00039713996
6.471714 -0.00039852739000000004
6.472714 -0.00039990858999999995
6.473714 -0.00040128357
6.474714 -0.00040265227
6.475714 -0.00040401459999999995
6.476714 -0.00040537052
6.477714 -0.00040671998
6.478714 -0.00040806294000000004
6.479714 -0.00040939931
6.480714 -0.00041072908000000004
6.481714 -0.00041205211999999995
6.482714 -0.00041336834
6.483714 -0.00041467778999999995
6.484715 -0.00041598032
6.485714 -0.00041727594000000003
6.486714 -0.00041856451
6.487714 -0.00041984599
6.488714 -0.00042112033
6.489714 -0.00042238748
6.490714 -0.00042364740999999997
6.491714 -0.00042489995999999997
6.492714 -0.00042614506000000004
6.493714 -0.00042738275
6.494714 -0.00042861298
6.495714 -0.00042983556000000003
6.496714 -0.00043105055999999997
6.497715 -0.00043225787
6.498714 -0.00043345739999999997
6.499714 -0.00043464915999999996
6.500714 -0.00043583309
6.501714 -0.00043700916
6.502714 -0.00043817727
6.503714 -0.00043933742
6.504714 -0.00044048952000000005
6.505714 -0.00044163353000000003
6.506714 -0.00044276944
6.507714 -0.00044389717
6.508714 -0.00044501671
6.509714 -0.00044612798000000003
6.510714 -0.00044723091999999997
6.511714 -0.0004483255
6.512714 -0.00044941166
6.513714 -0.00045048931999999996
6.514714 -0.00045155853
6.515714 -0.00045261918
6.516714 -0.00045367115
6.517715 -0.00045471443
6.518714 -0.00045574898
6.519714 -0.00045677475
6.520714 -0.00045779166
6.521714 -0.00045879965000000003
6.522714 -0.00045979863999999997
6.523714 -0.00046078867
6.524714 -0.00046176956
6.525714 -0.00046274135000000003
6.526714 -0.00046370392
6.527714 -0.00046465725
6.528714 -0.00046560135
6.529714 -0.00046653604
6.530715 -0.00046746136000000004
6.531714 -0.00046837722
6.532714 -0.00046928367
6.533714 -0.00047018057000000005
6.534714 -0.00047106791
6.535714 -0.00047194567
6.536714 -0.00047281373999999996
6.537714 -0.00047367216
6.538714 -0.0004745209
6.539714 -0.00047535982
6.540714 -0.00047618895999999996
6.541714 -0.00047700833000000005
6.542714 -0.00047781778000000004
6.543715 -0.00047861731000000004
6.544714 -0.00047940694
6.545714 -0.00048018651
6.546714 -0.00048095608
6.547714 -0.00048171555000000004
6.548714 -0.00048246488000000006
6.549714 -0.00048320403
6.550714 -0.00048393299
6.551714 -0.00048465167000000004
6.552714 -0.00048536003000000004
6.553714 -0.00048605801999999996
6.554714 -0.0004867456
6.555714 -0.00048742272000000005
6.556714 -0.00048808934
6.557714 -0.0004887454
6.558714 -0.0004893908699999999
6.559714 -0.00049002565
6.560714 -0.00049064979
6.561714 -0.0004912632
6.562714 -0.0004918657900000001
6.563715 -0.00049245764
6.564714 -0.0004930385800000001
6.565714 -0.0004936087
6.566714 -0.0004941679
6.567714 -0.0004947161400000001
6.568714 -0.0004952534699999999
6.569714 -0.0004957798
6.570714 -0.00049629507
6.571714 -0.0004967993400000001
6.572714 -0.00049729256
6.573714 -0.00049777468
6.574714 -0.00049824571
6.575714 -0.0004987055899999999
6.576715 -0.00049915429
6.577714 -0.0004995918499999999
6.578714 -0.00050001813
6.579714 -0.0005004332300000001
6.580714 -0.00050083704
6.581714 -0.00050122953
6.582714 -0.0005016107
6.583714 -0.0005019805499999999
6.584714 -0.0005023389800000001
6.585714 -0.00050268595
6.586714 -0.00050302151
6.587714 -0.0005033455200000001
6.588714 -0.00050365807
6.589714 -0.00050395902
6.590714 -0.00050424837
6.591714 -0.00050452613
6.592714 -0.0005047922099999999
6.593714 -0.00050504664
6.594714 -0.00050528938
6.595714 -0.00050552035
6.596714 -0.00050573958
6.597714 -0.00050594704
6.598714 -0.00050614267
6.599714 -0.0005063265200000001
6.600714 -0.00050649851
6.601714 -0.00050665867
6.602714 -0.00050680696
6.603714 -0.00050694334
6.604714 -0.0005070678100000001
6.605714 -0.0005071804
6.606714 -0.00050728104
6.607714 -0.00050736976
6.608714 -0.00050744652
6.609715 -0.00050751128
6.610714 -0.00050756407
6.611714 -0.0005076048600000001
6.612714 -0.0005076336
6.613714 -0.00050765029
6.614714 -0.00050765493
6.615714 -0.00050764743
6.616714 -0.00050762783
6.617714 -0.00050759613
6.618714 -0.0005075522
6.619714 -0.00050749613
6.620714 -0.00050742788
6.621714 -0.00050734734
6.622715 -0.0005072545700000001
6.623714 -0.00050714953
6.624714 -0.00050703215
6.625714 -0.00050690246
6.626714 -0.0005067604
6.627714 -0.00050660601
6.628714 -0.0005064392099999999
6.629714 -0.00050626004
6.630714 -0.00050606841
6.631714 -0.00050586441
6.632714 -0.00050564795
6.633714 -0.00050541912
6.634714 -0.0005051777900000001
6.635714 -0.0005049239900000001
6.636714 -0.00050465783
6.637714 -0.00050437916
6.638714 -0.00050408808
6.639714 -0.0005037844900000001
6.640714 -0.00050346848
6.641714 -0.0005031400199999999
6.642715 -0.00050279914
6.643714 -0.0005024458
6.644714 -0.00050208005
6.645714 -0.00050170179
6.646714 -0.00050131107
6.647714 -0.00050090789
6.648714 -0.00050049225
6.649714 -0.00050006415
6.650714 -0.00049962355
6.651714 -0.00049917053
6.652714 -0.0004987049600000001
6.653714 -0.00049822693
6.654714 -0.00049773635
6.655715 -0.0004972333
6.656714 -0.00049671771
6.657714 -0.00049618961
6.658714 -0.0004956489600000001
6.659714 -0.00049509576
6.660714 -0.0004945300600000001
6.661714 -0.0004939518
6.662714 -0.00049336104
6.663714 -0.00049275773
6.664714 -0.00049214186
6.665714 -0.00049151349
6.666714 -0.00049087266
6.667714 -0.00049021928
6.668715 -0.00048955335
6.669714 -0.000488875
6.670714 -0.00048818411
6.671714 -0.00048748079
6.672714 -0.00048676502
6.673714 -0.00048603683
6.674714 -0.00048529619
6.675714 -0.00048454312
6.676714 -0.00048377769
6.677714 -0.00048299979999999996
6.678714 -0.00048220954
6.679714 -0.00048140686999999997
6.680714 -0.00048059183
6.681714 -0.00047976437
6.682714 -0.00047892454
6.683714 -0.0004780723
6.684714 -0.00047720769
6.685714 -0.00047633075000000005
6.686714 -0.00047544136
6.687714 -0.00047453964
6.688715 -0.00047362551
6.689714 -0.000472699
6.690714 -0.00047176008999999996
6.691714 -0.0004708088
6.692714 -0.00046984513999999997
6.693714 -0.00046886911999999997
6.694714 -0.00046788072999999996
6.695714 -0.00046687991999999997
6.696714 -0.00046586679
6.697714 -0.00046484133
6.698714 -0.0004638036
6.699714 -0.0004627535
6.700714 -0.00046169112
6.701715 -0.0004606165
6.702714 -0.00045952960999999997
6.703714 -0.00045843049
6.704714 -0.00045731916999999995
6.705714 -0.00045619567999999994
6.706714 -0.00045506003999999997
6.707714 -0.00045391225000000003
6.708714 -0.00045275237000000004
6.709714 -0.0004515804
6.710714 -0.00045039637
6.711714 -0.0004492003
6.712714 -0.00044799225999999997
6.713714 -0.00044677221999999995
6.714714 -0.00044554017000000005
6.715714 -0.00044429617000000003
6.716714 -0.00044304024000000003
6.717714 -0.00044177241
6.718714 -0.0004404927
6.719714 -0.00043920109
6.720714 -0.0004378976
6.721714 -0.00043658229
6.722714 -0.00043525515
6.723714 -0.00043391615000000006
6.724714 -0.00043256537000000003
6.725714 -0.00043120281
6.726714 -0.00042982850999999996
6.727714 -0.00042844249
6.728714 -0.00042704472999999997
6.729714 -0.00042563529000000003
6.730714 -0.00042421415999999997
6.731714 -0.00042278143
6.732714 -0.00042133706
6.733714 -0.00041988114
6.734715 -0.00041841363000000005
6.735714 -0.00041693465
6.736714 -0.00041544412999999997
6.737714 -0.00041394219
6.738714 -0.00041242887999999996
6.739714 -0.00041090411
6.740714 -0.00040936798
6.741714 -0.00040782056
6.742714 -0.00040626181999999997
6.743714 -0.00040469181
6.744714 -0.00040311061
6.745714 -0.00040151817000000004
6.746714 -0.00039991455
6.747715 -0.00039829979
6.748714 -0.00039667388999999997
6.749714 -0.00039503689
6.750714 -0.00039338884
6.751714 -0.00039172974
6.752714 -0.00039005959000000003
6.753714 -0.00038837847999999997
6.754714 -0.00038668636000000004
6.755714 -0.00038498329
6.756714 -0.0003832693
6.757714 -0.00038154434999999995
6.758714 -0.00037980856
6.759714 -0.00037806192
6.760714 -0.00037630446
6.761714 -0.00037453619
6.762714 -0.00037275715
6.763714 -0.00037096738
6.764714 -0.00036916695
6.765714 -0.00036735585
6.766714 -0.00036553413
6.767715 -0.00036370182
6.768714 -0.000361859
6.769714 -0.00036000565
6.770714 -0.00035814189
6.771714 -0.00035626770000000003
6.772714 -0.00035438316
6.773714 -0.00035248829
6.774714 -0.00035058315
6.775714 -0.00034866778
6.776714 -0.00034674219
6.777714 -0.00034480648999999996
6.778714 -0.00034286068
6.779714 -0.00034090478000000003
6.780715 -0.00033893887
6.781714 -0.00033696297000000003
6.782714 -0.00033497715
6.783714 -0.00033298138
6.784714 -0.00033097576
6.785714 -0.0003289603
6.786714 -0.00032693501
6.787714 -0.00032489997
6.788714 -0.0003228552
6.789714 -0.00032080075000000003
6.790714 -0.00031873662
6.791714 -0.00031666286
6.792714 -0.00031457953
6.793715 -0.00031248662
6.794714 -0.00031038423
6.795714 -0.00030827237
6.796714 -0.00030615111
6.797714 -0.00030402045
6.798714 -0.00030188048
6.799714 -0.00029973121
6.800714 -0.00029757268
6.801714 -0.00029540499000000003
6.802714 -0.00029322819
6.803714 -0.00029104228
6.804714 -0.00028884735
6.805714 -0.00028664344000000003
6.806714 -0.00028443062000000003
6.807714 -0.00028220891
6.808714 -0.00027997837
6.809714 -0.00027773906
6.810714 -0.00027549101999999997
6.811714 -0.00027323431000000003
6.812714 -0.00027096898999999996
6.813715 -0.00026869509
6.814714 -0.00026641267
6.815714 -0.00026412176
6.816714 -0.00026182242
6.817714 -0.0002595147
6.818714 -0.00025719860000000003
6.819714 -0.00025487423
6.820714 -0.00025254158
6.821714 -0.00025020071999999995
6.822714 -0.00024785168
6.823714 -0.00024549448999999996
6.824714 -0.00024312926000000001
6.825714 -0.00024075596
6.826715 -0.00023837469999999999
6.827714 -0.00023598548
6.828714 -0.00023358837
6.829714 -0.00023118341
6.830714 -0.00022877065999999999
6.831714 -0.00022635018
6.832714 -0.00022392198
6.833714 -0.00022148618
6.834714 -0.00021904278999999998
6.835714 -0.00021659191000000002
6.836714 -0.00021413357
6.837714 -0.00021166778999999998
6.838714 -0.00020919472
6.839714 -0.00020671433999999998
6.840714 -0.00020422673999999998
6.841714 -0.00020173199999999999
6.842714 -0.00019923013
6.843714 -0.00019672125
6.844714 -0.00019420538
6.845714 -0.00019168258
6.846714 -0.00018915292
6.847714 -0.00018661644
6.848714 -0.00018407321
6.849714 -0.00018152328
6.850714 -0.00017896672
6.851714 -0.00017640357
6.852714 -0.00017383387
6.853714 -0.00017125769999999998
6.854714 -0.0001686751
6.855714 -0.00016608614
6.856714 -0.00016349085
6.857714 -0.00016088929
6.858714 -0.00015828153
6.859715 -0.00015566762
6.860714 -0.00015304762
6.861714 -0.00015042159
6.862714 -0.00014778957
6.863714 -0.00014515165
6.864714 -0.00014250788
6.865714 -0.00013985833
6.866714 -0.00013720304
6.867714 -0.0001345421
6.868714 -0.00013187556
6.869714 -0.0001292035
6.870714 -0.00012652599
6.871714 -0.00012384309
6.872715 -0.00012115484999999999
6.873714 -0.00011846137
6.874714 -0.00011576268999999999
6.875714 -0.0001130589
6.876714 -0.00011035005
6.877714 -0.00010763622000000001
6.878714 -0.00010491746999999999
6.879714 -0.00010219385000000001
6.880714 -9.946544400000001e-05
6.881714 -9.673231e-05
6.882714 -9.399451e-05
6.883714 -9.1252099e-05
6.884714 -8.8505152e-05
6.885714 -8.575372e-05
6.886714 -8.2997872e-05
6.887714 -8.0237658e-05
6.888714 -7.747314e-05
6.889714 -7.4704383e-05
6.890714 -7.1931441e-05
6.891714 -6.915439e-05
6.892715 -6.6373275e-05
6.893714 -6.3588163e-05
6.894714 -6.0799124000000004e-05
6.895714 -5.8006219000000006e-05
6.896714 -5.5209506e-05
6.897714 -5.2409064e-05
6.898714 -4.9604954999999994e-05
6.899714 -4.6797248000000005e-05
6.900714 -4.3986012e-05
6.901714 -4.1171319e-05
6.902714 -3.8353238e-05
6.903714 -3.5531846000000003e-05
6.904714 -3.2707212e-05
6.905715 -2.9879408000000003e-05
6.906714 -2.7048512000000003e-05
6.907714 -2.4214594000000004e-05
6.908714 -2.1377731000000002e-05
6.909714 -1.8537994999999997e-05
6.910714 -1.5695456999999998e-05
6.911714 -1.2850192e-05
6.912714 -1.0002272e-05
6.913714 -7.1517682000000006e-06
6.914714 -4.298753e-06
6.915714 -1.4432971e-06
6.916714 1.414529e-06
6.917714 4.2746557e-06
6.918715 7.1370124e-06
6.919714 1.000153e-05
6.920714 1.2868139e-05
6.921714 1.5736772e-05
6.922714 1.8607358e-05
6.923714 2.1479826000000002e-05
6.924714 2.4354111e-05
6.925714 2.7230138e-05
6.926714 3.0107836e-05
6.927714 3.2987137e-05
6.928714 3.5867967e-05
6.929714 3.8750255e-05
6.930714 4.1633922e-05
6.931714 4.4518899e-05
6.932714 4.7405106e-05
6.933714 5.0292476e-05
6.934714 5.3180929e-05
6.935714 5.6070377e-05
6.936714 5.8960756999999995e-05
6.937714 6.1851983e-05
6.938715 6.474397800000001e-05
6.939714 6.7636665e-05
6.940714 7.0529961e-05
6.941714 7.342379699999999e-05
6.942714 7.6318094e-05
6.943714 7.9212765e-05
6.944714 8.2107732e-05
6.945714 8.5002932e-05
6.946714 8.789828000000001e-05
6.947714 9.0793702e-05
6.948714 9.368911799999999e-05
6.949714 9.6584472e-05
6.950714 9.9479666e-05
6.951715 0.00010237463000000001
6.952714 0.00010526931
6.953714 0.00010816361
6.954714 0.00011105747
6.955714 0.00011395082
6.956714 0.00011684357
6.957714 0.00011973566000000001
6.958714 0.00012262703
6.959714 0.00012551759
6.960714 0.00012840726
6.961714 0.00013129599
6.962714 0.00013418369
6.963714 0.00013707028
6.964714 0.00013995567999999998
6.965714 0.00014283982999999998
6.966714 0.00014572264
6.967714 0.00014860402999999998
6.968714 0.00015148394
6.969714 0.00015436226
6.970714 0.00015723894
6.971714 0.00016011387
6.972714 0.00016298698
6.973714 0.00016585818
6.974714 0.00016872741
6.975714 0.00017159456
6.976714 0.00017445956
6.977714 0.00017732233
6.978714 0.00018018279
6.979714 0.00018304085
6.980714 0.00018589642
6.981714 0.00018874944
6.982714 0.00019159982
6.983714 0.00019444746999999998
6.984715 0.00019729230000000003
6.985714 0.00020013429
6.986714 0.00020297327
6.987714 0.00020580924
6.988714 0.00020864209
6.989714 0.00021147172999999998
6.990714 0.0002142981
6.991714 0.0002171211
6.992714 0.00021994069000000002
6.993714 0.00022275674
6.994714 0.00022556923999999997
6.995714 0.00022837803000000002
6.996714 0.00023118312000000002
6.997715 0.00023398435999999999
6.998714 0.00023678172
6.999714 0.00023957509000000003
7.000714 0.00024236439999999999
7.001714 0.00024514959000000003
7.002714 0.00024793053
7.003714 0.00025070718999999997
7.004714 0.00025347949
7.005714 0.00025624729
7.006714 0.00025901056
7.007714 0.00026176922
7.008714 0.00026452315
7.009714 0.00026727232
7.010714 0.00027001663
7.011714 0.00027275595999999997
7.012714 0.00027549029
7.013714 0.00027821949999999997
7.014714 0.00028094355
7.015714 0.0002836623
7.016714 0.00028637571
7.017715 0.00028908370999999997
7.018714 0.00029178618
7.019714 0.00029448308
7.020714 0.0002971743
7.021714 0.00029985981
7.022714 0.00030253952
7.023714 0.00030521333
7.024714 0.00030788117
7.025714 0.00031054296000000004
7.026714 0.00031319862
7.027714 0.00031584810999999997
7.028714 0.00031849130999999996
7.029714 0.00032112815999999996
7.030715 0.00032375858
7.031714 0.0003263825
7.032714 0.00032899979
7.033714 0.00033161045
7.034714 0.00033421434
7.035714 0.00033681141999999996
7.036714 0.00033940156999999997
7.037714 0.00034198474
7.038714 0.00034456084
7.039714 0.00034712978000000003
7.040714 0.00034969148
7.041714 0.00035224587
7.042714 0.00035479288
7.043715 0.0003573324
7.044714 0.00035986434
7.045714 0.00036238862
7.046714 0.00036490519
7.047714 0.00036741396000000004
7.048714 0.00036991481999999997
7.049714 0.00037240773
7.050714 0.00037489258
7.051714 0.00037736932
7.052714 0.00037983784
7.053714 0.00038229809
7.054714 0.00038475
7.055714 0.00038719345
7.056714 0.00038962839
7.057714 0.00039205478999999996
7.058714 0.00039447245000000003
7.059714 0.00039688143
7.060714 0.00039928163000000006
7.061714 0.00040167292
7.062714 0.00040405529999999995
7.063715 0.00040642867
7.064714 0.00040879295
7.065714 0.00041114808
7.066714 0.00041349399
7.067714 0.00041583057000000006
7.068714 0.00041815783000000005
7.069714 0.00042047559
7.070714 0.00042278384
7.071714 0.00042508254
7.072714 0.00042737160999999996
7.073714 0.00042965089
7.074714 0.0004319204
7.075714 0.00043417999
7.076715 0.00043642963
7.077714 0.00043866926000000003
7.078714 0.00044089879
7.079714 0.0004431181
7.080714 0.00044532716999999994
7.081714 0.00044752592000000006
7.082714 0.0004497143
7.083714 0.00045189217000000004
7.084714 0.00045405955000000006
7.085714 0.00045621628
7.086714 0.00045836232
7.087714 0.00046049759
7.088714 0.00046262207
7.089714 0.00046473569
7.090714 0.00046683831
7.091714 0.00046892992
7.092714 0.00047101043
7.093714 0.00047307976000000005
7.094714 0.00047513786
7.095714 0.00047718472
7.096714 0.00047922017
7.097714 0.00048124425
7.098714 0.00048325683
7.099714 0.0004852579
7.100714 0.00048724733
7.101714 0.00048922507
7.102714 0.00049119112
7.103714 0.00049314535
7.104714 0.00049508772
7.105714 0.0004970181599999999
7.106714 0.00049893665
7.107714 0.00050084304
7.108714 0.00050273729
7.109715 0.0005046194
7.110714 0.00050648919
7.111714 0.0005083466900000001
7.112714 0.00051019174
7.113714 0.0005120243700000001
7.114714 0.0005138445
7.115714 0.00051565203
7.116714 0.00051744692
7.117714 0.0005192291199999999
7.118714 0.0005209984899999999
7.119714 0.00052275509
7.120714 0.0005244987699999999
7.121714 0.0005262295
7.122715 0.00052794721
7.123714 0.00052965183
7.124714 0.00053134331
7.125714 0.0005330216500000001
7.126714 0.00053468675
7.127714 0.00053633853
7.128714 0.00053797703
7.129714 0.00053960212
7.130714 0.00054121374
7.131714 0.0005428119
7.132714 0.00054439652
7.133714 0.00054596753
7.134714 0.00054752491
7.135714 0.0005490686399999999
7.136714 0.00055059859
7.137714 0.00055211476
7.138714 0.0005536170599999999
7.139714 0.0005551055
7.140714 0.00055657997
7.141714 0.00055804044
7.142715 0.0005594869
7.143714 0.00056091922
7.144714 0.00056233744
7.145714 0.00056374142
7.146714 0.00056513118
7.147714 0.00056650661
7.148714 0.00056786766
7.149714 0.00056921435
7.150714 0.0005705465800000001
7.151714 0.0005718642999999999
7.152714 0.00057316743
7.153714 0.00057445604
7.154714 0.0005757299300000001
7.155715 0.00057698917
7.156714 0.00057823372
7.157714 0.00057946349
7.158714 0.0005806784
7.159714 0.00058187852
7.160714 0.00058306373
7.161714 0.0005842340699999999
7.162714 0.00058538944
7.163714 0.00058652981
7.164714 0.00058765518
7.165714 0.00058876544
7.166714 0.0005898607
7.167714 0.00059094077
7.168715 0.00059200574
7.169714 0.00059305548
7.170714 0.0005940899900000001
7.171714 0.00059510921
7.172714 0.0005961132
7.173714 0.00059710183
7.174714 0.00059807508
7.175714 0.00059903296
7.176714 0.00059997537
7.177714 0.00060090229
7.178714 0.0006018137400000001
7.179714 0.00060270959
7.180714 0.00060358989
7.181714 0.0006044545399999999
7.182714 0.00060530356
7.183714 0.00060613684
7.184714 0.00060695447
7.185714 0.00060775628
7.186714 0.00060854236
7.187714 0.00060931261
7.188715 0.00061006704
7.189714 0.00061080555
7.190714 0.00061152823
7.191714 0.00061223504
7.192714 0.0006129259
7.193714 0.00061360083
7.194714 0.0006142598099999999
7.195714 0.00061490286
7.196714 0.00061552987
7.197714 0.00061614096
7.198714 0.000616736
7.199714 0.00061731503
7.200714 0.00061787805
7.201715 0.00061842502
7.202714 0.00061895594
7.203714 0.0006194708000000001
7.204714 0.00061996957
7.205714 0.00062045228
7.206714 0.00062091885
7.207714 0.0006213693300000001
7.208714 0.0006218037
7.209714 0.00062222189
7.210714 0.0006226238799999999
7.211714 0.00062300974
7.212714 0.0006233794
7.213714 0.00062373288
7.214714 0.0006240700699999999
7.215714 0.0006243910300000001
7.216714 0.0006246957100000001
7.217714 0.0006249841999999999
7.218714 0.00062525637
7.219714 0.00062551221
7.220714 0.00062575182
7.221714 0.0006259751
7.222714 0.00062618205
7.223714 0.0006263726799999999
7.224714 0.00062654703
7.225714 0.0006267050600000001
7.226714 0.00062684676
7.227714 0.00062697213
7.228714 0.00062708118
7.229714 0.00062717395
7.230714 0.00062725039
7.231714 0.00062731056
7.232714 0.0006273544400000001
7.233714 0.00062738209
7.234715 0.00062739341
7.235714 0.0006273884999999999
7.236714 0.00062736731
7.237714 0.0006273298399999999
7.238714 0.00062727613
7.239714 0.00062720624
7.240714 0.00062712006
7.241714 0.00062701765
7.242714 0.00062689905
7.243714 0.00062676422
7.244714 0.0006266132
7.245714 0.00062644594
7.246714 0.0006262625399999999
7.247715 0.00062606291
7.248714 0.00062584709
7.249714 0.00062561512
7.250714 0.00062536697
7.251714 0.00062510267
7.252714 0.00062482222
7.253714 0.00062452568
7.254714 0.00062421304
7.255714 0.00062388435
7.256714 0.0006235395599999999
7.257714 0.00062317872
7.258714 0.00062280192
7.259714 0.00062240911
7.260714 0.00062200033
7.261714 0.00062157565
7.262714 0.00062113504
7.263714 0.0006206785699999999
7.264714 0.00062020627
7.265714 0.0006197181799999999
7.266714 0.00061921432
7.267715 0.00061869473
7.268714 0.00061815945
7.269714 0.0006176085199999999
7.270714 0.00061704191
7.271714 0.0006164596899999999
7.272714 0.00061586188
7.273714 0.00061524852
7.274714 0.0006146196500000001
7.275714 0.0006139752300000001
7.276714 0.0006133153400000001
7.277714 0.00061264004
7.278714 0.0006119492799999999
7.279714 0.0006112431
7.280715 0.00061052156
7.281714 0.00060978464
7.282714 0.00060903244
7.283714 0.00060826496
7.284714 0.00060748216
7.285714 0.00060668413
7.286714 0.00060587095
7.287714 0.00060504253
7.288714 0.00060419902
7.289714 0.0006033404600000001
7.290714 0.0006024668
7.291714 0.0006015781300000001
7.292714 0.00060067455
7.293715 0.000599756
7.294714 0.00059882259
7.295714 0.0005978744
7.296714 0.00059691142
7.297714 0.00059593372
7.298714 0.00059494137
7.299714 0.00059393442
7.300714 0.0005929129199999999
7.301714 0.00059187691
7.302714 0.0005908264500000001
7.303714 0.00058976161
7.304714 0.00058868241
7.305714 0.00058758892
7.306714 0.0005864812
7.307714 0.0005853592900000001
7.308714 0.0005842232
7.309714 0.00058307305
7.310714 0.00058190881
7.311714 0.00058073056
7.312714 0.0005795383900000001
7.313715 0.0005783323099999999
7.314714 0.0005771123599999999
7.315714 0.00057587858
7.316714 0.0005746310799999999
7.317714 0.00057336983
7.318714 0.000572095
7.319714 0.00057080651
7.320714 0.00056950453
7.321714 0.00056818903
7.322714 0.00056686013
7.323714 0.00056551785
7.324714 0.00056416229
7.325714 0.00056279355
7.326715 0.00056141162
7.327714 0.00056001659
7.328714 0.0005586086
7.329714 0.00055718765
7.330714 0.00055575383
7.331714 0.00055430723
7.332714 0.0005528479099999999
7.333714 0.00055137593
7.334714 0.00054989132
7.335714 0.00054839429
7.336714 0.00054688476
7.337714 0.00054536285
7.338714 0.0005438286699999999
7.339714 0.00054228226
7.340714 0.00054072361
7.341714 0.00053915292
7.342714 0.00053757017
7.343714 0.0005359754099999999
7.344714 0.0005343687500000001
7.345714 0.0005327502099999999
7.346714 0.00053111989
7.347714 0.0005294778500000001
7.348714 0.00052782411
7.349714 0.00052615883
7.350714 0.00052448195
7.351714 0.00052279365
7.352714 0.0005210939
7.353714 0.00051938287
7.354714 0.00051766056
7.355714 0.0005159270999999999
7.356714 0.0005141826
7.357714 0.00051242705
7.358714 0.0005106605399999999
7.359715 0.0005088832000000001
7.360714 0.0005070950899999999
7.361714 0.00050529634
7.362714 0.00050348694
7.363714 0.00050166709
7.364714 0.00049983682
7.365714 0.0004979962800000001
7.366714 0.00049614546
7.367714 0.0004942845000000001
7.368714 0.00049241348
7.369714 0.00049053251
7.370714 0.00048864163
7.371714 0.00048674091999999995
7.372715 0.00048483053
7.373714 0.00048291048999999996
7.374714 0.00048098091
7.375714 0.00047904182
7.376714 0.00047709331999999996
7.377714 0.00047513554
7.378714 0.00047316844
7.379714 0.0004711922
7.380714 0.00046920686
7.381714 0.00046721252
7.382714 0.00046520922000000005
7.383714 0.00046319709999999997
7.384714 0.00046117620999999996
7.385714 0.00045914662000000003
7.386714 0.00045710844000000005
7.387714 0.00045506172
7.388714 0.00045300657999999995
7.389714 0.00045094312
7.390714 0.00044887138
7.391714 0.00044679150000000005
7.392715 0.00044470357
7.393714 0.00044260763999999996
7.394714 0.00044050385
7.395714 0.00043839232
7.396714 0.0004362731
7.397714 0.00043414630000000005
7.398714 0.00043201203
7.399714 0.00042987034999999996
7.400714 0.0004277214
7.401714 0.00042556526
7.402714 0.00042340203
7.403714 0.00042123173999999996
7.404714 0.00041905455
7.405715 0.00041687052999999995
7.406714 0.00041467973999999996
7.407714 0.00041248231000000005
7.408714 0.00041027834
7.409714 0.00040806785
7.410714 0.00040585090999999997
7.411714 0.0004036277
7.412714 0.00040139825999999996
7.413714 0.00039916263000000003
7.414714 0.00039692089999999997
7.415714 0.00039467322
7.416714 0.00039241963
7.417714 0.00039016022000000006
7.418715 0.00038789512
7.419714 0.00038562439
7.420714 0.00038334811000000004
7.421714 0.00038106639
7.422714 0.00037877932999999997
7.423714 0.00037648701
7.424714 0.00037418961
7.425714 0.00037188713
7.426714 0.00036957977
7.427714 0.00036726756
7.428714 0.00036495064
7.429714 0.00036262913
7.430714 0.00036030312000000003
7.431714 0.00035797273000000003
7.432714 0.00035563803
7.433714 0.00035329915
7.434714 0.0003509562
7.435714 0.00034860927
7.436714 0.00034625848
7.437714 0.00034390389
7.438715 0.00034154561
7.439714 0.00033918375
7.440714 0.00033681838
7.441714 0.0003344496
7.442714 0.00033207748
7.443714 0.00032970215
7.444714 0.00032732366
7.445714 0.00032494211
7.446714 0.00032255757
7.447714 0.00032017015
7.448714 0.0003177799
7.449714 0.00031538693
7.450714 0.00031299132
7.451715 0.00031059317
7.452714 0.00030819253
7.453714 0.00030578956000000003
7.454714 0.00030338429
7.455714 0.00030097683000000004
7.456714 0.00029856728
7.457714 0.00029615574
7.458714 0.0002937423
7.459714 0.00029132705
7.460714 0.00028891011
7.461714 0.00028649156000000003
7.462714 0.00028407153
7.463714 0.00028165009
7.464714 0.00027922735999999997
7.465714 0.00027680339
7.466714 0.00027437834
7.467714 0.00027195229
7.468714 0.00026952532
7.469714 0.00026709752000000003
7.470714 0.00026466898
7.471714 0.00026223981
7.472714 0.0002598101
7.473714 0.00025737993
7.474714 0.00025494937
7.475714 0.00025251850000000003
7.476714 0.00025008744
7.477714 0.00024765625
7.478714 0.00024522501
7.479714 0.00024279384
7.480714 0.00024036275999999999
7.481714 0.00023793191
7.482714 0.00023550137
7.483714 0.00023307118
7.484715 0.00023064148999999998
7.485714 0.00022821237
7.486714 0.00022578388
7.487714 0.00022335616
7.488714 0.00022092927
7.489714 0.00021850334999999998
7.490714 0.00021607843
7.491714 0.00021365468000000002
7.492714 0.00021123217
7.493714 0.000208811
7.494714 0.00020639127000000003
7.495714 0.00020397306
7.496714 0.00020155649
7.497715 0.00019914166000000003
7.498714 0.00019672864
7.499714 0.00019431756999999998
7.500714 0.00019190850000000003
7.501714 0.00018950153
7.502714 0.00018709677
7.503714 0.00018469426999999998
7.504714 0.00018229415
7.505714 0.00017989646
7.506714 0.00017750128
7.507714 0.00017510872
7.508714 0.00017271881
7.509714 0.00017033165
7.510714 0.00016794729
7.511714 0.00016556581
7.512714 0.00016318729
7.513714 0.00016081179
7.514714 0.00015843938
7.515714 0.00015607013
7.516714 0.00015370413
7.517715 0.00015134142000000002
7.518714 0.0001489821
7.519714 0.00014662622
7.520714 0.00014427389000000001
7.521714 0.00014192517
7.522714 0.00013958014
7.523714 0.0001372389
7.524714 0.00013490151
7.525714 0.00013256806
7.526714 0.00013023864
7.527714 0.00012791334
7.528714 0.00012559223
7.529714 0.00012327539
7.530715 0.00012096292000000001
7.531714 0.0001186549
7.532714 0.00011635141000000001
7.533714 0.00011405251
7.534714 0.00011175831
7.535714 0.00010946885000000001
7.536714 0.00010718423
7.537714 0.00010490450999999999
7.538714 0.00010262977
7.539714 0.00010036006000000001
7.540714 9.809544999999999e-05
7.541714 9.583599200000001e-05
7.542714 9.3581775e-05
7.543715 9.1332839e-05
7.544714 8.9089247e-05
7.545714 8.6851054e-05
7.546714 8.4618324e-05
7.547714 8.2391114e-05
7.548714 8.016948500000001e-05
7.549714 7.7953501e-05
7.550714 7.5743213e-05
7.551714 7.3538683e-05
7.552714 7.1339986e-05
7.553714 6.9147177e-05
7.554714 6.6960331e-05
7.555714 6.4779499e-05
7.556714 6.260476700000001e-05
7.557714 6.0436189999999995e-05
7.558714 5.8273849e-05
7.559714 5.6117807e-05
7.560714 5.3968137e-05
7.561714 5.1824900999999995e-05
7.562714 4.9688174e-05
7.563715 4.7558021e-05
7.564714 4.5434513e-05
7.565714 4.3317709e-05
7.566714 4.1207673e-05
7.567714 3.9104467e-05
7.568714 3.7008147e-05
7.569714 3.491877e-05
7.570714 3.2836388000000003e-05
7.571714 3.0761052e-05
7.572714 2.8692806999999997e-05
7.573714 2.6631706999999997e-05
7.574714 2.4577792999999998e-05
7.575714 2.2531106999999998e-05
7.576715 2.0491693e-05
7.577714 1.8459592e-05
7.578714 1.6434845e-05
7.579714 1.4417489999999998e-05
7.580714 1.2407570000000001e-05
7.581714 1.0405123e-05
7.582714 8.4101941e-06
7.583714 6.4228239000000005e-06
7.584714 4.4430575e-06
7.585714 2.4709388e-06
7.586714 5.0651443e-07
7.587714 -1.450168e-06
7.588714 -3.3990598999999996e-06
7.589714 -5.340112e-06
7.590714 -7.2732739e-06
7.591714 -9.1984944e-06
7.592714 -1.1115722999999999e-05
7.593714 -1.3024909e-05
7.594714 -1.4926002e-05
7.595714 -1.6818950000000003e-05
7.596714 -1.870371e-05
7.597714 -2.0580230999999998e-05
7.598714 -2.2448471e-05
7.599714 -2.4308386e-05
7.600714 -2.6159933e-05
7.601714 -2.8003075e-05
7.602714 -2.9837781e-05
7.603714 -3.1664013e-05
7.604714 -3.3481743e-05
7.605714 -3.5290941e-05
7.606714 -3.7091581e-05
7.607714 -3.8883641e-05
7.608714 -4.0667098e-05
7.609715 -4.2441926e-05
7.610714 -4.4208107e-05
7.611714 -4.5965626000000004e-05
7.612714 -4.7714456999999994e-05
7.613714 -4.9454581999999996e-05
7.614714 -5.1185981e-05
7.615714 -5.2908632e-05
7.616714 -5.4622512e-05
7.617714 -5.6327605e-05
7.618714 -5.8023875000000004e-05
7.619714 -5.97113e-05
7.620714 -6.1389858e-05
7.621714 -6.3059508e-05
7.622715 -6.4720223e-05
7.623714 -6.6371973e-05
7.624714 -6.801473100000001e-05
7.625714 -6.9648456e-05
7.626714 -7.1273121e-05
7.627714 -7.288869600000001e-05
7.628714 -7.4495142e-05
7.629714 -7.6092425e-05
7.630714 -7.7680534e-05
7.631714 -7.9259416e-05
7.632714 -8.082906800000001e-05
7.633714 -8.2389448e-05
7.634714 -8.3940552e-05
7.635714 -8.548234999999999e-05
7.636714 -8.701483099999999e-05
7.637714 -8.8537979e-05
7.638714 -9.0051793e-05
7.639714 -9.1556245e-05
7.640714 -9.3051347e-05
7.641714 -9.453708e-05
7.642715 -9.6013446e-05
7.643714 -9.748044899999999e-05
7.644714 -9.8938085e-05
7.645714 -0.00010038635
7.646714 -0.00010182524999999999
7.647714 -0.00010325477000000001
7.648714 -0.00010467492999999999
7.649714 -0.00010608569999999999
7.650714 -0.00010748711
7.651714 -0.00010887910999999999
7.652714 -0.00011026175
7.653714 -0.00011163497000000001
7.654714 -0.00011299878999999999
7.655715 -0.0001143532
7.656714 -0.0001156982
7.657714 -0.00011703376
7.658714 -0.00011835986
7.659714 -0.00011967650999999999
7.660714 -0.00012098369000000001
7.661714 -0.0001222814
7.662714 -0.00012356962
7.663714 -0.00012484835
7.664714 -0.00012611757
7.665714 -0.00012737730000000002
7.666714 -0.00012862751999999998
7.667714 -0.00012986823
7.668715 -0.00013109942
7.669714 -0.00013232112
7.670714 -0.00013353333
7.671714 -0.00013473606
7.672714 -0.0001359293
7.673714 -0.00013711309
7.674714 -0.00013828744
7.675714 -0.00013945236
7.676714 -0.00014060786
7.677714 -0.00014175397999999998
7.678714 -0.00014289074
7.679714 -0.00014401811
7.680714 -0.00014513616
7.681714 -0.00014624488999999999
7.682714 -0.00014734431
7.683714 -0.00014843444999999999
7.684714 -0.00014951530000000002
7.685714 -0.00015058689
7.686714 -0.00015164923000000001
7.687714 -0.00015270232
7.688715 -0.00015374618
7.689714 -0.00015478081999999998
7.690714 -0.00015580623
7.691714 -0.00015682243
7.692714 -0.00015782941999999998
7.693714 -0.00015882723
7.694714 -0.00015981584
7.695714 -0.00016079524999999998
7.696714 -0.0001617655
7.697714 -0.0001627266
7.698714 -0.00016367853
7.699714 -0.00016462133
7.700714 -0.000165555
7.701715 -0.00016647958
7.702714 -0.00016739508
7.703714 -0.00016830153
7.704714 -0.00016919895000000001
7.705714 -0.00017008737
7.706714 -0.00017096680000000002
7.707714 -0.0001718373
7.708714 -0.00017269888
7.709714 -0.0001735516
7.710714 -0.00017439546
7.711714 -0.00017523051
7.712714 -0.00017605679
7.713714 -0.00017687431
7.714714 -0.00017768312999999998
7.715714 -0.00017848326
7.716714 -0.00017927473
7.717714 -0.00018005759
7.718714 -0.00018083184
7.719714 -0.00018159752
7.720714 -0.00018235464
7.721714 -0.00018310324
7.722714 -0.00018384333
7.723714 -0.00018457492
7.724714 -0.00018529805000000002
7.725714 -0.00018601273
7.726714 -0.000186719
7.727714 -0.00018741683
7.728714 -0.00018810628999999998
7.729714 -0.00018878737
7.730714 -0.00018946012
7.731714 -0.00019012454
7.732714 -0.00019078066
7.733714 -0.00019142851000000002
7.734715 -0.00019206815999999998
7.735714 -0.00019269958
7.736714 -0.00019332285
7.737714 -0.00019393798999999998
7.738714 -0.00019454503
7.739714 -0.00019514405
7.740714 -0.00019573506
7.741714 -0.00019631814
7.742714 -0.0001968933
7.743714 -0.00019746062
7.744714 -0.00019802011999999999
7.745714 -0.00019857184
7.746714 -0.00019911585999999999
7.747715 -0.00019965222999999998
7.748714 -0.00020018097
7.749714 -0.00020070213000000003
7.750714 -0.00020121574
7.751714 -0.00020172185000000002
7.752714 -0.00020222055
7.753714 -0.00020271179000000002
7.754714 -0.00020319567
7.755714 -0.0002036722
7.756714 -0.00020414142999999999
7.757714 -0.00020460338000000003
7.758714 -0.00020505809
7.759714 -0.00020550558000000002
7.760714 -0.00020594589
7.761714 -0.00020637905999999997
7.762714 -0.00020680509
7.763714 -0.00020722407
7.764714 -0.00020763596000000003
7.765714 -0.00020804086
7.766714 -0.00020843879
7.767715 -0.00020882978
7.768714 -0.00020921390999999997
7.769714 -0.00020959117
7.770714 -0.00020996160000000003
7.771714 -0.00021032530999999998
7.772714 -0.00021068231
7.773714 -0.00021103265
7.774714 -0.00021137639
7.775714 -0.00021171356
7.776714 -0.00021204426
7.777714 -0.00021236849
7.778714 -0.00021268631
7.779714 -0.00021299782
7.780715 -0.00021330302
7.781714 -0.00021360199
7.782714 -0.00021389474
7.783714 -0.00021418136000000003
7.784714 -0.0002144619
7.785714 -0.00021473636
7.786714 -0.00021500482
7.787714 -0.0002152673
7.788714 -0.00021552386999999998
7.789714 -0.00021577453
7.790714 -0.00021601934
7.791714 -0.00021625832999999997
7.792714 -0.00021649155000000002
7.793715 -0.00021671901
7.794714 -0.00021694076999999998
7.795714 -0.00021715683999999998
7.796714 -0.0002173673
7.797714 -0.00021757216
7.798714 -0.00021777148
7.799714 -0.00021796528999999998
7.800714 -0.00021815365000000001
7.801714 -0.00021833657
7.802714 -0.00021851413
7.803714 -0.00021868636
7.804714 -0.00021885334999999998
7.805714 -0.00021901511999999998
7.806714 -0.00021917174000000002
7.807714 -0.00021932324
7.808714 -0.00021946969
7.809714 -0.00021961114
7.810714 -0.00021974767999999997
7.811714 -0.0002198793
7.812714 -0.00022000613000000002
7.813715 -0.00022012816000000003
7.814714 -0.00022024548999999998
7.815714 -0.00022035813
7.816714 -0.00022046618
7.817714 -0.00022056963
7.818714 -0.00022066856
7.819714 -0.00022076301000000003
7.820714 -0.00022085301
7.821714 -0.00022093861
7.822714 -0.00022101985
7.823714 -0.00022109678000000003
7.824714 -0.00022116942
7.825714 -0.00022123780999999999
7.826715 -0.00022130198000000002
7.827714 -0.00022136198
7.828714 -0.00022141784999999998
7.829714 -0.00022146958000000003
7.830714 -0.00022151728
7.831714 -0.00022156093999999997
7.832714 -0.00022160064
7.833714 -0.00022163638000000002
7.834714 -0.00022166821
7.835714 -0.0002216962
7.836714 -0.00022172042000000001
7.837714 -0.00022174086
7.838714 -0.00022175759
7.839714 -0.00022177071
7.840714 -0.00022178021
7.841714 -0.00022178617
7.842714 -0.00022178867
7.843714 -0.00022178771999999998
7.844714 -0.00022178339999999997
7.845714 -0.00022177576
7.846714 -0.00022176484
7.847714 -0.0002217507
7.848714 -0.0002217334
7.849714 -0.00022171298
7.850714 -0.00022168949
7.851714 -0.00022166298
7.852714 -0.00022163347
7.853714 -0.00022160104
7.854714 -0.00022156567
7.855714 -0.00022152747
7.856714 -0.00022148640000000001
7.857714 -0.00022144256
7.858714 -0.00022139595
7.859715 -0.00022134660999999998
7.860714 -0.00022129457000000003
7.861714 -0.00022123986
7.862714 -0.00022118252
7.863714 -0.00022112258000000001
7.864714 -0.00022106008
7.865714 -0.00022099499999999998
7.866714 -0.00022092746999999999
7.867714 -0.00022085743999999998
7.868714 -0.00022078501999999998
7.869714 -0.00022071019000000002
7.870714 -0.00022063301999999997
7.871714 -0.00022055356
7.872715 -0.00022047184
7.873714 -0.00022038791000000003
7.874714 -0.00022030181
7.875714 -0.00022021361
7.876714 -0.00022012332
7.877714 -0.00022003101000000002
7.878714 -0.00021993671
7.879714 -0.00021984047
7.880714 -0.00021974233000000002
7.881714 -0.00021964235999999998
7.882714 -0.00021954053999999999
7.883714 -0.00021943695
7.884714 -0.00021933163
7.885714 -0.0002192246
7.886714 -0.00021911587
7.887714 -0.00021900555
7.888714 -0.00021889362
7.889714 -0.00021878008999999998
7.890714 -0.00021866501
7.891714 -0.00021854839
7.892715 -0.00021843029999999997
7.893714 -0.00021831072
7.894714 -0.00021818969
7.895714 -0.00021806725
7.896714 -0.00021794341999999999
7.897714 -0.00021781821
7.898714 -0.00021769165
7.899714 -0.00021756382
7.900714 -0.00021743467
7.901714 -0.00021730427
7.902714 -0.00021717269
7.903714 -0.00021703991
7.904714 -0.00021690598
7.905715 -0.00021677097
7.906714 -0.00021663486
7.907714 -0.00021649773
7.908714 -0.0002163596
7.909714 -0.00021622054
7.910714 -0.00021608053
7.911714 -0.00021593964
7.912714 -0.0002157979
7.913714 -0.00021565536
7.914714 -0.000215512
7.915714 -0.00021536794
7.916714 -0.00021522312
7.917714 -0.00021507763
7.918715 -0.00021493145
7.919714 -0.00021478460999999998
7.920714 -0.00021463715999999998
7.921714 -0.00021448909
7.922714 -0.00021434043
7.923714 -0.00021419121
7.924714 -0.00021404142000000002
7.925714 -0.00021389108000000002
7.926714 -0.00021374021
7.927714 -0.00021358881000000003
7.928714 -0.00021343690000000002
7.929714 -0.00021328449
7.930714 -0.0002131316
7.931714 -0.00021297824
7.932714 -0.00021282442
7.933714 -0.00021267014999999998
7.934714 -0.00021251548999999997
7.935714 -0.0002123604
7.936714 -0.00021220492
7.937714 -0.00021204908
7.938715 -0.00021189292000000002
7.939714 -0.00021173641
7.940714 -0.00021157962
7.941714 -0.00021142255
7.942714 -0.00021126522999999998
7.943714 -0.0002111077
7.944714 -0.00021094995000000001
7.945714 -0.00021079204
7.946714 -0.00021063397
7.947714 -0.00021047576
7.948714 -0.00021031742000000001
7.949714 -0.00021015901
7.950714 -0.00021000048
7.951715 -0.00020984187000000002
7.952714 -0.00020968321
7.953714 -0.0002095245
7.954714 -0.00020936575
7.955714 -0.00020920695000000003
7.956714 -0.00020904811000000003
7.957714 -0.00020888924
7.958714 -0.00020873035
7.959714 -0.00020857142
7.960714 -0.00020841244
7.961714 -0.00020825346000000002
7.962714 -0.00020809445999999998
7.963714 -0.00020793540999999998
7.964714 -0.00020777634
7.965714 -0.00020761727
7.966714 -0.0002074582
7.967714 -0.0002072991
7.968714 -0.00020713998999999998
7.969714 -0.00020698089000000002
7.970714 -0.00020682182
7.971714 -0.00020666275000000002
7.972714 -0.00020650372999999998
7.973714 -0.00020634475
7.974714 -0.00020618585999999998
7.975714 -0.00020602699
7.976714 -0.00020586824
7.977714 -0.00020570958
7.978714 -0.00020555100999999998
7.979714 -0.00020539258
7.980714 -0.00020523426
7.981714 -0.00020507605000000002
7.982714 -0.000204918
7.983714 -0.00020476009
7.984715 -0.00020460231999999999
7.985714 -0.00020444470000000002
7.986714 -0.00020428721999999998
7.987714 -0.00020412988
7.988714 -0.00020397269999999999
7.989714 -0.00020381559999999997
7.990714 -0.00020365867000000001
7.991714 -0.00020350183
7.992714 -0.0002033451
7.993714 -0.00020318846
7.994714 -0.00020303191
7.995714 -0.00020287546
7.996714 -0.00020271905
7.997715 -0.00020256271000000003
7.998714 -0.00020240639
7.999714 -0.00020225010999999998
8.000714 -0.00020209388
8.001715 -0.00020193767999999998
8.002714 -0.00020178147
8.003715 -0.00020162531000000002
8.004714 -0.00020146915000000002
8.005714 -0.00020131301000000002
8.006714 -0.00020115687999999998
8.007714 -0.00020100074
8.008715 -0.00020084462
8.009714 -0.00020068851
8.010715 -0.00020053241999999999
8.011714 -0.00020037633
8.012714 -0.00020022023
8.013714 -0.00020006412
8.014714 -0.000199908
8.015715 -0.00019975189
8.016714 -0.00019959577
8.017715 -0.00019943958999999999
8.018714 -0.00019928338999999998
8.019714 -0.00019912711
8.020715 -0.00019897074999999999
8.021714 -0.00019881431000000002
8.022715 -0.00019865779
8.023714 -0.00019850112999999998
8.024714 -0.00019834433
8.025714 -0.00019818735000000002
8.026714 -0.00019803022
8.027715 -0.00019787287000000003
8.028714 -0.0001977153
8.029715 -0.00019755747999999999
8.030714 -0.00019739939
8.031714 -0.00019724102000000002
8.032714 -0.00019708232
8.033714 -0.00019692332
8.034715 -0.00019676397
8.035714 -0.00019660425999999998
8.036715 -0.00019644419000000002
8.037714 -0.00019628370999999999
8.038714 -0.00019612286999999998
8.039714 -0.00019596162000000002
8.040714 -0.00019579993000000002
8.041715 -0.00019563781
8.042714 -0.00019547524
8.043715 -0.00019531224
8.044714 -0.00019514874999999998
8.045714 -0.00019498482
8.046714 -0.00019482036
8.047714 -0.00019465542000000001
8.048715 -0.00019448996000000001
8.049714 -0.00019432397999999998
8.050714 -0.00019415745
8.051714 -0.00019399033
8.052714 -0.00019382264
8.053715 -0.00019365434
8.054714 -0.0001934854
8.055715 -0.0001933158
8.056714 -0.00019314555
8.057714 -0.00019297456
8.058714 -0.00019280285
8.059714 -0.00019263036
8.060715 -0.00019245710999999998
8.061714 -0.00019228301
8.062715 -0.00019210806
8.063714 -0.00019193223999999998
8.064714 -0.00019175549999999998
8.065714 -0.00019157784999999998
8.066714 -0.00019139925
8.067715 -0.00019121967
8.068714 -0.00019103909
8.069715 -0.00019085746
8.070714 -0.00019067484
8.071714 -0.00019049113
8.072714 -0.00019030634
8.073714 -0.00019012047999999998
8.074715 -0.00018993350000000002
8.075714 -0.00018974539000000002
8.076715 -0.00018955614
8.077714 -0.00018936571999999998
8.078714 -0.00018917414
8.079714 -0.00018898136
8.080714 -0.00018878737
8.081715 -0.00018859215
8.082714 -0.00018839569
8.083714 -0.00018819795
8.084714 -0.00018799892
8.085714 -0.00018779857
8.086715 -0.00018759688
8.087714 -0.00018739382
8.088715 -0.00018718937
8.089714 -0.00018698349000000002
8.090714 -0.00018677616
8.091714 -0.00018656735
8.092714 -0.00018635702
8.093715 -0.00018614516
8.094714 -0.00018593171
8.095715 -0.00018571665
8.096714 -0.00018549995
8.097714 -0.00018528158
8.098714 -0.00018506149
8.099714 -0.0001848397
8.100715 -0.00018461615000000002
8.101714 -0.00018439081
8.102715 -0.00018416365
8.103714 -0.00018393467
8.104714 -0.00018370384
8.105714 -0.00018347113000000001
8.106714 -0.00018323649999999999
8.107715 -0.00018299996
8.108714 -0.00018276149
8.109715 -0.00018252105
8.110714 -0.00018227862
8.111714 -0.00018203417999999998
8.112714 -0.00018178773
8.113714 -0.00018153922
8.114715 -0.00018128867
8.115714 -0.00018103601999999998
8.116714 -0.00018078124999999998
8.117714 -0.00018052435
8.118714 -0.00018026529
8.119715 -0.00018000404
8.120714 -0.00017974057
8.121715 -0.00017947486
8.122714 -0.00017920687
8.123714 -0.00017893658
8.124714 -0.00017866395
8.125714 -0.00017838895
8.126715 -0.00017811155
8.127714 -0.00017783171
8.128715 -0.00017754942
8.129714 -0.00017726462000000002
8.130714 -0.00017697731
8.131714 -0.00017668744
8.132714 -0.000176395
8.133715 -0.00017609995
8.134714 -0.00017580224
8.135715 -0.00017550188
8.136714 -0.00017519883000000002
8.137714 -0.00017489308
8.138714 -0.0001745846
8.139714 -0.00017427336
8.140715 -0.00017395935999999998
8.141714 -0.00017364257
8.142715 -0.00017332296
8.143714 -0.00017300054000000001
8.144714 -0.00017267527000000001
8.145715 -0.00017234713
8.146714 -0.00017201612
8.147715 -0.00017168221
8.148714 -0.00017134539
8.149714 -0.00017100563
8.150714 -0.00017066291
8.151714 -0.00017031722
8.152715 -0.00016996853
8.153714 -0.00016961683
8.154715 -0.00016926207
8.155714 -0.00016890426
8.156714 -0.00016854334999999999
8.157714 -0.00016817934
8.158714 -0.00016781218999999998
8.159715 -0.00016744186
8.160714 -0.00016706836
8.161715 -0.00016669162999999998
8.162714 -0.00016631168
8.163714 -0.00016592845
8.164714 -0.00016554195
8.165714 -0.00016515213
8.166715 -0.000164759
8.167714 -0.00016436252
8.168715 -0.00016396266000000002
8.169714 -0.00016355942
8.170714 -0.00016315280000000001
8.171714 -0.00016274274
8.172714 -0.00016232927
8.173715 -0.00016191236
8.174714 -0.00016149198
8.175714 -0.00016106814
8.176714 -0.00016064082
8.177714 -0.00016021
8.178715 -0.00015977569
8.179714 -0.00015933786
8.180715 -0.00015889649
8.181714 -0.0001584516
8.182714 -0.00015800314000000002
8.183714 -0.00015755112
8.184714 -0.00015709552
8.185715 -0.00015663632
8.186714 -0.0001561735
8.187715 -0.00015570706
8.188714 -0.00015523697
8.189714 -0.00015476321
8.190714 -0.00015428577
8.191714 -0.00015380462999999998
8.192715 -0.00015331975999999999
8.193714 -0.00015283115999999999
8.194715 -0.00015233879
8.195714 -0.00015184266
8.196714 -0.00015134272999999999
8.197714 -0.00015083898000000002
8.198714 -0.00015033141
8.199715 -0.00014981998999999998
8.200714 -0.00014930471
8.201715 -0.00014878557
8.202714 -0.00014826255
8.203714 -0.00014773565
8.204714 -0.00014720484
8.205714 -0.00014667014
8.206715 -0.00014613153
8.207714 -0.000145589
8.208714 -0.00014504256999999998
8.209714 -0.00014449221
8.210714 -0.00014393794
8.211715 -0.00014337974
8.212714 -0.00014281762
8.213715 -0.00014225159
8.214714 -0.00014168162000000002
8.215714 -0.00014110774000000001
8.216714 -0.00014052991
8.217714 -0.00013994818
8.218715 -0.00013936252
8.219714 -0.00013877292
8.220715 -0.00013817939
8.221714 -0.00013758194000000002
8.222714 -0.00013698053
8.223714 -0.00013637518
8.224714 -0.00013576588
8.225715 -0.00013515263
8.226714 -0.00013453541000000001
8.227715 -0.00013391422999999998
8.228714 -0.00013328907
8.229714 -0.00013265994000000002
8.230714 -0.00013202683
8.231714 -0.00013138973
8.232715 -0.00013074864
8.233714 -0.00013010356
8.234715 -0.00012945449
8.235714 -0.00012880141
8.236714 -0.00012814435
8.237714 -0.00012748327000000002
8.238714 -0.0001268182
8.239715 -0.00012614914
8.240714 -0.00012547609
8.241714 -0.00012479905999999999
8.242714 -0.00012411804
8.243714 -0.00012343304
8.244715 -0.00012274406
8.245714 -0.00012205113
8.246715 -0.00012135425
8.247714 -0.00012065342
8.248714 -0.00011994863999999999
8.249714 -0.00011923992000000001
8.250714 -0.00011852727999999999
8.251715 -0.00011781071
8.252714 -0.00011709025000000001
8.253715 -0.00011636587000000001
8.254714 -0.00011563757999999999
8.255714 -0.00011490541000000001
8.256714 -0.00011416936000000001
8.257714 -0.00011342942
8.258715 -0.00011268561
8.259714 -0.00011193795
8.260715 -0.00011118642
8.261714 -0.00011043104999999999
8.262714 -0.00010967184
8.263714 -0.00010890881
8.264714 -0.00010814196
8.265715 -0.00010737129999999999
8.266714 -0.00010659684
8.267715 -0.00010581861000000001
8.268714 -0.00010503661
8.269714 -0.00010425086
8.270715 -0.00010346138
8.271714 -0.00010266818000000001
8.272715 -0.00010187129000000001
8.273714 -0.00010107071
8.274714 -0.00010026648
8.275714 -9.9458612e-05
8.276714 -9.8647115e-05
8.277715 -9.7832037e-05
8.278714 -9.7013378e-05
8.279715 -9.6191172e-05
8.280714 -9.5365448e-05
8.281714 -9.453621e-05
8.282714 -9.3703494e-05
8.283714 -9.2867322e-05
8.284715 -9.2027705e-05
8.285714 -9.1184671e-05
8.286715 -9.0338244e-05
8.287714 -8.9488435e-05
8.288714 -8.8635272e-05
8.289714 -8.7778773e-05
8.290714 -8.6918948e-05
8.291715 -8.605581999999999e-05
8.292714 -8.5189407e-05
8.293715 -8.4319726e-05
8.294714 -8.3446793e-05
8.295714 -8.2570631e-05
8.296714 -8.1691252e-05
8.297714 -8.0808678e-05
8.298715 -7.9922921e-05
8.299714 -7.903400999999999e-05
8.300714 -7.814196e-05
8.301714 -7.7246796e-05
8.302714 -7.6348533e-05
8.303715 -7.544720100000001e-05
8.304714 -7.4542822e-05
8.305715 -7.3635425e-05
8.306714 -7.2725032e-05
8.307714 -7.181167800000001e-05
8.308714 -7.0895385e-05
8.309714 -6.997618700000001e-05
8.310715 -6.9054119e-05
8.311714 -6.812920800000001e-05
8.312715 -6.7201489e-05
8.313714 -6.6270997e-05
8.314714 -6.533777e-05
8.315714 -6.4401837e-05
8.316714 -6.3463239e-05
8.317715 -6.2522003e-05
8.318714 -6.157818e-05
8.319715 -6.0631794e-05
8.320714 -5.968289e-05
8.321714 -5.8731496e-05
8.322714 -5.7777651999999996e-05
8.323714 -5.6821392e-05
8.324715 -5.5862755999999996e-05
8.325714 -5.4901767e-05
8.326715 -5.393847599999999e-05
8.327714 -5.2972911e-05
8.328714 -5.2005106000000004e-05
8.329714 -5.1035096e-05
8.330714 -5.0062913999999996e-05
8.331715 -4.9088601e-05
8.332714 -4.8112184e-05
8.333714 -4.7133705e-05
8.334714 -4.6153195000000004e-05
8.335714 -4.5170691e-05
8.336715 -4.4186228000000004e-05
8.337714 -4.319985e-05
8.338715 -4.2211587000000005e-05
8.339714 -4.1221477e-05
8.340714 -4.0229564999999996e-05
8.341714 -3.9235885999999997e-05
8.342714 -3.8240475e-05
8.343715 -3.7243382e-05
8.344714 -3.624464e-05
8.345715 -3.5244295000000004e-05
8.346714 -3.4242385e-05
8.347714 -3.3238956000000004e-05
8.348714 -3.2234044000000004e-05
8.349714 -3.1227697e-05
8.350715 -3.0219951e-05
8.351714 -2.9210852e-05
8.352715 -2.8200444000000002e-05
8.353714 -2.7188764e-05
8.354714 -2.6175856999999997e-05
8.355714 -2.5161765e-05
8.356714 -2.414653e-05
8.357715 -2.3130193e-05
8.358714 -2.2112793e-05
8.359715 -2.1094373999999998e-05
8.360714 -2.0074975e-05
8.361714 -1.905464e-05
8.362714 -1.803341e-05
8.363714 -1.7011325e-05
8.364715 -1.5988427e-05
8.365714 -1.496476e-05
8.366714 -1.3940367e-05
8.367714 -1.2915288e-05
8.368714 -1.1889571e-05
8.369715 -1.0863259e-05
8.370714 -9.836397700000001e-06
8.371715 -8.8090324e-06
8.372714 -7.7812125e-06
8.373714 -6.7529854e-06
8.374714 -5.7243998e-06
8.375714 -4.6955055e-06
8.376715 -3.6663536e-06
8.377714 -2.6369948e-06
8.378715 -1.6074816e-06
8.379714 -5.7786651e-07
8.380714 4.5179762e-07
8.381714 1.4814577e-06
8.382714 2.5110598e-06
8.383715 3.5405503e-06
8.384714 4.5698766e-06
8.385715 5.5989840000000005e-06
8.386714 6.627819700000001e-06
8.387714 7.6563317e-06
8.388714 8.6844672e-06
8.389714 9.7121749e-06
8.390715 1.0739402e-05
8.391714 1.1766099999999999e-05
8.392715 1.2792217999999998e-05
8.393714 1.3817706000000001e-05
8.394714 1.4842514e-05
8.395715 1.5866597e-05
8.396714 1.6889906e-05
8.397715 1.7912394000000002e-05
8.398714 1.8934013e-05
8.399714 1.9954714999999998e-05
8.400714 2.0974456e-05
8.401714 2.1993185e-05
8.402715 2.3010858e-05
8.403714 2.4027429000000002e-05
8.404715 2.5042846000000003e-05
8.405714 2.6057060000000002e-05
8.406714 2.7070026999999997e-05
8.407714 2.8081695e-05
8.408714 2.9092013e-05
8.409715 3.0100934999999997e-05
8.410714 3.1108404999999995e-05
8.411715 3.2114372e-05
8.412714 3.3118783e-05
8.413714 3.4121584e-05
8.414714 3.5122724e-05
8.415714 3.6122145e-05
8.416715 3.7119796e-05
8.417714 3.8115621e-05
8.418715 3.9109565e-05
8.419714 4.0101574e-05
8.420714 4.109159e-05
8.421714 4.2079563e-05
8.422714 4.3065435e-05
8.423715 4.4049152999999996e-05
8.424714 4.5030663e-05
8.425714 4.6009913000000004e-05
8.426714 4.6986850000000006e-05
8.427714 4.7961419e-05
8.428715 4.8933572e-05
8.429714 4.9903258000000006e-05
8.430715 5.087042e-05
8.431714 5.1835019000000006e-05
8.432714 5.2796992e-05
8.433714 5.3756298e-05
8.434714 5.4712887999999996e-05
8.435715 5.5666703e-05
8.436714 5.6617699e-05
8.437715 5.7565825e-05
8.438714 5.8511028999999995e-05
8.439714 5.9453265000000006e-05
8.440714 6.0392472000000005e-05
8.441714 6.1328609e-05
8.442715 6.226162e-05
8.443714 6.3191447e-05
8.444715 6.4118052e-05
8.445714 6.504136500000001e-05
8.446714 6.596134799999999e-05
8.447714 6.6877931e-05
8.448714 6.7791075e-05
8.449715 6.8700717e-05
8.450714 6.9606801e-05
8.451715 7.050927600000001e-05
8.452714 7.140809e-05
8.453714 7.230318e-05
8.454714 7.3194508e-05
8.455714 7.408201e-05
8.456715 7.496563500000001e-05
8.457714 7.5845333e-05
8.458714 7.672105699999999e-05
8.459714 7.759275e-05
8.460714 7.8460363e-05
8.461715 7.932386e-05
8.462714 8.0183179e-05
8.463715 8.103828e-05
8.464714 8.1889124e-05
8.465714 8.273565299999999e-05
8.466714 8.3577834e-05
8.467714 8.441561499999999e-05
8.468715 8.5248956e-05
8.469714 8.607780700000001e-05
8.470715 8.6902133e-05
8.471714 8.7721889e-05
8.472714 8.8537024e-05
8.473714 8.9347498e-05
8.474714 9.015327e-05
8.475715 9.0954296e-05
8.476714 9.1750525e-05
8.477715 9.254191e-05
8.478714 9.3328413e-05
8.479714 9.4109981e-05
8.480714 9.4886565e-05
8.481714 9.5658118e-05
8.482715 9.6424606e-05
8.483714 9.718595499999999e-05
8.484715 9.794214299999999e-05
8.485714 9.869309e-05
8.486714 9.9438773e-05
8.487714 0.00010017915
8.488714 0.00010091414
8.489715 0.00010164372999999999
8.490714 0.00010236785
8.491714 0.00010308647
8.492714 0.00010379953
8.493714 0.00010450701
8.494715 0.00010520885
8.495714 0.00010590500000000001
8.496715 0.00010659544
8.497714 0.00010728012
8.498714 0.000107959
8.499714 0.00010863204999999999
8.500714 0.00010929922
8.501715 0.00010996049
8.502714 0.0001106158
8.503715 0.00011126514000000001
8.504714 0.00011190844999999999
8.505714 0.00011254571000000001
8.506714 0.00011317688
8.507714 0.00011380194999999999
8.508715 0.00011442083
8.509714 0.00011503353999999999
8.510715 0.00011564001
8.511714 0.00011624021000000001
8.512714 0.0001168341
8.513714 0.00011742165
8.514714 0.00011800284
8.515715 0.00011857759999999999
8.516714 0.00011914592
8.517715 0.00011970774
8.518714 0.00012026302
8.519714 0.00012081173999999999
8.520715 0.00012135387000000001
8.521714 0.00012188935000000001
8.522715 0.00012241816
8.523714 0.00012294025
8.524714 0.00012345562
8.525714 0.0001239642
8.526714 0.00012446596
8.527715 0.00012496089999999998
8.528714 0.00012544896
8.529715 0.00012593013
8.530714 0.00012640436000000002
8.531714 0.00012687165
8.532714 0.00012733195
8.533714 0.00012778524
8.534715 0.00012823152
8.535714 0.00012867075
8.536715 0.00012910291
8.537714 0.00012952797
8.538714 0.00012994591
8.539714 0.00013035671999999998
8.540714 0.00013076037000000001
8.541715 0.00013115683
8.542714 0.0001315461
8.543715 0.00013192812999999998
8.544714 0.00013230292
8.545714 0.00013267044
8.546714 0.00013303065
8.547714 0.00013338355000000002
8.548715 0.00013372911
8.549714 0.00013406730999999998
8.550714 0.00013439811
8.551714 0.00013472152
8.552714 0.00013503749
8.553715 0.000135346
8.554714 0.00013564702
8.555715 0.00013594055
8.556714 0.00013622655
8.557714 0.00013650501
8.558714 0.00013677593
8.559714 0.00013703926
8.560715 0.00013729501000000002
8.561714 0.00013754316000000002
8.562715 0.0001377837
8.563714 0.00013801659
8.564714 0.00013824188
8.565714 0.00013845951
8.566714 0.00013866950000000002
8.567715 0.00013887183
8.568714 0.00013906651
8.569715 0.00013925352999999999
8.570714 0.00013943288999999998
8.571714 0.00013960458
8.572714 0.00013976861
8.573714 0.00013992496
8.574715 0.00014007366
8.575714 0.00014021468
8.576715 0.00014034803
8.577714 0.0001404737
8.578714 0.00014059168
8.579714 0.00014070198
8.580714 0.0001408046
8.581715 0.00014089952
8.582714 0.00014098675000000002
8.583714 0.00014106628000000001
8.584714 0.00014113808
8.585714 0.00014120218
8.586715 0.00014125856000000002
8.587714 0.00014130719999999998
8.588715 0.00014134810999999998
8.589714 0.00014138127999999999
8.590714 0.0001414067
8.591714 0.00014142439
8.592714 0.00014143433
8.593715 0.00014143651
8.594714 0.00014143094
8.595715 0.00014141762
8.596714 0.00014139654
8.597714 0.00014136774000000001
8.598714 0.00014133119000000002
8.599714 0.00014128691
8.600715 0.00014123492
8.601714 0.00014117521
8.602715 0.0001411078
8.603714 0.00014103269
8.604714 0.00014094992
8.605714 0.00014085947
8.606714 0.00014076138
8.607715 0.00014065566
8.608714 0.00014054233
8.609715 0.00014042139000000002
8.610714 0.00014029285
8.611714 0.00014015676
8.612714 0.00014001312
8.613714 0.00013986193999999998
8.614715 0.00013970322000000002
8.615714 0.00013953701
8.616714 0.00013936329
8.617714 0.00013918211
8.618714 0.00013899348
8.619715 0.0001387974
8.620714 0.0001385939
8.621715 0.00013838298
8.622714 0.00013816468999999998
8.623714 0.00013793904
8.624714 0.00013770604
8.625714 0.00013746571
8.626715 0.00013721809
8.627714 0.00013696320999999998
8.628715 0.00013670105999999998
8.629714 0.00013643171
8.630714 0.00013615517
8.631714 0.00013587146
8.632714 0.00013558063
8.633715 0.00013528271
8.634714 0.00013497772000000002
8.635715 0.00013466571999999998
8.636714 0.00013434671
8.637714 0.00013402076
8.638714 0.00013368789
8.639714 0.00013334815
8.640715 0.00013300155000000002
8.641714 0.00013264814
8.642715 0.00013228797
8.643714 0.00013192105
8.644714 0.00013154743000000002
8.645715 0.00013116712999999998
8.646714 0.00013078021
8.647715 0.00013038667
8.648714 0.00012998656999999998
8.649714 0.00012957993
8.650714 0.00012916677
8.651714 0.00012874713000000001
8.652715 0.00012832103
8.653714 0.00012788852
8.654715 0.00012744962
8.655714 0.00012700436
8.656714 0.00012655278000000002
8.657714 0.0001260949
8.658714 0.00012563077
8.659715 0.0001251604
8.660714 0.00012468385999999998
8.661715 0.00012420117999999998
8.662714 0.00012371238
8.663714 0.00012321751
8.664714 0.00012271663
8.665714 0.00012220978
8.666715 0.000121697
8.667714 0.00012117835000000001
8.668715 0.00012065387
8.669714 0.00012012363999999999
8.670714 0.00011958767
8.671714 0.00011904606000000002
8.672714 0.00011849882999999999
8.673715 0.00011794605999999999
8.674714 0.00011738779
8.675714 0.00011682409
8.676714 0.00011625502
8.677714 0.00011568063000000001
8.678715 0.00011510099
8.679714 0.00011451614
8.680715 0.00011392614
8.681714 0.00011333104
8.682714 0.00011273091
8.683714 0.00011212578999999999
8.684714 0.00011151574999999999
8.685715 0.00011090082999999999
8.686714 0.00011028109
8.687715 0.00010965658000000001
8.688714 0.00010902735
8.689714 0.00010839345
8.690714 0.00010775493999999998
8.691714 0.00010711188
8.692715 0.00010646432
8.693714 0.00010581231999999999
8.694715 0.00010515593
8.695714 0.00010449519
8.696714 0.00010383019999999999
8.697714 0.00010316098
8.698714 0.00010248762
8.699715 0.00010181015999999999
8.700714 0.00010112867999999999
8.701715 0.00010044324
8.702714 9.9753913e-05
8.703714 9.9060753e-05
8.704714 9.836383e-05
8.705714 9.766322399999999e-05
8.706715 9.695897900000001e-05
8.707714 9.6251199e-05
8.708714 9.553991699999999e-05
8.709714 9.4825219e-05
8.710714 9.4107173e-05
8.711715 9.3385847e-05
8.712714 9.2661304e-05
8.713715 9.1933612e-05
8.714714 9.1202844e-05
8.715714 9.0469058e-05
8.716714 8.9732322e-05
8.717714 8.8992704e-05
8.718715 8.8250266e-05
8.719714 8.7505072e-05
8.720715 8.6757188e-05
8.721714 8.6006679e-05
8.722714 8.5253617e-05
8.723714 8.4498055e-05
8.724714 8.3740065e-05
8.725715 8.2979722e-05
8.726714 8.2217088e-05
8.727715 8.1452231e-05
8.728714 8.0685226e-05
8.729714 7.9916146e-05
8.730714 7.9145065e-05
8.731714 7.8372057e-05
8.732715 7.7597207e-05
8.733714 7.6820584e-05
8.734715 7.6042272e-05
8.735714 7.5262358e-05
8.736714 7.4480914e-05
8.737714 7.3698027e-05
8.738714 7.2913781e-05
8.739715 7.212826200000001e-05
8.740714 7.1341555e-05
8.741714 7.0553739e-05
8.742714 6.97649e-05
8.743714 6.897512299999999e-05
8.744715 6.8184477e-05
8.745714 6.7393063e-05
8.746715 6.6600944e-05
8.747714 6.5808217e-05
8.748714 6.5014945e-05
8.749714 6.4221206e-05
8.750714 6.342707999999999e-05
8.751715 6.2632643e-05
8.752714 6.1837966e-05
8.753715 6.1043119e-05
8.754714 6.024818e-05
8.755714 5.9453214e-05
8.756714 5.8658293e-05
8.757714 5.7863490999999994e-05
8.758715 5.7068883000000005e-05
8.759714 5.6274541000000004e-05
8.760715 5.548053e-05
8.761714 5.4686933000000003e-05
8.762714 5.3893820000000004e-05
8.763714 5.3101268999999994e-05
8.764714 5.230936e-05
8.765715 5.1518167999999997e-05
8.766714 5.072776599999999e-05
8.767715 4.9938251e-05
8.768714 4.9149691e-05
8.769714 4.8362176e-05
8.770715 4.7575793e-05
8.771714 4.6790623e-05
8.772715 4.6006753e-05
8.773714 4.5224266e-05
8.774714 4.4443249e-05
8.775714 4.3663789e-05
8.776714 4.2885969e-05
8.777715 4.210988e-05
8.778714 4.1335599e-05
8.779715 4.0563211e-05
8.780714 3.9792801e-05
8.781714 3.9024447999999997e-05
8.782714 3.825823e-05
8.783714 3.7494232e-05
8.784715 3.6732527e-05
8.785714 3.5973196000000006e-05
8.786715 3.5216306e-05
8.787714 3.4461942e-05
8.788714 3.3710177e-05
8.789714 3.296108e-05
8.790714 3.2214734e-05
8.791715 3.1471203e-05
8.792714 3.073057e-05
8.793715 2.9992906999999998e-05
8.794714 2.9258291e-05
8.795714 2.8526796000000002e-05
8.796714 2.7798501e-05
8.797714 2.7073486e-05
8.798715 2.635183e-05
8.799714 2.5633614e-05
8.800714 2.4918918000000002e-05
8.801714 2.4207827e-05
8.802714 2.3500426e-05
8.803715 2.2796796e-05
8.804714 2.2097025e-05
8.805715 2.1401196e-05
8.806714 2.0709396e-05
8.807714 2.002171e-05
8.808714 1.9338223e-05
8.809714 1.865902e-05
8.810715 1.7984181e-05
8.811714 1.7313792e-05
8.812715 1.664793e-05
8.813714 1.5986677e-05
8.814714 1.5330109999999998e-05
8.815714 1.4678305e-05
8.816714 1.4031336e-05
8.817715 1.3389275e-05
8.818714 1.2752193999999998e-05
8.819715 1.2120162e-05
8.820714 1.1493246e-05
8.821714 1.0871515e-05
8.822714 1.0255032e-05
8.823714 9.643863999999999e-06
8.824715 9.0380745e-06
8.825714 8.4377277e-06
8.826715 7.8428876e-06
8.827714 7.253618199999999e-06
8.828714 6.6699847e-06
8.829714 6.0920513e-06
8.830714 5.5198843000000005e-06
8.831715 4.9535501e-06
8.832714 4.3931163e-06
8.833714 3.8386517e-06
8.834714 3.290225e-06
8.835714 2.747907e-06
8.836715 2.2117678e-06
8.837714 1.6818793e-06
8.838715 1.1583133999999999e-06
8.839714 6.4114203e-07
8.840714 1.3043718e-07
8.841714 -3.7372936e-07
8.842714 -8.7128633e-07
8.843715 -1.3621632e-06
8.844714 -1.8462906000000002e-06
8.845715 -2.3236002e-06
8.846714 -2.7940249e-06
8.847714 -3.2574995e-06
8.848714 -3.7139596e-06
8.849714 -4.1633434e-06
8.850715 -4.6055902000000005e-06
8.851714 -5.040642e-06
8.852715 -5.4684403e-06
8.853714 -5.8889306e-06
8.854714 -6.3020572e-06
8.855714 -6.7077671e-06
8.856714 -7.106008599999999e-06
8.857715 -7.4967289e-06
8.858714 -7.879877000000001e-06
8.859715 -8.2554024e-06
8.860714 -8.6232532e-06
8.861714 -8.983379e-06
8.862714 -9.3357286e-06
8.863714 -9.6802488e-06
8.864715 -1.0016888000000001e-05
8.865714 -1.0345591e-05
8.866714 -1.0666306999999999e-05
8.867714 -1.0978978000000001e-05
8.868714 -1.1283551e-05
8.869715 -1.1579969000000001e-05
8.870714 -1.1868177999999999e-05
8.871715 -1.2148119e-05
8.872714 -1.241974e-05
8.873714 -1.2682982e-05
8.874714 -1.2937792000000002e-05
8.875714 -1.3184117999999999e-05
8.876715 -1.3421904e-05
8.877714 -1.3651102e-05
8.878715 -1.3871662999999998e-05
8.879714 -1.4083538e-05
8.880714 -1.4286684000000001e-05
8.881714 -1.448106e-05
8.882714 -1.4666622e-05
8.883715 -1.4843337e-05
8.884714 -1.5011167000000001e-05
8.885715 -1.5170082e-05
8.886714 -1.5320050000000003e-05
8.887714 -1.5461043e-05
8.888714 -1.5593034e-05
8.889714 -1.5715999e-05
8.890715 -1.5829914e-05
8.891714 -1.5934759e-05
8.892715 -1.6030509e-05
8.893714 -1.6117147e-05
8.894714 -1.6194649e-05
8.895715 -1.6262993e-05
8.896714 -1.6322160999999998e-05
8.897715 -1.6372131e-05
8.898714 -1.6412878e-05
8.899714 -1.6444379e-05
8.900714 -1.6466612000000002e-05
8.901714 -1.6479548999999998e-05
8.902715 -1.6483168e-05
8.903714 -1.6477440999999998e-05
8.904715 -1.6462339e-05
8.905714 -1.6437836e-05
8.906714 -1.6403906e-05
8.907714 -1.6360519e-05
8.908714 -1.6307652000000002e-05
8.909715 -1.6245278e-05
8.910714 -1.6173369e-05
8.911715 -1.6091907e-05
8.912714 -1.6000865e-05
8.913714 -1.5900224e-05
8.914714 -1.5789968999999998e-05
8.915714 -1.5670082000000002e-05
8.916715 -1.5540549000000002e-05
8.917714 -1.5401359e-05
8.918715 -1.5252504999999999e-05
8.919714 -1.5093978e-05
8.920714 -1.4925776e-05
8.921714 -1.4747896e-05
8.922714 -1.4560337e-05
8.923715 -1.43631e-05
8.924714 -1.4156187999999999e-05
8.925714 -1.3939606e-05
8.926714 -1.3713356999999999e-05
8.927714 -1.3477448e-05
8.928715 -1.3231883e-05
8.929714 -1.297667e-05
8.930715 -1.2711813000000001e-05
8.931714 -1.2437319e-05
8.932714 -1.2153192999999998e-05
8.933714 -1.1859439e-05
8.934714 -1.1556062e-05
8.935715 -1.1243068e-05
8.936714 -1.0920459e-05
8.937715 -1.0588241e-05
8.938714 -1.0246418e-05
8.939714 -9.8949926e-06
8.940714 -9.533971500000001e-06
8.941714 -9.1633609e-06
8.942715 -8.783168700000001e-06
8.943714 -8.3934026e-06
8.944715 -7.9940733e-06
8.945714 -7.585195e-06
8.946714 -7.1667813e-06
8.947714 -6.7388498e-06
8.948714 -6.3014213e-06
8.949715 -5.8545176e-06
8.950714 -5.3981648e-06
8.951715 -4.9323916e-06
8.952714 -4.4572282e-06
8.953714 -3.9727091000000005e-06
8.954714 -3.4788701999999997e-06
8.955714 -2.9757492e-06
8.956715 -2.4633868e-06
8.957714 -1.9418245e-06
8.958714 -1.411106e-06
8.959714 -8.712752300000001e-07
8.960714 -3.2237724e-07
8.961715 2.3554225e-07
8.962714 8.024378499999999e-07
8.963715 1.3782641e-06
8.964714 1.9629757e-06
8.965714 2.5565278e-06
8.966714 3.1588765000000002e-06
8.967714 3.7699778000000003e-06
8.968715 4.3897884e-06
8.969714 5.018266700000001e-06
8.970715 5.6553699e-06
8.971714 6.301056e-06
8.972714 6.9552840000000005e-06
8.973714 7.6180100000000004e-06
8.974714 8.289193699999999e-06
8.975715 8.968789400000001e-06
8.976714 9.6567533e-06
8.977715 1.0353038e-05
8.978714 1.1057596999999999e-05
8.979714 1.1770378e-05
8.980714 1.249133e-05
8.981714 1.3220398e-05
8.982715 1.3957523e-05
8.983714 1.4702646000000001e-05
8.984715 1.5455701e-05
8.985714 1.6216625999999998e-05
8.986714 1.6985348e-05
8.987714 1.7761796000000002e-05
8.988714 1.8545899000000002e-05
8.989715 1.9337578e-05
8.990714 2.0136756e-05
8.991714 2.0943354e-05
8.992714 2.175729e-05
8.993714 2.2578485e-05
8.994715 2.3406854e-05
8.995714 2.4242313999999998e-05
8.996715 2.5084781999999998e-05
8.997714 2.5934179000000002e-05
8.998714 2.679042e-05
8.999714 2.7653422000000002e-05
9.000714 2.8523106999999997e-05
9.001715 2.9399393000000003e-05
9.002714 3.02822e-05
9.003715 3.1171447e-05
9.004714 3.2067058e-05
9.005714 3.296895e-05
9.006714 3.3877046e-05
9.007714 3.4791265e-05
9.008715 3.5711523e-05
9.009714 3.6637745999999996e-05
9.010715 3.7569842e-05
9.011714 3.8507733e-05
9.012714 3.9451327999999996e-05
9.013714 4.0400539e-05
9.014714 4.1355273e-05
9.015715 4.2315437999999995e-05
9.016714 4.3280932e-05
9.017715 4.4251655e-05
9.018714 4.5227505999999997e-05
9.019714 4.6208376e-05
9.020715 4.7194158e-05
9.021714 4.8184739000000006e-05
9.022715 4.9179999e-05
9.023714 5.017983499999999e-05
9.024714 5.1184122000000004e-05
9.025714 5.2192735e-05
9.026714 5.3205565e-05
9.027715 5.4222483000000005e-05
9.028714 5.5243368e-05
9.029715 5.6268095e-05
9.030714 5.7296546e-05
9.031714 5.8328594999999995e-05
9.032714 5.9364135e-05
9.033714 6.0403028e-05
9.034715 6.1445172e-05
9.035714 6.2490437e-05
9.036715 6.353871e-05
9.037714 6.4589869e-05
9.038714 6.5643803e-05
9.039714 6.670039700000001e-05
9.040714 6.7759527e-05
9.041715 6.8821083e-05
9.042714 6.9884948e-05
9.043715 7.0950995e-05
9.044714 7.2019117e-05
9.045714 7.3089188e-05
9.046714 7.416107899999999e-05
9.047714 7.5234675e-05
9.048715 7.630984e-05
9.049714 7.738644899999999e-05
9.050714 7.8464365e-05
9.051714 7.9543457e-05
9.052714 8.062357900000001e-05
9.053715 8.170459900000001e-05
9.054714 8.2786369e-05
9.055715 8.3868747e-05
9.056714 8.495158000000001e-05
9.057714 8.6034726e-05
9.058714 8.711803e-05
9.059714 8.8201341e-05
9.060715 8.928450900000001e-05
9.061714 9.0367377e-05
9.062715 9.14498e-05
9.063714 9.2531616e-05
9.064714 9.3612675e-05
9.065714 9.4692837e-05
9.066714 9.577194100000001e-05
9.067715 9.6849828e-05
9.068714 9.792636300000001e-05
9.069715 9.9001397e-05
9.070714 0.00010007477999999999
9.071714 0.00010114636000000001
9.072714 0.00010221601
9.073714 0.00010328356
9.074715 0.00010434889
9.075714 0.00010541182
9.076715 0.00010647224000000001
9.077714 0.00010752998000000001
9.078714 0.00010858489
9.079714 0.00010963684
9.080714 0.00011068563999999999
9.081715 0.00011173116
9.082714 0.00011277324
9.083714 0.00011381171
9.084714 0.00011484643
9.085714 0.00011587722
9.086715 0.00011690393
9.087714 0.00011792636
9.088715 0.00011894434000000002
9.089714 0.00011995772
9.090714 0.00012096632999999999
9.091714 0.00012196996
9.092714 0.00012296847
9.093715 0.00012396164
9.094714 0.00012494933
9.095715 0.00012593134
9.096714 0.0001269075
9.097714 0.00012787764
9.098714 0.00012884158
9.099714 0.00012979914
9.100715 0.00013075015
9.101714 0.00013169443
9.102715 0.00013263183
9.103714 0.00013356217
9.104714 0.00013448528
9.105714 0.00013540098999999999
9.106714 0.00013630914
9.107715 0.00013720957
9.108714 0.0001381021
9.109715 0.00013898656
9.110714 0.00013986279
9.111714 0.00014073063
9.112714 0.00014158991
9.113714 0.00014244046
9.114715 0.00014328209000000002
9.115714 0.00014411464
9.116714 0.00014493794
9.117714 0.0001457518
9.118714 0.00014655606
9.119715 0.0001473505
9.120714 0.00014813497
9.121715 0.00014890927
9.122714 0.00014967321
9.123714 0.00015042660000000001
9.124714 0.00015116925999999998
9.125714 0.00015190098999999998
9.126715 0.00015262159
9.127714 0.00015333089000000002
9.128715 0.00015402868
9.129714 0.00015471478
9.130714 0.000155389
9.131714 0.00015605114999999998
9.132714 0.00015670103000000002
9.133715 0.00015733848
9.134714 0.0001579633
9.135715 0.00015857532
9.136714 0.00015917436
9.137714 0.00015976024
9.138714 0.00016033277
9.139714 0.0001608918
9.140715 0.00016143713
9.141714 0.00016196861
9.142715 0.00016248607
9.143714 0.00016298933
9.144714 0.00016347822
9.145715 0.00016395256000000002
9.146714 0.0001644122
9.147715 0.00016485695
9.148714 0.00016528664
9.149714 0.0001657011
9.150714 0.00016610014
9.151714 0.00016648358
9.152715 0.00016685125
9.153714 0.00016720296000000002
9.154715 0.00016753852
9.155714 0.00016785775
9.156714 0.00016816048
9.157714 0.0001684465
9.158714 0.00016871562000000002
9.159715 0.00016896767000000002
9.160714 0.00016920245
9.161715 0.00016941976
9.162714 0.00016961945
9.163714 0.0001698013
9.164714 0.00016996514
9.165714 0.00017011077000000002
9.166715 0.00017023805
9.167714 0.00017034677
9.168715 0.00017043674000000002
9.169714 0.00017050783000000002
9.170714 0.00017055983
9.171714 0.00017059258
9.172714 0.00017060593
9.173715 0.00017059967
9.174714 0.00017057368
9.175714 0.00017052778
9.176714 0.00017046177999999998
9.177714 0.00017037556
9.178715 0.00017026894
9.179714 0.00017014173999999998
9.180715 0.00016999384
9.181714 0.00016982503
9.182714 0.00016963518
9.183714 0.0001694241
9.184714 0.00016919165
9.185715 0.00016893765
9.186714 0.00016866193
9.187715 0.00016836433
9.188714 0.00016804466
9.189714 0.00016770277
9.190714 0.00016733849999999998
9.191714 0.00016695166
9.192715 0.00016654208999999998
9.193714 0.00016610960999999998
9.194715 0.00016565407
9.195714 0.00016517529
9.196714 0.0001646731
9.197714 0.00016414735
9.198714 0.00016359788
9.199715 0.00016302454000000001
9.200714 0.00016242715
9.201715 0.00016180557999999999
9.202714 0.00016115965999999998
9.203714 0.00016048928
9.204714 0.00015979424
9.205714 0.00015907444
9.206715 0.00015832974
9.207714 0.00015755998
9.208714 0.00015676503999999998
9.209714 0.00015594478
9.210714 0.00015509909
9.211715 0.0001542278
9.212714 0.0001533308
9.213715 0.00015240796
9.214714 0.00015145915
9.215714 0.00015048422
9.216714 0.00014948305999999998
9.217714 0.00014845553999999998
9.218715 0.00014740151
9.219714 0.00014632085
9.220715 0.00014521342999999998
9.221714 0.00014407909
9.222714 0.00014291774
9.223714 0.00014172919999999998
9.224714 0.00014051336
9.225715 0.00013927008
9.226714 0.00013799925
9.227715 0.0001367007
9.228714 0.00013537434
9.229714 0.00013402002
9.230714 0.00013263763
9.231714 0.00013122702
9.232715 0.00012978811
9.233714 0.00012832076000000002
9.234715 0.00012682486000000002
9.235714 0.0001253003
9.236714 0.00012374699000000002
9.237714 0.00012216481
9.238714 0.00012055365999999999
9.239715 0.00011891345
9.240714 0.00011724411
9.241714 0.00011554551999999999
9.242714 0.00011381759
9.243714 0.00011206025000000001
9.244715 0.0001102734
9.245714 0.00010845698000000001
9.246715 0.0001066109
9.247714 0.00010473508
9.248714 0.00010282943
9.249714 0.00010089387
9.250714 9.8928342e-05
9.251715 9.6932752e-05
9.252714 9.4907023e-05
9.253715 9.2851076e-05
9.254714 9.0764831e-05
9.255714 8.8648216e-05
9.256714 8.6501143e-05
9.257714 8.4323534e-05
9.258715 8.211532600000001e-05
9.259714 7.9876429e-05
9.260715 7.7606774e-05
9.261714 7.5306286e-05
9.262714 7.2974899e-05
9.263714 7.0612543e-05
9.264714 6.8219146e-05
9.265715 6.5794654e-05
9.266714 6.3339007e-05
9.267715 6.0852147e-05
9.268714 5.8334018000000003e-05
9.269714 5.5784579e-05
9.270715 5.3203775e-05
9.271714 5.059158099999999e-05
9.272715 4.7947947e-05
9.273714 4.5272839e-05
9.274714 4.2566231e-05
9.275714 3.9828095e-05
9.276714 3.7058405e-05
9.277715 3.4257144e-05
9.278714 3.1424284e-05
9.279715 2.8559811e-05
9.280714 2.5663708999999998e-05
9.281714 2.2735966e-05
9.282714 1.9776569e-05
9.283714 1.6785501e-05
9.284715 1.3762752e-05
9.285714 1.0708313e-05
9.286715 7.622174499999999e-06
9.287714 4.5043251e-06
9.288714 1.3547578e-06
9.289714 -1.8265352000000002e-06
9.290714 -5.0395602000000005e-06
9.291715 -8.284322900000001e-06
9.292714 -1.1560825000000001e-05
9.293715 -1.4869072000000001e-05
9.294714 -1.8209059e-05
9.295714 -2.1580787e-05
9.296714 -2.4984249e-05
9.297714 -2.8419436e-05
9.298715 -3.1886339e-05
9.299714 -3.5384943e-05
9.300714 -3.8915226e-05
9.301714 -4.2477163e-05
9.302714 -4.6070735e-05
9.303715 -4.969590499999999e-05
9.304714 -5.3352647e-05
9.305715 -5.704090999999999e-05
9.306714 -6.0760664e-05
9.307714 -6.4511852e-05
9.308714 -6.8294435e-05
9.309714 -7.2108355e-05
9.310715 -7.595355099999999e-05
9.311714 -7.9829971e-05
9.312715 -8.3737558e-05
9.313714 -8.7676244e-05
9.314714 -9.164596699999999e-05
9.315714 -9.5646658e-05
9.316714 -9.9678243e-05
9.317715 -0.00010374067
9.318714 -0.00010783385
9.319715 -0.00011195773000000001
9.320714 -0.00011611220999999999
9.321714 -0.00012029726000000001
9.322714 -0.00012451277
9.323714 -0.00012875868
9.324715 -0.00013303491
9.325714 -0.00013734137
9.326715 -0.000141678
9.327714 -0.00014604471999999998
9.328714 -0.00015044142
9.329714 -0.00015486802
9.330714 -0.00015932444
9.331715 -0.00016381057999999998
9.332714 -0.00016832635
9.333714 -0.00017287162999999998
9.334714 -0.00017744632000000002
9.335714 -0.00018205031
9.336715 -0.0001866835
9.337714 -0.00019134575
9.338715 -0.00019603693999999998
9.339714 -0.00020075697
9.340714 -0.00020550565
9.341714 -0.00021028291
9.342714 -0.00021508854
9.343715 -0.00021992246
9.344714 -0.00022478448000000001
9.345715 -0.00022967449000000002
9.346714 -0.00023459230999999997
9.347714 -0.00023953777999999998
9.348714 -0.00024451076000000003
9.349714 -0.00024951109
9.350715 -0.0002545386
9.351714 -0.00025959314
9.352715 -0.00026467453
9.353714 -0.00026978262
9.354714 -0.00027491724000000003
9.355714 -0.00028007823
9.356714 -0.00028526542
9.357715 -0.00029047867
9.358714 -0.00029571777
9.359715 -0.00030098258
9.360714 -0.00030627291
9.361714 -0.00031158859000000004
9.362714 -0.00031692946000000003
9.363714 -0.0003222953
9.364715 -0.00032768598
9.365714 -0.00033310130000000003
9.366714 -0.00033854105
9.367714 -0.00034400509
9.368714 -0.00034949319
9.369715 -0.00035500516
9.370714 -0.00036054078000000004
9.371715 -0.00036609986
9.372714 -0.00037168218
9.373714 -0.00037728748
9.374714 -0.00038291564
9.375714 -0.00038856633
9.376715 -0.0003942394
9.377714 -0.00039993456000000005
9.378715 -0.00040565164000000003
9.379714 -0.00041139033
9.380714 -0.00041715043
9.381714 -0.00042293162999999996
9.382714 -0.00042873380000000005
9.383715 -0.00043455657
9.384714 -0.0004403998
9.385715 -0.00044626317999999995
9.386714 -0.00045214647
9.387714 -0.00045804940999999997
9.388714 -0.00046397172000000003
9.389714 -0.00046991317999999996
9.390715 -0.0004758735
9.391714 -0.00048185248
9.392715 -0.00048784976999999996
9.393714 -0.00049386522
9.394714 -0.00049989844
9.395715 -0.00050594927
9.396714 -0.00051201737
9.397715 -0.00051810252
9.398714 -0.0005242044200000001
9.399714 -0.00053032281
9.400714 -0.00053645736
9.401714 -0.00054260786
9.402715 -0.00054877401
9.403714 -0.00055495543
9.404715 -0.00056115196
9.405714 -0.00056736321
9.406714 -0.00057358889
9.407714 -0.0005798287
9.408714 -0.00058608234
9.409715 -0.00059234949
9.410714 -0.00059862982
9.411715 -0.00060492307
9.412714 -0.00061122887
9.413714 -0.00061754686
9.414714 -0.00062387676
9.415714 -0.00063021821
9.416715 -0.00063657094
9.417714 -0.0006429344900000001
9.418715 -0.00064930869
9.419714 -0.0006556931099999999
9.420714 -0.0006620874
9.421714 -0.00066849129
9.422714 -0.00067490441
9.423715 -0.00068132645
9.424714 -0.00068775698
9.425714 -0.0006941957999999999
9.426714 -0.00070064243
9.427714 -0.00070709661
9.428715 -0.00071355803
9.429714 -0.00072002631
9.430715 -0.00072650109
9.431714 -0.00073298206
9.432714 -0.0007394688999999999
9.433714 -0.00074596114
9.434714 -0.00075245857
9.435715 -0.00075896078
9.436714 -0.00076546739
9.437715 -0.0007719780100000001
9.438714 -0.00077849236
9.439714 -0.00078500998
9.440714 -0.0007915305100000001
9.441714 -0.00079805359
9.442715 -0.00080457885
9.443714 -0.0008111059300000001
9.444715 -0.0008176343700000001
9.445714 -0.0008241639100000001
9.446714 -0.0008306939899999999
9.447714 -0.00083722434
9.448714 -0.00084375442
9.449715 -0.00085028405
9.450714 -0.0008568125799999999
9.451715 -0.00086333985
9.452714 -0.00086986529
9.453714 -0.0008763886400000001
9.454714 -0.0008829092599999999
9.455714 -0.00088942697
9.456715 -0.0008959414099999999
9.457714 -0.00090245203
9.458714 -0.00090895837
9.459714 -0.00091546017
9.460714 -0.0009219569600000001
9.461715 -0.0009284483900000001
9.462714 -0.000934934
9.463715 -0.0009414134199999999
9.464714 -0.00094788629
9.465714 -0.00095435207
9.466714 -0.00096081058
9.467714 -0.0009672611699999999
9.468715 -0.00097370357
9.469714 -0.00098013734
9.470715 -0.00098656201
9.471714 -0.00099297722
9.472714 -0.00099938261
9.473714 -0.0010057775
9.474714 -0.0010121618
9.475715 -0.0010185349
9.476714 -0.0010248965000000001
9.477715 -0.0010312458
9.478714 -0.0010375828
9.479714 -0.0010439066999999998
9.480714 -0.0010502175000000002
9.481714 -0.0010565142
9.482715 -0.0010627969
9.483714 -0.0010690648
9.484715 -0.0010753176
9.485714 -0.0010815547
9.486714 -0.0010877759000000001
9.487714 -0.0010939806
9.488714 -0.0011001684
9.489715 -0.0011063387
9.490714 -0.0011124914
9.491714 -0.0011186257
9.492714 -0.0011247414
9.493714 -0.0011308381
9.494715 -0.0011369151
9.495714 -0.0011429722
9.496715 -0.0011490089
9.497714 -0.0011550248
9.498714 -0.0011610194
9.499714 -0.0011669923
9.500714 -0.001172943
9.501715 -0.0011788713
9.502714 -0.0011847765
9.503715 -0.0011906583000000001
9.504714 -0.0011965162
9.505714 -0.0012023498
9.506714 -0.0012081587
9.507714 -0.0012139423
9.508715 -0.0012197002
9.509714 -0.0012254322000000001
9.510715 -0.0012311375
9.511714 -0.0012368157999999999
9.512714 -0.0012424667
9.513714 -0.0012480897
9.514714 -0.0012536843
9.515715 -0.0012592501
9.516714 -0.0012647865000000001
9.517715 -0.0012702933000000001
9.518714 -0.0012757699
9.519714 -0.0012812157
9.520715 -0.0012866306
9.521714 -0.0012920138000000001
9.522715 -0.0012973651
9.523714 -0.0013026839
9.524714 -0.0013079698
9.525714 -0.0013132223
9.526714 -0.0013184412
9.527715 -0.0013236257
9.528714 -0.0013287757000000002
9.529715 -0.0013338905
9.530714 -0.0013389698
9.531714 -0.0013440133000000001
9.532714 -0.0013490203
9.533714 -0.0013539905
9.534715 -0.0013589234
9.535714 -0.0013638188
9.536715 -0.0013686759
9.537714 -0.0013734946
9.538714 -0.0013782744
9.539714 -0.0013830147
9.540714 -0.0013877151
9.541715 -0.0013923753999999999
9.542714 -0.0013969949
9.543715 -0.0014015733
9.544714 -0.0014061101
9.545714 -0.0014106048
9.546714 -0.0014150572
9.547714 -0.0014194667
9.548715 -0.0014238327
9.549714 -0.0014281551
9.550714 -0.0014324331
9.551714 -0.0014366667
9.552714 -0.0014408552
9.553715 -0.0014449981
9.554714 -0.0014490951
9.555715 -0.0014531458
9.556714 -0.0014571498
9.557714 -0.0014611065000000002
9.558714 -0.0014650156
9.559714 -0.0014688769
9.560715 -0.0014726897
9.561714 -0.0014764537
9.562715 -0.0014801685
9.563714 -0.0014838338
9.564714 -0.0014874491
9.565714 -0.0014910141
9.566714 -0.0014945282
9.567715 -0.0014979912999999998
9.568714 -0.0015014029
9.569715 -0.0015047624000000001
9.570714 -0.0015080698000000002
9.571714 -0.0015113246
9.572714 -0.0015145262999999999
9.573714 -0.0015176745
9.574715 -0.0015207691
9.575714 -0.0015238094
9.576715 -0.0015267950999999999
9.577714 -0.0015297259
9.578714 -0.0015326013
9.579714 -0.0015354211
9.580714 -0.0015381847000000002
9.581715 -0.0015408918
9.582714 -0.001543542
9.583714 -0.0015461350000000001
9.584714 -0.0015486703
9.585714 -0.0015511478
9.586715 -0.0015535668
9.587714 -0.0015559271999999998
9.588715 -0.0015582285
9.589714 -0.0015604703
9.590714 -0.0015626523
9.591714 -0.0015647742000000002
9.592714 -0.0015668356000000001
9.593715 -0.0015688362
9.594714 -0.0015707756
9.595715 -0.0015726537
9.596714 -0.0015744698999999999
9.597714 -0.001576224
9.598714 -0.0015779158
9.599714 -0.0015795447
9.600715 -0.0015811107000000002
9.601714 -0.0015826134
9.602715 -0.0015840522
9.603714 -0.0015854273
9.604714 -0.0015867383
9.605714 -0.0015879845
9.606714 -0.0015891659000000001
9.607715 -0.0015902820000000002
9.608714 -0.0015913331
9.609715 -0.001592318
9.610714 -0.0015932372
9.611714 -0.0015940897
9.612714 -0.0015948759
9.613714 -0.0015955949000000002
9.614715 -0.0015962469
9.615714 -0.0015968313
9.616714 -0.0015973479000000001
9.617714 -0.0015977963
9.618714 -0.0015981766
9.619715 -0.0015984882
9.620714 -0.0015987309
9.621715 -0.0015989043999999999
9.622714 -0.0015990086
9.623714 -0.001599043
9.624714 -0.0015990076
9.625714 -0.0015989019
9.626715 -0.001598726
9.627714 -0.0015984793
9.628715 -0.0015981619000000002
9.629714 -0.0015977734000000002
9.630714 -0.0015973137
9.631714 -0.0015967823999999999
9.632714 -0.0015961798000000001
9.633715 -0.0015955051
9.634714 -0.0015947582
9.635715 -0.0015939393
9.636714 -0.0015930477999999998
9.637714 -0.0015920837999999998
9.638714 -0.0015910466999999998
9.639714 -0.001589937
9.640715 -0.0015887541
9.641714 -0.0015874977
9.642715 -0.001586168
9.643714 -0.0015847645
9.644714 -0.0015832873000000002
9.645715 -0.0015817360999999999
9.646714 -0.0015801106
9.647715 -0.0015784106
9.648714 -0.0015766364
9.649714 -0.0015747871999999999
9.650714 -0.0015728632000000002
9.651714 -0.0015708643000000003
9.652715 -0.0015687900999999998
9.653714 -0.0015666406
9.654715 -0.0015644158
9.655714 -0.0015621155
9.656714 -0.0015597396
9.657714 -0.0015572875999999999
9.658714 -0.0015547596999999998
9.659715 -0.001552156
9.660714 -0.0015494761
9.661715 -0.0015467198
9.662714 -0.0015438874
9.663714 -0.0015409787
9.664714 -0.0015379934000000002
9.665714 -0.0015349316999999998
9.666715 -0.0015317934000000002
9.667714 -0.0015285783
9.668715 -0.0015252866
9.669714 -0.0015219181
9.670714 -0.0015184729
9.671714 -0.0015149508
9.672714 -0.0015113518
9.673715 -0.0015076758
9.674714 -0.0015039230000000001
9.675714 -0.0015000931000000001
9.676714 -0.0014961861
9.677714 -0.001492202
9.678715 -0.0014881408
9.679714 -0.0014840025999999999
9.680715 -0.0014797871
9.681714 -0.0014754944
9.682714 -0.0014711245
9.683714 -0.0014666774000000001
9.684714 -0.0014621531
9.685715 -0.0014575516
9.686714 -0.0014528728
9.687715 -0.0014481167
9.688714 -0.0014432835
9.689714 -0.0014383731
9.690714 -0.0014333855
9.691714 -0.0014283208
9.692715 -0.0014231789
9.693714 -0.0014179601999999999
9.694715 -0.0014126643
9.695714 -0.0014072916000000002
9.696714 -0.0014018421
9.697714 -0.0013963157
9.698714 -0.0013907127
9.699715 -0.0013850332
9.700714 -0.0013792772
9.701715 -0.0013734447
9.702714 -0.0013675361
9.703714 -0.0013615513
9.704714 -0.0013554902999999999
9.705714 -0.0013493535
9.706715 -0.0013431409
9.707714 -0.0013368526000000001
9.708714 -0.0013304887
9.709714 -0.0013240494
9.710714 -0.0013175347
9.711715 -0.0013109448
9.712714 -0.0013042799
9.713715 -0.00129754
9.714714 -0.0012907253
9.715714 -0.0012838358000000002
9.716714 -0.001276872
9.717714 -0.0012698337
9.718715 -0.001262721
9.719714 -0.0012555342999999999
9.720715 -0.0012482736999999999
9.721714 -0.0012409394
9.722714 -0.0012335315
9.723714 -0.0012260501
9.724714 -0.0012184954000000001
9.725715 -0.0012108679000000001
9.726714 -0.0012031674
9.727715 -0.0011953942
9.728714 -0.0011875486999999999
9.729714 -0.001179631
9.730714 -0.0011716414
9.731714 -0.0011635801
9.732715 -0.0011554471999999998
9.733714 -0.0011472432
9.734715 -0.0011389681
9.735714 -0.0011306223999999999
9.736714 -0.0011222062
9.737714 -0.0011137198999999999
9.738714 -0.0011051636
9.739715 -0.0010965377
9.740714 -0.0010878425
9.741714 -0.0010790783000000001
9.742714 -0.0010702451
9.743714 -0.0010613434
9.744715 -0.0010523735
9.745714 -0.0010433357
9.746715 -0.0010342302
9.747714 -0.0010250573
9.748714 -0.0010158172
9.749714 -0.0010065104
9.750714 -0.00099713716
9.751715 -0.00098769769
9.752714 -0.00097819229
9.753715 -0.00096862141
9.754714 -0.00095898522
9.755714 -0.0009492840900000001
9.756714 -0.0009395184000000001
9.757714 -0.0009296883900000001
9.758715 -0.00091979455
9.759714 -0.00090983713
9.760715 -0.0008998165000000001
9.761714 -0.0008897331999999999
9.762714 -0.0008795873299999999
9.763714 -0.00086937944
9.764714 -0.00085910988
9.765715 -0.00084877902
9.766714 -0.0008383873100000001
9.767715 -0.0008279351299999999
9.768714 -0.00081742282
9.769714 -0.00080685095
9.770715 -0.00079621977
9.771714 -0.0007855297600000001
9.772715 -0.0007747813499999999
9.773714 -0.00076397491
9.774714 -0.00075311091
9.775714 -0.00074218974
9.776714 -0.00073121187
9.777715 -0.00072017765
9.778714 -0.00070908754
9.779715 -0.000697942
9.780714 -0.00068674144
9.781714 -0.00067548622
9.782714 -0.00066417688
9.783714 -0.00065281379
9.784715 -0.00064139745
9.785714 -0.0006299281700000001
9.786715 -0.00061840656
9.787714 -0.0006068329599999999
9.788714 -0.0005952078900000001
9.789714 -0.00058353176
9.790714 -0.00057180509
9.791715 -0.00056002832
9.792714 -0.00054820198
9.793715 -0.00053632652
9.794714 -0.00052440246
9.795714 -0.00051243032
9.796714 -0.00050041053
9.797714 -0.00048834372
9.798715 -0.00047623025000000004
9.799714 -0.00046407081
9.800714 -0.00045186584000000003
9.801714 -0.00043961590999999997
9.802714 -0.00042732154
9.803715 -0.00041498324
9.804714 -0.00040260160999999994
9.805715 -0.00039017714
9.806714 -0.00037771038
9.807714 -0.00036520191
9.808714 -0.00035265226999999996
9.809714 -0.00034006196
9.810715 -0.00032743153000000004
9.811714 -0.00031476156
9.812715 -0.00030205255999999996
9.813714 -0.00028930506
9.814714 -0.00027651965
9.815714 -0.00026369685
9.816714 -0.00025083721
9.817715 -0.00023794128
9.818714 -0.00022500957999999999
9.819715 -0.00021204271000000002
9.820714 -0.00019904120999999998
9.821714 -0.00018600563
9.822714 -0.00017293655
9.823714 -0.00015983453
9.824715 -0.00014670018
9.825714 -0.00013353402000000001
9.826715 -0.00012033669999999999
9.827714 -0.00010710877
9.828714 -9.3850855e-05
9.829714 -8.0563552e-05
9.830714 -6.7247475e-05
9.831715 -5.3903233e-05
9.832714 -4.0531440999999995e-05
9.833714 -2.7132725e-05
9.834714 -1.3707705e-05
9.835714 -2.5701099e-07
9.836715 1.321873e-05
9.837714 2.6718888e-05
9.838715 4.0242833000000004e-05
9.839714 5.3789927e-05
9.840714 6.7359554e-05
9.841714 8.0951071e-05
9.842714 9.4563865e-05
9.843715 0.0001081973
9.844714 0.00012185074
9.845715 0.00013552358
9.846714 0.00014921517
9.847714 0.00016292491
9.848714 0.00017665218
9.849714 0.00019039635
9.850715 0.00020415678000000002
9.851714 0.00021793289
9.852715 0.00023172402000000002
9.853714 0.00024552952999999997
9.854714 0.0002593488
9.855714 0.00027318124
9.856714 0.00028702614
9.857715 0.0003008829
9.858714 0.0003147509
9.859715 0.00032862943
9.860714 0.00034251789
9.861714 0.00035641557999999997
9.862714 0.00037032189
9.863714 0.00038423609
9.864715 0.00039815759000000003
9.865714 0.00041208564
9.866714 0.00042601964
9.867714 0.00043995892
9.868714 0.0004539027
9.869715 0.00046785040000000004
9.870714 0.00048180132
9.871715 0.00049575474
9.872714 0.00050971003
9.873714 0.00052366654
9.874714 0.00053762355
9.875714 0.00055158039
9.876715 0.00056553645
9.877714 0.00057949101
9.878715 0.0005934434299999999
9.879714 0.00060739303
9.880714 0.0006213391800000001
9.881714 0.00063528119
9.882714 0.00064921846
9.883715 0.00066315029
9.884714 0.00067707606
9.885715 0.00069099515
9.886714 0.00070490682
9.887714 0.00071881045
9.888714 0.00073270539
9.889714 0.00074659101
9.890715 0.00076046667
9.891714 0.0007743316900000001
9.892715 0.00078818521
9.893714 0.00080202681
9.894714 0.0008158557600000001
9.895715 0.00082967135
9.896714 0.00084347303
9.897715 0.00085725997
9.898714 0.00087103144
9.899714 0.0008847869100000001
9.900714 0.00089852556
9.901714 0.00091224683
9.902715 0.0009259501
9.903714 0.00093963445
9.904715 0.0009532995099999999
9.905714 0.0009669443000000001
9.906714 0.00098056835
9.907714 0.00099417093
9.908714 0.0010077514
9.909715 0.0010213091
9.910714 0.0010348433
9.911715 0.0010483534
9.912714 0.0010618386
9.913714 0.0010752986000000001
9.914714 0.0010887326
9.915714 0.0011021396999999998
9.916715 0.0011155196
9.917714 0.0011288716
9.918715 0.0011421951
9.919714 0.0011554894000000001
9.920714 0.0011687537
9.921714 0.0011819877
9.922714 0.0011951905
9.923715 0.0012083618
9.924714 0.0012215004999999999
9.925714 0.0012346064
9.926714 0.0012476788
9.927714 0.0012607167
9.928715 0.00127372
9.929714 0.0012866875999999999
9.930715 0.0012996192000000002
9.931714 0.001312514
9.932714 0.0013253713
9.933714 0.0013381908
9.934714 0.0013509713
9.935715 0.0013637127
9.936714 0.001376414
9.937715 0.0013890748
9.938714 0.0014016943
9.939714 0.001414272
9.940714 0.0014268072999999999
9.941714 0.0014392994
9.942715 0.0014517478
9.943714 0.001464152
9.944715 0.0014765113
9.945714 0.0014888249
9.946714 0.0015010926
9.947714 0.0015133135999999998
9.948714 0.0015254872000000001
9.949715 0.0015376132
9.950714 0.0015496907999999999
9.951715 0.0015617194
9.952714 0.0015736982999999998
9.953714 0.0015856274000000002
9.954714 0.0015975058
9.955714 0.0016093327
9.956715 0.0016211081
9.957714 0.0016328311
9.958714 0.0016445011999999999
9.959714 0.0016561179999999998
9.960714 0.001667681
9.961715 0.0016791891999999998
9.962714 0.0016906426
9.963715 0.0017020400000000002
9.964714 0.0017133814
9.965714 0.0017246659
9.966714 0.0017358932000000001
9.967714 0.0017470627
9.968715 0.0017581736999999998
9.969714 0.0017692259
9.970715 0.0017802184
9.971714 0.001791151
9.972714 0.0018020230999999999
9.973714 0.0018128339000000001
9.974714 0.0018235833
9.975715 0.0018342704
9.976714 0.0018448949
9.977715 0.0018554562999999998
9.978714 0.0018659540999999998
9.979714 0.0018763878000000002
9.980714 0.0018867568000000001
9.981714 0.0018970606
9.982715 0.001907299
9.983714 0.0019174715
9.984715 0.0019275772999999999
9.985714 0.0019376163000000002
9.986714 0.0019475878
9.987714 0.0019574914
9.988714 0.0019673269
9.989715 0.0019770938000000004
9.990714 0.0019867914
9.991714 0.0019964193
9.992714 0.0020059771
9.993714 0.0020154648
9.994715 0.0020248812
9.995714 0.0020342264000000002
9.996715 0.0020434998
9.997714 0.002052701
9.998714 0.0020618296
9.999714 0.0020708849
10.00071 0.0020798669
10.00171 0.0020887748
10.00271 0.0020976084
10.00371 0.002106367
10.00471 0.0021150505
10.00571 0.0021236585000000002
10.00671 0.0021321905
10.00771 0.002140646
10.00871 0.0021490248
10.00971 0.0021573265
10.01071 0.0021655505
10.01171 0.0021736967
10.01271 0.0021817645
10.01371 0.0021897536
10.01471 0.0021976638999999997
10.01571 0.0022054948
10.01671 0.0022132461
10.01771 0.0022209173
10.01871 0.0022285083000000002
10.01971 0.0022360187
10.02071 0.0022434482
10.02171 0.0022507968
10.02271 0.0022580636
10.02371 0.0022652488
10.02471 0.0022723518
10.02571 0.0022793723
10.02671 0.0022863103
10.02771 0.0022931654
10.02871 0.0022999369
10.02971 0.0023066251999999997
10.03071 0.0023132294
10.03171 0.0023197495
10.03271 0.0023261853
10.03371 0.0023325363
10.03471 0.0023388023999999998
10.03571 0.0023449833000000002
10.03671 0.0023510785
10.03771 0.0023570881
10.03871 0.0023630117999999998
10.03971 0.002368849
10.04071 0.0023745997
10.04171 0.0023802637
10.04271 0.0023858407
10.04371 0.0023913304000000002
10.04471 0.0023967326
10.04571 0.0024020474
10.04671 0.0024072742
10.04771 0.0024124131
10.04871 0.0024174636999999997
10.04971 0.0024224259
10.05071 0.0024272995
10.05171 0.0024320843
10.05271 0.0024367804
10.05371 0.0024413872000000002
10.05471 0.002445905
10.05571 0.0024503335
10.05671 0.0024546727
10.05771 0.0024589221999999997
10.05871 0.0024630819
10.05971 0.0024671519
10.06071 0.002471132
10.06171 0.0024750219000000003
10.06271 0.0024788216
10.06371 0.0024825311
10.06471 0.00248615
10.06571 0.0024896784
10.06671 0.002493116
10.06771 0.0024964629
10.06871 0.0024997189
10.06971 0.0025028839
10.07071 0.0025059577
10.07171 0.0025089401
10.07271 0.0025118314
10.07371 0.0025146312
10.07471 0.0025173395
10.07571 0.0025199563
10.07671 0.0025224814
10.07771 0.0025249146000000003
10.07871 0.0025272564
10.07971 0.0025295064999999997
10.08071 0.0025316647
10.08171 0.0025337311
10.08271 0.0025357056000000003
10.08371 0.0025375884
10.08471 0.0025393791999999997
10.08571 0.0025410785
10.08671 0.0025426859999999997
10.08771 0.0025442016
10.08871 0.0025456253
10.08971 0.0025469573
10.09071 0.0025481977
10.09171 0.0025493464
10.09271 0.0025504034000000003
10.09371 0.0025513689
10.09471 0.0025522428
10.09571 0.0025530251
10.09671 0.002553716
10.09771 0.0025543150999999997
10.09871 0.0025548232
10.09971 0.0025552399
10.10071 0.0025555651999999997
10.10171 0.0025557992999999998
10.10271 0.002555942
10.10371 0.0025559938999999998
10.10471 0.0025559546000000002
10.10571 0.002555824
10.10671 0.0025556028
10.10771 0.0025552907
10.10871 0.0025548878
10.10971 0.0025543943
10.11071 0.0025538099999999997
10.11171 0.0025531355
10.11271 0.0025523708
10.11371 0.0025515157
10.11471 0.0025505706
10.11571 0.0025495356
10.11671 0.0025484111
10.11771 0.0025471969
10.11871 0.002545893
10.11971 0.0025445002
10.12071 0.0025430183
10.12171 0.0025414476
10.12271 0.0025397881
10.12371 0.0025380403
10.12471 0.0025362040000000002
10.12571 0.0025342799000000003
10.12671 0.0025322677
10.12771 0.0025301679
10.12871 0.0025279804
10.12971 0.0025257057000000003
10.13071 0.0025233439000000002
10.13171 0.0025208952
10.13271 0.0025183596999999998
10.13371 0.0025157377000000003
10.13471 0.0025130294
10.13571 0.0025102348
10.13671 0.0025073545
10.13771 0.0025043884
10.13871 0.0025013368999999997
10.13971 0.0024982002
10.14071 0.0024949784
10.14171 0.0024916719
10.14271 0.0024882806
10.14371 0.0024848051999999997
10.14471 0.0024812456
10.14571 0.0024776022000000003
10.14671 0.0024738753999999996
10.14771 0.0024700654
10.14871 0.0024661724
10.14971 0.0024621966
10.15071 0.0024581384
10.15171 0.0024539981000000002
10.15271 0.0024497762
10.15371 0.0024454726
10.15471 0.0024410880999999997
10.15571 0.0024366229
10.15671 0.0024320772
10.15771 0.0024274512
10.15871 0.0024227455
10.15971 0.0024179604
10.16071 0.0024130959
10.16171 0.0024081526
10.16271 0.0024031308999999997
10.16371 0.0023980312
10.16471 0.0023928535
10.16571 0.0023875984
10.16671 0.002382266
10.16771 0.0023768567
10.16871 0.002371371
10.16971 0.0023658091
10.17071 0.0023601713
10.17171 0.0023544582
10.17271 0.00234867
10.17371 0.0023428068999999997
10.17471 0.0023368692999999998
10.17571 0.0023308578
10.17671 0.0023247723000000002
10.17771 0.0023186138
10.17871 0.0023123823
10.17971 0.0023060781999999997
10.18071 0.0022997021000000003
10.18171 0.0022932541
10.18271 0.0022867346999999997
10.18371 0.0022801445
10.18471 0.0022734837
10.18571 0.0022667529
10.18671 0.0022599526
10.18771 0.002253083
10.18871 0.0022461445
10.18971 0.0022391379
10.19071 0.0022320632
10.19171 0.0022249211
10.19271 0.0022177119
10.19371 0.0022104363
10.19471 0.0022030943
10.19571 0.0021956868
10.19671 0.0021882141
10.19771 0.0021806763
10.19871 0.0021730742
10.19971 0.0021654081
10.20071 0.0021576787
10.20171 0.0021498858
10.20271 0.0021420303
10.20371 0.0021341126
10.20471 0.002126133
10.20571 0.0021180922
10.20671 0.0021099903999999997
10.20771 0.0021018279
10.20871 0.0020936055000000003
10.20971 0.0020853235
10.21071 0.0020769821
10.21171 0.0020685822000000003
10.21271 0.0020601241
10.21371 0.0020516083
10.21471 0.0020430351
10.21571 0.0020344052
10.21671 0.002025719
10.21771 0.0020169770999999997
10.21871 0.0020081799
10.21971 0.001999328
10.22071 0.0019904217000000003
10.22171 0.0019814617
10.22271 0.0019724486
10.22371 0.0019633828000000003
10.22471 0.0019542647
10.22571 0.0019450948
10.22671 0.0019358736999999999
10.22771 0.0019266021
10.22871 0.0019172801
10.22971 0.0019079085
10.23071 0.0018984878000000002
10.23171 0.0018890183
10.23271 0.0018795008000000002
10.23371 0.0018699357000000001
10.23471 0.0018603232
10.23571 0.0018506642000000002
10.23671 0.001840959
10.23771 0.0018312080999999998
10.23871 0.0018214119
10.23971 0.0018115712
10.24071 0.0018016861
10.24171 0.0017917572999999998
10.24271 0.0017817853999999998
10.24371 0.0017717706000000002
10.24471 0.0017617137999999999
10.24571 0.0017516153
10.24671 0.0017414757
10.24771 0.0017312954
10.24871 0.0017210752
10.24971 0.0017108154
10.25071 0.0017005166000000002
10.25171 0.0016901795000000002
10.25271 0.0016798045
10.25371 0.0016693921
10.25471 0.0016589429
10.25571 0.0016484573
10.25671 0.0016379361
10.25771 0.0016273798
10.25871 0.0016167889000000002
10.25971 0.0016061640000000002
10.26071 0.0015955055999999999
10.26171 0.0015848143
10.26271 0.0015740905000000002
10.26371 0.0015633346
10.26471 0.0015525476999999998
10.26571 0.0015417296000000001
10.26671 0.0015308813
10.26771 0.001520003
10.26871 0.0015090956
10.26971 0.0014981594
10.27071 0.0014871949
10.27171 0.0014762027
10.27271 0.0014651832
10.27371 0.0014541371
10.27471 0.0014430646
10.27571 0.0014319665
10.27671 0.0014208432999999999
10.27771 0.0014096954
10.27871 0.0013985235
10.27971 0.0013873277999999999
10.28071 0.0013761092
10.28171 0.0013648681
10.28271 0.0013536051
10.28371 0.0013423207
10.28471 0.0013310154
10.28571 0.0013196898
10.28671 0.0013083445
10.28771 0.00129698
10.28871 0.0012855968
10.28971 0.0012741955
10.29071 0.0012627767
10.29171 0.001251341
10.29271 0.0012398888
10.29371 0.0012284206
10.29471 0.0012169371
10.29571 0.0012054388
10.29671 0.0011939263
10.29771 0.0011823998999999999
10.29871 0.0011708602
10.29971 0.0011593078
10.30071 0.0011477432
10.30171 0.0011361668000000001
10.30271 0.0011245791
10.30371 0.0011129808999999998
10.30471 0.0011013723
10.30571 0.001089754
10.30671 0.0010781265
10.30771 0.0010664902
10.30871 0.0010548457
10.30971 0.0010431935
10.31071 0.0010315341
10.31171 0.0010198679000000001
10.31271 0.0010081956000000001
10.31371 0.00099651761
10.31471 0.00098483442
10.31571 0.0009731466
10.31671 0.0009614545000000001
10.31771 0.0009497588500000001
10.31871 0.0009380601100000001
10.31971 0.00092635873
10.32071 0.00091465536
10.32171 0.0009029504299999999
10.32271 0.0008912445099999999
10.32371 0.00087953813
10.32471 0.00086783166
10.32571 0.0008561256399999999
10.32671 0.0008444208099999999
10.32771 0.0008327174299999999
10.32871 0.00082101615
10.32971 0.00080931732
10.33071 0.00079762149
10.33171 0.00078592911
10.33271 0.00077424065
10.33371 0.00076255669
10.33471 0.0007508776
10.33571 0.00073920387
10.33671 0.00072753592
10.33771 0.00071587424
10.33871 0.00070421929
10.33971 0.00069257153
10.34071 0.00068093136
10.34171 0.00066929929
10.34271 0.0006576757599999999
10.34371 0.0006460612
10.34471 0.00063445614
10.34571 0.00062286094
10.34671 0.00061127607
10.34771 0.00059970207
10.34871 0.0005881393
10.34971 0.00057658835
10.35071 0.0005650496000000001
10.35171 0.00055352348
10.35271 0.00054201059
10.35371 0.00053051131
10.35471 0.0005190260700000001
10.35571 0.00050755548
10.35671 0.0004960998
10.35771 0.00048465963
10.35871 0.00047323538
10.35971 0.00046182745
10.36071 0.00045043639000000004
10.36171 0.00043906252
10.36271 0.00042770629999999997
10.36371 0.00041636813
10.36471 0.00040504851
10.36571 0.00039374780999999997
10.36671 0.00038246643999999996
10.36771 0.00037120478
10.36871 0.00035996322
10.36971 0.00034874217
10.37071 0.00033754202
10.37171 0.00032636315
10.37271 0.00031520592
10.37371 0.00030407073000000005
10.37471 0.00029295795
10.37571 0.00028186796
10.37671 0.00027080114
10.37771 0.00025975787
10.37871 0.00024873855
10.37971 0.00023774351000000003
10.38071 0.00022677318
10.38171 0.00021582791000000003
10.38271 0.00020490811
10.38371 0.00019401418
10.38471 0.00018314646
10.38571 0.00017230536
10.38671 0.00016149127000000002
10.38771 0.00015070455
10.38871 0.0001399456
10.38971 0.0001292148
10.39071 0.00011851249999999999
10.39171 0.00010783908
10.39271 9.719492500000001e-05
10.39371 8.658037100000001e-05
10.39471 7.599578000000001e-05
10.39571 6.5441498e-05
10.39671 5.4917865e-05
10.39771 4.4425226999999997e-05
10.39871 3.39639e-05
10.39971 2.3534217e-05
10.40071 1.3136491e-05
10.40171 2.7710378e-06
10.40271 -7.561836700000001e-06
10.40371 -1.7861828e-05
10.40471 -2.8128632999999997e-05
10.40571 -3.8361955e-05
10.40671 -4.8561502999999994e-05
10.40771 -5.8726971e-05
10.40871 -6.8858071e-05
10.40971 -7.895450799999999e-05
10.41071 -8.9015998e-05
10.41171 -9.9042234e-05
10.41271 -0.00010903292999999999
10.41371 -0.00011898777999999999
10.41471 -0.00012890649999999998
10.41571 -0.00013878879
10.41671 -0.00014863433
10.41771 -0.00015844286
10.41871 -0.00016821405
10.41971 -0.00017794761999999998
10.42071 -0.00018764326999999998
10.42171 -0.00019730072999999998
10.42271 -0.00020691968999999997
10.42371 -0.00021649987
10.42471 -0.00022604099
10.42571 -0.00023554276000000001
10.42671 -0.00024500494
10.42771 -0.00025442725
10.42871 -0.00026380942
10.42971 -0.00027315123
10.43071 -0.0002824524
10.43171 -0.00029171272
10.43271 -0.00030093195
10.43371 -0.00031010984
10.43471 -0.00031924624
10.43571 -0.00032834084
10.43671 -0.00033739352
10.43771 -0.000346404
10.43871 -0.00035537212
10.43971 -0.00036429769000000003
10.44071 -0.00037318048
10.44171 -0.00038202033
10.44271 -0.00039081700999999997
10.44371 -0.00039957035000000004
10.44471 -0.00040828013000000004
10.44571 -0.00041694616
10.44671 -0.00042556826
10.44771 -0.0004341462
10.44871 -0.00044267985999999995
10.44971 -0.00045116894
10.45071 -0.00045961337
10.45171 -0.00046801283
10.45271 -0.00047636718
10.45371 -0.00048467623
10.45471 -0.00049293981
10.45571 -0.0005011576400000001
10.45671 -0.00050932963
10.45771 -0.00051745556
10.45871 -0.00052553523
10.45971 -0.00053356848
10.46071 -0.00054155516
10.46171 -0.00054949514
10.46271 -0.0005573881500000001
10.46371 -0.0005652341300000001
10.46471 -0.0005730329100000001
10.46571 -0.00058078435
10.46671 -0.00058848832
10.46771 -0.0005961447600000001
10.46871 -0.00060375337
10.46971 -0.00061131418
10.47071 -0.0006188270599999999
10.47171 -0.00062629183
10.47271 -0.00063370844
10.47371 -0.0006410767999999999
10.47471 -0.0006483967400000001
10.47571 -0.00065566819
10.47671 -0.00066289108
10.47771 -0.0006700652200000001
10.47871 -0.00067719061
10.47971 -0.0006842671200000001
10.48071 -0.0006912945499999999
10.48171 -0.00069827292
10.48271 -0.00070520209
10.48371 -0.0007120819199999999
10.48471 -0.00071891236
10.48571 -0.00072569323
10.48671 -0.0007324245
10.48771 -0.00073910601
10.48871 -0.00074573768
10.48971 -0.00075231942
10.49071 -0.00075885114
10.49171 -0.00076533279
10.49271 -0.0007717641900000001
10.49371 -0.0007781452999999999
10.49471 -0.0007844762
10.49571 -0.00079075662
10.49671 -0.0007969865700000001
10.49771 -0.0008031659500000001
10.49871 -0.00080929476
10.49971 -0.0008153730999999999
10.50071 -0.00082140068
10.50171 -0.00082737761
10.50271 -0.00083330378
10.50371 -0.0008391792099999999
10.50471 -0.00084500398
10.50571 -0.0008507779099999999
10.50671 -0.0008565010800000001
10.50771 -0.00086217342
10.50871 -0.00086779501
10.50971 -0.0008733657499999999
10.51071 -0.0008788856600000001
10.51171 -0.0008843547199999999
10.51271 -0.00088977295
10.51371 -0.00089514033
10.51471 -0.0009004568700000001
10.51571 -0.00090572248
10.51671 -0.00091093725
10.51771 -0.000916101
10.51871 -0.00092121381
10.51971 -0.00092627561
10.52071 -0.0009312865600000001
10.52171 -0.0009362465799999999
10.52271 -0.00094115558
10.52371 -0.0009460136399999999
10.52471 -0.0009508206900000001
10.52571 -0.0009555767100000001
10.52671 -0.0009602818
10.52771 -0.0009649358599999999
10.52871 -0.000969539
10.52971 -0.0009740911999999999
10.53071 -0.00097859238
10.53171 -0.00098304281
10.53271 -0.00098744222
10.53371 -0.00099179097
10.53471 -0.00099608887
10.53571 -0.001000336
10.53671 -0.0010045325
10.53771 -0.0010086785
10.53871 -0.0010127737
10.53971 -0.0010168185
10.54071 -0.0010208129000000002
10.54171 -0.0010247569
10.54271 -0.0010286504
10.54371 -0.0010324939
10.54471 -0.0010362869999999999
10.54571 -0.0010400301
10.54671 -0.0010437231000000001
10.54771 -0.001047366
10.54871 -0.0010509591
10.54971 -0.0010545023
10.55071 -0.0010579955000000001
10.55171 -0.0010614392
10.55271 -0.0010648329
10.55371 -0.0010681772
10.55471 -0.0010714718000000001
10.55571 -0.0010747169
10.55671 -0.0010779127000000001
10.55771 -0.001081059
10.55871 -0.0010841559
10.55971 -0.0010872036000000001
10.56071 -0.0010902022
10.56171 -0.0010931518
10.56271 -0.0010960523
10.56371 -0.0010989041
10.56471 -0.0011017069
10.56571 -0.0011044611
10.56671 -0.0011071666
10.56771 -0.0011098238
10.56871 -0.0011124327
10.56971 -0.0011149932
10.57071 -0.0011175057
10.57171 -0.0011199701
10.57271 -0.0011223868
10.57371 -0.0011247556
10.57471 -0.0011270769000000002
10.57571 -0.0011293507000000001
10.57671 -0.0011315770000000001
10.57771 -0.0011337563
10.57871 -0.0011358883000000001
10.57971 -0.0011379734
10.58071 -0.0011400117
10.58171 -0.0011420032
10.58271 -0.0011439481
10.58371 -0.0011458465
10.58471 -0.0011476985
10.58571 -0.0011495043
10.58671 -0.001151264
10.58771 -0.0011529776000000001
10.58871 -0.0011546455
10.58971 -0.0011562674
10.59071 -0.0011578439
10.59171 -0.0011593746
10.59271 -0.0011608601000000001
10.59371 -0.0011623003000000001
10.59471 -0.0011636953999999999
10.59571 -0.0011650454
10.59671 -0.0011663507
10.59771 -0.0011676111999999999
10.59871 -0.0011688273
10.59971 -0.0011699988
10.60071 -0.0011711262
10.60171 -0.0011722094
10.60271 -0.0011732488999999999
10.60371 -0.0011742446
10.60471 -0.0011751967
10.60571 -0.0011761052999999999
10.60671 -0.0011769708000000001
10.60771 -0.0011777932
10.60871 -0.0011785727
10.60971 -0.0011793096
10.61071 -0.0011800039
10.61171 -0.0011806558
10.61271 -0.0011812655
10.61371 -0.0011818333
10.61471 -0.0011823593000000001
10.61571 -0.0011828436
10.61671 -0.0011832863
10.61771 -0.0011836879
10.61871 -0.0011840480999999999
10.61971 -0.0011843674
10.62071 -0.0011846459
10.62171 -0.0011848835999999998
10.62271 -0.0011850810000000002
10.62371 -0.0011852378999999999
10.62471 -0.0011853548
10.62571 -0.0011854317
10.62671 -0.0011854686999999999
10.62771 -0.001185466
10.62871 -0.0011854239
10.62971 -0.0011853425
10.63071 -0.0011852219999999999
10.63171 -0.0011850626000000002
10.63271 -0.0011848644
10.63371 -0.0011846276
10.63471 -0.0011843525
10.63571 -0.0011840392
10.63671 -0.001183688
10.63771 -0.0011832989999999999
10.63871 -0.0011828723999999999
10.63971 -0.0011824084
10.64071 -0.0011819074
10.64171 -0.0011813693
10.64271 -0.0011807944
10.64371 -0.0011801830999999998
10.64471 -0.0011795353
10.64571 -0.0011788515
10.64671 -0.0011781316
10.64771 -0.001177376
10.64871 -0.0011765849000000001
10.64971 -0.0011757584
10.65071 -0.0011748967
10.65171 -0.0011740001
10.65271 -0.0011730686
10.65371 -0.0011721027
10.65471 -0.0011711022
10.65571 -0.0011700676
10.65671 -0.0011689989
10.65771 -0.0011678964
10.65871 -0.0011667603
10.65971 -0.0011655908
10.66071 -0.0011643880000000001
10.66171 -0.001163152
10.66271 -0.0011618833
10.66371 -0.001160582
10.66471 -0.0011592482
10.66571 -0.0011578822000000001
10.66671 -0.0011564841
10.66771 -0.0011550542
10.66871 -0.0011535926
10.66971 -0.0011520998
10.67071 -0.0011505757999999999
10.67171 -0.0011490209
10.67271 -0.0011474352
10.67371 -0.0011458191
10.67471 -0.0011441725
10.67571 -0.0011424961
10.67671 -0.0011407897
10.67771 -0.0011390537
10.67871 -0.0011372884
10.67971 -0.0011354939
10.68071 -0.0011336703
10.68171 -0.0011318181
10.68271 -0.0011299373
10.68371 -0.0011280282
10.68471 -0.001126091
10.68571 -0.0011241258
10.68671 -0.0011221329
10.68771 -0.0011201126
10.68871 -0.0011180648
10.68971 -0.0011159899999999999
10.69071 -0.0011138884
10.69171 -0.0011117599
10.69271 -0.001109605
10.69371 -0.0011074238
10.69471 -0.0011052164000000001
10.69571 -0.0011029832
10.69671 -0.0011007242
10.69771 -0.0010984398000000002
10.69871 -0.0010961299999999998
10.69971 -0.0010937953000000002
10.70071 -0.0010914357
10.70171 -0.0010890513
10.70271 -0.0010866425999999998
10.70371 -0.0010842096999999998
10.70471 -0.0010817528
10.70571 -0.0010792722
10.70671 -0.001076768
10.70771 -0.0010742405
10.70871 -0.0010716898
10.70971 -0.0010691163
10.71071 -0.0010665201
10.71171 -0.0010639013999999998
10.71271 -0.0010612606999999999
10.71371 -0.0010585979
10.71471 -0.0010559133
10.71571 -0.0010532070999999998
10.71671 -0.0010504795
10.71771 -0.0010477307
10.71871 -0.001044961
10.71971 -0.0010421706
10.72071 -0.0010393596
10.72171 -0.0010365283
10.72271 -0.0010336768
10.72371 -0.0010308055
10.72471 -0.0010279144
10.72571 -0.0010250038
10.72671 -0.0010220739
10.72771 -0.0010191247
10.72871 -0.0010161567
10.72971 -0.0010131699
10.73071 -0.0010101647
10.73171 -0.0010071411
10.73271 -0.0010040992000000001
10.73371 -0.0010010396
10.73471 -0.00099796216
10.73571 -0.00099486733
10.73671 -0.0009917551300000001
10.73771 -0.00098862583
10.73871 -0.00098547971
10.73971 -0.00098231685
10.74071 -0.00097913762
10.74171 -0.00097594211
10.74271 -0.0009727306000000001
10.74371 -0.00096950325
10.74471 -0.0009662603600000001
10.74571 -0.000963002
10.74671 -0.00095972846
10.74771 -0.00095643991
10.74871 -0.0009531366200000001
10.74971 -0.00094981879
10.75071 -0.0009464864
10.75171 -0.0009431399999999999
10.75271 -0.00093977951
10.75371 -0.0009364052900000001
10.75471 -0.00093301742
10.75571 -0.0009296160899999999
10.75671 -0.00092620157
10.75771 -0.00092277405
10.75871 -0.0009193336200000001
10.75971 -0.00091588054
10.76071 -0.0009124150899999999
10.76171 -0.00090893727
10.76271 -0.0009054472700000001
10.76371 -0.00090194535
10.76471 -0.0008984317900000001
10.76571 -0.00089490659
10.76671 -0.00089137011
10.76771 -0.00088782244
10.76871 -0.00088426377
10.76971 -0.0008806943699999999
10.77071 -0.00087711433
10.77171 -0.00087352391
10.77271 -0.0008699233099999999
10.77371 -0.00086631271
10.77471 -0.00086269229
10.77571 -0.00085906222
10.77671 -0.00085542279
10.77771 -0.00085177408
10.77871 -0.00084811636
10.77971 -0.0008444497300000001
10.78071 -0.0008407744600000001
10.78171 -0.00083709074
10.78271 -0.00083339864
10.78371 -0.0008296984599999999
10.78471 -0.0008259904499999999
10.78571 -0.00082227461
10.78671 -0.0008185511399999999
10.78771 -0.00081482021
10.78871 -0.0008110820999999999
10.78971 -0.00080733689
10.79071 -0.00080358477
10.79171 -0.0007998258299999999
10.79271 -0.00079606034
10.79371 -0.0007922884800000001
10.79471 -0.00078851026
10.79571 -0.0007847259399999999
10.79671 -0.0007809357200000001
10.79771 -0.00077713967
10.79871 -0.00077333807
10.79971 -0.00076953102
10.80071 -0.0007657186899999999
10.80171 -0.0007619012199999999
10.80271 -0.0007580788
10.80371 -0.0007542515999999999
10.80471 -0.0007504198
10.80571 -0.00074658351
10.80671 -0.00074274299
10.80771 -0.0007388982800000001
10.80871 -0.00073504966
10.80971 -0.00073119731
10.81071 -0.00072734133
10.81171 -0.00072348193
10.81271 -0.00071961927
10.81371 -0.0007157535
10.81471 -0.00071188483
10.81571 -0.00070801334
10.81671 -0.0007041393
10.81771 -0.00070026276
10.81871 -0.00069638395
10.81971 -0.000692503
10.82071 -0.00068862005
10.82171 -0.00068473532
10.82271 -0.00068084883
10.82371 -0.00067696083
10.82471 -0.00067307142
10.82571 -0.00066918078
10.82671 -0.0006652890100000001
10.82771 -0.00066139623
10.82871 -0.0006575026900000001
10.82971 -0.00065360837
10.83071 -0.00064971355
10.83171 -0.0006458182699999999
10.83271 -0.0006419226800000001
10.83371 -0.000638027
10.83471 -0.0006341313100000001
10.83571 -0.00063023576
10.83671 -0.00062634044
10.83771 -0.00062244558
10.83871 -0.00061855121
10.83971 -0.00061465757
10.84071 -0.0006107648
10.84171 -0.00060687294
10.84271 -0.0006029822100000001
10.84371 -0.00059909275
10.84471 -0.00059520462
10.84571 -0.00059131808
10.84671 -0.00058743321
10.84771 -0.0005835501300000001
10.84871 -0.00057966899
10.84971 -0.00057578991
10.85071 -0.00057191301
10.85171 -0.00056803847
10.85271 -0.00056416634
10.85371 -0.0005602968
10.85471 -0.00055643
10.85571 -0.00055256596
10.85671 -0.00054870488
10.85771 -0.0005448469
10.85871 -0.00054099205
10.85971 -0.00053714048
10.86071 -0.00053329227
10.86171 -0.00052944761
10.86271 -0.00052560654
10.86371 -0.00052176915
10.86471 -0.00051793559
10.86571 -0.0005141059799999999
10.86671 -0.00051028042
10.86771 -0.00050645904
10.86871 -0.00050264184
10.86971 -0.00049882906
10.87071 -0.00049502078
10.87171 -0.00049121704
10.87271 -0.00048741804
10.87371 -0.00048362385
10.87471 -0.00047983458
10.87571 -0.00047605035
10.87671 -0.00047227126999999997
10.87771 -0.0004684975
10.87871 -0.00046472909999999997
10.87971 -0.0004609662
10.88071 -0.00045720894000000006
10.88171 -0.00045345732
10.88271 -0.00044971157000000004
10.88371 -0.00044597173000000004
10.88471 -0.00044223793
10.88571 -0.00043851028
10.88671 -0.00043478885
10.88771 -0.00043107375
10.88871 -0.00042736506
10.88971 -0.00042366291000000005
10.89071 -0.00041996735999999996
10.89171 -0.0004162785
10.89271 -0.00041259646000000005
10.89371 -0.00040892122999999997
10.89471 -0.00040525297
10.89571 -0.00040159170999999995
10.89671 -0.00039793757999999997
10.89771 -0.00039429069
10.89871 -0.00039065103000000004
10.89971 -0.00038701874
10.90071 -0.0003833939
10.90171 -0.00037977652
10.90271 -0.00037616676
10.90371 -0.00037256464
10.90471 -0.00036897031
10.90571 -0.00036538381
10.90671 -0.0003618052
10.90771 -0.00035823462
10.90871 -0.00035467212
10.90971 -0.0003511178
10.91071 -0.00034757172
10.91171 -0.00034403397
10.91271 -0.00034050468
10.91371 -0.00033698389
10.91471 -0.00033347169
10.91571 -0.00032996816
10.91671 -0.00032647338000000003
10.91771 -0.00032298744000000003
10.91871 -0.0003195104
10.91971 -0.00031604235999999996
10.92071 -0.00031258337
10.92171 -0.00030913349999999996
10.92271 -0.00030569283000000003
10.92371 -0.00030226142
10.92471 -0.00029883931
10.92571 -0.00029542662
10.92671 -0.00029202336
10.92771 -0.00028862960000000003
10.92871 -0.00028524539
10.92971 -0.00028187083
10.93071 -0.0002785059
10.93171 -0.00027515073
10.93271 -0.00027180531
10.93371 -0.00026846969000000003
10.93471 -0.00026514399
10.93571 -0.0002618282
10.93671 -0.00025852241
10.93771 -0.00025522668
10.93871 -0.00025194101
10.93971 -0.00024866554
10.94071 -0.00024540025
10.94171 -0.00024214523
10.94271 -0.00023890054
10.94371 -0.00023566623999999998
10.94471 -0.00023244238000000002
10.94571 -0.00022922903999999999
10.94671 -0.00022602624
10.94771 -0.00022283407
10.94871 -0.00021965257
10.94971 -0.00021648182
10.95071 -0.00021332185
10.95171 -0.00021017272
10.95271 -0.00020703451
10.95371 -0.00020390723
10.95471 -0.00020079094000000002
10.95571 -0.00019768568
10.95671 -0.00019459151
10.95771 -0.00019150846000000002
10.95871 -0.00018843657999999998
10.95971 -0.00018537589
10.96071 -0.00018232644
10.96171 -0.00017928826
10.96271 -0.00017626137
10.96371 -0.00017324581
10.96471 -0.00017024162
10.96571 -0.0001672488
10.96671 -0.00016426741
10.96771 -0.00016129745000000002
10.96871 -0.00015833898
10.96971 -0.00015539200999999998
10.97071 -0.00015245660000000002
10.97171 -0.00014953274
10.97271 -0.00014662049
10.97371 -0.00014371988
10.97471 -0.00014083093
10.97571 -0.00013795369
10.97671 -0.00013508820999999998
10.97771 -0.00013223452000000002
10.97871 -0.00012939264
10.97971 -0.00012656263
10.98071 -0.00012374452
10.98171 -0.00012093835000000001
10.98271 -0.00011814417000000001
10.98371 -0.000115362
10.98471 -0.00011259189
10.98571 -0.00010983385000000001
10.98671 -0.00010708795
10.98771 -0.00010435421000000001
10.98871 -0.00010163265
10.98971 -9.892328300000001e-05
10.99071 -9.622616500000001e-05
10.99171 -9.3541314e-05
10.99271 -9.0868735e-05
10.99371 -8.820845799999999e-05
10.99471 -8.556048699999999e-05
10.99571 -8.2924845e-05
10.99671 -8.0301544e-05
10.99771 -7.769060100000001e-05
10.99871 -7.5092015e-05
10.99971 -7.250581e-05
11.00071 -6.9931991e-05
11.00171 -6.737055899999999e-05
11.00271 -6.4821535e-05
11.00371 -6.2284926e-05
11.00471 -5.9760742e-05
11.00571 -5.7248997e-05
11.00671 -5.4749711000000005e-05
11.00771 -5.2262885e-05
11.00871 -4.9788548e-05
11.00971 -4.7326705e-05
11.01071 -4.4877387e-05
11.01171 -4.2440607e-05
11.01271 -4.0016383e-05
11.01371 -3.7604732000000004e-05
11.01471 -3.5205678999999997e-05
11.01571 -3.2819241e-05
11.01671 -3.0445437000000003e-05
11.01771 -2.8084284e-05
11.01871 -2.5735801e-05
11.01971 -2.3400003e-05
11.02071 -2.1076903e-05
11.02171 -1.8766514000000002e-05
11.02271 -1.6468846e-05
11.02371 -1.4183906999999999e-05
11.02471 -1.1911703e-05
11.02571 -9.6522371e-06
11.02671 -7.405513e-06
11.02771 -5.1715293e-06
11.02871 -2.9502859e-06
11.02971 -7.4177917e-07
11.03071 1.4539947e-06
11.03171 3.6370395e-06
11.03271 5.8073603e-06
11.03371 7.9649624e-06
11.03471 1.010985e-05
11.03571 1.2242027000000001e-05
11.03671 1.4361497e-05
11.03771 1.646826e-05
11.03871 1.8562318000000003e-05
11.03971 2.064367e-05
11.04071 2.271231e-05
11.04171 2.4768235e-05
11.04271 2.6811440999999998e-05
11.04371 2.8841916e-05
11.04471 3.0859653000000003e-05
11.04571 3.2864639e-05
11.04671 3.4856865e-05
11.04771 3.6836317e-05
11.04871 3.880298e-05
11.04971 4.0756848e-05
11.05071 4.2697903e-05
11.05171 4.4626137000000004e-05
11.05271 4.6541538e-05
11.05371 4.8444099e-05
11.05471 5.0333813000000005e-05
11.05571 5.2210674999999996e-05
11.05671 5.4074684e-05
11.05771 5.5925841e-05
11.05871 5.7764146000000004e-05
11.05971 5.9589604e-05
11.06071 6.1402227e-05
11.06171 6.320202e-05
11.06271 6.4989001e-05
11.06371 6.676318099999999e-05
11.06471 6.8524571e-05
11.06571 7.0273194e-05
11.06671 7.200906100000001e-05
11.06771 7.373219e-05
11.06871 7.5442608e-05
11.06971 7.7140317e-05
11.07071 7.8825337e-05
11.07171 8.0497693e-05
11.07271 8.2157391e-05
11.07371 8.380444599999999e-05
11.07471 8.5438859e-05
11.07571 8.7060653e-05
11.07671 8.8669816e-05
11.07771 9.0266371e-05
11.07871 9.1850308e-05
11.07971 9.342164200000001e-05
11.08071 9.4980362e-05
11.08171 9.652646899999999e-05
11.08271 9.805996800000001e-05
11.08371 9.958084799999999e-05
11.08471 0.00010108912
11.08571 0.00010258477
11.08671 0.00010406782
11.08771 0.00010553824
11.08871 0.00010699606
11.08971 0.00010844127
11.09071 0.00010987386999999999
11.09171 0.00011129389
11.09271 0.00011270132
11.09371 0.00011409618000000001
11.09471 0.00011547846999999999
11.09571 0.00011684824
11.09671 0.00011820547
11.09771 0.00011955018999999999
11.09871 0.00012088243
11.09971 0.0001222022
11.10071 0.00012350952
11.10171 0.00012480439999999998
11.10271 0.00012608688
11.10371 0.00012735696
11.10471 0.00012861468
11.10571 0.00012986002
11.10671 0.00013109301
11.10771 0.00013231368
11.10871 0.00013352201
11.10971 0.00013471803
11.11071 0.00013590175
11.11171 0.00013707313
11.11271 0.00013823224
11.11371 0.00013937903
11.11471 0.00014051353
11.11571 0.00014163571
11.11671 0.00014274561
11.11771 0.0001438432
11.11871 0.00014492849
11.11971 0.00014600149
11.12071 0.00014706221
11.12171 0.00014811063000000002
11.12271 0.00014914677
11.12371 0.00015017064
11.12471 0.00015118226
11.12571 0.00015218162
11.12671 0.00015316876
11.12771 0.0001541437
11.12871 0.00015510643
11.12971 0.000156057
11.13071 0.00015699543
11.13171 0.00015792174000000002
11.13271 0.00015883594
11.13371 0.00015973809
11.13471 0.0001606282
11.13571 0.00016150628
11.13671 0.00016237237999999998
11.13771 0.00016322651
11.13871 0.00016406871
11.13971 0.00016489895
11.14071 0.00016571729
11.14171 0.00016652373
11.14271 0.0001673183
11.14371 0.00016810097
11.14471 0.00016887178
11.14571 0.00016963073
11.14671 0.00017037783
11.14771 0.00017111305
11.14871 0.00017183642
11.14971 0.00017254791
11.15071 0.00017324757000000002
11.15171 0.00017393534
11.15271 0.00017461125
11.15371 0.00017527529999999999
11.15471 0.00017592748000000002
11.15571 0.00017656779999999998
11.15671 0.00017719627
11.15771 0.00017781289
11.15871 0.00017841766000000002
11.15971 0.0001790106
11.16071 0.00017959172999999998
11.16171 0.00018016107000000002
11.16271 0.00018071862
11.16371 0.00018126442
11.16471 0.00018179849000000002
11.16571 0.00018232083
11.16671 0.00018283149999999998
11.16771 0.0001833305
11.16871 0.00018381786
11.16971 0.00018429361
11.17071 0.00018475776
11.17171 0.00018521035
11.17271 0.00018565141000000002
11.17371 0.00018608094
11.17471 0.00018649896
11.17571 0.00018690548999999998
11.17671 0.00018730053
11.17771 0.00018768411
11.17871 0.00018805624
11.17971 0.00018841690000000002
11.18071 0.00018876612999999998
11.18171 0.00018910389
11.18271 0.0001894302
11.18371 0.00018974508
11.18471 0.00019004851
11.18571 0.0001903405
11.18671 0.00019062103
11.18771 0.00019089014
11.18871 0.00019114782
11.18971 0.00019139404
11.19071 0.00019162885
11.19171 0.00019185224999999998
11.19271 0.00019206423
11.19371 0.00019226484
11.19471 0.00019245404
11.19571 0.00019263189000000001
11.19671 0.00019279839
11.19771 0.00019295358
11.19871 0.00019309743000000003
11.19971 0.00019323004
11.20071 0.00019335136999999998
11.20171 0.00019346143999999997
11.20271 0.00019356031999999998
11.20371 0.00019364799999999999
11.20471 0.00019372449
11.20571 0.00019378982999999997
11.20671 0.00019384402
11.20771 0.00019388708000000001
11.20871 0.00019391902999999999
11.20971 0.00019393985
11.21071 0.00019394956
11.21171 0.00019394817999999998
11.21271 0.00019393568999999999
11.21371 0.00019391211000000002
11.21471 0.00019387744
11.21571 0.00019383165
11.21671 0.00019377474000000002
11.21771 0.00019370671000000001
11.21871 0.00019362756
11.21971 0.00019353729
11.22071 0.0001934359
11.22171 0.00019332338000000002
11.22271 0.00019319971
11.22371 0.00019306497
11.22471 0.00019291905999999998
11.22571 0.00019276208
11.22671 0.00019259398
11.22771 0.00019241479
11.22871 0.00019222454999999998
11.22971 0.00019202325
11.23071 0.00019181093000000002
11.23171 0.00019158760999999998
11.23271 0.00019135327000000001
11.23371 0.00019110798000000003
11.23471 0.00019085178
11.23571 0.00019058464
11.23671 0.0001903066
11.23771 0.00019001772
11.23871 0.00018971798000000001
11.23971 0.00018940741
11.24071 0.00018908604
11.24171 0.00018875386
11.24271 0.0001884109
11.24371 0.00018805716
11.24471 0.00018769265
11.24571 0.00018731737
11.24671 0.00018693131
11.24771 0.00018653449
11.24871 0.00018612689
11.24971 0.00018570852000000001
11.25071 0.00018527935
11.25171 0.00018483939
11.25271 0.00018438864
11.25371 0.00018392708
11.25471 0.00018345471
11.25571 0.00018297154
11.25671 0.00018247755
11.25771 0.00018197274999999998
11.25871 0.00018145713000000002
11.25971 0.00018093072000000001
11.26071 0.00018039351000000001
11.26171 0.00017984551
11.26271 0.00017928674
11.26371 0.00017871721
11.26471 0.00017813693000000001
11.26571 0.00017754592
11.26671 0.00017694422
11.26771 0.00017633182
11.26871 0.00017570876
11.26971 0.00017507505
11.27071 0.00017443072
11.27171 0.00017377577999999998
11.27271 0.00017311024000000002
11.27371 0.00017243414
11.27471 0.00017174746
11.27571 0.00017105023
11.27671 0.00017034245
11.27771 0.00016962415
11.27871 0.0001688953
11.27971 0.00016815593000000002
11.28071 0.00016740603
11.28171 0.00016664559
11.28271 0.00016587461
11.28371 0.00016509309
11.28471 0.00016430104
11.28571 0.00016349844
11.28671 0.0001626853
11.28771 0.00016186161
11.28871 0.00016102737
11.28971 0.00016018258
11.29071 0.00015932727
11.29171 0.00015846141
11.29271 0.00015758503
11.29371 0.00015669815
11.29471 0.00015580077
11.29571 0.00015489290000000002
11.29671 0.00015397457999999999
11.29771 0.00015304581
11.29871 0.00015210665
11.29971 0.00015115708999999998
11.30071 0.00015019716
11.30171 0.00014922691
11.30271 0.00014824633999999999
11.30371 0.00014725549
11.30471 0.00014625438
11.30571 0.00014524301999999998
11.30671 0.00014422144000000002
11.30771 0.00014318965
11.30871 0.00014214767999999999
11.30971 0.00014109555000000001
11.31071 0.00014003324
11.31171 0.00013896079
11.31271 0.00013787818
11.31371 0.00013678542
11.31471 0.00013568251
11.31571 0.00013456946
11.31671 0.00013344626
11.31771 0.00013231290999999999
11.31871 0.00013116942
11.31971 0.00013001576
11.32071 0.00012885193
11.32171 0.00012767796
11.32271 0.00012649382
11.32371 0.00012529953
11.32471 0.00012409507
11.32571 0.00012288049
11.32671 0.00012165577
11.32771 0.00012042094
11.32871 0.00011917601000000001
11.32971 0.00011792099
11.33071 0.00011665591000000001
11.33171 0.00011538079
11.33271 0.00011409567
11.33371 0.00011280055
11.33471 0.00011149547
11.33571 0.00011018045
11.33671 0.00010885555
11.33771 0.00010752077000000001
11.33871 0.00010617612999999999
11.33971 0.00010482167
11.34071 0.00010345742
11.34171 0.00010208338999999999
11.34271 0.00010069959
11.34371 9.930607800000001e-05
11.34471 9.790283e-05
11.34571 9.648986199999999e-05
11.34671 9.506721299999999e-05
11.34771 9.3634873e-05
11.34871 9.2192857e-05
11.34971 9.0741179e-05
11.35071 8.9279843e-05
11.35171 8.780884899999999e-05
11.35271 8.6328214e-05
11.35371 8.4837944e-05
11.35471 8.3338057e-05
11.35571 8.1828551e-05
11.35671 8.0309457e-05
11.35771 7.8780783e-05
11.35871 7.7242538e-05
11.35971 7.569476e-05
11.36071 7.4137472e-05
11.36171 7.2570691e-05
11.36271 7.0994452e-05
11.36371 6.9408787e-05
11.36471 6.7813738e-05
11.36571 6.6209327e-05
11.36671 6.459559899999999e-05
11.36771 6.2972595e-05
11.36871 6.1340353e-05
11.36971 5.9698903e-05
11.37071 5.8048295e-05
11.37171 5.6388558e-05
11.37271 5.4719732000000005e-05
11.37371 5.304185e-05
11.37471 5.135495399999999e-05
11.37571 4.9659063999999995e-05
11.37671 4.7954204999999996e-05
11.37771 4.6240407e-05
11.37871 4.4517699e-05
11.37971 4.2786097999999995e-05
11.38071 4.1045621e-05
11.38171 3.9296286999999996e-05
11.38271 3.7538121e-05
11.38371 3.5771129e-05
11.38471 3.3995329e-05
11.38571 3.2210741e-05
11.38671 3.0417377e-05
11.38771 2.8615253000000002e-05
11.38871 2.6804395e-05
11.38971 2.4984814e-05
11.39071 2.3156542000000003e-05
11.39171 2.1319602e-05
11.39271 1.9474021e-05
11.39371 1.761983e-05
11.39471 1.5757067e-05
11.39571 1.3885765999999999e-05
11.39671 1.200597e-05
11.39771 1.0117719e-05
11.39871 8.221059e-06
11.39971 6.3160371e-06
11.40071 4.4027029e-06
11.40171 2.4811049e-06
11.40271 5.5129394e-07
11.40371 -1.3866796999999998e-06
11.40471 -3.3327655e-06
11.40571 -5.286914e-06
11.40671 -7.2490757e-06
11.40771 -9.2192039e-06
11.40871 -1.1197253e-05
11.40971 -1.3183178000000001e-05
11.41071 -1.5176937e-05
11.41171 -1.717849e-05
11.41271 -1.9187799e-05
11.41371 -2.1204825e-05
11.41471 -2.3229536e-05
11.41571 -2.5261895e-05
11.41671 -2.7301871e-05
11.41771 -2.9349431e-05
11.41871 -3.1404542e-05
11.41971 -3.3467168e-05
11.42071 -3.5537278e-05
11.42171 -3.7614836e-05
11.42271 -3.9699804999999996e-05
11.42371 -4.1792145999999995e-05
11.42471 -4.3891819000000004e-05
11.42571 -4.5998779999999996e-05
11.42671 -4.811298600000001e-05
11.42771 -5.0234377e-05
11.42871 -5.2362912999999995e-05
11.42971 -5.4498531000000005e-05
11.43071 -5.6641181e-05
11.43171 -5.8790806e-05
11.43271 -6.0947337e-05
11.43371 -6.3110718e-05
11.43471 -6.5280881e-05
11.43571 -6.7457762e-05
11.43671 -6.96413e-05
11.43771 -7.1831431e-05
11.43871 -7.4028083e-05
11.43971 -7.6231197e-05
11.44071 -7.844071799999999e-05
11.44171 -8.065657099999999e-05
11.44271 -8.2878711e-05
11.44371 -8.510706899999999e-05
11.44471 -8.734159e-05
11.44571 -8.9582227e-05
11.44671 -9.182892899999999e-05
11.44771 -9.4081639e-05
11.44871 -9.6340295e-05
11.44971 -9.860488e-05
11.45071 -0.00010087531000000001
11.45171 -0.00010315157
11.45271 -0.00010543358
11.45371 -0.0001077213
11.45471 -0.00011001470000000002
11.45571 -0.00011231368999999999
11.45671 -0.00011461824000000001
11.45771 -0.0001169283
11.45871 -0.00011924379000000001
11.45971 -0.00012156466
11.46071 -0.00012389086
11.46171 -0.00012622228000000002
11.46271 -0.00012855888
11.46371 -0.00013090059
11.46471 -0.00013324733
11.46571 -0.00013559902
11.46671 -0.00013795558
11.46771 -0.00014031693
11.46871 -0.000142683
11.46971 -0.00014505368
11.47071 -0.00014742892999999998
11.47171 -0.00014980862
11.47271 -0.00015219272
11.47371 -0.00015458110999999998
11.47471 -0.00015697372999999999
11.47571 -0.00015937047
11.47671 -0.00016177131000000001
11.47771 -0.00016417614000000002
11.47871 -0.00016658488
11.47971 -0.00016899749
11.48071 -0.00017141388
11.48171 -0.00017383398
11.48271 -0.00017625775
11.48371 -0.00017868509
11.48471 -0.00018111596
11.48571 -0.00018355028
11.48671 -0.00018598798
11.48771 -0.00018842901
11.48871 -0.00019087329
11.48971 -0.00019332076
11.49071 -0.00019577137
11.49171 -0.00019822498
11.49271 -0.00020068157000000002
11.49371 -0.00020314105000000002
11.49471 -0.00020560335
11.49571 -0.00020806838
11.49671 -0.00021053604000000002
11.49771 -0.00021300627
11.49871 -0.00021547894000000002
11.49971 -0.00021795399
11.50071 -0.00022043131999999999
11.50171 -0.00022291081
11.50271 -0.00022539241
11.50371 -0.00022787599
11.50471 -0.00023036148
11.50571 -0.00023284874
11.50671 -0.00023533771000000002
11.50771 -0.00023782827000000002
11.50871 -0.00024032036
11.50971 -0.00024281385
11.51071 -0.00024530871
11.51171 -0.00024780477000000003
11.51271 -0.00025030199000000003
11.51371 -0.00025280028000000004
11.51471 -0.00025529955000000003
11.51571 -0.00025779971
11.51671 -0.00026030068
11.51771 -0.00026280238
11.51871 -0.00026530474
11.51971 -0.00026780765
11.52071 -0.00027031106
11.52171 -0.00027281485
11.52271 -0.00027531896
11.52371 -0.0002778233
11.52471 -0.00028032778
11.52571 -0.00028283232
11.52671 -0.0002853368
11.52771 -0.00028784116
11.52871 -0.00029034529
11.52971 -0.00029284909
11.53071 -0.00029535247
11.53171 -0.00029785531
11.53271 -0.00030035751
11.53371 -0.00030285896
11.53471 -0.00030535957
11.53571 -0.00030785923
11.53671 -0.00031035781
11.53771 -0.00031285519999999997
11.53871 -0.00031535133
11.53971 -0.00031784607
11.54071 -0.00032033931
11.54171 -0.00032283094
11.54271 -0.00032532087
11.54371 -0.00032780898999999996
11.54471 -0.00033029519
11.54571 -0.00033277936
11.54671 -0.00033526142
11.54771 -0.00033774127
11.54871 -0.0003402188
11.54971 -0.00034269394
11.55071 -0.00034516658999999997
11.55171 -0.00034763664
11.55271 -0.00035010403
11.55371 -0.00035256862
11.55471 -0.00035503035
11.55571 -0.00035748913000000003
11.55671 -0.00035994485
11.55771 -0.00036239742
11.55871 -0.00036484671
11.55971 -0.00036729267999999996
11.56071 -0.00036973518
11.56171 -0.00037217411999999997
11.56271 -0.00037460941
11.56371 -0.00037704094
11.56471 -0.00037946859
11.56571 -0.00038189223
11.56671 -0.00038431181
11.56771 -0.0003867272
11.56871 -0.00038913822
11.56971 -0.00039154479000000006
11.57071 -0.00039394686
11.57171 -0.00039634418999999997
11.57271 -0.0003987368
11.57371 -0.00040112445
11.57471 -0.00040350710000000003
11.57571 -0.00040588466
11.57671 -0.00040825698
11.57771 -0.00041062394
11.57871 -0.00041298549000000004
11.57971 -0.00041534145000000005
11.58071 -0.00041769176
11.58171 -0.00042003630000000004
11.58271 -0.00042237502
11.58371 -0.00042470779
11.58471 -0.0004270345
11.58571 -0.00042935508000000003
11.58671 -0.00043166938000000003
11.58771 -0.00043397736
11.58871 -0.00043627891999999997
11.58971 -0.0004385739
11.59071 -0.00044086223
11.59171 -0.00044314387999999996
11.59271 -0.00044541866
11.59371 -0.00044768658
11.59471 -0.00044994740000000005
11.59571 -0.00045220108
11.59671 -0.00045444754
11.59771 -0.00045668661999999995
11.59871 -0.00045891829000000003
11.59971 -0.00046114237
11.60071 -0.00046335872000000003
11.60171 -0.00046556734
11.60271 -0.000467768
11.60371 -0.00046996065
11.60471 -0.00047214517
11.60571 -0.00047432139999999996
11.60671 -0.00047648928
11.60771 -0.00047864869000000004
11.60871 -0.00048079951
11.60971 -0.0004829416
11.61071 -0.00048507491
11.61171 -0.00048719921
11.61271 -0.00048931456
11.61371 -0.00049142077
11.61471 -0.0004935177
11.61571 -0.00049560531
11.61671 -0.0004976835
11.61771 -0.0004997521
11.61871 -0.00050181111
11.61971 -0.00050386043
11.62071 -0.00050589988
11.62171 -0.00050792946
11.62271 -0.00050994904
11.62371 -0.00051195848
11.62471 -0.00051395773
11.62571 -0.0005159467
11.62671 -0.00051792531
11.62771 -0.00051989346
11.62871 -0.00052185101
11.62971 -0.00052379787
11.63071 -0.000525734
11.63171 -0.00052765927
11.63271 -0.00052957357
11.63371 -0.00053147673
11.63471 -0.0005333688
11.63571 -0.00053524955
11.63671 -0.00053711897
11.63771 -0.00053897688
11.63871 -0.00054082325
11.63971 -0.00054265793
11.64071 -0.0005444807399999999
11.64171 -0.00054629172
11.64271 -0.00054809075
11.64371 -0.00054987768
11.64471 -0.00055165247
11.64571 -0.00055341493
11.64671 -0.00055516507
11.64771 -0.0005569028
11.64871 -0.0005586279699999999
11.64971 -0.00056034055
11.65071 -0.0005620404
11.65171 -0.00056372751
11.65271 -0.00056540175
11.65371 -0.00056706308
11.65471 -0.00056871136
11.65571 -0.00057034654
11.65671 -0.00057196858
11.65771 -0.00057357738
11.65871 -0.0005751729099999999
11.65971 -0.00057675497
11.66071 -0.00057832358
11.66171 -0.00057987868
11.66271 -0.00058142014
11.66371 -0.00058294786
11.66471 -0.0005844618
11.66571 -0.00058596188
11.66671 -0.00058744799
11.66771 -0.00058892006
11.66871 -0.00059037802
11.66971 -0.00059182175
11.67071 -0.00059325121
11.67171 -0.00059466629
11.67271 -0.00059606687
11.67371 -0.00059745294
11.67471 -0.00059882436
11.67571 -0.0006001811
11.67671 -0.00060152302
11.67771 -0.0006028500599999999
11.67871 -0.00060416214
11.67971 -0.00060545922
11.68071 -0.0006067412
11.68171 -0.0006080080299999999
11.68271 -0.0006092595899999999
11.68371 -0.00061049591
11.68471 -0.00061171686
11.68571 -0.0006129223900000001
11.68671 -0.00061411242
11.68771 -0.00061528694
11.68871 -0.00061644587
11.68971 -0.0006175891499999999
11.69071 -0.00061871674
11.69171 -0.0006198286
11.69271 -0.00062092467
11.69371 -0.00062200488
11.69471 -0.00062306922
11.69571 -0.00062411759
11.69671 -0.0006251500100000001
11.69771 -0.00062616632
11.69871 -0.00062716654
11.69971 -0.00062815061
11.70071 -0.00062911849
11.70171 -0.0006300701
11.70271 -0.00063100538
11.70371 -0.00063192433
11.70471 -0.0006328268199999999
11.70571 -0.00063371285
11.70671 -0.00063458237
11.70771 -0.0006354352499999999
11.70871 -0.00063627158
11.70971 -0.00063709122
11.71071 -0.00063789412
11.71171 -0.00063868024
11.71271 -0.00063944954
11.71371 -0.00064020201
11.71471 -0.00064093761
11.71571 -0.00064165624
11.71671 -0.00064235792
11.71771 -0.00064304263
11.71871 -0.00064371029
11.71971 -0.00064436094
11.72071 -0.00064499445
11.72171 -0.0006456109100000001
11.72271 -0.00064621022
11.72371 -0.00064679243
11.72471 -0.00064735746
11.72571 -0.00064790534
11.72671 -0.00064843598
11.72771 -0.00064894944
11.72871 -0.00064944561
11.72971 -0.0006499245499999999
11.73071 -0.0006503863
11.73171 -0.00065083068
11.73271 -0.00065125782
11.73371 -0.0006516675500000001
11.73471 -0.00065206
11.73571 -0.00065243507
11.73671 -0.00065279273
11.73771 -0.00065313297
11.73871 -0.00065345575
11.73971 -0.0006537611199999999
11.74071 -0.00065404902
11.74171 -0.00065431936
11.74271 -0.0006545722499999999
11.74371 -0.00065480763
11.74471 -0.00065502545
11.74571 -0.00065522572
11.74671 -0.00065540844
11.74771 -0.0006555736
11.74871 -0.00065572121
11.74971 -0.00065585123
11.75071 -0.00065596373
11.75171 -0.00065605859
11.75271 -0.00065613599
11.75371 -0.00065619579
11.75471 -0.0006562381300000001
11.75571 -0.00065626291
11.75671 -0.00065627023
11.75771 -0.00065626004
11.75871 -0.0006562324400000001
11.75971 -0.0006561873799999999
11.76071 -0.00065612489
11.76171 -0.00065604504
11.76271 -0.00065594782
11.76371 -0.0006558332200000001
11.76471 -0.0006557013
11.76571 -0.00065555209
11.76671 -0.0006553856099999999
11.76771 -0.00065520185
11.76871 -0.00065500085
11.76971 -0.00065478262
11.77071 -0.00065454719
11.77171 -0.00065429458
11.77271 -0.00065402478
11.77371 -0.00065373783
11.77471 -0.00065343374
11.77571 -0.0006531126000000001
11.77671 -0.00065277436
11.77771 -0.00065241902
11.77871 -0.00065204667
11.77971 -0.00065165736
11.78071 -0.0006512510500000001
11.78171 -0.00065082777
11.78271 -0.00065038762
11.78371 -0.0006499306
11.78471 -0.00064945675
11.78571 -0.00064896612
11.78671 -0.00064845876
11.78771 -0.0006479347100000001
11.78871 -0.00064739406
11.78971 -0.0006468368600000001
11.79071 -0.00064626306
11.79171 -0.0006456728000000001
11.79271 -0.00064506621
11.79371 -0.00064444321
11.79471 -0.00064380392
11.79571 -0.00064314841
11.79671 -0.0006424766999999999
11.79771 -0.00064178889
11.79871 -0.00064108508
11.79971 -0.0006403652199999999
11.80071 -0.00063962943
11.80171 -0.00063887774
11.80271 -0.00063811021
11.80371 -0.00063732696
11.80471 -0.00063652797
11.80571 -0.00063571333
11.80671 -0.0006348831399999999
11.80771 -0.00063403736
11.80871 -0.00063317611
11.80971 -0.0006322994500000001
11.81071 -0.00063140742
11.81171 -0.0006305000600000001
11.81271 -0.00062957752
11.81371 -0.00062863978
11.81471 -0.00062768695
11.81571 -0.0006267190699999999
11.81671 -0.00062573627
11.81771 -0.00062473855
11.81871 -0.00062372605
11.81971 -0.00062269883
11.82071 -0.0006216570000000001
11.82171 -0.00062060058
11.82271 -0.0006195297399999999
11.82371 -0.00061844453
11.82471 -0.00061734504
11.82571 -0.0006162313599999999
11.82671 -0.00061510364
11.82771 -0.00061396186
11.82871 -0.00061280621
11.82971 -0.00061163678
11.83071 -0.0006104535700000001
11.83171 -0.00060925681
11.83271 -0.0006080465
11.83371 -0.0006068227799999999
11.83471 -0.00060558568
11.83571 -0.00060433536
11.83671 -0.0006030718400000001
11.83771 -0.00060179527
11.83871 -0.0006005057
11.83971 -0.00059920326
11.84071 -0.00059788799
11.84171 -0.0005965600399999999
11.84271 -0.0005952193999999999
11.84371 -0.00059386625
11.84471 -0.00059250065
11.84571 -0.00059112272
11.84671 -0.0005897325100000001
11.84771 -0.0005883301100000001
11.84871 -0.00058691567
11.84971 -0.00058548922
11.85071 -0.00058405094
11.85171 -0.00058260093
11.85271 -0.00058113928
11.85371 -0.00057966608
11.85471 -0.00057818143
11.85571 -0.00057668553
11.85671 -0.00057517836
11.85771 -0.00057366015
11.85871 -0.0005721309699999999
11.85971 -0.00057059096
11.86071 -0.00056904023
11.86171 -0.00056747886
11.86271 -0.00056590707
11.86371 -0.00056432486
11.86471 -0.00056273248
11.86571 -0.00056112995
11.86671 -0.00055951741
11.86771 -0.00055789501
11.86871 -0.00055626283
11.86971 -0.00055462096
11.87071 -0.0005529695999999999
11.87171 -0.00055130877
11.87271 -0.00054963862
11.87371 -0.0005479592800000001
11.87471 -0.0005462708
11.87571 -0.00054457332
11.87671 -0.00054286697
11.87771 -0.00054115189
11.87871 -0.0005394281299999999
11.87971 -0.00053769586
11.88071 -0.00053595513
11.88171 -0.00053420608
11.88271 -0.00053244885
11.88371 -0.00053068352
11.88471 -0.00052891023
11.88571 -0.00052712917
11.88671 -0.00052534033
11.88771 -0.0005235439399999999
11.88871 -0.00052174009
11.88971 -0.00051992893
11.89071 -0.00051811062
11.89171 -0.00051628522
11.89271 -0.0005144529
11.89371 -0.00051261381
11.89471 -0.00051076804
11.89571 -0.00050891572
11.89671 -0.00050705708
11.89771 -0.0005051922
11.89871 -0.00050332114
11.89971 -0.00050144417
11.90071 -0.00049956129
11.90171 -0.00049767273
11.90271 -0.00049577852
11.90371 -0.00049387886
11.90471 -0.00049197383
11.90571 -0.0004900635800000001
11.90671 -0.00048814823000000005
11.90771 -0.00048622787000000004
11.90871 -0.00048430265
11.90971 -0.00048237266
11.91071 -0.00048043803
11.91171 -0.0004784989
11.91271 -0.00047655535
11.91371 -0.00047460753
11.91471 -0.00047265556999999994
11.91571 -0.00047069957
11.91671 -0.00046873965
11.91771 -0.00046677595999999996
11.91871 -0.00046480858999999996
11.91971 -0.00046283767000000005
11.92071 -0.00046086338
11.92171 -0.00045888577999999994
11.92271 -0.00045690508
11.92371 -0.00045492134
11.92471 -0.00045293476999999996
11.92571 -0.00045094544000000004
11.92671 -0.00044895346
11.92771 -0.00044695903
11.92871 -0.00044496223
11.92971 -0.00044296325999999993
11.93071 -0.00044096213999999997
11.93171 -0.00043895911
11.93271 -0.00043695427
11.93371 -0.0004349477
11.93471 -0.00043293958
11.93571 -0.00043092996
11.93671 -0.00042891902
11.93771 -0.00042690685
11.93871 -0.0004248936
11.93971 -0.00042287933999999997
11.94071 -0.00042086417
11.94171 -0.00041884828
11.94271 -0.0004168317
11.94371 -0.00041481458
11.94471 -0.00041279699999999996
11.94571 -0.00041077910000000004
11.94671 -0.00040876097999999997
11.94771 -0.00040674271999999997
11.94871 -0.00040472451
11.94971 -0.00040270638
11.95071 -0.00040068849000000006
11.95171 -0.00039867091
11.95271 -0.00039665379
11.95371 -0.00039463721
11.95471 -0.00039262131
11.95571 -0.00039060628
11.95671 -0.00038859212
11.95771 -0.00038657898999999994
11.95871 -0.00038456706
11.95971 -0.00038255634999999994
11.96071 -0.00038054702
11.96171 -0.00037853924
11.96271 -0.0003765331
11.96371 -0.00037452871000000004
11.96471 -0.00037252616000000004
11.96571 -0.00037052564
11.96671 -0.00036852714
11.96771 -0.00036653087
11.96871 -0.00036453689
11.96971 -0.00036254532
11.97071 -0.00036055626
11.97171 -0.00035856979
11.97271 -0.00035658602
11.97371 -0.00035460505
11.97471 -0.00035262696999999995
11.97571 -0.00035065184
11.97671 -0.00034867978
11.97771 -0.00034671086
11.97871 -0.00034474519
11.97971 -0.00034278282
11.98071 -0.00034082386
11.98171 -0.0003388684
11.98271 -0.00033691649
11.98371 -0.00033496826
11.98471 -0.00033302374
11.98571 -0.00033108306
11.98671 -0.00032914631
11.98771 -0.00032721355
11.98871 -0.00032528485000000003
11.98971 -0.00032336033999999996
11.99071 -0.00032144007000000003
11.99171 -0.00031952416
11.99271 -0.00031761267
11.99371 -0.00031570573
11.99471 -0.00031380339
11.99571 -0.00031190573
11.99671 -0.00031001284
11.99771 -0.0003081248
11.99871 -0.00030624169
11.99971 -0.00030436361
12.00071 -0.00030249062
12.00171 -0.00030062276
12.00271 -0.00029876014
12.00371 -0.00029690282
12.00471 -0.00029505085999999997
12.00571 -0.00029320431
12.00671 -0.00029136327
12.00771 -0.00028952775
12.00871 -0.00028769782
12.00971 -0.00028587356
12.01071 -0.00028405498
12.01171 -0.00028224216999999996
12.01271 -0.00028043514000000003
12.01371 -0.00027863397999999996
12.01471 -0.0002768387
12.01571 -0.00027504936
12.01671 -0.00027326605
12.01771 -0.00027148876
12.01871 -0.00026971757
12.01971 -0.00026795252999999995
12.02071 -0.00026619371
12.02171 -0.00026444109000000004
12.02271 -0.00026269479
12.02371 -0.00026095483
12.02471 -0.00025922126999999997
12.02571 -0.00025749414
12.02671 -0.00025577351
12.02771 -0.00025405941
12.02871 -0.0002523519
12.02971 -0.00025065103
12.03071 -0.00024895683
12.03171 -0.00024726935
12.03271 -0.0002455886
12.03371 -0.00024391468
12.03471 -0.00024224755
12.03571 -0.00024058727
12.03671 -0.00023893388
12.03771 -0.00023728737000000002
12.03871 -0.00023564780000000002
12.03971 -0.00023401514999999998
12.04071 -0.00023238945
12.04171 -0.00023077073000000003
12.04271 -0.00022915897
12.04371 -0.00022755416000000002
12.04471 -0.00022595636
12.04571 -0.00022436557
12.04671 -0.00022278173
12.04771 -0.00022120486999999998
12.04871 -0.00021963501000000002
12.04971 -0.00021807211
12.05071 -0.00021651622000000003
12.05171 -0.00021496729999999998
12.05271 -0.00021342536999999998
12.05371 -0.00021189041000000002
12.05471 -0.00021036242000000002
12.05571 -0.0002088414
12.05671 -0.00020732737
12.05771 -0.00020582030999999999
12.05871 -0.00020432024
12.05971 -0.00020282714000000002
12.06071 -0.00020134098
12.06171 -0.00019986182000000002
12.06271 -0.0001983896
12.06371 -0.00019692434
12.06471 -0.00019546603
12.06571 -0.00019401466
12.06671 -0.00019257022
12.06771 -0.0001911327
12.06871 -0.00018970209
12.06971 -0.00018827834
12.07071 -0.00018686146
12.07171 -0.00018545142
12.07271 -0.00018404818
12.07371 -0.00018265173000000002
12.07471 -0.00018126202000000002
12.07571 -0.00017987903
12.07671 -0.00017850272
12.07771 -0.00017713304
12.07871 -0.00017576995
12.07971 -0.00017441342
12.08071 -0.00017306340000000002
12.08171 -0.00017171984
12.08271 -0.0001703827
12.08371 -0.00016905194
12.08471 -0.00016772751
12.08571 -0.00016640935999999998
12.08671 -0.00016509744
12.08771 -0.00016379172
12.08871 -0.00016249214
12.08971 -0.00016119865
12.09071 -0.00015991121
12.09171 -0.00015862979
12.09271 -0.00015735432
12.09371 -0.00015608475
12.09471 -0.00015482105
12.09571 -0.00015356317
12.09671 -0.00015231103
12.09771 -0.0001510646
12.09871 -0.00014982385
12.09971 -0.00014858869
12.10071 -0.00014735905
12.10171 -0.00014613489000000002
12.10271 -0.00014491616000000002
12.10371 -0.00014370274999999999
12.10471 -0.00014249464
12.10571 -0.00014129172
12.10671 -0.00014009393
12.10771 -0.00013890118
12.10871 -0.0001377134
12.10971 -0.0001365305
12.11071 -0.00013535240000000002
12.11171 -0.000134179
12.11271 -0.00013301024
12.11371 -0.00013184598
12.11471 -0.00013068617
12.11571 -0.0001295307
12.11671 -0.00012837947
12.11771 -0.00012723241
12.11871 -0.0001260894
12.11971 -0.00012495035
12.12071 -0.00012381519000000002
12.12171 -0.0001226838
12.12271 -0.00012155612
12.12371 -0.00012043203
12.12471 -0.00011931144
12.12571 -0.00011819427999999999
12.12671 -0.00011708044
12.12771 -0.00011596984
12.12871 -0.00011486239
12.12971 -0.00011375800999999999
12.13071 -0.00011265658
12.13171 -0.00011155804
12.13271 -0.00011046228
12.13371 -0.00010936919
12.13471 -0.00010827871
12.13571 -0.00010719071
12.13671 -0.00010610511
12.13771 -0.00010502179000000001
12.13871 -0.00010394066
12.13971 -0.00010286159
12.14071 -0.00010178449000000001
12.14171 -0.00010070924
12.14271 -9.9635713e-05
12.14371 -9.856382800000001e-05
12.14471 -9.7493444e-05
12.14571 -9.6424435e-05
12.14671 -9.535668300000001e-05
12.14771 -9.4290067e-05
12.14871 -9.3224463e-05
12.14971 -9.2159752e-05
12.15071 -9.1095808e-05
12.15171 -9.0032501e-05
12.15271 -8.8969711e-05
12.15371 -8.7907307e-05
12.15471 -8.684518199999999e-05
12.15571 -8.5783194e-05
12.15671 -8.4721233e-05
12.15771 -8.3659171e-05
12.15871 -8.2596893e-05
12.15971 -8.1534273e-05
12.16071 -8.0471199e-05
12.16171 -7.940753900000001e-05
12.16271 -7.834318e-05
12.16371 -7.7278003e-05
12.16471 -7.6211893e-05
12.16571 -7.5144715e-05
12.16671 -7.4076365e-05
12.16771 -7.300670300000001e-05
12.16871 -7.193560799999999e-05
12.16971 -7.086296100000001e-05
12.17071 -6.978862600000001e-05
12.17171 -6.8712473e-05
12.17271 -6.7634375e-05
12.17371 -6.655419e-05
12.17471 -6.5471789e-05
12.17571 -6.4387035e-05
12.17671 -6.3299785e-05
12.17771 -6.2209892e-05
12.17871 -6.1117225e-05
12.17971 -6.0021624999999996e-05
12.18071 -5.8922966999999994e-05
12.18171 -5.7821092000000006e-05
12.18271 -5.6715857e-05
12.18371 -5.560712e-05
12.18471 -5.4494739999999995e-05
12.18571 -5.3378574e-05
12.18671 -5.2258468e-05
12.18771 -5.1134293e-05
12.18871 -5.0005912e-05
12.18971 -4.8873169999999996e-05
12.19071 -4.7735949e-05
12.19171 -4.6594104e-05
12.19271 -4.5447501e-05
12.19371 -4.429601e-05
12.19471 -4.3139502e-05
12.19571 -4.1977847000000005e-05
12.19671 -4.0810912e-05
12.19771 -3.963857e-05
12.19871 -3.8460692e-05
12.19971 -3.7277155e-05
12.20071 -3.6087825999999995e-05
12.20171 -3.4892574e-05
12.20271 -3.3691271e-05
12.20371 -3.248378e-05
12.20471 -3.1269977e-05
12.20571 -3.0049725e-05
12.20671 -2.8822885e-05
12.20771 -2.7589319999999998e-05
12.20871 -2.6348888999999998e-05
12.20971 -2.5101459999999997e-05
12.21071 -2.3846882999999997e-05
12.21171 -2.2585014e-05
12.21271 -2.1315714e-05
12.21371 -2.0038836e-05
12.21471 -1.8754234e-05
12.21571 -1.7461767e-05
12.21671 -1.6161285e-05
12.21771 -1.4852645e-05
12.21871 -1.3535706e-05
12.21971 -1.2210324e-05
12.22071 -1.0876359000000001e-05
12.22171 -9.5336723e-06
12.22271 -8.1821277e-06
12.22371 -6.8215904e-06
12.22471 -5.4519273e-06
12.22571 -4.0730086000000005e-06
12.22671 -2.6847065e-06
12.22771 -1.2868949e-06
12.22871 1.2055021e-07
12.22971 1.5377513e-06
12.23071 2.9648289e-06
12.23171 4.4019028e-06
12.23271 5.8490926e-06
12.23371 7.306515899999999e-06
12.23471 8.774289700000001e-06
12.23571 1.0252533e-05
12.23671 1.1741363e-05
12.23771 1.3240899e-05
12.23871 1.4751259e-05
12.23971 1.6272566e-05
12.24071 1.7804938e-05
12.24171 1.9348498e-05
12.24271 2.0903369e-05
12.24371 2.2469673e-05
12.24471 2.4047536999999998e-05
12.24571 2.5637084e-05
12.24671 2.723844e-05
12.24771 2.8851733e-05
12.24871 3.0477079e-05
12.24971 3.2114612999999995e-05
12.25071 3.3764456000000005e-05
12.25171 3.5426726e-05
12.25271 3.7101545999999996e-05
12.25371 3.8789037e-05
12.25471 4.0489309000000003e-05
12.25571 4.2202484e-05
12.25671 4.3928671e-05
12.25771 4.5667974e-05
12.25871 4.7420505e-05
12.25971 4.9186366e-05
12.26071 5.0965662e-05
12.26171 5.275848e-05
12.26271 5.456493e-05
12.26371 5.638509e-05
12.26471 5.8219069e-05
12.26571 6.0066952e-05
12.26671 6.1928819e-05
12.26771 6.380476500000001e-05
12.26871 6.569488300000001e-05
12.26971 6.7599251e-05
12.27071 6.9517961e-05
12.27171 7.1451103e-05
12.27271 7.3398758e-05
12.27371 7.5361021e-05
12.27471 7.7337972e-05
12.27571 7.9329709e-05
12.27671 8.1336316e-05
12.27771 8.335788900000001e-05
12.27871 8.539451e-05
12.27971 8.7446273e-05
12.28071 8.951327e-05
12.28171 9.1595587e-05
12.28271 9.3693319e-05
12.28371 9.580654700000001e-05
12.28471 9.7935344e-05
12.28571 0.00010007982
12.28671 0.00010224003
12.28771 0.00010441605999999999
12.28871 0.00010660798999999999
12.28971 0.00010881589
12.29071 0.00011103981000000001
12.29171 0.00011327984000000002
12.29271 0.00011553602
12.29371 0.00011780842000000001
12.29471 0.00012009708999999999
12.29571 0.00012240208
12.29671 0.00012472345000000002
12.29771 0.00012706122
12.29871 0.00012941544999999998
12.29971 0.00013178618000000001
12.30071 0.00013417344
12.30171 0.00013657728
12.30271 0.00013899773
12.30371 0.00014143483
12.30471 0.00014388861
12.30571 0.00014635912
12.30671 0.00014884637000000002
12.30771 0.00015135042
12.30871 0.0001538713
12.30971 0.00015640904000000002
12.31071 0.0001589637
12.31171 0.0001615353
12.31271 0.00016412388
12.31371 0.00016672948000000002
12.31471 0.00016935214
12.31571 0.00017199189
12.31671 0.00017464879
12.31771 0.00017732284
12.31871 0.00018001409
12.31971 0.00018272258
12.32071 0.00018544832
12.32171 0.00018819135
12.32271 0.00019095166000000001
12.32371 0.00019372931
12.32471 0.00019652427
12.32571 0.00019933659
12.32671 0.00020216623000000002
12.32771 0.00020501325
12.32871 0.00020787759
12.32971 0.00021075928
12.33071 0.00021365828999999999
12.33171 0.00021657463
12.33271 0.00021950827
12.33371 0.0002224592
12.33471 0.00022542738
12.33571 0.00022841279999999997
12.33671 0.00023141545
12.33771 0.00023443529000000002
12.33871 0.00023747232000000001
12.33971 0.00024052649
12.34071 0.00024359780999999998
12.34171 0.0002466862
12.34271 0.00024979167
12.34371 0.00025291421999999996
12.34471 0.0002560538
12.34571 0.00025921038
12.34671 0.00026238392
12.34771 0.00026557444999999997
12.34871 0.0002687819
12.34971 0.00027200626
12.35071 0.0002752475
12.35171 0.00027850556
12.35271 0.00028178044
12.35371 0.00028507211
12.35471 0.00028838051
12.35571 0.0002917056
12.35671 0.00029504735999999997
12.35771 0.00029840568999999997
12.35871 0.00030178057
12.35971 0.00030517194
12.36071 0.00030857973
12.36171 0.00031200389
12.36271 0.00031544432
12.36371 0.00031890099
12.36471 0.00032237378
12.36571 0.00032586267
12.36671 0.00032936755
12.36771 0.00033288832
12.36871 0.00033642496
12.36971 0.0003399773
12.37071 0.0003435453
12.37171 0.00034712889
12.37271 0.00035072794
12.37371 0.00035434241
12.37471 0.00035797218
12.37571 0.00036161719
12.37671 0.00036527736
12.37771 0.00036895258
12.37871 0.00037264276
12.37971 0.00037634786
12.38071 0.00038006776
12.38171 0.0003838024
12.38271 0.00038755165
12.38371 0.00039131546
12.38471 0.00039509373
12.38571 0.00039888632
12.38671 0.00040269324
12.38771 0.00040651430000000007
12.38871 0.00041034941
12.38971 0.00041419848000000004
12.39071 0.00041806146999999997
12.39171 0.00042193815
12.39271 0.00042582842
12.39371 0.00042973219999999996
12.39471 0.00043364934999999994
12.39571 0.00043757977
12.39671 0.00044152325
12.39771 0.00044547974
12.39871 0.00044944904
12.39971 0.00045343108
12.40071 0.00045742563
12.40171 0.00046143259000000004
12.40271 0.00046545179
12.40371 0.00046948302999999997
12.40471 0.00047352623000000005
12.40571 0.00047758122
12.40671 0.00048164788
12.40771 0.00048572601
12.40871 0.00048981551
12.40971 0.00049391624
12.41071 0.00049802798
12.41171 0.0005021506199999999
12.41271 0.00050628405
12.41371 0.00051042812
12.41471 0.00051458264
12.41571 0.00051874745
12.41671 0.0005229224400000001
12.41771 0.00052710748
12.41871 0.00053130238
12.41971 0.00053550698
12.42071 0.00053972117
12.42171 0.0005439447699999999
12.42271 0.0005481775999999999
12.42371 0.00055241953
12.42471 0.00055667042
12.42571 0.00056092999
12.42671 0.00056519816
12.42771 0.00056947474
12.42871 0.00057375955
12.42971 0.00057805241
12.43071 0.0005823531
12.43171 0.00058666142
12.43271 0.0005909772
12.43371 0.00059530025
12.43471 0.0005996304
12.43571 0.00060396742
12.43671 0.00060831112
12.43771 0.00061266128
12.43871 0.00061701776
12.43971 0.00062138029
12.44071 0.00062574873
12.44171 0.0006301228500000001
12.44271 0.00063450243
12.44371 0.00063888733
12.44471 0.00064327728
12.44571 0.0006476721900000001
12.44671 0.00065207182
12.44771 0.00065647591
12.44871 0.0006608844200000001
12.44971 0.00066529701
12.45071 0.00066971356
12.45171 0.0006741338399999999
12.45271 0.0006785576699999999
12.45371 0.00068298482
12.45471 0.00068741515
12.45571 0.0006918483900000001
12.45671 0.00069628441
12.45771 0.00070072292
12.45871 0.0007051637600000001
12.45971 0.00070960668
12.46071 0.0007140515199999999
12.46171 0.00071849795
12.46271 0.00072294583
12.46371 0.0007273949
12.46471 0.0007318449700000001
12.46571 0.00073629581
12.46671 0.00074074705
12.46771 0.00074519862
12.46871 0.00074965019
12.46971 0.00075410162
12.47071 0.00075855255
12.47171 0.00076300275
12.47271 0.00076745209
12.47371 0.00077190034
12.47471 0.0007763472199999999
12.47571 0.0007807924700000001
12.47671 0.0007852359000000001
12.47771 0.0007896772300000001
12.47871 0.00079411629
12.47971 0.0007985529
12.48071 0.0008029866900000001
12.48171 0.0008074175599999999
12.48271 0.00081184535
12.48371 0.00081626958
12.48471 0.00082069037
12.48571 0.00082510724
12.48671 0.00082952001
12.48771 0.00083392861
12.48871 0.0008383325599999999
12.48971 0.00084273188
12.49071 0.0008471261900000001
12.49171 0.0008515152299999999
12.49271 0.0008558989100000001
12.49371 0.00086027694
12.49471 0.00086464897
12.49571 0.00086901482
12.49671 0.0008733743
12.49771 0.00087772714
12.49871 0.00088207307
12.49971 0.0008864118199999999
12.50071 0.0008907431000000001
12.50171 0.0008950668399999999
12.50271 0.00089938258
12.50371 0.0009036902200000001
12.50471 0.0009079893999999999
12.50571 0.00091227994
12.50671 0.00091656157
12.50771 0.0009208339199999999
12.50871 0.00092509699
12.50971 0.00092935034
12.51071 0.00093359386
12.51171 0.00093782719
12.51271 0.0009420502499999999
12.51371 0.0009462625699999999
12.51471 0.00095046416
12.51571 0.00095465466
12.51671 0.0009588338799999999
12.51771 0.00096300155
12.51871 0.0009671574800000001
12.51971 0.00097130142
12.52071 0.0009754331600000001
12.52171 0.00097955244
12.52271 0.0009836590800000001
12.52371 0.00098775272
12.52471 0.00099183317
12.52571 0.00099590034
12.52671 0.00099995377
12.52771 0.0010039934
12.52871 0.0010080188
12.52971 0.0010120298999999999
12.53071 0.0010160263
12.53171 0.0010200079
12.53271 0.0010239743
12.53371 0.0010279254
12.53471 0.0010318608
12.53571 0.0010357805
12.53671 0.001039684
12.53771 0.001043571
12.53871 0.0010474415999999999
12.53971 0.0010512952
12.54071 0.0010551317
12.54171 0.001058951
12.54271 0.0010627527
12.54371 0.0010665365
12.54471 0.0010703025000000001
12.54571 0.00107405
12.54671 0.0010777792
12.54771 0.0010814897
12.54871 0.0010851812
12.54971 0.0010888538
12.55071 0.0010925069
12.55171 0.0010961404000000001
12.55271 0.0010997542
12.55371 0.0011033479
12.55471 0.0011069215
12.55571 0.0011104748
12.55671 0.0011140073
12.55771 0.0011175191
12.55871 0.0011210096999999999
12.55971 0.0011244790999999999
12.56071 0.0011279269
12.56171 0.0011313529999999999
12.56271 0.0011347573
12.56371 0.0011381392
12.56471 0.0011414989
12.56571 0.0011448359
12.56671 0.0011481501
12.56771 0.0011514412
12.56871 0.0011547089999999999
12.56971 0.0011579534
12.57071 0.001161174
12.57171 0.0011643707
12.57271 0.0011675432
12.57371 0.0011706913999999999
12.57471 0.0011738150000000001
12.57571 0.0011769137
12.57671 0.0011799875000000001
12.57771 0.0011830362
12.57871 0.0011860595
12.57971 0.0011890572
12.58071 0.0011920291
12.58171 0.0011949751
12.58271 0.0011978949
12.58371 0.0012007886000000001
12.58471 0.0012036556
12.58571 0.0012064959
12.58671 0.0012093094
12.58771 0.001212096
12.58871 0.0012148552
12.58971 0.001217587
12.59071 0.0012202913
12.59171 0.0012229678
12.59271 0.0012256163
12.59371 0.0012282367
12.59471 0.0012308287
12.59571 0.0012333923
12.59671 0.0012359273
12.59771 0.0012384333
12.59871 0.0012409103
12.59971 0.001243358
12.60071 0.0012457765
12.60171 0.0012481652
12.60271 0.0012505242
12.60371 0.0012528533
12.60471 0.0012551523
12.60571 0.0012574209999999999
12.60671 0.0012596592999999999
12.60771 0.0012618669
12.60871 0.0012640436999999999
12.60971 0.0012661897999999999
12.61071 0.0012683046
12.61171 0.0012703883
12.61271 0.0012724407000000001
12.61371 0.0012744615
12.61471 0.0012764507
12.61571 0.001278408
12.61671 0.0012803335
12.61771 0.0012822270000000001
12.61871 0.0012840883
12.61971 0.0012859172
12.62071 0.0012877138
12.62171 0.0012894778
12.62271 0.001291209
12.62371 0.0012929076
12.62471 0.0012945731
12.62571 0.0012962057
12.62671 0.0012978049000000001
12.62771 0.0012993709
12.62871 0.0013009035
12.62971 0.0013024025
12.63071 0.0013038679
12.63171 0.0013052992999999999
12.63271 0.0013066969
12.63371 0.0013080604000000001
12.63471 0.0013093897
12.63571 0.0013106847
12.63671 0.0013119454
12.63771 0.0013131714999999999
12.63871 0.0013143629
12.63971 0.0013155197
12.64071 0.0013166416000000001
12.64171 0.0013177285000000002
12.64271 0.0013187804
12.64371 0.0013197972
12.64471 0.0013207788
12.64571 0.001321725
12.64671 0.0013226359
12.64771 0.0013235113
12.64871 0.0013243513
12.64971 0.0013251555000000001
12.65071 0.0013259241
12.65171 0.001326657
12.65271 0.0013273541
12.65371 0.0013280152000000002
12.65471 0.0013286404
12.65571 0.0013292296000000001
12.65671 0.0013297828
12.65771 0.0013302998000000001
12.65871 0.0013307807
12.65971 0.0013312252
12.66071 0.0013316335
12.66171 0.0013320054
12.66271 0.0013323408999999999
12.66371 0.0013326399000000001
12.66471 0.0013329023
12.66571 0.0013331281
12.66671 0.0013333172
12.66771 0.0013334698000000002
12.66871 0.0013335854
12.66971 0.0013336642
12.67071 0.0013337062000000001
12.67171 0.0013337113000000001
12.67271 0.0013336793999999999
12.67371 0.0013336105
12.67471 0.0013335045999999999
12.67571 0.0013333617
12.67671 0.0013331817
12.67771 0.0013329645999999998
12.67871 0.0013327103
12.67971 0.001332419
12.68071 0.0013320905
12.68171 0.0013317248
12.68271 0.001331322
12.68371 0.001330882
12.68471 0.0013304048
12.68571 0.0013298904
12.68671 0.0013293389
12.68771 0.0013287503
12.68871 0.0013281245000000001
12.68971 0.0013274615
12.69071 0.0013267614
12.69171 0.0013260242
12.69271 0.0013252497000000002
12.69371 0.0013244384
12.69471 0.0013235897999999999
12.69571 0.0013227042000000001
12.69671 0.0013217814
12.69771 0.0013208216
12.69871 0.0013198247999999999
12.69971 0.001318791
12.70071 0.00131772
12.70171 0.0013166121999999998
12.70271 0.0013154673000000002
12.70371 0.0013142854999999998
12.70471 0.0013130667
12.70571 0.0013118111
12.70671 0.0013105185999999999
12.70771 0.0013091893
12.70871 0.0013078232000000001
12.70971 0.0013064204000000001
12.71071 0.0013049808000000001
12.71171 0.0013035045
12.71271 0.0013019918
12.71371 0.0013004425000000001
12.71471 0.0012988566
12.71571 0.0012972343
12.71671 0.0012955757
12.71771 0.0012938806999999999
12.71871 0.0012921496
12.71971 0.0012903822
12.72071 0.0012885787
12.72171 0.0012867393000000002
12.72271 0.0012848638
12.72371 0.0012829525
12.72471 0.0012810052999999999
12.72571 0.0012790223
12.72671 0.0012770038000000001
12.72771 0.0012749496
12.72871 0.0012728599
12.72971 0.0012707347
12.73071 0.0012685743
12.73171 0.0012663784
12.73271 0.0012641473999999999
12.73371 0.0012618812
12.73471 0.0012595800000000002
12.73571 0.0012572439
12.73671 0.0012548729
12.73771 0.001252467
12.73871 0.0012500265
12.73971 0.0012475513
12.74071 0.0012450418
12.74171 0.0012424977
12.74271 0.0012399194
12.74371 0.0012373069
12.74471 0.0012346603
12.74571 0.0012319798
12.74671 0.0012292654
12.74771 0.0012265173
12.74871 0.0012237354999999998
12.74971 0.0012209203
12.75071 0.0012180717
12.75171 0.0012151899999999999
12.75271 0.0012122749
12.75371 0.0012093271
12.75471 0.0012063463
12.75571 0.0012033329
12.75671 0.0012002869
12.75771 0.0011972083999999999
12.75871 0.0011940977
12.75971 0.0011909548
12.76071 0.0011877798
12.76171 0.0011845729
12.76271 0.0011813342
12.76371 0.0011780639000000001
12.76471 0.0011747621999999998
12.76571 0.001171429
12.76671 0.0011680646000000001
12.76771 0.0011646692
12.76871 0.0011612427
12.76971 0.0011577856
12.77071 0.0011542977
12.77171 0.0011507792999999999
12.77271 0.0011472303999999999
12.77371 0.0011436515
12.77471 0.0011400424
12.77571 0.0011364034
12.77671 0.0011327346999999998
12.77771 0.0011290363999999998
12.77871 0.0011253086
12.77971 0.0011215516
12.78071 0.0011177654
12.78171 0.0011139503000000002
12.78271 0.0011101064
12.78371 0.0011062339000000002
12.78471 0.001102333
12.78571 0.0010984038
12.78671 0.0010944466
12.78771 0.0010904615
12.78871 0.0010864486
12.78971 0.0010824081999999998
12.79071 0.0010783404
12.79171 0.0010742456000000001
12.79271 0.0010701236999999999
12.79371 0.0010659749
12.79471 0.0010617995
12.79571 0.0010575977
12.79671 0.0010533697
12.79771 0.0010491155000000002
12.79871 0.0010448354000000002
12.79971 0.0010405295999999999
12.80071 0.0010361983
12.80171 0.0010318417
12.80271 0.0010274598
12.80371 0.0010230529
12.80471 0.0010186213
12.80571 0.0010141651
12.80671 0.0010096845
12.80771 0.0010051796
12.80871 0.0010006507
12.80971 0.00099609806
12.81071 0.00099152176
12.81171 0.00098692199
12.81271 0.0009822989300000001
12.81371 0.00097765296
12.81471 0.00097298416
12.81571 0.0009682927200000001
12.81671 0.0009635789
12.81771 0.00095884279
12.81871 0.00095408477
12.81971 0.0009493050100000001
12.82071 0.0009445035200000001
12.82171 0.00093968074
12.82271 0.0009348367699999999
12.82371 0.0009299717899999999
12.82471 0.00092508617
12.82571 0.0009201798999999999
12.82671 0.0009152534400000001
12.82771 0.0009103067000000001
12.82871 0.0009053401299999999
12.82971 0.0009003538299999999
12.83071 0.00089534806
12.83171 0.00089032292
12.83271 0.0008852786800000001
12.83371 0.00088021561
12.83471 0.0008751339
12.83571 0.00087003364
12.83671 0.0008649150899999999
12.83771 0.00085977854
12.83871 0.0008546242499999999
12.83971 0.00084945223
12.84071 0.00084426283
12.84171 0.00083905625
12.84271 0.00083383266
12.84371 0.00082859233
12.84471 0.0008233354500000001
12.84571 0.0008180622900000001
12.84671 0.00081277303
12.84771 0.00080746786
12.84871 0.0008021471299999999
12.84971 0.00079681095
12.85071 0.00079145957
12.85171 0.0007860931900000001
12.85271 0.00078071198
12.85371 0.0007753164
12.85471 0.00076990646
12.85571 0.0007644825
12.85671 0.0007590446799999999
12.85771 0.0007535932599999999
12.85871 0.00074812847
12.85971 0.0007426504900000001
12.86071 0.0007371596400000001
12.86171 0.00073165602
12.86271 0.00072613998
12.86371 0.0007206116600000001
12.86471 0.00071507134
12.86571 0.00070951919
12.86671 0.00070395545
12.86771 0.00069838034
12.86871 0.00069279408
12.86971 0.00068719692
12.87071 0.00068158902
12.87171 0.00067597066
12.87271 0.00067034202
12.87371 0.00066470338
12.87471 0.00065905492
12.87571 0.00065339686
12.87671 0.0006477293900000001
12.87771 0.00064205278
12.87871 0.00063636726
12.87971 0.000630673
12.88071 0.00062497029
12.88171 0.0006192593400000001
12.88271 0.00061354035
12.88371 0.00060781354
12.88471 0.00060207917
12.88571 0.0005963374
12.88671 0.00059058848
12.88771 0.0005848327
12.88871 0.00057907018
12.88971 0.00057330121
12.89071 0.00056752597
12.89171 0.00056174472
12.89271 0.00055595765
12.89371 0.00055016503
12.89471 0.00054436696
12.89571 0.00053856379
12.89671 0.0005327556699999999
12.89771 0.00052694281
12.89871 0.0005211255
12.89971 0.0005153039200000001
12.90071 0.0005094782
12.90171 0.00050364865
12.90271 0.0004978154699999999
12.90371 0.00049197884
12.90471 0.00048613897
12.90571 0.00048029615
12.90671 0.00047445051000000003
12.90771 0.00046860232
12.90871 0.00046275177000000003
12.90971 0.00045689908000000004
12.91071 0.00045104448
12.91171 0.00044518811
12.91271 0.00043933028
12.91371 0.00043347113
12.91471 0.00042761093999999996
12.91571 0.00042174993000000004
12.91671 0.00041588819
12.91771 0.00041002609000000004
12.91871 0.00040416375999999997
12.91971 0.00039830142999999996
12.92071 0.00039243928000000003
12.92171 0.00038657754
12.92271 0.00038071644
12.92371 0.00037485618
12.92471 0.00036899694
12.92571 0.00036313897
12.92671 0.00035728247
12.92771 0.00035142762
12.92871 0.00034557463
12.92971 0.00033972372
12.93071 0.00033387505
12.93171 0.00032802886
12.93271 0.00032218531
12.93371 0.00031634463
12.93471 0.00031050702
12.93571 0.00030467263
12.93671 0.00029884172000000004
12.93771 0.00029301443
12.93871 0.00028719098
12.93971 0.00028137156
12.94071 0.00027555634000000004
12.94171 0.00026974553
12.94271 0.00026393934
12.94371 0.00025813792
12.94471 0.00025234151
12.94571 0.00024655023
12.94671 0.00024076433
12.94771 0.00023498394
12.94871 0.00022920929
12.94971 0.00022344053999999997
12.95071 0.00021767792
12.95171 0.00021192157
12.95271 0.00020617167
12.95371 0.00020042844000000003
12.95471 0.00019469203
12.95571 0.00018896263
12.95671 0.00018324043
12.95771 0.00017752559000000002
12.95871 0.00017181831
12.95971 0.00016611873999999998
12.96071 0.00016042708
12.96171 0.00015474348999999999
12.96271 0.00014906814
12.96371 0.00014340120000000002
12.96471 0.00013774287000000002
12.96571 0.00013209327999999998
12.96671 0.00012645263
12.96771 0.00012082107
12.96871 0.00011519877
12.96971 0.00010958591
12.97071 0.00010398264
12.97171 9.8389125e-05
12.97271 9.280555e-05
12.97371 8.7232053e-05
12.97471 8.166881e-05
12.97571 7.6115981e-05
12.97671 7.057372499999999e-05
12.97771 6.5042201e-05
12.97871 5.9521574e-05
12.97971 5.4011997e-05
12.98071 4.8513624e-05
12.98171 4.3026622999999995e-05
12.98271 3.7551141e-05
12.98371 3.2087331e-05
12.98471 2.6635356999999998e-05
12.98571 2.1195363e-05
12.98671 1.5767502e-05
12.98771 1.0351923e-05
12.98871 4.9487763e-06
12.98971 -4.4179153999999996e-07
12.99071 -5.8196349e-06
12.99171 -1.1184608e-05
12.99271 -1.6536571e-05
12.99371 -2.1875378e-05
12.99471 -2.7200892e-05
12.99571 -3.2512975e-05
12.99671 -3.7811486e-05
12.99771 -4.3096296e-05
12.99871 -4.8367263999999995e-05
12.99971 -5.3624256999999997e-05
13.00071 -5.8867141e-05
13.00171 -6.4095792e-05
13.00271 -6.9310079e-05
13.00371 -7.450987000000001e-05
13.00471 -7.9695036e-05
13.00571 -8.4865457e-05
13.00671 -9.0021013e-05
13.00771 -9.516156200000001e-05
13.00871 -0.000100287
13.00971 -0.00010539719
13.01071 -0.00011049202
13.01171 -0.00011557137
13.01271 -0.00012063512
13.01371 -0.00012568314
13.01471 -0.00013071533
13.01571 -0.00013573157000000002
13.01671 -0.00014073174
13.01771 -0.00014571573
13.01871 -0.00015068342
13.01971 -0.0001556347
13.02071 -0.00016056947
13.02171 -0.00016548762
13.02271 -0.00017038903
13.02371 -0.0001752736
13.02471 -0.00018014122999999998
13.02571 -0.00018499179
13.02671 -0.0001898252
13.02771 -0.00019464132
13.02871 -0.00019944011
13.02971 -0.00020422143999999999
13.03071 -0.00020898519000000002
13.03171 -0.0002137313
13.03271 -0.00021845962999999998
13.03371 -0.00022317013
13.03471 -0.00022786264000000003
13.03571 -0.00023253715000000002
13.03671 -0.00023719350999999999
13.03771 -0.00024183163999999999
13.03871 -0.00024645145999999997
13.03971 -0.00025105287
13.04071 -0.00025563581
13.04171 -0.00026020013999999996
13.04271 -0.00026474584
13.04371 -0.00026927278
13.04471 -0.00027378089
13.04571 -0.00027827008999999997
13.04671 -0.00028274033
13.04771 -0.00028719146
13.04871 -0.00029162347
13.04971 -0.00029603626999999996
13.05071 -0.00030042975
13.05171 -0.00030480389
13.05271 -0.00030915858
13.05371 -0.00031349377
13.05471 -0.00031780939
13.05571 -0.00032210535
13.05671 -0.00032638161
13.05771 -0.00033063811
13.05871 -0.00033487477
13.05971 -0.00033909153
13.06071 -0.00034328832
13.06171 -0.00034746511000000003
13.06271 -0.00035162179000000003
13.06371 -0.00035575833
13.06471 -0.00035987466
13.06571 -0.00036397075
13.06671 -0.00036804652
13.06771 -0.00037210191
13.06871 -0.00037613686000000004
13.06971 -0.00038015135
13.07071 -0.00038414528000000004
13.07171 -0.00038811863
13.07271 -0.00039207133999999996
13.07371 -0.00039600336
13.07471 -0.00039991464
13.07571 -0.00040380509999999995
13.07671 -0.00040767477
13.07771 -0.00041152352
13.07871 -0.00041535136
13.07971 -0.00041915819
13.08071 -0.00042294405
13.08171 -0.00042670881
13.08271 -0.00043045247
13.08371 -0.00043417498999999995
13.08471 -0.00043787632
13.08571 -0.00044155645
13.08671 -0.0004452153
13.08771 -0.00044885286999999996
13.08871 -0.00045246916
13.08971 -0.00045606403
13.09071 -0.00045963757
13.09171 -0.00046318969
13.09271 -0.0004667203
13.09371 -0.00047022954
13.09471 -0.00047371723
13.09571 -0.00047718335999999997
13.09671 -0.00048062802
13.09771 -0.00048405108999999996
13.09871 -0.00048745250999999995
13.09971 -0.00049083237
13.10071 -0.00049419059
13.10171 -0.0004975271200000001
13.10271 -0.000500842
13.10371 -0.0005041351900000001
13.10471 -0.0005074066800000001
13.10571 -0.00051065645
13.10671 -0.00051388447
13.10771 -0.00051709076
13.10871 -0.0005202752199999999
13.10971 -0.00052343794
13.11071 -0.0005265788799999999
13.11171 -0.0005296979899999999
13.11271 -0.00053279532
13.11371 -0.00053587082
13.11471 -0.0005389244999999999
13.11571 -0.00054195639
13.11671 -0.00054496641
13.11771 -0.0005479546
13.11871 -0.00055092091
13.11971 -0.0005538654
13.12071 -0.00055678806
13.12171 -0.0005596889
13.12271 -0.00056256786
13.12371 -0.00056542499
13.12471 -0.00056826025
13.12571 -0.00057107372
13.12671 -0.00057386537
13.12771 -0.00057663515
13.12871 -0.00057938314
13.12971 -0.00058210931
13.13071 -0.0005848136900000001
13.13171 -0.00058749624
13.13271 -0.00059015697
13.13371 -0.00059279596
13.13471 -0.00059541312
13.13571 -0.00059800855
13.13671 -0.00060058219
13.13771 -0.00060313405
13.13871 -0.00060566413
13.13971 -0.0006081725099999999
13.14071 -0.0006106591600000001
13.14171 -0.00061312412
13.14271 -0.0006155673400000001
13.14371 -0.00061798892
13.14471 -0.00062038885
13.14571 -0.00062276708
13.14671 -0.0006251237199999999
13.14771 -0.00062745876
13.14871 -0.00062977219
13.14971 -0.00063206408
13.15071 -0.00063433445
13.15171 -0.00063658331
13.15271 -0.00063881062
13.15371 -0.00064101655
13.15471 -0.0006432010200000001
13.15571 -0.00064536412
13.15671 -0.00064750579
13.15771 -0.0006496261399999999
13.15871 -0.0006517252099999999
13.15971 -0.000653803
13.16071 -0.00065585955
13.16171 -0.00065789486
13.16271 -0.00065990903
13.16371 -0.000661902
13.16471 -0.00066387383
13.16571 -0.00066582465
13.16671 -0.00066775438
13.16771 -0.00066966313
13.16871 -0.0006715508300000001
13.16971 -0.00067341762
13.17071 -0.0006752634800000001
13.17171 -0.0006770883800000001
13.17271 -0.00067889246
13.17371 -0.0006806757
13.17471 -0.00068243817
13.17571 -0.00068417994
13.17671 -0.00068590089
13.17771 -0.00068760123
13.17871 -0.00068928089
13.17971 -0.0006909399399999999
13.18071 -0.00069257844
13.18171 -0.00069419643
13.18271 -0.00069579387
13.18371 -0.00069737093
13.18471 -0.00069892762
13.18571 -0.00070046394
13.18671 -0.00070197993
13.18771 -0.00070347564
13.18871 -0.00070495116
13.18971 -0.0007064065399999999
13.19071 -0.0007078417600000001
13.19171 -0.00070925698
13.19271 -0.0007106520999999999
13.19371 -0.0007120272999999999
13.19471 -0.00071338254
13.19571 -0.000714718
13.19671 -0.00071603358
13.19771 -0.00071732939
13.19871 -0.00071860554
13.19971 -0.00071986201
13.20071 -0.00072109888
13.20171 -0.0007223161400000001
13.20271 -0.0007235139500000001
13.20371 -0.00072469229
13.20471 -0.00072585121
13.20571 -0.00072699081
13.20671 -0.0007281110799999999
13.20771 -0.00072921212
13.20871 -0.000730294
13.20971 -0.0007313566599999999
13.21071 -0.00073240026
13.21171 -0.0007334248500000001
13.21271 -0.00073443043
13.21371 -0.00073541714
13.21471 -0.00073638494
13.21571 -0.00073733399
13.21671 -0.00073826427
13.21771 -0.0007391758599999999
13.21871 -0.00074006889
13.21971 -0.0007409432800000001
13.22071 -0.0007417992
13.22171 -0.00074263667
13.22271 -0.0007434558
13.22371 -0.0007442566099999999
13.22471 -0.00074503919
13.22571 -0.00074580353
13.22671 -0.00074654977
13.22771 -0.00074727791
13.22871 -0.00074798809
13.22971 -0.0007486803
13.23071 -0.00074935465
13.23171 -0.00075001121
13.23271 -0.0007506500000000001
13.23371 -0.00075127109
13.23471 -0.00075187454
13.23571 -0.00075246039
13.23671 -0.00075302873
13.23771 -0.00075357962
13.23871 -0.00075411308
13.23971 -0.0007546292199999999
13.24071 -0.0007551281700000001
13.24171 -0.00075560979
13.24271 -0.0007560743100000001
13.24371 -0.00075652174
13.24471 -0.00075695216
13.24571 -0.0007573656099999999
13.24671 -0.0007577622
13.24771 -0.00075814191
13.24871 -0.0007585049399999999
13.24971 -0.00075885123
13.25071 -0.00075918092
13.25171 -0.0007594940100000001
13.25271 -0.0007597906899999999
13.25371 -0.0007600709500000001
13.25471 -0.00076033489
13.25571 -0.00076058254
13.25671 -0.00076081396
13.25771 -0.00076102929
13.25871 -0.0007612286
13.25971 -0.00076141191
13.26071 -0.00076157935
13.26171 -0.00076173092
13.26271 -0.0007618668
13.26371 -0.0007619869800000001
13.26471 -0.0007620915300000001
13.26571 -0.0007621805299999999
13.26671 -0.0007622541
13.26771 -0.00076231222
13.26871 -0.00076235497
13.26971 -0.00076238248
13.27071 -0.0007623948
13.27171 -0.0007623919799999999
13.27271 -0.00076237411
13.27371 -0.00076234119
13.27471 -0.00076229335
13.27571 -0.0007622306400000001
13.27671 -0.00076215319
13.27771 -0.00076206093
13.27871 -0.00076195406
13.27971 -0.00076183255
13.28071 -0.0007616964900000001
13.28171 -0.0007615460600000001
13.28271 -0.0007613812599999999
13.28371 -0.00076120214
13.28471 -0.00076100882
13.28571 -0.00076080123
13.28671 -0.00076057963
13.28771 -0.00076034407
13.28871 -0.00076009446
13.28971 -0.00075983103
13.29071 -0.00075955381
13.29171 -0.00075926287
13.29271 -0.00075895828
13.29371 -0.00075864014
13.29471 -0.0007583084900000001
13.29571 -0.00075796343
13.29671 -0.00075760504
13.29771 -0.00075723333
13.29871 -0.00075684843
13.29971 -0.00075645039
13.30071 -0.00075603925
13.30171 -0.00075561511
13.30271 -0.0007551781
13.30371 -0.0007547282200000001
13.30471 -0.00075426551
13.30571 -0.00075379007
13.30671 -0.00075330204
13.30771 -0.00075280136
13.30871 -0.00075228818
13.30971 -0.0007517625800000001
13.31071 -0.00075122457
13.31171 -0.00075067428
13.31271 -0.00075011171
13.31371 -0.000749537
13.31471 -0.0007489501999999999
13.31571 -0.00074835134
13.31671 -0.00074774057
13.31771 -0.00074711788
13.31871 -0.00074648347
13.31971 -0.00074583727
13.32071 -0.0007451794299999999
13.32171 -0.0007445100399999999
13.32271 -0.0007438291499999999
13.32371 -0.0007431368
13.32471 -0.00074243317
13.32571 -0.00074171821
13.32671 -0.00074099207
13.32771 -0.0007402547900000001
13.32871 -0.0007395065
13.32971 -0.00073874721
13.33071 -0.00073797705
13.33171 -0.00073719607
13.33271 -0.00073640431
13.33371 -0.00073560186
13.33471 -0.0007347887700000001
13.33571 -0.00073396518
13.33671 -0.00073313104
13.33771 -0.00073228653
13.33871 -0.00073143174
13.33971 -0.0007305665799999999
13.34071 -0.00072969128
13.34171 -0.0007288058
13.34271 -0.00072791026
13.34371 -0.00072700473
13.34471 -0.00072608927
13.34571 -0.00072516391
13.34671 -0.00072422881
13.34771 -0.0007232839400000001
13.34871 -0.00072232942
13.34971 -0.00072136531
13.35071 -0.00072039174
13.35171 -0.00071940872
13.35271 -0.00071841632
13.35371 -0.0007174146
13.35471 -0.00071640366
13.35571 -0.00071538357
13.35671 -0.00071435443
13.35771 -0.00071331624
13.35871 -0.00071226914
13.35971 -0.00071121317
13.36071 -0.00071014842
13.36171 -0.0007090749
13.36271 -0.00070799274
13.36371 -0.00070690198
13.36471 -0.0007058026799999999
13.36571 -0.00070469491
13.36671 -0.00070357878
13.36771 -0.00070245428
13.36871 -0.00070132151
13.36971 -0.00070018054
13.37071 -0.00069903144
13.37171 -0.00069787425
13.37271 -0.0006967090499999999
13.37371 -0.00069553589
13.37471 -0.00069435487
13.37571 -0.00069316598
13.37671 -0.00069196935
13.37771 -0.00069076505
13.37871 -0.00068955305
13.37971 -0.00068833351
13.38071 -0.0006871065100000001
13.38171 -0.00068587206
13.38271 -0.00068463023
13.38371 -0.00068338109
13.38471 -0.00068212471
13.38571 -0.0006808611899999999
13.38671 -0.0006795905800000001
13.38771 -0.00067831293
13.38871 -0.00067702831
13.38971 -0.00067573683
13.39071 -0.00067443852
13.39171 -0.00067313349
13.39271 -0.0006718217699999999
13.39371 -0.00067050346
13.39471 -0.0006691785500000001
13.39571 -0.00066784719
13.39671 -0.00066650941
13.39771 -0.00066516532
13.39871 -0.0006638149399999999
13.39971 -0.00066245834
13.40071 -0.0006610955599999999
13.40171 -0.00065972672
13.40271 -0.00065835179
13.40371 -0.00065697095
13.40471 -0.00065558415
13.40571 -0.0006541915399999999
13.40671 -0.0006527931
13.40771 -0.00065138893
13.40871 -0.00064997912
13.40971 -0.00064856363
13.41071 -0.0006471426299999999
13.41171 -0.00064571609
13.41271 -0.00064428409
13.41371 -0.00064284673
13.41471 -0.00064140399
13.41571 -0.00063995603
13.41671 -0.00063850284
13.41771 -0.00063704447
13.41871 -0.000635581
13.41971 -0.00063411253
13.42071 -0.00063263906
13.42171 -0.00063116072
13.42271 -0.00062967752
13.42371 -0.0006281894899999999
13.42471 -0.00062669674
13.42571 -0.00062519935
13.42671 -0.00062369731
13.42771 -0.00062219074
13.42871 -0.00062067966
13.42971 -0.00061916412
13.43071 -0.00061764422
13.43171 -0.0006161200000000001
13.43271 -0.0006145915
13.43371 -0.00061305882
13.43471 -0.000611522
13.43571 -0.0006099810400000001
13.43671 -0.00060843604
13.43771 -0.00060688703
13.43871 -0.00060533412
13.43971 -0.00060377729
13.44071 -0.00060221669
13.44171 -0.00060065222
13.44271 -0.0005990841099999999
13.44371 -0.00059751233
13.44471 -0.00059593685
13.44571 -0.0005943578800000001
13.44671 -0.00059277536
13.44771 -0.00059118938
13.44871 -0.00058960004
13.44971 -0.00058800733
13.45071 -0.00058641135
13.45171 -0.00058481214
13.45271 -0.0005832096999999999
13.45371 -0.00058160417
13.45471 -0.0005799955900000001
13.45571 -0.00057838402
13.45671 -0.00057676948
13.45771 -0.00057515203
13.45871 -0.00057353172
13.45971 -0.00057190864
13.46071 -0.00057028278
13.46171 -0.00056865429
13.46271 -0.00056702315
13.46371 -0.00056538943
13.46471 -0.00056375316
13.46571 -0.00056211443
13.46671 -0.0005604732900000001
13.46771 -0.00055882974
13.46871 -0.00055718388
13.46971 -0.00055553573
13.47071 -0.00055388532
13.47171 -0.0005522328100000001
13.47271 -0.00055057812
13.47371 -0.00054892134
13.47471 -0.00054726252
13.47571 -0.00054560173
13.47671 -0.0005439389
13.47771 -0.00054227421
13.47871 -0.00054060761
13.47971 -0.0005389392300000001
13.48071 -0.00053726908
13.48171 -0.0005355972
13.48271 -0.00053392368
13.48371 -0.00053224849
13.48471 -0.00053057174
13.48571 -0.00052889341
13.48671 -0.00052721361
13.48771 -0.00052553241
13.48871 -0.0005238498
13.48971 -0.00052216583
13.49071 -0.00052048058
13.49171 -0.00051879406
13.49271 -0.0005171063499999999
13.49371 -0.00051541747
13.49471 -0.00051372754
13.49571 -0.00051203651
13.49671 -0.00051034444
13.49771 -0.0005086514599999999
13.49871 -0.0005069574899999999
13.49971 -0.00050526264
13.50071 -0.00050356698
13.50171 -0.0005018705
13.50271 -0.0005001732900000001
13.50371 -0.00049847536
13.50471 -0.00049677674
13.50571 -0.00049507753
13.50671 -0.00049337773
13.50771 -0.00049167734
13.50871 -0.00048997645
13.50971 -0.00048827504999999995
13.51071 -0.00048657324999999994
13.51171 -0.00048487109
13.51271 -0.00048316851000000004
13.51371 -0.00048146562
13.51471 -0.00047976246
13.51571 -0.00047805897
13.51671 -0.00047635535
13.51771 -0.00047465155
13.51871 -0.00047294761000000004
13.51971 -0.00047124358
13.52071 -0.00046953946
13.52171 -0.00046783534000000005
13.52271 -0.00046613126999999995
13.52371 -0.00046442728
13.52471 -0.00046272339
13.52571 -0.00046101959000000004
13.52671 -0.00045931602
13.52771 -0.00045761267
13.52871 -0.00045590959000000003
13.52971 -0.00045420679
13.53071 -0.00045250431
13.53171 -0.00045080224
13.53271 -0.00044910062000000004
13.53371 -0.00044739944999999995
13.53471 -0.00044569878999999995
13.53571 -0.00044399862
13.53671 -0.00044229904999999996
13.53771 -0.00044060007
13.53871 -0.00043890172000000006
13.53971 -0.00043720411
13.54071 -0.00043550717000000004
13.54171 -0.00043381096000000004
13.54271 -0.00043211558
13.54371 -0.00043042096000000006
13.54471 -0.00042872721
13.54571 -0.00042703426999999997
13.54671 -0.00042534230000000004
13.54771 -0.00042365127
13.54871 -0.00042196119999999995
13.54971 -0.00042027214
13.55071 -0.00041858406999999994
13.55171 -0.00041689709
13.55271 -0.00041521121
13.55371 -0.00041352646000000006
13.55471 -0.0004118428
13.55571 -0.00041016041999999996
13.55671 -0.00040847922
13.55771 -0.00040679929
13.55871 -0.00040512059
13.55971 -0.00040344324999999994
13.56071 -0.00040176724000000005
13.56171 -0.00040009263000000003
13.56271 -0.00039841939
13.56371 -0.0003967476
13.56471 -0.00039507731
13.56571 -0.00039340853
13.56671 -0.00039174128999999995
13.56771 -0.00039007558999999995
13.56871 -0.00038841154
13.56971 -0.00038674907
13.57071 -0.00038508824
13.57171 -0.00038342910000000005
13.57271 -0.00038177168
13.57371 -0.00038011600999999996
13.57471 -0.0003784621
13.57571 -0.00037680995
13.57671 -0.00037515964999999997
13.57771 -0.00037351117
13.57871 -0.00037186453
13.57971 -0.0003702198
13.58071 -0.00036857696000000003
13.58171 -0.00036693604999999996
13.58271 -0.00036529709
13.58371 -0.00036366014
13.58471 -0.00036202516
13.58571 -0.00036039223
13.58671 -0.00035876133
13.58771 -0.00035713254
13.58871 -0.00035550584
13.58971 -0.00035388125
13.59071 -0.00035225883
13.59171 -0.00035063858
13.59271 -0.00034902055
13.59371 -0.00034740476
13.59471 -0.00034579123
13.59571 -0.00034417997
13.59671 -0.00034257105000000003
13.59771 -0.00034096445
13.59871 -0.00033936021
13.59971 -0.00033775841
13.60071 -0.000336159
13.60171 -0.00033456206
13.60271 -0.00033296756
13.60371 -0.00033137558000000003
13.60471 -0.0003297861
13.60571 -0.00032819917
13.60671 -0.00032661475999999997
13.60771 -0.00032503297000000003
13.60871 -0.00032345376
13.60971 -0.0003218772
13.61071 -0.00032030325
13.61171 -0.00031873196
13.61271 -0.00031716333999999997
13.61371 -0.00031559739
13.61471 -0.00031403413
13.61571 -0.00031247359
13.61671 -0.00031091577
13.61771 -0.00030936069
13.61871 -0.00030780836
13.61971 -0.00030625881
13.62071 -0.00030471203
13.62171 -0.00030316808
13.62271 -0.00030162694
13.62371 -0.0003000886
13.62471 -0.00029855312
13.62571 -0.00029702053
13.62671 -0.00029549082999999997
13.62771 -0.00029396401
13.62871 -0.00029244011000000003
13.62971 -0.00029091918
13.63071 -0.00028940121
13.63171 -0.00028788622000000004
13.63271 -0.00028637423
13.63371 -0.00028486527
13.63471 -0.00028335935
13.63571 -0.0002818565
13.63671 -0.00028035672
13.63771 -0.00027886003
13.63871 -0.00027736648
13.63971 -0.00027587605
13.64071 -0.00027438878
13.64171 -0.00027290466
13.64271 -0.00027142371
13.64371 -0.00026994596
13.64471 -0.00026847139999999997
13.64571 -0.00026700009
13.64671 -0.00026553196
13.64771 -0.00026406708
13.64871 -0.00026260545
13.64971 -0.00026114708
13.65071 -0.00025969198
13.65171 -0.00025824013
13.65271 -0.00025679155
13.65371 -0.0002553463
13.65471 -0.00025390432
13.65571 -0.00025246565999999997
13.65671 -0.00025103034
13.65771 -0.00024959836
13.65871 -0.0002481697
13.65971 -0.00024674441
13.66071 -0.00024532249
13.66171 -0.00024390396999999999
13.66271 -0.00024248884000000002
13.66371 -0.00024107712
13.66471 -0.00023966884000000001
13.66571 -0.00023826401
13.66671 -0.00023686261999999997
13.66771 -0.0002354647
13.66871 -0.00023407024
13.66971 -0.00023267928
13.67071 -0.00023129181999999998
13.67171 -0.00022990787
13.67271 -0.00022852744
13.67371 -0.00022715053
13.67471 -0.00022577715000000003
13.67571 -0.00022440729000000001
13.67671 -0.00022304100000000002
13.67771 -0.00022167821
13.67871 -0.00022031900000000002
13.67971 -0.00021896331
13.68071 -0.00021761116
13.68171 -0.00021626255999999998
13.68271 -0.00021491749
13.68371 -0.00021357598
13.68471 -0.000212238
13.68571 -0.00021090357
13.68671 -0.0002095727
13.68771 -0.00020824536000000002
13.68871 -0.00020692157
13.68971 -0.00020560135
13.69071 -0.0002042847
13.69171 -0.00020297158999999998
13.69271 -0.00020166206
13.69371 -0.00020035611
13.69471 -0.00019905378
13.69571 -0.00019775505
13.69671 -0.00019645992999999998
13.69771 -0.00019516842000000001
13.69871 -0.00019388056
13.69971 -0.00019259635
13.70071 -0.00019131579999999998
13.70171 -0.00019003893
13.70271 -0.00018876574999999998
13.70371 -0.00018749627
13.70471 -0.00018623049
13.70571 -0.00018496841999999998
13.70671 -0.00018371006
13.70771 -0.00018245544000000002
13.70871 -0.00018120453999999998
13.70971 -0.00017995737
13.71071 -0.00017871394
13.71171 -0.00017747423
13.71271 -0.00017623825
13.71371 -0.00017500598
13.71471 -0.00017377745
13.71571 -0.00017255263
13.71671 -0.00017133150999999998
13.71771 -0.00017011410999999999
13.71871 -0.00016890041
13.71971 -0.00016769039
13.72071 -0.00016648406
13.72171 -0.00016528141
13.72271 -0.00016408245
13.72371 -0.00016288717
13.72471 -0.00016169555
13.72571 -0.00016050761
13.72671 -0.00015932333
13.72771 -0.00015814272
13.72871 -0.00015696579
13.72971 -0.00015579252
13.73071 -0.00015462292
13.73171 -0.00015345701
13.73271 -0.00015229476
13.73371 -0.0001511362
13.73471 -0.00014998132
13.73571 -0.0001488301
13.73671 -0.00014768257
13.73771 -0.00014653871
13.73871 -0.00014539853
13.73971 -0.00014426204
13.74071 -0.00014312919
13.74171 -0.00014200002
13.74271 -0.00014087451
13.74371 -0.00013975266
13.74471 -0.00013863444
13.74571 -0.00013751986
13.74671 -0.00013640891
13.74771 -0.00013530157
13.74871 -0.00013419783
13.74971 -0.00013309771
13.75071 -0.00013200115
13.75171 -0.00013090817999999999
13.75271 -0.00012981877
13.75371 -0.00012873294
13.75471 -0.00012765066
13.75571 -0.00012657194
13.75671 -0.00012549677
13.75771 -0.00012442515
13.75871 -0.00012335706999999998
13.75971 -0.00012229254
13.76071 -0.00012123157
13.76171 -0.00012017413999999999
13.76271 -0.00011912027
13.76371 -0.00011806998000000001
13.76471 -0.00011702324
13.76571 -0.00011598007000000002
13.76671 -0.00011494049
13.76771 -0.00011390447999999999
13.76871 -0.00011287206
13.76971 -0.00011184321
13.77071 -0.00011081795
13.77171 -0.00010979627
13.77271 -0.00010877818000000001
13.77371 -0.00010776365
13.77471 -0.00010675268999999999
13.77571 -0.00010574529
13.77671 -0.00010474143
13.77771 -0.00010374110000000002
13.77871 -0.0001027443
13.77971 -0.00010175100000000001
13.78071 -0.00010076119
13.78171 -9.977484299999999e-05
13.78271 -9.8791952e-05
13.78371 -9.781248300000001e-05
13.78471 -9.6836425e-05
13.78571 -9.5863766e-05
13.78671 -9.4894472e-05
13.78771 -9.3928543e-05
13.78871 -9.2965956e-05
13.78971 -9.2006695e-05
13.79071 -9.105074800000001e-05
13.79171 -9.0098109e-05
13.79271 -8.914875600000001e-05
13.79371 -8.8202694e-05
13.79471 -8.7259912e-05
13.79571 -8.632039199999999e-05
13.79671 -8.538414699999999e-05
13.79771 -8.4451159e-05
[truncated: 219,403 more chars]
