# Supplementary material for: 2D Synthetic dataset of numerical simulations of long-period seismicity in a volcanic edifice and related sensitivity kernels
Source: Data Brief. 2021 Jan 25;34:106673. doi: 10.1016/j.dib.2020.106673 (PMC7841316; doi:10.1016/j.dib.2020.106673)
Supplement: Supplementary Data S1 — Supplementary Raw Research Data. This is open data under the CC BY license http://creativecommons.org/licenses/by/4.0/ [file mmc1.zip › Dataset/OUTPUT_SEISMOGRAMS/9000_3000/disp_Z_homo_13000_2105_SVF7e-1Hz.semd]

-1.714286 0.0
-1.713286 0.0
-1.712286 0.0
-1.711286 0.0
-1.710286 0.0
-1.709286 0.0
-1.708286 0.0
-1.707286 0.0
-1.706286 0.0
-1.705286 0.0
-1.704286 0.0
-1.703286 0.0
-1.702286 0.0
-1.701286 0.0
-1.700286 0.0
-1.699286 0.0
-1.698286 0.0
-1.697286 0.0
-1.696286 0.0
-1.695286 0.0
-1.694286 0.0
-1.693286 0.0
-1.692286 0.0
-1.691286 0.0
-1.690286 0.0
-1.689286 0.0
-1.688286 0.0
-1.687286 0.0
-1.686286 0.0
-1.685286 0.0
-1.684286 0.0
-1.683286 0.0
-1.682286 0.0
-1.681286 2.4980595e-36
-1.680286 1.1020072e-35
-1.679286 2.8774036e-35
-1.678286 5.6207494e-35
-1.677286 1.0480263e-34
-1.676286 1.9747304e-34
-1.675286 3.7502736e-34
-1.674286 6.950370800000001e-34
-1.673286 1.2280046e-33
-1.672286 2.0453399000000002e-33
-1.671286 3.1909979e-33
-1.670286 4.6270718e-33
-1.669286 6.1421549e-33
-1.668286 7.2144221e-33
-1.667286 6.8369507e-33
-1.666286 3.3384582e-33
-1.665286 -5.7282161e-33
-1.664286 -2.3509026e-32
-1.663286 -5.341515699999999e-32
-1.662286 -9.8134842e-32
-1.661286 -1.5790895000000002e-31
-1.660286 -2.2798584e-31
-1.659286 -2.9538911e-31
-1.658286 -3.3550295000000003e-31
-1.657286 -3.0952603e-31
-1.656286 -1.645461e-31
-1.655286 1.6121731e-31
-1.654286 7.2469014e-31
-1.653286 1.5519006000000002e-30
-1.652286 2.5957783e-30
-1.651286 3.6748863e-30
-1.650286 4.3925464e-30
-1.649286 4.0402614000000005e-30
-1.648286 1.4965792e-30
-1.647286 -4.8567545e-30
-1.646286 -1.7164853999999998e-29
-1.645286 -3.8021052e-29
-1.644286 -7.0204016e-29
-1.643286 -1.1613541999999999e-28
-1.642286 -1.7695127999999998e-28
-1.641286 -2.5108554e-28
-1.640286 -3.3230131e-28
-1.639286 -4.0719015e-28
-1.638286 -4.5230788e-28
-1.637286 -4.3134271e-28
-1.636286 -2.930135e-28
-1.635286 2.9239498e-29
-1.634286 6.1433483e-28
-1.633286 1.5456578999999999e-27
-1.632286 2.8963447e-27
-1.631286 4.7061181999999995e-27
-1.630286 6.9488202e-27
-1.629286 9.4911892e-27
-1.628286 1.2045660000000001e-26
-1.627286 1.4122902e-26
-1.626286 1.4993347999999999e-26
-1.625286 1.3670636e-26
-1.624286 8.9331311e-27
-1.623286 -5.9854371e-28
-1.622286 -1.6310544e-26
-1.621286 -3.9358071e-26
-1.620286 -7.0335809e-26
-1.619286 -1.0886461999999999e-25
-1.618286 -1.5312027000000002e-25
-1.617286 -1.9935102e-25
-1.616286 -2.4145336e-25
-1.615286 -2.7069566e-25
-1.614286 -2.7569481e-25
-1.613286 -2.4275538e-25
-1.612286 -1.5667302e-25
-1.611286 -2.0777382000000002e-27
-1.610286 2.3464953e-25
-1.609286 5.6291546000000005e-25
-1.608286 9.8500639e-25
-1.607286 1.4929136999999999e-24
-1.606286 2.065151e-24
-1.605286 2.6638893e-24
-1.604286 3.2327870999999998e-24
-1.603286 3.695919e-24
-1.602286 3.9582091000000004e-24
-1.601286 3.9077436e-24
-1.600286 3.420296299999999e-24
-1.599286 2.3663177000000002e-24
-1.598286 6.205737200000001e-25
-1.597286 -1.9254958e-24
-1.596286 -5.3487475e-24
-1.595286 -9.676843900000001e-24
-1.594286 -1.4868762999999998e-23
-1.593286 -2.0794059999999998e-23
-1.592286 -2.7212072e-23
-1.591286 -3.3752797e-23
-1.590286 -3.9901800000000005e-23
-1.589286 -4.4992169e-23
-1.588286 -4.8207112e-23
-1.587286 -4.859714e-23
-1.586286 -4.5115719000000003e-23
-1.585286 -3.6676807999999996e-23
-1.584286 -2.2236150000000003e-23
-1.583286 -8.9627603e-25
-1.582286 2.7968028000000004e-23
-1.581286 6.457024699999999e-23
-1.580286 1.0856912e-22
-1.579286 1.5893612e-22
-1.578286 2.1384998e-22
-1.577286 2.7063652e-22
-1.576286 3.2577094e-22
-1.575286 3.7495615999999996e-22
-1.574286 4.1328569e-22
-1.573286 4.3549023e-22
-1.572286 4.3625826e-22
-1.571286 4.1060900000000003e-22
-1.570286 3.5428815999999997e-22
-1.569286 2.6414739000000003e-22
-1.568286 1.3846694e-22
-1.567286 -2.2818711e-23
-1.566286 -2.1802447e-22
-1.565286 -4.4376704e-22
-1.564286 -6.9516829e-22
-1.563286 -9.6619179e-22
-1.562286 -1.2500710999999999e-21
-1.561286 -1.5397721999999999e-21
-1.560286 -1.8284172e-21
-1.559286 -2.1095864999999997e-21
-1.558286 -2.3774207000000002e-21
-1.557286 -2.6264504e-21
-1.556286 -2.8510997999999996e-21
-1.555286 -3.04484e-21
-1.554286 -3.1989972999999998e-21
-1.553286 -3.3012588999999996e-21
-1.552286 -3.3339701000000003e-21
-1.551286 -3.2723515000000003e-21
-1.550286 -3.0828242e-21
-1.549286 -2.7216818e-21
-1.548286 -2.134396e-21
-1.547286 -1.2558995e-21
-1.546286 -1.2191975e-23
-1.545286 1.6763375e-21
-1.544286 3.8895317e-21
-1.543286 6.699786799999999e-21
-1.542286 1.0161957e-20
-1.541286 1.4300974e-20
-1.540286 1.9097622e-20
-1.539286 2.4473241999999998e-20
-1.538286 3.0274590999999997e-20
-1.537286 3.6260424e-20
-1.536286 4.209176e-20
-1.535286 4.7327863e-20
-1.534286 5.1430146000000006e-20
-1.533286 5.3775811999999997e-20
-1.532286 5.3682491999999997e-20
-1.531286 5.0444462e-20
-1.530286 4.3379802e-20
-1.529286 3.1886775e-20
-1.528286 1.5506171e-20
-1.527286 -6.0144541e-21
-1.526286 -3.2659956999999996e-20
-1.525286 -6.4095804e-20
-1.524286 -9.963091599999999e-20
-1.523286 -1.3820021e-19
-1.522286 -1.7837065e-19
-1.521286 -2.1837304e-19
-1.520286 -2.5615931999999997e-19
-1.519286 -2.8948393e-19
-1.518286 -3.1600446e-19
-1.517286 -3.3339601e-19
-1.516286 -3.3947214e-19
-1.515286 -3.323041e-19
-1.514286 -3.1033112e-19
-1.513286 -2.7245377e-19
-1.512286 -2.1810461e-19
-1.511286 -1.4729155999999999e-19
-1.510286 -6.061072e-20
-1.509286 4.0772085e-20
-1.508286 1.5516964e-19
-1.507286 2.8044856000000003e-19
-1.506286 4.1412555e-19
-1.505286 5.534766e-19
-1.504286 6.956491199999999e-19
-1.503286 8.3776255e-19
-1.502286 9.7698448e-19
-1.501286 1.1105638e-18
-1.500286 1.2358073e-18
-1.499286 1.3499867999999999e-18
-1.498286 1.4501704e-18
-1.497286 1.5329791e-18
-1.496286 1.5942842e-18
-1.495286 1.6288729e-18
-1.494286 1.6301263e-18
-1.493286 1.5897644e-18
-1.492286 1.4977226e-18
-1.491286 1.3422327e-18
-1.490286 1.1101677e-18
-1.489286 7.876991399999999e-19
-1.488286 3.6129161000000003e-19
-1.487286 -1.8098148e-19
-1.486286 -8.4785116e-19
-1.485286 -1.6430948e-18
-1.484286 -2.5637416000000003e-18
-1.483286 -3.5984104999999995e-18
-1.482286 -4.7259591e-18
-1.481286 -5.914632799999999e-18
-1.480286 -7.1218667e-18
-1.479286 -8.2948593e-18
-1.478286 -9.3719744e-18
-1.477286 -1.0284963e-17
-1.476286 -1.0961916e-17
-1.475286 -1.1330807999999999e-17
-1.474286 -1.1323405e-17
-1.473286 -1.0879319e-17
-1.472286 -9.949939699999999e-18
-1.471286 -8.5019995e-18
-1.470286 -6.520562000000001e-18
-1.469286 -4.0112453e-18
-1.468286 -1.0015635e-18
-1.467286 2.4586982e-18
-1.466286 6.2981041000000004e-18
-1.465286 1.0425193e-17
-1.464286 1.4731064e-17
-1.463286 1.9092842e-17
-1.462286 2.3377946000000002e-17
-1.461286 2.7448973e-17
-1.460286 3.1168982000000004e-17
-1.459286 3.440689e-17
-1.458286 3.7042593e-17
-1.457286 3.8971351e-17
-1.456286 4.0106997e-17
-1.455286 4.0383462e-17
-1.454286 3.9754271999999996e-17
-1.453286 3.8189851e-17
-1.452286 3.5672629e-17
-1.451286 3.2190452e-17
-1.450286 2.7728996999999998e-17
-1.449286 2.2264326e-17
-1.448286 1.5756945e-17
-1.447286 8.1488755e-18
-1.446286 -6.3483357e-19
-1.445286 -1.0679074000000001e-17
-1.444286 -2.2065462000000003e-17
-1.443286 -3.4853115999999997e-17
-1.442286 -4.9054364e-17
-1.441286 -6.4607242e-17
-1.440286 -8.1347356e-17
-1.439286 -9.898239699999999e-17
-1.438286 -1.1707269e-16
-1.437286 -1.3502104e-16
-1.436286 -1.5207461e-16
-1.435286 -1.6734073e-16
-1.434286 -1.7981705e-16
-1.433286 -1.8843542e-16
-1.432286 -1.9211731e-16
-1.431286 -1.8983739000000002e-16
-1.430286 -1.806914e-16
-1.429286 -1.6396344e-16
-1.428286 -1.391884e-16
-1.427286 -1.0620523e-16
-1.426286 -6.519775e-17
-1.425286 -1.6720209e-17
-1.424286 3.8293811999999996e-17
-1.423286 9.854045499999999e-17
-1.422286 1.6237269e-16
-1.421286 2.2784564e-16
-1.420286 2.9277938e-16
-1.419286 3.5483848e-16
-1.418286 4.1162708e-16
-1.417286 4.607963e-16
-1.416286 5.0016113e-16
-1.415286 5.2782027e-16
-1.414286 5.422715699999999e-16
-1.413286 5.4251368e-16
-1.412286 5.2812297e-16
-1.411286 4.9929548e-16
-1.410286 4.568438299999999e-16
-1.409286 4.0214262e-16
-1.408286 3.3702047e-16
-1.407286 2.6360275000000003e-16
-1.406286 1.8411628000000003e-16
-1.405286 1.0067286e-16
-1.404286 1.5055417e-17
-1.403286 -7.1466911e-17
-1.402286 -1.5826842e-16
-1.401286 -2.4541731e-16
-1.400286 -3.3363116e-16
-1.399286 -4.2413099e-16
-1.398286 -5.1840005e-16
-1.397286 -6.1786686e-16
-1.396286 -7.235422399999999e-16
-1.395286 -8.3565045e-16
-1.394286 -9.532977e-16
-1.393286 -1.0742203e-15
-1.392286 -1.1946485999999999e-15
-1.391286 -1.3093123e-15
-1.390286 -1.4115955e-15
-1.389286 -1.4938357000000002e-15
-1.388286 -1.5477477000000002e-15
-1.387286 -1.5649354e-15
-1.386286 -1.5374541e-15
-1.385286 -1.4583796e-15
-1.384286 -1.3223427e-15
-1.383286 -1.1259992e-15
-1.382286 -8.6841002e-16
-1.381286 -5.513195999999999e-16
-1.380286 -1.7932746e-16
-1.379286 2.400511e-16
-1.378286 6.964352900000001e-16
-1.377286 1.1767481e-15
-1.376286 1.6655156e-15
-1.375286 2.1453123e-15
-1.374286 2.5973733e-15
-1.373286 3.0023807e-15
-1.372286 3.3414259e-15
-1.371286 3.597118e-15
-1.370286 3.7547864999999995e-15
-1.369286 3.8036918000000005e-15
-1.368286 3.7381215e-15
-1.367286 3.5582498e-15
-1.366286 3.2706126e-15
-1.365286 2.8880859e-15
-1.364286 2.4292769e-15
-1.363286 1.917315e-15
-1.362286 1.3780835999999998e-15
-1.361286 8.3802396e-16
-1.360286 3.2171035e-16
-1.359286 -1.5055338999999998e-16
-1.358286 -5.648322999999999e-16
-1.357286 -9.1508543e-16
-1.356286 -1.2038935999999999e-15
-1.355286 -1.4422465e-15
-1.354286 -1.6483579e-15
-1.353286 -1.8455897e-15
-1.352286 -2.0596855e-15
-1.351286 -2.3156013e-15
-1.350286 -2.6342809e-15
-1.349286 -3.0297346e-15
-1.348286 -3.5067371999999996e-15
-1.347286 -4.0593898e-15
-1.346286 -4.6706836000000005e-15
-1.345286 -5.3130747e-15
-1.344286 -5.949973e-15
-1.343286 -6.5379628000000005e-15
-1.342286 -7.0295125000000004e-15
-1.341286 -7.3759344e-15
-1.340286 -7.5303777e-15
-1.339286 -7.4507069e-15
-1.338286 -7.1021939e-15
-1.337286 -6.4599986999999995e-15
-1.336286 -5.5114627e-15
-1.335286 -4.2582189e-15
-1.334286 -2.7180678e-15
-1.333286 -9.264902600000001e-16
-1.332286 1.0624506e-15
-1.331286 3.1761486000000004e-15
-1.330286 5.3248184e-15
-1.329286 7.404543600000001e-15
-1.328286 9.302251499999999e-15
-1.327286 1.0902658e-14
-1.326286 1.2096942e-14
-1.325286 1.2792578000000001e-14
-1.324286 1.2923464000000001e-14
-1.323286 1.2459202e-14
-1.322286 1.1412307e-14
-1.321286 9.8421e-15
-1.320286 7.8543645e-15
-1.319286 5.596142199999999e-15
-1.318286 3.2456814e-15
-1.317286 9.9812766e-16
-1.316286 -9.5182697e-16
-1.315286 -2.4286339000000003e-15
-1.314286 -3.2938815000000003e-15
-1.313286 -3.4615199000000003e-15
-1.312286 -2.9084709e-15
-1.311286 -1.679257e-15
-1.310286 1.1600993e-16
-1.309286 2.3101522000000003e-15
-1.308286 4.6930314e-15
-1.307286 7.0296495e-15
-1.306286 9.080223e-15
-1.305286 1.0620081e-14
-1.304286 1.1457414e-14
-1.303286 1.1447347e-14
-1.302286 1.0501476e-14
-1.301286 8.5926814e-15
-1.300286 5.7556954e-15
-1.299286 2.0843429e-15
-1.298286 -2.2734525000000002e-15
-1.297286 -7.1219278e-15
-1.296286 -1.2224410999999998e-14
-1.295286 -1.7310884e-14
-1.294286 -2.2086695000000002e-14
-1.293286 -2.6243378e-14
-1.292286 -2.9472657e-14
-1.291286 -3.1484471e-14
-1.290286 -3.2029246e-14
-1.289286 -3.0923569000000003e-14
-1.288286 -2.807735e-14
-1.287286 -2.3519344000000002e-14
-1.286286 -1.7417107e-14
-1.285286 -1.0087077e-14
-1.284286 -1.9909337000000003e-15
-1.283286 6.284571499999999e-15
-1.282286 1.406521e-14
-1.281286 2.0642869e-14
-1.280286 2.5341234999999998e-14
-1.279286 2.7587274999999997e-14
-1.278286 2.6980616999999998e-14
-1.277286 2.3352129e-14
-1.276286 1.6803486e-14
-1.275286 7.7212043e-15
-1.274286 -3.2386553e-15
-1.273286 -1.5195348e-14
-1.272286 -2.7114348e-14
-1.271286 -3.789731e-14
-1.270286 -4.6481399e-14
-1.269286 -5.1937e-14
-1.268286 -5.3552954e-14
-1.267286 -5.0900105e-14
-1.266286 -4.3866975999999996e-14
-1.265286 -3.2665132e-14
-1.264286 -1.7805851e-14
-1.263286 -5.3181075e-17
-1.262286 1.9638905e-14
-1.261286 4.0196536e-14
-1.260286 6.049487600000001e-14
-1.259286 7.9419561e-14
-1.258286 9.5917122e-14
-1.257286 1.0903413e-13
-1.256286 1.1794779999999998e-13
-1.255286 1.2199247000000002e-13
-1.254286 1.2068696e-13
-1.253286 1.1376662e-13
-1.252286 1.0122084e-13
-1.251286 8.3333552e-14
-1.250286 6.0719848e-14
-1.249286 3.4349161e-14
-1.248286 5.543564e-15
-1.247286 -2.4059292999999998e-14
-1.246286 -5.2585965e-14
-1.245286 -7.805137e-14
-1.244286 -9.852186399999999e-14
-1.243286 -1.1230406000000001e-13
-1.242286 -1.1813936e-13
-1.241286 -1.1537952e-13
-1.240286 -1.0411732999999999e-13
-1.239286 -8.524900599999999e-14
-1.238286 -6.0451815e-14
-1.237286 -3.2070279e-14
-1.236286 -2.916478e-15
-1.235286 2.3997579e-14
-1.234286 4.5766868000000006e-14
-1.233286 5.99037e-14
-1.232286 6.4613235e-14
-1.231286 5.8999106e-14
-1.230286 4.3172473e-14
-1.229286 1.8250491e-14
-1.228286 -1.3754934000000001e-14
-1.227286 -5.0142418e-14
-1.226286 -8.7792334e-14
-1.225286 -1.2346783e-13
-1.224286 -1.5410747e-13
-1.223286 -1.7707501e-13
-1.222286 -1.9034119999999999e-13
-1.221286 -1.925852e-13
-1.220286 -1.8321776000000003e-13
-1.219286 -1.6234062e-13
-1.218286 -1.30666e-13
-1.217286 -8.9423343e-14
-1.216286 -4.0277682e-14
-1.215286 1.4724511999999998e-14
-1.214286 7.3178623e-14
-1.213286 1.3232475999999999e-13
-1.212286 1.8905260999999998e-13
-1.211286 2.3993815000000003e-13
-1.210286 2.8134221e-13
-1.209286 3.0959366e-13
-1.208286 3.212652e-13
-1.207286 3.1353003e-13
-1.206286 2.8456627e-13
-1.205286 2.3395702e-13
-1.204286 1.6302189e-13
-1.203286 7.501291e-14
-1.202286 -2.4882768e-14
-1.201286 -1.2977043e-13
-1.200286 -2.3151268e-13
-1.199286 -3.2140345e-13
-1.198286 -3.9098879999999995e-13
-1.197286 -4.3294285e-13
-1.196286 -4.4189149999999996e-13
-1.195286 -4.1507414e-13
-1.194286 -3.5274933e-13
-1.193286 -2.582807e-13
-1.192286 -1.378816e-13
-1.191286 -4.3387122e-17
-1.190286 1.4528295e-13
-1.189286 2.8764714000000003e-13
-1.188286 4.1707809e-13
-1.187286 5.2495587e-13
-1.186286 6.0467209e-13
-1.185286 6.520091600000001e-13
-1.184286 6.6521466e-13
-1.183286 6.4479697e-13
-1.182286 5.931109300000001e-13
-1.181286 5.138319099999999e-13
-1.180286 4.1142731999999997e-13
-1.179286 2.9072467999999996e-13
-1.178286 1.5664438e-13
-1.177286 1.4122906e-14
-1.176286 -1.3179706e-13
-1.175286 -2.7577724e-13
-1.174286 -4.1199355999999996e-13
-1.173286 -5.3405288e-13
-1.172286 -6.3511085e-13
-1.171286 -7.0824745e-13
-1.170286 -7.4710254e-13
-1.169286 -7.467121399999999e-13
-1.168286 -7.0442906e-13
-1.167286 -6.2076893e-13
-1.166286 -5.0000778e-13
-1.165286 -3.5037327000000003e-13
-1.164286 -1.8371832999999998e-13
-1.163286 -1.4641068999999998e-14
-1.162286 1.4089718e-13
-1.161286 2.6731326e-13
-1.160286 3.5128673e-13
-1.159286 3.8352576000000004e-13
-1.158286 3.6014816e-13
-1.157286 2.8344856000000003e-13
-1.156286 1.6190196e-13
-1.155286 9.3602064e-15
-1.154286 -1.5648071e-13
-1.153286 -3.1615216999999997e-13
-1.152286 -4.5074431e-13
-1.151286 -5.4417191e-13
-1.150286 -5.8505464e-13
-1.149286 -5.6794609e-13
-1.148286 -4.9374719e-13
-1.147286 -3.6926643000000005e-13
-1.146286 -2.0602497e-13
-1.145286 -1.8521777e-14
-1.144286 1.7774262000000002e-13
-1.143286 3.6815635e-13
-1.142286 5.405003600000001e-13
-1.141286 6.8584728e-13
-1.140286 7.9875656e-13
-1.139286 8.768048e-13
-1.138286 9.1962045e-13
-1.137286 9.2769039e-13
-1.136286 9.0125076e-13
-1.135286 8.395589e-13
-1.134286 7.4076462e-13
-1.133286 6.0247298e-13
-1.132286 4.2293787000000006e-13
-1.131286 2.0267490999999997e-13
-1.130286 -5.3836869e-14
-1.129286 -3.367583e-13
-1.128286 -6.3018048e-13
-1.127286 -9.1239848e-13
-1.126286 -1.1573112e-12
-1.125286 -1.3368981e-12
-1.124286 -1.424518e-12
-1.123286 -1.3986009999999999e-12
-1.122286 -1.2461897e-12
-1.121286 -9.6575554e-13
-1.120286 -5.6878389e-13
-1.119286 -7.977858700000001e-14
-1.118286 4.6543715e-13
-1.117286 1.0229882e-12
-1.116286 1.5453996e-12
-1.115286 1.9866499e-12
-1.114286 2.3071361e-12
-1.113286 2.4778585e-12
-1.112286 2.4832455e-12
-1.111286 2.3222489e-12
-1.110286 2.0076126e-12
-1.109286 1.563502e-12
-1.108286 1.0219446e-12
-1.107286 4.1870351000000006e-13
-1.106286 -2.1071852999999998e-13
-1.105286 -8.343099199999999e-13
-1.104286 -1.4255444000000001e-12
-1.103286 -1.9639264e-12
-1.102286 -2.4341684e-12
-1.101286 -2.8243583e-12
-1.100286 -3.1236871000000003e-12
-1.099286 -3.3204017000000004e-12
-1.098286 -3.4006225000000003e-12
-1.097286 -3.3484849e-12
-1.096286 -3.1478091999999996e-12
-1.095286 -2.7851626e-12
-1.094286 -2.253854e-12
-1.093286 -1.5581439e-12
-1.092286 -7.1680409e-13
-1.091286 2.3481746e-13
-1.090286 1.2449034e-12
-1.089286 2.2478013e-12
-1.088286 3.1691372e-12
-1.087286 3.9329227e-12
-1.086286 4.4697956e-12
-1.085286 4.7252647999999995e-12
-1.084286 4.6667585e-12
-1.083286 4.288373e-12
-1.082286 3.6125283999999996e-12
-1.081286 2.6881809e-12
-1.080286 1.5857568e-12
-1.079286 3.8948388000000003e-13
-1.078286 -8.118007e-13
-1.077286 -1.9340429e-12
-1.076286 -2.9062239e-12
-1.075286 -3.6763293e-12
-1.074286 -4.2142847e-12
-1.073286 -4.5116275e-12
-1.072286 -4.5782402e-12
-1.071286 -4.4369629e-12
-1.070286 -4.1172432e-12
-1.069286 -3.6491162e-12
-1.068286 -3.0586875e-12
-1.067286 -2.3659573000000002e-12
-1.066286 -1.5853272e-12
-1.065286 -7.285482e-13
-1.064286 1.9066175999999998e-13
-1.063286 1.151511e-12
-1.062286 2.1218931e-12
-1.061286 3.0562822e-12
-1.060286 3.8966907e-12
-1.059286 4.5770543e-12
-1.058286 5.0307418e-12
-1.057286 5.2002161e-12
-1.056286 5.0473402e-12
-1.055286 4.5625189e-12
-1.054286 3.7708833e-12
-1.053286 2.7340575e-12
-1.052286 1.546675e-12
-1.051286 3.2762485e-13
-1.050286 -7.931087100000001e-13
-1.049286 -1.6903682999999998e-12
-1.048286 -2.2602976e-12
-1.047286 -2.4349387e-12
-1.046286 -2.1926869e-12
-1.045286 -1.5628844999999999e-12
-1.044286 -6.2367265e-13
-1.043286 5.0676736e-13
-1.042286 1.6844357999999998e-12
-1.041286 2.7572069e-12
-1.040286 3.5834542e-12
-1.039286 4.048938399999999e-12
-1.038286 4.0795858e-12
-1.037286 3.6484639999999995e-12
-1.036286 2.7762247e-12
-1.035286 1.5253371e-12
-1.034286 -1.0566108e-14
-1.033286 -1.7201711e-12
-1.032286 -3.4883659e-12
-1.031286 -5.2081759e-12
-1.030286 -6.788902700000001e-12
-1.029286 -8.1594596e-12
-1.028286 -9.2669009e-12
-1.027286 -1.007116e-11
-1.026286 -1.0537814e-11
-1.025286 -1.0631123999999999e-11
-1.024286 -1.0309604e-11
-1.023286 -9.5258877e-12
-1.022286 -8.2317942e-12
-1.021286 -6.3883753e-12
-1.020286 -3.9795695e-12
-1.019286 -1.027121e-12
-1.018286 2.3961903000000003e-12
-1.017286 6.1580447e-12
-1.016286 1.0065373e-11
-1.015286 1.3872029e-11
-1.014286 1.7295585000000002e-11
-1.013286 2.0041972e-11
-1.012286 2.1835324e-11
-1.011286 2.2449276e-11
-1.010286 2.1735496e-11
-1.009286 1.9645316e-11
-1.008286 1.6241204e-11
-1.007286 1.1696041e-11
-1.006286 6.2799788e-12
-1.005286 3.363085e-13
-1.004286 -5.7505751e-12
-1.003286 -1.1590979999999999e-11
-1.002286 -1.6824877e-11
-1.001286 -2.1151645000000002e-11
-1.000286 -2.4351170000000002e-11
-0.9992857 -2.6294293e-11
-0.9982857 -2.6942321e-11
-0.9972857 -2.6336951e-11
-0.9962857 -2.4583401e-11
-0.9952857 -2.1830278e-11
-0.9942857 -1.8249981e-11
-0.9932857 -1.4022809e-11
-0.9922857 -9.3269427e-12
-0.9912857 -4.3349435e-12
-0.9902857 7.840616400000001e-13
-0.9892857 5.858685000000001e-12
-0.9882857 1.0709063e-11
-0.9872857 1.5143323e-11
-0.9862857 1.8959418000000002e-11
-0.9852857 2.1953903e-11
-0.9842857 2.3937704000000003e-11
-0.9832857 2.4757266000000002e-11
-0.9822857 2.4317992999999998e-11
-0.9812857 2.2605954999999998e-11
-0.9802857 1.9703482999999998e-11
-0.9792857 1.5794882000000002e-11
-0.9782857 1.1159704e-11
-0.9772857 6.152873800000001e-12
-0.9762857 1.1730875e-12
-0.9752857 -3.3771047999999998e-12
-0.9742857 -7.1345320999999995e-12
-0.9732857 -9.8161151e-12
-0.9722857 -1.1251294e-11
-0.9712857 -1.1401403999999999e-11
-0.9702857 -1.0363008e-11
-0.9692857 -8.3545468e-12
-0.9682857 -5.6880532e-12
-0.9672857 -2.7299560000000003e-12
-0.9662857 1.4349169000000001e-13
-0.9652857 2.5898834000000002e-12
-0.9642857 4.3374785e-12
-0.9632857 5.2104656e-12
-0.9622857 5.1399311e-12
-0.9612857 4.1601637e-12
-0.9602857 2.3922594000000002e-12
-0.9592857 1.8895533e-14
-0.9582857 -2.7446947e-12
-0.9572857 -5.6782961e-12
-0.9562857 -8.5783302e-12
-0.9552857 -1.127056e-11
-0.9542857 -1.3612973000000001e-11
-0.9532857 -1.5490099000000002e-11
-0.9522857 -1.6801877e-11
-0.9512857 -1.7451347e-11
-0.9502857 -1.7335761e-11
-0.9492857 -1.634497e-11
-0.9482857 -1.4369376e-11
-0.9472857 -1.1317631e-11
-0.9462857 -7.1418856999999995e-12
-0.9452857 -1.8663563e-12
-0.9442857 4.3863821e-12
-0.9432857 1.1377387000000001e-11
-0.9422857 1.8746858000000002e-11
-0.9412857 2.6026636e-11
-0.9402857 3.2670562e-11
-0.9392857 3.8100653e-11
-0.9382857 4.1764186e-11
-0.9372857 4.3194644e-11
-0.9362857 4.206834e-11
-0.9352857 3.8248641e-11
-0.9342857 3.1811186e-11
-0.9332857 2.3046034000000002e-11
-0.9322857 1.2435928e-11
-0.9312857 6.132782e-13
-0.9302857 -1.1698409e-11
-0.9292857 -2.3750834e-11
-0.9282857 -3.4836137e-11
-0.9272857 -4.4342768e-11
-0.9262857 -5.1795536e-11
-0.9252857 -5.6876139999999996e-11
-0.9242857 -5.942386899999999e-11
-0.9232857 -5.9419326e-11
-0.9222857 -5.6956706999999995e-11
-0.9212857 -5.2211533999999994e-11
-0.9202857 -4.541103e-11
-0.9192857 -3.6812963e-11
-0.9182857 -2.6696462000000002e-11
-0.9172857 -1.5365325e-11
-0.9162857 -3.1610863e-12
-0.9152857 9.5194198e-12
-0.9142857 2.2208934000000002e-11
-0.9132857 3.4364186e-11
-0.9122857 4.5375685e-11
-0.9112857 5.4596100999999996e-11
-0.9102857 6.1387034e-11
-0.9092857 6.518011999999999e-11
-0.9082857 6.554507899999999e-11
-0.9072857 6.2255046e-11
-0.9062857 5.5338633e-11
-0.9052857 4.5109153e-11
-0.9042857 3.2164066e-11
-0.9032857 1.7351619e-11
-0.9022857 1.7063731e-12
-0.9012857 -1.3640093e-11
-0.9002857 -2.7563143e-11
-0.8992857 -3.9051116e-11
-0.8982857 -4.730026e-11
-0.8972857 -5.1786803e-11
-0.8962857 -5.230761e-11
-0.8952857 -4.8985311000000004e-11
-0.8942857 -4.2238779e-11
-0.8932857 -3.2724680000000005e-11
-0.8922857 -2.1259497e-11
-0.8912857 -8.7336239e-12
-0.8902857 3.9706895e-12
-0.8892857 1.60474e-11
-0.8882857 2.6813875999999997e-11
-0.8872857 3.5734542e-11
-0.8862857 4.2422643999999995e-11
-0.8852857 4.6625583e-11
-0.8842857 4.8201704e-11
-0.8832857 4.7097249e-11
-0.8822857 4.3331061e-11
-0.8812857 3.6992038e-11
-0.8802857 2.8250487e-11
-0.8792857 1.7380523999999998e-11
-0.8782857 4.7870219e-12
-0.8772857 -8.9717554e-12
-0.8762857 -2.3175366e-11
-0.8752857 -3.6954446e-11
-0.8742857 -4.9330993000000004e-11
-0.8732857 -5.9286251e-11
-0.8722857 -6.585148e-11
-0.8712857 -6.821227099999999e-11
-0.8702857 -6.5813246e-11
-0.8692857 -5.8448342e-11
-0.8682857 -4.6322343000000003e-11
-0.8672857 -3.0072264e-11
-0.8662857 -1.0741969e-11
-0.8652857 1.0290327e-11
-0.8642857 3.1425676e-11
-0.8632857 5.0987188e-11
-0.8622857 6.737589e-11
-0.8612857 7.9221514e-11
-0.8602857 8.5510608e-11
-0.8592857 8.5677591e-11
-0.8582857 7.964927e-11
-0.8572857 6.7839652e-11
-0.8562857 5.1098345e-11
-0.8552857 3.0621436e-11
-0.8542857 7.8377849e-12
-0.8532857 -1.5714474e-11
-0.8522857 -3.8507004e-11
-0.8512857 -5.9124201e-11
-0.8502857 -7.6342426e-11
-0.8492857 -8.9182795e-11
-0.8482857 -9.6939253e-11
-0.8472857 -9.9187238e-11
-0.8462857 -9.57801e-11
-0.8452857 -8.684027900000001e-11
-0.8442857 -7.2750643e-11
-0.8432857 -5.4148049000000006e-11
-0.8422857 -3.19177e-11
-0.8412857 -7.1834730000000004e-12
-0.8402857 1.8712809000000002e-11
-0.8392857 4.4250605999999997e-11
-0.8382857 6.77943e-11
-0.8372857 8.7683685e-11
-0.8362857 1.0234899999999999e-10
-0.8352857 1.1044277e-10
-0.8342857 1.109759e-10
-0.8332857 1.0344201e-10
-0.8322857 8.7912793e-11
-0.8312857 6.50885e-11
-0.8302857 3.6291764999999996e-11
-0.8292857 3.3994803e-12
-0.8282857 -3.1285169e-11
-0.8272857 -6.5210364e-11
-0.8262857 -9.578598800000001e-11
-0.8252857 -1.2060478e-10
-0.8242857 -1.3765063e-10
-0.8232857 -1.4547134e-10
-0.8222857 -1.4329797000000002e-10
-0.8212857 -1.3109927e-10
-0.8202857 -1.0956803e-10
-0.8192857 -8.0044684e-11
-0.8182857 -4.4390357e-11
-0.8172857 -4.8268579e-12
-0.8162857 3.6236747e-11
-0.8152857 7.6372209e-11
-0.8142857 1.1327955000000001e-10
-0.8132857 1.4490403e-10
-0.8122857 1.6951929e-10
-0.8112857 1.8577895e-10
-0.8102857 1.9274381999999998e-10
-0.8092857 1.8989409e-10
-0.8082857 1.7713522e-10
-0.8072857 1.548044e-10
-0.8062857 1.2367918e-10
-0.8052857 8.498535e-11
-0.8042857 4.0396134e-11
-0.8032857 -7.9882403e-12
-0.8022857 -5.769217e-11
-0.8012857 -1.059569e-10
-0.8002857 -1.4987768e-10
-0.7992857 -1.8658340999999998e-10
-0.7982857 -2.1344789999999997e-10
-0.7972857 -2.2831489000000003e-10
-0.7962857 -2.2971267e-10
-0.7952857 -2.1703186e-10
-0.7942857 -1.9064127e-10
-0.7932857 -1.519214e-10
-0.7922857 -1.0320409e-10
-0.7912857 -4.7618165000000006e-11
-0.7902857 1.1147807e-11
-0.7892857 6.914308e-11
-0.7882857 1.2248187e-10
-0.7872857 1.6766491e-10
-0.7862857 2.0186045e-10
-0.7852857 2.2311492999999998e-10
-0.7842857 2.3047234999999998e-10
-0.7832857 2.2399341e-10
-0.7822857 2.0467835e-10
-0.7812857 1.7430882e-10
-0.7802857 1.3523395e-10
-0.7792857 9.0130621e-11
-0.7782857 4.1768767e-11
-0.7772857 -7.1916174000000005e-12
-0.7762857 -5.4352637999999996e-11
-0.7752857 -9.7671003e-11
-0.7742857 -1.3549264e-10
-0.7732857 -1.6654071e-10
-0.7722857 -1.8987493999999997e-10
-0.7712857 -2.0484309e-10
-0.7702857 -2.1104374999999998e-10
-0.7692857 -2.0831457e-10
-0.7682857 -1.9675181999999998e-10
-0.7672857 -1.7675783999999999e-10
-0.7662857 -1.4910416e-10
-0.7652857 -1.149914e-10
-0.7642857 -7.608424e-11
-0.7632857 -3.4500788e-11
-0.7622857 7.2584347e-12
-0.7612857 4.6448105e-11
-0.7602857 8.0277077e-11
-0.7592857 1.0615252999999999e-10
-0.7582857 1.2194322e-10
-0.7572857 1.2622966e-10
-0.7562857 1.1850744e-10
-0.7552857 9.931332000000001e-11
-0.7542857 7.0251877e-11
-0.7532857 3.391234e-11
-0.7522857 -6.3210708e-12
-0.7512857 -4.6548101e-11
-0.7502857 -8.2692056e-11
-0.7492857 -1.1086345000000001e-10
-0.7482857 -1.2770812e-10
-0.7472857 -1.3070274e-10
-0.7462857 -1.1836777e-10
-0.7452857 -9.0378871e-11
-0.7442857 -4.7570925999999995e-11
-0.7432857 8.158251400000001e-12
-0.7422857 7.4026196e-11
-0.7412857 1.4659993e-10
-0.7402857 2.2205608e-10
-0.7392857 2.9643829e-10
-0.7382857 3.6588831e-10
-0.7372857 4.2683487e-10
-0.7362857 4.761338500000001e-10
-0.7352857 5.111621599999999e-10
-0.7342857 5.2987454e-10
-0.7332857 5.3083636e-10
-0.7322857 5.1324652e-10
-0.7312857 4.7696079e-10
-0.7302857 4.2252066e-10
-0.7292857 3.5118579e-10
-0.7282857 2.6496112e-10
-0.7272857 1.6660411e-10
-0.7262857 5.959584e-11
-0.7252857 -5.1940228000000006e-11
-0.7242857 -1.6338259e-10
-0.7232857 -2.6982284000000004e-10
-0.7222857 -3.6633734e-10
-0.7212857 -4.4830346e-10
-0.7202857 -5.1173549e-10
-0.7192857 -5.536087600000001e-10
-0.7182857 -5.7213925e-10
-0.7172857 -5.6698635e-10
-0.7162857 -5.3935359e-10
-0.7152857 -4.9197148e-10
-0.7142857 -4.2895748e-10
-0.7132857 -3.5556161e-10
-0.7122857 -2.7781744e-10
-0.7112857 -2.0212625e-10
-0.7102857 -1.3480951e-10
-0.7092857 -8.1665452e-11
-0.7082857 -4.7564230999999995e-11
-0.7072857 -3.6110420999999996e-11
-0.7062857 -4.9394218e-11
-0.7052857 -8.784425e-11
-0.7042857 -1.5018567e-10
-0.7032857 -2.3350005e-10
-0.7022857 -3.3337742e-10
-0.7012857 -4.4414706000000005e-10
-0.7002857 -5.5917176e-10
-0.6992857 -6.7118962e-10
-0.6982857 -7.726875599999999e-10
-0.6972857 -8.5629134e-10
-0.6962857 -9.1515753e-10
-0.6952857 -9.4335078e-10
-0.6942857 -9.361900999999999e-10
-0.6932857 -8.905470999999999e-10
-0.6922857 -8.0507614e-10
-0.6912857 -6.803585899999999e-10
-0.6902857 -5.1894439e-10
-0.6892857 -3.252796e-10
-0.6882857 -1.0551287000000001e-10
-0.6872857 1.3281468e-10
-0.6862857 3.8118415e-10
-0.6852857 6.3059488e-10
-0.6842857 8.7210942e-10
-0.6832857 1.0974086e-09
-0.6822857 1.2993142e-09
-0.6812857 1.4722362e-09
-0.6802857 1.6125075e-09
-0.6792857 1.7185777e-09
-0.6782857 1.7910454e-09
-0.6772857 1.83253e-09
-0.6762857 1.8473882e-09
-0.6752857 1.8413026e-09
-0.6742857 1.8207729999999998e-09
-0.6732857 1.7925526e-09
-0.6722857 1.7630722e-09
-0.6712857 1.7378978e-09
-0.6702857 1.7212568000000001e-09
-0.6692857 1.7156662000000002e-09
-0.6682857 1.7216849e-09
-0.6672857 1.7378016e-09
-0.6662857 1.7604598e-09
-0.6652857 1.7842169000000001e-09
-0.6642857 1.8020207e-09
-0.6632857 1.8055885e-09
-0.6622857 1.7858635000000002e-09
-0.6612857 1.7335266999999999e-09
-0.6602857 1.6395383e-09
-0.6592857 1.4956826e-09
-0.6582857 1.2950905e-09
-0.6572857 1.0327151e-09
-0.6562857 7.0573209e-10
-0.6552857 3.1384324000000003e-10
-0.6542857 -1.4054014000000002e-10
-0.6532857 -6.522510799999999e-10
-0.6522857 -1.2134690999999999e-09
-0.6512857 -1.8139748000000002e-09
-0.6502857 -2.4415525e-09
-0.6492857 -3.0825228000000003e-09
-0.6482857 -3.7223825e-09
-0.6472857 -4.3465138e-09
-0.6462857 -4.9409201999999996e-09
-0.6452857 -5.4929422e-09
-0.6442857 -5.9918993e-09
-0.6432857 -6.4296152e-09
-0.6422857 -6.8007794e-09
-0.6412857 -7.1031229999999995e-09
-0.6402857 -7.3373863000000005e-09
-0.6392857 -7.5070748e-09
-0.6382857 -7.618024299999999e-09
-0.6372857 -7.6777987e-09
-0.6362857 -7.6949634e-09
-0.6352857 -7.6782886e-09
-0.6342857 -7.6359398e-09
-0.6332857 -7.574712400000001e-09
-0.6322857 -7.4993664e-09
-0.6312857 -7.4121161e-09
-0.6302857 -7.312309799999999e-09
-0.6292857 -7.196323399999999e-09
-0.6282857 -7.0576746e-09
-0.6272857 -6.8873587e-09
-0.6262857 -6.674369399999999e-09
-0.6252857 -6.406379600000001e-09
-0.6242857 -6.0705371e-09
-0.6232857 -5.6543114e-09
-0.6222857 -5.1463462e-09
-0.6212857 -4.5372594999999995e-09
-0.6202857 -3.8203361e-09
-0.6192857 -2.9920774e-09
-0.6182857 -2.0525777e-09
-0.6172857 -1.0057071e-09
-0.6162857 1.4089466e-10
-0.6152857 1.3760095e-09
-0.6142857 2.6851982e-09
-0.6132857 4.0512878e-09
-0.6122857 5.4549636e-09
-0.6112857 6.8754308e-09
-0.6102857 8.291101799999999e-09
-0.6092857 9.6802913e-09
-0.6082857 1.1021881000000001e-08
-0.6072857 1.2295936e-08
-0.6062857 1.3484257e-08
-0.6052857 1.4570832e-08
-0.6042857 1.554222e-08
-0.6032857 1.6387801e-08
-0.6022857 1.7099927e-08
-0.6012857 1.7673931999999998e-08
-0.6002857 1.8108004e-08
-0.5992857 1.8402925000000002e-08
-0.5982857 1.8561666e-08
-0.5972857 1.8588865e-08
-0.5962857 1.8490205e-08
-0.5952857 1.8271724e-08
-0.5942857 1.7939106e-08
-0.5932857 1.7496991e-08
-0.5922857 1.6948418e-08
-0.5912857 1.629438e-08
-0.5902857 1.5533603999999998e-08
-0.5892857 1.4662551999999998e-08
-0.5882857 1.3675686e-08
-0.5872857 1.2565995e-08
-0.5862857 1.1325726e-08
-0.5852857 9.9472937e-09
-0.5842857 8.4242766e-09
-0.5832857 6.7524346999999994e-09
-0.5822857 4.9306548e-09
-0.5812857 2.9617503e-09
-0.5802857 8.5303613e-10
-0.5792857 -1.3833375000000001e-09
-0.5782857 -3.7303296e-09
-0.5772857 -6.166230000000001e-09
-0.5762857 -8.6650735e-09
-0.5752857 -1.1197305e-08
-0.5742857 -1.3730517e-08
-0.5732857 -1.6230285e-08
-0.5722857 -1.8660958e-08
-0.5712857 -2.0986426e-08
-0.5702857 -2.3170818e-08
-0.5692857 -2.5179100000000002e-08
-0.5682857 -2.6977572999999998e-08
-0.5672857 -2.8534372e-08
-0.5662857 -2.9819822e-08
-0.5652857 -3.0806863e-08
-0.5642857 -3.1471367e-08
-0.5632857 -3.1792402e-08
-0.5622857 -3.175247e-08
-0.5612857 -3.1337616e-08
-0.5602857 -3.053745e-08
-0.5592857 -2.9344976e-08
-0.5582857 -2.775627e-08
-0.5572857 -2.5769892e-08
-0.5562857 -2.3386148999999996e-08
-0.5552857 -2.0606171999999998e-08
-0.5542857 -1.7431061e-08
-0.5532857 -1.3860985000000001e-08
-0.5522857 -9.894409599999999e-09
-0.5512857 -5.5276145e-09
-0.5502857 -7.5446567e-10
-0.5492857 4.4333846e-09
-0.5482857 1.0045945e-08
-0.5472857 1.6093982e-08
-0.5462857 2.258789e-08
-0.5452857 2.9536223000000002e-08
-0.5442857 3.6944328e-08
-0.5432857 4.4813026e-08
-0.5422857 5.3137517e-08
-0.5412857 6.1906619e-08
-0.5402857 7.110242899999999e-08
-0.5392857 8.0700369e-08
-0.5382857 9.0669605e-08
-0.5372857 1.00974e-07
-0.5362857 1.1157314000000001e-07
-0.5352857 1.2242368e-07
-0.5342857 1.3348062999999998e-07
-0.5332857 1.4469851000000001e-07
-0.5322857 1.560326e-07
-0.5312857 1.6743998e-07
-0.5302857 1.7888018e-07
-0.5292857 1.9031605e-07
-0.5282857 2.0171413e-07
-0.5272857 2.1304511000000001e-07
-0.5262857 2.2428408e-07
-0.5252857 2.3541076e-07
-0.5242857 2.4640983e-07
-0.5232857 2.5727105e-07
-0.5222857 2.6798934e-07
-0.5212857 2.7856435000000003e-07
-0.5202857 2.8900017999999997e-07
-0.5192857 2.9930485e-07
-0.5182857 3.0948906e-07
-0.5172857 3.1956515e-07
-0.5162857 3.2954615e-07
-0.5152857 3.3944401e-07
-0.5142857 3.4926859e-07
-0.5132857 3.5902654e-07
-0.5122857 3.6872037e-07
-0.5112857 3.7834845999999997e-07
-0.5102857 3.8790557e-07
-0.5092857 3.9738386000000005e-07
-0.5082857 4.0677399e-07
-0.5072857 4.1606727e-07
-0.5062857 4.2525743000000003e-07
-0.5052857 4.3434194e-07
-0.5042857 4.4332502000000003e-07
-0.5032857 4.5221848e-07
-0.5022857 4.6104303000000004e-07
-0.5012857 4.6982831000000003e-07
-0.5002857 4.7861257e-07
-0.4992857 4.8744151e-07
-0.4982857 4.9636628e-07
-0.4972857 5.0544271e-07
-0.4962857 5.147284400000001e-07
-0.4952857 5.2428102e-07
-0.4942857 5.341553e-07
-0.4932857 5.4440137e-07
-0.4922857 5.550634200000001e-07
-0.4912857 5.6617857e-07
-0.4902857 5.7777712e-07
-0.4892857 5.898817e-07
-0.4882857 6.0250729e-07
-0.4872857 6.1566126e-07
-0.4862857 6.2934395e-07
-0.4852857 6.435496999999999e-07
-0.4842857 6.582671699999999e-07
-0.4832857 6.7348078e-07
-0.4822857 6.8917183e-07
-0.4812857 7.0531843e-07
-0.4802857 7.2189685e-07
-0.4792857 7.388824700000001e-07
-0.4782857 7.5625071e-07
-0.4772857 7.7397813e-07
-0.4762857 7.920441200000001e-07
-0.4752857 8.104306599999999e-07
-0.4742857 8.291245e-07
-0.4732857 8.481166e-07
-0.4722857 8.6740117e-07
-0.4712857 8.869767099999999e-07
-0.4702857 9.068432199999999e-07
-0.4692857 9.270007900000001e-07
-0.4682857 9.4744799e-07
-0.4672857 9.6818074e-07
-0.4662857 9.8919042e-07
-0.4652857 1.0104626e-06
-0.4642857 1.0319753e-06
-0.4632857 1.0536980999999998e-06
-0.4622857 1.0755925e-06
-0.4612857 1.0976116e-06
-0.4602857 1.1197033e-06
-0.4592857 1.1418111e-06
-0.4582857 1.1638767e-06
-0.4572857 1.1858432e-06
-0.4562857 1.2076568e-06
-0.4552857 1.2292692999999998e-06
-0.4542857 1.2506403e-06
-0.4532857 1.2717381e-06
-0.4522857 1.2925414999999999e-06
-0.4512857 1.3130399e-06
-0.4502857 1.3332333e-06
-0.4492857 1.353133e-06
-0.4482857 1.3727595e-06
-0.4472857 1.3921409999999998e-06
-0.4462857 1.4113105000000001e-06
-0.4452857 1.4303054e-06
-0.4442857 1.4491659e-06
-0.4432857 1.4679336e-06
-0.4422857 1.486649e-06
-0.4412857 1.5053497999999998e-06
-0.4402857 1.5240714e-06
-0.4392857 1.5428434e-06
-0.4382857 1.5616893e-06
-0.4372857 1.5806272e-06
-0.4362857 1.5996699000000002e-06
-0.4352857 1.6188249e-06
-0.4342857 1.6380946e-06
-0.4332857 1.6574782000000001e-06
-0.4322857 1.6769743000000002e-06
-0.4312857 1.6965824e-06
-0.4302857 1.7163050999999998e-06
-0.4292857 1.736147e-06
-0.4282857 1.7561147000000002e-06
-0.4272857 1.7762176e-06
-0.4262857 1.7964725e-06
-0.4252857 1.8169024e-06
-0.4242857 1.8375363000000002e-06
-0.4232857 1.8584119e-06
-0.4222857 1.8795706e-06
-0.4212857 1.9010564000000001e-06
-0.4202857 1.9229123e-06
-0.4192857 1.9451813e-06
-0.4182857 1.9679036999999997e-06
-0.4172857 1.9911176999999997e-06
-0.4162857 2.0148567e-06
-0.4152857 2.0391492999999998e-06
-0.4142857 2.0640162e-06
-0.4132857 2.0894701e-06
-0.4122857 2.1155145e-06
-0.4112857 2.1421414e-06
-0.4102857 2.1693328e-06
-0.4092857 2.1970621e-06
-0.4082857 2.2252978e-06
-0.4072857 2.2540072999999997e-06
-0.4062857 2.2831554e-06
-0.4052857 2.3127033e-06
-0.4042857 2.3426123e-06
-0.4032857 2.3728441000000003e-06
-0.4022857 2.4033646e-06
-0.4012857 2.4341469e-06
-0.4002857 2.4651719000000003e-06
-0.3992857 2.4964323999999997e-06
-0.3982857 2.5279324e-06
-0.3972857 2.5596874e-06
-0.3962857 2.5917204e-06
-0.3952857 2.6240590000000003e-06
-0.3942857 2.6567335e-06
-0.3932857 2.6897778e-06
-0.3922857 2.72323e-06
-0.3912857 2.7571268e-06
-0.3902857 2.7915051999999997e-06
-0.3892857 2.8263983e-06
-0.3882857 2.8618342999999998e-06
-0.3872857 2.8978313e-06
-0.3862857 2.9343958000000002e-06
-0.3852857 2.9715259999999997e-06
-0.3842857 3.0092153e-06
-0.3832857 3.0474528000000004e-06
-0.3822857 3.0862321e-06
-0.3812857 3.1255475e-06
-0.3802857 3.1653911e-06
-0.3792857 3.2057549999999997e-06
-0.3782857 3.2466325e-06
-0.3772857 3.2880179999999998e-06
-0.3762857 3.3299109e-06
-0.3752857 3.3723182000000003e-06
-0.3742857 3.4152588e-06
-0.3732857 3.4587575e-06
-0.3722857 3.5028434999999996e-06
-0.3712857 3.5475504999999997e-06
-0.3702857 3.5929116e-06
-0.3692857 3.6389665e-06
-0.3682857 3.6857596000000003e-06
-0.3672857 3.73334e-06
-0.3662857 3.7817554e-06
-0.3652857 3.8310567000000005e-06
-0.3642857 3.88129e-06
-0.3632857 3.9324952e-06
-0.3622857 3.9846967e-06
-0.3612857 4.037911e-06
-0.3602857 4.0921439e-06
-0.3592857 4.1473879e-06
-0.3582857 4.2036291e-06
-0.3572857 4.2608455e-06
-0.3562857 4.3189999000000006e-06
-0.3552857 4.3780464e-06
-0.3542857 4.4379316e-06
-0.3532857 4.4986034e-06
-0.3522857 4.5600146e-06
-0.3512857 4.6221189e-06
-0.3502857 4.6848808000000005e-06
-0.3492857 4.7482803e-06
-0.3482857 4.812314499999999e-06
-0.3472857 4.8769909e-06
-0.3462857 4.9423278e-06
-0.3452857 5.0083539e-06
-0.3442857 5.075108e-06
-0.3432857 5.1426383e-06
-0.3422857 5.2110025e-06
-0.3412857 5.280252e-06
-0.3402857 5.3504341e-06
-0.3392857 5.4215882e-06
-0.3382857 5.4937562e-06
-0.3372857 5.566979099999999e-06
-0.3362857 5.6412965e-06
-0.3352857 5.7167422999999995e-06
-0.3342857 5.793342e-06
-0.3332857 5.8711063e-06
-0.3322857 5.9500373e-06
-0.3312857 6.0301288999999995e-06
-0.3302857 6.1113745e-06
-0.3292857 6.1937676e-06
-0.3282857 6.277315400000001e-06
-0.3272857 6.3620348e-06
-0.3262857 6.447943000000001e-06
-0.3252857 6.5350541e-06
-0.3242857 6.6233731e-06
-0.3232857 6.7129136e-06
-0.3222857 6.8036989000000004e-06
-0.3212857 6.8957746e-06
-0.3202857 6.9892145e-06
-0.3192857 7.0841068e-06
-0.3182857 7.180551600000001e-06
-0.3172857 7.278640600000001e-06
-0.3162857 7.3784641e-06
-0.3152857 7.4801015e-06
-0.3142857 7.583633999999999e-06
-0.3132857 7.689156e-06
-0.3122857 7.7967584e-06
-0.3112857 7.9065188e-06
-0.3102857 8.0184847e-06
-0.3092857 8.1326768e-06
-0.3082857 8.2490672e-06
-0.3072857 8.3676049e-06
-0.3062857 8.4882167e-06
-0.3052857 8.610833599999999e-06
-0.3042857 8.735411000000001e-06
-0.3032857 8.8619061e-06
-0.3022857 8.9902748e-06
-0.3012857 9.120467600000001e-06
-0.3002857 9.2524054e-06
-0.2992857 9.386013e-06
-0.2982857 9.5212293e-06
-0.2972857 9.6580244e-06
-0.2962857 9.796414e-06
-0.2952857 9.936438499999999e-06
-0.2942857 1.0078153e-05
-0.2932857 1.0221582e-05
-0.2922857 1.0366725e-05
-0.2912857 1.0513555e-05
-0.2902857 1.0662048e-05
-0.2892857 1.0812212e-05
-0.2882857 1.0964084e-05
-0.2872857 1.1117709e-05
-0.2862857 1.1273118e-05
-0.2852857 1.1430323000000001e-05
-0.2842857 1.1589305e-05
-0.2832857 1.1750022000000001e-05
-0.2822857 1.1912427e-05
-0.2812857 1.2076494999999998e-05
-0.2802857 1.2242222000000001e-05
-0.2792857 1.2409614999999998e-05
-0.2782857 1.2578658e-05
-0.2772857 1.2749321000000001e-05
-0.2762857 1.2921546e-05
-0.2752857 1.3095274e-05
-0.2742857 1.3270468e-05
-0.2732857 1.3447124999999999e-05
-0.2722857 1.3625298000000001e-05
-0.2712857 1.3805080999999999e-05
-0.2702857 1.3986575999999999e-05
-0.2692857 1.4169886e-05
-0.2682857 1.4355108999999999e-05
-0.2672857 1.4542358e-05
-0.2662857 1.4731765e-05
-0.2652857 1.4923478e-05
-0.2642857 1.5117669e-05
-0.2632857 1.5314512e-05
-0.2622857 1.5514155e-05
-0.2612857 1.5716726000000003e-05
-0.2602857 1.5922323e-05
-0.2592857 1.6131013e-05
-0.2582857 1.6342835e-05
-0.2572857 1.6557823e-05
-0.2562857 1.6776011e-05
-0.2552857 1.6997443999999998e-05
-0.2542857 1.7222165e-05
-0.2532857 1.7450202e-05
-0.2522857 1.7681575999999998e-05
-0.2512857 1.7916290000000003e-05
-0.2502857 1.815434e-05
-0.2492857 1.8395723e-05
-0.2482857 1.8640465e-05
-0.2472857 1.8888599e-05
-0.2462857 1.9140172e-05
-0.2452857 1.9395256e-05
-0.2442857 1.9653902e-05
-0.2432857 1.9916151e-05
-0.2422857 2.0182026000000002e-05
-0.2412857 2.0451526e-05
-0.2402857 2.0724652e-05
-0.2392857 2.1001408e-05
-0.2382857 2.1281829e-05
-0.2372857 2.1565953e-05
-0.2362857 2.1853806e-05
-0.2352857 2.2145402000000002e-05
-0.2342857 2.2440688e-05
-0.2332857 2.2739616000000002e-05
-0.2322857 2.3042092e-05
-0.2312857 2.3348038e-05
-0.2302857 2.3657387e-05
-0.2292857 2.3970102e-05
-0.2282857 2.428614e-05
-0.2272857 2.4605455e-05
-0.2262857 2.4927940000000002e-05
-0.2252857 2.5253453000000003e-05
-0.2242857 2.5581863e-05
-0.2232857 2.5913081e-05
-0.2222857 2.6247076e-05
-0.2212857 2.6583867999999997e-05
-0.2202857 2.692353e-05
-0.2192857 2.7266093999999997e-05
-0.2182857 2.7611568e-05
-0.2172857 2.7959949999999996e-05
-0.2162857 2.8311237000000002e-05
-0.2152857 2.8665485e-05
-0.2142857 2.9022794000000003e-05
-0.2132857 2.9383312000000003e-05
-0.2122857 2.9747201e-05
-0.2112857 3.0114592e-05
-0.2102857 3.0485583000000002e-05
-0.2092857 3.0860215e-05
-0.2082857 3.1238505e-05
-0.2072857 3.1620495999999996e-05
-0.2062857 3.2006241e-05
-0.2052857 3.2395849e-05
-0.2042857 3.2789433e-05
-0.2032857 3.3187075e-05
-0.2022857 3.3588802e-05
-0.2012857 3.3994635000000004e-05
-0.2002857 3.4404565000000004e-05
-0.1992857 3.4818612e-05
-0.1982857 3.5236863e-05
-0.1972857 3.565942e-05
-0.1962857 3.6086411e-05
-0.1952857 3.651796e-05
-0.1942857 3.6954168000000005e-05
-0.1932857 3.7395171e-05
-0.1922857 3.7841082000000003e-05
-0.1912857 3.8292021e-05
-0.1902857 3.8748084e-05
-0.1892857 3.920936e-05
-0.1882857 3.9675982e-05
-0.1872857 4.0148055e-05
-0.1862857 4.0625656e-05
-0.1852857 4.1108808e-05
-0.1842857 4.1597514e-05
-0.1832857 4.2091813e-05
-0.1822857 4.2591731e-05
-0.1812857 4.3097390000000004e-05
-0.1802857 4.3608858e-05
-0.1792857 4.4126176e-05
-0.1782857 4.4649366e-05
-0.1772857 4.5178405e-05
-0.1762857 4.5713179e-05
-0.1752857 4.6253592e-05
-0.1742857 4.6799539e-05
-0.1732857 4.7350957e-05
-0.1722857 4.790790599999999e-05
-0.1712857 4.8470445999999995e-05
-0.1702857 4.9038539e-05
-0.1692857 4.9612105999999995e-05
-0.1682857 5.0191079e-05
-0.1672857 5.0775361e-05
-0.1662857 5.1364958e-05
-0.1652857 5.1960040999999996e-05
-0.1642857 5.2560858e-05
-0.1632857 5.3167633000000006e-05
-0.1622857 5.3780501999999997e-05
-0.1612857 5.4399419e-05
-0.1602857 5.5024333e-05
-0.1592857 5.5655226999999996e-05
-0.1582857 5.6292168e-05
-0.1572857 5.6935374e-05
-0.1562857 5.7585117e-05
-0.1552857 5.8241636e-05
-0.1542857 5.8904998999999997e-05
-0.1532857 5.9575206e-05
-0.1522857 6.0252188e-05
-0.1512857 6.0935969e-05
-0.1502857 6.1626622e-05
-0.1492857 6.2324341e-05
-0.1482857 6.3029404e-05
-0.1472857 6.374196499999999e-05
-0.1462857 6.446208499999999e-05
-0.1452857 6.5189721e-05
-0.1442857 6.5924849e-05
-0.1432857 6.6667593e-05
-0.1422857 6.7418222e-05
-0.1412857 6.8177104e-05
-0.1402857 6.894463800000001e-05
-0.1392857 6.972121e-05
-0.1382857 7.0507025e-05
-0.1372857 7.1302111e-05
-0.1362857 7.2106405e-05
-0.1352857 7.2919892e-05
-0.1342857 7.374264299999999e-05
-0.1332857 7.457492200000001e-05
-0.1322857 7.541704e-05
-0.1312857 7.6269254e-05
-0.1302857 7.713165399999999e-05
-0.1292857 7.8004126e-05
-0.1282857 7.8886592e-05
-0.1272857 7.977907299999999e-05
-0.1262857 8.0681673e-05
-0.1252857 8.1594681e-05
-0.1242857 8.2518335e-05
-0.1232857 8.3452716e-05
-0.1222857 8.4397698e-05
-0.1212857 8.5352917e-05
-0.1202857 8.6317982e-05
-0.1192857 8.7292688e-05
-0.1182857 8.8277142e-05
-0.1172857 8.9271674e-05
-0.1162857 9.0276626e-05
-0.1152857 9.129206e-05
-0.1142857 9.2317879e-05
-0.1132857 9.3353867e-05
-0.1122857 9.4399996e-05
-0.1112857 9.545636899999999e-05
-0.1102857 9.652325199999999e-05
-0.1092857 9.7600866e-05
-0.1082857 9.8689304e-05
-0.1072857 9.9788463e-05
-0.1062857 0.00010089829999999999
-0.1052857 0.0001020186
-0.1042857 0.00010314939000000001
-0.1032857 0.00010429068000000001
-0.1022857 0.00010544275000000001
-0.1012857 0.00010660582
-0.1002857 0.00010778002999999999
-9.9285714E-02 0.00010896545
-9.8285712E-02 0.00011016184
-9.7285718E-02 0.000111369
-9.6285716E-02 0.00011258680000000001
-9.5285714E-02 0.00011381533
-9.4285712E-02 0.00011505474
-9.3285717E-02 0.00011630547
-9.2285715E-02 0.00011756788999999999
-9.1285713E-02 0.00011884239
-9.0285711E-02 0.00012012905
-8.9285716E-02 0.000121428
-8.8285714E-02 0.00012273949
-8.7285712E-02 0.00012406373
-8.6285718E-02 0.00012540113
-8.5285716E-02 0.00012675202
-8.4285714E-02 0.00012811676
-8.3285712E-02 0.00012949534
-8.2285717E-02 0.00013088775
-8.1285715E-02 0.00013229387
-8.0285713E-02 0.0001337137
-7.9285711E-02 0.00013514751
-7.8285716E-02 0.00013659558
-7.7285714E-02 0.00013805841
-7.6285712E-02 0.00013953634999999998
-7.5285718E-02 0.00014102969000000002
-7.4285716E-02 0.00014253853999999998
-7.3285714E-02 0.00014406283999999998
-7.2285712E-02 0.00014560238
-7.1285717E-02 0.00014715711
-7.0285715E-02 0.00014872699000000001
-6.9285713E-02 0.00015031235
-6.8285711E-02 0.00015191340000000002
-6.7285717E-02 0.00015353029
-6.6285715E-02 0.00015516305
-6.5285712E-02 0.00015681162
-6.4285718E-02 0.00015847593000000001
-6.3285716E-02 0.00016015622
-6.2285714E-02 0.00016185294
-6.1285716E-02 0.00016356653999999998
-6.0285714E-02 0.00016529729
-5.9285715E-02 0.00016704541
-5.8285713E-02 0.00016881077
-5.7285715E-02 0.00017059314
-5.6285713E-02 0.00017239229
-5.5285715E-02 0.00017420828000000002
-5.4285713E-02 0.00017604106
-5.3285714E-02 0.00017789091
-5.2285716E-02 0.00017975814
-5.1285714E-02 0.00018164287
-5.0285716E-02 0.00018354534
-4.9285714E-02 0.00018546563
-4.8285715E-02 0.0001874037
-4.7285713E-02 0.00018935975
-4.6285715E-02 0.0001913339
-4.5285713E-02 0.0001933262
-4.4285715E-02 0.00019533663
-4.3285713E-02 0.00019736525999999998
-4.2285714E-02 0.00019941224
-4.1285716E-02 0.00020147788
-4.0285714E-02 0.00020356249
-3.9285716E-02 0.00020566702
-3.8285714E-02 0.00020779207
-3.7285715E-02 0.00020993805000000003
-3.6285713E-02 0.0002121056
-3.5285715E-02 0.00021429494
-3.4285713E-02 0.00021650640000000002
-3.3285715E-02 0.00021874012000000002
-3.2285713E-02 0.00022099607000000001
-3.1285714E-02 0.00022327456000000002
-3.0285714E-02 0.00022557576
-2.9285714E-02 0.00022790025
-2.8285714E-02 0.00023024854
-2.7285714E-02 0.00023262107
-2.6285714E-02 0.00023501806999999997
-2.5285713E-02 0.00023743982999999998
-2.4285715E-02 0.00023988633999999997
-2.3285715E-02 0.0002423579
-2.2285715E-02 0.00024485509999999997
-2.1285715E-02 0.00024737858
-2.0285714E-02 0.00024992883
-1.9285714E-02 0.0002525062
-1.8285714E-02 0.00025511058
-1.7285714E-02 0.000257742
-1.6285714E-02 0.00026040013
-1.5285715E-02 0.00026308533
-1.4285714E-02 0.00026579773000000003
-1.3285714E-02 0.00026853784
-1.2285714E-02 0.00027130625
-1.1285714E-02 0.00027410331
-1.0285715E-02 0.00027692913
-9.2857145E-03 0.00027978359999999996
-8.2857143E-03 0.00028266645
-7.2857141E-03 0.00028557748999999996
-6.2857145E-03 0.00028851698
-5.2857143E-03 0.00029148539
-4.2857141E-03 0.00029448292
-3.2857142E-03 0.00029750954
-2.2857143E-03 0.00030056478
-1.2857143E-03 0.0003036477
-2.8571428E-04 0.00030675774
7.1428571E-04 0.00030989463
1.7142857E-03 0.00031305874000000003
2.7142856E-03 0.00031625045
3.7142858E-03 0.00031947022
4.7142855E-03 0.00032271869
5.7142857E-03 0.0003259958
6.7142858E-03 0.00032930108999999996
7.7142855E-03 0.0003326337
8.7142857E-03 0.00033599301
9.7142858E-03 0.00033937874
1.0714286E-02 0.00034279137
1.1714286E-02 0.0003462316
1.2714285E-02 0.00034970005
1.3714286E-02 0.00035319715
1.4714286E-02 0.00035672299
1.5714286E-02 0.00036027714000000003
1.6714286E-02 0.00036385961
1.7714286E-02 0.00036747037
1.8714286E-02 0.00037110973999999997
1.9714287E-02 0.00037477816
2.0714285E-02 0.00037847603000000003
2.1714285E-02 0.00038220351
2.2714285E-02 0.00038596040000000005
2.3714285E-02 0.00038974640000000003
2.4714286E-02 0.00039356159999999994
2.5714286E-02 0.00039740638999999996
2.6714286E-02 0.0004012817
2.7714286E-02 0.00040518871000000005
2.8714286E-02 0.00040912832
2.9714286E-02 0.00041310109
3.0714286E-02 0.00041710687000000003
3.1714287E-02 0.0004211453
3.2714285E-02 0.00042521601000000003
3.3714287E-02 0.00042931942999999996
3.4714285E-02 0.00043345653
3.5714287E-02 0.00043762879999999997
3.6714286E-02 0.00044183726
3.7714284E-02 0.00044608219
3.8714286E-02 0.00045036303999999996
3.9714284E-02 0.00045467981999999996
4.0714286E-02 0.00045903283999999996
4.1714285E-02 0.00046342266000000003
4.2714287E-02 0.0004678503
4.3714285E-02 0.00047231682999999996
4.4714287E-02 0.00047682306000000006
4.5714285E-02 0.00048136903000000003
4.6714287E-02 0.00048595406999999997
4.7714286E-02 0.00049057758
4.8714284E-02 0.00049523942
4.9714286E-02 0.00049994032
5.0714284E-02 0.0005046819800000001
5.1714286E-02 0.0005094651
5.2714285E-02 0.0005142896999999999
5.3714287E-02 0.0005191559
5.4714285E-02 0.0005240630800000001
5.5714287E-02 0.00052901132
5.6714285E-02 0.0005340009000000001
5.7714287E-02 0.00053903277
5.8714285E-02 0.0005441077500000001
5.9714288E-02 0.00054922643
6.0714286E-02 0.00055438823
6.1714284E-02 0.00055959249
6.2714286E-02 0.00056483877
6.3714288E-02 0.00057012699
6.4714283E-02 0.00057545831
6.5714285E-02 0.00058083442
6.6714287E-02 0.00058625656
6.7714289E-02 0.00059172589
6.8714283E-02 0.00059724289
6.9714285E-02 0.00060280668
7.0714287E-02 0.00060841612
7.1714282E-02 0.00061406977
7.2714284E-02 0.0006197673
7.3714286E-02 0.00062551017
7.4714288E-02 0.0006313003699999999
7.5714283E-02 0.00063714037
7.6714285E-02 0.0006430308999999999
7.7714287E-02 0.0006489714
7.8714289E-02 0.00065496083
7.9714283E-02 0.00066099833
8.0714285E-02 0.00066708544
8.1714287E-02 0.00067322471
8.2714289E-02 0.0006794181
8.3714284E-02 0.00068566692
8.4714286E-02 0.00069197126
8.5714288E-02 0.0006983304
8.6714283E-02 0.00070474339
8.7714285E-02 0.00071120962
8.8714287E-02 0.00071773002
8.9714289E-02 0.00072430639
9.0714283E-02 0.00073094161
9.1714285E-02 0.00073763795
9.2714287E-02 0.00074439608
9.3714289E-02 0.00075121511
9.4714284E-02 0.0007580937599999999
9.5714286E-02 0.00076503038
9.6714288E-02 0.0007720255799999999
9.7714283E-02 0.0007790803499999999
9.8714285E-02 0.00078619742
9.9714287E-02 0.0007933790600000001
0.1007143 0.000800626
0.1017143 0.0008079367000000001
0.1027143 0.0008153098900000001
0.1037143 0.00082274482
0.1047143 0.0008302416100000001
0.1057143 0.0008378018700000001
0.1067143 0.00084542862
0.1077143 0.00085312349
0.1087143 0.00086088685
0.1097143 0.0008687168700000001
0.1107143 0.00087661065
0.1117143 0.00088456518
0.1127143 0.00089257974
0.1137143 0.0009006556000000001
0.1147143 0.00090879566
0.1157143 0.0009170025799999999
0.1167143 0.00092527871
0.1177143 0.00093362314
0.1187143 0.0009420326
0.1197143 0.000950503
0.1207143 0.00095903151
0.1217143 0.00096761878
0.1227143 0.0009762679799999999
0.1237143 0.0009849829399999998
0.1247143 0.0009937658399999999
0.1257143 0.0010026142
0.1267143 0.0010115235
0.1277143 0.0010204904000000001
0.1287143 0.0010295148
0.1297143 0.0010385997
0.1307143 0.0010477496
0.1317143 0.0010569686
0.1327143 0.0010662563000000001
0.1337143 0.0010756105
0.1347143 0.0010850261999999999
0.1357143 0.0010944991
0.1367143 0.0011040274
0.1377143 0.0011136139
0.1387143 0.0011232644999999999
0.1397143 0.0011329851
0.1407143 0.0011427783
0.1417143 0.0011526414
0.1427143 0.00116257
0.1437143 0.0011725591000000001
0.1447143 0.0011826089
0.1457143 0.001192722
0.1467143 0.0012029044
0.1477143 0.0012131603000000001
0.1487143 0.001223491
0.1497143 0.0012338948
0.1507143 0.0012443670000000001
0.1517143 0.0012549046
0.1527143 0.0012655083
0.1537143 0.0012761843
0.1547143 0.0012869393
0.1557143 0.001297777
0.1567143 0.0013086967999999999
0.1577143 0.0013196947
0.1587143 0.0013307662
0.1597143 0.0013419069
0.1607143 0.0013531173
0.1617143 0.0013644016
0.1627143 0.0013757669000000001
0.1637143 0.00138722
0.1647143 0.0013987635
0.1657143 0.0014103952
0.1667143 0.0014221103
0.1677143 0.0014339049
0.1687143 0.0014457789
0.1697143 0.0014577363
0.1707143 0.0014697839
0.1717143 0.0014819247000000002
0.1727143 0.0014941590000000001
0.1737143 0.0015064839
0.1747143 0.0015188945
0.1757143 0.0015313875000000001
0.1767143 0.0015439633
0.1777143 0.0015566250999999999
0.1787143 0.0015693791000000001
0.1797143 0.0015822332
0.1807143 0.0015951899
0.1817143 0.0016082457
0.1827143 0.0016213946
0.1837143 0.0016346325000000002
0.1847143 0.0016479582000000002
0.1857143 0.0016613751
0.1867143 0.0016748911000000002
0.1877143 0.0016885135000000002
0.1887143 0.0017022443
0.1897143 0.0017160804000000002
0.1907143 0.0017300157
0.1917143 0.0017440459000000001
0.1927143 0.0017581708
0.1937143 0.0017723929000000001
0.1947143 0.0017867211
0.1957143 0.0018011615
0.1967143 0.0018157187
0.1977143 0.0018303905
0.1987143 0.0018451714
0.1997143 0.0018600580000000002
0.2007143 0.0018750492
0.2017143 0.0018901485
0.2027143 0.0019053645
0.2037143 0.0019207033
0.2047143 0.001936168
0.2057143 0.0019517542999999999
0.2067143 0.0019674582
0.2077143 0.0019832753999999998
0.2087143 0.0019992051
0.2097143 0.0020152542
0.2107143 0.0020314292
0.2117143 0.0020477348
0.2127143 0.0020641717
0.2137143 0.0020807385
0.2147143 0.0020974299
0.2157143 0.0021142419
0.2167143 0.0021311756
0.2177143 0.0021482358000000003
0.2187143 0.0021654295999999997
0.2197143 0.0021827629
0.2207143 0.0022002361
0.2217143 0.0022178439
0.2227143 0.0022355789
0.2237143 0.002253435
0.2247143 0.0022714108
0.2257143 0.0022895138000000002
0.2267143 0.0023077517
0.2277143 0.0023261326
0.2287143 0.0023446564000000002
0.2297143 0.0023633163
0.2307143 0.0023821029
0.2317143 0.0024010098000000002
0.2327143 0.0024200364
0.2337143 0.0024391889
0.2347143 0.0024584746
0.2357143 0.0024779005
0.2367143 0.0024974675000000003
0.2377143 0.0025171665
0.2387143 0.0025369893
0.2397143 0.0025569305
0.2407143 0.0025769903
0.2417143 0.002597176
0.2427143 0.0026174981000000003
0.2437143 0.0026379614
0.2447143 0.0026585642
0.2457143 0.0026792961
0.2467143 0.002700147
0.2477143 0.0027211119
0.2487143 0.0027421931
0.2497143 0.0027634007
0.2507143 0.0027847454
0.2517143 0.0028062326
0.2527143 0.0028278582
0.2537143 0.0028496093
0.2547143 0.002871476
0.2557143 0.0028934543
0.2567143 0.0029155468
0.2577143 0.002937765
0.2587143 0.0029601228
0.2597143 0.0029826249
0.2607143 0.003005269
0.2617143 0.0030280456
0.2627143 0.0030509476000000002
0.2637143 0.0030739720000000003
0.2647143 0.0030971216
0.2657143 0.0031204039
0.2667143 0.0031438271
0.2677143 0.0031673932
0.2687143 0.0031911022
0.2697143 0.0032149543
0.2707143 0.0032389431
0.2717143 0.0032630662000000003
0.2727143 0.0032873239000000003
0.2737143 0.0033117209
0.2747143 0.0033362678
0.2757143 0.0033609733000000003
0.2767143 0.0033858392
0.2777143 0.0034108612
0.2787143 0.0034360353
0.2797143 0.0034613538
0.2807143 0.0034868164
0.2817143 0.0035124274
0.2827143 0.0035381974000000004
0.2837143 0.0035641361999999995
0.2847143 0.0035902463
0.2857143 0.0036165194999999996
0.2867143 0.0036429496999999997
0.2877143 0.003669531
0.2887143 0.0036962650000000002
0.2897143 0.0037231623999999996
0.2907143 0.0037502322999999997
0.2917143 0.0037774873
0.2927143 0.0038049275000000002
0.2937143 0.0038325506
0.2947143 0.0038603494999999996
0.2957143 0.0038883198
0.2967143 0.0039164588000000005
0.2977143 0.0039447747
0.2987143 0.0039732764000000005
0.2997143 0.0040019724
0.3007143 0.0040308678
0.3017143 0.004059956
0.3027143 0.0040892246
0.3037143 0.0041186653
0.3047143 0.0041482795
0.3057143 0.0041780801
0.3067143 0.0042080857
0.3077143 0.0042383072
0.3087143 0.0042687454
0.3097143 0.0042993983
0.3107143 0.004330256
0.3117143 0.0043613068999999996
0.3127143 0.0043925527
0.3137143 0.004424002
0.3147143 0.0044556713
0.3157143 0.0044875727
0.3167143 0.0045197069999999995
0.3177143 0.0045520617
0.3187143 0.0045846253
0.3197143 0.0046173926
0.3207143 0.0046503763
0.3217143 0.0046835914
0.3227143 0.0047170503
0.3237143 0.0047507539
0.3247143 0.0047846988
0.3257143 0.0048188762
0.3267143 0.0048532795
0.3277143 0.004887906500000001
0.3287143 0.0049227689
0.3297143 0.0049578768
0.3307143 0.0049932416
0.3317143 0.0050288632
0.3327143 0.0050647406
0.3337143 0.0051008647
0.3347143 0.0051372328
0.3357143 0.0051738461
0.3367143 0.0052107123
0.3377143 0.0052478397000000005
0.3387143 0.0052852363
0.3397143 0.0053228996
0.3407143 0.005360823
0.3417143 0.0053989988
0.3427143 0.0054374217
0.3437143 0.0054760956
0.3447143 0.0055150267
0.3457143 0.0055542234
0.3467143 0.005593694
0.3477143 0.0056334382
0.3487143 0.0056734501
0.3497143 0.0057137222
0.3507143 0.0057542456
0.3517143 0.005795015000000001
0.3527143 0.0058360347
0.3537143 0.0058773108000000004
0.3547143 0.0059188528999999995
0.3557143 0.0059606649
0.3567143 0.0060027418
0.3577143 0.0060450824
0.3587143 0.0060876831
0.3597143 0.0061305378
0.3607143 0.0061736486000000005
0.3617143 0.006217014000000001
0.3627143 0.006260645800000001
0.3637143 0.006304545999999999
0.3647143 0.0063487139
0.3657143 0.006393143800000001
0.3667143 0.0064378262
0.3677143 0.0064827552999999994
0.3687143 0.0065279301999999996
0.3697143 0.006573364999999999
0.3707143 0.0066190747
0.3717143 0.006665066799999999
0.3727143 0.0067113418
0.3737143 0.006757888300000001
0.3747143 0.006804689499999999
0.3757143 0.0068517256000000006
0.3767143 0.0068989967999999995
0.3777143 0.0069465037
0.3787143 0.0069942595
0.3797143 0.0070422786
0.3807143 0.0070905698999999996
0.3817143 0.007139135400000001
0.3827143 0.0071879694999999995
0.3837143 0.007237063300000001
0.3847143 0.0072864146
0.3857143 0.0073360323
0.3867143 0.0073859374
0.3877143 0.0074361393
0.3887143 0.007486634400000001
0.3897143 0.007537417
0.3907143 0.0075884782
0.3917143 0.007639802099999999
0.3927143 0.0076913879
0.3937143 0.0077432465
0.3947143 0.0077953919
0.3957143 0.0078478421
0.3967143 0.007900600800000001
0.3977143 0.0079536607
0.3987143 0.0080070036
0.3997143 0.0080606253
0.4007143 0.0081145175
0.4017143 0.0081686965
0.4027143 0.0082231789
0.4037143 0.0082779843
0.4047143 0.0083331208
0.4057143 0.0083885774
0.4067143 0.0084443382
0.4077143 0.008500386300000001
0.4087143 0.0085567197
0.4097143 0.0086133579
0.4107143 0.0086703265
0.4117143 0.0087276501
0.4127143 0.0087853368
0.4137143 0.0088433728
0.4147143 0.008901733200000001
0.4157143 0.0089604153
0.4167143 0.0090194248
0.4177143 0.0090787813
0.4187143 0.009138498
0.4197143 0.009198585
0.4207143 0.0092590395
0.4217143 0.0093198469
0.4227143 0.0093809962
0.4237143 0.0094424817
0.4247143 0.0095043142
0.4257143 0.0095665178
0.4267143 0.0096291173
0.4277143 0.0096921314
0.4287143 0.0097555603
0.4297143 0.0098193879
0.4307143 0.009883591700000001
0.4317143 0.009948164399999999
0.4327143 0.010013107
0.4337143 0.010078439
0.4347143 0.010144194
0.4357143 0.010210394000000001
0.4367143 0.010277043999999999
0.4377143 0.010344137
0.4387143 0.010411638
0.4397143 0.010479528
0.4407143 0.010547815
0.4417143 0.010616519999999999
0.4427143 0.010685687
0.4437143 0.010755347
0.4447143 0.010825501
0.4457143 0.010896136
0.4467143 0.010967231
0.4477143 0.011038766
0.4487143 0.011110743
0.4497143 0.011183182
0.4507143 0.011256111000000001
0.4517143 0.011329562
0.4527143 0.011403535
0.4537143 0.011478008
0.4547143 0.011552961
0.4557143 0.011628366000000001
0.4567143 0.01170423
0.4577143 0.011780582000000001
0.4587143 0.011857466
0.4597143 0.011934921
0.4607143 0.01201295
0.4617143 0.012091529
0.4627143 0.012170614
0.4637143 0.012250175
0.4647143 0.012330207000000001
0.4657143 0.012410734999999999
0.4667143 0.012491805
0.4677143 0.012573462999999998
0.4687143 0.012655720999999998
0.4697143 0.012738552
0.4707143 0.012821928
0.4717143 0.012905819
0.4727143 0.012990222999999999
0.4737143 0.013075169000000001
0.4747143 0.013160708
0.4757143 0.013246868999999998
0.4767143 0.013333654
0.4777143 0.013421031000000002
0.4787143 0.013508965
0.4797143 0.013597429999999999
0.4807143 0.013686433999999999
0.4817143 0.013776014
0.4827143 0.013866203
0.4837143 0.013957016999999999
0.4847143 0.01404845
0.4857143 0.01414048
0.4867143 0.014233086
0.4877143 0.014326259000000001
0.4887143 0.014420011
0.4897143 0.014514371000000002
0.4907143 0.014609376
0.4917143 0.014705023
0.4927143 0.014801292999999998
0.4937143 0.014898153
0.4947143 0.01499559
0.4957143 0.015093615000000001
0.4967143 0.015192261
0.4977143 0.015291579999999999
0.4987143 0.01539159
0.4997143 0.015492288
0.5007143 0.015593656000000001
0.5017143 0.015695661
0.5027143 0.015798278
0.5037143 0.015901505
0.5047143 0.016005381
0.5057143 0.016109941000000003
0.5067143 0.016215206
0.5077143 0.016321176
0.5087143 0.016427836
0.5097143 0.016535162000000003
0.5107143 0.016643144999999998
0.5117143 0.016751798
0.5127143 0.016861153
0.5137143 0.016971237
0.5147143 0.01708206
0.5157143 0.017193619
0.5167143 0.017305883
0.5177143 0.017418824
0.5187143 0.017532429999999998
0.5197143 0.017646713
0.5207143 0.017761716
0.5217143 0.017877498
0.5227143 0.017994097
0.5237143 0.018111493000000003
0.5247143 0.01822965
0.5257143 0.018348522000000003
0.5267143 0.018468089
0.5277143 0.018588359
0.5287143 0.018709376
0.5297143 0.018831182000000002
0.5307143 0.018953817
0.5317143 0.019077284
0.5327143 0.019201575000000002
0.5337143 0.019326659
0.5347143 0.019452517
0.5357143 0.019579164
0.5367143 0.019706643
0.5377143 0.019834980999999998
0.5387143 0.019964212
0.5397143 0.020094318
0.5407143 0.020225237
0.5417143 0.020356926
0.5427143 0.020489385000000002
0.5437143 0.020622635
0.5447143 0.020756737
0.5457143 0.020891748
0.5467143 0.021027696000000002
0.5477143 0.021164578
0.5487143 0.021302365
0.5497143 0.021441026
0.5507143 0.021580543
0.5517143 0.021720938
0.5527143 0.021862237
0.5537143 0.022004478
0.5547143 0.022147683
0.5557143 0.02229185
0.5567143 0.022436951
0.5577143 0.022582989
0.5587143 0.022729975
0.5597143 0.022877941
0.5607143 0.02302694
0.5617143 0.023176994
0.5627143 0.023328082
0.5637143 0.02348018
0.5647143 0.023633249999999998
0.5657143 0.023787275
0.5667143 0.023942266
0.5677143 0.024098251
0.5687143 0.024255279
0.5697143 0.024413399
0.5707143 0.024572610999999998
0.5717143 0.024732927000000002
0.5727143 0.024894347999999997
0.5737143 0.025056885
0.5747143 0.025220527
0.5757143 0.025385284
0.5767143 0.025551163999999998
0.5777143 0.025718147
0.5787143 0.025886224000000003
0.5797143 0.026055384999999997
0.5807143 0.02622563
0.5817143 0.026397017000000002
0.5827143 0.026569590999999997
0.5837143 0.026743390000000002
0.5847143 0.026918427
0.5857143 0.027094702999999998
0.5867143 0.027272181
0.5877143 0.027450846
0.5887143 0.027630694
0.5897143 0.027811766
0.5907143 0.02799409
0.5917143 0.028177691
0.5927143 0.028362585
0.5937143 0.028548756
0.5947143 0.028736197
0.5957143 0.028924897
0.5967143 0.029114881
0.5977143 0.029306195
0.5987143 0.029498889
0.5997143 0.029692991000000002
0.6007143 0.029888480999999998
0.6017143 0.030085316
0.6027143 0.030283464000000003
0.6037143 0.030482924
0.6047143 0.03068377
0.6057143 0.030886037999999998
0.6067143 0.031089791000000002
0.6077143 0.031295043
0.6087143 0.031501756
0.6097143 0.031709881
0.6107143 0.031919396
0.6117143 0.032130320000000004
0.6127143 0.03234272
0.6137143 0.032556686
0.6147143 0.032772298
0.6157143 0.032989559
0.6167143 0.033208419
0.6177143 0.033428823
0.6187143 0.033650728000000005
0.6197143 0.033874135
0.6207143 0.03409913
0.6217143 0.034325797
0.6227143 0.034554212
0.6237143 0.034784371
0.6247143 0.035016218
0.6257143 0.035249685999999995
0.6267143 0.035484734999999996
0.6277143 0.035721372
0.6287143 0.035959698
0.6297143 0.036199859
0.6307143 0.036441928
0.6317143 0.036685876
0.6327143 0.036931643
0.6337143 0.037179116
0.6347143 0.037428242
0.6357143 0.037679059
0.6367143 0.037931689
0.6377143 0.038186245
0.6387143 0.038442845
0.6397143 0.038701494
0.6407143 0.038962127
0.6417143 0.039224635
0.6427143 0.039488936
0.6437143 0.039755058
0.6447143 0.040023130999999997
0.6457143 0.04029331
0.6467143 0.04056569
0.6477143 0.040840259000000004
0.6487143 0.041116916999999996
0.6497143 0.041395539
0.6507143 0.041676059
0.6517143 0.041958506
0.6527143 0.04224302
0.6537143 0.042529762
0.6547143 0.042818827
0.6557143 0.043110244000000006
0.6567143 0.043403925
0.6577143 0.043699759
0.6587143 0.04399766
0.6597143 0.044297669
0.6607143 0.044599888
0.6617143 0.044904475
0.6627143 0.045211532000000006
0.6637143 0.045521047999999995
0.6647143 0.045832928
0.6657143 0.046147035999999995
0.6667143 0.046463311
0.6677143 0.0467818
0.6687143 0.047102637
0.6697143 0.047425998
0.6707143 0.047752008
0.6717143 0.048080637
0.6727143 0.048411795
0.6737143 0.048745370999999996
0.6747143 0.049081299
0.6757143 0.049419636999999995
0.6767143 0.049760519
0.6777143 0.050104147999999994
0.6787143 0.050450611000000006
0.6797143 0.050799863
0.6807143 0.051151757
0.6817143 0.051506149
0.6827143 0.051862991
0.6837143 0.052222399999999995
0.6847143 0.052584568000000005
0.6857143 0.052949658000000004
0.6867143 0.053317763
0.6877143 0.053688849000000004
0.6887143 0.054062781000000004
0.6897143 0.054439378000000004
0.6907143 0.054818566000000006
0.6917143 0.055200444
0.6927143 0.05558520200000001
0.6937143 0.055973028
0.6947143 0.056363974
0.6957143 0.056757963999999994
0.6967143 0.057154865
0.6977143 0.057554576999999996
0.6987143 0.057957094
0.6997143 0.05836254
0.7007143 0.058771111
0.7017143 0.059182959
0.7027143 0.059598137
0.7037143 0.060016563
0.7047143 0.06043810299999999
0.7057143 0.060862658
0.7067143 0.061290205
0.7077143 0.06172082500000001
0.7087143 0.062154699
0.7097143 0.062591973
0.7107143 0.06303268000000001
0.7117143 0.063476787
0.7127143 0.0639242
0.7137143 0.064374838
0.7147143 0.064828712
0.7157143 0.065285928
0.7167143 0.06574667099999999
0.7177143 0.06621104
0.7187143 0.066679041
0.7197143 0.067150622
0.7207143 0.067625655
0.7217143 0.068104063
0.7227143 0.06858586
0.7237143 0.06907116599999999
0.7247143 0.06956014
0.7257143 0.070052902
0.7267143 0.07054953
0.7277143 0.071049976
0.7287143 0.07155415999999999
0.7297143 0.07206201599999999
0.7307143 0.072573568
0.7317143 0.073088903
0.7327143 0.073608139
0.7337143 0.07413131
0.7347143 0.074658392
0.7357143 0.07518934399999999
0.7367143 0.075724156
0.7377143 0.07626284500000001
0.7387143 0.076805509
0.7397143 0.07735226
0.7407143 0.077903178
0.7417143 0.07845832700000001
0.7427143 0.079017709
0.7437143 0.079581293
0.7447143 0.08014905
0.7457143 0.08072098700000001
0.7467143 0.081297144
0.7477143 0.081877591
0.7487143 0.08246238
0.7497143 0.08305156400000001
0.7507143 0.08364516
0.7517143 0.084243127
0.7527143 0.084845483
0.7537143 0.085452251
0.7547143 0.086063478
0.7557143 0.086679246
0.7567143 0.08729964600000001
0.7577143 0.087924697
0.7587143 0.088554388
0.7597143 0.089188688
0.7607143 0.089827587
0.7617143 0.090471108
0.7627143 0.091119303
0.7637143 0.091772305
0.7647143 0.09243024999999999
0.7657143 0.093093194
0.7667143 0.093761133
0.7677143 0.094434078
0.7687143 0.095112005
0.7697143 0.095794897
0.7707143 0.096482737
0.7717143 0.097175571
0.7727143 0.097873481
0.7737143 0.09857656
0.7747143 0.09928481900000001
0.7757143 0.099998328
0.7767143 0.10071709000000001
0.7777143 0.10144111
0.7787143 0.10217042000000001
0.7797143 0.10290508
0.7807143 0.10364513
0.7817143 0.1043906
0.7827143 0.10514151000000001
0.7837143 0.1058979
0.7847143 0.10665974
0.7857143 0.10742706
0.7867143 0.10819988000000001
0.7877143 0.10897827000000002
0.7887143 0.10976234
0.7897143 0.11055223
0.7907143 0.11134802999999999
0.7917143 0.11214981000000002
0.7927143 0.11295753
0.7937143 0.11377116
0.7947143 0.11459059
0.7957143 0.11541578999999999
0.7967143 0.11624683
0.7977143 0.11708386
0.7987143 0.11792702999999999
0.7997143 0.11877642999999999
0.8007143 0.11963203
0.8017143 0.12049376
0.8027143 0.12136159
0.8037143 0.12223557999999998
0.8047143 0.12311586
0.8057143 0.12400262000000001
0.8067143 0.12489592000000001
0.8077143 0.12579575
0.8087143 0.12670204
0.8097143 0.12761469
0.8107143 0.12853366
0.8117143 0.129459
0.8127143 0.13039083
0.8137143 0.13132932
0.8147143 0.13227465
0.8157143 0.13322687
0.8167143 0.13418595
0.8177143 0.13515182
0.8187143 0.13612442
0.8197143 0.13710379
0.8207143 0.13809006
0.8217143 0.13908339
0.8227143 0.14008386
0.8237143 0.14109151
0.8247143 0.14210624
0.8257143 0.14312802
0.8267143 0.14415674
0.8277143 0.14519253000000001
0.8287143 0.14623554
0.8297143 0.14728596
0.8307143 0.14834391
0.8317143 0.14940938
0.8327143 0.15048226
0.8337143 0.15156245999999998
0.8347143 0.15264993000000002
0.8357143 0.15374477
0.8367143 0.15484716
0.8377143 0.15595731999999998
0.8387143 0.15707541
0.8397143 0.15820147
0.8407143 0.15933543
0.8417143 0.16047715
0.8427143 0.16162653999999999
0.8437143 0.16278367
0.8447143 0.16394867999999999
0.8457143 0.16512172
0.8467143 0.16630288000000001
0.8477143 0.16749218000000002
0.8487143 0.16868956999999998
0.8497143 0.16989495999999998
0.8507143 0.17110839
0.8517143 0.17232997
0.8527143 0.17355989
0.8537143 0.17479833
0.8547143 0.17604540000000002
0.8557143 0.17730113
0.8567143 0.17856547
0.8577143 0.17983834
0.8587143 0.18111966
0.8597143 0.1824094
0.8607143 0.18370766
0.8617143 0.18501456
0.8627143 0.18633021
0.8637143 0.18765469999999998
0.8647143 0.18898806
0.8657143 0.19033029
0.8667143 0.19168146
0.8677143 0.19304167
0.8687143 0.19441101
0.8697143 0.19578957000000002
0.8707143 0.19717731
0.8717143 0.19857422
0.8727143 0.19998022
0.8737143 0.20139527000000002
0.8747143 0.20281943000000002
0.8757143 0.20425282
0.8767143 0.20569565
0.8777143 0.20714807
0.8787143 0.20861016000000002
0.8797143 0.21008186
0.8807143 0.21156317
0.8817143 0.21305412999999998
0.8827143 0.21455471999999998
0.8837143 0.21606502000000002
0.8847143 0.21758508
0.8857143 0.21911492
0.8867143 0.22065456
0.8877143 0.22220401999999997
0.8887143 0.22376329
0.8897143 0.22533240000000002
0.8907143 0.22691150999999998
0.8917143 0.22850074
0.8927143 0.23010024
0.8937143 0.23171005
0.8947143 0.23333020999999998
0.8957143 0.23496069
0.8967143 0.23660145
0.8977143 0.23825248
0.8987143 0.23991386
0.8997143 0.24158568
0.9007143 0.24326805
0.9017143 0.244961
0.9027143 0.24666457999999997
0.9037143 0.24837869999999998
0.9047143 0.25010342
0.9057143 0.25183884
0.9067143 0.2535851
0.9077143 0.25534232
0.9087143 0.25711057
0.9097143 0.25888985999999997
0.9107143 0.26068015
0.9117143 0.26248132
0.9127143 0.2642934
0.9137143 0.26611646
0.9147143 0.2679507
0.9157143 0.26979626
0.9167143 0.27165322
0.9177143 0.27352155
0.9187143 0.27540119
0.9197143 0.27729208
0.9207143 0.27919423
0.9217143 0.28110775
0.9227143 0.2830328
0.9237143 0.28496950000000004
0.9247143 0.28691798999999996
0.9257143 0.28887822
0.9267143 0.29085008
0.9277143 0.29283351999999996
0.9287143 0.2948286
0.9297143 0.29683544
0.9307143 0.29885424
0.9317143 0.30088519999999996
0.9327143 0.30292838
0.9337143 0.3049837
0.9347143 0.30705102
0.9357143 0.30913025
0.9367143 0.31122132
0.9377143 0.31332441
0.9387143 0.31543968
0.9397143 0.31756735
0.9407143 0.31970758
0.9417143 0.32186029
0.9427143 0.32402538000000003
0.9437143 0.32620274
0.9447143 0.32839235
0.9457143 0.33059434
0.9467143 0.33280898000000003
0.9477143 0.33503643
0.9487143 0.33727675
0.9497143 0.33952987
0.9507143 0.34179564
0.9517143 0.34407401
0.9527143 0.34636490000000003
0.9537143 0.34866841
0.9547143 0.35098474
0.9557143 0.35331422
0.9567143 0.35565696
0.9577143 0.35801295
0.9587143 0.36038201999999997
0.9597143 0.36276400000000003
0.9607143 0.36515875000000003
0.9617143 0.36756637999999997
0.9627143 0.36998715000000004
0.9637143 0.3724213
0.9647143 0.37486895000000003
0.9657143 0.37733009
0.9667143 0.37980455
0.9677143 0.38229219999999997
0.9687143 0.38479306
0.9697143 0.38730723
0.9707143 0.38983493999999996
0.9717143 0.39237635
0.9727143 0.39493162
0.9737143 0.39750063
0.9747143 0.40008314
0.9757143 0.40267906
0.9767143 0.40528824999999996
0.9777143 0.40791090999999996
0.9787143 0.41054728999999995
0.9797143 0.41319774000000004
0.9807143 0.41586235
0.9817143 0.41854107
0.9827143 0.42123366
0.9837143 0.4239399
0.9847143 0.42665973
0.9857143 0.42939320999999997
0.9867143 0.43214066
0.9877143 0.43490226000000004
0.9887143 0.43767816
0.9897143 0.44046822
0.9907143 0.44327225
0.9917143 0.4460901
0.9927143 0.44892170000000003
0.9937143 0.45176725999999995
0.9947143 0.45462706999999997
0.9957143 0.45750141
0.9967143 0.46039037
0.9977143 0.46329381999999997
0.9987143 0.46621151
0.9997143 0.46914321999999997
1.000714 0.47208880999999997
1.001714 0.47504846
1.002714 0.47802236000000004
1.003714 0.48101079
1.004714 0.48401384000000003
1.005714 0.48703145999999997
1.006714 0.49006352
1.007714 0.49310982999999997
1.008714 0.49617034
1.009714 0.49924514999999997
1.010714 0.50233454
1.011714 0.5054387300000001
1.012714 0.5085577299999999
1.013714 0.51169139
1.014714 0.5148395
1.015714 0.5180018
1.016714 0.52117822
1.017714 0.52436888
1.018714 0.52757403
1.019714 0.53079394
1.020714 0.5340287
1.021714 0.5372782199999999
1.022714 0.54054237
1.023714 0.54382095
1.024714 0.54711397
1.025714 0.55042156
1.026714 0.55374382
1.027714 0.5570808899999999
1.028714 0.56043281
1.029714 0.56379945
1.030714 0.56718062
1.031714 0.57057613
1.032714 0.57398598
1.033714 0.57741022
1.034714 0.58084908
1.035714 0.5843027
1.036714 0.58777123
1.037714 0.59125456
1.038714 0.59475256
1.039714 0.59826504
1.040714 0.60179201
1.041714 0.60533341
1.042714 0.60888934
1.043714 0.61245998
1.044714 0.61604534
1.045714 0.61964537
1.046714 0.62325993
1.047714 0.62688887
1.048714 0.63053207
1.049714 0.6341896
1.050714 0.63786167
1.051714 0.64154835
1.052714 0.64524971
1.053714 0.64896559
1.054714 0.65269587
1.055714 0.65644039
1.056714 0.66019911
1.057714 0.66397204
1.058714 0.66775922
1.059714 0.67156069
1.060714 0.67537646
1.061714 0.67920652
1.062714 0.68305079
1.063714 0.6869092099999999
1.064714 0.69078179
1.065714 0.69466848
1.066714 0.6985692800000001
1.067714 0.70248423
1.068714 0.7064132
1.069714 0.71035624
1.070714 0.71431324
1.071714 0.71828417
1.072714 0.72226892
1.073714 0.7262674600000001
1.074714 0.73027979
1.075714 0.7343058
1.076714 0.73834546
1.077714 0.74239881
1.078714 0.7464658
1.079714 0.75054644
1.080714 0.75464062
1.081714 0.75874832
1.082714 0.76286946
1.083714 0.76700402
1.084714 0.7711519499999999
1.085714 0.77531314
1.086714 0.77948757
1.087714 0.78367526
1.088714 0.7878760800000001
1.089714 0.7920899400000001
1.090714 0.79631684
1.091714 0.8005566900000001
1.092714 0.8048092
1.093714 0.80907438
1.094714 0.81335222
1.095714 0.8176426400000001
1.096714 0.82194572
1.097714 0.82626147
1.098714 0.83058979
1.099714 0.83493041
1.100714 0.83928322
1.101714 0.84364824
1.102714 0.84802536
1.103714 0.8524145000000001
1.104714 0.85681574
1.105714 0.86122919
1.106714 0.86565446
1.107714 0.87009137
1.108714 0.87453984
1.109714 0.8789997500000001
1.110714 0.8834710299999999
1.111714 0.8879537700000001
1.112714 0.89244796
1.113714 0.8969537
1.114714 0.9014706100000001
1.115714 0.90599842
1.116714 0.91053704
1.117714 0.91508618
1.118714 0.91964593
1.119714 0.9242163
1.120714 0.92879729
1.121714 0.93338881
1.122714 0.93799066
1.123714 0.94260257
1.124714 0.94722426
1.125714 0.95185572
1.126714 0.95649697
1.127714 0.96114809
1.128714 0.9658092599999999
1.129714 0.9704803099999999
1.130714 0.9751609499999999
1.131714 0.97985091
1.132714 0.9845497099999999
1.133714 0.98925717
1.134714 0.9939732
1.135714 0.9986979
1.136714 1.0034314
1.137714 1.0081736000000001
1.138714 1.0129244000000002
1.139714 1.0176835
1.140714 1.0224503
1.141714 1.0272248
1.142714 1.0320068
1.143714 1.0367966
1.144714 1.0415941
1.145714 1.0463994
1.146714 1.051212
1.147714 1.0560316
1.148714 1.0608578
1.149714 1.0656904
1.150714 1.0705293
1.151714 1.0753745000000001
1.152714 1.0802262
1.153714 1.0850845
1.154714 1.0899491000000001
1.155714 1.0948197
1.156714 1.0996959
1.157714 1.1045774
1.158714 1.1094639
1.159714 1.1143556000000001
1.160714 1.1192522
1.161714 1.1241537
1.162714 1.1290598
1.163714 1.1339702999999999
1.164714 1.1388848999999999
1.165714 1.1438033
1.166714 1.1487253
1.167714 1.1536509000000001
1.168714 1.15858
1.169714 1.1635127
1.170714 1.1684489
1.171714 1.1733883999999999
1.172714 1.1783305000000002
1.173714 1.1832748
1.174714 1.1882211
1.175714 1.1931693
1.176714 1.1981194
1.177714 1.2030712000000001
1.178714 1.2080247
1.179714 1.2129794
1.180714 1.217935
1.181714 1.2228914
1.182714 1.227848
1.183714 1.2328051
1.184714 1.2377624
1.185714 1.2427199999999998
1.186714 1.2476774
1.187714 1.2526344999999999
1.188714 1.2575908
1.189714 1.2625459
1.190714 1.2674994
1.191714 1.2724512000000001
1.192714 1.2774013000000002
1.193714 1.2823496
1.194714 1.287296
1.195714 1.2922402
1.196714 1.2971818
1.197714 1.3021205
1.198714 1.3070556
1.199714 1.3119872
1.200714 1.3169149999999998
1.201714 1.321839
1.202714 1.3267591
1.203714 1.331675
1.204714 1.336586
1.205714 1.3414918
1.206714 1.3463921
1.207714 1.3512865
1.208714 1.3561751
1.209714 1.3610578
1.210714 1.3659347
1.211714 1.3708052
1.212714 1.3756688
1.213714 1.3805247
1.214714 1.3853727
1.215714 1.3902124999999999
1.216714 1.3950442
1.217714 1.3998679
1.218714 1.4046833
1.219714 1.4094898
1.220714 1.4142871
1.221714 1.4190744
1.222714 1.4238514
1.223714 1.4286181
1.224714 1.4333742999999999
1.225714 1.4381199
1.226714 1.4428549000000002
1.227714 1.4475784
1.228714 1.4522899
1.229714 1.4569888
1.230714 1.4616748000000002
1.231714 1.466348
1.232714 1.4710085
1.233714 1.4756562
1.234714 1.4802908
1.235714 1.4849114
1.236714 1.4895175
1.237714 1.4941083000000002
1.238714 1.4986836
1.239714 1.5032432
1.240714 1.5077869000000002
1.241714 1.5123148
1.242714 1.5168265
1.243714 1.5213212999999999
1.244714 1.5257985
1.245714 1.5302577
1.246714 1.5346986999999999
1.247714 1.5391217000000001
1.248714 1.5435264
1.249714 1.5479127000000001
1.250714 1.5522796
1.251714 1.5566263
1.252714 1.5609523
1.253714 1.5652571
1.254714 1.5695408000000002
1.255714 1.5738035000000001
1.256714 1.5780448999999999
1.257714 1.5822649000000002
1.258714 1.5864627
1.259714 1.5906379
1.260714 1.5947895
1.261714 1.5989175000000002
1.262714 1.6030215
1.263714 1.6071012
1.264714 1.6111562
1.265714 1.615186
1.266714 1.6191898
1.267714 1.6231667
1.268714 1.6271165
1.269714 1.6310392
1.270714 1.6349351
1.271714 1.638804
1.272714 1.6426453
1.273714 1.6464585
1.274714 1.6502427
1.275714 1.6539970000000002
1.276714 1.6577212000000001
1.277714 1.6614148
1.278714 1.6650781
1.279714 1.6687106
1.280714 1.6723121
1.281714 1.6758814
1.282714 1.6794182000000002
1.283714 1.6829212999999998
1.284714 1.6863905
1.285714 1.6898258
1.286714 1.6932270999999999
1.287714 1.6965948000000002
1.288714 1.6999282
1.289714 1.7032262
1.290714 1.7064876999999998
1.291714 1.7097117
1.292714 1.7128978
1.293714 1.716046
1.294714 1.7191568000000002
1.295714 1.7222301999999998
1.296714 1.7252658
1.297714 1.7282624
1.298714 1.731219
1.299714 1.7341346
1.300714 1.7370084000000001
1.301714 1.7398408
1.302714 1.7426319
1.303714 1.7453819999999998
1.304714 1.7480901
1.305714 1.7507551
1.306714 1.7533759
1.307714 1.7559513
1.308714 1.758481
1.309714 1.7609652
1.310714 1.7634047
1.311714 1.7657995
1.312714 1.7681491
1.313714 1.7704520000000001
1.314714 1.7727071
1.315714 1.7749129
1.316714 1.7770689
1.317714 1.7791752
1.318714 1.7812325
1.319714 1.7832405999999998
1.320714 1.7851990000000002
1.321714 1.7871061000000001
1.322714 1.788961
1.323714 1.7907620999999998
1.324714 1.7925092999999999
1.325714 1.7942026
1.326714 1.7958427
1.327714 1.7974298
1.328714 1.7989634
1.329714 1.8004419
1.330714 1.8018644
1.331714 1.8032295999999999
1.332714 1.8045371000000001
1.333714 1.805787
1.334714 1.8069794
1.335714 1.808114
1.336714 1.80919
1.337714 1.8102065
1.338714 1.8111622
1.339714 1.8120562999999998
1.340714 1.8128882999999998
1.341714 1.8136580999999998
1.342714 1.8143660999999998
1.343714 1.8150119
1.344714 1.8155951
1.345714 1.8161146
1.346714 1.8165693
1.347714 1.8169583999999999
1.348714 1.8172814999999998
1.349714 1.8175388000000001
1.350714 1.8177299
1.351714 1.8178542999999998
1.352714 1.8179111000000001
1.353714 1.8178995999999998
1.354714 1.8178185
1.355714 1.8176673
1.356714 1.8174451
1.357714 1.8171517000000001
1.358714 1.8167872000000003
1.359714 1.8163513
1.360714 1.8158434
1.361714 1.8152628
1.362714 1.8146086
1.363714 1.8138801999999998
1.364714 1.8130766
1.365714 1.8121978
1.366714 1.8112432
1.367714 1.8102128
1.368714 1.8091058
1.369714 1.8079215999999998
1.370714 1.8066591
1.371714 1.8053176
1.372714 1.8038968
1.373714 1.8023962
1.374714 1.8008156000000002
1.375714 1.7991545000000002
1.376714 1.7974123000000002
1.377714 1.7955881999999999
1.378714 1.7936813
1.379714 1.7916907999999998
1.380714 1.789616
1.381714 1.7874562999999999
1.382714 1.7852112999999998
1.383714 1.7828804999999999
1.384714 1.7804640999999999
1.385714 1.7779615
1.386714 1.7753718000000003
1.387714 1.7726945
1.388714 1.7699288
1.389714 1.7670743
1.390714 1.7641308000000002
1.391714 1.7610975
1.392714 1.757974
1.393714 1.7547594
1.394714 1.7514529
1.395714 1.7480535
1.396714 1.7445602
1.397714 1.7409725
1.398714 1.7372902
1.399714 1.7335132
1.400714 1.7296411
1.401714 1.725674
1.402714 1.7216112
1.403714 1.7174518
1.404714 1.7131947
1.405714 1.7088393
1.406714 1.7043849
1.407714 1.6998313
1.408714 1.6951779
1.409714 1.6904242
1.410714 1.6855694
1.411714 1.6806128999999999
1.412714 1.675554
1.413714 1.6703919
1.414714 1.6651262
1.415714 1.6597567
1.416714 1.6542833
1.417714 1.6487057999999999
1.418714 1.6430236
1.419714 1.6372358
1.420714 1.6313415000000002
1.421714 1.6253395
1.422714 1.6192289
1.423714 1.6130095
1.424714 1.6066812
1.425714 1.6002437
1.426714 1.5936967
1.427714 1.5870392
1.428714 1.5802706
1.429714 1.5733901000000001
1.430714 1.5663972000000002
1.431714 1.5592914
1.432714 1.5520727
1.433714 1.5447409
1.434714 1.5372953999999999
1.435714 1.5297357
1.436714 1.5220607000000002
1.437714 1.5142694
1.438714 1.5063608
1.439714 1.4983346
1.440714 1.4901905
1.441714 1.4819288
1.442714 1.4735494999999998
1.443714 1.4650520999999999
1.444714 1.4564358
1.445714 1.4476994
1.446714 1.4388420000000002
1.447714 1.4298629
1.448714 1.4207618
1.449714 1.4115389
1.450714 1.402194
1.451714 1.3927265
1.452714 1.3831357
1.453714 1.3734207
1.454714 1.3635802000000001
1.455714 1.3536138
1.456714 1.3435214
1.457714 1.3333034000000001
1.458714 1.3229598
1.459714 1.3124906
1.460714 1.3018946
1.461714 1.2911707
1.462714 1.2803178
1.463714 1.2693351
1.464714 1.2582225
1.465714 1.2469804
1.466714 1.235609
1.467714 1.2241083
1.468714 1.2124770999999999
1.469714 1.2007143
1.470714 1.1888187
1.471714 1.1767896
1.472714 1.1646272
1.473714 1.1523318
1.474714 1.1399037
1.475714 1.1273427
1.476714 1.1146476
1.477714 1.1018172
1.478714 1.08885
1.479714 1.0757457
1.480714 1.0625043
1.481714 1.0491266000000001
1.482714 1.0356132
1.483714 1.0219639
1.484714 1.0081778
1.485714 0.99425372
1.486714 0.98019047
1.487714 0.96598743
1.488714 0.95164459
1.489714 0.93716253
1.490714 0.9225415100000001
1.491714 0.90778107
1.492714 0.89288028
1.493714 0.87783784
1.494714 0.86265262
1.495714 0.8473244499999999
1.496714 0.83185378
1.497714 0.81624128
1.498714 0.8004874000000001
1.499714 0.7845921400000001
1.500714 0.76855454
1.501714 0.75237346
1.502714 0.73604761
1.503714 0.71957628
1.504714 0.70295958
1.505714 0.68619787
1.506714 0.6692916600000001
1.507714 0.65224101
1.508714 0.63504525
1.509714 0.61770342
1.510714 0.60021481
1.511714 0.58257906
1.512714 0.56479648
1.513714 0.54686759
1.514714 0.5287928
1.515714 0.51057199
1.516714 0.49220426
1.517714 0.47368849999999996
1.518714 0.45502377
1.519714 0.43620951
1.520714 0.41724592
1.521714 0.39813356
1.522714 0.37887297
1.523714 0.35946434
1.524714 0.33990736
1.525714 0.32020118000000003
1.526714 0.30034515
1.527714 0.28033862
1.528714 0.26018163
1.529714 0.23987466
1.530714 0.21941818000000002
1.531714 0.19881249999999998
1.532714 0.1780574
1.533714 0.15715207
1.534714 0.13609569000000002
1.535714 0.11488767000000001
1.536714 0.09352791799999999
1.537714 0.072016881
1.538714 0.050355186
1.539714 0.028543198
1.540714 0.006580980699999999
1.541714 -0.015531755
1.542714 -0.037795646
1.543714 -0.060211337
1.544714 -0.08277905299999999
1.545714 -0.10549868
1.546714 -0.12836978999999998
1.547714 -0.15139191000000002
1.548714 -0.17456487
1.549714 -0.19788889
1.550714 -0.22136432
1.551714 -0.24499162
1.552714 -0.26877087
1.553714 -0.29270162
1.554714 -0.31678348
1.555714 -0.34101608
1.556714 -0.36539931
1.557714 -0.3899334
1.558714 -0.41461871000000006
1.559714 -0.43945564000000004
1.560714 -0.46444419
1.561714 -0.48958426000000005
1.562714 -0.51487521
1.563714 -0.54031643
1.564714 -0.5659075
1.565714 -0.5916484599999999
1.566714 -0.61753956
1.567714 -0.64358115
1.568714 -0.66977334
1.569714 -0.69611603
1.570714 -0.72260881
1.571714 -0.74925106
1.572714 -0.77604232
1.573714 -0.8029823199999999
1.574714 -0.83007114
1.575714 -0.85730897
1.576714 -0.88469563
1.577714 -0.9122309300000001
1.578714 -0.9399144899999999
1.579714 -0.96774567
1.580714 -0.9957239999999999
1.581714 -1.0238491
1.582714 -1.0521209999999999
1.583714 -1.0805398000000002
1.584714 -1.1091058
1.585714 -1.137819
1.586714 -1.1666789
1.587714 -1.1956847
1.588714 -1.2248355
1.589714 -1.2541305
1.590714 -1.2835694
1.591714 -1.3131522
1.592714 -1.3428792
1.593714 -1.3727506
1.594714 -1.4027660000000002
1.595714 -1.4329243999999999
1.596714 -1.463225
1.597714 -1.4936669
1.598714 -1.5242499
1.599714 -1.5549744
1.600714 -1.5858404
1.601714 -1.6168477
1.602714 -1.6479956
1.603714 -1.679283
1.604714 -1.7107088
1.605714 -1.7422720999999999
1.606714 -1.7739728
1.607714 -1.8058114
1.608714 -1.8377878
1.609714 -1.869902
1.610714 -1.9021532
1.611714 -1.9345398999999999
1.612714 -1.9670609
1.613714 -1.9997153
1.614714 -2.0325026999999998
1.615714 -2.0654231
1.616714 -2.0984769
1.617714 -2.1316636
1.618714 -2.1649827999999998
1.619714 -2.1984331
1.620714 -2.2320136
1.621714 -2.2657232
1.622714 -2.2995615000000003
1.623714 -2.3335284
1.624714 -2.3676235
1.625714 -2.4018465
1.626714 -2.4361961
1.627714 -2.4706712
1.628714 -2.50527
1.629714 -2.5399918
1.630714 -2.5748361
1.631714 -2.6098027999999998
1.632714 -2.644892
1.633714 -2.6801037
1.634714 -2.7154366999999997
1.635714 -2.7508901
1.636714 -2.7864622
1.637714 -2.822152
1.638714 -2.8579585
1.639714 -2.8938813
1.640714 -2.92992
1.641714 -2.9660737
1.642714 -3.002342
1.643714 -3.0387238
1.644714 -3.0752178000000003
1.645714 -3.1118229
1.646714 -3.1485382
1.647714 -3.1853639000000005
1.648714 -3.2222986000000002
1.649714 -3.2593418
1.650714 -3.2964925999999997
1.651714 -3.3337492
1.652714 -3.3711105999999997
1.653714 -3.4085747
1.654714 -3.4461413000000003
1.655714 -3.4838092
1.656714 -3.5215788
1.657714 -3.5594489
1.658714 -3.5974197
1.659714 -3.6354892
1.660714 -3.6736559
1.661714 -3.7119187
1.662714 -3.7502762
1.663714 -3.7887275
1.664714 -3.8272720000000002
1.665714 -3.8659088
1.666714 -3.9046369
1.667714 -3.9434548
1.668714 -3.982361
1.669714 -4.021354
1.670714 -4.0604322999999996
1.671714 -4.0995952
1.672714 -4.1388419
1.673714 -4.178172
1.674714 -4.2175844
1.675714 -4.2570781
1.676714 -4.296651499999999
1.677714 -4.3363024
1.678714 -4.3760289
1.679714 -4.415829899999999
1.680714 -4.455705
1.681714 -4.4956531
1.682714 -4.5356743
1.683714 -4.5757677
1.684714 -4.615932
1.685714 -4.6561643
1.686714 -4.696463
1.687714 -4.7368258
1.688714 -4.7772518999999996
1.689714 -4.817741
1.690714 -4.8582923000000005
1.691714 -4.8989046
1.692714 -4.939577
1.693714 -4.9803063000000005
1.694714 -5.021091200000001
1.695714 -5.0619297
1.696714 -5.1028207
1.697714 -5.1437642
1.698714 -5.1847596000000005
1.699714 -5.2258052
1.700714 -5.2668992
1.701714 -5.308039099999999
1.702714 -5.3492222
1.703714 -5.3904478
1.704714 -5.431714700000001
1.705714 -5.4730222
1.706714 -5.5143695
1.707714 -5.555756
1.708714 -5.5971798
1.709714 -5.6386381
1.710714 -5.6801293
1.711714 -5.7216503
1.712714 -5.7631999
1.713714 -5.8047779
1.714714 -5.8463838
1.715714 -5.8880169
1.716714 -5.929674599999999
1.717714 -5.9713542
1.718714 -6.0130529
1.719714 -6.0547683
1.720714 -6.0964998
1.721714 -6.1382476
1.722714 -6.1800107
1.723714 -6.2217884
1.724714 -6.2635779000000005
1.725714 -6.3053772
1.726714 -6.3471823999999994
1.727714 -6.3889921
1.728714 -6.430803999999999
1.729714 -6.472618099999999
1.730714 -6.5144338
1.731714 -6.5562509
1.732714 -6.5980665
1.733714 -6.6398785
1.734714 -6.681683700000001
1.735714 -6.7234799
1.736714 -6.7652665
1.737714 -6.8070419
1.738714 -6.848805400000001
1.739714 -6.8905547
1.740714 -6.9322892
1.741714 -6.974005699999999
1.742714 -7.0157014
1.743714 -7.0573725000000005
1.744714 -7.0990182
1.745714 -7.1406387
1.746714 -7.1822338
1.747714 -7.2238021
1.748714 -7.2653413
1.749714 -7.3068485
1.750714 -7.3483199
1.751714 -7.3897533
1.752714 -7.4311465
1.753714 -7.4724995000000005
1.754714 -7.513811400000001
1.755714 -7.5550809999999995
1.756714 -7.5963065
1.757714 -7.6374836
1.758714 -7.678610099999999
1.759714 -7.719683600000001
1.760714 -7.7607028
1.761714 -7.801667599999999
1.762714 -7.842577200000001
1.763714 -7.8834303
1.764714 -7.9242244
1.765714 -7.964955999999999
1.766714 -8.005621999999999
1.767714 -8.0462188
1.768714 -8.086744699999999
1.769714 -8.127199899999999
1.770714 -8.167584999999999
1.771714 -8.2078986
1.772714 -8.2481384
1.773714 -8.2883008
1.774714 -8.3283804
1.775714 -8.3683744
1.776714 -8.408281200000001
1.777714 -8.448103099999999
1.778714 -8.4878393
1.779714 -8.5274883
1.780714 -8.5670471
1.781714 -8.6065106
1.782714 -8.645874300000001
1.783714 -8.685135800000001
1.784714 -8.7242946
1.785714 -8.7633528
1.786714 -8.8023111
1.787714 -8.8411674
1.788714 -8.8799179
1.789714 -8.9185581
1.790714 -8.9570828
1.791714 -8.9954905
1.792714 -9.0337791
1.793714 -9.0719499
1.794714 -9.1100037
1.795714 -9.147939099999999
1.796714 -9.185752299999999
1.797714 -9.223438100000001
1.798714 -9.260992
1.799714 -9.298411
1.800714 -9.3356937
1.801714 -9.3728423
1.802714 -9.409857500000001
1.803714 -9.4467379
1.804714 -9.4834797
1.805714 -9.5200785
1.806714 -9.5565282
1.807714 -9.5928267
1.808714 -9.6289739
1.809714 -9.664969900000001
1.810714 -9.700816900000001
1.811714 -9.7365133
1.812714 -9.7720549
1.813714 -9.807436899999999
1.814714 -9.8426551
1.815714 -9.8777056
1.816714 -9.9125884
1.817714 -9.9473029
1.818714 -9.9818505
1.819714 -10.01623
1.820714 -10.05044
1.821714 -10.08447
1.822714 -10.11832
1.823714 -10.15198
1.824714 -10.18546
1.825714 -10.21875
1.826714 -10.25187
1.827714 -10.284799999999999
1.828714 -10.31754
1.829714 -10.350090000000002
1.830714 -10.38245
1.831714 -10.4146
1.832714 -10.44655
1.833714 -10.4783
1.834714 -10.50985
1.835714 -10.54121
1.836714 -10.57235
1.837714 -10.60328
1.838714 -10.634
1.839714 -10.66451
1.840714 -10.69479
1.841714 -10.72486
1.842714 -10.754710000000001
1.843714 -10.78435
1.844714 -10.81377
1.845714 -10.84296
1.846714 -10.87192
1.847714 -10.90065
1.848714 -10.92914
1.849714 -10.95741
1.850714 -10.98544
1.851714 -11.01323
1.852714 -11.040790000000001
1.853714 -11.06811
1.854714 -11.095180000000001
1.855714 -11.122
1.856714 -11.14857
1.857714 -11.174900000000001
1.858714 -11.200980000000001
1.859714 -11.22681
1.860714 -11.25239
1.861714 -11.27771
1.862714 -11.302760000000001
1.863714 -11.32756
1.864714 -11.352089999999999
1.865714 -11.37635
1.866714 -11.40036
1.867714 -11.4241
1.868714 -11.44756
1.869714 -11.47075
1.870714 -11.49367
1.871714 -11.51631
1.872714 -11.53866
1.873714 -11.56075
1.874714 -11.58255
1.875714 -11.60407
1.876714 -11.625309999999999
1.877714 -11.64626
1.878714 -11.66691
1.879714 -11.68728
1.880714 -11.70735
1.881714 -11.727129999999999
1.882714 -11.74662
1.883714 -11.76581
1.884714 -11.784699999999999
1.885714 -11.80329
1.886714 -11.821570000000001
1.887714 -11.83954
1.888714 -11.85721
1.889714 -11.87457
1.890714 -11.891630000000001
1.891714 -11.908380000000001
1.892714 -11.924809999999999
1.893714 -11.940919999999998
1.894714 -11.95671
1.895714 -11.97218
1.896714 -11.98734
1.897714 -12.00218
1.898714 -12.0167
1.899714 -12.03089
1.900714 -12.04476
1.901714 -12.05828
1.902714 -12.07148
1.903714 -12.084340000000001
1.904714 -12.09688
1.905714 -12.10908
1.906714 -12.12095
1.907714 -12.13249
1.908714 -12.14368
1.909714 -12.15453
1.910714 -12.16502
1.911714 -12.17518
1.912714 -12.184989999999999
1.913714 -12.19447
1.914714 -12.20359
1.915714 -12.21237
1.916714 -12.2208
1.917714 -12.22886
1.918714 -12.236569999999999
1.919714 -12.24392
1.920714 -12.25092
1.921714 -12.257560000000002
1.922714 -12.26385
1.923714 -12.269779999999999
1.924714 -12.27535
1.925714 -12.28054
1.926714 -12.285359999999999
1.927714 -12.28982
1.928714 -12.29392
1.929714 -12.29765
1.930714 -12.30103
1.931714 -12.304030000000001
1.932714 -12.30665
1.933714 -12.308900000000001
1.934714 -12.31076
1.935714 -12.312249999999999
1.936714 -12.313369999999999
1.937714 -12.31411
1.938714 -12.31447
1.939714 -12.31446
1.940714 -12.31406
1.941714 -12.31327
1.942714 -12.3121
1.943714 -12.31054
1.944714 -12.3086
1.945714 -12.30628
1.946714 -12.30357
1.947714 -12.30048
1.948714 -12.29699
1.949714 -12.29311
1.950714 -12.28883
1.951714 -12.28416
1.952714 -12.2791
1.953714 -12.27365
1.954714 -12.267809999999999
1.955714 -12.261569999999999
1.956714 -12.25493
1.957714 -12.24789
1.958714 -12.24045
1.959714 -12.2326
1.960714 -12.22437
1.961714 -12.21574
1.962714 -12.20671
1.963714 -12.197280000000001
1.964714 -12.18743
1.965714 -12.17718
1.966714 -12.16652
1.967714 -12.15546
1.968714 -12.14401
1.969714 -12.13215
1.970714 -12.11989
1.971714 -12.10721
1.972714 -12.09412
1.973714 -12.08062
1.974714 -12.06671
1.975714 -12.05239
1.976714 -12.03767
1.977714 -12.02255
1.978714 -12.00702
1.979714 -11.991069999999999
1.980714 -11.9747
1.981714 -11.95791
1.982714 -11.940710000000001
1.983714 -11.9231
1.984714 -11.90509
1.985714 -11.88667
1.986714 -11.86783
1.987714 -11.84858
1.988714 -11.8289
1.989714 -11.80881
1.990714 -11.7883
1.991714 -11.767389999999999
1.992714 -11.74607
1.993714 -11.72434
1.994714 -11.70219
1.995714 -11.679630000000001
1.996714 -11.65664
1.997714 -11.63323
1.998714 -11.60941
1.999714 -11.58517
2.000714 -11.56053
2.001714 -11.53548
2.002714 -11.51001
2.003714 -11.48412
2.004714 -11.4578
2.005714 -11.43107
2.006714 -11.403929999999999
2.007714 -11.37637
2.008714 -11.348410000000001
2.009714 -11.32004
2.010714 -11.29125
2.011714 -11.262039999999999
2.012714 -11.23242
2.013714 -11.20237
2.014714 -11.17191
2.015714 -11.14105
2.016714 -11.109779999999999
2.017714 -11.078100000000001
2.018714 -11.04601
2.019714 -11.0135
2.020714 -10.98057
2.021714 -10.94723
2.022714 -10.91348
2.023714 -10.87933
2.024714 -10.844769999999999
2.025714 -10.80981
2.026714 -10.77444
2.027714 -10.73866
2.028714 -10.70246
2.029714 -10.66585
2.030714 -10.62884
2.031714 -10.59143
2.032714 -10.55362
2.033714 -10.51541
2.034714 -10.47679
2.035714 -10.43777
2.036714 -10.398340000000001
2.037714 -10.3585
2.038714 -10.31827
2.039714 -10.277650000000001
2.040714 -10.23663
2.041714 -10.195210000000001
2.042714 -10.1534
2.043714 -10.111180000000001
2.044714 -10.06856
2.045714 -10.025549999999999
2.046714 -9.982144799999999
2.047714 -9.9383526
2.048714 -9.894175800000001
2.049714 -9.8496132
2.050714 -9.8046593
2.051714 -9.7593121
2.052714 -9.713573
2.053714 -9.6674465
2.054714 -9.6209377
2.055714 -9.5740512
2.056714 -9.5267877
2.057714 -9.479144999999999
2.058714 -9.4311193
2.059714 -9.3827076
2.060714 -9.3339123
2.061714 -9.284737699999999
2.062714 -9.2351899
2.063714 -9.185274699999999
2.064714 -9.134993
2.065714 -9.0843432
2.066714 -9.033321599999999
2.067714 -8.981926
2.068714 -8.930159399999999
2.069714 -8.8780254
2.070714 -8.8255309
2.071714 -8.7726802
2.072714 -8.719473299999999
2.073714 -8.6659089
2.074714 -8.6119823
2.075714 -8.5576922
2.076714 -8.5030414
2.077714 -8.448036
2.078714 -8.3926812
2.079714 -8.3369821
2.080714 -8.280938899999999
2.081714 -8.2245499
2.082714 -8.1678122
2.083714 -8.1107266
2.084714 -8.0532961
2.085714 -7.995525000000001
2.086714 -7.9374187
2.087714 -7.8789808
2.088714 -7.820212799999999
2.089714 -7.761112600000001
2.090714 -7.7016786
2.091714 -7.64191
2.092714 -7.5818092
2.093714 -7.521382
2.094714 -7.4606352000000005
2.095714 -7.3995724
2.096714 -7.3381945
2.097714 -7.2764993
2.098714 -7.214485900000001
2.099714 -7.1521543
2.100714 -7.089508299999999
2.101714 -7.0265532
2.102714 -6.963294
2.103714 -6.899733800000001
2.104714 -6.8358742
2.105714 -6.771712000000001
2.106714 -6.7072465999999995
2.107714 -6.6424787
2.108714 -6.577412000000001
2.109714 -6.5120533
2.110714 -6.446407699999999
2.111714 -6.380479
2.112714 -6.3142665000000004
2.113714 -6.2477697
2.114714 -6.1809875
2.115714 -6.1139215
2.116714 -6.0465757
2.117714 -5.9789564
2.118714 -5.9110694
2.119714 -5.842917
2.120714 -5.7744998
2.121714 -5.7058167
2.122714 -5.6368668
2.123714 -5.5676524
2.124714 -5.4981776
2.125714 -5.4284491
2.126714 -5.3584721
2.127714 -5.2882496
2.128714 -5.2177805
2.129714 -5.1470637
2.130714 -5.076098099999999
2.131714 -5.0048862
2.132714 -4.933434
2.133714 -4.8617486
2.134714 -4.789836
2.135714 -4.7176991
2.136714 -4.6453372
2.137714 -4.572748
2.138714 -4.4999313
2.139714 -4.4268899
2.140714 -4.3536294
2.141714 -4.280157
2.142714 -4.2064775
2.143714 -4.1325937999999995
2.144714 -4.0585048
2.145714 -3.9842084
2.146714 -3.9097044999999997
2.147714 -3.8349967
2.148714 -3.7600916
2.149714 -3.6849967999999995
2.150714 -3.6097183999999998
2.151714 -3.5342589
2.152714 -3.4586176
2.153714 -3.3827923
2.154714 -3.3067815
2.155714 -3.2305889
2.156714 -3.1542208
2.157714 -3.0776855999999997
2.158714 -3.0009896
2.159714 -2.9241353
2.160714 -2.8471215
2.161714 -2.7699457
2.162714 -2.6926074
2.163714 -2.6151104000000003
2.164714 -2.5374619000000003
2.165714 -2.4596702
2.166714 -2.3817413
2.167714 -2.3036771000000003
2.168714 -2.2254763
2.169714 -2.1471364
2.170714 -2.0686568999999997
2.171714 -1.9900413
2.172714 -1.9112972999999998
2.173714 -1.8324334000000002
2.174714 -1.7534564999999998
2.175714 -1.6743689999999998
2.176714 -1.5951689000000002
2.177714 -1.5158542000000002
2.178714 -1.4364240000000001
2.179714 -1.3568826
2.180714 -1.2772376
2.181714 -1.1974977
2.182714 -1.1176697
2.183714 -1.0377559
2.184714 -0.95775472
2.185714 -0.8776632100000001
2.186714 -0.7974808999999999
2.187714 -0.71721161
2.188714 -0.63686315
2.189714 -0.5564448399999999
2.190714 -0.47596367
2.191714 -0.39542192000000004
2.192714 -0.31481786
2.193714 -0.23414837
2.194714 -0.15341237000000002
2.195714 -0.072613452
2.196714 0.0082405182
2.197714 0.08913997400000001
2.198714 0.17007747
2.199714 0.25105022
2.200714 0.33205985
2.201714 0.41310955
2.202714 0.49420050000000004
2.203714 0.5753290799999999
2.204714 0.656487
2.205714 0.73766466
2.206714 0.81885429
2.207714 0.90005333
2.208714 0.9812634400000001
2.209714 1.0624881
2.210714 1.1437288
2.211714 1.2249822000000001
2.212714 1.3062399
2.213714 1.3874922
2.214714 1.4687313
2.215714 1.5499539
2.216714 1.6311619
2.217714 1.7123586
2.218714 1.7935457
2.219714 1.8747198999999999
2.220714 1.9558735
2.221714 2.0369969
2.222714 2.1180822
2.223714 2.1991253
2.224714 2.2801275999999997
2.225714 2.3610925000000003
2.226714 2.4420219
2.227714 2.522913
2.228714 2.6037583
2.229714 2.6845481
2.230714 2.7652737
2.231714 2.8459311
2.232714 2.9265214
2.233714 3.0070478
2.234714 3.0875122
2.235714 3.1679127
2.236714 3.2482427
2.237714 3.3284921
2.238714 3.4086525
2.239714 3.4887198
2.240714 3.5686946999999996
2.241714 3.6485814
2.242714 3.7283812
2.243714 3.8080927
2.244714 3.8877089
2.245714 3.9672196
2.246714 4.0466163
2.247714 4.1258942
2.248714 4.2050533
2.249714 4.2840973
2.250714 4.3630287
2.251714 4.4418469
2.252714 4.5205463
2.253714 4.5991167
2.254714 4.677549
2.255714 4.7558371
2.256714 4.8339799
2.257714 4.9119812
2.258714 4.9898442
2.259714 5.0675685999999995
2.260714 5.1451497
2.261714 5.222578700000001
2.262714 5.2998461
2.263714 5.3769458
2.264714 5.4538772
2.265714 5.5306438
2.266714 5.6072492
2.267714 5.6836948
2.268714 5.7599746
2.269714 5.8360796
2.270714 5.9119992
2.271714 5.987725800000001
2.272714 6.063258299999999
2.273714 6.1385989
2.274714 6.2137514
2.275714 6.2887177
2.276714 6.3634939
2.277714 6.4380728
2.278714 6.5124445
2.279714 6.5866016
2.280714 6.660542599999999
2.281714 6.7342691
2.282714 6.8077855000000005
2.283714 6.881092499999999
2.284714 6.954187200000001
2.285714 7.027062000000001
2.286714 7.0997074
2.287714 7.1721159000000005
2.288714 7.244284500000001
2.289714 7.3162145999999995
2.290714 7.387910000000001
2.291714 7.459373800000001
2.292714 7.5306043
2.293714 7.6015949
2.294714 7.6723367
2.295714 7.7428213999999995
2.296714 7.8130454
2.297714 7.8830093
2.298714 7.9527155
2.299714 8.022166799999999
2.300714 8.0913626
2.301714 8.1602968
2.302714 8.228959900000001
2.303714 8.297344299999999
2.304714 8.3654463
2.305714 8.4332675
2.306714 8.5008115
2.307714 8.5680813
2.308714 8.6350761
2.309714 8.7017886
2.310714 8.7682121
2.311714 8.8343382
2.312714 8.9001626
2.313714 8.9656852
2.314714 9.030909099999999
2.315714 9.0958387
2.316714 9.1604725
2.317714 9.224806000000001
2.318714 9.2888318
2.319714 9.3525417
2.320714 9.4159305
2.321714 9.4789989
2.322714 9.5417507
2.323714 9.604188800000001
2.324714 9.6663132
2.325714 9.7281203
2.326714 9.789600199999999
2.327714 9.8507464
2.328714 9.9115551
2.329714 9.9720262
2.330714 10.03216
2.331714 10.09197
2.332714 10.151440000000001
2.333714 10.21058
2.334714 10.26937
2.335714 10.32781
2.336714 10.385900000000001
2.337714 10.443629999999999
2.338714 10.501009999999999
2.339714 10.55805
2.340714 10.614740000000001
2.341714 10.67108
2.342714 10.72706
2.343714 10.78267
2.344714 10.837919999999999
2.345714 10.8928
2.346714 10.94731
2.347714 11.00146
2.348714 11.05523
2.349714 11.10864
2.350714 11.16168
2.351714 11.21433
2.352714 11.26661
2.353714 11.3185
2.354714 11.37001
2.355714 11.421149999999999
2.356714 11.471910000000001
2.357714 11.52229
2.358714 11.57228
2.359714 11.621879999999999
2.360714 11.67108
2.361714 11.71989
2.362714 11.7683
2.363714 11.81632
2.364714 11.863949999999999
2.365714 11.91118
2.366714 11.95801
2.367714 12.00445
2.368714 12.05048
2.369714 12.0961
2.370714 12.14133
2.371714 12.18614
2.372714 12.23056
2.373714 12.27457
2.374714 12.31817
2.375714 12.36135
2.376714 12.404129999999999
2.377714 12.44648
2.378714 12.48842
2.379714 12.529950000000001
2.380714 12.571060000000001
2.381714 12.61176
2.382714 12.652040000000001
2.383714 12.6919
2.384714 12.731349999999999
2.385714 12.77037
2.386714 12.808959999999999
2.387714 12.84712
2.388714 12.884860000000002
2.389714 12.92217
2.390714 12.959060000000001
2.391714 12.995529999999999
2.392714 13.03156
2.393714 13.06717
2.394714 13.102340000000002
2.395714 13.137080000000001
2.396714 13.171389999999999
2.397714 13.205259999999999
2.398714 13.238710000000001
2.399714 13.271730000000002
2.400714 13.30431
2.401714 13.33646
2.402714 13.368160000000001
2.403714 13.39943
2.404714 13.43025
2.405714 13.460639999999998
2.406714 13.4906
2.407714 13.520119999999999
2.408714 13.5492
2.409714 13.57785
2.410714 13.60605
2.411714 13.633809999999999
2.412714 13.66111
2.413714 13.68797
2.414714 13.7144
2.415714 13.74038
2.416714 13.76593
2.417714 13.791039999999999
2.418714 13.8157
2.419714 13.83992
2.420714 13.86368
2.421714 13.886999999999999
2.422714 13.90988
2.423714 13.93232
2.424714 13.954320000000001
2.425714 13.975879999999998
2.426714 13.99699
2.427714 14.01764
2.428714 14.037849999999999
2.429714 14.05761
2.430714 14.076920000000001
2.431714 14.0958
2.432714 14.11424
2.433714 14.13224
2.434714 14.1498
2.435714 14.166899999999998
2.436714 14.18355
2.437714 14.19975
2.438714 14.2155
2.439714 14.23081
2.440714 14.24569
2.441714 14.26012
2.442714 14.274120000000002
2.443714 14.287659999999999
2.444714 14.30075
2.445714 14.313400000000001
2.446714 14.3256
2.447714 14.337359999999999
2.448714 14.34869
2.449714 14.35959
2.450714 14.370040000000001
2.451714 14.38005
2.452714 14.3896
2.453714 14.398710000000001
2.454714 14.40737
2.455714 14.415600000000001
2.456714 14.4234
2.457714 14.43077
2.458714 14.437710000000001
2.459714 14.444209999999998
2.460714 14.45026
2.461714 14.45587
2.462714 14.46104
2.463714 14.46578
2.464714 14.470089999999999
2.465714 14.47399
2.466714 14.47744
2.467714 14.48046
2.468714 14.483039999999999
2.469714 14.48518
2.470714 14.486889999999999
2.471714 14.48817
2.472714 14.489040000000001
2.473714 14.48949
2.474714 14.48952
2.475714 14.48912
2.476714 14.488280000000001
2.477714 14.487
2.478714 14.4853
2.479714 14.48319
2.480714 14.48066
2.481714 14.47773
2.482714 14.47438
2.483714 14.47061
2.484714 14.46641
2.485714 14.46178
2.486714 14.456740000000002
2.487714 14.4513
2.488714 14.445450000000001
2.489714 14.4392
2.490714 14.43253
2.491714 14.425460000000001
2.492714 14.417959999999999
2.493714 14.41005
2.494714 14.401720000000001
2.495714 14.393
2.496714 14.38389
2.497714 14.37438
2.498714 14.36449
2.499714 14.35419
2.500714 14.34348
2.501714 14.33237
2.502714 14.32086
2.503714 14.30896
2.504714 14.29667
2.505714 14.28401
2.506714 14.270959999999999
2.507714 14.257520000000001
2.508714 14.24368
2.509714 14.229439999999999
2.510714 14.21482
2.511714 14.199819999999999
2.512714 14.18444
2.513714 14.16871
2.514714 14.152600000000001
2.515714 14.136109999999999
2.516714 14.11924
2.517714 14.10198
2.518714 14.084340000000001
2.519714 14.06634
2.520714 14.047979999999999
2.521714 14.029269999999999
2.522714 14.010200000000001
2.523714 13.99076
2.524714 13.970949999999998
2.525714 13.950779999999998
2.526714 13.930229999999998
2.527714 13.90934
2.528714 13.8881
2.529714 13.86652
2.530714 13.84459
2.531714 13.822309999999998
2.532714 13.79967
2.533714 13.776679999999999
2.534714 13.75333
2.535714 13.72965
2.536714 13.70563
2.537714 13.681289999999999
2.538714 13.65662
2.539714 13.63162
2.540714 13.60627
2.541714 13.580580000000001
2.542714 13.55455
2.543714 13.528200000000002
2.544714 13.50153
2.545714 13.474549999999999
2.546714 13.44725
2.547714 13.41964
2.548714 13.3917
2.549714 13.363430000000001
2.550714 13.33484
2.551714 13.30594
2.552714 13.27674
2.553714 13.24725
2.554714 13.21746
2.555714 13.18736
2.556714 13.15695
2.557714 13.12624
2.558714 13.095209999999998
2.559714 13.06389
2.560714 13.03229
2.561714 13.00041
2.562714 12.968250000000001
2.563714 12.935789999999999
2.564714 12.903049999999999
2.565714 12.87001
2.566714 12.83669
2.567714 12.803090000000001
2.568714 12.76922
2.569714 12.735079999999998
2.570714 12.70069
2.571714 12.66602
2.572714 12.63108
2.573714 12.59585
2.574714 12.560360000000001
2.575714 12.5246
2.576714 12.4886
2.577714 12.45235
2.578714 12.41585
2.579714 12.3791
2.580714 12.34209
2.581714 12.304829999999999
2.582714 12.2673
2.583714 12.22954
2.584714 12.19154
2.585714 12.153319999999999
2.586714 12.11486
2.587714 12.07618
2.588714 12.03725
2.589714 11.99808
2.590714 11.95867
2.591714 11.91904
2.592714 11.879190000000001
2.593714 11.83913
2.594714 11.79885
2.595714 11.75836
2.596714 11.71765
2.597714 11.67672
2.598714 11.63556
2.599714 11.5942
2.600714 11.55264
2.601714 11.51089
2.602714 11.468960000000001
2.603714 11.42682
2.604714 11.38448
2.605714 11.341940000000001
2.606714 11.299199999999999
2.607714 11.25626
2.608714 11.213149999999999
2.609714 11.16986
2.610714 11.12639
2.611714 11.082749999999999
2.612714 11.038920000000001
2.613714 10.994900000000001
2.614714 10.950709999999999
2.615714 10.90634
2.616714 10.86181
2.617714 10.81713
2.618714 10.77229
2.619714 10.72729
2.620714 10.682120000000001
2.621714 10.63679
2.622714 10.59129
2.623714 10.54565
2.624714 10.499849999999999
2.625714 10.45392
2.626714 10.40784
2.627714 10.36163
2.628714 10.31527
2.629714 10.26877
2.630714 10.22213
2.631714 10.17535
2.632714 10.12844
2.633714 10.0814
2.634714 10.03425
2.635714 9.9869668
2.636714 9.9395633
2.637714 9.8920338
2.638714 9.8443814
2.639714 9.7966105
2.640714 9.7487278
2.641714 9.700740099999999
2.642714 9.6526504
2.643714 9.6044585
2.644714 9.5561616
2.645714 9.5077574
2.646714 9.459248200000001
2.647714 9.4106361
2.648714 9.361928
2.649714 9.3131296
2.650714 9.2642456
2.651714 9.2152782
2.652714 9.1662265
2.653714 9.1170885
2.654714 9.067864
2.655714 9.018556799999999
2.656714 8.9691706
2.657714 8.919711399999999
2.658714 8.8701844
2.659714 8.8205896
2.660714 8.770927
2.661714 8.7211937
2.662714 8.6713888
2.663714 8.621514600000001
2.664714 8.5715778
2.665714 8.521585199999999
2.666714 8.471544100000001
2.667714 8.4214583
2.668714 8.3713271
2.669714 8.3211459
2.670714 8.2709141
2.671714 8.2206316
2.672714 8.1703037
2.673714 8.1199355
2.674714 8.0695339
2.675714 8.0191016
2.676714 7.9686373
2.677714 7.9181395000000006
2.678714 7.8676067000000005
2.679714 7.817038900000001
2.680714 7.766440500000001
2.681714 7.715819
2.682714 7.6651812
2.683714 7.614531400000001
2.684714 7.563868899999999
2.685714 7.513190799999999
2.686714 7.4624933
2.687714 7.4117765
2.688714 7.3610432
2.689714 7.3103018
2.690714 7.2595604
2.691714 7.2088242
2.692714 7.158094600000001
2.693714 7.1073674
2.694714 7.0566393000000005
2.695714 7.0059091
2.696714 6.9551780999999995
2.697714 6.904453000000001
2.698714 6.8537414000000005
2.699714 6.8030484
2.700714 6.752374
2.701714 6.701716
2.702714 6.651070000000001
2.703714 6.6004351
2.704714 6.5498158
2.705714 6.4992182
2.706714 6.4486526
2.707714 6.398125
2.708714 6.3476369
2.709714 6.2971845
2.710714 6.2467627
2.711714 6.196367400000001
2.712714 6.145999199999999
2.713714 6.0956638
2.714714 6.0453698
2.715714 5.9951242
2.716714 5.9449293
2.717714 5.8947828
2.718714 5.844679500000001
2.719714 5.7946164
2.720714 5.744595100000001
2.721714 5.6946221999999995
2.722714 5.6447074
2.723714 5.5948585
2.724714 5.545079
2.725714 5.495365
2.726714 5.4457091
2.727714 5.3961053
2.728714 5.3465538
2.729714 5.2970607
2.730714 5.2476376
2.731714 5.1982936
2.732714 5.149032500000001
2.733714 5.0998505
2.734714 5.0507396
2.735714 5.001693599999999
2.736714 4.952712
2.737714 4.9038019
2.738714 4.8549733999999996
2.739714 4.8062362
2.740714 4.7575939
2.741714 4.7090426
2.742714 4.6605742999999995
2.743714 4.6121832000000005
2.744714 4.5638688
2.745714 4.515638200000001
2.746714 4.4675034
2.747714 4.4194739
2.748714 4.3715533
2.749714 4.3237369999999995
2.750714 4.2760156
2.751714 4.2283814
2.752714 4.180833300000001
2.753714 4.1333782999999995
2.754714 4.0860284
2.755714 4.038793999999999
2.756714 3.9916791
2.757714 3.9446797
2.758714 3.8977858
2.759714 3.8509902
2.760714 3.8042922
2.761714 3.7576988
2.762714 3.7112217000000003
2.763714 3.6648717
2.764714 3.6186513
2.765714 3.5725560000000005
2.766714 3.5265759
2.767714 3.480703
2.768714 3.4349366999999997
2.769714 3.3892848000000004
2.770714 3.3437598
2.771714 3.2983724
2.772714 3.2531254
2.773714 3.208014
2.774714 3.1630274
2.775714 3.1181566000000003
2.776714 3.073401
2.777714 3.0287679
2.778714 2.9842699
2.779714 2.9399176999999996
2.780714 2.8957149
2.781714 2.8516565000000003
2.782714 2.8077321
2.783714 2.7639332999999997
2.784714 2.7202589
2.785714 2.6767164
2.786714 2.6333181
2.787714 2.5900746
2.788714 2.5469886
2.789714 2.5040546
2.790714 2.4612619
2.791714 2.4186015000000003
2.792714 2.3760721
2.793714 2.3336815
2.794714 2.2914421000000003
2.795714 2.2493646999999997
2.796714 2.2074522
2.797714 2.1656986
2.798714 2.1240927
2.799714 2.0826254
2.800714 2.0412952
2.801714 2.0001091
2.802714 1.9590795
2.803714 1.9182172000000002
2.804714 1.8775254000000001
2.805714 1.8369995000000001
2.806714 1.7966297
2.807714 1.7564075
2.808714 1.7163320999999998
2.809714 1.6764103
2.810714 1.6366538
2.811714 1.5970723999999998
2.812714 1.5576687
2.813714 1.5184365
2.814714 1.479365
2.815714 1.4404449
2.816714 1.4016741
2.817714 1.3630593
2.818714 1.3246123
2.819714 1.286343
2.820714 1.2482545
2.821714 1.2103420999999999
2.822714 1.1725959
2.823714 1.135008
2.824714 1.0975765
2.825714 1.0603074000000001
2.826714 1.0232111
2.827714 0.9862966799999999
2.828714 0.94956672
2.829714 0.9130164
2.830714 0.87663662
2.831714 0.84041962
2.832714 0.80436431
2.833714 0.76847654
2.834714 0.73276642
2.835714 0.69724233
2.836714 0.6619063700000001
2.837714 0.62675346
2.838714 0.59177433
2.839714 0.55696121
2.840714 0.52231224
2.841714 0.48783263000000004
2.842714 0.4535317
2.843714 0.41941754
2.844714 0.38549271
2.845714 0.35175339
2.846714 0.31819199
2.847714 0.2848021
2.848714 0.25158231
2.849714 0.21853717
2.850714 0.18567434
2.851714 0.1530002
2.852714 0.12051590999999999
2.853714 0.088217156
2.854714 0.056096434
2.855714 0.024147826
2.856714 -0.0076294949
2.857714 -0.039230709
2.858714 -0.070648157
2.859714 -0.10187548
2.860714 -0.13291112
2.861714 -0.16375873
2.862714 -0.19442482
2.863714 -0.22491467999999998
2.864714 -0.25522951
2.865714 -0.28536566999999996
2.866714 -0.31531735
2.867714 -0.34507976
2.868714 -0.37465196
2.869714 -0.40403716
2.870714 -0.43324041
2.871714 -0.4622655
2.872714 -0.49111275
2.873714 -0.51977872
2.874714 -0.54825861
2.875714 -0.57654907
2.876714 -0.60465029
2.877714 -0.6325656500000001
2.878714 -0.66029998
2.879714 -0.68785637
2.880714 -0.7152348799999999
2.881714 -0.74243243
2.882714 -0.76944483
2.883714 -0.79626925
2.884714 -0.82290573
2.885714 -0.84935697
2.886714 -0.87562632
2.887714 -0.90171592
2.888714 -0.9276254100000001
2.889714 -0.9533526400000001
2.890714 -0.97889509
2.891714 -1.0042516
2.892714 -1.029423
2.893714 -1.0544117
2.894714 -1.0792199
2.895714 -1.1038481
2.896714 -1.128295
2.897714 -1.1525581
2.898714 -1.1766359
2.899714 -1.2005289000000001
2.900714 -1.2242391
2.901714 -1.2477692
2.902714 -1.2711211
2.903714 -1.2942947999999999
2.904714 -1.3172887
2.905714 -1.3401011
2.906714 -1.3627313
2.907714 -1.3851803
2.908714 -1.4074502
2.909714 -1.4295426
2.910714 -1.4514578999999999
2.911714 -1.4731944000000001
2.912714 -1.4947499
2.913714 -1.5161236999999999
2.914714 -1.5373169
2.915714 -1.5583326
2.916714 -1.5791744
2.917714 -1.5998442000000002
2.918714 -1.6203406999999999
2.919714 -1.6406607
2.920714 -1.6608003999999998
2.921714 -1.6807575000000001
2.922714 -1.7005332000000002
2.923714 -1.7201313999999999
2.924714 -1.7395565000000002
2.925714 -1.7588111
2.926714 -1.7778946
2.927714 -1.7968042
2.928714 -1.815537
2.929714 -1.8340929999999998
2.930714 -1.8524751
2.931714 -1.8706882
2.932714 -1.8887365
2.933714 -1.9066209
2.934714 -1.9243377999999998
2.935714 -1.9418814999999998
2.936714 -1.9592464
2.937714 -1.9764312999999998
2.938714 -1.9934397
2.939714 -2.0102786
2.940714 -2.0269547
2.941714 -2.0434709
2.942714 -2.0598255
2.943714 -2.0760136
2.944714 -2.0920303000000002
2.945714 -2.1078745
2.946714 -2.1235494
2.947714 -2.1390609
2.948714 -2.154414
2.949714 -2.1696098
2.950714 -2.1846445
2.951714 -2.1995114
2.952714 -2.2142056
2.953714 -2.228727
2.954714 -2.2430811
2.955714 -2.2572767000000002
2.956714 -2.2713213999999997
2.957714 -2.2852175
2.958714 -2.2989610000000003
2.959714 -2.3125445
2.960714 -2.3259608000000003
2.961714 -2.3392078
2.962714 -2.3522895
2.963714 -2.3652148
2.964714 -2.3779906
2.965714 -2.3906199
2.966714 -2.4030991000000004
2.967714 -2.4154214
2.968714 -2.4275815
2.969714 -2.4395786
2.970714 -2.4514185
2.971714 -2.46311
2.972714 -2.4746604
2.973714 -2.4860712
2.974714 -2.4973366
2.975714 -2.5084479
2.976714 -2.5193974
2.977714 -2.5301842000000003
2.978714 -2.5408143
2.979714 -2.551298
2.980714 -2.5616448
2.981714 -2.5718581
2.982714 -2.5819341
2.983714 -2.5918642
2.984714 -2.601641
2.985714 -2.6112629
2.986714 -2.6207347999999997
2.987714 -2.6300659
2.988714 -2.6392641
2.989714 -2.6483309999999998
2.990714 -2.6572620000000002
2.991714 -2.6660485
2.992714 -2.6746836
2.993714 -2.6831668
2.994714 -2.6915051
2.995714 -2.6997095
2.996714 -2.7077887
2.997714 -2.7157451999999997
2.998714 -2.7235733
2.999714 -2.7312636
3.000714 -2.7388081
3.001714 -2.746205
3.002714 -2.7534601999999997
3.003714 -2.7605841
3.004714 -2.7675858
3.005714 -2.7744684
3.006714 -2.7812282
3.007714 -2.7878571
3.008714 -2.7943481
3.009714 -2.8007001
3.010714 -2.8069185
3.011714 -2.8130129
3.012714 -2.8189908999999997
3.013714 -2.8248541
3.014714 -2.8305971999999997
3.015714 -2.8362108
3.016714 -2.8416881000000003
3.017714 -2.8470287
3.018714 -2.8522396
3.019714 -2.8573319
3.020714 -2.8623149
3.021714 -2.8671908999999998
3.022714 -2.8719554
3.023714 -2.8765989
3.024714 -2.8811142000000003
3.025714 -2.8854996
3.026714 -2.8897606
3.027714 -2.8939068
3.028714 -2.8979464
3.029714 -2.901881
3.030714 -2.9057063000000003
3.031714 -2.909415
3.032714 -2.9130013999999997
3.033714 -2.9164659
3.034714 -2.9198155
3.035714 -2.9230598
3.036714 -2.926206
3.037714 -2.9292542
3.038714 -2.9321983
3.039714 -2.9350294
3.040714 -2.9377405999999997
3.041714 -2.9403325000000002
3.042714 -2.9428121000000003
3.043714 -2.945189
3.044714 -2.9474713
3.045714 -2.9496606
3.046714 -2.9517522
3.047714 -2.9537389000000003
3.048714 -2.9556161000000003
3.049714 -2.9573839
3.050714 -2.9590486
3.051714 -2.9606177000000002
3.052714 -2.9620964
3.053714 -2.9634843
3.054714 -2.9647755
3.055714 -2.9659630999999997
3.056714 -2.9670436000000002
3.057714 -2.96802
3.058714 -2.9688997
3.059714 -2.9696917
3.060714 -2.9704012
3.061714 -2.971027
3.062714 -2.9715635000000002
3.063714 -2.9720031000000002
3.064714 -2.9723419
3.065714 -2.9725818
3.066714 -2.9727292999999997
3.067714 -2.9727921
3.068714 -2.9727744
3.069714 -2.9726749
3.070714 -2.972489
3.071714 -2.9722121
3.072714 -2.9718427
3.073714 -2.9713849
3.074714 -2.9708456
3.075714 -2.970231
3.076714 -2.9695427
3.077714 -2.9687773
3.078714 -2.9679282000000002
3.079714 -2.9669896000000002
3.080714 -2.9659605
3.081714 -2.9648451
3.082714 -2.9636514999999997
3.083714 -2.9623863999999998
3.084714 -2.9610528
3.085714 -2.959648
3.086714 -2.9581664
3.087714 -2.956604
3.088714 -2.9549605999999997
3.089714 -2.9532403
3.090714 -2.9514492
3.091714 -2.9495918999999997
3.092714 -2.9476685
3.093714 -2.945675
3.094714 -2.9436055999999997
3.095714 -2.9414572
3.096714 -2.9392321
3.097714 -2.9369364
3.098714 -2.9345777
3.099714 -2.9321607
3.100714 -2.9296845
3.101714 -2.9271441
3.102714 -2.9245326
3.103714 -2.9218469000000002
3.104714 -2.9190880999999997
3.105714 -2.9162627
3.106714 -2.9133776
3.107714 -2.9104372
3.108714 -2.907441
3.109714 -2.9043840000000003
3.110714 -2.9012615
3.111714 -2.8980717
3.112714 -2.894818
3.113714 -2.8915070000000003
3.114714 -2.8881449
3.115714 -2.884734
3.116714 -2.8812708
3.117714 -2.8777482
3.118714 -2.8741602
3.119714 -2.8705053
3.120714 -2.866788
3.121714 -2.8630172999999997
3.122714 -2.8592009000000003
3.123714 -2.8553421
3.124714 -2.8514378
3.125714 -2.8474815
3.126714 -2.8434675
3.127714 -2.8393943
3.128714 -2.8352657
3.129714 -2.8310888
3.130714 -2.8268689
3.131714 -2.8226078
3.132714 -2.8183015
3.133714 -2.8139435
3.134714 -2.8095292
3.135714 -2.8050594
3.136714 -2.8005403
3.137714 -2.7959811
3.138714 -2.7913885
3.139714 -2.7867634
3.140714 -2.7821003
3.141714 -2.7773909
3.142714 -2.7726285
3.143714 -2.7678125000000002
3.144714 -2.7629485
3.145714 -2.7580455
3.146714 -2.7531106
3.147714 -2.748145
3.148714 -2.7431441000000003
3.149714 -2.7381008
3.150714 -2.7330104
3.151714 -2.727874
3.152714 -2.7226985
3.153714 -2.717492
3.154714 -2.7122598
3.155714 -2.7070004
3.156714 -2.701707
3.157714 -2.6963711000000004
3.158714 -2.6909878000000003
3.159714 -2.6855594
3.160714 -2.680094
3.161714 -2.6746018
3.162714 -2.6690897000000002
3.163714 -2.6635572
3.164714 -2.6579981999999998
3.165714 -2.6524041
3.166714 -2.6467698
3.167714 -2.6410969
3.168714 -2.635392
3.169714 -2.6296632
3.170714 -2.6239147000000003
3.171714 -2.6181452000000003
3.172714 -2.6123477
3.173714 -2.6065152
3.174714 -2.6006445
3.175714 -2.5947392
3.176714 -2.5888077999999997
3.177714 -2.5828592
3.178714 -2.576898
3.179714 -2.5709217
3.180714 -2.5649227
3.181714 -2.5588922
3.182714 -2.552826
3.183714 -2.5467271
3.184714 -2.5406037
3.185714 -2.5344644
3.186714 -2.5283139
3.187714 -2.5221503999999997
3.188714 -2.5159674
3.189714 -2.5097576999999998
3.190714 -2.5035188
3.191714 -2.4972539
3.192714 -2.4909711000000003
3.193714 -2.4846777
3.194714 -2.4783768
3.195714 -2.4720641000000003
3.196714 -2.4657318
3.197714 -2.4593727999999997
3.198714 -2.4529848
3.199714 -2.4465725000000003
3.200714 -2.4401449
3.201714 -2.4337102
3.202714 -2.4272716
3.203714 -2.4208257
3.204714 -2.4143653
3.205714 -2.4078831
3.206714 -2.4013769000000003
3.207714 -2.3948507
3.208714 -2.3883123
3.209714 -2.3817688
3.210714 -2.3752223999999997
3.211714 -2.3686694
3.212714 -2.3621026
3.213714 -2.3555161
3.214714 -2.3489088000000002
3.215714 -2.3422854
3.216714 -2.335654
3.217714 -2.3290211000000003
3.218714 -2.3223881
3.219714 -2.3157502
3.220714 -2.3091
3.221714 -2.3024315
3.222714 -2.2957442
3.223714 -2.2890434
3.224714 -2.2823377
3.225714 -2.2756338
3.226714 -2.2689335
3.227714 -2.2622326000000004
3.228714 -2.2555237999999997
3.229714 -2.2488013000000002
3.230714 -2.2420643
3.231714 -2.2353174
3.232714 -2.2285676
3.233714 -2.2218196
3.234714 -2.2150738
3.235714 -2.2083255999999998
3.236714 -2.2015686999999997
3.237714 -2.1947989000000003
3.238714 -2.1880176000000002
3.239714 -2.1812305
3.240714 -2.1744451000000002
3.241714 -2.1676663
3.242714 -2.1608941
3.243714 -2.1541232
3.244714 -2.1473467
3.245714 -2.1405596
3.246714 -2.1337627
3.247714 -2.1269606
3.248714 -2.1201602999999998
3.249714 -2.1133659
3.250714 -2.1065774999999998
3.251714 -2.099791
3.252714 -2.0930015
3.253714 -2.0862062
3.254714 -2.0794069
3.255714 -2.0726088
3.256714 -2.0658169
3.257714 -2.0590333
3.258714 -2.0522561
3.259714 -2.0454793999999996
3.260714 -2.0386985
3.261714 -2.0319112
3.262714 -2.0251201
3.263714 -2.0183308
3.264714 -2.0115485
3.265714 -2.004776
3.266714 -1.9980118000000002
3.267714 -1.9912517
3.268714 -1.9844918
3.269714 -1.9777311
3.270714 -1.9709719
3.271714 -1.9642179999999998
3.272714 -1.9574724000000001
3.273714 -1.9507351999999998
3.274714 -1.9440036
3.275714 -1.9372737
3.276714 -1.9305434
3.277714 -1.9238140000000001
3.278714 -1.9170895000000001
3.279714 -1.9103744999999999
3.280714 -1.9036718000000001
3.281714 -1.8969804
3.282714 -1.8902967
3.283714 -1.8836163
3.284714 -1.8769373999999999
3.285714 -1.8702613
3.286714 -1.8635914
3.287714 -1.8569308999999998
3.288714 -1.8502817
3.289714 -1.8436417
3.290714 -1.8370081
3.291714 -1.8303779999999998
3.292714 -1.8237518000000001
3.293714 -1.8171327000000002
3.294714 -1.8105251999999998
3.295714 -1.8039322
3.296714 -1.7973529
3.297714 -1.7907834
3.298714 -1.7842183
3.299714 -1.7776549
3.300714 -1.7710943
3.301714 -1.7645412999999999
3.302714 -1.7580017
3.303714 -1.7514788
3.304714 -1.7449712
3.305714 -1.7384743
3.306714 -1.7319832
3.307714 -1.725496
3.308714 -1.7190147
3.309714 -1.7125448
3.310714 -1.7060914999999999
3.311714 -1.6996559000000002
3.312714 -1.6932344
3.313714 -1.6868206000000001
3.314714 -1.6804086
3.315714 -1.6739978999999998
3.316714 -1.6675932
3.317714 -1.6612027
3.318714 -1.6548328
3.319714 -1.6484850999999998
3.320714 -1.6421549
3.321714 -1.635834
3.322714 -1.6295153999999998
3.323714 -1.6231978
3.324714 -1.6168866
3.325714 -1.6105903000000001
3.326714 -1.6043157999999997
3.327714 -1.5980637
3.328714 -1.5918282999999998
3.329714 -1.5856009
3.330714 -1.579375
3.331714 -1.5731513999999998
3.332714 -1.5669369999999998
3.333714 -1.5607422
3.334714 -1.5545738999999998
3.335714 -1.5484312999999998
3.336714 -1.5423061
3.337714 -1.5361869000000001
3.338714 -1.5300657
3.339714 -1.5239429
3.340714 -1.5178272
3.341714 -1.5117307
3.342714 -1.5056619
3.343714 -1.4996207
3.344714 -1.4935984
3.345714 -1.4875831000000002
3.346714 -1.4815669
3.347714 -1.4755509
3.348714 -1.469545
3.349714 -1.4635619
3.350714 -1.4576095
3.351714 -1.4516862
3.352714 -1.4457808
3.353714 -1.4398796
3.354714 -1.4339739
3.355714 -1.4280661000000001
3.356714 -1.4221678999999998
3.357714 -1.4162943000000001
3.358714 -1.4104542
3.359714 -1.4046457
3.360714 -1.3988563
3.361714 -1.3930707
3.362714 -1.3872798
3.363714 -1.3814857
3.364714 -1.3757014
3.365714 -1.3699426000000001
3.366714 -1.3642193
3.367714 -1.3585287
3.368714 -1.3528578
3.369714 -1.3471903
3.370714 -1.3415167000000001
3.371714 -1.3358398
3.372714 -1.3301738
3.373714 -1.3245353
3.374714 -1.3189338
3.375714 -1.3133659
3.376714 -1.3078169000000002
3.377714 -1.302269
3.378714 -1.2967126
3.379714 -1.2911515
3.380714 -1.2856019
3.381714 -1.2800822
3.382714 -1.2746031
3.383714 -1.2691609
3.384714 -1.2637393000000001
3.385714 -1.2583191
3.386714 -1.2528892
3.387714 -1.247453
3.388714 -1.2420269
3.389714 -1.2366298
3.390714 -1.2312721
3.391714 -1.2259499999999999
3.392714 -1.2206469
3.393714 -1.2153438
3.394714 -1.2100308
3.395714 -1.2047129
3.396714 -1.1994079
3.397714 -1.1941358
3.398714 -1.1889073
3.399714 -1.1837167
3.400714 -1.1785452
3.401714 -1.1733718
3.402714 -1.1681852
3.403714 -1.1629906
3.404714 -1.1578064000000001
3.405714 -1.1526543
3.406714 -1.1475457
3.407714 -1.1424762
3.408714 -1.1374275
3.409714 -1.1323785
3.410714 -1.1273179
3.411714 -1.1222509999999999
3.412714 -1.1171962
3.413714 -1.1121744
3.414714 -1.107196
3.415714 -1.1022548
3.416714 -1.0973312000000002
3.417714 -1.0924037
3.418714 -1.0874616
3.419714 -1.0825118999999999
3.420714 -1.0775751
3.421714 -1.0726740000000001
3.422714 -1.0678198
3.423714 -1.0630066
3.424714 -1.0582137
3.425714 -1.0534183000000001
3.426714 -1.0486084
3.427714 -1.0437896
3.428714 -1.0389817000000001
3.429714 -1.0342065
3.430714 -1.0294751
3.431714 -1.0247814
3.432714 -1.0201053
3.433714 -1.0154253
3.434714 -1.010731
3.435714 -1.00603
3.436714 -1.0013429
3.437714 -0.9966920100000001
3.438714 -0.99208765
3.439714 -0.98752202
3.440714 -0.98297391
3.441714 -0.9784204
3.442714 -0.97385058
3.443714 -0.9692718300000001
3.444714 -0.96470537
3.445714 -0.96017411
3.446714 -0.95568905
3.447714 -0.95124319
3.448714 -0.94681587
3.449714 -0.9423852
3.450714 -0.9379407399999999
3.451714 -0.93348976
3.452714 -0.92905266
3.453714 -0.92465077
3.454714 -0.92029348
3.455714 -0.9159727
3.456714 -0.91166738
3.457714 -0.90735592
3.458714 -0.9030289
3.459714 -0.89869471
3.460714 -0.89437487
3.461714 -0.8900909699999999
3.462714 -0.8858523300000001
3.463714 -0.8816505800000001
3.464714 -0.87746447
3.465714 -0.8732724900000001
3.466714 -0.8690651500000001
3.467714 -0.86485064
3.468714 -0.86064963
3.469714 -0.8564831700000001
3.470714 -0.8523603
3.471714 -0.848273
3.472714 -0.8442008900000001
3.473714 -0.84012393
3.474714 -0.83603384
3.475714 -0.8319392800000001
3.476714 -0.8278605499999999
3.477714 -0.8238172199999999
3.478714 -0.81981672
3.479714 -0.81584975
3.480714 -0.81189573
3.481714 -0.80793528
3.482714 -0.8039610500000001
3.483714 -0.79998225
3.484714 -0.79601919
3.485714 -0.79209125
3.486714 -0.7882054
3.487714 -0.78435242
3.488714 -0.78051239
3.489714 -0.7766664000000001
3.490714 -0.7728075600000001
3.491714 -0.76894467
3.492714 -0.76509691
3.493714 -0.76128226
3.494714 -0.7575069999999999
3.495714 -0.75376225
3.496714 -0.7500295100000001
3.497714 -0.74629188
3.498714 -0.74254414
3.499714 -0.7387959399999999
3.500714 -0.73506576
3.501714 -0.7313699
3.502714 -0.7277128300000001
3.503714 -0.7240844
3.504714 -0.72046565
3.505714 -0.7168399599999999
3.506714 -0.71320278
3.507714 -0.70956387
3.508714 -0.70594167
3.509714 -0.70235231
3.510714 -0.69880038
3.511714 -0.69527668
3.512714 -0.6917637299999999
3.513714 -0.6882465
3.514714 -0.68472112
3.515714 -0.68119671
3.516714 -0.6776896800000001
3.517714 -0.67421361
3.518714 -0.67077093
3.519714 -0.66735181
3.520714 -0.66393996
3.521714 -0.66052247
3.522714 -0.65709772
3.523714 -0.65367627
3.524714 -0.6502748
3.525714 -0.64690625
3.526714 -0.64357235
3.527714 -0.64026271
3.528714 -0.63696099
3.529714 -0.63365423
3.530714 -0.63034035
3.531714 -0.62702857
3.532714 -0.62373378
3.533714 -0.62046745
3.534714 -0.61723101
3.535714 -0.6140153899999999
3.536714 -0.6108069300000001
3.537714 -0.60759587
3.538714 -0.60438225
3.539714 -0.60117599
3.540714 -0.59799068
3.541714 -0.59483536
3.542714 -0.59170895
3.543714 -0.58860085
3.544714 -0.58549689
3.545714 -0.58238781
3.546714 -0.57927426
3.547714 -0.57616639
3.548714 -0.57307766
3.549714 -0.5700170099999999
3.550714 -0.5669839200000001
3.551714 -0.56396923
3.552714 -0.56096078
3.553714 -0.5579509300000001
3.554714 -0.55494076
3.555714 -0.55193906
3.556714 -0.54895673
3.557714 -0.54599992
3.558714 -0.54306625
3.559714 -0.54014632
3.560714 -0.53722956
3.561714 -0.53431056
3.562714 -0.53139254
3.563714 -0.52848547
3.564714 -0.52560004
3.565714 -0.52274149
3.566714 -0.51990654
3.567714 -0.51708543
3.568714 -0.51426757
3.569714 -0.51144771
3.570714 -0.5086286
3.571714 -0.5058190300000001
3.572714 -0.50302828
3.573714 -0.5002606199999999
3.574714 -0.49751299
3.575714 -0.49477732
3.576714 -0.4920457
3.577714 -0.48931553000000005
3.578714 -0.48659113000000004
3.579714 -0.48388094
3.580714 -0.48119235
3.581714 -0.47852700000000004
3.582714 -0.47587962
3.583714 -0.47324095
3.584714 -0.47060321000000005
3.585714 -0.46796459
3.586714 -0.46533002
3.587714 -0.4627082
3.588714 -0.46010637
3.589714 -0.45752609
3.590714 -0.45496263
3.591714 -0.45240810000000004
3.592714 -0.44985637000000006
3.593714 -0.44730687999999996
3.594714 -0.44476464
3.595714 -0.44223717
3.596714 -0.43972949
3.597714 -0.43724119000000006
3.598714 -0.43476652
3.599714 -0.43229823999999994
3.600714 -0.42983191
3.601714 -0.42736880000000005
3.602714 -0.42491518
3.603714 -0.42247833
3.604714 -0.42006214999999997
3.605714 -0.4176646
3.606714 -0.41527902
3.607714 -0.41289786000000006
3.608714 -0.41051726
3.609714 -0.40813917
3.610714 -0.40577012000000007
3.611714 -0.40341718
3.612714 -0.40108371000000004
3.613714 -0.39876768999999995
3.614714 -0.39646314
3.615714 -0.39416403
3.616714 -0.39186822
3.617714 -0.3895788
3.618714 -0.38730197
3.619714 -0.38504303
3.620714 -0.38280284
3.621714 -0.38057694000000003
3.622714 -0.37835801
3.623714 -0.37614026
3.624714 -0.37392292
3.625714 -0.37171086
3.626714 -0.36951178
3.627714 -0.36733171000000003
3.628714 -0.36517158
3.629714 -0.36302684
3.630714 -0.36089029
3.631714 -0.35875656
3.632714 -0.35662518000000004
3.633714 -0.3545007
3.634714 -0.35238962
3.635714 -0.35029615
3.636714 -0.34821937
3.637714 -0.34615379
3.638714 -0.34409261
3.639714 -0.34203215000000003
3.640714 -0.33997432
3.641714 -0.33792575999999996
3.642714 -0.3358939
3.643714 -0.33388259
3.644714 -0.33188972
3.645714 -0.32990824
3.646714 -0.32793039
3.647714 -0.32595217
3.648714 -0.32397565
3.649714 -0.3220076
3.650714 -0.32005538
3.651714 -0.31812247
3.652714 -0.31620648
3.653714 -0.31430076
3.654714 -0.31239854
3.655714 -0.31049724
3.656714 -0.30860007
3.657714 -0.30671407
3.658714 -0.30484567
3.659714 -0.30299653
3.660714 -0.30116213000000003
3.661714 -0.29933439
3.662714 -0.29750629
3.663714 -0.2956762
3.664714 -0.29384899000000003
3.665714 -0.29203326
3.666714 -0.29023641
3.667714 -0.28846038
3.668714 -0.28670062
3.669714 -0.2849489
3.670714 -0.28319824
3.671714 -0.28144708
3.672714 -0.27970006000000003
3.673714 -0.27796499999999996
3.674714 -0.27624802
3.675714 -0.27454955999999997
3.676714 -0.27286413
3.677714 -0.27118356
3.678714 -0.26950208000000003
3.679714 -0.26782006
3.680714 -0.26614401000000004
3.681714 -0.26448278000000003
3.682714 -0.26284247
3.683714 -0.26122252
3.684714 -0.25961611
3.685714 -0.25801386
3.686714 -0.25640938
3.687714 -0.25480287
3.688714 -0.25320095000000004
3.689714 -0.25161251
3.690714 -0.25004344
3.691714 -0.24849321000000002
3.692714 -0.24695519999999999
3.693714 -0.24542096
3.694714 -0.24388547000000002
3.695714 -0.24235022999999997
3.696714 -0.24082242
3.697714 -0.23931053000000002
3.698714 -0.23781908999999998
3.699714 -0.23634572999999998
3.700714 -0.23488239000000002
3.701714 -0.23342003
3.702714 -0.2319539
3.703714 -0.23048646
3.704714 -0.22902607
3.705714 -0.22758204
3.706714 -0.22615918000000002
3.707714 -0.22475517000000003
3.708714 -0.22336183999999998
3.709714 -0.22197025999999997
3.710714 -0.22057593
3.711714 -0.21918151000000002
3.712714 -0.21779493
3.713714 -0.21642465
3.714714 -0.21507433
3.715714 -0.2137406
3.716714 -0.2124151
3.717714 -0.21108955
3.718714 -0.20976088
3.719714 -0.20843315999999998
3.720714 -0.20711535999999997
3.721714 -0.20581596000000002
3.722714 -0.20453781000000001
3.723714 -0.20327638000000003
3.724714 -0.20202226
3.725714 -0.20076655999999998
3.726714 -0.19950608000000003
3.727714 -0.19824514
3.728714 -0.19699282
3.729714 -0.19575763000000002
3.730714 -0.19454245
3.731714 -0.19334300999999998
3.732714 -0.19215067
3.733714 -0.19095782
3.734714 -0.18976262
3.735714 -0.18857023
3.736714 -0.18738966999999998
3.737714 -0.18622839
3.738714 -0.1850876
3.739714 -0.1839614
3.740714 -0.18284008000000002
3.741714 -0.18171581
3.742714 -0.18058723
3.743714 -0.17946025
3.744714 -0.17834448
3.745714 -0.17724755
3.746714 -0.17617062
3.747714 -0.17510773999999998
3.748714 -0.17404946
3.749714 -0.17298857
3.750714 -0.17192431000000002
3.751714 -0.17086283
3.752714 -0.1698134
3.753714 -0.16878284999999998
3.754714 -0.16777139
3.755714 -0.1667726
3.756714 -0.16577725000000001
3.757714 -0.16477896
3.758714 -0.16377812
3.759714 -0.16278164
3.760714 -0.16179882
3.761714 -0.16083578
3.762714 -0.1598916
3.763714 -0.15895886
3.764714 -0.15802791
3.765714 -0.15709258
3.766714 -0.15615384000000002
3.767714 -0.15521921
3.768714 -0.15429832
3.769714 -0.15339728
3.770714 -0.15251513
3.771714 -0.15164455
3.772714 -0.15077636
3.773714 -0.14990504
3.774714 -0.14903191
3.775714 -0.14816425
3.776714 -0.14731067
3.777714 -0.14647578
3.778714 -0.14565725999999998
3.779714 -0.14484708999999998
3.780714 -0.14403641
3.781714 -0.14322087
3.782714 -0.14240344
3.783714 -0.14159274
3.784714 -0.14079816
3.785714 -0.14002426999999998
3.786714 -0.13926824000000002
3.787714 -0.1385215
3.788714 -0.13777474
3.789714 -0.13702335
3.790714 -0.13626997
3.791714 -0.13552266
3.792714 -0.13478997999999998
3.793714 -0.13407575000000002
3.794714 -0.13337682
3.795714 -0.13268513
3.796714 -0.13199272
3.797714 -0.1312967
3.798714 -0.13060119
3.799714 -0.12991488
3.800714 -0.12924582
3.801714 -0.12859647
3.802714 -0.12796207
3.803714 -0.12733322
3.804714 -0.12670137
3.805714 -0.12606382
3.806714 -0.12542529
3.807714 -0.12479511
3.808714 -0.12418181
3.809714 -0.12358815000000001
3.810714 -0.12300965999999999
3.811714 -0.1224375
3.812714 -0.12186384000000001
3.813714 -0.12128652999999999
3.814714 -0.12071031
3.815714 -0.12014370999999999
3.816714 -0.11959373999999999
3.817714 -0.11906142
3.818714 -0.11854102999999999
3.819714 -0.11802345
3.820714 -0.1175017
3.821714 -0.11697528000000001
3.822714 -0.11645069999999999
3.823714 -0.11593775
3.824714 -0.1154438
3.825714 -0.11496946
3.826714 -0.1145081
3.827714 -0.11404977000000001
3.828714 -0.11358691000000001
3.829714 -0.11311868
3.830714 -0.11265129
3.831714 -0.11219411
3.832714 -0.11175403999999999
3.833714 -0.11133142000000001
3.834714 -0.11091996
3.835714 -0.11051073
3.836714 -0.11009774000000001
3.837714 -0.10968177999999999
3.838714 -0.10927002999999999
3.839714 -0.10887182000000001
3.840714 -0.10849284
3.841714 -0.10813156
3.842714 -0.10777981
3.843714 -0.10742748999999999
3.844714 -0.10706843
3.845714 -0.10670408
3.846714 -0.10634273
3.847714 -0.10599468000000001
3.848714 -0.10566632000000001
3.849714 -0.10535643
3.850714 -0.105057
3.851714 -0.10475817999999999
3.852714 -0.10445402
3.853714 -0.10414601999999999
3.854714 -0.10384201
3.855714 -0.10355128
3.856714 -0.10327874
3.857714 -0.10302183
3.858714 -0.10277191999999999
3.859714 -0.10251946999999999
3.860714 -0.10225989
3.861714 -0.10199654
3.862714 -0.10173894
3.863714 -0.10149727
3.864714 -0.10127643000000001
3.865714 -0.10107299
3.866714 -0.10087718
3.867714 -0.10067846999999999
3.868714 -0.10047173999999999
3.869714 -0.10026023999999999
3.870714 -0.10005356000000001
3.871714 -0.09986195900000001
3.872714 -0.09969031699999999
3.873714 -0.099535263
3.874714 -0.09938731099999999
3.875714 -0.099236588
3.876714 -0.09907879900000001
3.877714 -0.09891783099999998
3.878714 -0.09876342999999999
3.879714 -0.09862527900000001
3.880714 -0.09850702500000001
3.881714 -0.098403892
3.882714 -0.098305335
3.883714 -0.09820126
3.884714 -0.098088034
3.885714 -0.09797085100000001
3.886714 -0.097860827
3.887714 -0.097768614
3.888714 -0.097698171
3.889714 -0.097644376
3.890714 -0.09759594099999999
3.891714 -0.097541913
3.892714 -0.097477913
3.893714 -0.097408571
3.894714 -0.09734461200000001
3.895714 -0.097296434
3.896714 -0.097267923
3.897714 -0.097254256
3.898714 -0.09724493099999999
3.899714 -0.097230234
3.900714 -0.097207294
3.901714 -0.097182067
3.902714 -0.09716599000000001
3.903714 -0.097169215
3.904714 -0.097194454
3.905714 -0.09723507099999999
3.906714 -0.097278622
3.907714 -0.09731384900000001
3.908714 -0.097337115
3.909714 -0.097354461
3.910714 -0.097378099
3.911714 -0.09741939699999999
3.912714 -0.097482372
3.913714 -0.09756152900000001
3.914714 -0.097645289
3.915714 -0.097722874
3.916714 -0.097790698
3.917714 -0.097854412
3.918714 -0.097925414
3.919714 -0.09801394799999999
3.920714 -0.09812283100000001
3.921714 -0.098245591
3.922714 -0.098370155
3.923714 -0.098485942
3.924714 -0.098590262
3.925714 -0.09869011100000001
3.926714 -0.098798319
3.927714 -0.09892622499999999
3.928714 -0.09907713400000001
3.929714 -0.09924426
3.930714 -0.099414564
3.931714 -0.09957608999999999
3.932714 -0.099724706
3.933714 -0.099866267
3.934714 -0.10001307
3.935714 -0.10017658
3.936714 -0.10036088000000001
3.937714 -0.10056037999999999
3.938714 -0.10076343
3.939714 -0.10095941
3.940714 -0.10114512
3.941714 -0.10132692000000001
3.942714 -0.10151695
3.943714 -0.10172599
3.944714 -0.10195686
3.945714 -0.10220251
3.946714 -0.10244974
3.947714 -0.10268666
3.948714 -0.10290946
3.949714 -0.1031246
3.950714 -0.10334522000000002
3.951714 -0.10358368999999999
3.952714 -0.10384468
3.953714 -0.10412271000000001
3.954714 -0.10440549999999998
3.955714 -0.10468113
3.956714 -0.10494498000000001
3.957714 -0.10520212000000001
3.958714 -0.10546416
3.959714 -0.1057422
3.960714 -0.10604018999999999
3.961714 -0.1063524
3.962714 -0.10666685
3.963714 -0.10697227
3.964714 -0.10726488
3.965714 -0.10755077999999998
3.966714 -0.10784265999999999
3.967714 -0.10815253
3.968714 -0.10848492
3.969714 -0.10883417000000001
3.970714 -0.10918755
3.971714 -0.10953244999999999
3.972714 -0.10986346
3.973714 -0.1101852
3.974714 -0.11050954999999998
3.975714 -0.11084867999999999
3.976714 -0.11120811
3.977714 -0.11158371
3.978714 -0.11196432999999999
3.979714 -0.11233845
3.980714 -0.11270099000000001
3.981714 -0.11305629
3.982714 -0.11341553000000001
3.983714 -0.11379012000000001
3.984714 -0.11418489999999999
3.985714 -0.11459513
3.986714 -0.11500914999999999
3.987714 -0.11541493
3.988714 -0.11580699
3.989714 -0.11618963
3.990714 -0.11657442999999999
3.991714 -0.11697375
3.992714 -0.11739371
3.993714 -0.11783080000000001
3.994714 -0.118274
3.995714 -0.11871106000000001
3.996714 -0.11913551000000001
3.997714 -0.11955015000000001
3.998714 -0.11996524
3.999714 -0.12039240000000001
4.000714 -0.12083788000000001
4.001714 -0.12129905999999999
4.002714 -0.12176603000000001
4.003714 -0.12222751999999999
4.004714 -0.12267755
4.005714 -0.12311892
4.006714 -0.12356163
4.007714 -0.12401699000000001
4.008714 -0.12449105
4.009714 -0.12498104
4.010714 -0.12547678
4.011714 -0.12596647
4.012714 -0.12644336
4.013714 -0.12690959
4.014714 -0.1273749
4.015714 -0.12785112
4.016714 -0.12834555
4.017715 -0.1288569
4.018714 -0.12937625
4.019714 -0.12989225000000001
4.020714 -0.13039758
4.021714 -0.13089294
4.022714 -0.13138636
4.023714 -0.13188829
4.024714 -0.13240546
4.025714 -0.13293686
4.026714 -0.13347451000000002
4.027714 -0.13400813
4.028714 -0.13453129
4.029714 -0.13504523999999998
4.030715 -0.13555831999999998
4.031714 -0.13608126999999998
4.032714 -0.13662108
4.033714 -0.13717696999999998
4.034714 -0.1377408
4.035714 -0.13830157
4.036714 -0.13885144
4.037714 -0.1393901
4.038714 -0.13992458
4.039714 -0.14046519
4.040714 -0.14101963
4.041714 -0.14158878
4.042714 -0.14216655
4.043715 -0.14274355
4.044714 -0.14331271
4.045714 -0.14387326
4.046714 -0.14443103
4.047714 -0.14499482
4.048714 -0.14557107
4.049714 -0.14616002
4.050714 -0.1467554
4.051714 -0.14734808
4.052714 -0.1479313
4.053714 -0.14850466
4.054714 -0.14907444
4.055714 -0.1496502
4.056714 -0.15023951
4.057714 -0.15084388
4.058714 -0.15145802
4.059714 -0.15207289
4.060714 -0.15268073
4.061714 -0.15327914
4.062714 -0.15387202
4.063715 -0.15446695
4.064714 -0.15507059
4.065714 -0.15568483
4.066714 -0.15630588
4.067714 -0.1569267
4.068714 -0.15754134
4.069714 -0.15814854
4.070714 -0.15875261
4.071714 -0.15936098
4.072714 -0.15998001
4.073714 -0.16061127
4.074714 -0.16125066999999998
4.075714 -0.16189065
4.076715 -0.16252444
4.077714 -0.16314965
4.078714 -0.16376949
4.079714 -0.1643908
4.080714 -0.1650201
4.081714 -0.16566002999999999
4.082714 -0.16630797
4.083714 -0.16695778
4.084714 -0.16760326
4.085714 -0.16824163
4.086714 -0.16887491000000002
4.087714 -0.16950845
4.088714 -0.17014774
4.089714 -0.17079527
4.090714 -0.17144919
4.091714 -0.17210466
4.092714 -0.17275682
4.093714 -0.17340371
4.094714 -0.17404744
4.095714 -0.17469298
4.096714 -0.17534528
4.097714 -0.1760063
4.098714 -0.1766738
4.099714 -0.1773425
4.100714 -0.17800683
4.101714 -0.17866384
4.102714 -0.17931467
4.103714 -0.17996377
4.104714 -0.18061638
4.105714 -0.18127590999999998
4.106714 -0.18194237
4.107714 -0.18261286
4.108714 -0.18328347
4.109715 -0.18395167
4.110714 -0.18461752
4.111714 -0.18528329999999998
4.112714 -0.18595189
4.113714 -0.18662474
4.114714 -0.1873008
4.115714 -0.18797703999999998
4.116714 -0.18865010000000001
4.117714 -0.18931819
4.118714 -0.18998221
4.119714 -0.19064533
4.120714 -0.19131138
4.121714 -0.19198298
4.122715 -0.19266033999999999
4.123714 -0.1933413
4.124714 -0.19402254
4.125714 -0.19470124
4.126714 -0.19537637000000002
4.127714 -0.19604878
4.128714 -0.19672056999999998
4.129714 -0.1973938
4.130714 -0.19806951999999997
4.131714 -0.19874745000000002
4.132714 -0.19942645
4.133714 -0.20010548000000003
4.134714 -0.20078414
4.135714 -0.20146286
4.136714 -0.20214263
4.137714 -0.20282418
4.138714 -0.20350739
4.139714 -0.20419129000000003
4.140714 -0.2048743
4.141714 -0.20555493
4.142715 -0.20623247000000003
4.143714 -0.20690733
4.144714 -0.20758095
4.145714 -0.2082553
4.146714 -0.20893228
4.147714 -0.20961290999999999
4.148714 -0.21029708
4.149714 -0.21098346999999998
4.150714 -0.21166999
4.151714 -0.21235463000000002
4.152714 -0.21303608
4.153714 -0.2137142
4.154714 -0.21438999000000003
4.155715 -0.21506504
4.156714 -0.21574071
4.157714 -0.21641753
4.158714 -0.21709505999999998
4.159714 -0.21777237000000002
4.160714 -0.21844872
4.161714 -0.21912428000000003
4.162714 -0.21980013999999998
4.163714 -0.22047772
4.164714 -0.22115782
4.165714 -0.22183971
4.166714 -0.22252111
4.167714 -0.22319916
4.168715 -0.22387174
4.169714 -0.22453884999999998
4.170714 -0.22520283000000002
4.171714 -0.22586748999999998
4.172714 -0.22653635
4.173714 -0.22721081
4.174714 -0.22788954
4.175714 -0.228569
4.176714 -0.22924549
4.177714 -0.22991695
4.178714 -0.23058401
4.179714 -0.23124935
4.180714 -0.23191602
4.181714 -0.2325854
4.182714 -0.23325622999999998
4.183714 -0.23392532
4.184714 -0.23458953999999999
4.185714 -0.23524796
4.186714 -0.2359028
4.187714 -0.23655845000000003
4.188715 -0.2372192
4.189714 -0.23788663
4.190714 -0.23855845999999997
4.191714 -0.23922953000000002
4.192714 -0.23989433
4.193714 -0.2405501
4.194714 -0.24119834
4.195714 -0.24184403000000002
4.196714 -0.24249291
4.197714 -0.24314825
4.198714 -0.24380920999999997
4.199714 -0.24447124
4.200714 -0.24512894
4.201715 -0.24577915
4.202714 -0.24642281000000002
4.203714 -0.24706440000000002
4.204714 -0.24770913
4.205714 -0.24835970000000002
4.206714 -0.24901435
4.207714 -0.24966770000000002
4.208714 -0.25031383
4.209714 -0.2509498
4.210714 -0.25157772
4.211714 -0.25220381
4.212714 -0.25283513
4.213714 -0.25347562
4.214714 -0.2541238
4.215714 -0.2547734
4.216714 -0.25541687
4.217714 -0.25604945
4.218714 -0.25667183
4.219714 -0.25728964
4.220714 -0.25791009
4.221714 -0.25853778
4.222714 -0.25917205
4.223714 -0.25980747
4.224714 -0.26043705
4.225714 -0.26105656
4.226714 -0.26166713999999996
4.227714 -0.26227473
4.228714 -0.26288668
4.229714 -0.26350729
4.230714 -0.26413503
4.231714 -0.26476325
4.232714 -0.26538384
4.233714 -0.26599178
4.234715 -0.26658832
4.235714 -0.26718022
4.236714 -0.26777615
4.237714 -0.26838174
4.238714 -0.26899639
4.239714 -0.26961365000000004
4.240714 -0.27022485
4.241714 -0.27082409
4.242714 -0.27141145
4.243714 -0.27199297
4.244714 -0.27257693
4.245714 -0.27316904
4.246714 -0.27376914
4.247715 -0.27437129
4.248714 -0.27496738
4.249714 -0.27555204
4.250714 -0.27612587
4.251714 -0.27669522
4.252714 -0.27726844
4.253714 -0.27785096
4.254714 -0.27844190999999996
4.255714 -0.27903429999999996
4.256714 -0.27961892
4.257714 -0.28018949
4.258714 -0.28074635
4.259714 -0.28129632
4.260714 -0.28184897000000003
4.261714 -0.28241137
4.262714 -0.2829842
4.263714 -0.28356158
4.264714 -0.28413457000000003
4.265714 -0.28469635
4.266714 -0.28524592
4.267715 -0.28578849
4.268714 -0.28633211999999997
4.269714 -0.2868827
4.270714 -0.28744035
4.271714 -0.28799935
4.272714 -0.28855146
4.273714 -0.28909103
4.274714 -0.2896185
4.275714 -0.29014056
4.276714 -0.29066647
4.277714 -0.29120294
4.278714 -0.29175014
4.279714 -0.2923016
4.280715 -0.29284758
4.281714 -0.29338044
4.282714 -0.29389863
4.283714 -0.29440727
4.284714 -0.29491505
4.285714 -0.29542914000000003
4.286714 -0.29595126
4.287714 -0.29647702
4.288714 -0.29699884
4.289714 -0.29751065
4.290714 -0.29801168
4.291714 -0.29850686000000004
4.292714 -0.29900395
4.293715 -0.29950875
4.294714 -0.30002155999999996
4.295714 -0.30053668
4.296714 -0.30104562
4.297714 -0.30154176
4.298714 -0.30202426
4.299714 -0.30249851
4.300714 -0.3029732
4.301714 -0.30345554
4.302714 -0.30394734
4.303714 -0.30444423000000004
4.304714 -0.30493815
4.305714 -0.30542207
4.306714 -0.30589371
4.307714 -0.30635654
4.308714 -0.30681742
4.309714 -0.30728246
4.310714 -0.30775333
4.311714 -0.30822656
4.312714 -0.30869576000000004
4.313715 -0.30915567
4.314714 -0.30960545
4.315714 -0.31004944
4.316714 -0.31049466000000003
4.317714 -0.31094680999999996
4.318714 -0.311407
4.319714 -0.31187083
4.320714 -0.31233074
4.321714 -0.31278012
4.322714 -0.31321675
4.323714 -0.31364371999999996
4.324714 -0.31406756
4.325714 -0.31449448
4.326715 -0.31492703
4.327714 -0.31536298
4.328714 -0.31579707
4.329714 -0.31622425000000004
4.330714 -0.31664274
4.331714 -0.31705500999999997
4.332714 -0.31746614
4.333714 -0.31788078999999997
4.334714 -0.31830028
4.335714 -0.31872182
4.336714 -0.31914008
4.337714 -0.31955021
4.338714 -0.31995059
4.339714 -0.32034363
4.340714 -0.32073434
4.341714 -0.32112757
4.342714 -0.32152515
4.343714 -0.32192510999999996
4.344714 -0.32232287
4.345714 -0.32271394000000003
4.346714 -0.32309638
4.347714 -0.32347182
4.348714 -0.32384435
4.349714 -0.32421823
4.350714 -0.32459565
4.351714 -0.3249757
4.352714 -0.3253551
4.353714 -0.32573028
4.354714 -0.32609931999999997
4.355714 -0.32646288
4.356714 -0.32682344
4.357714 -0.32718368
4.358714 -0.32754466000000004
4.359715 -0.32790524
4.360714 -0.32826273
4.361714 -0.32861447
4.362714 -0.32895941
4.363714 -0.32929876
4.364714 -0.32963539
4.365714 -0.32997235999999996
4.366714 -0.33031142999999996
4.367714 -0.33065232
4.368714 -0.33099297
4.369714 -0.33133073999999996
4.370714 -0.33166356999999996
4.371714 -0.33199086
4.372715 -0.33231345
4.373714 -0.33263288999999996
4.374714 -0.33295059
4.375714 -0.33326726
4.376714 -0.33358275000000004
4.377714 -0.3338964
4.378714 -0.33420764
4.379714 -0.33451635
4.380714 -0.33482285
4.381714 -0.33512765
4.382714 -0.33543119
4.383714 -0.3357335
4.384714 -0.33603406
4.385714 -0.33633192
4.386714 -0.33662610000000004
4.387714 -0.33691581000000004
4.388714 -0.33720091
4.389714 -0.33748203
4.390714 -0.33776057
4.391714 -0.33803822
4.392715 -0.33831631
4.393714 -0.33859524
4.394714 -0.33887413
4.395714 -0.33915103
4.396714 -0.3394238
4.397714 -0.33969095000000005
4.398714 -0.33995248
4.399714 -0.34020983000000005
4.400714 -0.34046521999999996
4.401714 -0.34072048
4.402714 -0.34097612
4.403714 -0.34123121
4.404714 -0.34148395
4.405715 -0.34173294
4.406714 -0.34197816
4.407714 -0.34222104999999997
4.408714 -0.34246363
4.409714 -0.3427071
4.410714 -0.34295074000000003
4.411714 -0.34319186
4.412714 -0.34342706
4.413714 -0.3436541
4.414714 -0.34387331
4.415714 -0.34408781
4.416714 -0.34430215999999997
4.417714 -0.34452006
4.418715 -0.34474253
4.419714 -0.34496730999999997
4.420714 -0.3451901
4.421714 -0.3454071
4.422714 -0.34561683
4.423714 -0.34582096
4.424714 -0.34602301
4.425714 -0.34622615
4.426714 -0.34643102
4.427714 -0.34663528
4.428714 -0.34683491
4.429714 -0.34702676
4.430714 -0.34721082
4.431714 -0.34739051
4.432714 -0.34757105
4.433714 -0.34775651999999996
4.434714 -0.34794747
4.435714 -0.34814018
4.436714 -0.34832868
4.437714 -0.34850787
4.438715 -0.34867635
4.439714 -0.34883723
4.440714 -0.34899651
4.441714 -0.34915966
4.442714 -0.3493286
4.443714 -0.34950082
4.444714 -0.34967093
4.445714 -0.34983393
4.446714 -0.34998821
4.447714 -0.3501364
4.448714 -0.35028381
4.449714 -0.35043489
4.450714 -0.35059041999999996
4.451715 -0.35074675
4.452714 -0.35089774
4.453714 -0.35103844
4.454714 -0.35116819
4.455714 -0.35129143
4.456714 -0.35141541
4.457714 -0.35154642999999997
4.458714 -0.35168622
4.459714 -0.35183092
4.460714 -0.35197325
4.461714 -0.35210636
4.462714 -0.35222766
4.463714 -0.35233991
4.464714 -0.35244946
4.465714 -0.35256227
4.466714 -0.35268045
4.467714 -0.35280117
4.468714 -0.35291852
4.469714 -0.35302737
4.470714 -0.35312674
4.471714 -0.35322064000000003
4.472714 -0.35331591
4.473714 -0.35341815
4.474714 -0.3535283
4.475714 -0.35364169
4.476714 -0.35375049000000003
4.477714 -0.35384791
4.478714 -0.35393205
4.479714 -0.354007
4.480714 -0.35408046
4.481714 -0.35415958000000003
4.482714 -0.35424696
4.483714 -0.35433951
4.484715 -0.35443045
4.485714 -0.35451342999999996
4.486714 -0.35458622
4.487714 -0.35465183
4.488714 -0.35471653
4.489714 -0.35478591
4.490714 -0.35486133000000003
4.491714 -0.35493902
4.492714 -0.35501234
4.493714 -0.35507574
4.494714 -0.35512832
4.495714 -0.35517451
4.496714 -0.35522181999999997
4.497715 -0.35527654
4.498714 -0.35534012
4.499714 -0.35540825
4.500714 -0.35547316
4.501714 -0.35552796999999997
4.502714 -0.35557034
4.503714 -0.35560364
4.504714 -0.35563477
4.505714 -0.35567024999999997
4.506714 -0.35571251
4.507714 -0.35575887
4.508714 -0.3558035
4.509714 -0.35584106
4.510714 -0.35587014
4.511714 -0.35589403000000003
4.512714 -0.35591860999999997
4.513714 -0.35594862
4.514714 -0.35598460000000004
4.515714 -0.35602225000000004
4.516714 -0.35605479
4.517715 -0.35607684
4.518714 -0.35608751
4.519714 -0.35609109
4.520714 -0.35609473
4.521714 -0.35610464000000003
4.522714 -0.35612276
4.523714 -0.3561459
4.524714 -0.35616786
4.525714 -0.35618297
4.526714 -0.35618921000000003
4.527714 -0.35618898000000004
4.528714 -0.35618732000000003
4.529714 -0.35618865
4.530715 -0.35619407
4.531714 -0.35620076
4.532714 -0.35620385000000004
4.533714 -0.35619966000000003
4.534714 -0.35618796999999996
4.535714 -0.35617242
4.536714 -0.35615836
4.537714 -0.35614984
4.538714 -0.35614714
4.539714 -0.35614650999999997
4.540714 -0.35614229000000003
4.541714 -0.35613002
4.542714 -0.35610883
4.543715 -0.35608173
4.544714 -0.35605391000000003
4.545714 -0.35602965
4.546714 -0.35601021
4.547714 -0.35599339999999996
4.548714 -0.35597526
4.549714 -0.35595246999999997
4.550714 -0.35592425
4.551714 -0.35589258
4.552714 -0.35586066
4.553714 -0.35583072000000004
4.554714 -0.35580248000000003
4.555714 -0.35577335
4.556714 -0.35574003000000004
4.557714 -0.35570054
4.558714 -0.35565565
4.559714 -0.35560854999999997
4.560714 -0.35556313
4.561714 -0.35552187
4.562714 -0.35548454999999995
4.563715 -0.35544853
4.564714 -0.35541023
4.565714 -0.35536713000000003
4.566714 -0.35531889
4.567714 -0.35526713
4.568714 -0.35521428
4.569714 -0.35516194
4.570714 -0.3551102
4.571714 -0.35505786
4.572714 -0.35500352
4.573714 -0.35494682
4.574714 -0.35488871
4.575714 -0.3548308
4.576715 -0.3547743
4.577714 -0.354719
4.578714 -0.35466326
4.579714 -0.35460491
4.580714 -0.35454243999999996
4.581714 -0.35447588
4.582714 -0.35440673
4.583714 -0.35433706
4.584714 -0.35426836
4.585714 -0.35420079
4.586714 -0.35413344999999996
4.587714 -0.35406514
4.588714 -0.35399527000000003
4.589714 -0.35392419
4.590714 -0.35385275
4.591714 -0.35378144
4.592714 -0.35370961
4.593714 -0.35363571
4.594714 -0.35355815
4.595714 -0.35347657
4.596714 -0.35339235
4.597714 -0.35330818999999997
4.598714 -0.35322676000000003
4.599714 -0.35314923
4.600714 -0.35307449
4.601714 -0.35299978
4.602714 -0.35292211
4.603714 -0.35284001000000004
4.604714 -0.35275418999999997
4.605714 -0.35266692
4.606714 -0.35258036
4.607714 -0.35249502
4.608714 -0.35240943999999996
4.609715 -0.35232104999999997
4.610714 -0.35222808
4.611714 -0.35213104
4.612714 -0.35203297
4.613714 -0.35193784
4.614714 -0.35184831
4.615714 -0.35176387
4.616714 -0.35168077000000003
4.617714 -0.35159395000000004
4.618714 -0.35149974
4.619714 -0.35139807
4.620714 -0.35129241
4.621714 -0.35118803
4.622715 -0.35108881999999997
4.623714 -0.35099522
4.624714 -0.35090395
4.625714 -0.35081015000000004
4.626714 -0.35071035
4.627714 -0.35060476999999995
4.628714 -0.35049722
4.629714 -0.35039282
4.630714 -0.35029463
4.631714 -0.35020162
4.632714 -0.35010879
4.633714 -0.35001009
4.634714 -0.34990206
4.635714 -0.34978609
4.636714 -0.34966804
4.637714 -0.34955505000000003
4.638714 -0.34945151
4.639714 -0.34935642
4.640714 -0.34926389
4.641714 -0.34916634
4.642715 -0.34905884
4.643714 -0.34894194
4.644714 -0.34882125999999997
4.645714 -0.34870422
4.646714 -0.34859553
4.647714 -0.34849439000000004
4.648714 -0.34839504
4.649714 -0.34829031
4.650714 -0.34817602000000003
4.651714 -0.34805385
4.652714 -0.34793051999999997
4.653714 -0.34781394
4.654714 -0.34770840000000003
4.655715 -0.34761177000000004
4.656714 -0.3475165
4.657714 -0.34741357
4.658714 -0.34729785
4.659714 -0.347171
4.660714 -0.34704073
4.661714 -0.34691638
4.662714 -0.3468036
4.663714 -0.34670106
4.664714 -0.34660134000000004
4.665714 -0.34649533
4.666714 -0.34637763
4.667714 -0.34624978
4.668715 -0.34611939999999997
4.669714 -0.34599565
4.670714 -0.3458838
4.671714 -0.34578203
4.672714 -0.34568238
4.673714 -0.34557546
4.674714 -0.34545611000000004
4.675714 -0.34532654
4.676714 -0.34519518
4.677714 -0.34507171
4.678714 -0.34496139000000003
4.679714 -0.34486179
4.680714 -0.344764
4.681714 -0.34465762
4.682714 -0.34453683
4.683714 -0.34440372
4.684714 -0.34426723
4.685714 -0.34413799
4.686714 -0.34402225
4.687714 -0.34391847
4.688715 -0.34381838
4.689714 -0.34371188
4.690714 -0.34359313999999996
4.691714 -0.34346397
4.692714 -0.3433326
4.693714 -0.34320882999999996
4.694714 -0.34309793
4.695714 -0.34299742
4.696714 -0.34289837
4.697714 -0.34279066999999996
4.698714 -0.34266897
4.699714 -0.342536
4.700714 -0.34240116
4.701715 -0.3422753
4.702714 -0.34216440000000004
4.703714 -0.34206621000000004
4.704714 -0.34197154
4.705714 -0.34186956
4.706714 -0.34175396
4.707714 -0.3416264
4.708714 -0.34149527
4.709714 -0.34137068000000004
4.710714 -0.34125843
4.711714 -0.34115675
4.712714 -0.34105747
4.713714 -0.34095109
4.714714 -0.34083261000000004
4.715714 -0.34070455
4.716714 -0.34057559000000004
4.717714 -0.34045551
4.718714 -0.34034944
4.719714 -0.34025463
4.720714 -0.34016212
4.721714 -0.34006181999999996
4.722714 -0.33994820000000003
4.723714 -0.33982345
4.724714 -0.33969617999999996
4.725714 -0.3395763
4.726714 -0.33946940999999997
4.727714 -0.33937371
4.728714 -0.3392813
4.729714 -0.33918291
4.730714 -0.33907332
4.731714 -0.33895427
4.732714 -0.33883324000000004
4.733714 -0.33871878
4.734715 -0.33861538
4.735714 -0.33852083
4.736714 -0.33842765
4.737714 -0.33832758
4.738714 -0.33821657
4.739714 -0.33809729
4.740714 -0.33797759
4.741714 -0.33786607
4.742714 -0.33776709
4.743714 -0.33767836
4.744714 -0.33759235
4.745714 -0.33750066
4.746714 -0.3373987
4.747715 -0.33728811
4.748714 -0.33717535
4.749714 -0.33706780999999997
4.750714 -0.33696934
4.751714 -0.33687826
4.752714 -0.33678859
4.753714 -0.33669390000000005
4.754714 -0.33659122
4.755714 -0.33648289000000003
4.756714 -0.33637516
4.757714 -0.33627441
4.758714 -0.33618344
4.759714 -0.33609979
4.760714 -0.3360173
4.761714 -0.33592966
4.762714 -0.33583411
4.763714 -0.33573273
4.764714 -0.33563109999999996
4.765714 -0.33553487
4.766714 -0.33544654
4.767715 -0.33536414
4.768714 -0.33528279
4.769714 -0.33519764
4.770714 -0.33510686
4.771714 -0.33501249
4.772714 -0.3349191
4.773714 -0.33483086
4.774714 -0.33474898000000003
4.775714 -0.33467114000000003
4.776714 -0.33459303
4.777714 -0.334511
4.778714 -0.33442434
4.779714 -0.33433549
4.780715 -0.33424855
4.781714 -0.3341666
4.782714 -0.33408995
4.783714 -0.33401605
4.784714 -0.33394115
4.785714 -0.33386261
4.786714 -0.33378049
4.787714 -0.33369733
4.788714 -0.33361646
4.789714 -0.33353991
4.790714 -0.33346729
4.791714 -0.33339622999999996
4.792714 -0.33332409999999996
4.793715 -0.33324985
4.794714 -0.33317467
4.795714 -0.33310119
4.796714 -0.33303166
4.797714 -0.33296633000000003
4.798714 -0.33290309
4.799714 -0.33283879
4.800714 -0.33277108
4.801714 -0.33270002000000004
4.802714 -0.33262798
4.803714 -0.33255822
4.804714 -0.33249278
4.805714 -0.33243119
4.806714 -0.33237089000000003
4.807714 -0.33230893
4.808714 -0.33224409
4.809714 -0.33217773
4.810714 -0.33211324000000003
4.811714 -0.33205375
4.812714 -0.33200013
4.813715 -0.33195009
4.814714 -0.33189952
4.815714 -0.33184481
4.816714 -0.33178526999999997
4.817714 -0.33172371
4.818714 -0.33166485
4.819714 -0.33161251
4.820714 -0.33156718
4.821714 -0.33152555
4.822714 -0.33148243
4.823714 -0.33143389
4.824714 -0.33137971
4.825714 -0.33132375999999997
4.826715 -0.33127163
4.827714 -0.33122727
4.828714 -0.33119032
4.829714 -0.33115621
4.830714 -0.33111875
4.831714 -0.33107384
4.832714 -0.33102222
4.833714 -0.33096923
4.834714 -0.3309218
4.835714 -0.33088438
4.836714 -0.33085609000000005
4.837714 -0.33083109
4.838714 -0.33080191000000003
4.839714 -0.33076396
4.840714 -0.33071833
4.841714 -0.33067139
4.842714 -0.33063102
4.843714 -0.33060194
4.844714 -0.3305827
4.845714 -0.33056645
4.846714 -0.33054482
4.847714 -0.3305129
4.848714 -0.33047239
4.849714 -0.33043062
4.850714 -0.33039646
4.851714 -0.33037489999999997
4.852714 -0.33036398
4.853714 -0.33035580999999997
4.854714 -0.33034115999999997
4.855714 -0.33031492
4.856714 -0.33027934999999997
4.857714 -0.33024289
4.858714 -0.33021532
4.859715 -0.330202
4.860714 -0.33020049
4.861714 -0.33020182
4.862714 -0.33019567
4.863714 -0.33017646
4.864714 -0.33014673
4.865714 -0.33011572
4.866714 -0.33009404000000003
4.867714 -0.33008740000000003
4.868714 -0.33009318
4.869714 -0.33010182
4.870714 -0.33010248999999997
4.871714 -0.33008959000000004
4.872715 -0.33006605
4.873714 -0.33004188
4.874714 -0.33002819
4.875714 -0.33003064
4.876714 -0.33004591
4.877714 -0.33006351
4.878714 -0.33007185
4.879714 -0.33006506999999996
4.880714 -0.3300467
4.881714 -0.33002768
4.882714 -0.33002002
4.883714 -0.33002980000000004
4.884714 -0.33005346
4.885714 -0.33007991000000003
4.886714 -0.33009695
4.887714 -0.33009838999999996
4.888714 -0.33008772999999997
4.889714 -0.33007604
4.890714 -0.33007548000000003
4.891714 -0.33009204
4.892715 -0.33012189000000003
4.893714 -0.33015369
4.894714 -0.33017532
4.895714 -0.33018109
4.896714 -0.33017527
4.897714 -0.33016969
4.898714 -0.33017683000000003
4.899714 -0.33020247
4.900714 -0.33024203
4.901714 -0.33028321
4.902714 -0.33031304
4.903714 -0.3303254
4.904714 -0.33032459000000003
4.905715 -0.33032284
4.906714 -0.33033311
4.907714 -0.33036163
4.908714 -0.33040431
4.909714 -0.33044929
4.910714 -0.33048415
4.911714 -0.33050333
4.912714 -0.33051143
4.913714 -0.33052056
4.914714 -0.33054300999999997
4.915714 -0.33058389
4.916714 -0.33063791
4.917714 -0.3306923
4.918715 -0.33073428
4.919714 -0.33075849
4.920714 -0.33077023
4.921714 -0.33078231
4.922714 -0.33080771
4.923714 -0.33085195
4.924714 -0.33090999
4.925714 -0.33096934
4.926714 -0.33101744
4.927714 -0.33104915999999995
4.928714 -0.33106962
4.929714 -0.33109116
4.930714 -0.33112583
4.931714 -0.33117821000000003
4.932714 -0.33124264
4.933714 -0.33130664
4.934714 -0.33135836
4.935714 -0.33139365000000004
4.936714 -0.33141859
4.937714 -0.33144585
4.938715 -0.3314873
4.939714 -0.33154690000000003
4.940714 -0.33161836
4.941714 -0.33168887999999996
4.942714 -0.33174667
4.943714 -0.3317879
4.944714 -0.33181892
4.945714 -0.33185238
4.946714 -0.33189973
4.947714 -0.33196455
4.948714 -0.33204046
4.949714 -0.33211506
4.950714 -0.33217741
4.951715 -0.33222452999999996
4.952714 -0.33226307
4.953714 -0.33230514
4.954714 -0.33236109
4.955714 -0.33243312999999997
4.956714 -0.33251410000000003
4.957714 -0.33259166
4.958714 -0.33265576
4.959714 -0.33270461
4.960714 -0.33274586
4.961714 -0.33279203
4.962714 -0.33285308
4.963714 -0.33293059
4.964714 -0.33301685
4.965714 -0.33309958
4.966714 -0.33316908
4.967714 -0.3332241
4.968714 -0.33327227
4.969714 -0.33332543
4.970714 -0.33339243
4.971714 -0.33347385
4.972714 -0.33356175
4.973714 -0.33364457000000003
4.974714 -0.33371417999999997
4.975714 -0.33377095
4.976714 -0.3338235
4.977714 -0.33388354000000003
4.978714 -0.33395884
4.979714 -0.33404848000000004
4.980714 -0.33414334
4.981714 -0.33423165
4.982714 -0.33430588
4.983714 -0.33436725
4.984715 -0.33442485
4.985714 -0.33449017999999997
4.986714 -0.33457018
4.987714 -0.33466313000000003
4.988714 -0.33475971
4.989714 -0.33484879
4.990714 -0.33492423000000004
4.991714 -0.33498853
4.992714 -0.33505138
4.993714 -0.33512365
4.994714 -0.33521084
4.995714 -0.33530956
4.996714 -0.3354097
4.997715 -0.33550037
4.998714 -0.33557659
4.999714 -0.33564237
5.000714 -0.33570824
5.001714 -0.33578493
5.002714 -0.33587688
5.003714 -0.33597946
5.004714 -0.33608186
5.005714 -0.33617348
5.006714 -0.33625048
5.007714 -0.33631807
5.008714 -0.33638738
5.009714 -0.33646873
5.010714 -0.33656531
5.011714 -0.33667125000000003
5.012714 -0.33677507
5.013714 -0.33686673
5.014714 -0.33694375
5.015714 -0.33701274
5.016714 -0.33708548
5.017715 -0.33717167000000003
5.018714 -0.33727309
5.019714 -0.33738230999999996
5.020714 -0.33748709
5.021714 -0.3375778
5.022714 -0.33765326
5.023714 -0.33772164
5.024714 -0.33779559000000003
5.025714 -0.33788464
5.026714 -0.33798944000000003
5.027714 -0.33810129
5.028714 -0.33820735
5.029714 -0.33829834000000003
5.030715 -0.33837428999999997
5.031714 -0.33844456
5.032714 -0.33852227
5.033714 -0.33861634
5.034714 -0.33872598
5.035714 -0.338841
5.036714 -0.3389478
5.037714 -0.33903753
5.038714 -0.3391115
5.039714 -0.33918042
5.040714 -0.33925806999999997
5.041714 -0.33935304
5.042714 -0.33946338
5.043715 -0.33957774
5.044714 -0.33968214
5.045714 -0.33976838000000004
5.046714 -0.33983926
5.047714 -0.33990697000000003
5.048714 -0.33998606
5.049714 -0.34008469
5.050714 -0.34019961
5.051714 -0.34031798
5.052714 -0.34042479999999997
5.053714 -0.34051191
5.054714 -0.34058271
5.055714 -0.34065032
5.056714 -0.3407296
5.057714 -0.34082825
5.058714 -0.34094212999999995
5.059714 -0.34105761
5.060714 -0.34115978
5.061714 -0.34124146
5.062714 -0.34130774
5.063715 -0.34137322000000003
5.064714 -0.34145333
5.065714 -0.34155526999999997
5.066714 -0.34167339999999996
5.067714 -0.34179244999999997
5.068714 -0.34189636
5.069714 -0.34197771
5.070714 -0.34204212
5.071714 -0.34210489
5.072714 -0.34218195
5.073714 -0.34228039
5.074714 -0.34239409000000004
5.075714 -0.34250743
5.076715 -0.34260459
5.077714 -0.34267916
5.078714 -0.34273805
5.079714 -0.34279765
5.080714 -0.34287418000000003
5.081714 -0.342974
5.082714 -0.34308975999999997
5.083714 -0.34320457
5.084714 -0.34330193999999997
5.085714 -0.34337549
5.086714 -0.34343284
5.087714 -0.34349107
5.088714 -0.3435666
5.089714 -0.34366546000000003
5.090714 -0.3437795
5.091714 -0.34389114
5.092714 -0.34398364000000003
5.093714 -0.34405107
5.094714 -0.34410178
5.095714 -0.34415356
5.096714 -0.34422325000000004
5.097714 -0.34431673
5.098714 -0.34442544
5.099714 -0.34453156
5.100714 -0.3446186
5.101714 -0.34468125
5.102714 -0.34472866
5.103714 -0.34477904000000004
5.104714 -0.34484894
5.105714 -0.34494333
5.106714 -0.34505243
5.107714 -0.34515737
5.108714 -0.34524112
5.109715 -0.34529846
5.110714 -0.34533911
5.111714 -0.34538198000000003
5.112714 -0.3454441
5.113714 -0.34553071
5.114714 -0.34563225000000003
5.115714 -0.34573012999999997
5.116714 -0.34580787
5.117714 -0.34586079000000003
5.118714 -0.34589891
5.119714 -0.34594091
5.120714 -0.34600305
5.121714 -0.34608943000000003
5.122715 -0.34618939
5.123714 -0.34628364
5.124714 -0.34635553999999996
5.125714 -0.34640084
5.126714 -0.34643025
5.127714 -0.34646303
5.128714 -0.34651584
5.129714 -0.34659291
5.130714 -0.34668371
5.131714 -0.34676932
5.132714 -0.34683354
5.133714 -0.34687244
5.134714 -0.34689667999999996
5.135714 -0.34692515999999995
5.136714 -0.34697374999999997
5.137714 -0.3470459
5.138714 -0.34713067999999997
5.139714 -0.34720914
5.140714 -0.34726558
5.141714 -0.34729671
5.142715 -0.34731355999999997
5.143714 -0.34733494
5.144714 -0.34737631
5.145714 -0.34744067
5.146714 -0.34751685
5.147714 -0.34758616
5.148714 -0.34763336
5.149714 -0.34765564
5.150714 -0.34766423
5.151714 -0.34767766
5.152714 -0.34771101
5.153714 -0.34776693000000003
5.154714 -0.34783443000000003
5.155715 -0.34789531
5.156714 -0.34793504000000003
5.157714 -0.34795119
5.158714 -0.34795476000000003
5.159714 -0.34796337
5.160714 -0.34799092
5.161714 -0.34803916
5.162714 -0.34809688
5.163714 -0.34814642
5.164714 -0.34817429
5.165714 -0.34817904
5.166714 -0.34817208
5.167714 -0.34817089
5.168715 -0.34818882
5.169714 -0.34822731
5.170714 -0.34827515
5.171714 -0.34831532000000004
5.172714 -0.34833492
5.173714 -0.34833269
5.174714 -0.34831944
5.175714 -0.34831152
5.176714 -0.348321
5.177714 -0.34834854
5.178714 -0.34838323000000004
5.179714 -0.34840917
5.180714 -0.34841502
5.181714 -0.34840063
5.182714 -0.34837711
5.183714 -0.34836004
5.184714 -0.3483603
5.185714 -0.34837767
5.186714 -0.34840105
5.187714 -0.34841516
5.188715 -0.34840947
5.189714 -0.34838438
5.190714 -0.34835075
5.191714 -0.34832336999999997
5.192714 -0.34831215
5.193714 -0.34831648
5.194714 -0.34832582
5.195714 -0.34832617
5.196714 -0.34830847
5.197714 -0.3482738
5.198714 -0.34823248
5.199714 -0.34819772
5.200714 -0.3481776
5.201715 -0.34817022000000003
5.202714 -0.34816493
5.203714 -0.34814882
5.204714 -0.34811434
5.205714 -0.34806386
5.206714 -0.34800805
5.207714 -0.34795955
5.208714 -0.34792558
5.209714 -0.34790379
5.210714 -0.34788395
5.211714 -0.3478542
5.212714 -0.3478081
5.213714 -0.34774827999999997
5.214714 -0.34768463
5.215714 -0.34762805
5.216714 -0.34758395
5.217714 -0.34754893000000003
5.218714 -0.34751309999999996
5.219714 -0.34746611
5.220714 -0.34740346
5.221714 -0.34732902
5.222714 -0.34725275
5.223714 -0.34718446000000003
5.224714 -0.34712802
5.225714 -0.34707903
5.226714 -0.34702762
5.227714 -0.34696446
5.228714 -0.34688625
5.229714 -0.34679766
5.230714 -0.34670834
5.231714 -0.34662711
5.232714 -0.34655663
5.233714 -0.34649202
5.234715 -0.34642396
5.235714 -0.34634443000000004
5.236714 -0.3462516
5.237714 -0.34615071
5.238714 -0.34605076
5.239714 -0.34595882
5.240714 -0.34587557999999996
5.241714 -0.345795
5.242714 -0.34570798999999997
5.243714 -0.34560800999999997
5.244714 -0.34549511
5.245714 -0.34537588
5.246714 -0.34525965
5.247715 -0.34515273
5.248714 -0.34505473000000003
5.249714 -0.34495883
5.250714 -0.34485599
5.251714 -0.34474037
5.252714 -0.34461284999999997
5.253714 -0.34448025
5.254714 -0.34435112
5.255714 -0.34423033
5.256714 -0.34411611999999997
5.257714 -0.34400122
5.258714 -0.34387736
5.259714 -0.34374045
5.260714 -0.34359316
5.261714 -0.34344343
5.262714 -0.34329954
5.263714 -0.34316513
5.264714 -0.34303677
5.265714 -0.34290596
5.266714 -0.34276422
5.267715 -0.34260817
5.268714 -0.34244161
5.269714 -0.34227322
5.270714 -0.34211136000000003
5.271714 -0.34195906
5.272714 -0.34181228999999996
5.273714 -0.34166235
5.274714 -0.34150132
5.275714 -0.34132679
5.276714 -0.34114339
5.277714 -0.34095987
5.278714 -0.34078369
5.279714 -0.34061640000000004
5.280715 -0.3404526
5.281714 -0.34028308
5.282714 -0.3401004
5.283714 -0.33990357
5.284714 -0.33969874
5.285714 -0.33949576
5.286714 -0.33930221
5.287714 -0.33911893
5.288714 -0.33893941
5.289714 -0.33875362000000003
5.290714 -0.33855373
5.291714 -0.33833884999999997
5.292714 -0.33811529
5.293715 -0.33789282
5.294714 -0.33767873000000004
5.295714 -0.33747349000000004
5.296714 -0.33727060000000003
5.297714 -0.33706059
5.298714 -0.33683691
5.299714 -0.33659996
5.300714 -0.33635704
5.301714 -0.33611804
5.302714 -0.3358894
5.303714 -0.33567017
5.304714 -0.33545233
5.305714 -0.33522546
5.306714 -0.33498269
5.307714 -0.33472481000000004
5.308714 -0.33445973
5.309714 -0.33419783999999997
5.310714 -0.33394597000000004
5.311714 -0.33370331000000003
5.312714 -0.33346212
5.313715 -0.33321232
5.314714 -0.33294752
5.315714 -0.33266874999999996
5.316714 -0.33238379
5.317714 -0.33210244
5.318714 -0.33183063
5.319714 -0.33156693
5.320714 -0.33130343
5.321714 -0.33103067
5.322714 -0.33074326
5.323714 -0.33044324
5.324714 -0.33013895
5.325714 -0.32984002
5.326715 -0.32955165999999997
5.327714 -0.32927142
5.328714 -0.32899049
5.329714 -0.32869859
5.330714 -0.3283899
5.331714 -0.32806634
5.332714 -0.32773616
5.333714 -0.32740927
5.334714 -0.32709152
5.335714 -0.32678163
5.336714 -0.32647226
5.337714 -0.32615478
5.338714 -0.32582451
5.339714 -0.32548348
5.340714 -0.32513908
5.341714 -0.32479935
5.342714 -0.32446801
5.343714 -0.32414184
5.344714 -0.3238125
5.345714 -0.32347131
5.346714 -0.32311431
5.347714 -0.3227446
5.348714 -0.3223707
5.349714 -0.32200168
5.350714 -0.32164222000000003
5.351714 -0.32129013
5.352714 -0.32093796999999996
5.353714 -0.32057746
5.354714 -0.32020423000000003
5.355714 -0.31982001
5.356714 -0.31943116
5.357714 -0.31904448
5.358714 -0.31866299000000003
5.359715 -0.31828415
5.360714 -0.31790156
5.361714 -0.31750905
5.362714 -0.31710456000000004
5.363714 -0.31669158000000003
5.364714 -0.31627729000000004
5.365714 -0.31586832
5.366714 -0.31546694
5.367714 -0.31506977999999997
5.368714 -0.31466964000000003
5.369714 -0.31425965
5.370714 -0.31383689000000003
5.371714 -0.31340378
5.372715 -0.31296622
5.373714 -0.31253013
5.374714 -0.31209800000000004
5.375714 -0.3116678
5.376714 -0.31123472999999996
5.377714 -0.31079447
5.378714 -0.31034593
5.379714 -0.30989184000000003
5.380714 -0.30943693
5.381714 -0.30898477
5.382714 -0.30853540999999995
5.383714 -0.30808516
5.384714 -0.3076287
5.385714 -0.30716213000000003
5.386714 -0.30668522000000004
5.387714 -0.30620154
5.388714 -0.30571634000000003
5.389714 -0.30523369
5.390714 -0.30475432999999996
5.391714 -0.3042758
5.392715 -0.30379409
5.393714 -0.30330636
5.394714 -0.30281241000000003
5.395714 -0.30231439
5.396714 -0.30181503
5.397714 -0.30131554
5.398714 -0.30081451
5.399714 -0.30030876
5.400714 -0.29979532
5.401714 -0.29927348000000004
5.402714 -0.29874537
5.403714 -0.29821491
5.404714 -0.29768557
5.405715 -0.29715840000000004
5.406714 -0.2966316
5.407714 -0.29610177
5.408714 -0.29556612
5.409714 -0.29502404
5.410714 -0.29447728
5.411714 -0.29392862
5.412714 -0.29337965
5.413714 -0.29282968000000004
5.414714 -0.29227599
5.415714 -0.29171563
5.416714 -0.29114748
5.417714 -0.29057327
5.418715 -0.28999676
5.419714 -0.28942151
5.420714 -0.28884867
5.421714 -0.28827623
5.422714 -0.28770007
5.423714 -0.28711639
5.424714 -0.28652409
5.425714 -0.28592553
5.426714 -0.28532499
5.427714 -0.28472601
5.428714 -0.2841291
5.429714 -0.28353124
5.430714 -0.28292772
5.431714 -0.28231498
5.432714 -0.28169299
5.433714 -0.28106542
5.434714 -0.28043753
5.435714 -0.27981290999999997
5.436714 -0.27919114
5.437714 -0.27856785
5.438715 -0.27793725
5.439714 -0.27729562
5.440714 -0.27664375999999996
5.441714 -0.27598678
5.442714 -0.27533122
5.443714 -0.27468121
5.444714 -0.27403592
5.445714 -0.27338993
5.446714 -0.2727363
5.447714 -0.27207071
5.448714 -0.2713941
5.449714 -0.27071212
5.450714 -0.27003181000000004
5.451715 -0.26935732
5.452714 -0.26868721
5.453714 -0.26801517
5.454714 -0.26733368
5.455714 -0.26663851
5.456714 -0.26593155
5.457714 -0.26521976
5.458714 -0.26451126
5.459714 -0.26381048
5.460714 -0.26311548
5.461714 -0.26241885000000004
5.462714 -0.26171198
5.463714 -0.26099021
5.464714 -0.26025558000000004
5.465714 -0.25951585
5.466714 -0.25878006000000003
5.467714 -0.25805312
5.468714 -0.25733286
5.469714 -0.25661122
5.470714 -0.2558789
5.471714 -0.25513086
5.472714 -0.25436936
5.473714 -0.25360275
5.474714 -0.25284057
5.475714 -0.25208800000000003
5.476714 -0.25134252
5.477714 -0.25059546
5.478714 -0.24983697000000002
5.479714 -0.24906185000000003
5.480714 -0.24827281
5.481714 -0.24747889999999997
5.482714 -0.24669042
5.483714 -0.24591265
5.484715 -0.24514268
5.485714 -0.24437095999999997
5.486714 -0.24358665
5.487714 -0.24278401000000002
5.488714 -0.24196582
5.489714 -0.24114184
5.490714 -0.24032323
5.491714 -0.23951625999999998
5.492714 -0.23871856000000002
5.493714 -0.23792069
5.494714 -0.23711161
5.495714 -0.23628528999999998
5.496714 -0.23544419
5.497715 -0.23459785
5.498714 -0.23375719
5.499714 -0.23292792
5.500714 -0.23210696
5.501714 -0.23128404000000002
5.502714 -0.23044765
5.503714 -0.22959163999999999
5.504714 -0.22871913000000002
5.505714 -0.2278408
5.506714 -0.2269689
5.507714 -0.22611022000000003
5.508714 -0.2252623
5.509714 -0.22441476999999999
5.510714 -0.22355537000000003
5.511714 -0.22267699
5.512714 -0.22178177999999998
5.513714 -0.2208797
5.514714 -0.21998268
5.515714 -0.21909758999999998
5.516714 -0.21822223999999998
5.517715 -0.21734668000000001
5.518714 -0.21645913
5.519714 -0.21555305
5.520714 -0.21463109000000002
5.521714 -0.21370368
5.522714 -0.21278298999999998
5.523714 -0.21187586
5.524714 -0.21097953
5.525714 -0.21008311000000002
5.526714 -0.20917370000000002
5.527714 -0.2082437
5.528714 -0.20729517999999997
5.529714 -0.20633864000000002
5.530715 -0.20538708
5.531714 -0.20444858999999999
5.532714 -0.20352183000000001
5.533714 -0.20259702999999998
5.534714 -0.20166186000000003
5.535714 -0.20070865000000002
5.536714 -0.19973883999999997
5.537714 -0.19876203
5.538714 -0.19779021000000002
5.539714 -0.19683057999999998
5.540714 -0.19588118999999998
5.541714 -0.19493195000000002
5.542714 -0.19397042
5.543715 -0.19298911
5.544714 -0.19198993
5.545714 -0.19098328
5.546714 -0.18998216999999998
5.547714 -0.18899484
5.548714 -0.18802009
5.549714 -0.18704805
5.550714 -0.18606581
5.551714 -0.18506486
5.552714 -0.18404578
5.553714 -0.18301778
5.554714 -0.18199319
5.555714 -0.18098025
5.556714 -0.17997843
5.557714 -0.17897881000000002
5.558714 -0.17796949
5.559714 -0.17694258999999998
5.560714 -0.17589895
5.561714 -0.17484768
5.562714 -0.17380082
5.563715 -0.17276635999999998
5.564714 -0.17174345000000002
5.565714 -0.17072286
5.566714 -0.16969217
5.567714 -0.16864293
5.568714 -0.1675755
5.569714 -0.16649879
5.570714 -0.16542515
5.571714 -0.16436335
5.572714 -0.16331362
5.573714 -0.16226770999999998
5.574714 -0.16121375
5.575714 -0.16014314000000002
5.576715 -0.1590555
5.577714 -0.15795872
5.578714 -0.1568644
5.579714 -0.15578091000000002
5.580714 -0.15470865
5.581714 -0.15363988
5.582714 -0.15256322
5.583714 -0.15147036
5.584714 -0.15036083
5.585714 -0.14924228
5.586714 -0.14812598
5.587714 -0.1470203
5.588714 -0.14592579
5.589714 -0.14483490000000002
5.590714 -0.1437363
5.591714 -0.14262146
5.592714 -0.14148959
5.593714 -0.14034807
5.594714 -0.13920825
5.595714 -0.13807905
5.596714 -0.13696188
5.597714 -0.13585004
5.598714 -0.1347326
5.599714 -0.13360067
5.600714 -0.13245243
5.601714 -0.13129388
5.602714 -0.13013518
5.603714 -0.12898464
5.604714 -0.12784384
5.605714 -0.12670683
5.606714 -0.12556373
5.607714 -0.12440661000000001
5.608714 -0.12323427
5.609715 -0.12205310999999999
5.610714 -0.12087350000000001
5.611714 -0.11970388
5.612714 -0.11854589
5.613714 -0.11739337000000001
5.614714 -0.11623583
5.615714 -0.11506427999999999
5.616714 -0.11387623000000001
5.617714 -0.11267698
5.618714 -0.1114764
5.619714 -0.11028333
5.620714 -0.10910067000000001
5.621714 -0.10792393
5.622715 -0.10674413
5.623714 -0.10555314
5.624714 -0.10434848
5.625714 -0.10313464
5.626714 -0.10192034999999999
5.627714 -0.10071333
5.628714 -0.09951568200000001
5.629714 -0.09832253
5.630714 -0.097124773
5.631714 -0.095914339
5.632714 -0.09468889899999999
5.633714 -0.09345332499999999
5.634714 -0.092217023
5.635714 -0.09098872000000001
5.636714 -0.089771615
5.637714 -0.08856167599999999
5.638714 -0.087350019
5.639714 -0.086127943
5.640714 -0.084891747
5.641714 -0.083644566
5.642715 -0.08239429399999999
5.643714 -0.08114885399999999
5.644714 -0.079911598
5.645714 -0.07867948200000001
5.646714 -0.07744506599999999
5.647714 -0.076201069
5.648714 -0.07494483099999999
5.649714 -0.07368003699999999
5.650714 -0.07241469
5.651714 -0.071156508
5.652714 -0.069908396
5.653714 -0.06866663499999999
5.654714 -0.067422871
5.655715 -0.066168711
5.656714 -0.064900384
5.657714 -0.063620735
5.658714 -0.062337557999999994
5.659714 -0.061059131999999995
5.660714 -0.059789669
5.661714 -0.058527139
5.662714 -0.05726474300000001
5.663714 -0.055995071
5.664714 -0.054714485
5.665714 -0.053425203000000004
5.666714 -0.05213386
5.667714 -0.050847512000000004
5.668715 -0.049569353000000003
5.669714 -0.048296743999999996
5.670714 -0.047022681
5.671714 -0.045739807
5.672714 -0.044444716
5.673714 -0.043139979
5.674714 -0.041832734
5.675714 -0.040530658
5.676714 -0.039237653
5.677714 -0.037951686000000005
5.678714 -0.036666027
5.679714 -0.035373127
5.680714 -0.034068906
5.681714 -0.032754973
5.682714 -0.031437536
5.683714 -0.030123716000000002
5.684714 -0.028817434
5.685714 -0.027517246999999998
5.686714 -0.026217374
5.687714 -0.024911239999999998
5.688715 -0.023595459
5.689714 -0.022271865000000002
5.690714 -0.020946442
5.691714 -0.019625791
5.692714 -0.018313211
5.693714 -0.017006678
5.694714 -0.015699941
5.695714 -0.01438606
5.696714 -0.013061358
5.697714 -0.011727493
5.698714 -0.010390457
5.699714 -0.0090571382
5.700714 -0.0077314515
5.701715 -0.006412265099999999
5.702714 -0.0050942737
5.703714 -0.003771258
5.704714 -0.0024397797000000002
5.705714 -0.0011011502999999998
5.706714 0.00023946186
5.707714 0.0015761947000000002
5.708714 0.0029060402
5.709714 0.004230671399999999
5.710714 0.005555485000000001
5.711714 0.0068864304999999995
5.712714 0.0082265338
5.713714 0.009574113200000001
5.714714 0.010923748
5.715714 0.012269398
5.716714 0.013607828999999998
5.717714 0.014940361
5.718714 0.016271947
5.719714 0.017608158999999998
5.720714 0.018951902
5.721714 0.020301764
5.722714 0.021652953
5.723714 0.023000229
5.724714 0.024341041
5.725714 0.025677041
5.726714 0.027013099
5.727714 0.028354418
5.728714 0.029703485999999998
5.729714 0.031058661999999997
5.730714 0.032415218
5.731714 0.033768121000000005
5.732714 0.03511495
5.733714 0.036457187
5.734715 0.037799182
5.735714 0.039145449
5.736714 0.040497925
5.737714 0.041854824
5.738714 0.043211752
5.739714 0.044564373000000004
5.740714 0.04591101
5.741714 0.047253643
5.742714 0.048596709
5.743714 0.049944472
5.744714 0.051298522
5.745714 0.052656891
5.746714 0.05401526
5.747715 0.055369519
5.748714 0.05671815
5.749714 0.05806299200000001
5.750714 0.059408002
5.751714 0.060756790000000005
5.752714 0.062110461
5.753714 0.06346702
5.754714 0.06482268799999999
5.755714 0.06617427000000001
5.756714 0.067521125
5.757714 0.06886553000000001
5.758714 0.070211251
5.759714 0.071561179
5.760714 0.072915538
5.761714 0.074271671
5.762714 0.075625593
5.763714 0.076974346
5.764714 0.078317715
5.765714 0.079658302
5.766714 0.080999982
5.767715 0.082345592
5.768714 0.08369536400000001
5.769714 0.085046969
5.770714 0.086397084
5.771714 0.08774348500000001
5.772714 0.08908641199999999
5.773714 0.090428279
5.774714 0.09177202599999999
5.775714 0.09311907300000001
5.776714 0.094468251
5.777714 0.09581635200000001
5.778714 0.09716000100000001
5.779714 0.098497688
5.780715 0.09983077200000001
5.781714 0.10116275
5.782714 0.10249728999999999
5.783714 0.10383616
5.784714 0.10517829999999999
5.785714 0.10652059
5.786714 0.10785982999999999
5.787714 0.10919467
5.788714 0.11052627999999999
5.789714 0.11185745999999999
5.790714 0.11319068
5.791714 0.11452625
5.792714 0.11586205999999999
5.793715 0.11719465000000001
5.794714 0.11852151
5.795714 0.11984261
5.796714 0.12116074000000002
5.797714 0.12247997
5.798714 0.12380333
5.799714 0.12513107
5.800714 0.12646051
5.801714 0.1277876
5.802714 0.1291093
5.803714 0.13042526999999998
5.804714 0.13173794
5.805714 0.13305087
5.806714 0.13436638
5.807714 0.13568406
5.808714 0.13700098
5.809714 0.13831356
5.810714 0.13961988
5.811714 0.14092111999999998
5.812714 0.142221
5.813715 0.14352368
5.814714 0.1448312
5.815714 0.14614214
5.816714 0.14745228999999999
5.817714 0.14875694
5.818714 0.15005361
5.819714 0.15134336
5.820714 0.15263016000000001
5.821714 0.15391846
5.822714 0.15521054
5.823714 0.15650522
5.824714 0.15779869000000002
5.825714 0.159087
5.826715 0.16036859
5.827714 0.16164538
5.828714 0.16292165
5.829714 0.16420144
5.830714 0.16548585000000002
5.831714 0.16677215
5.832714 0.16805518
5.833714 0.16933015999999998
5.834714 0.17059557
5.835714 0.17185406
5.836714 0.17311094999999999
5.837714 0.17437127
5.838714 0.17563684000000002
5.839714 0.1769054
5.840714 0.17817199
5.841714 0.17943204
5.842714 0.18068415
5.843714 0.18193078999999998
5.844714 0.18317681
5.845714 0.18442621
5.846714 0.18567961
5.847714 0.18693357
5.848714 0.18818261
5.849714 0.18942240999999999
5.850714 0.19065256
5.851714 0.19187693
5.852714 0.19310163
5.853714 0.19433149
5.854714 0.19556726000000002
5.855714 0.1968052
5.856714 0.19803918
5.857714 0.19926429
5.858714 0.20047955
5.859715 0.20168831
5.860714 0.20289613999999997
5.861714 0.20410728
5.862714 0.20532212
5.863714 0.20653692
5.864714 0.20774619
5.865714 0.20894613
5.866714 0.21013711
5.867714 0.21132363
5.868714 0.21251182000000002
5.869714 0.21370566
5.870714 0.21490464
5.871714 0.21610390000000002
5.872715 0.21729693
5.873714 0.21847926999999998
5.874714 0.21965105999999998
5.875714 0.22081677
5.876714 0.22198258
5.877714 0.2231526
5.878714 0.22432655
5.879714 0.22550009
5.880714 0.22666748
5.881714 0.22782516
5.882714 0.22897392
5.883714 0.23011854
5.884714 0.23126475999999999
5.885714 0.23241583
5.886714 0.23357042
5.887714 0.23472335
5.888714 0.23586862
5.889714 0.23700295
5.890714 0.23812775
5.891714 0.23924832000000001
5.892715 0.24037068
5.893714 0.24149801999999998
5.894714 0.24262886000000003
5.895714 0.2437579
5.896714 0.2448793
5.897714 0.24599009
5.898714 0.24709192
5.899714 0.24818992
5.900714 0.24928958
5.901714 0.25039332
5.902714 0.25149903
5.903714 0.25260136
5.904714 0.25369497
5.905715 0.2547777
5.906714 0.25585188999999997
5.907714 0.25692298
5.908714 0.25799617
5.909714 0.25907324
5.910714 0.26015164
5.911714 0.26122592
5.912714 0.26229124
5.913714 0.26334622
5.914714 0.26439393
5.915714 0.26543995000000004
5.916714 0.26648901
5.917714 0.26754213
5.918715 0.26859597
5.919714 0.2696448
5.920714 0.27068395
5.921714 0.27171243
5.922714 0.27273349
5.923714 0.27375249
5.924714 0.27477364
5.925714 0.27579735
5.926714 0.27682017999999997
5.927714 0.27783694999999997
5.928714 0.2788441
5.929714 0.27984194
5.930714 0.28083452
5.931714 0.28182711
5.932714 0.28282285
5.933714 0.28382088
5.934714 0.28481660000000003
5.935714 0.28580441
5.936714 0.28678114000000005
5.937714 0.28774792
5.938715 0.28870953000000005
5.939714 0.28967161
5.940714 0.29063721
5.941714 0.29160504
5.942714 0.29257037999999996
5.943714 0.29352796000000003
5.944714 0.29447526
5.945714 0.29541391
5.946714 0.29634866000000004
5.947714 0.29728413
5.948714 0.2982219
5.949714 0.29915929999999996
5.950714 0.30009099
5.951715 0.30101233
5.952714 0.30192235
5.953714 0.3028247
5.954714 0.30372557
5.955714 0.3046301
5.956714 0.30553925
5.957714 0.30644925
5.958714 0.30735366000000003
5.959714 0.30824721
5.960714 0.30912887
5.961714 0.31000231
5.962714 0.31087359
5.963714 0.31174724000000004
5.964714 0.31262347
5.965714 0.31349799
5.966714 0.31436472
5.967714 0.31521977
5.968714 0.31606406
5.969714 0.31690295
5.970714 0.31774309
5.971714 0.31858839
5.972714 0.31943726
5.973714 0.32028349
5.974714 0.3211196
5.975714 0.32194138
5.976714 0.32275042
5.977714 0.32355323999999996
5.978714 0.32435753
5.979714 0.32516762
5.980714 0.32598185
5.981714 0.32679373
5.982714 0.32759583999999997
5.983714 0.32838439
5.984715 0.32916164
5.985714 0.32993448
5.986714 0.33071013
5.987714 0.33149146
5.988714 0.33227506
5.989714 0.33305292000000003
5.990714 0.33381735
5.991714 0.33456559999999996
5.992714 0.3353019
5.993714 0.33603522
5.994714 0.33677411
5.995714 0.33752166
5.996714 0.33827359
5.997715 0.33902072
5.998714 0.3397543
5.999714 0.34047114
6.000714 0.34117547000000004
6.001714 0.34187639
6.002714 0.34258226
6.003714 0.34329563
6.004714 0.34401151
6.005714 0.34472048
6.006714 0.34541432
6.007714 0.34609125
6.008714 0.34675731
6.009714 0.34742292
6.010714 0.34809678
6.011714 0.34878055999999996
6.012714 0.34946757
6.013714 0.35014653
6.014714 0.35080807
6.015714 0.3514502
6.016714 0.35207956
6.017715 0.35270748
6.018714 0.35334334
6.019714 0.35398895999999996
6.020714 0.35463743999999997
6.021714 0.35527737000000004
6.022714 0.35589968
6.023714 0.35650318000000003
6.024714 0.35709549999999995
6.025714 0.35768861
6.026714 0.35829173999999997
6.027714 0.35890562
6.028714 0.35952197
6.029714 0.36012816999999997
6.030715 0.36071469
6.031714 0.36128082
6.032714 0.36183519
6.033714 0.36239082
6.034714 0.36295746
6.035714 0.36353578
6.036714 0.36411698
6.037714 0.36468785
6.038714 0.36523871
6.039714 0.36576912
6.040714 0.36628828
6.041714 0.36680961
6.042714 0.36734268
6.043715 0.36788746
6.044714 0.36843414
6.045714 0.36896884
6.046714 0.36948172
6.047714 0.3699729
6.048714 0.37045253
6.049714 0.37093488
6.050714 0.37143
6.051714 0.37193776
6.052714 0.37244795999999997
6.053714 0.37294631
6.054714 0.37342296
6.055714 0.37387835
6.056714 0.37432304
6.057714 0.37477147
6.058714 0.37523331
6.059714 0.37570772999999996
6.060714 0.37618356000000003
6.061714 0.37664596
6.062714 0.37708504000000004
6.063715 0.37750184999999997
6.064714 0.37790778999999997
6.065714 0.37831808
6.066714 0.37874283999999997
6.067714 0.37918107
6.068714 0.37962138
6.069714 0.38004855
6.070714 0.38045254
6.071714 0.38083438
6.072714 0.38120553
6.073714 0.381581
6.074714 0.38197048
6.075714 0.38237248
6.076715 0.38277521
6.077714 0.38316348
6.078714 0.38352788
6.079714 0.38387034999999997
6.080714 0.38420329999999997
6.081714 0.38454237
6.082714 0.38489732
6.083714 0.38526633000000005
6.084714 0.38563691
6.085714 0.38599318
6.086714 0.38632513
6.087714 0.38663428
6.088714 0.38693273
6.089714 0.38723582
6.090714 0.38755315
6.091714 0.38788277
6.092714 0.38821257
6.093714 0.38852748
6.094714 0.38881849
6.095714 0.38908826999999996
6.096714 0.3893496
6.097714 0.38961798
6.098714 0.38990253
6.099714 0.39020056999999997
6.100714 0.39049909
6.101714 0.39078225
6.102714 0.3910406
6.103714 0.39127646000000005
6.104714 0.39150249000000004
6.105714 0.39173416
6.106714 0.39198063
6.107714 0.39223953999999994
6.108714 0.39249859
6.109715 0.39274297
6.110714 0.39296416000000006
6.111714 0.39316509
6.112714 0.39335834000000003
6.113714 0.39355861999999997
6.114714 0.39377407999999997
6.115714 0.39400136999999996
6.116714 0.3942275
6.117714 0.39443742
6.118714 0.39462284
6.119714 0.39478689
6.120714 0.39494242999999996
6.121714 0.39510438
6.122715 0.39528124000000003
6.123714 0.39547024999999997
6.124714 0.39565917000000006
6.125714 0.3958337
6.126714 0.39598597
6.127714 0.39611895999999996
6.128714 0.39624459999999995
6.129714 0.39637657
6.130714 0.39652204
6.131714 0.39667734
6.132714 0.39683026
6.133714 0.39696717
6.134714 0.39708107
6.135714 0.39717578
6.136714 0.39726384
6.137714 0.39735907
6.138714 0.39746873
6.139714 0.39758948
6.140714 0.39770934
6.141714 0.39781486
6.142715 0.39789895999999997
6.143714 0.39796479999999995
6.144714 0.39802366
6.145714 0.39808800999999994
6.146714 0.39816424
6.147714 0.39824880999999995
6.148714 0.39833048000000004
6.149714 0.39839730999999995
6.150714 0.39844355000000004
6.151714 0.39847326
6.152714 0.3984978
6.153714 0.39852918
6.154714 0.39857314000000005
6.155715 0.39862567000000004
6.156714 0.39867563
6.157714 0.39871116
6.158714 0.39872667000000006
6.159714 0.39872583
6.160714 0.39871922
6.161714 0.39871796
6.162714 0.39872731999999994
6.163714 0.39874366
6.164714 0.39875689000000003
6.165714 0.39875647
6.166714 0.39873784
6.167714 0.39870474
6.168715 0.39866716
6.169714 0.39863512
6.170714 0.39861291000000004
6.171714 0.3985967
6.172714 0.39857690999999995
6.173714 0.39854404
6.174714 0.39849420999999996
6.175714 0.39843125
6.176714 0.39836443000000005
6.177714 0.39830268
6.178714 0.39824954999999995
6.179714 0.39820103
6.180714 0.39814808
6.181714 0.39808196
6.182714 0.39799935
6.183714 0.39790403
6.184714 0.39780457
6.185714 0.39770923999999996
6.186714 0.39762133
6.187714 0.39753745999999995
6.188715 0.39744995999999994
6.189714 0.39735148000000003
6.190714 0.39723949
6.191714 0.39711738999999996
6.192714 0.39699241
6.193714 0.3968711
6.194714 0.39675543
6.195714 0.39664158000000005
6.196714 0.39652232000000004
6.197714 0.39639133
6.198714 0.39624687999999997
6.199714 0.39609260999999996
6.200714 0.39593549
6.201715 0.39578155
6.202714 0.39563244
6.203714 0.39548487000000004
6.204714 0.39533264999999995
6.205714 0.39517040999999997
6.206714 0.39499667
6.207714 0.39481459999999996
6.208714 0.39462982999999996
6.209714 0.39444696
6.210714 0.39426712
6.211714 0.39408732999999996
6.212714 0.39390274
6.213714 0.39370949
6.214714 0.39350712
6.215714 0.39329859
6.216714 0.39308835000000003
6.217714 0.3928795
6.218714 0.39267191
6.219714 0.39246235999999995
6.220714 0.39224656999999996
6.221714 0.39202170000000003
6.222714 0.39178794
6.223714 0.39154845
6.224714 0.39130724
6.225714 0.3910671
6.226714 0.39082811999999995
6.227714 0.39058796
6.228714 0.39034353
6.229714 0.39009294
6.230714 0.38983638
6.231714 0.3895757
6.232714 0.38931293
6.233714 0.38904870999999996
6.234715 0.38878191
6.235714 0.38851029
6.236714 0.38823208000000003
6.237714 0.38794719
6.238714 0.38765736
6.239714 0.38736509
6.240714 0.38707217
6.241714 0.38677871
6.242714 0.38648319999999997
6.243714 0.38618368999999997
6.244714 0.38587893
6.245714 0.38556925000000003
6.246714 0.38525607
6.247715 0.38494079
6.248714 0.38462374
6.249714 0.38430393
6.250714 0.38397959
6.251714 0.38364967
6.252714 0.38331457999999996
6.253714 0.38297616
6.254714 0.38263651
6.255714 0.38229648
6.256714 0.38195495
6.257714 0.38160926
6.258714 0.38125683
6.259714 0.38089673
6.260714 0.38053046
6.261714 0.3801612
6.262714 0.37979193
6.263714 0.37942375
6.264714 0.3790552
6.265714 0.37868326
6.266714 0.37830526000000003
6.267715 0.37792067
6.268714 0.37753148999999997
6.269714 0.37714099
6.270714 0.37675146
6.271714 0.3763624
6.272714 0.37597052
6.273714 0.37557147
6.274714 0.37516253
6.275714 0.37474451
6.276714 0.37432166
6.277714 0.37389956
6.278714 0.37348194
6.279714 0.37306852
6.280715 0.37265515
6.281714 0.37223617999999997
6.282714 0.37180774
6.283714 0.37137007
6.284714 0.37092716
6.285714 0.37048429
6.286714 0.37004461
6.287714 0.36960698000000003
6.288714 0.36916647
6.289714 0.36871736
6.290714 0.3682568
6.291714 0.36778678
6.292714 0.36731341
6.293715 0.36684345
6.294714 0.36638032
6.295714 0.36592197
6.296714 0.36546183000000004
6.297714 0.36499253000000004
6.298714 0.36451025
6.299714 0.36401697
6.300714 0.36351946
6.301714 0.36302525999999996
6.302714 0.36253824
6.303714 0.36205621
6.304714 0.36157221
6.305714 0.36107858
6.306714 0.36057166
6.307714 0.36005396
6.308714 0.3595328
6.309714 0.3590158
6.310714 0.35850629
6.311714 0.35800105
6.312714 0.35749201
6.313715 0.35697112
6.314714 0.35643526
6.315714 0.35588841
6.316714 0.35533959
6.317714 0.35479779
6.318714 0.35426662999999997
6.319714 0.3537422
6.320714 0.35321512
6.321714 0.35267603
6.322714 0.35212089
6.323714 0.35155341
6.324714 0.35098267
6.325714 0.35041783
6.326715 0.34986243
6.327714 0.34931237000000004
6.328714 0.34875837
6.329714 0.34819159
6.330714 0.34760914
6.331714 0.34701615
6.332714 0.34642287
6.333714 0.34583877
6.334714 0.34526675
6.335714 0.34470120000000004
6.336714 0.34413117
6.337714 0.34354655
6.338714 0.34294403
6.339714 0.34232901
6.340714 0.34171257
6.341714 0.34110482999999997
6.342714 0.34050902
6.343714 0.33991954
6.344714 0.33932528
6.345714 0.33871627
6.346714 0.33808961
6.347714 0.33745132
6.348714 0.33681283
6.349714 0.33618414
6.350714 0.33556789
6.351714 0.33495773
6.352714 0.33434199000000003
6.353714 0.33371069000000003
6.354714 0.33306159999999996
6.355714 0.33240168999999997
6.356714 0.33174307999999997
6.357714 0.33109595999999997
6.358714 0.33046242
6.359715 0.32983511000000004
6.360714 0.32920127000000005
6.361714 0.32855028
6.362714 0.32787975
6.363714 0.327197
6.364714 0.32651464
6.365714 0.32584332
6.366714 0.32518534
6.367714 0.32453340999999997
6.368714 0.32387516
6.369714 0.32320051
6.370714 0.32250781
6.371714 0.32180496
6.372715 0.32110469999999997
6.373714 0.32041692
6.374714 0.31974275999999996
6.375714 0.31907372
6.376714 0.3183966
6.377714 0.31770128000000003
6.378714 0.31698663
6.379714 0.31626145
6.380714 0.31553924
6.381714 0.31483031
6.382714 0.31413576000000004
6.383714 0.31344681
6.384714 0.31275009
6.385714 0.31203544
6.386714 0.31130186000000004
6.387714 0.31055813
6.388714 0.30981747
6.389714 0.30908971
6.390714 0.30837541
6.391714 0.30766558
6.392715 0.30694706
6.393714 0.30621041
6.394714 0.30545569
6.395714 0.30469238
6.396714 0.30393398
6.397714 0.30318981
6.398714 0.30245949
6.399714 0.30173298
6.400714 0.30099649
6.401714 0.30024056
6.402714 0.29946559
6.403714 0.29868155
6.404714 0.29790226999999997
6.405715 0.29713714
6.406714 0.29638581999999997
6.407714 0.29563846
6.408714 0.29488166
6.409714 0.2941065
6.410714 0.29331378
6.411714 0.29251350000000004
6.412714 0.29171875
6.413714 0.29093795
6.414714 0.29016966
6.415714 0.28940344
6.416714 0.28862602
6.417714 0.28782929
6.418715 0.28701518
6.419714 0.28619459
6.420714 0.2853811
6.421714 0.28458287
6.422714 0.28379788
6.423714 0.28301512
6.424714 0.28222108
6.425714 0.28140761000000003
6.426714 0.28057669
6.427714 0.27973903
6.428714 0.27890776
6.429714 0.27809052
6.430714 0.27728509
6.431714 0.27648073
6.432714 0.27566485
6.433714 0.27483045
6.434714 0.2739805
6.435714 0.27312606
6.436714 0.27227974
6.437714 0.27144814
6.438715 0.27062774
6.439714 0.26980706
6.440714 0.26897329000000003
6.441714 0.26811995
6.442714 0.26725063
6.443714 0.26637690999999997
6.444714 0.26551152
6.445714 0.26466097
6.446714 0.26382168
6.447714 0.26298235000000003
6.448714 0.26213066
6.449714 0.26126064
6.450714 0.26037609
6.451715 0.25948817
6.452714 0.25860869999999997
6.453714 0.25774303
6.454714 0.25688687
6.455714 0.25602884000000004
6.456714 0.25515743
6.457714 0.2542678
6.458714 0.25336486
6.459714 0.25246027000000004
6.460714 0.25156555
6.461714 0.25068524000000003
6.462714 0.24981420000000001
6.463714 0.24894059
6.464714 0.2480529
6.465714 0.24714668
6.466714 0.24622708999999998
6.467714 0.24530580000000002
6.468714 0.24439411
6.469714 0.24349629
6.470714 0.24260723
6.471714 0.24171569
6.472714 0.24081105
6.473714 0.2398897
6.474714 0.23895698
6.475714 0.23802394999999998
6.476714 0.23710055
6.477714 0.23618951000000002
6.478714 0.23528468
6.479714 0.23437460999999998
6.480714 0.23344946
6.481714 0.23250678
6.482714 0.2315532
6.483714 0.23060057
6.484715 0.22965913999999998
6.485714 0.22873161000000003
6.486714 0.22781174999999998
6.487714 0.22688815
6.488714 0.22595105999999998
6.489714 0.22499794
6.490714 0.22403472
6.491714 0.22307204
6.492714 0.22211859
6.493714 0.22117589
6.494714 0.22023737
6.495714 0.21929240000000003
6.496714 0.21833279
6.497715 0.21735784
6.498714 0.21637483000000002
6.499714 0.21539493
6.500714 0.21442659
6.501714 0.21347061
6.502714 0.21251976
6.503714 0.21156305
6.504714 0.2105922
6.505714 0.20960637
6.506714 0.20861251
6.507714 0.20762105
6.508714 0.20663957000000002
6.509714 0.20566833999999998
6.510714 0.20470032
6.511714 0.20372545999999997
6.512714 0.20273678999999997
6.513714 0.20173461999999998
6.514714 0.20072632
6.515714 0.19972185
6.516714 0.19872773000000002
6.517715 0.19774323
6.518714 0.19676072999999997
6.519714 0.19577040999999998
6.520714 0.19476606
6.521714 0.1937488
6.522714 0.19272637
6.523714 0.19170853999999998
6.524714 0.1907013
6.525714 0.18970342
6.526714 0.1887073
6.527714 0.18770356
6.528714 0.18668665
6.529714 0.18565804
6.530715 0.18462515000000002
6.531714 0.18359681
6.532714 0.18257789
6.533714 0.18156639
6.534714 0.18055477
6.535714 0.17953457
6.536714 0.17850146
6.537714 0.17745795
6.538714 0.17641176
6.539714 0.17537124
6.540714 0.17434033000000002
6.541714 0.17331633
6.542714 0.17229153
6.543715 0.17125792
6.544714 0.17021191
6.545714 0.16915643000000002
6.546714 0.168099
6.547714 0.16704719
6.548714 0.16600407
6.549714 0.16496647
6.550714 0.16392701
6.551714 0.16287859000000002
6.552714 0.16181871
6.553714 0.16075092000000002
6.554714 0.15968264
6.555714 0.15862058
6.556714 0.15756681
6.557714 0.15651752000000002
6.558714 0.1554655
6.559714 0.15440444
6.560714 0.15333279
6.561714 0.15225461
6.562714 0.15117696
6.563715 0.15010561
6.564714 0.1490415
6.565714 0.14798017
6.566714 0.14691455
6.567714 0.14583923999999998
6.568714 0.14475376
6.569714 0.14366286
6.570714 0.14257361
6.571714 0.14149117
6.572714 0.14041581
6.573714 0.13934289
6.574714 0.13826578
6.575714 0.13717994
6.576715 0.13608568
6.577714 0.13498777
6.578714 0.13389242999999998
6.579714 0.13280341
6.580714 0.13171963
6.581714 0.13063586000000002
6.582714 0.12954592
6.583714 0.12844655
6.584714 0.12733951
6.585714 0.12623057000000001
6.586714 0.12512605999999998
6.587714 0.12402914000000001
6.588714 0.1229379
6.589714 0.12184655999999999
6.590714 0.12074898
6.591714 0.11964225
6.592714 0.11852839
6.593714 0.11741285
6.594714 0.11630108
6.595714 0.11519509
6.596714 0.11409222
6.597714 0.11298687
6.598714 0.11187409999999999
6.599714 0.11075287
6.600714 0.10962683
6.601714 0.10850225
6.602714 0.10738422
6.603714 0.10627352000000001
6.604714 0.10516607
6.605714 0.10405529
6.606714 0.10293598
6.607714 0.10180745000000001
6.608714 0.10067385000000001
6.609715 0.09954164300000001
6.610714 0.098415662
6.611714 0.09729623600000001
6.612714 0.096179079
6.613714 0.09505807000000001
6.614714 0.09392910900000001
6.615714 0.092792703
6.616714 0.09165369
6.617714 0.090518198
6.618714 0.089389726
6.619714 0.088266784
6.620714 0.08714358
6.621714 0.086013449
6.622715 0.084872928
6.623714 0.083723979
6.624714 0.082573039
6.625714 0.08142735499999999
6.626714 0.08029077400000001
6.627714 0.079161586
6.628714 0.078033627
6.629714 0.076900038
6.630714 0.07575741600000001
6.631714 0.074607774
6.632714 0.073457166
6.633714 0.072311785
6.634714 0.07117396499999999
6.635714 0.070040545
6.636714 0.068904698
6.637714 0.06776007399999999
6.638714 0.06660487300000001
6.639714 0.065443199
6.640714 0.064282888
6.641714 0.063130987
6.642715 0.061989599000000006
6.643714 0.060854567
6.644714 0.05971788200000001
6.645714 0.058572373000000004
6.646714 0.057415926
6.647714 0.05625263999999999
6.648714 0.05509030300000001
6.649714 0.053935637999999994
6.650714 0.052790216
6.651714 0.051649509
6.652714 0.050505728
6.653714 0.049352663
6.654714 0.048189644999999996
6.655715 0.047022142
6.656714 0.045858583
6.657714 0.044705249999999995
6.658714 0.04356236
6.659714 0.042423698999999995
6.660714 0.041280146000000004
6.661714 0.040124994
6.662714 0.038957956999999994
6.663714 0.037785374999999996
6.664714 0.036616516
6.665714 0.035458125
6.666714 0.034310477
6.667714 0.033167281
6.668715 0.032019537
6.669714 0.030861009
6.670714 0.029692042
6.671714 0.028519393999999997
6.672714 0.027352152
6.673714 0.026196188999999998
6.674714 0.025050508
6.675714 0.023907710000000002
6.676714 0.022758373
6.677714 0.021596735
6.678714 0.020424259
6.679714 0.019248917
6.680714 0.018080531
6.681714 0.016924951
6.682714 0.015780531
6.683714 0.014639041999999998
6.684714 0.013490525
6.685714 0.012329179
6.686714 0.011156810000000001
6.687714 0.009981756
6.688715 0.0088139073
6.689714 0.0076588083
6.690714 0.0065143598
6.691714 0.0053721287
6.692714 0.0042224714
6.693714 0.0030604256999999997
6.694714 0.0018888013000000002
6.695714 0.00071657678
6.696714 -0.00044646786
6.697714 -0.0015956681
6.698714 -0.002734392
6.699714 -0.0038721652999999996
6.700714 -0.0050190785
6.701715 -0.0061797931
6.702714 -0.007350733400000001
6.703714 -0.0085221764
6.704714 -0.009683986
6.705714 -0.010831613
6.706714 -0.011968769
6.707714 -0.013105152000000002
6.708714 -0.014250611
6.709714 -0.015409182999999998
6.710714 -0.016576644
6.711714 -0.017742999
6.712714 -0.018898474999999998
6.713714 -0.020039399
6.714714 -0.021170448
6.715714 -0.022301883999999998
6.716714 -0.023443425
6.717714 -0.024598403
6.718714 -0.025761746999999998
6.719714 -0.026922969999999997
6.720714 -0.028072458
6.721714 -0.029207239
6.722714 -0.030332797999999998
6.723714 -0.031459832
6.724714 -0.032597836
6.725714 -0.033749398
6.726714 -0.034908592
6.727714 -0.036064448
6.728714 -0.037207465999999995
6.729714 -0.038335274
6.730714 -0.039454032
6.731714 -0.040574762
6.732714 -0.041706755
6.733714 -0.04285204
6.734715 -0.044004191
6.735714 -0.045152201
6.736714 -0.046287102
6.737714 -0.047407355
6.738714 -0.04851975
6.739714 -0.049635296
6.740714 -0.050762529
6.741714 -0.051902299
6.742714 -0.053047156
6.743714 -0.054185756
6.744714 -0.055309618000000005
6.745714 -0.05641828199999999
6.746714 -0.057519652000000004
6.747715 -0.058625394000000004
6.748714 -0.05974404
6.749714 -0.060875952000000004
6.750714 -0.062013126
6.751714 -0.063143944
6.752714 -0.06426007
6.753714 -0.06536133000000001
6.754714 -0.066455652
6.755714 -0.067554181
6.756714 -0.068664481
6.757714 -0.069785898
6.758714 -0.07090993999999999
6.759714 -0.072025409
6.760714 -0.073125213
6.761714 -0.074210792
6.762714 -0.075291365
6.763714 -0.07637854999999999
6.764714 -0.077479437
6.765714 -0.07859231
6.766714 -0.079707592
6.767715 -0.080813438
6.768714 -0.081902713
6.769714 -0.082977128
6.770714 -0.084046146
6.771714 -0.085121283
6.772714 -0.086209242
6.773714 -0.08730795799999999
6.774714 -0.088407937
6.775714 -0.08949808000000001
6.776714 -0.090572401
6.777714 -0.09163367800000001
6.778714 -0.09269177099999999
6.779714 -0.093757606
6.780715 -0.094836502
6.781714 -0.09592482199999999
6.782714 -0.097011973
6.783714 -0.098086649
6.784714 -0.099143561
6.785714 -0.10018666999999999
6.786714 -0.10122690999999999
6.787714 -0.10227581
6.788714 -0.10333873
6.789714 -0.10441178000000001
6.790714 -0.10548423
6.791714 -0.1065449
6.792714 -0.10758882
6.793715 -0.10862004
6.794714 -0.10964902
6.795714 -0.11068617
6.796714 -0.11173546999999999
6.797714 -0.11279192999999998
6.798714 -0.11384457999999999
6.799714 -0.11488309999999999
6.800714 -0.11590413999999999
6.801714 -0.11691353
6.802714 -0.11792296
6.803714 -0.11894314
6.804714 -0.11997748000000001
6.805714 -0.12102005
6.806714 -0.12205899999999999
6.807714 -0.12308351000000001
6.808714 -0.12409007999999999
6.809714 -0.1250844
6.810714 -0.12607777
6.811714 -0.12708026
6.812714 -0.12809463
6.813715 -0.12911471
6.814714 -0.1301292
6.815714 -0.13112858
6.816714 -0.13211096
6.817714 -0.13308335
6.818714 -0.13405757
6.819714 -0.13504318999999998
6.820714 -0.13604175
6.821714 -0.13704571999999998
6.822714 -0.13804293
6.823714 -0.13902364
6.824714 -0.13998632
6.825714 -0.14093843
6.826715 -0.14189202
6.827714 -0.14285648
6.828714 -0.14383299
6.829714 -0.14481395
6.830714 -0.14578754000000002
6.831714 -0.14674483
6.832714 -0.14768522
6.833714 -0.14861668
6.834714 -0.14955098
6.835714 -0.15049653999999998
6.836714 -0.15145334
6.837714 -0.15241283
6.838714 -0.15336297
6.839714 -0.15429544
6.840714 -0.15521055
6.841714 -0.15611717
6.842714 -0.15702739999999998
6.843714 -0.15794943
6.844714 -0.15888268
6.845714 -0.15981816
6.846714 -0.16074389
6.847714 -0.16165201
6.848714 -0.16254343999999998
6.849714 -0.16342729
6.850714 -0.16431535
6.851714 -0.16521502000000002
6.852714 -0.16612484
6.853714 -0.16703542000000002
6.854714 -0.16793497999999998
6.855714 -0.16881648999999999
6.856714 -0.1696818
6.857714 -0.17054059
6.858714 -0.17140448
6.859715 -0.17228015000000002
6.860714 -0.17316523
6.861714 -0.17404977
6.862714 -0.17492208
6.863714 -0.17577573000000002
6.864714 -0.17661337
6.865714 -0.17744511000000002
6.866714 -0.17828249
6.867714 -0.17913159
6.868714 -0.17998945
6.869714 -0.18084591
6.870714 -0.18168963
6.871714 -0.18251496
6.872715 -0.1833253
6.873714 -0.18413095
6.874714 -0.18494301
6.875714 -0.18576663999999998
6.876714 -0.18659795
6.877714 -0.18742634
6.878714 -0.18824077
6.879714 -0.18903639
6.880714 -0.18981736999999999
6.881714 -0.1905944
6.882714 -0.1913782
6.883714 -0.19217319
6.884714 -0.19297474
6.885714 -0.193772
6.886714 -0.19455439
6.887714 -0.19531790000000002
6.888714 -0.19606757
6.889714 -0.19681437000000002
6.890714 -0.19756877
6.891714 -0.19833442999999998
6.892715 -0.19910608000000002
6.893714 -0.19987272
6.894714 -0.20062421000000003
6.895714 -0.2013573
6.896714 -0.20207748999999997
6.897714 -0.20279572
6.898714 -0.20352164
6.899714 -0.20425782999999997
6.900714 -0.20499818
6.901714 -0.20573160000000001
6.902714 -0.20644863
6.903714 -0.20714714
6.904714 -0.20783371
6.905715 -0.20851961000000002
6.906714 -0.20921421
6.907714 -0.20991932000000002
6.908714 -0.21062811999999997
6.909714 -0.21132929
6.910714 -0.21201365
6.911714 -0.21267957
6.912714 -0.21333385
6.913714 -0.21398754
6.914714 -0.21464919999999998
6.915714 -0.21531985
6.916714 -0.2159924
6.917714 -0.21665602
6.918715 -0.2173028
6.919714 -0.21793256
6.920714 -0.21855312000000002
6.921714 -0.21917559
6.922714 -0.21980770000000002
6.923714 -0.22044915
6.924714 -0.22109159999999997
6.925714 -0.22172355
6.926714 -0.22233711
6.927714 -0.22293252
6.928714 -0.22351791
6.929714 -0.22410434
6.930714 -0.22469927
6.931714 -0.22530206
6.932714 -0.22590463
6.933714 -0.22649639
6.934714 -0.22707076
6.935714 -0.22762918
6.936714 -0.22818022
6.937714 -0.22873448
6.938715 -0.22929797
6.939714 -0.22986853000000002
6.940714 -0.23043689
6.941714 -0.23099224
6.942714 -0.23152862999999999
6.943714 -0.23204854
6.944714 -0.23256142
6.945714 -0.23307814
6.946714 -0.23360450000000002
6.947714 -0.23413791999999997
6.948714 -0.23466896
6.949714 -0.23518705
6.950714 -0.23568673
6.951715 -0.23617082999999997
6.952714 -0.23664854999999999
6.953714 -0.23712988
6.954714 -0.23761946
6.955714 -0.23811376
6.956714 -0.23860321
6.957714 -0.23907814
6.958714 -0.23953463000000003
6.959714 -0.23997705
6.960714 -0.24041561000000003
6.961714 -0.24086020000000002
6.962714 -0.24131457
6.963714 -0.24177397
6.964714 -0.24222799
6.965714 -0.24266657
6.966714 -0.24308594999999997
6.967714 -0.24349075000000003
6.968714 -0.24389112
6.969714 -0.24429662
6.970714 -0.24471050000000003
6.971714 -0.24512783
6.972714 -0.24553863
6.973714 -0.24593399999999999
6.974714 -0.24631151
6.975714 -0.24667673
6.976714 -0.24703986000000003
6.977714 -0.24740947
6.978714 -0.24778733
6.979714 -0.24816724
6.980714 -0.24853856
6.981714 -0.24889268
6.982714 -0.249228
6.983714 -0.24955107
6.984715 -0.24987261000000002
6.985714 -0.25020111
6.986714 -0.25053795
6.987714 -0.25087651
6.988714 -0.25120627
6.989714 -0.25151907
6.990714 -0.25181398
6.991714 -0.25209782000000003
6.992714 -0.25238097
6.993714 -0.25267107
6.994714 -0.25296847
6.995714 -0.25326595999999996
6.996714 -0.25355312999999996
6.997715 -0.2538227
6.998714 -0.25407486
6.999714 -0.25431714
7.000714 -0.25455989
7.001714 -0.25481001999999997
7.002714 -0.25506685
7.003714 -0.25532241
7.004714 -0.25556620999999996
7.005714 -0.25579159
7.006714 -0.25599971
7.007714 -0.25619895
7.008714 -0.25639986
7.009714 -0.25660903
7.010714 -0.25682515
7.011714 -0.25703982
7.012714 -0.25724259
7.013714 -0.25742713
7.014714 -0.25759493
7.015714 -0.25775421
7.016714 -0.25791491
7.017715 -0.25808259
7.018714 -0.25825517
7.019714 -0.25842413
7.020714 -0.25857985
7.021714 -0.25871742999999997
7.022714 -0.25883983
7.023714 -0.25895615
7.024714 -0.25907625
7.025714 -0.25920479
7.026714 -0.25933839000000003
7.027714 -0.25946748999999997
7.028714 -0.25958198
7.029714 -0.25967704
7.030715 -0.25975604
7.031714 -0.2598284
7.032714 -0.25990405
7.033714 -0.25998761000000004
7.034714 -0.26007576000000004
7.035714 -0.26015951
7.036714 -0.26022962
7.037714 -0.26028230999999996
7.038714 -0.26032145
7.039714 -0.26035602
7.040714 -0.26039462999999996
7.041714 -0.26044012
7.042714 -0.26048762
7.043715 -0.26052743
7.044714 -0.26055078
7.045714 -0.26055516
7.046714 -0.26054601
7.047714 -0.26053358
7.048714 -0.26052706
7.049714 -0.2605292
7.050714 -0.26053476999999997
7.051714 -0.26053367
7.052714 -0.26051686
7.053714 -0.26048163
7.054714 -0.26043295
7.055714 -0.26038021
7.056714 -0.26033157
7.057714 -0.26028899
7.058714 -0.2602471
7.059714 -0.26019674
7.060714 -0.2601306
7.061714 -0.26004789
7.062714 -0.25995506
7.063715 -0.25986193
7.064714 -0.25977578
7.065714 -0.25969688
7.066714 -0.25961807
7.067714 -0.2595288
7.068714 -0.25942120999999996
7.069714 -0.25929459
7.070714 -0.25915583
7.071714 -0.25901522
7.072714 -0.25888057
7.073714 -0.25875273000000004
7.074714 -0.25862542
7.075714 -0.25848923
7.076715 -0.2583375
7.077714 -0.25817021
7.078714 -0.25799398
7.079714 -0.25781789
7.080714 -0.25764771
7.081714 -0.25748219
7.082714 -0.25731360000000003
7.083714 -0.2571323
7.084714 -0.2569325
7.085714 -0.25671595
7.086714 -0.25649103
7.087714 -0.25626805
7.088714 -0.2560532
7.089714 -0.25584511
7.090714 -0.25563573
7.091714 -0.25541505
7.092714 -0.25517703
7.093714 -0.25492287
7.094714 -0.25466017
7.095714 -0.25439805
7.096714 -0.25414163
7.097714 -0.25388900999999997
7.098714 -0.25363248
7.099714 -0.2533634
7.100714 -0.25307755
7.101714 -0.25277794000000003
7.102714 -0.25247307
7.103714 -0.25217191
7.104714 -0.25187835999999997
7.105714 -0.2515889
7.106714 -0.25129442
7.107714 -0.25098550000000003
7.108714 -0.25065788
7.109715 -0.25031501
7.110714 -0.24996593
7.111714 -0.24961993999999998
7.112714 -0.24928132
7.113714 -0.24894689999999997
7.114714 -0.2486083
7.115714 -0.24825698
7.116714 -0.24788944999999998
7.117714 -0.24750929
7.118714 -0.24712479
7.119714 -0.24674376
7.120714 -0.24636863000000003
7.121714 -0.24599482
7.122715 -0.24561342
7.123714 -0.24521655999999997
7.124714 -0.24480217
7.125714 -0.24437550000000002
7.126714 -0.24394616000000002
7.127714 -0.24352253000000001
7.128714 -0.243107
7.129714 -0.24269454
7.130714 -0.24227577
7.131714 -0.24184245
7.132714 -0.24139225
7.133714 -0.24092987000000002
7.134714 -0.24046410999999998
7.135714 -0.24000241000000003
7.136714 -0.23954635999999999
7.137714 -0.23909082999999998
7.138714 -0.23862714999999998
7.139714 -0.23814854000000002
7.140714 -0.23765431
7.141714 -0.23715049
7.142715 -0.23664620000000003
7.143714 -0.23614829
7.144714 -0.23565718
7.145714 -0.23516649
7.146714 -0.23466682000000003
7.147714 -0.23415124
7.148714 -0.23361933
7.149714 -0.23307744
7.150714 -0.23253483000000003
7.151714 -0.23199815999999998
7.152714 -0.23146765
7.153714 -0.23093701
7.154714 -0.23039733
7.155715 -0.22984245
7.156714 -0.22927263999999997
7.157714 -0.22869437999999997
7.158714 -0.22811638
7.159714 -0.22754433999999998
7.160714 -0.22697742
7.161714 -0.22640883
7.162714 -0.22582985
7.163714 -0.2252352
7.164714 -0.22462625
7.165714 -0.22401027
7.166714 -0.22339611
7.167714 -0.22278896
7.168715 -0.22218728
7.169714 -0.22158366999999998
7.170714 -0.22096932
7.171714 -0.22033919000000002
7.172714 -0.21969501
7.173714 -0.21904416000000002
7.174714 -0.21839526
7.175714 -0.21775304
7.176714 -0.21711558
7.177714 -0.21647552
7.178714 -0.21582462
7.179714 -0.21515863000000002
7.180714 -0.21447992999999999
7.181714 -0.2137959
7.182714 -0.21311454
7.183714 -0.21243955
7.184714 -0.21176802
7.185714 -0.21109229000000002
7.186714 -0.21040453999999997
7.187714 -0.20970148000000002
7.188715 -0.20898657
7.189714 -0.20826794
7.190714 -0.20755363999999998
7.191714 -0.20684687999999998
7.192714 -0.2061442
7.193714 -0.20543749000000003
7.194714 -0.20471876
7.195714 -0.20398486000000002
7.196714 -0.2032392
7.197714 -0.20248956999999998
7.198714 -0.20174347
7.199714 -0.20100358000000002
7.200714 -0.20026627
7.201715 -0.19952401000000003
7.202714 -0.19876997000000002
7.203714 -0.19800236999999998
7.204714 -0.19722562
7.205714 -0.19644767
7.206714 -0.1956752
7.207714 -0.19490953
7.208714 -0.19414555
7.209714 -0.19337472
7.210714 -0.19258999999999998
7.211714 -0.19178999
7.212714 -0.19097978000000002
7.213714 -0.19016792999999999
7.214714 -0.18936158
7.215714 -0.18856234
7.216714 -0.18776559999999998
7.217714 -0.18696352
7.218714 -0.18614987
7.219714 -0.18532379000000002
7.220714 -0.18449018
7.221714 -0.18365663000000002
7.222714 -0.18282857
7.223714 -0.18200588
7.224714 -0.18118273
7.225714 -0.18035107
7.226714 -0.17950551
7.227714 -0.17864667
7.228714 -0.177781
7.229714 -0.17691719
7.230714 -0.17606106
7.231714 -0.17521227
7.232714 -0.17436453
7.233714 -0.17350938000000002
7.234715 -0.17264106
7.235714 -0.17175985
7.236714 -0.17087166
7.237714 -0.16998433000000002
7.238714 -0.16910286
7.239714 -0.1682264
7.240714 -0.16734896
7.241714 -0.16646317
7.242714 -0.16556501999999998
7.243714 -0.1646565
7.244714 -0.16374460999999998
7.245714 -0.16283717
7.246714 -0.16193809
7.247715 -0.16104486
7.248714 -0.16014976
7.249714 -0.15924433
7.250714 -0.15832415
7.251714 -0.15739143
7.252714 -0.15645371
7.253714 -0.15551939
7.254714 -0.15459292
7.255714 -0.15367243
7.256714 -0.15275107
7.257714 -0.15182145000000002
7.258714 -0.15088015999999999
7.259714 -0.14992991
7.260714 -0.14897782
7.261714 -0.14803093
7.262714 -0.14709169
7.263714 -0.14615620000000001
7.264714 -0.14521631000000002
7.265714 -0.14426438
7.266714 -0.1432979
7.267715 -0.14232118
7.268714 -0.14134296000000002
7.269714 -0.14037155
7.270714 -0.13940999999999998
7.271714 -0.13845456
7.272714 -0.13749697
7.273714 -0.13652944
7.274714 -0.13554927
7.275714 -0.13456034
7.276714 -0.13357059000000002
7.277714 -0.13258707
7.278714 -0.13161158
7.279714 -0.13063943
7.280715 -0.1296623
7.281714 -0.12867328
7.282714 -0.12767125999999998
7.283714 -0.12666178
7.284714 -0.12565397
7.285714 -0.1246552
7.286714 -0.1236667
7.287714 -0.12268276
7.288714 -0.12169405000000001
7.289714 -0.12069304
7.290714 -0.11967848
7.291714 -0.11865603
7.292714 -0.11763492
7.293715 -0.11662247
7.294714 -0.11561968
7.295714 -0.11462076
7.296714 -0.11361664
7.297714 -0.11260052999999999
7.298714 -0.11157204999999999
7.299714 -0.11053756
7.300714 -0.10950639
7.301714 -0.10848518
7.302714 -0.10747386
7.303714 -0.10646549000000001
7.304714 -0.10545035
7.305714 -0.10442166
7.306714 -0.10337972
7.307714 -0.10233185
7.308714 -0.10128819
7.309714 -0.10025571000000001
7.310714 -0.09923422500000001
7.311714 -0.09821645200000001
7.312714 -0.09719238699999999
7.313715 -0.096155284
7.314714 -0.09510566000000001
7.315714 -0.094051019
7.316714 -0.093001348
7.317714 -0.09196315699999999
7.318714 -0.09093553500000001
7.319714 -0.089910615
7.320714 -0.088878255
7.321714 -0.08783208299999999
7.322714 -0.086773367
7.323714 -0.085710391
7.324714 -0.084653584
7.325714 -0.083609374
7.326715 -0.082576356
7.327714 -0.081546069
7.328714 -0.08050802900000001
7.329714 -0.079455925
7.330714 -0.078391458
7.331714 -0.077323389
7.332714 -0.07626242
7.333714 -0.07521488
7.334714 -0.074178941
7.335714 -0.073145656
7.336714 -0.072104222
7.337714 -0.071048352
7.338714 -0.069980021
7.339714 -0.06890832399999999
7.340714 -0.067844137
7.341714 -0.066793716
7.342714 -0.065755006
7.343714 -0.06471891
7.344714 -0.06367471699999999
7.345714 -0.062616554
7.346714 -0.061546918000000006
7.347714 -0.060475298
7.348714 -0.059412565
7.349714 -0.058364496
7.350714 -0.057328242
7.351714 -0.056293885999999994
7.352714 -0.055250193999999996
7.353714 -0.054191186999999995
7.354714 -0.053119729
7.355714 -0.052045919999999996
7.356714 -0.050981279
7.357714 -0.049932091
7.358714 -0.048895844
7.359715 -0.047862821
7.360714 -0.046821905
7.361714 -0.04576717
7.362714 -0.044701371
7.363714 -0.043634241
7.364714 -0.042576646
7.365714 -0.041534027
7.366714 -0.040503062
7.367714 -0.039473531
7.368714 -0.038434321
7.369714 -0.037380052000000004
7.370714 -0.0363144
7.371714 -0.035248126000000005
7.372715 -0.034192929000000004
7.373714 -0.033154708000000005
7.374714 -0.032130169
7.375714 -0.031108767000000002
7.376714 -0.030078849999999997
7.377714 -0.029034403
7.378714 -0.027978470000000002
7.379714 -0.026921218
7.380714 -0.025873893000000002
7.381714 -0.024842165
7.382714 -0.023822827999999997
7.383714 -0.022805791000000002
7.384714 -0.021780147
7.385714 -0.020740744000000002
7.386714 -0.019691359000000002
7.387714 -0.018642554999999998
7.388714 -0.017605499
7.389714 -0.016585353
7.390714 -0.015578141
7.391714 -0.014572957000000001
7.392715 -0.013558259999999999
7.393714 -0.012528563
7.394714 -0.011487645
7.395714 -0.010446384
7.396714 -0.0094165007
7.397714 -0.0084038606
7.398714 -0.007405231
7.399714 -0.0064103537
7.400714 -0.0054080741
7.401714 -0.0043929023
7.402714 -0.0033681506
7.403714 -0.0023438342
7.404714 -0.0013306057000000001
7.405715 -0.00033333551999999996
7.406714 0.00065185482
7.407714 0.0016353477
7.408714 0.0026278844
7.409714 0.0036341436000000005
7.410714 0.004649828
7.411714 0.0056639947
7.412714 0.0066652843
7.413714 0.007648429900000001
7.414714 0.0086172426
7.415714 0.00958237
7.416714 0.010555134
7.417714 0.011541059
7.418715 0.012536839000000001
7.419714 0.013532465
7.420714 0.014517213
7.421714 0.015485933
7.422714 0.016441956
7.423714 0.017394949
7.424714 0.018355042
7.425714 0.019326709
7.426714 0.020306031000000002
7.427714 0.021282968000000003
7.428714 0.022247269
7.429714 0.023194548000000002
7.430714 0.024128924
7.431714 0.025060691
7.432714 0.026000367
7.433714 0.026952600000000004
7.434714 0.027913495
7.435714 0.028872886
7.436714 0.029820215
7.437714 0.030750583
7.438715 0.031667433
7.439714 0.032580382
7.440714 0.033499516
7.441714 0.034429508
7.442714 0.03536703
7.443714 0.036302878000000004
7.444714 0.037227536
7.445714 0.038136815
7.446714 0.039034267
7.447714 0.039928971
7.448714 0.040830043
7.449714 0.041741133
7.450714 0.042658171
7.451715 0.043571688
7.452714 0.044472335
7.453714 0.045356358
7.454714 0.046227805000000004
7.455714 0.047096206
7.456714 0.047971099
7.457714 0.048856582999999995
7.458714 0.049749091999999995
7.459714 0.050639588000000006
7.460714 0.051518856
7.461714 0.05238278
7.462714 0.053234497000000006
7.463714 0.054082263000000005
7.464714 0.054934382
7.465714 0.055794255
7.466714 0.056658394
7.467714 0.057518651000000004
7.468714 0.058367184999999995
7.469714 0.059201212999999996
7.470714 0.060024753
7.471714 0.06084628400000001
7.472714 0.06167377
7.473714 0.062509958
7.474714 0.063350715
7.475714 0.064187398
7.476714 0.065011811
7.477714 0.065820827
7.478714 0.066618051
7.479714 0.06741154399999999
7.480714 0.068209064
7.481714 0.06901361
7.482714 0.06982187000000001
7.483714 0.070626411
7.484715 0.071420218
7.485714 0.072200841
7.486714 0.07297174899999999
7.487714 0.073740119
7.488714 0.074512407
7.489714 0.075290439
7.490714 0.076070311
7.491714 0.076844695
7.492714 0.077607227
7.493714 0.078356266
7.494714 0.079095893
7.495714 0.079833495
7.496714 0.080575456
7.497715 0.081323466
7.498714 0.08207361099999999
7.499714 0.082818721
7.500714 0.083552557
7.501714 0.08427333699999999
7.502714 0.084984582
7.503714 0.085692835
7.504714 0.086403691
7.505714 0.087118521
7.506714 0.08783381800000001
7.507714 0.088543451
7.508714 0.089242461
7.509714 0.089930074
7.510714 0.090610125
7.511714 0.091288699
7.512714 0.091970409
7.513714 0.092655577
7.514714 0.093340012
7.515714 0.09401745
7.516714 0.09468323
7.517715 0.09533699500000001
7.518714 0.095982844
7.519714 0.09662686499999999
7.520714 0.097273581
7.521714 0.097923377
7.522714 0.09857242699999999
7.523714 0.09921508600000001
7.524714 0.099847303
7.525714 0.10046895
7.526714 0.10108373
7.527714 0.10169682999999999
7.528714 0.1023117
7.529714 0.10292797
7.530715 0.10354171000000001
7.531714 0.10414791999999999
7.532714 0.10474351
7.533714 0.10532923000000001
7.534714 0.10590922
7.535714 0.10648846999999999
7.536714 0.10706979999999999
7.537714 0.10765218
7.538714 0.10823128
7.539714 0.10880206
7.540714 0.10936175000000001
7.541714 0.10991142000000001
7.542714 0.1104553
7.543715 0.11099824999999999
7.544714 0.1115429
7.545714 0.11208821
7.546714 0.11263023
7.547714 0.11316455
7.548714 0.11368903000000001
7.549714 0.11420497
7.550714 0.11471621
7.551714 0.11522668999999999
7.552714 0.11573789
7.553714 0.11624789
7.554714 0.11675251
7.555714 0.11724778
7.556714 0.11773251
7.557714 0.11820901
7.558714 0.11868186
7.559714 0.11915521000000001
7.560714 0.11963043
7.561714 0.12010527
7.562714 0.12057525
7.563715 0.12103625
7.564714 0.12148692
7.565714 0.12192924
7.566714 0.12236724
7.567714 0.12280443
7.568714 0.12324161000000002
7.569714 0.12367648
7.570714 0.12410511
7.571714 0.12452444000000001
7.572714 0.12493433999999999
7.573714 0.12533779
7.574714 0.12573917999999998
7.575714 0.12614169
7.576715 0.12654536
7.577714 0.12694697000000002
7.578714 0.12734187
7.579714 0.12772664
7.580714 0.1281011
7.581714 0.12846828
7.582714 0.12883256
7.583714 0.12919708
7.584714 0.12956186
7.585714 0.12992385
7.586714 0.13027888
7.587714 0.13062417999999998
7.588714 0.13096014
7.589714 0.13129000000000002
7.590714 0.13161796
7.591714 0.13194653
7.592714 0.132275
7.593714 0.13259980000000002
7.594714 0.13291666000000002
7.595714 0.13322319
7.596714 0.13352035
7.597714 0.13381199
7.598714 0.13410253
7.599714 0.13439446
7.600714 0.13468676000000002
7.601714 0.1349756
7.602714 0.13525655
7.603714 0.13552718
7.604714 0.1357885
7.605714 0.13604423
7.606714 0.13629850999999998
7.607714 0.13655346000000002
7.608714 0.13680782
7.609715 0.13705779999999998
7.610714 0.13729936999999998
7.611714 0.13753077
7.612714 0.13775358999999998
7.613714 0.13797191
7.614714 0.13818985
7.615714 0.13840913
7.616714 0.13862801
7.617714 0.1388423
7.618714 0.13904787999999998
7.619714 0.13924308999999999
7.620714 0.13942971999999998
7.621714 0.13961197
7.622715 0.13979389
7.623714 0.13997701
7.624714 0.14015944
7.625714 0.14033702
7.626714 0.14050577
7.627714 0.14066432
7.628714 0.14081462
7.629714 0.14096081
7.630714 0.1411067
7.631714 0.14125351
7.632714 0.14139916
7.633714 0.14153959
7.634714 0.14167125
7.635714 0.14179328
7.636714 0.14190802
7.637714 0.14201966000000002
7.638714 0.14213172999999998
7.639714 0.14224496
7.640714 0.14235682
7.641714 0.14246297
7.642715 0.14255983
7.643714 0.14264664000000002
7.644714 0.14272591
7.645714 0.14280188
7.646714 0.14287805
7.647714 0.14295517000000002
7.648714 0.14303091
7.649714 0.14310137
7.650714 0.14316345
7.651714 0.14321674
7.652714 0.14326368
7.653714 0.14330803
7.654714 0.1433525
7.655715 0.14339706
7.656714 0.1434389
7.657714 0.14347411000000002
7.658714 0.14350002
7.659714 0.14351687
7.660714 0.14352771
7.661714 0.14353668
7.662714 0.14354668
7.663714 0.14355774999999998
7.664714 0.14356717
7.665714 0.14357117
7.666714 0.14356716
7.667714 0.14355517
7.668715 0.14353768
7.669714 0.14351796
7.670714 0.14349797
7.671714 0.14347716
7.672714 0.14345282
7.673714 0.14342179000000002
7.674714 0.14338248
7.675714 0.14333589
7.676714 0.1432851
7.677714 0.14323344000000002
7.678714 0.14318264
7.679714 0.14313172
7.680714 0.14307771
7.681714 0.14301739
7.682714 0.14294914
7.683714 0.14287387
7.684714 0.14279432
7.685714 0.14271337
7.686714 0.14263232
7.687714 0.1425502
7.688715 0.14246452
7.689714 0.14237288
7.690714 0.14227453
7.691714 0.14217085
7.692714 0.14206442
7.693714 0.1419574
7.694714 0.1418501
7.695714 0.14174081
7.696714 0.14162676
7.697714 0.14150587
7.698714 0.14137803
7.699714 0.14124512
7.700714 0.14110998
7.701715 0.14097467
7.702714 0.14083935
7.703714 0.14070229
7.704714 0.14056106000000002
7.705714 0.14041405
7.706714 0.14026148
7.707714 0.14010513
7.708714 0.13994713
7.709714 0.13978851
7.710714 0.13962848
7.711714 0.13946487999999999
7.712714 0.13929560000000002
7.713714 0.13911998
7.714714 0.13893931
7.715714 0.13875613
7.716714 0.13857274
7.717714 0.13838977
7.718714 0.13820586
7.719714 0.1380185
7.720714 0.13782565
7.721714 0.137627
7.722714 0.13742418
7.723714 0.13721974
7.724714 0.13701549000000002
7.725714 0.13681132000000001
7.726714 0.13660523000000002
7.727714 0.13639458999999998
7.728714 0.13617784
7.729714 0.13595556
7.730714 0.13573024
7.731714 0.1355047
7.732714 0.13528034
7.733714 0.13505621
7.734715 0.13482946999999998
7.735714 0.13459716
7.736714 0.13435809999999998
7.737714 0.1341137
7.738714 0.13386721
7.739714 0.13362179000000002
7.740714 0.13337850999999998
7.741714 0.13313571000000002
7.742714 0.13288987
7.743714 0.13263787
7.744714 0.13237888
7.745714 0.13211506
7.746714 0.13185028999999998
7.747715 0.13158786
7.748714 0.13132838
7.749714 0.13106936
7.750714 0.13080661999999998
7.751714 0.13053691
7.752714 0.13025991
7.753714 0.12997856
7.754714 0.12969734
7.755714 0.12941954
7.756714 0.12914509000000002
7.757714 0.12887052999999998
7.758714 0.12859097
7.759714 0.12830312000000002
7.760714 0.12800741
7.761714 0.12770797
7.762714 0.12741028000000001
7.763714 0.12711808
7.764714 0.12683101
7.765714 0.12654481
7.766714 0.12625376
7.767715 0.12595416
7.768714 0.12564654
7.769714 0.12533537
7.770714 0.12502632
7.771714 0.1247228
7.772714 0.12442373999999999
7.773714 0.12412415
7.774714 0.12381806
7.775714 0.12350233999999999
7.776714 0.12317875
7.777714 0.12285323
7.778714 0.1225325
7.779714 0.12222012000000002
7.780715 0.12191421999999999
7.781714 0.12160847999999999
7.782714 0.12129569999999999
7.783714 0.12097203
7.784714 0.12063924000000001
7.785714 0.12030372
7.786714 0.11997266999999999
7.787714 0.11964983
7.788714 0.11933321000000001
7.789714 0.11901634000000001
7.790714 0.11869222
7.791714 0.11835768
7.792714 0.11801556
7.793715 0.11767314
7.794714 0.11733793999999999
7.795714 0.11701302
7.796714 0.11669503
7.797714 0.11637589000000001
7.798714 0.11604744
7.799714 0.11570624
7.800714 0.11535569999999999
7.801714 0.11500423000000001
7.802714 0.11466038
7.803714 0.11432787
7.804714 0.11400342999999999
7.805714 0.11367882
7.806714 0.11334578000000001
7.807714 0.11300107000000001
7.808714 0.11264848
7.809714 0.11229663000000001
7.810714 0.11195373
7.811714 0.11162257
7.812714 0.11129861
7.813715 0.11097249
7.814714 0.11063551
7.815714 0.11028494000000001
7.816714 0.10992576
7.817714 0.10956797
7.818714 0.10922082
7.819714 0.10888740999999999
7.820714 0.10856284999999999
7.821714 0.10823716
7.822714 0.10790114999999999
7.823714 0.10755191
7.824714 0.10719459
7.825714 0.10683930999999999
7.826715 0.10649514000000002
7.827714 0.10616463
7.828714 0.10584215999999999
7.829714 0.10551728999999999
7.830714 0.10518096000000002
7.831714 0.10483102000000001
7.832714 0.10447361999999999
7.833714 0.10411978000000001
7.834714 0.10377882000000001
7.835714 0.10345285
7.836714 0.10313537
7.837714 0.10281506
7.838714 0.10248239999999999
7.839714 0.10213539
7.840714 0.10178074000000001
7.841714 0.10143003
7.842714 0.10109288
7.843714 0.10077126
7.844714 0.10045837999999999
7.845714 0.10014273
7.846714 0.09981497399999999
7.847714 0.09947357500000001
7.848714 0.09912577200000001
7.849714 0.09878330199999999
7.850714 0.098455348
7.851714 0.098143029
7.852714 0.097838603
7.853714 0.097530009
7.854714 0.09720804499999999
7.855714 0.096871908
7.856714 0.096529775
7.857714 0.096194097
7.858714 0.095874275
7.859715 0.095571089
7.860714 0.095276232
7.861714 0.09497720700000001
7.862714 0.094664731
7.863714 0.094338215
7.864714 0.094006106
7.865714 0.093680847
7.866714 0.093371479
7.867714 0.09307826400000001
7.868714 0.092792581
7.869714 0.092502142
7.870714 0.092198397
7.871714 0.091881742
7.872715 0.091561361
7.873714 0.09124981
7.874714 0.090955506
7.875714 0.090677646
7.876714 0.090406562
7.877714 0.090129371
7.878714 0.089837587
7.879714 0.08953214300000001
7.880714 0.089222851
7.881714 0.088922644
7.882714 0.088639965
7.883714 0.088373851
7.884714 0.088114635
7.885714 0.08784979
7.886714 0.087571435
7.887714 0.08728102
7.888714 0.086988433
7.889714 0.08670599799999999
7.890714 0.086441031
7.891714 0.08619143
7.892715 0.085946918
7.893714 0.085695193
7.894714 0.085429382
7.895714 0.085152243
7.896714 0.084874633
7.897714 0.084609154
7.898714 0.08436268499999999
7.899714 0.084132323
7.900714 0.083907071
7.901714 0.083674298
7.902714 0.083427184
7.903714 0.083168625
7.904714 0.082909397
7.905715 0.08266164200000001
7.906714 0.082431658
7.907714 0.082216237
7.908714 0.08200478
7.909714 0.08178585000000001
7.910714 0.081554166
7.911714 0.081313879
7.912714 0.08107613
7.913714 0.080852315
7.914714 0.08064718600000001
7.915714 0.080455863
7.916714 0.080266636
7.917714 0.080067868
7.918715 0.079854857
7.919714 0.079632655
7.920714 0.07941306100000001
7.921714 0.07920766900000001
7.922714 0.07902112
7.923714 0.078848499
7.924714 0.078678451
7.925714 0.078500074
7.926714 0.07830945
7.927714 0.078111899
7.928714 0.077918574
7.929714 0.07773962000000001
7.930714 0.07757792499999999
7.931714 0.077427359
7.932714 0.077276467
7.933714 0.077115447
7.934714 0.076942152
7.935714 0.07676353
7.936714 0.076591561
7.937714 0.076436164
7.938715 0.07629928300000001
7.939714 0.07617374099999999
7.940714 0.076047488
7.941714 0.07591074099999999
7.942714 0.075761729
7.943714 0.075607607
7.944714 0.075460057
7.945714 0.07532826299999999
7.946714 0.07521346
7.947714 0.075108389
7.948714 0.075001852
7.949714 0.07488566299999999
7.950714 0.074759667
7.951715 0.074631855
7.952714 0.074513495
7.953714 0.074412202
7.954714 0.074327184
7.955714 0.07424957
7.956714 0.074167631
7.957714 0.074073789
7.958714 0.073969166
7.959714 0.073862961
7.960714 0.073766988
7.961714 0.073688716
7.962714 0.073626917
7.963714 0.073572568
7.964714 0.073514413
7.965714 0.07344579799999999
7.966714 0.073368644
7.967714 0.07329221699999999
7.968714 0.073227403
7.969714 0.073180028
7.970714 0.073147251
7.971714 0.073119282
7.972714 0.073085341
7.973714 0.07304020700000001
7.974714 0.07298745899999999
7.975714 0.072937325
7.976714 0.072900503
7.977714 0.072881643
7.978714 0.07287648
7.979714 0.072874338
7.980714 0.072864542
7.981714 0.072842848
7.982714 0.072814082
7.983714 0.07278928
7.984715 0.072779122
7.985714 0.072787568
7.986714 0.072809571
7.987714 0.07283421
7.988714 0.072851317
7.989714 0.072857627
7.990714 0.072858663
7.991714 0.072865264
7.992714 0.07288684100000001
7.993714 0.07292552000000001
7.994714 0.072974717
7.995714 0.073023071
7.996714 0.073061418
7.997715 0.073088455
7.998714 0.073111785
7.999714 0.073143491
8.000714 0.07319299600000001
8.001715 0.07326139599999999
8.002714 0.073340768
8.003715 0.073418807
8.004714 0.073486159
8.005714 0.07354190499999999
8.006714 0.073593989
8.007714 0.073654315
8.008715 0.07373150399999999
8.009714 0.073825661
8.010715 0.07392837399999999
8.011714 0.074027944
8.012714 0.074116635
8.013714 0.074195571
8.014714 0.074274221
8.015715 0.07436474
8.016714 0.074474572
8.017715 0.074601767
8.018714 0.074735971
8.019714 0.074864482
8.020715 0.074979797
8.021714 0.075084128
8.022715 0.075188145
8.023714 0.075304619
8.024714 0.075440813
8.025714 0.075594144
8.026714 0.075753755
8.027715 0.075907086
8.028714 0.076047436
8.029715 0.076178019
8.030714 0.076309976
8.031714 0.076455605
8.032714 0.07662084
8.033714 0.07680158599999999
8.034715 0.076986133
8.035714 0.077162264
8.036715 0.077324751
8.037714 0.077478733
8.038714 0.07763679
8.039714 0.077811454
8.040714 0.078007672
8.041715 0.07821961200000001
8.042714 0.078434008
8.043715 0.078637892
8.044714 0.078826252
8.045714 0.079004979
8.046714 0.079187308
8.047714 0.079385896
8.048715 0.07960526899999999
8.049714 0.079839188
8.050714 0.080074486
8.051714 0.080299127
8.052714 0.080509577
8.053715 0.080713048
8.054714 0.080923171
8.055715 0.081151747
8.056714 0.081401458
8.057714 0.081664009
8.058714 0.081924914
8.059714 0.082172046
8.060715 0.082402973
8.061714 0.082626514
8.062715 0.082857622
8.063714 0.083108561
8.064714 0.083381636
8.065714 0.083667855
8.066714 0.083952287
8.067715 0.084222981
8.068714 0.084478094
8.069715 0.08472692
8.070714 0.084984244
8.071714 0.085261412
8.072714 0.085559394
8.073714 0.08586814499999999
8.074715 0.086172606
8.075714 0.086461793
8.076715 0.08673550299999999
8.077714 0.087004551
8.078714 0.08728440700000001
8.079714 0.087585917
8.080714 0.087908743
8.081715 0.088241399
8.082714 0.088568009
8.083714 0.088877673
8.084714 0.089170993
8.085714 0.089459744
8.086715 0.08975987399999999
8.087714 0.09008208300000001
8.088715 0.090425456
8.089714 0.090778084
8.090714 0.091124198
8.091714 0.09145363
8.092714 0.091767847
8.093715 0.09207905400000001
8.094714 0.092402758
8.095715 0.09274836
8.096714 0.093113392
8.097714 0.093484862
8.098714 0.093846966
8.099714 0.094190601
8.100715 0.09451888
8.101714 0.094845454
8.102715 0.095186464
8.103714 0.095551007
8.104714 0.095935719
8.105714 0.09632674
8.106714 0.096707919
8.107715 0.097070332
8.108714 0.097417488
8.109715 0.09776314300000001
8.110714 0.09812297099999999
8.111714 0.098505162
8.112714 0.098905538
8.113714 0.09931003399999999
8.114715 0.09970322699999999
8.115714 0.10007758
8.116714 0.10043803999999999
8.117714 0.10079913
8.118714 0.10117625
8.119715 0.10157649
8.120714 0.10199426
8.121715 0.10241460000000001
8.122714 0.10282199
8.123714 0.1032096
8.124714 0.10358328
8.125714 0.10395813000000001
8.126715 0.10434942999999999
8.127714 0.10476367
8.128715 0.10519463000000001
8.129714 0.10562714000000001
8.130714 0.10604613
8.131714 0.10644557
8.132714 0.106832
8.133715 0.10722049
8.134714 0.10762565
8.135715 0.10805278
8.136714 0.10849478
8.137714 0.10893644
8.138714 0.10936351
8.139714 0.10977132
8.140715 0.11016763000000002
8.141714 0.11056792000000001
8.142715 0.11098622
8.143714 0.11142666
8.144714 0.11188095999999999
8.145715 0.11233329
8.146714 0.11276960999999999
8.147715 0.11318595
8.148714 0.11359063
8.149714 0.11399930999999999
8.150714 0.11442556000000001
8.151714 0.11487291000000001
8.152715 0.11533283
8.153714 0.11578996
8.154715 0.1162314
8.155714 0.11665437
8.156714 0.11706789
8.157714 0.11748724999999999
8.158714 0.11792480999999999
8.159715 0.11838249999999999
8.160714 0.11885058999999999
8.161715 0.11931344999999999
8.162714 0.11975877
8.163714 0.12018491999999999
8.164714 0.12060183
8.165714 0.12102502
8.166715 0.12146645
8.167714 0.12192741
8.168715 0.12239785
8.169714 0.12286248000000001
8.170714 0.12330997999999999
8.171714 0.12373966
8.172714 0.12416183
8.173715 0.12459157
8.174714 0.12503959
8.175714 0.1255059
8.176714 0.12597975
8.177714 0.12644605
8.178715 0.12689437
8.179714 0.12732509
8.180715 0.12774908999999998
8.181714 0.12818109
8.182714 0.12863086
8.183714 0.12909733
8.184714 0.12956926
8.185715 0.13003207
8.186714 0.13047651999999998
8.187715 0.13090427999999998
8.188714 0.13132691
8.189714 0.13175897
8.190714 0.13220932
8.191714 0.13267592
8.192715 0.13314709
8.193714 0.13360847
8.194715 0.1340516
8.195714 0.13447884999999998
8.196714 0.1349018
8.197714 0.13533416
8.198714 0.13578348
8.199715 0.13624658
8.200714 0.13671152
8.201715 0.13716477
8.202714 0.13759938000000002
8.203714 0.13801917
8.204714 0.13843636
8.205714 0.13886439
8.206715 0.13930979999999998
8.207714 0.13976847
8.208714 0.14022806000000002
8.209714 0.14067546
8.210714 0.14110456000000002
8.211715 0.14151979
8.212714 0.14193334
8.213715 0.14235775
8.214714 0.14279831
8.215714 0.1432499
8.216714 0.1437001
8.217714 0.14413665
8.218715 0.14455476
8.219714 0.14495997
8.220715 0.14536480000000002
8.221714 0.14578118
8.222714 0.14621335
8.223714 0.14665533
8.224714 0.14709466999999998
8.225715 0.14751987
8.226714 0.14792732
8.227715 0.14832341
8.228714 0.14872055
8.229714 0.14912967
8.230714 0.14955363000000002
8.231714 0.14998545000000002
8.232715 0.1504125
8.233714 0.15082404
8.234715 0.15121762
8.235714 0.15160049
8.236714 0.15198513
8.237714 0.15238179999999998
8.238714 0.15279239
8.239715 0.15320936
8.240714 0.15362041
8.241714 0.15401588
8.242714 0.15439455000000002
8.243714 0.15476438
8.244715 0.1551376
8.245714 0.15552331
8.246715 0.15592203
8.247714 0.15632531
8.248714 0.15672086000000002
8.249714 0.15709985
8.250714 0.15746217
8.251715 0.15781631000000002
8.252714 0.15817425000000002
8.253715 0.15854418
8.254714 0.15892553
8.255714 0.15930945999999999
8.256714 0.15968417
8.257714 0.16004209
8.258715 0.16038442
8.259714 0.16072043
8.260715 0.16106186
8.261714 0.16141587000000002
8.262714 0.16178082
8.263714 0.16214726000000002
8.264714 0.16250365
8.265715 0.16284321
8.266714 0.16316791
8.267715 0.1634871
8.268714 0.16381171
8.269714 0.16414763999999998
8.270715 0.16449213000000001
8.271714 0.16483546000000002
8.272715 0.16516693
8.273714 0.16548129
8.274714 0.16578201
8.275714 0.16607916
8.276714 0.16638340999999998
8.277715 0.16669963999999998
8.278714 0.16702407
8.279715 0.16734652
8.280714 0.16765659
8.281714 0.16794975
8.282714 0.16823000000000002
8.283714 0.16850723
8.284715 0.16879115
8.285714 0.16908536
8.286715 0.16938522
8.287714 0.16968071999999998
8.288714 0.16996255999999998
8.289714 0.17022784999999999
8.290714 0.17048188
8.291715 0.17073489
8.292714 0.17099591
8.293715 0.17126735
8.294714 0.17154349
8.295714 0.17181411000000002
8.296714 0.17207052
8.297714 0.17231085000000002
8.298715 0.17254101
8.299714 0.17277108
8.300714 0.17300907
8.301714 0.17325611999999999
8.302714 0.17350574000000002
8.303715 0.17374784
8.304714 0.17397476
8.305715 0.17418591
8.306714 0.17438809
8.307714 0.17459128
8.308714 0.17480263000000001
8.309714 0.17502215999999998
8.310715 0.17524281
8.311714 0.17545484
8.312715 0.17565176
8.313714 0.17583425
8.314714 0.17600973
8.315714 0.17618778000000002
8.316714 0.17637423000000002
8.317715 0.17656763
8.318714 0.17676005
8.319715 0.17694189
8.320714 0.17710767
8.321714 0.17725931
8.322714 0.17740498
8.323714 0.17755405999999999
8.324715 0.17771151999999998
8.325714 0.17787487999999999
8.326715 0.17803583
8.327714 0.17818528
8.328714 0.1783189
8.329714 0.17843972
8.330714 0.17855623
8.331715 0.17867715
8.332714 0.17880608
8.333714 0.17893929
8.334714 0.17906803000000002
8.335714 0.17918388000000002
8.336715 0.17928386999999998
8.337714 0.17937237
8.338715 0.17945837
8.339714 0.17955009
8.340714 0.17964981
8.341714 0.17975252
8.342714 0.17984887
8.343715 0.17993081
8.344714 0.17999652
8.345715 0.1800515
8.346714 0.18010522
8.347714 0.18016543000000002
8.348714 0.18023344
8.349714 0.18030339
8.350715 0.18036581
8.351714 0.18041343
8.352715 0.1804456
8.353714 0.18046863999999999
8.354714 0.18049192
8.355714 0.18052205999999998
8.356714 0.18055877
8.357715 0.18059494
8.358714 0.18062087
8.359715 0.18063029
8.360714 0.18062423
8.361714 0.18061057
8.362714 0.18059943
8.363714 0.18059708
8.364715 0.18060216999999998
8.365714 0.18060648999999998
8.366714 0.18059984
8.367714 0.18057616999999998
8.368714 0.18053713
8.369715 0.18049097
8.370714 0.1804475
8.371715 0.18041201
8.372714 0.18038204
8.373714 0.18034879
8.374714 0.18030258
8.375714 0.18023882000000002
8.376715 0.18016098
8.377714 0.18007862
8.378715 0.18000177
8.379714 0.17993472
8.380714 0.17987337
8.381714 0.17980752
8.382714 0.17972691
8.383715 0.17962734
8.384714 0.17951324
8.385715 0.17939507
8.386714 0.17928308
8.387714 0.17918113
8.388714 0.1790844
8.389714 0.17898227
8.390715 0.17886474
8.391714 0.17872845
8.392715 0.17857879999999998
8.393714 0.17842667
8.394714 0.17828178
8.395715 0.17814676000000002
8.396714 0.17801540999999999
8.397715 0.17787634
8.398714 0.17771983
8.399714 0.1775438
8.400714 0.17735519
8.401714 0.17716603
8.402715 0.17698623
8.403714 0.17681768
8.404715 0.176653
8.405714 0.17647978
8.406714 0.176288
8.407714 0.17607592
8.408714 0.17585114000000002
8.409715 0.1756261
8.410714 0.17541062999999998
8.411715 0.17520606
8.412714 0.1750045
8.413714 0.17479355
8.414714 0.17456386000000002
8.415714 0.17431476
8.416715 0.17405486
8.417714 0.17379683
8.418715 0.17354978
8.419714 0.17331362
8.420714 0.17307893
8.421714 0.1728324
8.422714 0.17256476
8.423715 0.17227636
8.424714 0.17197713
8.425714 0.17168078
8.426714 0.17139678
8.427714 0.17112478
8.428715 0.17085486
8.429714 0.17057339
8.430715 0.17027122
8.431714 0.16994899000000002
8.432714 0.16961682
8.433714 0.16928812999999998
8.434714 0.16897157999999998
8.435715 0.16866578999999998
8.436714 0.16836013
8.437715 0.16804105
8.438714 0.16770024
8.439714 0.16733971
8.440714 0.16697079
8.441714 0.16660740000000002
8.442715 0.16625786
8.443714 0.1659198
8.444715 0.16558155000000002
8.445714 0.16522892
8.446714 0.16485357
8.447714 0.16445800000000002
8.448714 0.16405407
8.449715 0.163656
8.450714 0.163272
8.451715 0.1628994
8.452714 0.16252634
8.453714 0.16213881
8.454714 0.16172907
8.455714 0.16130013
8.456715 0.16086404
8.457714 0.16043456
8.458714 0.16001893
8.459714 0.15961342
8.460714 0.15920553999999998
8.461715 0.1587815
8.462714 0.15833442
8.463715 0.15786863
8.464714 0.15739718
8.465714 0.15693422999999998
8.466714 0.1564867
8.467714 0.15605013
8.468715 0.15561137
8.469714 0.15515625
8.470715 0.15467791
8.471714 0.15418078999999998
8.472714 0.15367789
8.473714 0.15318299000000002
8.474714 0.15270251
8.475715 0.15223174
8.476714 0.1517578
8.477715 0.15126738
8.478714 0.15075478
8.479714 0.15022537
8.480714 0.1496924
8.481714 0.14916908
8.482715 0.14866064
8.483714 0.14816119
8.484715 0.1476571
8.485714 0.14713510000000002
8.486714 0.14659015
8.487714 0.1460284
8.488714 0.14546361000000002
8.489715 0.14490904
8.490714 0.14436968
8.491714 0.14383935
8.492714 0.14330451
8.493714 0.14275229
8.494715 0.14217807
8.495714 0.14158816
8.496715 0.14099587
8.497714 0.14041355
8.498714 0.13984517
8.499714 0.13928406
8.500714 0.13871698
8.501715 0.13813213
8.502714 0.13752625999999998
8.503715 0.13690669
8.504714 0.13628691999999998
8.505714 0.1356786
8.506714 0.13508456
8.507714 0.13449707
8.508715 0.13390242
8.509714 0.13328898
8.510715 0.13265404
8.511714 0.13200535
8.512714 0.13135649
8.513714 0.13071883
8.514714 0.13009491
8.515715 0.12947719
8.516714 0.12885265999999998
8.517715 0.12821078
8.518714 0.12754973
8.519714 0.12687738
8.520715 0.12620647000000002
8.521714 0.12554679
8.522715 0.12489930999999999
8.523714 0.12425554
8.524714 0.12360266
8.525714 0.12293122000000001
8.526714 0.12224083
8.527715 0.12154046
8.528714 0.12084316
8.529715 0.12015831
8.530714 0.11948620000000001
8.531714 0.11881788000000001
8.532714 0.11814059
8.533714 0.11744529
8.534715 0.11673196
8.535714 0.11600938999999999
8.536715 0.11528981999999999
8.537714 0.11458155
8.538714 0.11388406999999999
8.539714 0.11318856
8.540714 0.11248336
8.541715 0.11176111
8.542714 0.11102324
8.543715 0.11027913
8.544714 0.10954035
8.545714 0.10881369
8.546714 0.10809704
8.547714 0.10738053
8.548715 0.10665247
8.549714 0.10590628
8.550714 0.10514441
8.551714 0.10437685
8.552714 0.10361519
8.553715 0.10286582000000001
8.554714 0.10212626
8.555715 0.10138685
8.556714 0.10063669
8.557714 0.099870225
8.558714 0.09909042900000001
8.559714 0.098306872
8.560715 0.097529771
8.561714 0.096763659
8.562715 0.096004613
8.563714 0.095242658
8.564714 0.09446784999999999
8.565714 0.093676377
8.566714 0.092873001
8.567715 0.092068274
8.568714 0.09127228400000001
8.569715 0.09048867499999999
8.570714 0.08971251100000001
8.571714 0.088933232
8.572714 0.088140991
8.573714 0.087332458
8.574715 0.086512702
8.575714 0.08569199699999999
8.576715 0.084879546
8.577714 0.084077928
8.578714 0.08328165900000001
8.579714 0.082480657
8.580714 0.081666483
8.581715 0.080837595
8.582714 0.080000341
8.583714 0.079165184
8.584714 0.07834034000000001
8.585714 0.077526749
8.586715 0.076717406
8.587714 0.075901509
8.588715 0.07507090899999999
8.589714 0.07422498899999999
8.590714 0.073371048
8.591714 0.07251990600000001
8.592714 0.071679457
8.593715 0.070849975
8.594714 0.070024055
8.595715 0.06919114999999999
8.596714 0.068344036
8.597714 0.06748317399999999
8.598714 0.066616462
8.599714 0.06575439500000001
8.600715 0.064903684
8.601714 0.06406313
8.602715 0.063224306
8.603714 0.062376616
8.604714 0.061513734
8.605714 0.060637511000000005
8.606714 0.059756933000000005
8.607715 0.0588828
8.608714 0.058021245
8.609715 0.05717004
8.610714 0.056319911
8.611714 0.055460079
8.612714 0.054584746
8.613714 0.053696538
8.614715 0.052804953999999994
8.615714 0.051920622
8.616714 0.051048904
8.617714 0.050186674
8.618714 0.049324188
8.619715 0.048450989
8.620714 0.04756228
8.621715 0.046661886
8.622714 0.045760036999999996
8.623714 0.044867251000000004
8.624714 0.043988001
8.625714 0.043118006
8.626715 0.042246695
8.627714 0.041363534
8.628715 0.040464316
8.629714 0.039553718
8.630714 0.038642524
8.631714 0.037741204
8.632714 0.036853645
8.633715 0.035974829
8.634714 0.035093847
8.635715 0.034200447
8.636714 0.033291243
8.637714 0.03237178
8.638714 0.031453275
8.639714 0.030545934
8.640715 0.029652831
8.641714 0.028768013
8.642715 0.027880009
8.643714 0.026978645
8.644714 0.026061105999999997
8.645715 0.025133631
8.646714 0.024207798
8.647715 0.023293635
8.648714 0.022393656999999997
8.649714 0.021501396
8.650714 0.020605302
8.651714 0.019695687
8.652715 0.018770588
8.653714 0.017837006
8.654715 0.016906795999999998
8.655714 0.015989626
8.656714 0.015087194
8.657714 0.014192182
8.658714 0.013292543
8.659715 0.012378603000000002
8.660714 0.011448765
8.661715 0.010510429
8.662714 0.0095755408
8.663714 0.0086535212
8.664714 0.0077457014
8.665714 0.006844568999999999
8.666715 0.0059383236999999995
8.667714 0.0050179475
8.668715 0.0040826231
8.669714 0.0031402411
8.670714 0.0022027354
8.671714 0.0012789998000000001
8.672714 0.0003696008
8.673715 -0.00053355466
8.674714 -0.0014424515
8.675714 -0.0023658602
8.676714 -0.0033041542
8.677714 -0.004249125
8.678715 -0.0051888714
8.679714 -0.0061148079
8.680715 -0.0070267277
8.681714 -0.0079328602
8.682714 -0.0088449618
8.683714 -0.009771331
8.684714 -0.010711944000000001
8.685715 -0.011658547
8.686714 -0.012599576
8.687715 -0.013527046000000001
8.688714 -0.014441228
8.689714 -0.015350420000000002
8.690714 -0.016265953
8.691714 -0.017195437
8.692715 -0.018138233
8.693714 -0.01908586
8.694715 -0.020027019
8.695714 -0.020954274999999998
8.696714 -0.021868393
8.697714 -0.022777832
8.698714 -0.023693715
8.699715 -0.024623284
8.700714 -0.025565716000000002
8.701715 -0.026512705
8.702714 -0.027453454000000002
8.703714 -0.028381062999999998
8.704714 -0.029296521
8.705714 -0.030208000999999998
8.706715 -0.031125924
8.707714 -0.032056743000000006
8.708714 -0.032999169
8.709714 -0.033945029
8.710714 -0.034884166
8.711715 -0.035810476
8.712714 -0.03672544
8.713715 -0.037637172
8.714714 -0.038555558000000004
8.715714 -0.039486424
8.716714 -0.040428154
8.717714 -0.041372736
8.718715 -0.042310532
8.719714 -0.043235929
8.720715 -0.044150522
8.721714 -0.045062011
8.722714 -0.045979535
8.723714 -0.046908268
8.724714 -0.047846447
8.725715 -0.0487866
8.726714 -0.049720082000000006
8.727715 -0.050642213
8.728714 -0.051555003
8.729714 -0.052465859000000004
8.730714 -0.053383119
8.731714 -0.054311141
8.732715 -0.055247836
8.733714 -0.056185992
8.734715 -0.057117612
8.735714 -0.058038608
8.736714 -0.058951065999999996
8.737714 -0.05986181200000001
8.738714 -0.060778267999999996
8.739715 -0.061704038
8.740714 -0.06263688
8.741714 -0.063570181
8.742714 -0.064497016
8.743714 -0.06541422899999999
8.744715 -0.06632421299999999
8.745714 -0.067233323
8.746715 -0.068148033
8.747714 -0.069071114
8.748714 -0.07000012
8.749714 -0.070928992
8.750714 -0.071851758
8.751715 -0.072766078
8.752714 -0.073674484
8.753715 -0.074582751
8.754714 -0.075496355
8.755714 -0.076417258
8.756714 -0.077342847
8.757714 -0.078267662
8.758715 -0.079186726
8.759714 -0.080098491
8.760715 -0.081005599
8.761714 -0.081913138
8.762714 -0.082825462
8.763714 -0.083743635
8.764714 -0.084664853
8.765715 -0.085584284
8.766714 -0.086498039
8.767715 -0.087405485
8.768714 -0.088309491
8.769714 -0.08921459100000001
8.770715 -0.090124167
8.771714 -0.091038464
8.772715 -0.091954577
8.773714 -0.092868356
8.774714 -0.093777012
8.775714 -0.094680791
8.776714 -0.09558270699999999
8.777715 -0.096486567
8.778714 -0.097394601
8.779715 -0.098306092
8.780714 -0.099217927
8.781714 -0.10012656999999998
8.782714 -0.10103029
8.783714 -0.10193024
8.784715 -0.10282961
8.785714 -0.10373162
8.786715 -0.10463746
8.787714 -0.10554557999999999
8.788714 -0.10645272
8.789714 -0.10735602999999999
8.790714 -0.10825486
8.791715 -0.10915117999999999
8.792714 -0.11004828999999999
8.793715 -0.11094867
8.794714 -0.11185236999999999
8.795714 -0.11275691
8.796714 -0.11365887000000001
8.797714 -0.11455607999999999
8.798715 -0.11544903999999999
8.799714 -0.11634074999999999
8.800714 -0.11723484
8.801714 -0.11813329
8.802714 -0.11903516
8.803715 -0.11993712
8.804714 -0.12083551
8.805715 -0.12172863
8.806714 -0.12261792
8.807714 -0.12350704
8.808714 -0.12439963
8.809714 -0.12529696
8.810715 -0.12619699
8.811714 -0.12709554
8.812715 -0.12798886
8.813714 -0.128876
8.814714 -0.12975957999999999
8.815714 -0.13064431
8.816714 -0.1315342
8.817715 -0.13243003
8.818714 -0.13332877999999998
8.819715 -0.13422535
8.820714 -0.1351156
8.821714 -0.13599892000000002
8.822714 -0.13687864
8.823714 -0.13776018
8.824715 -0.13864763000000002
8.825714 -0.13954133
8.826715 -0.14043744
8.827714 -0.14133021
8.828714 -0.14221551000000002
8.829714 -0.14309336
8.830714 -0.14396815999999998
8.831715 -0.14484616
8.832714 -0.14573171999999998
8.833714 -0.14662464
8.834714 -0.14752015
8.835714 -0.14841157
8.836715 -0.14929436000000001
8.837714 -0.15016883
8.838715 -0.1510401
8.839714 -0.15191517000000002
8.840714 -0.15279868
8.841714 -0.15369011000000002
8.842714 -0.15458396
8.843715 -0.15547292
8.844714 -0.15635219
8.845715 -0.15722245
8.846714 -0.15808949
8.847714 -0.15896092
8.848714 -0.1598416
8.849714 -0.16073075
8.850715 -0.16162226000000002
8.851714 -0.16250828
8.852715 -0.16338391
8.853714 -0.16425019999999999
8.854714 -0.16511375
8.855714 -0.16598280999999998
8.856714 -0.16686255
8.857715 -0.16775182
8.858714 -0.16864376
8.859715 -0.16952973
8.860714 -0.17040435999999998
8.861714 -0.17126874
8.862714 -0.17212982000000002
8.863714 -0.17299636
8.864715 -0.17387375
8.865714 -0.17476076
8.866714 -0.17565023
8.867714 -0.17653321
8.868714 -0.17740430000000001
8.869715 -0.17826491
8.870714 -0.17912257
8.871715 -0.17998661
8.872714 -0.18086266
8.873714 -0.18174937
8.874714 -0.18263909
8.875714 -0.18352231
8.876715 -0.18439322
8.877714 -0.18525312
8.878715 -0.18610970999999998
8.879714 -0.18697252
8.880714 -0.18784734
8.881714 -0.18873272
8.882714 -0.18962073
8.883715 -0.19050164
8.884714 -0.19136958
8.885715 -0.1922261
8.886714 -0.19307934
8.887714 -0.19393942
8.888714 -0.19481253
8.889714 -0.19569737
8.890715 -0.19658589999999998
8.891714 -0.19746793
8.892715 -0.19833713
8.893714 -0.19919463
8.894714 -0.20004828
8.895715 -0.20090807000000002
8.896714 -0.20178016
8.897715 -0.20266324000000002
8.898714 -0.20354932999999997
8.899714 -0.20442839999999998
8.900714 -0.2052943
8.901714 -0.20614845999999998
8.902715 -0.20699915
8.903714 -0.20785678999999999
8.904715 -0.20872781
8.905714 -0.209611
8.906714 -0.21049823
8.907714 -0.21137898
8.908714 -0.21224655000000003
8.909715 -0.21310183
8.910714 -0.21395271
8.911715 -0.21480945999999998
8.912714 -0.21567872999999999
8.913714 -0.21655976000000002
8.914714 -0.21744481999999998
8.915714 -0.21832378
8.916715 -0.2191901
8.917714 -0.22004461
8.918715 -0.22089509000000002
8.919714 -0.22175165
8.920714 -0.22262081
8.921714 -0.22350172999999998
8.922714 -0.22438661999999998
8.923715 -0.22526532
8.924714 -0.22613109999999997
8.925714 -0.22698464
8.926714 -0.22783362999999998
8.927714 -0.22868835
8.928715 -0.22955573999999998
8.929714 -0.23043547
8.930715 -0.23132022
8.931714 -0.23219995000000002
8.932714 -0.23306767
8.933714 -0.23392348000000002
8.934714 -0.23477434
8.935715 -0.2356299
8.936714 -0.23649683999999999
8.937715 -0.23737503000000001
8.938714 -0.23825751
8.939714 -0.23913467000000002
8.940714 -0.23999983
8.941714 -0.24085313
8.942715 -0.24170150999999998
8.943714 -0.2425547
8.944715 -0.24341962
8.945714 -0.24429651000000002
8.946714 -0.24517875
8.947714 -0.24605684
8.948714 -0.24692384
8.949715 -0.24777923000000002
8.950714 -0.24862920000000002
8.951715 -0.24948288
8.952714 -0.25034698
8.953714 -0.25122197999999996
8.954714 -0.2521018
8.955714 -0.25297740999999996
8.956715 -0.253842
8.957714 -0.25469505
8.958714 -0.2555425
8.959714 -0.25639338
8.960714 -0.25725467
8.961715 -0.25812727
8.962714 -0.25900567
8.963715 -0.25988116
8.964714 -0.26074687
8.965714 -0.26160167
8.966714 -0.26245061000000003
8.967714 -0.26330196
8.968715 -0.26416222
8.969714 -0.26503236
8.970715 -0.26590729
8.971714 -0.26677884
8.972714 -0.26764052
8.973714 -0.26849133
8.974714 -0.26933639000000004
8.975715 -0.27018399
8.976714 -0.27104095
8.977715 -0.27190871
8.978714 -0.27278261
8.979714 -0.27365456
8.980714 -0.27451764
8.981714 -0.27537001
8.982715 -0.2762157
8.983714 -0.27706211000000003
8.984715 -0.27791571
8.985714 -0.2787783
8.986714 -0.27964602
8.987714 -0.28051175
8.988714 -0.28136934
8.989715 -0.28221726
8.990714 -0.28305948
8.991714 -0.28390314
8.992714 -0.28475444
8.993714 -0.28561493000000004
8.994715 -0.28648057
8.995714 -0.28734404999999996
8.996715 -0.28819887
8.997714 -0.28904306
8.998714 -0.2898802
8.999714 -0.29071739
9.000714 -0.29156115
9.001715 -0.29241382
9.002714 -0.29327238
9.003715 -0.29413037
9.004714 -0.29498159
9.005714 -0.29582372
9.006714 -0.29665944
9.007714 -0.29749477
9.008715 -0.29833530999999996
9.009714 -0.29918295
9.010715 -0.30003472000000003
9.011714 -0.30088456999999996
9.012714 -0.30172691
9.013714 -0.30255991
9.014714 -0.30338673
9.015715 -0.30421366
9.016714 -0.30504658
9.017715 -0.30588764
9.018714 -0.30673398
9.019714 -0.30757943
9.020715 -0.30841795
9.021714 -0.30924699
9.022715 -0.31006876
9.023714 -0.31088881999999995
9.024714 -0.31171269
9.025714 -0.31254277999999996
9.026714 -0.31337701
9.027715 -0.31421022
9.028714 -0.31503731999999995
9.029715 -0.31585630000000003
9.030714 -0.31666944
9.031714 -0.31748188
9.032714 -0.31829861000000004
9.033714 -0.31912141
9.034715 -0.31994776999999996
9.035714 -0.32077224
9.036715 -0.32158961999999996
9.037714 -0.32239784
9.038714 -0.32319922
9.039714 -0.32399901999999997
9.040714 -0.32480245
9.041715 -0.32561161
9.042714 -0.32642442
9.043715 -0.32723593
9.044714 -0.32804115
9.045714 -0.32883799
9.046714 -0.32962833
9.047714 -0.33041686
9.048715 -0.3312082
9.049714 -0.33200418
9.050714 -0.33280274
9.051714 -0.33359923
9.052714 -0.33438918
9.053715 -0.33517089
9.054714 -0.33594645
9.055715 -0.33672045
9.056714 -0.33749714000000003
9.057714 -0.33827801
9.058714 -0.33906072
9.059714 -0.33984053999999997
9.060715 -0.34061315999999997
9.061714 -0.34137717
9.062715 -0.34213495
9.063714 -0.3428912
9.064714 -0.34365032
9.065714 -0.34441373
9.066714 -0.34517911
9.067715 -0.34594177
9.068714 -0.34669735
9.069715 -0.34744432
9.070714 -0.34818468
9.071714 -0.34892270000000003
9.072714 -0.34966227
9.073714 -0.35040446000000003
9.074715 -0.35114698
9.075714 -0.35188561
9.076715 -0.35261684
9.077714 -0.35334006
9.078714 -0.35405802
9.079714 -0.35477516
9.080714 -0.35549497999999996
9.081715 -0.35621780000000003
9.082714 -0.35694046
9.083714 -0.35765804
9.084714 -0.35836663999999996
9.085714 -0.35906562
9.086715 -0.3597579
9.087714 -0.36044819
9.088715 -0.36114026
9.089714 -0.36183472
9.090714 -0.36252881
9.091714 -0.36321816
9.092714 -0.36389934999999995
9.093715 -0.36457214
9.094714 -0.36523938
9.095715 -0.36590532
9.096714 -0.36657280000000003
9.097714 -0.3672414
9.098714 -0.36790748
9.099714 -0.36856642
9.100715 -0.36921531
9.101714 -0.36985476
9.102715 -0.37048876
9.103714 -0.37112234
9.104714 -0.37175864
9.105714 -0.37239699
9.106714 -0.37303325
9.107715 -0.37366208
9.108714 -0.3742801
9.109715 -0.37488772
9.110714 -0.37548876999999997
9.111714 -0.37608817
9.112714 -0.37668888
9.113714 -0.37729008999999997
9.114715 -0.37788777
9.115714 -0.37847718
9.116714 -0.37905588
9.117714 -0.37962531
9.118714 -0.38019002
9.119715 -0.38075496000000003
9.120714 -0.38132227
9.121715 -0.38188987
9.122714 -0.38245232
9.123714 -0.38300392
9.124714 -0.38354194
9.125714 -0.38406830000000003
9.126715 -0.38458847
9.127714 -0.38510828999999996
9.128715 -0.3856306
9.129714 -0.38615363
9.130714 -0.38667212
9.131714 -0.38718046
9.132714 -0.38767610999999996
9.133715 -0.38816109
9.134714 -0.38864075
9.135715 -0.38912030999999997
9.136714 -0.38960159
9.137714 -0.39008169
9.138714 -0.39055445
9.139714 -0.39101400999999997
9.140715 -0.39145843999999996
9.141714 -0.3918909
9.142715 -0.39231805
9.143714 -0.39274604
9.144714 -0.39317696
9.145715 -0.39360761
9.146714 -0.39403117
9.147715 -0.39444119
9.148714 -0.39483536999999996
9.149714 -0.39521703
9.150714 -0.39559286000000005
9.151714 -0.39596916
9.152715 -0.39634774
9.153714 -0.39672493
9.154715 -0.39709359
9.155714 -0.39744730999999994
9.156714 -0.39778426
9.157714 -0.39810846000000005
9.158714 -0.39842725
9.159715 -0.39874706
9.160714 -0.39906943999999994
9.161715 -0.39938991
9.162714 -0.39970055000000004
9.163714 -0.39999448000000004
9.164714 -0.4002701
9.165714 -0.40053199
9.166715 -0.40078824
9.167714 -0.40104579999999995
9.168715 -0.40130620000000006
9.169714 -0.40156454999999996
9.170714 -0.40181233
9.171714 -0.40204241
9.172714 -0.40225331
9.173715 -0.40245014
9.174714 -0.40264148
9.175714 -0.40283445
9.176714 -0.40303022000000005
9.177714 -0.40322323
9.178715 -0.40340452
9.179714 -0.40356661
9.180715 -0.40370822
9.181714 -0.40383488
9.182714 -0.40395563
9.183714 -0.40407768
9.184714 -0.40420196
9.185715 -0.40432243
9.186714 -0.40442967
9.187715 -0.40451636999999996
9.188714 -0.40458185
9.189714 -0.40463256000000003
9.190714 -0.40467842000000004
9.191714 -0.40472699
9.192715 -0.40477891
9.193714 -0.40482744000000004
9.194715 -0.40486204000000003
9.195714 -0.40487461
9.196714 -0.40486404000000004
9.197714 -0.4048367
9.198714 -0.40480270999999995
9.199715 -0.40476968999999996
9.200714 -0.40473854
9.201715 -0.40470255
9.202714 -0.40465170000000006
9.203714 -0.40457854
9.204714 -0.40448280000000003
9.205714 -0.40437174
9.206715 -0.40425588
9.207714 -0.40414268000000003
9.208714 -0.40403199000000006
9.209714 -0.40391581
9.210714 -0.40378273
9.211715 -0.40362459
9.212714 -0.40344098000000006
9.213715 -0.40323967000000005
9.214714 -0.40303188999999995
9.215714 -0.40282601999999995
9.216714 -0.40262258
9.217714 -0.40241401000000004
9.218715 -0.40218933
9.219714 -0.40194043
9.220715 -0.40166704000000003
9.221714 -0.40137656
9.222714 -0.40107979
9.223714 -0.4007841
9.224714 -0.40048896000000006
9.225715 -0.40018605
9.226714 -0.39986405
9.227715 -0.39951517000000003
9.228714 -0.39914013
9.229714 -0.39874767
9.230714 -0.39834972
9.231714 -0.39795451
9.232715 -0.39756172
9.233714 -0.39716265000000006
9.234715 -0.39674519
9.235714 -0.39630071
9.236714 -0.395829
9.237714 -0.39533796
9.238714 -0.39483896
9.239715 -0.39433986
9.240714 -0.39384043999999996
9.241714 -0.39333245
9.242714 -0.39280481000000006
9.243714 -0.39225006
9.244715 -0.39166914999999997
9.245714 -0.39107092
9.246715 -0.39046698
9.247714 -0.38986474
9.248714 -0.38926296
9.249714 -0.38865227
9.250714 -0.38802035
9.251715 -0.38735892
9.252714 -0.38666842
9.253715 -0.38595765000000004
9.254714 -0.38523852999999997
9.255714 -0.3845192
9.256714 -0.38379943
9.257714 -0.38307088
9.258715 -0.38232221
9.259714 -0.38154589
9.260715 -0.38074255
9.261714 -0.37992061
9.262714 -0.37909108
9.263714 -0.37826099
9.264714 -0.37742902
9.265715 -0.37658612999999996
9.266714 -0.37572065
9.267715 -0.37482521
9.268714 -0.37390091000000003
9.269714 -0.37295674
9.270715 -0.37200437
9.271714 -0.37105132
9.272715 -0.37009676
9.273714 -0.36913198
9.274714 -0.36814555
9.275714 -0.36712992
9.276714 -0.36608574
9.277715 -0.36502122
9.278714 -0.36394715
9.279715 -0.36287049
9.280714 -0.36179021
9.281714 -0.36069793
9.282714 -0.35958297
9.283714 -0.35843864999999997
9.284715 -0.35726624
9.285714 -0.35607421
9.286715 -0.35487327
9.287714 -0.35367005
9.288714 -0.35246329
9.289714 -0.35124444
9.290714 -0.35000273
9.291715 -0.34873125
9.292714 -0.34743079
9.293715 -0.34610927
9.294714 -0.34477687
9.295714 -0.34344005
9.296714 -0.34209783
9.297714 -0.34074248
9.298715 -0.33936421
9.299714 -0.33795694
9.300714 -0.33652189
9.301714 -0.33506679
9.302714 -0.3336014
9.303715 -0.33213173
9.304714 -0.33065649
9.305715 -0.329168
9.306714 -0.32765659999999996
9.307714 -0.32611617
9.308714 -0.32454755
9.309714 -0.32295777999999997
9.310715 -0.32135583
9.311714 -0.31974725
9.312715 -0.31813104
9.313714 -0.31650029
9.314714 -0.31484647
9.315714 -0.31316446
9.316714 -0.31145553
9.317715 -0.3097266
9.318714 -0.30798609
9.319715 -0.30623905
9.320714 -0.3044842
9.321714 -0.30271474000000004
9.322714 -0.30092227
9.323714 -0.29910163
9.324715 -0.2972536
9.325714 -0.29538427
9.326715 -0.29350128000000003
9.327714 -0.29160937
9.328714 -0.28970772
9.329714 -0.28779076000000003
9.330714 -0.28585151
9.331715 -0.28388591
9.332714 -0.28189505
9.333714 -0.27988444
9.334714 -0.2778607
9.335714 -0.2758275
9.336715 -0.2737835
9.337714 -0.27172312000000004
9.338715 -0.26963975
9.339714 -0.26752965
9.340714 -0.26539383
9.341714 -0.26323742
9.342714 -0.26106657
9.343715 -0.2588849
9.344714 -0.25669164
9.345715 -0.25448229
9.346714 -0.25225144
9.347714 -0.2499959
9.348714 -0.24771633999999998
9.349714 -0.24541675
9.350715 -0.2431018
9.351714 -0.24077408
9.352715 -0.2384326
9.353714 -0.23607351000000001
9.354714 -0.23369257999999998
9.355714 -0.23128764999999998
9.356714 -0.22885993000000002
9.357715 -0.22641318
9.358714 -0.22395148
9.359715 -0.22147693999999998
9.360714 -0.21898848999999998
9.361714 -0.21648279
9.362714 -0.21395609
9.363714 -0.21140636
9.364715 -0.20883427999999998
9.365714 -0.20624253000000003
9.366714 -0.20363404999999998
9.367714 -0.20101042
9.368714 -0.19837101000000001
9.369715 -0.19571364000000002
9.370714 -0.1930361
9.371715 -0.19033751
9.372714 -0.18761876
9.373714 -0.18488187
9.374714 -0.18212866
9.375714 -0.17935969000000002
9.376715 -0.17657399
9.377714 -0.17376976
9.378715 -0.17094554
9.379714 -0.16810092999999998
9.380714 -0.16523676
9.381714 -0.1623544
9.382714 -0.1594549
9.383715 -0.15653841
9.384714 -0.15360432000000002
9.385715 -0.15065187
9.386714 -0.14768072
9.387714 -0.14469119
9.388714 -0.14168394
9.389714 -0.13865939
9.390715 -0.13561739
9.391714 -0.13255725000000002
9.392715 -0.12947830000000002
9.393714 -0.12638044
9.394714 -0.12326430000000001
9.395715 -0.12013091000000001
9.396714 -0.11698088999999999
9.397715 -0.11381397
9.398714 -0.1106291
9.399714 -0.10742503
9.400714 -0.10420133
9.401714 -0.1009588
9.402715 -0.09769924199999999
9.403714 -0.094424409
9.404715 -0.091134937
9.405714 -0.087829825
9.406714 -0.084506936
9.407714 -0.081164268
9.408714 -0.077801244
9.409715 -0.07441917599999999
9.410714 -0.07102054699999999
9.411715 -0.067607546
9.412714 -0.064180634
9.413714 -0.060738163000000005
9.414714 -0.05727731
9.415714 -0.053795845999999994
9.416715 -0.050293677
9.417714 -0.046773176
9.418715 -0.043237972
9.419714 -0.039690878
9.420714 -0.036132135
9.421714 -0.032559098
9.422714 -0.028967668
9.423715 -0.025354663
9.424714 -0.021719765000000002
9.425714 -0.018065849000000002
9.426714 -0.014397421999999998
9.427714 -0.010718031999999999
9.428715 -0.0070281916
9.429714 -0.0033250824
9.430715 0.00039572783
9.431714 0.0041375479
9.432714 0.007900424699999999
9.433714 0.011680958
9.434714 0.015474235
9.435715 0.019276783999999998
9.436714 0.023088786
9.437715 0.026914130999999997
9.438714 0.03075822
9.439714 0.034624725
9.440714 0.038513241
9.441714 0.042419255
9.442715 0.046336561
9.443714 0.050260772999999995
9.444715 0.054191856
9.445714 0.05813418
9.446714 0.062093983
9.447714 0.066075724
9.448714 0.070079433
9.449715 0.074100657
9.450714 0.078133063
9.451715 0.082172197
9.452714 0.086218119
9.453714 0.090275303
9.454714 0.094349898
9.455714 0.09844586
9.456715 0.10256233
9.457714 0.10669390000000001
9.458714 0.11083363
9.459714 0.11497714
9.460714 0.11912532
9.461715 0.12328399
9.462714 0.12746062
9.463715 0.13166001
9.464714 0.13588148
9.465714 0.14011905
9.466714 0.14436487
9.467714 0.14861360999999998
9.468715 0.15286539
9.469714 0.15712553
9.470715 0.16140115
9.471714 0.16569683000000002
9.472714 0.17001174
9.473714 0.17434005
9.474714 0.17867443
9.475715 0.18301051999999998
9.476714 0.18734959
9.477715 0.19169798
9.478714 0.19606336
9.479714 0.20045012
9.480714 0.20485662
9.481714 0.20927587
9.482715 0.21369942000000003
9.483714 0.2181222
9.484715 0.22254526
9.485714 0.22697509
9.486714 0.23141974
9.487714 0.23588401
9.488714 0.24036658
9.489715 0.24486079
9.490714 0.24935855
9.491714 0.25385509
9.492714 0.2583517
9.493714 0.26285492
9.494715 0.26737251
9.495714 0.27190864
9.496715 0.27646131
9.497714 0.28102342
9.498714 0.2855869
9.499714 0.2901474
9.500714 0.29470688
9.501715 0.29927243000000003
9.502714 0.30385202
9.503715 0.30844971
9.504714 0.31306301000000003
9.505714 0.31768428
9.506714 0.32230498999999996
9.507714 0.3269206
9.508715 0.33153305
9.509714 0.33614947
9.510715 0.34077794
9.511714 0.34542251
9.512714 0.35008099
9.513714 0.35474618999999996
9.514714 0.35941023
9.515715 0.36406929
9.516714 0.36872567
9.517715 0.37338645000000004
9.518714 0.37805894
9.519714 0.38274624
9.520715 0.38744512000000003
9.521714 0.39214775999999996
9.522715 0.39684619000000004
9.523714 0.40153693
9.524714 0.40622287999999995
9.525714 0.41091152999999997
9.526714 0.41561038
9.527715 0.42032255
9.528714 0.42504487
9.529715 0.42976979000000004
9.530714 0.43448964
9.531714 0.43920116
9.532714 0.44390717999999996
9.533714 0.44861481999999997
9.534715 0.45333109000000005
9.535714 0.45805858
9.536715 0.46279388
9.537714 0.46752971
9.538714 0.47225901000000003
9.539714 0.47697928000000006
9.540714 0.48169368
9.541715 0.48640914999999996
9.542714 0.49113198
9.543715 0.49586389000000003
9.544714 0.50060083
9.545714 0.50533512
9.546714 0.5100599499999999
9.547714 0.51477328
9.548715 0.51947893
9.549714 0.52418429
9.550714 0.5288959
9.551714 0.53361552
9.552714 0.5383391900000001
9.553715 0.5430595899999999
9.554714 0.5477703199999999
9.555715 0.5524693500000001
9.556714 0.5571601899999999
9.557714 0.56184921
9.558714 0.56654159
9.559714 0.5712379200000001
9.560715 0.57593379
9.561714 0.58062226
9.562715 0.58529805
9.563714 0.58996077
9.564714 0.594615
9.565714 0.59926771
9.566714 0.60392409
9.567715 0.60858433
9.568714 0.61324351
9.569715 0.6178942500000001
9.570714 0.62253107
9.571714 0.62715313
9.572714 0.6317645799999999
9.573714 0.63637155
9.574715 0.64097843
9.575714 0.64558494
9.576715 0.65018646
9.577714 0.6547767200000001
9.578714 0.65935161
9.579714 0.66391164
9.580714 0.66846162
9.581715 0.6730075
9.582714 0.6775527299999999
9.583714 0.68209595
9.584714 0.6866316299999999
9.585714 0.69115325
9.586715 0.69565703
9.587714 0.700144
9.588715 0.7046192
9.589714 0.7090885699999999
9.590714 0.71355528
9.591714 0.71801781
9.592714 0.72247079
9.593715 0.72690826
9.594714 0.73132706
9.595715 0.7357284900000001
9.596714 0.7401173
9.597714 0.74449838
9.598714 0.74887369
9.599714 0.75324085
9.600715 0.75759436
9.601714 0.76192906
9.602715 0.76624304
9.603714 0.77053895
9.604714 0.77482224
9.605714 0.7790979499999999
9.606714 0.78336746
9.607715 0.78762779
9.608714 0.79187294
9.609715 0.7960974200000001
9.610714 0.8002994600000001
9.611714 0.80448138
9.612714 0.80864811
9.613714 0.8128040499999999
9.614715 0.81695002
9.615714 0.8210828499999999
9.616714 0.82519725
9.617714 0.82928902
9.618714 0.8333575
9.619715 0.83740614
9.620714 0.8414403500000001
9.621715 0.84546385
9.622714 0.8494765499999999
9.623714 0.85347416
9.624714 0.85745063
9.625714 0.8614016699999999
9.626715 0.86532691
9.627714 0.86923009
9.628715 0.8731166800000001
9.629714 0.8769902399999999
9.630714 0.88085039
9.631714 0.88469274
9.632714 0.88851182
9.633715 0.8923039799999999
9.634714 0.89606969
9.635715 0.8998130400000001
9.636714 0.9035389899999999
9.637714 0.90725049
9.638714 0.91094617
9.639714 0.91462145
9.640715 0.9182706500000001
9.641714 0.92189061
9.642715 0.92548262
9.643714 0.92905127
9.644714 0.93260184
9.645715 0.93613686
9.646714 0.93965456
9.647715 0.94314963
9.648714 0.94661629
9.649714 0.95005156
9.650714 0.95345685
9.651714 0.95683709
9.652715 0.96019721
9.653714 0.96353954
9.654715 0.9668620299999999
9.655714 0.9701595599999999
9.656714 0.97342702
9.657714 0.97666206
9.658714 0.9798666500000001
9.659715 0.98304572
9.660714 0.98620411
9.661715 0.9893433199999999
9.662714 0.9924605499999999
9.663714 0.99554993
9.664714 0.99860607
9.665714 1.0016271
9.666715 1.0046156000000002
9.667714 1.0075772
9.668715 1.0105168
9.669714 1.0134361
9.670714 1.016332
9.671714 1.019199
9.672714 1.0220318000000002
9.673715 1.0248287999999999
9.674714 1.0275925
9.675714 1.030328
9.676714 1.0330399000000001
9.677714 1.0357288
9.678715 1.0383913999999999
9.679714 1.0410222
9.680715 1.0436165000000002
9.681714 1.0461733
9.682714 1.0486955
9.683714 1.0511887
9.684714 1.0536575
9.685715 1.0561025
9.686714 1.0585202
9.687715 1.0609047
9.688714 1.0632511
9.689714 1.0655586
9.690714 1.0678301
9.691714 1.0700709
9.692715 1.0722852999999999
9.693714 1.0744738999999999
9.694715 1.0766334
9.695714 1.0787583
9.696714 1.0808442999999999
9.697714 1.0828905999999998
9.698714 1.0849002
9.699715 1.086878
9.700714 1.0888278
9.701715 1.0907494
9.702714 1.0926398
9.703714 1.0944936
9.704714 1.0963072
9.705714 1.0980798999999999
9.706715 1.099815
9.707714 1.1015176
9.708714 1.1031913
9.709714 1.1048364
9.710714 1.1064495
9.711715 1.1080255
9.712714 1.1095603
9.713715 1.1110531
9.714714 1.1125064
9.715714 1.1139246
9.716714 1.1153108
9.717714 1.1166657
9.718715 1.1179866
9.719714 1.1192695000000001
9.720715 1.1205113
9.721714 1.1217117
9.722714 1.1228732
9.723714 1.1239994999999998
9.724714 1.1250935
9.725715 1.1261549
9.726714 1.1271807
9.727715 1.1281668999999999
9.728714 1.1291102000000002
9.729714 1.1300099
9.730714 1.1308683
9.731714 1.1316889
9.732715 1.1324748
9.733714 1.1332269000000001
9.734715 1.1339432999999999
9.735714 1.1346212
9.736714 1.1352577000000001
9.737714 1.1358523
9.738714 1.136406
9.739715 1.1369213
9.740714 1.1374
9.741714 1.1378420999999999
9.742714 1.1382462
9.743714 1.1386095
9.744715 1.13893
9.745714 1.1392076
9.746715 1.1394434
9.747714 1.1396397
9.748714 1.1397987
9.749714 1.1399207999999998
9.750714 1.1400051
9.751715 1.1400497
9.752714 1.1400523
9.753715 1.1400118000000001
9.754714 1.1399284
9.755714 1.1398032
9.756714 1.1396376
9.757714 1.1394328
9.758715 1.1391889
9.759714 1.1389055000000001
9.760715 1.1385816
9.761714 1.1382164000000001
9.762714 1.1378095
9.763714 1.1373612
9.764714 1.136872
9.765715 1.1363422
9.766714 1.1357719
9.767715 1.1351607
9.768714 1.1345077000000001
9.769714 1.1338119
9.770715 1.1330727
9.771714 1.1322896
9.772715 1.1314637
9.773714 1.1305966
9.774714 1.1296902
9.775714 1.1287455
9.776714 1.1277624
9.777715 1.1267391999999998
9.778714 1.1256732999999999
9.779715 1.1245627
9.780714 1.1234065999999998
9.781714 1.1222063
9.782714 1.1209638
9.783714 1.1196814
9.784715 1.1183598
9.785714 1.1169979
9.786715 1.1155936
9.787714 1.1141445
9.788714 1.1126504000000002
9.789714 1.1111131
9.790714 1.1095356
9.791715 1.1079208
9.792714 1.1062691
9.793715 1.1045783
9.794714 1.1028440000000002
9.795714 1.1010623000000002
9.796714 1.0992317999999999
9.797714 1.097355
9.798715 1.0954366
9.799714 1.0934812999999999
9.800714 1.0914909000000002
9.801714 1.0894634
9.802714 1.0873941999999999
9.803715 1.0852785999999999
9.804714 1.0831146
9.805715 1.0809042
9.806714 1.0786525
9.807714 1.0763646
9.808714 1.0740423000000001
9.809714 1.071683
9.810715 1.0692812
9.811714 1.0668312
9.812715 1.0643315
9.813714 1.0617851
9.814714 1.0591988
9.815714 1.0565787
9.816714 1.0539273999999998
9.817715 1.0512413999999999
9.818714 1.0485136000000002
9.819715 1.0457368
9.820714 1.0429079
9.821714 1.0400299
9.822714 1.0371104
9.823714 1.0341571
9.824715 1.0311736
9.825714 1.028157
9.826715 1.0251001
9.827714 1.0219954
9.828714 1.0188396
9.829714 1.0156364
9.830714 1.0123940999999999
9.831715 1.0091207
9.832714 1.0058193
9.833714 1.002486
9.834714 0.9991112200000001
9.835714 0.99568628
9.836715 0.9922075100000001
9.837714 0.98867919
9.838715 0.9851113899999999
9.839714 0.98151397
9.840714 0.9778914999999999
9.841714 0.97424025
9.842714 0.97055053
9.843715 0.9668123900000001
9.844714 0.96302163
9.845715 0.9591823399999999
9.846714 0.9553046900000001
9.847714 0.95139882
9.848714 0.94746882
9.849714 0.94351005
9.850715 0.93951179
9.851714 0.9354635099999999
9.852715 0.93136122
9.853714 0.92721013
9.854714 0.92302207
9.855714 0.9188084900000001
9.856714 0.91457423
9.857715 0.91031436
9.858714 0.90601733
9.859715 0.9016715
9.860714 0.8972724
9.861714 0.89282515
9.862714 0.88834194
9.863714 0.8838348100000001
9.864715 0.8793085799999999
9.865714 0.87475786
9.866714 0.87017035
9.867714 0.86553395
9.868714 0.8608439000000001
9.869715 0.8561061700000001
9.870714 0.8513337
9.871715 0.84653925
9.872714 0.8417281299999999
9.873714 0.8368948500000001
9.874714 0.8320263600000001
9.875714 0.82710991
9.876715 0.82214074
9.877714 0.8171250999999999
9.878715 0.81207668
9.879714 0.80700889
9.880714 0.80192685
9.881714 0.79682432
9.882714 0.79168761
9.883715 0.7865032200000001
9.884714 0.7812663900000001
9.885715 0.7759837
9.886714 0.7706697600000001
9.887714 0.76533859
9.888714 0.75999554
9.889714 0.75463429
9.890715 0.74924049
9.891714 0.7438003599999999
9.892715 0.7383089500000001
9.893714 0.7327730299999999
9.894714 0.7272074
9.895715 0.72162631
9.896714 0.71603507
9.897715 0.71042716
9.898714 0.7047879
9.899714 0.69910353
9.900714 0.69336942
9.901714 0.68759299
9.902715 0.68178973
9.903714 0.6759741300000001
9.904715 0.67015137
9.905714 0.66431412
9.906714 0.65844692
9.907714 0.65253531
9.908714 0.64657433
9.909715 0.6405715799999999
9.910714 0.63454285
9.911715 0.62850309
9.912714 0.62245768
9.913714 0.6163997099999999
9.914714 0.6103141200000001
9.915714 0.604187
9.916715 0.59801396
9.917714 0.59180288
9.918715 0.5855693900000001
9.919714 0.57932786
9.920714 0.57308273
9.921714 0.56682611
9.922714 0.5605422
9.923715 0.55421675
9.924714 0.54784552
9.925714 0.541437
9.926714 0.5350075200000001
9.927714 0.5285720300000001
9.928715 0.52213562
9.929714 0.5156907700000001
9.930715 0.50922208
9.931714 0.50271563
9.932714 0.49616718000000004
9.933714 0.48958482
9.934714 0.48298417000000005
9.935715 0.47637923
9.936714 0.46977419
9.937715 0.46316105999999996
9.938714 0.45652445
9.939714 0.44985102
9.940714 0.44313734
9.941714 0.43639233
9.942715 0.42963205
9.943714 0.42287051
9.944715 0.41611176
9.945714 0.40934761
9.946714 0.40256274
9.947714 0.39574374000000007
9.948714 0.38888715
9.949715 0.38200147
9.950714 0.37510213
9.951715 0.36820263999999997
9.952714 0.36130669000000004
9.953714 0.35440637999999997
9.954714 0.34748715999999996
9.955714 0.34053680000000003
9.956715 0.33355269
9.957714 0.32654365
9.958714 0.31952475999999996
9.959714 0.31250862
9.960714 0.30549797
9.961715 0.29848434
9.962714 0.29145314
9.963715 0.28439243
9.964714 0.27730002
9.965714 0.2701848
9.966714 0.26306165
9.967714 0.25594280999999997
9.968715 0.24883102
9.969714 0.24171823
9.970715 0.23459081999999998
9.971714 0.22743787
9.972714 0.22025769999999997
9.973714 0.21305898999999998
9.974714 0.20585556
9.975715 0.19865828
9.976714 0.19146879
9.977715 0.18427884
9.978714 0.17707536
9.979714 0.16984848
9.980714 0.16259748
9.981714 0.15533138
9.982715 0.14806369
9.983714 0.14080461
9.984715 0.13355529
9.985714 0.12630745000000002
9.986714 0.11904859
9.987714 0.11176958
9.988714 0.10447004000000001
9.989715 0.09715850499999999
9.990714 0.08984734899999999
9.991714 0.082545512
9.992714 0.07525346599999999
9.993714 0.06796334600000001
9.994715 0.060664029999999994
9.995714 0.053348095000000005
9.996715 0.046016451
9.997714 0.038677925
9.998714 0.031344066000000004
9.999714 0.024022443
10.00071 0.016712335
10.00171 0.0094054449
10.00271 0.0020910953
10.00371 -0.005237294
10.00471 -0.012578287
10.00571 -0.019923331
10.00671 -0.027261822999999998
10.00771 -0.034587272
10.00871 -0.041900802
10.00971 -0.049210072
10.01071 -0.05652429
10.01171 -0.063848379
10.01271 -0.07117991900000001
10.01371 -0.078510598
10.01471 -0.085831166
10.01571 -0.093136926
10.01671 -0.10043036
10.01771 -0.10771938
10.01871 -0.11501233
10.01971 -0.12231278
10.02071 -0.12961728
10.02171 -0.1369174
10.02271 -0.1442046
10.02371 -0.15147522
10.02471 -0.15873224
10.02571 -0.16598317999999998
10.02671 -0.17323511
10.02771 -0.1804902
10.02871 -0.18774429
10.02971 -0.19498951
10.03071 -0.20221896
10.03171 -0.20943081
10.03271 -0.21662932999999998
10.03371 -0.22382191
10.03471 -0.23101436
10.03571 -0.23820712
10.03671 -0.24539491
10.03771 -0.25256975000000004
10.03871 -0.25972577
10.03971 -0.26686264
10.04071 -0.27398544
10.04171 -0.28110137
10.04271 -0.28821512
10.04371 -0.29532572
10.04471 -0.3024271
10.04571 -0.30951167
10.04671 -0.31657484
10.04771 -0.32361781
10.04871 -0.33064645
10.04971 -0.3376676
10.05071 -0.34468444
10.05171 -0.35169432
10.05271 -0.35869017999999997
10.05371 -0.36566468999999996
10.05471 -0.37261464
10.05571 -0.37954294
10.05671 -0.38645661
10.05771 -0.39336258
10.05871 -0.40026302
10.05971 -0.40715397
10.06071 -0.41402751000000004
10.06171 -0.42087655
10.06271 -0.42769899999999994
10.06371 -0.43449895000000005
10.06471 -0.44128406
10.06571 -0.44806055
10.06671 -0.45482912000000003
10.06771 -0.4615841
10.06871 -0.46831672
10.06971 -0.47502005
10.07071 -0.4816934
10.07171 -0.48834257999999997
10.07271 -0.49497652999999997
10.07371 -0.50160168
10.07471 -0.50821789
10.07571 -0.51481836
10.07671 -0.52139349
10.07771 -0.52793664
10.07871 -0.53444803
10.07971 -0.5409345999999999
10.08071 -0.54740561
10.08171 -0.55386689
10.08271 -0.5603169100000001
10.08371 -0.5667472699999999
10.08471 -0.57314769
10.08571 -0.57951189
10.08671 -0.58584157
10.08771 -0.59214537
10.08871 -0.5984338
10.08971 -0.60471273
10.09071 -0.61097983
10.09171 -0.61722551
10.09271 -0.62343869
10.09371 -0.62961299
10.09471 -0.63575068
10.09571 -0.64186109
10.09671 -0.64795492
10.09771 -0.6540374800000001
10.09871 -0.6601053299999999
10.09971 -0.66614803
10.10071 -0.67215418
10.10171 -0.6781182299999999
10.10271 -0.6840438600000001
10.10371 -0.68994202
10.10471 -0.6958242499999999
10.10571 -0.7016958200000001
10.10671 -0.70755235
10.10771 -0.7133821
10.10871 -0.71917279
10.10971 -0.72491858
10.11071 -0.7306235799999999
10.11171 -0.7362991999999999
10.11271 -0.74195731
10.11371 -0.7476029900000001
10.11471 -0.75323125
10.11571 -0.7588299500000001
10.11671 -0.76438673
10.11771 -0.76989657
10.11871 -0.77536451
10.11971 -0.78080306
10.12071 -0.78622438
10.12171 -0.7916330399999999
10.12271 -0.7970231600000001
10.12371 -0.80238152
10.12471 -0.80769518
10.12571 -0.8129592099999999
10.12671 -0.8181792699999999
10.12771 -0.8233684099999999
10.12871 -0.82853939
10.12971 -0.83369687
10.13071 -0.83883479
10.13171 -0.8439396499999999
10.13271 -0.8489983200000001
10.13371 -0.85400613
10.13471 -0.85896915
10.13571 -0.8639006899999999
10.13671 -0.86881332
10.13771 -0.87371133
10.13871 -0.87858774
10.13971 -0.88342838
10.14071 -0.8882203099999999
10.14171 -0.8929589800000001
10.14271 -0.89765126
10.14371 -0.9023111300000001
10.14471 -0.90695154
10.14571 -0.91157686
10.14671 -0.91618001
10.14771 -0.9207470299999999
10.14871 -0.9252648800000001
10.14971 -0.9297292699999999
10.15071 -0.934147
10.15171 -0.93853185
10.15271 -0.9428964
10.15371 -0.9472441899999999
10.15471 -0.95156766
10.15571 -0.95585249
10.15671 -0.96008573
10.15771 -0.96426345
10.15871 -0.9683930300000001
10.15971 -0.9724887999999999
10.16071 -0.9765636200000001
10.16171 -0.9806212
10.16271 -0.9846543899999999
10.16371 -0.9886489199999999
10.16471 -0.99259242
10.16571 -0.99648107
10.16671 -1.0003219
10.16771 -1.0041286999999999
10.16871 -1.0079131
10.16971 -1.0116782
10.17071 -1.0154163
10.17171 -1.0191132999999999
10.17271 -1.0227572
10.17371 -1.0263449
10.17471 -1.029884
10.17571 -1.0333884999999998
10.17671 -1.0368706
10.17771 -1.0403337000000001
10.17871 -1.0437702
10.17971 -1.0471663
10.18071 -1.0505103
10.18171 -1.0537986
10.18271 -1.0570382999999999
10.18371 -1.0602424
10.18471 -1.0634219
10.18571 -1.0665796
10.18671 -1.0697081000000002
10.18771 -1.0727944999999999
10.18871 -1.0758281
10.18971 -1.0788066
10.19071 -1.0817378
10.19171 -1.0846344
10.19271 -1.0875071
10.19371 -1.090358
10.19471 -1.0931793
10.19571 -1.0959579000000002
10.19671 -1.0986832
10.19771 -1.1013529
10.19871 -1.1039742
10.19971 -1.1065594
10.20071 -1.1091186
10.20171 -1.1116539
10.20271 -1.1141588
10.20371 -1.1166218
10.20471 -1.1190337
10.20571 -1.1213932
10.20671 -1.1237070999999998
10.20771 -1.1259863
10.20871 -1.1282394
10.20971 -1.1304669999999999
10.21071 -1.1326617
10.21171 -1.134812
10.21271 -1.1369094
10.21371 -1.1389532
10.21471 -1.1409504000000001
10.21571 -1.1429122999999999
10.21671 -1.1448471999999998
10.21771 -1.1467566
10.21871 -1.1486339
10.21971 -1.1504694
10.22071 -1.1522555
10.22171 -1.1539914
10.22271 -1.1556831
10.22371 -1.1573398000000001
10.22471 -1.1589680999999998
10.22571 -1.1605677
10.22671 -1.1621323
10.22771 -1.163653
10.22871 -1.1651237
10.22971 -1.1665447
10.23071 -1.1679225999999998
10.23171 -1.1692664
10.23271 -1.170582
10.23371 -1.1718694
10.23471 -1.1731224
10.23571 -1.1743329
10.23671 -1.1754951
10.23771 -1.1766096
10.23871 -1.1776818
10.23971 -1.1787194
10.24071 -1.1797271
10.24171 -1.1807042
10.24271 -1.1816454
10.24371 -1.182544
10.24471 -1.1833962
10.24571 -1.1842035000000002
10.24671 -1.1849713
10.24771 -1.1857061
10.24871 -1.1864113
10.24971 -1.1870853000000001
10.25071 -1.1877225
10.25171 -1.1883169
10.25271 -1.1888659
10.25371 -1.1893712
10.25471 -1.1898383000000001
10.25571 -1.1902724999999998
10.25671 -1.1906764
10.25771 -1.1910479999999999
10.25871 -1.1913828
10.25971 -1.1916759000000001
10.26071 -1.1919259999999998
10.26171 -1.1921354
10.26271 -1.1923087
10.26371 -1.1924502
10.26471 -1.1925607
10.26571 -1.1926376
10.26671 -1.1926765000000001
10.26771 -1.1926737
10.26871 -1.1926290000000002
10.26971 -1.1925455999999999
10.27071 -1.1924283
10.27171 -1.1922802
10.27271 -1.1921015
10.27371 -1.1918889
10.27471 -1.1916384
10.27571 -1.1913475999999998
10.27671 -1.1910173
10.27771 -1.1906512
10.27871 -1.1902534
10.27971 -1.1898261
10.28071 -1.1893676
10.28171 -1.1888742
10.28271 -1.1883421
10.28371 -1.1877695000000001
10.28471 -1.1871585
10.28571 -1.1865133
10.28671 -1.185838
10.28771 -1.1851339
10.28871 -1.1843985
10.28971 -1.1836279
10.29071 -1.182819
10.29171 -1.1819717
10.29271 -1.1810893
10.29371 -1.1801768000000001
10.29471 -1.1792376
10.29571 -1.1782713
10.29671 -1.1772741999999998
10.29771 -1.1762412
10.29871 -1.1751690000000001
10.29971 -1.1740580999999999
10.30071 -1.1729128
10.30171 -1.1717383
10.30271 -1.1705379
10.30371 -1.1693109
10.30471 -1.168053
10.30571 -1.1667595
10.30671 -1.1654281
10.30771 -1.1640606
10.30871 -1.162662
10.30971 -1.1612381999999999
10.31071 -1.1597917
10.31171 -1.1583204
10.31271 -1.1568186
10.31371 -1.1552802
10.31471 -1.153703
10.31571 -1.1520895999999998
10.31671 -1.1504462
10.31771 -1.1487794
10.31871 -1.147092
10.31971 -1.1453816
10.32071 -1.1436419999999998
10.32171 -1.1418673000000001
10.32271 -1.1400552
10.32371 -1.1382093
10.32471 -1.136336
10.32571 -1.1344419
10.32671 -1.1325289
10.32771 -1.1305933000000001
10.32871 -1.1286278
10.32971 -1.1266261
10.33071 -1.1245866
10.33171 -1.1225138000000001
10.33271 -1.1204159
10.33371 -1.1183002
10.33471 -1.1161687
10.33571 -1.1140171
10.33671 -1.1118375999999999
10.33771 -1.1096233
10.33871 -1.1073724
10.33971 -1.1050898999999998
10.34071 -1.1027838
10.34171 -1.1004614
10.34271 -1.0981239999999999
10.34371 -1.095767
10.34471 -1.0933821
10.34571 -1.0909627
10.34671 -1.088508
10.34771 -1.0860238
10.34871 -1.0835192
10.34971 -1.0810016
10.35071 -1.0784722
10.35171 -1.0759254
10.35271 -1.0733522
10.35371 -1.0707451
10.35471 -1.0681032
10.35571 -1.0654322
10.35671 -1.0627411999999998
10.35771 -1.0600378000000001
10.35871 -1.0573233
10.35971 -1.0545921
10.36071 -1.0518354
10.36171 -1.0490468
10.36271 -1.0462258
10.36371 -1.0433788
10.36471 -1.0405155
10.36571 -1.0376431
10.36671 -1.0347623000000001
10.36771 -1.0318669
10.36871 -1.0289471
10.36971 -1.0259956000000001
10.37071 -1.0230121
10.37171 -1.0200029
10.37271 -1.016978
10.37371 -1.0139449
10.37471 -1.0109044
10.37571 -1.0078507
10.37671 -1.0047745000000001
10.37771 -1.0016691
10.37871 -0.9985341700000001
10.37971 -0.9953764299999999
10.38071 -0.9922054600000001
10.38171 -0.9890285299999999
10.38271 -0.9858458299999999
10.38371 -0.9826509299999999
10.38471 -0.97943414
10.38571 -0.97618867
10.38671 -0.97291432
10.38771 -0.96961809
10.38871 -0.9663101300000001
10.38971 -0.96299797
10.39071 -0.95968237
10.39171 -0.9563569900000001
10.39271 -0.95301243
10.39371 -0.9496416900000001
10.39471 -0.9462444999999999
10.39571 -0.94282739
10.39671 -0.93940003
10.39771 -0.93596932
10.39871 -0.9325355299999999
10.39971 -0.92909243
10.40071 -0.9256307
10.40171 -0.92214402
10.40271 -0.9186325599999999
10.40371 -0.9151033100000001
10.40471 -0.9115659599999999
10.40571 -0.90802759
10.40671 -0.90448847
10.40771 -0.90094209
10.40871 -0.89737922
10.40971 -0.89379326
10.41071 -0.89018419
10.41171 -0.88655856
10.41271 -0.88292565
10.41371 -0.87929228
10.41471 -0.8756588200000001
10.41571 -0.8720192099999999
10.41671 -0.8683648
10.41771 -0.8646896100000001
10.41871 -0.8609939400000001
10.41971 -0.8572842900000001
10.42071 -0.8535697099999999
10.42171 -0.8498563400000001
10.42271 -0.84614409
10.42371 -0.8424269
10.42471 -0.8386963000000001
10.42571 -0.83494643
10.42671 -0.83117764
10.42771 -0.82739638
10.42871 -0.8236111100000001
10.42971 -0.81982799
10.43071 -0.8160471
10.43171 -0.81226276
10.43271 -0.80846697
10.43371 -0.80465432
10.43471 -0.8008251900000001
10.43571 -0.79698544
10.43671 -0.79314308
10.43771 -0.78930371
10.43871 -0.78546731
10.43971 -0.7816285799999999
10.44071 -0.77778022
10.44171 -0.77391728
10.44271 -0.77004014
10.44371 -0.76615438
10.44471 -0.7622675
10.44571 -0.75838468
10.44671 -0.75450586
10.44771 -0.75062597
10.44871 -0.7467380299999999
10.44971 -0.74283732
10.45071 -0.73892428
10.45171 -0.73500411
10.45271 -0.73108384
10.45371 -0.72716824
10.45471 -0.72325729
10.45571 -0.71934634
10.45671 -0.71542915
10.45771 -0.7115014799999999
10.45871 -0.70756385
10.45971 -0.70362105
10.46071 -0.69967941
10.46171 -0.69574341
10.46271 -0.69181314
10.46371 -0.68788445
10.46471 -0.68395161
10.46571 -0.68001091
10.46671 -0.67606247
10.46771 -0.67211045
10.46871 -0.66816034
10.46971 -0.66421586
10.47071 -0.66027688
10.47171 -0.6563396699999999
10.47271 -0.65239924
10.47371 -0.64845243
10.47471 -0.6444999499999999
10.47571 -0.64054579
10.47671 -0.63659539
10.47771 -0.63265236
10.47871 -0.6287167300000001
10.47971 -0.62478511
10.48071 -0.62085283
10.48171 -0.61691673
10.48271 -0.6129767700000001
10.48371 -0.60903598
10.48471 -0.6050986700000001
10.48571 -0.60116779
10.48671 -0.5972434799999999
10.48771 -0.59332321
10.48871 -0.58940351
10.48971 -0.58548227
10.49071 -0.58156014
10.49171 -0.57764011
10.49271 -0.573726
10.49371 -0.56982012
10.49471 -0.56592203
10.49571 -0.56202896
10.49671 -0.55813729
10.49771 -0.55424478
10.49871 -0.5503517099999999
10.49971 -0.54646065
10.50071 -0.54257526
10.50171 -0.53869807
10.50271 -0.5348295000000001
10.50371 -0.53096795
10.50471 -0.52711098
10.50571 -0.5232568400000001
10.50671 -0.51940568
10.50771 -0.51555922
10.50871 -0.51171961
10.50971 -0.50788801
10.51071 -0.50406395
10.51171 -0.50024563
10.51271 -0.49643101999999995
10.51371 -0.49261921
10.51471 -0.48881107999999995
10.51571 -0.48500899999999997
10.51671 -0.48121559
10.51771 -0.47743241000000003
10.51871 -0.47365949
10.51971 -0.46989531
10.52071 -0.46613784999999996
10.52171 -0.46238568999999996
10.52271 -0.45863865000000004
10.52371 -0.45489767000000003
10.52471 -0.45116413
10.52571 -0.44743898
10.52671 -0.44372216999999997
10.52771 -0.44001308
10.52871 -0.43631108
10.52971 -0.43261628999999996
10.53071 -0.42892959999999997
10.53171 -0.42525246
10.53271 -0.42158603
10.53371 -0.41793063
10.53471 -0.41428558000000004
10.53571 -0.41064941
10.53671 -0.40702084
10.53771 -0.40339929999999996
10.53871 -0.39978506999999996
10.53971 -0.39617927000000003
10.54071 -0.39258297000000003
10.54171 -0.38899686
10.54271 -0.38542112
10.54371 -0.38185557000000003
10.54471 -0.37830006
10.54571 -0.37475484
10.54671 -0.37122048
10.54771 -0.36769744
10.54871 -0.36418582
10.54971 -0.36068507
10.55071 -0.35719429
10.55171 -0.35371268
10.55271 -0.35023992
10.55371 -0.34677649
10.55471 -0.34332331
10.55571 -0.33988146999999996
10.55671 -0.33645153
10.55771 -0.33303352999999997
10.55871 -0.3296271
10.55971 -0.32623187
10.56071 -0.32284786
10.56171 -0.31947554
10.56271 -0.31611549
10.56371 -0.31276802
10.56471 -0.30943283
10.56571 -0.3061092
10.56671 -0.30279632
10.56771 -0.29949385
10.56871 -0.29620219
10.56971 -0.29292237
10.57071 -0.28965555
10.57171 -0.28640239
10.57271 -0.28316283000000003
10.57371 -0.27993612
10.57471 -0.27672132000000005
10.57571 -0.27351787
10.57671 -0.27032604
10.57771 -0.26714674
10.57871 -0.26398099
10.57971 -0.26082925
10.58071 -0.25769114
10.58171 -0.25456569
10.58271 -0.25145193
10.58371 -0.24834953
10.58471 -0.2452591
10.58571 -0.24218196000000003
10.58671 -0.2391194
10.58771 -0.23607209
10.58871 -0.23303963
10.58971 -0.23002084
10.59071 -0.22701438999999998
10.59171 -0.22401960999999998
10.59271 -0.22103686
10.59371 -0.21806736
10.59471 -0.21511250999999998
10.59571 -0.21217298
10.59671 -0.20924842
10.59771 -0.20633766000000003
10.59871 -0.20343948
10.59971 -0.2005534
10.60071 -0.19768006000000002
10.60171 -0.19482096
10.60271 -0.19197769
10.60371 -0.18915099999999999
10.60471 -0.18634036
10.60571 -0.18354421
10.60671 -0.18076077
10.60771 -0.17798899
10.60871 -0.17522912000000002
10.60971 -0.17248254000000002
10.61071 -0.16975095
10.61171 -0.16703546
10.61271 -0.16433601
10.61371 -0.16165148
10.61471 -0.1589804
10.61571 -0.15632198
10.61671 -0.15367665
10.61771 -0.15104588
10.61871 -0.14843135000000002
10.61971 -0.14583403
10.62071 -0.14325347000000002
10.62171 -0.14068796
10.62271 -0.13813545
10.62371 -0.13559459
10.62471 -0.13306551
10.62571 -0.13054975
10.62671 -0.12804947
10.62771 -0.12556633
10.62871 -0.12310057999999999
10.62971 -0.12065105
10.63071 -0.11821587
10.63171 -0.11579357
10.63271 -0.11338397
10.63371 -0.11098824000000002
10.63471 -0.10860824000000001
10.63571 -0.1062454
10.63671 -0.10389973999999999
10.63771 -0.10156987
10.63871 -0.099253643
10.63971 -0.096949429
10.64071 -0.09465704800000001
10.64171 -0.09237796200000001
10.64271 -0.090114545
10.64371 -0.087868789
10.64471 -0.085641234
10.64571 -0.08343062899999999
10.64671 -0.081234629
10.64771 -0.079051097
10.64871 -0.076879282
10.64971 -0.074720243
10.65071 -0.072576239
10.65171 -0.07044946
10.65271 -0.068340747
10.65371 -0.066249119
10.65471 -0.064172299
10.65571 -0.062108016999999995
10.65671 -0.060055341
10.65771 -0.058015238000000004
10.65871 -0.055990048
10.65971 -0.053982122
10.66071 -0.051992445
10.66171 -0.050019997000000004
10.66271 -0.048062271999999996
10.66371 -0.046116678
10.66471 -0.044182051
10.66571 -0.042259361
10.66671 -0.040351291000000004
10.66771 -0.038460764
10.66871 -0.036589307
10.66971 -0.034736175
10.67071 -0.032898717
10.67171 -0.031073815999999997
10.67271 -0.029259594000000003
10.67371 -0.027456434
10.67471 -0.025666677000000002
10.67571 -0.023893244
10.67671 -0.022137854999999998
10.67771 -0.020399979
10.67871 -0.018677105
10.67971 -0.016966191000000002
10.68071 -0.015265518
10.68171 -0.013575776
10.68271 -0.011899835
10.68371 -0.010241158
10.68471 -0.0086018576
10.68571 -0.0069814276
10.68671 -0.0053769309
10.68771 -0.0037845758999999995
10.68871 -0.0022017945
10.68971 -0.0006286509699999999
10.69071 0.00093224908
10.69171 0.0024772953
10.69271 0.0040039922000000006
10.69371 0.0055124237
10.69471 0.0070052214
10.69571 0.008486038100000001
10.69671 0.0099573939
10.69771 0.011419124999999999
10.69871 0.012868425999999999
10.69971 0.014301436
10.70071 0.015715510000000002
10.70171 0.017110813
10.70271 0.018490358
10.70371 0.01985835
10.70471 0.021217848
10.70571 0.022568998
10.70671 0.023908957
10.70771 0.025233533
10.70871 0.0265396
10.70971 0.02782692
10.71071 0.029098307000000004
10.71171 0.030358011
10.71271 0.031609266
10.71371 0.032852404
10.71471 0.03408466
10.71571 0.035301799999999994
10.71671 0.036500623999999995
10.71771 0.037680881
10.71871 0.038845467
10.71971 0.039998809
10.72071 0.041144306
10.72171 0.042282353
10.72271 0.043410089
10.72371 0.044523034
10.72471 0.045617722
10.72571 0.046693758
10.72671 0.047754118
10.72771 0.048803489
10.72871 0.049845624
10.72971 0.050881231000000006
10.73071 0.051907601
10.73171 0.052920246
10.73271 0.053915544
10.73371 0.054892869000000004
10.73471 0.05585497700000001
10.73571 0.05680638700000001
10.73671 0.057750719
10.73771 0.058688578000000005
10.73871 0.059617158999999996
10.73971 0.060531899
10.74071 0.061429117
10.74171 0.062308233000000005
10.74271 0.063172122
10.74371 0.064025534
10.74471 0.06487238599999999
10.74571 0.065713568
10.74671 0.066546514
10.74771 0.067366776
10.74871 0.068170688
10.74971 0.068957527
10.75071 0.06972996100000001
10.75171 0.070492504
10.75271 0.071248872
10.75371 0.071999803
10.75471 0.07274265499999999
10.75571 0.07347294
10.75671 0.07418696200000001
10.75771 0.074883975
10.75871 0.075566617
10.75971 0.076239399
10.76071 0.076906127
10.76171 0.077567773
10.76271 0.078222016
10.76371 0.078864727
10.76471 0.079492445
10.76571 0.080104457
10.76671 0.080703211
10.76771 0.081292848
10.76871 0.081876782
10.76971 0.082455692
10.77071 0.08302714600000001
10.77171 0.083587004
10.77271 0.084131886
10.77371 0.084661116
10.77471 0.085177133
10.77571 0.085684098
10.77671 0.08618556299999999
10.77771 0.086682517
10.77871 0.087172992
10.77971 0.08765333900000001
10.78071 0.088120473
10.78171 0.08857369
10.78271 0.089015032
10.78371 0.08944805
10.78471 0.089875655
10.78571 0.090298406
10.78671 0.090714218
10.78771 0.091119617
10.78871 0.091511832
10.78971 0.09189040899999999
10.79071 0.092257478
10.79171 0.09261654899999999
10.79271 0.09297051
10.79371 0.093320064
10.79471 0.09366345499999999
10.79571 0.093997637
10.79671 0.094320136
10.79771 0.09463049899999999
10.79871 0.094930525
10.79971 0.09522315199999999
10.80071 0.09551072099999999
10.80171 0.095793675
10.80271 0.096070417
10.80371 0.09633833
10.80471 0.096595386
10.80571 0.09684132499999999
10.80671 0.09707777100000001
10.80771 0.097307196
10.80871 0.097531488
10.80971 0.097750896
10.81071 0.097963994
10.81171 0.09816867500000001
10.81271 0.098363438
10.81371 0.098548329
10.81471 0.098724884
10.81571 0.09889522299999999
10.81671 0.09906084700000001
10.81771 0.099221838
10.81871 0.099376938
10.81971 0.09952440200000001
10.82071 0.099663052
10.82171 0.099792948
10.82271 0.099915266
10.82371 0.10003148
10.82471 0.10014252000000001
10.82571 0.10024824
10.82671 0.1003477
10.82771 0.10043986
10.82871 0.10052430000000001
10.82971 0.10060155
10.83071 0.10067271
10.83171 0.10073885
10.83271 0.10080028
10.83371 0.10085651
10.83471 0.10090660000000001
10.83571 0.10094985
10.83671 0.10098621999999999
10.83771 0.10101636000000001
10.83871 0.10104115000000001
10.83971 0.10106112999999999
10.84071 0.10107617
10.84171 0.10108566000000001
10.84271 0.10108898999999999
10.84371 0.10108611999999999
10.84471 0.1010777
10.84571 0.10106466
10.84671 0.10104766999999999
10.84771 0.10102662
10.84871 0.10100068
10.84971 0.10096879
10.85071 0.1009305
10.85171 0.10088632000000002
10.85271 0.10083752
10.85371 0.10078540000000001
10.85471 0.10073052
10.85571 0.10067229
10.85671 0.10060935
10.85771 0.10054038
10.85871 0.10046506999999999
10.85971 0.10038438
10.86071 0.10030009000000001
10.86171 0.10021369
10.86271 0.10012549999999999
10.86371 0.10003439
10.86471 0.09993843300000001
10.86571 0.099836092
10.86671 0.099727313
10.86771 0.099613681
10.86871 0.09949758
10.86971 0.099380792
10.87071 0.09926339799999999
10.87171 0.09914365400000001
10.87271 0.099018961
10.87371 0.098887482
10.87471 0.09874932
10.87571 0.098606606
10.87671 0.098462333
10.87771 0.098318607
10.87871 0.098175392
10.87971 0.098030502
10.88071 0.09788089700000001
10.88171 0.09772455099999999
10.88271 0.097561744
10.88371 0.097395055
10.88471 0.09722787100000001
10.88571 0.097062369
10.88671 0.096898171
10.88771 0.09673248300000001
10.88871 0.096561731
10.88971 0.096383726
10.89071 0.096199079
10.89171 0.09601097
10.89271 0.09582336600000001
10.89371 0.095638714
10.89471 0.09545645999999999
10.89571 0.09527334500000001
10.89671 0.095085322
10.89771 0.09489001799999999
10.89871 0.094688206
10.89971 0.094483461
10.90071 0.09428007799999999
10.90171 0.094080536
10.90271 0.093884009
10.90371 0.093686808
10.90471 0.093484594
10.90571 0.093275029
10.90671 0.093059294
10.90771 0.092841487
10.90871 0.092626311
10.90971 0.09241628
10.91071 0.09221020199999999
10.91171 0.092003826
10.91271 0.091792364
10.91371 0.091573346
10.91471 0.091348134
10.91571 0.091121194
10.91671 0.09089746700000001
10.91771 0.09067945599999999
10.91871 0.090465741
10.91971 0.090251834
10.92071 0.09003290900000001
10.92171 0.089806755
10.92271 0.089575187
10.92371 0.089343073
10.92471 0.089115475
10.92571 0.088894623
10.92671 0.088678527
10.92771 0.088462146
10.92871 0.088240323
10.92971 0.088010903
10.93071 0.08777607
10.93171 0.087541115
10.93271 0.087311369
10.93371 0.087089103
10.93471 0.08687220999999999
10.93571 0.086655532
10.93671 0.086433993
10.93771 0.08620566199999999
10.93871 0.085972942
10.93971 0.085741078
10.94071 0.085514993
10.94171 0.085296232
10.94271 0.085081987
10.94371 0.084866711
10.94471 0.08464548200000001
10.94571 0.08441704
10.94671 0.084184675
10.94771 0.08395444
10.94871 0.083731685
10.94971 0.083518005
10.95071 0.08331037200000001
10.95171 0.083103002
10.95271 0.082890823
10.95371 0.082672457
10.95471 0.08245095399999999
10.95571 0.082231831
10.95671 0.082019618
10.95771 0.081815058
10.95871 0.08161458499999999
10.95971 0.081412529
10.96071 0.081204617
10.96171 0.080990704
10.96271 0.080775045
10.96371 0.080563891
10.96471 0.08036186299999999
10.96571 0.080169225
10.96671 0.079981762
10.96771 0.07979328499999999
10.96871 0.07959932
10.96971 0.079399731
10.97071 0.079198729
10.97171 0.079002272
10.97271 0.078814448
10.97371 0.07863504
10.97471 0.078459724
10.97571 0.07828279
10.97671 0.078100705
10.97771 0.077914388
10.97871 0.077728718
10.97971 0.077549578
10.98071 0.077380292
10.98171 0.07721954
10.98271 0.07706207100000001
10.98371 0.076901866
10.98471 0.076735759
10.98571 0.076565385
10.98671 0.076396257
10.98771 0.076234475
10.98871 0.07608311699999999
10.98971 0.075940439
10.99071 0.075800996
10.99171 0.075659005
10.99271 0.07551190799999999
10.99371 0.075361936
10.99471 0.075214717
10.99571 0.075075793
10.99671 0.074947189
10.99771 0.074826076
10.99871 0.074706483
10.99971 0.074582937
11.00071 0.074453908
11.00171 0.074322859
11.00271 0.074196281
11.00371 0.074079836
11.00471 0.07397495800000001
11.00571 0.073877996
11.00671 0.073782413
11.00771 0.07368274999999999
11.00871 0.073577953
11.00971 0.07347202
11.01071 0.07337156
11.01171 0.073281699
11.01271 0.073202892
11.01371 0.073130568
11.01471 0.073057867
11.01571 0.07297985700000001
11.01671 0.072896644
11.01771 0.07281347099999999
11.01871 0.072737661
11.01971 0.072674261
11.02071 0.072622998
11.02171 0.072578446
11.02271 0.072533317
11.02371 0.072482938
11.02471 0.072428136
11.02571 0.072374806
11.02671 0.072330324
11.02771 0.072298979
11.02871 0.07227921200000001
11.02971 0.07226438
11.03071 0.07224667900000001
11.03171 0.072221871
11.03271 0.07219197000000001
11.03371 0.072164164
11.03471 0.072146644
11.03571 0.072143745
11.03671 0.07215334300000001
11.03771 0.072168186
11.03871 0.072180264
11.03971 0.07218575299999999
11.04071 0.072187395
11.04171 0.072192895
11.04271 0.072210259
11.04371 0.07224280899999999
11.04471 0.072287017
11.04571 0.072334456
11.04671 0.07237681400000001
11.04771 0.07241095900000001
11.04871 0.072440994
11.04971 0.072475994
11.05071 0.072524697
11.05171 0.07259025599999999
11.05271 0.072668289
11.05371 0.072749436
11.05471 0.072824897
11.05571 0.072891742
11.05671 0.072954717
11.05771 0.073023443
11.05871 0.073106651
11.05971 0.073206885
11.06071 0.073318882
11.06171 0.073432678
11.06271 0.07353963999999999
11.06371 0.073637773
11.06471 0.07373313399999999
11.06571 0.073836354
11.06671 0.073956331
11.06771 0.074094807
11.06871 0.074245146
11.06971 0.07439613099999999
11.07071 0.074538577
11.07171 0.074670842
11.07271 0.074799906
11.07371 0.074937334
11.07471 0.07509244
11.07571 0.075266737
11.07671 0.07545299
11.07771 0.07563951699999999
11.07871 0.07581718999999999
11.07971 0.075984967
11.08071 0.076150638
11.08171 0.076326216
11.08271 0.076520717
11.08371 0.076734676
11.08471 0.076959637
11.08571 0.077183056
11.08671 0.07739581100000001
11.08771 0.077597715
11.08871 0.077797828
11.08971 0.078009209
11.09071 0.078241248
11.09171 0.078494049
11.09271 0.078758295
11.09371 0.079020689
11.09471 0.079271838
11.09571 0.079511857
11.09671 0.07975036299999999
11.09771 0.080000784
11.09871 0.080272346
11.09971 0.080564519
11.10071 0.08086724
11.10171 0.08116685800000001
11.10271 0.081454293
11.10371 0.081730541
11.10471 0.082006207
11.10571 0.082295306
11.10671 0.082606921
11.10771 0.08293969999999999
11.10871 0.083282549
11.10971 0.08362109100000001
11.11071 0.083946204
11.11171 0.08425946599999999
11.11271 0.084572315
11.11371 0.08489938899999999
11.11471 0.08524989200000001
11.11571 0.08562213
11.11671 0.086004526
11.11771 0.086382456
11.11871 0.086746953
11.11971 0.087100058
11.12071 0.087453629
11.12171 0.087822281
11.12271 0.088214636
11.12371 0.08862810800000001
11.12471 0.089050317
11.12571 0.08946636799999999
11.12671 0.089867716
11.12771 0.090257317
11.12871 0.090648001
11.12971 0.091055024
11.13071 0.09148707
11.13171 0.091941172
11.13271 0.092404423
11.13371 0.092861598
11.13471 0.09330411000000001
11.13571 0.093735079
11.13671 0.094167405
11.13771 0.094616087
11.13871 0.095089275
11.13971 0.09558340500000001
11.14071 0.096085289
11.14171 0.096579955
11.14271 0.09705957500000001
11.14371 0.097528211
11.14471 0.09799946600000001
11.14571 0.098488538
11.14671 0.09900319900000001
11.14771 0.099539198
11.14871 0.10008273000000001
11.14971 0.10061851
11.15071 0.10113876000000001
11.15171 0.10164773999999999
11.15271 0.10215916000000001
11.15371 0.10268809000000001
11.15471 0.10324204
11.15571 0.10381660999999999
11.15671 0.10439818000000001
11.15771 0.10497202
11.15871 0.10553107999999999
11.15971 0.10608013
11.16071 0.10663293000000001
11.16171 0.10720401
11.16271 0.10780001
11.16371 0.10841568
11.16471 0.109037
11.16571 0.10964938999999999
11.16671 0.11024635
11.16771 0.11083324
11.16871 0.11142419
11.16971 0.11203375
11.17071 0.1126684
11.17171 0.11332287
11.17271 0.11398329
11.17371 0.11463553
11.17471 0.11527344
11.17571 0.11590236
11.17671 0.11653582999999999
11.17771 0.11718741999999999
11.17871 0.11786266000000001
11.17971 0.11855577
11.18071 0.11925314000000001
11.18171 0.11994146
11.18271 0.12061559999999999
11.18371 0.12128167000000001
11.18471 0.12195334
11.18571 0.12264381999999999
11.18671 0.12335805999999999
11.18771 0.12408996
11.18871 0.12482599
11.18971 0.12555325
11.19071 0.12626696
11.19171 0.12697317
11.19271 0.12768505
11.19371 0.12841497999999998
11.19471 0.12916734
11.19571 0.129936
11.19671 0.13070811
11.19771 0.13147185
11.19871 0.13222335999999998
11.19971 0.13296891
11.20071 0.13372108
11.20171 0.1344912
11.20271 0.13528262
11.20371 0.13608882
11.20471 0.13689734
11.20571 0.13769723
11.20671 0.13848547
11.20771 0.13926866
11.20871 0.14005901
11.20971 0.14086703
11.21071 0.14169541
11.21171 0.14253756
11.21271 0.14338163
11.21371 0.14421758
11.21471 0.14504301
11.21571 0.14586439
11.21671 0.14669304
11.21771 0.14753832
11.21871 0.14840214
11.21971 0.14927805
11.22071 0.15015523
11.22171 0.15102505
11.22271 0.15188617000000001
11.22371 0.15274521
11.22471 0.15361262
11.22571 0.1544964
11.22671 0.15539735999999998
11.22771 0.15630871999999998
11.22871 0.15722023999999998
11.22971 0.15812429
11.23071 0.15902028
11.23171 0.15991483
11.23271 0.16081769999999998
11.23371 0.16173590000000002
11.23471 0.16266972999999998
11.23571 0.16361271
11.23671 0.16455575
11.23771 0.16549254
11.23871 0.16642329
11.23971 0.16735436
11.24071 0.16829423000000002
11.24171 0.16924839
11.24271 0.1702161
11.24371 0.17119098
11.24471 0.17216497
11.24571 0.17313325000000002
11.24671 0.17409709
11.24771 0.17506287
11.24871 0.17603818999999998
11.24971 0.17702718
11.25071 0.17802816999999999
11.25171 0.17903474
11.25271 0.18003971000000002
11.25371 0.18103939
11.25471 0.18203569
11.25571 0.18303476
11.25671 0.18404308
11.25771 0.1850636
11.25871 0.18609404000000002
11.25971 0.18712848
11.26071 0.18816115
11.26171 0.18918995
11.26271 0.19021764
11.26371 0.19125
11.26471 0.19229219
11.26571 0.19334548000000001
11.26671 0.19440654
11.26771 0.19546954
11.26871 0.19652983
11.26971 0.19758667
11.27071 0.19864377
11.27171 0.19970685
11.27271 0.20078009
11.27371 0.20186354
11.27471 0.20295322999999998
11.27571 0.20404363000000003
11.27671 0.20513113000000002
11.27771 0.20621621999999998
11.27871 0.20730309
11.27971 0.20839686000000002
11.28071 0.20950031
11.28171 0.2106121
11.28271 0.21172762
11.28371 0.21284185000000003
11.28471 0.21395263999999997
11.28571 0.2150621
11.28671 0.21617527
11.28771 0.21729704
11.28871 0.218429
11.28971 0.21956835000000002
11.29071 0.22070971
11.29171 0.22184837000000002
11.29271 0.2229833
11.29371 0.22411782
11.29471 0.22525752
11.29571 0.22640685
11.29671 0.2275662
11.29771 0.22873166
11.29871 0.22989732999999998
11.29971 0.23105896999999997
11.30071 0.23221662
11.30171 0.23337465
11.30271 0.23453897
11.30371 0.23571334000000002
11.30471 0.23689691
11.30571 0.23808458000000002
11.30671 0.2392702
11.30771 0.24045038
11.30871 0.24162671000000002
11.30971 0.24280506
11.31071 0.24399206
11.31171 0.24519095000000002
11.31271 0.24639964
11.31371 0.24761170999999998
11.31471 0.24882023999999997
11.31571 0.2500219
11.31671 0.25121893
11.31771 0.2524178
11.31871 0.25362521
11.31971 0.25484397
11.32071 0.25607119
11.32171 0.25730005
11.32271 0.25852399
11.32371 0.25974084
11.32471 0.26095440000000003
11.32571 0.26217222
11.32671 0.26340106999999996
11.32771 0.26464274
11.32871 0.26589266
11.32971 0.26714255
11.33071 0.26838509
11.33171 0.26961833
11.33271 0.27084684
11.33371 0.27207907000000003
11.33471 0.27332224
11.33571 0.27457811
11.33671 0.27584187
11.33771 0.27710518
11.33871 0.27836123
11.33971 0.2796089
11.34071 0.28085359
11.34171 0.28210387
11.34271 0.28336626
11.34371 0.28464102999999996
11.34471 0.28592187
11.34571 0.28719951
11.34671 0.28846716
11.34771 0.28972463000000004
11.34871 0.29097868
11.34971 0.29223894
11.35071 0.29351246000000003
11.35171 0.29479931
11.35271 0.29609276
11.35371 0.29738308
11.35471 0.29866348
11.35571 0.29993397
11.35671 0.30120129
11.35771 0.30247471
11.35871 0.30376032999999997
11.35971 0.30505739
11.36071 0.30635856
11.36171 0.3076544
11.36271 0.30893920999999996
11.36371 0.31021445
11.36471 0.31148819
11.36571 0.3127703
11.36671 0.31406663
11.36771 0.31537537
11.36871 0.31668812
11.36971 0.31799462
11.37071 0.31928883
11.37171 0.32057227
11.37271 0.32185307
11.37371 0.32314096999999997
11.37471 0.32444152000000004
11.37571 0.32575275
11.37671 0.32706656
11.37771 0.3283737
11.37871 0.32966936
11.37971 0.33095623
11.38071 0.33224288
11.38171 0.33353849
11.38271 0.33484735
11.38371 0.33616605
11.38471 0.33748543000000003
11.38571 0.33879592
11.38671 0.34009314
11.38771 0.34138055
11.38871 0.34266728999999996
11.38971 0.34396281
11.39071 0.34527127
11.39171 0.34658911000000003
11.39271 0.34790745
11.39371 0.34921726000000003
11.39471 0.35051488999999997
11.39571 0.35180407999999996
11.39671 0.35309354
11.39771 0.35439161999999996
11.39871 0.35570113000000003
11.39971 0.35701769
11.40071 0.3583323
11.40171 0.35963687
11.40271 0.3609291
11.40371 0.36221386
11.40471 0.36350032
11.40571 0.3647964
11.40671 0.36610404
11.40771 0.36741802
11.40871 0.36872901999999996
11.40971 0.3700292
11.41071 0.37131663
11.41171 0.3725965
11.41271 0.37387777
11.41371 0.37516777
11.41471 0.37646792
11.41571 0.37777296
11.41671 0.37907430000000003
11.41771 0.38036532
11.41871 0.38164533
11.41971 0.38291987
11.42071 0.38419727000000004
11.42171 0.38548342
11.42271 0.38677813
11.42371 0.38807505999999997
11.42471 0.38936557
11.42571 0.39064386
11.42671 0.39191045999999996
11.42771 0.39317193
11.42871 0.39443686000000006
11.42971 0.39571090999999997
11.43071 0.39699334000000003
11.43171 0.39827772
11.43271 0.39955577999999997
11.43371 0.40082242
11.43471 0.40207868
11.43571 0.40333080000000004
11.43671 0.40458636
11.43771 0.40584947
11.43871 0.40711821
11.43971 0.40838602
11.44071 0.40964554
11.44171 0.41089333
11.44271 0.41213189000000006
11.44371 0.41336827000000004
11.44471 0.41460963
11.44571 0.41585886
11.44671 0.41711284
11.44771 0.41836412
11.44871 0.41960557000000004
11.44971 0.42083444999999997
11.45071 0.42205406
11.45171 0.42327167
11.45271 0.42449418
11.45371 0.42572389
11.45471 0.42695724
11.45571 0.42818715
11.45671 0.42940741
11.45771 0.4306166
11.45871 0.43181855999999996
11.45971 0.4330202
11.46071 0.43422678
11.46171 0.43543860999999995
11.46271 0.43665064000000003
11.46371 0.43785548999999996
11.46471 0.43904800000000005
11.46571 0.44022845
11.46671 0.44140257
11.46771 0.44257804
11.46871 0.44376012000000004
11.46971 0.44494835000000005
11.47071 0.44613695000000003
11.47171 0.44731833
11.47271 0.44848765
11.47371 0.44964552
11.47471 0.45079752
11.47571 0.45195054
11.47671 0.45310836000000004
11.47771 0.45426926
11.47871 0.45542708000000004
11.47971 0.45657516
11.48071 0.45771049
11.48171 0.45883586
11.48271 0.45995810000000004
11.48371 0.46108416
11.48471 0.46221665
11.48571 0.46335212
11.48671 0.46448293
11.48771 0.46560173
11.48871 0.46670586000000003
11.48971 0.46779891
11.49071 0.46888846
11.49171 0.46998151
11.49271 0.47108033
11.49371 0.47218106
11.49471 0.47327628999999993
11.49571 0.47435961
11.49671 0.4754297
11.49771 0.47649113
11.49871 0.47755144
11.49971 0.47861626
11.50071 0.4796857
11.50171 0.48075397000000003
11.50271 0.48181261000000003
11.50371 0.48285583
11.50471 0.48388392
11.50571 0.48490348
11.50671 0.48592351000000006
11.50771 0.48695016
11.50871 0.48798304000000003
11.50971 0.48901546
11.51071 0.49003838
11.51171 0.49104596999999994
11.51271 0.49203885999999997
11.51371 0.49302367999999996
11.51471 0.49400883999999995
11.51571 0.49499920999999997
11.51671 0.49599301999999995
11.51771 0.49698264000000003
11.51871 0.49795951000000005
11.51971 0.49891924
11.52071 0.49986481
11.52171 0.50080479
11.52271 0.5017485
11.52371 0.50270013
11.52471 0.50365622
11.52571 0.50460743
11.52671 0.50554411
11.52771 0.50646188
11.52871 0.5073643299999999
11.52971 0.50826082
11.53071 0.5091608
11.53171 0.5100681
11.53271 0.51097842
11.53371 0.51188217
11.53471 0.51277014
11.53571 0.51363925
11.53671 0.51449444
11.53771 0.5153458599999999
11.53871 0.51620253
11.53971 0.51706675
11.54071 0.51793247
11.54171 0.51878868
11.54271 0.51962622
11.54371 0.52044317
11.54471 0.5212463900000001
11.54571 0.52204747
11.54671 0.52285586
11.54771 0.52367314
11.54871 0.524492
11.54971 0.52530044
11.55071 0.52608899
11.55171 0.5268562600000001
11.55271 0.52760984
11.55371 0.52836165
11.55471 0.52912072
11.55571 0.52988757
11.55671 0.5306538199999999
11.55771 0.53140717
11.55871 0.5321389999999999
11.55971 0.53284965
11.56071 0.5335485099999999
11.56171 0.53424835
11.56271 0.5349576899999999
11.56371 0.53567532
11.56471 0.5363910000000001
11.56571 0.53709126
11.56671 0.53776749
11.56771 0.53842128
11.56871 0.53906338
11.56971 0.53970763
11.57071 0.5403624800000001
11.57171 0.54102601
11.57271 0.5416868699999999
11.57371 0.54233116
11.57471 0.54295077
11.57571 0.54354817
11.57671 0.54413509
11.57771 0.5447253099999999
11.57871 0.54532629
11.57971 0.54593454
11.58071 0.54653753
11.58171 0.54712114
11.58271 0.5476784
11.58371 0.54821367
11.58471 0.54874052
11.58571 0.5492734699999999
11.58671 0.54981937
11.58771 0.55037299
11.58871 0.55092005
11.58971 0.55144536
11.59071 0.55194208
11.59171 0.55241571
11.59271 0.5528809
11.59371 0.55335276
11.59471 0.55383779
11.59571 0.5543300400000001
11.59671 0.5548147
11.59771 0.55527692
11.59871 0.5557109600000001
11.59971 0.55612372
11.60071 0.55653066
11.60171 0.55694641
11.60271 0.55737584
11.60371 0.55781067
11.60471 0.55823443
11.60571 0.55863196
11.60671 0.5589987200000001
11.60771 0.5593435800000001
11.60871 0.55968384
11.60971 0.5600350900000001
11.61071 0.56040185
11.61171 0.56077493
11.61271 0.56113671
11.61371 0.56147166
11.61471 0.56177559
11.61571 0.5620581099999999
11.61671 0.56233685
11.61771 0.5626268200000001
11.61871 0.56293136
11.61971 0.5632399100000001
11.62071 0.56353444
11.62171 0.56380029
11.62271 0.56403512
11.62371 0.56425063
11.62471 0.5644657200000001
11.62571 0.56469524
11.62671 0.56494088
11.62771 0.56518991
11.62871 0.56542251
11.62971 0.56562345
11.63071 0.56579113
11.63171 0.56593851
11.63271 0.56608561
11.63371 0.56624752
11.63471 0.56642564
11.63571 0.56660669
11.63671 0.5667708300000001
11.63771 0.56690359
11.63871 0.5670045
11.63971 0.56708753
11.64071 0.56717275
11.64171 0.56727421
11.64271 0.56739128
11.64371 0.56750881
11.64471 0.56760604
11.64571 0.567669
11.64671 0.56769899
11.64771 0.5677120299999999
11.64871 0.56772954
11.64971 0.56776558
11.65071 0.56781853
11.65171 0.56787194
11.65271 0.56790416
11.65371 0.56790113
11.65471 0.56786472
11.65571 0.56781154
11.65671 0.56776297
11.65771 0.56773252
11.65871 0.56771766
11.65971 0.56770137
11.66071 0.5676623000000001
11.66171 0.5675877
11.66271 0.5674813400000001
11.66371 0.56736125
11.66471 0.56724916
11.66571 0.56715743
11.66671 0.56708162
11.66771 0.56700273
11.66871 0.56689847
11.66971 0.56675631
11.67071 0.56658103
11.67171 0.56639188
11.67271 0.5662113
11.67371 0.56605167
11.67471 0.5659080599999999
11.67571 0.56576119
11.67671 0.56558899
11.67771 0.56537981
11.67871 0.56513939
11.67971 0.56488742
11.68071 0.56464574
11.68171 0.56442516
11.68271 0.56421892
11.68371 0.56400653
11.68471 0.56376592
11.68571 0.5634866700000001
11.68671 0.56317616
11.68771 0.56285551
11.68871 0.56254701
11.68971 0.56226109
11.69071 0.56199012
11.69171 0.56171282
11.69271 0.56140707
11.69371 0.5610629
11.69471 0.5606885100000001
11.69571 0.56030517
11.69671 0.55993483
11.69771 0.55958694
11.69871 0.55925264
11.69971 0.55891038
11.70071 0.5585385
11.70171 0.5581283
11.70271 0.55768914
11.70371 0.55724313
11.70471 0.5568116399999999
11.70571 0.55640289
11.70671 0.55600675
11.70771 0.55560083
11.70871 0.55516372
11.70971 0.55468767
11.71071 0.55418331
11.71171 0.55367332
11.71271 0.55317902
11.71371 0.55270796
11.71471 0.55224937
11.71571 0.55178069
11.71671 0.55128103
11.71771 0.5507436600000001
11.71871 0.55017988
11.71971 0.54961229
11.72071 0.54906132
11.72171 0.54853293
11.72271 0.54801507
11.72371 0.54748487
11.72471 0.54692207
11.72571 0.5463211800000001
11.72671 0.54569482
11.72771 0.5450661800000001
11.72871 0.54445532
11.72971 0.54386747
11.73071 0.54328991
11.73171 0.54269973
11.73271 0.5420774700000001
11.73371 0.54141865
11.73471 0.5407364100000001
11.73571 0.54005357
11.73671 0.53938911
11.73771 0.53874673
11.73871 0.53811278
11.73971 0.5374643
11.74071 0.5367827599999999
11.74171 0.5360649399999999
11.74271 0.53532501
11.74371 0.53458596
11.74471 0.53386614
11.74571 0.53316839
11.74671 0.53247842
11.74771 0.53177355
11.74871 0.53103608
11.74971 0.53026392
11.75071 0.5294715999999999
11.75171 0.5286817
11.75271 0.52791131
11.75371 0.52716187
11.75471 0.52641849
11.75571 0.52565881
11.75671 0.5248663
11.75771 0.52404013
11.75871 0.5231956999999999
11.75971 0.52235541
11.76071 0.5215353300000001
11.76171 0.5207357499999999
11.76271 0.51994119
11.76371 0.51912959
11.76471 0.51828544
11.76571 0.51740902
11.76671 0.5165160200000001
11.76771 0.51562837
11.76871 0.51476103
11.76971 0.51391325
11.77071 0.51306919
11.77171 0.51220753
11.77271 0.5113140700000001
11.77371 0.51039029
11.77471 0.5094522100000001
11.77571 0.5085209900000001
11.77671 0.5076101000000001
11.77771 0.50671757
11.77871 0.50582704
11.77971 0.50491784
11.78071 0.50397702
11.78171 0.50300714
11.78271 0.50202473
11.78371 0.50105033
11.78471 0.5000964299999999
11.78571 0.49916008
11.78671 0.49822498
11.78771 0.49727121
11.78871 0.49628722000000003
11.78971 0.49527651
11.79071 0.49425536
11.79171 0.49324323999999997
11.79271 0.49225106
11.79371 0.49127475
11.79471 0.49029794000000004
11.79571 0.48930160999999994
11.79671 0.48827565999999994
11.79771 0.48722476
11.79871 0.48616555999999994
11.79971 0.48511676000000004
11.80071 0.48408788
11.80171 0.48307395000000003
11.80271 0.48205853000000004
11.80371 0.48102359
11.80471 0.47996030000000006
11.80571 0.47887423999999995
11.80671 0.47778185
11.80771 0.47670058
11.80871 0.47563855
11.80971 0.47458978
11.81071 0.47353804
11.81171 0.47246655
11.81271 0.47136806
11.81371 0.47024908000000004
11.81471 0.46912581
11.81571 0.46801441000000005
11.81671 0.46692151
11.81771 0.46584019000000004
11.81871 0.46475464
11.81971 0.46364943999999997
11.82071 0.46251890999999995
11.82171 0.46137036
11.82271 0.46021966
11.82371 0.45908173
11.82471 0.45796167
11.82571 0.45685181
11.82671 0.45573651000000004
11.82771 0.45460155
11.82871 0.45344257
11.82971 0.45226755999999996
11.83071 0.45109186
11.83171 0.44992906
11.83271 0.44878288000000005
11.83371 0.44764513
11.83471 0.44650096
11.83571 0.44533778
11.83671 0.44415295000000005
11.83771 0.44295526999999996
11.83871 0.44175954999999995
11.83971 0.44057774
11.84071 0.43941187
11.84171 0.43825284000000003
11.84271 0.43708603
11.84371 0.43590013
11.84471 0.43469373999999994
11.84571 0.43347613
11.84671 0.4322615
11.84771 0.43106037
11.84871 0.42987354
11.84971 0.42869174
11.85071 0.42750146
11.85171 0.42629312
11.85271 0.42506693999999995
11.85371 0.42383275
11.85471 0.42260387000000005
11.85571 0.42138915
11.85671 0.4201876
11.85771 0.41898917
11.85871 0.41778088
11.85971 0.41655464999999997
11.86071 0.41531213
11.86171 0.4140636
11.86271 0.41282172
11.86371 0.41159405
11.86471 0.41037849
11.86571 0.40916488999999995
11.86671 0.40794136
11.86771 0.40670149
11.86871 0.40544807
11.86971 0.40419139000000004
11.87071 0.40294277
11.87171 0.40170769000000006
11.87271 0.40048239999999996
11.87371 0.39925622
11.87471 0.39801816
11.87571 0.39676353000000003
11.87671 0.39549692999999997
11.87771 0.39422945
11.87871 0.39297202999999997
11.87971 0.39172899
11.88071 0.3904955
11.88171 0.38926078000000003
11.88271 0.38801471
11.88371 0.38675398
11.88471 0.38548391000000004
11.88571 0.38421513
11.88671 0.38295691000000004
11.88771 0.38171143
11.88871 0.38047240000000004
11.88971 0.37922899000000004
11.89071 0.37797247
11.89171 0.37670170000000003
11.89271 0.37542398000000005
11.89371 0.37415065000000003
11.89471 0.37289045
11.89571 0.37164418
11.89671 0.37040426
11.89771 0.36915943
11.89871 0.36790146999999995
11.89971 0.36663015
11.90071 0.36535323999999997
11.90171 0.36408163
11.90271 0.36282266999999996
11.90371 0.36157563
11.90471 0.36033229
11.90571 0.35908201
11.90671 0.35781841999999997
11.90771 0.35654348
11.90871 0.3552665
11.90971 0.35399857
11.91071 0.35274581
11.91171 0.35150554
11.91271 0.35026777
11.91371 0.34902112
11.91471 0.34775956999999996
11.91571 0.34648615
11.91671 0.34521101
11.91771 0.34394537000000003
11.91871 0.34269476
11.91971 0.34145585
11.92071 0.34021845
11.92171 0.33897199
11.92271 0.337712
11.92371 0.33644305
11.92471 0.33517599
11.92571 0.33392132999999996
11.92671 0.33268279
11.92771 0.33145468
11.92871 0.33022524
11.92971 0.32898354999999996
11.93071 0.32772615
11.93171 0.32645927
11.93271 0.32519520999999996
11.93371 0.3239451
11.93471 0.32271235
11.93571 0.32149074
11.93671 0.32026814
11.93771 0.31903393
11.93871 0.31778538
11.93971 0.3165293
11.94071 0.31527784
11.94171 0.31404113
11.94271 0.31282096
11.94371 0.31160950000000004
11.94471 0.31039394000000003
11.94571 0.30916416999999996
11.94671 0.30791911
11.94771 0.30666746
11.94871 0.30542277
11.94971 0.30419552
11.95071 0.30298682
11.95171 0.30178779
11.95271 0.30058473
11.95371 0.29936731
11.95471 0.29813462999999996
11.95571 0.29689572
11.95671 0.29566409
11.95771 0.29444962
11.95871 0.29325257
11.95971 0.29206334
11.96071 0.29086831
11.96171 0.28965804
11.96271 0.28843304999999997
11.96371 0.28720363
11.96471 0.28598387999999997
11.96571 0.28478326
11.96671 0.28360093000000003
11.96771 0.28242611
11.96871 0.28124442
11.96971 0.28004639
11.97071 0.27883304
11.97171 0.27761536000000003
11.97271 0.27640779
11.97371 0.2752197
11.97471 0.27404982
11.97571 0.27288706
11.97671 0.27171706
11.97771 0.27053079
11.97871 0.2693299
11.97971 0.26812569999999997
11.98071 0.26693244
11.98171 0.26575879
11.98271 0.2646026
11.98371 0.26345211
11.98471 0.26229301
11.98571 0.26111691
11.98671 0.25992638
11.98771 0.2587335
11.98871 0.25755281
11.98971 0.25639272999999996
11.99071 0.25525053000000003
11.99171 0.25411409
11.99271 0.25296889
11.99371 0.25180663999999997
11.99471 0.25063006
11.99571 0.24945121
11.99671 0.24828429000000002
11.99771 0.24713717999999998
11.99871 0.24600688
11.99971 0.24488121
12.00071 0.24374623
12.00171 0.24259441999999998
12.00271 0.24142917
12.00371 0.24026274000000003
12.00471 0.23910897
12.00571 0.23797515
12.00671 0.23685761
12.00771 0.23574401
12.00871 0.23462053000000002
12.00971 0.23348012
12.01071 0.23232652
12.01171 0.23117205
12.01271 0.23003034000000003
12.01371 0.22890826000000003
12.01471 0.22780201
12.01571 0.2266994
12.01671 0.22558707
12.01771 0.22445831000000002
12.01871 0.22331688
12.01971 0.22217471
12.02071 0.22104462
12.02171 0.21993285
12.02271 0.21883538
12.02371 0.21774045
12.02471 0.21663556999999997
12.02571 0.21551498000000002
12.02671 0.21438298
12.02771 0.21325131
12.02871 0.21213228
12.02971 0.21103140999999997
12.03071 0.20994432
12.03171 0.20885924
12.03271 0.20776398
12.03371 0.20665303000000002
12.03471 0.20553053
12.03571 0.20440774999999997
12.03671 0.20329633000000003
12.03771 0.20220152
12.03871 0.20111918
12.03971 0.20003849999999998
12.04071 0.19894845
12.04171 0.19784435
12.04271 0.19673037
12.04371 0.19561704
12.04471 0.19451481
12.04571 0.19342781
12.04671 0.19235146
12.04771 0.19127527
12.04871 0.19018902
12.04971 0.1890887
12.05071 0.18797887000000002
12.05171 0.18686977
12.05271 0.18577136
12.05371 0.18468752
12.05471 0.18361399
12.05571 0.18254104999999998
12.05671 0.18145925000000002
12.05771 0.18036486999999998
12.05871 0.17926177000000001
12.05971 0.1781589
12.06071 0.17706474
12.06171 0.17598225
12.06271 0.17490733
12.06371 0.17383132
12.06471 0.17274637
12.06571 0.17165001
12.06671 0.17054666999999998
12.06771 0.16944486
12.06871 0.16835221
12.06971 0.16727097
12.07071 0.16619677
12.07171 0.16512128
12.07271 0.16403702
12.07371 0.16294158
12.07471 0.16183869
12.07571 0.16073579999999998
12.07671 0.1596395
12.07771 0.15855179
12.07871 0.15746912000000002
12.07971 0.15638480000000002
12.08071 0.15529318
12.08171 0.15419303
12.08271 0.15308807
12.08371 0.15198464
12.08471 0.15088775
12.08571 0.14979803
12.08671 0.14871141999999998
12.08771 0.14762154
12.08871 0.14652346
12.08971 0.1454164
12.09071 0.14430408
12.09171 0.14319227
12.09271 0.14208539
12.09371 0.1409841
12.09471 0.13988514
12.09571 0.1387835
12.09671 0.13767551
12.09771 0.13656084000000002
12.09871 0.13544246999999998
12.09971 0.13432456
12.10071 0.13320975999999998
12.10171 0.13209762
12.10271 0.13098492
12.10371 0.12986772000000002
12.10471 0.12874383
12.10571 0.1276141
12.10671 0.12648178
12.10771 0.12535053999999998
12.10871 0.12422224
12.10971 0.12309592000000001
12.11071 0.12196850000000001
12.11171 0.12083668
12.11271 0.11969889
12.11371 0.11855596
12.11471 0.11741036999999999
12.11571 0.11626448
12.11671 0.11511897
12.11771 0.11397254
12.11871 0.11282289999999999
12.11971 0.11166833999999999
12.12071 0.11050897000000001
12.12171 0.10934662
12.12271 0.10818363
12.12371 0.10702125
12.12471 0.10585871
12.12571 0.10469367
12.12671 0.10352354999999999
12.12771 0.10234715
12.12871 0.10116528000000001
12.12971 0.099980156
12.13071 0.09879389499999999
12.13171 0.097607111
12.13271 0.096418534
12.13371 0.095225917
12.13471 0.09402762499999999
12.13571 0.09282385
12.13671 0.091616594
12.13771 0.090408424
12.13871 0.08920072
12.13971 0.087992591
12.14071 0.08678119
12.14171 0.085563312
12.14271 0.084337313
12.14371 0.083104172
12.14471 0.08186691
12.14571 0.080628722
12.14671 0.07939096
12.14771 0.07815219600000001
12.14871 0.07690904900000001
12.14971 0.075658277
12.15071 0.074398855
12.15171 0.073132734
12.15271 0.07186371400000001
12.15371 0.07059512400000001
12.15471 0.069327647
12.15571 0.06805872
12.15671 0.066783943
12.15771 0.065499684
12.15871 0.064205349
12.15971 0.06290383199999999
12.16071 0.061599835
12.16171 0.060297013
12.16271 0.058995653
12.16371 0.05769234300000001
12.16471 0.05638186099999999
12.16571 0.055060291000000004
12.16671 0.053727382
12.16771 0.052386778
12.16871 0.051043875
12.16971 0.04970252
12.17071 0.048362627000000005
12.17171 0.047020084
12.17271 0.045669184
12.17371 0.044306047
12.17471 0.042931075
12.17571 0.041548814999999996
12.17671 0.040165326
12.17771 0.038784521
12.17871 0.03740571
12.17971 0.036023851
12.18071 0.034632438
12.18171 0.033227308000000004
12.18271 0.03180913
12.18371 0.030383036999999998
12.18471 0.028955546
12.18571 0.027530620000000002
12.18671 0.026107207
12.18771 0.024679792
12.18871 0.023241657
12.18971 0.021788938
12.19071 0.020323037
12.19171 0.018849908
12.19271 0.01737656
12.19371 0.015906867
12.19471 0.014439155
12.19571 0.01296706
12.19671 0.011483199
12.19771 0.0099834833
12.19871 0.0084695239
12.19971 0.0069476548
12.20071 0.0054251384000000005
12.20171 0.0039057959
12.20271 0.0023876757
12.20371 0.00086418449
12.20471 -0.00067197202
12.20571 -0.0022243752
12.20671 -0.003790663
12.20771 -0.0053638341
12.20871 -0.0069363741
12.20971 -0.0085047497
12.21071 -0.010071594
12.21171 -0.011644261
12.21271 -0.013230549999999999
12.21371 -0.014834148
12.21471 -0.016452487999999998
12.21571 -0.018078300000000002
12.21671 -0.019703971
12.21771 -0.021326107
12.21871 -0.022947582
12.21971 -0.024575851000000003
12.22071 -0.026218494
12.22171 -0.027878663999999997
12.22271 -0.029553141
12.22371 -0.031234193
12.22471 -0.03291413
12.22571 -0.034589882
12.22671 -0.036264866
12.22771 -0.037946996999999996
12.22871 -0.039644062
12.22971 -0.041359133
12.23071 -0.043088806
12.23171 -0.04482526
12.23271 -0.046560972
12.23371 -0.048293205
12.23471 -0.050025672
12.23571 -0.051766314
12.23671 -0.053522573
12.23771 -0.0552969
12.23871 -0.057085248
12.23971 -0.058879436
12.24071 -0.060671939999999994
12.24171 -0.062460382
12.24271 -0.064248941
12.24371 -0.066045934
12.24471 -0.06785893300000001
12.24571 -0.069690379
12.24671 -0.071536185
12.24771 -0.073388236
12.24871 -0.075239234
12.24971 -0.077087007
12.25071 -0.078935747
12.25171 -0.080793438
12.25271 -0.08266704400000001
12.25371 -0.08455831
12.25471 -0.086462701
12.25571 -0.08837212800000001
12.25671 -0.090279791
12.25771 -0.092184293
12.25871 -0.09409054800000001
12.25971 -0.096006936
12.26071 -0.097940408
12.26171 -0.09989240199999999
12.26271 -0.10185796999999999
12.26371 -0.10382865
12.26471 -0.10579735
12.26571 -0.10776242
12.26671 -0.10972844999999999
12.26771 -0.1117035
12.26871 -0.11369423000000001
12.26971 -0.11570205000000001
12.27071 -0.11772247
12.27171 -0.11974793
12.27271 -0.1217725
12.27371 -0.12379552
12.27471 -0.12582202
12.27571 -0.12785976
12.27671 -0.12991450000000002
12.27771 -0.13198643
12.27871 -0.13406989
12.27971 -0.13615651
12.28071 -0.13823997999999998
12.28171 -0.14031966
12.28271 -0.1424009
12.28371 -0.14449189
12.28471 -0.14659904
12.28571 -0.14872334
12.28671 -0.15086009
12.28771 -0.15300189
12.28871 -0.15514313
12.28971 -0.15728328
12.29071 -0.15942707
12.29171 -0.16158144
12.29271 -0.16375127
12.29371 -0.16593622
12.29471 -0.16813084
12.29571 -0.17032773
12.29671 -0.17252193999999998
12.29771 -0.17471396
12.29871 -0.17690952
12.29971 -0.17911631
12.30071 -0.18133963
12.30171 -0.18357931
12.30271 -0.18582989
12.30371 -0.18808381
12.30471 -0.19033572999999998
12.30571 -0.19258549
12.30671 -0.19483796
12.30771 -0.19709991999999998
12.30871 -0.19937602
12.30971 -0.20166612
12.31071 -0.20396539
12.31171 -0.20626744000000002
12.31271 -0.20856824999999998
12.31371 -0.21086860999999998
12.31471 -0.21317367999999998
12.31571 -0.21548993000000002
12.31671 -0.21782111999999998
12.31771 -0.22016608000000001
12.31871 -0.22251917999999998
12.31971 -0.22487348999999998
12.32071 -0.22722472999999999
12.32171 -0.22957369
12.32271 -0.23192569999999998
12.32371 -0.23428749
12.32471 -0.23666334
12.32571 -0.23905276
12.32671 -0.24145094
12.32771 -0.24385173
12.32871 -0.2462513
12.32971 -0.24865023
12.33071 -0.25105299
12.33171 -0.25346512
12.33271 -0.25588974999999997
12.33371 -0.2583256
12.33471 -0.26076775999999996
12.33571 -0.26321053
12.33671 -0.2656508
12.33771 -0.26808993000000003
12.33871 -0.27053298000000003
12.33971 -0.27298573000000004
12.34071 -0.27545143
12.34171 -0.27792887
12.34271 -0.28041308
12.34371 -0.28289827
12.34471 -0.28538108
12.34571 -0.28786233
12.34671 -0.29034643
12.34771 -0.2928386
12.34871 -0.29534185
12.34971 -0.29785526
12.35071 -0.30037456
12.35171 -0.30289476
12.35271 -0.30541311
12.35371 -0.30793061
12.35471 -0.31045137
12.35571 -0.31298008
12.35671 -0.3155191
12.35771 -0.31806703000000003
12.35871 -0.32061955
12.35971 -0.32317182
12.36071 -0.32572132000000004
12.36171 -0.32826916
12.36271 -0.33081947
12.36371 -0.33337693
12.36471 -0.33594407
12.36571 -0.33851992
12.36671 -0.34110057
12.36771 -0.34368148
12.36871 -0.34626001
12.36971 -0.34883684
12.37071 -0.35141534
12.37171 -0.35399955
12.37271 -0.3565917
12.37371 -0.35919095
12.37471 -0.36179391
12.37571 -0.36439659999999996
12.37671 -0.36699679
12.37771 -0.36959511
12.37871 -0.37219469
12.37971 -0.37479918
12.38071 -0.37741067
12.38171 -0.38002841000000004
12.38271 -0.38264934
12.38371 -0.3852698
12.38471 -0.38788754000000003
12.38571 -0.39050295
12.38671 -0.39311876
12.38771 -0.39573832999999997
12.38871 -0.39836382000000004
12.38971 -0.40099486000000006
12.39071 -0.40362877999999996
12.39171 -0.40626214
12.39271 -0.40889246999999995
12.39371 -0.41151969
12.39471 -0.41414573999999993
12.39571 -0.4167736
12.39671 -0.41940542999999997
12.39771 -0.42204149
12.39871 -0.42467996999999996
12.39971 -0.42731821999999997
12.40071 -0.42995415000000003
12.40171 -0.43258736999999997
12.40271 -0.43521938
12.40371 -0.43785255
12.40471 -0.44048876
12.40571 -0.44312822
12.40671 -0.44576931
12.40771 -0.44840937000000003
12.40871 -0.451046
12.40971 -0.45367823999999995
12.41071 -0.45630708000000003
12.41171 -0.45893480999999997
12.41271 -0.46156379000000003
12.41371 -0.46419529000000004
12.41471 -0.46682879
12.41571 -0.46946224999999997
12.41671 -0.47209333
12.41771 -0.4747204
12.41871 -0.47734352
12.41971 -0.47996421
12.42071 -0.48258462999999996
12.42171 -0.48520611999999996
12.42271 -0.48782863
12.42371 -0.49045052999999994
12.42471 -0.49306941
12.42571 -0.49568331000000004
12.42671 -0.49829171000000005
12.42771 -0.50089592
12.42871 -0.50349827
12.42971 -0.5061009
12.43071 -0.50870446
12.43171 -0.5113076400000001
12.43271 -0.51390775
12.43371 -0.5165021399999999
12.43471 -0.5190895400000001
12.43571 -0.52167075
12.43671 -0.52424832
12.43771 -0.5268252
12.43871 -0.52940296
12.43971 -0.53198081
12.44071 -0.53455601
12.44171 -0.53712511
12.44271 -0.53968607
12.44371 -0.54223905
12.44471 -0.54478664
12.44571 -0.54733218
12.44671 -0.54987781
12.44771 -0.55242321
12.44871 -0.55496548
12.44971 -0.55750082
12.45071 -0.56002648
12.45171 -0.5625424
12.45271 -0.56505133
12.45371 -0.56755729
12.45471 -0.57006325
12.45571 -0.5725694800000001
12.45671 -0.57507302
12.45771 -0.57756943
12.45871 -0.5800550800000001
12.45971 -0.58252942
12.46071 -0.58499519
12.46171 -0.5874568600000001
12.46271 -0.5899180199999999
12.46371 -0.5923792699999999
12.46471 -0.59483745
12.46571 -0.59728739
12.46671 -0.59972466
12.46771 -0.6021481000000001
12.46871 -0.6045606
12.46971 -0.6069674199999999
12.47071 -0.60937321
12.47171 -0.6117793300000001
12.47271 -0.6141830699999999
12.47371 -0.61657899
12.47471 -0.61896211
12.47571 -0.62133083
12.47671 -0.62368778
12.47771 -0.62603825
12.47871 -0.62838709
12.47971 -0.63073565
12.48071 -0.63308077
12.48171 -0.63541639
12.48271 -0.63773682
12.48371 -0.64004012
12.48471 -0.6423292700000001
12.48571 -0.64461059
12.48671 -0.64689019
12.48771 -0.64917044
12.48871 -0.65144859
12.48971 -0.65371809
12.49071 -0.65597245
12.49171 -0.65820874
12.49271 -0.6604292900000001
12.49371 -0.66264011
12.49471 -0.6648473
12.49571 -0.6670535099999999
12.49671 -0.66925604
12.49771 -0.6714485099999999
12.49871 -0.6736244100000001
12.49971 -0.67578088
12.50071 -0.67792065
12.50171 -0.6800505800000001
12.50271 -0.6821776300000001
12.50371 -0.68430486
12.50471 -0.68642949
12.50571 -0.6885442399999999
12.50671 -0.69064158
12.50771 -0.69271768
12.50871 -0.6947747
12.50971 -0.69681928
12.51071 -0.69885878
12.51171 -0.70089712
12.51271 -0.70293215
12.51371 -0.7049572199999999
12.51471 -0.7069647299999999
12.51571 -0.70895078
12.51671 -0.71091726
12.51771 -0.71287071
12.51871 -0.71481862
12.51971 -0.71676481
12.52071 -0.71870722
12.52171 -0.72063878
12.52271 -0.72255167
12.52371 -0.72444151
12.52471 -0.72631016
12.52571 -0.72816443
12.52671 -0.7300124
12.52771 -0.7318587
12.52871 -0.73370179
12.52971 -0.7355347299999999
12.53071 -0.7373492700000001
12.53171 -0.7391403000000001
12.53271 -0.74090869
12.53371 -0.74266074
12.53471 -0.74440422
12.53571 -0.74614412
12.53671 -0.74787945
12.53771 -0.74960394
12.53871 -0.7513097
12.53971 -0.75299176
12.54071 -0.75465092
12.54171 -0.7562933
12.54271 -0.7579269399999999
12.54371 -0.75955684
12.54471 -0.76118233
12.54571 -0.76279705
12.54671 -0.76439269
12.54771 -0.7659636400000001
12.54871 -0.76751006
12.54971 -0.76903775
12.55071 -0.77055478
12.55171 -0.77206688
12.55271 -0.77357404
12.55371 -0.77507077
12.55471 -0.77654906
12.55571 -0.77800308
12.55671 -0.77943243
12.55771 -0.78084213
12.55871 -0.78223962
12.55971 -0.7836305499999999
12.56071 -0.78501515
12.56171 -0.78638857
12.56271 -0.7877431799999999
12.56371 -0.7890733000000001
12.56471 -0.7903783600000001
12.56571 -0.7916631199999999
12.56671 -0.7929350199999999
12.56771 -0.79419976
12.56871 -0.79545807
12.56971 -0.7967055799999999
12.57071 -0.7979349199999999
12.57171 -0.7991399600000001
12.57271 -0.8003193900000001
12.57371 -0.80147702
12.57471 -0.8026196600000001
12.57571 -0.8037531699999999
12.57671 -0.8048791399999999
12.57771 -0.80599412
12.57871 -0.80709141
12.57971 -0.8081653200000001
12.58071 -0.80921389
12.58171 -0.8102402999999999
12.58271 -0.81125051
12.58371 -0.8122501900000001
12.58471 -0.81324112
12.58571 -0.8142203100000001
12.58671 -0.8151818099999999
12.58771 -0.81611983
12.58871 -0.81703225
12.58971 -0.81792176
12.59071 -0.8187942199999999
12.59171 -0.81965532
12.59271 -0.82050757
12.59371 -0.82134875
12.59471 -0.82217334
12.59571 -0.82297558
12.59671 -0.82375258
12.59771 -0.8245055600000001
12.59871 -0.8252392500000001
12.59971 -0.82595898
12.60071 -0.8266678100000001
12.60171 -0.8273647199999999
12.60271 -0.82804542
12.60371 -0.8287048
12.60471 -0.82933977
12.60571 -0.8299510899999999
12.60671 -0.83054276
12.60771 -0.83111972
12.60871 -0.8316849399999999
12.60971 -0.83223786
12.61071 -0.8327745799999999
12.61171 -0.83329016
12.61271 -0.8337810600000001
12.61371 -0.83424728
12.61471 -0.83469227
12.61571 -0.8351210499999999
12.61671 -0.8355373500000001
12.61771 -0.8359419200000001
12.61871 -0.83633186
12.61971 -0.83670253
12.62071 -0.83704991
12.62171 -0.8373728
12.62271 -0.8376732499999999
12.62371 -0.83795525
12.62471 -0.83822263
12.62571 -0.8384767
12.62671 -0.83871577
12.62771 -0.8389361200000001
12.62871 -0.83913412
12.62971 -0.83930828
12.63071 -0.83946027
12.63171 -0.8395937299999999
12.63271 -0.8397125599999999
12.63371 -0.8398186400000001
12.63471 -0.83991047
12.63571 -0.83998423
12.63671 -0.84003536
12.63771 -0.84006125
12.63871 -0.84006246
12.63971 -0.84004262
12.64071 -0.8400063
12.64171 -0.8399569399999999
12.64271 -0.83989482
12.64371 -0.83981734
12.64471 -0.8397202899999999
12.64571 -0.8396004300000001
12.64671 -0.8394568200000001
12.64771 -0.83929151
12.64871 -0.83910823
12.64971 -0.83891004
12.65071 -0.8386976100000001
12.65171 -0.8384685
12.65271 -0.83821872
12.65371 -0.83794473
12.65471 -0.8376455899999999
12.65571 -0.83732381
12.65671 -0.83698425
12.65771 -0.83663156
12.65871 -0.8362676
12.65971 -0.8358907000000001
12.66071 -0.8354962800000001
12.66171 -0.83507905
12.66271 -0.8346361099999999
12.66371 -0.83416821
12.66471 -0.83367936
12.66571 -0.8331744
12.66671 -0.83265631
12.66771 -0.83212452
12.66871 -0.8315754099999999
12.66971 -0.8310043300000001
12.67071 -0.8304083699999999
12.67171 -0.82978858
12.67271 -0.82914913
12.67371 -0.8284953399999999
12.67471 -0.82783038
12.67571 -0.82715368
12.67671 -0.82646087
12.67771 -0.8257458900000001
12.67871 -0.82500456
12.67971 -0.8242367800000001
12.68071 -0.82344655
12.68171 -0.8226401200000001
12.68271 -0.82182214
12.68371 -0.82099363
12.68471 -0.8201510599999999
12.68571 -0.8192886599999999
12.68671 -0.81840167
12.68771 -0.8174890699999999
12.68871 -0.8165542
12.68971 -0.81560286
12.69071 -0.8146398699999999
12.69171 -0.81366636
12.69271 -0.81267878
12.69371 -0.8116709999999999
12.69471 -0.8106378799999999
12.69571 -0.80957823
12.69671 -0.8084956600000001
12.69771 -0.80739688
12.69871 -0.8062876800000001
12.69971 -0.80517018
12.70071 -0.8040411399999999
12.70171 -0.80289394
12.70271 -0.8017222399999999
12.70371 -0.80052344
12.70471 -0.79930034
12.70571 -0.79805925
12.70671 -0.79680644
12.70771 -0.79554468
12.70871 -0.7942714700000001
12.70971 -0.79298085
12.71071 -0.7916666600000001
12.71171 -0.79032639
12.71271 -0.78896265
12.71371 -0.78758206
12.71471 -0.7861912299999999
12.71571 -0.78479322
12.71671 -0.7833857099999999
12.71771 -0.7819621800000001
12.71871 -0.7805153300000001
12.71971 -0.77904146
12.72071 -0.77754217
12.72171 -0.77602374
12.72271 -0.77449349
12.72371 -0.7729555499999999
12.72471 -0.77140881
12.72571 -0.76984749
12.72671 -0.76826476
12.72771 -0.76665659
12.72871 -0.7650244500000001
12.72971 -0.76337429
12.73071 -0.76171351
12.73171 -0.76004649
12.73271 -0.75837234
12.73371 -0.7566851099999999
12.73471 -0.7549771599999999
12.73571 -0.75324341
12.73671 -0.7514842300000001
12.73771 -0.74970503
12.73871 -0.7479134000000001
12.73971 -0.74611469
12.74071 -0.74430918
12.74171 -0.7424918
12.74271 -0.7406554200000001
12.74371 -0.73879482
12.74471 -0.73691006
12.74571 -0.73500639
12.74671 -0.73309145
12.74771 -0.73117106
12.74871 -0.72924588
12.74971 -0.72731101
12.75071 -0.7253586799999999
12.75171 -0.7233825
12.75271 -0.7213810900000001
12.75371 -0.71935863
12.75471 -0.71732271
12.75571 -0.71527991
12.75671 -0.71323211
12.75771 -0.71117575
12.75871 -0.70910384
12.75971 -0.70701023
12.76071 -0.7048931900000001
12.76171 -0.70275664
12.76271 -0.70060799
12.76371 -0.69845389
12.76471 -0.69629652
12.76571 -0.69413222
12.76671 -0.69195339
12.76771 -0.68975277
12.76871 -0.68752738
12.76971 -0.68528024
12.77071 -0.6830188
12.77171 -0.68075075
12.77271 -0.67848
12.77371 -0.67620459
12.77471 -0.67391796
12.77571 -0.6716128
12.77671 -0.66928528
12.77771 -0.66693737
12.77871 -0.6645754
12.77971 -0.66220672
12.78071 -0.65983529
12.78171 -0.65745944
12.78271 -0.6550726
12.78371 -0.65266718
12.78471 -0.6502389
12.78571 -0.64778947
12.78671 -0.64532575
12.78771 -0.64285626
12.78871 -0.64038634
12.78971 -0.6379154
12.79071 -0.63543706
12.79171 -0.63294284
12.79271 -0.63042659
12.79371 -0.62788813
12.79471 -0.6253329999999999
12.79571 -0.6227695400000001
12.79671 -0.62020416
12.79771 -0.6176378100000001
12.79871 -0.61506564
12.79971 -0.61247996
12.80071 -0.60987491
12.80171 -0.60724998
12.80271 -0.60461056
12.80371 -0.60196486
12.80471 -0.5993193499999999
12.80571 -0.59667486
12.80671 -0.59402594
12.80771 -0.59136362
12.80871 -0.58868029
12.80971 -0.5859740999999999
12.81071 -0.58325003
12.81171 -0.58051725
12.81271 -0.57778433
12.81371 -0.57505448
12.81471 -0.57232426
12.81571 -0.56958548
12.81671 -0.56683016
12.81771 -0.5640550999999999
12.81871 -0.56126365
12.81971 -0.55846381
12.82071 -0.55566351
12.82171 -0.55286582
12.82271 -0.5500671500000001
12.82371 -0.54725916
12.82471 -0.5444334399999999
12.82571 -0.54158643
12.82671 -0.53872182
12.82771 -0.5358487399999999
12.82871 -0.53297682
12.82971 -0.5301109
12.83071 -0.52724835
12.83171 -0.5243804799999999
12.83271 -0.5214976100000001
12.83371 -0.5185944
12.83471 -0.51567289
12.83571 -0.51274127
12.83671 -0.5098092799999999
12.83771 -0.5068827
12.83871 -0.50396007
12.83971 -0.50103362
12.84071 -0.49809371
12.84171 -0.49513471
12.84271 -0.49215815999999996
12.84371 -0.48917211000000005
12.84471 -0.48618671
12.84571 -0.48320823999999996
12.84671 -0.48023555
12.84771 -0.47726058000000005
12.84871 -0.47427294999999997
12.84971 -0.47126588999999997
12.85071 -0.46824034999999997
12.85171 -0.46520457000000004
12.85271 -0.46216962
12.85371 -0.45914329000000004
12.85471 -0.45612552
12.85571 -0.45310873999999995
12.85671 -0.45008189
12.85771 -0.44703701999999995
12.85871 -0.44397367000000004
12.85971 -0.44089919
12.86071 -0.43782452000000005
12.86171 -0.43475786
12.86271 -0.43170005
12.86371 -0.42864401
12.86471 -0.42557897999999994
12.86571 -0.42249686000000003
12.86671 -0.419397
12.86771 -0.41628702999999995
12.86871 -0.41317836999999996
12.86971 -0.41007991
12.87071 -0.40699281
12.87171 -0.40390966
12.87271 -0.40081884
12.87371 -0.39771101000000003
12.87471 -0.39458461
12.87571 -0.39144666000000006
12.87671 -0.38830894
12.87771 -0.38518114
12.87871 -0.38206552
12.87971 -0.37895564
12.88071 -0.37584027999999997
12.88171 -0.37270992
12.88271 -0.36956249
12.88371 -0.36640451
12.88471 -0.36324744999999997
12.88571 -0.36010102
12.88671 -0.35696761
12.88771 -0.35384085
12.88871 -0.35070933
12.88971 -0.34756325
12.89071 -0.3444002
12.89171 -0.3412267
12.89271 -0.33805443
12.89371 -0.33489366
12.89471 -0.33174728
12.89571 -0.32860918
12.89671 -0.32546786
12.89771 -0.32231302
12.89871 -0.31914170999999997
12.89971 -0.31595988999999997
12.90071 -0.3127791
12.90171 -0.30960983
12.90271 -0.30645553000000003
12.90371 -0.30331073999999997
12.90471 -0.30016443
12.90571 -0.29700655000000004
12.90671 -0.29383395
12.90771 -0.29065222
12.90871 -0.28747241
12.90971 -0.28430452
12.91071 -0.28115165999999997
12.91171 -0.27800819
12.91271 -0.274863
12.91371 -0.2717061
12.91471 -0.26853443000000005
12.91571 -0.26535378
12.91671 -0.26217557
12.91771 -0.25901030999999997
12.91871 -0.25586172
12.91971 -0.25272476
12.92071 -0.24958875000000003
12.92171 -0.24644365000000001
12.92271 -0.24328593
12.92371 -0.24012044999999999
12.92471 -0.23695750000000002
12.92571 -0.23380652999999998
12.92671 -0.23067069999999998
12.92771 -0.22754496999999999
12.92871 -0.22441924
12.92971 -0.22128436
12.93071 -0.2181377
12.93171 -0.21498480000000003
12.93271 -0.21183626000000003
12.93371 -0.20870161
12.93471 -0.20558396
12.93571 -0.20247821000000002
12.93671 -0.19937414
12.93771 -0.1962624
12.93871 -0.19313993
12.93971 -0.19001152
12.94071 -0.18688686000000002
12.94171 -0.18377483
12.94271 -0.18067834000000002
12.94371 -0.17759277999999998
12.94471 -0.17450912
12.94571 -0.17141936
12.94671 -0.16832145999999998
12.94771 -0.16522051
12.94871 -0.16212577
12.94971 -0.15904513
12.95071 -0.15598044
12.95171 -0.15292644
12.95271 -0.1498739
12.95371 -0.1468151
12.95471 -0.1437483
12.95571 -0.14067873
12.95671 -0.13761552000000002
12.95771 -0.13456633
12.95871 -0.13153304000000002
12.95971 -0.1285109
12.96071 -0.12549157
12.96171 -0.12246824
12.96271 -0.11943963
12.96371 -0.11641062999999999
12.96471 -0.11338921999999999
12.96571 -0.11038159
12.96671 -0.10738841
12.96771 -0.10440457
12.96871 -0.10142232999999999
12.96971 -0.09843615099999999
12.97071 -0.095446082
12.97171 -0.092457846
12.97271 -0.089479494
12.97371 -0.086516677
12.97471 -0.083569397
12.97571 -0.08063208100000001
12.97671 -0.077696994
12.97771 -0.074758794
12.97871 -0.07181759
12.97971 -0.068878679
12.98071 -0.065949187
12.98171 -0.063033751
12.98271 -0.060131819999999996
12.98371 -0.057238218
12.98471 -0.054346531
12.98571 -0.051453238000000005
12.98671 -0.04856
12.98771 -0.045672763
12.98871 -0.042798181
12.98971 -0.039939582
12.99071 -0.037094922
12.99171 -0.034257991
12.99271 -0.031422124999999995
12.99371 -0.028584182
12.99471 -0.025746381
12.99571 -0.022914904
12.99671 -0.020096159
12.99771 -0.017292936
12.99871 -0.014502851
12.99971 -0.011719959
13.00071 -0.008938535
13.00171 -0.0061566716
13.00271 -0.0033775159
13.00371 -0.00060735565
13.00471 0.0021482501
13.00571 0.0048879127
13.00671 0.0076153177
13.00771 0.010336983
13.00871 0.013058239999999999
13.00971 0.015779921
13.01071 0.018497757
13.01171 0.021204889
13.01271 0.023896010999999998
13.01371 0.026570591999999997
13.01471 0.029233214
13.01571 0.031890796
13.01671 0.034548367999999996
13.01771 0.037205964
13.01871 0.03985854
13.01971 0.042498967
13.02071 0.045122337
13.02171 0.047728905
13.02271 0.050323928000000004
13.02371 0.052914390000000006
13.02471 0.05550466
13.02571 0.058093725
13.02671 0.060675689
13.02771 0.063243322
13.02871 0.065792486
13.02971 0.068324775
13.03071 0.070846669
13.03171 0.073365716
13.03271 0.07588597400000001
13.03371 0.078405469
13.03471 0.080917258
13.03571 0.083413522
13.03671 0.08589018799999999
13.03771 0.088349363
13.03871 0.09079806
13.03971 0.093243941
13.04071 0.095690601
13.04171 0.098135299
13.04271 0.10057052
13.04371 0.10298848000000001
13.04471 0.10538581
13.04571 0.10776569000000001
13.04671 0.11013603
13.04771 0.11250476999999999
13.04871 0.11487502000000001
13.04971 0.11724316
13.05071 0.11960093
13.05171 0.12194031
13.05271 0.12425839999999999
13.05371 0.12655918
13.05471 0.1288512
13.05571 0.13114245
13.05671 0.13343547
13.05771 0.13572571
13.05871 0.1380041
13.05971 0.14026237
13.06071 0.14249799999999999
13.06171 0.14471575
13.06271 0.14692487
13.06371 0.1491336
13.06471 0.15134428
13.06571 0.15355193
13.06671 0.15574719
13.06771 0.15792202
13.06871 0.16007442
13.06971 0.16220977
13.07071 0.16433754
13.07171 0.16646557
13.07271 0.1685953
13.07371 0.17072069
13.07471 0.17283177
13.07571 0.17492053999999999
13.07671 0.17698576000000002
13.07771 0.1790338
13.07871 0.18107492
13.07971 0.18311726
13.08071 0.18516203
13.08171 0.18720272999999998
13.08271 0.18922903
13.08371 0.19123283
13.08471 0.19321305
13.08571 0.19517619
13.08671 0.19713234999999998
13.08771 0.19908918
13.08871 0.20104713999999999
13.08971 0.20299933
13.09071 0.20493551000000002
13.09171 0.20684840000000002
13.09271 0.20873805
13.09371 0.21061196
13.09471 0.21248066000000002
13.09571 0.21435147999999998
13.09671 0.21622409
13.09771 0.21809061999999999
13.09871 0.21994021
13.09971 0.22176537
13.10071 0.22356633999999997
13.10171 0.22535094
13.10271 0.22712982999999998
13.10371 0.22891022
13.10471 0.23069161
13.10571 0.23246624
13.10671 0.23422387999999997
13.10771 0.23595796
13.10871 0.23766960999999998
13.10971 0.23936694
13.11071 0.24106014000000003
13.11171 0.24275524
13.11271 0.24445041
13.11371 0.24613687
13.11471 0.24780408
13.11571 0.24944593
13.11671 0.25106445
13.11771 0.25266858000000003
13.11871 0.25426900999999996
13.11971 0.25587180000000004
13.12071 0.25747505
13.12171 0.25907005
13.12271 0.26064668999999996
13.12371 0.26219940999999997
13.12471 0.26373051
13.12571 0.26524856
13.12671 0.26676320000000003
13.12771 0.26827913
13.12871 0.26979325
13.12971 0.27129643000000003
13.13071 0.27277907
13.13171 0.27423687
13.13271 0.27567351
13.13371 0.27709852
13.13471 0.27852175
13.13571 0.27994746
13.13671 0.28137192
13.13771 0.28278565
13.13871 0.28417899999999996
13.13971 0.28554797
13.14071 0.28689634
13.14171 0.28823325
13.14271 0.28956762999999996
13.14371 0.29090277
13.14471 0.29223437999999996
13.14571 0.29355329
13.14671 0.29485116
13.14771 0.29612556
13.14871 0.29738160999999996
13.14971 0.29862893
13.15071 0.29987588
13.15171 0.30112448
13.15271 0.30236922
13.15371 0.30360019
13.15471 0.30480903
13.15571 0.30599376
13.15671 0.30715992
13.15771 0.30831706
13.15871 0.30947304000000003
13.15971 0.31062936999999996
13.16071 0.31178039
13.16171 0.31291696
13.16271 0.31403201
13.16371 0.31512503000000003
13.16471 0.31620238
13.16571 0.31727348
13.16671 0.31834499
13.16771 0.3194168
13.16871 0.3204819
13.16971 0.32153057
13.17071 0.32255619
13.17171 0.32355916
13.17271 0.32454659
13.17371 0.32552809
13.17471 0.32650994
13.17571 0.32749139
13.17671 0.32846527000000003
13.17771 0.32942242
13.17871 0.33035728000000003
13.17971 0.33127137
13.18071 0.3321724
13.18171 0.33306949999999996
13.18271 0.33396773999999996
13.18371 0.33486483
13.18471 0.33575267999999997
13.18571 0.33662212
13.18671 0.33746848
13.18771 0.33829447
13.18871 0.33910854
13.18971 0.33991979
13.19071 0.34073249
13.19171 0.34154349
13.19271 0.34234407
13.19371 0.34312541
13.19471 0.34388378
13.19571 0.3446229
13.19671 0.3453518
13.19771 0.34607924
13.19871 0.34680840999999996
13.19971 0.34753508
13.20071 0.34825003
13.20171 0.34894474999999997
13.20271 0.34961661
13.20371 0.35027049
13.20471 0.35091597
13.20571 0.35156149000000003
13.20671 0.35220929
13.20771 0.352854
13.20871 0.35348579
13.20971 0.35409634
13.21071 0.35468391
13.21171 0.35525435
13.21271 0.35581763
13.21371 0.35638183
13.21471 0.35694813999999997
13.21571 0.35751014999999997
13.21671 0.35805771999999997
13.21771 0.35858317
13.21871 0.35908602
13.21971 0.35957340000000004
13.22071 0.36005592000000003
13.22171 0.36054128
13.22271 0.36102966000000003
13.22371 0.36151367
13.22471 0.36198255
13.22571 0.36242872
13.22671 0.36285238000000003
13.22771 0.36326123
13.22871 0.36366589
13.22971 0.36407348
13.23071 0.36448322
13.23171 0.36488687999999997
13.23271 0.36527382
13.23371 0.36563745000000003
13.23471 0.36597936
13.23571 0.36630859
13.23671 0.36663631999999996
13.23771 0.36696922
13.23871 0.36730543
13.23971 0.36763554000000004
13.24071 0.36794818
13.24171 0.36823673
13.24271 0.36850325
13.24371 0.36875722
13.24471 0.36900985999999997
13.24571 0.36926745
13.24671 0.36952749
13.24771 0.36978042
13.24871 0.37001523000000003
13.24971 0.37022638
13.25071 0.37041719
13.25171 0.37059796
13.25271 0.37077984
13.25371 0.3709682
13.25471 0.37115919
13.25571 0.37134204
13.25671 0.37150534
13.25771 0.37164385
13.25871 0.37176162
13.25971 0.37186972
13.26071 0.37197964
13.26171 0.37209654999999997
13.26271 0.37221627
13.26371 0.37232784
13.26471 0.37242016
13.26571 0.37248854
13.26671 0.37253759999999997
13.26771 0.37257844
13.26871 0.37262193
13.26971 0.37267216999999997
13.27071 0.37272405
13.27171 0.37276619
13.27271 0.37278789
13.27371 0.37278552
13.27471 0.37276484000000004
13.27571 0.37273776
13.27671 0.37271532
13.27771 0.37270109
13.27871 0.37268926
13.27971 0.37266794
13.28071 0.37262626
13.28171 0.37256076
13.28271 0.37247732
13.28371 0.37238753999999996
13.28471 0.37230176000000004
13.28571 0.37222302
13.28671 0.37214523
13.28771 0.37205697000000004
13.28871 0.37194844
13.28971 0.37181745
13.29071 0.37167077
13.29171 0.37152017
13.29271 0.37137545
13.29371 0.37123854
13.29471 0.37110238
13.29571 0.37095509
13.29671 0.37078701
13.29771 0.3705964
13.29871 0.37039027
13.29971 0.3701803
13.30071 0.36997581
13.30171 0.3697783
13.30271 0.36958079
13.30371 0.3693721
13.30471 0.36914374
13.30571 0.36889489
13.30671 0.36863291
13.30771 0.36836885999999996
13.30871 0.36811091
13.30971 0.36785937999999996
13.31071 0.36760676000000003
13.31171 0.36734215
13.31271 0.36705788
13.31371 0.36675404
13.31471 0.36643832
13.31571 0.36612141
13.31671 0.36581063
13.31771 0.3655056
13.31871 0.36519861
13.31971 0.36487936000000004
13.32071 0.36454115
13.32171 0.36418485
13.32271 0.36381821
13.32371 0.36345115
13.32471 0.36308984
13.32571 0.36273310000000003
13.32671 0.36237328
13.32771 0.36200109999999996
13.32871 0.36161128000000003
13.32971 0.36120564
13.33071 0.36079204
13.33171 0.36037944
13.33271 0.35997257
13.33371 0.35956909
13.33471 0.35916115
13.33571 0.35874015000000004
13.33671 0.35830201
13.33771 0.35784952000000003
13.33871 0.35739056999999996
13.33971 0.35693322
13.34071 0.35648097
13.34171 0.3560307
13.34271 0.35557481
13.34371 0.35510596
13.34471 0.35462156
13.34571 0.3541253
13.34671 0.35362483
13.34771 0.35312695
13.34871 0.35263347
13.34971 0.35214024
13.35071 0.35163984000000004
13.35171 0.35112614
13.35271 0.35059827
13.35371 0.35006096999999997
13.35471 0.34952174999999996
13.35571 0.34898619999999997
13.35671 0.34845443000000004
13.35771 0.34792128
13.35871 0.34737932
13.35971 0.34682371
13.36071 0.34625509
13.36171 0.34567916
13.36271 0.34510316
13.36371 0.34453132999999997
13.36471 0.34396232
13.36571 0.34339011
13.36671 0.3428079
13.36771 0.34221243
13.36871 0.34160616
13.36971 0.34099582
13.37071 0.34038816
13.37171 0.33978568000000003
13.37271 0.33918493
13.37371 0.33857856999999997
13.37471 0.33795992
13.37571 0.33732713
13.37671 0.33668452
13.37771 0.33603996999999997
13.37871 0.33540016
13.37971 0.33476629999999996
13.38071 0.33413344
13.38171 0.33349353
13.38271 0.33284043999999996
13.38371 0.33217396
13.38471 0.33150015
13.38571 0.33082764
13.38671 0.3301623
13.38771 0.32950339
13.38871 0.32884381
13.38971 0.32817430000000003
13.39071 0.32748915
13.39171 0.32678988999999997
13.39271 0.32608462
13.39371 0.3253832
13.39471 0.32469132
13.39571 0.32400689
13.39671 0.32332112999999996
13.39771 0.3226239
13.39871 0.32190992
13.39971 0.32118226
13.40071 0.32045064
13.40171 0.31972565000000003
13.40271 0.3190123
13.40371 0.31830673
13.40471 0.3175983
13.40571 0.31687596
13.40671 0.31613505
13.40771 0.31538033
13.40871 0.31462349
13.40971 0.31387615
13.41071 0.31314285000000003
13.41171 0.31241807
13.41271 0.31168936
13.41371 0.31094472
13.41471 0.31017994
13.41571 0.30940133000000003
13.41671 0.30862226000000004
13.41771 0.30785522
13.41871 0.30710429
13.41971 0.30636245
13.42071 0.30561564
13.42171 0.3048511
13.42271 0.30406516
13.42371 0.30326570999999997
13.42471 0.30246773
13.42571 0.30168438999999997
13.42671 0.30091912
13.42771 0.30016329
13.42871 0.29940109
13.42971 0.29861904
13.43071 0.29781398000000003
13.43171 0.29699535
13.43271 0.29617979
13.43371 0.29538129
13.43471 0.29460283
13.43571 0.29383437
13.43671 0.29305869
13.43771 0.29226157
13.43871 0.29144040000000004
13.43971 0.29060600999999997
13.44071 0.28977636
13.44171 0.28896606999999996
13.44271 0.28817749
13.44371 0.28739925
13.44471 0.28661271
13.44571 0.28580304
13.44671 0.28496815
13.44771 0.28412018
13.44871 0.28327848
13.44971 0.28245817
13.45071 0.28166117
13.45171 0.28087476
13.45271 0.28007908
13.45371 0.27925882
13.45471 0.27841239
13.45571 0.27755317
13.45671 0.27670178
13.45771 0.27587388
13.45871 0.27507086999999997
13.45971 0.27427888
13.46071 0.27347684
13.46171 0.27264892
13.46271 0.27179399
13.46371 0.27092644
13.46471 0.27006778000000004
13.46571 0.26923402
13.46671 0.26842605
13.46771 0.267629
13.46871 0.26682096
13.46971 0.26598589
13.47071 0.26512328
13.47171 0.26424865000000003
13.47271 0.26338464
13.47371 0.26254761
13.47471 0.26173806
13.47571 0.26094007999999996
13.47671 0.26013071
13.47771 0.25929343
13.47871 0.25842794999999996
13.47971 0.25755046
13.48071 0.25668412
13.48171 0.25584542
13.48271 0.25503434999999997
13.48371 0.25423439000000003
13.48471 0.25342213999999996
13.48571 0.25258118
13.48671 0.25171193000000003
13.48771 0.25083157
13.48871 0.24996402
13.48971 0.24912599
13.49071 0.24831699999999998
13.49171 0.24751963
13.49271 0.24670968000000001
13.49371 0.24587036999999998
13.49471 0.24500228
13.49571 0.24412298
13.49671 0.24325677999999998
13.49771 0.24242038
13.49871 0.24161301999999998
13.49971 0.24081697000000002
13.50071 0.2400079
13.50171 0.23916939
13.50271 0.23830257999999999
13.50371 0.23742565000000002
13.50471 0.23656311
13.50571 0.23573139
13.50671 0.23492922
13.50771 0.23413815000000002
13.50871 0.23333356
13.50971 0.23249897999999997
13.51071 0.23163584999999998
13.51171 0.23076275999999998
13.51271 0.22990452
13.51371 0.22907762
13.51471 0.22828067
13.51571 0.22749519
13.51671 0.22669651000000002
13.51771 0.22586831000000002
13.51871 0.22501217
13.51971 0.2241466
13.52071 0.22329606999999999
13.52171 0.22247664
13.52271 0.22168646
13.52371 0.22090690000000002
13.52471 0.22011355000000002
13.52571 0.21929061000000002
13.52671 0.21844029
13.52771 0.21758145
13.52871 0.21673865
13.52971 0.21592772
13.53071 0.21514655000000002
13.53171 0.21437637
13.53271 0.21359271000000002
13.53371 0.21277985
13.53471 0.21193984
13.53571 0.21109127000000003
13.53671 0.21025822
13.53771 0.20945622
13.53871 0.20868317000000003
13.53971 0.20792079
13.54071 0.20714539999999998
13.54171 0.20634194
13.54271 0.20551279000000003
13.54371 0.20467627
13.54471 0.20385580000000003
13.54571 0.20306616000000002
13.54671 0.20230478
13.54771 0.20155336000000001
13.54871 0.20078863
13.54971 0.19999603
13.55071 0.19917814
13.55171 0.19835310999999997
13.55271 0.19754402
13.55371 0.19676543000000002
13.55471 0.19601501999999998
13.55571 0.19527507
13.55671 0.19452298
13.55771 0.19374446
13.55871 0.19294175
13.55971 0.1921321
13.56071 0.19133749
13.56171 0.19057171
13.56271 0.18983243
13.56371 0.1891028
13.56471 0.18836146
13.56571 0.18759517
13.56671 0.18680657
13.56771 0.1860125
13.56871 0.18523406
13.56971 0.18448425999999998
13.57071 0.18376044
13.57171 0.18304598
13.57271 0.18232003
13.57371 0.1815696
13.57471 0.180797
13.57571 0.18001822
13.57671 0.1792535
13.57771 0.1785156
13.57871 0.17780258
13.57971 0.17709928
13.58071 0.17638644
13.58171 0.17565206
13.58271 0.1748982
13.58371 0.17413957
13.58471 0.1733947
13.58571 0.17267501
13.58671 0.17197825
13.58771 0.17128995000000002
13.58871 0.17059204
13.58971 0.16987339
13.59071 0.16913621
13.59171 0.16839455
13.59271 0.16766604999999998
13.59371 0.16696166
13.59471 0.1662795
13.59571 0.16560623
13.59671 0.16492492
13.59771 0.16422489
13.59871 0.16350768
13.59971 0.16278583
13.60071 0.16207536
13.60171 0.16138647
13.60271 0.16071788
13.60371 0.16005793999999998
13.60471 0.15939172999999998
13.60571 0.15870981
13.60671 0.15801362
13.60771 0.15731427
13.60871 0.15662583
13.60971 0.15595703
13.61071 0.15530628000000002
13.61171 0.15466271
13.61271 0.15401269
13.61371 0.15334766
13.61471 0.15266902000000002
13.61571 0.15198704
13.61671 0.15131485
13.61771 0.15066102
13.61871 0.15002486
13.61971 0.14939731
13.62071 0.14876641
13.62171 0.14812419
13.62271 0.14747097
13.62371 0.14681468
13.62471 0.14616586
13.62571 0.1455314
13.62671 0.1449107
13.62771 0.14429633
13.62871 0.14367866
13.62971 0.14305158
13.63071 0.14241595
13.63171 0.14177897
13.63271 0.1411499
13.63371 0.14053474000000002
13.63471 0.13993296
13.63571 0.1393381
13.63671 0.13874156999999998
13.63771 0.13813748
13.63871 0.13752568999999998
13.63971 0.13691148
13.64071 0.13630219999999998
13.64171 0.13570309
13.64271 0.1351146
13.64371 0.13453257999999998
13.64471 0.13395104
13.64571 0.13336573999999998
13.64671 0.13277639
13.64771 0.13218649
13.64871 0.131601
13.64971 0.13102335
13.65071 0.13045357999999999
13.65171 0.12988856000000001
13.65271 0.12932397999999998
13.65371 0.12875685
13.65471 0.12818705
13.65571 0.12761716
13.65671 0.1270509
13.65771 0.12649106999999998
13.65871 0.12593827999999999
13.65971 0.12539095
13.66071 0.12484635
13.66171 0.12430206
13.66271 0.12375698
13.66371 0.12321148999999999
13.66471 0.12266688
13.66571 0.12212461999999999
13.66671 0.12158573
13.66771 0.12105068999999999
13.66871 0.12051943
13.66971 0.11999154999999999
13.67071 0.11946644
13.67171 0.11894339000000001
13.67271 0.11842184
13.67371 0.11790170000000001
13.67471 0.1173835
13.67571 0.11686832000000001
13.67671 0.11635716
13.67771 0.11585027
13.67871 0.11534663
13.67971 0.11484425
13.68071 0.11434118
13.68171 0.11383676
13.68271 0.11333232
13.68371 0.11283089
13.68471 0.11233566
13.68571 0.11184809999999999
13.68671 0.11136688
13.68771 0.11088822999999999
13.68871 0.11040786000000001
13.68971 0.10992342
13.69071 0.10943598000000002
13.69171 0.10894973999999999
13.69271 0.1084698
13.69371 0.10799929
13.69471 0.10753734000000001
13.69571 0.10707952999999999
13.69671 0.10662026000000001
13.69771 0.10615606
13.69871 0.10568774
13.69971 0.1052201
13.70071 0.10475914
13.70171 0.10430837
13.70271 0.10386651000000001
13.70371 0.10342787
13.70471 0.10298556
13.70571 0.1025356
13.70671 0.10207958
13.70771 0.10162413000000001
13.70871 0.10117741000000001
13.70971 0.10074443
13.71071 0.10032405
13.71171 0.09990927100000001
13.71271 0.099491142
13.71371 0.09906374600000001
13.71471 0.098627654
13.71571 0.098189618
13.71671 0.09775864899999999
13.71771 0.097340747
13.71871 0.09693529000000001
13.71971 0.096535316
13.72071 0.096131628
13.72171 0.09571832499999999
13.72271 0.095296529
13.72371 0.09487401699999999
13.72471 0.094460801
13.72571 0.094063231
13.72671 0.093680026
13.72771 0.093302701
13.72871 0.092920242
13.72971 0.092525413
13.73071 0.092119013
13.73171 0.091709575
13.73271 0.09130853
13.73371 0.090923667
13.73471 0.090554589
13.73571 0.09019292799999999
13.73671 0.089827186
13.73771 0.0894495
13.73871 0.089060253
13.73971 0.088667928
13.74071 0.08828411800000001
13.74171 0.087916682
13.74271 0.08756499699999999
13.74371 0.087220193
13.74471 0.086870254
13.74571 0.086507079
13.74671 0.08613132500000001
13.74771 0.085752184
13.74871 0.085382134
13.74971 0.085029681
13.75071 0.084694335
13.75171 0.08436676
13.75271 0.08403414399999999
13.75371 0.08368757
13.75471 0.083327218
13.75571 0.08296225
13.75671 0.082605501
13.75771 0.082266022
13.75871 0.081943796
13.75971 0.08162978900000001
13.76071 0.081311259
13.76171 0.08097922
13.76271 0.080633734
13.76371 0.080283877
13.76471 0.07994240100000001
13.76571 0.07961823700000001
13.76671 0.079311203
13.76771 0.079012045
13.76871 0.078707788
13.76971 0.078389305
13.77071 0.078056642
13.77171 0.07771902
13.77271 0.077389448
13.77371 0.07707718200000001
13.77471 0.076782343
13.77571 0.076495908
13.77671 0.076204981
13.77771 0.075900322
13.77871 0.075581716
13.77971 0.075258035
13.78071 0.074942008
13.78171 0.07464277999999999
13.78271 0.074360572
13.78371 0.074086589
13.78471 0.073808181
13.78571 0.073516218
13.78671 0.07321036
13.78771 0.07289917
13.78871 0.072595035
13.78971 0.072306936
13.79071 0.072035228
13.79171 0.07177154200000001
13.79271 0.071503763
13.79371 0.071223156
13.79471 0.070929475
13.79571 0.07063102099999999
13.79671 0.07033974999999999
13.79771 0.070064241
13.79871 0.069804688
13.79971 0.069552817
13.80071 0.069296715
13.80171 0.069027749
13.80271 0.068745471
13.80371 0.068457786
13.80471 0.068176241
13.80571 0.067909318
13.80671 0.067657593
13.80771 0.06741359799999999
13.80871 0.067166315
13.80971 0.066907681
13.81071 0.066637213
13.81171 0.066362147
13.81271 0.066093041
13.81371 0.065837498
13.81471 0.065595721
13.81571 0.065360474
13.81671 0.065121392
13.81771 0.06487106999999999
13.81871 0.06460938
13.81971 0.064343482
13.82071 0.064083608
13.82171 0.063837104
13.82271 0.063604239
13.82371 0.063378178
13.82471 0.063149026
13.82571 0.062909559
13.82671 0.06265928400000001
13.82771 0.06240448
13.82871 0.062154344
13.82971 0.06191553500000001
13.83071 0.06168838
13.83171 0.061466877
13.83271 0.061242386999999995
13.83371 0.06100884100000001
13.83471 0.060766266
13.83571 0.060520699
13.83671 0.06028054
13.83771 0.060051569
13.83871 0.059833593000000004
13.83971 0.059620634
13.84071 0.059404456999999994
13.84171 0.059179367999999996
13.84271 0.058945426
13.84371 0.058708235
13.84471 0.058475537999999994
13.84571 0.058252689999999996
13.84671 0.058039639000000004
13.84771 0.057831145
13.84871 0.057620008
13.84971 0.057401333000000006
13.85071 0.057175301
13.85171 0.056946883
13.85271 0.056722749
13.85371 0.056507299
13.85471 0.056300114000000005
13.85571 0.056096358
13.85671 0.05588975
13.85771 0.055676303
13.85871 0.05545661599999999
13.85971 0.055235397000000006
13.86071 0.05501858
13.86171 0.054809795
13.86271 0.054608290999999996
13.86371 0.054409505999999996
13.86471 0.054207834
13.86571 0.053999927999999996
13.86671 0.053786579999999994
13.86771 0.05357209
13.86871 0.053361623000000004
13.86971 0.053158134999999995
13.87071 0.052960729
13.87171 0.052765314
13.87271 0.052567157999999996
13.87371 0.052363699
13.87471 0.052155962
13.87571 0.051947805
13.87671 0.051743519999999994
13.87771 0.051545246999999995
13.87871 0.051351794000000006
13.87971 0.051159499000000004
13.88071 0.050964521
13.88171 0.050765183
13.88271 0.050562894
13.88371 0.050361175
13.88471 0.050163426
13.88571 0.04997084
13.88671 0.049781676999999996
13.88771 0.049592345
13.88871 0.049399619
13.88971 0.049202552
13.89071 0.049002998
13.89171 0.048804468999999996
13.89271 0.048610027
13.89371 0.048420526000000005
13.89471 0.048234247
13.89571 0.048048067
13.89671 0.047859419
13.89771 0.047667793
13.89871 0.047474881000000003
13.89971 0.047283343
13.90071 0.047094976999999996
13.90171 0.046909509999999995
13.90271 0.046724721
13.90371 0.046537863
13.90471 0.046347457
13.90571 0.046154338999999996
13.90671 0.045961281
13.90771 0.045771425
13.90871 0.045586441
13.90971 0.045405581
13.91071 0.045226133
13.91171 0.04504504
13.91271 0.044860659000000004
13.91371 0.044673597
13.91471 0.044486147999999996
13.91571 0.044300706999999995
13.91671 0.044118199999999996
13.91771 0.043937479
13.91871 0.043756118999999996
13.91971 0.043572049
13.92071 0.043385031000000004
13.92171 0.043196991
13.92271 0.043010965
13.92371 0.042829284
13.92471 0.042652071
13.92571 0.042477041
13.92671 0.042300714999999996
13.92771 0.042120408
13.92871 0.041935756000000005
13.92971 0.041748905999999995
13.93071 0.041563221
13.93171 0.041381299
13.93271 0.041203477
13.93371 0.041027737
13.93471 0.040851027
13.93571 0.040671229
13.93671 0.040488498
13.93771 0.040305182
13.93871 0.040124325
13.93971 0.039947682
13.94071 0.039774453
13.94171 0.039601582
13.94271 0.039425469
13.94371 0.039244108
13.94471 0.039058388
13.94571 0.038871722
13.94671 0.038688202
13.94771 0.038510322
13.94871 0.038337611
13.94971 0.038166964
13.95071 0.037994480000000004
13.95171 0.037817738
13.95271 0.037637129
13.95371 0.037455486
13.95471 0.037276250000000004
13.95571 0.037101246
13.95671 0.036929481
13.95771 0.036757655
13.95871 0.036582135
13.95971 0.036401217
13.96071 0.0362163
13.96171 0.036031276
13.96271 0.035850386
13.96371 0.035675851
13.96471 0.035506583
13.96571 0.035338790999999994
13.96671 0.035168117
13.96771 0.034992085
13.96871 0.034811412
13.96971 0.034629468999999996
13.97071 0.034450190000000006
13.97171 0.034275683
13.97271 0.034104966
13.97371 0.033934551
13.97471 0.033760551
13.97571 0.033581076
13.97671 0.033397475
13.97771 0.033213684
13.97871 0.033034041
13.97971 0.032860806
13.98071 0.032692851
13.98171 0.032526252000000005
13.98271 0.032356495
13.98371 0.03218099
13.98471 0.032000462
13.98571 0.031818426
13.98671 0.031639062
13.98771 0.031464748
13.98871 0.031294665
13.98971 0.031125304
13.99071 0.030952573
13.99171 0.030774251
13.99271 0.030591393999999997
13.99371 0.030407819
13.99471 0.030227963
13.99571 0.030054373000000002
13.99671 0.029886223
13.99771 0.029719746000000002
13.99871 0.029550353
13.99971 0.029375174
14.00071 0.029194639999999997
14.00171 0.029012173999999998
14.00271 0.028832181
14.00371 0.028657514
14.00471 0.028487871
14.00571 0.028320024000000003
14.00671 0.028149731000000004
14.00771 0.027974241000000004
14.00871 0.027793905
14.00971 0.027611997
14.01071 0.027432824999999997
14.01171 0.027259227
14.01271 0.027090876
14.01371 0.026924407999999997
14.01471 0.026755279
14.01571 0.02658033
14.01671 0.026399587
14.01771 0.026216268
14.01871 0.026035015
14.01971 0.025859312
14.02071 0.025689582000000002
14.02171 0.025523008999999996
14.02271 0.025355192999999998
14.02371 0.025182663
14.02471 0.025004824000000002
14.02571 0.02482424
14.02671 0.024645109
14.02771 0.024470765
14.02871 0.024301717
14.02971 0.024135286
14.03071 0.023967112000000002
14.03171 0.02379365
14.03271 0.023614244
14.03371 0.023431590999999998
14.03471 0.023250305
14.03571 0.02307438
14.03671 0.022904975
14.03771 0.022739777
14.03871 0.02257431
14.03971 0.022404434
14.04071 0.022228644000000002
14.04171 0.022048867
14.04271 0.021869299
14.04371 0.021693953999999998
14.04471 0.021524326
14.04571 0.021358498
14.04671 0.021192235
14.04771 0.021021425
14.04871 0.020844481
14.04971 0.02066335
14.05071 0.020482493
14.05171 0.020306422
14.05271 0.020137173
14.05371 0.019973147
14.05471 0.019809988
14.05571 0.019643026
14.05671 0.019469891
14.05771 0.019291826
14.05871 0.019112945
14.05971 0.018937833
14.06071 0.018768889
14.06171 0.018604907
14.06271 0.018441741
14.06371 0.018274672999999998
14.06471 0.018101167
14.06571 0.017922396
14.06671 0.017742674
14.06771 0.017567058
14.06871 0.017398501
14.06971 0.017236169
14.07071 0.017075875
14.07171 0.016912443
14.07271 0.016742626
14.07371 0.016566947000000002
14.07471 0.016389377
14.07571 0.016215045
14.07671 0.016047271
14.07771 0.015885635999999998
14.07871 0.015726202
14.07971 0.015563780999999999
14.08071 0.015394956
14.08171 0.015220113
14.08271 0.015043294
14.08371 0.014869926000000002
14.08471 0.014703706
14.08571 0.014544446999999999
14.08671 0.014388119
14.08771 0.014229104000000001
14.08871 0.014063387
14.08971 0.013890862
14.09071 0.013715411
14.09171 0.013542702
14.09271 0.01337695
14.09371 0.013218501
14.09471 0.013063631000000001
14.09571 0.012906703
14.09671 0.012743434
14.09771 0.012573392999999999
14.09871 0.012400285
14.09971 0.012229817
14.10071 0.012066389
14.10171 0.011910511
14.10271 0.011758455000000001
14.10371 0.011604370999999999
14.10471 0.011443669
14.10571 0.0112757
14.10671 0.01110419
14.10771 0.010935143999999999
14.10871 0.010773398
14.10971 0.010619828
14.11071 0.010470799
14.11171 0.010320240000000001
14.11271 0.010163126
14.11371 0.0099983808
14.11471 0.0098295117
14.11571 0.0096625976
14.11671 0.0095027826
14.11771 0.0093513037
14.11871 0.009204774
14.11971 0.0090571521
14.12071 0.0089032626
14.12171 0.0087418273
14.12271 0.0085762302
14.12371 0.008412556100000001
14.12471 0.0082560429
14.12571 0.008107991
14.12671 0.0079649551
14.12771 0.0078206998
14.12871 0.0076698190000000005
14.12971 0.0075109107
14.13071 0.0073474592
14.13171 0.0071858914
14.13271 0.0070319089
14.13371 0.006887212699999999
14.13471 0.0067485184
14.13571 0.0066094428
14.13671 0.0064641776
14.13771 0.0063108171
14.13871 0.0061524166
14.13971 0.0059951613
14.14071 0.005844718499999999
14.14171 0.0057029018
14.14271 0.0055666027
14.14371 0.0054296233
14.14471 0.0052863452000000005
14.14571 0.0051350882
14.14671 0.0049791786
14.14771 0.0048250877
14.14871 0.0046786983
14.14971 0.0045418681
14.15071 0.0044113065
14.15171 0.0042804295
14.15271 0.0041431329
14.15371 0.0039973016
14.15471 0.0038460126
14.15571 0.0036957368
14.15671 0.0035525754
14.15771 0.0034187302
14.15871 0.0032912663
14.15971 0.003163865
14.16071 0.0030305551
14.16171 0.0028892235
14.16271 0.0027428494
14.16371 0.0025977439
14.16471 0.0024598232
14.16571 0.0023311071
14.16671 0.0022085076
14.16771 0.0020856209
14.16871 0.0019564875
14.16971 0.0018191123999999998
14.17071 0.0016766831000000002
14.17171 0.0015357538
14.17271 0.0014024563
14.17371 0.0012789365
14.17471 0.0011620974
14.17571 0.0010453887
14.17671 0.0009225950600000001
14.17771 0.0007914089099999999
14.17871 0.00065471991
14.17971 0.0005188745
14.18071 0.00038994481
14.18171 0.00027020069
14.18271 0.00015684724
14.18371 4.3750188e-05
14.18471 -7.4880552e-05
14.18571 -0.00020103163999999997
14.18671 -0.00033169981
14.18771 -0.00046066307
14.18871 -0.0005821718300000001
14.18971 -0.00069437679
14.19071 -0.00080047002
14.19171 -0.00090686781
14.19271 -0.0010194956
14.19371 -0.00114035
14.19471 -0.0012663502000000001
14.19571 -0.0013911388
14.19671 -0.0015087721
14.19771 -0.0016171329000000002
14.19871 -0.0017190834
14.19971 -0.0018207073999999999
14.20071 -0.0019276989
14.20171 -0.0020420288
14.20271 -0.0021608406
14.20371 -0.0022781966
14.20471 -0.0023886108
14.20571 -0.0024902822
14.20671 -0.0025861191
14.20771 -0.0026819729
14.20871 -0.0027831538
14.20971 -0.0028912948
14.21071 -0.0030034174
14.21171 -0.0031137333
14.21271 -0.0032170992
14.21371 -0.0033120821
14.21471 -0.0034018182999999997
14.21571 -0.0034921788
14.21671 -0.0035883291
14.21771 -0.003691711
14.21871 -0.0037992035
14.21971 -0.0039049337
14.22071 -0.0040036542
14.22171 -0.004093696
14.22271 -0.0041777916
14.22371 -0.0042613388
14.22471 -0.0043491690999999996
14.22571 -0.0044427605
14.22671 -0.004539516899999999
14.22771 -0.0046344918
14.22871 -0.0047234731
14.22971 -0.0048055757
14.23071 -0.0048837897
14.23171 -0.0049631821
14.23271 -0.0050478404
14.23371 -0.0051383937000000005
14.23471 -0.0052315703
14.23571 -0.0053220574
14.23671 -0.0054055447
14.23771 -0.005481159
14.23871 -0.005551889599999999
14.23971 -0.0056227844
14.24071 -0.0056980236
14.24171 -0.0057785894999999995
14.24271 -0.005861872000000001
14.24371 -0.0059433769
14.24471 -0.0060194685
14.24571 -0.0060894821
14.24671 -0.0061559826
14.24771 -0.006223074899999999
14.24871 -0.0062938299
14.24971 -0.006368393199999999
14.25071 -0.0064439133
14.25171 -0.006516293100000001
14.25271 -0.006582692
14.25371 -0.0066432658
14.25471 -0.006701098
14.25571 -0.006760396399999999
14.25671 -0.0068240399
14.25771 -0.0068919355
14.25871 -0.006961136400000001
14.25971 -0.007027612399999999
14.26071 -0.0070885835
14.26171 -0.0071440365
14.26271 -0.0071965624
14.26371 -0.0072496761
14.26471 -0.0073056712
14.26571 -0.0073643234
14.26671 -0.0074231772000000005
14.26771 -0.0074791860000000005
14.26871 -0.007530664899999999
14.26971 -0.0075783413
14.27071 -0.0076248776
14.27171 -0.0076731928999999996
14.27271 -0.0077246243999999995
14.27371 -0.007778067100000001
14.27471 -0.0078306082
14.27571 -0.007879257499999999
14.27671 -0.007922716
14.27771 -0.0079621102
14.27871 -0.008000274100000001
14.27971 -0.0080400401
14.28071 -0.008082587700000001
14.28171 -0.008126840100000001
14.28271 -0.0081702492
14.28371 -0.008210436500000001
14.28471 -0.0082466606
14.28571 -0.008280217999999999
14.28671 -0.0083135448
14.28771 -0.008348614899999999
14.28871 -0.0083856503
14.28971 -0.0084229505
14.29071 -0.0084579464
14.29171 -0.0084888219
14.29271 -0.0085156724
14.29371 -0.0085404776
14.29471 -0.0085659012
14.29571 -0.0085936488
14.29671 -0.0086234075
14.29771 -0.0086530315
14.29871 -0.0086798565
14.29971 -0.0087023494
14.30071 -0.0087210617
14.30171 -0.0087383021
14.30271 -0.008756727
14.30371 -0.0087777065
14.30471 -0.008800488300000001
14.30571 -0.0088226712
14.30671 -0.0088416979
14.30771 -0.0088564448
14.30871 -0.008867919
14.30971 -0.0088786161
14.31071 -0.0088909335
14.31171 -0.0089056171
14.31271 -0.008921216800000001
14.31371 -0.0089349276
14.31471 -0.0089443136
14.31571 -0.0089488756
14.31671 -0.0089504705
14.31771 -0.0089523041
14.31871 -0.0089570633
14.31971 -0.0089653011
14.32071 -0.0089750647
14.32171 -0.008983010000000001
14.32271 -0.008986354799999999
14.32371 -0.008984505299999999
14.32471 -0.0089793735
14.32571 -0.0089741945
14.32671 -0.0089715482
14.32771 -0.008971787600000001
14.32871 -0.0089728303
14.32971 -0.008971457300000001
14.33071 -0.0089653375
14.33171 -0.0089545378
14.33271 -0.0089415829
14.33371 -0.0089299901
14.33471 -0.0089221357
14.33571 -0.0089177345
14.33671 -0.008913871
14.33771 -0.008906611799999999
14.33871 -0.0088932575
14.33971 -0.008873936899999999
14.34071 -0.0088515611
14.34171 -0.0088301749
14.34271 -0.0088126457
14.34371 -0.0087990542
14.34471 -0.0087867316
14.34571 -0.0087719047
14.34671 -0.0087519729
14.34771 -0.0087270491
14.34871 -0.008699849400000001
14.34971 -0.0086739965
14.35071 -0.0086517619
14.35171 -0.0086326014
14.35271 -0.0086133812
14.35371 -0.0085901935
14.35471 -0.0085606895
14.35571 -0.0085255473
14.35671 -0.0084881882
14.35771 -0.008452886
14.35871 -0.0084223531
14.35971 -0.0083962121
14.36071 -0.0083712417
14.36171 -0.0083432322
14.36271 -0.0083093866
14.36371 -0.008269852
14.36471 -0.008227519700000002
14.36571 -0.0081862359
14.36671 -0.008148497
14.36771 -0.008114001
14.36871 -0.0080798891
14.36971 -0.0080425227
14.37071 -0.0079997102
14.37171 -0.0079520709
14.37271 -0.007902713
14.37371 -0.007855416300000001
14.37471 -0.0078124074000000005
14.37571 -0.0077730103
14.37671 -0.0077339901
14.37771 -0.0076913675
14.37871 -0.0076426586
14.37971 -0.007588254799999999
14.38071 -0.0075311567
14.38171 -0.0074752483
14.38271 -0.0074231262
14.38371 -0.0073747433
14.38471 -0.0073275914
14.38571 -0.0072782816
14.38671 -0.007224542799999999
14.38771 -0.0071664785
14.38871 -0.007106369600000001
14.38971 -0.007047191999999999
14.39071 -0.006990767
14.39171 -0.006936639
14.39271 -0.006882333399999999
14.39371 -0.0068248162
14.39471 -0.0067622881000000004
14.39571 -0.0066952613
14.39671 -0.006626313599999999
14.39771 -0.0065586821
14.39871 -0.006494519
14.39971 -0.006433793900000001
14.40071 -0.0063744214
14.40171 -0.0063134880999999995
14.40271 -0.0062488405
14.40371 -0.0061801315
14.40471 -0.0061087921
14.40571 -0.0060370217
14.40671 -0.0059664489999999995
14.40771 -0.005897246599999999
14.40871 -0.005828167899999999
14.40971 -0.0057574187
14.41071 -0.0056837984000000005
14.41171 -0.0056074376
14.41271 -0.0055297216
14.41371 -0.0054524968000000005
14.41471 -0.0053770404
14.41571 -0.0053033826
14.41671 -0.0052303327
14.41771 -0.0051561405
14.41871 -0.0050793955
14.41971 -0.004999673499999999
14.42071 -0.0049176291
14.42171 -0.0048345550999999995
14.42271 -0.004751703800000001
14.42371 -0.0046697380000000005
14.42471 -0.0045885459
14.42571 -0.0045074368
14.42671 -0.0044255499
14.42771 -0.0043422442
14.42871 -0.004257308
14.42971 -0.0041709602
14.43071 -0.004083689099999999
14.43171 -0.0039960305
14.43271 -0.0039083584999999995
14.43371 -0.0038207447
14.43471 -0.0037329188000000003
14.43571 -0.0036443714999999997
14.43671 -0.003554592
14.43771 -0.0034633653
14.43871 -0.0033709776999999996
14.43971 -0.0032781863
14.44071 -0.003185885
14.44171 -0.0030945939
14.44271 -0.0030040321
14.44371 -0.0029130698999999998
14.44471 -0.0028201803
14.44571 -0.0027242279
14.44671 -0.002625189
14.44771 -0.0025243622
14.44871 -0.0024238527
14.44971 -0.0023255281
14.45071 -0.0022299899000000002
14.45171 -0.0021361551000000003
14.45271 -0.0020417632
14.45371 -0.0019445844
14.45471 -0.0018436847000000002
14.45571 -0.0017400012
14.45671 -0.0016358319
14.45771 -0.0015334872000000001
14.45871 -0.0014338534
14.45971 -0.0013357466
14.46071 -0.0012365082
14.46171 -0.0011335696
14.46271 -0.0010260964000000001
14.46371 -0.0009157050000000001
14.46471 -0.00080573482
14.46571 -0.0006993962
14.46671 -0.0005978301899999999
14.46771 -0.00049923888
14.46871 -0.00039969641
14.46971 -0.00029526884
14.47071 -0.00018427648
14.47171 -6.8375175e-05
14.47271 4.8248120000000005e-05
14.47371 0.00016118028
14.47471 0.00026829307
14.47571 0.00037099919
14.47671 0.00047346343
14.47771 0.00058017345
14.47871 0.00069326597
14.47971 0.00081119297
14.48071 0.0009295812600000001
14.48171 0.0010438425999999999
14.48271 0.0011520217
14.48371 0.0012561647
14.48471 0.0013613109999999998
14.48571 0.001472604
14.48671 0.0015921709000000003
14.48771 0.0017176357
14.48871 0.0018432314000000002
14.48971 0.0019629684
14.49071 0.0020740733999999998
14.49171 0.0021786873
14.49271 0.0022827579
14.49371 0.0023927061
14.49471 0.0025117542
14.49571 0.0026380649
14.49671 0.002765824
14.49771 0.0028886716
14.49871 0.0030034977999999998
14.49971 0.0031123411
14.50071 0.0032212243
14.50171 0.0033365536999999997
14.50271 0.0034611840000000004
14.50371 0.0035925055000000003
14.50471 0.0037237706999999997
14.50571 0.0038479575
14.50671 0.0039619485000000005
14.50771 0.0040685434
14.50871 0.0041750423
14.50971 0.0042891374
14.51071 0.0044144679
14.51171 0.0045484532
14.51271 0.0046837128999999995
14.51371 0.0048123173
14.51471 0.0049304056999999995
14.51571 0.0050404571
14.51671 0.0051498475
14.51771 0.0052664913
14.51871 0.0053941206999999994
14.51971 0.0055299901
14.52071 0.005666419
14.52171 0.005795305000000001
14.52271 0.0059129736
14.52371 0.006022476
14.52471 0.006131919499999999
14.52571 0.006249751499999999
14.52671 0.0063797437
14.52771 0.0065186563
14.52871 0.006658012
14.52971 0.006789003199999999
14.53071 0.0069076821
14.53171 0.0070173599
14.53271 0.0071267634
14.53371 0.0072449708
14.53471 0.0073760835
14.53571 0.007516763399999999
14.53671 0.0076581397
14.53771 0.0077909783
14.53871 0.007911108
14.53971 0.0080218917
14.54071 0.0081322549
14.54171 0.0082514016
14.54271 0.0083833409
14.54371 0.0085244552
14.54471 0.0086655964
14.54571 0.0087975051
14.54671 0.0089163608
14.54771 0.0090261587
14.54871 0.0091364636
14.54971 0.009256810899999999
14.55071 0.009391043600000001
14.55171 0.0095349402
14.55271 0.0096785778
14.55371 0.009812079199999999
14.55471 0.0099313853
14.55571 0.01004065
14.55671 0.010149819
14.55771 0.010268806
14.55871 0.010401674999999999
14.55971 0.010544273
14.56071 0.010686722999999999
14.56171 0.010819295999999999
14.56271 0.010938207
14.56371 0.011047872
14.56471 0.01115829
14.56571 0.011279065
14.56671 0.011413635
14.56771 0.011557128
14.56871 0.011699171
14.56971 0.011830003
14.57071 0.011946296
14.57171 0.012053218000000001
14.57271 0.012161485
14.57371 0.012281118999999998
14.57471 0.012415563000000001
14.57571 0.012559647
14.57671 0.012702602999999998
14.57771 0.012834357
14.57871 0.012951405
14.57971 0.013058791000000002
14.58071 0.013167039
14.58171 0.013285874
14.58271 0.013418467
14.58371 0.013559601
14.58471 0.013698865999999999
14.58571 0.01382694
14.58671 0.013941235000000001
14.58771 0.014047503999999999
14.58871 0.014156449
14.58971 0.014277337
14.59071 0.01441239
14.59171 0.014555341
14.59271 0.014694991000000001
14.59371 0.014821729999999998
14.59471 0.014933149
14.59571 0.015035458
14.59671 0.015139862
14.59771 0.015256058999999999
14.59871 0.01538667
14.59971 0.015525894
14.60071 0.015663108
14.60171 0.015789254000000003
14.60271 0.015902173000000002
14.60371 0.016007746
14.60471 0.016116181
14.60571 0.016235728
14.60671 0.016367587
14.60771 0.016505082
14.60871 0.016637596
14.60971 0.016756936
14.61071 0.016862313
14.61171 0.016960969
14.61271 0.017064055999999998
14.61371 0.017180193
14.61471 0.017310494
14.61571 0.017447986
14.61671 0.017581727
14.61771 0.017703151
14.61871 0.017810911
14.61971 0.017911382
14.62071 0.018014623
14.62171 0.018128275
14.62271 0.018253049
14.62371 0.018382489
14.62471 0.018507073
14.62571 0.018620149000000003
14.62671 0.018722078
14.62771 0.018820119
14.62871 0.018924105
14.62971 0.019040523
14.63071 0.019168535
14.63171 0.019300329999999997
14.63271 0.019425599999999998
14.63371 0.019537481
14.63471 0.019636446000000002
14.63571 0.0197299
14.63671 0.019827766
14.63771 0.019936729
14.63871 0.020056537
14.63971 0.020180483
14.64071 0.020299693
14.64171 0.02040854
14.64271 0.020507935999999997
14.64371 0.02060456
14.64471 0.020706574999999998
14.64571 0.020818485
14.64671 0.020938276000000002
14.64771 0.021058561
14.64871 0.021171020999999998
14.64971 0.021271451
14.65071 0.021362356000000002
14.65171 0.021451556
14.65271 0.021547655
14.65371 0.021655073
14.65471 0.021771601999999998
14.65571 0.021889876
14.65671 0.022001797
14.65771 0.022103252
14.65871 0.022196285
14.65971 0.022287542
14.66071 0.022384006
14.66171 0.022488703
14.66271 0.022598947
14.66371 0.02270816
14.66471 0.022810075
14.66571 0.022902679
14.66671 0.022989511
14.66771 0.023077514
14.66871 0.023172791
14.66971 0.023276876999999998
14.67071 0.023385785000000003
14.67171 0.023492397
14.67271 0.023590725
14.67371 0.023679444
14.67471 0.023762575
14.67571 0.023846967
14.67671 0.023938146
14.67771 0.024037063
14.67871 0.024139705
14.67971 0.024239722000000002
14.68071 0.024332388
14.68171 0.024417467999999998
14.68271 0.024499203
14.68371 0.024583531
14.68471 0.024674274000000003
14.68571 0.024770701000000003
14.68671 0.024867989
14.68771 0.024960272000000002
14.68871 0.025044355
14.68971 0.025121801
14.69071 0.025198041
14.69171 0.025279078
14.69271 0.025367786
14.69371 0.025462135000000004
14.69471 0.025556390999999998
14.69571 0.025644593000000004
14.69671 0.02572416
14.69771 0.0257974
14.69871 0.025870013999999997
14.69971 0.025947532
14.70071 0.02603191
14.70171 0.026120376
14.70271 0.026207266
14.70371 0.026287665
14.70471 0.026360572999999998
14.70571 0.026429592999999998
14.70671 0.026500675999999997
14.70771 0.026578316
14.70871 0.026662569
14.70971 0.02674881
14.71071 0.026830452
14.71171 0.026902989999999998
14.71271 0.026966887999999998
14.71371 0.027027475999999998
14.71471 0.027091874000000002
14.71571 0.027164747
14.71671 0.027245478000000004
14.71771 0.027328526
14.71871 0.027406763
14.71971 0.027475779999999998
14.72071 0.027536525
14.72171 0.027594646
14.72271 0.02765691
14.72371 0.027726905
14.72471 0.027802700000000003
14.72571 0.027877963000000002
14.72671 0.027945911
14.72771 0.028003670999999997
14.72871 0.028054355
14.72971 0.02810545
14.73071 0.028164420000000003
14.73171 0.028234124
14.73271 0.028310867
14.73371 0.028386354
14.73471 0.028452449
14.73571 0.028505947999999996
14.73671 0.028550479
14.73771 0.028594349999999998
14.73871 0.028645579
14.73971 0.028707115999999998
14.74071 0.028775132000000002
14.74171 0.028841442000000002
14.74271 0.028898605
14.74371 0.028944620999999997
14.74471 0.028984318000000002
14.74571 0.029026493
14.74671 0.029078507
14.74771 0.029141584
14.74871 0.029209739000000002
14.74971 0.029273075
14.75071 0.029323593000000002
14.75171 0.02936004
14.75271 0.029388856
14.75371 0.029420556
14.75471 0.029463647
14.75571 0.029519649000000002
14.75671 0.029582233
14.75771 0.029641
14.75871 0.029687677000000003
14.75971 0.029721062000000003
14.76071 0.029747686
14.76171 0.029777808000000003
14.76271 0.029819120999999997
14.76371 0.029871962
14.76471 0.029928965000000002
14.76571 0.02997941
14.76671 0.030015747000000002
14.76771 0.030038308
14.76871 0.030055370999999997
14.76971 0.030078427999999997
14.77071 0.030115395000000003
14.77171 0.030165843999999997
14.77271 0.030221106
14.77371 0.030269267
14.77471 0.030302120000000002
14.77571 0.030319983000000002
14.77671 0.03033148
14.77771 0.030348403000000003
14.77871 0.030378698
14.77971 0.030421745
14.78071 0.030468797000000002
14.78171 0.030508279000000003
14.78271 0.030532823
14.78371 0.030543774
14.78471 0.030550497
14.78571 0.03056477
14.78671 0.030593679000000002
14.78771 0.030635225
14.78871 0.030679334000000003
14.78971 0.030713718
14.79071 0.030731132999999997
14.79171 0.030733724
14.79271 0.030731809000000002
14.79371 0.030737853000000002
14.79471 0.030759125
14.79571 0.030793447999999998
14.79671 0.030830563999999998
14.79771 0.030858276
14.79871 0.030869749000000002
14.79971 0.030867578
14.80071 0.030862208
14.80171 0.030865651
14.80271 0.030884243
14.80371 0.03091479
14.80471 0.030946423
14.80571 0.030967058000000002
14.80671 0.030970614
14.80771 0.030960681
14.80871 0.030948408
14.80971 0.030945875999999997
14.81071 0.030958914
14.81171 0.030983626
14.81271 0.031008716999999998
14.81371 0.031022241000000002
14.81471 0.031018742999999998
14.81571 0.031002512000000003
14.81671 0.030985029
14.81771 0.030978123000000003
14.81871 0.030986915
14.81971 0.031006776000000003
14.82071 0.031026098000000002
14.82171 0.031033225
14.82271 0.031023382000000002
14.82371 0.031001470000000003
14.82471 0.03097908
14.82571 0.030967529
14.82671 0.030971082999999996
14.82771 0.030984456
14.82871 0.030996042
14.82971 0.030994935999999997
14.83071 0.030977535
14.83171 0.030949715
14.83271 0.030923320000000004
14.83371 0.030909036
14.83471 0.030909953
14.83571 0.030919653000000002
14.83671 0.030925986000000003
14.83771 0.030918274
14.83871 0.03089362
14.83971 0.030858582
14.84071 0.030825214
14.84171 0.030803896
14.84271 0.030797202000000003
14.84371 0.030798525999999996
14.84471 0.030796197999999997
14.84571 0.030780601
14.84671 0.030749975000000002
14.84771 0.030711427
14.84871 0.030676552
14.84971 0.030654334
14.85071 0.030645618000000003
14.85171 0.030642509
14.85271 0.030633085
14.85371 0.030608544999999997
14.85471 0.030568529999999997
14.85571 0.030521417000000002
14.85671 0.030479362
14.85771 0.030451117
14.85871 0.030436873000000003
14.85971 0.030428244
14.86071 0.030413328000000003
14.86171 0.030383826
14.86271 0.030339905
14.86371 0.030289912999999998
14.86471 0.030245175
14.86571 0.030213043999999998
14.86671 0.030192438999999998
14.86771 0.030174546000000003
14.86871 0.030148274000000003
14.86971 0.030107112
14.87071 0.030053235
14.87171 0.029996329000000002
14.87271 0.029947836000000002
14.87371 0.029914067000000003
14.87471 0.029892335
14.87571 0.029872468
14.87671 0.029842788
14.87771 0.029796991
14.87871 0.029737805000000003
14.87971 0.029675252
14.88071 0.029620569000000003
14.88171 0.029579501
14.88271 0.029548965000000003
14.88371 0.029519101
14.88471 0.029479415000000002
14.88571 0.029425265
14.88671 0.029360736000000002
14.88771 0.029296154
14.88871 0.029241735999999997
14.88971 0.029201235
14.89071 0.029169473999999997
14.89171 0.029135289
14.89271 0.029088158
14.89371 0.029024537
14.89471 0.028950072
14.89571 0.028876323
14.89671 0.028813968000000002
14.89771 0.02876652
14.89871 0.028728342
14.89971 0.028688123
14.90071 0.028635722
14.90171 0.028568233
14.90271 0.028491627999999998
14.90371 0.028417006
14.90471 0.028353723
14.90571 0.028303606
14.90671 0.028259758
14.90771 0.028210712
14.90871 0.028147447
14.90971 0.028068979999999997
14.91071 0.027983164
14.91171 0.027902119
14.91271 0.02783502
14.91371 0.027782566
14.91471 0.02773648
14.91571 0.027684346
14.91671 0.027616939
14.91771 0.027533652999999998
14.91871 0.027442793
14.91971 0.027356537999999996
14.92071 0.027283633
14.92171 0.027224183
14.92271 0.027169692
14.92371 0.027108288
14.92471 0.027032013
14.92571 0.02694171
14.92671 0.026846580999999998
14.92771 0.026758647
14.92871 0.026685419000000002
14.92971 0.026625238000000002
14.93071 0.026568101
14.93171 0.026501538
14.93271 0.02641803
14.93371 0.026319563
14.93471 0.026216518
14.93571 0.02612157
14.93671 0.026042206
14.93771 0.025976336000000003
14.93871 0.025913594
14.93971 0.025841568000000002
14.94071 0.025753205
14.94171 0.025650978
14.94271 0.025545317
14.94371 0.025448255000000003
14.94471 0.025366139
14.94571 0.025295766
14.94671 0.025226307
14.94771 0.025145849
14.94871 0.025048627999999996
14.94971 0.024938606999999998
14.95071 0.024827226
14.95171 0.024726623
14.95271 0.024642373000000002
14.95371 0.024570126
14.95471 0.024498093999999998
14.95571 0.024413985
14.95671 0.024312231
14.95771 0.024197217
14.95871 0.024080598
14.95971 0.023974344
14.96071 0.023883648
14.96171 0.023803934
14.96271 0.023723739
14.96371 0.023631682
14.96471 0.023523356
14.96571 0.023403981
14.96671 0.023285249
14.96771 0.023178262999999998
14.96871 0.023086807
14.96971 0.023004989
14.97071 0.022920677
14.97171 0.022822685000000002
14.97271 0.022707418
14.97371 0.022581019
14.97471 0.022455734
14.97571 0.022342698
14.97671 0.022245402
14.97771 0.022157743
14.97871 0.022067766
14.97971 0.021964828
14.98071 0.0218459
14.98171 0.021717255
14.98271 0.021590582
14.98371 0.021475906
14.98471 0.021375554
14.98571 0.021282806
14.98671 0.021185976000000002
14.98771 0.021075469
14.98871 0.02094956
14.98971 0.020815442
14.99071 0.020684941000000002
14.99171 0.02056746
14.99271 0.020464396
14.99371 0.02036833
14.99471 0.020267456
14.99571 0.020152568
14.99671 0.020022436
14.99771 0.019884405
14.99871 0.019749907
14.99971 0.019627629
15.00071 0.019518436
15.00171 0.019415042
15.00271 0.019306561
15.00371 0.019185143
15.00471 0.019050685
15.00571 0.018910818
15.00671 0.018776218
15.00771 0.018654119
15.00871 0.018543919
15.00971 0.018437536
15.01071 0.018324239
15.01171 0.018197033
15.01271 0.018056783
15.01371 0.017911622000000002
15.01471 0.017772063
15.01571 0.017644781999999998
15.01671 0.017528787
15.01771 0.017416223
15.01871 0.017297233999999998
15.01971 0.017165924
15.02071 0.017023774999999998
15.02171 0.016878566
15.02271 0.016739492999999998
15.02371 0.016611515
15.02471 0.016492352
15.02571 0.016373929
15.02671 0.016247328
15.02771 0.016108225
15.02871 0.015959503
15.02971 0.015809496
15.03071 0.015666970000000002
15.03171 0.015535899999999998
15.03271 0.015413185
15.03371 0.015290643000000001
15.03471 0.015160008999999999
15.03571 0.015017878
15.03671 0.014867616
15.03771 0.014717138000000001
15.03871 0.01457397
15.03971 0.01444066
15.04071 0.014313309
15.04171 0.014184084
15.04271 0.014046105
15.04371 0.013897692
15.04471 0.013743357000000001
15.04571 0.013590988000000002
15.04671 0.013446959
15.04771 0.013312211
15.04871 0.013181697000000001
15.04971 0.013047496
15.05071 0.012903693
15.05171 0.012749982
15.05271 0.012591836
15.05371 0.012437113
15.05471 0.012291250000000002
15.05571 0.012153982
15.05671 0.012019585000000001
15.05771 0.01188048
15.05871 0.011731939
15.05971 0.011574974
15.06071 0.011415646
15.06171 0.011261224
15.06271 0.011115591
15.06371 0.010976778
15.06471 0.010838145
15.06571 0.010692506000000001
15.06671 0.010536636
15.06771 0.010373357
15.06871 0.010209877
15.06971 0.010053392000000001
15.07071 0.0099066412
15.07171 0.0097661803
15.07271 0.0096244694
15.07371 0.0094745075
15.07471 0.009314172300000001
15.07571 0.0091475704
15.07671 0.0089825342
15.07771 0.0088257795
15.07871 0.0086787026
15.07971 0.0085364365
15.08071 0.0083907893
15.08171 0.008235289699999999
15.08271 0.0080692422
15.08371 0.0078982514
15.08471 0.0077308403
15.08571 0.0075732009
15.08671 0.0074252966
15.08771 0.0072807721
15.08871 0.0071307848
15.08971 0.006969468800000001
15.09071 0.006797682
15.09171 0.006622669800000001
15.09271 0.0064537715
15.09371 0.0062967236
15.09471 0.006150030800000001
15.09571 0.0060056835
15.09671 0.0058538666
15.09771 0.0056888592
15.09871 0.0055125442
15.09971 0.0053333479
15.10071 0.0051611853
15.10171 0.0050014442
15.10271 0.0048516707000000004
15.10371 0.004703028
15.10471 0.0045457051
15.10571 0.0043750224
15.10671 0.0041944873
15.10771 0.0040138555
15.10871 0.003843274
15.10971 0.0036870075
15.11071 0.0035405807
15.11171 0.0033931679
15.11271 0.0032339096
15.11371 0.003058412
15.11471 0.0028715076
15.11571 0.0026845342
15.11671 0.0025086818000000003
15.11771 0.0023483513
15.11871 0.0021985234
15.11971 0.0020477697
15.12071 0.0018851523999999999
15.12171 0.0017068798
15.12271 0.0015186845
15.12371 0.0013324245
15.12471 0.0011588905
15.12571 0.0010011368
15.12671 0.00085239944
15.12771 0.00069995726
15.12871 0.00053270865
15.12971 0.00034794705
15.13071 0.00015322258
15.13171 -3.7931537e-05
15.13271 -0.00021395042
15.13371 -0.0003721563
15.13471 -0.0005204809
15.13571 -0.00067288411
15.13671 -0.0008411302600000001
15.13771 -0.0010277953
15.13871 -0.0012247000999999998
15.13971 -0.0014177541999999999
15.14071 -0.0015953647000000002
15.14171 -0.001755395
15.14271 -0.0019064855
15.14371 -0.0020628906
15.14471 -0.0022358812
15.14571 -0.0024268567
15.14671 -0.0026263390999999997
15.14771 -0.0028195305
15.14871 -0.0029951751
15.14971 -0.0031524367000000005
15.15071 -0.0033016277000000004
15.15171 -0.0034582634
15.15271 -0.0036339079000000003
15.15371 -0.0038292434
15.15471 -0.0040335308
15.15571 -0.0042308471
15.15671 -0.0044094548
15.15771 -0.0045687455000000005
15.15871 -0.0047196128
15.15971 -0.0048779923
15.16071 -0.005055383
15.16171 -0.0052519903
15.16271 -0.0054565952999999995
15.16371 -0.0056532634000000005
15.16471 -0.0058309062
15.16571 -0.005989992899999999
15.16671 -0.0061423591
15.16771 -0.0063041822
15.16871 -0.006486276799999999
15.16971 -0.006687508700000001
15.17071 -0.0068953043
15.17171 -0.0070930182000000005
15.17271 -0.0072698233000000004
15.17371 -0.0074272342
15.17471 -0.0075783486
15.17571 -0.007740193500000001
15.17671 -0.007923683
15.17771 -0.008127145
15.17871 -0.0083372812
15.17971 -0.008537018600000001
15.18071 -0.0087156099
15.18171 -0.008874986100000001
15.18271 -0.0090285663
15.18371 -0.0091932336
15.18471 -0.0093792383
15.18571 -0.0095840609
15.18671 -0.009793907499999999
15.18771 -0.00999197
15.18871 -0.010168533
15.18971 -0.010326881
15.19071 -0.010481444999999999
15.19171 -0.010649252000000001
15.19271 -0.010839739
15.19371 -0.011049022
15.19471 -0.011262055
15.19571 -0.011461466
15.19671 -0.011637827
15.19771 -0.011795271999999999
15.19871 -0.011949104
15.19971 -0.012116769999999999
15.20071 -0.012307575000000001
15.20171 -0.012517206999999999
15.20271 -0.012730354999999999
15.20371 -0.012929846999999998
15.20471 -0.013106869
15.20571 -0.013266181
15.20671 -0.013423214999999999
15.20771 -0.013594791
15.20871 -0.013788995
15.20971 -0.014000277
15.21071 -0.014212719999999998
15.21171 -0.014409551999999999
15.21271 -0.014583244000000002
15.21371 -0.014740133999999998
15.21471 -0.014896801
15.21571 -0.015070284000000001
15.21671 -0.015267949
15.21771 -0.015483051999999999
15.21871 -0.015698624
15.21971 -0.015897445
15.22071 -0.016072168
15.22171 -0.016229604
15.22271 -0.016386627
15.22371 -0.016560133
15.22471 -0.016757046
15.22571 -0.016970281
15.22671 -0.017183098
15.22771 -0.017379204000000002
15.22871 -0.017552564
15.22971 -0.01771106
15.23071 -0.017871785
15.23171 -0.01805077
15.23271 -0.018253284
15.23371 -0.01847051
15.23471 -0.018684646000000003
15.23571 -0.018879409
15.23671 -0.019049729
15.23771 -0.019204849
15.23871 -0.019362959000000003
15.23971 -0.019540517
15.24071 -0.019742592
15.24171 -0.019959925
15.24271 -0.020174481
15.24371 -0.020370153999999998
15.24471 -0.020542287
15.24571 -0.020700337
15.24671 -0.020862119999999998
15.24771 -0.0210431
15.24871 -0.021247093999999998
15.24971 -0.021463973
15.25071 -0.021675733
15.25171 -0.021867307
15.25271 -0.022035673000000002
15.25371 -0.022191798999999998
15.25471 -0.022354212999999998
15.25571 -0.022538015
15.25671 -0.022745834000000003
15.25771 -0.022966138
15.25871 -0.023179938
15.25971 -0.023371926
15.26071 -0.023539476
15.26171 -0.023694172
15.26271 -0.023854949
15.26371 -0.024036939
15.26471 -0.024242613
15.26571 -0.024460469
15.26671 -0.024672007000000003
15.26771 -0.024862835
15.26871 -0.025031256
15.26971 -0.02518924
15.27071 -0.025355199
15.27171 -0.025542863000000002
15.27271 -0.025752935
15.27371 -0.025972485
15.27471 -0.026182504
15.27571 -0.026369159
15.27671 -0.02653207
15.27771 -0.026684670999999997
15.27871 -0.026846427
15.27971 -0.027031483000000002
15.28071 -0.027240429
15.28171 -0.027460058000000002
15.28271 -0.027671223999999998
15.28371 -0.027860147999999998
15.28471 -0.028026468
15.28571 -0.028183297
15.28671 -0.028349270000000003
15.28771 -0.028537356
15.28871 -0.028747084000000003
15.28971 -0.02896479
15.29071 -0.029171765
15.29171 -0.029355436
15.29271 -0.029516933
15.29371 -0.029670549
15.29471 -0.029835366999999998
15.29571 -0.030024023999999996
15.29671 -0.030235256000000002
15.29771 -0.030454614999999997
15.29871 -0.03066296
15.29971 -0.030847694000000002
15.30071 -0.031010114
15.30171 -0.031164559
15.30271 -0.031329875
15.30371 -0.031518266999999996
15.30471 -0.031728125999999995
15.30571 -0.03194506
15.30671 -0.032150495
15.30771 -0.032332705
15.30871 -0.032493760000000003
15.30971 -0.032648287
15.31071 -0.032814773
15.31171 -0.033004608000000005
15.31271 -0.033215329
15.31371 -0.033432071
15.31471 -0.033636347999999996
15.31571 -0.033816953999999996
15.31671 -0.033976573999999996
15.31771 -0.034130161
15.31871 -0.03429612
15.31971 -0.03448546
15.32071 -0.034695372
15.32171 -0.034910935000000004
15.32271 -0.035113978000000004
15.32371 -0.035293784
15.32471 -0.035453358
15.32571 -0.035607559
15.32671 -0.03577426
15.32771 -0.035963766
15.32871 -0.036172758
15.32971 -0.036386302
15.33071 -0.036586696
15.33171 -0.03676393
15.33271 -0.036921540999999995
15.33371 -0.037074508
15.33471 -0.037240388
15.33571 -0.03742901
15.33671 -0.037636765
15.33771 -0.03784885
15.33871 -0.038048063
15.33971 -0.038224942
15.34071 -0.03838327
15.34171 -0.038537727
15.34271 -0.038705119999999996
15.34371 -0.038894414
15.34471 -0.039101438999999995
15.34571 -0.039311376
15.34671 -0.039507507
15.34771 -0.039681056
15.34871 -0.03983631
15.34971 -0.039988069
15.35071 -0.040152942999999996
15.35171 -0.040339681
15.35271 -0.040544206
15.35371 -0.040752179
15.35471 -0.040947567
15.35571 -0.041122073999999995
15.35671 -0.041279878
15.35771 -0.041434969
15.35871 -0.041602715
15.35971 -0.041790681999999996
15.36071 -0.041994156
15.36171 -0.042198962
15.36271 -0.042389875
15.36371 -0.042559617
15.36471 -0.042713141999999996
15.36571 -0.042864732999999995
15.36671 -0.043029652
15.36771 -0.043215285
15.36871 -0.043416969
15.36971 -0.043620891
15.37071 -0.043812272
15.37171 -0.043983982
15.37271 -0.044140514
15.37371 -0.044295072
15.37471 -0.044461599
15.37571 -0.044646478
15.37671 -0.044844847
15.37771 -0.045043597
15.37871 -0.045229244
15.37971 -0.045395951000000004
15.38071 -0.045548961
15.38171 -0.045701492
15.38271 -0.045866927
15.38371 -0.046050994
15.38471 -0.046248492
15.38571 -0.046446442
15.38671 -0.046631735
15.38771 -0.04679875
15.38871 -0.046952462
15.38971 -0.047105318
15.39071 -0.047269787
15.39171 -0.047451051
15.39271 -0.047644114
15.39371 -0.047836962
15.39471 -0.048017796
15.39571 -0.04818202
15.39671 -0.048334865
15.39771 -0.048488159999999995
15.39871 -0.04865324
15.39971 -0.048834243
15.40071 -0.049025733999999994
15.40171 -0.049215998000000004
15.40271 -0.049393979
15.40371 -0.049555744
15.40471 -0.0497067
15.40571 -0.049858267000000005
15.40671 -0.05002112
15.40771 -0.050198997
15.40871 -0.050386669999999995
15.40971 -0.050573226
15.41071 -0.050748617
15.41171 -0.050909543999999994
15.41271 -0.051061227
15.41371 -0.051214127000000005
15.41471 -0.051377615
15.41571 -0.051554415
15.41671 -0.051739096
15.41771 -0.051921396999999994
15.41871 -0.052092382000000007
15.41971 -0.052249723
15.42071 -0.052398973
15.42171 -0.052550214000000005
15.42271 -0.052712066
15.42371 -0.052886689
15.42471 -0.053068664
15.42571 -0.053248327000000005
15.42671 -0.053417549
15.42771 -0.05357443
15.42871 -0.05372422699999999
15.42971 -0.053876027
15.43071 -0.054037245
[truncated: 820,721 more chars]
