# Supplementary material for: 2D Synthetic dataset of numerical simulations of long-period seismicity in a volcanic edifice and related sensitivity kernels
Source: Data Brief. 2021 Jan 25;34:106673. doi: 10.1016/j.dib.2020.106673 (PMC7841316; doi:10.1016/j.dib.2020.106673)
Supplement: Supplementary Data S1 — Supplementary Raw Research Data. This is open data under the CC BY license http://creativecommons.org/licenses/by/4.0/ [file mmc1.zip › Dataset/OUTPUT_SEISMOGRAMS/9000_3000/disp_Z_homo_14000_1946_ISO7e-1Hz.semd]

-1.714286 0.0
-1.713286 0.0
-1.712286 0.0
-1.711286 0.0
-1.710286 0.0
-1.709286 0.0
-1.708286 0.0
-1.707286 0.0
-1.706286 6.8134571e-35
-1.705286 1.1532186e-33
-1.704286 1.0312635e-32
-1.703286 6.487910600000001e-32
-1.702286 3.2204633000000003e-31
-1.701286 1.3418763e-30
-1.700286 4.8777432e-30
-1.699286 1.5877e-29
-1.698286 4.7150875e-29
-1.697286 1.2955777999999999e-28
-1.696286 3.3295451e-28
-1.695286 8.071819199999999e-28
-1.694286 1.8587726e-27
-1.693286 4.0889969e-27
-1.692286 8.6337333e-27
-1.691286 1.7567305e-26
-1.690286 3.4563146e-26
-1.689286 6.5946672e-26
-1.688286 1.223333e-25
-1.687286 2.2112068e-25
-1.686286 3.9020323e-25
-1.685286 6.7340271e-25
-1.684286 1.1382653e-24
-1.683286 1.8870684999999997e-24
-1.682286 3.0721103e-24
-1.681286 4.9166264e-24
-1.680286 7.7429933e-24
-1.679286 1.2010231e-23
-1.678286 1.8363207999999998e-23
-1.677286 2.7696371e-23
-1.676286 4.1235273000000003e-23
-1.675286 6.063959e-23
-1.674286 8.8131777e-23
-1.673286 1.2665586e-22
-1.672286 1.8007115e-22
-1.671286 2.5338597e-22
-1.670286 3.5303624e-22
-1.669286 4.8721402e-22
-1.668286 6.662500700000001e-22
-1.667286 9.0305452e-22
-1.666286 1.2136174e-21
-1.665286 1.6175706000000001e-21
-1.664286 2.1388105e-21
-1.663286 2.8061751e-21
-1.662286 3.6541728e-21
-1.661286 4.7237471e-21
-1.660286 6.0630675000000004e-21
-1.659286 7.7283207e-21
-1.658286 9.784481600000001e-21
-1.657286 1.2306031e-20
-1.656286 1.5377576e-20
-1.655286 1.909434e-20
-1.654286 2.3562461999999997e-20
-1.653286 2.8899047e-20
-1.652286 3.5231904e-20
-1.651286 4.2698903000000003e-20
-1.650286 5.1446883e-20
-1.649286 6.1630009e-20
-1.648286 7.340750799999999e-20
-1.647286 8.6940721e-20
-1.646286 1.0238934e-19
-1.645286 1.1990682000000002e-19
-1.644286 1.3963483e-19
-1.643286 1.616967e-19
-1.642286 1.8618985e-19
-1.641286 2.1317707e-19
-1.640286 2.4267674e-19
-1.639286 2.7465195000000004e-19
-1.638286 3.0899847e-19
-1.637286 3.4553171999999997e-19
-1.636286 3.8397268e-19
-1.635286 4.2393317e-19
-1.634286 4.648999800000001e-19
-1.633286 5.0621882e-19
-1.632286 5.4707759e-19
-1.631286 5.8648947e-19
-1.630286 6.232762300000001e-19
-1.629286 6.5605156e-19
-1.628286 6.8320514e-19
-1.627286 7.0288736e-19
-1.626286 7.1299552e-19
-1.625286 7.1116094e-19
-1.624286 6.9473801e-19
-1.623286 6.6079553e-19
-1.622286 6.061096900000001e-19
-1.621286 5.2715998e-19
-1.620286 4.2012778e-19
-1.619286 2.8089777e-19
-1.618286 1.0506253000000001e-19
-1.617286 -1.120694e-19
-1.616286 -3.7546217e-19
-1.615286 -6.9033772e-19
-1.614286 -1.0621567000000001e-18
-1.613286 -1.4965962e-18
-1.612286 -1.9995232e-18
-1.611286 -2.5769633e-18
-1.610286 -3.2350662000000003e-18
-1.609286 -3.9800655e-18
-1.608286 -4.818234e-18
-1.607286 -5.7558348e-18
-1.606286 -6.799063999999999e-18
-1.605286 -7.9539904e-18
-1.604286 -9.226484999999999e-18
-1.603286 -1.0622145e-17
-1.602286 -1.2146209e-17
-1.601286 -1.3803461000000001e-17
-1.600286 -1.5598127e-17
-1.599286 -1.7533754e-17
-1.598286 -1.9613082e-17
-1.597286 -2.1837899e-17
-1.596286 -2.4208886e-17
-1.595286 -2.6725428e-17
-1.594286 -2.9385436e-17
-1.593286 -3.2185127e-17
-1.592286 -3.511879e-17
-1.591286 -3.817855e-17
-1.590286 -4.1354088000000004e-17
-1.589286 -4.4632365000000003e-17
-1.588286 -4.799732e-17
-1.587286 -5.1429551e-17
-1.586286 -5.4905989999999996e-17
-1.585286 -5.839957699999999e-17
-1.584286 -6.187891e-17
-1.583286 -6.5307931e-17
-1.582286 -6.8645568e-17
-1.581286 -7.1845449e-17
-1.580286 -7.4855596e-17
-1.579286 -7.7618177e-17
-1.578286 -8.0069284e-17
-1.577286 -8.2138761e-17
-1.576286 -8.3750109e-17
-1.575286 -8.4820439e-17
-1.574286 -8.5260535e-17
-1.573286 -8.4974987e-17
-1.572286 -8.3862445e-17
-1.571286 -8.181596900000001e-17
-1.570286 -7.8723534e-17
-1.569286 -7.4468636e-17
-1.568286 -6.8931049e-17
-1.567286 -6.1987736e-17
-1.566286 -5.3513897e-17
-1.565286 -4.3384160000000005e-17
-1.564286 -3.1473938e-17
-1.563286 -1.766092e-17
-1.562286 -1.8266936e-18
-1.561286 1.6141496e-17
-1.560286 3.634888e-17
-1.559286 5.8891186e-17
-1.558286 8.3852596e-17
-1.557286 1.1130364000000001e-16
-1.556286 1.4129906e-16
-1.555286 1.7387566e-16
-1.554286 2.0905016999999998e-16
-1.553286 2.4681721e-16
-1.552286 2.8714727e-16
-1.551286 3.2998493e-16
-1.550286 3.7524708999999997e-16
-1.549286 4.2282156e-16
-1.548286 4.7256564e-16
-1.547286 5.2430533e-16
-1.546286 5.7783445999999995e-16
-1.545286 6.3291435e-16
-1.544286 6.8927376e-16
-1.543286 7.466092500000001e-16
-1.542286 8.0458593e-16
-1.541286 8.628384699999999e-16
-1.540286 9.2097264e-16
-1.539286 9.785674000000001e-16
-1.538286 1.0351771e-15
-1.537286 1.0903341e-15
-1.536286 1.143552e-15
-1.535286 1.194329e-15
-1.534286 1.2421517e-15
-1.533286 1.2864989e-15
-1.532286 1.3268456999999998e-15
-1.531286 1.3626683e-15
-1.530286 1.3934481000000001e-15
-1.529286 1.4186763e-15
-1.528286 1.4378583e-15
-1.527286 1.4505179000000001e-15
-1.526286 1.4562022999999999e-15
-1.525286 1.4544851000000002e-15
-1.524286 1.4449702e-15
-1.523286 1.4272955e-15
-1.522286 1.4011354e-15
-1.521286 1.3662032e-15
-1.520286 1.3222525e-15
-1.519286 1.2690791e-15
-1.518286 1.206521e-15
-1.517286 1.1344583e-15
-1.516286 1.0528125e-15
-1.515286 9.615448500000002e-16
-1.514286 8.606543e-16
-1.513286 7.501744799999999e-16
-1.512286 6.301703e-16
-1.511286 5.007337800000001e-16
-1.510286 3.6197957e-16
-1.509286 2.1403989e-16
-1.508286 5.7059213e-17
-1.507286 -1.0881126999999999e-16
-1.506286 -2.8341931e-16
-1.505286 -4.6661734e-16
-1.504286 -6.5826789e-16
-1.503286 -8.5824877e-16
-1.502286 -1.0664577e-15
-1.501286 -1.2828168e-15
-1.500286 -1.5072751e-15
-1.499286 -1.739812e-15
-1.498286 -1.9804375e-15
-1.497286 -2.2291932e-15
-1.496286 -2.4861504e-15
-1.495286 -2.7514075e-15
-1.494286 -3.0250859000000004e-15
-1.493286 -3.3073234999999996e-15
-1.492286 -3.5982677999999996e-15
-1.491286 -3.8980655e-15
-1.490286 -4.206852e-15
-1.489286 -4.5247375e-15
-1.488286 -4.8517938e-15
-1.487286 -5.1880364e-15
-1.486286 -5.5334082e-15
-1.485286 -5.8877591e-15
-1.484286 -6.2508285e-15
-1.483286 -6.6222207e-15
-1.482286 -7.0013871000000005e-15
-1.481286 -7.3876017e-15
-1.480286 -7.7799414e-15
-1.479286 -8.177264e-15
-1.478286 -8.578188500000001e-15
-1.477286 -8.981075799999999e-15
-1.476286 -9.3840113e-15
-1.475286 -9.784790900000001e-15
-1.474286 -1.0180908e-14
-1.473286 -1.0569544000000001e-14
-1.472286 -1.0947563e-14
-1.471286 -1.1311510999999999e-14
-1.470286 -1.1657617000000001e-14
-1.469286 -1.1981801e-14
-1.468286 -1.2279691000000001e-14
-1.467286 -1.2546632e-14
-1.466286 -1.2777718e-14
-1.465286 -1.2967819e-14
-1.464286 -1.3111615e-14
-1.463286 -1.3203637000000001e-14
-1.462286 -1.3238319000000002e-14
-1.461286 -1.3210042999999998e-14
-1.460286 -1.3113204e-14
-1.459286 -1.2942272e-14
-1.458286 -1.2691856000000001e-14
-1.457286 -1.2356781000000001e-14
-1.456286 -1.1932160999999998e-14
-1.455286 -1.1413476e-14
-1.454286 -1.0796655e-14
-1.453286 -1.0078152000000001e-14
-1.452286 -9.2550314e-15
-1.451286 -8.3250461e-15
-1.450286 -7.2867128e-15
-1.449286 -6.1393861e-15
-1.448286 -4.8833289e-15
-1.447286 -3.5197733e-15
-1.446286 -2.0509765e-15
-1.445286 -4.8026838e-16
-1.444286 1.1879115000000001e-15
-1.443286 2.9479873e-15
-1.442286 4.7932324e-15
-1.441286 6.7157669e-15
-1.440286 8.706569599999999e-15
-1.439286 1.0755505e-14
-1.438286 1.2851364e-14
-1.437286 1.4981919e-14
-1.436286 1.7134000999999998e-14
-1.435286 1.929358e-14
-1.434286 2.1445876e-14
-1.433286 2.3575476000000003e-14
-1.432286 2.5666461000000002e-14
-1.431286 2.7702564999999997e-14
-1.430286 2.9667321000000004e-14
-1.429286 3.1544243000000003e-14
-1.428286 3.3317001e-14
-1.427286 3.4969615e-14
-1.426286 3.6486643e-14
-1.425286 3.7853384e-14
-1.424286 3.905608e-14
-1.423286 4.0082118e-14
-1.422286 4.0920216999999996e-14
-1.421286 4.1560632e-14
-1.420286 4.1995322e-14
-1.419286 4.2218134e-14
-1.418286 4.2224947e-14
-1.417286 4.2013818999999996e-14
-1.416286 4.1585101e-14
-1.415286 4.0941536e-14
-1.414286 4.0088333e-14
-1.413286 3.9033205e-14
-1.412286 3.7786397e-14
-1.411286 3.6360655e-14
-1.410286 3.4771197000000005e-14
-1.409286 3.3035623999999996e-14
-1.408286 3.1173806000000004e-14
-1.407286 2.9207739e-14
-1.406286 2.7161363e-14
-1.405286 2.5060349e-14
-1.404286 2.293185e-14
-1.403286 2.0804232e-14
-1.402286 1.8706757e-14
-1.401286 1.6669262e-14
-1.400286 1.4721801e-14
-1.399286 1.2894269999999999e-14
-1.398286 1.1216017e-14
-1.397286 9.715439400000001e-15
-1.396286 8.4195737e-15
-1.395286 7.353682e-15
-1.394286 6.5408427e-15
-1.393286 6.0015454e-15
-1.392286 5.7533018999999995e-15
-1.391286 5.8102728e-15
-1.390286 6.182918999999999e-15
-1.389286 6.8776825e-15
-1.388286 7.8967002e-15
-1.387286 9.2375593e-15
-1.386286 1.0893094e-14
-1.385286 1.2851232999999999e-14
-1.384286 1.5094897e-14
-1.383286 1.760196e-14
-1.382286 2.0345255e-14
-1.381286 2.3292654e-14
-1.380286 2.6407212999999998e-14
-1.379286 2.964736e-14
-1.378286 3.2967176e-14
-1.377286 3.6316712e-14
-1.376286 3.9642391e-14
-1.375286 4.2887457000000004e-14
-1.374286 4.5992476000000004e-14
-1.373286 4.8895909e-14
-1.372286 5.1534707e-14
-1.371286 5.3844973999999995e-14
-1.370286 5.5762650999999996e-14
-1.369286 5.7224222e-14
-1.368286 5.8167468e-14
-1.367286 5.8532211e-14
-1.366286 5.8261075e-14
-1.365286 5.7300233e-14
-1.364286 5.5600158999999994e-14
-1.363286 5.311634e-14
-1.362286 4.9809968e-14
-1.361286 4.5648591e-14
-1.360286 4.0606706999999997e-14
-1.359286 3.4666314e-14
-1.358286 2.7817383e-14
-1.357286 2.0058263e-14
-1.356286 1.1396008e-14
-1.355286 1.8466122e-15
-1.354286 -8.5648418e-15
-1.353286 -1.9804129e-14
-1.352286 -3.182793e-14
-1.351286 -4.4583971e-14
-1.350286 -5.8011285e-14
-1.349286 -7.2040533e-14
-1.348286 -8.659447e-14
-1.347286 -1.0158848e-13
-1.346286 -1.1693119e-13
-1.345286 -1.3252521e-13
-1.344286 -1.4826789e-13
-1.343286 -1.6405222e-13
-1.342286 -1.7976773000000002e-13
-1.341286 -1.9530149e-13
-1.340286 -2.1053906e-13
-1.339286 -2.2536563e-13
-1.338286 -2.39667e-13
-1.337286 -2.5333067999999997e-13
-1.336286 -2.6624690999999996e-13
-1.335286 -2.7830976e-13
-1.334286 -2.8941805e-13
-1.333286 -2.9947633e-13
-1.332286 -3.0839580000000003e-13
-1.331286 -3.1609508e-13
-1.330286 -3.2250098e-13
-1.329286 -3.2754917e-13
-1.328286 -3.3118464999999997e-13
-1.327286 -3.3336229000000003e-13
-1.326286 -3.3404709e-13
-1.325286 -3.3321444e-13
-1.324286 -3.3085016e-13
-1.323286 -3.2695052e-13
-1.322286 -3.2152210000000003e-13
-1.321286 -3.1458151e-13
-1.320286 -3.0615502e-13
-1.319286 -2.9627809e-13
-1.318286 -2.8499476000000003e-13
-1.317286 -2.7235707e-13
-1.316286 -2.584242e-13
-1.315286 -2.4326176e-13
-1.314286 -2.2694088e-13
-1.313286 -2.0953732e-13
-1.312286 -1.9113050999999999e-13
-1.311286 -1.7180271e-13
-1.310286 -1.5163801e-13
-1.309286 -1.3072145e-13
-1.308286 -1.0913818e-13
-1.307286 -8.697265e-14
-1.306286 -6.4307858e-14
-1.305286 -4.1224741e-14
-1.304286 -1.7801592e-14
-1.303286 5.8863675e-15
-1.302286 2.9767327000000004e-14
-1.301286 5.3773071000000003e-14
-1.300286 7.7839088e-14
-1.299286 1.0190449e-13
-1.298286 1.2591183e-13
-1.297286 1.4980681e-13
-1.296286 1.7353781e-13
-1.295286 1.9705538000000002e-13
-1.294286 2.2031152999999999e-13
-1.293286 2.4325901e-13
-1.292286 2.6585046e-13
-1.291286 2.8803753000000003e-13
-1.290286 3.0976992e-13
-1.289286 3.3099447e-13
-1.288286 3.5165416e-13
-1.287286 3.7168715999999996e-13
-1.286286 3.9102602999999997e-13
-1.285286 4.0959683999999995e-13
-1.284286 4.2731855e-13
-1.283286 4.441023e-13
-1.282286 4.598510999999999e-13
-1.281286 4.7445953e-13
-1.280286 4.878136899999999e-13
-1.279286 4.9979128e-13
-1.278286 5.102621299999999e-13
-1.277286 5.1908873e-13
-1.276286 5.2612706e-13
-1.275286 5.3122781e-13
-1.274286 5.3423778e-13
-1.273286 5.3500151e-13
-1.272286 5.3336318e-13
-1.271286 5.291688e-13
-1.270286 5.222686600000001e-13
-1.269286 5.1251977e-13
-1.268286 4.9978874e-13
-1.267286 4.8395477e-13
-1.266286 4.649125e-13
-1.265286 4.4257535e-13
-1.264286 4.1687857e-13
-1.263286 3.8778235999999997e-13
-1.262286 3.5527505e-13
-1.261286 3.1937606e-13
-1.260286 2.8013868e-13
-1.259286 2.3765271000000003e-13
-1.258286 1.9204683e-13
-1.257286 1.4349055e-13
-1.256286 9.219588299999999e-14
-1.255286 3.841858e-14
-1.254286 -1.7541185e-14
-1.253286 -7.5338557e-14
-1.252286 -1.3458433e-13
-1.251286 -1.9484589e-13
-1.250286 -2.5564875e-13
-1.249286 -3.1647874e-13
-1.248286 -3.7678482e-13
-1.247286 -4.3598255e-13
-1.246286 -4.9345831e-13
-1.245286 -5.4857403e-13
-1.244286 -6.006726100000001e-13
-1.243286 -6.4908393e-13
-1.242286 -6.931313400000001e-13
-1.241286 -7.3213877e-13
-1.240286 -7.654381799999999e-13
-1.239286 -7.923773799999999e-13
-1.238286 -8.123283099999999e-13
-1.237286 -8.246953300000001e-13
-1.236286 -8.289235500000001e-13
-1.235286 -8.2450763e-13
-1.234286 -8.11e-13
-1.233286 -7.8801915e-13
-1.232286 -7.5525752e-13
-1.231286 -7.124891300000001e-13
-1.230286 -6.595765900000001e-13
-1.229286 -5.9647738e-13
-1.228286 -5.2324952e-13
-1.227286 -4.400564e-13
-1.226286 -3.4717058e-13
-1.225286 -2.449766e-13
-1.224286 -1.3397268e-13
-1.223286 -1.4771212e-14
-1.222286 1.1190202e-13
-1.221286 2.4520988e-13
-1.220286 3.8420733e-13
-1.219286 5.2784616e-13
-1.218286 6.7498124e-13
-1.217286 8.243778699999999e-13
-1.216286 9.7472071e-13
-1.215286 1.1246239e-12
-1.214286 1.2726423e-12
-1.213286 1.4172842e-12
-1.212286 1.5570246e-12
-1.211286 1.6903201e-12
-1.210286 1.8156236000000002e-12
-1.209286 1.9314006e-12
-1.208286 2.0361459e-12
-1.207286 2.1284e-12
-1.206286 2.2067661e-12
-1.205286 2.2699273e-12
-1.204286 2.3166636e-12
-1.203286 2.3458672e-12
-1.202286 2.3565595e-12
-1.201286 2.3479052e-12
-1.200286 2.3192265e-12
-1.199286 2.2700159e-12
-1.198286 2.1999472e-12
-1.197286 2.1088854e-12
-1.196286 1.9968949e-12
-1.195286 1.8642458e-12
-1.194286 1.7114174999999998e-12
-1.193286 1.5391013999999998e-12
-1.192286 1.3482002e-12
-1.191286 1.1398261e-12
-1.190286 9.152953300000001e-13
-1.189286 6.7612186e-13
-1.188286 4.2400746e-13
-1.187286 1.6083022999999998e-13
-1.186286 -1.1136924999999999e-13
-1.185286 -3.9040405e-13
-1.184286 -6.7395887e-13
-1.183286 -9.5961006e-13
-1.182286 -1.2448472e-12
-1.181286 -1.5270962e-12
-1.180286 -1.8037435999999998e-12
-1.179286 -2.0721626e-12
-1.178286 -2.3297385e-12
-1.177286 -2.5738966e-12
-1.176286 -2.8021283e-12
-1.175286 -3.0120183e-12
-1.174286 -3.2012718999999996e-12
-1.173286 -3.3677407e-12
-1.172286 -3.5094466000000002e-12
-1.171286 -3.6246078e-12
-1.170286 -3.7116591e-12
-1.169286 -3.7692732e-12
-1.168286 -3.7963796e-12
-1.167286 -3.792179e-12
-1.166286 -3.7561585e-12
-1.165286 -3.6881014e-12
-1.164286 -3.5880953e-12
-1.163286 -3.4565365e-12
-1.162286 -3.2941318e-12
-1.161286 -3.1018973e-12
-1.160286 -2.8811524000000003e-12
-1.159286 -2.6335123e-12
-1.158286 -2.3608763e-12
-1.157286 -2.0654133e-12
-1.156286 -1.7495433e-12
-1.155286 -1.4159181e-12
-1.154286 -1.067397e-12
-1.153286 -7.070209800000001e-13
-1.152286 -3.3798543999999997e-13
-1.151286 3.6390597e-14
-1.150286 4.1269567000000003e-13
-1.149286 7.874588299999999e-13
-1.148286 1.1571835e-12
-1.147286 1.5183821e-12
-1.146286 1.8676102e-12
-1.145286 2.2015015e-12
-1.144286 2.5168007e-12
-1.143286 2.8103974e-12
-1.142286 3.0793568e-12
-1.141286 3.3209499e-12
-1.140286 3.5326807e-12
-1.139286 3.7123113e-12
-1.138286 3.8578854e-12
-1.137286 3.9677466e-12
-1.136286 4.0405559e-12
-1.135286 4.0753035e-12
-1.134286 4.0713191e-12
-1.133286 4.0282769e-12
-1.132286 3.9461974000000004e-12
-1.131286 3.8254461e-12
-1.130286 3.6667274e-12
-1.129286 3.4710753000000003e-12
-1.128286 3.2398404000000003e-12
-1.127286 2.9746739999999998e-12
-1.126286 2.6775077e-12
-1.125286 2.350532e-12
-1.124286 1.9961702e-12
-1.123286 1.6170515000000001e-12
-1.122286 1.2159811e-12
-1.121286 7.9590968e-13
-1.120286 3.5990069999999996e-13
-1.119286 -8.890248199999999e-14
-1.118286 -5.4730979e-13
-1.117286 -1.0121179e-12
-1.116286 -1.4801425999999999e-12
-1.115286 -1.9482508e-12
-1.114286 -2.4133905e-12
-1.113286 -2.8726196999999998e-12
-1.112286 -3.3231322000000003e-12
-1.111286 -3.7622815e-12
-1.110286 -4.1876021e-12
-1.109286 -4.5968268e-12
-1.108286 -4.9879009e-12
-1.107286 -5.3589942e-12
-1.106286 -5.7085074e-12
-1.105286 -6.035075200000001e-12
-1.104286 -6.3375676e-12
-1.103286 -6.615084700000001e-12
-1.102286 -6.8669496000000005e-12
-1.101286 -7.0926975000000004e-12
-1.100286 -7.292061199999999e-12
-1.099286 -7.4649549e-12
-1.098286 -7.6114516e-12
-1.097286 -7.7317649e-12
-1.096286 -7.8262212e-12
-1.095286 -7.895235399999999e-12
-1.094286 -7.9392859e-12
-1.093286 -7.958883500000001e-12
-1.092286 -7.954548099999999e-12
-1.091286 -7.926779600000001e-12
-1.090286 -7.8760335e-12
-1.089286 -7.8026947e-12
-1.088286 -7.7070566e-12
-1.087286 -7.589302e-12
-1.086286 -7.449485400000001e-12
-1.085286 -7.2875184e-12
-1.084286 -7.103162100000001e-12
-1.083286 -6.8960191e-12
-1.082286 -6.6655347000000005e-12
-1.081286 -6.4109979000000004e-12
-1.080286 -6.131549499999999e-12
-1.079286 -5.8261942e-12
-1.078286 -5.4938184e-12
-1.077286 -5.1332111e-12
-1.076286 -4.7430904e-12
-1.075286 -4.3221327e-12
-1.074286 -3.8690076e-12
-1.073286 -3.382415e-12
-1.072286 -2.8611252e-12
-1.071286 -2.3040214e-12
-1.070286 -1.7101453e-12
-1.069286 -1.0787421e-12
-1.068286 -4.0930711e-13
-1.067286 2.9836829e-13
-1.066286 1.0441514e-12
-1.065286 1.8275249e-12
-1.064286 2.6475463000000002e-12
-1.063286 3.5028105999999996e-12
-1.062286 4.3914159e-12
-1.061286 5.3109366e-12
-1.060286 6.2583992e-12
-1.059286 7.2302658000000005e-12
-1.058286 8.222424599999999e-12
-1.057286 9.2301878e-12
-1.056286 1.0248296e-11
-1.055286 1.1270931e-11
-1.054286 1.2291740000000002e-11
-1.053286 1.3303864e-11
-1.052286 1.4299979e-11
-1.051286 1.5272341e-11
-1.050286 1.6212845e-11
-1.049286 1.7113085e-11
-1.048286 1.7964433e-11
-1.047286 1.875811e-11
-1.046286 1.9485278999999997e-11
-1.045286 2.0137131e-11
-1.044286 2.0704986e-11
-1.043286 2.1180388e-11
-1.042286 2.1555213e-11
-1.041286 2.1821771e-11
-1.040286 2.1972913999999998e-11
-1.039286 2.2002138e-11
-1.038286 2.1903684999999998e-11
-1.037286 2.1672648e-11
-1.036286 2.1305062e-11
-1.035286 2.079799e-11
-1.034286 2.014961e-11
-1.033286 1.9359286e-11
-1.032286 1.8427631e-11
-1.031286 1.7356559e-11
-1.030286 1.6149328e-11
-1.029286 1.4810566000000002e-11
-1.028286 1.3346288e-11
-1.027286 1.1763889999999998e-11
-1.026286 1.0072144e-11
-1.025286 8.281159200000001e-12
-1.024286 6.4023426e-12
-1.023286 4.4483351e-12
-1.022286 2.4329382999999998e-12
-1.021286 3.7102233e-13
-1.020286 -1.7215789e-12
-1.019286 -3.8281864000000004e-12
-1.018286 -5.9314085000000004e-12
-1.017286 -8.0132847e-12
-1.016286 -1.0055438e-11
-1.015286 -1.203924e-11
-1.014286 -1.3945981e-11
-1.013286 -1.5757052e-11
-1.012286 -1.7454119e-11
-1.011286 -1.9019317e-11
-1.010286 -2.0435426e-11
-1.009286 -2.1686061e-11
-1.008286 -2.2755852999999998e-11
-1.007286 -2.3630623e-11
-1.006286 -2.4297551e-11
-1.005286 -2.4745337e-11
-1.004286 -2.4964346e-11
-1.003286 -2.4946747e-11
-1.002286 -2.468663e-11
-1.001286 -2.4180118e-11
-1.000286 -2.3425448e-11
-0.9992857 -2.2423041e-11
-0.9982857 -2.1175551000000002e-11
-0.9972857 -1.9687890000000002e-11
-0.9962857 -1.796724e-11
-0.9952857 -1.6023028e-11
-0.9942857 -1.3866896e-11
-0.9932857 -1.1512635e-11
-0.9922857 -8.976103699999999e-12
-0.9912857 -6.275127e-12
-0.9902857 -3.429366e-12
-0.9892857 -4.6017653e-13
-0.9882857 2.6095554e-12
-0.9872857 5.7555936e-12
-0.9862857 8.9525494e-12
-0.9852857 1.2174091e-11
-0.9842857 1.5393166e-11
-0.9832857 1.8582231999999998e-11
-0.9822857 2.1713497e-11
-0.9812857 2.4759165999999997e-11
-0.9802857 2.7691681e-11
-0.9792857 3.0483979e-11
-0.9782857 3.3109724e-11
-0.9772857 3.5543562e-11
-0.9762857 3.7761341e-11
-0.9752857 3.9740341e-11
-0.9742857 4.1459482e-11
-0.9732857 4.2899522000000004e-11
-0.9722857 4.4043241e-11
-0.9712857 4.4875602e-11
-0.9702857 4.538389e-11
-0.9692857 4.5557834000000006e-11
-0.9682857 4.5389712e-11
-0.9672857 4.487442e-11
-0.9662857 4.4009528e-11
-0.9652857 4.2795297e-11
-0.9642857 4.1234689e-11
-0.9632857 3.9333337e-11
-0.9622857 3.7099501e-11
-0.9612857 3.454399e-11
-0.9602857 3.168007e-11
-0.9592857 2.8523337000000003e-11
-0.9582857 2.5091588e-11
-0.9572857 2.1404654e-11
-0.9562857 1.7484232e-11
-0.9552857 1.3353686e-11
-0.9542857 9.0378463e-12
-0.9532857 4.5627917e-12
-0.9522857 -4.4373969999999996e-14
-0.9512857 -4.7557522e-12
-0.9502857 -9.5428853e-12
-0.9492857 -1.4376989999999999e-11
-0.9482857 -1.9229194e-11
-0.9472857 -2.4070765e-11
-0.9462857 -2.8873334000000002e-11
-0.9452857 -3.3609107e-11
-0.9442857 -3.8251081e-11
-0.9432857 -4.2773223e-11
-0.9422857 -4.7150657e-11
-0.9412857 -5.1359816999999995e-11
-0.9402857 -5.5378597e-11
-0.9392857 -5.918647699999999e-11
-0.9382857 -6.276462599999999e-11
-0.9372857 -6.6095989e-11
-0.9362857 -6.916533900000001e-11
-0.9352857 -7.195933800000001e-11
-0.9342857 -7.4466561e-11
-0.9332857 -7.6677488e-11
-0.9322857 -7.858448599999999e-11
-0.9312857 -8.0181798e-11
-0.9302857 -8.1465466e-11
-0.9292857 -8.2433279e-11
-0.9282857 -8.3084689e-11
-0.9272857 -8.3420711e-11
-0.9262857 -8.3443831e-11
-0.9252857 -8.315788899999999e-11
-0.9242857 -8.2567953e-11
-0.9232857 -8.1680203e-11
-0.9222857 -8.0501816e-11
-0.9212857 -7.904082100000001e-11
-0.9202857 -7.7305989e-11
-0.9192857 -7.530672e-11
-0.9182857 -7.3052919e-11
-0.9172857 -7.055489499999999e-11
-0.9162857 -6.7823275e-11
-0.9152857 -6.4868911e-11
-0.9142857 -6.1702813e-11
-0.9132857 -5.8336094e-11
-0.9122857 -5.4779922e-11
-0.9112857 -5.1045485e-11
-0.9102857 -4.7143989e-11
-0.9092857 -4.3086642000000003e-11
-0.9082857 -3.8884678e-11
-0.9072857 -3.4549379e-11
-0.9062857 -3.0092112999999995e-11
-0.9052857 -2.5524382000000002e-11
-0.9042857 -2.0857885e-11
-0.9032857 -1.6104585000000002e-11
-0.9022857 -1.1276775e-11
-0.9012857 -6.387165099999999e-12
-0.9002857 -1.4489563999999999e-12
-0.8992857 3.5240792e-12
-0.8982857 8.5175228e-12
-0.8972857 1.3516238e-11
-0.8962857 1.8504306e-11
-0.8952857 2.3464976000000002e-11
-0.8942857 2.8380617999999998e-11
-0.8932857 3.3232702e-11
-0.8922857 3.8001785e-11
-0.8912857 4.2667516e-11
-0.8902857 4.7208667000000004e-11
-0.8892857 5.1603188e-11
-0.8882857 5.5828264e-11
-0.8872857 5.986042299999999e-11
-0.8862857 6.3675644e-11
-0.8852857 6.7249499e-11
-0.8842857 7.055733e-11
-0.8832857 7.3574409e-11
-0.8822857 7.6276171e-11
-0.8812857 7.8638425e-11
-0.8802857 8.0637612e-11
-0.8792857 8.2251057e-11
-0.8782857 8.3457243e-11
-0.8772857 8.423609599999999e-11
-0.8762857 8.4569282e-11
-0.8752857 8.4440495e-11
-0.8742857 8.383576e-11
-0.8732857 8.2743708e-11
-0.8722857 8.1155877e-11
-0.8712857 7.9066978e-11
-0.8702857 7.6475149e-11
-0.8692857 7.3382186e-11
-0.8682857 6.9793764e-11
-0.8672857 6.5719614e-11
-0.8662857 6.1173684e-11
-0.8652857 5.6174244e-11
-0.8642857 5.0743967999999994e-11
-0.8632857 4.4909977e-11
-0.8622857 3.8703827e-11
-0.8612857 3.2161462e-11
-0.8602857 2.5323114e-11
-0.8592857 1.823315e-11
-0.8582857 1.0939882e-11
-0.8572857 3.4953208e-12
-0.8562857 -4.045119e-12
-0.8552857 -1.162296e-11
-0.8542857 -1.9177047e-11
-0.8532857 -2.6643978e-11
-0.8522857 -3.395857e-11
-0.8512857 -4.1054372e-11
-0.8502857 -4.7864203e-11
-0.8492857 -5.4320708e-11
-0.8482857 -6.0356971e-11
-0.8472857 -6.5907105e-11
-0.8462857 -7.0906882e-11
-0.8452857 -7.5294371e-11
-0.8442857 -7.901055e-11
-0.8432857 -8.199994e-11
-0.8422857 -8.4211208e-11
-0.8412857 -8.5597762e-11
-0.8402857 -8.611832e-11
-0.8392857 -8.5737428e-11
-0.8382857 -8.4425977e-11
-0.8372857 -8.2161632e-11
-0.8362857 -7.8929235e-11
-0.8352857 -7.4721148e-11
-0.8342857 -6.9537551e-11
-0.8332857 -6.3386633e-11
-0.8322857 -5.6284767e-11
-0.8312857 -4.8256576e-11
-0.8302857 -3.9334933e-11
-0.8292857 -2.9560901999999996e-11
-0.8282857 -1.8983582e-11
-0.8272857 -7.6598802e-12
-0.8262857 4.3457811e-12
-0.8252857 1.6961845999999998e-11
-0.8242857 3.0110067e-11
-0.8232857 4.370603e-11
-0.8222857 5.7659726e-11
-0.8212857 7.187620199999999e-11
-0.8202857 8.625626299999999e-11
-0.8192857 1.0069720999999999e-10
-0.8182857 1.1509364000000001e-10
-0.8172857 1.2933829e-10
-0.8162857 1.4332288e-10
-0.8152857 1.5693896e-10
-0.8142857 1.7007888e-10
-0.8132857 1.8263662999999998e-10
-0.8122857 1.9450875e-10
-0.8112857 2.0559522e-10
-0.8102857 2.1580032000000002e-10
-0.8092857 2.2503342999999997e-10
-0.8082857 2.3320989e-10
-0.8072857 2.402517e-10
-0.8062857 2.4608824e-10
-0.8052857 2.5065690000000004e-10
-0.8042857 2.5390363e-10
-0.8032857 2.5578352e-10
-0.8022857 2.5626116e-10
-0.8012857 2.5531099000000004e-10
-0.8002857 2.5291756999999997e-10
-0.7992857 2.4907576e-10
-0.7982857 2.4379079e-10
-0.7972857 2.3707828e-10
-0.7962857 2.2896411e-10
-0.7952857 2.1948428e-10
-0.7942857 2.0868459000000002e-10
-0.7932857 1.966203e-10
-0.7922857 1.8335572e-10
-0.7912857 1.6896366e-10
-0.7902857 1.5352488e-10
-0.7892857 1.3712741000000001e-10
-0.7882857 1.1986583e-10
-0.7872857 1.0184053e-10
-0.7862857 8.315692400000001e-11
-0.7852857 6.392454899999999e-11
-0.7842857 4.4256222e-11
-0.7832857 2.4267142e-11
-0.7822857 4.0739859e-12
-0.7812857 -1.6206006e-11
-0.7802857 -3.6455935e-11
-0.7792857 -5.6560128e-11
-0.7782857 -7.6405006e-11
-0.7772857 -9.587993400000001e-11
-0.7762857 -1.1487801e-10
-0.7752857 -1.332968e-10
-0.7742857 -1.5103908999999998e-10
-0.7732857 -1.6801349e-10
-0.7722857 -1.8413502000000002e-10
-0.7712857 -1.9932567e-10
-0.7702857 -2.1351477000000002e-10
-0.7692857 -2.2663948e-10
-0.7682857 -2.3864493e-10
-0.7672857 -2.4948461e-10
-0.7662857 -2.5912039e-10
-0.7652857 -2.6752266000000003e-10
-0.7642857 -2.7467025999999996e-10
-0.7632857 -2.8055047e-10
-0.7622857 -2.8515881e-10
-0.7612857 -2.8849886999999997e-10
-0.7602857 -2.9058197000000003e-10
-0.7592857 -2.9142689e-10
-0.7582857 -2.9105947e-10
-0.7572857 -2.8951212e-10
-0.7562857 -2.8682343e-10
-0.7552857 -2.8303761e-10
-0.7542857 -2.7820396e-10
-0.7532857 -2.7237635e-10
-0.7522857 -2.6561262e-10
-0.7512857 -2.57974e-10
-0.7502857 -2.4952462e-10
-0.7492857 -2.403308e-10
-0.7482857 -2.3046066e-10
-0.7472857 -2.1998343e-10
-0.7462857 -2.0896904e-10
-0.7452857 -1.9748762e-10
-0.7442857 -1.8560903999999998e-10
-0.7432857 -1.7340244e-10
-0.7422857 -1.6093595000000002e-10
-0.7412857 -1.4827627e-10
-0.7402857 -1.3548844999999999e-10
-0.7392857 -1.2263559e-10
-0.7382857 -1.0977864000000001e-10
-0.7372857 -9.6976236e-11
-0.7362857 -8.428460299999999e-11
-0.7352857 -7.1757444e-11
-0.7342857 -5.944590500000001e-11
-0.7332857 -4.7398580999999994e-11
-0.7322857 -3.5661507e-11
-0.7312857 -2.4278233000000003e-11
-0.7302857 -1.3289881e-11
-0.7292857 -2.735243e-12
-0.7282857 7.3491194e-12
-0.7272857 1.6928764e-11
-0.7262857 2.5971246999999998e-11
-0.7252857 3.4446011e-11
-0.7242857 4.2324274e-11
-0.7232857 4.9578928e-11
-0.7222857 5.6184467999999994e-11
-0.7212857 6.2116902e-11
-0.7202857 6.7353724e-11
-0.7192857 7.187388700000001e-11
-0.7182857 7.5657818e-11
-0.7172857 7.8687447e-11
-0.7162857 8.094629e-11
-0.7152857 8.241953099999999e-11
-0.7142857 8.3094165e-11
-0.7132857 8.295916e-11
-0.7122857 8.200564300000001e-11
-0.7112857 8.0227112e-11
-0.7102857 7.761969799999999e-11
-0.7092857 7.4182414e-11
-0.7082857 6.9917433e-11
-0.7072857 6.4830395e-11
-0.7062857 5.893069200000001e-11
-0.7052857 5.2231776e-11
-0.7042857 4.4751456e-11
-0.7032857 3.6512190999999997e-11
-0.7022857 2.7541362e-11
-0.7012857 1.7871513e-11
-0.7002857 7.5405855e-12
-0.6992857 -3.4079029e-12
-0.6982857 -1.492471e-11
-0.6972857 -2.695477e-11
-0.6962857 -3.9437144e-11
-0.6952857 -5.2305030000000005e-11
-0.6942857 -6.5485833e-11
-0.6932857 -7.8901295e-11
-0.6922857 -9.24677e-11
-0.6912857 -1.0609616000000001e-10
-0.6902857 -1.1969293e-10
-0.6892857 -1.3315984e-10
-0.6882857 -1.4639477e-10
-0.6872857 -1.5929221e-10
-0.6862857 -1.7174391000000001e-10
-0.6852857 -1.8363952000000003e-10
-0.6842857 -1.9486736e-10
-0.6832857 -2.0531524000000001e-10
-0.6822857 -2.1487125999999998e-10
-0.6812857 -2.2342477e-10
-0.6802857 -2.3086726e-10
-0.6792857 -2.3709331e-10
-0.6782857 -2.4200160000000004e-10
-0.6772857 -2.4549585e-10
-0.6762857 -2.4748582e-10
-0.6752857 -2.4788828e-10
-0.6742857 -2.4662794e-10
-0.6732857 -2.436384e-10
-0.6722857 -2.3886301e-10
-0.6712857 -2.3225564e-10
-0.6702857 -2.2378152e-10
-0.6692857 -2.1341785e-10
-0.6682857 -2.0115443999999998e-10
-0.6672857 -1.8699419e-10
-0.6662857 -1.7095358e-10
-0.6652857 -1.5306288e-10
-0.6642857 -1.3336640000000002e-10
-0.6632857 -1.1192255000000001e-10
-0.6622857 -8.8803829e-11
-0.6612857 -6.4096645e-11
-0.6602857 -3.7901035e-11
-0.6592857 -1.0330247999999999e-11
-0.6582857 1.8489779e-11
-0.6572857 4.8421082000000003e-11
-0.6562857 7.9314447e-11
-0.6552857 1.1101028e-10
-0.6542857 1.4333962e-10
-0.6532857 1.7612521e-10
-0.6522857 2.0918268999999998e-10
-0.6512857 2.4232192e-10
-0.6502857 2.7534819e-10
-0.6492857 3.0806373000000004e-10
-0.6482857 3.4026915e-10
-0.6472857 3.7176486e-10
-0.6462857 4.0235263000000004e-10
-0.6452857 4.3183715999999994e-10
-0.6442857 4.6002746e-10
-0.6432857 4.8673843e-10
-0.6422857 5.1179234e-10
-0.6412857 5.350202500000001e-10
-0.6402857 5.5626328e-10
-0.6392857 5.753740799999999e-10
-0.6382857 5.922179e-10
-0.6372857 6.0667374e-10
-0.6362857 6.1863539e-10
-0.6352857 6.2801227e-10
-0.6342857 6.3473025e-10
-0.6332857 6.387323e-10
-0.6322857 6.3997891e-10
-0.6312857 6.3844863e-10
-0.6302857 6.341381e-10
-0.6292857 6.270622e-10
-0.6282857 6.1725403e-10
-0.6272857 6.0476459e-10
-0.6262857 5.8966243e-10
-0.6252857 5.7203318e-10
-0.6242857 5.5197886e-10
-0.6232857 5.2961715e-10
-0.6222857 5.050804e-10
-0.6212857 4.785147099999999e-10
-0.6202857 4.5007878e-10
-0.6192857 4.1994263999999997e-10
-0.6182857 3.8828636e-10
-0.6172857 3.5529871e-10
-0.6162857 3.2117567999999996e-10
-0.6152857 2.8611907e-10
-0.6142857 2.5033491e-10
-0.6132857 2.1403194e-10
-0.6122857 1.7742011999999998e-10
-0.6112857 1.4070906e-10
-0.6102857 1.0410648e-10
-0.6092857 6.781682400000001e-11
-0.6082857 3.2039771e-11
-0.6072857 -3.0311192999999997e-12
-0.6062857 -3.7209691e-11
-0.6052857 -7.0318415e-11
-0.6042857 -1.0218951999999999e-10
-0.6032857 -1.3266604e-10
-0.6022857 -1.6160266e-10
-0.6012857 -1.8886664999999998e-10
-0.6002857 -2.1433849e-10
-0.5992857 -2.3791242e-10
-0.5982857 -2.5949702e-10
-0.5972857 -2.7901542e-10
-0.5962857 -2.9640557000000003e-10
-0.5952857 -3.1162035e-10
-0.5942857 -3.2462751999999996e-10
-0.5932857 -3.3540959e-10
-0.5922857 -3.4396355e-10
-0.5912857 -3.5030054e-10
-0.5902857 -3.5444540000000003e-10
-0.5892857 -3.5643615e-10
-0.5882857 -3.5632328e-10
-0.5872857 -3.5416915e-10
-0.5862857 -3.5004718e-10
-0.5852857 -3.4404103e-10
-0.5842857 -3.3624373e-10
-0.5832857 -3.2675681e-10
-0.5822857 -3.1568931e-10
-0.5812857 -3.0315696e-10
-0.5802857 -2.8928103e-10
-0.5792857 -2.7418757e-10
-0.5782857 -2.5800633e-10
-0.5772857 -2.4086993e-10
-0.5762857 -2.2291292000000001e-10
-0.5752857 -2.0427087e-10
-0.5742857 -1.850796e-10
-0.5732857 -1.6547437e-10
-0.5722857 -1.4558916999999998e-10
-0.5712857 -1.2555598e-10
-0.5702857 -1.0550418e-10
-0.5692857 -8.5559945e-11
-0.5682857 -6.5845745e-11
-0.5672857 -4.6479872e-11
-0.5662857 -2.7576040000000002e-11
-0.5652857 -9.2430261e-12
-0.5642857 8.415621299999999e-12
-0.5632857 2.5301830999999996e-11
-0.5622857 4.1323206e-11
-0.5612857 5.6393177e-11
-0.5602857 7.0431123e-11
-0.5592857 8.3362446e-11
-0.5582857 9.5118618e-11
-0.5572857 1.0563721e-10
-0.5562857 1.148619e-10
-0.5552857 1.2274243e-10
-0.5542857 1.2923462e-10
-0.5532857 1.3430032e-10
-0.5522857 1.3790733e-10
-0.5512857 1.4002945e-10
-0.5502857 1.4064636e-10
-0.5492857 1.3974366e-10
-0.5482857 1.3731283e-10
-0.5472857 1.3335118999999999e-10
-0.5462857 1.2786197e-10
-0.5452857 1.2085428e-10
-0.5442857 1.1234315e-10
-0.5432857 1.0234958e-10
-0.5422857 9.090058899999999e-11
-0.5412857 7.8029239e-11
-0.5402857 6.377474e-11
-0.5392857 4.8182487e-11
-0.5382857 3.1304126e-11
-0.5372857 1.31976e-11
-0.5362857 -6.0728061e-12
-0.5352857 -2.6436443000000003e-11
-0.5342857 -4.7816297000000004e-11
-0.5332857 -7.0128999e-11
-0.5322857 -9.328489600000001e-11
-0.5312857 -1.1718814e-10
-0.5302857 -1.4173681e-10
-0.5292857 -1.6682308e-10
-0.5282857 -1.9233348e-10
-0.5272857 -2.1814911e-10
-0.5262857 -2.4414609e-10
-0.5252857 -2.7019582e-10
-0.5242857 -2.9616554e-10
-0.5232857 -3.2191879e-10
-0.5222857 -3.4731603e-10
-0.5212857 -3.7221524e-10
-0.5202857 -3.9647266e-10
-0.5192857 -4.1994351e-10
-0.5182857 -4.4248281e-10
-0.5172857 -4.6394633e-10
-0.5162857 -4.8419138e-10
-0.5152857 -5.0307779e-10
-0.5142857 -5.204690000000001e-10
-0.5132857 -5.362328599999999e-10
-0.5122857 -5.5024292e-10
-0.5112857 -5.623791799999999e-10
-0.5102857 -5.7252939e-10
-0.5092857 -5.8058987e-10
-0.5082857 -5.864666e-10
-0.5072857 -5.9007617e-10
-0.5062857 -5.9134676e-10
-0.5052857 -5.902189299999999e-10
-0.5042857 -5.866465700000001e-10
-0.5032857 -5.8059746e-10
-0.5022857 -5.7205404e-10
-0.5012857 -5.610139999999999e-10
-0.5002857 -5.4749074e-10
-0.4992857 -5.3151368e-10
-0.4982857 -5.1312856e-10
-0.4972857 -4.9239749e-10
-0.4962857 -4.6939909e-10
-0.4952857 -4.4422825e-10
-0.4942857 -4.1699591e-10
-0.4932857 -3.8782866e-10
-0.4922857 -3.5686818e-10
-0.4912857 -3.2427067e-10
-0.4902857 -2.9020592e-10
-0.4892857 -2.5485653e-10
-0.4882857 -2.1841677999999998e-10
-0.4872857 -1.8109146e-10
-0.4862857 -1.4309468e-10
-0.4852857 -1.0464843999999999e-10
-0.4842857 -6.5981189e-11
-0.4832857 -2.7326283e-11
-0.4822857 1.107961e-11
-0.4812857 4.8998175e-11
-0.4802857 8.619114e-11
-0.4792857 1.2242203e-10
-0.4782857 1.5745786e-10
-0.4772857 1.9107092e-10
-0.4762857 2.2304051e-10
-0.4752857 2.5315453e-10
-0.4742857 2.8121125e-10
-0.4732857 3.0702079e-10
-0.4722857 3.3040671000000003e-10
-0.4712857 3.5120731999999997e-10
-0.4702857 3.6927709e-10
-0.4692857 3.8448784e-10
-0.4682857 3.9672974e-10
-0.4672857 4.0591228e-10
-0.4662857 4.1196512e-10
-0.4652857 4.1483869e-10
-0.4642857 4.1450463e-10
-0.4632857 4.1095612000000003e-10
-0.4622857 4.0420813e-10
-0.4612857 3.9429727e-10
-0.4602857 3.8128168e-10
-0.4592857 3.6524064999999997e-10
-0.4582857 3.4627409e-10
-0.4572857 3.2450188e-10
-0.4562857 3.0006299e-10
-0.4552857 2.7311452e-10
-0.4542857 2.4383056e-10
-0.4532857 2.1240095e-10
-0.4522857 1.790299e-10
-0.4512857 1.4393448e-10
-0.4502857 1.0734307e-10
-0.4492857 6.9493678e-11
-0.4482857 3.0632221e-11
-0.4472857 -8.9892537e-12
-0.4462857 -4.9114396000000003e-11
-0.4452857 -8.948439300000001e-11
-0.4442857 -1.2983979e-10
-0.4432857 -1.6992238e-10
-0.4422857 -2.0947695000000002e-10
-0.4412857 -2.4825311e-10
-0.4402857 -2.8600697999999997e-10
-0.4392857 -3.2250285e-10
-0.4382857 -3.5751476e-10
-0.4372857 -3.9082794999999995e-10
-0.4362857 -4.2224028000000004e-10
-0.4352857 -4.5156344e-10
-0.4342857 -4.7862413e-10
-0.4332857 -5.0326501e-10
-0.4322857 -5.2534561e-10
-0.4312857 -5.4474307e-10
-0.4302857 -5.6135266e-10
-0.4292857 -5.7508828e-10
-0.4282857 -5.8588269e-10
-0.4272857 -5.9368769e-10
-0.4262857 -5.98474e-10
-0.4252857 -6.0023128e-10
-0.4242857 -5.9896762e-10
-0.4232857 -5.9470931e-10
-0.4222857 -5.8750014e-10
-0.4212857 -5.7740076e-10
-0.4202857 -5.6448787e-10
-0.4192857 -5.4885337e-10
-0.4182857 -5.306033e-10
-0.4172857 -5.098568300000001e-10
-0.4162857 -4.8674515e-10
-0.4152857 -4.6141021e-10
-0.4142857 -4.3400344e-10
-0.4132857 -4.0468462e-10
-0.4122857 -3.7362041e-10
-0.4112857 -3.409831e-10
-0.4102857 -3.0694939e-10
-0.4092857 -2.7169894000000004e-10
-0.4082857 -2.3541319e-10
-0.4072857 -1.9827408e-10
-0.4062857 -1.6046288e-10
-0.4052857 -1.2215899e-10
-0.4042857 -8.3538889e-11
-0.4032857 -4.4775099e-11
-0.4022857 -6.0352304000000006e-12
-0.4012857 3.2518892999999995e-11
-0.4002857 7.0732022e-11
-0.3992857 1.0845618e-10
-0.3982857 1.4555128999999999e-10
-0.3972857 1.8188568e-10
-0.3962857 2.1733654e-10
-0.3952857 2.5179028e-10
-0.3942857 2.851427e-10
-0.3932857 3.1729928999999997e-10
-0.3922857 3.481752e-10
-0.3912857 3.7769531e-10
-0.3902857 4.0579415e-10
-0.3892857 4.3241568999999997e-10
-0.3882857 4.5751323999999996e-10
-0.3872857 4.8104914e-10
-0.3862857 5.029943900000001e-10
-0.3852857 5.2332839e-10
-0.3842857 5.4203842e-10
-0.3832857 5.5911929e-10
-0.3822857 5.7457281e-10
-0.3812857 5.8840736e-10
-0.3802857 6.0063738e-10
-0.3792857 6.1128286e-10
-0.3782857 6.2036877e-10
-0.3772857 6.2792467e-10
-0.3762857 6.3398414e-10
-0.3752857 6.3858437e-10
-0.3742857 6.4176572e-10
-0.3732857 6.4357118e-10
-0.3722857 6.440461000000001e-10
-0.3712857 6.4323768e-10
-0.3702857 6.4119474e-10
-0.3692857 6.3796737e-10
-0.3682857 6.3360667e-10
-0.3672857 6.2816445e-10
-0.3662857 6.216931e-10
-0.3652857 6.1424537e-10
-0.3642857 6.0587425e-10
-0.3632857 5.966328099999999e-10
-0.3622857 5.8657419e-10
-0.3612857 5.757514300000001e-10
-0.3602857 5.6421751e-10
-0.3592857 5.5202535e-10
-0.3582857 5.3922773e-10
-0.3572857 5.2587739e-10
-0.3562857 5.120269200000001e-10
-0.3552857 4.9772894e-10
-0.3542857 4.8303596e-10
-0.3532857 4.6800051e-10
-0.3522857 4.5267514e-10
-0.3512857 4.3711237e-10
-0.3502857 4.2136477e-10
-0.3492857 4.0548485e-10
-0.3482857 3.8952513e-10
-0.3472857 3.7353805e-10
-0.3462857 3.5757584e-10
-0.3452857 3.4169052e-10
-0.3442857 3.2593375e-10
-0.3432857 3.1035662e-10
-0.3422857 2.9500963e-10
-0.3412857 2.7994248e-10
-0.3402857 2.6520377e-10
-0.3392857 2.5084093e-10
-0.3382857 2.3689991e-10
-0.3372857 2.2342497e-10
-0.3362857 2.1045843e-10
-0.3352857 1.9804040999999999e-10
-0.3342857 1.8620858000000003e-10
-0.3332857 1.7499783e-10
-0.3322857 1.6444011e-10
-0.3312857 1.5456405e-10
-0.3302857 1.4539481e-10
-0.3292857 1.3695378e-10
-0.3282857 1.2925847e-10
-0.3272857 1.2232227e-10
-0.3262857 1.1615424000000001e-10
-0.3252857 1.1075909e-10
-0.3242857 1.0613696e-10
-0.3232857 1.0228347000000001e-10
-0.3222857 9.918965599999999e-11
-0.3212857 9.684199e-11
-0.3202857 9.5222506e-11
-0.3192857 9.4308914e-11
-0.3182857 9.407465e-11
-0.3172857 9.448921700000001e-11
-0.3162857 9.5518493e-11
-0.3152857 9.712502099999999e-11
-0.3142857 9.9268478e-11
-0.3132857 1.019059e-10
-0.3122857 1.0499228e-10
-0.3112857 1.0848113e-10
-0.3102857 1.1232496999999999e-10
-0.3092857 1.1647605e-10
-0.3082857 1.2088693e-10
-0.3072857 1.2551117e-10
-0.3062857 1.3030411e-10
-0.3052857 1.3522355999999999e-10
-0.3042857 1.4023047999999998e-10
-0.3032857 1.4529e-10
-0.3022857 1.5037204e-10
-0.3012857 1.5545213999999999e-10
-0.3002857 1.6051233e-10
-0.2992857 1.6554186e-10
-0.2982857 1.7053808e-10
-0.2972857 1.7550704e-10
-0.2962857 1.8046438e-10
-0.2952857 1.8543600000000003e-10
-0.2942857 1.9045869e-10
-0.2932857 1.9558086e-10
-0.2922857 2.0086307000000002e-10
-0.2912857 2.0637864e-10
-0.2902857 2.1221404e-10
-0.2892857 2.1846936000000001e-10
-0.2882857 2.2525861e-10
-0.2872857 2.3271011999999998e-10
-0.2862857 2.409666e-10
-0.2852857 2.5018529e-10
-0.2842857 2.6053810000000003e-10
-0.2832857 2.7221155e-10
-0.2822857 2.854067e-10
-0.2812857 3.0033899e-10
-0.2802857 3.1723779e-10
-0.2792857 3.3634623e-10
-0.2782857 3.5792064e-10
-0.2772857 3.8223005000000005e-10
-0.2762857 4.0955572e-10
-0.2752857 4.4019028999999995e-10
-0.2742857 4.7443711e-10
-0.2732857 5.1260944e-10
-0.2722857 5.5502955e-10
-0.2712857 6.0202772e-10
-0.2702857 6.5394127e-10
-0.2692857 7.1111359e-10
-0.2682857 7.738929299999999e-10
-0.2672857 8.426312599999999e-10
-0.2662857 9.1768329e-10
-0.2652857 9.994049e-10
-0.2642857 1.0881521e-09
-0.2632857 1.1842801e-09
-0.2622857 1.2881416e-09
-0.2612857 1.4000856e-09
-0.2602857 1.5204564999999999e-09
-0.2592857 1.6495928e-09
-0.2582857 1.7878255999999999e-09
-0.2572857 1.9354776e-09
-0.2562857 2.0928623e-09
-0.2552857 2.2602826e-09
-0.2542857 2.4380298e-09
-0.2532857 2.6263828000000003e-09
-0.2522857 2.8256069e-09
-0.2512857 3.0359534000000003e-09
-0.2502857 3.2576583999999996e-09
-0.2492857 3.490943e-09
-0.2482857 3.7360112e-09
-0.2472857 3.9930503e-09
-0.2462857 4.2622312000000005e-09
-0.2452857 4.5437064e-09
-0.2442857 4.8376105e-09
-0.2432857 5.1440605e-09
-0.2422857 5.4631553e-09
-0.2412857 5.7949752999999995e-09
-0.2402857 6.139583299999999e-09
-0.2392857 6.4970238e-09
-0.2382857 6.8673248e-09
-0.2372857 7.2504967e-09
-0.2362857 7.6465327e-09
-0.2352857 8.0554112e-09
-0.2342857 8.477093999999999e-09
-0.2332857 8.9115285e-09
-0.2322857 9.3586479e-09
-0.2312857 9.8183725e-09
-0.2302857 1.0290609e-08
-0.2292857 1.0775255e-08
-0.2282857 1.1272195e-08
-0.2272857 1.1781305e-08
-0.2262857 1.2302453999999999e-08
-0.2252857 1.2835499e-08
-0.2242857 1.3380295e-08
-0.2232857 1.3936690999999998e-08
-0.2222857 1.4504528e-08
-0.2212857 1.5083648e-08
-0.2202857 1.567389e-08
-0.2192857 1.627509e-08
-0.2182857 1.6887083e-08
-0.2172857 1.7509709e-08
-0.2162857 1.8142807e-08
-0.2152857 1.8786217e-08
-0.2142857 1.9439786e-08
-0.2132857 2.0103362e-08
-0.2122857 2.0776798e-08
-0.2112857 2.1459956e-08
-0.2102857 2.2152699e-08
-0.2092857 2.2854899e-08
-0.2082857 2.3566434999999997e-08
-0.2072857 2.4287192e-08
-0.2062857 2.5017066000000003e-08
-0.2052857 2.5755956e-08
-0.2042857 2.6503770999999997e-08
-0.2032857 2.7260433000000003e-08
-0.2022857 2.8025861999999998e-08
-0.2012857 2.8799992999999998e-08
-0.2002857 2.9582767000000003e-08
-0.1992857 3.0374134e-08
-0.1982857 3.1174049000000004e-08
-0.1972857 3.1982475e-08
-0.1962857 3.279938e-08
-0.1952857 3.3624741999999996e-08
-0.1942857 3.4458539e-08
-0.1932857 3.530076e-08
-0.1922857 3.6151393e-08
-0.1912857 3.7010434e-08
-0.1902857 3.7877880999999995e-08
-0.1892857 3.8753736e-08
-0.1882857 3.9637998e-08
-0.1872857 4.0530673e-08
-0.1862857 4.1431766e-08
-0.1852857 4.2341282999999996e-08
-0.1842857 4.3259227e-08
-0.1832857 4.41856e-08
-0.1822857 4.5120405e-08
-0.1812857 4.6063639e-08
-0.1802857 4.7015303e-08
-0.1792857 4.7975385e-08
-0.1782857 4.8943870999999993e-08
-0.1772857 4.9920745e-08
-0.1762857 5.0905991e-08
-0.1752857 5.1899574e-08
-0.1742857 5.2901467000000005e-08
-0.1732857 5.3911631e-08
-0.1722857 5.493001600000001e-08
-0.1712857 5.5956578e-08
-0.1702857 5.6991250999999995e-08
-0.1692857 5.8033972e-08
-0.1682857 5.908467e-08
-0.1672857 6.0143268e-08
-0.1662857 6.1209676e-08
-0.1652857 6.2283806e-08
-0.1642857 6.3365557e-08
-0.1632857 6.4454819e-08
-0.1622857 6.555148599999999e-08
-0.1612857 6.6655437e-08
-0.1602857 6.7766542e-08
-0.1592857 6.8884681e-08
-0.1582857 7.0009715e-08
-0.1572857 7.1141504e-08
-0.1562857 7.2279904e-08
-0.1552857 7.3424772e-08
-0.1542857 7.4575957e-08
-0.1532857 7.5733309e-08
-0.1522857 7.689667199999999e-08
-0.1512857 7.806589799999999e-08
-0.1502857 7.9240831e-08
-0.1492857 8.0421314e-08
-0.1482857 8.1607193e-08
-0.1472857 8.2798318e-08
-0.1462857 8.3994539e-08
-0.1452857 8.5195706e-08
-0.1442857 8.6401675e-08
-0.1432857 8.7612312e-08
-0.1422857 8.8827479e-08
-0.1412857 9.004705299999999e-08
-0.1402857 9.1270913e-08
-0.1392857 9.2498942e-08
-0.1382857 9.3731034e-08
-0.1372857 9.4967101e-08
-0.1362857 9.6207042e-08
-0.1352857 9.7450792e-08
-0.1342857 9.869828300000001e-08
-0.1332857 9.994946e-08
-0.1322857 1.0120428000000001e-07
-0.1312857 1.0246272e-07
-0.1302857 1.0372474999999999e-07
-0.1292857 1.0499039e-07
-0.1282857 1.0625966e-07
-0.1272857 1.0753256e-07
-0.1262857 1.0880916e-07
-0.1252857 1.1008952e-07
-0.1242857 1.1137371000000001e-07
-0.1232857 1.1266184000000001e-07
-0.1222857 1.13954e-07
-0.1212857 1.1525035e-07
-0.1202857 1.1655105e-07
-0.1192857 1.1785624e-07
-0.1182857 1.1916612e-07
-0.1172857 1.2048091e-07
-0.1162857 1.2180084e-07
-0.1152857 1.2312614e-07
-0.1142857 1.2445709e-07
-0.1132857 1.2579398e-07
-0.1122857 1.271371e-07
-0.1112857 1.2848679e-07
-0.1102857 1.2984338e-07
-0.1092857 1.3120725e-07
-0.1082857 1.3257876000000002e-07
-0.1072857 1.3395833e-07
-0.1062857 1.3534637e-07
-0.1052857 1.3674331e-07
-0.1042857 1.3814959e-07
-0.1032857 1.3956569e-07
-0.1022857 1.409921e-07
-0.1012857 1.4242929e-07
-0.1002857 1.4387778e-07
-9.9285714E-02 1.4533809e-07
-9.8285712E-02 1.4681075e-07
-9.7285718E-02 1.4829631e-07
-9.6285716E-02 1.4979532e-07
-9.5285714E-02 1.5130833999999998e-07
-9.4285712E-02 1.5283596e-07
-9.3285717E-02 1.5437873e-07
-9.2285715E-02 1.5593727e-07
-9.1285713E-02 1.5751215999999999e-07
-9.0285711E-02 1.5910399e-07
-8.9285716E-02 1.6071336e-07
-8.8285714E-02 1.623409e-07
-8.7285712E-02 1.6398719e-07
-8.6285718E-02 1.6565286e-07
-8.5285716E-02 1.6733851e-07
-8.4285714E-02 1.6904474e-07
-8.3285712E-02 1.7077219e-07
-8.2285717E-02 1.7252144e-07
-8.1285715E-02 1.7429311e-07
-8.0285713E-02 1.7608781e-07
-7.9285711E-02 1.7790612e-07
-7.8285716E-02 1.7974866e-07
-7.7285714E-02 1.8161602e-07
-7.6285712E-02 1.8350879e-07
-7.5285718E-02 1.8542753999999998e-07
-7.4285716E-02 1.8737284999999998e-07
-7.3285714E-02 1.8934532e-07
-7.2285712E-02 1.913455e-07
-7.1285717E-02 1.9337394000000002e-07
-7.0285715E-02 1.9543119999999998e-07
-6.9285713E-02 1.9751787000000001e-07
-6.8285711E-02 1.9963443999999998e-07
-6.7285717E-02 2.0178148e-07
-6.6285715E-02 2.0395952e-07
-6.5285712E-02 2.0616908e-07
-6.4285718E-02 2.0841069e-07
-6.3285716E-02 2.1068485e-07
-6.2285714E-02 2.1299209e-07
-6.1285716E-02 2.1533291000000003e-07
-6.0285714E-02 2.1770780999999998e-07
-5.9285715E-02 2.2011726000000003e-07
-5.8285713E-02 2.2256179e-07
-5.7285715E-02 2.2504187000000002e-07
-5.6285713E-02 2.2755799000000002e-07
-5.5285715E-02 2.3011062e-07
-5.4285713E-02 2.3270023999999998e-07
-5.3285714E-02 2.3532734e-07
-5.2285716E-02 2.3799236000000001e-07
-5.1285714E-02 2.406958e-07
-5.0285716E-02 2.4343811e-07
-4.9285714E-02 2.4621976e-07
-4.8285715E-02 2.4904121e-07
-4.7285713E-02 2.5190292e-07
-4.6285715E-02 2.5480538e-07
-4.5285713E-02 2.5774902e-07
-4.4285715E-02 2.6073432e-07
-4.3285713E-02 2.6376174999999997e-07
-4.2285714E-02 2.6683176e-07
-4.1285716E-02 2.699448e-07
-4.0285714E-02 2.7310136e-07
-3.9285716E-02 2.7630189e-07
-3.8285714E-02 2.7954685e-07
-3.7285715E-02 2.8283671000000004e-07
-3.6285713E-02 2.8617191e-07
-3.5285715E-02 2.8955294e-07
-3.4285713E-02 2.9298026e-07
-3.3285715E-02 2.9645433e-07
-3.2285713E-02 2.9997562e-07
-3.1285714E-02 3.0354460999999997e-07
-3.0285714E-02 3.0716174e-07
-2.9285714E-02 3.108275e-07
-2.8285714E-02 3.1454237e-07
-2.7285714E-02 3.1830683000000004e-07
-2.6285714E-02 3.2212133000000004e-07
-2.5285713E-02 3.2598637e-07
-2.4285715E-02 3.2990242e-07
-2.3285715E-02 3.3386998e-07
-2.2285715E-02 3.3788954000000004e-07
-2.1285715E-02 3.4196159e-07
-2.0285714E-02 3.4608665e-07
-1.9285714E-02 3.5026519e-07
-1.8285714E-02 3.5449776e-07
-1.7285714E-02 3.5878485e-07
-1.6285714E-02 3.6312695e-07
-1.5285715E-02 3.6752463e-07
-1.4285714E-02 3.719784e-07
-1.3285714E-02 3.764888e-07
-1.2285714E-02 3.8105634e-07
-1.1285714E-02 3.8568158e-07
-1.0285715E-02 3.9036507000000003e-07
-9.2857145E-03 3.9510740999999997e-07
-8.2857143E-03 3.9990913e-07
-7.2857141E-03 4.0477075e-07
-6.2857145E-03 4.096929e-07
-5.2857143E-03 4.1467616e-07
-4.2857141E-03 4.1972109999999997e-07
-3.2857142E-03 4.2482831000000004e-07
-2.2857143E-03 4.2999839000000005e-07
-1.2857143E-03 4.3523198e-07
-2.8571428E-04 4.4052965999999997e-07
7.1428571E-04 4.4589203e-07
1.7142857E-03 4.5131969000000003e-07
2.7142856E-03 4.5681330000000003e-07
3.7142858E-03 4.6237347e-07
4.7142855E-03 4.6800084e-07
5.7142857E-03 4.7369602000000003e-07
6.7142858E-03 4.794596299999999e-07
7.7142855E-03 4.852923e-07
8.7142857E-03 4.9119468e-07
9.7142858E-03 4.971674200000001e-07
1.0714286E-02 5.0321112e-07
1.1714286E-02 5.093264e-07
1.2714285E-02 5.1551394e-07
1.3714286E-02 5.2177431e-07
1.4714286E-02 5.2810814e-07
1.5714286E-02 5.3451608e-07
1.6714286E-02 5.4099867e-07
1.7714286E-02 5.4755658e-07
1.8714286E-02 5.5419038e-07
1.9714287E-02 5.6090066e-07
2.0714285E-02 5.6768803e-07
2.1714285E-02 5.745530299999999e-07
2.2714285E-02 5.814962299999999e-07
2.3714285E-02 5.8851817e-07
2.4714286E-02 5.9561942e-07
2.5714286E-02 6.028005699999999e-07
2.6714286E-02 6.1006209e-07
2.7714286E-02 6.1740453e-07
2.8714286E-02 6.248284100000001e-07
2.9714286E-02 6.323342299999999e-07
3.0714286E-02 6.3992256e-07
3.1714287E-02 6.4759385e-07
3.2714285E-02 6.5534866e-07
3.3714287E-02 6.6318746e-07
3.4714285E-02 6.7111077e-07
3.5714287E-02 6.7911907e-07
3.6714286E-02 6.8721291e-07
3.7714284E-02 6.9539281e-07
3.8714286E-02 7.036592600000001e-07
3.9714284E-02 7.120128e-07
4.0714286E-02 7.2045396e-07
4.1714285E-02 7.2898327e-07
4.2714287E-02 7.3760131e-07
4.3714285E-02 7.463087e-07
4.4714287E-02 7.5510593e-07
4.5714285E-02 7.6399367e-07
4.6714287E-02 7.7297262e-07
4.7714286E-02 7.820433200000001e-07
4.8714284E-02 7.9120648e-07
4.9714286E-02 8.0046281e-07
5.0714284E-02 8.0981302e-07
5.1714286E-02 8.1925782e-07
5.2714285E-02 8.2879801e-07
5.3714287E-02 8.384343899999999e-07
5.4714285E-02 8.481677599999999e-07
5.5714287E-02 8.5799901e-07
5.6714285E-02 8.679290199999999e-07
5.7714287E-02 8.7795877e-07
5.8714285E-02 8.880891600000001e-07
5.9714288E-02 8.9832124e-07
6.0714286E-02 9.086559899999999e-07
6.1714284E-02 9.1909449e-07
6.2714286E-02 9.296378799999999e-07
6.3714288E-02 9.402872300000001e-07
6.4714283E-02 9.510436900000001e-07
6.5714285E-02 9.619084200000001e-07
6.6714287E-02 9.7288266e-07
6.7714289E-02 9.8396766e-07
6.8714283E-02 9.9516466e-07
6.9714285E-02 1.006475e-06
7.0714287E-02 1.0178998999999999e-06
7.1714282E-02 1.0294408e-06
7.2714284E-02 1.041099e-06
7.3714286E-02 1.052876e-06
7.4714288E-02 1.0647732e-06
7.5714283E-02 1.0767919e-06
7.6714285E-02 1.0889337000000001e-06
7.7714287E-02 1.1011998e-06
7.8714289E-02 1.113592e-06
7.9714283E-02 1.1261116e-06
8.0714285E-02 1.1387600000000002e-06
8.1714287E-02 1.1515389e-06
8.2714289E-02 1.1644495e-06
8.3714284E-02 1.1774935e-06
8.4714286E-02 1.1906723e-06
8.5714288E-02 1.2039873e-06
8.6714283E-02 1.2174401000000002e-06
8.7714285E-02 1.2310321000000001e-06
8.8714287E-02 1.2447647e-06
8.9714289E-02 1.2586395e-06
9.0714283E-02 1.2726577e-06
9.1714285E-02 1.2868209000000001e-06
9.2714287E-02 1.3011304e-06
9.3714289E-02 1.3155876e-06
9.4714284E-02 1.330194e-06
9.5714286E-02 1.3449508e-06
9.6714288E-02 1.3598594e-06
9.7714283E-02 1.3749212e-06
9.8714285E-02 1.3901376e-06
9.9714287E-02 1.4055098000000001e-06
0.1007143 1.421039e-06
0.1017143 1.4367267e-06
0.1027143 1.4525741000000001e-06
0.1037143 1.4685826e-06
0.1047143 1.4847533e-06
0.1057143 1.5010876000000002e-06
0.1067143 1.5175868e-06
0.1077143 1.534252e-06
0.1087143 1.5510846e-06
0.1097143 1.5680858e-06
0.1107143 1.5852567000000001e-06
0.1117143 1.6025988e-06
0.1127143 1.6201133e-06
0.1137143 1.6378014e-06
0.1147143 1.6556644e-06
0.1157143 1.6737035000000002e-06
0.1167143 1.6919201999999999e-06
0.1177143 1.7103156000000002e-06
0.1187143 1.7288912e-06
0.1197143 1.7476481000000002e-06
0.1207143 1.7665876e-06
0.1217143 1.7857112999999998e-06
0.1227143 1.8050205e-06
0.1237143 1.8245164000000003e-06
0.1247143 1.8442003e-06
0.1257143 1.8640739e-06
0.1267143 1.8841385e-06
0.1277143 1.9043956e-06
0.1287143 1.9248464e-06
0.1297143 1.9454927e-06
0.1307143 1.9663357e-06
0.1317143 1.987377e-06
0.1327143 2.0086182e-06
0.1337143 2.0300606e-06
0.1347143 2.051706e-06
0.1357143 2.0735559e-06
0.1367143 2.0956117e-06
0.1377143 2.1178751e-06
0.1387143 2.1403478e-06
0.1397143 2.1630312e-06
0.1407143 2.1859270000000002e-06
0.1417143 2.2090369e-06
0.1427143 2.2323622e-06
0.1437143 2.2559048e-06
0.1447143 2.2796662e-06
0.1457143 2.3036481e-06
0.1467143 2.3278522e-06
0.1477143 2.35228e-06
0.1487143 2.376933e-06
0.1497143 2.4018129999999998e-06
0.1507143 2.4269214e-06
0.1517143 2.4522601e-06
0.1527143 2.4778304e-06
0.1537143 2.5036338999999998e-06
0.1547143 2.5296725e-06
0.1557143 2.5559475e-06
0.1567143 2.5824605e-06
0.1577143 2.6092131e-06
0.1587143 2.6362070000000003e-06
0.1597143 2.6634437e-06
0.1607143 2.6909246e-06
0.1617143 2.7186514000000002e-06
0.1627143 2.7466256999999997e-06
0.1637143 2.774849e-06
0.1647143 2.8033229e-06
0.1657143 2.8320488999999997e-06
0.1667143 2.8610287e-06
0.1677143 2.8902639e-06
0.1687143 2.9197557999999997e-06
0.1697143 2.9495062e-06
0.1707143 2.9795167e-06
0.1717143 3.0097887000000005e-06
0.1727143 3.0403239e-06
0.1737143 3.0711242000000002e-06
0.1747143 3.1021908999999997e-06
0.1757143 3.1335253999999995e-06
0.1767143 3.1651297e-06
0.1777143 3.1970053000000002e-06
0.1787143 3.2291538e-06
0.1797143 3.261577e-06
0.1807143 3.2942761e-06
0.1817143 3.3272531e-06
0.1827143 3.3605094e-06
0.1837143 3.3940470000000003e-06
0.1847143 3.4278671000000003e-06
0.1857143 3.4619717e-06
0.1867143 3.4963622999999997e-06
0.1877143 3.5310406999999996e-06
0.1887143 3.5660085999999997e-06
0.1897143 3.6012679e-06
0.1907143 3.6368203e-06
0.1917143 3.6726675000000003e-06
0.1927143 3.7088114e-06
0.1937143 3.7452541e-06
0.1947143 3.7819968999999997e-06
0.1957143 3.8190421e-06
0.1967143 3.8563911e-06
0.1977143 3.8940459999999995e-06
0.1987143 3.9320089e-06
0.1997143 3.9702815e-06
0.2007143 4.0088658e-06
0.2017143 4.047763400000001e-06
0.2027143 4.0869764e-06
0.2037143 4.1265071e-06
0.2047143 4.166357199999999e-06
0.2057143 4.2065285e-06
0.2067143 4.247023000000001e-06
0.2077143 4.287843e-06
0.2087143 4.3289901e-06
0.2097143 4.3704663e-06
0.2107143 4.4122736e-06
0.2117143 4.4544137e-06
0.2127143 4.4968889e-06
0.2137143 4.5397012e-06
0.2147143 4.5828525e-06
0.2157143 4.6263445e-06
0.2167143 4.6701795999999995e-06
0.2177143 4.714359399999999e-06
0.2187143 4.7588859e-06
0.2197143 4.8037613e-06
0.2207143 4.848987e-06
0.2217143 4.8945655e-06
0.2227143 4.9404981e-06
0.2237143 4.9867871999999996e-06
0.2247143 5.0334346e-06
0.2257143 5.0804424e-06
0.2267143 5.1278121e-06
0.2277143 5.1755457e-06
0.2287143 5.2236452e-06
0.2297143 5.272111999999999e-06
0.2307143 5.3209483000000005e-06
0.2317143 5.3701559e-06
0.2327143 5.4197365e-06
0.2337143 5.4696919e-06
0.2347143 5.5200238999999995e-06
0.2357143 5.5707339000000005e-06
0.2367143 5.6218241e-06
0.2377143 5.6732961e-06
0.2387143 5.7251516e-06
0.2397143 5.7773921000000005e-06
0.2407143 5.8300195e-06
0.2417143 5.8830352e-06
0.2427143 5.936441e-06
0.2437143 5.9902383e-06
0.2447143 6.0444293e-06
0.2457143 6.0990153e-06
0.2467143 6.1539977999999995e-06
0.2477143 6.209378299999999e-06
0.2487143 6.2651586999999994e-06
0.2497143 6.3213406e-06
0.2507143 6.3779261e-06
0.2517143 6.434916599999999e-06
0.2527143 6.492313500000001e-06
0.2537143 6.5501183e-06
0.2547143 6.608333100000001e-06
0.2557143 6.6669600000000005e-06
0.2567143 6.726000399999999e-06
0.2577143 6.7854558e-06
0.2587143 6.8453282e-06
0.2597143 6.9056192e-06
0.2607143 6.9663308e-06
0.2617143 7.027465199999999e-06
0.2627143 7.0890238e-06
0.2637143 7.151009400000001e-06
0.2647143 7.213422700000001e-06
0.2657143 7.2762667e-06
0.2667143 7.3395427e-06
0.2677143 7.403252799999999e-06
0.2687143 7.4673991e-06
0.2697143 7.5319832e-06
0.2707143 7.597007800000001e-06
0.2717143 7.6624744e-06
0.2727143 7.728385000000001e-06
0.2737143 7.7947419e-06
0.2747143 7.8615471e-06
0.2757143 7.9288021e-06
0.2767143 7.9965098e-06
0.2777143 8.0646714e-06
0.2787143 8.1332892e-06
0.2797143 8.2023654e-06
0.2807143 8.2719019e-06
0.2817143 8.3419003e-06
0.2827143 8.4123627e-06
0.2837143 8.483291200000001e-06
0.2847143 8.554687299999999e-06
0.2857143 8.626553e-06
0.2867143 8.6988905e-06
0.2877143 8.771701199999999e-06
0.2887143 8.8449866e-06
0.2897143 8.9187488e-06
0.2907143 8.9929898e-06
0.2917143 9.0677105e-06
0.2927143 9.142912899999999e-06
0.2937143 9.2185985e-06
0.2947143 9.2947694e-06
0.2957143 9.3714263e-06
0.2967143 9.448570599999999e-06
0.2977143 9.5262031e-06
0.2987143 9.6043252e-06
0.2997143 9.682938199999999e-06
0.3007143 9.7620429e-06
0.3017143 9.841639299999999e-06
0.3027143 9.9217289e-06
0.3037143 1.0002311999999999e-05
0.3047143 1.0083389e-05
0.3057143 1.0164962e-05
0.3067143 1.0247029e-05
0.3077143 1.0329592e-05
0.3087143 1.0412650000000001e-05
0.3097143 1.0496204e-05
0.3107143 1.0580255e-05
0.3117143 1.0664802e-05
0.3127143 1.0749845e-05
0.3137143 1.0835385e-05
0.3147143 1.0921421e-05
0.3157143 1.1007954e-05
0.3167143 1.1094983e-05
0.3177143 1.1182508e-05
0.3187143 1.1270529e-05
0.3197143 1.1359047e-05
0.3207143 1.144806e-05
0.3217143 1.1537568e-05
0.3227143 1.1627573e-05
0.3237143 1.1718072e-05
0.3247143 1.1809065e-05
0.3257143 1.1900553e-05
0.3267143 1.1992536e-05
0.3277143 1.2085012000000002e-05
0.3287143 1.2177980999999999e-05
0.3297143 1.2271443e-05
0.3307143 1.2365398000000001e-05
0.3317143 1.2459844e-05
0.3327143 1.2554783e-05
0.3337143 1.2650213e-05
0.3347143 1.2746133000000002e-05
0.3357143 1.2842545999999999e-05
0.3367143 1.2939448e-05
0.3377143 1.3036839e-05
0.3387143 1.3134721e-05
0.3397143 1.3233091e-05
0.3407143 1.3331949999999999e-05
0.3417143 1.3431297999999999e-05
0.3427143 1.3531135e-05
0.3437143 1.3631459999999999e-05
0.3447143 1.3732271e-05
0.3457143 1.3833571000000002e-05
0.3467143 1.3935356000000002e-05
0.3477143 1.4037627000000001e-05
0.3487143 1.4140385e-05
0.3497143 1.4243626000000001e-05
0.3507143 1.4347352999999999e-05
0.3517143 1.4451562e-05
0.3527143 1.4556255e-05
0.3537143 1.466143e-05
0.3547143 1.4767085000000002e-05
0.3557143 1.487322e-05
0.3567143 1.4979834e-05
0.3577143 1.5086925000000001e-05
0.3587143 1.5194493e-05
0.3597143 1.5302535e-05
0.3607143 1.5411052e-05
0.3617143 1.5520041e-05
0.3627143 1.5629499e-05
0.3637143 1.5739425e-05
0.3647143 1.5849818e-05
0.3657143 1.5960676000000002e-05
0.3667143 1.6071995e-05
0.3677143 1.6183773e-05
0.3687143 1.6296009e-05
0.3697143 1.6408698000000002e-05
0.3707143 1.652184e-05
0.3717143 1.6635430000000002e-05
0.3727143 1.6749465e-05
0.3737143 1.6863943e-05
0.3747143 1.6978861e-05
0.3757143 1.7094213e-05
0.3767143 1.7209999e-05
0.3777143 1.7326212e-05
0.3787143 1.7442852e-05
0.3797143 1.7559913e-05
0.3807143 1.7677391e-05
0.3817143 1.7795283e-05
0.3827143 1.7913585e-05
0.3837143 1.8032293e-05
0.3847143 1.8151403e-05
0.3857143 1.8270909e-05
0.3867143 1.8390808999999998e-05
0.3877143 1.8511096000000002e-05
0.3887143 1.8631768e-05
0.3897143 1.8752819e-05
0.3907143 1.8874243e-05
0.3917143 1.8996039e-05
0.3927143 1.91182e-05
0.3937143 1.9240719999999998e-05
0.3947143 1.9363595999999998e-05
0.3957143 1.9486822e-05
0.3967143 1.9610393999999998e-05
0.3977143 1.9734307e-05
0.3987143 1.9858555e-05
0.3997143 1.9983135e-05
0.4007143 2.010804e-05
0.4017143 2.0233264e-05
0.4027143 2.0358803e-05
0.4037143 2.048465e-05
0.4047143 2.0610801e-05
0.4057143 2.0737249e-05
0.4067143 2.086399e-05
0.4077143 2.0991017000000003e-05
0.4087143 2.1118323e-05
0.4097143 2.1245903e-05
0.4107143 2.1373751e-05
0.4117143 2.1501860000000002e-05
0.4127143 2.1630225e-05
0.4137143 2.1758839e-05
0.4147143 2.1887695e-05
0.4157143 2.2016786e-05
0.4167143 2.2146106e-05
0.4177143 2.227565e-05
0.4187143 2.2405409000000002e-05
0.4197143 2.2535377e-05
0.4207143 2.2665547e-05
0.4217143 2.2795913000000002e-05
0.4227143 2.2926467e-05
0.4237143 2.3057201e-05
0.4247143 2.3188109e-05
0.4257143 2.3319183000000002e-05
0.4267143 2.3450416e-05
0.4277143 2.3581799e-05
0.4287143 2.3713326e-05
0.4297143 2.3844987000000004e-05
0.4307143 2.3976776e-05
0.4317143 2.4108681000000003e-05
0.4327143 2.4240693999999997e-05
0.4337143 2.4372810000000002e-05
0.4347143 2.4505015999999997e-05
0.4357143 2.4637302e-05
0.4367143 2.4769662e-05
0.4377143 2.4902081e-05
0.4387143 2.5034555000000003e-05
0.4397143 2.5167071000000002e-05
0.4407143 2.5299619e-05
0.4417143 2.5432186e-05
0.4427143 2.5564765e-05
0.4437143 2.5697346e-05
0.4447143 2.5829916999999998e-05
0.4457143 2.5962467e-05
0.4467143 2.6094982999999997e-05
0.4477143 2.6227456999999998e-05
0.4487143 2.6359876e-05
0.4497143 2.6492231e-05
0.4507143 2.6624507999999997e-05
0.4517143 2.6756696999999996e-05
0.4527143 2.6888787000000004e-05
0.4537143 2.7020764e-05
0.4547143 2.7152618e-05
0.4557143 2.7284334999999998e-05
0.4567143 2.7415902000000002e-05
0.4577143 2.754731e-05
0.4587143 2.7678544e-05
0.4597143 2.7809591e-05
0.4607143 2.7940439e-05
0.4617143 2.8071074000000002e-05
0.4627143 2.8201481e-05
0.4637143 2.8331646999999997e-05
0.4647143 2.8461556999999998e-05
0.4657143 2.8591199000000002e-05
0.4667143 2.8720558e-05
0.4677143 2.8849621e-05
0.4687143 2.8978371e-05
0.4697143 2.9106792e-05
0.4707143 2.9234872e-05
0.4717143 2.9362593000000003e-05
0.4727143 2.9489942e-05
0.4737143 2.9616901999999996e-05
0.4747143 2.9743457999999996e-05
0.4757143 2.9869594e-05
0.4767143 2.9995294e-05
0.4777143 3.0120542999999998e-05
0.4787143 3.0245322999999996e-05
0.4797143 3.036962e-05
0.4807143 3.0493416000000002e-05
0.4817143 3.0616695e-05
0.4827143 3.0739439999999995e-05
0.4837143 3.0861633999999996e-05
0.4847143 3.0983259e-05
0.4857143 3.1104298e-05
0.4867143 3.1224734999999995e-05
0.4877143 3.1344552999999996e-05
0.4887143 3.1463733000000005e-05
0.4897143 3.1582258e-05
0.4907143 3.1700108e-05
0.4917143 3.1817268e-05
0.4927143 3.1933718e-05
0.4937143 3.2049439000000005e-05
0.4947143 3.2164414e-05
0.4957143 3.2278624e-05
0.4967143 3.2392049e-05
0.4977143 3.2504667000000004e-05
0.4987143 3.2616461e-05
0.4997143 3.2727408e-05
0.5007143 3.2837491e-05
0.5017143 3.2946684000000004e-05
0.5027143 3.3054971e-05
0.5037143 3.3162327999999996e-05
0.5047143 3.3268733999999995e-05
0.5057143 3.3374164e-05
0.5067143 3.3478599e-05
0.5077143 3.3582018e-05
0.5087143 3.3684395000000005e-05
0.5097143 3.378571e-05
0.5107143 3.3885942e-05
0.5117143 3.3985065999999994e-05
0.5127143 3.4083058e-05
0.5137143 3.4179897e-05
0.5147143 3.4275561e-05
0.5157143 3.4370025999999996e-05
0.5167143 3.4463266999999996e-05
0.5177143 3.4555262e-05
0.5187143 3.4645987e-05
0.5197143 3.4735419e-05
0.5207143 3.4823532000000004e-05
0.5217143 3.4910303e-05
0.5227143 3.4995707999999996e-05
0.5237143 3.5079722e-05
0.5247143 3.5162321000000005e-05
0.5257143 3.5243477e-05
0.5267143 3.5323166e-05
0.5277143 3.5401359e-05
0.5287143 3.5478035e-05
0.5297143 3.5553163e-05
0.5307143 3.5626718e-05
0.5317143 3.569867e-05
0.5327143 3.5768994e-05
0.5337143 3.5837664e-05
0.5347143 3.5904648e-05
0.5357143 3.5969919e-05
0.5367143 3.603345e-05
0.5377143 3.609521e-05
0.5387143 3.6155168e-05
0.5397143 3.6213299000000005e-05
0.5407143 3.6269572e-05
0.5417143 3.6323954e-05
0.5427143 3.6376417e-05
0.5437143 3.6426931e-05
0.5447143 3.6475466999999996e-05
0.5457143 3.6521993e-05
0.5467143 3.6566479e-05
0.5477143 3.6608893e-05
0.5487143 3.6649203e-05
0.5497143 3.6687379e-05
0.5507143 3.6723389000000005e-05
0.5517143 3.6757206000000004e-05
0.5527143 3.6788791e-05
0.5537143 3.6818115999999996e-05
0.5547143 3.6845148e-05
0.5557143 3.6869855e-05
0.5567143 3.6892203e-05
0.5577143 3.6912158e-05
0.5587143 3.6929688e-05
0.5597143 3.6944759999999996e-05
0.5607143 3.695734e-05
0.5617143 3.696739e-05
0.5627143 3.6974879e-05
0.5637143 3.697977e-05
0.5647143 3.698203e-05
0.5657143 3.6981620999999996e-05
0.5667143 3.6978508e-05
0.5677143 3.6972656e-05
0.5687143 3.6964028e-05
0.5697143 3.6952587999999996e-05
0.5707143 3.6938297000000004e-05
0.5717143 3.6921119e-05
0.5727143 3.6901017e-05
0.5737143 3.687795e-05
0.5747143 3.6851884e-05
0.5757143 3.6822777e-05
0.5767143 3.6790593e-05
0.5777143 3.675529e-05
0.5787143 3.6716833e-05
0.5797143 3.6675181000000006e-05
0.5807143 3.6630297e-05
0.5817143 3.6582138999999997e-05
0.5827143 3.653067e-05
0.5837143 3.6475851e-05
0.5847143 3.6417643e-05
0.5857143 3.6356008e-05
0.5867143 3.6290902e-05
0.5877143 3.6222289000000004e-05
0.5887143 3.6150126e-05
0.5897143 3.6074377e-05
0.5907143 3.5994998000000005e-05
0.5917143 3.591195e-05
0.5927143 3.5825189999999996e-05
0.5937143 3.5734675e-05
0.5947143 3.5640363e-05
0.5957143 3.5542212e-05
0.5967143 3.5440178e-05
0.5977143 3.5334216e-05
0.5987143 3.5224281e-05
0.5997143 3.5110330000000004e-05
0.6007143 3.4992314e-05
0.6017143 3.4870192e-05
0.6027143 3.4743917e-05
0.6037143 3.4613444000000003e-05
0.6047143 3.4478725e-05
0.6057143 3.4339715e-05
0.6067143 3.4196367e-05
0.6077143 3.4048634000000004e-05
0.6087143 3.389647e-05
0.6097143 3.3739829e-05
0.6107143 3.3578664e-05
0.6117143 3.3412928e-05
0.6127143 3.3242574e-05
0.6137143 3.3067553e-05
0.6147143 3.288782e-05
0.6157143 3.2703329e-05
0.6167143 3.2514029e-05
0.6177143 3.2319875e-05
0.6187143 3.2120815e-05
0.6197143 3.1916804000000003e-05
0.6207143 3.1707792999999996e-05
0.6217143 3.1493732e-05
0.6227143 3.1274573e-05
0.6237143 3.1050266e-05
0.6247143 3.082076e-05
0.6257143 3.0586008e-05
0.6267143 3.0345955999999997e-05
0.6277143 3.0100554e-05
0.6287143 2.9849750000000003e-05
0.6297143 2.9593491e-05
0.6307143 2.9331726999999996e-05
0.6317143 2.9064404e-05
0.6327143 2.8791469999999998e-05
0.6337143 2.8512871999999996e-05
0.6347143 2.8228555000000003e-05
0.6357143 2.7938466e-05
0.6367143 2.7642554000000003e-05
0.6377143 2.7340764000000002e-05
0.6387143 2.7033039e-05
0.6397143 2.6719329000000003e-05
0.6407143 2.6399579e-05
0.6417143 2.6073735e-05
0.6427143 2.5741744e-05
0.6437143 2.5403554e-05
0.6447143 2.5059109e-05
0.6457143 2.4708350999999998e-05
0.6467143 2.4351228999999998e-05
0.6477143 2.3987687e-05
0.6487143 2.3617672e-05
0.6497143 2.3241125000000002e-05
0.6507143 2.2857994e-05
0.6517143 2.2468221e-05
0.6527143 2.2071752e-05
0.6537143 2.1668531e-05
0.6547143 2.1258501e-05
0.6557143 2.0841605e-05
0.6567143 2.0417787e-05
0.6577143 1.9986987e-05
0.6587143 1.9549149e-05
0.6597143 1.9104218e-05
0.6607143 1.8652131e-05
0.6617143 1.8192833e-05
0.6627143 1.7726266e-05
0.6637143 1.7252371e-05
0.6647143 1.6771088e-05
0.6657143 1.6282358e-05
0.6667143 1.5786121999999998e-05
0.6677143 1.528232e-05
0.6687143 1.4770893e-05
0.6697143 1.4251781000000001e-05
0.6707143 1.3724922e-05
0.6717143 1.3190256999999999e-05
0.6727143 1.2647725000000001e-05
0.6737143 1.2097267e-05
0.6747143 1.1538822e-05
0.6757143 1.0972329000000001e-05
0.6767143 1.0397726e-05
0.6777143 9.814956300000001e-06
0.6787143 9.2239574e-06
0.6797143 8.6246679e-06
0.6807143 8.0170274e-06
0.6817143 7.4009748e-06
0.6827143 6.7764475e-06
0.6837143 6.1433845e-06
0.6847143 5.5017232e-06
0.6857143 4.8514007e-06
0.6867143 4.192354899999999e-06
0.6877143 3.5245222e-06
0.6887143 2.8478395e-06
0.6897143 2.1622428e-06
0.6907143 1.4676678e-06
0.6917143 7.640502500000001e-07
0.6927143 5.1326520999999996e-08
0.6937143 -6.7056916e-07
0.6947143 -1.401701e-06
0.6957143 -2.1421336e-06
0.6967143 -2.8919311e-06
0.6977143 -3.6511594e-06
0.6987143 -4.4198835000000005e-06
0.6997143 -5.1981679000000005e-06
0.7007143 -5.986079500000001e-06
0.7017143 -6.7836844e-06
0.7027143 -7.5910457e-06
0.7037143 -8.408230199999999e-06
0.7047143 -9.2353019e-06
0.7057143 -1.0072325e-05
0.7067143 -1.0919363e-05
0.7077143 -1.1776482e-05
0.7087143 -1.2643746999999999e-05
0.7097143 -1.3521222e-05
0.7107143 -1.4408970000000002e-05
0.7117143 -1.5307054000000002e-05
0.7127143 -1.6215542e-05
0.7137143 -1.7134494e-05
0.7147143 -1.8063976e-05
0.7157143 -1.9004054e-05
0.7167143 -1.9954791e-05
0.7177143 -2.0916254e-05
0.7187143 -2.1888506e-05
0.7197143 -2.2871613e-05
0.7207143 -2.3865637999999998e-05
0.7217143 -2.4870650000000002e-05
0.7227143 -2.5886712000000004e-05
0.7237143 -2.6913889e-05
0.7247143 -2.7952248e-05
0.7257143 -2.9001856e-05
0.7267143 -3.0062775999999997e-05
0.7277143 -3.1135073e-05
0.7287143 -3.2218813e-05
0.7297143 -3.331406e-05
0.7307143 -3.4420881e-05
0.7317143 -3.5539338e-05
0.7327143 -3.6669496e-05
0.7337143 -3.7811421e-05
0.7347143 -3.8965175e-05
0.7357143 -4.013082e-05
0.7367143 -4.1308425e-05
0.7377143 -4.249805e-05
0.7387143 -4.3699757e-05
0.7397143 -4.4913611e-05
0.7407143 -4.6139672e-05
0.7417143 -4.7378003e-05
0.7427143 -4.8628669e-05
0.7437143 -4.989173e-05
0.7447143 -5.1167245000000003e-05
0.7457143 -5.2455277e-05
0.7467143 -5.3755883e-05
0.7477143 -5.5069131e-05
0.7487143 -5.6395078e-05
0.7497143 -5.7733785999999994e-05
0.7507143 -5.9085323e-05
0.7517143 -6.0449747e-05
0.7527143 -6.182712e-05
0.7537143 -6.3217499e-05
0.7547143 -6.462095100000001e-05
0.7557143 -6.6037541e-05
0.7567143 -6.7467329e-05
0.7577143 -6.891037899999999e-05
0.7587143 -7.0366747e-05
0.7597143 -7.183650200000001e-05
0.7607143 -7.331970599999999e-05
0.7617143 -7.481641499999999e-05
0.7627143 -7.6326694e-05
0.7637143 -7.7850603e-05
0.7647143 -7.9388207e-05
0.7657143 -8.093955999999999e-05
0.7667143 -8.2504727e-05
0.7677143 -8.4083763e-05
0.7687143 -8.5676726e-05
0.7697143 -8.7283678e-05
0.7707143 -8.890467e-05
0.7717143 -9.0539766e-05
0.7727143 -9.2189015e-05
0.7737143 -9.3852475e-05
0.7747143 -9.553020799999998e-05
0.7757143 -9.722225500000001e-05
0.7767143 -9.892868300000001e-05
0.7777143 -0.00010064955
0.7787143 -0.0001023849
0.7797143 -0.00010413479
0.7807143 -0.00010589928
0.7817143 -0.00010767842000000001
0.7827143 -0.00010947227
0.7837143 -0.00011128087999999999
0.7847143 -0.00011310430999999999
0.7857143 -0.0001149426
0.7867143 -0.00011679581
0.7877143 -0.00011866399000000001
0.7887143 -0.0001205472
0.7897143 -0.00012244549
0.7907143 -0.00012435891
0.7917143 -0.00012628751
0.7927143 -0.00012823134000000002
0.7937143 -0.00013019046
0.7947143 -0.00013216490999999999
0.7957143 -0.00013415473
0.7967143 -0.00013616
0.7977143 -0.00013818075
0.7987143 -0.00014021703
0.7997143 -0.00014226888
0.8007143 -0.00014433635
0.8017143 -0.0001464195
0.8027143 -0.00014851836
0.8037143 -0.00015063298
0.8047143 -0.00015276340000000002
0.8057143 -0.00015490967
0.8067143 -0.00015707184
0.8077143 -0.00015924994
0.8087143 -0.00016144402
0.8097143 -0.00016365411
0.8107143 -0.00016588026
0.8117143 -0.00016812251
0.8127143 -0.00017038089
0.8137143 -0.00017265546
0.8147143 -0.00017494625000000002
0.8157143 -0.0001772533
0.8167143 -0.00017957664
0.8177143 -0.00018191631000000002
0.8187143 -0.00018427236
0.8197143 -0.00018664481
0.8207143 -0.00018903371
0.8217143 -0.00019143908999999997
0.8227143 -0.00019386098
0.8237143 -0.00019629942
0.8247143 -0.00019875447
0.8257143 -0.00020122613
0.8267143 -0.00020371444
0.8277143 -0.00020621944
0.8287143 -0.00020874115
0.8297143 -0.00021127962
0.8307143 -0.00021383487
0.8317143 -0.00021640691999999997
0.8327143 -0.0002189958
0.8337143 -0.00022160152000000002
0.8347143 -0.00022422411999999998
0.8357143 -0.00022686363
0.8367143 -0.00022952006000000002
0.8377143 -0.00023219343000000002
0.8387143 -0.00023488376
0.8397143 -0.00023759108000000003
0.8407143 -0.0002403154
0.8417143 -0.00024305675
0.8427143 -0.00024581516
0.8437143 -0.00024859062
0.8447143 -0.00025138315
0.8457143 -0.00025419279
0.8467143 -0.00025701954
0.8477143 -0.00025986342
0.8487143 -0.00026272444
0.8497143 -0.00026560263
0.8507143 -0.00026849798
0.8517143 -0.00027141051999999996
0.8527143 -0.00027434025
0.8537143 -0.0002772872
0.8547143 -0.00028025137999999997
0.8557143 -0.00028323277000000003
0.8567143 -0.00028623142
0.8577143 -0.0002892473
0.8587143 -0.00029228045
0.8597143 -0.00029533085
0.8607143 -0.00029839853
0.8617143 -0.00030148346
0.8627143 -0.00030458568
0.8637143 -0.00030770517999999995
0.8647143 -0.00031084194
0.8657143 -0.00031399597
0.8667143 -0.00031716727000000004
0.8677143 -0.00032035584
0.8687143 -0.00032356168
0.8697143 -0.00032678477
0.8707143 -0.00033002511
0.8717143 -0.00033328270000000003
0.8727143 -0.00033655751
0.8737143 -0.00033984954
0.8747143 -0.00034315881
0.8757143 -0.00034648526
0.8767143 -0.00034982891
0.8777143 -0.00035318974
0.8787143 -0.00035656774000000004
0.8797143 -0.00035996288000000003
0.8807143 -0.00036337517
0.8817143 -0.00036680458
0.8827143 -0.00037025109
0.8837143 -0.00037371467
0.8847143 -0.00037719533
0.8857143 -0.00038069302
0.8867143 -0.00038420776
0.8877143 -0.00038773946
0.8887143 -0.00039128818000000004
0.8897143 -0.00039485385
0.8907143 -0.00039843644
0.8917143 -0.0004020359
0.8927143 -0.00040565224
0.8937143 -0.00040928544
0.8947143 -0.00041293541999999996
0.8957143 -0.00041660218999999997
0.8967143 -0.00042028569
0.8977143 -0.00042398592
0.8987143 -0.00042770279999999997
0.8997143 -0.00043143632
0.9007143 -0.00043518644000000003
0.9017143 -0.00043895307
0.9027143 -0.00044273620000000007
0.9037143 -0.00044653579999999997
0.9047143 -0.00045035181
0.9057143 -0.00045418419
0.9067143 -0.0004580329
0.9077143 -0.00046189789000000003
0.9087143 -0.00046577911
0.9097143 -0.00046967651999999996
0.9107143 -0.00047359008000000003
0.9117143 -0.00047751969
0.9127143 -0.0004814653
0.9137143 -0.00048542687999999996
0.9147143 -0.00048940437
0.9157143 -0.00049339774
0.9167143 -0.00049740688
0.9177143 -0.00050143176
0.9187143 -0.0005054722799999999
0.9197143 -0.00050952845
0.9207143 -0.00051360016
0.9217143 -0.0005176873399999999
0.9227143 -0.00052178993
0.9237143 -0.00052590785
0.9247143 -0.00053004105
0.9257143 -0.00053418944
0.9267143 -0.00053835297
0.9277143 -0.00054253155
0.9287143 -0.0005467251
0.9297143 -0.00055093356
0.9307143 -0.00055515684
0.9317143 -0.00055939486
0.9327143 -0.00056364752
0.9337143 -0.00056791473
0.9347143 -0.00057219645
0.9357143 -0.00057649258
0.9367143 -0.000580803
0.9377143 -0.00058512765
0.9387143 -0.00058946639
0.9397143 -0.00059381919
0.9407143 -0.00059818594
0.9417143 -0.00060256652
0.9427143 -0.00060696084
0.9437143 -0.0006113688
0.9447143 -0.0006157903
0.9457143 -0.00062022527
0.9467143 -0.00062467361
0.9477143 -0.00062913518
0.9487143 -0.0006336099
0.9497143 -0.0006380976199999999
0.9507143 -0.0006425983
0.9517143 -0.0006471118
0.9527143 -0.00065163799
0.9537143 -0.00065617683
0.9547143 -0.00066072812
0.9557143 -0.00066529183
0.9567143 -0.00066986781
0.9577143 -0.00067445594
0.9587143 -0.00067905612
0.9597143 -0.00068366821
0.9607143 -0.00068829208
0.9617143 -0.00069292764
0.9627143 -0.00069757475
0.9637143 -0.00070223327
0.9647143 -0.0007069030700000001
0.9657143 -0.0007115840199999999
0.9667143 -0.00071627601
0.9677143 -0.00072097887
0.9687143 -0.00072569251
0.9697143 -0.00073041674
0.9707143 -0.00073515148
0.9717143 -0.00073989654
0.9727143 -0.00074465179
0.9737143 -0.00074941709
0.9747143 -0.0007541923
0.9757143 -0.0007589772800000001
0.9767143 -0.0007637719099999999
0.9777143 -0.0007685759599999999
0.9787143 -0.00077338927
0.9797143 -0.00077821178
0.9807143 -0.0007830432900000001
0.9817143 -0.00078788362
0.9827143 -0.00079273259
0.9837143 -0.00079759011
0.9847143 -0.000802456
0.9857143 -0.00080733007
0.9867143 -0.00081221215
0.9877143 -0.0008171021400000001
0.9887143 -0.00082199986
0.9897143 -0.0008269051199999999
0.9907143 -0.00083181776
0.9917143 -0.00083673767
0.9927143 -0.0008416645899999999
0.9937143 -0.0008465984099999999
0.9947143 -0.0008515388799999999
0.9957143 -0.00085648589
0.9967143 -0.0008614392799999999
0.9977143 -0.0008663988400000001
0.9987143 -0.0008713644099999999
0.9997143 -0.0008763358
1.000714 -0.00088131283
1.001714 -0.0008862953099999999
1.002714 -0.00089128307
1.003714 -0.00089627583
1.004714 -0.00090127351
1.005714 -0.0009062759100000001
1.006714 -0.00091128277
1.007714 -0.0009162939
1.008714 -0.0009213092199999999
1.009714 -0.0009263284500000001
1.010714 -0.00093135141
1.011714 -0.0009363778199999999
1.012714 -0.0009414076
1.013714 -0.00094644047
1.014714 -0.00095147625
1.015714 -0.0009565147600000001
1.016714 -0.00096155582
1.017714 -0.00096659915
1.018714 -0.00097164457
1.019714 -0.0009766918999999999
1.020714 -0.00098174087
1.021714 -0.0009867913799999999
1.022714 -0.00099184308
1.023714 -0.00099689587
1.024714 -0.0010019495
1.025714 -0.0010070037
1.026714 -0.0010120583
1.027714 -0.0010171131
1.028714 -0.0010221678
1.029714 -0.0010272222
1.030714 -0.0010322762
1.031714 -0.0010373295
1.032714 -0.0010423817
1.033714 -0.0010474328
1.034714 -0.0010524824000000001
1.035714 -0.0010575303
1.036714 -0.0010625764
1.037714 -0.0010676203
1.038714 -0.0010726618
1.039714 -0.0010777007
1.040714 -0.0010827367
1.041714 -0.0010877697
1.042714 -0.0010927993
1.043714 -0.0010978252999999999
1.044714 -0.0011028474999999999
1.045714 -0.0011078658
1.046714 -0.0011128796
1.047714 -0.001117889
1.048714 -0.0011228935
1.049714 -0.001127893
1.050714 -0.0011328872
1.051714 -0.0011378758999999999
1.052714 -0.0011428588
1.053714 -0.0011478356
1.054714 -0.0011528061
1.055714 -0.00115777
1.056714 -0.0011627271
1.057714 -0.0011676771
1.058714 -0.0011726198
1.059714 -0.0011775549
1.060714 -0.0011824821
1.061714 -0.0011874011999999999
1.062714 -0.0011923118
1.063714 -0.0011972138
1.064714 -0.0012021069
1.065714 -0.0012069908
1.066714 -0.0012118651000000002
1.067714 -0.0012167297
1.068714 -0.0012215843999999999
1.069714 -0.0012264286
1.070714 -0.0012312623
1.071714 -0.0012360852
1.072714 -0.0012408968999999999
1.073714 -0.0012456971999999999
1.074714 -0.0012504859
1.075714 -0.0012552626999999998
1.076714 -0.0012600271
1.077714 -0.0012647792
1.078714 -0.0012695184
1.079714 -0.0012742445999999999
1.080714 -0.0012789574
1.081714 -0.0012836565
1.082714 -0.0012883418
1.083714 -0.001293013
1.084714 -0.0012976696
1.085714 -0.0013023115
1.086714 -0.0013069383
1.087714 -0.0013115498
1.088714 -0.0013161457
1.089714 -0.0013207256
1.090714 -0.0013252894
1.091714 -0.0013298366999999998
1.092714 -0.0013343672
1.093714 -0.0013388806
1.094714 -0.0013433766999999999
1.095714 -0.001347855
1.096714 -0.0013523155
1.097714 -0.0013567575999999999
1.098714 -0.0013611812
1.099714 -0.0013655859
1.100714 -0.0013699714000000001
1.101714 -0.0013743374
1.102714 -0.0013786837
1.103714 -0.0013830099
1.104714 -0.0013873158
1.105714 -0.0013916011
1.106714 -0.0013958654
1.107714 -0.0014001084
1.108714 -0.0014043299
1.109714 -0.0014085296
1.110714 -0.0014127072
1.111714 -0.0014168623
1.112714 -0.0014209946999999999
1.113714 -0.0014251041
1.114714 -0.0014291902
1.115714 -0.0014332526
1.116714 -0.0014372910999999999
1.117714 -0.0014413054
1.118714 -0.0014452952000000002
1.119714 -0.0014492602
1.120714 -0.0014531999
1.121714 -0.0014571142
1.122714 -0.0014610027
1.123714 -0.0014648652
1.124714 -0.0014687012
1.125714 -0.0014725107
1.126714 -0.0014762931
1.127714 -0.0014800481
1.128714 -0.0014837755
1.129714 -0.0014874749
1.130714 -0.0014911460999999999
1.131714 -0.0014947887000000002
1.132714 -0.0014984025
1.133714 -0.0015019871
1.134714 -0.0015055422
1.135714 -0.0015090676
1.136714 -0.0015125629000000002
1.137714 -0.0015160278
1.138714 -0.001519462
1.139714 -0.0015228651
1.140714 -0.0015262370999999998
1.141714 -0.0015295774999999998
1.142714 -0.0015328858
1.143714 -0.001536162
1.144714 -0.0015394058
1.145714 -0.0015426167000000001
1.146714 -0.0015457946999999999
1.147714 -0.0015489391
1.148714 -0.0015520500000000001
1.149714 -0.0015551268
1.150714 -0.0015581694
1.151714 -0.0015611775
1.152714 -0.0015641508
1.153714 -0.0015670888
1.154714 -0.0015699916
1.155714 -0.0015728584999999998
1.156714 -0.0015756893999999998
1.157714 -0.0015784838999999998
1.158714 -0.0015812418
1.159714 -0.0015839628999999998
1.160714 -0.0015866466000000001
1.161714 -0.0015892929
1.162714 -0.0015919013
1.163714 -0.0015944716999999999
1.164714 -0.0015970037999999999
1.165714 -0.0015994972
1.166714 -0.0016019515999999999
1.167714 -0.0016043668
1.168714 -0.0016067424000000001
1.169714 -0.0016090784
1.170714 -0.0016113741
1.171714 -0.0016136295
1.172714 -0.0016158442999999998
1.173714 -0.0016180181999999998
1.174714 -0.0016201508
1.175714 -0.0016222421
1.176714 -0.0016242915
1.177714 -0.0016262989
1.178714 -0.0016282642
1.179714 -0.0016301869
1.180714 -0.0016320668
1.181714 -0.0016339036
1.182714 -0.0016356971
1.183714 -0.0016374469999999998
1.184714 -0.001639153
1.185714 -0.0016408148
1.186714 -0.0016424323000000002
1.187714 -0.0016440049999999998
1.188714 -0.0016455328000000002
1.189714 -0.0016470154
1.190714 -0.0016484524
1.191714 -0.0016498437999999999
1.192714 -0.0016511891
1.193714 -0.0016524882
1.194714 -0.0016537408
1.195714 -0.0016549465999999998
1.196714 -0.0016561053
1.197714 -0.0016572167
1.198714 -0.0016582806
1.199714 -0.0016592967000000002
1.200714 -0.0016602648000000001
1.201714 -0.0016611846000000002
1.202714 -0.0016620558999999998
1.203714 -0.0016628785000000002
1.204714 -0.0016636520999999999
1.205714 -0.0016643765999999997
1.206714 -0.0016650516
1.207714 -0.0016656770000000002
1.208714 -0.0016662525
1.209714 -0.0016667779999999998
1.210714 -0.0016672533
1.211714 -0.0016676780000000001
1.212714 -0.001668052
1.213714 -0.0016683752999999998
1.214714 -0.0016686472
1.215714 -0.0016688678000000001
1.216714 -0.001669037
1.217714 -0.0016691542999999998
1.218714 -0.0016692196000000002
1.219714 -0.0016692329
1.220714 -0.0016691936
1.221714 -0.0016691018
1.222714 -0.0016689572
1.223714 -0.0016687596
1.224714 -0.0016685088
1.225714 -0.0016682045000000001
1.226714 -0.0016678467
1.227714 -0.001667435
1.228714 -0.0016669694
1.229714 -0.0016664497000000002
1.230714 -0.0016658756
1.231714 -0.0016652470000000001
1.232714 -0.0016645636
1.233714 -0.0016638254
1.234714 -0.0016630322
1.235714 -0.0016621838
1.236714 -0.0016612801
1.237714 -0.0016603210000000002
1.238714 -0.0016593061
1.239714 -0.0016582357000000001
1.240714 -0.0016571094
1.241714 -0.001655927
1.242714 -0.0016546885000000002
1.243714 -0.0016533935
1.244714 -0.0016520422
1.245714 -0.0016506342999999999
1.246714 -0.0016491696
1.247714 -0.0016476482
1.248714 -0.0016460699
1.249714 -0.0016444345000000001
1.250714 -0.0016427419
1.251714 -0.0016409918
1.252714 -0.0016391845
1.253714 -0.0016373195
1.254714 -0.0016353968
1.255714 -0.0016334162999999998
1.256714 -0.0016313777
1.257714 -0.0016292812
1.258714 -0.0016271266000000002
1.259714 -0.0016249135999999997
1.260714 -0.0016226422000000002
1.261714 -0.0016203125
1.262714 -0.0016179241000000002
1.263714 -0.0016154772
1.264714 -0.0016129716
1.265714 -0.0016104072
1.266714 -0.001607784
1.267714 -0.0016051019000000001
1.268714 -0.0016023609000000002
1.269714 -0.0015995609000000002
1.270714 -0.0015967018000000001
1.271714 -0.0015937836
1.272714 -0.0015908063
1.273714 -0.0015877697
1.274714 -0.0015846738999999999
1.275714 -0.0015815189
1.276714 -0.0015783045000000002
1.277714 -0.0015750309
1.278714 -0.001571698
1.279714 -0.0015683057000000001
1.280714 -0.001564854
1.281714 -0.001561343
1.282714 -0.0015577725
1.283714 -0.0015541427000000001
1.284714 -0.0015504535
1.285714 -0.0015467049
1.286714 -0.0015428968
1.287714 -0.0015390293000000002
1.288714 -0.0015351025000000002
1.289714 -0.0015311161
1.290714 -0.0015270705
1.291714 -0.0015229654
1.292714 -0.0015188009000000001
1.293714 -0.0015145772
1.294714 -0.0015102941
1.295714 -0.0015059517
1.296714 -0.0015015501
1.297714 -0.0014970893
1.298714 -0.0014925694
1.299714 -0.0014879904000000002
1.300714 -0.0014833523000000002
1.301714 -0.0014786552
1.302714 -0.0014738993
1.303714 -0.0014690845
1.304714 -0.0014642111
1.305714 -0.001459279
1.306714 -0.0014542882999999999
1.307714 -0.0014492392
1.308714 -0.0014441318
1.309714 -0.0014389661
1.310714 -0.0014337423
1.311714 -0.0014284604
1.312714 -0.0014231206
1.313714 -0.0014177229
1.314714 -0.0014122675
1.315714 -0.0014067544
1.316714 -0.0014011838
1.317714 -0.0013955559
1.318714 -0.0013898705999999999
1.319714 -0.0013841282
1.320714 -0.0013783289000000002
1.321714 -0.0013724725
1.322714 -0.0013665594
1.323714 -0.0013605897
1.324714 -0.0013545635
1.325714 -0.0013484810000000001
1.326714 -0.0013423422
1.327714 -0.0013361475000000002
1.328714 -0.0013298969
1.329714 -0.0013235906
1.330714 -0.0013172289
1.331714 -0.0013108119
1.332714 -0.0013043396999999999
1.333714 -0.0012978127
1.334714 -0.0012912311
1.335714 -0.001284595
1.336714 -0.0012779045
1.337714 -0.0012711601
1.338714 -0.0012643619000000002
1.339714 -0.0012575101000000001
1.340714 -0.0012506051
1.341714 -0.0012436469
1.342714 -0.0012366359000000001
1.343714 -0.0012295722
1.344714 -0.0012224561
1.345714 -0.0012152878999999999
1.346714 -0.0012080679
1.347714 -0.0012007962000000001
1.348714 -0.0011934732
1.349714 -0.0011860991000000002
1.350714 -0.0011786742
1.351714 -0.0011711987
1.352714 -0.0011636729
1.353714 -0.0011560971
1.354714 -0.0011484715
1.355714 -0.0011407965
1.356714 -0.0011330722999999998
1.357714 -0.0011252993
1.358714 -0.0011174778
1.359714 -0.0011096079
1.360714 -0.0011016901
1.361714 -0.0010937248
1.362714 -0.0010857121
1.363714 -0.0010776524999999999
1.364714 -0.0010695462
1.365714 -0.0010613937
1.366714 -0.0010531952000000001
1.367714 -0.0010449511000000002
1.368714 -0.0010366618
1.369714 -0.0010283275999999999
1.370714 -0.0010199488
1.371714 -0.0010115259
1.372714 -0.0010030592
1.373714 -0.00099454919
1.374714 -0.00098599612
1.375714 -0.0009774004
1.376714 -0.00096876238
1.377714 -0.00096008253
1.378714 -0.00095136111
1.379714 -0.00094259858
1.380714 -0.0009337954
1.381714 -0.00092495193
1.382714 -0.0009160685300000001
1.383714 -0.00090714566
1.384714 -0.0008981836800000001
1.385714 -0.00088918305
1.386714 -0.00088014413
1.387714 -0.00087106737
1.388714 -0.00086195323
1.389714 -0.00085280208
1.390714 -0.00084361436
1.391714 -0.00083439054
1.392714 -0.0008251309699999999
1.393714 -0.00081583621
1.394714 -0.0008065066100000001
1.395714 -0.00079714273
1.396714 -0.00078774501
1.397714 -0.00077831392
1.398714 -0.0007688499
1.399714 -0.00075935345
1.400714 -0.00074982504
1.401714 -0.00074026516
1.402714 -0.00073067431
1.403714 -0.0007210529900000001
1.404714 -0.0007114017099999999
1.405714 -0.0007017209599999999
1.406714 -0.0006920112799999999
1.407714 -0.00068227314
1.408714 -0.00067250708
1.409714 -0.00066271359
1.410714 -0.00065289319
1.411714 -0.0006430464100000001
1.412714 -0.00063317375
1.413714 -0.0006232757600000001
1.414714 -0.00061335295
1.415714 -0.0006034058500000001
1.416714 -0.00059343506
1.417714 -0.00058344103
1.418714 -0.00057342436
1.419714 -0.00056338558
1.420714 -0.00055332521
1.421714 -0.0005432438200000001
1.422714 -0.00053314197
1.423714 -0.0005230202099999999
1.424714 -0.00051287911
1.425714 -0.00050271924
1.426714 -0.00049254118
1.427714 -0.00048234547
1.428714 -0.00047213271
1.429714 -0.00046190348000000003
1.430714 -0.00045165839
1.431714 -0.00044139797000000003
1.432714 -0.00043112285999999996
1.433714 -0.00042083366
1.434714 -0.00041053095
1.435714 -0.00040021537
1.436714 -0.00038988750999999997
1.437714 -0.00037954796
1.438714 -0.00036919736999999997
1.439714 -0.00035883634
1.440714 -0.00034846548
1.441714 -0.00033808544
1.442714 -0.00032769683
1.443714 -0.00031730026
1.444714 -0.00030689639
1.445714 -0.00029648584
1.446714 -0.00028606923
1.447714 -0.00027564719999999997
1.448714 -0.00026522039
1.449714 -0.00025478942
1.450714 -0.00024435494
1.451714 -0.00023391757999999998
1.452714 -0.00022347799
1.453714 -0.00021303678999999999
1.454714 -0.00020259463
1.455714 -0.00019215214999999998
1.456714 -0.00018171
1.457714 -0.00017126883000000002
1.458714 -0.00016082929
1.459714 -0.00015039203
1.460714 -0.00013995772
1.461714 -0.00012952702
1.462714 -0.00011910058
1.463714 -0.00010867908
1.464714 -9.826318299999999e-05
1.465714 -8.785357899999999e-05
1.466714 -7.7450932e-05
1.467714 -6.705593e-05
1.468714 -5.6669262000000006e-05
1.469714 -4.6291606e-05
1.470714 -3.5923651e-05
1.471714 -2.5566086e-05
1.472714 -1.5219607000000002e-05
1.473714 -4.8848989e-06
1.474714 5.437343699999999e-06
1.475714 1.5746431e-05
1.476714 2.604167e-05
1.477714 3.6322368e-05
1.478714 4.6587831999999996e-05
1.479714 5.683737099999999e-05
1.480714 6.7070289e-05
1.481714 7.7285893e-05
1.482714 8.748348799999999e-05
1.483714 9.766238199999999e-05
1.484714 0.00010782189
1.485714 0.00011796133000000001
1.486714 0.00012807999
1.487714 0.00013817718
1.488714 0.00014825221
1.489714 0.00015830437
1.490714 0.00016833297
1.491714 0.00017833731
1.492714 0.00018831669
1.493714 0.00019827038999999997
1.494714 0.00020819768
1.495714 0.0002180979
1.496714 0.0002279703
1.497714 0.0002378142
1.498714 0.00024762885
1.499714 0.00025741356
1.500714 0.00026716759
1.501714 0.00027689023
1.502714 0.00028658076000000004
1.503714 0.00029623845
1.504714 0.00030586261
1.505714 0.00031545247999999995
1.506714 0.00032500736
1.507714 0.00033452652
1.508714 0.00034400924999999997
1.509714 0.00035345483
1.510714 0.00036286256
1.511714 0.00037223169
1.512714 0.00038156154000000005
1.513714 0.00039085139
1.514714 0.0004001005
1.515714 0.00040930818
1.516714 0.00041847375
1.517714 0.00042759647999999996
1.518714 0.00043667569000000004
1.519714 0.0004457107
1.520714 0.00045470078
1.521714 0.00046364526000000004
1.522714 0.00047254343
1.523714 0.00048139459
1.524714 0.00049019804
1.525714 0.00049895316
1.526714 0.0005076592100000001
1.527714 0.0005163154599999999
1.528714 0.00052492128
1.529714 0.00053347599
1.530714 0.00054197885
1.531714 0.0005504292400000001
1.532714 0.00055882642
1.533714 0.00056716972
1.534714 0.00057545844
1.535714 0.00058369196
1.536714 0.00059186955
1.537714 0.00059999056
1.538714 0.00060805428
1.539714 0.0006160600600000001
1.540714 0.0006240072299999999
1.541714 0.00063189514
1.542714 0.0006397230700000001
1.543714 0.00064749038
1.544714 0.00065519639
1.545714 0.00066284047
1.546714 0.00067042192
1.547714 0.00067794012
1.548714 0.00068539439
1.549714 0.00069278408
1.550714 0.00070010856
1.551714 0.00070736719
1.552714 0.00071455929
1.553714 0.00072168427
1.554714 0.00072874145
1.555714 0.00073573024
1.556714 0.00074264999
1.557714 0.00074950008
1.558714 0.00075627986
1.559714 0.0007629887500000001
1.560714 0.00076962606
1.561714 0.00077619125
1.562714 0.0007826836700000001
1.563714 0.00078910271
1.564714 0.0007954478
1.565714 0.00080171831
1.566714 0.0008079136
1.567714 0.00081403314
1.568714 0.00082007627
1.569714 0.00082604247
1.570714 0.0008319310800000001
1.571714 0.0008377415699999999
1.572714 0.0008434733
1.573714 0.00084912572
1.574714 0.00085469828
1.575714 0.0008601903599999999
1.576714 0.0008656014899999999
1.577714 0.00087093104
1.578714 0.00087617855
1.579714 0.0008813433900000001
1.580714 0.000886425
1.581714 0.0008914229500000001
1.582714 0.00089633668
1.583714 0.00090116564
1.584714 0.00090590929
1.585714 0.00091056718
1.586714 0.00091513884
1.587714 0.00091962365
1.588714 0.0009240212399999999
1.589714 0.00092833106
1.590714 0.0009325526699999999
1.591714 0.00093668559
1.592714 0.0009407293
1.593714 0.0009446833199999999
1.594714 0.0009485472199999999
1.595714 0.00095232053
1.596714 0.0009560028999999999
1.597714 0.00095959376
1.598714 0.00096309268
1.599714 0.00096649919
1.600714 0.0009698129400000001
1.601714 0.00097303346
1.602714 0.0009761603
1.603714 0.0009791931
1.604714 0.0009821314100000001
1.605714 0.00098497476
1.606714 0.0009877228000000002
1.607714 0.0009903751600000002
1.608714 0.00099293138
1.609714 0.0009953910200000001
1.610714 0.0009977538
1.611714 0.0010000193
1.612714 0.0010021871000000001
1.613714 0.0010042570000000002
1.614714 0.0010062284
1.615714 0.0010081011
1.616714 0.0010098748
1.617714 0.0010115491
1.618714 0.0010131236
1.619714 0.0010145981
1.620714 0.0010159722
1.621714 0.0010172457
1.622714 0.0010184182000000002
1.623714 0.0010194895
1.624714 0.0010204593
1.625714 0.0010213274
1.626714 0.0010220932
1.627714 0.0010227569
1.628714 0.001023318
1.629714 0.0010237762
1.630714 0.0010241313
1.631714 0.0010243833000000001
1.632714 0.0010245316
1.633714 0.0010245762
1.634714 0.001024517
1.635714 0.0010243535
1.636714 0.0010240857
1.637714 0.0010237133
1.638714 0.0010232362
1.639714 0.0010226541
1.640714 0.001021967
1.641714 0.0010211746
1.642714 0.0010202766999999999
1.643714 0.0010192733000000001
1.644714 0.0010181641
1.645714 0.0010169491
1.646714 0.0010156282
1.647714 0.0010142011
1.648714 0.0010126678000000001
1.649714 0.0010110282
1.650714 0.0010092823000000001
1.651714 0.0010074298
1.652714 0.0010054709
1.653714 0.0010034053
1.654714 0.0010012331999999999
1.655714 0.00099895433
1.656714 0.00099656872
1.657714 0.00099407644
1.658714 0.00099147737
1.659714 0.0009887715399999998
1.660714 0.00098595892
1.661714 0.00098303963
1.662714 0.00098001356
1.663714 0.0009768808000000001
1.664714 0.0009736412699999999
1.665714 0.0009702951500000001
1.666714 0.00096684234
1.667714 0.0009632830400000001
1.668714 0.00095961723
1.669714 0.0009558449200000001
1.670714 0.00095196629
1.671714 0.0009479813300000001
1.672714 0.0009438901499999999
1.673714 0.0009396929300000001
1.674714 0.0009353896500000001
1.675714 0.00093098051
1.676714 0.0009264656900000001
1.677714 0.00092184528
1.678714 0.00091711936
1.679714 0.00091228812
1.680714 0.00090735175
1.681714 0.00090231051
1.682714 0.0008971645
1.683714 0.0008919139000000001
1.684714 0.00088655897
1.685714 0.0008810999999999999
1.686714 0.00087553717
1.687714 0.00086987066
1.688714 0.0008641008199999999
1.689714 0.00085822785
1.690714 0.00085225211
1.691714 0.0008461737699999999
1.692714 0.00083999321
1.693714 0.00083371078
1.694714 0.0008273266800000001
1.695714 0.0008208413399999999
1.696714 0.0008142549600000001
1.697714 0.00080756799
1.698714 0.00080078071
1.699714 0.00079389347
1.700714 0.00078690664
1.701714 0.0007798205799999999
1.702714 0.00077263576
1.703714 0.00076535243
1.704714 0.00075797102
1.705714 0.00075049193
1.706714 0.00074291556
1.707714 0.00073524229
1.708714 0.00072747262
1.709714 0.0007196069400000001
1.710714 0.00071164568
1.711714 0.00070358933
1.712714 0.00069543835
1.713714 0.00068719319
1.714714 0.00067885439
1.715714 0.00067042242
1.716714 0.00066189782
1.717714 0.00065328109
1.718714 0.00064457276
1.719714 0.0006357734
1.720714 0.0006268835499999999
1.721714 0.00061790379
1.722714 0.00060883472
1.723714 0.00059967692
1.724714 0.000590431
1.725714 0.0005810975399999999
1.726714 0.00057167717
1.727714 0.00056217054
1.728714 0.00055257829
1.729714 0.00054290108
1.730714 0.00053313952
1.731714 0.00052329428
1.732714 0.00051336606
1.733714 0.00050335552
1.734714 0.0004932633599999999
1.735714 0.00048309025
1.736714 0.00047283688
1.737714 0.00046250398
1.738714 0.00045209226
1.739714 0.00044160247
1.740714 0.00043103532
1.741714 0.00042039160000000004
1.742714 0.00040967201999999995
1.743714 0.00039887736
1.744714 0.0003880084
1.745714 0.00037706591
1.746714 0.0003660507
1.747714 0.00035496359
1.748714 0.00034380541
1.749714 0.000332577
1.750714 0.00032127921
1.751714 0.00030991289
1.752714 0.00029847893
1.753714 0.00028697821
1.754714 0.00027541162
1.755714 0.00026378009
1.756714 0.00025208451000000004
1.757714 0.00024032581
1.758714 0.00022850492999999998
1.759714 0.00021662279000000002
1.760714 0.00020468035
1.761714 0.00019267857
1.762714 0.00018061841
1.763714 0.00016850083
1.764714 0.00015632681
1.765714 0.00014409733
1.766714 0.00013181334999999998
1.767714 0.00011947587000000001
1.768714 0.00010708589999999999
1.769714 9.4644423e-05
1.770714 8.2152462e-05
1.771714 6.9611031e-05
1.772714 5.7021157e-05
1.773714 4.4383878999999996e-05
1.774714 3.1700236e-05
1.775714 1.8971279000000002e-05
1.776714 6.198065e-06
1.777714 -6.6183282999999995e-06
1.778714 -1.9476813000000002e-05
1.779714 -3.2376292e-05
1.780714 -4.5315652999999995e-05
1.781714 -5.8293773e-05
1.782714 -7.130951199999999e-05
1.783714 -8.436172199999999e-05
1.784714 -9.7449254e-05
1.785714 -0.00011057094
1.786714 -0.00012372561
1.787714 -0.00013691207
1.788714 -0.00015012912
1.789714 -0.00016337556
1.790714 -0.00017665018
1.791714 -0.00018995174999999998
1.792714 -0.00020327907
1.793714 -0.00021663088
1.794714 -0.00023000598000000002
1.795714 -0.00024340311
1.796714 -0.00025682102
1.797714 -0.00027025847
1.798714 -0.00028371418999999996
1.799714 -0.00029718694
1.800714 -0.00031067545
1.801714 -0.00032417847
1.802714 -0.0003376947
1.803714 -0.00035122288999999996
1.804714 -0.00036476174
1.805714 -0.00037830996
1.806714 -0.00039186625
1.807714 -0.00040542932000000003
1.808714 -0.00041899784
1.809714 -0.0004325705
1.810714 -0.00044614599
1.811714 -0.00045972292
1.812714 -0.0004733
1.813714 -0.0004868758
1.814714 -0.00050044896
1.815714 -0.0005140181199999999
1.816714 -0.00052758187
1.817714 -0.0005411388
1.818714 -0.00055468749
1.819714 -0.00056822655
1.820714 -0.00058175456
1.821714 -0.0005952700099999999
1.822714 -0.00060877155
1.823714 -0.00062225768
1.824714 -0.0006357269300000001
1.825714 -0.00064917785
1.826714 -0.000662609
1.827714 -0.00067601886
1.828714 -0.00068940603
1.829714 -0.00070276901
1.830714 -0.00071610634
1.831714 -0.00072941657
1.832714 -0.0007426982799999999
1.833714 -0.0007559499399999999
1.834714 -0.00076917013
1.835714 -0.00078235735
1.836714 -0.0007955101000000001
1.837714 -0.0008086269199999999
1.838714 -0.0008217063599999999
1.839714 -0.0008347469700000001
1.840714 -0.0008477472
1.841714 -0.00086070559
1.842714 -0.0008736205899999999
1.843714 -0.00088649067
1.844714 -0.0008993143599999999
1.845714 -0.0009120902199999999
1.846714 -0.0009248166
1.847714 -0.00093749195
1.848714 -0.0009501147399999999
1.849714 -0.0009626834100000001
1.850714 -0.0009751964200000001
1.851714 -0.00098765213
1.852714 -0.001000049
1.853714 -0.0010123855
1.854714 -0.0010246599
1.855714 -0.0010368708
1.856714 -0.0010490165
1.857714 -0.0010610953999999999
1.858714 -0.0010731059
1.859714 -0.0010850465
1.860714 -0.0010969155000000001
1.861714 -0.0011087113
1.862714 -0.0011204324
1.863714 -0.0011320772999999999
1.864714 -0.0011436441
1.865714 -0.0011551315
1.866714 -0.0011665377
1.867714 -0.0011778613
1.868714 -0.0011891007
1.869714 -0.0012002542
1.870714 -0.0012113203
1.871714 -0.0012222973
1.872714 -0.0012331838
1.873714 -0.001243978
1.874714 -0.0012546785000000001
1.875714 -0.0012652836
1.876714 -0.0012757917
1.877714 -0.0012862012
1.878714 -0.0012965105
1.879714 -0.001306718
1.880714 -0.001316822
1.881714 -0.0013268209000000001
1.882714 -0.0013367130999999998
1.883714 -0.001346497
1.884714 -0.0013561709000000002
1.885714 -0.0013657333000000002
1.886714 -0.0013751823
1.887714 -0.0013845164
1.888714 -0.0013937341
1.889714 -0.0014028335
1.890714 -0.0014118130999999999
1.891714 -0.0014206713
1.892714 -0.0014294064000000002
1.893714 -0.0014380169
1.894714 -0.0014465011
1.895714 -0.0014548574
1.896714 -0.0014630842
1.897714 -0.0014711798999999998
1.898714 -0.0014791429
1.899714 -0.0014869716
1.900714 -0.0014946644999999999
1.901714 -0.0015022199
1.902714 -0.0015096363
1.903714 -0.0015169120999999999
1.904714 -0.0015240456000000001
1.905714 -0.0015310354
1.906714 -0.0015378799
1.907714 -0.0015445774
1.908714 -0.0015511264999999998
1.909714 -0.0015575255
1.910714 -0.0015637728
1.911714 -0.001569867
1.912714 -0.0015758063
1.913714 -0.0015815892999999999
1.914714 -0.0015872143
1.915714 -0.0015926798
1.916714 -0.0015979842
1.917714 -0.0016031257
1.918714 -0.001608103
1.919714 -0.0016129146
1.920714 -0.0016175586999999999
1.921714 -0.0016220337999999998
1.922714 -0.0016263384
1.923714 -0.001630471
1.924714 -0.0016344298
1.925714 -0.0016382134999999999
1.926714 -0.0016418206000000002
1.927714 -0.0016452493999999998
1.928714 -0.0016484984
1.929714 -0.0016515662000000002
1.930714 -0.0016544513
1.931714 -0.0016571520999999999
1.932714 -0.0016596673999999998
1.933714 -0.0016619955
1.934714 -0.001664135
1.935714 -0.0016660846000000002
1.936714 -0.0016678427
1.937714 -0.0016694079
1.938714 -0.0016707789
1.939714 -0.0016719541
1.940714 -0.0016729321999999999
1.941714 -0.0016737117999999999
1.942714 -0.0016742915
1.943714 -0.0016746699
1.944714 -0.0016748456
1.945714 -0.0016748172
1.946714 -0.0016745832999999998
1.947714 -0.0016741424000000001
1.948714 -0.0016734932
1.949714 -0.0016726342000000002
1.950714 -0.0016715643
1.951714 -0.0016702819000000001
1.952714 -0.0016687855999999999
1.953714 -0.0016670741000000002
1.954714 -0.001665146
1.955714 -0.0016629999999999998
1.956714 -0.0016606346999999998
1.957714 -0.0016580489000000002
1.958714 -0.0016552411
1.959714 -0.0016522101000000001
1.960714 -0.0016489546000000002
1.961714 -0.0016454735
1.962714 -0.0016417652999999998
1.963714 -0.0016378290000000002
1.964714 -0.0016336631
1.965714 -0.0016292666
1.966714 -0.0016246382000000001
1.967714 -0.0016197768
1.968714 -0.0016146811
1.969714 -0.00160935
1.970714 -0.0016037824
1.971714 -0.0015979771
1.972714 -0.001591933
1.973714 -0.0015856489
1.974714 -0.0015791236
1.975714 -0.0015723563
1.976714 -0.0015653454999999998
1.977714 -0.0015580905
1.978714 -0.0015505901
1.979714 -0.0015428430000000001
1.980714 -0.0015348483
1.981714 -0.0015266049999999999
1.982714 -0.001518112
1.983714 -0.0015093682
1.984714 -0.0015003727
1.985714 -0.0014911243
1.986714 -0.0014816221
1.987714 -0.0014718649000000001
1.988714 -0.0014618519
1.989714 -0.0014515822
1.990714 -0.0014410546
1.991714 -0.0014302684
1.992714 -0.0014192224999999999
1.993714 -0.001407916
1.994714 -0.0013963481
1.995714 -0.001384518
1.996714 -0.0013724246000000001
1.997714 -0.0013600673
1.998714 -0.0013474451
1.999714 -0.0013345573
2.000714 -0.0013214031
2.001714 -0.0013079818
2.002714 -0.0012942925
2.003714 -0.0012803346000000001
2.004714 -0.0012661073
2.005714 -0.0012516099
2.006714 -0.0012368416
2.007714 -0.0012218018
2.008714 -0.0012064899
2.009714 -0.0011909052
2.010714 -0.0011750469
2.011714 -0.0011589144
2.012714 -0.0011425072
2.013714 -0.0011258245
2.014714 -0.0011088658
2.015714 -0.0010916304999999999
2.016714 -0.001074118
2.017714 -0.0010563276000000001
2.018714 -0.0010382590000000001
2.019714 -0.0010199114
2.020714 -0.0010012844
2.021714 -0.00098237742
2.022714 -0.0009631900899999999
2.023714 -0.0009437218099999999
2.024714 -0.0009239721299999999
2.025714 -0.00090394069
2.026714 -0.00088362704
2.027714 -0.0008630307999999999
2.028714 -0.0008421516199999999
2.029714 -0.00082098913
2.030714 -0.0007995430699999999
2.031714 -0.0007778130599999999
2.032714 -0.00075579878
2.033714 -0.00073350002
2.034714 -0.00071091649
2.035714 -0.0006880480199999999
2.036714 -0.00066489438
2.037714 -0.00064145538
2.038714 -0.00061773085
2.039714 -0.0005937206
2.040714 -0.00056942454
2.041714 -0.00054484249
2.042714 -0.0005199743600000001
2.043714 -0.00049482001
2.044714 -0.00046937939000000003
2.045714 -0.00044365243
2.046714 -0.00041763900999999994
2.047714 -0.00039133915
2.048714 -0.00036475278
2.049714 -0.00033787987
2.050714 -0.00031072045
2.051714 -0.00028327454
2.052714 -0.00025554216
2.053714 -0.00022752338
2.054714 -0.00019921829
2.055714 -0.00017062697
2.056714 -0.00014174954
2.057714 -0.00011258614
2.058714 -8.3136962e-05
2.059714 -5.3402164e-05
2.060714 -2.3381976e-05
2.061714 6.9233714e-06
2.062714 3.751361e-05
2.063714 6.8388454e-05
2.064714 9.9547594e-05
2.065714 0.00013099071
2.066714 0.00016271745
2.067714 0.00019472743
2.068714 0.00022702026999999998
2.069714 0.00025959555
2.070714 0.00029245282
2.071714 0.00032559165
2.072714 0.00035901155
2.073714 0.00039271204000000003
2.074714 0.00042669262
2.075714 0.00046095279
2.076714 0.0004954919900000001
2.077714 0.0005303096299999999
2.078714 0.00056540521
2.079714 0.00060077809
2.080714 0.00063642769
2.081714 0.00067235337
2.082714 0.00070855449
2.083714 0.0007450304099999999
2.084714 0.0007817804500000001
2.085714 0.00081880389
2.086714 0.0008560999999999999
2.087714 0.0008936679499999999
2.088714 0.00093150702
2.089714 0.00096961649
2.090714 0.0010079954
2.091714 0.001046643
2.092714 0.0010855585
2.093714 0.0011247409
2.094714 0.0011641893
2.095714 0.0012039028
2.096714 0.0012438803
2.097714 0.0012841209
2.098714 0.0013246236
2.099714 0.0013653874
2.100714 0.0014064111
2.101714 0.0014476937
2.102714 0.0014892342
2.103714 0.0015310313999999999
2.104714 0.0015730840000000002
2.105714 0.0016153912000000002
2.106714 0.0016579515000000001
2.107714 0.001700764
2.108714 0.0017438273000000002
2.109714 0.0017871401999999998
2.110714 0.0018307015
2.111714 0.0018745098999999998
2.112714 0.0019185642
2.113714 0.0019628629
2.114714 0.0020074051
2.115714 0.0020521889000000002
2.116714 0.0020972135000000003
2.117714 0.002142477
2.118714 0.0021879783
2.119714 0.0022337159
2.120714 0.0022796885
2.121714 0.0023258945
2.122714 0.0023723322
2.123714 0.0024190003
2.124714 0.0024658972
2.125714 0.0025130214
2.126714 0.0025603711
2.127714 0.0026079448
2.128714 0.0026557409
2.129714 0.0027037577
2.130714 0.0027519935
2.131714 0.0028004464
2.132714 0.0028491150999999998
2.133714 0.0028979975
2.134714 0.0029470921
2.135714 0.0029963967
2.136714 0.0030459097999999997
2.137714 0.0030956293
2.138714 0.0031455536000000004
2.139714 0.003195681
2.140714 0.0032460091
2.141714 0.0032965367
2.142714 0.0033472614
2.143714 0.0033981810999999997
2.144714 0.0034492943
2.145714 0.0035005985000000003
2.146714 0.0035520923
2.147714 0.0036037734000000004
2.148714 0.0036556397
2.149714 0.0037076894000000003
2.150714 0.0037599199000000003
2.151714 0.0038123297
2.152714 0.0038649163
2.153714 0.0039176775
2.154714 0.0039706116
2.155714 0.0040237159000000005
2.156714 0.0040769885999999995
2.157714 0.0041304273
2.158714 0.0041840296
2.159714 0.0042377935
2.160714 0.0042917167
2.161714 0.0043457971
2.162714 0.0044000317
2.163714 0.0044544187
2.164714 0.0045089557
2.165714 0.0045636402999999996
2.166714 0.0046184698
2.167714 0.0046734422
2.168714 0.0047285546
2.169714 0.004783805
2.170714 0.0048391907
2.171714 0.0048947091
2.172714 0.0049503578
2.173714 0.005006134200000001
2.174714 0.0050620361
2.175714 0.0051180607000000005
2.176714 0.0051742052
2.177714 0.0052304673
2.178714 0.005286844
2.179714 0.005343333
2.180714 0.0053999316
2.181714 0.0054566368
2.182714 0.0055134464
2.183714 0.0055703571
2.184714 0.0056273668
2.185714 0.0056844721
2.186714 0.0057416706
2.187714 0.0057989597
2.188714 0.0058563363999999994
2.189714 0.0059137979
2.190714 0.0059713412999999995
2.191714 0.006028963599999999
2.192714 0.0060866623
2.193714 0.006144434200000001
2.194714 0.0062022766
2.195714 0.0062601866
2.196714 0.0063181615
2.197714 0.0063761981
2.198714 0.006434293
2.199714 0.0064924438999999995
2.200714 0.006550648
2.201714 0.0066089015
2.202714 0.0066672015
2.203714 0.0067255452
2.204714 0.006783929700000001
2.205714 0.006842352
2.206714 0.0069008085
2.207714 0.006959297
2.208714 0.0070178139
2.209714 0.0070763563
2.210714 0.007134920500000001
2.211714 0.0071935036
2.212714 0.0072521027000000005
2.213714 0.0073107141
2.214714 0.007369335800000001
2.215714 0.007427963300000001
2.216714 0.0074865944
2.217714 0.007545225500000001
2.218714 0.007603853000000001
2.219714 0.0076624739
2.220714 0.0077210854
2.221714 0.007779683799999999
2.222714 0.0078382662
2.223714 0.0078968289
2.224714 0.0079553683
2.225714 0.0080138816
2.226714 0.008072365
2.227714 0.0081308157
2.228714 0.00818923
2.229714 0.008247605
2.230714 0.0083059371
2.231714 0.0083642226
2.232714 0.0084224586
2.233714 0.0084806416
2.234714 0.0085387677
2.235714 0.0085968335
2.236714 0.008654835999999999
2.237714 0.008712771499999999
2.238714 0.0087706365
2.239714 0.008828428000000001
2.240714 0.0088861423
2.241714 0.0089437759
2.242714 0.009001325099999999
2.243714 0.0090587862
2.244714 0.0091161564
2.245714 0.009173431999999999
2.246714 0.009230609399999999
2.247714 0.009287685
2.248714 0.009344655
2.249714 0.0094015159
2.250714 0.0094582647
2.251714 0.0095148971
2.252714 0.0095714102
2.253714 0.009627800300000001
2.254714 0.0096840638
2.255714 0.009740197099999999
2.256714 0.0097961965
2.257714 0.009852058399999999
2.258714 0.0099077799
2.259714 0.0099633566
2.260714 0.010018786
2.261714 0.010074062
2.262714 0.010129184
2.263714 0.010184147999999999
2.264714 0.010238949
2.265714 0.010293584
2.266714 0.01034805
2.267714 0.010402342
2.268714 0.010456458
2.269714 0.010510393
2.270714 0.010564143
2.271714 0.010617706
2.272714 0.010671078
2.273714 0.010724255
2.274714 0.010777234
2.275714 0.01083001
2.276714 0.010882580000000001
2.277714 0.010934941
2.278714 0.010987087999999999
2.279714 0.011039019
2.280714 0.011090728999999999
2.281714 0.011142215
2.282714 0.011193474
2.283714 0.011244501
2.284714 0.011295293
2.285714 0.011345846
2.286714 0.011396157
2.287714 0.011446222
2.288714 0.011496038
2.289714 0.011545602
2.290714 0.011594908000000001
2.291714 0.011643954
2.292714 0.011692737
2.293714 0.011741252
2.294714 0.011789496
2.295714 0.011837466
2.296714 0.011885157
2.297714 0.011932567
2.298714 0.011979691
2.299714 0.012026526000000001
2.300714 0.012073069
2.301714 0.012119316
2.302714 0.012165262999999999
2.303714 0.012210906
2.304714 0.012256243000000002
2.305714 0.012301268999999998
2.306714 0.012345982
2.307714 0.012390377000000001
2.308714 0.012434450000000001
2.309714 0.012478199
2.310714 0.01252162
2.311714 0.01256471
2.312714 0.012607465
2.313714 0.012649881
2.314714 0.012691955
2.315714 0.012733684
2.316714 0.012775064000000001
2.317714 0.012816090999999998
2.318714 0.012856763
2.319714 0.012897074
2.320714 0.012937024
2.321714 0.012976606
2.322714 0.013015819000000001
2.323714 0.013054660000000001
2.324714 0.013093124
2.325714 0.013131207
2.326714 0.013168908
2.327714 0.013206223000000001
2.328714 0.013243148
2.329714 0.013279679
2.330714 0.013315814
2.331714 0.013351549999999998
2.332714 0.013386883
2.333714 0.013421808999999998
2.334714 0.013456326
2.335714 0.013490432
2.336714 0.013524121
2.337714 0.013557390999999998
2.338714 0.013590237000000002
2.339714 0.013622659
2.340714 0.013654651
2.341714 0.013686212
2.342714 0.013717337
2.343714 0.013748024000000001
2.344714 0.01377827
2.345714 0.013808070999999998
2.346714 0.013837423
2.347714 0.013866325
2.348714 0.013894773999999999
2.349714 0.013922766000000001
2.350714 0.013950298
2.351714 0.013977368
2.352714 0.01400397
2.353714 0.014030103999999998
2.354714 0.014055765999999999
2.355714 0.014080954
2.356714 0.014105665
2.357714 0.014129894999999998
2.358714 0.014153642
2.359714 0.014176904
2.360714 0.014199676
2.361714 0.014221956000000001
2.362714 0.014243742
2.363714 0.014265031000000001
2.364714 0.014285820000000001
2.365714 0.014306107
2.366714 0.014325888000000002
2.367714 0.01434516
2.368714 0.014363922
2.369714 0.014382172
2.370714 0.014399904
2.371714 0.014417119
2.372714 0.014433813
2.373714 0.014449983
2.374714 0.014465627000000002
2.375714 0.014480742
2.376714 0.014495326000000001
2.377714 0.014509376000000001
2.378714 0.014522889
2.379714 0.014535863
2.380714 0.014548295999999999
2.381714 0.014560185
2.382714 0.014571528
2.383714 0.014582323000000001
2.384714 0.014592566999999999
2.385714 0.014602259
2.386714 0.014611396
2.387714 0.014619976000000002
2.388714 0.014627997
2.389714 0.014635456
2.390714 0.014642351000000001
2.391714 0.014648681
2.392714 0.014654444
2.393714 0.014659636
2.394714 0.014664256
2.395714 0.014668303
2.396714 0.014671775
2.397714 0.014674669
2.398714 0.014676985
2.399714 0.014678717999999999
2.400714 0.014679869
2.401714 0.014680435
2.402714 0.014680414000000001
2.403714 0.014679805
2.404714 0.014678604
2.405714 0.014676813
2.406714 0.014674425999999999
2.407714 0.014671445000000002
2.408714 0.014667866000000002
2.409714 0.014663688
2.410714 0.01465891
2.411714 0.014653530000000001
2.412714 0.014647546000000001
2.413714 0.014640957000000001
2.414714 0.014633760999999999
2.415714 0.014625957
2.416714 0.014617543
2.417714 0.014608518
2.418714 0.014598882
2.419714 0.014588631
2.420714 0.014577766999999998
2.421714 0.014566287
2.422714 0.014554189999999998
2.423714 0.014541474
2.424714 0.01452814
2.425714 0.014514184999999999
2.426714 0.01449961
2.427714 0.014484411999999999
2.428714 0.014468591
2.429714 0.014452145999999999
2.430714 0.014435076000000002
2.431714 0.014417381
2.432714 0.01439906
2.433714 0.014380112
2.434714 0.014360535999999998
2.435714 0.01434033
2.436714 0.014319495
2.437714 0.014298029
2.438714 0.014275932
2.439714 0.014253204000000002
2.440714 0.014229842
2.441714 0.014205846999999999
2.442714 0.014181217999999999
2.443714 0.014155955999999999
2.444714 0.014130058000000001
2.445714 0.014103526000000002
2.446714 0.014076357
2.447714 0.014048553
2.448714 0.014020113
2.449714 0.013991034999999999
2.450714 0.013961320000000001
2.451714 0.013930968
2.452714 0.013899979
2.453714 0.013868354
2.454714 0.013836091
2.455714 0.01380319
2.456714 0.013769651999999999
2.457714 0.013735477
2.458714 0.013700664999999999
2.459714 0.013665215
2.460714 0.013629129
2.461714 0.013592407
2.462714 0.013555048
2.463714 0.013517053
2.464714 0.013478422
2.465714 0.013439155000000001
2.466714 0.013399254
2.467714 0.013358717999999999
2.468714 0.013317548
2.469714 0.013275743
2.470714 0.013233304
2.471714 0.013190231
2.472714 0.013146526
2.473714 0.013102189000000002
2.474714 0.013057220999999999
2.475714 0.013011621
2.476714 0.012965391
2.477714 0.012918531
2.478714 0.012871042000000001
2.479714 0.012822925
2.480714 0.012774180999999999
2.481714 0.012724808999999998
2.482714 0.012674813
2.483714 0.012624191
2.484714 0.012572946
2.485714 0.012521079
2.486714 0.012468590000000002
2.487714 0.012415481999999999
2.488714 0.012361754
2.489714 0.012307409
2.490714 0.012252448
2.491714 0.012196871
2.492714 0.01214068
2.493714 0.012083878
2.494714 0.012026464
2.495714 0.011968441
2.496714 0.01190981
2.497714 0.011850573
2.498714 0.011790731
2.499714 0.011730285
2.500714 0.011669238
2.501714 0.01160759
2.502714 0.011545343999999999
2.503714 0.011482500999999999
2.504714 0.011419063
2.505714 0.01135503
2.506714 0.011290407
2.507714 0.011225193
2.508714 0.011159391
2.509714 0.011093002
2.510714 0.011026029
2.511714 0.010958473
2.512714 0.010890337
2.513714 0.010821622
2.514714 0.010752330000000001
2.515714 0.010682464
2.516714 0.010612026
2.517714 0.010541017
2.518714 0.010469442
2.519714 0.010397301000000001
2.520714 0.010324597000000001
2.521714 0.010251333
2.522714 0.010177511
2.523714 0.010103134
2.524714 0.010028204
2.525714 0.0099527242
2.526714 0.0098766963
2.527714 0.0098001234
2.528714 0.0097230084
2.529714 0.0096453536
2.530714 0.0095671618
2.531714 0.0094884359
2.532714 0.0094091782
2.533714 0.0093293915
2.534714 0.0092490787
2.535714 0.0091682428
2.536714 0.0090868867
2.537714 0.0090050133
2.538714 0.008922624700000001
2.539714 0.0088397246
2.540714 0.0087563152
2.541714 0.0086724001
2.542714 0.0085879823
2.543714 0.0085030646
2.544714 0.008417649999999999
2.545714 0.008331742
2.546714 0.0082453436
2.547714 0.008158457800000001
2.548714 0.0080710881
2.549714 0.0079832382
2.550714 0.007894911
2.551714 0.0078061101
2.552714 0.0077168392
2.553714 0.0076271011
2.554714 0.0075369004
2.555714 0.007446239800000001
2.556714 0.007355122899999999
2.557714 0.0072635536
2.558714 0.007171536
2.559714 0.0070790730999999996
2.560714 0.006986168599999999
2.561714 0.0068928268
2.562714 0.0067990506
2.563714 0.0067048444
2.564714 0.0066102111
2.565714 0.0065151550999999995
2.566714 0.00641968
2.567714 0.0063237894
2.568714 0.0062274878
2.569714 0.0061307786
2.570714 0.0060336653
2.571714 0.0059361522
2.572714 0.0058382428999999994
2.573714 0.0057399418
2.574714 0.0056412526000000005
2.575714 0.0055421791
2.576714 0.0054427259
2.577714 0.0053428964999999995
2.578714 0.0052426956
2.579714 0.005142127
2.580714 0.005041195300000001
2.581714 0.0049399045
2.582714 0.004838259
2.583714 0.0047362631
2.584714 0.0046339217
2.585714 0.0045312387
2.586714 0.0044282187
2.587714 0.0043248663
2.588714 0.0042211861000000005
2.589714 0.0041171821
2.590714 0.0040128594
2.591714 0.0039082221
2.592714 0.0038032747
2.593714 0.0036980222
2.594714 0.0035924688
2.595714 0.0034866192
2.596714 0.0033804779
2.597714 0.0032740492000000003
2.598714 0.0031673379000000004
2.599714 0.0030603485
2.600714 0.0029530856
2.601714 0.0028455538999999997
2.602714 0.0027377579
2.603714 0.0026297022
2.604714 0.0025213915999999998
2.605714 0.0024128307
2.606714 0.0023040242
2.607714 0.0021949769
2.608714 0.0020856934
2.609714 0.0019761788
2.610714 0.0018664377000000001
2.611714 0.0017564751
2.612714 0.0016462958
2.613714 0.0015359048
2.614714 0.0014253071999999999
2.615714 0.0013145078
2.616714 0.0012035117
2.617714 0.001092324
2.618714 0.0009809497
2.619714 0.0008693939
2.620714 0.0007576617
2.621714 0.0006457581999999999
2.622714 0.00053368849
2.623714 0.00042145766
2.624714 0.00030907083
2.625714 0.00019653312000000002
2.626714 8.3849653e-05
2.627714 -2.8974469e-05
2.628714 -0.00014193413999999998
2.629714 -0.00025502427
2.630714 -0.00036823975999999997
2.631714 -0.00048157549
2.632714 -0.00059502636
2.633714 -0.00070858723
2.634714 -0.00082225297
2.635714 -0.00093601848
2.636714 -0.0010498786
2.637714 -0.0011638282
2.638714 -0.001277862
2.639714 -0.0013919747999999999
2.640714 -0.0015061614
2.641714 -0.0016204167
2.642714 -0.0017347353000000002
2.643714 -0.0018491119
2.644714 -0.001963541
2.645714 -0.0020780177
2.646714 -0.0021925363000000002
2.647714 -0.0023070916
2.648714 -0.0024216782999999997
2.649714 -0.0025362908
2.650714 -0.0026509239
2.651714 -0.002765572
2.652714 -0.00288023
2.653714 -0.0029948924
2.654714 -0.0031095539999999996
2.655714 -0.0032242093
2.656714 -0.0033388525000000004
2.657714 -0.0034534791000000002
2.658714 -0.003568083
2.659714 -0.0036826594
2.660714 -0.0037972025999999997
2.661714 -0.0039117076
2.662714 -0.0040261690000000004
2.663714 -0.0041405816
2.664714 -0.0042549404
2.665714 -0.0043692395
2.666714 -0.0044834742
2.667714 -0.0045976391
2.668714 -0.0047117285999999994
2.669714 -0.0048257378
2.670714 -0.004939661099999999
2.671714 -0.0050534931000000005
2.672714 -0.0051672287
2.673714 -0.0052808628
2.674714 -0.0053943895
2.675714 -0.005507803899999999
2.676714 -0.0056211004
2.677714 -0.0057342739000000005
2.678714 -0.0058473186
2.679714 -0.005960229500000001
2.680714 -0.006073001
2.681714 -0.006185627700000001
2.682714 -0.0062981038
2.683714 -0.006410425
2.684714 -0.006522584599999999
2.685714 -0.006634578300000001
2.686714 -0.0067464003
2.687714 -0.0068580455
2.688714 -0.0069695088
2.689714 -0.007080784400000001
2.690714 -0.007191867899999999
2.691714 -0.007302753499999999
2.692714 -0.0074134361
2.693714 -0.0075239099
2.694714 -0.0076341705
2.695714 -0.0077442128
2.696714 -0.0078540317
2.697714 -0.0079636215
2.698714 -0.008072977700000001
2.699714 -0.0081820952
2.700714 -0.008290968999999999
2.701714 -0.0083995939
2.702714 -0.008507965
2.703714 -0.008616077
2.704714 -0.0087239248
2.705714 -0.0088315035
2.706714 -0.0089388079
2.707714 -0.0090458336
2.708714 -0.009152574799999999
2.709714 -0.0092590264
2.710714 -0.0093651841
2.711714 -0.009471041999999999
2.712714 -0.009576595799999999
2.713714 -0.0096818403
2.714714 -0.009786769800000001
2.715714 -0.0098913799
2.716714 -0.0099956662
2.717714 -0.010099623
2.718714 -0.010203245000000001
2.719714 -0.010306527999999999
2.720714 -0.010409467
2.721714 -0.010512057
2.722714 -0.010614294
2.723714 -0.010716172
2.724714 -0.010817686
2.725714 -0.010918833999999999
2.726714 -0.011019609000000001
2.727714 -0.011120006
2.728714 -0.011220022
2.729714 -0.011319652
2.730714 -0.01141889
2.731714 -0.011517732999999999
2.732714 -0.011616176
2.733714 -0.011714215
2.734714 -0.011811844
2.735714 -0.01190906
2.736714 -0.012005858
2.737714 -0.012102233
2.738714 -0.012198181
2.739714 -0.012293697000000001
2.740714 -0.012388777
2.741714 -0.012483416999999998
2.742714 -0.012577613
2.743714 -0.01267136
2.744714 -0.012764652000000001
2.745714 -0.012857486000000001
2.746714 -0.012949859
2.747714 -0.013041764
2.748714 -0.013133200000000001
2.749714 -0.013224159000000001
2.750714 -0.01331464
2.751714 -0.013404638
2.752714 -0.013494146999999998
2.753714 -0.013583165
2.754714 -0.013671686999999998
2.755714 -0.01375971
2.756714 -0.013847229999999999
2.757714 -0.013934242000000001
2.758714 -0.014020741000000001
2.759714 -0.014106726
2.760714 -0.014192192
2.761714 -0.014277136000000001
2.762714 -0.014361553
2.763714 -0.01444544
2.764714 -0.014528794000000001
2.765714 -0.014611609999999999
2.766714 -0.014693884999999999
2.767714 -0.014775616000000002
2.768714 -0.014856798
2.769714 -0.014937429
2.770714 -0.015017504000000001
2.771714 -0.01509702
2.772714 -0.015175974
2.773714 -0.015254362
2.774714 -0.015332179999999999
2.775714 -0.015409426
2.776714 -0.015486094
2.777714 -0.015562183
2.778714 -0.015637689
2.779714 -0.015712608
2.780714 -0.015786938
2.781714 -0.015860673999999998
2.782714 -0.015933812999999998
2.783714 -0.016006353
2.784714 -0.01607829
2.785714 -0.016149621
2.786714 -0.016220342999999998
2.787714 -0.016290453
2.788714 -0.016359948000000003
2.789714 -0.016428826
2.790714 -0.016497083
2.791714 -0.016564716
2.792714 -0.016631723
2.793714 -0.016698102
2.794714 -0.016763849
2.795714 -0.016828961
2.796714 -0.016893438
2.797714 -0.016957273999999998
2.798714 -0.017020469
2.799714 -0.01708302
2.800714 -0.017144924
2.801714 -0.017206179000000002
2.802714 -0.017266781999999998
2.803714 -0.01732673
2.804714 -0.017386020999999998
2.805714 -0.017444653999999997
2.806714 -0.017502625
2.807714 -0.017559931
2.808714 -0.017616571999999997
2.809714 -0.017672543
2.810714 -0.017727843
2.811714 -0.017782470999999998
2.812714 -0.017836424
2.813714 -0.017889699999999998
2.814714 -0.017942296
2.815714 -0.017994212
2.816714 -0.018045442999999998
2.817714 -0.018095991000000002
2.818714 -0.018145851
2.819714 -0.018195024
2.820714 -0.018243505
2.821714 -0.018291295
2.822714 -0.018338391000000002
2.823714 -0.018384791
2.824714 -0.018430494
2.825714 -0.018475499
2.826714 -0.018519805
2.827714 -0.018563410000000002
2.828714 -0.018606312
2.829714 -0.018648511
2.830714 -0.018690004
2.831714 -0.018730792
2.832714 -0.018770871
2.833714 -0.018810241000000002
2.834714 -0.018848901
2.835714 -0.018886848999999997
2.836714 -0.018924086
2.837714 -0.018960609
2.838714 -0.018996416
2.839714 -0.019031508
2.840714 -0.019065883000000002
2.841714 -0.019099539
2.842714 -0.019132475
2.843714 -0.019164692
2.844714 -0.019196187
2.845714 -0.01922696
2.846714 -0.019257009
2.847714 -0.019286336
2.848714 -0.019314938
2.849714 -0.019342815
2.850714 -0.019369966
2.851714 -0.01939639
2.852714 -0.019422089
2.853714 -0.019447061999999998
2.854714 -0.019471307
2.855714 -0.019494824
2.856714 -0.019517614000000003
2.857714 -0.019539676
2.858714 -0.01956101
2.859714 -0.019581617
2.860714 -0.019601497
2.861714 -0.019620649
2.862714 -0.019639073
2.863714 -0.019656769
2.864714 -0.019673737
2.865714 -0.019689977
2.866714 -0.019705489
2.867714 -0.019720274
2.868714 -0.019734331
2.869714 -0.019747661
2.870714 -0.019760263
2.871714 -0.019772137
2.872714 -0.019783284
2.873714 -0.019793703
2.874714 -0.019803396
2.875714 -0.019812361
2.876714 -0.019820601
2.877714 -0.019828114
2.878714 -0.019834902
2.879714 -0.019840965999999998
2.880714 -0.019846305
2.881714 -0.019850919
2.882714 -0.019854812
2.883714 -0.019857982
2.884714 -0.019860430999999998
2.885714 -0.019862157999999998
2.886714 -0.019863165999999998
2.887714 -0.019863456
2.888714 -0.019863028
2.889714 -0.019861884
2.890714 -0.019860026
2.891714 -0.019857453
2.892714 -0.019854167
2.893714 -0.01985017
2.894714 -0.019845463
2.895714 -0.019840045
2.896714 -0.01983392
2.897714 -0.019827088
2.898714 -0.019819550000000002
2.899714 -0.019811308
2.900714 -0.019802363
2.901714 -0.019792716
2.902714 -0.01978237
2.903714 -0.019771323
2.904714 -0.019759580000000002
2.905714 -0.01974714
2.906714 -0.019734005
2.907714 -0.019720178
2.908714 -0.019705658
2.909714 -0.019690448
2.910714 -0.01967455
2.911714 -0.019657965
2.912714 -0.019640695
2.913714 -0.019622743
2.914714 -0.019604109
2.915714 -0.019584796
2.916714 -0.019564804
2.917714 -0.019544137
2.918714 -0.019522799
2.919714 -0.019500787
2.920714 -0.019478108
2.921714 -0.019454763
2.922714 -0.019430752
2.923714 -0.019406079
2.924714 -0.019380747
2.925714 -0.019354757
2.926714 -0.019328113
2.927714 -0.019300815
2.928714 -0.019272866
2.929714 -0.019244271
2.930714 -0.019215028
2.931714 -0.019185143
2.932714 -0.019154617999999998
2.933714 -0.019123453
2.934714 -0.019091653
2.935714 -0.019059219999999998
2.936714 -0.019026155
2.937714 -0.01899246
2.938714 -0.018958139000000002
2.939714 -0.018923194
2.940714 -0.018887628
2.941714 -0.018851443
2.942714 -0.018814641
2.943714 -0.018777225
2.944714 -0.0187392
2.945714 -0.018700566000000002
2.946714 -0.018661327000000002
2.947714 -0.018621485
2.948714 -0.018581043999999998
2.949714 -0.018540006
2.950714 -0.018498376
2.951714 -0.018456155
2.952714 -0.018413347
2.953714 -0.018369957
2.954714 -0.018325986
2.955714 -0.018281439
2.956714 -0.018236317999999998
2.957714 -0.018190626
2.958714 -0.018144366999999998
2.959714 -0.018097545
2.960714 -0.018050161
2.961714 -0.018002219
2.962714 -0.017953725
2.963714 -0.017904679
2.964714 -0.017855086
2.965714 -0.017804949
2.966714 -0.017754271
2.967714 -0.017703054
2.968714 -0.017651301
2.969714 -0.017599018
2.970714 -0.017546206
2.971714 -0.017492869
2.972714 -0.017439009000000002
2.973714 -0.017384632
2.974714 -0.017329739
2.975714 -0.017274334
2.976714 -0.017218421
2.977714 -0.017162003
2.978714 -0.017105085
2.979714 -0.017047671
2.980714 -0.016989762999999998
2.981714 -0.016931364
2.982714 -0.016872480000000002
2.983714 -0.016813114
2.984714 -0.016753269
2.985714 -0.016692949999999998
2.986714 -0.016632161
2.987714 -0.016570906
2.988714 -0.016509189
2.989714 -0.016447013
2.990714 -0.016384383
2.991714 -0.016321302
2.992714 -0.016257775
2.993714 -0.016193806
2.994714 -0.016129398
2.995714 -0.016064555
2.996714 -0.015999281
2.997714 -0.01593358
2.998714 -0.015867456
2.999714 -0.015800913
3.000714 -0.015733954
3.001714 -0.015666582999999998
3.002714 -0.015598804999999999
3.003714 -0.015530622000000001
3.004714 -0.015462038999999999
3.005714 -0.01539306
3.006714 -0.015323687999999999
3.007714 -0.015253926999999999
3.008714 -0.015183781
3.009714 -0.015113254000000001
3.010714 -0.015042351
3.011714 -0.014971074
3.012714 -0.01489943
3.013714 -0.014827421
3.014714 -0.014755053
3.015714 -0.014682328
3.016714 -0.014609253
3.017714 -0.01453583
3.018714 -0.014462063
3.019714 -0.014387958999999999
3.020714 -0.01431352
3.021714 -0.014238752000000002
3.022714 -0.014163658
3.023714 -0.014088245
3.024714 -0.014012513999999998
3.025714 -0.01393647
3.026714 -0.013860118999999999
3.027714 -0.013783464
3.028714 -0.013706509
3.029714 -0.013629258
3.030714 -0.013551717000000001
3.031714 -0.013473888
3.032714 -0.013395774000000001
3.033714 -0.013317383
3.034714 -0.013238715
3.035714 -0.013159777
3.036714 -0.013080572999999998
3.037714 -0.013001104999999999
3.038714 -0.012921377
3.039714 -0.012841396
3.040714 -0.012761164000000002
3.041714 -0.012680684000000001
3.042714 -0.012599964
3.043714 -0.012519003999999999
3.044714 -0.012437812
3.045714 -0.012356391000000001
3.046714 -0.012274744
3.047714 -0.012192878
3.048714 -0.012110796
3.049714 -0.012028503000000001
3.050714 -0.011946003
3.051714 -0.0118633
3.052714 -0.0117804
3.053714 -0.011697307
3.054714 -0.011614025
3.055714 -0.011530559
3.056714 -0.011446912
3.057714 -0.011363090000000001
3.058714 -0.011279097
3.059714 -0.011194936999999999
3.060714 -0.011110614
3.061714 -0.011026132000000001
3.062714 -0.010941496
3.063714 -0.01085671
3.064714 -0.010771777
3.065714 -0.010686702000000001
3.066714 -0.010601489
3.067714 -0.010516142
3.068714 -0.010430664000000001
3.069714 -0.01034506
3.070714 -0.010259334
3.071714 -0.010173489999999999
3.072714 -0.010087532
3.073714 -0.010001464
3.074714 -0.0099152894
3.075714 -0.0098290133
3.076714 -0.0097426397
3.077714 -0.0096561729
3.078714 -0.0095696174
3.079714 -0.0094829775
3.080714 -0.0093962568
3.081714 -0.0093094604
3.082714 -0.0092225921
3.083714 -0.0091356567
3.084714 -0.009048658099999999
3.085714 -0.0089616005
3.086714 -0.008874489099999999
3.087714 -0.0087873275
3.088714 -0.0087001194
3.089714 -0.008612869700000001
3.090714 -0.008525582200000001
3.091714 -0.0084382613
3.092714 -0.008350910500000001
3.093714 -0.0082635343
3.094714 -0.008176136899999999
3.095714 -0.0080887214
3.096714 -0.008001292
3.097714 -0.0079138525
3.098714 -0.0078264064
3.099714 -0.0077389574
3.100714 -0.007651509799999999
3.101714 -0.0075640666
3.102714 -0.0074766322
3.103714 -0.007389210100000001
3.104714 -0.0073018033000000005
3.105714 -0.0072144161
3.106714 -0.0071270529999999995
3.107714 -0.0070397166999999995
3.108714 -0.0069524118
3.109714 -0.0068651418
3.110714 -0.0067779102999999995
3.111714 -0.0066907218
3.112714 -0.0066035797999999995
3.113714 -0.0065164881000000004
3.114714 -0.0064294509000000005
3.115714 -0.0063424719
3.116714 -0.006255555500000001
3.117714 -0.0061687053
3.118714 -0.0060819246
3.119714 -0.0059952177
3.120714 -0.0059085883999999995
3.121714 -0.0058220405
3.122714 -0.0057355777
3.123714 -0.0056492034
3.124714 -0.0055629213999999995
3.125714 -0.0054767352
3.126714 -0.0053906482
3.127714 -0.005304664200000001
3.128714 -0.0052187861
3.129714 -0.0051330175
3.130714 -0.0050473613
3.131714 -0.0049618211
3.132714 -0.0048764003
3.133714 -0.0047911017000000005
3.134714 -0.0047059286
3.135714 -0.0046208843
3.136714 -0.004535972
3.137714 -0.0044511951
3.138714 -0.0043665568
3.139714 -0.00428206
3.140714 -0.0041977084
3.141714 -0.004113504800000001
3.142714 -0.004029453
3.143714 -0.0039455561
3.144714 -0.0038618175
3.145714 -0.0037782403999999997
3.146714 -0.003694828
3.147714 -0.0036115841999999998
3.148714 -0.0035285117
3.149714 -0.0034456141
3.150714 -0.0033628949
3.151714 -0.0032803567999999997
3.152714 -0.0031980034999999998
3.153714 -0.0031158379
3.154714 -0.003033863
3.155714 -0.0029520819
3.156714 -0.0028704977000000003
3.157714 -0.0027891134000000003
3.158714 -0.0027079317
3.159714 -0.0026269554
3.160714 -0.0025461872
3.161714 -0.0024656298000000003
3.162714 -0.0023852859000000003
3.163714 -0.002305158
3.164714 -0.0022252487
3.165714 -0.0021455606
3.166714 -0.0020660962
3.167714 -0.0019868579
3.168714 -0.0019078485
3.169714 -0.0018290701
3.170714 -0.0017505254
3.171714 -0.001672217
3.172714 -0.0015941473999999999
3.173714 -0.0015163191
3.174714 -0.0014387348
3.175714 -0.0013613969
3.176714 -0.0012843081
3.177714 -0.0012074711
3.178714 -0.0011308884000000002
3.179714 -0.0010545626
3.180714 -0.00097849625
3.181714 -0.0009026920499999999
3.182714 -0.0008271525100000001
3.183714 -0.00075188009
3.184714 -0.00067687729
3.185714 -0.00060214657
3.186714 -0.00052769028
3.187714 -0.00045351075999999996
3.188714 -0.00037961026
3.189714 -0.00030599101
3.190714 -0.00023265516
3.191714 -0.00015960478
3.192714 -8.6841914e-05
3.193714 -1.4368534e-05
3.194714 5.7813412000000004e-05
3.195714 0.00012970204
3.196714 0.00020129550999999998
3.197714 0.00027259197999999997
3.198714 0.00034358966
3.199714 0.0004142868
3.200714 0.00048468160000000003
3.201714 0.00055477226
3.202714 0.00062455706
3.203714 0.00069403422
3.204714 0.0007632019299999999
3.205714 0.0008320585000000001
3.206714 0.0009006020299999999
3.207714 0.00096883077
3.208714 0.0010367428999999999
3.209714 0.0011043367
3.210714 0.0011716102
3.211714 0.0012385616
3.212714 0.0013051893
3.213714 0.0013714914
3.214714 0.0014374661
3.215714 0.0015031118
3.216714 0.0015684267000000002
3.217714 0.0016334092000000002
3.218714 0.0016980576999999998
3.219714 0.0017623708000000001
3.220714 0.0018263469
3.221714 0.0018899843999999999
3.222714 0.0019532821000000002
3.223714 0.0020162386
3.224714 0.0020788528
3.225714 0.0021411232
3.226714 0.0022030488
3.227714 0.0022646285
3.228714 0.0023258612
3.229714 0.0023867457000000003
3.230714 0.0024472811
3.231714 0.0025074663
3.232714 0.0025673005
3.233714 0.0026267826
3.234714 0.0026859114
3.235714 0.0027446861999999997
3.236714 0.0028031058
3.237714 0.0028611694
3.238714 0.0029188759
3.239714 0.0029762243
3.240714 0.0030332134
3.241714 0.0030898424
3.242714 0.0031461102
3.243714 0.0032020158
3.244714 0.0032575583
3.245714 0.0033127366
3.246714 0.0033675497
3.247714 0.0034219967
3.248714 0.0034760766999999996
3.249714 0.0035297886
3.250714 0.0035831319
3.251714 0.0036361056
3.252714 0.003688709
3.253714 0.0037409412000000003
3.254714 0.0037928020999999997
3.255714 0.0038442904000000003
3.256714 0.0038954062
3.257714 0.0039461487
3.258714 0.0039965176
3.259714 0.0040465125
3.260714 0.0040961328
3.261714 0.0041453783
3.262714 0.004194249
3.263714 0.0042427444
3.264714 0.0042908643
3.265714 0.0043386084
3.266714 0.0043859764
3.267714 0.004432968099999999
3.268714 0.0044795834
3.269714 0.0045258217
3.270714 0.0045716832
3.271714 0.0046171674
3.272714 0.0046622743
3.273714 0.0047070032000000005
3.274714 0.0047513542
3.275714 0.0047953268
3.276714 0.0048389207
3.277714 0.0048821359
3.278714 0.004924972
3.279714 0.0049674287
3.280714 0.0050095059
3.281714 0.0050512037000000004
3.282714 0.0050925217
3.283714 0.0051334599
3.284714 0.0051740182
3.285714 0.0052141964
3.286714 0.0052539948
3.287714 0.0052934133999999996
3.288714 0.0053324526
3.289714 0.0053711119
3.290714 0.0054093922
3.291714 0.0054472934
3.292714 0.0054848158
3.293714 0.00552196
3.294714 0.0055587261
3.295714 0.0055951146
3.296714 0.0056311259
3.297714 0.0056667603
3.298714 0.0057020181
3.299714 0.0057368998000000004
3.300714 0.0057714056000000005
3.301714 0.0058055364
3.302714 0.0058392921
3.303714 0.0058726735
3.304714 0.0059056805
3.305714 0.0059383139
3.306714 0.0059705741
3.307714 0.0060024609
3.308714 0.0060339753
3.309714 0.0060651175
3.310714 0.0060958879
3.311714 0.0061262865
3.312714 0.0061563143
3.313714 0.006185971900000001
3.314714 0.0062152590999999995
3.315714 0.0062441766
3.316714 0.0062727253
3.317714 0.0063009058
3.318714 0.0063287182
3.319714 0.006356163799999999
3.320714 0.0063832427
3.321714 0.0064099564
3.322714 0.006436304800000001
3.323714 0.006462289499999999
3.324714 0.006487910299999999
3.325714 0.0065131688
3.326714 0.006538065599999999
3.327714 0.0065626024
3.328714 0.0065867789000000005
3.329714 0.0066105968
3.330714 0.0066340565999999995
3.331714 0.0066571592
3.332714 0.0066799061
3.333714 0.0067022978000000006
3.334714 0.0067243353
3.335714 0.0067460198
3.336714 0.0067673522
3.337714 0.0067883331
3.338714 0.0068089634000000005
3.339714 0.0068292444
3.340714 0.006849176899999999
3.341714 0.0068687616
3.342714 0.0068879992
3.343714 0.0069068912
3.344714 0.0069254376
3.345714 0.006943640599999999
3.346714 0.0069615002
3.347714 0.0069790178
3.348714 0.0069961940999999995
3.349714 0.0070130307
3.350714 0.0070295282
3.351714 0.007045688099999999
3.352714 0.007061511100000001
3.353714 0.0070769987
3.354714 0.0070921524
3.355714 0.0071069728
3.356714 0.0071214614
3.357714 0.0071356197
3.358714 0.007149448399999999
3.359714 0.0071629489
3.360714 0.007176122699999999
3.361714 0.0071889714
3.362714 0.0072014962
3.363714 0.0072136987
3.364714 0.0072255795999999995
3.365714 0.0072371404
3.366714 0.0072483825
3.367714 0.007259307299999999
3.368714 0.0072699157
3.369714 0.0072802097
3.370714 0.007290190100000001
3.371714 0.0072998577000000005
3.372714 0.0073092146
3.373714 0.0073182615
3.374714 0.0073269999
3.375714 0.0073354312999999996
3.376714 0.0073435571
3.377714 0.0073513779999999996
3.378714 0.0073588963
3.379714 0.0073661125
3.380714 0.007373028299999999
3.381714 0.0073796444
3.382714 0.0073859628
3.383714 0.0073919851
3.384714 0.0073977128
3.385714 0.0074031463999999995
3.386714 0.007408288400000001
3.387714 0.00741314
3.388714 0.007417702700000001
3.389714 0.0074219781
3.390714 0.007425967499999999
3.391714 0.0074296724
3.392714 0.007433095
3.393714 0.007436236000000001
3.394714 0.007439097699999999
3.395714 0.0074416814000000005
3.396714 0.0074439886
3.397714 0.0074460208
3.398714 0.0074477801
3.399714 0.0074492672999999995
3.400714 0.0074504846
3.401714 0.007451433299999999
3.402714 0.007452115100000001
3.403714 0.007452531300000001
3.404714 0.0074526833
3.405714 0.0074525728
3.406714 0.007452201
3.407714 0.007451569400000001
3.408714 0.007450679500000001
3.409714 0.0074495336
3.410714 0.0074481322
3.411714 0.0074464777
3.412714 0.007444571400000001
3.413714 0.0074424148
3.414714 0.007440009399999999
3.415714 0.007437356500000001
3.416714 0.007434458499999999
3.417714 0.0074313168
3.418714 0.007427932700000001
3.419714 0.0074243078
3.420714 0.0074204443000000005
3.421714 0.007416343599999999
3.422714 0.0074120071000000004
3.423714 0.007407436400000001
3.424714 0.0074026335
3.425714 0.0073976
3.426714 0.007392338
3.427714 0.007386849
3.428714 0.007381134500000001
3.429714 0.0073751966
3.430714 0.0073690368
3.431714 0.007362656499999999
3.432714 0.0073560572
3.433714 0.0073492403
3.434714 0.007342208100000001
3.435714 0.0073349619999999996
3.436714 0.007327504100000001
3.437714 0.0073198353
3.438714 0.0073119576
3.439714 0.0073038726
3.440714 0.0072955816
3.441714 0.0072870862
3.442714 0.0072783885
3.443714 0.0072694893
3.444714 0.0072603907
3.445714 0.0072510948999999995
3.446714 0.0072416027000000004
3.447714 0.0072319162
3.448714 0.0072220369
3.449714 0.007211967
3.450714 0.0072017079
3.451714 0.0071912611
3.452714 0.0071806280000000005
3.453714 0.0071698109
3.454714 0.0071588111
3.455714 0.0071476301
3.456714 0.007136270100000001
3.457714 0.0071247327
3.458714 0.0071130191
3.459714 0.0071011316
3.460714 0.0070890717
3.461714 0.0070768407999999994
3.462714 0.007064440399999999
3.463714 0.0070518727
3.464714 0.0070391383
3.465714 0.007026239500000001
3.466714 0.007013178399999999
3.467714 0.0069999558
3.468714 0.0069865739
3.469714 0.0069730339999999995
3.470714 0.006959337800000001
3.471714 0.0069454873
3.472714 0.0069314832000000005
3.473714 0.006917327799999999
3.474714 0.0069030226
3.475714 0.0068885689
3.476714 0.006873969
3.477714 0.006859223500000001
3.478714 0.0068443347
3.479714 0.006829304
3.480714 0.0068141328999999995
3.481714 0.006798823600000001
3.482714 0.0067833767
3.483714 0.0067677945
3.484714 0.0067520785
3.485714 0.0067362307
3.486714 0.0067202519999999995
3.487714 0.006704144499999999
3.488714 0.006687909600000001
3.489714 0.0066715489
3.490714 0.0066550638
3.491714 0.0066384557
3.492714 0.006621726800000001
3.493714 0.0066048779
3.494714 0.006587911
3.495714 0.0065708278
3.496714 0.0065536296
3.497714 0.006536318
3.498714 0.006518895
3.499714 0.0065013613
3.500714 0.0064837186000000005
3.501714 0.006465968900000001
3.502714 0.006448113
3.503714 0.006430153
3.504714 0.0064120904
3.505714 0.006393926
3.506714 0.006375661899999999
3.507714 0.0063572996
3.508714 0.006338840500000001
3.509714 0.0063202860000000005
3.510714 0.0063016378
3.511714 0.0062828970999999996
3.512714 0.0062640647
3.513714 0.006245142899999999
3.514714 0.006226133
3.515714 0.0062070365
3.516714 0.0061878548999999995
3.517714 0.0061685889
3.518714 0.0061492407
3.519714 0.0061298117000000004
3.520714 0.006110302600000001
3.521714 0.0060907154
3.522714 0.0060710514
3.523714 0.0060513117
3.524714 0.0060314978000000005
3.525714 0.0060116112
3.526714 0.0059916532000000005
3.527714 0.0059716254
3.528714 0.0059515292
3.529714 0.0059313657
3.530714 0.0059111364
3.531714 0.0058908423
3.532714 0.0058704853
3.533714 0.0058500664
3.534714 0.0058295871
3.535714 0.0058090489
3.536714 0.0057884528
3.537714 0.0057678004
3.538714 0.0057470927
3.539714 0.0057263314000000004
3.540714 0.0057055178000000005
3.541714 0.0056846529
3.542714 0.0056637386
3.543714 0.0056427754
3.544714 0.0056217654
3.545714 0.0056007095
3.546714 0.0055796088
3.547714 0.0055584649
3.548714 0.0055372788
3.549714 0.0055160515
3.550714 0.0054947846
3.551714 0.0054734792
3.552714 0.0054521366
3.553714 0.005430758
3.554714 0.0054093445000000006
3.555714 0.0053878972
3.556714 0.0053664171
3.557714 0.005344905699999999
3.558714 0.0053233638000000005
3.559714 0.0053017928
3.560714 0.0052801937000000005
3.561714 0.0052585678
3.562714 0.0052369159999999994
3.563714 0.0052152394
3.564714 0.0051935396
3.565714 0.0051718172
3.566714 0.0051500734
3.567714 0.0051283096
3.568714 0.0051065264
3.569714 0.0050847251000000005
3.570714 0.0050629071
3.571714 0.005041073
3.572714 0.005019224399999999
3.573714 0.004997362
3.574714 0.0049754868
3.575714 0.0049536
3.576714 0.0049317026
3.577714 0.0049097958
3.578714 0.0048878806
3.579714 0.0048659578
3.580714 0.0048440288
3.581714 0.0048220943
3.582714 0.0048001551
3.583714 0.0047782127
3.584714 0.0047562677000000005
3.585714 0.0047343208
3.586714 0.0047123733
3.587714 0.0046904261
3.588714 0.00466848
3.589714 0.004646536
3.590714 0.0046245954
3.591714 0.0046026584
3.592714 0.0045807265
3.593714 0.0045588004
3.594714 0.0045368808
3.595714 0.0045149689
3.596714 0.0044930654
3.597714 0.0044711713
3.598714 0.0044492874
3.599714 0.0044274148000000004
3.600714 0.0044055545000000005
3.601714 0.004383707
3.602714 0.0043618733
3.603714 0.0043400545
3.604714 0.0043182514
3.605714 0.004296465
3.606714 0.0042746957
3.607714 0.0042529449
3.608714 0.004231213100000001
3.609714 0.0042095013
3.610714 0.0041878098
3.611714 0.0041661398
3.612714 0.0041444920000000005
3.613714 0.0041228672
3.614714 0.0041012659000000005
3.615714 0.0040796891
3.616714 0.0040581372999999995
3.617714 0.0040366114
3.618714 0.0040151121
3.619714 0.00399364
3.620714 0.003972195899999999
3.621714 0.0039507802
3.622714 0.0039293936
3.623714 0.0039080369
3.624714 0.0038867106999999996
3.625714 0.0038654154000000002
3.626714 0.0038441522
3.627714 0.0038229213
3.628714 0.0038017235
3.629714 0.0037805596
3.630714 0.0037594302
3.631714 0.0037383357
3.632714 0.0037172773
3.633714 0.0036962552
3.634714 0.0036752703
3.635714 0.0036543232
3.636714 0.0036334146
3.637714 0.003612545
3.638714 0.0035917154000000002
3.639714 0.0035709261
3.640714 0.0035501779999999998
3.641714 0.0035294714
3.642714 0.0035088069
3.643714 0.0034881854
3.644714 0.0034676072000000002
3.645714 0.0034470729999999997
3.646714 0.0034265831
3.647714 0.0034061381
3.648714 0.0033857385
3.649714 0.0033653847
3.650714 0.0033450771
3.651714 0.0033248165
3.652714 0.0033046032
3.653714 0.0032844371
3.654714 0.0032643195
3.655714 0.0032442502
3.656714 0.0032242300000000002
3.657714 0.003204259
3.658714 0.0031843378
3.659714 0.0031644667999999997
3.660714 0.0031446463
3.661714 0.0031248772
3.662714 0.0031051597
3.663714 0.0030854939000000002
3.664714 0.0030658804
3.665714 0.0030463199
3.666714 0.0030268128999999997
3.667714 0.0030073596
3.668714 0.0029879603999999997
3.669714 0.0029686158
3.670714 0.0029493263
3.671714 0.0029300922
3.672714 0.0029109138
3.673714 0.0028917917
3.674714 0.0028727261
3.675714 0.0028537175
3.676714 0.0028347662
3.677714 0.0028158725000000003
3.678714 0.0027970367
3.679714 0.0027782593
3.680714 0.0027595403
3.681714 0.0027408802
3.682714 0.0027222792000000003
3.683714 0.0027037375
3.684714 0.0026852555000000003
3.685714 0.0026668333
3.686714 0.0026484713
3.687714 0.0026301697
3.688714 0.0026119287
3.689714 0.0025937485999999997
3.690714 0.0025756299
3.691714 0.0025575724
3.692714 0.0025395768000000003
3.693714 0.0025216431999999997
3.694714 0.0025037718
3.695714 0.002485963
3.696714 0.0024682169
3.697714 0.002450534
3.698714 0.0024329143
3.699714 0.0024153584
3.700714 0.0023978664
3.701714 0.0023804385
3.702714 0.002363075
3.703714 0.0023457762
3.704714 0.0023285422
3.705714 0.0023113733
3.706714 0.0022942697
3.707714 0.0022772314
3.708714 0.0022602588
3.709714 0.0022433518
3.710714 0.0022265107
3.711714 0.0022097355999999998
3.712714 0.0021930266
3.713714 0.0021763837000000003
3.714714 0.0021598071
3.715714 0.0021432967
3.716714 0.0021268526
3.717714 0.002110475
3.718714 0.0020941638
3.719714 0.0020779191
3.720714 0.0020617412
3.721714 0.0020456298
3.722714 0.0020295854
3.723714 0.0020136078
3.724714 0.0019976973
3.725714 0.0019818539
3.726714 0.0019660776000000003
3.727714 0.0019503685999999998
3.728714 0.0019347272
3.729714 0.0019191533000000002
3.730714 0.0019036472
3.731714 0.0018882089
3.732714 0.0018728384
3.733714 0.0018575362000000002
3.734714 0.0018423019
3.735714 0.0018271360999999999
3.736714 0.0018120387000000002
3.737714 0.0017970095999999998
3.738714 0.0017820492
3.739714 0.0017671573000000002
3.740714 0.0017523340000000001
3.741714 0.0017375794
3.742714 0.0017228935
3.743714 0.0017082762000000002
3.744714 0.0016937276
3.745714 0.0016792476999999998
3.746714 0.0016648364
3.747714 0.0016504937
3.748714 0.0016362195000000001
3.749714 0.0016220138000000001
3.750714 0.0016078764
3.751714 0.0015938074000000002
3.752714 0.0015798067999999998
3.753714 0.0015658747
3.754714 0.0015520107
3.755714 0.0015382149
3.756714 0.0015244875
3.757714 0.0015108282
3.758714 0.0014972371999999999
3.759714 0.0014837143999999998
3.760714 0.0014702598
3.761714 0.0014568733000000001
3.762714 0.001443555
3.763714 0.0014303049000000002
3.764714 0.001417123
3.765714 0.0014040092
3.766714 0.0013909636
3.767714 0.0013779861
3.768714 0.0013650766
3.769714 0.0013522351999999999
3.770714 0.0013394617
3.771714 0.0013267561
3.772714 0.0013141184
3.773714 0.0013015484000000002
3.774714 0.001289046
3.775714 0.0012766112
3.776714 0.0012642438
3.777714 0.0012519436
3.778714 0.0012397107
3.779714 0.0012275447
3.780714 0.0012154456
3.781714 0.0012034133
3.782714 0.0011914475000000002
3.783714 0.0011795482
3.784714 0.0011677153
3.785714 0.0011559487
3.786714 0.0011442481
3.787714 0.0011326135000000001
3.788714 0.0011210448
3.789714 0.001109542
3.790714 0.0010981048
3.791714 0.0010867333
3.792714 0.0010754273
3.793714 0.0010641867
3.794714 0.0010530116
3.795714 0.0010419018
3.796714 0.001030857
3.797714 0.0010198774000000001
3.798714 0.0010089629
3.799714 0.00099811323
3.800714 0.0009873283500000001
3.801714 0.00097660813
3.802714 0.0009659524
3.803714 0.00095536107
3.804714 0.00094483394
3.805714 0.00093437084
3.806714 0.00092397158
3.807714 0.0009136359000000001
3.808714 0.0009033637100000001
3.809714 0.0008931547199999999
3.810714 0.0008830087599999999
3.811714 0.0008729256500000001
3.812714 0.00086290511
3.813714 0.00085294696
3.814714 0.0008430510200000001
3.815714 0.00083321711
3.816714 0.00082344504
3.817714 0.00081373464
3.818714 0.00080408572
3.819714 0.0007944981000000001
3.820714 0.0007849716
3.821714 0.00077550612
3.822714 0.00076610158
3.823714 0.0007567577500000001
3.824714 0.00074747454
3.825714 0.00073825186
3.826714 0.00072908952
3.827714 0.00071998743
3.828714 0.0007109454599999999
3.829714 0.00070196347
3.830714 0.00069304133
3.831714 0.00068417889
3.832714 0.00067537599
3.833714 0.00066663247
3.834714 0.00065794811
3.835714 0.00064932278
3.836714 0.00064075625
3.837714 0.00063224829
3.838714 0.0006237986799999999
3.839714 0.00061540723
3.840714 0.00060707366
3.841714 0.00059879776
3.842714 0.0005905792900000001
3.843714 0.00058241799
3.844714 0.00057431362
3.845714 0.00056626595
3.846714 0.00055827472
3.847714 0.00055033975
3.848714 0.0005424607500000001
3.849714 0.00053463755
3.850714 0.0005268699199999999
3.851714 0.00051915763
3.852714 0.0005115005
3.853714 0.00050389835
3.854714 0.000496351
3.855714 0.00048885822
3.856714 0.00048141987
3.857714 0.00047403577999999996
3.858714 0.00046670571
3.859714 0.00045942951999999995
3.860714 0.000452207
3.861714 0.00044503795
3.862714 0.00043792219999999995
3.863714 0.00043085952
3.864714 0.00042384972
3.865714 0.00041689254
3.866714 0.0004099878
3.867714 0.00040313521
3.868714 0.00039633455
3.869714 0.0003895856
3.870714 0.00038288807999999996
3.871714 0.00037624175
3.872714 0.00036964634
3.873714 0.00036310162
3.874714 0.0003566073
3.875714 0.00035016317
3.876714 0.00034376897
3.877714 0.00033742449
3.878714 0.00033112949
3.879714 0.00032488374
3.880714 0.00031868706
3.881714 0.00031253924000000004
3.882714 0.0003064401
3.883714 0.00030038946
3.884714 0.00029438713
3.885714 0.00028843297
3.886714 0.00028252679999999996
3.887714 0.00027666845
3.888714 0.00027085778
3.889714 0.0002650946
3.890714 0.00025937875
3.891714 0.00025371003
3.892714 0.00024808828
3.893714 0.00024251331
3.894714 0.00023698486999999997
3.895714 0.00023150278
3.896714 0.00022606680000000003
3.897714 0.0002206767
3.898714 0.00021533221999999998
3.899714 0.00021003308999999998
3.900714 0.00020477905
3.901714 0.00019956983
3.902714 0.00019440513
3.903714 0.00018928465
3.904714 0.00018420811999999998
3.905714 0.00017917527
3.906714 0.0001741858
3.907714 0.00016923944
3.908714 0.00016433593
3.909714 0.00015947500000000001
3.910714 0.00015465641
3.911714 0.00014987994000000002
3.912714 0.00014514536
3.913714 0.00014045245999999998
3.914714 0.00013580104
3.915714 0.00013119093
3.916714 0.00012662193
3.917714 0.0001220939
3.918714 0.00011760666
3.919714 0.00011316006
3.920714 0.00010875393
3.921714 0.00010438813
3.922714 0.00010006248
3.923714 9.5776829e-05
3.924714 9.153099500000001e-05
3.925714 8.7324793e-05
3.926714 8.315803399999999e-05
3.927714 7.9030508e-05
3.928714 7.4942005e-05
3.929714 7.0892298e-05
3.930714 6.6881148e-05
3.931714 6.290831000000001e-05
3.932714 5.8973529000000007e-05
3.933714 5.5076544e-05
3.934714 5.1217086e-05
3.935714 4.7394897e-05
3.936714 4.3609708e-05
3.937714 3.986126e-05
3.938714 3.6149294e-05
3.939714 3.2473559e-05
3.940714 2.8833819e-05
3.941714 2.5229841e-05
3.942714 2.1661408e-05
3.943714 1.8128316e-05
3.944714 1.4630369e-05
3.945714 1.1167386000000001e-05
3.946714 7.7391952e-06
3.947714 4.3456346e-06
3.948714 9.8654942e-07
3.949714 -2.3382093e-06
3.950714 -5.6287874e-06
3.951714 -8.8853312e-06
3.952714 -1.2107988e-05
3.953714 -1.5296909e-05
3.954714 -1.8452255e-05
3.955714 -2.1574191e-05
3.956714 -2.4662896000000003e-05
3.957714 -2.7718562e-05
3.958714 -3.0741393e-05
3.959714 -3.3731604e-05
3.960714 -3.6689423000000004e-05
3.961714 -3.9615093999999996e-05
3.962714 -4.2508867e-05
3.963714 -4.5371007e-05
3.964714 -4.8201781000000005e-05
3.965714 -5.1001462e-05
3.966714 -5.3770321999999996e-05
3.967714 -5.650864e-05
3.968714 -5.9216676999999995e-05
3.969714 -6.189470099999999e-05
3.970714 -6.4542962e-05
3.971714 -6.7161699e-05
3.972714 -6.9751133e-05
3.973714 -7.2311479e-05
3.974714 -7.4842927e-05
3.975714 -7.7345652e-05
3.976714 -7.981981900000001e-05
3.977714 -8.2265564e-05
3.978714 -8.468302299999999e-05
3.979714 -8.7072311e-05
3.980714 -8.9433536e-05
3.981714 -9.1766805e-05
3.982714 -9.407220900000001e-05
3.983714 -9.6349856e-05
3.984714 -9.8599833e-05
3.985714 -0.00010082226
3.986714 -0.00010301725000000001
3.987714 -0.00010518493
3.988714 -0.00010732545000000001
3.989714 -0.00010943896
3.990714 -0.00011152564999999999
3.991714 -0.00011358570000000001
3.992714 -0.00011561933000000002
3.993714 -0.00011762677
3.994714 -0.00011960826
3.995714 -0.00012156406
3.996714 -0.00012349443
3.997714 -0.00012539964000000001
3.998714 -0.00012727995999999998
3.999714 -0.00012913569
4.000714 -0.00013096707
4.001714 -0.00013277438
4.002714 -0.00013455788
4.003714 -0.00013631778
4.004714 -0.00013805434
4.005714 -0.00013976774
4.006714 -0.00014145816
4.007714 -0.00014312577
4.008714 -0.00014477072
4.009714 -0.00014639312
4.010714 -0.00014799309
4.011714 -0.00014957072
4.012714 -0.00015112608
4.013714 -0.00015265925
4.014714 -0.00015417028
4.015714 -0.00015565923
4.016714 -0.00015712617
4.017715 -0.00015857114999999998
4.018714 -0.00015999426000000002
4.019714 -0.00016139559
4.020714 -0.00016277522
4.021714 -0.00016413329
4.022714 -0.00016546993
4.023714 -0.00016678529
4.024714 -0.00016807954
4.025714 -0.00016935288
4.026714 -0.00017060552
4.027714 -0.00017183766
4.028714 -0.00017304955
4.029714 -0.00017424143
4.030715 -0.00017541354
4.031714 -0.00017656612
4.032714 -0.00017769942999999998
4.033714 -0.00017881368
4.034714 -0.00017990913
4.035714 -0.00018098596
4.036714 -0.00018204437
4.037714 -0.00018308455
4.038714 -0.00018410665000000002
4.039714 -0.00018511080999999998
4.040714 -0.00018609715
4.041714 -0.00018706575
4.042714 -0.00018801669
4.043715 -0.00018895005
4.044714 -0.00018986588
4.045714 -0.00019076422
4.046714 -0.00019164511
4.047714 -0.00019250858000000002
4.048714 -0.00019335471
4.049714 -0.00019418351
4.050714 -0.00019499505
4.051714 -0.00019578943
4.052714 -0.00019656673
4.053714 -0.00019732704
4.054714 -0.00019807053
4.055714 -0.00019879735
4.056714 -0.00019950767
4.057714 -0.00020020168
4.058714 -0.00020087959
4.059714 -0.00020154164
4.060714 -0.00020218806
4.061714 -0.00020281911
4.062714 -0.00020343504999999998
4.063715 -0.00020403609000000002
4.064714 -0.00020462251
4.065714 -0.00020519453
4.066714 -0.00020575237000000003
4.067714 -0.00020629623
4.068714 -0.0002068263
4.069714 -0.00020734274000000003
4.070714 -0.00020784566000000003
4.071714 -0.00020833518
4.072714 -0.00020881137
4.073714 -0.0002092743
4.074714 -0.00020972399999999997
4.075714 -0.00021016049
4.076715 -0.00021058374
4.077714 -0.00021099379000000002
4.078714 -0.00021139058
4.079714 -0.00021177409000000002
4.080714 -0.00021214432000000002
4.081714 -0.00021250125
4.082714 -0.00021284491
4.083714 -0.00021317527999999998
4.084714 -0.00021349242000000002
4.085714 -0.00021379639999999998
4.086714 -0.00021408728
4.087714 -0.00021436519999999999
4.088714 -0.00021463029
4.089714 -0.00021488270000000003
4.090714 -0.00021512262
4.091714 -0.00021535026999999998
4.092714 -0.00021556586
4.093714 -0.00021576964000000003
4.094714 -0.00021596183999999998
4.095714 -0.00021614268999999999
4.096714 -0.00021631245000000002
4.097714 -0.00021647134
4.098714 -0.00021661956
4.099714 -0.00021675734999999997
4.100714 -0.00021688486
4.101714 -0.00021700225
4.102714 -0.00021710966
4.103714 -0.00021720721
4.104714 -0.00021729495
4.105714 -0.00021737292
4.106714 -0.00021744115000000002
4.107714 -0.00021749965999999998
4.108714 -0.00021754843
4.109715 -0.00021758742
4.110714 -0.00021761657
4.111714 -0.00021763584999999998
4.112714 -0.00021764522
4.113714 -0.00021764463
4.114714 -0.00021763406
4.115714 -0.00021761350000000003
4.116714 -0.00021758294
4.117714 -0.00021754242000000001
4.118714 -0.00021749199
4.119714 -0.00021743171999999997
4.120714 -0.00021736173
4.121714 -0.00021728214999999998
4.122715 -0.00021719313
4.123714 -0.00021709485999999998
4.124714 -0.00021698752
4.125714 -0.00021687133
4.126714 -0.00021674653
4.127714 -0.00021661331
4.128714 -0.00021647190000000002
4.129714 -0.00021632254
4.130714 -0.0002161654
4.131714 -0.00021600069
4.132714 -0.00021582857
4.133714 -0.00021564917
4.134714 -0.00021546259
4.135714 -0.00021526893999999997
4.136714 -0.00021506826
4.137714 -0.00021486059999999997
4.138714 -0.00021464596
4.139714 -0.00021442428999999999
4.140714 -0.00021419556999999998
4.141714 -0.00021395977
4.142715 -0.00021371677
4.143714 -0.00021346655
4.144714 -0.000213209
4.145714 -0.00021294406000000002
4.146714 -0.00021267168999999998
4.147714 -0.00021239185999999999
4.148714 -0.00021210453
4.149714 -0.00021180972
4.150714 -0.00021150745
4.151714 -0.00021119779
4.152714 -0.00021088083
4.153714 -0.00021055669
4.154714 -0.00021022551999999998
4.155715 -0.00020988746000000002
4.156714 -0.00020954271
4.157714 -0.00020919147000000003
4.158714 -0.00020883394000000002
4.159714 -0.00020847035
4.160714 -0.00020810089
4.161714 -0.00020772576999999998
4.162714 -0.00020734519
4.163714 -0.00020695932
4.164714 -0.00020656827999999998
4.165714 -0.00020617222
4.166714 -0.00020577122
4.167714 -0.00020536534
4.168715 -0.00020495459
4.169714 -0.00020453899000000001
4.170714 -0.00020411851
4.171714 -0.00020369306999999998
4.172714 -0.00020326261
4.173714 -0.00020282703
4.174714 -0.0002023862
4.175714 -0.00020194002
4.176714 -0.00020148839
4.177714 -0.00020103116000000002
4.178714 -0.00020056827
4.179714 -0.00020009960999999997
4.180714 -0.00019962515
4.181714 -0.00019914485
4.182714 -0.00019865870000000002
4.183714 -0.00019816673
4.184714 -0.00019766903
4.185714 -0.0001971657
4.186714 -0.00019665683
4.187714 -0.00019614263
4.188715 -0.00019562326
4.189714 -0.00019509891
4.190714 -0.00019456984
4.191714 -0.00019403624000000001
4.192714 -0.00019349834
4.193714 -0.0001929564
4.194714 -0.00019241057999999997
4.195714 -0.00019186114
4.196714 -0.00019130820999999998
4.197714 -0.00019075194
4.198714 -0.00019019245000000002
4.199714 -0.00018962983
4.200714 -0.00018906412
4.201715 -0.00018849535000000001
4.202714 -0.00018792349
4.203714 -0.00018734851000000002
4.204714 -0.00018677030999999998
4.205714 -0.00018618881
4.206714 -0.00018560389
4.207714 -0.00018501542999999998
4.208714 -0.00018442329
4.209714 -0.00018382733999999998
4.210714 -0.00018322746
4.211714 -0.00018262355
4.212714 -0.0001820155
4.213714 -0.00018140327
4.214714 -0.00018078681
4.215714 -0.00018016611
4.216714 -0.00017954121
4.217714 -0.00017891216
4.218714 -0.00017827905
4.219714 -0.00017764199
4.220714 -0.00017700114000000002
4.221714 -0.00017635665999999998
4.222714 -0.00017570873
4.223714 -0.00017505753
4.224714 -0.00017440327
4.225714 -0.00017374614
4.226714 -0.00017308632
4.227714 -0.00017242397999999999
4.228714 -0.00017175928
4.229714 -0.00017109232000000002
4.230714 -0.00017042322
4.231714 -0.00016975202
4.232714 -0.00016907877
4.233714 -0.00016840345
4.234715 -0.00016772603
4.235714 -0.00016704645
4.236714 -0.00016636461
4.237714 -0.00016568041000000001
4.238714 -0.00016499371
4.239714 -0.00016430436999999998
4.240714 -0.00016361224
4.241714 -0.00016291719
4.242714 -0.00016221908
4.243714 -0.00016151779
4.244714 -0.00016081322
4.245714 -0.0001601053
4.246714 -0.00015939398
4.247715 -0.00015867926
4.248714 -0.00015796115
4.249714 -0.00015723971999999999
4.250714 -0.00015651506
4.251714 -0.00015578728
4.252714 -0.00015505652999999998
4.253714 -0.00015432299
4.254714 -0.00015358684
4.255714 -0.00015284828
4.256714 -0.00015210752
4.257714 -0.00015136476000000002
4.258714 -0.00015062018
4.259714 -0.00014987397
4.260714 -0.00014912629
4.261714 -0.00014837726
4.262714 -0.000147627
4.263714 -0.00014687555
4.264714 -0.00014612295
4.265714 -0.0001453692
4.266714 -0.00014461425
4.267715 -0.00014385804
4.268714 -0.00014310046000000001
4.269714 -0.00014234139
4.270714 -0.00014158067
4.271714 -0.00014081813000000002
4.272714 -0.00014005362
4.273714 -0.00013928698
4.274714 -0.00013851802
4.275714 -0.00013774662
4.276714 -0.00013697264
4.277714 -0.00013619599
4.278714 -0.0001354166
4.279714 -0.00013463442
4.280715 -0.00013384947
4.281714 -0.00013306178
4.282714 -0.00013227142
4.283714 -0.00013147849
4.284714 -0.00013068313
4.285714 -0.00012988552
4.286714 -0.00012908582
4.287714 -0.00012828424
4.288714 -0.00012748099999999998
4.289714 -0.00012667629
4.290714 -0.00012587033
4.291714 -0.0001250633
4.292714 -0.00012425537
4.293715 -0.0001234467
4.294714 -0.00012263739999999999
4.295714 -0.00012182755
4.296714 -0.00012101719
4.297714 -0.00012020635
4.298714 -0.00011939496
4.299714 -0.00011858299
4.300714 -0.00011777033
4.301714 -0.00011695686
4.302714 -0.00011614241999999999
4.303714 -0.00011532684999999999
4.304714 -0.00011450996000000001
4.305714 -0.00011369159
4.306714 -0.00011287153
4.307714 -0.00011204963
4.308714 -0.00011122573
4.309714 -0.00011039971
4.310714 -0.00010957144000000002
4.311714 -0.00010874087
4.312714 -0.00010790795
4.313715 -0.00010707268999999999
4.314714 -0.00010623511000000001
4.315714 -0.00010539528000000001
4.316714 -0.00010455332
4.317714 -0.00010370934
4.318714 -0.00010286351
4.319714 -0.000102016
4.320714 -0.000101167
4.321714 -0.00010031669
4.322714 -9.946526200000001e-05
4.323714 -9.861290699999999e-05
4.324714 -9.775977799999999e-05
4.325714 -9.690601199999999e-05
4.326715 -9.6051735e-05
4.327714 -9.519704300000001e-05
4.328714 -9.4341982e-05
4.329714 -9.3486574e-05
4.330714 -9.2630808e-05
4.331714 -9.1774632e-05
4.332714 -9.0917968e-05
4.333714 -9.0060712e-05
4.334714 -8.920274e-05
4.335714 -8.8343904e-05
4.336714 -8.7484045e-05
4.337714 -8.662301e-05
4.338714 -8.5760638e-05
4.339714 -8.4896783e-05
4.340714 -8.4031313e-05
4.341714 -8.3164116e-05
4.342714 -8.2295111e-05
4.343714 -8.1424253e-05
4.344714 -8.0551519e-05
4.345714 -7.9676926e-05
4.346714 -7.8800525e-05
4.347714 -7.7922408e-05
4.348714 -7.7042688e-05
4.349714 -7.6161513e-05
4.350714 -7.5279053e-05
4.351714 -7.439549599999999e-05
4.352714 -7.3511035e-05
4.353714 -7.2625869e-05
4.354714 -7.174020299999999e-05
4.355714 -7.0854219e-05
4.356714 -6.9968087e-05
4.357714 -6.9081955e-05
4.358714 -6.8195948e-05
4.359715 -6.731014500000001e-05
4.360714 -6.6424604e-05
4.361714 -6.5539336e-05
4.362714 -6.465431900000001e-05
4.363714 -6.376948800000001e-05
4.364714 -6.2884749e-05
4.365714 -6.199998100000001e-05
4.366714 -6.1115031e-05
4.367714 -6.022973499999999e-05
4.368714 -5.9343897999999994e-05
4.369714 -5.845733400000001e-05
4.370714 -5.7569854999999996e-05
4.371714 -5.6681279000000005e-05
4.372715 -5.579143499999999e-05
4.373714 -5.4900180999999995e-05
4.374714 -5.4007397999999995e-05
4.375714 -5.3113001e-05
4.376714 -5.2216939e-05
4.377714 -5.1319194e-05
4.378714 -5.0419789000000005e-05
4.379714 -4.9518791999999996e-05
4.380714 -4.8616295e-05
4.381714 -4.7712427e-05
4.382714 -4.6807347000000004e-05
4.383714 -4.5901231e-05
4.384714 -4.499428e-05
4.385714 -4.4086696e-05
4.386714 -4.3178687e-05
4.387714 -4.2270455e-05
4.388714 -4.1362188e-05
4.389714 -4.0454057e-05
4.390714 -3.9546211e-05
4.391714 -3.8638765e-05
4.392715 -3.7731806e-05
4.393714 -3.6825380999999996e-05
4.394714 -3.5919500999999997e-05
4.395714 -3.5014145e-05
4.396714 -3.4109252e-05
4.397714 -3.3204731e-05
4.398714 -3.2300466e-05
4.399714 -3.1396311e-05
4.400714 -3.0492112e-05
4.401714 -2.9587702e-05
4.402714 -2.8682907999999998e-05
4.403714 -2.7777563000000002e-05
4.404714 -2.687151e-05
4.405715 -2.5964613e-05
4.406714 -2.5056755e-05
4.407714 -2.4147849e-05
4.408714 -2.3237840000000002e-05
4.409714 -2.2326705e-05
4.410714 -2.1414459e-05
4.411714 -2.0501153e-05
4.412714 -1.9586869e-05
4.413714 -1.8671724e-05
4.414714 -1.7755862e-05
4.415714 -1.6839446e-05
4.416714 -1.5922662e-05
4.417714 -1.5005702e-05
4.418715 -1.4088764e-05
4.419714 -1.3172040999999999e-05
4.420714 -1.2255719999999998e-05
4.421714 -1.1339967e-05
4.422714 -1.042493e-05
4.423714 -9.5107275e-06
4.424714 -8.5974484e-06
4.425714 -7.6851485e-06
4.426714 -6.7738476e-06
4.427714 -5.8635326e-06
4.428714 -4.9541551e-06
4.429714 -4.0456367000000004e-06
4.430714 -3.1378704e-06
4.431714 -2.2307276000000003e-06
4.432714 -1.3240621e-06
4.433714 -4.1771688e-07
4.434714 4.88469e-07
4.435714 1.3946543e-06
4.436714 2.3009886999999997e-06
4.437714 3.2076059e-06
4.438715 4.1146187e-06
4.439714 5.0221129e-06
4.440714 5.9301446e-06
4.441714 6.8387372000000005e-06
4.442714 7.7478795e-06
4.443714 8.657525500000001e-06
4.444714 9.5675972e-06
4.445714 1.0477984e-05
4.446714 1.1388547e-05
4.447714 1.2299127e-05
4.448714 1.3209545000000001e-05
4.449714 1.4119614e-05
4.450714 1.5029137e-05
4.451715 1.5937924e-05
4.452714 1.684579e-05
4.453714 1.7752568e-05
4.454714 1.8658109e-05
4.455714 1.9562292e-05
4.456714 2.0465023e-05
4.457714 2.1366243e-05
4.458714 2.2265924999999998e-05
4.459714 2.3164078e-05
4.460714 2.4060742e-05
4.461714 2.4955992e-05
4.462714 2.5849926000000002e-05
4.463714 2.6742669000000003e-05
4.464714 2.7634359999999998e-05
4.465714 2.8525152999999997e-05
4.466714 2.9415207000000002e-05
4.467714 3.0304676e-05
4.468714 3.1193707e-05
4.469714 3.2082434e-05
4.470714 3.2970971e-05
4.471714 3.3859402e-05
4.472714 3.4747782000000004e-05
4.473714 3.5636137e-05
4.474714 3.6524455e-05
4.475714 3.741269e-05
4.476714 3.830076e-05
4.477714 3.9188552e-05
4.478714 4.0075921e-05
4.479714 4.0962698e-05
4.480714 4.1848693e-05
4.481714 4.2733708e-05
4.482714 4.3617529999999996e-05
4.483714 4.449995e-05
4.484715 4.5380764e-05
4.485714 4.625978e-05
4.486714 4.7136825e-05
4.487714 4.8011748e-05
4.488714 4.8884431e-05
4.489714 4.9754783e-05
4.490714 5.0622754e-05
4.491714 5.148832e-05
4.492714 5.2351497999999996e-05
4.493714 5.3212329000000005e-05
4.494714 5.4070898000000006e-05
4.495714 5.4927307000000004e-05
4.496714 5.578168000000001e-05
4.497715 5.6634155000000004e-05
4.498714 5.748488500000001e-05
4.499714 5.8334029999999996e-05
4.500714 5.918173e-05
4.501714 6.0028128e-05
4.502714 6.0873349999999995e-05
4.503714 6.1717503e-05
4.504714 6.2560662e-05
4.505714 6.340287699999999e-05
4.506714 6.4244165e-05
4.507714 6.508451e-05
4.508714 6.5923859e-05
4.509714 6.6762141e-05
4.510714 6.759924e-05
4.511714 6.8435025e-05
4.512714 6.926934500000001e-05
4.513714 7.0102021e-05
4.514714 7.0932873e-05
4.515714 7.1761718e-05
4.516714 7.2588369e-05
4.517715 7.341265e-05
4.518714 7.423440099999999e-05
4.519714 7.5053475e-05
4.520714 7.586975800000001e-05
4.521714 7.6683148e-05
4.522714 7.7493587e-05
4.523714 7.8301036e-05
4.524714 7.9105496e-05
4.525714 7.9906994e-05
4.526714 8.0705576e-05
4.527714 8.1501321e-05
4.528714 8.229432600000001e-05
4.529714 8.30847e-05
4.530715 8.3872567e-05
4.531714 8.4658041e-05
4.532714 8.5441246e-05
4.533714 8.6222298e-05
4.534714 8.700128499999999e-05
4.535714 8.777829e-05
4.536714 8.8553367e-05
4.537714 8.9326539e-05
4.538714 9.0097814e-05
4.539714 9.0867155e-05
4.540714 9.1634502e-05
4.541714 9.2399762e-05
4.542714 9.316281599999999e-05
4.543715 9.3923524e-05
4.544714 9.4681724e-05
4.545714 9.5437247e-05
4.546714 9.6189899e-05
4.547714 9.6939493e-05
4.548714 9.7685847e-05
4.549714 9.8428791e-05
4.550714 9.916814199999998e-05
4.551714 9.9903764e-05
4.552714 0.00010063554
4.553714 0.00010136338
4.554714 0.00010208719
4.555714 0.00010280695
4.556714 0.00010352265000000001
4.557714 0.00010423432999999999
4.558714 0.00010494202000000001
4.559714 0.00010564581
4.560714 0.00010634579
4.561714 0.00010704207
4.562714 0.00010773477000000001
4.563715 0.00010842404
4.564714 0.00010910997999999999
4.565714 0.00010979270999999999
4.566714 0.00011047235
4.567714 0.000111149
4.568714 0.00011182270000000001
4.569714 0.00011249352
4.570714 0.00011316148
4.571714 0.00011382655
4.572714 0.00011448869
4.573714 0.00011514783999999999
4.574714 0.00011580389000000001
4.575714 0.00011645672000000001
4.576715 0.00011710617000000001
4.577714 0.00011775210000000001
4.578714 0.00011839431000000001
4.579714 0.00011903263999999999
4.580714 0.00011966689999999998
4.581714 0.00012029691000000001
4.582714 0.0001209225
4.583714 0.00012154353
4.584714 0.00012215984999999999
4.585714 0.00012277135
4.586714 0.00012337794999999998
4.587714 0.00012397959
4.588714 0.00012457624
4.589714 0.0001251679
4.590714 0.00012575459
4.591714 0.00012633637000000002
4.592714 0.00012691331000000002
4.593714 0.0001274855
4.594714 0.00012805303
4.595714 0.00012861602
4.596714 0.00012917457
4.597714 0.00012972879
4.598714 0.00013027878
4.599714 0.00013082463
4.600714 0.0001313664
4.601714 0.00013190414
4.602714 0.00013243787999999999
4.603714 0.00013296761
4.604714 0.00013349332
4.605714 0.00013401494
4.606714 0.0001345324
4.607714 0.00013504559
4.608714 0.0001355544
4.609715 0.00013605867999999998
4.610714 0.00013655828999999998
4.611714 0.00013705305
4.612714 0.00013754282999999998
4.613714 0.00013802745
4.614714 0.00013850677
4.615714 0.00013898064
4.616714 0.00013944893000000002
4.617714 0.00013991157
4.618714 0.00014036846000000001
4.619714 0.00014081953
4.620714 0.00014126476
4.621714 0.00014170414
4.622715 0.00014213768999999998
4.623714 0.00014256544
4.624714 0.00014298746
4.625714 0.00014340383
4.626714 0.00014381462
4.627714 0.00014421994000000002
4.628714 0.00014461988
4.629714 0.00014501453
4.630714 0.000145404
4.631714 0.00014578835
4.632714 0.00014616767
4.633714 0.00014654199
4.634714 0.00014691135000000001
4.635714 0.00014727575
4.636714 0.00014763517000000002
4.637714 0.00014798958
4.638714 0.0001483389
4.639714 0.00014868307
4.640714 0.00014902196
4.641714 0.00014935547
4.642715 0.00014968347
4.643714 0.00015000581
4.644714 0.00015032238
4.645714 0.00015063301
4.646714 0.00015093759
4.647714 0.00015123599
4.648714 0.00015152809
4.649714 0.00015181381
4.650714 0.00015209307
4.651714 0.00015236583
4.652714 0.00015263205
4.653714 0.00015289172
4.654714 0.00015314486
4.655715 0.00015339150000000002
4.656714 0.00015363170000000002
4.657714 0.00015386552
4.658714 0.00015409304
4.659714 0.00015431434
4.660714 0.00015452953
4.661714 0.00015473869
4.662714 0.0001549419
4.663714 0.00015513925
4.664714 0.0001553308
4.665714 0.0001555166
4.666714 0.00015569668
4.667714 0.00015587106
4.668715 0.00015603971999999998
4.669714 0.00015620265
4.670714 0.00015635978
4.671714 0.00015651106
4.672714 0.00015665639
4.673714 0.00015679568
4.674714 0.00015692882
4.675714 0.00015705568
4.676714 0.00015717615
4.677714 0.00015729007999999999
4.678714 0.00015739737999999998
4.679714 0.00015749793
4.680714 0.0001575916
4.681714 0.00015767833
4.682714 0.00015775805
4.683714 0.00015783069
4.684714 0.00015789622
4.685714 0.00015795463
4.686714 0.00015800592
4.687714 0.00015805012
4.688715 0.00015808727
4.689714 0.00015811742
4.690714 0.00015814064
4.691714 0.00015815701
4.692714 0.00015816662
4.693714 0.00015816954
4.694714 0.00015816586
4.695714 0.00015815565
4.696714 0.00015813898
4.697714 0.00015811592
4.698714 0.00015808648999999998
4.699714 0.00015805075
4.700714 0.00015800869000000002
4.701715 0.00015796031
4.702714 0.00015790559
4.703714 0.0001578445
4.704714 0.00015777697
4.705714 0.00015770295
4.706714 0.00015762234
4.707714 0.00015753509
4.708714 0.00015744107999999998
4.709714 0.00015734024
4.710714 0.00015723247
4.711714 0.00015711769
4.712714 0.00015699582
4.713714 0.00015686678999999999
4.714714 0.00015673056
4.715714 0.00015658708
4.716714 0.00015643633000000001
4.717714 0.0001562783
4.718714 0.000156113
4.719714 0.00015594046
4.720714 0.00015576071
4.721714 0.0001555738
4.722714 0.00015537978
4.723714 0.00015517873999999998
4.724714 0.00015497073
4.725714 0.00015475586
4.726714 0.00015453418
4.727714 0.00015430577
4.728714 0.0001540707
4.729714 0.00015382902
4.730714 0.0001535808
4.731714 0.00015332606
4.732714 0.00015306483
4.733714 0.00015279712
4.734715 0.00015252293
4.735714 0.00015224225
4.736714 0.00015195504
4.737714 0.00015166129
4.738714 0.00015136093
4.739714 0.00015105391
4.740714 0.00015074017
4.741714 0.00015041967
4.742714 0.00015009232999999998
4.743714 0.00014975811
4.744714 0.00014941694999999998
4.745714 0.00014906882
4.746714 0.00014871367
4.747715 0.00014835148999999998
4.748714 0.00014798226
4.749714 0.00014760598
4.750714 0.00014722265
4.751714 0.0001468323
4.752714 0.00014643498
4.753714 0.00014603072
4.754714 0.00014561957
4.755714 0.00014520159
4.756714 0.00014477685
4.757714 0.00014434540000000002
4.758714 0.00014390732
4.759714 0.00014346267
4.760714 0.0001430115
4.761714 0.00014255386999999998
4.762714 0.00014208982
4.763714 0.00014161941000000002
4.764714 0.00014114265
4.765714 0.00014065957
4.766714 0.0001401702
4.767715 0.00013967452
4.768714 0.00013917254
4.769714 0.00013866425
4.770714 0.00013814962
4.771714 0.00013762864
4.772714 0.00013710128
4.773714 0.00013656752
4.774714 0.00013602734
4.775714 0.0001354807
4.776714 0.00013492759999999998
4.777714 0.00013436802
4.778714 0.00013380197000000002
4.779714 0.00013322945
4.780715 0.00013265045
4.781714 0.00013206502
4.782714 0.00013147318
4.783714 0.00013087496
4.784714 0.00013027039999999999
4.785714 0.00012965958
4.786714 0.00012904253
4.787714 0.00012841932
4.788714 0.00012779002999999998
4.789714 0.00012715471
4.790714 0.00012651345
4.791714 0.0001258663
4.792714 0.00012521334000000002
4.793715 0.00012455463
4.794714 0.00012389022
4.795714 0.00012322018
4.796714 0.00012254455
4.797714 0.00012186338000000001
4.798714 0.00012117669
4.799714 0.00012048451
4.800714 0.00011978687999999999
4.801714 0.00011908380000000001
4.802714 0.00011837529
4.803714 0.00011766136000000001
4.804714 0.00011694203
4.805714 0.00011621729000000001
4.806714 0.00011548714999999998
4.807714 0.00011475161999999999
4.808714 0.00011401070000000001
4.809714 0.00011326438999999999
4.810714 0.00011251271
4.811714 0.00011175568000000001
4.812714 0.00011099332
4.813715 0.00011022564
4.814714 0.00010945266999999999
4.815714 0.00010867445
4.816714 0.00010789101
4.817714 0.00010710239
4.818714 0.00010630861999999999
4.819714 0.00010550975
4.820714 0.00010470584
4.821714 0.00010389692
4.822714 0.00010308305999999999
4.823714 0.0001022643
4.824714 0.0001014407
4.825714 0.00010061229000000001
4.826715 9.9779152e-05
4.827714 9.8941314e-05
4.828714 9.8098837e-05
4.829714 9.7251768e-05
4.830714 9.6400152e-05
4.831714 9.5544033e-05
4.832714 9.4683469e-05
4.833714 9.381851099999999e-05
4.834714 9.2949205e-05
4.835714 9.2075595e-05
4.836714 9.1197734e-05
4.837714 9.0315672e-05
4.838714 8.9429466e-05
4.839714 8.8539161e-05
4.840714 8.764480999999999e-05
4.841714 8.6746468e-05
4.842714 8.5844192e-05
4.843714 8.4938029e-05
4.844714 8.402803900000001e-05
4.845714 8.311427e-05
4.846714 8.2196777e-05
4.847714 8.1275613e-05
4.848714 8.0350833e-05
4.849714 7.9422477e-05
4.850714 7.8490604e-05
4.851714 7.7555256e-05
4.852714 7.6616482e-05
4.853714 7.5674325e-05
4.854714 7.472883099999999e-05
4.855714 7.3780041e-05
4.856714 7.2827999e-05
4.857714 7.1872751e-05
4.858714 7.0914342e-05
4.859715 6.9952813e-05
4.860714 6.8988214e-05
4.861714 6.8020597e-05
4.862714 6.7050013e-05
4.863714 6.6076518e-05
4.864714 6.510017000000001e-05
4.865714 6.4121031e-05
4.866714 6.313916900000001e-05
4.867714 6.2154652e-05
4.868714 6.116754900000001e-05
4.869714 6.0177939e-05
4.870714 5.9185891e-05
4.871714 5.8191483e-05
4.872715 5.7194796e-05
4.873714 5.6195904000000006e-05
4.874714 5.5194886e-05
4.875714 5.419181e-05
4.876714 5.318675e-05
4.877714 5.2179774e-05
4.878714 5.1170940000000004e-05
4.879714 5.016031e-05
4.880714 4.914794e-05
4.881714 4.8133876000000004e-05
4.882714 4.7118161e-05
4.883714 4.6100834e-05
4.884714 4.5081936000000005e-05
4.885714 4.4061497000000003e-05
4.886714 4.3039551999999996e-05
4.887714 4.2016129e-05
4.888714 4.0991262000000004e-05
4.889714 3.9964982e-05
4.890714 3.8937327e-05
4.891714 3.7908339e-05
4.892715 3.6878058e-05
4.893714 3.5846537e-05
4.894714 3.4813834e-05
4.895714 3.3780015e-05
4.896714 3.2745149e-05
4.897714 3.170932e-05
4.898714 3.0672609e-05
4.899714 2.9635112000000003e-05
4.900714 2.8596924e-05
4.901714 2.7558150000000003e-05
4.902714 2.6518893e-05
4.903714 2.5479261000000002e-05
4.904714 2.4439361999999998e-05
4.905715 2.3399298e-05
4.906714 2.2359170999999998e-05
4.907714 2.1319077e-05
4.908714 2.0279107e-05
4.909714 1.9239342999999998e-05
4.910714 1.8199856999999997e-05
4.911714 1.7160716e-05
4.912714 1.6121972e-05
4.913714 1.5083672999999999e-05
4.914714 1.4045854e-05
4.915714 1.3008545e-05
4.916714 1.1971767999999999e-05
4.917714 1.0935538000000001e-05
4.918715 9.899869e-06
4.919714 8.8647703e-06
4.920714 7.8302534e-06
4.921714 6.796332e-06
4.922714 5.7630228e-06
4.923714 4.730350199999999e-06
4.924714 3.6983465e-06
4.925714 2.6670532e-06
4.926714 1.6365230999999999e-06
4.927714 6.068205e-07
4.928714 -4.2197827e-07
4.929714 -1.449785e-06
4.930714 -2.4764999e-06
4.931714 -3.5020128999999995e-06
4.932714 -4.5262048000000004e-06
4.933714 -5.548949e-06
4.934714 -6.570113699999999e-06
4.935714 -7.589564200000001e-06
4.936714 -8.6071651e-06
4.937714 -9.6227843e-06
4.938715 -1.0636294e-05
4.939714 -1.1647573e-05
4.940714 -1.2656509999999999e-05
4.941714 -1.3663005e-05
4.942714 -1.4666971999999999e-05
4.943714 -1.5668336999999998e-05
4.944714 -1.6667042e-05
4.945714 -1.7663044e-05
4.946714 -1.8656311e-05
4.947714 -1.9646829e-05
4.948714 -2.063459e-05
4.949714 -2.1619600000000002e-05
4.950714 -2.260187e-05
4.951715 -2.3581415999999998e-05
4.952714 -2.4558255999999998e-05
4.953714 -2.5532403999999997e-05
4.954714 -2.6503872000000002e-05
4.955714 -2.7472666e-05
4.956714 -2.8438776999999997e-05
4.957714 -2.9402187e-05
4.958714 -3.0362867000000003e-05
4.959714 -3.1320766e-05
4.960714 -3.2275821e-05
4.961714 -3.3227953999999995e-05
4.962714 -3.4177065999999995e-05
4.963714 -3.5123045e-05
4.964714 -3.6065768e-05
4.965714 -3.7005099999999996e-05
4.966714 -3.7940896000000004e-05
4.967714 -3.8873006e-05
4.968714 -3.9801279000000004e-05
4.969714 -4.0725561e-05
4.970714 -4.1645711000000004e-05
4.971714 -4.2561587e-05
4.972714 -4.3473062e-05
4.973714 -4.4380022e-05
4.974714 -4.5282366e-05
4.975714 -4.6180014e-05
4.976714 -4.7072902e-05
4.977714 -4.796098700000001e-05
4.978714 -4.8844237000000004e-05
4.979714 -4.9722649000000005e-05
4.980714 -5.0596225e-05
4.981714 -5.146498e-05
4.982714 -5.2328949e-05
4.983714 -5.318816e-05
4.984715 -5.4042653e-05
4.985714 -5.4892467e-05
4.986714 -5.5737638000000004e-05
4.987714 -5.6578187000000004e-05
4.988714 -5.7414132e-05
4.989714 -5.8245467e-05
4.990714 -5.9072181e-05
4.991714 -5.9894245e-05
4.992714 -6.0711596e-05
4.993714 -6.1524167e-05
4.994714 -6.2331861e-05
4.995714 -6.313457e-05
4.996714 -6.3932163e-05
4.997715 -6.4724503e-05
4.998714 -6.5511432e-05
4.999714 -6.6292796e-05
5.000714 -6.7068424e-05
5.001714 -6.7838164e-05
5.002714 -6.8601855e-05
5.003714 -6.9359345e-05
5.004714 -7.0110502e-05
5.005714 -7.0855208e-05
5.006714 -7.1593365e-05
5.007714 -7.2324889e-05
5.008714 -7.3049728e-05
5.009714 -7.3767842e-05
5.010714 -7.447922600000001e-05
5.011714 -7.518389099999999e-05
5.012714 -7.5881871e-05
5.013714 -7.6573207e-05
5.014714 -7.7257965e-05
5.015714 -7.7936215e-05
5.016714 -7.8608031e-05
5.017715 -7.9273491e-05
5.018714 -7.9932676e-05
5.019714 -8.0585642e-05
5.020714 -8.123245200000001e-05
5.021714 -8.187313900000001e-05
5.022714 -8.2507722e-05
5.023714 -8.31362e-05
5.024714 -8.3758545e-05
5.025714 -8.437471e-05
5.026714 -8.4984617e-05
5.027714 -8.5588175e-05
5.028714 -8.6185264e-05
5.029714 -8.6775754e-05
5.030715 -8.735949e-05
5.031714 -8.7936314e-05
5.032714 -8.850606199999999e-05
5.033714 -8.9068567e-05
5.034714 -8.9623666e-05
5.035714 -9.017121e-05
5.036714 -9.0711052e-05
5.037714 -9.1243072e-05
5.038714 -9.1767168e-05
5.039714 -9.2283261e-05
5.040714 -9.279129900000001e-05
5.041714 -9.329126e-05
5.042714 -9.3783137e-05
5.043715 -9.426696000000001e-05
5.044714 -9.4742779e-05
5.045714 -9.5210663e-05
5.046714 -9.5670703e-05
5.047714 -9.6122994e-05
5.048714 -9.656763500000001e-05
5.049714 -9.7004749e-05
5.050714 -9.743442900000001e-05
5.051714 -9.7856775e-05
5.052714 -9.827187999999999e-05
5.053714 -9.8679811e-05
5.054714 -9.9080603e-05
5.055714 -9.947428899999999e-05
5.056714 -9.986085800000001e-05
5.057714 -0.00010024028
5.058714 -0.00010061248
5.059714 -0.00010097738
5.060714 -0.00010133487
5.061714 -0.0001016848
5.062714 -0.00010202705
5.063715 -0.00010236142000000001
5.064714 -0.00010268775
5.065714 -0.00010300586
5.066714 -0.00010331556
5.067714 -0.00010361671
5.068714 -0.00010390914000000001
5.069714 -0.00010419274
5.070714 -0.00010446737
5.071714 -0.00010473296
5.072714 -0.00010498948000000001
5.073714 -0.00010523687
5.074714 -0.00010547517
5.075714 -0.00010570442
5.076715 -0.00010592469
5.077714 -0.00010613608000000001
5.078714 -0.00010633869999999999
5.079714 -0.00010653271
5.080714 -0.00010671823
5.081714 -0.00010689544999999999
5.082714 -0.00010706451000000001
5.083714 -0.00010722556
5.084714 -0.00010737875
5.085714 -0.0001075242
5.086714 -0.00010766202999999999
5.087714 -0.00010779229
5.088714 -0.00010791504
5.089714 -0.00010803029999999999
5.090714 -0.00010813807
5.091714 -0.00010823828000000001
5.092714 -0.00010833089
5.093714 -0.00010841578
5.094714 -0.00010849284000000001
5.095714 -0.00010856192999999999
5.096714 -0.0001086229
5.097714 -0.00010867559
5.098714 -0.00010871985
5.099714 -0.00010875550999999999
5.100714 -0.00010878246000000001
5.101714 -0.00010880053999999999
5.102714 -0.00010880968
5.103714 -0.0001088098
5.104714 -0.00010880085
5.105714 -0.00010878282
5.106714 -0.00010875573000000001
5.107714 -0.00010871961999999999
5.108714 -0.00010867459
5.109715 -0.00010862074
5.110714 -0.0001085582
5.111714 -0.00010848713
5.112714 -0.00010840769999999999
5.113714 -0.00010832007000000001
5.114714 -0.00010822441000000001
5.115714 -0.00010812091000000001
5.116714 -0.00010800970999999998
5.117714 -0.00010789096000000001
5.118714 -0.00010776477
5.119714 -0.00010763122
5.120714 -0.00010749038000000002
5.121714 -0.00010734228000000001
5.122715 -0.00010718692
5.123714 -0.00010702424
5.124714 -0.00010685419999999999
5.125714 -0.00010667668
5.126714 -0.00010649156
5.127714 -0.00010629871
5.128714 -0.00010609796
5.129714 -0.00010588915
5.130714 -0.00010567213
5.131714 -0.00010544675
5.132714 -0.00010521285000000001
5.133714 -0.00010497032
5.134714 -0.00010471907
5.135714 -0.00010445904
5.136714 -0.00010419018000000002
5.137714 -0.00010391251
5.138714 -0.00010362605999999999
5.139714 -0.00010333093
5.140714 -0.00010302723
5.141714 -0.0001027151
5.142715 -0.00010239472999999999
5.143714 -0.00010206633
5.144714 -0.0001017301
5.145714 -0.00010138629
5.146714 -0.00010103511999999999
5.147714 -0.00010067682000000001
5.148714 -0.00010031163
5.149714 -9.9939734e-05
5.150714 -9.956131599999999e-05
5.151714 -9.917652099999999e-05
5.152714 -9.8785461e-05
5.153714 -9.838821600000001e-05
5.154714 -9.798483200000001e-05
5.155715 -9.757531e-05
5.156714 -9.7159614e-05
5.157714 -9.6737676e-05
5.158714 -9.6309395e-05
5.159714 -9.5874645e-05
5.160714 -9.5433279e-05
5.161714 -9.498514799999999e-05
5.162714 -9.4530083e-05
5.163714 -9.4067929e-05
5.164714 -9.359853299999999e-05
5.165714 -9.3121758e-05
5.166714 -9.2637498e-05
5.167714 -9.2145672e-05
5.168715 -9.164622800000001e-05
5.169714 -9.1139162e-05
5.170714 -9.0624496e-05
5.171714 -9.0102299e-05
5.172714 -8.9572677e-05
5.173714 -8.9035774e-05
5.174714 -8.849176e-05
5.175714 -8.794083900000001e-05
5.176714 -8.7383239e-05
5.177714 -8.6819193e-05
5.178714 -8.624894599999999e-05
5.179714 -8.5672747e-05
5.180714 -8.5090835e-05
5.181714 -8.450343200000001e-05
5.182714 -8.3910743e-05
5.183714 -8.3312943e-05
5.184714 -8.2710176e-05
5.185714 -8.2102548e-05
5.186714 -8.1490134e-05
5.187714 -8.0872968e-05
5.188715 -8.0251044e-05
5.189714 -7.9624323e-05
5.190714 -7.899273599999999e-05
5.191714 -7.835618e-05
5.192714 -7.7714543e-05
5.193714 -7.706769300000001e-05
5.194714 -7.6415489e-05
5.195714 -7.5757794e-05
5.196714 -7.5094476e-05
5.197714 -7.4425424e-05
5.198714 -7.3750545e-05
5.199714 -7.3069776e-05
5.200714 -7.238309099999999e-05
5.201715 -7.1690494e-05
5.202714 -7.099203e-05
5.203714 -7.0287791e-05
5.204714 -6.9577902e-05
5.205714 -6.8862528e-05
5.206714 -6.8141861e-05
5.207714 -6.741612999999999e-05
5.208714 -6.6685578e-05
5.209714 -6.5950468e-05
5.210714 -6.5211071e-05
5.211714 -6.4467662e-05
5.212714 -6.3720495e-05
5.213714 -6.2969826e-05
5.214714 -6.2215878e-05
5.215714 -6.1458843e-05
5.216714 -6.0698886e-05
5.217714 -5.9936127000000004e-05
5.218714 -5.9170657e-05
5.219714 -5.8402513999999993e-05
5.220714 -5.7631700999999995e-05
5.221714 -5.6858181000000005e-05
5.222714 -5.6081887999999996e-05
5.223714 -5.5302718e-05
5.224714 -5.4520552e-05
5.225714 -5.3735243e-05
5.226714 -5.2946649e-05
5.227714 -5.2154615999999994e-05
5.228714 -5.1359007e-05
5.229714 -5.0559692e-05
5.230714 -4.9756568e-05
5.231714 -4.8949556e-05
5.232714 -4.813862200000001e-05
5.233714 -4.7323769e-05
5.234715 -4.6505036e-05
5.235714 -4.5682509e-05
5.236714 -4.4856316e-05
5.237714 -4.4026626e-05
5.238714 -4.3193648e-05
5.239714 -4.2357624e-05
5.240714 -4.1518814e-05
5.241714 -4.0677509e-05
5.242714 -3.9834003e-05
5.243714 -3.8988597e-05
5.244714 -3.8141584e-05
5.245714 -3.729325e-05
5.246714 -3.6443853e-05
5.247715 -3.5593627000000005e-05
5.248714 -3.4742766e-05
5.249714 -3.3891433e-05
5.250714 -3.3039746e-05
5.251714 -3.2187779e-05
5.252714 -3.1335563000000004e-05
5.253714 -3.0483085000000002e-05
5.254714 -2.9630297e-05
5.255714 -2.8777114e-05
5.256714 -2.7923426e-05
5.257714 -2.7069098e-05
5.258714 -2.6213982e-05
5.259714 -2.5357929e-05
5.260714 -2.4500787e-05
5.261714 -2.3642421e-05
5.262714 -2.2782714e-05
5.263714 -2.1921574e-05
5.264714 -2.1058941e-05
5.265714 -2.0194795999999998e-05
5.266714 -1.9329157e-05
5.267715 -1.8462089e-05
5.268714 -1.7593696e-05
5.269714 -1.6724127999999998e-05
5.270714 -1.5853571e-05
5.271714 -1.4982245e-05
5.272714 -1.4110404e-05
5.273714 -1.3238316e-05
5.274714 -1.2366272e-05
5.275714 -1.1494562e-05
5.276714 -1.0623479e-05
5.277714 -9.7533032e-06
5.278714 -8.884296e-06
5.279714 -8.0166949e-06
5.280715 -7.1507046e-06
5.281714 -6.2864935000000004e-06
5.282714 -5.4241898e-06
5.283714 -4.5638789e-06
5.284714 -3.7056036e-06
5.285714 -2.8493659e-06
5.286714 -1.9951282e-06
5.287714 -1.142819e-06
5.288714 -2.9233831e-07
5.289714 5.5643619e-07
5.290714 1.403641e-06
5.291714 2.2494191000000003e-06
5.292714 3.0939109000000003e-06
5.293715 3.9372466e-06
5.294714 4.7795378e-06
5.295714 5.6208702e-06
5.296714 6.4612976e-06
5.297714 7.300837300000001e-06
5.298714 8.1394653e-06
5.299714 8.9771149e-06
5.300714 9.8136759e-06
5.301714 1.0648996e-05
5.302714 1.1482884000000001e-05
5.303714 1.2315112e-05
5.304714 1.3145425999999999e-05
5.305714 1.3973546e-05
5.306714 1.479918e-05
5.307714 1.5622027e-05
5.308714 1.6441788e-05
5.309714 1.7258178e-05
5.310714 1.8070926e-05
5.311714 1.8879791e-05
5.312714 1.9684563e-05
5.313715 2.0485072e-05
5.314714 2.1281187e-05
5.315714 2.2072823e-05
5.316714 2.2859939e-05
5.317714 2.3642539000000003e-05
5.318714 2.4420669e-05
5.319714 2.519441e-05
5.320714 2.5963877e-05
5.321714 2.6729207999999997e-05
5.322714 2.7490559999999998e-05
5.323714 2.8248098e-05
5.324714 2.9001987e-05
5.325714 2.9752383e-05
5.326715 3.0499424e-05
5.327714 3.1243229e-05
5.328714 3.1983879e-05
5.329714 3.272142e-05
5.330714 3.3455856e-05
5.331714 3.4187153e-05
5.332714 3.4915226000000005e-05
5.333714 3.5639948e-05
5.334714 3.6361149e-05
5.335714 3.7078624e-05
5.336714 3.7792134e-05
5.337714 3.8501415e-05
5.338714 3.9206185e-05
5.339714 3.9906151999999996e-05
5.340714 4.0601023e-05
5.341714 4.1290511e-05
5.342714 4.1974345999999995e-05
5.343714 4.2652283e-05
5.344714 4.3324104e-05
5.345714 4.398963e-05
5.346714 4.4648723e-05
5.347714 4.5301289e-05
5.348714 4.5947277000000003e-05
5.349714 4.6586680000000004e-05
5.350714 4.7219535e-05
5.351714 4.7845919e-05
5.352714 4.8465938000000004e-05
5.353714 4.9079728e-05
5.354714 4.9687441e-05
5.355714 5.0289248000000004e-05
5.356714 5.0885313e-05
5.357714 5.1475803e-05
5.358714 5.2060864e-05
5.359715 5.2640627000000006e-05
5.360714 5.3215183000000005e-05
5.361714 5.3784600999999996e-05
5.362714 5.4348902e-05
5.363714 5.4908064999999995e-05
5.364714 5.5462033e-05
5.365714 5.6010691000000004e-05
5.366714 5.6553897999999995e-05
5.367714 5.7091466e-05
5.368714 5.7623180000000006e-05
5.369714 5.8148794000000005e-05
5.370714 5.8668041e-05
5.371714 5.918065e-05
5.372715 5.9686339999999994e-05
5.373714 6.0184846000000006e-05
5.374714 6.0675904000000004e-05
5.375714 6.1159278e-05
5.376714 6.1634762e-05
5.377714 6.2102185e-05
5.378714 6.2561418e-05
5.379714 6.3012368e-05
5.380714 6.3454996e-05
5.381714 6.3889297e-05
5.382714 6.4315316e-05
5.383714 6.473313800000001e-05
5.384714 6.5142871e-05
5.385714 6.5544663e-05
5.386714 6.5938679e-05
5.387714 6.6325094e-05
5.388714 6.6704092e-05
5.389714 6.7075854e-05
5.390714 6.7440538e-05
5.391714 6.7798294e-05
5.392715 6.8149234e-05
5.393714 6.8493443e-05
5.394714 6.8830968e-05
5.395714 6.9161814e-05
5.396714 6.948594100000001e-05
5.397714 6.9803264e-05
5.398714 7.0113663e-05
5.399714 7.0416974e-05
5.400714 7.0712997e-05
5.401714 7.1001517e-05
5.402714 7.1282284e-05
5.403714 7.1555041e-05
5.404714 7.1819534e-05
5.405715 7.2075505e-05
5.406714 7.2322712e-05
5.407714 7.2560931e-05
5.408714 7.278996499999999e-05
5.409714 7.3009659e-05
5.410714 7.3219883e-05
5.411714 7.3420563e-05
5.412714 7.3611665e-05
5.413714 7.3793188e-05
5.414714 7.3965191e-05
5.415714 7.4127757e-05
5.416714 7.4281013e-05
5.417714 7.4425111e-05
5.418715 7.4560222e-05
5.419714 7.468653999999999e-05
5.420714 7.4804251e-05
5.421714 7.4913555e-05
5.422714 7.5014623e-05
5.423714 7.5107624e-05
5.424714 7.519269e-05
5.425714 7.5269924e-05
5.426714 7.533938600000001e-05
5.427714 7.5401107e-05
5.428714 7.5455063e-05
5.429714 7.550119699999999e-05
5.430714 7.553940099999999e-05
5.431714 7.556953999999999e-05
5.432714 7.5591441e-05
5.433714 7.5604896e-05
5.434714 7.5609682e-05
5.435714 7.5605561e-05
5.436714 7.5592288e-05
5.437714 7.556962499999999e-05
5.438715 7.553734299999999e-05
5.439714 7.5495234e-05
5.440714 7.5443108e-05
5.441714 7.538081900000001e-05
5.442714 7.5308253e-05
5.443714 7.522534099999999e-05
5.444714 7.513205e-05
5.445714 7.5028402e-05
5.446714 7.491444800000001e-05
5.447714 7.479029e-05
5.448714 7.465606e-05
5.449714 7.451192200000001e-05
5.450714 7.4358064e-05
5.451715 7.419469099999999e-05
5.452714 7.4022012e-05
5.453714 7.384023800000001e-05
5.454714 7.364956799999999e-05
5.455714 7.345019e-05
5.456714 7.3242256e-05
5.457714 7.3025905e-05
5.458714 7.280123100000001e-05
5.459714 7.2568292e-05
5.460714 7.23271e-05
5.461714 7.2077626e-05
5.462714 7.1819807e-05
5.463714 7.1553535e-05
5.464714 7.1278669e-05
5.465714 7.099504300000001e-05
5.466714 7.0702464e-05
5.467714 7.0400728e-05
5.468714 7.008961800000001e-05
5.469714 6.9768925e-05
5.470714 6.9438437e-05
5.471714 6.9097973e-05
5.472714 6.8747369e-05
5.473714 6.8386493e-05
5.474714 6.8015243e-05
5.475714 6.7633562e-05
5.476714 6.7241427e-05
5.477714 6.6838862e-05
5.478714 6.642593499999999e-05
5.479714 6.6002741e-05
5.480714 6.5569424e-05
5.481714 6.5126142e-05
5.482714 6.4673088e-05
5.483714 6.4210468e-05
5.484715 6.373849100000001e-05
5.485714 6.3257374e-05
5.486714 6.2767316e-05
5.487714 6.2268515e-05
5.488714 6.1761131e-05
5.489714 6.1245305e-05
5.490714 6.072114000000001e-05
5.491714 6.0188711000000005e-05
5.492714 5.9648039e-05
5.493714 5.9099113999999996e-05
5.494714 5.8541882999999996e-05
5.495714 5.7976257e-05
5.496714 5.7402116e-05
5.497715 5.6819306e-05
5.498714 5.6227657000000006e-05
5.499714 5.5626981e-05
5.500714 5.501708e-05
5.501714 5.4397759000000004e-05
5.502714 5.3768838e-05
5.503714 5.313014e-05
5.504714 5.2481516e-05
5.505714 5.1822848999999995e-05
5.506714 5.1154058000000004e-05
5.507714 5.0475091e-05
5.508714 4.9785945000000004e-05
5.509714 4.9086657e-05
5.510714 4.8377296e-05
5.511714 4.7657977e-05
5.512714 4.6928849000000004e-05
5.513714 4.619009e-05
5.514714 4.5441897e-05
5.515714 4.4684489e-05
5.516714 4.3918095e-05
5.517715 4.3142941e-05
5.518714 4.2359251999999995e-05
5.519714 4.1567233e-05
5.520714 4.0767074e-05
5.521714 3.9958934e-05
5.522714 3.9142944e-05
5.523714 3.8319195000000004e-05
5.524714 3.7487742999999994e-05
5.525714 3.6648605999999996e-05
5.526714 3.5801759e-05
5.527714 3.4947143e-05
5.528714 3.408467e-05
5.529714 3.3214215000000006e-05
5.530715 3.2335635e-05
5.531714 3.1448772e-05
5.532714 3.055346e-05
5.533714 2.964953e-05
5.534714 2.8736817999999998e-05
5.535714 2.7815179000000004e-05
5.536714 2.6884484e-05
5.537714 2.5944635e-05
5.538714 2.4995563000000004e-05
5.539714 2.4037232000000002e-05
5.540714 2.306965e-05
5.541714 2.209286e-05
5.542714 2.1106945e-05
5.543715 2.0112023e-05
5.544714 1.9108248000000002e-05
5.545714 1.8095801e-05
5.546714 1.7074886e-05
5.547714 1.6045723e-05
5.548714 1.5008543000000001e-05
5.549714 1.3963577e-05
5.550714 1.2911053e-05
5.551714 1.1851185e-05
5.552714 1.0784167e-05
5.553714 9.710168300000001e-06
5.554714 8.6293277e-06
5.555714 7.5417503e-06
5.556714 6.4475039e-06
5.557714 5.346618799999999e-06
5.558714 4.239088e-06
5.559714 3.1248693000000004e-06
5.560714 2.0038872e-06
5.561714 8.7603915e-07
5.562714 -2.5880034e-07
5.563715 -1.4007729e-06
5.564714 -2.5500297e-06
5.565714 -3.7067238e-06
5.566714 -4.8710028e-06
5.567714 -6.043002500000001e-06
5.568714 -7.222839599999999e-06
5.569714 -8.410604800000001e-06
5.570714 -9.6063602e-06
5.571714 -1.0810134999999999e-05
5.572714 -1.202192e-05
5.573714 -1.3241672e-05
5.574714 -1.4469308999999998e-05
5.575714 -1.5704713e-05
5.576715 -1.6947735e-05
5.577714 -1.8198197e-05
5.578714 -1.9455901e-05
5.579714 -2.0720627e-05
5.580714 -2.1992149e-05
5.581714 -2.3270235999999998e-05
5.582714 -2.455466e-05
5.583714 -2.5845208000000003e-05
5.584714 -2.7141678e-05
5.585714 -2.8443898e-05
5.586714 -2.9751718e-05
5.587714 -3.1065016999999995e-05
5.588714 -3.2383716e-05
5.589714 -3.3707764000000004e-05
5.590714 -3.5037149e-05
5.591714 -3.637189e-05
5.592714 -3.7712033e-05
5.593714 -3.9057656000000003e-05
5.594714 -4.0408855e-05
5.595714 -4.1765742e-05
5.596714 -4.3128437999999996e-05
5.597714 -4.4497062e-05
5.598714 -4.5871735e-05
5.599714 -4.7252561e-05
5.600714 -4.8639629e-05
5.601714 -5.0032997e-05
5.602714 -5.143271000000001e-05
5.603714 -5.2838766e-05
5.604714 -5.4251143e-05
5.605714 -5.5669773e-05
5.606714 -5.7094559e-05
5.607714 -5.8525364e-05
5.608714 -5.9962031000000004e-05
5.609715 -6.140437e-05
5.610714 -6.285217800000001e-05
5.611714 -6.430522599999999e-05
5.612714 -6.5763282e-05
5.613714 -6.7226108e-05
5.614714 -6.8693475e-05
5.615714 -7.0165163e-05
5.616714 -7.1640972e-05
5.617714 -7.312071400000001e-05
5.618714 -7.4604242e-05
5.619714 -7.609143599999999e-05
5.620714 -7.75822e-05
5.621714 -7.907648300000001e-05
5.622715 -8.0574262e-05
5.623714 -8.2075553e-05
5.624714 -8.3580392e-05
5.625714 -8.5088845e-05
5.626714 -8.6601005e-05
5.627714 -8.811697399999999e-05
5.628714 -8.963686499999999e-05
5.629714 -9.1160797e-05
5.630714 -9.2688879e-05
5.631714 -9.4221207e-05
5.632714 -9.5757878e-05
5.633714 -9.7298937e-05
5.634714 -9.8844441e-05
5.635714 -0.00010039439
5.636714 -0.00010194874999999999
5.637714 -0.00010350747999999999
5.638714 -0.00010507047
5.639714 -0.00010663761
5.640714 -0.00010820874
5.641714 -0.00010978368
5.642715 -0.00011136224999999999
5.643714 -0.00011294421
5.644714 -0.00011452935
5.645714 -0.00011611742999999999
5.646714 -0.00011770823000000001
5.647714 -0.00011930152
5.648714 -0.00012089713
5.649714 -0.00012249485
5.650714 -0.00012409453000000002
5.651714 -0.00012569602
5.652714 -0.00012729923
5.653714 -0.00012890409
5.654714 -0.00013051057
5.655715 -0.00013211863
5.656714 -0.00013372832
5.657714 -0.00013533966
5.658714 -0.00013695270000000002
5.659714 -0.00013856753
5.660714 -0.00014018424
5.661714 -0.00014180289
5.662714 -0.00014342357
5.663714 -0.00014504636
5.664714 -0.00014667131
5.665714 -0.00014829847000000001
5.666714 -0.00014992784
5.667714 -0.0001515594
5.668715 -0.00015319313
5.669714 -0.00015482893
5.670714 -0.00015646672
5.671714 -0.00015810635
5.672714 -0.00015974769999999998
5.673714 -0.00016139055
5.674714 -0.00016303472
5.675714 -0.00016468
5.676714 -0.00016632616000000002
5.677714 -0.000167973
5.678714 -0.00016962027
5.679714 -0.00017126779
5.680714 -0.00017291535
5.681714 -0.00017456279
5.682714 -0.00017620994
5.683714 -0.00017785668
5.684714 -0.00017950292000000001
5.685714 -0.0001811486
5.686714 -0.00018279367
5.687714 -0.00018443810999999998
5.688715 -0.00018608196
5.689714 -0.00018772523
5.690714 -0.000189368
5.691714 -0.0001910103
5.692714 -0.00019265226
5.693714 -0.00019429392
5.694714 -0.00019593535
5.695714 -0.00019757662999999998
5.696714 -0.00019921779
5.697714 -0.00020085888000000003
5.698714 -0.00020249989999999998
5.699714 -0.00020414084
5.700714 -0.00020578163
5.701715 -0.00020742223
5.702714 -0.0002090625
5.703714 -0.00021070234
5.704714 -0.00021234159
5.705714 -0.00021398006999999997
5.706714 -0.00021561759
5.707714 -0.00021725396
5.708714 -0.00021888893
5.709714 -0.00022052233999999998
5.710714 -0.00022215395
5.711714 -0.00022378356
5.712714 -0.00022541099
5.713714 -0.00022703607
5.714714 -0.00022865865999999998
5.715714 -0.00023027862
5.716714 -0.00023189585999999998
5.717714 -0.00023351033
5.718714 -0.00023512198
5.719714 -0.00023673076
5.720714 -0.0002383367
5.721714 -0.00023993984999999999
5.722714 -0.00024154022
5.723714 -0.00024313786
5.724714 -0.00024473284
5.725714 -0.0002463252
5.726714 -0.00024791502
5.727714 -0.00024950236
5.728714 -0.00025108725
5.729714 -0.00025266968
5.730714 -0.00025424964999999996
5.731714 -0.00025582717
5.732714 -0.00025740214
5.733714 -0.00025897452
5.734715 -0.0002605442
5.735714 -0.00026211103
5.736714 -0.00026367485999999996
5.737714 -0.00026523553
5.738714 -0.00026679286
5.739714 -0.00026834666
5.740714 -0.00026989671
5.741714 -0.00027144283
5.742714 -0.00027298481
5.743714 -0.00027452245
5.744714 -0.00027605558
5.745714 -0.00027758404
5.746714 -0.00027910768999999996
5.747715 -0.00028062641
5.748714 -0.0002821401
5.749714 -0.00028364871
5.750714 -0.00028515217
5.751714 -0.00028665047
5.752714 -0.00028814361000000004
5.753714 -0.00028963159
5.754714 -0.00029111445
5.755714 -0.00029259224
5.756714 -0.00029406501
5.757714 -0.0002955328
5.758714 -0.00029699565
5.759714 -0.00029845361999999997
5.760714 -0.0002999067
5.761714 -0.00030135491
5.762714 -0.00030279825
5.763714 -0.00030423669
5.764714 -0.00030567016000000003
5.765714 -0.00030709859
5.766714 -0.00030852189
5.767715 -0.00030993991999999997
5.768714 -0.00031135255
5.769714 -0.00031275963
5.770714 -0.000314161
5.771714 -0.00031555646
5.772714 -0.00031694585000000003
5.773714 -0.00031832899
5.774714 -0.00031970569
5.775714 -0.0003210758
5.776714 -0.00032243915
5.777714 -0.00032379562
5.778714 -0.00032514508
5.779714 -0.00032648743
5.780715 -0.00032782259
5.781714 -0.00032915052
5.782714 -0.00033047118
5.783714 -0.00033178455000000003
5.784714 -0.00033309066
5.785714 -0.00033438951
5.786714 -0.00033568112
5.787714 -0.00033696556
5.788714 -0.00033824283000000004
5.789714 -0.00033951299
5.790714 -0.00034077607
5.791714 -0.0003420321
5.792714 -0.00034328109
5.793715 -0.00034452303
5.794714 -0.00034575787
5.795714 -0.0003469856
5.796714 -0.00034820614
5.797714 -0.00034941941
5.798714 -0.00035062531
5.799714 -0.0003518237
5.800714 -0.00035301445999999997
5.801714 -0.00035419739
5.802714 -0.00035537237
5.803714 -0.0003565392
5.804714 -0.00035769772
5.805714 -0.00035884773
5.806714 -0.00035998908
5.807714 -0.00036112162
5.808714 -0.00036224521
5.809714 -0.00036335971
5.810714 -0.00036446502000000004
5.811714 -0.00036556105
5.812714 -0.00036664771
5.813715 -0.00036772499
5.814714 -0.00036879284999999997
5.815714 -0.00036985127000000004
5.816714 -0.00037090026
5.817714 -0.00037193986
5.818714 -0.00037297009
5.819714 -0.00037399097
5.820714 -0.00037500256
5.821714 -0.00037600489
5.822714 -0.00037699798999999996
5.823714 -0.00037798188
5.824714 -0.00037895657
5.825714 -0.00037992204
5.826715 -0.00038087828000000004
5.827714 -0.00038182525000000006
5.828714 -0.00038276289
5.829714 -0.00038369112
5.830714 -0.00038460985
5.831714 -0.00038551893
5.832714 -0.00038641824
5.833714 -0.00038730764000000003
5.834714 -0.00038818698
5.835714 -0.00038905614
5.836714 -0.00038991493
5.837714 -0.00039076322
5.838714 -0.00039160082000000006
5.839714 -0.00039242764
5.840714 -0.00039324354000000005
5.841714 -0.00039404844999999997
5.842714 -0.00039484229999999995
5.843714 -0.00039562497
5.844714 -0.00039639644
5.845714 -0.00039715669
5.846714 -0.00039790571000000003
5.847714 -0.00039864344
5.848714 -0.00039936998999999995
5.849714 -0.00040008536000000003
5.850714 -0.00040078952999999997
5.851714 -0.00040148261000000005
5.852714 -0.0004021646
5.853714 -0.00040283558
5.854714 -0.00040349550999999994
5.855714 -0.00040414448
5.856714 -0.00040478244
5.857714 -0.0004054094
5.858714 -0.00040602536000000004
5.859715 -0.00040663025999999994
5.860714 -0.00040722402
5.861714 -0.0004078066
5.862714 -0.0004083779
5.863714 -0.00040893779
5.864714 -0.00040948617
5.865714 -0.00041002290000000005
5.866714 -0.00041054786
5.867714 -0.00041106091
5.868714 -0.00041156195
5.869714 -0.00041205085
5.870714 -0.00041252747
5.871714 -0.00041299171999999997
5.872715 -0.00041344350999999996
5.873714 -0.00041388275
5.874714 -0.00041430939999999994
5.875714 -0.00041472340000000006
5.876714 -0.00041512476
5.877714 -0.00041551342999999997
5.878714 -0.00041588946
5.879714 -0.00041625285
5.880714 -0.00041660364
5.881714 -0.00041694188
5.882714 -0.00041726757000000003
5.883714 -0.0004175808
5.884714 -0.00041788162
5.885714 -0.00041817002
5.886714 -0.00041844610000000003
5.887714 -0.00041870981000000004
5.888714 -0.00041896114
5.889714 -0.00041920015999999995
5.890714 -0.00041942676
5.891714 -0.00041964089999999997
5.892715 -0.00041984254000000003
5.893714 -0.00042003157
5.894714 -0.00042020796999999994
5.895714 -0.00042037159
5.896714 -0.00042052229
5.897714 -0.00042065999
5.898714 -0.00042078454
5.899714 -0.00042089587000000006
5.900714 -0.00042099381999999996
5.901714 -0.00042107831
5.902714 -0.00042114925
5.903714 -0.00042120654999999995
5.904714 -0.00042125016
5.905715 -0.00042128004
5.906714 -0.00042129613999999997
5.907714 -0.00042129845
5.908714 -0.00042128704
5.909714 -0.00042126188999999994
5.910714 -0.00042122306
5.911714 -0.00042117057999999997
5.912714 -0.00042110450999999997
5.913714 -0.00042102492
5.914714 -0.00042093192999999996
5.915714 -0.00042082556
5.916714 -0.00042070586999999994
5.917714 -0.00042057295
5.918715 -0.00042042684
5.919714 -0.00042026754
5.920714 -0.00042009505999999997
5.921714 -0.00041990938
5.922714 -0.00041971052000000004
5.923714 -0.00041949843
5.924714 -0.00041927306
5.925714 -0.00041903431000000005
5.926714 -0.00041878216000000004
5.927714 -0.00041851644999999995
5.928714 -0.0004182371
5.929714 -0.00041794401
5.930714 -0.00041763706
5.931714 -0.00041731619000000004
5.932714 -0.00041698127000000003
5.933714 -0.00041663219999999996
5.934714 -0.00041626894999999996
5.935714 -0.00041589142
5.936714 -0.00041549961
5.937714 -0.00041509342999999997
5.938715 -0.00041467291999999995
5.939714 -0.00041423813999999997
5.940714 -0.00041378902999999995
5.941714 -0.00041332569
5.942714 -0.0004128482
5.943714 -0.00041235658
5.944714 -0.00041185094
5.945714 -0.00041133135000000003
5.946714 -0.00041079787999999997
5.947714 -0.00041025063999999996
5.948714 -0.00040968966
5.949714 -0.000409115
5.950714 -0.00040852674
5.951715 -0.00040792488
5.952714 -0.00040730947
5.953714 -0.00040668046000000003
5.954714 -0.00040603791
5.955714 -0.00040538174999999994
5.956714 -0.00040471195
5.957714 -0.00040402842
5.958714 -0.00040333111
5.959714 -0.00040261998
5.960714 -0.00040189493000000005
5.961714 -0.00040115588000000005
5.962714 -0.00040040271999999995
5.963714 -0.00039963543000000003
5.964714 -0.00039885394
5.965714 -0.00039805817999999995
5.966714 -0.00039724814
5.967714 -0.00039642382
5.968714 -0.00039558518000000004
5.969714 -0.00039473225000000005
5.970714 -0.00039386509000000004
5.971714 -0.00039298375
5.972714 -0.0003920883
5.973714 -0.00039117881
5.974714 -0.00039025539999999997
5.975714 -0.00038931817
5.976714 -0.00038836715000000003
5.977714 -0.00038740254
5.978714 -0.00038642438
5.979714 -0.00038543279999999995
5.980714 -0.00038442786
5.981714 -0.00038340963
5.982714 -0.00038237818
5.983714 -0.00038133351
5.984715 -0.00038027565
5.985714 -0.00037920460999999996
5.986714 -0.00037812038
5.987714 -0.00037702291
5.988714 -0.00037591215
5.989714 -0.00037478802999999997
5.990714 -0.00037365051
5.991714 -0.00037249949
5.992714 -0.00037133493000000004
5.993714 -0.00037015672999999997
5.994714 -0.00036896481
5.995714 -0.00036775912
5.996714 -0.0003665396
5.997715 -0.00036530623
5.998714 -0.00036405902
5.999714 -0.00036279796
6.000714 -0.00036152308
6.001714 -0.00036023441
6.002714 -0.00035893204
6.003714 -0.00035761607
6.004714 -0.00035628659
6.005714 -0.00035494375
6.006714 -0.00035358764
6.007714 -0.00035221842
6.008714 -0.00035083624
6.009714 -0.00034944123000000003
6.010714 -0.00034803356
6.011714 -0.00034661334
6.012714 -0.00034518068
6.013714 -0.00034373570000000004
6.014714 -0.00034227846
6.015714 -0.00034080906
6.016714 -0.00033932754
6.017715 -0.00033783391999999996
6.018714 -0.00033632823
6.019714 -0.00033481044000000003
6.020714 -0.00033328056
6.021714 -0.00033173851
6.022714 -0.00033018428
6.023714 -0.00032861778
6.024714 -0.00032703899
6.025714 -0.00032544783
6.026714 -0.00032384428
6.027714 -0.00032222828999999996
6.028714 -0.00032059982
6.029714 -0.00031895888
6.030715 -0.00031730547
6.031714 -0.00031563961
6.032714 -0.00031396139
6.033714 -0.00031227084
6.034714 -0.00031056807
6.035714 -0.00030885317
6.036714 -0.00030712627
6.037714 -0.00030538752
6.038714 -0.00030363705999999997
6.039714 -0.00030187504999999997
6.040714 -0.00030010162
6.041714 -0.00029831695
6.042714 -0.00029652117000000003
6.043715 -0.00029471444
6.044714 -0.00029289686
6.045714 -0.00029106855
6.046714 -0.00028922959000000003
6.047714 -0.00028738007
6.048714 -0.00028552004
6.049714 -0.00028364952
6.050714 -0.00028176855000000003
6.051714 -0.0002798771
6.052714 -0.00027797516
6.053714 -0.00027606272
6.054714 -0.00027413973
6.055714 -0.00027220615
6.056714 -0.00027026194
6.057714 -0.00026830708
6.058714 -0.00026634154000000003
6.059714 -0.00026436533
6.060714 -0.00026237842
6.061714 -0.00026038084999999996
6.062714 -0.00025837266999999996
6.063715 -0.00025635393
6.064714 -0.00025432475
6.065714 -0.00025228524
6.066714 -0.00025023548
6.067714 -0.00024817568
6.068714 -0.00024610599
6.069714 -0.00024402657
6.070714 -0.00024193762000000003
6.071714 -0.00023983935
6.072714 -0.00023773191
6.073714 -0.00023561552
6.074714 -0.00023349032
6.075714 -0.00023135651000000002
6.076715 -0.00022921421999999998
6.077714 -0.00022706358000000002
6.078714 -0.00022490468999999998
6.079714 -0.00022273764
6.080714 -0.00022056246999999999
6.081714 -0.00021837925
6.082714 -0.00021618796000000002
6.083714 -0.00021398862
6.084714 -0.00021178117999999998
6.085714 -0.00020956565999999998
6.086714 -0.00020734195999999998
6.087714 -0.00020511009
6.088714 -0.00020286996
6.089714 -0.00020062154999999997
6.090714 -0.00019836484000000003
6.091714 -0.00019609984
6.092714 -0.00019382653
6.093714 -0.00019154494999999998
6.094714 -0.00018925514
6.095714 -0.00018695719
6.096714 -0.00018465119
6.097714 -0.00018233726
6.098714 -0.00018001556
6.099714 -0.00017768625
6.100714 -0.00017534953
6.101714 -0.00017300559
6.102714 -0.00017065465
6.103714 -0.00016829692
6.104714 -0.00016593262
6.105714 -0.00016356196000000001
6.106714 -0.00016118513
6.107714 -0.00015880233
6.108714 -0.00015641373
6.109715 -0.00015401947
6.110714 -0.0001516197
6.111714 -0.00014921451
6.112714 -0.00014680398
6.113714 -0.00014438818
6.114714 -0.00014196713
6.115714 -0.00013954086000000002
6.116714 -0.00013710936
6.117714 -0.00013467262
6.118714 -0.00013223062000000002
6.119714 -0.00012978331000000002
6.120714 -0.00012733069
6.121714 -0.00012487274000000002
6.122715 -0.00012240943
6.123714 -0.00011994077
6.124714 -0.00011746679999999999
6.125714 -0.00011498753999999999
6.126714 -0.00011250306000000001
6.127714 -0.00011001346
6.128714 -0.00010751885000000001
6.129714 -0.00010501936
6.130714 -0.00010251515999999999
6.131714 -0.00010000641999999999
6.132714 -9.749335300000001e-05
6.133714 -9.497615e-05
6.134714 -9.2455036e-05
6.135714 -8.9930234e-05
6.136714 -8.7401963e-05
6.137714 -8.4870442e-05
6.138714 -8.233586799999999e-05
6.139714 -7.9798434e-05
6.140714 -7.7258312e-05
6.141714 -7.4715649e-05
6.142715 -7.217057600000001e-05
6.143714 -6.9623195e-05
6.144714 -6.707358e-05
6.145714 -6.4521794e-05
6.146714 -6.1967864e-05
6.147714 -5.9411803e-05
6.148714 -5.6853616999999994e-05
6.149714 -5.4293287e-05
6.150714 -5.1730791e-05
6.151714 -4.9166107e-05
6.152714 -4.6599214e-05
6.153714 -4.4030101999999996e-05
6.154714 -4.1458767e-05
6.155715 -3.8885227e-05
6.156714 -3.6309513e-05
6.157714 -3.3731683e-05
6.158714 -3.1151821999999996e-05
6.159714 -2.8570037e-05
6.160714 -2.5986461e-05
6.161714 -2.3401252e-05
6.162714 -2.0814591e-05
6.163714 -1.8226677e-05
6.164714 -1.563773e-05
6.165714 -1.3047978000000001e-05
6.166714 -1.0457657e-05
6.167714 -7.8670077e-06
6.168715 -5.2762654999999996e-06
6.169714 -2.6856595e-06
6.170714 -9.540576100000001e-08
6.171714 2.4942967e-06
6.172714 5.0832688999999995e-06
6.173714 7.671355499999999e-06
6.174714 1.0258427e-05
6.175714 1.2844379e-05
6.176714 1.5429136e-05
6.177714 1.8012646e-05
6.178714 2.0594882e-05
6.179714 2.3175838e-05
6.180714 2.5755523e-05
6.181714 2.8333957000000003e-05
6.182714 3.0911175e-05
6.183714 3.3487208e-05
6.184714 3.6062087e-05
6.185714 3.8635835e-05
6.186714 4.1208462999999996e-05
6.187714 4.3779966e-05
6.188715 4.6350314e-05
6.189714 4.8919458e-05
6.190714 5.1487325e-05
6.191714 5.4053805e-05
6.192714 5.6618773999999996e-05
6.193714 5.9182076000000005e-05
6.194714 6.1743532e-05
6.195714 6.4302941e-05
6.196714 6.686008199999999e-05
6.197714 6.9414727e-05
6.198714 7.1966645e-05
6.199714 7.451558899999999e-05
6.200714 7.7061321e-05
6.201715 7.960360900000001e-05
6.202714 8.2142242e-05
6.203714 8.4677021e-05
6.204714 8.720776300000001e-05
6.205714 8.9734317e-05
6.206714 9.225654999999999e-05
6.207714 9.4774362e-05
6.208714 9.7287682e-05
6.209714 9.9796455e-05
6.210714 0.00010230067
6.211714 0.00010480031
6.212714 0.00010729541000000001
6.213714 0.00010978598
6.214714 0.00011227207
6.215714 0.00011475371
6.216714 0.00011723094999999999
6.217714 0.00011970379
6.218714 0.00012217229
6.219714 0.00012463641
6.220714 0.00012709617
6.221714 0.00012955149
6.222714 0.00013200231999999998
6.223714 0.00013444856
6.224714 0.00013689008
6.225714 0.00013932674
6.226714 0.00014175837
6.227714 0.00014418476
6.228714 0.00014660571
6.229714 0.000149021
6.230714 0.0001514304
6.231714 0.00015383366
6.232714 0.00015623056999999999
6.233714 0.00015862089000000002
6.234715 0.00016100443
6.235714 0.00016338097
6.236714 0.00016575036
6.237714 0.00016811244
6.238714 0.0001704671
6.239714 0.00017281425
6.240714 0.0001751538
6.241714 0.00017748571999999998
6.242714 0.00017980999000000001
6.243714 0.00018212662
6.244714 0.00018443562
6.245714 0.00018673702999999999
6.246714 0.00018903089
6.247715 0.00019131724
6.248714 0.00019359611
6.249714 0.00019586753
6.250714 0.00019813153
6.251714 0.0002003881
6.252714 0.00020263724
6.253714 0.00020487889000000002
6.254714 0.00020711299999999998
6.255714 0.00020933944
6.256714 0.00021155813
6.257714 0.00021376891000000003
6.258714 0.00021597160999999997
6.259714 0.00021816606
6.260714 0.00022035206
6.261714 0.00022252939
6.262714 0.00022469785
6.263714 0.00022685722
6.264714 0.00022900731000000002
6.265714 0.0002311479
6.266714 0.00023327882
6.267715 0.0002353999
6.268714 0.00023751102
6.269714 0.00023961204
6.270714 0.0002417029
6.271714 0.00024378353
6.272714 0.00024585389999999996
6.273714 0.00024791402
6.274714 0.00024996391
6.275714 0.00025200361
6.276714 0.00025403319
6.277714 0.0002560527
6.278714 0.00025806223
6.279714 0.00026006185
6.280715 0.00026205162000000003
6.281714 0.00026403159
6.282714 0.00026600182999999997
6.283714 0.00026796234999999996
6.284714 0.00026991318
6.285714 0.00027185424
6.286714 0.00027378553
6.287714 0.00027570693
6.288714 0.00027761835
6.289714 0.00027951965
6.290714 0.00028141067
6.291714 0.00028329121
6.292714 0.00028516108000000004
6.293715 0.00028702009
6.294714 0.00028886799999999996
6.295714 0.00029070461
6.296714 0.00029252969
6.297714 0.00029434304
6.298714 0.00029614448
6.299714 0.00029793384
6.300714 0.00029971097
6.301714 0.00030147576
6.302714 0.00030322813000000003
6.303714 0.00030496801
6.304714 0.00030669539
6.305714 0.00030841024
6.306714 0.00031011261000000003
6.307714 0.00031180255
6.308714 0.00031348011
6.309714 0.00031514537
6.310714 0.00031679842
6.311714 0.00031843933
6.312714 0.00032006822
6.313715 0.00032168512
6.314714 0.00032329012
6.315714 0.00032488326
6.316714 0.00032646458
6.317714 0.00032803405
6.318714 0.00032959165
6.319714 0.00033113733
6.320714 0.00033267102
6.321714 0.0003341926
6.322714 0.00033570195
6.323714 0.00033719894
6.324714 0.00033868337000000004
6.325714 0.00034015509
6.326715 0.00034161394
6.327714 0.00034305974
6.328714 0.00034449231
6.329714 0.00034591151000000004
6.330714 0.00034731717999999997
6.331714 0.00034870919999999996
6.332714 0.00035008748
6.333714 0.00035145194
6.334714 0.00035280254
6.335714 0.00035413927
6.336714 0.00035546213
6.337714 0.00035677117
6.338714 0.00035806643
6.339714 0.000359348
6.340714 0.00036061597
6.341714 0.00036187043
6.342714 0.00036311151
6.343714 0.00036433930000000003
6.344714 0.00036555391
6.345714 0.00036675542
6.346714 0.0003679439
6.347714 0.00036911940000000003
6.348714 0.00037028196
6.349714 0.00037143157
6.350714 0.00037256818
6.351714 0.00037369177
6.352714 0.00037480224
6.353714 0.0003758995
6.354714 0.00037698342
6.355714 0.00037805382
6.356714 0.00037911058999999997
6.357714 0.00038015353
6.358714 0.00038118249000000003
6.359715 0.00038219732
6.360714 0.00038319786000000003
6.361714 0.00038418393
6.362714 0.00038515540999999997
6.363714 0.00038611224
6.364714 0.00038705434
6.365714 0.00038798166
6.366714 0.00038889416000000005
6.367714 0.00038979188
6.368714 0.00039067486
6.369714 0.00039154319999999996
6.370714 0.00039239699
6.371714 0.00039323631
6.372715 0.00039406131999999993
6.373714 0.00039487212999999996
6.374714 0.00039566889
6.375714 0.00039645179
6.376714 0.00039722090000000003
6.377714 0.00039797636999999996
6.378714 0.00039871829
6.379714 0.00039944675
6.380714 0.0004001618
6.381714 0.00040086347
6.382714 0.00040155173000000006
6.383714 0.00040222658
6.384714 0.00040288796
6.385714 0.00040353575
6.386714 0.00040416985
6.387714 0.00040479013
6.388714 0.00040539639000000005
6.389714 0.00040598857000000003
6.390714 0.00040656646000000003
6.391714 0.00040712989
6.392715 0.00040767873
6.393714 0.00040821286999999997
6.394714 0.00040873219000000003
6.395714 0.00040923660000000004
6.396714 0.000409726
6.397714 0.00041020039
6.398714 0.00041065978000000004
6.399714 0.0004111042
6.400714 0.00041153376
6.401714 0.00041194849
6.402714 0.00041234848
6.403714 0.00041273393
6.404714 0.00041310495
6.405715 0.00041346175
6.406714 0.00041380445000000003
6.407714 0.00041413323
6.408714 0.00041444822999999993
6.409714 0.00041474959
6.410714 0.00041503745000000004
6.411714 0.00041531193000000005
6.412714 0.00041557309
6.413714 0.00041582098
6.414714 0.00041605563
6.415714 0.000416277
6.416714 0.00041648509
6.417714 0.00041667981
6.418715 0.00041686112000000004
6.419714 0.00041702887999999996
6.420714 0.00041718299
6.421714 0.00041732333
6.422714 0.00041744975
6.423714 0.00041756215999999997
6.424714 0.00041766043
6.425714 0.00041774447
6.426714 0.00041781423
6.427714 0.00041786961
6.428714 0.00041791063
6.429714 0.00041793727999999997
6.430714 0.0004179496
6.431714 0.00041794769
6.432714 0.00041793160000000006
6.433714 0.00041790145
6.434714 0.00041785738
6.435714 0.00041779954
6.436714 0.00041772814
6.437714 0.00041764332999999997
6.438715 0.00041754529
6.439714 0.00041743419
6.440714 0.00041731018
6.441714 0.0004171734
6.442714 0.00041702400999999996
6.443714 0.00041686208000000005
6.444714 0.00041668768000000005
6.445714 0.00041650082
6.446714 0.00041630154999999997
6.447714 0.00041608981999999994
6.448714 0.00041586563
6.449714 0.00041562885
6.450714 0.00041537937000000005
6.451715 0.00041511712
6.452714 0.00041484195
6.453714 0.00041455372999999997
6.454714 0.00041425232999999997
6.455714 0.0004139376
6.456714 0.00041360945
6.457714 0.0004132678
6.458714 0.00041291254999999995
6.459714 0.00041254366
6.460714 0.00041216117
6.461714 0.00041176504000000003
6.462714 0.00041135536
6.463714 0.00041093221999999996
6.464714 0.00041049570000000005
6.465714 0.00041004599999999996
6.466714 0.00040958325
6.467714 0.00040910768
6.468714 0.00040861951000000006
6.469714 0.00040811891999999997
6.470714 0.00040760615
6.471714 0.00040708142
6.472714 0.0004065449
6.473714 0.0004059968
6.474714 0.00040543728
6.475714 0.00040486643000000005
6.476714 0.0004042844
6.477714 0.00040369127
6.478714 0.00040308705
6.479714 0.00040247178
6.480714 0.00040184540999999995
6.481714 0.00040120790000000003
6.482714 0.00040055916000000005
6.483714 0.00039989905
6.484715 0.00039922747
6.485714 0.00039854435
6.486714 0.00039784954000000004
6.487714 0.00039714291
6.488714 0.00039642436999999997
6.489714 0.00039569381
6.490714 0.00039495116999999996
6.491714 0.00039419642000000003
6.492714 0.00039342958
6.493714 0.00039265065
6.494714 0.0003918597
6.495714 0.00039105680000000003
6.496714 0.00039024212
6.497715 0.0003894158
6.498714 0.00038857797
6.499714 0.00038772887000000005
6.500714 0.00038686871
6.501714 0.00038599774
6.502714 0.00038511616000000003
6.503714 0.00038422418
6.504714 0.00038332199999999996
6.505714 0.00038240983
6.506714 0.00038148783
6.507714 0.00038055612
6.508714 0.00037961481
6.509714 0.00037866398
6.510714 0.00037770364999999996
6.511714 0.00037673383
6.512714 0.00037575448
6.513714 0.00037476557
6.514714 0.00037376699
6.515714 0.00037275865
6.516714 0.00037174043000000003
6.517715 0.0003707122
6.518714 0.00036967385
6.519714 0.00036862527000000003
6.520714 0.00036756637
6.521714 0.00036649703
6.522714 0.00036541724
6.523714 0.00036432693
6.524714 0.00036322613
6.525714 0.00036211486
6.526714 0.0003609932
6.527714 0.00035986129
6.528714 0.00035871924000000004
6.529714 0.00035756725
6.530715 0.00035640551
6.531714 0.00035523422
6.532714 0.00035405361999999997
6.533714 0.00035286396
6.534714 0.00035166547
6.535714 0.00035045839
6.536714 0.00034924294
6.537714 0.00034801931000000004
6.538714 0.00034678767
6.539714 0.00034554819
6.540714 0.00034430095
6.541714 0.00034304603
6.542714 0.00034178347
6.543715 0.00034051327
6.544714 0.00033923541
6.545714 0.00033794981
6.546714 0.0003366564
6.547714 0.00033535505
6.548714 0.00033404565
6.549714 0.00033272806
6.550714 0.00033140218
6.551714 0.00033006786
6.552714 0.00032872498999999997
6.553714 0.00032737348000000003
6.554714 0.00032601329
6.555714 0.00032464438
6.556714 0.00032326675
6.557714 0.00032188044999999997
6.558714 0.00032048554
6.559714 0.00031908214000000003
6.560714 0.00031767042
6.561714 0.00031625057
6.562714 0.00031482275
6.563715 0.00031338723
6.564714 0.00031194425
6.565714 0.00031049406
6.566714 0.00030903691
6.567714 0.00030757305
6.568714 0.00030610272
6.569714 0.00030462611
6.570714 0.00030314343
6.571714 0.00030165480999999996
6.572714 0.0003001604
6.573714 0.00029866026
6.574714 0.00029715441000000004
6.575714 0.00029564287000000003
6.576715 0.00029412561
6.577714 0.00029260254
6.578714 0.00029107357
6.579714 0.00028953859
6.580714 0.00028799745
6.581714 0.00028645002
6.582714 0.00028489615
6.583714 0.00028333568
6.584714 0.00028176848
6.585714 0.00028019447
6.586714 0.00027861354
6.587714 0.00027702565000000003
6.588714 0.00027543081
6.589714 0.00027382903
6.590714 0.00027222035999999996
6.591714 0.00027060490999999997
6.592714 0.00026898282999999996
6.593714 0.00026735429
6.594714 0.00026571947
6.595714 0.00026407863000000003
6.596714 0.00026243199000000004
6.597714 0.00026077983
6.598714 0.00025912238
6.599714 0.00025745992
6.600714 0.00025579268
6.601714 0.00025412087000000003
6.602714 0.00025244469
6.603714 0.00025076431
6.604714 0.00024907984
6.605714 0.00024739137999999996
6.606714 0.00024569899000000003
6.607714 0.00024400266999999998
6.608714 0.00024230238999999997
6.609715 0.00024059809
6.610714 0.0002388897
6.611714 0.00023717707
6.612714 0.00023546011
6.613714 0.00023373864
6.614714 0.00023201253
6.615714 0.00023028165
6.616714 0.00022854585000000002
6.617714 0.00022680504
6.618714 0.00022505913
6.619714 0.00022330805
6.620714 0.00022155182
6.621714 0.00021979042
6.622715 0.00021802396
6.623714 0.00021625249000000002
6.624714 0.00021447618000000002
6.625714 0.00021269518
6.626714 0.00021090971
6.627714 0.00020911998
6.628714 0.00020732625
6.629714 0.00020552875
6.630714 0.00020372775
6.631714 0.00020192349
6.632714 0.00020011621000000002
6.633714 0.00019830611
6.634714 0.0001964934
6.635714 0.0001946782
6.636714 0.00019286066999999997
6.637714 0.00019104086
6.638714 0.00018921883
6.639714 0.00018739455
6.640714 0.000185568
6.641714 0.0001837391
6.642715 0.00018190774
6.643714 0.00018007379
6.644714 0.0001782371
6.645714 0.0001763975
6.646714 0.00017455482999999999
6.647714 0.00017270893
6.648714 0.00017085965000000002
6.649714 0.00016900688
6.650714 0.00016715048
6.651714 0.00016529042000000001
6.652714 0.00016342665
6.653714 0.00016155917
6.654714 0.00015968805
6.655715 0.00015781336
6.656714 0.00015593524
6.657714 0.00015405386
6.658714 0.00015216942
6.659714 0.00015028214
6.660714 0.00014839227000000002
6.661714 0.00014650007
6.662714 0.0001446058
6.663714 0.00014270973
6.664714 0.00014081211
6.665714 0.00013891315
6.666714 0.00013701307
6.667714 0.00013511203
6.668715 0.00013321018000000002
6.669714 0.00013130759999999998
6.670714 0.00012940436
6.671714 0.00012750047
6.672714 0.0001255959
6.673714 0.00012369057
6.674714 0.0001217844
6.675714 0.00011987725000000001
6.676714 0.00011796897
6.677714 0.00011605939000000001
6.678714 0.00011414835
6.679714 0.00011223568
6.680714 0.00011032123
6.681714 0.00010840483999999999
6.682714 0.00010648641
6.683714 0.00010456585
6.684714 0.00010264309
6.685714 0.00010071813999999999
6.686714 9.8791008e-05
6.687714 9.6861788e-05
6.688715 9.4930573e-05
6.689714 9.2997516e-05
6.690714 9.1062793e-05
6.691714 8.9126615e-05
6.692714 8.718921e-05
6.693714 8.5250826e-05
6.694714 8.331171e-05
6.695714 8.137211e-05
6.696714 7.9432272e-05
6.697714 7.7492416e-05
6.698714 7.5552742e-05
6.699714 7.361341500000001e-05
6.700714 7.1674572e-05
6.701715 6.9736308e-05
6.702714 6.7798675e-05
6.703714 6.5861684e-05
6.704714 6.3925307e-05
6.705714 6.1989476e-05
6.706714 6.0054089e-05
6.707714 5.8119013999999995e-05
6.708714 5.6184098e-05
6.709714 5.4249175999999997e-05
6.710714 5.2314067e-05
6.711714 5.0378593999999996e-05
6.712714 4.8442593000000004e-05
6.713714 4.6505906e-05
6.714714 4.4568407e-05
6.715714 4.2629989e-05
6.716714 4.0690591e-05
6.717714 3.8750178999999996e-05
6.718714 3.6808765e-05
6.719714 3.4866403000000004e-05
6.720714 3.2923184999999996e-05
6.721714 3.097924e-05
6.722714 2.9034732000000003e-05
6.723714 2.7089854e-05
6.724714 2.5144822999999996e-05
6.725714 2.3199873e-05
6.726714 2.1255244e-05
6.727714 1.9311178999999998e-05
6.728714 1.7367914000000002e-05
6.729714 1.5425668e-05
6.730714 1.3484639e-05
6.731714 1.1544997e-05
6.732714 9.6068803e-06
6.733714 7.670387e-06
6.734715 5.7355784e-06
6.735714 3.8024736999999995e-06
6.736714 1.8710526e-06
6.737714 -5.8742916e-08
6.738714 -1.9870054e-06
6.739714 -3.9138563e-06
6.740714 -5.8394409e-06
6.741714 -7.763921400000001e-06
6.742714 -9.6874686e-06
6.743714 -1.1610255e-05
6.744714 -1.3532444000000001e-05
6.745714 -1.5454189000000002e-05
6.746714 -1.7375621e-05
6.747715 -1.9296839e-05
6.748714 -2.1217915e-05
6.749714 -2.3138881e-05
6.750714 -2.5059734000000003e-05
6.751714 -2.6980425000000002e-05
6.752714 -2.8900865e-05
6.753714 -3.0820934e-05
6.754714 -3.2740471000000003e-05
6.755714 -3.4659288e-05
6.756714 -3.6577176999999996e-05
6.757714 -3.8493902999999996e-05
6.758714 -4.040923e-05
6.759714 -4.2322918e-05
6.760714 -4.423473e-05
6.761714 -4.6144447e-05
6.762714 -4.8051868e-05
6.763714 -4.9956816e-05
6.764714 -5.1859155000000003e-05
6.765714 -5.3758782e-05
6.766714 -5.565563e-05
6.767715 -5.7549676e-05
6.768714 -5.944093600000001e-05
6.769714 -6.132946199999999e-05
6.770714 -6.321535000000001e-05
6.771714 -6.509872e-05
6.772714 -6.697972e-05
6.773714 -6.8858515e-05
6.774714 -7.073528e-05
6.775714 -7.2610197e-05
6.776714 -7.4483449e-05
6.777714 -7.635519499999999e-05
6.778714 -7.8225588e-05
6.779714 -8.0094748e-05
6.780715 -8.196277e-05
6.781714 -8.382970700000001e-05
6.782714 -8.569558100000001e-05
6.783714 -8.7560375e-05
6.784714 -8.9424026e-05
6.785714 -9.1286438e-05
6.786714 -9.3147474e-05
6.787714 -9.500697e-05
6.788714 -9.686474400000001e-05
6.789714 -9.872057900000001e-05
6.790714 -0.00010057425
6.791714 -0.00010242554
6.792714 -0.00010427422
6.793715 -0.00010612005
6.794714 -0.00010796285
6.795714 -0.00010980245000000001
6.796714 -0.00011163869
6.797714 -0.00011347145999999999
6.798714 -0.00011530066999999999
6.799714 -0.00011712629
6.800714 -0.0001189483
6.801714 -0.00012076674
6.802714 -0.00012258167
6.803714 -0.00012439318999999999
6.804714 -0.00012620142
6.805714 -0.00012800649
6.806714 -0.00012980855999999999
6.807714 -0.00013160779000000002
6.808714 -0.00013340434
6.809714 -0.00013519834
6.810714 -0.00013698995
6.811714 -0.00013877924
6.812714 -0.00014056633
6.813715 -0.00014235126
6.814714 -0.00014413404
6.815714 -0.00014591466
6.816714 -0.00014769306000000001
6.817714 -0.00014946916
6.818714 -0.00015124283000000002
6.819714 -0.00015301392
6.820714 -0.00015478226
6.821714 -0.00015654765
6.822714 -0.00015830989
6.823714 -0.00016006874999999998
6.824714 -0.00016182403000000002
6.825714 -0.00016357553
6.826715 -0.00016532307
6.827714 -0.00016706647
6.828714 -0.00016880559
6.829714 -0.00017054032999999999
6.830714 -0.00017227061
6.831714 -0.00017399639
6.832714 -0.00017571765
6.833714 -0.00017743444
6.834714 -0.00017914681
6.835714 -0.00018085485
6.836714 -0.00018255869000000002
6.837714 -0.00018425844
6.838714 -0.00018595426000000002
6.839714 -0.00018764630999999998
6.840714 -0.00018933473
6.841714 -0.00019101967
6.842714 -0.00019270126
6.843714 -0.00019437962000000002
6.844714 -0.00019605483999999998
6.845714 -0.00019772696999999998
6.846714 -0.00019939602999999997
6.847714 -0.00020106199
6.848714 -0.00020272485
6.849714 -0.00020438451
6.850714 -0.00020604086
6.851714 -0.00020769377999999998
6.852714 -0.0002093431
6.853714 -0.00021098863
6.854714 -0.0002126302
6.855714 -0.00021426758000000001
6.856714 -0.0002159006
6.857714 -0.00021752905000000001
6.858714 -0.00021915275
6.859715 -0.00022077154
6.860714 -0.00022238527999999999
6.861714 -0.00022399382999999999
6.862714 -0.00022559716
6.863714 -0.00022719519
6.864714 -0.00022878788999999998
6.865714 -0.0002303753
6.866714 -0.00023195746
6.867714 -0.00023353445999999998
6.868714 -0.00023510635999999998
6.869714 -0.0002366733
6.870714 -0.00023823543000000001
6.871714 -0.00023979285
6.872715 -0.0002413457
6.873714 -0.00024289413
6.874714 -0.00024443825
6.875714 -0.00024597816
6.876714 -0.00024751394
6.877714 -0.00024904564
6.878714 -0.00025057327
6.879714 -0.00025209686
6.880714 -0.00025361633
6.881714 -0.00025513163999999996
6.882714 -0.00025664268999999997
6.883714 -0.00025814935999999997
6.884714 -0.00025965148
6.885714 -0.0002611489
6.886714 -0.00026264142
6.887714 -0.00026412888
6.888714 -0.00026561108
6.889714 -0.00026708783000000004
6.890714 -0.00026855896
6.891714 -0.00027002432
6.892715 -0.00027148376
6.893714 -0.0002729372
6.894714 -0.00027438452
6.895714 -0.00027582566
6.896714 -0.00027726062
6.897714 -0.00027868936999999997
6.898714 -0.00028011195000000004
6.899714 -0.00028152841999999997
6.900714 -0.00028293887
6.901714 -0.00028434338
6.902714 -0.00028574203999999996
6.903714 -0.000287135
6.904714 -0.00028852235
6.905715 -0.00028990421
6.906714 -0.00029128068
6.907714 -0.00029265188
6.908714 -0.00029401785
6.909714 -0.00029537866
6.910714 -0.00029673436
6.911714 -0.00029808491
6.912714 -0.0002994303
6.913714 -0.00030077049
6.914714 -0.00030210538
6.915714 -0.00030343488
6.916714 -0.00030475887
6.917714 -0.00030607723
6.918715 -0.00030738981
6.919714 -0.00030869644
6.920714 -0.00030999697
6.921714 -0.00031129127
6.922714 -0.00031257919
6.923714 -0.00031386057
6.924714 -0.00031513534
6.925714 -0.00031640338
6.926714 -0.00031766465
6.927714 -0.00031891907
6.928714 -0.00032016665
6.929714 -0.00032140736
6.930714 -0.00032264124
6.931714 -0.00032386833
6.932714 -0.00032508869
6.933714 -0.00032630238999999995
6.934714 -0.00032750952
6.935714 -0.00032871017
6.936714 -0.00032990442
6.937714 -0.00033109236
6.938715 -0.00033227406999999996
6.939714 -0.00033344959
6.940714 -0.00033461894999999996
6.941714 -0.00033578219
6.942714 -0.00033693932000000004
6.943714 -0.00033809031
6.944714 -0.00033923509000000003
6.945714 -0.00034037362
6.946714 -0.00034150578
6.947714 -0.00034263148
6.948714 -0.00034375057
6.949714 -0.00034486293
6.950714 -0.0003459684
6.951715 -0.00034706682
6.952714 -0.00034815804999999996
6.953714 -0.00034924192
6.954714 -0.00035031830999999997
6.955714 -0.0003513871
6.956714 -0.00035244818
6.957714 -0.00035350147
6.958714 -0.00035454689
6.959714 -0.00035558442
6.960714 -0.00035661400999999996
6.961714 -0.00035763569000000004
6.962714 -0.00035864948
6.963714 -0.00035965543
6.964714 -0.00036065358
6.965714 -0.00036164401999999997
6.966714 -0.00036262684
6.967714 -0.00036360211
6.968714 -0.00036456993
6.969714 -0.00036553035
6.970714 -0.00036648348
6.971714 -0.00036742938
6.972714 -0.00036836807
6.973714 -0.00036929962
6.974714 -0.00037022401
6.975714 -0.00037114122999999996
6.976714 -0.00037205127
6.977714 -0.00037295408
6.978714 -0.00037384957
6.979714 -0.00037473767
6.980714 -0.00037561829
6.981714 -0.00037649129
6.982714 -0.00037735658000000004
6.983714 -0.00037821402999999997
6.984715 -0.00037906352
6.985714 -0.00037990494
6.986714 -0.0003807382
6.987714 -0.00038156317999999995
6.988714 -0.00038237977000000003
6.989714 -0.00038318794000000004
6.990714 -0.00038398766
6.991714 -0.00038477887999999996
6.992714 -0.00038556154
6.993714 -0.00038633571
6.994714 -0.00038710132
6.995714 -0.00038785847000000006
6.996714 -0.00038860717000000004
6.997715 -0.00038934745000000006
6.998714 -0.00039007941000000003
6.999714 -0.00039080304999999997
7.000714 -0.00039151846000000005
7.001714 -0.00039222567999999995
7.002714 -0.00039292471999999995
7.003714 -0.00039361562
7.004714 -0.00039429838
7.005714 -0.00039497299
7.006714 -0.00039563943
7.007714 -0.00039629766999999997
7.008714 -0.00039694769000000004
7.009714 -0.00039758938
7.010714 -0.00039822271000000003
7.011714 -0.00039884752999999997
7.012714 -0.00039946381000000004
7.013714 -0.00040007138999999996
7.014714 -0.00040067020999999997
7.015714 -0.0004012601
7.016714 -0.00040184104
7.017715 -0.00040241293
7.018714 -0.00040297568
7.019714 -0.0004035292
7.020714 -0.00040407349
7.021714 -0.00040460845000000003
7.022714 -0.00040513414
7.023714 -0.00040565051000000004
7.024714 -0.00040615755
7.025714 -0.00040665532
7.026714 -0.00040714385
7.027714 -0.00040762316000000004
7.028714 -0.00040809332
7.029714 -0.00040855438999999995
7.030715 -0.00040900641
7.031714 -0.00040944947
7.032714 -0.00040988357
7.033714 -0.00041030875999999996
7.034714 -0.00041072508
7.035714 -0.00041113253
7.036714 -0.00041153106999999996
7.037714 -0.00041192075
7.038714 -0.00041230151000000003
7.039714 -0.00041267326000000006
7.040714 -0.00041303597000000005
7.041714 -0.00041338958
7.042714 -0.00041373401000000003
7.043715 -0.00041406911000000003
7.044714 -0.00041439483999999995
7.045714 -0.00041471111999999996
7.046714 -0.00041501780000000006
7.047714 -0.00041531484
7.048714 -0.00041560215
7.049714 -0.00041587969000000003
7.050714 -0.00041614734999999997
7.051714 -0.0004164051
7.052714 -0.00041665294
7.053714 -0.00041689082000000003
7.054714 -0.00041711878
7.055714 -0.00041733683
7.056714 -0.00041754502
7.057714 -0.00041774333
7.058714 -0.00041793186999999996
7.059714 -0.00041811067999999996
7.060714 -0.00041827984000000003
7.061714 -0.00041843937
7.062714 -0.00041858933999999997
7.063715 -0.00041872986
7.064714 -0.00041886092
7.065714 -0.00041898255999999997
7.066714 -0.00041909478999999994
7.067714 -0.00041919761
7.068714 -0.00041929102
7.069714 -0.00041937501
7.070714 -0.00041944953999999997
7.071714 -0.00041951453
7.072714 -0.00041956991
7.073714 -0.00041961566
7.074714 -0.00041965163
7.075714 -0.00041967778
7.076715 -0.00041969402
7.077714 -0.0004197002
7.078714 -0.00041969633
7.079714 -0.00041968227999999996
7.080714 -0.000419658
7.081714 -0.00041962344
7.082714 -0.0004195786
7.083714 -0.00041952344
7.084714 -0.00041945796
7.085714 -0.00041938215
7.086714 -0.00041929602
7.087714 -0.00041919966
7.088714 -0.00041909307
7.089714 -0.00041897629
7.090714 -0.00041884941
7.091714 -0.00041871249
7.092714 -0.00041856556
7.093714 -0.00041840871999999994
7.094714 -0.00041824196
7.095714 -0.00041806537999999996
7.096714 -0.00041787894000000004
7.097714 -0.00041768267000000004
7.098714 -0.00041747657999999997
7.099714 -0.00041726066
7.100714 -0.00041703483
7.101714 -0.00041679909
7.102714 -0.00041655335
7.103714 -0.00041629750999999996
7.104714 -0.00041603152999999997
7.105714 -0.00041575526999999997
7.106714 -0.00041546868
7.107714 -0.00041517169000000005
7.108714 -0.00041486419000000003
7.109715 -0.00041454609000000003
7.110714 -0.00041421736
7.111714 -0.00041387793
7.112714 -0.00041352782
7.113714 -0.00041316698
7.114714 -0.00041279541
7.115714 -0.00041241309999999996
7.116714 -0.00041202014999999997
7.117714 -0.00041161657
7.118714 -0.00041120247
7.119714 -0.00041077792
7.120714 -0.00041034299999999997
7.121714 -0.0004098978
7.122715 -0.00040944245999999994
7.123714 -0.00040897702999999997
7.124714 -0.00040850164
7.125714 -0.00040801632999999996
7.126714 -0.0004075212
7.127714 -0.00040701634
7.128714 -0.00040650175
7.129714 -0.00040597743
7.130714 -0.00040544337000000005
7.131714 -0.00040489958
7.132714 -0.00040434602
7.133714 -0.00040378262999999997
7.134714 -0.00040320929
7.135714 -0.00040262594
7.136714 -0.00040203249
7.137714 -0.00040142882000000004
7.138714 -0.00040081482
7.139714 -0.00040019036
7.140714 -0.00039955534999999996
7.141714 -0.00039890974000000005
7.142715 -0.00039825345
7.143714 -0.00039758638
7.144714 -0.00039690854
7.145714 -0.00039621990999999995
7.146714 -0.00039552051000000003
7.147714 -0.00039481033
7.148714 -0.00039408947
7.149714 -0.00039335795999999995
7.150714 -0.00039261594999999997
7.151714 -0.00039186352
7.152714 -0.00039110078
7.153714 -0.00039032784
7.154714 -0.00038954480999999993
7.155715 -0.00038875182
7.156714 -0.00038794901
7.157714 -0.00038713647
7.158714 -0.00038631428999999994
7.159714 -0.00038548251
7.160714 -0.00038464123
7.161714 -0.00038379044
7.162714 -0.00038293014999999996
7.163714 -0.00038206035
7.164714 -0.00038118098
7.165714 -0.00038029198
7.166714 -0.00037939328
7.167714 -0.00037848479
7.168715 -0.0003775664
7.169714 -0.00037663804
7.170714 -0.00037569955
7.171714 -0.00037475088
7.172714 -0.00037379191
7.173714 -0.00037282259
7.174714 -0.00037184284
7.175714 -0.00037085263
7.176714 -0.00036985193
7.177714 -0.00036884078
7.178714 -0.00036781919
7.179714 -0.00036678723
7.180714 -0.000365745
7.181714 -0.00036469256999999996
7.182714 -0.0003636301
7.183714 -0.00036255769
7.184714 -0.00036147551
7.185714 -0.00036038371
7.186714 -0.00035928242
7.187714 -0.00035817179
7.188715 -0.00035705198000000004
7.189714 -0.00035592307
7.190714 -0.00035478517
7.191714 -0.00035363839000000005
7.192714 -0.00035248277
7.193714 -0.00035131832
7.194714 -0.00035014504999999997
7.195714 -0.00034896293
7.196714 -0.0003477719
7.197714 -0.00034657191
7.198714 -0.00034536285999999997
7.199714 -0.00034414463
7.200714 -0.00034291713
7.201715 -0.00034168022
7.202714 -0.0003404338
7.203714 -0.00033917775
7.204714 -0.00033791196
7.205714 -0.00033663637
7.206714 -0.00033535088999999996
7.207714 -0.00033405551999999997
7.208714 -0.00033275023000000004
7.209714 -0.00033143506
7.210714 -0.00033011004
7.211714 -0.00032877526
7.212714 -0.00032743085
7.213714 -0.00032607691
7.214714 -0.00032471362
7.215714 -0.00032334112
7.216714 -0.00032195962
7.217714 -0.00032056932
7.218714 -0.00031917039
7.219714 -0.00031776301
7.220714 -0.00031634733999999997
7.221714 -0.00031492354999999996
7.222714 -0.00031349175
7.223714 -0.00031205207
7.224714 -0.00031060455999999995
7.225714 -0.00030914928
7.226714 -0.00030768622
7.227714 -0.00030621538
7.228714 -0.00030473672999999996
7.229714 -0.00030325016
7.230714 -0.00030175559
7.231714 -0.00030025287
7.232714 -0.00029874193
7.233714 -0.0002972226
7.234715 -0.00029569474
7.235714 -0.00029415824
7.236714 -0.00029261296
7.237714 -0.00029105884
7.238714 -0.00028949578
7.239714 -0.00028792374
7.240714 -0.00028634272
7.241714 -0.00028475272
7.242714 -0.0002831538
7.243714 -0.00028154604
7.244714 -0.00027992958
7.245714 -0.00027830453999999995
7.246714 -0.00027667111000000003
7.247715 -0.00027502947
7.248714 -0.00027337985
7.249714 -0.00027172245999999996
7.250714 -0.00027005749000000003
7.251714 -0.00026838518
7.252714 -0.00026670571
7.253714 -0.00026501928000000004
7.254714 -0.00026332602
7.255714 -0.00026162611000000004
7.256714 -0.00025991963000000003
7.257714 -0.00025820663999999996
7.258714 -0.00025648719
7.259714 -0.00025476129000000003
7.260714 -0.00025302891
7.261714 -0.00025128997999999996
7.262714 -0.00024954441
7.263714 -0.0002477921
7.264714 -0.00024603294
7.265714 -0.00024426677
7.266714 -0.00024249348
7.267715 -0.00024071294
7.268714 -0.00023892502999999998
7.269714 -0.00023712967
7.270714 -0.00023532675
7.271714 -0.00023351627
7.272714 -0.00023169816000000003
7.273714 -0.00022987249
7.274714 -0.00022803928999999998
7.275714 -0.00022619865
7.276714 -0.00022435070000000003
7.277714 -0.0002224956
7.278714 -0.00022063352
7.279714 -0.00021876467000000001
7.280715 -0.00021688926999999998
7.281714 -0.00021500755
7.282714 -0.00021311973
7.283714 -0.00021122605
7.284714 -0.00020932672999999998
7.285714 -0.00020742198
7.286714 -0.00020551195000000002
7.287714 -0.00020359678
7.288714 -0.00020167661000000003
7.289714 -0.00019975150000000003
7.290714 -0.00019782148999999998
7.291714 -0.00019588658
7.292714 -0.00019394677
7.293715 -0.00019200197000000002
7.294714 -0.00019005209
7.295714 -0.00018809704
7.296714 -0.00018613667
7.297714 -0.00018417086
7.298714 -0.00018219946
7.299714 -0.00018022233
7.300714 -0.00017823935999999998
7.301714 -0.00017625043
7.302714 -0.00017425548
7.303714 -0.00017225444
7.304714 -0.0001702473
7.305714 -0.00016823409
7.306714 -0.00016621486
7.307714 -0.00016418973
7.308714 -0.00016215881000000002
7.309714 -0.00016012229000000002
7.310714 -0.00015808038
7.311714 -0.00015603327
7.312714 -0.00015398125
7.313715 -0.00015192455
7.314714 -0.00014986344
7.315714 -0.0001477982
7.316714 -0.00014572905
7.317714 -0.00014365625
7.318714 -0.00014157998
7.319714 -0.00013950043
7.320714 -0.00013741775000000001
7.321714 -0.00013533202999999999
7.322714 -0.00013324334
7.323714 -0.00013115171000000001
7.324714 -0.00012905712
7.325714 -0.00012695953
7.326715 -0.00012485884
7.327714 -0.00012275497
7.328714 -0.00012064776000000001
7.329714 -0.00011853708000000001
7.330714 -0.00011642279
7.331714 -0.00011430474
7.332714 -0.00011218276999999999
7.333714 -0.00011005677999999999
7.334714 -0.00010792668
7.335714 -0.00010579238999999999
7.336714 -0.00010365388000000001
7.337714 -0.00010151117
7.338714 -9.936428599999999e-05
7.339714 -9.721333100000001e-05
7.340714 -9.5058431e-05
7.341714 -9.2899745e-05
7.342714 -9.0737478e-05
7.343714 -8.8571858e-05
7.344714 -8.6403134e-05
7.345714 -8.4231573e-05
7.346714 -8.2057454e-05
7.347714 -7.9881045e-05
7.348714 -7.7702612e-05
7.349714 -7.5522405e-05
7.350714 -7.3340652e-05
7.351714 -7.115754699999999e-05
7.352714 -6.8973253e-05
7.353714 -6.6787902e-05
7.354714 -6.4601574e-05
7.355714 -6.2414313e-05
7.356714 -6.0226125e-05
7.357714 -5.8036971e-05
7.358714 -5.5846783e-05
7.359715 -5.3655463999999996e-05
7.360714 -5.1462888e-05
7.361714 -4.9268914e-05
7.362714 -4.7073391e-05
7.363714 -4.4876171e-05
7.364714 -4.2677108999999996e-05
7.365714 -4.0476081e-05
7.366714 -3.8272978e-05
7.367714 -3.6067721000000004e-05
7.368714 -3.3860263e-05
7.369714 -3.16506e-05
7.370714 -2.9438766e-05
7.371714 -2.7224833999999997e-05
7.372715 -2.5008922e-05
7.373714 -2.2791184000000003e-05
7.374714 -2.0571811e-05
7.375714 -1.8351024e-05
7.376714 -1.6129069e-05
7.377714 -1.3906208000000001e-05
7.378714 -1.1682716e-05
7.379714 -9.458868499999999e-06
7.380714 -7.2349359e-06
7.381714 -5.0111744e-06
7.382714 -2.7878192e-06
7.383714 -5.6507785e-07
7.384714 1.6568750000000001e-06
7.385714 3.8779014e-06
7.386714 6.097904000000001e-06
7.387714 8.3168267e-06
7.388714 1.0534654e-05
7.389714 1.2751410999999998e-05
7.390714 1.4967156000000001e-05
7.391714 1.7181981e-05
7.392715 1.9395999e-05
7.393714 2.1609345e-05
7.394714 2.3822166e-05
7.395714 2.6034607000000002e-05
7.396714 2.8246807999999997e-05
7.397714 3.0458898000000002e-05
7.398714 3.2670982e-05
7.399714 3.4883142999999996e-05
7.400714 3.7095427e-05
7.401714 3.9307838e-05
7.402714 4.1520349000000004e-05
7.403714 4.3732885e-05
7.404714 4.5945333e-05
7.405715 4.815754e-05
7.406714 5.0369312e-05
7.407714 5.2580424e-05
7.408714 5.4790632000000004e-05
7.409714 5.6999664000000004e-05
7.410714 5.9207241e-05
7.411714 6.1413084e-05
7.412714 6.361690900000001e-05
7.413714 6.5818455e-05
7.414714 6.8017482e-05
7.415714 7.021377e-05
7.416714 7.2407136e-05
7.417714 7.459743799999999e-05
7.418715 7.678457299999999e-05
7.419714 7.896847499999999e-05
7.420714 8.114913e-05
7.421714 8.3326563e-05
7.422714 8.550083e-05
7.423714 8.7672032e-05
7.424714 8.984028500000001e-05
7.425714 9.200574000000001e-05
7.426714 9.4168547e-05
7.427714 9.632887000000001e-05
7.428714 9.8486873e-05
7.429714 0.00010064271000000001
7.430714 0.00010279647999999999
7.431714 0.00010494831
7.432714 0.00010709826
7.433714 0.00010924638000000002
7.434714 0.00011139264000000001
7.435714 0.00011353699000000001
7.436714 0.00011567934000000001
7.437714 0.00011781955
7.438715 0.00011995745
7.439714 0.00012209282999999999
7.440714 0.00012422545000000002
7.441714 0.00012635503999999998
7.442714 0.00012848133
7.443714 0.00013060403
7.444714 0.00013272286
7.445714 0.00013483754999999998
7.446714 0.00013694784
7.447714 0.0001390535
7.448714 0.00014115432999999998
7.449714 0.00014325017
7.450714 0.00014534088
7.451715 0.0001474264
7.452714 0.00014950667
7.453714 0.00015158171
7.454714 0.00015365154
7.455714 0.00015571625
7.456714 0.00015777593
7.457714 0.00015983074
7.458714 0.00016188080000000002
7.459714 0.00016392628
7.460714 0.00016596732
7.461714 0.00016800408
7.462714 0.00017003669000000002
7.463714 0.00017206524
7.464714 0.00017408984
7.465714 0.00017611051000000001
7.466714 0.00017812727000000002
7.467714 0.00018014008
7.468714 0.00018214888
7.469714 0.00018415355000000002
7.470714 0.00018615394
7.471714 0.00018814987
7.472714 0.00019014112000000002
7.473714 0.00019212746
7.474714 0.00019410863000000002
7.475714 0.00019608437
7.476714 0.00019805443000000001
7.477714 0.00020001853
7.478714 0.00020197645000000002
7.479714 0.00020392797000000001
7.480714 0.0002058729
7.481714 0.00020781110000000003
7.482714 0.00020974246
7.483714 0.00021166687999999998
7.484715 0.00021358435000000002
7.485714 0.00021549486
7.486714 0.00021739843
7.487714 0.00021929516000000003
7.488714 0.00022118516
7.489714 0.00022306854
7.490714 0.00022494546
7.491714 0.00022681606
7.492714 0.00022868051
7.493714 0.00023053892000000003
7.494714 0.00023239147
7.495714 0.00023423824999999998
7.496714 0.00023607931
7.497715 0.00023791473999999998
7.498714 0.00023974453
7.499714 0.00024156868
7.500714 0.0002433871
7.501714 0.00024519968
7.502714 0.00024700628
7.503714 0.00024880671
7.504714 0.00025060081
7.505714 0.00025238828
7.506714 0.00025416893999999997
7.507714 0.0002559425
7.508714 0.00025770869
7.509714 0.00025946728999999997
7.510714 0.00026121803999999997
7.511714 0.00026296075
7.512714 0.00026469522
7.513714 0.00026642132999999996
7.514714 0.00026813893
7.515714 0.00026984796
7.516714 0.0002715484
7.517715 0.00027324024
7.518714 0.00027492354
7.519714 0.00027659835000000003
7.520714 0.00027826482
7.521714 0.00027992304999999997
7.522714 0.00028157322
7.523714 0.00028321547000000004
7.524714 0.00028484999
7.525714 0.00028647694
7.526714 0.00028809645
7.527714 0.00028970867
7.528714 0.00029131368
7.529714 0.00029291155
7.530715 0.00029450232
7.531714 0.000296086
7.532714 0.00029766254
7.533714 0.00029923185
7.534714 0.00030079382
7.535714 0.0003023483
7.536714 0.0003038951
7.537714 0.00030543401
7.538714 0.00030696480999999997
7.539714 0.00030848726
7.540714 0.00031000111
7.541714 0.00031150612
7.542714 0.00031300208
7.543715 0.00031448876000000003
7.544714 0.00031596601
7.545714 0.00031743366
7.546714 0.0003188916
7.547714 0.00032033976999999996
7.548714 0.00032177809
7.549714 0.00032320659
7.550714 0.00032462528
7.551714 0.00032603427
7.552714 0.00032743362000000004
7.553714 0.00032882349
7.554714 0.00033020399
7.555714 0.00033157528
7.556714 0.00033293754
7.557714 0.00033429092
7.558714 0.00033563556
7.559714 0.00033697158
7.560714 0.00033829911
7.561714 0.00033961821
7.562714 0.00034092895
7.563715 0.00034223133
7.564714 0.00034352531
7.565714 0.00034481084
7.566714 0.00034608784
7.567714 0.00034735615
7.568714 0.00034861563999999997
7.569714 0.00034986612999999997
7.570714 0.00035110743
7.571714 0.00035233932
7.572714 0.00035356159000000004
7.573714 0.00035477403
7.574714 0.00035597648
7.575714 0.00035716871
7.576715 0.0003583506
7.577714 0.00035952202999999997
7.578714 0.00036068288000000003
7.579714 0.00036183312
7.580714 0.0003629727
7.581714 0.00036410163
7.582714 0.00036521999
7.583714 0.00036632782
7.584714 0.00036742523999999996
7.585714 0.00036851238
7.586714 0.00036958938000000003
7.587714 0.0003706564
7.588714 0.0003717136
7.589714 0.00037276113
7.590714 0.00037379914
7.591714 0.00037482775
7.592714 0.00037584707
7.593714 0.00037685718
7.594714 0.00037785812
7.595714 0.0003788499
7.596714 0.00037983250000000004
7.597714 0.00038080586000000004
7.598714 0.00038176990999999995
7.599714 0.00038272451
7.600714 0.00038366952000000004
7.601714 0.00038460475
7.602714 0.00038553003
7.603714 0.00038644516
7.604714 0.00038734996999999997
7.605714 0.00038824423
7.606714 0.00038912776
7.607714 0.00039000038
7.608714 0.00039086199
7.609715 0.00039171241
7.610714 0.00039255160000000003
7.611714 0.00039337951
7.612714 0.00039419615000000003
7.613714 0.00039500145999999997
7.614714 0.00039579559
7.615714 0.00039657856999999997
7.616714 0.0003973505
7.617714 0.00039811152
7.618714 0.00039886181000000004
7.619714 0.0003996015
7.620714 0.00040033083000000006
7.621714 0.00040104987
7.622715 0.00040175883
7.623714 0.00040245786
7.624714 0.00040314702999999996
7.625714 0.00040382647
7.626714 0.00040449627
7.627714 0.00040515642
7.628714 0.00040580694
7.629714 0.00040644776999999995
7.630714 0.00040707887
7.631714 0.0004077001
7.632714 0.00040831137
7.633714 0.00040891255
7.634714 0.00040950345
7.635714 0.00041008388999999996
7.636714 0.00041065373
7.637714 0.0004112128
7.638714 0.0004117609
7.639714 0.00041229791
7.640714 0.00041282373999999996
7.641714 0.00041333824
7.642715 0.00041384137
7.643714 0.00041433303999999997
7.644714 0.00041481330000000004
7.645714 0.00041528215
7.646714 0.00041573962
7.647714 0.00041618582
7.648714 0.00041662088
7.649714 0.00041704492999999996
7.650714 0.00041745811000000005
7.651714 0.00041786061
7.652714 0.00041825255999999996
7.653714 0.00041863409
7.654714 0.00041900543999999994
7.655715 0.00041936669
7.656714 0.00041971794
7.657714 0.00042005931
7.658714 0.00042039092
7.659714 0.00042071274000000003
7.660714 0.00042102479
7.661714 0.00042132701000000005
7.662714 0.00042161942
7.663714 0.00042190186000000006
7.664714 0.0004221743
7.665714 0.00042243655
7.666714 0.00042268853
7.667714 0.00042293004
7.668715 0.00042316091999999996
7.669714 0.00042338106000000005
7.670714 0.00042359029000000004
7.671714 0.00042378852
7.672714 0.00042397560000000003
7.673714 0.00042415144999999994
7.674714 0.00042431607
7.675714 0.00042446941000000006
7.676714 0.00042461147000000005
7.677714 0.0004247423
7.678714 0.00042486195
7.679714 0.00042497054
7.680714 0.00042506817
7.681714 0.00042515502999999997
7.682714 0.00042523125
7.683714 0.00042529700000000004
7.684714 0.00042535243999999997
7.685714 0.00042539772999999995
7.686714 0.00042543302000000005
7.687714 0.00042545844
7.688715 0.00042547413000000004
7.689714 0.00042548018
7.690714 0.00042547667
7.691714 0.00042546367
7.692714 0.00042544111000000003
7.693714 0.00042540905000000004
7.694714 0.00042536740000000004
7.695714 0.0004253161
7.696714 0.00042525503
7.697714 0.00042518409
7.698714 0.00042510314
7.699714 0.00042501206000000003
7.700714 0.00042491074000000005
7.701715 0.00042479900999999997
7.702714 0.00042467677
7.703714 0.0004245439
7.704714 0.00042440029000000005
7.705714 0.0004242459
7.706714 0.00042408074
7.707714 0.00042390475000000005
7.708714 0.00042371794
7.709714 0.00042352039999999996
7.710714 0.00042331221000000004
7.711714 0.00042309352
7.712714 0.00042286442
7.713714 0.00042262504
7.714714 0.00042237561999999997
7.715714 0.00042211623000000005
7.716714 0.00042184711000000004
7.717714 0.00042156844
7.718714 0.00042128031
7.719714 0.00042098291
7.720714 0.00042067636
7.721714 0.00042036077
7.722714 0.00042003617
7.723714 0.00041970261
7.724714 0.00041936014
7.725714 0.00041900871
7.726714 0.00041864828
7.727714 0.00041827875
7.728714 0.00041790007999999997
7.729714 0.00041751213999999997
7.730714 0.00041711482000000003
7.731714 0.00041670800999999997
7.732714 0.00041629155000000003
7.733714 0.00041586536
7.734715 0.00041542930000000003
7.735714 0.00041498329
7.736714 0.00041452726999999993
7.737714 0.00041406114999999996
7.738714 0.00041358494
7.739714 0.00041309859
7.740714 0.00041260218
7.741714 0.00041209578000000005
7.742714 0.00041157946000000003
7.743714 0.00041105335999999995
7.744714 0.00041051758000000007
7.745714 0.00040997229
7.746714 0.00040941768
7.747715 0.00040885392999999995
7.748714 0.00040828117999999996
7.749714 0.00040769963999999996
7.750714 0.00040710947
7.751714 0.00040651079999999996
7.752714 0.00040590375999999994
7.753714 0.00040528848
7.754714 0.00040466502000000004
7.755714 0.00040403342999999995
7.756714 0.00040339373
7.757714 0.00040274595
7.758714 0.00040208997000000003
7.759714 0.00040142581
7.760714 0.00040075338
7.761714 0.00040007258000000003
7.762714 0.00039938332
7.763714 0.00039868546000000003
7.764714 0.00039797892
7.765714 0.00039726356
7.766714 0.00039653928
7.767715 0.00039580605
7.768714 0.00039506375999999997
7.769714 0.00039431238
7.770714 0.00039355191
7.771714 0.00039278234
7.772714 0.00039200377
7.773714 0.00039121619
7.774714 0.00039041974999999996
7.775714 0.00038961457
7.776714 0.00038880075000000006
7.777714 0.00038797847999999996
7.778714 0.00038714788
7.779714 0.00038630915000000004
7.780715 0.00038546245
7.781714 0.00038460798
7.782714 0.00038374587
7.783714 0.00038287626000000003
7.784714 0.00038199923
7.785714 0.00038111492999999997
7.786714 0.0003802234
7.787714 0.00037932471000000004
7.788714 0.00037841885
7.789714 0.00037750583
7.790714 0.00037658559999999996
7.791714 0.00037565812
7.792714 0.00037472332
7.793715 0.00037378111
7.794714 0.00037283137
7.795714 0.00037187400999999997
7.796714 0.00037090892
7.797714 0.00036993601000000003
7.798714 0.00036895522
7.799714 0.00036796644000000004
7.800714 0.00036696965
7.801714 0.00036596484
7.802714 0.00036495201
7.803714 0.00036393117000000003
7.804714 0.00036290239000000003
7.805714 0.00036186577
7.806714 0.00036082142
7.807714 0.00035976948
7.808714 0.0003587101
7.809714 0.00035764344
7.810714 0.00035656972
7.811714 0.00035548908
7.812714 0.00035440171
7.813715 0.00035330779
7.814714 0.00035220748000000003
7.815714 0.00035110095
7.816714 0.00034998829999999996
7.817714 0.00034886963999999996
7.818714 0.00034774505
7.819714 0.00034661456999999997
7.820714 0.0003454782
7.821714 0.00034433597
7.822714 0.0003431878
7.823714 0.00034203367
7.824714 0.00034087348000000003
7.825714 0.00033970714
7.826715 0.00033853455
7.827714 0.00033735562000000003
7.828714 0.00033617021
7.829714 0.00033497824
7.830714 0.00033377962
7.831714 0.00033257427
7.832714 0.00033136216
7.833714 0.00033014323000000003
7.834714 0.00032891751
7.835714 0.00032768501
7.836714 0.00032644577000000004
7.837714 0.0003251999
7.838714 0.00032394751
7.839714 0.0003226887
7.840714 0.00032142364
7.841714 0.00032015248
7.842714 0.00031887541
7.843714 0.00031759262
7.844714 0.00031630425000000003
7.845714 0.00031501052
7.846714 0.00031371155
7.847714 0.00031240752
7.848714 0.00031109854999999997
7.849714 0.00030978474
7.850714 0.00030846617999999996
7.851714 0.00030714291
7.852714 0.00030581498
7.853714 0.00030448236
7.854714 0.00030314507
7.855714 0.00030180304
7.856714 0.00030045621
7.857714 0.00029910452
7.858714 0.00029774787
7.859715 0.00029638618
7.860714 0.00029501937000000003
7.861714 0.00029364733
7.862714 0.00029227001
7.863714 0.00029088733
7.864714 0.00028949928
7.865714 0.00028810581999999996
7.866714 0.00028670697
7.867714 0.00028530278
7.868714 0.00028389329
7.869714 0.0002824786
7.870714 0.00028105881
7.871714 0.00027963406
7.872715 0.00027820449
7.873714 0.00027677026999999997
7.874714 0.00027533155999999995
7.875714 0.00027388853
7.876714 0.00027244137
7.877714 0.00027099022
7.878714 0.00026953526
7.879714 0.00026807661
7.880714 0.00026661439000000005
7.881714 0.00026514869999999996
7.882714 0.00026367961
7.883714 0.00026220716
7.884714 0.00026073139
7.885714 0.00025925228
7.886714 0.00025776981000000005
7.887714 0.0002562839
7.888714 0.00025479451
7.889714 0.00025330155
7.890714 0.00025180493
7.891714 0.00025030458000000003
7.892715 0.00024880039
7.893714 0.00024729229
7.894714 0.00024578019
7.895714 0.00024426404
7.896714 0.00024274379
7.897714 0.00024121946
7.898714 0.00023969104999999998
7.899714 0.0002381586
7.900714 0.00023662217
7.901714 0.00023508185
7.902714 0.00023353774999999998
7.903714 0.00023199001999999998
7.904714 0.00023043880999999998
7.905715 0.00022888428
7.906714 0.00022732661000000003
7.907714 0.00022576598
7.908714 0.00022420256
7.909714 0.00022263652999999998
7.910714 0.00022106803
7.911714 0.00021949722000000002
7.912714 0.00021792421
7.913714 0.00021634910000000002
7.914714 0.00021477197000000002
7.915714 0.00021319288000000002
7.916714 0.00021161184
7.917714 0.00021002884
7.918715 0.00020844386000000003
7.919714 0.00020685686
7.920714 0.00020526776999999998
7.921714 0.00020367652
7.922714 0.00020208298999999997
7.923714 0.00020048712000000002
7.924714 0.00019888879999999999
7.925714 0.00019728794999999998
7.926714 0.00019568449
7.927714 0.00019407835
7.928714 0.0001924695
7.929714 0.0001908579
7.930714 0.00018924356
7.931714 0.00018762653
7.932714 0.00018600683999999999
7.933714 0.00018438459
7.934714 0.00018275986
7.935714 0.00018113277
7.936714 0.00017950348
7.937714 0.00017787213
7.938715 0.00017623889
7.939714 0.00017460393
7.940714 0.00017296742
7.941714 0.00017132951
7.942714 0.00016969035999999998
7.943714 0.00016805012
7.944714 0.0001664089
7.945714 0.00016476682
7.946714 0.00016312395000000002
7.947714 0.00016148034
7.948714 0.00015983603
7.949714 0.00015819103
7.950714 0.00015654531999999998
7.951715 0.00015489886999999999
7.952714 0.00015325164
7.953714 0.00015160356
7.954714 0.00014995455000000002
7.955714 0.00014830454999999998
7.956714 0.00014665347
7.957714 0.00014500125
7.958714 0.00014334782
7.959714 0.00014169315
7.960714 0.00014003718
7.961714 0.00013837993
7.962714 0.00013672137
7.963714 0.00013506157
7.964714 0.00013340056
7.965714 0.00013173843000000002
7.966714 0.00013007528
7.967714 0.00012841123000000002
7.968714 0.0001267464
7.969714 0.00012508095
7.970714 0.00012341503
7.971714 0.0001217488
7.972714 0.00012008243000000001
7.973714 0.00011841605000000002
7.974714 0.00011674980999999999
7.975714 0.00011508385999999999
7.976714 0.00011341828
7.977714 0.00011175318000000001
7.978714 0.00011008864
7.979714 0.00010842469
7.980714 0.00010676138
7.981714 0.0001050987
7.982714 0.00010343663
7.983714 0.00010177513999999999
7.984715 0.00010011419
7.985714 9.84537e-05
7.986714 9.679361e-05
7.987714 9.5133851e-05
7.988714 9.347434699999999e-05
7.989714 9.1815025e-05
7.990714 9.0155828e-05
7.991714 8.8496716e-05
7.992714 8.6837656e-05
7.993714 8.5178641e-05
7.994714 8.3519677e-05
7.995714 8.1860799e-05
7.996714 8.0202068e-05
7.997715 7.8543559e-05
7.998714 7.6885368e-05
7.999714 7.5227609e-05
8.000714 7.3570419e-05
8.001715 7.1913939e-05
8.002714 7.0258324e-05
8.003715 6.8603725e-05
8.004714 6.6950298e-05
8.005714 6.5298195e-05
8.006714 6.3647559e-05
8.007714 6.1998514e-05
8.008715 6.0351175e-05
8.009714 5.8705643e-05
8.010715 5.7061986999999995e-05
8.011714 5.5420264e-05
8.012714 5.3780501999999997e-05
8.013714 5.2142718e-05
8.014714 5.0506894999999995e-05
8.015715 4.8873011e-05
8.016714 4.7241018999999996e-05
8.017715 4.5610867000000004e-05
8.018714 4.398249e-05
8.019714 4.2355825e-05
8.020715 4.0730802e-05
8.021714 3.910736e-05
8.022715 3.7485441e-05
8.023714 3.5865003e-05
8.024714 3.4246014e-05
8.025714 3.2628463e-05
8.026714 3.101236e-05
8.027715 2.9397731000000003e-05
8.028714 2.7784625000000003e-05
8.029715 2.6173111999999998e-05
8.030714 2.4563278e-05
8.031714 2.295523e-05
8.032714 2.1349089e-05
8.033714 1.9744986e-05
8.034715 1.8143064e-05
8.035714 1.6543466000000002e-05
8.036715 1.4946338e-05
8.037714 1.3351823999999999e-05
8.038714 1.1760061e-05
8.039714 1.0171173000000001e-05
8.040714 8.5852747e-06
8.041715 7.0024619e-06
8.042714 5.4228135e-06
8.043715 3.8463906e-06
8.044714 2.273234e-06
8.045714 7.0336723e-07
8.046714 -8.632046200000001e-07
8.047714 -2.4264926e-06
8.048715 -3.9865213e-06
8.049714 -5.5433265e-06
8.050714 -7.0969506e-06
8.051714 -8.6474415e-06
8.052714 -1.0194847000000001e-05
8.053715 -1.1739211e-05
8.054714 -1.3280573999999998e-05
8.055715 -1.4818964e-05
8.056714 -1.6354397e-05
8.057714 -1.7886875999999997e-05
8.058714 -1.9416387e-05
8.059714 -2.0942899e-05
8.060715 -2.2466362e-05
8.061714 -2.3986712e-05
8.062715 -2.5503869e-05
8.063714 -2.7017734e-05
8.064714 -2.8528200000000002e-05
8.065714 -3.0035147e-05
8.066714 -3.1538454000000004e-05
8.067715 -3.3037992e-05
8.068714 -3.4533636e-05
8.069715 -3.6025261e-05
8.070714 -3.7512748e-05
8.071714 -3.8995992e-05
8.072714 -4.0474896000000003e-05
8.073714 -4.194938e-05
8.074715 -4.3419377000000004e-05
8.075714 -4.4884837e-05
8.076715 -4.634573e-05
8.077714 -4.7802035e-05
8.078714 -4.925375399999999e-05
8.079714 -5.0700891e-05
8.080714 -5.2143474e-05
8.081715 -5.3581527e-05
8.082714 -5.5015096000000004e-05
8.083714 -5.6444213e-05
8.084714 -5.7868913999999996e-05
8.085714 -5.9289238e-05
8.086715 -6.0705213e-05
8.087714 -6.2116857e-05
8.088715 -6.3524175e-05
8.089714 -6.4927161e-05
8.090714 -6.6325788e-05
8.091714 -6.772002099999999e-05
8.092714 -6.9109808e-05
8.093715 -7.0495076e-05
8.094714 -7.1875746e-05
8.095715 -7.325171500000001e-05
8.096714 -7.4622881e-05
8.097714 -7.5989124e-05
8.098714 -7.7350325e-05
8.099714 -7.8706358e-05
8.100715 -8.005710599999999e-05
8.101714 -8.1402442e-05
8.102715 -8.2742258e-05
8.103714 -8.4076447e-05
8.104714 -8.5404918e-05
8.105714 -8.672759e-05
8.106714 -8.8044396e-05
8.107715 -8.9355285e-05
8.108714 -9.066022200000001e-05
8.109715 -9.195917999999999e-05
8.110714 -9.3252146e-05
8.111714 -9.453912600000001e-05
8.112714 -9.5820133e-05
8.113714 -9.7095176e-05
8.114715 -9.8364285e-05
8.115714 -9.9627482e-05
8.116714 -0.00010088480000000001
8.117714 -0.00010213625999999999
8.118714 -0.00010338186000000001
8.119715 -0.00010462163
8.120714 -0.00010585555
8.121715 -0.00010708361
8.122714 -0.00010830579
8.123714 -0.00010952203
8.124714 -0.00011073229999999999
8.125714 -0.00011193649999999999
8.126715 -0.00011313458
8.127714 -0.00011432643999999999
8.128715 -0.00011551198
8.129714 -0.00011669108999999999
8.130714 -0.00011786367
8.131714 -0.00011902961000000002
8.132714 -0.00012018879000000001
8.133715 -0.00012134111
8.134714 -0.00012248646999999998
8.135715 -0.00012362476999999998
8.136714 -0.00012475593000000002
8.137714 -0.00012587989
8.138714 -0.00012699658
8.139714 -0.00012810594
8.140715 -0.00012920796
8.141714 -0.00013030258000000001
8.142715 -0.00013138981
8.143714 -0.00013246964
8.144714 -0.00013354205999999998
8.145715 -0.00013460709000000001
8.146714 -0.00013566474000000002
8.147715 -0.00013671502
8.148714 -0.00013775793
8.149714 -0.0001387935
8.150714 -0.0001398217
8.151714 -0.00014084255
8.152715 -0.00014185604
8.153714 -0.00014286212
8.154715 -0.00014386078
8.155714 -0.00014485197
8.156714 -0.00014583562
8.157714 -0.00014681169
8.158714 -0.00014778009
8.159715 -0.00014874074
8.160714 -0.00014969356
8.161715 -0.00015063845999999998
8.162714 -0.00015157533
8.163714 -0.00015250409
8.164714 -0.00015342465999999998
8.165714 -0.00015433694000000002
8.166715 -0.00015524084
8.167714 -0.00015613631
8.168715 -0.00015702326
8.169714 -0.00015790164
8.170714 -0.00015877140000000002
8.171714 -0.00015963251000000001
8.172714 -0.00016048493
8.173715 -0.00016132865
8.174714 -0.00016216364
8.175714 -0.00016298991
8.176714 -0.00016380743
8.177714 -0.00016461621
8.178715 -0.00016541624
8.179714 -0.00016620751999999999
8.180715 -0.00016699004
8.181714 -0.00016776378
8.182714 -0.00016852871999999998
8.183714 -0.00016928484
8.184714 -0.0001700321
8.185715 -0.00017077048
8.186714 -0.00017149989
8.187715 -0.00017222028999999998
8.188714 -0.00017293162
8.189714 -0.00017363378
8.190714 -0.00017432671
8.191714 -0.00017501033
8.192715 -0.00017568452
8.193714 -0.00017634923
8.194715 -0.00017700435
8.195714 -0.00017764982000000002
8.196714 -0.00017828554
8.197714 -0.00017891145
8.198714 -0.0001795275
8.199715 -0.00018013361000000002
8.200714 -0.00018072975
8.201715 -0.00018131587
8.202714 -0.00018189196
8.203714 -0.00018245798
8.204714 -0.00018301394
8.205714 -0.0001835598
8.206715 -0.00018409560000000002
8.207714 -0.00018462132000000002
8.208714 -0.00018513697
8.209714 -0.00018564255000000002
8.210714 -0.00018613806
8.211715 -0.00018662353
8.212714 -0.00018709892
8.213715 -0.00018756424
8.214714 -0.00018801946
8.215714 -0.00018846457
8.216714 -0.00018889951000000002
8.217714 -0.00018932426
8.218715 -0.00018973876
8.219714 -0.00019014295
8.220715 -0.00019053678000000002
8.221714 -0.00019092015
8.222714 -0.00019129299999999999
8.223714 -0.00019165525
8.224714 -0.00019200684000000002
8.225715 -0.00019234767
8.226714 -0.00019267768
8.227715 -0.00019299678
8.228714 -0.00019330491000000001
8.229714 -0.00019360202000000002
8.230714 -0.00019388806
8.231714 -0.00019416298
8.232715 -0.00019442673000000002
8.233714 -0.0001946793
8.234715 -0.00019492065000000002
8.235714 -0.00019515078000000003
8.236714 -0.00019536966999999999
8.237714 -0.00019557733
8.238714 -0.00019577376
8.239715 -0.00019595893
8.240714 -0.00019613287
8.241714 -0.00019629558
8.242714 -0.00019644704000000001
8.243714 -0.00019658723
8.244715 -0.00019671616
8.245714 -0.00019683378000000002
8.246715 -0.00019694004999999998
8.247714 -0.00019703496
8.248714 -0.00019711845
8.249714 -0.00019719048
8.250714 -0.00019725101
8.251715 -0.00019729995999999997
8.252714 -0.00019733727000000002
8.253715 -0.00019736287
8.254714 -0.00019737670000000002
8.255714 -0.0001973787
8.256714 -0.00019736880999999997
8.257714 -0.00019734696
8.258715 -0.0001973131
8.259714 -0.00019726719999999998
8.260715 -0.00019720922
8.261714 -0.00019713912000000002
8.262714 -0.00019705687000000003
8.263714 -0.00019696251
8.264714 -0.00019685601000000001
8.265715 -0.00019673736999999998
8.266714 -0.00019660661
8.267715 -0.00019646374999999998
8.268714 -0.00019630879
8.269714 -0.00019614179
8.270715 -0.00019596275
8.271714 -0.00019577168999999997
8.272715 -0.00019556862
8.273714 -0.00019535357
8.274714 -0.00019512654
8.275714 -0.00019488752999999998
8.276714 -0.00019463650000000002
8.277715 -0.00019437346
8.278714 -0.00019409833
8.279715 -0.00019381112
8.280714 -0.00019351173
8.281714 -0.00019320014
8.282714 -0.00019287626999999998
8.283714 -0.00019254004999999999
8.284715 -0.00019219142
8.285714 -0.00019183028
8.286715 -0.00019145658999999998
8.287714 -0.00019107028000000002
8.288714 -0.00019067129
8.289714 -0.00019025955999999998
8.290714 -0.00018983504999999998
8.291715 -0.00018939775
8.292714 -0.0001889476
8.293715 -0.00018848463
8.294714 -0.00018800882
8.295714 -0.00018752019999999998
8.296714 -0.00018701877999999998
8.297714 -0.00018650461000000002
8.298715 -0.00018597772
8.299714 -0.00018543816
8.300714 -0.00018488598000000002
8.301714 -0.00018432123
8.302714 -0.00018374395
8.303715 -0.0001831542
8.304714 -0.00018255201
8.305715 -0.00018193742
8.306714 -0.00018131045
8.307714 -0.00018067111
8.308714 -0.00018001941
8.309714 -0.00017935535
8.310715 -0.00017867889
8.311714 -0.00017799001
8.312715 -0.00017728868
8.313714 -0.00017657483999999998
8.314714 -0.00017584844
8.315714 -0.00017510941
8.316714 -0.00017435772
8.317715 -0.00017359327999999998
8.318714 -0.00017281603
8.319715 -0.00017202594
8.320714 -0.00017122296
8.321714 -0.00017040704
8.322714 -0.00016957817
8.323714 -0.00016873634
8.324715 -0.00016788152
8.325714 -0.00016701374
8.326715 -0.00016613302
8.327714 -0.00016523940000000002
8.328714 -0.00016433291
8.329714 -0.00016341362999999998
8.330714 -0.00016248162
8.331715 -0.00016153692
8.332714 -0.00016057961999999998
8.333714 -0.00015960977999999998
8.334714 -0.00015862747000000002
8.335714 -0.00015763275
8.336715 -0.00015662566000000002
8.337714 -0.00015560627
8.338715 -0.0001545746
8.339714 -0.00015353069
8.340714 -0.00015247454
8.341714 -0.00015140615
8.342714 -0.00015032552
8.343715 -0.00014923263
8.344714 -0.00014812745
8.345715 -0.00014700993
8.346714 -0.00014588004
8.347714 -0.00014473775
8.348714 -0.000143583
8.349714 -0.00014241576
8.350715 -0.000141236
8.351714 -0.00014004369999999998
8.352715 -0.00013883883
8.353714 -0.00013762141
8.354714 -0.00013639143
8.355714 -0.00013514892
8.356714 -0.00013389393
8.357715 -0.00013262652
8.358714 -0.00013134675
8.359715 -0.0001300547
8.360714 -0.00012875047
8.361714 -0.00012743417
8.362714 -0.0001261059
8.363714 -0.00012476578
8.364715 -0.00012341393
8.365714 -0.00012205045
8.366714 -0.00012067545
8.367714 -0.00011928903999999999
8.368714 -0.00011789131
8.369715 -0.00011648232
8.370714 -0.00011506214
8.371715 -0.00011363084
8.372714 -0.00011218842
8.373714 -0.00011073492
8.374714 -0.00010927034
8.375714 -0.00010779466
8.376715 -0.00010630787
8.377714 -0.00010480993
8.378715 -0.00010330081
8.379714 -0.00010178046
8.380714 -0.00010024885
8.381714 -9.870593700000001e-05
8.382714 -9.7151701e-05
8.383715 -9.5586108e-05
8.384714 -9.400915199999999e-05
8.385715 -9.242083900000001e-05
8.386714 -9.082118599999999e-05
8.387714 -8.9210232e-05
8.388714 -8.758802900000001e-05
8.389714 -8.595465e-05
8.390715 -8.431018700000001e-05
8.391714 -8.2654748e-05
8.392715 -8.0988445e-05
8.393714 -7.9311417e-05
8.394714 -7.7623804e-05
8.395715 -7.592575500000001e-05
8.396714 -7.4217417e-05
8.397715 -7.249894300000001e-05
8.398714 -7.077047699999999e-05
8.399714 -6.9032154e-05
8.400714 -6.728411099999999e-05
8.401714 -6.5526467e-05
8.402715 -6.3759325e-05
8.403714 -6.1982774e-05
8.404715 -6.0196885e-05
8.405714 -5.8401724e-05
8.406714 -5.6597331999999995e-05
8.407714 -5.4783737e-05
8.408714 -5.2960962000000006e-05
8.409715 -5.1129012000000004e-05
8.410714 -4.9287894e-05
8.411715 -4.7437598e-05
8.412714 -4.5578128e-05
8.413714 -4.370948e-05
8.414714 -4.183166e-05
8.415714 -3.9944686e-05
8.416715 -3.8048583e-05
8.417714 -3.6143391000000006e-05
8.418715 -3.4229166e-05
8.419714 -3.2305982e-05
8.420714 -3.0373927999999997e-05
8.421714 -2.8433114999999998e-05
8.422714 -2.6483667e-05
8.423715 -2.4525724e-05
8.424714 -2.2559441999999998e-05
8.425714 -2.0584984e-05
8.426714 -1.8602525999999998e-05
8.427714 -1.6612245e-05
8.428715 -1.4614318999999999e-05
8.429714 -1.2608929e-05
8.430715 -1.0596246e-05
8.431714 -8.5764356e-06
8.432714 -6.5496501e-06
8.433714 -4.5160299e-06
8.434714 -2.4757000000000003e-06
8.435715 -4.2876911e-07
8.436714 1.6246709e-06
8.437715 3.6845446e-06
8.438714 5.7507925999999995e-06
8.439714 7.8233697e-06
8.440714 9.902242900000001e-06
8.441714 1.1987389e-05
8.442715 1.407879e-05
8.443714 1.6176433e-05
8.444715 1.8280302e-05
8.445714 2.0390380000000002e-05
8.446714 2.2506639e-05
8.447714 2.4629043e-05
8.448714 2.6757539000000003e-05
8.449715 2.8892059999999998e-05
8.450714 3.1032522000000005e-05
8.451715 3.3178816e-05
8.452714 3.533082e-05
8.453714 3.7488385000000004e-05
8.454714 3.9651351000000004e-05
8.455714 4.1819533000000005e-05
8.456715 4.3992733e-05
8.457714 4.6170743e-05
8.458714 4.8353343e-05
8.459714 5.0540314e-05
8.460714 5.2731423e-05
8.461715 5.4926448e-05
8.462714 5.7125169e-05
8.463715 5.9327374000000006e-05
8.464714 6.1532864e-05
8.465714 6.374145900000001e-05
8.466714 6.5952986e-05
8.467714 6.8167304e-05
8.468715 7.0384277e-05
8.469714 7.2603797e-05
8.470715 7.4825766e-05
8.471714 7.7050112e-05
8.472714 7.9276765e-05
8.473714 8.1505681e-05
8.474714 8.3736813e-05
8.475715 8.5970123e-05
8.476714 8.8205576e-05
8.477715 9.0443126e-05
8.478714 9.2682734e-05
8.479714 9.492433700000001e-05
8.480714 9.7167867e-05
8.481714 9.941322799999999e-05
8.482715 0.00010166033000000001
8.483714 0.00010390903000000001
8.484715 0.0001061592
8.485714 0.00010841067
8.486714 0.00011066325000000001
8.487714 0.00011291673000000001
8.488714 0.00011517092000000001
8.489715 0.00011742555
8.490714 0.00011968040000000001
8.491714 0.0001219352
8.492714 0.00012418972
8.493714 0.00012644368
8.494715 0.00012869687000000002
8.495714 0.00013094901
8.496715 0.00013319991
8.497714 0.00013544933
8.498714 0.00013769708
8.499714 0.00013994298
8.500714 0.00014218688
8.501715 0.00014442862
8.502714 0.00014666808
8.503715 0.00014890517
8.504714 0.00015113977
8.505714 0.00015337181
8.506714 0.00015560122
8.507714 0.00015782792
8.508715 0.00016005187
8.509714 0.00016227297
8.510715 0.00016449114
8.511714 0.00016670633
8.512714 0.00016891842
8.513714 0.00017112729
8.514714 0.00017333282
8.515715 0.00017553485
8.516714 0.00017773323
8.517715 0.00017992774
8.518714 0.00018211817
8.519714 0.00018430433
8.520715 0.00018648593
8.521714 0.00018866275000000002
8.522715 0.00019083450000000003
8.523714 0.00019300091000000003
8.524714 0.00019516174
8.525714 0.00019731666999999999
8.526714 0.00019946547
8.527715 0.00020160785
8.528714 0.00020374359
8.529715 0.00020587244999999997
8.530714 0.00020799421
8.531714 0.00021010869
8.532714 0.0002122157
8.533714 0.00021431508
8.534715 0.00021640669
8.535714 0.00021849041000000002
8.536715 0.00022056613000000002
8.537714 0.00022263373
8.538714 0.00022469314
8.539714 0.00022674428
8.540714 0.00022878704999999998
8.541715 0.00023082139
8.542714 0.00023284717
8.543715 0.00023486432
8.544714 0.00023687269
8.545714 0.00023887213999999998
8.546714 0.00024086255
8.547714 0.00024284373
8.548715 0.00024481546
8.549714 0.00024677756
8.550714 0.00024872979
8.551714 0.00025067188
8.552714 0.00025260357999999997
8.553715 0.00025452459
8.554714 0.00025643465
8.555715 0.00025833344
8.556714 0.00026022067
8.557714 0.00026209605
8.558714 0.00026395928
8.559714 0.00026581008
8.560715 0.00026764819
8.561714 0.00026947337
8.562715 0.00027128535
8.563714 0.00027308394999999997
8.564714 0.00027486896999999997
8.565714 0.00027664023000000004
8.566714 0.00027839757999999996
8.567715 0.00028014088
8.568714 0.00028186998
8.569715 0.00028358481
8.570714 0.00028528527000000004
8.571714 0.00028697127
8.572714 0.0002886427
8.573714 0.00029029948
8.574715 0.0002919415
8.575714 0.00029356866000000004
8.576715 0.00029518085
8.577714 0.00029677792000000003
8.578714 0.00029835971000000003
8.579714 0.00029992607
8.580714 0.00030147678
8.581715 0.00030301164
8.582714 0.00030453043
8.583714 0.00030603289
8.584714 0.00030751876
8.585714 0.00030898774999999997
8.586715 0.0003104396
8.587714 0.00031187401000000003
8.588715 0.00031329068
8.589714 0.00031468933000000003
8.590714 0.00031606965
8.591714 0.00031743136
8.592714 0.00031877423
8.593715 0.00032009797999999997
8.594714 0.00032140238
8.595715 0.00032268722
8.596714 0.00032395233
8.597714 0.00032519749
8.598714 0.00032642258
8.599714 0.00032762744
8.600715 0.00032881194
8.601714 0.00032997598
8.602715 0.00033111946
8.603714 0.00033224228
8.604714 0.00033334434
8.605714 0.00033442552
8.606714 0.00033548574
8.607715 0.00033652489
8.608714 0.00033754282
8.609715 0.00033853939
8.610714 0.00033951445999999997
8.611714 0.00034046786
8.612714 0.00034139937
8.613714 0.00034230877
8.614715 0.00034319585
8.615714 0.00034406035
8.616714 0.00034490199
8.617714 0.00034572051
8.618714 0.00034651564000000003
8.619715 0.00034728707
8.620714 0.00034803452
8.621715 0.00034875773
8.622714 0.00034945639999999997
8.623714 0.00035013029
8.624714 0.00035077912
8.625714 0.0003514027
8.626715 0.00035200078
8.627714 0.00035257317000000004
8.628715 0.00035311971
8.629714 0.00035364023
8.630714 0.00035413461
8.631714 0.00035460273
8.632714 0.00035504446999999996
8.633715 0.00035545977
8.634714 0.00035584852999999997
8.635715 0.00035621067
8.636714 0.00035654611999999997
8.637714 0.0003568548
8.638714 0.00035713663
8.639714 0.00035739151
8.640715 0.00035761935999999996
8.641714 0.00035782004
8.642715 0.00035799342000000003
8.643714 0.00035813932
8.644714 0.0003582576
8.645715 0.00035834805
8.646714 0.00035841047
8.647715 0.00035844464
8.648714 0.00035845032
8.649714 0.00035842727
8.650714 0.00035837522
8.651714 0.00035829393999999996
8.652715 0.00035818316
8.653714 0.00035804264000000003
8.654715 0.00035787214
8.655714 0.00035767141
8.656714 0.00035744024
8.657714 0.00035717844
8.658714 0.00035688583
8.659715 0.00035656226
8.660714 0.00035620758
8.661715 0.00035582166
8.662714 0.0003554044
8.663714 0.00035495573
8.664714 0.00035447555999999997
8.665714 0.00035396383
8.666715 0.00035342049999999997
8.667714 0.00035284552
8.668715 0.00035223884
8.669714 0.00035160042
8.670714 0.00035093019
8.671714 0.00035022811
8.672714 0.00034949408
8.673715 0.00034872801
8.674714 0.00034792979
8.675714 0.00034709929
8.676714 0.00034623636
8.677714 0.00034534085000000004
8.678715 0.00034441257
8.679714 0.00034345132
8.680715 0.00034245691
8.681714 0.00034142911
8.682714 0.00034036773
8.683714 0.00033927251
8.684714 0.00033814329
8.685715 0.00033697979
8.686714 0.00033578185
8.687715 0.00033454928000000003
8.688714 0.0003332819
8.689714 0.00033197955
8.690714 0.00033064211
8.691714 0.00032926946000000004
8.692715 0.00032786149000000003
8.693714 0.00032641817
8.694715 0.00032493942
8.695714 0.00032342521
8.696714 0.00032187549999999996
8.697714 0.00032029031
8.698714 0.00031866964
8.699715 0.0003170135
8.700714 0.00031532188000000003
8.701715 0.0003135948
8.702714 0.00031183223999999997
8.703714 0.00031003422
8.704714 0.00030820067
8.705714 0.00030633159
8.706715 0.00030442692999999997
8.707714 0.00030248659
8.708714 0.00030051051
8.709714 0.00029849857
8.710714 0.00029645066
8.711715 0.00029436665
8.712714 0.00029224639
8.713715 0.00029008972
8.714714 0.00028789652
8.715714 0.0002856666
8.716714 0.00028339982
8.717714 0.00028109605
8.718715 0.00027875515
8.719714 0.00027637698
8.720715 0.00027396145
8.721714 0.00027150847
8.722714 0.00026901798
8.723714 0.00026648993
8.724714 0.00026392431
8.725715 0.00026132109
8.726714 0.0002586803
8.727715 0.00025600195
8.728714 0.00025328610999999997
8.729714 0.00025053282
8.730714 0.00024774213
8.731714 0.00024491412
8.732715 0.00024204885000000002
8.733714 0.00023914636
8.734715 0.00023620671
8.735714 0.00023322995999999999
8.736714 0.00023021612
8.737714 0.00022716520000000003
8.738714 0.00022407721
8.739715 0.00022095212
8.740714 0.0002177899
8.741714 0.00021459048000000002
8.742714 0.00021135381
8.743714 0.00020807981
8.744715 0.00020476839
8.745714 0.00020141947
8.746715 0.00019803294
8.747714 0.00019460872
8.748714 0.00019114672999999999
8.749714 0.00018764689
8.750714 0.00018410914999999998
8.751715 0.00018053346
8.752714 0.00017691979
8.753715 0.00017326814
8.754714 0.00016957854
8.755714 0.00016585102
8.756714 0.00016208565999999998
8.757714 0.00015828253
8.758715 0.00015444175
8.759714 0.00015056344000000002
8.760715 0.00014664772
8.761714 0.00014269475999999998
8.762714 0.00013870471
8.763714 0.00013467771
8.764714 0.00013061393
8.765715 0.00012651352
8.766714 0.00012237662
8.767715 0.00011820335
8.768714 0.00011399385
8.769714 0.00010974819
8.770715 0.00010546646
8.771714 0.00010114871
8.772715 9.679500900000002e-05
8.773714 9.2405361e-05
8.774714 8.7979782e-05
8.775714 8.3518273e-05
8.776714 7.902082200000001e-05
8.777715 7.448741099999999e-05
8.778714 6.991803e-05
8.779715 6.531265600000001e-05
8.780714 6.0671283e-05
8.781714 5.5993911e-05
8.782714 5.1280551e-05
8.783714 4.6531237999999997e-05
8.784715 4.1746026e-05
8.785714 3.6924984999999995e-05
8.786715 3.2068212e-05
8.787714 2.7175827000000002e-05
8.788714 2.2247971e-05
8.789714 1.7284812e-05
8.790714 1.2286532000000001e-05
8.791715 7.253334600000001e-06
8.792714 2.1854374e-06
8.793715 -2.9169324999999997e-06
8.794714 -8.0535401e-06
8.795714 -1.3224147999999999e-05
8.796714 -1.8428521e-05
8.797714 -2.3666427999999997e-05
8.798715 -2.8937642999999996e-05
8.799714 -3.4241958e-05
8.800714 -3.9579174e-05
8.801714 -4.4949113e-05
8.802714 -5.0351605e-05
8.803715 -5.5786512e-05
8.804714 -6.1253701e-05
8.805715 -6.6753057e-05
8.806714 -7.2284479e-05
8.807714 -7.7847881e-05
8.808714 -8.344317699999999e-05
8.809714 -8.9070295e-05
8.810715 -9.4729154e-05
8.811714 -0.00010041967
8.812715 -0.00010614176
8.813714 -0.00011189532000000001
8.814714 -0.00011768022
8.815714 -0.00012349635
8.816714 -0.00012934354
8.817715 -0.00013522161
8.818714 -0.00014113037
8.819715 -0.00014706959
8.820714 -0.00015303902999999998
8.821714 -0.00015903839
8.822714 -0.00016506742
8.823714 -0.00017112578999999999
8.824715 -0.0001772132
8.825714 -0.00018332933
8.826715 -0.00018947383
8.827714 -0.00019564637999999998
8.828714 -0.00020184666
8.829714 -0.00020807436
8.830714 -0.00021432915999999998
8.831715 -0.00022061076
8.832714 -0.00022691891
8.833714 -0.00023325333000000003
8.834714 -0.00023961379
8.835714 -0.00024600008
8.836715 -0.00025241202
8.837714 -0.0002588494
8.838715 -0.00026531206
8.839714 -0.00027179988
8.840714 -0.00027831268
8.841714 -0.00028485033
8.842714 -0.00029141268
8.843715 -0.00029799958
8.844714 -0.00030461088000000003
8.845715 -0.00031124641
8.846714 -0.00031790598
8.847714 -0.00032458938
8.848714 -0.00033129636
8.849714 -0.00033802667
8.850715 -0.00034478001
8.851714 -0.00035155608
8.852715 -0.00035835453
8.853714 -0.00036517501000000004
8.854714 -0.00037201714
8.855714 -0.00037888050999999997
8.856714 -0.00038576467999999997
8.857715 -0.00039266929000000004
8.858714 -0.00039959386000000004
8.859715 -0.00040653795
8.860714 -0.00041350117
8.861714 -0.00042048309
8.862714 -0.00042748328999999997
8.863714 -0.00043450141
8.864715 -0.00044153703
8.865714 -0.00044858984
8.866714 -0.00045565953
8.867714 -0.00046274571999999997
8.868714 -0.00046984819
8.869715 -0.00047696667000000003
8.870714 -0.00048410087999999996
8.871715 -0.0004912505999999999
8.872714 -0.0004984156
8.873714 -0.0005055957
8.874714 -0.00051279062
8.875714 -0.00052000019
8.876715 -0.0005272241199999999
8.877714 -0.00053446224
8.878715 -0.00054171423
8.879714 -0.00054897987
8.880714 -0.0005562587799999999
8.881714 -0.0005635506999999999
8.882714 -0.0005708552599999999
8.883715 -0.00057817206
8.884714 -0.00058550072
8.885715 -0.0005928408
8.886714 -0.00060019183
8.887714 -0.0006075533700000001
8.888714 -0.00061492492
8.889714 -0.00062230602
8.890715 -0.00062969611
8.891714 -0.00063709476
8.892715 -0.00064450146
8.893714 -0.00065191575
8.894714 -0.00065933714
8.895715 -0.0006667651600000001
8.896714 -0.0006741994200000001
8.897715 -0.00068163949
8.898714 -0.0006890849800000001
8.899714 -0.0006965355200000001
8.900714 -0.00070399078
8.901714 -0.0007114504100000001
8.902715 -0.00071891409
8.903714 -0.00072638154
8.904715 -0.00073385249
8.905714 -0.00074132663
8.906714 -0.00074880368
8.907714 -0.0007562833599999999
8.908714 -0.0007637653700000001
8.909715 -0.00077124932
8.910714 -0.0007787350099999999
8.911715 -0.0007862219700000001
8.912714 -0.0007937099299999999
8.913714 -0.00080119844
8.914714 -0.0008086870399999999
8.915714 -0.00081617536
8.916715 -0.00082366287
8.917714 -0.00083114901
8.918715 -0.00083863333
8.919714 -0.00084611529
8.920714 -0.00085359434
8.921714 -0.00086106984
8.922714 -0.0008685413400000001
8.923715 -0.0008760082
8.924714 -0.0008834698699999999
8.925714 -0.00089092591
8.926714 -0.0008983756699999999
8.927714 -0.0009058187100000001
8.928715 -0.00091325455
8.929714 -0.00092068276
8.930715 -0.0009281028699999999
8.931714 -0.00093551444
8.932714 -0.00094291718
8.933714 -0.00095031064
8.934714 -0.0009576945600000001
8.935715 -0.00096506856
8.936714 -0.00097243237
8.937715 -0.00097978564
8.938714 -0.00098712808
8.939714 -0.00099445933
8.940714 -0.0010017791
8.941714 -0.0010090872
8.942715 -0.0010163831
8.943714 -0.0010236665
8.944715 -0.001030937
8.945714 -0.0010381941
8.946714 -0.0010454375
8.947714 -0.0010526666
8.948714 -0.001059881
8.949715 -0.0010670801
8.950714 -0.0010742632999999999
8.951715 -0.0010814301
8.952714 -0.0010885799
8.953714 -0.0010957121
8.954714 -0.0011028261000000001
8.955714 -0.0011099213
8.956715 -0.0011169972
8.957714 -0.0011240531
8.958714 -0.0011310884
8.959714 -0.0011381027
8.960714 -0.0011450955
8.961715 -0.0011520662
8.962714 -0.0011590144
8.963715 -0.0011659396
8.964714 -0.0011728413
8.965714 -0.0011797194
8.966714 -0.0011865733
8.967714 -0.0011934027000000001
8.968715 -0.0012002072
8.969714 -0.0012069867
8.970715 -0.0012137406999999998
8.971714 -0.0012204689
8.972714 -0.0012271709
8.973714 -0.0012338464
8.974714 -0.0012404952
8.975715 -0.0012471167
8.976714 -0.0012537106
8.977715 -0.0012602765
8.978714 -0.001266814
8.979714 -0.0012733225
8.980714 -0.0012798016
8.981714 -0.0012862507
8.982715 -0.0012926693
8.983714 -0.0012990567
8.984715 -0.0013054127
8.985714 -0.0013117362999999999
8.986714 -0.0013180272
8.987714 -0.0013242847
8.988714 -0.0013305082
8.989715 -0.0013366971
8.990714 -0.001342851
8.991714 -0.0013489692999999999
8.992714 -0.0013550514
8.993714 -0.001361097
8.994715 -0.0013671056
8.995714 -0.0013730767
8.996715 -0.00137901
8.997714 -0.001384905
8.998714 -0.0013907616
8.999714 -0.0013965791
9.000714 -0.0014023575
9.001715 -0.0014080963
9.002714 -0.0014137953000000001
9.003715 -0.0014194542
9.004714 -0.0014250726
9.005714 -0.0014306503
9.006714 -0.0014361868
9.007714 -0.0014416820000000001
9.008715 -0.0014471352999999999
9.009714 -0.0014525464
9.010715 -0.0014579149
9.011714 -0.0014632403
9.012714 -0.0014685221000000001
9.013714 -0.0014737599
9.014714 -0.001478953
9.015715 -0.001484101
9.016714 -0.0014892034
9.017715 -0.0014942595
9.018714 -0.0014992688999999999
9.019714 -0.001504231
9.020715 -0.0015091452
9.021714 -0.001514011
9.022715 -0.0015188279
9.023714 -0.0015235952999999999
9.024714 -0.0015283128999999999
9.025714 -0.0015329801999999998
9.026714 -0.0015375967999999999
9.027715 -0.0015421623
9.028714 -0.0015466763000000002
9.029715 -0.0015511385
9.030714 -0.0015555484
9.031714 -0.0015599062
9.032714 -0.0015642112
9.033714 -0.0015684634
9.034715 -0.0015726626
9.035714 -0.0015768082
9.036715 -0.0015809004000000002
9.037714 -0.0015849388000000002
9.038714 -0.0015889228999999999
9.039714 -0.0015928525999999998
9.040714 -0.0015967277999999999
9.041715 -0.0016005479
9.042714 -0.0016043126
9.043715 -0.0016080216999999999
9.044714 -0.0016116746
9.045714 -0.001615271
9.046714 -0.0016188103
9.047714 -0.0016222922999999999
9.048715 -0.0016257163
9.049714 -0.0016290820000000002
9.050714 -0.0016323886999999998
9.051714 -0.0016356362
9.052714 -0.0016388238
9.053715 -0.0016419510000000002
9.054714 -0.0016450173999999998
9.055715 -0.0016480228
9.056714 -0.0016509664
9.057714 -0.0016538481
9.058714 -0.0016566673000000002
9.059714 -0.001659424
9.060715 -0.0016621178
9.061714 -0.0016647482
9.062715 -0.0016673153
9.063714 -0.0016698187999999998
9.064714 -0.0016722584000000002
9.065714 -0.0016746342
9.066714 -0.0016769458
9.067715 -0.0016791932
9.068714 -0.0016813761
9.069715 -0.0016834945
9.070714 -0.0016855481999999999
9.071714 -0.0016875369
9.072714 -0.0016894604
9.073714 -0.0016913187
9.074715 -0.0016931113
9.075714 -0.0016948381
9.076715 -0.0016964986999999999
9.077714 -0.0016980927999999998
9.078714 -0.0016996202
9.079714 -0.0017010803
9.080714 -0.0017024728999999999
9.081715 -0.0017037977
9.082714 -0.0017050541000000002
9.083714 -0.0017062419
9.084714 -0.0017073605999999998
9.085714 -0.0017084098
9.086715 -0.0017093893
9.087714 -0.0017102986
9.088715 -0.0017111375
9.089714 -0.0017119059000000002
9.090714 -0.0017126033
9.091714 -0.0017132295
9.092714 -0.0017137845
9.093715 -0.001714268
9.094714 -0.00171468
9.095715 -0.0017150203
9.096714 -0.0017152888
9.097714 -0.0017154856
9.098714 -0.0017156106
9.099714 -0.0017156636999999999
9.100715 -0.0017156448
9.101714 -0.0017155540000000002
9.102715 -0.0017153912000000002
9.103714 -0.0017151564
9.104714 -0.0017148493000000002
9.105714 -0.0017144701
9.106714 -0.0017140183999999998
9.107715 -0.0017134942
9.108714 -0.0017128972000000002
9.109715 -0.0017122273
9.110714 -0.0017114842
9.111714 -0.0017106679
9.112714 -0.001709778
9.113714 -0.0017088141
9.114715 -0.0017077762000000001
9.115714 -0.0017066639
9.116714 -0.001705477
9.117714 -0.0017042151999999999
9.118714 -0.0017028784000000003
9.119715 -0.0017014663
9.120714 -0.0016999787
9.121715 -0.0016984157000000002
9.122714 -0.0016967769999999998
9.123714 -0.0016950624
9.124714 -0.001693272
9.125714 -0.0016914057
9.126715 -0.0016894637
9.127714 -0.0016874459
9.128715 -0.0016853524
9.129714 -0.0016831833
9.130714 -0.0016809385
9.131714 -0.0016786181999999998
9.132714 -0.0016762226000000002
9.133715 -0.0016737516
9.134714 -0.0016712055999999998
9.135715 -0.0016685844
9.136714 -0.0016658883
9.137714 -0.0016631171000000002
9.138714 -0.0016602709
9.139714 -0.0016573498
9.140715 -0.0016543538
9.141714 -0.0016512826
9.142715 -0.0016481363
9.143714 -0.0016449147
9.144714 -0.0016416177000000002
9.145715 -0.0016382455000000001
9.146714 -0.0016347976
9.147715 -0.0016312740999999999
9.148714 -0.0016276748
9.149714 -0.0016239997
9.150714 -0.0016202486000000001
9.151714 -0.0016164217
9.152715 -0.0016125186
9.153714 -0.0016085396
9.154715 -0.0016044845
9.155714 -0.0016003534
9.156714 -0.0015961465
9.157714 -0.0015918637000000002
9.158714 -0.0015875054
9.159715 -0.0015830716000000001
9.160714 -0.0015785624999999999
9.161715 -0.0015739784
9.162714 -0.0015693195
9.163714 -0.0015645859
9.164714 -0.0015597781
9.165714 -0.0015548962
9.166715 -0.0015499403000000002
9.167714 -0.0015449110000000002
9.168715 -0.0015398082000000002
9.169714 -0.0015346321
9.170714 -0.0015293828
9.171714 -0.0015240606
9.172714 -0.0015186657
9.173715 -0.001513198
9.174714 -0.0015076577
9.175714 -0.0015020449
9.176714 -0.0014963595
9.177714 -0.0014906017
9.178715 -0.0014847715
9.179714 -0.0014788689
9.180715 -0.0014728939000000002
9.181714 -0.0014668468
9.182714 -0.0014607275
9.183714 -0.0014545361
9.184714 -0.0014482727999999999
9.185715 -0.0014419377
9.186714 -0.0014355311
9.187715 -0.0014290529
9.188714 -0.0014225036
9.189714 -0.0014158834
9.190714 -0.0014091925999999999
9.191714 -0.0014024315
9.192715 -0.0013956003
9.193714 -0.0013886995000000001
9.194715 -0.0013817295000000001
9.195714 -0.0013746905
9.196714 -0.0013675830000000001
9.197714 -0.0013604073
9.198714 -0.0013531638
9.199715 -0.0013458528
9.200714 -0.0013384747
9.201715 -0.0013310298
9.202714 -0.0013235183
9.203714 -0.0013159407
9.204714 -0.0013082971
9.205714 -0.0013005878
9.206715 -0.0012928129999999999
9.207714 -0.0012849729
9.208714 -0.0012770677
9.209714 -0.0012690976
9.210714 -0.0012610629
9.211715 -0.0012529636
9.212714 -0.0012448001
9.213715 -0.0012365726
9.214714 -0.0012282811
9.215714 -0.0012199261000000001
9.216714 -0.0012115077000000001
9.217714 -0.0012030263
9.218715 -0.0011944822
9.219714 -0.0011858758000000001
9.220715 -0.0011772074
9.221714 -0.0011684774
9.222714 -0.0011596862000000001
9.223714 -0.0011508344
9.224714 -0.0011419223
9.225715 -0.0011329505
9.226714 -0.0011239193999999998
9.227715 -0.0011148296000000001
9.228714 -0.0011056815
9.229714 -0.0010964757
9.230714 -0.0010872126
9.231714 -0.0010778927
9.232715 -0.0010685166
9.233714 -0.0010590845999999998
9.234715 -0.0010495971
9.235714 -0.0010400547
9.236714 -0.0010304576
9.237714 -0.0010208063
9.238714 -0.0010111011
9.239715 -0.0010013423
9.240714 -0.0009915303099999999
9.241714 -0.00098166538
9.242714 -0.00097174789
9.243714 -0.00096177819
9.244715 -0.00095175646
9.245714 -0.00094168317
9.246715 -0.0009315585899999999
9.247714 -0.0009213831599999999
9.248714 -0.00091115717
9.249714 -0.00090088106
9.250714 -0.0008905552899999999
9.251715 -0.0008801803200000001
9.252714 -0.0008697565999999999
9.253715 -0.0008592846800000001
9.254714 -0.0008487651
9.255714 -0.0008381983200000001
9.256714 -0.0008275849699999999
9.257714 -0.0008169255999999999
9.258715 -0.00080622085
9.259714 -0.0007954713500000001
9.260715 -0.00078467765
9.261714 -0.0007738403799999999
9.262714 -0.0007629601
9.263714 -0.00075203739
9.264714 -0.00074107284
9.265715 -0.00073006699
9.266714 -0.0007190204500000001
9.267715 -0.00070793367
9.268714 -0.00069680714
9.269714 -0.00068564141
9.270715 -0.00067443689
9.271714 -0.00066319403
9.272715 -0.00065191334
9.273714 -0.00064059523
9.274714 -0.0006292400900000001
9.275714 -0.0006178484
9.276714 -0.0006064205500000001
9.277715 -0.00059495706
9.278714 -0.00058345831
9.279715 -0.00057192483
9.280714 -0.00056035706
9.281714 -0.0005487555
9.282714 -0.0005371207400000001
9.283714 -0.00052545329
9.284715 -0.0005137537299999999
9.285714 -0.00050202261
9.286715 -0.00049026062
9.287714 -0.00047846834
9.288714 -0.00046664641
9.289714 -0.00045479550999999994
9.290714 -0.00044291628
9.291715 -0.00043100939999999997
9.292714 -0.00041907551
9.293715 -0.00040711529
9.294714 -0.00039512943
9.295714 -0.00038311849999999995
9.296714 -0.00037108318
9.297714 -0.00035902408
9.298715 -0.00034694178
9.299714 -0.00033483689
9.300714 -0.00032270993
9.301714 -0.00031056147
9.302714 -0.00029839205000000004
9.303715 -0.00028620218000000003
9.304714 -0.00027399236999999996
9.305715 -0.00026176313
9.306714 -0.00024951494000000004
9.307714 -0.00023724830999999997
9.308714 -0.00022496374
9.309714 -0.00021266176
9.310715 -0.00020034286
9.311714 -0.0001880076
9.312715 -0.00017565653
9.313714 -0.00016329022
9.314714 -0.00015090927000000002
9.315714 -0.00013851428
9.316714 -0.00012610589000000002
9.317715 -0.00011368475
9.318714 -0.00010125150999999999
9.319715 -8.8806877e-05
9.320714 -7.635153499999999e-05
9.321714 -6.388618200000001e-05
9.322714 -5.1411524e-05
9.323714 -3.8928263000000003e-05
9.324715 -2.6437107e-05
9.325714 -1.3938754e-05
9.326715 -1.4338905e-06
9.327714 1.1076806e-05
9.328714 2.3592676e-05
9.329714 3.6113076e-05
9.330714 4.8637377999999996e-05
9.331715 6.116498e-05
9.332714 7.3695293e-05
9.333714 8.6227743e-05
9.334714 9.876178000000001e-05
9.335714 0.00011129686
9.336715 0.00012383244000000002
9.337714 0.00013636802
9.338715 0.00014890306
9.339714 0.00016143706
9.340714 0.00017396949
9.341714 0.00018649982
9.342714 0.00019902752
9.343715 0.00021155203999999997
9.344714 0.00022407281999999997
9.345715 0.00023658929000000003
9.346714 0.00024910082
9.347714 0.00026160683
9.348714 0.00027410666999999996
9.349714 0.0002865997
9.350715 0.00029908526
9.351714 0.00031156267
9.352715 0.00032403122999999996
9.353714 0.00033649026
9.354714 0.00034893906
9.355714 0.00036137692
9.356714 0.00037380316
9.357715 0.00038621711
9.358714 0.00039861807
9.359715 0.00041100539
9.360714 0.00042337837999999997
9.361714 0.00043573646000000005
9.362714 0.00044807897999999996
9.363714 0.00046040535999999996
9.364715 0.00047271501000000003
9.365714 0.00048500738
9.366714 0.00049728187
9.367714 0.00050953799
9.368714 0.0005217752
9.369715 0.00053399299
9.370714 0.00054619081
9.371715 0.00055836822
9.372714 0.00057052466
9.373714 0.0005826596
9.374714 0.00059477252
9.375714 0.00060686289
9.376715 0.00061893015
9.377714 0.00063097373
9.378715 0.00064299306
9.379714 0.00065498757
9.380714 0.00066695661
9.381714 0.0006788995999999999
9.382714 0.00069081589
9.383715 0.00070270485
9.384714 0.00071456584
9.385715 0.00072639818
9.386714 0.00073820129
9.387714 0.00074997447
9.388714 0.0007617171400000001
9.389714 0.0007734286599999999
9.390715 0.0007851083899999999
9.391714 0.00079675574
9.392715 0.00080837008
9.393714 0.00081995086
9.394714 0.00083149762
9.395715 0.00084300973
9.396714 0.00085448673
9.397715 0.00086592809
9.398714 0.00087733333
9.399714 0.0008887020199999999
9.400714 0.0009000336800000001
9.401714 0.00091132788
9.402715 0.0009225841499999999
9.403714 0.00093380204
9.404715 0.0009449810900000001
9.405714 0.0009561208600000001
9.406714 0.00096722088
9.407714 0.0009782806
9.408714 0.0009892995900000002
9.409715 0.0010002774
9.410714 0.0010112133
9.411715 0.001022107
9.412714 0.0010329579
9.413714 0.0010437653
9.414714 0.0010545288
9.415714 0.0010652479
9.416715 0.0010759218
9.417714 0.0010865499000000001
9.418715 0.0010971319
9.419714 0.001107667
9.420714 0.0011181548
9.421714 0.0011285946000000001
9.422714 0.001138986
9.423715 0.0011493285
9.424714 0.0011596214000000001
9.425714 0.0011698644
9.426714 0.001180057
9.427714 0.0011901988
9.428715 0.0012002894
9.429714 0.0012103283
9.430715 0.0012203151
9.431714 0.0012302494999999998
9.432714 0.001240131
9.433714 0.0012499594999999999
9.434714 0.0012597345
9.435715 0.0012694556
9.436714 0.0012791225000000001
9.437715 0.0012887349
9.438714 0.0012982923
9.439714 0.0013077943999999998
9.440714 0.0013172408
9.441714 0.0013266312
9.442715 0.001335965
9.443714 0.0013452418
9.444715 0.0013544613
9.445714 0.0013636231
9.446714 0.0013727265
9.447714 0.0013817713
9.448714 0.0013907569
9.449715 0.0013996829
9.450714 0.0014085487
9.451715 0.0014173541
9.452714 0.0014260984000000001
9.453714 0.0014347814
9.454714 0.0014434026
9.455714 0.0014519615
9.456715 0.001460458
9.457714 0.0014688913999999999
9.458714 0.0014772616
9.459714 0.0014855681
9.460714 0.0014938107
9.461715 0.001501989
9.462714 0.0015101029
9.463715 0.001518152
9.464714 0.0015261361
9.465714 0.0015340549
9.466714 0.0015419082
9.467714 0.0015496957999999999
9.468715 0.0015574175
9.469714 0.0015650729
9.470715 0.0015726617
9.471714 0.0015801837
9.472714 0.0015876387
9.473714 0.0015950263000000001
9.474714 0.0016023462999999998
9.475715 0.0016095984
9.476714 0.0016167824000000001
9.477715 0.0016238976999999998
9.478714 0.0016309440999999999
9.479714 0.0016379213999999998
9.480714 0.0016448292
9.481714 0.0016516671000000001
9.482715 0.0016584348000000001
9.483714 0.0016651322000000002
9.484715 0.0016717588
9.485714 0.0016783142
9.486714 0.0016847984
9.487714 0.0016912110000000002
9.488714 0.0016975519999999997
9.489715 0.001703821
9.490714 0.0017100178
9.491714 0.0017161423
9.492714 0.0017221942
9.493714 0.0017281736
9.494715 0.0017340803
9.495714 0.0017399139000000001
9.496715 0.0017456747
9.497714 0.0017513625
9.498714 0.001756977
9.499714 0.0017625181
9.500714 0.001767986
9.501715 0.0017733804
9.502714 0.0017787012
9.503715 0.0017839482000000001
9.504714 0.0017891214
9.505714 0.0017942205999999998
9.506714 0.0017992455
9.507714 0.0018041961000000001
9.508715 0.0018090721
9.509714 0.0018138733
9.510715 0.0018185996000000002
9.511714 0.0018232508
9.512714 0.0018278268
9.513714 0.0018323273
9.514714 0.0018367522
9.515715 0.0018411012
9.516714 0.0018453742000000002
9.517715 0.001849571
9.518714 0.0018536915
9.519714 0.0018577359
9.520715 0.0018617036
9.521714 0.0018655949999999998
9.522715 0.0018694097999999999
9.523714 0.0018731478000000002
9.524714 0.0018768093000000002
9.525714 0.0018803941000000001
9.526714 0.0018839024
9.527715 0.0018873341
9.528714 0.0018906892000000002
9.529715 0.0018939678000000001
9.530714 0.0018971699
9.531714 0.0019002957
9.532714 0.001903345
9.533714 0.001906318
9.534715 0.0019092146
9.535714 0.0019120347
9.536715 0.0019147787
9.537714 0.0019174462
9.538714 0.0019200375000000003
9.539714 0.0019225524999999999
9.540714 0.001924991
9.541715 0.0019273531999999998
9.542714 0.0019296389
9.543715 0.0019318482
9.544714 0.0019339810000000002
9.545714 0.0019360374
9.546714 0.0019380172
9.547714 0.0019399204
9.548715 0.001941747
9.549714 0.0019434972
9.550714 0.0019451709
9.551714 0.0019467681000000002
9.552714 0.001948289
9.553715 0.0019497334999999999
9.554714 0.0019511017
9.555715 0.0019523937
9.556714 0.0019536097
9.557714 0.0019547499
9.558714 0.0019558143
9.559714 0.0019568031
9.560715 0.0019577166
9.561714 0.0019585547999999998
9.562715 0.0019593179
9.563714 0.0019600062000000003
9.564714 0.0019606197
9.565714 0.0019611587
9.566714 0.0019616233
9.567715 0.0019620134
9.568714 0.0019623296000000003
9.569715 0.0019625717
9.570714 0.0019627398
9.571714 0.0019628342
9.572714 0.0019628547
9.573714 0.0019628018
9.574715 0.0019626751999999997
9.575714 0.0019624753
9.576715 0.0019622019
9.577714 0.0019618554
9.578714 0.0019614357
9.579714 0.001960943
9.580714 0.0019603773
9.581715 0.0019597388
9.582714 0.0019590278
9.583714 0.0019582442999999997
9.584714 0.0019573887
9.585714 0.001956461
9.586715 0.0019554616
9.587714 0.0019543906
9.588715 0.0019532483
9.589714 0.001952035
9.590714 0.001950751
9.591714 0.0019493966000000001
9.592714 0.0019479719
9.593715 0.0019464774999999998
9.594714 0.0019449134999999999
9.595715 0.0019432802
9.596714 0.001941578
9.597714 0.0019398072
9.598714 0.0019379679
9.599714 0.0019360605
9.600715 0.0019340852
9.601714 0.0019320422999999998
9.602715 0.0019299318999999998
9.603714 0.0019277542000000001
9.604714 0.0019255096
9.605714 0.0019231982
9.606714 0.0019208202999999998
9.607715 0.0019183761
9.608714 0.0019158657
9.609715 0.0019132895
9.610714 0.0019106474
9.611714 0.0019079398
9.612714 0.0019051671
9.613714 0.0019023295
9.614715 0.0018994271
9.615714 0.0018964602999999999
9.616714 0.0018934294
9.617714 0.0018903345
9.618714 0.0018871762
9.619715 0.0018839548
9.620714 0.0018806706
9.621715 0.001877324
9.622714 0.0018739154
9.623714 0.0018704452
9.624714 0.0018669136
9.625714 0.0018633211
9.626715 0.0018596679999999999
9.627714 0.0018559549000000002
9.628715 0.0018521820000000002
9.629714 0.0018483496999999998
9.630714 0.0018444582999999999
9.631714 0.0018405084
9.632714 0.0018365001
9.633715 0.0018324339
9.634714 0.0018283101000000001
9.635715 0.0018241288000000002
9.636714 0.0018198905
9.637714 0.0018155955
9.638714 0.0018112440999999999
9.639714 0.0018068366000000002
9.640715 0.0018023732999999998
9.641714 0.0017978546
9.642715 0.0017932805
9.643714 0.0017886518
9.644714 0.0017839684
9.645715 0.0017792308000000002
9.646714 0.0017744394
9.647715 0.0017695947
9.648714 0.0017646969000000001
9.649714 0.0017597466
9.650714 0.001754744
9.651714 0.0017496895000000002
9.652715 0.0017445838
9.653714 0.0017394272
9.654715 0.0017342198999999998
9.655714 0.0017289627
9.656714 0.0017236557999999998
9.657714 0.0017182998
9.658714 0.0017128952
9.659715 0.0017074422
9.660714 0.0017019414
9.661715 0.0016963931999999999
9.662714 0.0016907979
9.663714 0.0016851562
9.664714 0.0016794682
9.665714 0.0016737344
9.666715 0.0016679551
9.667714 0.0016621309
9.668715 0.0016562619
9.669714 0.0016503485
9.670714 0.0016443911999999999
9.671714 0.0016383902999999999
9.672714 0.0016323462
9.673715 0.0016262591000000002
9.674714 0.0016201295
9.675714 0.0016139578000000001
9.676714 0.0016077443
9.677714 0.0016014896
9.678715 0.0015951938999999998
9.679714 0.0015888576
9.680715 0.0015824813
9.681714 0.0015760654000000001
9.682714 0.0015696102999999998
9.683714 0.0015631167
9.684714 0.0015565849
9.685715 0.0015500153
9.686714 0.0015434085000000002
9.687715 0.0015367649999999998
9.688714 0.0015300853
9.689714 0.0015233698000000002
9.690714 0.0015166191
9.691714 0.0015098335
9.692715 0.0015030137
9.693714 0.0014961599
9.694715 0.0014892726999999998
9.695714 0.0014823526000000001
9.696714 0.0014753999
9.697714 0.001468415
9.698714 0.0014613985
9.699715 0.0014543506
9.700714 0.0014472718
9.701715 0.0014401625
9.702714 0.0014330229999999998
9.703714 0.0014258538
9.704714 0.0014186551999999999
9.705714 0.0014114276
9.706715 0.0014041715
9.707714 0.0013968872
9.708714 0.0013895751
9.709714 0.0013822357000000001
9.710714 0.0013748693
9.711715 0.0013674765
9.712714 0.0013600576
9.713715 0.0013526133
9.714714 0.0013451439
9.715714 0.00133765
9.716714 0.0013301319
9.717714 0.0013225902
9.718715 0.0013150253
9.719714 0.0013074377
9.720715 0.0012998281
9.721714 0.0012921967
9.722714 0.0012845441
9.723714 0.0012768708
9.724714 0.0012691771999999999
9.725715 0.0012614637
9.726714 0.0012537308
9.727715 0.0012459789
9.728714 0.0012382085
9.729714 0.0012304199
9.730714 0.0012226136
9.731714 0.0012147899999999999
9.732715 0.0012069493
9.733714 0.0011990921
9.734715 0.0011912187
9.735714 0.0011833295999999999
9.736714 0.001175425
9.737714 0.0011675055
9.738714 0.0011595714
9.739715 0.0011516230999999999
9.740714 0.001143661
9.741714 0.0011356857
9.742714 0.0011276974
9.743714 0.0011196967
9.744715 0.001111684
9.745714 0.0011036598
9.746715 0.0010956245
9.747714 0.0010875786999999999
9.748714 0.0010795227
9.749714 0.0010714572000000001
9.750714 0.0010633824
9.751715 0.0010552989
9.752714 0.0010472071
9.753715 0.0010391075
9.754714 0.0010310005
9.755714 0.0010228865000000001
9.756714 0.001014766
9.757714 0.0010066393999999998
9.758715 0.0009985070399999999
9.759714 0.00099036934
9.760715 0.00098222663
9.761714 0.0009740793800000001
9.762714 0.0009659278500000001
9.763714 0.0009577725
9.764714 0.0009496136000000001
9.765715 0.00094145162
9.766714 0.0009332868100000001
9.767715 0.0009251195499999999
9.768714 0.0009169501899999999
9.769714 0.00090877911
9.770715 0.00090060676
9.771714 0.0008924334
9.772715 0.0008842595
9.773714 0.0008760854100000001
9.774714 0.0008679115100000001
9.775714 0.0008597382500000001
9.776714 0.00085156607
9.777715 0.00084339536
9.778714 0.0008352265500000001
9.779715 0.0008270600999999999
9.780714 0.00081889639
9.781714 0.00081073586
9.782714 0.0008025788700000001
9.783714 0.0007944258900000001
9.784715 0.0007862773599999999
9.785714 0.00077813365
9.786715 0.00076999513
9.787714 0.00076186211
9.788714 0.000753735
9.789714 0.00074561417
9.790714 0.00073749998
9.791715 0.00072939274
9.792714 0.00072129278
9.793715 0.0007132004199999999
9.794714 0.00070511596
9.795714 0.0006970397
9.796714 0.00068897193
9.797714 0.00068091304
9.798715 0.0006728632300000001
9.799714 0.00066482289
9.800714 0.00065679233
9.801714 0.0006487718600000001
9.802714 0.0006407618000000001
9.803715 0.00063276252
9.804714 0.00062477434
9.805715 0.00061679757
9.806714 0.00060883262
9.807714 0.00060087982
9.808714 0.00059293957
9.809714 0.00058501223
9.810715 0.00057709813
9.811714 0.00056919766
9.812715 0.00056131121
9.813714 0.0005534390800000001
9.814714 0.0005455816299999999
9.815714 0.00053773924
9.816714 0.00052991222
9.817715 0.00052210085
9.818714 0.00051430548
9.819715 0.00050652634
9.820714 0.00049876376
9.821714 0.0004910180000000001
9.822714 0.00048328933999999997
9.823714 0.00047557800999999995
9.824715 0.00046788422999999996
9.825714 0.00046020828
9.826715 0.00045255038
9.827714 0.00044491075999999997
9.828714 0.00043728964999999994
9.829714 0.00042968727
9.830714 0.00042210386000000004
9.831715 0.00041453968000000006
9.832714 0.00040699500999999996
9.833714 0.00039947008000000003
9.834714 0.00039196520000000005
9.835714 0.00038448061
9.836715 0.00037701661000000004
9.837714 0.00036957349
9.838715 0.00036215154
9.839714 0.00035475107000000004
9.840714 0.00034737236
9.841714 0.00034001575000000003
9.842714 0.00033268152
9.843715 0.00032536996
9.844714 0.00031808138
9.845715 0.00031081604
9.846714 0.00030357421
9.847714 0.00029635617
9.848714 0.00028916213
9.849714 0.00028199236
9.850715 0.00027484705
9.851714 0.00026772641
9.852715 0.00026063062
9.853714 0.00025355987
9.854714 0.00024651432999999996
9.855714 0.00023949414999999998
9.856714 0.00023249949999999998
9.857715 0.00022553048999999998
9.858714 0.00021858731999999998
9.859715 0.00021167011
9.860714 0.00020477901000000003
9.861714 0.00019791416
9.862714 0.00019107576
9.863714 0.00018426397
9.864715 0.00017747897
9.865714 0.00017072094
9.866714 0.00016399011
9.867714 0.00015728668000000002
9.868714 0.00015061087000000002
9.869715 0.00014396289999999998
9.870714 0.00013734302
9.871715 0.00013075147
9.872714 0.00012418849
9.873714 0.0001176543
9.874714 0.00011114917
9.875714 0.00010467329
9.876715 9.822690600000002e-05
9.877714 9.181021600000001e-05
9.878715 8.5423414e-05
9.879714 7.9066677e-05
9.880714 7.274017000000001e-05
9.881714 6.644403399999999e-05
9.882714 6.017840499999999e-05
9.883715 5.3943393000000003e-05
9.884714 4.7739098e-05
9.885715 4.1565607e-05
9.886714 3.5422994e-05
9.887714 2.9311323e-05
9.888714 2.3230653e-05
9.889714 1.718104e-05
9.890715 1.1162538999999999e-05
9.891714 5.175206e-06
9.892715 -7.808964999999999e-07
9.893714 -6.7056988e-06
9.894714 -1.2599121e-05
9.895715 -1.8461073e-05
9.896714 -2.4291451999999998e-05
9.897715 -3.0090143e-05
9.898714 -3.5857022e-05
9.899714 -4.1591945999999996e-05
9.900714 -4.7294765000000004e-05
9.901714 -5.2965316e-05
9.902715 -5.8603439e-05
9.903714 -6.4208962e-05
9.904715 -6.9781709e-05
9.905714 -7.532151500000001e-05
9.906714 -8.082821000000001e-05
9.907714 -8.630164e-05
9.908714 -9.1741663e-05
9.909715 -9.7148143e-05
9.910714 -0.00010252096
9.911715 -0.00010786001
9.912714 -0.00011316522
9.913714 -0.00011843651000000001
9.914714 -0.00012367385
9.915714 -0.0001288772
9.916715 -0.00013404654
9.917714 -0.00013918188
9.918715 -0.00014428324
9.919714 -0.00014935063
9.920714 -0.00015438407
9.921714 -0.00015938359
9.922714 -0.00016434922
9.923715 -0.00016928097
9.924714 -0.00017417888
9.925714 -0.00017904292
9.926714 -0.0001838731
9.927714 -0.00018866939
9.928715 -0.00019343173999999998
9.929714 -0.00019816011
9.930715 -0.00020285443
9.931714 -0.00020751461
9.932714 -0.00021214055
9.933714 -0.00021673216
9.934714 -0.00022128929
9.935715 -0.00022581185
9.936714 -0.0002302997
9.937715 -0.00023475275000000003
9.938714 -0.00023917087000000002
9.939714 -0.00024355395
9.940714 -0.00024790193
9.941714 -0.00025221470000000003
9.942715 -0.00025649226000000003
9.943714 -0.00026073453
9.944715 -0.00026494154
9.945714 -0.00026911327
9.946714 -0.00027324979
9.947714 -0.00027735114
9.948714 -0.00028141737
9.949715 -0.0002854486
9.950714 -0.00028944492
9.951715 -0.00029340642
9.952714 -0.00029733326
9.953714 -0.00030122551000000004
9.954714 -0.00030508331
9.955714 -0.00030890678
9.956715 -0.00031269601
9.957714 -0.00031645105999999996
9.958714 -0.00032017203
9.959714 -0.00032385897000000003
9.960714 -0.00032751187999999996
9.961715 -0.00033113081
9.962714 -0.00033471572
9.963715 -0.00033826659
9.964714 -0.0003417834
9.965714 -0.00034526608
9.966714 -0.00034871456999999997
9.967714 -0.00035212879
9.968715 -0.00035550866
9.969714 -0.00035885412
9.970715 -0.00036216509000000003
9.971714 -0.00036544152
9.972714 -0.00036868337
9.973714 -0.00037189061
9.974714 -0.00037506325
9.975715 -0.00037820127999999996
9.976714 -0.00038130474000000003
9.977715 -0.00038437374000000005
9.978714 -0.00038740831999999997
9.979714 -0.00039040859999999995
9.980714 -0.00039337468999999994
9.981714 -0.00039630677000000004
9.982715 -0.00039920501
9.983714 -0.00040206955
9.984715 -0.00040490058000000004
9.985714 -0.00040769828000000003
9.986714 -0.00041046283000000005
9.987714 -0.00041319439999999995
9.988714 -0.00041589314999999997
9.989715 -0.00041855919
9.990714 -0.00042119268
9.991714 -0.00042379373999999997
9.992714 -0.00042636242999999997
9.993714 -0.00042889883000000003
9.994715 -0.00043140294
9.995714 -0.00043387486
9.996715 -0.00043631453000000003
9.997714 -0.00043872196
9.998714 -0.00044109711000000004
9.999714 -0.00044343992
10.00071 -0.0004457504
10.00171 -0.0004480285
10.00271 -0.00045027422999999997
10.00371 -0.00045248753
10.00471 -0.00045466841
10.00571 -0.00045681690999999997
10.00671 -0.00045893302999999995
10.00771 -0.00046101686
10.00871 -0.00046306844999999996
10.00971 -0.00046508793999999997
10.01071 -0.00046707545999999996
10.01171 -0.00046903119
10.01271 -0.00047095526999999996
10.01371 -0.00047284792999999995
10.01471 -0.0004747094
10.01571 -0.00047653984
10.01671 -0.00047833951
10.01771 -0.00048010866
10.01871 -0.00048184752
10.01971 -0.00048355627999999997
10.02071 -0.00048523516
10.02171 -0.00048688435
10.02271 -0.00048850402
10.02371 -0.00049009432
10.02471 -0.00049165533
10.02571 -0.0004931871900000001
10.02671 -0.0004946899500000001
10.02771 -0.00049616365
10.02871 -0.00049760829
10.02971 -0.00049902392
10.03071 -0.00050041053
10.03171 -0.00050176809
10.03271 -0.00050309659
10.03371 -0.0005043960299999999
10.03471 -0.00050566637
10.03571 -0.0005069076
10.03671 -0.0005081197299999999
10.03771 -0.0005093028
10.03871 -0.00051045686
10.03971 -0.00051158199
10.04071 -0.0005126783
10.04171 -0.00051374591
10.04271 -0.00051478501
10.04371 -0.00051579577
10.04471 -0.00051677844
10.04571 -0.00051773322
10.04671 -0.00051866041
10.04771 -0.00051956026
10.04871 -0.00052043301
10.04971 -0.00052127898
10.05071 -0.0005220984299999999
10.05171 -0.00052289165
10.05271 -0.00052365885
10.05371 -0.00052440028
10.05471 -0.00052511614
10.05571 -0.00052580663
10.05671 -0.00052647192
10.05771 -0.00052711212
10.05871 -0.0005277273
10.05971 -0.00052831756
10.06071 -0.00052888299
10.06171 -0.00052942355
10.06271 -0.00052993928
10.06371 -0.00053043018
10.06471 -0.0005308962
10.06571 -0.00053133735
10.06671 -0.00053175363
10.06771 -0.00053214503
10.06871 -0.00053251156
10.06971 -0.0005328532600000001
10.07071 -0.0005331702099999999
10.07171 -0.00053346243
10.07271 -0.0005337301
10.07371 -0.0005339733
10.07471 -0.00053419226
10.07571 -0.00053438712
10.07671 -0.00053455815
10.07771 -0.00053470558
10.07871 -0.00053482963
10.07971 -0.0005349306300000001
10.08071 -0.00053500885
10.08171 -0.0005350646
10.08271 -0.00053509816
10.08371 -0.0005351098
10.08471 -0.0005350998
10.08571 -0.0005350684199999999
10.08671 -0.00053501585
10.08771 -0.0005349423200000001
10.08871 -0.00053484796
10.08971 -0.00053473295
10.09071 -0.0005345973500000001
10.09171 -0.0005344412799999999
10.09271 -0.00053426479
10.09371 -0.00053406789
10.09471 -0.00053385061
10.09571 -0.00053361296
10.09671 -0.0005333549300000001
10.09771 -0.00053307649
10.09871 -0.00053277763
10.09971 -0.00053245835
10.10071 -0.00053211866
10.10171 -0.0005317585899999999
10.10271 -0.00053137819
10.10371 -0.00053097756
10.10471 -0.00053055678
10.10571 -0.00053011604
10.10671 -0.0005296555200000001
10.10771 -0.0005291754
10.10871 -0.0005286759
10.10971 -0.00052815731
10.11071 -0.00052761984
10.11171 -0.00052706387
10.11271 -0.00052648966
10.11371 -0.0005258975299999999
10.11471 -0.00052528781
10.11571 -0.0005246607500000001
10.11671 -0.00052401665
10.11771 -0.0005233557699999999
10.11871 -0.00052267837
10.11971 -0.00052198461
10.12071 -0.00052127471
10.12171 -0.00052054879
10.12271 -0.00051980696
10.12371 -0.00051904931
10.12471 -0.00051827592
10.12571 -0.00051748675
10.12671 -0.00051668185
10.12771 -0.00051586117
10.12871 -0.0005150247
10.12971 -0.00051417242
10.13071 -0.0005133043
10.13171 -0.00051242032
10.13271 -0.00051152047
10.13371 -0.00051060474
10.13471 -0.00050967315
10.13571 -0.00050872582
10.13671 -0.0005077628
10.13771 -0.00050678423
10.13871 -0.00050579024
10.13971 -0.0005047810599999999
10.14071 -0.00050375688
10.14171 -0.00050271797
10.14271 -0.00050166459
10.14371 -0.0005005970300000001
10.14471 -0.00049951559
10.14571 -0.00049842056
10.14671 -0.00049731229
10.14771 -0.00049619107
10.14871 -0.00049505716
10.14971 -0.00049391078
10.15071 -0.00049275227
10.15171 -0.00049158175
10.15271 -0.00049039945
10.15371 -0.0004892055100000001
10.15471 -0.00048800007000000004
10.15571 -0.00048678316
10.15671 -0.00048555485
10.15771 -0.00048431510999999997
10.15871 -0.00048306397
10.15971 -0.00048180141
10.16071 -0.00048052739000000003
10.16171 -0.00047924182
10.16271 -0.00047794469999999997
10.16371 -0.00047663593
10.16471 -0.00047531552999999997
10.16571 -0.00047398348
10.16671 -0.00047263979
10.16771 -0.00047128450999999995
10.16871 -0.00046991772000000003
10.16971 -0.00046853951999999995
10.17071 -0.00046715004
10.17171 -0.00046574942
10.17271 -0.00046433793
10.17371 -0.00046291575
10.17471 -0.00046148315999999996
10.17571 -0.00046004046999999996
10.17671 -0.00045858797
10.17771 -0.00045712591
10.17871 -0.00045565462
10.17971 -0.00045417441000000005
10.18071 -0.00045268557
10.18171 -0.00045118832
10.18271 -0.00044968292
10.18371 -0.00044816960999999995
10.18471 -0.00044664853
10.18571 -0.0004451198
10.18671 -0.00044358358
10.18771 -0.00044203993999999996
10.18871 -0.00044048888
10.18971 -0.00043893046000000003
10.19071 -0.00043736462999999996
10.19171 -0.00043579134
10.19271 -0.00043421055000000006
10.19371 -0.00043262216
10.19471 -0.00043102613999999997
10.19571 -0.00042942238000000005
10.19671 -0.00042781084999999995
10.19771 -0.00042619154
10.19871 -0.0004245644
10.19971 -0.0004229295
10.20071 -0.00042128681
10.20171 -0.00041963643999999995
10.20271 -0.00041797853
10.20371 -0.0004163132
10.20471 -0.00041464064
10.20571 -0.00041296107
10.20671 -0.00041127472999999995
10.20771 -0.00040958189000000003
10.20871 -0.00040788281999999996
10.20971 -0.00040617778999999996
10.21071 -0.00040446707
10.21171 -0.00040275095
10.21271 -0.00040102968
10.21371 -0.00039930351
10.21471 -0.00039757268999999996
10.21571 -0.00039583741999999996
10.21671 -0.00039409783
10.21771 -0.00039235405999999995
10.21871 -0.00039060619
10.21971 -0.00038885428
10.22071 -0.00038709835999999997
10.22171 -0.00038533839999999996
10.22271 -0.00038357434
10.22371 -0.00038180614999999994
10.22471 -0.00038003376999999996
10.22571 -0.00037825707
10.22671 -0.00037647599000000003
10.22771 -0.00037469042
10.22871 -0.00037290031
10.22971 -0.00037110558
10.23071 -0.00036930621
10.23171 -0.00036750218
10.23271 -0.00036569352
10.23371 -0.00036388028000000004
10.23471 -0.00036206254
10.23571 -0.00036024046
10.23671 -0.0003584142
10.23771 -0.00035658393
10.23871 -0.00035474991
10.23971 -0.00035291236999999997
10.24071 -0.00035107155
10.24171 -0.00034922775
10.24271 -0.00034738122999999996
10.24371 -0.00034553227
10.24471 -0.00034368113
10.24571 -0.00034182806
10.24671 -0.00033997328
10.24771 -0.00033811696
10.24871 -0.00033625927
10.24971 -0.00033440033000000003
10.25071 -0.00033254023
10.25171 -0.00033067902
10.25271 -0.00032881671
10.25371 -0.00032695327
10.25471 -0.00032508867
10.25571 -0.00032322282
10.25671 -0.00032135561
10.25771 -0.00031948694
10.25871 -0.00031761669999999997
10.25971 -0.0003157448
10.26071 -0.00031387112
10.26171 -0.00031199559
10.26271 -0.00031011812
10.26371 -0.00030823868999999997
10.26471 -0.00030635729000000003
10.26571 -0.00030447395
10.26671 -0.00030258875
10.26771 -0.0003007018
10.26871 -0.00029881320999999996
10.26971 -0.00029692317
10.27071 -0.00029503187
10.27171 -0.00029313953
10.27271 -0.00029124642
10.27371 -0.00028935276
10.27471 -0.00028745883
10.27571 -0.00028556486999999997
10.27671 -0.00028367115
10.27771 -0.0002817779
10.27871 -0.00027988531
10.27971 -0.00027799358
10.28071 -0.00027610286
10.28171 -0.00027421324
10.28271 -0.00027232484
10.28371 -0.00027043768
10.28471 -0.00026855175
10.28571 -0.00026666705
10.28671 -0.00026478351
10.28771 -0.00026290104
10.28871 -0.00026101952
10.28971 -0.00025913885000000003
10.29071 -0.0002572589
10.29171 -0.00025537954
10.29271 -0.00025350066
10.29371 -0.00025162217000000004
10.29471 -0.00024974397
10.29571 -0.00024786599999999996
10.29671 -0.00024598826
10.29771 -0.00024411074
10.29871 -0.0002422335
10.29971 -0.00024035660000000002
10.30071 -0.00023848016999999998
10.30171 -0.00023660436
10.30271 -0.00023472937
10.30371 -0.00023285538000000002
10.30471 -0.00023098262
10.30571 -0.00022911133
10.30671 -0.00022724175
10.30771 -0.00022537415
10.30871 -0.00022350873
10.30971 -0.00022164572
10.31071 -0.00021978533000000002
10.31171 -0.00021792772999999999
10.31271 -0.00021607304
10.31371 -0.0002142214
10.31471 -0.00021237286
10.31571 -0.00021052744999999998
10.31671 -0.00020868515
10.31771 -0.00020684595
10.31871 -0.00020500977000000001
10.31971 -0.00020317652000000002
10.32071 -0.00020134609999999999
10.32171 -0.00019951835
10.32271 -0.00019769318
10.32371 -0.00019587042
10.32471 -0.00019404995
10.32571 -0.00019223165999999997
10.32671 -0.00019041546
10.32771 -0.00018860128
10.32871 -0.00018678909
10.32971 -0.00018497889
10.33071 -0.00018317071
10.33171 -0.00018136462
10.33271 -0.00017956074
10.33371 -0.0001777592
10.33471 -0.00017596018
10.33571 -0.00017416386999999999
10.33671 -0.00017237049
10.33771 -0.00017058028
10.33871 -0.00016879347
10.33971 -0.00016701031
10.34071 -0.00016523101000000002
10.34171 -0.00016345579
10.34271 -0.00016168484
10.34371 -0.00015991834
10.34471 -0.00015815641
10.34571 -0.00015639915000000002
10.34671 -0.00015464664
10.34771 -0.00015289889000000002
10.34871 -0.0001511559
10.34971 -0.00014941762
10.35071 -0.00014768397
10.35171 -0.00014595483
10.35271 -0.0001442301
10.35371 -0.00014250962
10.35471 -0.00014079324
10.35571 -0.00013908081
10.35671 -0.00013737217
10.35771 -0.00013566721000000002
10.35871 -0.00013396580999999998
10.35971 -0.00013226787
10.36071 -0.00013057336
10.36171 -0.00012888223
10.36271 -0.00012719450999999998
10.36371 -0.00012551022999999999
10.36471 -0.0001238295
10.36571 -0.00012215244
10.36671 -0.00012047918
10.36771 -0.00011880992999999999
10.36871 -0.00011714487
10.36971 -0.00011548424
10.37071 -0.00011382825
10.37171 -0.00011217714
10.37271 -0.00011053113
10.37371 -0.00010889044
10.37471 -0.00010725524
10.37571 -0.00010562571999999999
10.37671 -0.00010400202
10.37771 -0.00010238422
10.37871 -0.00010077241
10.37971 -9.916661800000002e-05
10.38071 -9.756684e-05
10.38171 -9.597304100000001e-05
10.38271 -9.4385155e-05
10.38371 -9.2803077e-05
10.38471 -9.122669600000001e-05
10.38571 -8.9655873e-05
10.38671 -8.8090462e-05
10.38771 -8.6530321e-05
10.38871 -8.4975301e-05
10.38971 -8.3425277e-05
10.39071 -8.1880137e-05
10.39171 -8.0339788e-05
10.39271 -7.880417499999999e-05
10.39371 -7.7273262e-05
10.39471 -7.5747062e-05
10.39571 -7.422561299999999e-05
10.39671 -7.2708997e-05
10.39771 -7.119732e-05
10.39871 -6.9690725e-05
10.39971 -6.8189377e-05
10.40071 -6.669346800000001e-05
10.40171 -6.5203199e-05
10.40271 -6.371877800000001e-05
10.40371 -6.224042299999999e-05
10.40471 -6.0768342999999996e-05
10.40571 -5.9302732e-05
10.40671 -5.7843772e-05
10.40771 -5.639161e-05
10.40871 -5.4946371999999996e-05
10.40971 -5.3508154000000005e-05
10.41071 -5.2077007e-05
10.41171 -5.0652954999999995e-05
10.41271 -4.9235985e-05
10.41371 -4.7826046e-05
10.41471 -4.642306e-05
10.41571 -4.5026919999999995e-05
10.41671 -4.3637501999999996e-05
10.41771 -4.2254661e-05
10.41871 -4.0878245e-05
10.41971 -3.9508103e-05
10.42071 -3.8144088e-05
10.42171 -3.6786065e-05
10.42271 -3.5433916000000004e-05
10.42371 -3.4087549e-05
10.42471 -3.2746899999999996e-05
10.42571 -3.1411938e-05
10.42671 -3.0082666e-05
10.42771 -2.8759126e-05
10.42871 -2.7441393999999998e-05
10.42971 -2.6129581e-05
10.43071 -2.4823828e-05
10.43171 -2.3524305999999997e-05
10.43271 -2.2231205000000002e-05
10.43371 -2.0944731e-05
10.43471 -1.96651e-05
10.43571 -1.8392529e-05
10.43671 -1.7127233e-05
10.43771 -1.5869412e-05
10.43871 -1.4619248000000002e-05
10.43971 -1.3376901e-05
10.44071 -1.21425e-05
10.44171 -1.0916143e-05
10.44271 -9.6978901e-06
10.44371 -8.4877676e-06
10.44471 -7.2857645e-06
10.44571 -6.0918353e-06
10.44671 -4.9059018000000005e-06
10.44771 -3.7278589e-06
10.44871 -2.5575781e-06
10.44971 -1.3949147e-06
10.45071 -2.3971323e-07
10.45171 9.081847300000001e-07
10.45271 2.0489338e-06
10.45371 3.1826778999999995e-06
10.45471 4.3095444e-06
10.45571 5.4296364999999995e-06
10.45671 6.5430307e-06
10.45771 7.6497706e-06
10.45871 8.749866300000001e-06
10.45971 9.843292000000001e-06
10.46071 1.0929987e-05
10.46171 1.2009855e-05
10.46271 1.3082769e-05
10.46371 1.4148574000000001e-05
10.46471 1.5207092000000002e-05
10.46571 1.6258132e-05
10.46671 1.7301485e-05
10.46771 1.8336947e-05
10.46871 1.936431e-05
10.46971 2.0383382e-05
10.47071 2.1393986e-05
10.47171 2.2395965e-05
10.47271 2.3389191e-05
10.47371 2.4373568e-05
10.47471 2.5349033e-05
10.47571 2.6315556000000002e-05
10.47671 2.7273148e-05
10.47771 2.8221848e-05
10.47871 2.9161731e-05
10.47971 3.0092894999999997e-05
10.48071 3.1015463e-05
10.48171 3.1929574e-05
10.48271 3.2835378999999997e-05
10.48371 3.3733033e-05
10.48471 3.4622687e-05
10.48571 3.5504485e-05
10.48671 3.6378549e-05
10.48771 3.7244985e-05
10.48871 3.8103869e-05
10.48971 3.8955253e-05
10.49071 3.9799147e-05
10.49171 4.0635535e-05
10.49271 4.1464364e-05
10.49371 4.2285546e-05
10.49471 4.3098967e-05
10.49571 4.3904483999999996e-05
10.49671 4.4701932e-05
10.49771 4.5491129e-05
10.49871 4.6271887e-05
10.49971 4.7044014e-05
10.50071 4.7807315999999996e-05
10.50171 4.856161699999999e-05
10.50271 4.9306755000000004e-05
10.50371 5.0042587000000005e-05
10.50471 5.0768999999999995e-05
10.50571 5.1485904e-05
10.50671 5.2193252e-05
10.50771 5.2891028e-05
10.50871 5.3579247999999995e-05
10.50971 5.4257958000000006e-05
10.51071 5.4927244e-05
10.51171 5.5587208e-05
10.51271 5.6237974e-05
10.51371 5.6879691e-05
10.51471 5.7512511000000006e-05
10.51571 5.813659e-05
10.51671 5.8752073e-05
10.51771 5.9359104e-05
10.51871 5.9957813e-05
10.51971 6.0548297e-05
10.52071 6.1130629e-05
10.52171 6.1704856e-05
10.52271 6.2270993e-05
10.52371 6.2829014e-05
10.52471 6.3378855e-05
10.52571 6.392043e-05
10.52671 6.4453621e-05
10.52771 6.4978275e-05
10.52871 6.5494226e-05
10.52971 6.6001286e-05
10.53071 6.649926300000001e-05
10.53171 6.6987963e-05
10.53271 6.7467187e-05
10.53371 6.7936753e-05
10.53471 6.8396503e-05
10.53571 6.8846288e-05
10.53671 6.9285994e-05
10.53771 6.971554299999999e-05
10.53871 7.0134882e-05
10.53971 7.0544002e-05
10.54071 7.0942923e-05
10.54171 7.1331698e-05
10.54271 7.171041699999999e-05
10.54371 7.20792e-05
10.54471 7.243818899999999e-05
10.54571 7.2787537e-05
10.54671 7.312741e-05
10.54771 7.3457983e-05
10.54871 7.3779432e-05
10.54971 7.4091918e-05
10.55071 7.4395581e-05
10.55171 7.4690558e-05
10.55271 7.4976941e-05
10.55371 7.525480300000001e-05
10.55471 7.5524184e-05
10.55571 7.5785084e-05
10.55671 7.6037475e-05
10.55771 7.6281293e-05
10.55871 7.6516443e-05
10.55971 7.6742805e-05
10.56071 7.6960237e-05
10.56171 7.7168568e-05
10.56271 7.7367633e-05
10.56371 7.7557252e-05
10.56471 7.7737246e-05
10.56571 7.7907453e-05
10.56671 7.8067717e-05
10.56771 7.8217903e-05
10.56871 7.8357908e-05
10.56971 7.8487653e-05
10.57071 7.860708699999999e-05
10.57171 7.8716198e-05
10.57271 7.8815009e-05
10.57371 7.8903565e-05
10.57471 7.8981952e-05
10.57571 7.9050278e-05
10.57671 7.9108673e-05
10.57771 7.9157292e-05
10.57871 7.9196286e-05
10.57971 7.9225816e-05
10.58071 7.9246047e-05
10.58171 7.925713100000001e-05
10.58271 7.9259212e-05
10.58371 7.9252402e-05
10.58471 7.923679800000001e-05
10.58571 7.9212469e-05
10.58671 7.9179449e-05
10.58771 7.9137743e-05
10.58871 7.9087317e-05
10.58971 7.9028115e-05
10.59071 7.8960051e-05
10.59171 7.8883005e-05
10.59271 7.8796847e-05
10.59371 7.8701424e-05
10.59471 7.8596577e-05
10.59571 7.8482145e-05
10.59671 7.8357965e-05
10.59771 7.8223894e-05
10.59871 7.807979e-05
10.59971 7.7925546e-05
10.60071 7.7761069e-05
10.60171 7.7586304e-05
10.60271 7.7401228e-05
10.60371 7.7205846e-05
10.60471 7.7000198e-05
10.60571 7.6784357e-05
10.60671 7.6558433e-05
10.60771 7.632255e-05
10.60871 7.607686100000001e-05
10.60971 7.582153199999999e-05
10.61071 7.5556738e-05
10.61171 7.5282662e-05
10.61271 7.499948499999999e-05
10.61371 7.4707378e-05
10.61471 7.4406495e-05
10.61571 7.4096971e-05
10.61671 7.3778915e-05
10.61771 7.3452406e-05
10.61871 7.3117496e-05
10.61971 7.2774196e-05
10.62071 7.242248899999999e-05
10.62171 7.2062323e-05
10.62271 7.169362e-05
10.62371 7.1316276e-05
10.62471 7.0930162e-05
10.62571 7.053513400000001e-05
10.62671 7.013104e-05
10.62771 6.971771999999999e-05
10.62871 6.9295015e-05
10.62971 6.8862784e-05
10.63071 6.8420894e-05
10.63171 6.796923299999999e-05
10.63271 6.750772199999999e-05
10.63371 6.7036302e-05
10.63471 6.6554952e-05
10.63571 6.6063677e-05
10.63671 6.5562529e-05
10.63771 6.505158e-05
10.63871 6.453094e-05
10.63971 6.4000744e-05
10.64071 6.3461152e-05
10.64171 6.2912341e-05
10.64271 6.2354496e-05
10.64371 6.1787813e-05
10.64471 6.1212484e-05
10.64571 6.062869600000001e-05
10.64671 6.0036621000000005e-05
10.64771 5.9436405e-05
10.64871 5.8828186e-05
10.64971 5.8212061000000005e-05
10.65071 5.7588096e-05
10.65171 5.695633799999999e-05
10.65271 5.6316793e-05
10.65371 5.566943200000001e-05
10.65471 5.5014203e-05
10.65571 5.4351023e-05
10.65671 5.3679793e-05
10.65771 5.3000389000000005e-05
10.65871 5.2312686000000007e-05
10.65971 5.1616547000000005e-05
10.66071 5.0911837e-05
10.66171 5.0198423e-05
10.66271 4.9476198999999996e-05
10.66371 4.8745073e-05
10.66471 4.8004966e-05
10.66571 4.7255841e-05
10.66671 4.6497683999999997e-05
10.66771 4.5730511e-05
10.66871 4.4954373000000004e-05
10.66971 4.4169354e-05
10.67071 4.3375562e-05
10.67171 4.2573134e-05
10.67271 4.1762232e-05
10.67371 4.094303e-05
10.67471 4.0115714e-05
10.67571 3.9280476e-05
10.67671 3.8437511e-05
10.67771 3.7587003e-05
10.67871 3.6729124999999995e-05
10.67971 3.5864028e-05
10.68071 3.4991844999999996e-05
10.68171 3.4112685e-05
10.68271 3.3226621e-05
10.68371 3.2333699e-05
10.68471 3.1433936e-05
10.68571 3.0527318e-05
10.68671 2.9613800999999997e-05
10.68771 2.8693319e-05
10.68871 2.7765782e-05
10.68971 2.6831088000000002e-05
10.69071 2.5889124999999998e-05
10.69171 2.4939774e-05
10.69271 2.3982920999999998e-05
10.69371 2.3018457e-05
10.69471 2.2046289e-05
10.69571 2.1066346e-05
10.69671 2.0078573e-05
10.69771 1.9082951e-05
10.69871 1.8079487e-05
10.69971 1.7068218e-05
10.70071 1.6049216e-05
10.70171 1.5022583000000001e-05
10.70271 1.3988448999999999e-05
10.70371 1.2946970000000001e-05
10.70471 1.1898324e-05
10.70571 1.0842707999999999e-05
10.70671 9.780326600000001e-06
10.70771 8.7113904e-06
10.70871 7.6361111e-06
10.70971 6.5546914e-06
10.71071 5.4673215e-06
10.71171 4.3741743e-06
10.71271 3.2753983999999997e-06
10.71371 2.171117e-06
10.71471 1.0614237e-06
10.71571 -5.3619353e-08
10.71671 -1.1739805e-06
10.71771 -2.2996591e-06
10.71871 -3.4306833e-06
10.71971 -4.5671062e-06
10.72071 -5.709003e-06
10.72171 -6.8564653e-06
10.72271 -8.0095958e-06
10.72371 -9.1685031e-06
10.72471 -1.0333294e-05
10.72571 -1.150407e-05
10.72671 -1.2680918e-05
10.72771 -1.3863909e-05
10.72871 -1.5053089000000002e-05
10.72971 -1.624848e-05
10.73071 -1.7450073e-05
10.73171 -1.8657829000000002e-05
10.73271 -1.9871677999999998e-05
10.73371 -2.1091518e-05
10.73471 -2.2317219000000002e-05
10.73571 -2.3548627e-05
10.73671 -2.4785561000000002e-05
10.73771 -2.6027828e-05
10.73871 -2.7275223e-05
10.73971 -2.8527529e-05
10.74071 -2.9784535999999998e-05
10.74171 -3.1046034e-05
10.74271 -3.2311825999999996e-05
10.74371 -3.358173e-05
10.74471 -3.4855591e-05
10.74571 -3.6133278e-05
10.74671 -3.7414682000000004e-05
10.74771 -3.8699727e-05
10.74871 -3.9988366999999995e-05
10.74971 -4.1280589e-05
10.75071 -4.2576399999999994e-05
10.75171 -4.3875840999999996e-05
10.75271 -4.5178965e-05
10.75371 -4.6485852000000004e-05
10.75471 -4.7796584e-05
10.75571 -4.9111259e-05
10.75671 -5.0429963e-05
10.75771 -5.1752784e-05
10.75871 -5.3079793e-05
10.75971 -5.4411054999999995e-05
10.76071 -5.574660800000001e-05
10.76171 -5.7086459e-05
10.76271 -5.8430595e-05
10.76371 -5.9778966e-05
10.76471 -6.1131504e-05
10.76571 -6.2488095e-05
10.76671 -6.3848614e-05
10.76771 -6.5212902e-05
10.76871 -6.658077e-05
10.76971 -6.795203299999999e-05
10.77071 -6.9326472e-05
10.77171 -7.0703874e-05
10.77271 -7.208402100000001e-05
10.77371 -7.3466697e-05
10.77471 -7.4851704e-05
10.77571 -7.6238848e-05
10.77671 -7.7627965e-05
10.77771 -7.9018912e-05
10.77871 -8.041156400000001e-05
10.77971 -8.1805837e-05
10.78071 -8.320166700000001e-05
10.78171 -8.459902e-05
10.78271 -8.5997885e-05
10.78371 -8.7398286e-05
10.78471 -8.880026000000001e-05
10.78571 -9.0203866e-05
10.78671 -9.1609166e-05
10.78771 -9.301623399999999e-05
10.78871 -9.442515e-05
10.78971 -9.583598099999999e-05
10.79071 -9.724878999999999e-05
10.79171 -9.8663611e-05
10.79271 -0.00010008048000000001
10.79371 -0.00010149939
10.79471 -0.00010292034000000001
10.79571 -0.00010434325999999999
10.79671 -0.00010576807
10.79771 -0.00010719468
10.79871 -0.00010862294999999999
10.79971 -0.00011005274
10.80071 -0.00011148385
10.80171 -0.0001129161
10.80271 -0.00011434929
10.80371 -0.00011578320999999999
10.80471 -0.00011721763999999999
10.80571 -0.00011865239
10.80671 -0.00012008727000000001
10.80771 -0.00012152208000000001
10.80871 -0.00012295667
10.80971 -0.00012439091000000002
10.81071 -0.00012582468000000001
10.81171 -0.0001272579
10.81271 -0.00012869051
10.81371 -0.00013012249
10.81471 -0.00013155382
10.81571 -0.00013298453
10.81671 -0.00013441467
10.81771 -0.00013584428
10.81871 -0.00013727343
10.81971 -0.00013870221
10.82071 -0.00014013067
10.82171 -0.00014155889
10.82271 -0.00014298694000000001
10.82371 -0.00014441484000000002
10.82471 -0.00014584264
10.82571 -0.00014727032
10.82671 -0.00014869786
10.82771 -0.00015012521
10.82871 -0.0001515523
10.82971 -0.000152979
10.83071 -0.00015440519
10.83171 -0.00015583071
10.83271 -0.00015725536
10.83371 -0.00015867897
10.83471 -0.00016010131
10.83571 -0.00016152217
10.83671 -0.00016294132
10.83771 -0.00016435856
10.83871 -0.00016577368
10.83971 -0.00016718648
10.84071 -0.00016859678
10.84171 -0.00017000444
10.84271 -0.00017140933
10.84371 -0.00017281133999999998
10.84471 -0.0001742104
10.84571 -0.00017560646
10.84671 -0.00017699951999999999
10.84771 -0.00017838955
10.84871 -0.00017977661
10.84971 -0.00018116073
10.85071 -0.00018254194999999998
10.85171 -0.00018392036
10.85271 -0.00018529603
10.85371 -0.00018666901
10.85471 -0.00018803938
10.85571 -0.00018940718
10.85671 -0.00019077244999999999
10.85771 -0.00019213519
10.85871 -0.00019349538
10.85971 -0.00019485301
10.86071 -0.00019620802
10.86171 -0.00019756032999999998
10.86271 -0.00019890981
10.86371 -0.00020025634
10.86471 -0.00020159977999999998
10.86571 -0.00020293994
10.86671 -0.00020427665
10.86771 -0.00020560972
10.86871 -0.00020693897
10.86971 -0.00020826419000000002
10.87071 -0.00020958522999999998
10.87171 -0.00021090191
10.87271 -0.00021221406
10.87371 -0.00021352155
10.87471 -0.00021482426
10.87571 -0.00021612209
10.87671 -0.00021741498
10.87771 -0.00021870289000000003
10.87871 -0.0002199858
10.87971 -0.00022126368999999998
10.88071 -0.00022253659999999997
10.88171 -0.00022380455
10.88271 -0.00022506756
10.88371 -0.00022632573000000002
10.88471 -0.00022757908
10.88571 -0.00022882768
10.88671 -0.00023007156
10.88771 -0.00023131074
10.88871 -0.00023254527
10.88971 -0.00023377512999999997
10.89071 -0.00023500029
10.89171 -0.00023622071999999998
10.89271 -0.00023743634999999998
10.89371 -0.00023864708999999997
10.89471 -0.00023985283000000002
10.89571 -0.00024105343
10.89671 -0.00024224873
10.89771 -0.0002434386
10.89871 -0.00024462283
10.89971 -0.00024580127
10.90071 -0.00024697369999999996
10.90171 -0.00024813996
10.90271 -0.00024929990999999997
10.90371 -0.00025045335
10.90471 -0.00025160016
10.90571 -0.00025274021
10.90671 -0.00025387340000000003
10.90771 -0.00025499965
10.90871 -0.00025611891
10.90971 -0.00025723116000000003
10.91071 -0.00025833634999999997
10.91171 -0.00025943455000000004
10.91271 -0.00026052576
10.91371 -0.00026161003
10.91471 -0.00026268742
10.91571 -0.00026375801
10.91671 -0.00026482185
10.91771 -0.000265879
10.91871 -0.00026692956
10.91971 -0.00026797354000000003
10.92071 -0.000269011
10.92171 -0.00027004196
10.92271 -0.00027106640999999997
10.92371 -0.00027208432
10.92471 -0.00027309565999999996
10.92571 -0.00027410035
10.92671 -0.00027509830000000004
10.92771 -0.00027608939
10.92871 -0.00027707351
10.92971 -0.00027805049
10.93071 -0.0002790202
10.93171 -0.00027998244
10.93271 -0.00028093709
10.93371 -0.00028188393999999996
10.93471 -0.00028282286
10.93571 -0.00028375368
10.93671 -0.00028467628
10.93771 -0.00028559052
10.93871 -0.00028649631
10.93971 -0.00028739355
10.94071 -0.00028828219
10.94171 -0.0002891622
10.94271 -0.00029003354
10.94371 -0.00029089624
10.94471 -0.00029175033
10.94571 -0.00029259581
10.94671 -0.00029343278
10.94771 -0.00029426125999999997
10.94871 -0.00029508133
10.94971 -0.00029589302999999997
10.95071 -0.00029669645
10.95171 -0.00029749165
10.95271 -0.00029827863
10.95371 -0.00029905746
10.95471 -0.00029982814
10.95571 -0.00030059066
10.95671 -0.00030134499
10.95771 -0.00030209109999999997
10.95871 -0.00030282893
10.95971 -0.00030355838999999996
10.96071 -0.00030427937
10.96171 -0.00030499177
10.96271 -0.00030569549000000003
10.96371 -0.00030639039000000004
10.96471 -0.00030707633
10.96571 -0.0003077532
10.96671 -0.00030842089
10.96771 -0.00030907925
10.96871 -0.00030972817
10.96971 -0.00031036757
10.97071 -0.00031099737
10.97171 -0.00031161751
10.97271 -0.00031222796
10.97371 -0.00031282868
10.97471 -0.0003134197
10.97571 -0.00031400098
10.97671 -0.00031457257
10.97771 -0.0003151345
10.97871 -0.00031568684
10.97971 -0.00031622963
10.98071 -0.00031676292999999997
10.98171 -0.0003172868
10.98271 -0.00031780128
10.98371 -0.00031830640999999996
10.98471 -0.00031880224
10.98571 -0.00031928878
10.98671 -0.00031976604
10.98771 -0.00032023402
10.98871 -0.0003206927
10.98971 -0.00032114203
10.99071 -0.00032158196
10.99171 -0.0003220124
10.99271 -0.00032243329
10.99371 -0.00032284452
10.99471 -0.00032324599
10.99571 -0.0003236376
10.99671 -0.00032401922
10.99771 -0.00032439075
10.99871 -0.00032475209
10.99971 -0.00032510316
11.00071 -0.00032544388
11.00171 -0.00032577418
11.00271 -0.00032609399999999997
11.00371 -0.00032640332000000003
11.00471 -0.00032670212
11.00571 -0.0003269904
11.00671 -0.00032726819
11.00771 -0.00032753551
11.00871 -0.00032779244
11.00971 -0.00032803903
11.01071 -0.00032827534
11.01171 -0.00032850144
11.01271 -0.00032871744
11.01371 -0.0003289234
11.01471 -0.00032911942
11.01571 -0.00032930553999999996
11.01671 -0.00032948183
11.01771 -0.00032964833
11.01871 -0.00032980511
11.01971 -0.00032995215
11.02071 -0.00033008946
11.02171 -0.00033021704
11.02271 -0.00033033484
11.02371 -0.00033044282
11.02471 -0.00033054091
11.02571 -0.00033062905999999996
11.02671 -0.00033070717
11.02771 -0.00033077515
11.02871 -0.00033083293
11.02971 -0.0003308804
11.03071 -0.00033091749
11.03171 -0.00033094409000000003
11.03271 -0.00033096016999999996
11.03371 -0.00033096562000000003
11.03471 -0.00033096042
11.03571 -0.00033094452
11.03671 -0.0003309179
11.03771 -0.00033088056
11.03871 -0.00033083249
11.03971 -0.00033077374
11.04071 -0.00033070435000000003
11.04171 -0.00033062433
11.04271 -0.00033053379000000003
11.04371 -0.00033043277
11.04471 -0.00033032134
11.04571 -0.00033019955
11.04671 -0.0003300675
11.04771 -0.00032992523
11.04871 -0.00032977282
11.04971 -0.00032961032
11.05071 -0.00032943775999999997
11.05171 -0.00032925518
11.05271 -0.0003290626
11.05371 -0.00032886003
11.05471 -0.00032864746
11.05571 -0.00032842487999999997
11.05671 -0.00032819228
11.05771 -0.0003279496
11.05871 -0.00032769683
11.05971 -0.0003274339
11.06071 -0.0003271608
11.06171 -0.00032687747
11.06271 -0.00032658386
11.06371 -0.00032627994999999996
11.06471 -0.00032596572
11.06571 -0.00032564114000000003
11.06671 -0.00032530621999999997
11.06771 -0.00032496095999999996
11.06871 -0.00032460537
11.06971 -0.00032423947999999996
11.07071 -0.00032386331
11.07171 -0.00032347693
11.07271 -0.00032308037
11.07371 -0.00032267371
11.07471 -0.00032225703
11.07571 -0.00032183036
11.07671 -0.0003213938
11.07771 -0.00032094742
11.07871 -0.00032049129
11.07971 -0.00032002545000000003
11.08071 -0.00031954996
11.08171 -0.00031906488
11.08271 -0.00031857023
11.08371 -0.00031806605
11.08471 -0.00031755235
11.08571 -0.00031702912
11.08671 -0.00031649636
11.08771 -0.00031595405
11.08871 -0.00031540217
11.08971 -0.00031484069
11.09071 -0.00031426957
11.09171 -0.00031368876999999997
11.09271 -0.00031309828
11.09371 -0.00031249804000000003
11.09471 -0.00031188802
11.09571 -0.00031126822
11.09671 -0.0003106386
11.09771 -0.00030999917999999997
11.09871 -0.00030934996
11.09971 -0.00030869093999999996
11.10071 -0.00030802216000000004
11.10171 -0.00030734366
11.10271 -0.00030665548999999996
11.10371 -0.00030595772000000003
11.10471 -0.00030525041
11.10571 -0.00030453366
11.10671 -0.00030380752
11.10771 -0.0003030721
11.10871 -0.0003023275
11.10971 -0.00030157378
11.11071 -0.00030081103
11.11171 -0.00030003935
11.11271 -0.0002992588
11.11371 -0.00029846944
11.11471 -0.00029767136
11.11571 -0.00029686459999999997
11.11671 -0.00029604919
11.11771 -0.00029522516
11.11871 -0.00029439257
11.11971 -0.00029355137
11.12071 -0.00029270163
11.12171 -0.00029184332
11.12271 -0.00029097644
11.12371 -0.00029010098
11.12471 -0.00028921693
11.12571 -0.0002883243
11.12671 -0.00028742309
11.12771 -0.00028651327
11.12871 -0.00028559489
11.12971 -0.00028466793000000003
11.13071 -0.00028373242000000003
11.13171 -0.00028278839000000003
11.13271 -0.00028183586
11.13371 -0.00028087488
11.13471 -0.0002799055
11.13571 -0.00027892777
11.13671 -0.00027794175999999997
11.13771 -0.00027694755
11.13871 -0.00027594519
11.13971 -0.00027493476999999997
11.14071 -0.00027391634
11.14171 -0.00027288997
11.14271 -0.00027185574
11.14371 -0.00027081371
11.14471 -0.00026976395
11.14571 -0.0002687065
11.14671 -0.00026764144
11.14771 -0.00026656878
11.14871 -0.00026548857
11.14971 -0.00026440086
11.15071 -0.00026330567
11.15171 -0.00026220305000000004
11.15271 -0.00026109299
11.15371 -0.00025997554000000003
11.15471 -0.0002588507
11.15571 -0.00025771849
11.15671 -0.00025657894
11.15771 -0.00025543209
11.15871 -0.00025427794
11.15971 -0.00025311656
11.16071 -0.00025194797
11.16171 -0.00025077222
11.16271 -0.00024958936
11.16371 -0.00024839944
11.16471 -0.00024720255
11.16571 -0.00024599874
11.16671 -0.00024478809
11.16771 -0.00024357068
11.16871 -0.00024234660000000002
11.16971 -0.00024111589
11.17071 -0.00023987866
11.17171 -0.00023863496999999997
11.17271 -0.00023738491999999997
11.17371 -0.00023612856
11.17471 -0.00023486598
11.17571 -0.00023359721000000002
11.17671 -0.00023232232999999999
11.17771 -0.00023104137
11.17871 -0.00022975439
11.17971 -0.00022846143
11.18071 -0.00022716250999999999
11.18171 -0.00022585766
11.18271 -0.00022454692
11.18371 -0.00022323029000000002
11.18471 -0.00022190779
11.18571 -0.00022057943
11.18671 -0.00021924525
11.18771 -0.00021790527
11.18871 -0.00021655949000000003
11.18971 -0.00021520796
11.19071 -0.00021385069
11.19171 -0.00021248774999999999
11.19271 -0.00021111916
11.19371 -0.00020974499000000002
11.19471 -0.00020836526
11.19571 -0.00020698008
11.19671 -0.00020558947999999998
11.19771 -0.00020419357000000003
11.19871 -0.00020279239999999998
11.19971 -0.00020138607
11.20071 -0.00019997464999999998
11.20171 -0.00019855821999999998
11.20271 -0.00019713689
11.20371 -0.00019571071000000002
11.20471 -0.00019427978
11.20571 -0.00019284416000000002
11.20671 -0.00019140393
11.20771 -0.00018995918
11.20871 -0.00018850994
11.20971 -0.0001870563
11.21071 -0.00018559829
11.21171 -0.00018413597
11.21271 -0.00018266938
11.21371 -0.00018119857
11.21471 -0.00017972358
11.21571 -0.00017824443999999999
11.21671 -0.00017676119999999998
11.21771 -0.0001752739
11.21871 -0.00017378256
11.21971 -0.00017228724000000002
11.22071 -0.00017078798
11.22171 -0.00016928483
11.22271 -0.00016777784
11.22371 -0.00016626707
11.22471 -0.00016475257
11.22571 -0.0001632344
11.22671 -0.00016171264
11.22771 -0.00016018735000000001
11.22871 -0.0001586586
11.22971 -0.00015712646
11.23071 -0.00015559101
11.23171 -0.00015405232
11.23271 -0.00015251044000000002
11.23371 -0.00015096546
11.23471 -0.00014941742999999999
11.23571 -0.00014786640999999998
11.23671 -0.00014631246
11.23771 -0.00014475563
11.23871 -0.00014319597
11.23971 -0.00014163352
11.24071 -0.0001400683
11.24171 -0.00013850037
11.24271 -0.00013692974000000001
11.24371 -0.00013535645000000001
11.24471 -0.00013378052
11.24571 -0.00013220199
11.24671 -0.00013062088
11.24771 -0.00012903722
11.24871 -0.00012745105000000001
11.24971 -0.0001258624
11.25071 -0.00012427132
11.25171 -0.00012267786
11.25271 -0.00012108208
11.25371 -0.00011948403000000001
11.25471 -0.00011788378
11.25571 -0.00011628142
11.25671 -0.00011467702000000001
11.25771 -0.00011307066
11.25871 -0.00011146242999999999
11.25971 -0.00010985243
11.26071 -0.00010824075
11.26171 -0.00010662747999999999
11.26271 -0.00010501271
11.26371 -0.00010339654000000001
11.26471 -0.00010177905
11.26571 -0.00010016032
11.26671 -9.854041999999999e-05
11.26771 -9.6919428e-05
11.26871 -9.5297401e-05
11.26971 -9.3674402e-05
11.27071 -9.2050476e-05
11.27171 -9.0425669e-05
11.27271 -8.8800016e-05
11.27371 -8.7173544e-05
11.27471 -8.554628200000001e-05
11.27571 -8.391825799999999e-05
11.27671 -8.2289489e-05
11.27771 -8.0659999e-05
11.27871 -7.9029809e-05
11.27971 -7.7398943e-05
11.28071 -7.5767423e-05
11.28171 -7.4135284e-05
11.28271 -7.2502564e-05
11.28371 -7.0869299e-05
11.28471 -6.923554000000001e-05
11.28571 -6.7601343e-05
11.28671 -6.596676499999999e-05
11.28771 -6.4331874e-05
11.28871 -6.2696733e-05
11.28971 -6.1061422e-05
11.29071 -5.942602e-05
11.29171 -5.7790601e-05
11.29271 -5.6155244e-05
11.29371 -5.4520029e-05
11.29471 -5.2885031e-05
11.29571 -5.1250322e-05
11.29671 -4.9615977e-05
11.29771 -4.7982053e-05
11.29871 -4.6348605999999995e-05
11.29971 -4.4715691e-05
11.30071 -4.308335e-05
11.30171 -4.1451622e-05
11.30271 -3.9820537e-05
11.30371 -3.8190123e-05
11.30471 -3.6560402e-05
11.30571 -3.4931392e-05
11.30671 -3.330311e-05
11.30771 -3.1675569e-05
11.30871 -3.0048790000000002e-05
11.30971 -2.8422789e-05
11.31071 -2.6797587999999996e-05
11.31171 -2.5173216e-05
11.31271 -2.3549704e-05
11.31371 -2.1927093e-05
11.31471 -2.030543e-05
11.31571 -1.868477e-05
11.31671 -1.7065175e-05
11.31771 -1.5446714e-05
11.31871 -1.3829465000000001e-05
11.31971 -1.2213509e-05
11.32071 -1.0598932e-05
11.32171 -8.9858247e-06
11.32271 -7.3742782999999995e-06
11.32371 -5.7643835e-06
11.32471 -4.156230599999999e-06
11.32571 -2.5499057e-06
11.32671 -9.4549035e-07
11.32771 6.5694041e-07
11.32871 2.2573192999999997e-06
11.32971 3.8555875e-06
11.33071 5.4516948999999995e-06
11.33171 7.045601100000001e-06
11.33271 8.6372751e-06
11.33371 1.0226695e-05
11.33471 1.1813847e-05
11.33571 1.3398724e-05
11.33671 1.4981326999999999e-05
11.33771 1.6561658e-05
11.33871 1.8139725e-05
11.33971 1.9715534e-05
11.34071 2.1289092e-05
11.34171 2.2860404e-05
11.34271 2.4429468e-05
11.34371 2.5996277e-05
11.34471 2.7560816000000003e-05
11.34571 2.9123063e-05
11.34671 3.0682986e-05
11.34771 3.2240544000000004e-05
11.34871 3.3795686e-05
11.34971 3.5348356e-05
11.35071 3.6898484e-05
11.35171 3.8445995000000004e-05
11.35271 3.9990811999999996e-05
11.35371 4.1532849e-05
11.35471 4.3072018e-05
11.35571 4.4608237e-05
11.35671 4.6141417e-05
11.35771 4.767148e-05
11.35871 4.919834900000001e-05
11.35971 5.0721951000000006e-05
11.36071 5.2242228e-05
11.36171 5.3759123e-05
11.36271 5.5272601999999995e-05
11.36371 5.6782625e-05
11.36471 5.8289169e-05
11.36571 5.979222199999999e-05
11.36671 6.1291786e-05
11.36771 6.2787853e-05
11.36871 6.4280437e-05
11.36971 6.576954700000001e-05
11.37071 6.7255201e-05
11.37171 6.873741e-05
11.37271 7.0216186e-05
11.37371 7.1691539e-05
11.37471 7.3163471e-05
11.37571 7.4631976e-05
11.37671 7.6097047e-05
11.37771 7.7558656e-05
11.37871 7.9016775e-05
11.37971 8.0471364e-05
11.38071 8.1922366e-05
11.38171 8.3369724e-05
11.38271 8.4813371e-05
11.38371 8.625322600000001e-05
11.38471 8.7689216e-05
11.38571 8.9121249e-05
11.38671 9.054924699999999e-05
11.38771 9.1973118e-05
11.38871 9.3392788e-05
11.38971 9.4808183e-05
11.39071 9.621923000000001e-05
11.39171 9.7625878e-05
11.39271 9.902806800000001e-05
11.39371 0.00010042576
11.39471 0.00010181893
11.39571 0.00010320757
11.39671 0.00010459166000000001
11.39771 0.00010597122
11.39871 0.00010734626
11.39971 0.0001087168
11.40071 0.00011008287
11.40171 0.00011144451
11.40271 0.00011280175
11.40371 0.00011415462000000001
11.40471 0.00011550317
11.40571 0.0001168474
11.40671 0.00011818735000000001
11.40771 0.00011952300999999999
11.40871 0.00012085438
11.40971 0.00012218146
11.41071 0.00012350422
11.41171 0.00012482261999999998
11.41271 0.00012613662
11.41371 0.00012744614
11.41471 0.00012875114
11.41571 0.00013005152
11.41671 0.00013134722
11.41771 0.00013263814
11.41871 0.0001339242
11.41971 0.0001352053
11.42071 0.00013648137999999998
11.42171 0.00013775235
11.42271 0.00013901815
11.42371 0.00014027872
11.42471 0.00014153402
11.42571 0.00014278401
11.42671 0.00014402866
11.42771 0.00014526797
11.42871 0.00014650195
11.42971 0.00014773061
11.43071 0.00014895398
11.43171 0.00015017209
11.43271 0.00015138498
11.43371 0.0001525927
11.43471 0.0001537953
11.43571 0.00015499281999999999
11.43671 0.00015618531
11.43771 0.00015737279
11.43871 0.0001585553
11.43971 0.00015973287000000001
11.44071 0.00016090549
11.44171 0.00016207317
11.44271 0.00016323588
11.44371 0.0001643936
11.44471 0.00016554628
11.44571 0.00016669388
11.44671 0.00016783633
11.44771 0.00016897357999999998
11.44871 0.00017010552
11.44971 0.0001712321
11.45071 0.00017235322999999998
11.45171 0.00017346882
11.45271 0.00017457882
11.45371 0.00017568315
11.45471 0.00017678175
11.45571 0.00017787457
11.45671 0.0001789616
11.45771 0.0001800428
11.45871 0.00018111816
11.45971 0.00018218770000000002
11.46071 0.00018325144
11.46171 0.00018430940000000001
11.46271 0.00018536163
11.46371 0.00018640817
11.46471 0.00018744909
11.46571 0.00018848442999999998
11.46671 0.00018951426
11.46771 0.00019053865
11.46871 0.00019155763999999999
11.46971 0.00019257127
11.47071 0.00019357958000000002
11.47171 0.00019458259
11.47271 0.00019558033
11.47371 0.00019657277000000001
11.47471 0.00019755992
11.47571 0.00019854172
11.47671 0.00019951815000000003
11.47771 0.00020048912999999998
11.47871 0.0002014546
11.47971 0.0002024145
11.48071 0.00020336875
11.48171 0.00020431723
11.48271 0.00020525988
11.48371 0.00020619661000000002
11.48471 0.00020712737
11.48571 0.00020805205
11.48671 0.00020897062000000002
11.48771 0.00020988302
11.48871 0.00021078921999999998
11.48971 0.00021168921
11.49071 0.00021258297000000003
11.49171 0.00021347052999999997
11.49271 0.00021435192
11.49371 0.00021522717
11.49471 0.00021609635
11.49571 0.00021695951
11.49671 0.00021781673000000003
11.49771 0.00021866808
11.49871 0.00021951362
11.49971 0.00022035345
11.50071 0.00022118761
11.50171 0.00022201616
11.50271 0.00022283916000000002
11.50371 0.00022365666
11.50471 0.00022446865999999998
11.50571 0.00022527518
11.50671 0.00022607621000000002
11.50771 0.00022687173
11.50871 0.00022766169
11.50971 0.00022844606000000002
11.51071 0.00022922477
11.51171 0.00022999775
11.51271 0.00023076492999999997
11.51371 0.00023152625
11.51471 0.0002322816
11.51571 0.00023303091
11.51671 0.00023377412999999998
11.51771 0.00023451119000000002
11.51871 0.00023524201000000002
11.51971 0.00023596658
11.52071 0.00023668485000000002
11.52171 0.00023739682999999998
11.52271 0.00023810253000000001
11.52371 0.00023880195
11.52471 0.00023949515000000002
11.52571 0.00024018216
11.52671 0.00024086303
11.52771 0.00024153785000000002
11.52871 0.00024220668999999997
11.52971 0.00024286961999999998
11.53071 0.00024352673000000002
11.53171 0.00024417808999999997
11.53271 0.00024482374
11.53371 0.00024546375
11.53471 0.00024609819
11.53571 0.00024672706
11.53671 0.00024735039
11.53771 0.00024796818000000003
11.53871 0.00024858041
11.53971 0.00024918704
11.54071 0.00024978804
11.54171 0.00025038335000000003
11.54271 0.00025097288000000003
11.54371 0.00025155654999999997
11.54471 0.00025213428
11.54571 0.00025270599
11.54671 0.00025327161
11.54771 0.00025383101
11.54871 0.00025438414
11.54971 0.00025493093
11.55071 0.00025547133
11.55171 0.0002560053
11.55271 0.00025653283
11.55371 0.00025705389999999996
11.55471 0.00025756851
11.55571 0.00025807672
11.55671 0.00025857855
11.55771 0.00025907409
11.55871 0.0002595634
11.55971 0.00026004657
11.56071 0.00026052367
11.56171 0.00026099481000000003
11.56271 0.00026146006
11.56371 0.00026191954
11.56471 0.00026237331
11.56571 0.00026282144
11.56671 0.000263264
11.56771 0.00026370101
11.56871 0.00026413252
11.56971 0.00026455853
11.57071 0.00026497903
11.57171 0.00026539401
11.57271 0.00026580342
11.57371 0.00026620719
11.57471 0.00026660528
11.57571 0.00026699756
11.57671 0.00026738401
11.57771 0.00026776449
11.57871 0.00026813893
11.57971 0.00026850726
11.58071 0.00026886937
11.58171 0.00026922520999999997
11.58271 0.00026957473
11.58371 0.00026991788
11.58471 0.00027025462
11.58571 0.00027058497
11.58671 0.00027090894000000003
11.58771 0.00027122655000000003
11.58871 0.00027153785
11.58971 0.0002718429
11.59071 0.00027214178
11.59171 0.00027243454
11.59271 0.00027272131
11.59371 0.00027300214
11.59471 0.00027327712
11.59571 0.00027354636
11.59671 0.00027380990999999996
11.59771 0.00027406783999999997
11.59871 0.00027432018000000003
11.59971 0.00027456699
11.60071 0.00027480828
11.60171 0.00027504404
11.60271 0.00027527426
11.60371 0.00027549888
11.60471 0.00027571786999999997
11.60571 0.00027593113999999997
11.60671 0.00027613862
11.60771 0.00027634023
11.60871 0.00027653587
11.60971 0.00027672543
11.61071 0.00027690882999999996
11.61171 0.00027708596999999997
11.61271 0.00027725678
11.61371 0.00027742119
11.61471 0.00027757914999999996
11.61571 0.00027773062000000003
11.61671 0.0002778756
11.61771 0.00027801404
11.61871 0.00027814601
11.61971 0.00027827155
11.62071 0.00027839067
11.62171 0.00027850347
11.62271 0.00027861004
11.62371 0.00027871043999999997
11.62471 0.00027880480999999997
11.62571 0.00027889321000000003
11.62671 0.00027897577
11.62771 0.00027905255
11.62871 0.00027912365
11.62971 0.00027918911
11.63071 0.000279249
11.63171 0.00027930337
11.63271 0.00027935221
11.63371 0.00027939551999999997
11.63471 0.00027943328999999997
11.63571 0.00027946546
11.63671 0.00027949197
11.63771 0.00027951276
11.63871 0.00027952772
11.63971 0.00027953674
11.64071 0.00027953974
11.64171 0.00027953663
11.64271 0.00027952726
11.64371 0.00027951157
11.64471 0.00027948945
11.64571 0.00027946085
11.64671 0.00027942567
11.64771 0.0002793839
11.64871 0.00027933552
11.64971 0.00027928049
11.65071 0.00027921885
11.65171 0.00027915063999999997
11.65271 0.00027907593
11.65371 0.00027899475
11.65471 0.00027890721000000003
11.65571 0.00027881338
11.65671 0.00027871336
11.65771 0.00027860726
11.65871 0.00027849517
11.65971 0.00027837715999999997
11.66071 0.00027825333
11.66171 0.00027812375
11.66271 0.00027798847
11.66371 0.00027784749
11.66471 0.00027770086
11.66571 0.00027754854
11.66671 0.00027739052
11.66771 0.00027722674
11.66871 0.00027705713999999997
11.66971 0.00027688163
11.67071 0.00027670014
11.67171 0.00027651254
11.67271 0.00027631872
11.67371 0.00027611859000000003
11.67471 0.00027591202
11.67571 0.00027569893
11.67671 0.00027547919
11.67771 0.00027525275
11.67871 0.00027501956000000003
11.67971 0.00027477954
11.68071 0.0002745327
11.68171 0.00027427901999999997
11.68271 0.00027401854
11.68371 0.00027375129
11.68471 0.0002734773
11.68571 0.00027319666
11.68671 0.00027290946
11.68771 0.00027261578
11.68871 0.00027231574
11.68971 0.0002720094
11.69071 0.00027169688
11.69171 0.00027137826
11.69271 0.00027105361
11.69371 0.00027072301
11.69471 0.00027038648
11.69571 0.00027004403000000003
11.69671 0.00026969569000000003
11.69771 0.00026934144
11.69871 0.00026898122
11.69971 0.00026861496
11.70071 0.00026824262
11.70171 0.00026786406
11.70271 0.00026747920999999997
11.70371 0.00026708792
11.70471 0.00026669009
11.70571 0.00026628559000000003
11.70671 0.00026587428999999996
11.70771 0.00026545611
11.70871 0.00026503092000000004
11.70971 0.00026459865999999997
11.71071 0.00026415926
11.71171 0.00026371267
11.71271 0.00026325888
11.71371 0.00026279788
11.71471 0.0002623297
11.71571 0.00026185439
11.71671 0.00026137202000000003
11.71771 0.00026088264
11.71871 0.00026038638000000004
11.71971 0.00025988331
11.72071 0.00025937355999999996
11.72171 0.00025885722
11.72271 0.00025833439999999996
11.72371 0.00025780519
11.72471 0.00025726968
11.72571 0.00025672794000000004
11.72671 0.00025618001
11.72771 0.0002556259
11.72871 0.00025506565
11.72971 0.00025449922
11.73071 0.00025392656
11.73171 0.00025334759
11.73271 0.00025276226999999997
11.73371 0.00025217046
11.73471 0.00025157206
11.73571 0.00025096695000000003
11.73671 0.00025035499
11.73771 0.00024973606
11.73871 0.00024911001
11.73971 0.00024847673
11.74071 0.00024783612000000004
11.74171 0.00024718809000000004
11.74271 0.00024653255
11.74371 0.00024586946
11.74471 0.00024519877
11.74571 0.00024452052
11.74671 0.00024383469
11.74771 0.00024314133
11.74871 0.0002424405
11.74971 0.00024173227999999997
11.75071 0.00024101676
11.75171 0.00024029403
11.75271 0.00023956418
11.75371 0.00023882733000000003
11.75471 0.00023808359
11.75571 0.00023733305
11.75671 0.00023657578000000002
11.75771 0.00023581185000000001
11.75871 0.00023504131
11.75971 0.00023426414000000002
11.76071 0.00023348038999999998
11.76171 0.00023269001
11.76271 0.00023189294999999998
11.76371 0.00023108917000000002
11.76471 0.00023027853
11.76571 0.00022946097000000002
11.76671 0.00022863635
11.76771 0.00022780455
11.76871 0.00022696545000000002
11.76971 0.00022611889
11.77071 0.00022526478
11.77171 0.00022440299
11.77271 0.00022353340000000002
11.77371 0.00022265594
11.77471 0.00022177055
11.77571 0.00022087718
11.77671 0.00021997582
11.77771 0.00021906649
11.77871 0.00021814919
11.77971 0.00021722400999999998
11.78071 0.00021629100999999998
11.78171 0.00021535026999999998
11.78271 0.00021440191999999998
11.78371 0.00021344605999999998
11.78471 0.00021248281
11.78571 0.00021151232
11.78671 0.00021053465000000002
11.78771 0.00020954994
11.78871 0.00020855827999999998
11.78971 0.00020755972
11.79071 0.00020655431999999998
11.79171 0.00020554212
11.79271 0.0002045231
11.79371 0.00020349723
11.79471 0.00020246448
11.79571 0.00020142477
11.79671 0.00020037801
11.79771 0.00019932406000000002
11.79871 0.00019826282000000002
11.79971 0.00019719414
11.80071 0.00019611789000000001
11.80171 0.00019503393
11.80271 0.00019394213000000003
11.80371 0.00019284233999999998
11.80471 0.00019173447
11.80571 0.0001906184
11.80671 0.00018949409
11.80771 0.00018836147
11.80871 0.00018722053
11.80971 0.00018607128000000002
11.81071 0.00018491374
11.81171 0.00018374798
11.81271 0.00018257404999999998
11.81371 0.00018139206
11.81471 0.00018020212
11.81571 0.00017900435
11.81671 0.00017779887
11.81771 0.00017658581
11.81871 0.00017536529
11.81971 0.00017413741
11.82071 0.00017290228999999999
11.82171 0.00017165997
11.82271 0.00017041054
11.82371 0.00016915402
11.82471 0.00016789041
11.82571 0.00016661971000000002
11.82671 0.00016534186
11.82771 0.0001640568
11.82871 0.00016276445
11.82971 0.00016146467
11.83071 0.00016015737
11.83171 0.0001588424
11.83271 0.00015751963
11.83371 0.00015618892
11.83471 0.00015485016
11.83571 0.00015350321
11.83671 0.00015214798
11.83771 0.00015078439
11.83871 0.00014941236
11.83971 0.00014803186
11.84071 0.00014664289000000002
11.84171 0.00014524546
11.84271 0.00014383962
11.84371 0.00014242543000000002
11.84471 0.00014100298
11.84571 0.00013957238999999998
11.84671 0.00013813377
11.84771 0.00013668727
11.84871 0.00013523302
11.84971 0.00013377115
11.85071 0.00013230182
11.85171 0.00013082513
11.85271 0.0001293412
11.85371 0.00012785011
11.85471 0.00012635193999999998
11.85571 0.00012484671
11.85671 0.00012333445
11.85771 0.00012181514
11.85871 0.00012028875
11.85971 0.00011875521
11.86071 0.00011721445
11.86171 0.00011566635
11.86271 0.00011411079999999999
11.86371 0.00011254766000000001
11.86471 0.00011097682
11.86571 0.00010939814
11.86671 0.00010781149
11.86771 0.00010621676999999999
11.86871 0.00010461387999999999
11.86971 0.00010300274
11.87071 0.0001013833
11.87171 9.9755528e-05
11.87271 9.8119438e-05
11.87371 9.647506e-05
11.87471 9.4822445e-05
11.87571 9.316167999999999e-05
11.87671 9.1492871e-05
11.87771 8.9816137e-05
11.87871 8.8131628e-05
11.87971 8.6439491e-05
11.88071 8.4739884e-05
11.88171 8.3032967e-05
11.88271 8.1318888e-05
11.88371 7.9597783e-05
11.88471 7.786977700000001e-05
11.88571 7.613497199999999e-05
11.88671 7.439345499999999e-05
11.88771 7.264527e-05
11.88871 7.0890451e-05
11.88971 6.9128993e-05
11.89071 6.7360867e-05
11.89171 6.558601600000001e-05
11.89271 6.3804362e-05
11.89371 6.2015812e-05
11.89471 6.0220253e-05
11.89571 5.8417561e-05
11.89671 5.660761e-05
11.89771 5.4790274e-05
11.89871 5.296543e-05
11.89971 5.1132973999999995e-05
11.90071 4.9292816999999997e-05
11.90171 4.7444884999999996e-05
11.90271 4.5589138000000004e-05
11.90371 4.3725555e-05
11.90471 4.1854148e-05
11.90571 3.9974955e-05
11.90671 3.8088049e-05
11.90771 3.6193524000000004e-05
11.90871 3.42915e-05
11.90971 3.2382121e-05
11.91071 3.0465546e-05
11.91171 2.8541942e-05
11.91271 2.6611485e-05
11.91371 2.4674353e-05
11.91471 2.2730715e-05
11.91571 2.0780735e-05
11.91671 1.8824555e-05
11.91771 1.6862302e-05
11.91871 1.4894076999999999e-05
11.91971 1.2919958e-05
11.92071 1.0939993e-05
11.92171 8.9542041e-06
11.92271 6.9625834e-06
11.92371 4.9650989e-06
11.92471 2.9616951e-06
11.92571 9.5229655e-07
11.92671 -1.0631869e-06
11.92771 -3.0848557e-06
11.92871 -5.1128147e-06
11.92971 -7.147168200000001e-06
11.93071 -9.1880139e-06
11.93171 -1.1235439e-05
11.93271 -1.3289511e-05
11.93371 -1.535028e-05
11.93471 -1.7417767e-05
11.93571 -1.9491971e-05
11.93671 -2.1572856e-05
11.93771 -2.3660364e-05
11.93871 -2.5754403000000004e-05
11.93971 -2.7854855e-05
11.94071 -2.9961581000000003e-05
11.94171 -3.2074416e-05
11.94271 -3.4193187e-05
11.94371 -3.6317704000000004e-05
11.94471 -3.8447774000000004e-05
11.94571 -4.0583205e-05
11.94671 -4.2723812e-05
11.94771 -4.4869415e-05
11.94871 -4.7019859e-05
11.94971 -4.9175009e-05
11.95071 -5.1334746e-05
11.95171 -5.3498991e-05
11.95271 -5.5667681e-05
11.95371 -5.7840788000000004e-05
11.95471 -6.0018317e-05
11.95571 -6.2200291e-05
11.95671 -6.4386762e-05
11.95771 -6.6577797e-05
11.95871 -6.8773488e-05
11.95971 -7.0973925e-05
11.96071 -7.3179211e-05
11.96171 -7.5389448e-05
11.96271 -7.7604722e-05
11.96371 -7.9825111e-05
11.96471 -8.2050678e-05
11.96571 -8.428146399999999e-05
11.96671 -8.6517474e-05
11.96771 -8.8758696e-05
11.96871 -9.100508e-05
11.96971 -9.3256546e-05
11.97071 -9.551298500000001e-05
11.97171 -9.7774262e-05
11.97271 -0.00010004021999999999
11.97371 -0.00010231066000000001
11.97471 -0.00010458539
11.97571 -0.00010686418
11.97671 -0.00010914683
11.97771 -0.00011143311
11.97871 -0.00011372280000000001
11.97971 -0.00011601569
11.98071 -0.0001183116
11.98171 -0.00012061034000000001
11.98271 -0.00012291180000000002
11.98371 -0.00012521583
11.98471 -0.00012752237000000002
11.98571 -0.00012983135
11.98671 -0.00013214274
11.98771 -0.00013445655
11.98871 -0.00013677279
11.98971 -0.00013909151
11.99071 -0.00014141278
11.99171 -0.00014373667
11.99271 -0.00014606325
11.99371 -0.00014839259
11.99471 -0.00015072477
11.99571 -0.00015305986
11.99671 -0.0001553979
11.99771 -0.00015773891
11.99871 -0.00016008287
11.99971 -0.00016242976
12.00071 -0.00016477952
12.00171 -0.00016713205
12.00271 -0.00016948724
12.00371 -0.00017184493000000001
12.00471 -0.00017420496
12.00571 -0.00017656711
12.00671 -0.00017893118
12.00771 -0.00018129695
12.00871 -0.00018366417
12.00971 -0.00018603262
12.01071 -0.00018840207
12.01171 -0.00019077230999999998
12.01271 -0.00019314314
12.01371 -0.00019551436999999997
12.01471 -0.00019788586
12.01571 -0.00020025748000000002
12.01671 -0.00020262914000000002
12.01771 -0.00020500079
12.01871 -0.00020737234
12.01971 -0.00020974383000000002
12.02071 -0.00021211524
12.02171 -0.00021448660999999998
12.02271 -0.00021685801000000002
12.02371 -0.00021922947
12.02471 -0.00022160109000000003
12.02571 -0.00022397289
12.02671 -0.00022634497000000001
12.02771 -0.00022871734
12.02871 -0.00023109005
12.02971 -0.00023346308
12.03071 -0.00023583642999999997
12.03171 -0.00023821002999999997
12.03271 -0.00024058381
12.03371 -0.00024295766
12.03471 -0.00024533142
12.03571 -0.00024770493
12.03671 -0.00025007797999999996
12.03771 -0.00025245035
12.03871 -0.00025482182
12.03971 -0.0002571921
12.04071 -0.00025956096999999996
12.04171 -0.00026192815
12.04271 -0.00026429341
12.04371 -0.0002666565
12.04471 -0.00026901721
12.04571 -0.00027137532
12.04671 -0.00027373069000000003
12.04771 -0.00027608314
12.04871 -0.00027843257
12.04971 -0.00028077889
12.05071 -0.00028312204
12.05171 -0.00028546199
12.05271 -0.00028779875
12.05371 -0.00029013233
12.05471 -0.00029246278
12.05571 -0.00029479015
12.05671 -0.00029711448
12.05771 -0.00029943585
12.05871 -0.00030175429000000003
12.05971 -0.00030406984
12.06071 -0.00030638249999999996
12.06171 -0.00030869228
12.06271 -0.00031099914
12.06371 -0.00031330305
12.06471 -0.00031560389
12.06571 -0.00031790154999999996
12.06671 -0.00032019586000000004
12.06771 -0.00032248668
12.06871 -0.00032477376
12.06971 -0.00032705689
12.07071 -0.00032933581
12.07171 -0.00033161025
12.07271 -0.00033387996
12.07371 -0.00033614467
12.07471 -0.00033840413
12.07571 -0.00034065808
12.07671 -0.00034290629
12.07771 -0.00034514853
12.07871 -0.00034738466
12.07971 -0.00034961449000000004
12.08071 -0.00035183791
12.08171 -0.00035405481
12.08271 -0.00035626513
12.08371 -0.00035846883
12.08471 -0.00036066592
12.08571 -0.00036285639
12.08671 -0.0003650403
12.08771 -0.00036721765
12.08871 -0.0003693885
12.08971 -0.00037155291
12.09071 -0.00037371092000000004
12.09171 -0.00037586253
12.09271 -0.00037800778
12.09371 -0.00038014666
12.09471 -0.00038227913000000004
12.09571 -0.00038440512
12.09671 -0.00038652452000000005
12.09771 -0.00038863718
12.09871 -0.00039074297999999995
12.09971 -0.00039284173
12.10071 -0.00039493319999999994
12.10171 -0.00039701717
12.10271 -0.00039909341
12.10371 -0.00040116161000000003
12.10471 -0.00040322152000000003
12.10571 -0.00040527289000000005
12.10671 -0.00040731543
12.10771 -0.00040934892
12.10871 -0.00041137309
12.10971 -0.00041338776000000003
12.11071 -0.00041539273999999997
12.11171 -0.00041738786
12.11271 -0.00041937296
12.11371 -0.00042134801999999997
12.11471 -0.00042331294
12.11571 -0.00042526767
12.11671 -0.00042721222000000004
12.11771 -0.00042914658
12.11871 -0.00043107079
12.11971 -0.00043298492000000004
12.12071 -0.00043488893999999996
12.12171 -0.00043678296999999995
12.12271 -0.00043866703
12.12371 -0.00044054113
12.12471 -0.00044240533
12.12571 -0.00044425955999999995
12.12671 -0.00044610383
12.12771 -0.00044793805999999997
12.12871 -0.00044976213999999996
12.12971 -0.00045157598999999996
12.13071 -0.00045337938
12.13171 -0.00045517218000000004
12.13271 -0.00045695415
12.13371 -0.00045872507000000004
12.13471 -0.00046048466999999997
12.13571 -0.00046223272
12.13671 -0.00046396895000000004
12.13771 -0.00046569307000000003
12.13871 -0.00046740483
12.13971 -0.00046910395
12.14071 -0.00047079025
12.14171 -0.00047246348999999995
12.14271 -0.0004741235
12.14371 -0.00047577014
12.14471 -0.00047740331999999996
12.14571 -0.00047902289999999994
12.14671 -0.00048062884000000004
12.14771 -0.00048222114
12.14871 -0.00048379978999999997
12.14971 -0.00048536480999999997
12.15071 -0.00048691622
12.15171 -0.00048845409
12.15271 -0.00048997849
12.15371 -0.00049148948
12.15471 -0.0004929871
12.15571 -0.0004944714
12.15671 -0.00049594241
12.15771 -0.00049740011
12.15871 -0.00049884447
12.15971 -0.00050027552
12.16071 -0.0005016931
12.16171 -0.00050309709
12.16271 -0.00050448739
12.16371 -0.00050586382
12.16471 -0.00050722615
12.16571 -0.00050857416
12.16671 -0.00050990761
12.16771 -0.00051122629
12.16871 -0.00051252991
12.16971 -0.00051381826
12.17071 -0.00051509105
12.17171 -0.0005163480199999999
12.17271 -0.00051758898
12.17371 -0.00051881375
12.17471 -0.00052002219
12.17571 -0.00052121413
12.17671 -0.00052238947
12.17771 -0.0005235481199999999
12.17871 -0.00052469009
12.17971 -0.00052581531
12.18071 -0.00052692385
12.18171 -0.0005280157
12.18271 -0.00052909095
12.18371 -0.00053014969
12.18471 -0.00053119197
12.18571 -0.0005322178799999999
12.18671 -0.00053322751
12.18771 -0.00053422091
12.18871 -0.0005351981100000001
12.18971 -0.0005361591800000001
12.19071 -0.0005371041000000001
12.19171 -0.00053803283
12.19271 -0.00053894532
12.19371 -0.00053984145
12.19471 -0.00054072111
12.19571 -0.0005415841799999999
12.19671 -0.00054243046
12.19771 -0.00054325974
12.19871 -0.00054407183
12.19971 -0.0005448665
12.20071 -0.0005456435199999999
12.20171 -0.0005464026800000001
12.20271 -0.00054714374
12.20371 -0.00054786651
12.20471 -0.00054857082
12.20571 -0.00054925649
12.20671 -0.00054992333
12.20771 -0.0005505713
12.20871 -0.00055120031
12.20971 -0.00055181026
12.21071 -0.00055240121
12.21171 -0.00055297314
12.21271 -0.00055352612
12.21371 -0.00055406022
12.21471 -0.00055457549
12.21571 -0.00055507207
12.21671 -0.00055555006
12.21771 -0.00055600954
12.21871 -0.00055645064
12.21971 -0.00055687342
12.22071 -0.00055727796
12.22171 -0.00055766436
12.22271 -0.00055803257
12.22371 -0.00055838264
12.22471 -0.00055871451
12.22571 -0.00055902815
12.22671 -0.00055932342
12.22771 -0.0005596002199999999
12.22871 -0.00055985838
12.22971 -0.0005600977600000001
12.23071 -0.00056031818
12.23171 -0.0005605194
12.23271 -0.0005607013
12.23371 -0.0005608636
12.23471 -0.0005610061600000001
12.23571 -0.0005611288100000001
12.23671 -0.0005612313499999999
12.23771 -0.00056131366
12.23871 -0.0005613756499999999
12.23971 -0.00056141726
12.24071 -0.0005614384000000001
12.24171 -0.00056143908
12.24271 -0.00056141935
12.24371 -0.00056137924
12.24471 -0.00056131885
12.24571 -0.00056123831
12.24671 -0.00056113772
12.24771 -0.0005610172100000001
12.24871 -0.00056087692
12.24971 -0.00056071699
12.25071 -0.00056053759
12.25171 -0.00056033882
12.25271 -0.00056012082
12.25371 -0.00055988367
12.25471 -0.00055962746
12.25571 -0.0005593522
12.25671 -0.00055905789
12.25771 -0.00055874452
12.25871 -0.00055841206
12.25971 -0.0005580604
12.26071 -0.00055768942
12.26171 -0.00055729902
12.26271 -0.00055688906
12.26371 -0.00055645937
12.26471 -0.00055600981
12.26571 -0.00055554019
12.26671 -0.00055505038
12.26771 -0.0005545402
12.26871 -0.0005540095999999999
12.26971 -0.00055345845
12.27071 -0.0005528867000000001
12.27171 -0.0005522943
12.27271 -0.00055168125
12.27371 -0.00055104756
12.27471 -0.00055039332
12.27571 -0.00054971865
12.27671 -0.00054902366
12.27771 -0.00054830848
12.27871 -0.00054757329
12.27971 -0.00054681827
12.28071 -0.00054604366
12.28171 -0.00054524958
12.28271 -0.00054443626
12.28371 -0.00054360385
12.28471 -0.00054275251
12.28571 -0.00054188245
12.28671 -0.00054099369
12.28771 -0.0005400863800000001
12.28871 -0.0005391605099999999
12.28971 -0.00053821614
12.29071 -0.0005372533
12.29171 -0.00053627191
12.29271 -0.0005352719199999999
12.29371 -0.00053425324
12.29471 -0.00053321578
12.29571 -0.00053215945
12.29671 -0.0005310841099999999
12.29771 -0.0005299896700000001
12.29871 -0.0005288760299999999
12.29971 -0.00052774308
12.30071 -0.00052659075
12.30171 -0.000525419
12.30271 -0.0005242277899999999
12.30371 -0.00052301712
12.30471 -0.00052178707
12.30571 -0.0005205377
12.30671 -0.00051926909
12.30771 -0.00051798138
12.30871 -0.00051667475
12.30971 -0.00051534944
12.31071 -0.00051400557
12.31171 -0.00051264342
12.31271 -0.00051126317
12.31371 -0.00050986509
12.31471 -0.00050844938
12.31571 -0.00050701628
12.31671 -0.00050556596
12.31771 -0.00050409863
12.31871 -0.00050261442
12.31971 -0.00050111348
12.32071 -0.00049959585
12.32171 -0.00049806167
12.32271 -0.0004965109400000001
12.32371 -0.0004949436500000001
12.32471 -0.00049335977
12.32571 -0.00049175928
12.32671 -0.00049014216
12.32771 -0.00048850829
12.32871 -0.00048685765
12.32971 -0.00048519014
12.33071 -0.00048350571000000005
12.33171 -0.00048180432000000003
12.33271 -0.00048008592
12.33371 -0.00047835051
12.33471 -0.00047659814
12.33571 -0.00047482881
12.33671 -0.00047304266000000003
12.33771 -0.00047123981000000005
12.33871 -0.00046942041
12.33971 -0.00046758464
12.34071 -0.00046573268
12.34171 -0.00046386481000000005
12.34271 -0.00046198129
12.34371 -0.0004600824
12.34471 -0.00045816837000000005
12.34571 -0.00045623951
12.34671 -0.00045429611
12.34771 -0.00045233842
12.34871 -0.00045036672
12.34971 -0.00044838120999999995
12.35071 -0.00044638209
12.35171 -0.00044436955999999994
12.35271 -0.00044234375
12.35371 -0.00044030476
12.35471 -0.00043825266
12.35571 -0.00043618757
12.35671 -0.00043410942
12.35771 -0.00043201826
12.35871 -0.00042991409999999997
12.35971 -0.00042779689
12.36071 -0.00042566657999999996
12.36171 -0.00042352312000000004
12.36271 -0.00042136653
12.36371 -0.00041919679
12.36471 -0.00041701387000000003
12.36571 -0.0004148178
12.36671 -0.00041260868999999997
12.36771 -0.00041038656000000004
12.36871 -0.00040815156999999993
12.36971 -0.00040590385
12.37071 -0.00040364357
12.37171 -0.00040137097000000004
12.37271 -0.00039908628
12.37371 -0.00039678976000000004
12.37471 -0.00039448169
12.37571 -0.00039216238
12.37671 -0.00038983212
12.37771 -0.00038749122
12.37871 -0.00038513999
12.37971 -0.00038277876
12.38071 -0.00038040778
12.38171 -0.00037802730999999997
12.38271 -0.00037563759
12.38371 -0.00037323882
12.38471 -0.00037083121
12.38571 -0.00036841489
12.38671 -0.00036598997
12.38771 -0.00036355655000000004
12.38871 -0.00036111469
12.38971 -0.00035866444
12.39071 -0.00035620583
12.39171 -0.00035373885
12.39271 -0.00035126351999999997
12.39371 -0.00034877985
12.39471 -0.00034628786
12.39571 -0.00034378756
12.39671 -0.000341279
12.39771 -0.00033876222
12.39871 -0.00033623733
12.39971 -0.00033370443
12.40071 -0.00033116369
12.40171 -0.00032861526
12.40271 -0.00032605935
12.40371 -0.00032349622
12.40471 -0.0003209261
12.40571 -0.00031834932
12.40671 -0.00031576615
12.40771 -0.00031317693
12.40871 -0.00031058198
12.40971 -0.00030798165
12.41071 -0.00030537623999999996
12.41171 -0.00030276606
12.41271 -0.00030015141999999997
12.41371 -0.0002975326
12.41471 -0.00029490985999999997
12.41571 -0.00029228345
12.41671 -0.00028965353
12.41771 -0.00028702029
12.41871 -0.00028438385
12.41971 -0.00028174434
12.42071 -0.00027910185
12.42171 -0.00027645642
12.42271 -0.00027380811
12.42371 -0.00027115693
12.42471 -0.00026850294
12.42571 -0.00026584614
12.42671 -0.00026318654999999997
12.42771 -0.00026052423000000004
12.42871 -0.00025785923000000004
12.42971 -0.00025519162
12.43071 -0.0002525215
12.43171 -0.00024984899
12.43271 -0.00024717426
12.43371 -0.00024449751
12.43471 -0.00024181893
12.43571 -0.00023913878999999997
12.43671 -0.00023645737000000002
12.43771 -0.00023377495000000001
12.43871 -0.00023109185
12.43971 -0.00022840841000000003
12.44071 -0.00022572497
12.44171 -0.00022304187
12.44271 -0.00022035942
12.44371 -0.00021767798
12.44471 -0.00021499784
12.44571 -0.00021231931
12.44671 -0.00020964264
12.44771 -0.00020696809
12.44871 -0.00020429586
12.44971 -0.00020162613
12.45071 -0.00019895904
12.45171 -0.00019629472
12.45271 -0.00019363329
12.45371 -0.00019097479
12.45471 -0.00018831928
12.45571 -0.00018566681
12.45671 -0.00018301739
12.45771 -0.00018037107000000002
12.45871 -0.00017772786
12.45971 -0.00017508780000000001
12.46071 -0.00017245095
12.46171 -0.00016981737
12.46271 -0.00016718717
12.46371 -0.00016456046
12.46471 -0.00016193737
12.46571 -0.00015931811
12.46671 -0.00015670286
12.46771 -0.00015409186
12.46871 -0.00015148536
12.46971 -0.00014888366
12.47071 -0.00014628704999999998
12.47171 -0.00014369584
12.47271 -0.00014111037999999998
12.47371 -0.00013853096
12.47471 -0.00013595793
12.47571 -0.0001333916
12.47671 -0.00013083227
12.47771 -0.00012828021
12.47871 -0.00012573571
12.47971 -0.00012319899
12.48071 -0.00012067025999999999
12.48171 -0.00011814969
12.48271 -0.00011563745000000001
12.48371 -0.00011313365
12.48471 -0.00011063838
12.48571 -0.00010815172000000001
12.48671 -0.00010567371000000001
12.48771 -0.0001032044
12.48871 -0.00010074381
12.48971 -9.8291957e-05
12.49071 -9.5848884e-05
12.49171 -9.341461e-05
12.49271 -9.0989175e-05
12.49371 -8.8572637e-05
12.49471 -8.6165073e-05
12.49571 -8.3766588e-05
12.49671 -8.137731100000001e-05
12.49771 -7.8997391e-05
12.49871 -7.6627003e-05
12.49971 -7.4266359e-05
12.50071 -7.1915684e-05
12.50171 -6.9575231e-05
12.50271 -6.7245264e-05
12.50371 -6.492605800000001e-05
12.50471 -6.2617909e-05
12.50571 -6.0321099e-05
12.50671 -5.803592e-05
12.50771 -5.5762643999999994e-05
12.50871 -5.3501537000000004e-05
12.50971 -5.1252852e-05
12.51071 -4.9016808e-05
12.51171 -4.6793608e-05
12.51271 -4.4583427e-05
12.51371 -4.2386409e-05
12.51471 -4.0202673e-05
12.51571 -3.8032306e-05
12.51671 -3.5875377e-05
12.51771 -3.3731924999999996e-05
12.51871 -3.1601971e-05
12.51971 -2.9485525000000003e-05
12.52071 -2.7382585999999996e-05
12.52171 -2.5293147000000002e-05
12.52271 -2.32172e-05
12.52371 -2.1154744e-05
12.52471 -1.9105789e-05
12.52571 -1.707036e-05
12.52671 -1.5048499e-05
12.52771 -1.3040273e-05
12.52871 -1.1045769e-05
12.52971 -9.0651028e-06
12.53071 -7.0984136e-06
12.53171 -5.1458649e-06
12.53271 -3.2076439e-06
12.53371 -1.2839573e-06
12.53471 6.249714499999999e-07
12.53571 2.5189067e-06
12.53671 4.3976048e-06
12.53771 6.2608194e-06
12.53871 8.1083066e-06
12.53971 9.9398299e-06
12.54071 1.1755166000000001e-05
12.54171 1.3554108999999999e-05
12.54271 1.5336471000000002e-05
12.54371 1.710209e-05
12.54471 1.8850831e-05
12.54571 2.0582583e-05
12.54671 2.2297264000000002e-05
12.54771 2.3994824e-05
12.54871 2.5675229e-05
12.54971 2.7338475999999997e-05
12.55071 2.8984575999999998e-05
12.55171 3.061356e-05
12.55271 3.2225472e-05
12.55371 3.3820356e-05
12.55471 3.5398260999999996e-05
12.55571 3.6959236e-05
12.55671 3.8503313000000003e-05
12.55771 4.0030525e-05
12.55871 4.1540878e-05
12.55971 4.3034365e-05
12.56071 4.4510955e-05
12.56171 4.5970597e-05
12.56271 4.7413214999999996e-05
12.56371 4.8838712e-05
12.56471 5.0246967000000005e-05
12.56571 5.1637846e-05
12.56671 5.3011195e-05
12.56771 5.4366848e-05
12.56871 5.5704629e-05
12.56971 5.7024369000000004e-05
12.57071 5.8325889999999996e-05
12.57171 5.9609022e-05
12.57271 6.0873606e-05
12.57371 6.21195e-05
12.57471 6.3346579e-05
12.57571 6.455474e-05
12.57671 6.574389900000001e-05
12.57771 6.6914004e-05
12.57871 6.8065015e-05
12.57971 6.9196932e-05
12.58071 7.0309773e-05
12.58171 7.1403571e-05
12.58271 7.247838300000001e-05
12.58371 7.353428400000001e-05
12.58471 7.457135800000001e-05
12.58571 7.5589691e-05
12.58671 7.6589379e-05
12.58771 7.7570513e-05
12.58871 7.8533179e-05
12.58971 7.9477456e-05
12.59071 8.0403402e-05
12.59171 8.131106e-05
12.59271 8.2200467e-05
12.59371 8.3071626e-05
12.59471 8.392453299999999e-05
12.59571 8.4759154e-05
12.59671 8.5575442e-05
12.59771 8.6373336e-05
12.59871 8.7152756e-05
12.59971 8.7913617e-05
12.60071 8.865582100000001e-05
12.60171 8.9379273e-05
12.60271 9.008387600000001e-05
12.60371 9.076954399999999e-05
12.60471 9.1436186e-05
12.60571 9.2083741e-05
12.60671 9.271215599999999e-05
12.60771 9.3321398e-05
12.60871 9.391145000000001e-05
12.60971 9.4482328e-05
12.61071 9.5034062e-05
12.61171 9.5566702e-05
12.61271 9.6080328e-05
12.61371 9.657502500000001e-05
12.61471 9.705090599999999e-05
12.61571 9.7508098e-05
12.61671 9.794672500000002e-05
12.61771 9.8366934e-05
12.61871 9.876887399999999e-05
12.61971 9.9152669e-05
12.62071 9.951846799999999e-05
12.62171 9.986639499999999e-05
12.62271 0.00010019655000000001
12.62371 0.00010050905999999999
12.62471 0.00010080398
12.62571 0.0001010814
12.62671 0.00010134137
12.62771 0.00010158391
12.62871 0.00010180903999999999
12.62971 0.00010201677
12.63071 0.00010220709
12.63171 0.00010237998999999999
12.63271 0.00010253543
12.63371 0.00010267339
12.63471 0.00010279385000000001
12.63571 0.0001028968
12.63671 0.00010298221
12.63771 0.00010305009
12.63871 0.00010310047
12.63971 0.00010313337
12.64071 0.00010314885
12.64171 0.00010314699
12.64271 0.00010312787
12.64371 0.0001030916
12.64471 0.00010303833000000001
12.64571 0.0001029682
12.64671 0.00010288139
12.64771 0.00010277806
12.64871 0.00010265842
12.64971 0.00010252264
12.65071 0.00010237094000000001
12.65171 0.00010220350999999999
12.65271 0.00010202054000000001
12.65371 0.00010182223
12.65471 0.00010160875
12.65571 0.00010138026
12.65671 0.00010113692
12.65771 0.00010087887000000001
12.65871 0.00010060622000000001
12.65971 0.00010031909999999999
12.66071 0.00010001758
12.66171 9.9701742e-05
12.66271 9.937167500000001e-05
12.66371 9.902743200000001e-05
12.66471 9.866905699999999e-05
12.66571 9.8296618e-05
12.66671 9.7910163e-05
12.66771 9.7509746e-05
12.66871 9.7095426e-05
12.66971 9.6667281e-05
12.67071 9.6225403e-05
12.67171 9.5769872e-05
12.67271 9.5300811e-05
12.67371 9.4818341e-05
12.67471 9.432261000000001e-05
12.67571 9.381377600000001e-05
12.67671 9.329201e-05
12.67771 9.27575e-05
12.67871 9.2210445e-05
12.67971 9.165105400000001e-05
12.68071 9.107955100000001e-05
12.68171 9.049615e-05
12.68271 8.990108400000001e-05
12.68371 8.9294571e-05
12.68471 8.867683099999999e-05
12.68571 8.8048085e-05
12.68671 8.740854e-05
12.68771 8.675839400000001e-05
12.68871 8.609783299999999e-05
12.68971 8.5427041e-05
12.69071 8.4746188e-05
12.69171 8.4055426e-05
12.69271 8.3354905e-05
12.69371 8.2644766e-05
12.69471 8.1925134e-05
12.69571 8.119614e-05
12.69671 8.045790899999999e-05
12.69771 7.971056e-05
12.69871 7.8954218e-05
12.69971 7.8189009e-05
12.70071 7.7415069e-05
12.70171 7.663254e-05
12.70271 7.5841575e-05
12.70371 7.5042334e-05
12.70471 7.4234993e-05
12.70571 7.3419739e-05
12.70671 7.2596771e-05
12.70771 7.17663e-05
12.70871 7.0928547e-05
12.70971 7.0083746e-05
12.71071 6.9232141e-05
12.71171 6.837397e-05
12.71271 6.7509484e-05
12.71371 6.6638938e-05
12.71471 6.5762583e-05
12.71571 6.4880663e-05
12.71671 6.3993429e-05
12.71771 6.310111199999999e-05
12.71871 6.2203952e-05
12.71971 6.1302165e-05
12.72071 6.0395968e-05
12.72171 5.9485563e-05
12.72271 5.857114e-05
12.72371 5.7652891999999996e-05
12.72471 5.6730994e-05
12.72571 5.5805617000000006e-05
12.72671 5.4876926e-05
12.72771 5.3945080999999994e-05
12.72871 5.3010245e-05
12.72971 5.2072585e-05
12.73071 5.1132258000000004e-05
12.73171 5.0189431e-05
12.73271 4.9244278e-05
12.73371 4.8296982e-05
12.73471 4.7347734e-05
12.73571 4.639673e-05
12.73671 4.5444173e-05
12.73771 4.4490287e-05
12.73871 4.3535292e-05
12.73971 4.2579427e-05
12.74071 4.1622931e-05
12.74171 4.0666058e-05
12.74271 3.9709059e-05
12.74371 3.8752191e-05
12.74471 3.7795715e-05
12.74571 3.6839890000000006e-05
12.74671 3.5884972e-05
12.74771 3.4931216e-05
12.74871 3.3978873e-05
12.74971 3.3028186e-05
12.75071 3.2079396e-05
12.75171 3.1132731e-05
12.75271 3.0188414e-05
12.75371 2.9246664e-05
12.75471 2.8307686999999998e-05
12.75571 2.7371686e-05
12.75671 2.6438863e-05
12.75771 2.5509408000000002e-05
12.75871 2.4583511e-05
12.75971 2.3661364e-05
12.76071 2.2743156000000002e-05
12.76171 2.1829074e-05
12.76271 2.0919312e-05
12.76371 2.0014068e-05
12.76471 1.9113541e-05
12.76571 1.8217938e-05
12.76671 1.7327469e-05
12.76771 1.6442351000000003e-05
12.76871 1.5562807000000002e-05
12.76971 1.4689066e-05
12.77071 1.3821358000000001e-05
12.77171 1.2959919e-05
12.77271 1.2104988e-05
12.77371 1.1256805e-05
12.77471 1.0415609e-05
12.77571 9.581640399999999e-06
12.77671 8.7551342e-06
12.77771 7.936324000000001e-06
12.77871 7.1254384e-06
12.77971 6.322700599999999e-06
12.78071 5.528328e-06
12.78171 4.7425321e-06
12.78271 3.9655188e-06
12.78371 3.1974871e-06
12.78471 2.4386312e-06
12.78571 1.6891411e-06
12.78671 9.4920267e-07
12.78771 2.1899946e-07
12.78871 -5.0128612e-07
12.78971 -1.2114716e-06
12.79071 -1.9113732999999997e-06
12.79171 -2.6008045e-06
12.79271 -3.2795760999999996e-06
12.79371 -3.947493e-06
12.79471 -4.6043557e-06
12.79571 -5.249959400000001e-06
12.79671 -5.8840939000000004e-06
12.79771 -6.5065421e-06
12.79871 -7.1170831e-06
12.79971 -7.7154908e-06
12.80071 -8.301535799999999e-06
12.80171 -8.874986399999999e-06
12.80271 -9.4356103e-06
12.80371 -9.983175200000001e-06
12.80471 -1.0517451e-05
12.80571 -1.103821e-05
12.80671 -1.1545232e-05
12.80771 -1.2038301e-05
12.80871 -1.2517208e-05
12.80971 -1.2981754e-05
12.81071 -1.3431747e-05
12.81171 -1.3867007e-05
12.81271 -1.4287359999999999e-05
12.81371 -1.4692641000000001e-05
12.81471 -1.5082695e-05
12.81571 -1.5457371e-05
12.81671 -1.5816526e-05
12.81771 -1.6160021000000002e-05
12.81871 -1.6487719e-05
12.81971 -1.6799484e-05
12.82071 -1.7095178999999998e-05
12.82171 -1.7374666000000002e-05
12.82271 -1.7637799e-05
12.82371 -1.7884432999999998e-05
12.82471 -1.8114413e-05
12.82571 -1.8327577e-05
12.82671 -1.8523757e-05
12.82771 -1.8702774999999998e-05
12.82871 -1.8864451e-05
12.82971 -1.9008593e-05
12.83071 -1.9135005e-05
12.83171 -1.9243491000000002e-05
12.83271 -1.9333847e-05
12.83371 -1.940587e-05
12.83471 -1.9459361e-05
12.83571 -1.9494119e-05
12.83671 -1.9509953e-05
12.83771 -1.9506676000000002e-05
12.83871 -1.9484111e-05
12.83971 -1.9442086e-05
12.84071 -1.9380447e-05
12.84171 -1.9299043e-05
12.84271 -1.9197741e-05
12.84371 -1.9076415e-05
12.84471 -1.8934954999999998e-05
12.84571 -1.8773255000000002e-05
12.84671 -1.859122e-05
12.84771 -1.8388762000000002e-05
12.84871 -1.8165798e-05
12.84971 -1.7922247e-05
12.85071 -1.7658029e-05
12.85171 -1.7373064e-05
12.85271 -1.7067268e-05
12.85371 -1.6740552e-05
12.85471 -1.6392819000000002e-05
12.85571 -1.6023965000000002e-05
12.85671 -1.5633877e-05
12.85771 -1.5222433e-05
12.85871 -1.4789501e-05
12.85971 -1.4334941e-05
12.86071 -1.3858604999999998e-05
12.86171 -1.3360338e-05
12.86271 -1.2839982e-05
12.86371 -1.2297374e-05
12.86471 -1.1732353e-05
12.86571 -1.1144758e-05
12.86671 -1.0534434e-05
12.86771 -9.9012325e-06
12.86871 -9.2450144e-06
12.86971 -8.5656524e-06
12.87071 -7.8630322e-06
12.87171 -7.137055000000001e-06
12.87271 -6.387635699999999e-06
12.87371 -5.6147062e-06
12.87471 -4.818213399999999e-06
12.87571 -3.9981199e-06
12.87671 -3.1544015e-06
12.87771 -2.2870455999999997e-06
12.87871 -1.3960498e-06
12.87971 -4.8141886e-07
12.88071 4.5683759e-07
12.88171 1.4187086999999999e-06
12.88271 2.4041841e-06
12.88371 3.4132579e-06
12.88471 4.4459309e-06
12.88571 5.502212e-06
12.88671 6.5821219e-06
12.88771 7.6856935e-06
12.88871 8.8129731e-06
12.88971 9.9640204e-06
12.89071 1.1138909e-05
12.89171 1.2337724999999999e-05
12.89271 1.3560565000000001e-05
12.89371 1.4807532999999999e-05
12.89471 1.6078744e-05
12.89571 1.7374312e-05
12.89671 1.8694354e-05
12.89771 2.0038983e-05
12.89871 2.1408309e-05
12.89971 2.2802429e-05
12.90071 2.4221429999999997e-05
12.90171 2.5665381e-05
12.90271 2.7134337e-05
12.90371 2.8628332000000003e-05
12.90471 3.0147385e-05
12.90571 3.1691485e-05
12.90671 3.3260608e-05
12.90771 3.485471e-05
12.90871 3.6473730000000005e-05
12.90971 3.8117588e-05
12.91071 3.9786192e-05
12.91171 4.1479444e-05
12.91271 4.3197238e-05
12.91371 4.4939466e-05
12.91471 4.6706023e-05
12.91571 4.8496804000000004e-05
12.91671 5.0311718e-05
12.91771 5.2150675999999996e-05
12.91871 5.4013611000000004e-05
12.91971 5.5900472e-05
12.92071 5.781122399999999e-05
12.92171 5.9745844e-05
12.92271 6.1704333e-05
12.92371 6.368670099999999e-05
12.92471 6.5692973e-05
12.92571 6.772319200000001e-05
12.92671 6.9777411e-05
12.92771 7.1855681e-05
12.92871 7.3958057e-05
12.92971 7.6084592e-05
12.93071 7.8235337e-05
12.93171 8.0410331e-05
12.93271 8.260959700000001e-05
12.93371 8.4833141e-05
12.93471 8.7080957e-05
12.93571 8.9353006e-05
12.93671 9.164922999999999e-05
12.93771 9.3969555e-05
12.93871 9.631387500000001e-05
12.93971 9.868206200000001e-05
12.94071 0.00010107398000000001
12.94171 0.00010348945999999999
12.94271 0.00010592831
12.94371 0.00010839037
12.94471 0.00011087542999999999
12.94571 0.00011338328
12.94671 0.00011591375
12.94771 0.00011846662
12.94871 0.00012104172
12.94971 0.00012363888
12.95071 0.00012625795
12.95171 0.00012889881
12.95271 0.00013156132
12.95371 0.00013424540000000001
12.95471 0.00013695096
12.95571 0.00013967797
12.95671 0.00014242637
12.95771 0.00014519615
12.95871 0.00014798727
12.95971 0.00015079975
12.96071 0.00015363356
12.96171 0.00015648872
12.96271 0.00015936519000000002
12.96371 0.00016226295
12.96471 0.00016518196
12.96571 0.00016812216
12.96671 0.00017108347
12.96771 0.00017406578
12.96871 0.00017706896
12.96971 0.00018009284
12.97071 0.00018313725
12.97171 0.00018620196
12.97271 0.00018928677
12.97371 0.00019239139
12.97471 0.00019551558000000001
12.97571 0.00019865904
12.97671 0.00020182148999999997
12.97771 0.00020500263
12.97871 0.00020820216
12.97971 0.00021141982
12.98071 0.00021465534999999997
12.98171 0.00021790847
12.98271 0.00022117897000000002
12.98371 0.00022446665999999998
12.98471 0.00022777131
12.98571 0.00023109278
12.98671 0.00023443095
12.98771 0.00023778568
12.98871 0.00024115691000000002
12.98971 0.00024454455
12.99071 0.00024794854
12.99171 0.00025136885
12.99271 0.00025480542
12.99371 0.00025825821
12.99471 0.00026172715
12.99571 0.00026521222
12.99671 0.00026871332
12.99771 0.00027223036
12.99871 0.00027576323
12.99971 0.00027931175999999997
13.00071 0.00028287577
13.00171 0.00028645509
13.00271 0.00029004943000000003
13.00371 0.00029365855999999996
13.00471 0.00029728217000000003
13.00571 0.00030091994
13.00671 0.00030457153999999996
13.00771 0.00030823662
13.00871 0.0003119148
13.00971 0.00031560571
13.01071 0.00031930899000000003
13.01171 0.00032302428
13.01271 0.00032675123
13.01371 0.0003304895
13.01471 0.0003342388
13.01571 0.00033799884
13.01671 0.00034176933
13.01771 0.00034555005
13.01871 0.00034934083
13.01971 0.00035314144
13.02071 0.00035695177
13.02171 0.00036077167
13.02271 0.00036460103
13.02371 0.00036843976
13.02471 0.00037228776
13.02571 0.00037614495
13.02671 0.00038001125999999997
13.02771 0.00038388657000000006
13.02871 0.0003877708
13.02971 0.00039166375
13.03071 0.00039556535
13.03171 0.00039947535999999996
13.03271 0.00040339355
13.03371 0.00040731975
13.03471 0.00041125363
13.03571 0.00041519488
13.03671 0.00041914323
13.03771 0.00042309825000000004
13.03871 0.0004270596
13.03971 0.00043102691000000004
13.04071 0.00043499972
13.04171 0.00043897761999999997
13.04271 0.00044296025000000003
13.04371 0.00044694715999999996
13.04471 0.00045093798
13.04571 0.0004549323
13.04671 0.00045892979999999996
13.04771 0.00046293017
13.04871 0.00046693308
13.04971 0.00047093826999999996
13.05071 0.00047494554999999997
13.05171 0.00047895464
13.05271 0.00048296542
13.05371 0.00048697774999999997
13.05471 0.00049099144
13.05571 0.00049500641
13.05671 0.00049902255
13.05771 0.00050303975
13.05871 0.00050705789
13.05971 0.00051107691
13.06071 0.0005150966400000001
13.06171 0.00051911697
13.06271 0.00052313771
13.06371 0.00052715868
13.06471 0.0005311796
13.06571 0.00053520025
13.06671 0.00053922035
13.06771 0.00054323955
13.06871 0.00054725747
13.06971 0.00055127375
13.07071 0.0005552879900000001
13.07171 0.0005592997199999999
13.07271 0.00056330855
13.07371 0.00056731401
13.07471 0.00057131565
13.07571 0.0005753130200000001
13.07671 0.0005793057
13.07771 0.00058329329
13.07871 0.00058727542
13.07971 0.00059125168
13.08071 0.0005952218100000001
13.08171 0.0005991854799999999
13.08271 0.00060314242
13.08371 0.00060709244
13.08471 0.00061103533
13.08571 0.00061497094
13.08671 0.00061889914
13.08771 0.00062281983
13.08871 0.00062673289
13.08971 0.00063063821
13.09071 0.00063453576
13.09171 0.0006384254
13.09271 0.0006423070299999999
13.09371 0.00064618048
13.09471 0.00065004565
13.09571 0.00065390236
13.09671 0.00065775039
13.09771 0.0006615895
13.09871 0.00066541938
13.09971 0.0006692397600000001
13.10071 0.00067305027
13.10171 0.00067685055
13.10271 0.00068064019
13.10371 0.0006844187700000001
13.10471 0.0006881858599999999
13.10571 0.00069194098
13.10671 0.00069568368
13.10771 0.00069941357
13.10871 0.00070313017
13.10971 0.00070683309
13.11071 0.0007105219099999999
13.11171 0.00071419631
13.11271 0.00071785594
13.11371 0.0007215005099999999
13.11471 0.00072512976
13.11571 0.0007287435
13.11671 0.00073234155
13.11771 0.00073592373
13.11871 0.00073948991
13.11971 0.00074303998
13.12071 0.00074657391
13.12171 0.00075009157
13.12271 0.00075359294
13.12371 0.00075707794
13.12471 0.00076054648
13.12571 0.0007639984700000001
13.12671 0.0007674338099999999
13.12771 0.00077085233
13.12871 0.0007742539300000001
13.12971 0.00077763834
13.13071 0.00078100529
13.13171 0.0007843545999999999
13.13271 0.00078768589
13.13371 0.0007909988199999999
13.13471 0.0007942931
13.13571 0.0007975682799999999
13.13671 0.00080082391
13.13771 0.00080405962
13.13871 0.00080727505
13.13971 0.00081046974
13.14071 0.00081364324
13.14171 0.00081679527
13.14271 0.0008199253900000001
13.14371 0.00082303322
13.14471 0.00082611859
13.14571 0.0008291811400000001
13.14671 0.0008322206700000001
13.14771 0.0008352370099999999
13.14871 0.0008382299699999999
13.14971 0.00084119938
13.15071 0.0008441452300000001
13.15171 0.00084706744
13.15271 0.00084996591
13.15371 0.00085284064
13.15471 0.00085569163
13.15571 0.0008585187999999999
13.15671 0.00086132213
13.15771 0.00086410155
13.15871 0.00086685704
13.15971 0.00086958844
13.16071 0.0008722956400000001
13.16171 0.00087497856
13.16271 0.00087763692
13.16371 0.0008802705499999999
13.16471 0.0008828791599999999
13.16571 0.00088546249
13.16671 0.0008880201700000001
13.16771 0.00089055193
13.16871 0.0008930574
13.16971 0.00089553623
13.17071 0.00089798805
13.17171 0.0009004124
13.17271 0.00090280901
13.17371 0.00090517751
13.17471 0.00090751755
13.17571 0.00090982894
13.17671 0.00091211132
13.17771 0.0009143644999999999
13.17871 0.00091658831
13.17971 0.00091878264
13.18071 0.00092094733
13.18171 0.00092308228
13.18271 0.00092518758
13.18371 0.00092726314
13.18471 0.00092930895
13.18571 0.00093132512
13.18671 0.0009333116400000001
13.18771 0.00093526851
13.18871 0.0009371958199999999
13.18971 0.00093909366
13.19071 0.00094096195
13.19171 0.00094280067
13.19271 0.00094460984
13.19371 0.00094638935
13.19471 0.0009481390399999999
13.19571 0.0009498588
13.19671 0.00095154846
13.19771 0.00095320784
13.19871 0.0009548365600000001
13.19971 0.00095643445
13.20071 0.0009580012400000001
13.20171 0.00095953656
13.20271 0.0009610401299999999
13.20371 0.00096251169
13.20471 0.0009639508799999999
13.20571 0.0009653574100000001
13.20671 0.00096673102
13.20771 0.00096807153
13.20871 0.00096937865
13.20971 0.0009706522199999999
13.21071 0.00097189213
13.21171 0.00097309821
13.21271 0.00097427046
13.21371 0.00097540888
13.21471 0.00097651346
13.21571 0.0009775842
13.21671 0.00097862121
13.21771 0.00097962456
13.21871 0.0009805943599999999
13.21971 0.00098153068
13.22071 0.00098243372
13.22171 0.00098330347
13.22271 0.00098414002
13.22371 0.00098494347
13.22471 0.00098571381
13.22571 0.00098645114
13.22671 0.00098715536
13.22771 0.00098782639
13.22871 0.00098846413
13.22971 0.00098906849
13.23071 0.00098963928
13.23171 0.0009901763399999999
13.23271 0.00099067947
13.23371 0.0009911485
13.23471 0.0009915831500000001
13.23571 0.00099198314
13.23671 0.0009923483
13.23771 0.00099267845
13.23871 0.00099297331
13.23971 0.00099323279
13.24071 0.00099345671
13.24171 0.0009936449700000002
13.24271 0.0009937975799999999
13.24371 0.00099391445
13.24471 0.00099399558
13.24571 0.00099404106
13.24671 0.00099405097
13.24771 0.00099402541
13.24871 0.00099396457
13.24971 0.00099386862
13.25071 0.00099373765
13.25171 0.00099357185
13.25271 0.0009933714
13.25371 0.00099313647
13.25471 0.00099286726
13.25571 0.0009925638600000002
13.25671 0.00099222643
13.25771 0.00099185499
13.25871 0.0009914495400000002
13.25971 0.0009910101699999998
13.26071 0.00099053686
13.26171 0.00099002946
13.26271 0.00098948794
13.26371 0.00098891223
13.26471 0.00098830214
13.26571 0.00098765759
13.26671 0.00098697828
13.26771 0.00098626424
13.26871 0.00098551518
13.26971 0.00098473101
13.27071 0.00098391165
13.27171 0.00098305691
13.27271 0.00098216678
13.27371 0.00098124119
13.27471 0.00098028022
13.27571 0.00097928387
13.27671 0.00097825223
13.27771 0.00097718539
13.27871 0.00097608354
13.27971 0.00097494676
13.28071 0.00097377533
13.28171 0.00097256952
13.28271 0.00097132952
13.28371 0.00097005559
13.28471 0.00096874801
13.28571 0.0009674069599999999
13.28671 0.00096603271
13.28771 0.00096462545
13.28871 0.0009631853599999999
13.28971 0.0009617126099999999
13.29071 0.0009602074
13.29171 0.0009586697199999999
13.29271 0.0009570996600000001
13.29371 0.0009554972200000001
13.29471 0.0009538623999999999
13.29571 0.00095219521
13.29671 0.00095049554
13.29771 0.0009487633200000001
13.29871 0.0009469985299999999
13.29971 0.00094520101
13.30071 0.00094337074
13.30171 0.00094150764
13.30271 0.00093961162
13.30371 0.00093768267
13.30471 0.0009357208
13.30571 0.0009337261
13.30671 0.0009316985599999999
13.30771 0.00092963828
13.30871 0.0009275453500000001
13.30971 0.00092541995
13.31071 0.00092326236
13.31171 0.00092107275
13.31271 0.0009188514
13.31371 0.00091659858
13.31471 0.00091431457
13.31571 0.0009119997200000001
13.31671 0.0009096542299999999
13.31771 0.00090727845
13.31871 0.00090487274
13.31971 0.0009024373000000001
13.32071 0.0008999723800000001
13.32171 0.00089747818
13.32271 0.0008949548800000001
13.32371 0.00089240266
13.32471 0.00088982169
13.32571 0.0008872119900000001
13.32671 0.0008845736400000001
13.32771 0.0008819067299999999
13.32871 0.0008792112599999999
13.32971 0.00087648723
13.33071 0.0008737346400000001
13.33171 0.0008709534999999999
13.33271 0.0008681438
13.33371 0.00086530554
13.33471 0.0008624387199999999
13.33571 0.0008595433400000001
13.33671 0.0008566195
13.33771 0.0008536672800000001
13.33871 0.00085068687
13.33971 0.0008476783499999999
13.34071 0.00084464191
13.34171 0.00084157782
13.34271 0.0008384862700000001
13.34371 0.00083536761
13.34471 0.00083222212
13.34571 0.0008290500799999999
13.34671 0.00082585184
13.34771 0.00082262777
13.34871 0.00081937824
13.34971 0.0008161035099999999
13.35071 0.00081280396
13.35171 0.00080947984
13.35271 0.00080613145
13.35371 0.00080275904
13.35471 0.0007993628100000001
13.35571 0.0007959430100000001
13.35671 0.0007924997599999999
13.35771 0.0007890332200000001
13.35871 0.0007855435799999999
13.35971 0.0007820308400000001
13.36071 0.00077849509
13.36171 0.00077493632
13.36271 0.0007713546400000001
13.36371 0.00076775004
13.36471 0.0007641225200000001
13.36571 0.0007604721799999999
13.36671 0.00075679905
13.36771 0.0007531032200000001
13.36871 0.00074938475
13.36971 0.00074564382
13.37071 0.00074188056
13.37171 0.00073809515
13.37271 0.00073428782
13.37371 0.00073045885
13.37471 0.0007266085000000001
13.37571 0.0007227371
13.37671 0.00071884497
13.37771 0.0007149324599999999
13.37871 0.00071099989
13.37971 0.00070704768
13.38071 0.00070307619
13.38171 0.00069908583
13.38271 0.0006950769099999999
13.38371 0.00069104976
13.38471 0.00068700469
13.38571 0.00068294203
13.38671 0.00067886203
13.38771 0.0006747649
13.38871 0.00067065089
13.38971 0.00066652015
13.39071 0.0006623728
13.39171 0.000658209
13.39271 0.00065402883
13.39371 0.00064983242
13.39471 0.00064561978
13.39571 0.00064139103
13.39671 0.00063714624
13.39771 0.00063288549
13.39871 0.00062860881
13.39971 0.00062431636
13.40071 0.0006200082699999999
13.40171 0.00061568471
13.40271 0.0006113458299999999
13.40371 0.0006069918499999999
13.40471 0.000602623
13.40571 0.00059823956
13.40671 0.0005938418299999999
13.40771 0.00058943015
13.40871 0.0005850048200000001
13.40971 0.00058056621
13.41071 0.00057611469
13.41171 0.00057165066
13.41271 0.0005671744500000001
13.41371 0.00056268645
13.41471 0.00055818705
13.41571 0.00055367655
13.41671 0.00054915527
13.41771 0.00054462348
13.41871 0.00054008146
13.41971 0.00053552949
13.42071 0.00053096774
13.42171 0.00052639643
13.42271 0.00052181572
13.42371 0.00051722573
13.42471 0.00051262655
13.42571 0.00050801827
13.42671 0.00050340104
13.42771 0.0004987749000000001
13.42871 0.00049413998
13.42971 0.00048949632
13.43071 0.00048484407999999996
13.43171 0.00048018332999999995
13.43271 0.00047551425
13.43371 0.00047083699000000003
13.43471 0.00046615173
13.43571 0.00046145869
13.43671 0.00045675815000000003
13.43771 0.00045205038000000006
13.43871 0.00044733565000000004
13.43971 0.00044261428
13.44071 0.00043788664
13.44171 0.00043315304000000003
13.44271 0.00042841384
13.44371 0.00042366941999999995
13.44471 0.00041892017
13.44571 0.00041416642000000005
13.44671 0.00040940849000000004
13.44771 0.00040464673999999996
13.44871 0.00039988145000000003
13.44971 0.00039511292000000004
13.45071 0.00039034138999999995
13.45171 0.00038556709000000004
13.45271 0.00038079024
13.45371 0.00037601098
13.45471 0.0003712295
13.45571 0.00036644587
13.45671 0.00036166025
13.45771 0.00035687269
13.45871 0.00035208332
13.45971 0.00034729219
13.46071 0.00034249938
13.46171 0.000337705
13.46271 0.00033290914000000003
13.46371 0.00032811191999999997
13.46471 0.0003233135
13.46571 0.000318514
13.46671 0.00031371364
13.46771 0.00030891263
13.46871 0.00030411118
13.46971 0.00029930957
13.47071 0.0002945081
13.47171 0.00028970705
13.47271 0.00028490676
13.47371 0.00028010757000000003
13.47471 0.0002753098
13.47571 0.00027051380999999997
13.47671 0.0002657199
13.47771 0.00026092846
13.47871 0.00025613979
13.47971 0.00025135419
13.48071 0.00024657193000000003
13.48171 0.00024179325999999998
13.48271 0.00023701843
13.48371 0.00023224763
13.48471 0.00022748103999999998
13.48571 0.00022271881000000002
13.48671 0.00021796106000000003
13.48771 0.00021320790999999998
13.48871 0.00020845943999999998
13.48971 0.00020371571999999998
13.49071 0.00019897682
13.49171 0.00019424281
13.49271 0.00018951373
13.49371 0.00018478967000000002
13.49471 0.0001800707
13.49571 0.00017535692
13.49671 0.00017064846
13.49771 0.00016594545000000002
13.49871 0.00016124804000000001
13.49971 0.00015655644
13.50071 0.00015187084
13.50171 0.00014719149000000001
13.50271 0.00014251863
13.50371 0.00013785254
13.50471 0.00013319352
13.50571 0.00012854185
13.50671 0.00012389785
13.50771 0.00011926181
13.50871 0.00011463403999999999
13.50971 0.00011001483
13.51071 0.00010540446
13.51171 0.00010080319
13.51271 9.621124900000001e-05
13.51371 9.162886299999999e-05
13.51471 8.705621900000001e-05
13.51571 8.249347699999999e-05
13.51671 7.794078e-05
13.51771 7.339824e-05
13.51871 6.886595e-05
13.51971 6.4343976e-05
13.52071 5.9832377e-05
13.52171 5.5331191e-05
13.52271 5.0840457999999994e-05
13.52371 4.6360213e-05
13.52471 4.1890493e-05
13.52571 3.7431343e-05
13.52671 3.2982817e-05
13.52771 2.8544985999999997e-05
13.52871 2.4117944000000002e-05
13.52971 1.9701799999999998e-05
13.53071 1.5296688000000003e-05
13.53171 1.0902767e-05
13.53271 6.5202157999999996e-06
13.53371 2.1492379e-06
13.53471 -2.209946e-06
13.53571 -6.557099400000001e-06
13.53671 -1.0891972e-05
13.53771 -1.5214307e-05
13.53871 -1.9523843e-05
13.53971 -2.3820319e-05
13.54071 -2.8103483000000003e-05
13.54171 -3.2373092e-05
13.54271 -3.6628919e-05
13.54371 -4.0870756e-05
13.54471 -4.5098417e-05
13.54571 -4.931174e-05
13.54671 -5.3510581e-05
13.54771 -5.7694836999999996e-05
13.54871 -6.1864415e-05
13.54971 -6.6019254e-05
13.55071 -7.015931899999999e-05
13.55171 -7.4284583e-05
13.55271 -7.8395033e-05
13.55371 -8.249067499999999e-05
13.55471 -8.657150900000001e-05
13.55571 -9.0637548e-05
13.55671 -9.468879500000001e-05
13.55771 -9.8725241e-05
13.55871 -0.00010274687
13.55971 -0.00010675362999999999
13.56071 -0.00011074549
13.56171 -0.00011472234999999999
13.56271 -0.00011868412
13.56371 -0.00012263067
13.56471 -0.00012656186
13.56571 -0.00013047751
13.56671 -0.00013437744
13.56771 -0.00013826145
13.56871 -0.00014212932
13.56971 -0.00014598083
13.57071 -0.00014981576
13.57171 -0.00015363389000000002
13.57271 -0.00015743501
13.57371 -0.00016121892
13.57471 -0.00016498543
13.57571 -0.00016873438
13.57671 -0.00017246563
13.57771 -0.00017617905
13.57871 -0.00017987456000000002
13.57971 -0.00018355211
13.58071 -0.00018721163
13.58171 -0.00019085312
13.58271 -0.00019447659
13.58371 -0.00019808205999999998
13.58471 -0.00020166955999999998
13.58571 -0.00020523914000000003
13.58671 -0.00020879086
13.58771 -0.00021232477000000002
13.58871 -0.00021584091999999998
13.58971 -0.00021933933999999998
13.59071 -0.00022282006000000002
13.59171 -0.00022628308
13.59271 -0.00022972838
13.59371 -0.00023315595
13.59471 -0.00023656573
13.59571 -0.00023995762999999998
13.59671 -0.00024333156
13.59771 -0.00024668739
13.59871 -0.00025002498
13.59971 -0.00025334418
13.60071 -0.00025664483
13.60171 -0.00025992676
13.60271 -0.0002631898
13.60371 -0.00026643377
13.60471 -0.00026965851999999997
13.60571 -0.00027286389
13.60671 -0.00027604979
13.60771 -0.00027921608
13.60871 -0.00028236266
13.60971 -0.00028548948
13.61071 -0.00028859649
13.61171 -0.0002916837
13.61271 -0.00029475111
13.61371 -0.00029779874
13.61471 -0.00030082663
13.61571 -0.00030383484999999997
13.61671 -0.00030682349
13.61771 -0.00030979263
13.61871 -0.00031274235
13.61971 -0.00031567274
13.62071 -0.00031858388
13.62171 -0.00032147582
13.62271 -0.00032434864
13.62371 -0.00032720236
13.62471 -0.00033003701
13.62571 -0.00033285255
13.62671 -0.00033564897
13.62771 -0.00033842623
13.62871 -0.00034118425
13.62971 -0.00034392294
13.63071 -0.0003466422
13.63171 -0.00034934186999999997
13.63271 -0.00035202186
13.63371 -0.00035468202
13.63471 -0.00035732221
13.63571 -0.00035994233
13.63671 -0.00036254223
13.63771 -0.00036512183000000003
13.63871 -0.00036768104
13.63971 -0.00037021978
13.64071 -0.00037273803
13.64171 -0.00037523578
13.64271 -0.00037771301
13.64371 -0.00038016979
13.64471 -0.00038260614000000005
13.64571 -0.00038502217
13.64671 -0.00038741800000000005
13.64771 -0.00038979373999999996
13.64871 -0.00039214951
13.64971 -0.00039448541
13.65071 -0.00039680162000000003
13.65171 -0.00039909828
13.65271 -0.00040137547
13.65371 -0.00040363333999999997
13.65471 -0.00040587196999999995
13.65571 -0.00040809145999999997
13.65671 -0.00041029184
13.65771 -0.00041247317
13.65871 -0.00041463545000000005
13.65971 -0.00041677867999999997
13.66071 -0.00041890275
13.66171 -0.00042100769
13.66271 -0.00042309334
13.66371 -0.00042515967
13.66471 -0.00042720658
13.66571 -0.00042923393
13.66671 -0.00043124169
13.66771 -0.00043322971
13.66871 -0.0004351979
13.66971 -0.00043714617
13.67071 -0.00043907448
13.67171 -0.00044098283
13.67271 -0.00044287117000000003
13.67371 -0.00044473954
13.67471 -0.00044658796000000004
13.67571 -0.00044841649000000003
13.67671 -0.00045022525000000004
13.67771 -0.00045201432
13.67871 -0.00045378382999999997
13.67971 -0.00045553396999999996
13.68071 -0.00045726483
13.68171 -0.00045897659
13.68271 -0.00046066943000000005
13.68371 -0.00046234350000000005
13.68471 -0.00046399896
13.68571 -0.00046563591000000005
13.68671 -0.00046725449000000006
13.68771 -0.00046885484000000005
13.68871 -0.000470437
13.68971 -0.00047200106000000003
13.69071 -0.00047354702
13.69171 -0.00047507492
13.69271 -0.00047658473
13.69371 -0.00047807643999999994
13.69471 -0.00047955000000000003
13.69571 -0.00048100533000000004
13.69671 -0.00048244237
13.69771 -0.00048386109
13.69871 -0.0004852614
13.69971 -0.00048664324000000005
13.70071 -0.00048800657
13.70171 -0.0004893514
13.70271 -0.00049067762
13.70371 -0.00049198529
13.70471 -0.00049327446
13.70571 -0.0004945451100000001
13.70671 -0.00049579739
13.70771 -0.00049703135
13.70871 -0.00049824716
13.70971 -0.0004994449199999999
13.71071 -0.00050062481
13.71171 -0.00050178701
13.71271 -0.0005029316500000001
13.71371 -0.00050405897
13.71471 -0.00050516915
13.71571 -0.0005062623599999999
13.71671 -0.00050733875
13.71771 -0.00050839849
13.71871 -0.00050944172
13.71971 -0.00051046859
13.72071 -0.00051147917
13.72171 -0.00051247353
13.72271 -0.0005134517300000001
13.72371 -0.0005144138
13.72471 -0.00051535972
13.72571 -0.00051628949
13.72671 -0.0005172030799999999
13.72771 -0.00051810043
13.72871 -0.0005189814600000001
13.72971 -0.00051984616
13.73071 -0.00052069445
13.73171 -0.0005215262699999999
13.73271 -0.00052234159
13.73371 -0.0005231404
13.73471 -0.0005239227
13.73571 -0.00052468849
13.73671 -0.00052543783
13.73771 -0.0005261707399999999
13.73871 -0.0005268873800000001
13.73971 -0.00052758783
13.74071 -0.0005282722200000001
13.74171 -0.00052894075
13.74271 -0.00052959354
13.74371 -0.00053023082
13.74471 -0.00053085278
13.74571 -0.00053145964
13.74671 -0.00053205158
13.74771 -0.0005326288400000001
13.74871 -0.0005331915399999999
13.74971 -0.00053373992
13.75071 -0.00053427411
13.75171 -0.00053479421
13.75271 -0.00053530039
13.75371 -0.0005357927
13.75471 -0.00053627123
13.75571 -0.0005367359800000001
13.75671 -0.000537187
13.75771 -0.00053762428
13.75871 -0.00053804783
13.75971 -0.0005384575599999999
13.76071 -0.0005388534600000001
13.76171 -0.0005392355
13.76271 -0.00053960366
13.76371 -0.00053995786
13.76471 -0.00054029811
13.76571 -0.00054062434
13.76671 -0.00054093662
13.76771 -0.00054123493
13.76871 -0.00054151938
13.76971 -0.00054179
13.77071 -0.0005420468800000001
13.77171 -0.00054229017
13.77271 -0.00054252005
13.77371 -0.00054273664
13.77471 -0.00054294014
13.77571 -0.00054313073
13.77671 -0.00054330862
13.77771 -0.00054347402
13.77871 -0.00054362713
13.77971 -0.00054376815
13.78071 -0.00054389729
13.78171 -0.00054401471
13.78271 -0.00054412058
13.78371 -0.00054421498
13.78471 -0.00054429811
13.78571 -0.00054437
13.78671 -0.0005444307099999999
13.78771 -0.00054448033
13.78871 -0.00054451884
13.78971 -0.00054454626
13.79071 -0.00054456259
13.79171 -0.00054456777
13.79271 -0.00054456177
[truncated: 218,251 more chars]
