# Supplementary material for: 2D Synthetic dataset of numerical simulations of long-period seismicity in a volcanic edifice and related sensitivity kernels
Source: Data Brief. 2021 Jan 25;34:106673. doi: 10.1016/j.dib.2020.106673 (PMC7841316; doi:10.1016/j.dib.2020.106673)
Supplement: Supplementary Data S1 — Supplementary Raw Research Data. This is open data under the CC BY license http://creativecommons.org/licenses/by/4.0/ [file mmc1.zip › Dataset/OUTPUT_SEISMOGRAMS/9000_3000/disp_Z_homo_14000_1946_SVF7e-1Hz.semd]

-1.714286 0.0
-1.713286 0.0
-1.712286 0.0
-1.711286 0.0
-1.710286 0.0
-1.709286 0.0
-1.708286 0.0
-1.707286 0.0
-1.706286 0.0
-1.705286 0.0
-1.704286 0.0
-1.703286 0.0
-1.702286 0.0
-1.701286 0.0
-1.700286 0.0
-1.699286 0.0
-1.698286 0.0
-1.697286 0.0
-1.696286 0.0
-1.695286 0.0
-1.694286 0.0
-1.693286 0.0
-1.692286 0.0
-1.691286 0.0
-1.690286 0.0
-1.689286 0.0
-1.688286 0.0
-1.687286 0.0
-1.686286 0.0
-1.685286 0.0
-1.684286 0.0
-1.683286 0.0
-1.682286 0.0
-1.681286 0.0
-1.680286 0.0
-1.679286 0.0
-1.678286 0.0
-1.677286 0.0
-1.676286 0.0
-1.675286 0.0
-1.674286 0.0
-1.673286 0.0
-1.672286 0.0
-1.671286 0.0
-1.670286 0.0
-1.669286 0.0
-1.668286 0.0
-1.667286 0.0
-1.666286 0.0
-1.665286 0.0
-1.664286 0.0
-1.663286 0.0
-1.662286 0.0
-1.661286 0.0
-1.660286 0.0
-1.659286 0.0
-1.658286 0.0
-1.657286 0.0
-1.656286 0.0
-1.655286 0.0
-1.654286 0.0
-1.653286 0.0
-1.652286 0.0
-1.651286 0.0
-1.650286 0.0
-1.649286 0.0
-1.648286 0.0
-1.647286 0.0
-1.646286 0.0
-1.645286 0.0
-1.644286 0.0
-1.643286 0.0
-1.642286 0.0
-1.641286 0.0
-1.640286 0.0
-1.639286 -1.6066759e-36
-1.638286 -4.0550379999999996e-36
-1.637286 -7.556870200000001e-36
-1.636286 -1.3065098000000001e-35
-1.635286 -2.2241548000000001e-35
-1.634286 -3.3167463e-35
-1.633286 -4.3846898e-35
-1.632286 -5.329904e-35
-1.631286 -5.8515762e-35
-1.630286 -5.1614284e-35
-1.629286 -1.7721444e-35
-1.628286 6.5084543e-35
-1.627286 2.2383132e-34
-1.626286 4.8711197e-34
-1.625286 8.7812176e-34
-1.624286 1.4058449e-33
-1.623286 2.0522927e-33
-1.622286 2.7568590999999997e-33
-1.621286 3.3970917e-33
-1.620286 3.7700173e-33
-1.619286 3.5765896e-33
-1.618286 2.4164809e-33
-1.617286 -1.9727118e-34
-1.616286 -4.7950441e-33
-1.615286 -1.1869747e-32
-1.614286 -2.1749510999999997e-32
-1.613286 -3.4426329e-32
-1.612286 -4.934721199999999e-32
-1.611286 -6.518668600000001e-32
-1.610286 -7.9631523e-32
-1.609286 -8.9221096e-32
-1.608286 -8.929760399999999e-32
-1.607286 -7.4126733e-32
-1.606286 -3.724791e-32
-1.605286 2.7897516e-32
-1.604286 1.2703465e-31
-1.603286 2.6382815e-31
-1.602286 4.3841075999999995e-31
-1.601286 6.457637e-31
-1.600286 8.7408761e-31
-1.599286 1.1033369999999999e-30
-1.598286 1.3041045e-30
-1.597286 1.4370439999999999e-30
-1.596286 1.4530037e-30
-1.595286 1.2940155000000002e-30
-1.594286 8.9528324e-31
-1.593286 1.8830971e-31
-1.592286 -8.946243799999999e-31
-1.591286 -2.4143377e-30
-1.590286 -4.4165277e-30
-1.589286 -6.9208717e-30
-1.588286 -9.906763100000001e-30
-1.587286 -1.3295052e-29
-1.586286 -1.6925444e-29
-1.585286 -2.0529894000000002e-29
-1.584286 -2.3703352e-29
-1.583286 -2.5874888e-29
-1.582286 -2.6284098e-29
-1.581286 -2.3970062e-29
-1.580286 -1.778219e-29
-1.579286 -6.424024299999999e-30
-1.578286 1.1458211999999999e-29
-1.577286 3.7131692e-29
-1.576286 7.156999200000001e-29
-1.575286 1.1518121999999998e-28
-1.574286 1.6747804e-28
-1.573286 2.2670731e-28
-1.572286 2.8947028e-28
-1.571286 3.5037841999999995e-28
-1.570286 4.0180342e-28
-1.569286 4.3379093e-28
-1.568286 4.3421471000000005e-28
-1.567286 3.8924744000000005e-28
-1.566286 2.8421598999999997e-28
-1.565286 1.0489057e-28
-1.564286 -1.6077559999999998e-28
-1.563286 -5.2048125000000005e-28
-1.562286 -9.7506952e-28
-1.561286 -1.5158273999999999e-27
-1.560286 -2.1218197e-27
-1.559286 -2.7575658000000003e-27
-1.558286 -3.3714415e-27
-1.557286 -3.8952592e-27
-1.556286 -4.2455136e-27
-1.555286 -4.3267759e-27
-1.554286 -4.0376534e-27
-1.553286 -3.2795885e-27
-1.552286 -1.9685141e-27
-1.551286 -4.9045535999999997e-29
-1.550286 2.4895691e-27
-1.549286 5.59706e-27
-1.548286 9.147192200000001e-27
-1.547286 1.2926701e-26
-1.546286 1.6630958e-26
-1.545286 1.9869393e-26
-1.544286 2.218355e-26
-1.543286 2.3079926e-26
-1.542286 2.2078608e-26
-1.541286 1.877686e-26
-1.540286 1.2924457e-26
-1.539286 4.5048530999999996e-27
-1.538286 -6.18669e-27
-1.537286 -1.8479539e-26
-1.536286 -3.1292214e-26
-1.535286 -4.3139377e-26
-1.534286 -5.2194786e-26
-1.533286 -5.6420797e-26
-1.532286 -5.3769759e-26
-1.531286 -4.2454819e-26
-1.530286 -2.1278245e-26
-1.529286 1.0006137999999999e-26
-1.528286 5.0331366999999995e-26
-1.527286 9.700215799999999e-26
-1.526286 1.4548043e-25
-1.525286 1.8932987e-25
-1.524286 2.2037665e-25
-1.523286 2.2913503e-25
-1.522286 2.0552957999999998e-25
-1.521286 1.3992158999999999e-25
-1.520286 2.4413261e-26
-1.519286 -1.4563487e-25
-1.518286 -3.6998147e-25
-1.517286 -6.4192921e-25
-1.516286 -9.4698723e-25
-1.515286 -1.2619919e-24
-1.514286 -1.5549197000000002e-24
-1.513286 -1.7856184e-24
-1.512286 -1.9076461e-24
-1.511286 -1.8713442e-24
-1.510286 -1.6281655e-24
-1.509286 -1.1361514e-24
-1.508286 -3.6629192e-25
-1.507286 6.9067229999999995e-25
-1.506286 2.0176213e-24
-1.505286 3.5653715e-24
-1.504286 5.2488209999999996e-24
-1.503286 6.9458519e-24
-1.502286 8.4998622e-24
-1.501286 9.7266414e-24
-1.500286 1.0425988e-23
-1.499286 1.0398057999999998e-23
-1.498286 9.463893399999999e-24
-1.497286 7.4889265e-24
-1.496286 4.4076574e-24
-1.495286 2.4706592e-25
-1.494286 -4.8541425e-24
-1.493286 -1.0633597999999999e-23
-1.492286 -1.6703743e-23
-1.491286 -2.2563377e-23
-1.490286 -2.7624124e-23
-1.489286 -3.1252384000000004e-23
-1.488286 -3.2825779e-23
-1.487286 -3.1801187e-23
-1.486286 -2.778957e-23
-1.485286 -2.0630899000000002e-23
-1.484286 -1.0461035e-23
-1.483286 2.2385312e-24
-1.482286 1.6617271e-23
-1.481286 3.1466885000000004e-23
-1.480286 4.5273639e-23
-1.479286 5.6315084e-23
-1.478286 6.2800556e-23
-1.477286 6.304994e-23
-1.476286 5.5700142e-23
-1.475286 3.9923491e-23
-1.474286 1.5637741e-23
-1.473286 -1.6316004e-23
-1.472286 -5.4052877e-23
-1.471286 -9.4606146e-23
-1.470286 -1.3399316999999999e-22
-1.469286 -1.6740102e-22
-1.468286 -1.8949873e-22
-1.467286 -1.9487167999999997e-22
-1.466286 -1.7856026000000001e-22
-1.465286 -1.3667093999999998e-22
-1.464286 -6.7013261e-23
-1.463286 3.0295747e-23
-1.462286 1.5232763000000002e-22
-1.461286 2.9301129999999998e-22
-1.460286 4.4304416e-22
-1.459286 5.9010594e-22
-1.458286 7.194163e-22
-1.457286 8.1465192e-22
-1.456286 8.5920482e-22
-1.455286 8.377244499999999e-22
-1.454286 7.378463000000001e-22
-1.453286 5.519701599999999e-22
-1.452286 2.7891903e-22
-1.451286 -7.4709959e-23
-1.450286 -4.9369811000000005e-22
-1.449286 -9.5404017e-22
-1.448286 -1.4236056999999998e-21
-1.447286 -1.8637109e-21
-1.446286 -2.2316092e-21
-1.445286 -2.4838142e-21
-1.444286 -2.5800696e-21
-1.443286 -2.487686e-21
-1.442286 -2.1858727e-21
-1.441286 -1.6696405000000001e-21
-1.440286 -9.5281665e-22
-1.439286 -6.9731552e-23
-1.438286 9.248001e-22
-1.437286 1.957478e-21
-1.436286 2.9406128e-21
-1.435286 3.7782534e-21
-1.434286 4.3740737000000005e-21
-1.433286 4.6405374000000004e-21
-1.432286 4.5086619e-21
-1.431286 3.9375471e-21
-1.430286 2.9227312e-21
-1.429286 1.5024047000000002e-21
-1.428286 -2.3943962e-22
-1.427286 -2.1736859e-21
-1.426286 -4.1311503e-21
-1.425286 -5.9122329e-21
-1.424286 -7.3009986e-21
-1.423286 -8.0831005e-21
-1.422286 -8.0665054e-21
-1.421286 -7.1035643e-21
-1.420286 -5.1126091e-21
-1.419286 -2.0970104999999998e-21
-1.418286 1.8404899999999998e-21
-1.417286 6.4902679e-21
-1.416286 1.1536958999999999e-20
-1.415286 1.6570583999999998e-20
-1.414286 2.1108261e-20
-1.413286 2.4626268e-20
-1.412286 2.6601146999999997e-20
-1.411286 2.6557516e-20
-1.410286 2.4119221e-20
-1.409286 1.9059616999999998e-20
-1.408286 1.1346133e-20
-1.407286 1.1741284e-21
-1.406286 -1.1014799999999999e-20
-1.405286 -2.4534066e-20
-1.404286 -3.8475707e-20
-1.403286 -5.1757444000000004e-20
-1.402286 -6.319219599999999e-20
-1.401286 -7.157685599999999e-20
-1.400286 -7.5794806e-20
-1.399286 -7.492472599999999e-20
-1.398286 -6.8346661e-20
-1.397286 -5.5835423e-20
-1.396286 -3.7631376e-20
-1.395286 -1.4479440999999998e-20
-1.394286 1.2371027000000001e-20
-1.393286 4.1210227e-20
-1.392286 6.9957159e-20
-1.391286 9.629176e-20
-1.390286 1.178236e-19
-1.389286 1.3228696e-19
-1.388286 1.3774887999999999e-19
-1.387286 1.3281403e-19
-1.386286 1.1680886e-19
-1.385286 8.992699299999999e-20
-1.384286 5.3319167e-20
-1.383286 9.1133541e-21
-1.382286 -3.9645375e-20
-1.381286 -8.9140434e-20
-1.380286 -1.3501366e-19
-1.379286 -1.7267156999999998e-19
-1.378286 -1.9765247999999998e-19
-1.377286 -2.0603181e-19
-1.376286 -1.9483657999999998e-19
-1.375286 -1.6243498000000001e-19
-1.374286 -1.0886399e-19
-1.373286 -3.6057938e-20
-1.372286 5.2056111e-20
-1.371286 1.4962393e-19
-1.370286 2.4910774e-19
-1.369286 3.4171202999999995e-19
-1.368286 4.1797953e-19
-1.367286 4.6852835e-19
-1.366286 4.848835799999999e-19
-1.365286 4.6034257e-19
-1.364286 3.9079978000000005e-19
-1.363286 2.7545268e-19
-1.362286 1.1730983000000001e-19
-1.361286 -7.656950500000001e-20
-1.360286 -2.9515886e-19
-1.359286 -5.2390276e-19
-1.358286 -7.455130100000001e-19
-1.357286 -9.410944500000001e-19
-1.356286 -1.0915391e-18
-1.355286 -1.1790975e-18
-1.354286 -1.1890122e-18
-1.353286 -1.1110799000000001e-18
-1.352286 -9.4100543e-19
-1.351286 -6.8141297e-19
-1.350286 -3.4239667e-19
-1.349286 5.8478731e-20
-1.348286 4.967821000000001e-19
-1.347286 9.4243628e-19
-1.346286 1.3615193e-18
-1.345286 1.7185616000000002e-18
-1.344286 1.9792131e-18
-1.343286 2.1131083e-18
-1.342286 2.0967297e-18
-1.341286 1.9160480999999998e-18
-1.340286 1.5687091e-18
-1.339286 1.065543e-18
-1.338286 4.3119916000000005e-19
-1.337286 -2.9625027e-19
-1.336286 -1.0668355e-18
-1.335286 -1.8213624e-18
-1.334286 -2.4951658e-18
-1.333286 -3.0227745e-18
-1.332286 -3.3432204e-18
-1.331286 -3.4056309e-18
-1.330286 -3.1746707e-18
-1.329286 -2.6353465e-18
-1.328286 -1.7966794000000002e-18
-1.327286 -6.9378538e-19
-1.326286 6.1201769e-19
-1.325286 2.0353262e-18
-1.324286 3.4710696e-18
-1.323286 4.8011114e-18
-1.322286 5.9026975e-18
-1.321286 6.65821e-18
-1.320286 6.9655147e-18
-1.319286 6.748057399999999e-18
-1.318286 5.9638107e-18
-1.317286 4.6121885e-18
-1.316286 2.7381622999999996e-18
-1.315286 4.3297574e-19
-1.314286 -2.1688815e-18
-1.313286 -4.8964911e-18
-1.312286 -7.5528563e-18
-1.311286 -9.928212e-18
-1.310286 -1.1815458e-17
-1.309286 -1.3026645999999999e-17
-1.308286 -1.3409322e-17
-1.307286 -1.2861464e-17
-1.306286 -1.1343766e-17
-1.305286 -8.8881604e-18
-1.304286 -5.6016426e-18
-1.303286 -1.6647318000000002e-18
-1.302286 2.6757803e-18
-1.301286 7.1197852e-18
-1.300286 1.1332107999999999e-17
-1.299286 1.4965243999999998e-17
-1.298286 1.7685353e-17
-1.297286 1.9199936999999998e-17
-1.296286 1.9285273e-17
-1.295286 1.7811429e-17
-1.294286 1.4762646e-17
-1.293286 1.0250836e-17
-1.292286 4.5202671e-18
-1.291286 -2.0580827e-18
-1.290286 -9.0033285e-18
-1.289286 -1.5752623e-17
-1.288286 -2.1699230000000003e-17
-1.287286 -2.6238671e-17
-1.286286 -2.8819926e-17
-1.285286 -2.8997762e-17
-1.284286 -2.6481758000000002e-17
-1.283286 -2.117736e-17
-1.282286 -1.3214521999999999e-17
-1.281286 -2.9601909e-18
-1.280286 8.9879998e-18
-1.279286 2.1828019e-17
-1.278286 3.4599181e-17
-1.277286 4.6245073e-17
-1.276286 5.5689712e-17
-1.275286 6.1921588e-17
-1.274286 6.4079283e-17
-1.273286 6.1531903e-17
-1.272286 5.3947608000000003e-17
-1.271286 4.1344258000000005e-17
-1.270286 2.4117291e-17
-1.269286 3.0414892e-18
-1.268286 -2.0754946e-17
-1.267286 -4.5843704e-17
-1.266286 -7.0574895e-17
-1.265286 -9.317691200000001e-17
-1.264286 -1.1187227e-16
-1.263286 -1.2500263e-16
-1.262286 -1.3115558e-16
-1.261286 -1.292846e-16
-1.260286 -1.1881394e-16
-1.259286 -9.971968300000001e-17
-1.258286 -7.257935000000001e-17
-1.257286 -3.8583142e-17
-1.256286 4.9793026e-19
-1.255286 4.2389581e-17
-1.254286 8.443679799999999e-17
-1.253286 1.2376719e-16
-1.252286 1.5748698e-16
-1.251286 1.8289770000000002e-16
-1.250286 1.9771815e-16
-1.249286 2.0029368e-16
-1.248286 1.8977401000000002e-16
-1.247286 1.6624086e-16
-1.246286 1.3076952e-16
-1.245286 8.5412933e-17
-1.244286 3.3102628e-17
-1.243286 -2.2531627e-17
-1.242286 -7.7413947e-17
-1.241286 -1.2732925e-16
-1.240286 -1.6826164e-16
-1.239286 -1.9673657e-16
-1.238286 -2.1013709e-16
-1.237286 -2.0696526e-16
-1.236286 -1.8702410999999998e-16
-1.235286 -1.5150073e-16
-1.234286 -1.0293989e-16
-1.233286 -4.5106076000000006e-17
-1.232286 1.7258546e-17
-1.231286 7.8765094e-17
-1.230286 1.3377501000000001e-16
-1.229286 1.7683589e-16
-1.228286 2.0312599e-16
-1.227286 2.0887638e-16
-1.226286 1.9174127e-16
-1.225286 1.5108940000000002e-16
-1.224286 8.819333500000001e-17
-1.223286 6.2981409e-18
-1.222286 -8.944378400000001e-17
-1.221286 -1.9217881000000002e-16
-1.220286 -2.9369912000000003e-16
-1.219286 -3.8492275e-16
-1.218286 -4.5648971e-16
-1.217286 -4.9944632e-16
-1.216286 -5.0598084e-16
-1.215286 -4.701620600000001e-16
-1.214286 -3.88625e-16
-1.213286 -2.6114251e-16
-1.212286 -9.102149699999999e-17
-1.211286 1.1473194999999999e-16
-1.210286 3.4552225000000003e-16
-1.209286 5.8757369e-16
-1.208286 8.2464026e-16
-1.207286 1.0389891000000001e-15
-1.206286 1.2126019999999999e-15
-1.205286 1.3285144e-15
-1.204286 1.3721889e-15
-1.203286 1.3328108e-15
-1.202286 1.2043904000000002e-15
-1.201286 9.8656765e-16
-1.200286 6.850364099999999e-16
-1.199286 3.1153551e-16
-1.198286 -1.1660962e-16
-1.197286 -5.7737298e-16
-1.196286 -1.0452837e-15
-1.195286 -1.4929629e-15
-1.194286 -1.8928323e-15
-1.193286 -2.2188742999999997e-15
-1.192286 -2.4483228000000002e-15
-1.191286 -2.5631753e-15
-1.190286 -2.5514318e-15
-1.189286 -2.407987e-15
-1.188286 -2.1351294e-15
-1.187286 -1.7426187e-15
-1.186286 -1.2473352000000001e-15
-1.185286 -6.7251103e-16
-1.184286 -4.6572626e-17
-1.183286 5.9836711e-16
-1.182286 1.2283045e-15
-1.181286 1.8093521999999997e-15
-1.180286 2.3098587e-15
-1.179286 2.7025177e-15
-1.178286 2.9663266000000004e-15
-1.177286 3.0882394e-15
-1.176286 3.0643538e-15
-1.175286 2.9004883000000002e-15
-1.174286 2.6120362e-15
-1.173286 2.2230271000000003e-15
-1.172286 1.7644035e-15
-1.171286 1.2715918e-15
-1.170286 7.8152727e-16
-1.169286 3.2937499e-16
-1.168286 -5.4763518e-17
-1.167286 -3.4883339999999997e-16
-1.166286 -5.411825800000001e-16
-1.165286 -6.3201425e-16
-1.164286 -6.3373789e-16
-1.163286 -5.7012377e-16
-1.162286 -4.7428717e-16
-1.161286 -3.856505e-16
-1.160286 -3.4613991e-16
-1.159286 -3.9595622e-16
-1.158286 -5.6930379e-16
-1.157286 -8.9046514e-16
-1.156286 -1.3705723e-15
-1.155286 -2.005353e-15
-1.154286 -2.774037e-15
-1.153286 -3.639504e-15
-1.152286 -4.5496531999999995e-15
-1.151286 -5.4398944e-15
-1.150286 -6.2365963999999995e-15
-1.149286 -6.8612931e-15
-1.148286 -7.2354355e-15
-1.147286 -7.285474599999999e-15
-1.146286 -6.9480624e-15
-1.145286 -6.1751547e-15
-1.144286 -4.938798e-15
-1.143286 -3.2353462e-15
-1.142286 -1.0888195e-15
-1.141286 1.4469098000000001e-15
-1.140286 4.2874339000000004e-15
-1.139286 7.318945e-15
-1.138286 1.040144e-14
-1.137286 1.3374129999999999e-14
-1.136286 1.6063015e-14
-1.135286 1.8290387e-14
-1.134286 1.9885783e-14
-1.133286 2.0697696999999998e-14
-1.132286 2.0605192999999998e-14
-1.131286 1.9528436e-14
-1.130286 1.7437167e-14
-1.129286 1.4356266e-14
-1.128286 1.0367718e-14
-1.127286 5.6086657000000005e-15
-1.126286 2.6550781e-16
-1.125286 -5.4355524e-15
-1.124286 -1.1240814e-14
-1.123286 -1.6883265e-14
-1.122286 -2.2097533e-14
-1.121286 -2.6634467e-14
-1.120286 -3.0274278e-14
-1.119286 -3.2837479e-14
-1.118286 -3.4193e-14
-1.117286 -3.4263282e-14
-1.116286 -3.3026392e-14
-1.115286 -3.0515378e-14
-1.114286 -2.6815291999999998e-14
-1.113286 -2.20583e-14
-1.112286 -1.6417272e-14
-1.111286 -1.0098187e-14
-1.110286 -3.3315262e-15
-1.109286 3.6371952e-15
-1.108286 1.0557633e-14
-1.107286 1.7185377e-14
-1.106286 2.329294e-14
-1.105286 2.8680443e-14
-1.104286 3.3185295e-14
-1.103286 3.6689985999999996e-14
-1.102286 3.9127075e-14
-1.101286 4.0480546e-14
-1.100286 4.0782984999999997e-14
-1.099286 4.0108397e-14
-1.098286 3.8561088e-14
-1.097286 3.6261486e-14
-1.096286 3.3330408000000004e-14
-1.095286 2.98736e-14
-1.094286 2.5968529e-14
-1.093286 2.1655348e-14
-1.092286 1.6933521e-14
-1.091286 1.1764998e-14
-1.090286 6.0839783e-15
-1.089286 -1.8751403e-16
-1.088286 -7.119883000000001e-15
-1.087286 -1.4754267e-14
-1.086286 -2.3081497e-14
-1.085286 -3.2024267e-14
-1.084286 -4.14248e-14
-1.083286 -5.103958e-14
-1.082286 -6.054195e-14
-1.081286 -6.953249500000001e-14
-1.080286 -7.755621100000001e-14
-1.079286 -8.4124972e-14
-1.078286 -8.8743335e-14
-1.077286 -9.093574199999999e-14
-1.076286 -9.027336199999999e-14
-1.075286 -8.6399372e-14
-1.074286 -7.9051764e-14
-1.073286 -6.808346000000001e-14
-1.072286 -5.3479696e-14
-1.071286 -3.5372643999999996e-14
-1.070286 -1.4053145e-14
-1.069286 1.0021149999999999e-14
-1.068286 3.6222385e-14
-1.067286 6.3755561e-14
-1.066286 9.1670067e-14
-1.065286 1.188816e-13
-1.064286 1.4420607e-13
-1.063286 1.6640583e-13
-1.062286 1.8424753999999999e-13
-1.061286 1.9656922000000003e-13
-1.060286 2.0235253e-13
-1.059286 2.0079494e-13
-1.058286 1.9137579e-13
-1.057286 1.7390989e-13
-1.056286 1.4858305e-13
-1.055286 1.1596532e-13
-1.054286 7.6999864e-14
-1.053286 3.2967263000000004e-14
-1.052286 -1.457197e-14
-1.051286 -6.3852229e-14
-1.050286 -1.1298887e-13
-1.049286 -1.600687e-13
-1.048286 -2.0323813999999998e-13
-1.047286 -2.4078358e-13
-1.046286 -2.7119945000000003e-13
-1.045286 -2.9324215e-13
-1.044286 -3.059689e-13
-1.043286 -3.0876308e-13
-1.042286 -3.0134764e-13
-1.041286 -2.8378922e-13
-1.040286 -2.564942e-13
-1.039286 -2.2019812000000002e-13
-1.038286 -1.7594757e-13
-1.037286 -1.2507367e-13
-1.036286 -6.915488799999999e-14
-1.035286 -9.9676124e-15
-1.034286 5.057644300000001e-14
-1.033286 1.1050523e-13
-1.032286 1.6787078e-13
-1.031286 2.2083795999999998e-13
-1.030286 2.6777041e-13
-1.029286 3.0730576e-13
-1.028286 3.3841188e-13
-1.027286 3.6041752000000004e-13
-1.026286 3.7301336e-13
-1.025286 3.7622273e-13
-1.024286 3.7034541999999997e-13
-1.023286 3.5588198999999995e-13
-1.022286 3.3344843e-13
-1.021286 3.0369367e-13
-1.020286 2.6723127e-13
-1.019286 2.2459585000000002e-13
-1.018286 1.7623034e-13
-1.017286 1.2250681e-13
-1.016286 6.3777303e-14
-1.015286 4.4769294e-16
-1.014286 -6.6936927e-14
-1.013286 -1.3760810000000002e-13
-1.012286 -2.1050430999999998e-13
-1.011286 -2.8422661e-13
-1.010286 -3.5702722e-13
-1.009286 -4.2683413e-13
-1.008286 -4.913097299999999e-13
-1.007286 -5.479378599999999e-13
-1.006286 -5.9413072e-13
-1.005286 -6.2734564e-13
-1.004286 -6.4520274e-13
-1.003286 -6.4559653e-13
-1.002286 -6.2679714e-13
-1.001286 -5.8754089e-13
-1.000286 -5.2711136e-13
-0.9992857 -4.4541452e-13
-0.9982857 -3.4304953e-13
-0.9972857 -2.2137632000000002e-13
-0.9962857 -8.2575977e-14
-0.9952857 7.0303449e-14
-0.9942857 2.3332713e-13
-0.9932857 4.0169356e-13
-0.9922857 5.6980872e-13
-0.9912857 7.314259099999999e-13
-0.9902857 8.7985751e-13
-0.9892857 1.0082568e-12
-0.9882857 1.1099593e-12
-0.9872857 1.1788641e-12
-0.9862857 1.2098266e-12
-0.9852857 1.19903e-12
-0.9842857 1.1443016999999999e-12
-0.9832857 1.0453426000000002e-12
-0.9822857 9.0384582e-13
-0.9812857 7.234908199999999e-13
-0.9802857 5.0981084e-13
-0.9792857 2.6994495e-13
-0.9782857 1.2296416e-14
-0.9772857 -2.5387313999999997e-13
-0.9762857 -5.1888036e-13
-0.9752857 -7.7305495e-13
-0.9742857 -1.0071440999999998e-12
-0.9732857 -1.2126669e-12
-0.9722857 -1.3822073e-12
-0.9712857 -1.5096413999999998e-12
-0.9702857 -1.5903071e-12
-0.9692857 -1.6211203999999999e-12
-0.9682857 -1.6006513999999998e-12
-0.9672857 -1.5291616e-12
-0.9662857 -1.4086088000000001e-12
-0.9652857 -1.24261e-12
-0.9642857 -1.0363581e-12
-0.9632857 -7.9647728e-13
-0.9622857 -5.3080772e-13
-0.9612857 -2.4811545e-13
-0.9602857 4.2269504e-14
-0.9592857 3.3087154999999997e-13
-0.9582857 6.0851804e-13
-0.9572857 8.6678228e-13
-0.9562857 1.0983799e-12
-0.9552857 1.2974779999999999e-12
-0.9542857 1.4598830000000002e-12
-0.9532857 1.5830844e-12
-0.9522857 1.6661529000000002e-12
-0.9512857 1.7095032e-12
-0.9502857 1.7145562999999998e-12
-0.9492857 1.6833484e-12
-0.9482857 1.6181411999999999e-12
-0.9472857 1.521087e-12
-0.9462857 1.3939988e-12
-0.9452857 1.2382551e-12
-0.9442857 1.0548526e-12
-0.9432857 8.445951899999999e-13
-0.9422857 6.0838997e-13
-0.9412857 3.4760235e-13
-0.9402857 6.4416633e-14
-0.9392857 -2.3785265e-13
-0.9382857 -5.5454489e-13
-0.9372857 -8.7956418e-13
-0.9362857 -1.2054282e-12
-0.9352857 -1.5234489000000001e-12
-0.9342857 -1.8240202000000003e-12
-0.9332857 -2.0969778e-12
-0.9322857 -2.3319943999999998e-12
-0.9312857 -2.5189743e-12
-0.9302857 -2.6484257e-12
-0.9292857 -2.7117977e-12
-0.9282857 -2.7017871e-12
-0.9272857 -2.6126299e-12
-0.9262857 -2.4403944e-12
-0.9252857 -2.1832933e-12
-0.9242857 -1.8420211999999997e-12
-0.9232857 -1.4201046e-12
-0.9222857 -9.2423695e-13
-0.9212857 -3.6454827999999995e-13
-0.9202857 2.4524945000000003e-13
-0.9192857 8.879058399999999e-13
-0.9182857 1.542921e-12
-0.9172857 2.1871156e-12
-0.9162857 2.7954911e-12
-0.9152857 3.3423524e-12
-0.9142857 3.8026274e-12
-0.9132857 4.1532932e-12
-0.9122857 4.3747866e-12
-0.9112857 4.4522766000000005e-12
-0.9102857 4.376686e-12
-0.9092857 4.145367e-12
-0.9082857 3.762372e-12
-0.9072857 3.2383056e-12
-0.9062857 2.5897860999999998e-12
-0.9052857 1.8385816999999998e-12
-0.9042857 1.0105088e-12
-0.9032857 1.3420137e-13
-0.9022857 -7.601504899999999e-13
-0.9012857 -1.6420093e-12
-0.9002857 -2.4815858e-12
-0.8992857 -3.2507968999999997e-12
-0.8982857 -3.9240821e-12
-0.8972857 -4.4791021e-12
-0.8962857 -4.8973483000000006e-12
-0.8952857 -5.1646848e-12
-0.8942857 -5.2718396e-12
-0.8932857 -5.2148241e-12
-0.8922857 -4.9952511e-12
-0.8912857 -4.6204912e-12
-0.8902857 -4.1036012e-12
-0.8892857 -3.4629664999999997e-12
-0.8882857 -2.7216166e-12
-0.8872857 -1.9062065000000002e-12
-0.8862857 -1.0457046000000001e-12
-0.8852857 -1.6987111999999999e-13
-0.8842857 6.9235139e-13
-0.8832857 1.5143852999999999e-12
-0.8822857 2.273349e-12
-0.8812857 2.9510306e-12
-0.8802857 3.5344062e-12
-0.8792857 4.0156548e-12
-0.8782857 4.3916859e-12
-0.8772857 4.6632623e-12
-0.8762857 4.83385e-12
-0.8752857 4.9083621e-12
-0.8742857 4.8919724e-12
-0.8732857 4.7891578e-12
-0.8722857 4.6030911e-12
-0.8712857 4.3354429e-12
-0.8702857 3.9865955e-12
-0.8692857 3.5562051e-12
-0.8682857 3.0440052999999998e-12
-0.8672857 2.450713e-12
-0.8662857 1.7789006000000002e-12
-0.8652857 1.0337143000000001e-12
-0.8642857 2.2335486e-13
-0.8632857 -6.407061e-13
-0.8622857 -1.5437624e-12
-0.8612857 -2.4681058e-12
-0.8602857 -3.3933766e-12
-0.8592857 -4.2969571e-12
-0.8582857 -5.1543524e-12
-0.8572857 -5.939538e-12
-0.8562857 -6.6253019999999996e-12
-0.8552857 -7.183645799999999e-12
-0.8542857 -7.5863395e-12
-0.8532857 -7.8057291e-12
-0.8522857 -7.815882e-12
-0.8512857 -7.5940888e-12
-0.8502857 -7.1226994e-12
-0.8492857 -6.3911746e-12
-0.8482857 -5.3981793e-12
-0.8472857 -4.1534677e-12
-0.8462857 -2.6793109e-12
-0.8452857 -1.0112071e-12
-0.8442857 8.023227399999999e-13
-0.8432857 2.7009688999999997e-12
-0.8422857 4.6149035e-12
-0.8412857 6.4679768e-12
-0.8402857 8.181618000000001e-12
-0.8392857 9.679139e-12
-0.8382857 1.0890082e-11
-0.8372857 1.1754260000000002e-11
-0.8362857 1.2225163e-11
-0.8352857 1.2272504999999999e-11
-0.8342857 1.1883741e-11
-0.8332857 1.1064549e-11
-0.8322857 9.8383283e-12
-0.8312857 8.244858799999999e-12
-0.8302857 6.3383245000000006e-12
-0.8292857 4.1848845e-12
-0.8282857 1.8599805000000002e-12
-0.8272857 -5.5449356e-13
-0.8262857 -2.9730816000000002e-12
-0.8252857 -5.309688e-12
-0.8242857 -7.4805349e-12
-0.8232857 -9.4071649e-12
-0.8222857 -1.1019466e-11
-0.8212857 -1.2258654e-11
-0.8202857 -1.3080081e-11
-0.8192857 -1.3455671000000002e-11
-0.8182857 -1.3375746999999999e-11
-0.8172857 -1.2849991000000001e-11
-0.8162857 -1.1907337e-11
-0.8152857 -1.0594627e-11
-0.8142857 -8.9740241e-12
-0.8132857 -7.119274e-12
-0.8122857 -5.1110737e-12
-0.8112857 -3.031925e-12
-0.8102857 -9.6093364e-13
-0.8092857 1.0309473e-12
-0.8082857 2.8847669000000003e-12
-0.8072857 4.5561519e-12
-0.8062857 6.0163896e-12
-0.8052857 7.2519674e-12
-0.8042857 8.2627129e-12
-0.8032857 9.0588283e-12
-0.8022857 9.6572429e-12
-0.8012857 1.0077749e-11
-0.8002857 1.0339401e-11
-0.7992857 1.0457558e-11
-0.7982857 1.0441875e-11
-0.7972857 1.0295346e-11
-0.7962857 1.0014384e-11
-0.7952857 9.5898143e-12
-0.7942857 9.008513200000001e-12
-0.7932857 8.2554406e-12
-0.7922857 7.3158012e-12
-0.7912857 6.1771301e-12
-0.7902857 4.8311784999999996e-12
-0.7892857 3.2755733000000002e-12
-0.7882857 1.515265e-12
-0.7872857 -4.3616145e-13
-0.7862857 -2.555266e-12
-0.7852857 -4.807613e-12
-0.7842857 -7.146789700000001e-12
-0.7832857 -9.5137501e-12
-0.7822857 -1.1836726e-11
-0.7812857 -1.4031993e-11
-0.7802857 -1.6005765e-11
-0.7792857 -1.7657432e-11
-0.7782857 -1.8884185e-11
-0.7772857 -1.9586944e-11
-0.7762857 -1.9677256e-11
-0.7752857 -1.9084667e-11
-0.7742857 -1.7763922e-11
-0.7732857 -1.5701244e-11
-0.7722857 -1.2919000999999999e-11
-0.7712857 -9.4781347e-12
-0.7702857 -5.4779315e-12
-0.7692857 -1.0529838e-12
-0.7682857 3.6325374000000003e-12
-0.7672857 8.3929086e-12
-0.7662857 1.3030548e-11
-0.7652857 1.7346605000000002e-11
-0.7642857 2.1151618e-11
-0.7632857 2.4275433000000003e-11
-0.7622857 2.6575744e-11
-0.7612857 2.7944753e-11
-0.7602857 2.8313731e-11
-0.7592857 2.765542e-11
-0.7582857 2.5984415e-11
-0.7572857 2.3355807000000004e-11
-0.7562857 1.9862356e-11
-0.7552857 1.5630519999999998e-11
-0.7542857 1.0815548999999999e-11
-0.7532857 5.5957771e-12
-0.7522857 1.6618805e-13
-0.7512857 -5.2687231e-12
-0.7502857 -1.0502755e-11
-0.7492857 -1.5336358e-11
-0.7482857 -1.9585336e-11
-0.7472857 -2.3089492000000002e-11
-0.7462857 -2.5720731e-11
-0.7452857 -2.7389991e-11
-0.7442857 -2.8052349e-11
-0.7432857 -2.7709711e-11
-0.7422857 -2.6410626000000002e-11
-0.7412857 -2.4247029999999998e-11
-0.7402857 -2.1347988e-11
-0.7392857 -1.7870856000000002e-11
-0.7382857 -1.3990547999999998e-11
-0.7372857 -9.8878506e-12
-0.7362857 -5.7378188e-12
-0.7352857 -1.6992970000000001e-12
-0.7342857 2.0935305e-12
-0.7332857 5.5368924e-12
-0.7322857 8.560157000000001e-12
-0.7312857 1.112553e-11
-0.7302857 1.3225067999999999e-11
-0.7292857 1.4875593e-11
-0.7282857 1.6112291e-11
-0.7272857 1.6981787e-11
-0.7262857 1.753546e-11
-0.7252857 1.7823583e-11
-0.7242857 1.7890655e-11
-0.7232857 1.7772098e-11
-0.7222857 1.7492241e-11
-0.7212857 1.7063403e-11
-0.7202857 1.6485804e-11
-0.7192857 1.5748107e-11
-0.7182857 1.4828407e-11
-0.7172857 1.3695673e-11
-0.7162857 1.2311750999999998e-11
-0.7152857 1.0634093e-11
-0.7142857 8.6194242e-12
-0.7132857 6.2284691e-12
-0.7122857 3.4316984e-12
-0.7112857 2.1584809e-13
-0.7102857 -3.4092812e-12
-0.7092857 -7.4044422e-12
-0.7082857 -1.1695834000000001e-11
-0.7072857 -1.6172152e-11
-0.7062857 -2.0684596e-11
-0.7052857 -2.5050394e-11
-0.7042857 -2.9060061000000004e-11
-0.7032857 -3.2488216e-11
-0.7022857 -3.5107314999999997e-11
-0.7012857 -3.6703273999999996e-11
-0.7002857 -3.7091708e-11
-0.6992857 -3.6133335999999996e-11
-0.6982857 -3.3747145e-11
-0.6972857 -2.9920069e-11
-0.6962857 -2.471235e-11
-0.6952857 -1.8258076999999998e-11
-0.6942857 -1.0760913e-11
-0.6932857 -2.4854087999999997e-12
-0.6922857 6.2553233999999996e-12
-0.6912857 1.5114593000000002e-11
-0.6902857 2.3728697000000002e-11
-0.6892857 3.1734031e-11
-0.6882857 3.8783825e-11
-0.6872857 4.4563805e-11
-0.6862857 4.8806234e-11
-0.6852857 5.1302028999999995e-11
-0.6842857 5.1910699999999995e-11
-0.6832857 5.0567920999999995e-11
-0.6822857 4.7290481e-11
-0.6812857 4.2178351e-11
-0.6802857 3.5413485e-11
-0.6792857 2.7254971999999997e-11
-0.6782857 1.8030267e-11
-0.6772857 8.1223033e-12
-0.6762857 -2.04731e-12
-0.6752857 -1.2038519e-11
-0.6742857 -2.1415542e-11
-0.6732857 -2.9770763e-11
-0.6722857 -3.6748154e-11
-0.6712857 -4.2064453e-11
-0.6702857 -4.5526273000000004e-11
-0.6692857 -4.7041608000000004e-11
-0.6682857 -4.662458e-11
-0.6672857 -4.4392831e-11
-0.6662857 -4.0557683e-11
-0.6652857 -3.5407793e-11
-0.6642857 -2.9287675e-11
-0.6632857 -2.257292e-11
-0.6622857 -1.5644177e-11
-0.6612857 -8.8620253e-12
-0.6602857 -2.5446377000000002e-12
-0.6592857 3.0501877e-12
-0.6582857 7.7375931e-12
-0.6572857 1.1412293000000001e-11
-0.6562857 1.4049299e-11
-0.6552857 1.5699201e-11
-0.6542857 1.6478811e-11
-0.6532857 1.655815e-11
-0.6522857 1.614486e-11
-0.6512857 1.5467057e-11
-0.6502857 1.4755559e-11
-0.6492857 1.4226326000000001e-11
-0.6482857 1.406386e-11
-0.6472857 1.4406255999999999e-11
-0.6462857 1.5332649e-11
-0.6452857 1.6853771e-11
-0.6442857 1.8906446e-11
-0.6432857 2.1352751e-11
-0.6422857 2.3984467999999998e-11
-0.6412857 2.6533273e-11
-0.6402857 2.8686602e-11
-0.6392857 3.010879e-11
-0.6382857 3.0466417e-11
-0.6372857 2.9456266000000004e-11
-0.6362857 2.6833874e-11
-0.6352857 2.2440241e-11
-0.6342857 1.6224267e-11
-0.6332857 8.2585611e-12
-0.6322857 -1.2532526e-12
-0.6312857 -1.1978974000000001e-11
-0.6302857 -2.3470396999999997e-11
-0.6292857 -3.5185507e-11
-0.6282857 -4.6518886999999995e-11
-0.6272857 -5.6838165999999996e-11
-0.6262857 -6.552379599999999e-11
-0.6252857 -7.2009168e-11
-0.6242857 -7.5818084e-11
-0.6232857 -7.659686700000001e-11
-0.6222857 -7.4139018e-11
-0.6212857 -6.8400884e-11
-0.6202857 -5.9507526e-11
-0.6192857 -4.7748887e-11
-0.6182857 -3.3566707e-11
-0.6172857 -1.7533395e-11
-0.6162857 -3.2422899e-13
-0.6152857 1.7315502e-11
-0.6142857 3.4606693e-11
-0.6132857 5.0774283e-11
-0.6122857 6.5085123e-11
-0.6112857 7.6884262e-11
-0.6102857 8.5628103e-11
-0.6092857 9.0912873e-11
-0.6082857 9.2496887e-11
-0.6072857 9.0315244e-11
-0.6062857 8.4485733e-11
-0.6052857 7.5305062e-11
-0.6042857 6.3235018e-11
-0.6032857 4.8878755999999996e-11
-0.6022857 3.2948137000000004e-11
-0.6012857 1.6223783e-11
-0.6002857 -4.8981506e-13
-0.5992857 -1.6411192e-11
-0.5982857 -3.0827546000000004e-11
-0.5972857 -4.3135791e-11
-0.5962857 -5.2875949e-11
-0.5952857 -5.9754404e-11
-0.5942857 -6.3655336e-11
-0.5932857 -6.4639619e-11
-0.5922857 -6.2931545e-11
-0.5912857 -5.889481100000001e-11
-0.5902857 -5.2999928e-11
-0.5892857 -4.5785944e-11
-0.5882857 -3.7819587e-11
-0.5872857 -2.9654965e-11
-0.5862857 -2.1796767e-11
-0.5852857 -1.466925e-11
-0.5842857 -8.5927637e-12
-0.5832857 -3.7687837e-12
-0.5822857 -2.7377034e-13
-0.5812857 1.9384205e-12
-0.5802857 3.0263247e-12
-0.5792857 3.2439011e-12
-0.5782857 2.9180553000000003e-12
-0.5772857 2.4220079e-12
-0.5762857 2.1459134e-12
-0.5752857 2.466192e-12
-0.5742857 3.7150669e-12
-0.5732857 6.151912200000001e-12
-0.5722857 9.9380566e-12
-0.5712857 1.5116703e-11
-0.5702857 2.1599635999999998e-11
-0.5692857 2.9162127e-11
-0.5682857 3.7447183e-11
-0.5672857 4.5979719000000005e-11
-0.5662857 5.419056e-11
-0.5652857 6.1449484e-11
-0.5642857 6.7105479e-11
-0.5632857 7.0531921e-11
-0.5622857 7.1173471e-11
-0.5612857 6.8591286e-11
-0.5602857 6.2503036e-11
-0.5592857 5.2814377e-11
-0.5582857 3.9639247e-11
-0.5572857 2.3306999e-11
-0.5562857 4.3555542e-12
-0.5552857 -1.6489304e-11
-0.5542857 -3.8347247e-11
-0.5532857 -6.0227225e-11
-0.5522857 -8.1078975e-11
-0.5512857 -9.984899200000001e-11
-0.5502857 -1.1553751999999999e-10
-0.5492857 -1.2725335e-10
-0.5482857 -1.3426339e-10
-0.5472857 -1.3603453e-10
-0.5462857 -1.3226589e-10
-0.5452857 -1.2290989e-10
-0.5442857 -1.0818135e-10
-0.5432857 -8.855418e-11
-0.5422857 -6.474558800000001e-11
-0.5412857 -3.7688375e-11
-0.5402857 -8.492023000000001e-12
-0.5392857 2.1606016999999998e-11
-0.5382857 5.1297127999999996e-11
-0.5372857 7.9264064e-11
-0.5362857 1.0424647e-10
-0.5352857 1.2510610999999999e-10
-0.5342857 1.4088821e-10
-0.5332857 1.5087528e-10
-0.5322857 1.5462960000000001e-10
-0.5312857 1.5202154999999999e-10
-0.5302857 1.4324097e-10
-0.5292857 1.2879030999999999e-10
-0.5282857 1.0945914999999999e-10
-0.5272857 8.6281302e-11
-0.5262857 6.047653200000001e-11
-0.5252857 3.3380782e-11
-0.5242857 6.3689898e-12
-0.5232857 -1.9224344e-11
-0.5222857 -4.2181674e-11
-0.5212857 -6.1471124e-11
-0.5202857 -7.6302923e-11
-0.5192857 -8.6170204e-11
-0.5182857 -9.087178700000001e-11
-0.5172857 -9.0515833e-11
-0.5162857 -8.550454700000001e-11
-0.5152857 -7.6501284e-11
-0.5142857 -6.438244e-11
-0.5132857 -5.0177321e-11
-0.5122857 -3.4999735000000004e-11
-0.5112857 -1.997551e-11
-0.5102857 -6.1701681e-12
-0.5092857 5.4789865e-12
-0.5082857 1.4222419e-11
-0.5072857 1.9545986e-11
-0.5062857 2.1203647e-11
-0.5052857 1.9233035e-11
-0.5042857 1.3952525e-11
-0.5032857 5.939433e-12
-0.5022857 -4.0098181e-12
-0.5012857 -1.4935671999999998e-11
-0.5002857 -2.5784401e-11
-0.4992857 -3.5485894e-11
-0.4982857 -4.3035259e-11
-0.4972857 -4.7572617999999996e-11
-0.4962857 -4.8455332000000006e-11
-0.4952857 -4.5316995e-11
-0.4942857 -3.810834e-11
-0.4932857 -2.7116238e-11
-0.4922857 -1.2958380000000002e-11
-0.4912857 3.4468932e-12
-0.4902857 2.093448e-11
-0.4892857 3.8167015e-11
-0.4882857 5.3725297000000004e-11
-0.4872857 6.620868700000001e-11
-0.4862857 7.4338517e-11
-0.4852857 7.7057284e-11
-0.4842857 7.3616482e-11
-0.4832857 6.3646668e-11
-0.4822857 4.720446e-11
-0.4812857 2.4792587e-11
-0.4802857 -2.648972e-12
-0.4792857 -3.3780958999999996e-11
-0.4782857 -6.6930196e-11
-0.4772857 -1.0017878e-10
-0.4762857 -1.3147211e-10
-0.4752857 -1.5873934999999999e-10
-0.4742857 -1.8001923e-10
-0.4732857 -1.9358339e-10
-0.4722857 -1.9804976000000002e-10
-0.4712857 -1.9247859e-10
-0.4702857 -1.7644459999999998e-10
-0.4692857 -1.5008050000000002e-10
-0.4682857 -1.1408793000000001e-10
-0.4672857 -6.971453e-11
-0.4662857 -1.8697422000000002e-11
-0.4652857 3.6824214e-11
-0.4642857 9.4422799e-11
-0.4632857 1.5151576e-10
-0.4622857 2.055107e-10
-0.4612857 2.5395339e-10
-0.4602857 2.9466917e-10
-0.4592857 3.2588853e-10
-0.4582857 3.4634873e-10
-0.4572857 3.5536435000000004e-10
-0.4562857 3.5286231e-10
-0.4552857 3.3937842e-10
-0.4542857 3.1601583e-10
-0.4532857 2.8436795e-10
-0.4522857 2.4641079e-10
-0.4512857 2.0437194000000002e-10
-0.4502857 1.605846e-10
-0.4492857 1.1733637999999998e-10
-0.4482857 7.6722634e-11
-0.4472857 4.0513822e-11
-0.4462857 1.0045549e-11
-0.4452857 -1.3861845000000002e-11
-0.4442857 -3.0949126e-11
-0.4432857 -4.1526548e-11
-0.4422857 -4.6444428999999994e-11
-0.4412857 -4.7027898000000006e-11
-0.4402857 -4.4979888999999997e-11
-0.4392857 -4.2258739e-11
-0.4382857 -4.0938016e-11
-0.4372857 -4.3057506e-11
-0.4362857 -5.0475000000000005e-11
-0.4352857 -6.4728312e-11
-0.4342857 -8.691658500000001e-11
-0.4332857 -1.1760871000000001e-10
-0.4322857 -1.5678522000000002e-10
-0.4312857 -2.0381758e-10
-0.4302857 -2.5748681e-10
-0.4292857 -3.1604057e-10
-0.4282857 -3.7728562000000003e-10
-0.4272857 -4.3870944e-10
-0.4262857 -4.9762408e-10
-0.4252857 -5.5132218e-10
-0.4242857 -5.9723593e-10
-0.4232857 -6.3308781e-10
-0.4222857 -6.570235700000001e-10
-0.4212857 -6.6771879e-10
-0.4202857 -6.6445213e-10
-0.4192857 -6.4714041e-10
-0.4182857 -6.1633381e-10
-0.4172857 -5.731712000000001e-10
-0.4162857 -5.1929906e-10
-0.4152857 -4.5675976000000005e-10
-0.4142857 -3.8785555e-10
-0.4132857 -3.149985e-10
-0.4122857 -2.4055471e-10
-0.4112857 -1.6669359e-10
-0.4102857 -9.5251519e-11
-0.4092857 -2.7618164e-11
-0.4082857 3.5347091e-11
-0.4072857 9.336355499999999e-11
-0.4062857 1.4673947e-10
-0.4052857 1.9634318000000002e-10
-0.4042857 2.4353685e-10
-0.4032857 2.9007627000000003e-10
-0.4022857 3.3798285e-10
-0.4012857 3.8939515999999997e-10
-0.4002857 4.4640883999999996e-10
-0.3992857 5.109147e-10
-0.3982857 5.844444700000001e-10
-0.3972857 6.6803412e-10
-0.3962857 7.6211303e-10
-0.3952857 8.6642577e-10
-0.3942857 9.799917800000001e-10
-0.3932857 1.1011058e-09
-0.3922857 1.2273786e-09
-0.3912857 1.3558177e-09
-0.3902857 1.4829405e-09
-0.3892857 1.6049170999999998e-09
-0.3882857 1.7177317000000002e-09
-0.3872857 1.8173549e-09
-0.3862857 1.8999165e-09
-0.3852857 1.961869e-09
-0.3842857 2.0001346e-09
-0.3832857 2.0122247999999998e-09
-0.3822857 1.9963295e-09
-0.3812857 1.9513691e-09
-0.3802857 1.877009e-09
-0.3792857 1.7736361e-09
-0.3782857 1.642299e-09
-0.3772857 1.4846154e-09
-0.3762857 1.3026556e-09
-0.3752857 1.0988055999999999e-09
-0.3742857 8.756211899999999e-10
-0.3732857 6.3568074e-10
-0.3722857 3.8144748e-10
-0.3712857 1.1514792e-10
-0.3702857 -1.6132301e-10
-0.3692857 -4.4646508999999995e-10
-0.3682857 -7.3919907e-10
-0.3672857 -1.0388536e-09
-0.3662857 -1.3451126e-09
-0.3652857 -1.6579262e-09
-0.3642857 -1.9773893e-09
-0.3632857 -2.3035967e-09
-0.3622857 -2.636483e-09
-0.3612857 -2.9756575999999997e-09
-0.3602857 -3.3202469000000002e-09
-0.3592857 -3.6687545000000004e-09
-0.3582857 -4.0189518e-09
-0.3572857 -4.3678026000000006e-09
-0.3562857 -4.7114364e-09
-0.3552857 -5.045166e-09
-0.3542857 -5.3635565e-09
-0.3532857 -5.6605422e-09
-0.3522857 -5.9295874e-09
-0.3512857 -6.1638847e-09
-0.3502857 -6.356575700000001e-09
-0.3492857 -6.5009963e-09
-0.3482857 -6.5909195e-09
-0.3472857 -6.6207914e-09
-0.3462857 -6.585947100000001e-09
-0.3452857 -6.4827949e-09
-0.3442857 -6.3089568e-09
-0.3432857 -6.0633588000000005e-09
-0.3422857 -5.7462649e-09
-0.3412857 -5.3592533e-09
-0.3402857 -4.905135e-09
-0.3392857 -4.3878193e-09
-0.3382857 -3.8121315e-09
-0.3372857 -3.1835944000000003e-09
-0.3362857 -2.5081855e-09
-0.3352857 -1.7920889e-09
-0.3342857 -1.0414522999999999e-09
-0.3332857 -2.6217184e-10
-0.3322857 5.4028787e-10
-0.3312857 1.3610204e-09
-0.3302857 2.1957422e-09
-0.3292857 3.0407919000000004e-09
-0.3282857 3.8930598e-09
-0.3272857 4.7498536e-09
-0.3262857 5.6087093e-09
-0.3252857 6.4671587999999994e-09
-0.3242857 7.3224676e-09
-0.3232857 8.1713712e-09
-0.3222857 9.0098158e-09
-0.3212857 9.832734600000001e-09
-0.3202857 1.0633876e-08
-0.3192857 1.1405688e-08
-0.3182857 1.2139280999999999e-08
-0.3172857 1.2824472e-08
-0.3162857 1.3449902e-08
-0.3152857 1.400324e-08
-0.3142857 1.4471457e-08
-0.3132857 1.4841156999999999e-08
-0.3122857 1.5098944e-08
-0.3112857 1.5231828000000002e-08
-0.3102857 1.5227622e-08
-0.3092857 1.507534e-08
-0.3082857 1.4765553e-08
-0.3072857 1.4290692e-08
-0.3062857 1.3645302e-08
-0.3052857 1.2826205000000001e-08
-0.3042857 1.1832597000000001e-08
-0.3032857 1.0666034e-08
-0.3022857 9.3303594e-09
-0.3012857 7.8315486e-09
-0.3002857 6.1774848999999995e-09
-0.2992857 4.3776975e-09
-0.2982857 2.4430713e-09
-0.2972857 3.85555e-10
-0.2962857 -1.7821149e-09
-0.2952857 -4.0466418e-09
-0.2942857 -6.3943351e-09
-0.2932857 -8.8111976e-09
-0.2922857 -1.1282939e-08
-0.2912857 -1.3794883000000001e-08
-0.2902857 -1.6331806999999998e-08
-0.2892857 -1.8877724e-08
-0.2882857 -2.1415585e-08
-0.2872857 -2.3926969e-08
-0.2862857 -2.6391772e-08
-0.2852857 -2.8787903e-08
-0.2842857 -3.1091038e-08
-0.2832857 -3.327445e-08
-0.2822857 -3.530892e-08
-0.2812857 -3.7162748e-08
-0.2802857 -3.8801892000000004e-08
-0.2792857 -4.0190201e-08
-0.2782857 -4.1289733e-08
-0.2772857 -4.2061196e-08
-0.2762857 -4.246441e-08
-0.2752857 -4.2458848e-08
-0.2742857 -4.2004183e-08
-0.2732857 -4.1060844e-08
-0.2722857 -3.9590489e-08
-0.2712857 -3.7556488e-08
-0.2702857 -3.4924294e-08
-0.2692857 -3.1661709e-08
-0.2682857 -2.7739047e-08
-0.2672857 -2.3129186999999998e-08
-0.2662857 -1.7807528e-08
-0.2652857 -1.1751809e-08
-0.2642857 -4.9419066e-09
-0.2632857 2.6405282e-09
-0.2622857 1.1012406e-08
-0.2612857 2.0189565e-08
-0.2602857 3.0187141999999997e-08
-0.2592857 4.1019843e-08
-0.2582857 5.2702165e-08
-0.2572857 6.5248579e-08
-0.2562857 7.8673573e-08
-0.2552857 9.2991587e-08
-0.2542857 1.0821685e-07
-0.2532857 1.2436306e-07
-0.2522857 1.4144313e-07
-0.2512857 1.5946872e-07
-0.2502857 1.7844972999999999e-07
-0.2492857 1.9839397e-07
-0.2482857 2.1930665999999998e-07
-0.2472857 2.4119018e-07
-0.2462857 2.6404379e-07
-0.2452857 2.8786346999999997e-07
-0.2442857 3.1264187e-07
-0.2432857 3.3836836e-07
-0.2422857 3.6502938e-07
-0.2412857 3.9260875e-07
-0.2402857 4.2108814e-07
-0.2392857 4.5044768e-07
-0.2382857 4.8066666e-07
-0.2372857 5.117238600000001e-07
-0.2362857 5.4359832e-07
-0.2352857 5.7627005e-07
-0.2342857 6.0972045e-07
-0.2332857 6.439328600000001e-07
-0.2322857 6.788928099999999e-07
-0.2312857 7.1458826e-07
-0.2302857 7.5100992e-07
-0.2292857 7.881507899999999e-07
-0.2282857 8.260063699999999e-07
-0.2272857 8.6457419e-07
-0.2262857 9.0385361e-07
-0.2252857 9.438454499999999e-07
-0.2242857 9.845517299999999e-07
-0.2232857 1.0259751e-06
-0.2222857 1.0681189000000002e-06
-0.2212857 1.1109862e-06
-0.2202857 1.1545801999999999e-06
-0.2192857 1.1989036e-06
-0.2182857 1.2439592e-06
-0.2172857 1.2897499e-06
-0.2162857 1.3362786e-06
-0.2152857 1.3835488e-06
-0.2142857 1.4315649e-06
-0.2132857 1.4803323999999998e-06
-0.2122857 1.5298587e-06
-0.2112857 1.5801531e-06
-0.2102857 1.6312273999999998e-06
-0.2092857 1.6830962000000002e-06
-0.2082857 1.7357767000000001e-06
-0.2072857 1.7892893e-06
-0.2062857 1.8436564e-06
-0.2052857 1.8989036e-06
-0.2042857 1.9550583e-06
-0.2032857 2.0121497e-06
-0.2022857 2.0702087e-06
-0.2012857 2.1292663999999998e-06
-0.2002857 2.1893541e-06
-0.1992857 2.2505027e-06
-0.1982857 2.3127415e-06
-0.1972857 2.3760983e-06
-0.1962857 2.4405992e-06
-0.1952857 2.5062679e-06
-0.1942857 2.5731254999999997e-06
-0.1932857 2.6411906e-06
-0.1922857 2.7104789999999998e-06
-0.1912857 2.7810041999999997e-06
-0.1902857 2.8527772e-06
-0.1892857 2.9258064e-06
-0.1882857 3.0000994000000002e-06
-0.1872857 3.0756624e-06
-0.1862857 3.1525008000000002e-06
-0.1852857 3.2306203999999995e-06
-0.1842857 3.3100260000000004e-06
-0.1832857 3.3907226999999998e-06
-0.1822857 3.4727169e-06
-0.1812857 3.5560149e-06
-0.1802857 3.6406245e-06
-0.1792857 3.7265536000000003e-06
-0.1782857 3.8138104000000003e-06
-0.1772857 3.9024027e-06
-0.1762857 3.9923378e-06
-0.1752857 4.0836241e-06
-0.1742857 4.1762679e-06
-0.1732857 4.2702741e-06
-0.1722857 4.3656453e-06
-0.1712857 4.4623821000000005e-06
-0.1702857 4.560483200000001e-06
-0.1692857 4.659944299999999e-06
-0.1682857 4.76076e-06
-0.1672857 4.8629222000000005e-06
-0.1662857 4.9664216e-06
-0.1652857 5.0712469e-06
-0.1642857 5.1773871e-06
-0.1632857 5.28483e-06
-0.1622857 5.3935647e-06
-0.1612857 5.5035812e-06
-0.1602857 5.6148711e-06
-0.1592857 5.7274285e-06
-0.1582857 5.841249300000001e-06
-0.1572857 5.9563334e-06
-0.1562857 6.072684e-06
-0.1552857 6.1903073e-06
-0.1542857 6.309212400000001e-06
-0.1532857 6.429412e-06
-0.1522857 6.5509219e-06
-0.1512857 6.6737591e-06
-0.1502857 6.7979420999999996e-06
-0.1492857 6.923491499999999e-06
-0.1482857 7.0504291999999995e-06
-0.1472857 7.178776e-06
-0.1462857 7.3085538e-06
-0.1452857 7.439781100000001e-06
-0.1442857 7.5724785e-06
-0.1432857 7.706663e-06
-0.1422857 7.842350400000001e-06
-0.1412857 7.9795562e-06
-0.1402857 8.1182939e-06
-0.1392857 8.2585771e-06
-0.1382857 8.4004192e-06
-0.1372857 8.543833700000001e-06
-0.1362857 8.6888356e-06
-0.1352857 8.8354426e-06
-0.1342857 8.9836725e-06
-0.1332857 9.1335473e-06
-0.1322857 9.2850904e-06
-0.1312857 9.438330300000001e-06
-0.1302857 9.5932997e-06
-0.1292857 9.750034e-06
-0.1282857 9.9085717e-06
-0.1272857 1.0068955e-05
-0.1262857 1.0231228000000001e-05
-0.1252857 1.0395431e-05
-0.1242857 1.0561611e-05
-0.1232857 1.0729812999999999e-05
-0.1222857 1.0900084e-05
-0.1212857 1.1072469e-05
-0.1202857 1.124701e-05
-0.1192857 1.1423746e-05
-0.1182857 1.1602714e-05
-0.1172857 1.1783947e-05
-0.1162857 1.1967477e-05
-0.1152857 1.2153330000000001e-05
-0.1142857 1.2341538e-05
-0.1132857 1.2532126000000001e-05
-0.1122857 1.2725122999999999e-05
-0.1112857 1.2920552e-05
-0.1102857 1.3118439e-05
-0.1092857 1.3318815e-05
-0.1082857 1.3521714e-05
-0.1072857 1.3727170000000001e-05
-0.1062857 1.3935225e-05
-0.1052857 1.4145927e-05
-0.1042857 1.4359324e-05
-0.1032857 1.4575471e-05
-0.1022857 1.4794423e-05
-0.1012857 1.5016238e-05
-0.1002857 1.5240974e-05
-9.9285714E-02 1.5468696e-05
-9.8285712E-02 1.5699465999999998e-05
-9.7285718E-02 1.5933348e-05
-9.6285716E-02 1.6170402e-05
-9.5285714E-02 1.6410684e-05
-9.4285712E-02 1.6654242e-05
-9.3285717E-02 1.6901129e-05
-9.2285715E-02 1.7151389e-05
-9.1285713E-02 1.7405068e-05
-9.0285711E-02 1.7662209e-05
-8.9285716E-02 1.7922852e-05
-8.8285714E-02 1.8187031999999998e-05
-8.7285712E-02 1.8454783000000002e-05
-8.6285718E-02 1.8726142000000002e-05
-8.5285716E-02 1.9001146e-05
-8.4285714E-02 1.9279837e-05
-8.3285712E-02 1.9562252e-05
-8.2285717E-02 1.9848436e-05
-8.1285715E-02 2.0138435e-05
-8.0285713E-02 2.0432304000000002e-05
-7.9285711E-02 2.07301e-05
-7.8285716E-02 2.1031879e-05
-7.7285714E-02 2.1337702000000003e-05
-7.6285712E-02 2.1647631e-05
-7.5285718E-02 2.1961730999999998e-05
-7.4285716E-02 2.2280065e-05
-7.3285714E-02 2.2602693e-05
-7.2285712E-02 2.2929667e-05
-7.1285717E-02 2.3261045e-05
-7.0285715E-02 2.3596876e-05
-6.9285713E-02 2.3937204e-05
-6.8285711E-02 2.4282073e-05
-6.7285717E-02 2.4631521e-05
-6.6285715E-02 2.4985579000000003e-05
-6.5285712E-02 2.5344275e-05
-6.4285718E-02 2.5707632000000002e-05
-6.3285716E-02 2.6075676000000003e-05
-6.2285714E-02 2.6448433e-05
-6.1285716E-02 2.6825927e-05
-6.0285714E-02 2.7208199e-05
-5.9285715E-02 2.7595289e-05
-5.8285713E-02 2.7987238e-05
-5.7285715E-02 2.8384093000000002e-05
-5.6285713E-02 2.8785907999999997e-05
-5.5285715E-02 2.9192742e-05
-5.4285713E-02 2.9604664e-05
-5.3285714E-02 3.0021751999999996e-05
-5.2285716E-02 3.0444095999999998e-05
-5.1285714E-02 3.0871786e-05
-5.0285716E-02 3.1304915999999996e-05
-4.9285714E-02 3.1743573e-05
-4.8285715E-02 3.2187852999999995e-05
-4.7285713E-02 3.2637843e-05
-4.6285715E-02 3.3093636e-05
-4.5285713E-02 3.355533e-05
-4.4285715E-02 3.402302e-05
-4.3285713E-02 3.4496796e-05
-4.2285714E-02 3.4976733e-05
-4.1285716E-02 3.5462909e-05
-4.0285714E-02 3.5955404e-05
-3.9285716E-02 3.6454295999999997e-05
-3.8285714E-02 3.6959673000000004e-05
-3.7285715E-02 3.7471625000000004e-05
-3.6285713E-02 3.7990233e-05
-3.5285715E-02 3.8515589e-05
-3.4285713E-02 3.9047794e-05
-3.3285715E-02 3.9586944999999995e-05
-3.2285713E-02 4.0133159e-05
-3.1285714E-02 4.0686552e-05
-3.0285714E-02 4.1247247e-05
-2.9285714E-02 4.1815375000000005e-05
-2.8285714E-02 4.2391071e-05
-2.7285714E-02 4.2974469e-05
-2.6285714E-02 4.3565714e-05
-2.5285713E-02 4.4164952e-05
-2.4285715E-02 4.4772327e-05
-2.3285715E-02 4.5387978e-05
-2.2285715E-02 4.6012036e-05
-2.1285715E-02 4.6644628999999997e-05
-2.0285714E-02 4.7285877e-05
-1.9285714E-02 4.7935902e-05
-1.8285714E-02 4.8594814e-05
-1.7285714E-02 4.9262724e-05
-1.6285714E-02 4.9939729e-05
-1.5285715E-02 5.062592000000001e-05
-1.4285714E-02 5.1321371e-05
-1.3285714E-02 5.2026172e-05
-1.2285714E-02 5.2740404e-05
-1.1285714E-02 5.3464146e-05
-1.0285715E-02 5.4197488e-05
-9.2857145E-03 5.4940517e-05
-8.2857143E-03 5.5693329e-05
-7.2857141E-03 5.645602e-05
-6.2857145E-03 5.7228675e-05
-5.2857143E-03 5.801138600000001e-05
-4.2857141E-03 5.8804261e-05
-3.2857142E-03 5.9607402e-05
-2.2857143E-03 6.0420921999999996e-05
-1.2857143E-03 6.1244936e-05
-2.8571428E-04 6.2079562e-05
7.1428571E-04 6.292490900000001e-05
1.7142857E-03 6.3781084e-05
2.7142856E-03 6.4648196e-05
3.7142858E-03 6.5526359e-05
4.7142855E-03 6.6415669e-05
5.7142857E-03 6.7316228e-05
6.7142858E-03 6.8228138e-05
7.7142855E-03 6.9151497e-05
8.7142857E-03 7.0086401e-05
9.7142858E-03 7.1032923e-05
1.0714286E-02 7.199116699999999e-05
1.1714286E-02 7.2961217e-05
1.2714285E-02 7.3943175e-05
1.3714286E-02 7.4937145e-05
1.4714286E-02 7.594324e-05
1.5714286E-02 7.6961572e-05
1.6714286E-02 7.799228e-05
1.7714286E-02 7.9035499e-05
1.8714286E-02 8.0091388e-05
1.9714287E-02 8.1160101e-05
2.0714285E-02 8.224182e-05
2.1714285E-02 8.3336715e-05
2.2714285E-02 8.4444974e-05
2.3714285E-02 8.5566791e-05
2.4714286E-02 8.6702363e-05
2.5714286E-02 8.7851885e-05
2.6714286E-02 8.901555499999999e-05
2.7714286E-02 9.0193572e-05
2.8714286E-02 9.1386147e-05
2.9714286E-02 9.2593478e-05
3.0714286E-02 9.3815777e-05
3.1714287E-02 9.5053241e-05
3.2714285E-02 9.630607600000002e-05
3.3714287E-02 9.757444599999999e-05
3.4714285E-02 9.885855e-05
3.5714287E-02 0.00010015856
3.6714286E-02 0.00010147464
3.7714284E-02 0.00010280698
3.8714286E-02 0.00010415579000000001
3.9714284E-02 0.00010552126
4.0714286E-02 0.00010690357999999999
4.1714285E-02 0.00010830293999999999
4.2714287E-02 0.00010971951
4.3714285E-02 0.00011115349
4.4714287E-02 0.00011260506
4.5714285E-02 0.00011407446
4.6714287E-02 0.00011556194000000001
4.7714286E-02 0.00011706773
4.8714284E-02 0.00011859204000000001
4.9714286E-02 0.00012013506
5.0714284E-02 0.000121697
5.1714286E-02 0.00012327804
5.2714285E-02 0.0001248784
5.3714287E-02 0.0001264983
5.4714285E-02 0.00012813799
5.5714287E-02 0.00012979769999999999
5.6714285E-02 0.00013147759
5.7714287E-02 0.00013317782
5.8714285E-02 0.00013489853999999998
5.9714288E-02 0.00013663989
6.0714286E-02 0.00013840205
6.1714284E-02 0.00014018519
6.2714286E-02 0.00014198951
6.3714288E-02 0.00014381517
6.4714283E-02 0.00014566236000000001
6.5714285E-02 0.00014753123
6.6714287E-02 0.00014942188
6.7714289E-02 0.00015133451
6.8714283E-02 0.00015326926
6.9714285E-02 0.00015522641
7.0714287E-02 0.00015720619
7.1714282E-02 0.00015920889
7.2714284E-02 0.00016123472
7.3714286E-02 0.0001632839
7.4714288E-02 0.00016535665
7.5714283E-02 0.00016745321
7.6714285E-02 0.00016957383
7.7714287E-02 0.00017171883
7.8714289E-02 0.00017388852
7.9714283E-02 0.00017608321
8.0714285E-02 0.00017830314
8.1714287E-02 0.00018054856
8.2714289E-02 0.0001828197
8.3714284E-02 0.00018511682
8.4714286E-02 0.00018744021
8.5714288E-02 0.00018979015
8.6714283E-02 0.00019216695000000002
8.7714285E-02 0.00019457088
8.8714287E-02 0.00019700221
8.9714289E-02 0.00019946117
9.0714283E-02 0.00020194802
9.1714285E-02 0.00020446305
9.2714287E-02 0.00020700658999999998
9.3714289E-02 0.00020957896
9.4714284E-02 0.00021218052
9.5714286E-02 0.00021481162000000002
9.6714288E-02 0.0002174726
9.7714283E-02 0.00022016374999999998
9.8714285E-02 0.00022288543000000002
9.9714287E-02 0.00022563806000000001
0.1007143 0.00022842203
0.1017143 0.00023123772999999998
0.1027143 0.00023408554
0.1037143 0.00023696581999999998
0.1047143 0.00023987889000000003
0.1057143 0.00024282507999999999
0.1067143 0.00024580477
0.1077143 0.00024881831
0.1087143 0.00025186603
0.1097143 0.00025494826
0.1107143 0.00025806535
0.1117143 0.00026121761
0.1127143 0.0002644053
0.1137143 0.00026762871
0.1147143 0.00027088815
0.1157143 0.00027418394
0.1167143 0.00027751641
0.1177143 0.00028088591000000003
0.1187143 0.00028429276
0.1197143 0.00028773729
0.1207143 0.00029121984
0.1217143 0.00029474074
0.1227143 0.00029830042
0.1237143 0.00030189929
0.1247143 0.00030553774
0.1257143 0.00030921624000000003
0.1267143 0.00031293516
0.1277143 0.00031669497
0.1287143 0.00032049606
0.1297143 0.00032433886
0.1307143 0.00032822377
0.1317143 0.00033215122000000003
0.1327143 0.00033612168
0.1337143 0.00034013556
0.1347143 0.00034419322
0.1357143 0.00034829504
0.1367143 0.00035244138
0.1377143 0.00035663270000000003
0.1387143 0.00036086942
0.1397143 0.000365152
0.1407143 0.00036948088
0.1417143 0.00037385647999999997
0.1427143 0.00037827922
0.1437143 0.00038274961
0.1447143 0.00038726812
0.1457143 0.00039183523999999995
0.1467143 0.00039645161000000003
0.1477143 0.00040111777
0.1487143 0.00040583431999999996
0.1497143 0.0004106018
0.1507143 0.00041542075
0.1517143 0.00042029178
0.1527143 0.00042521547
0.1537143 0.00043019236000000006
0.1547143 0.00043522309
0.1557143 0.00044030826
0.1567143 0.00044544845
0.1577143 0.00045064416999999996
0.1587143 0.00045589591
0.1597143 0.00046120417
0.1607143 0.00046656955000000004
0.1617143 0.00047199269
0.1627143 0.00047747412
0.1637143 0.00048301444999999997
0.1647143 0.00048861416
0.1657143 0.0004942737200000001
0.1667143 0.00049999358
0.1677143 0.0005057742299999999
0.1687143 0.00051161633
0.1697143 0.0005175204899999999
0.1707143 0.00052348737
0.1717143 0.00052951764
0.1727143 0.00053561184
0.1737143 0.00054177053
0.1747143 0.0005479942
0.1757143 0.0005542835
0.1767143 0.0005606390500000001
0.1777143 0.00056706153
0.1787143 0.00057355169
0.1797143 0.00058011019
0.1807143 0.00058673772
0.1817143 0.0005934348800000001
0.1827143 0.0006002020699999999
0.1837143 0.00060703978
0.1847143 0.00061394871
0.1857143 0.0006209294999999999
0.1867143 0.00062798285
0.1877143 0.00063510952
0.1887143 0.00064231012
0.1897143 0.00064958522
0.1907143 0.0006569353399999999
0.1917143 0.0006643609600000001
0.1927143 0.0006718627399999999
0.1937143 0.00067944147
0.1947143 0.00068709796
0.1957143 0.00069483308
0.1967143 0.00070264755
0.1977143 0.0007105421400000001
0.1987143 0.00071851746
0.1997143 0.00072657435
0.2007143 0.0007347136
0.2017143 0.00074293603
0.2027143 0.00075124249
0.2037143 0.00075963385
0.2047143 0.00076811111
0.2057143 0.0007766750999999999
0.2067143 0.00078532667
0.2077143 0.00079406655
0.2087143 0.0008028954699999999
0.2097143 0.00081181424
0.2107143 0.0008208237899999999
0.2117143 0.0008299251
0.2127143 0.0008391189999999999
0.2137143 0.00084840631
0.2147143 0.00085778765
0.2157143 0.0008672639500000001
0.2167143 0.00087683593
0.2177143 0.0008865043999999999
0.2187143 0.0008962703800000001
0.2197143 0.0009061347600000001
0.2207143 0.00091609845
0.2217143 0.0009261622799999999
0.2227143 0.0009363271599999999
0.2237143 0.00094659399
0.2247143 0.0009569637799999999
0.2257143 0.0009674372399999999
0.2267143 0.0009780154000000002
0.2277143 0.00098869914
0.2287143 0.00099948929
0.2297143 0.0010103869
0.2307143 0.0010213927
0.2317143 0.0010325077
0.2327143 0.0010437328000000002
0.2337143 0.0010550690999999999
0.2347143 0.0010665171
0.2357143 0.0010780782
0.2367143 0.0010897529
0.2377143 0.0011015423
0.2387143 0.0011134474
0.2397143 0.001125469
0.2407143 0.0011376081
0.2417143 0.0011498653
0.2427143 0.0011622415
0.2437143 0.0011747373999999998
0.2447143 0.0011873540999999999
0.2457143 0.0012000925
0.2467143 0.001212954
0.2477143 0.0012259394999999998
0.2487143 0.0012390499
0.2497143 0.0012522865
0.2507143 0.0012656503
0.2517143 0.0012791425
0.2527143 0.001292764
0.2537143 0.0013065163999999999
0.2547143 0.0013204009
0.2557143 0.0013344184
0.2567143 0.0013485697
0.2577143 0.0013628561
0.2587143 0.0013772786
0.2597143 0.0013918385
0.2607143 0.0014065373000000001
0.2617143 0.0014213760999999998
0.2627143 0.0014363563
0.2637143 0.0014514787
0.2647143 0.0014667446
0.2657143 0.0014821551
0.2667143 0.0014977117000000001
0.2677143 0.0015134154
0.2687143 0.0015292675
0.2697143 0.0015452695000000001
0.2707143 0.0015614225
0.2717143 0.0015777276
0.2727143 0.0015941861
0.2737143 0.0016107995
0.2747143 0.0016275691
0.2757143 0.0016444965
0.2767143 0.0016615828
0.2777143 0.0016788297000000002
0.2787143 0.0016962385
0.2797143 0.0017138103
0.2807143 0.0017315467999999999
0.2817143 0.0017494487
0.2827143 0.0017675176000000001
0.2837143 0.001785755
0.2847143 0.0018041622999999999
0.2857143 0.0018227405000000002
0.2867143 0.0018414908000000002
0.2877143 0.0018604145
0.2887143 0.0018795128
0.2897143 0.0018987869999999999
0.2907143 0.0019182386999999999
0.2917143 0.0019378693
0.2927143 0.0019576801000000003
0.2937143 0.0019776722
0.2947143 0.0019978464
0.2957143 0.0020182044
0.2967143 0.002038747
0.2977143 0.0020594758
0.2987143 0.0020803924
0.2997143 0.0021014979000000002
0.3007143 0.0021227943
0.3017143 0.0021442829
0.3027143 0.0021659647
0.3037143 0.0021878412
0.3047143 0.0022099137000000002
0.3057143 0.0022321838000000003
0.3067143 0.0022546534000000003
0.3077143 0.0022773242
0.3087143 0.0023001975999999997
0.3097143 0.0023232753
0.3107143 0.0023465584
0.3117143 0.0023700481999999997
0.3127143 0.0023937459
0.3137143 0.002417653
0.3147143 0.0024417709999999997
0.3157143 0.0024661018
0.3167143 0.0024906472
0.3177143 0.002515409
0.3187143 0.0025403884
0.3197143 0.0025655866999999997
0.3207143 0.0025910052
0.3217143 0.0026166455
0.3227143 0.0026425096
0.3237143 0.0026685993
0.3247143 0.0026949167
0.3257143 0.0027214634
0.3267143 0.0027482412
0.3277143 0.002775252
0.3287143 0.0028024975
0.3297143 0.0028299799
0.3307143 0.0028577006
0.3317143 0.0028856618999999997
0.3327143 0.0029138655
0.3337143 0.0029423130000000002
0.3347143 0.0029710065
0.3357143 0.0029999479
0.3367143 0.0030291389999999997
0.3377143 0.0030585812
0.3387143 0.0030882758
0.3397143 0.0031182244000000003
0.3407143 0.0031484287
0.3417143 0.0031788906
0.3427143 0.0032096123000000002
0.3437143 0.0032405955
0.3447143 0.0032718417
0.3457143 0.0033033532000000003
0.3467143 0.0033351309
0.3477143 0.0033671767999999998
0.3487143 0.0033994922
0.3497143 0.0034320798
0.3507143 0.0034649413
0.3517143 0.0034980785
0.3527143 0.0035314937
0.3537143 0.0035651882999999996
0.3547143 0.0035991641
0.3557143 0.0036334229999999998
0.3567143 0.0036679663
0.3577143 0.0037027962999999996
0.3587143 0.0037379148
0.3597143 0.0037733235999999996
0.3607143 0.0038090248999999997
0.3617143 0.0038450205
0.3627143 0.0038813127000000003
0.3637143 0.0039179027
0.3647143 0.0039547929
0.3657143 0.003991984
0.3667143 0.004029477700000001
0.3677143 0.0040672759
0.3687143 0.0041053809
0.3697143 0.0041437957
0.3707143 0.0041825224
0.3717143 0.004221563
0.3727143 0.0042609194
0.3737143 0.0043005926
0.3747143 0.0043405838
0.3757143 0.0043808952
0.3767143 0.0044215292000000005
0.3777143 0.00446249
0.3787143 0.0045037807
0.3797143 0.0045454035
0.3807143 0.0045873603
0.3817143 0.0046296525
0.3827143 0.0046722816000000006
0.3837143 0.0047152502
0.3847143 0.0047585607
0.3857143 0.0048022161
0.3867143 0.0048462196
0.3877143 0.004890573499999999
0.3887143 0.0049352784000000005
0.3897143 0.004980334800000001
0.3907143 0.005025744800000001
0.3917143 0.0050715109
0.3927143 0.0051176368
0.3937143 0.005164125800000001
0.3947143 0.0052109812
0.3957143 0.0052582051
0.3967143 0.0053057985
0.3977143 0.0053537642000000005
0.3987143 0.0054021035
0.3997143 0.0054508182
0.4007143 0.0054999113
0.4017143 0.0055493849
0.4027143 0.0055992416
0.4037143 0.0056494835
0.4047143 0.0057001133
0.4057143 0.0057511323000000005
0.4067143 0.0058025435
0.4077143 0.005854349
0.4087143 0.0059065515
0.4097143 0.0059591541
0.4107143 0.0060121591
0.4117143 0.0060655682
0.4127143 0.006119383799999999
0.4137143 0.006173607099999999
0.4147143 0.006228239399999999
0.4157143 0.006283282
0.4167143 0.0063387371
0.4177143 0.0063946078
0.4187143 0.0064508953
0.4197143 0.0065076034
0.4207143 0.006564734200000001
0.4217143 0.0066222907
0.4227143 0.006680275
0.4237143 0.0067386893000000005
0.4247143 0.0067975349999999995
0.4257143 0.0068568152
0.4267143 0.006916532600000001
0.4277143 0.0069766902
0.4287143 0.0070372887
0.4297143 0.0070983304
0.4307143 0.0071598166000000005
0.4317143 0.0072217502999999995
0.4327143 0.007284135099999999
0.4337143 0.0073469746
0.4347143 0.0074102725000000005
0.4357143 0.0074740303
0.4367143 0.007538250799999999
0.4377143 0.007602934100000001
0.4387143 0.007668082999999999
0.4397143 0.007733699699999999
0.4407143 0.007799788
0.4417143 0.0078663506
0.4427143 0.007933389899999999
0.4437143 0.0080009078
0.4447143 0.0080689068
0.4457143 0.0081373873
0.4467143 0.0082063525
0.4477143 0.0082758052
0.4487143 0.0083457497
0.4497143 0.0084161897
0.4507143 0.0084871288
0.4517143 0.00855857
0.4527143 0.0086305146
0.4537143 0.008702964300000001
0.4547143 0.0087759196
0.4557143 0.008849383399999999
0.4567143 0.0089233581
0.4577143 0.008997847199999999
0.4587143 0.0090728543
0.4597143 0.0091483824
0.4607143 0.0092244343
0.4617143 0.0093010087
0.4627143 0.0093781076
0.4637143 0.0094557327
0.4647143 0.009533888800000001
0.4657143 0.0096125805
0.4667143 0.0096918113
0.4677143 0.0097715834
0.4687143 0.009851898400000001
0.4697143 0.0099327568
0.4707143 0.010014159
0.4717143 0.010096108
0.4727143 0.010178606
0.4737143 0.010261659
0.4747143 0.010345269
0.4757143 0.010429439
0.4767143 0.010514169
0.4777143 0.010599462
0.4787143 0.010685319
0.4797143 0.010771744
0.4807143 0.01085874
0.4817143 0.010946312
0.4827143 0.011034461
0.4837143 0.011123189
0.4847143 0.011212497
0.4857143 0.011302387
0.4867143 0.011392859
0.4877143 0.011483917
0.4887143 0.011575565999999999
0.4897143 0.011667809
0.4907143 0.011760648
0.4917143 0.011854087999999999
0.4927143 0.01194813
0.4937143 0.012042775
0.4947143 0.012138025
0.4957143 0.012233882
0.4967143 0.012330351
0.4977143 0.012427434999999999
0.4987143 0.012525136
0.4997143 0.012623456000000002
0.5007143 0.012722396
0.5017143 0.012821957
0.5027143 0.012922144
0.5037143 0.013022962
0.5047143 0.013124413
0.5057143 0.013226501
0.5067143 0.013329227
0.5077143 0.013432596000000002
0.5087143 0.013536612
0.5097143 0.013641277
0.5107143 0.013746589
0.5117143 0.01385255
0.5127143 0.013959165
0.5137143 0.014066436
0.5147143 0.014174367
0.5157143 0.014282959
0.5167143 0.014392215
0.5177143 0.014502135
0.5187143 0.014612720000000001
0.5197143 0.014723979
0.5207143 0.014835912
0.5217143 0.014948522
0.5227143 0.015061813
0.5237143 0.015175782
0.5247143 0.015290432000000001
0.5257143 0.015405765000000002
0.5267143 0.015521784
0.5277143 0.015638494000000003
0.5287143 0.015755894
0.5297143 0.015873988999999998
0.5307143 0.015992776
0.5317143 0.016112256
0.5327143 0.01623243
0.5337143 0.016353304
0.5347143 0.016474882
0.5357143 0.016597168
0.5367143 0.016720162
0.5377143 0.016843867000000002
0.5387143 0.016968281
0.5397143 0.017093403
0.5407143 0.017219233
0.5417143 0.017345775
0.5427143 0.017473035
0.5437143 0.017601017
0.5447143 0.017729723
0.5457143 0.017859154999999998
0.5467143 0.017989312
0.5477143 0.018120192
0.5487143 0.018251796
0.5497143 0.018384130000000002
0.5507143 0.018517196
0.5517143 0.018650996
0.5527143 0.018785534
0.5537143 0.018920813
0.5547143 0.019056833
0.5557143 0.019193591
0.5567143 0.019331089
0.5577143 0.019469328
0.5587143 0.019608316
0.5597143 0.019748056
0.5607143 0.019888552
0.5617143 0.020029805
0.5627143 0.02017181
0.5637143 0.020314567
0.5647143 0.020458076
0.5657143 0.020602341
0.5667143 0.020747364
0.5677143 0.020893151
0.5687143 0.021039706000000002
0.5697143 0.021187027
0.5707143 0.021335114000000002
0.5717143 0.02148397
0.5727143 0.021633595000000002
0.5737143 0.02178399
0.5747143 0.021935161
0.5757143 0.022087109
0.5767143 0.022239838
0.5777143 0.022393344
0.5787143 0.022547628
0.5797143 0.022702689
0.5807143 0.022858527
0.5817143 0.023015142
0.5827143 0.023172534
0.5837143 0.023330706
0.5847143 0.023489662
0.5857143 0.023649407
0.5867143 0.023809946000000002
0.5877143 0.023971277000000003
0.5887143 0.0241334
0.5897143 0.024296311
0.5907143 0.024460012
0.5917143 0.024624506
0.5927143 0.024789802
0.5937143 0.024955897
0.5947143 0.02512279
0.5957143 0.025290478
0.5967143 0.025458951
0.5977143 0.025628213
0.5987143 0.025798267
0.5997143 0.025969121
0.6007143 0.026140781
0.6017143 0.026313245
0.6027143 0.026486508
0.6037143 0.02666057
0.6047143 0.026835426
0.6057143 0.027011082
0.6067143 0.027187544
0.6077143 0.027364818000000003
0.6087143 0.027542902
0.6097143 0.027721797
0.6107143 0.027901493
0.6117143 0.028081988999999998
0.6127143 0.028263283
0.6137143 0.028445385
0.6147143 0.028628303
0.6157143 0.028812044
0.6167143 0.028996603
0.6177143 0.029181976999999998
0.6187143 0.029368157000000002
0.6197143 0.029555138
0.6207143 0.029742919
0.6217143 0.029931508
0.6227143 0.03012091
0.6237143 0.030311139
0.6247143 0.030502190999999998
0.6257143 0.030694064
0.6267143 0.030886746
0.6277143 0.031080228
0.6287143 0.031274505
0.6297143 0.031469588
0.6307143 0.031665491
0.6317143 0.031862222
0.6327143 0.032059776
0.6337143 0.032258147
0.6347143 0.032457322000000004
0.6357143 0.032657298
0.6367143 0.032858073
0.6377143 0.033059655
0.6387143 0.033262055
0.6397143 0.033465284
0.6407143 0.033669337
0.6417143 0.033874199
0.6427143 0.034079852
0.6437143 0.034286288
0.6447143 0.034493511
0.6457143 0.034701524000000004
0.6467143 0.03491035
0.6477143 0.035119994
0.6487143 0.035330458
0.6497143 0.035541735000000005
0.6507143 0.035753805
0.6517143 0.035966661999999996
0.6527143 0.036180302
0.6537143 0.03639473
0.6547143 0.036609953
0.6557143 0.036825973000000005
0.6567143 0.037042788
0.6577143 0.037260383
0.6587143 0.037478746
0.6597143 0.037697869
0.6607143 0.037917742000000004
0.6617143 0.038138375
0.6627143 0.038359786
0.6637143 0.038581988
0.6647143 0.038804975
0.6657143 0.039028737
0.6667143 0.039253256
0.6677143 0.039478507999999995
0.6687143 0.039704493
0.6697143 0.039931218000000004
0.6707143 0.040158696
0.6717143 0.040386937
0.6727143 0.040615947
0.6737143 0.040845716
0.6747143 0.041076218
0.6757143 0.041307445
0.6767143 0.041539385
0.6777143 0.04177205
0.6787143 0.042005451
0.6797143 0.042239594
0.6807143 0.042474477000000004
0.6817143 0.042710089
0.6827143 0.042946407
0.6837143 0.043183411000000005
0.6847143 0.043421099
0.6857143 0.043659477
0.6867143 0.043898562
0.6877143 0.044138366
0.6887143 0.044378886
0.6897143 0.044620112999999996
0.6907143 0.04486203
0.6917143 0.045104622000000004
0.6927143 0.045347877
0.6937143 0.045591799
0.6947143 0.045836388
0.6957143 0.046081646000000004
0.6967143 0.046327579
0.6977143 0.046574172999999996
0.6987143 0.046821413
0.6997143 0.047069287
0.7007143 0.047317795999999995
0.7017143 0.047566945
0.7027143 0.047816740999999996
0.7037143 0.048067188000000004
0.7047143 0.048318283999999996
0.7057143 0.048570018
0.7067143 0.048822377
0.7077143 0.04907534499999999
0.7087143 0.04932890300000001
0.7097143 0.049583049000000004
0.7107143 0.04983778899999999
0.7117143 0.05009312899999999
0.7127143 0.050349068
0.7137143 0.050605595
0.7147143 0.050862698
0.7157143 0.051120372
0.7167143 0.051378622
0.7177143 0.051637448
0.7187143 0.051896832999999996
0.7197143 0.052156782
0.7207143 0.052417279000000004
0.7217143 0.05267830600000001
0.7227143 0.052939862
0.7237143 0.053201936
0.7247143 0.053464522
0.7257143 0.053727620999999996
0.7267143 0.05399123200000001
0.7277143 0.054255348999999994
0.7287143 0.054519973
0.7297143 0.054785103
0.7307143 0.055050733
0.7317143 0.055316858999999996
0.7327143 0.055583472999999994
0.7337143 0.055850558999999994
0.7347143 0.056118116
0.7357143 0.056386128
0.7367143 0.056654587
0.7377143 0.056923501
0.7387143 0.057192863
0.7397143 0.057462667
0.7407143 0.057732908
0.7417143 0.058003584999999996
0.7427143 0.058274692999999995
0.7437143 0.058546219999999996
0.7447143 0.058818149
0.7457143 0.059090467
0.7467143 0.05936317
0.7477143 0.059636252
0.7487143 0.059909699
0.7497143 0.06018352
0.7507143 0.060457707
0.7517143 0.060732248999999995
0.7527143 0.061007135000000004
0.7537143 0.061282358
0.7547143 0.061557908
0.7557143 0.061833777
0.7567143 0.062109972
0.7577143 0.062386493999999994
0.7587143 0.06266332299999999
0.7597143 0.06294044400000001
0.7607143 0.063217833
0.7617143 0.063495483
0.7627143 0.063773384
0.7637143 0.06405153
0.7647143 0.064329919
0.7657143 0.064608548
0.7667143 0.064887403
0.7677143 0.065166474
0.7687143 0.065445749
0.7697143 0.06572520899999999
0.7707143 0.066004856
0.7717143 0.066284672
0.7727143 0.066564663
0.7737143 0.06684481
0.7747143 0.06712510899999999
0.7757143 0.067405542
0.7767143 0.06768609199999999
0.7777143 0.067966746
0.7787143 0.068247493
0.7797143 0.06852832199999999
0.7807143 0.068809238
0.7817143 0.069090229
0.7827143 0.069371285
0.7837143 0.069652387
0.7847143 0.069933519
0.7857143 0.070214667
0.7867143 0.07049583400000001
0.7877143 0.070776994
0.7887143 0.07105814299999999
0.7897143 0.071339286
0.7907143 0.0716204
0.7917143 0.071901479
0.7927143 0.072182505
0.7937143 0.07246345
0.7947143 0.072744297
0.7957143 0.073025032
0.7967143 0.073305651
0.7977143 0.073586148
0.7987143 0.07386651699999999
0.7997143 0.074146735
0.8007143 0.074426783
0.8017143 0.07470664
0.8027143 0.074986304
0.8037143 0.075265771
0.8047143 0.07554504599999999
0.8057143 0.075824116
0.8067143 0.07610296
0.8077143 0.076381565
0.8087143 0.076659909
0.8097143 0.076937961
0.8107143 0.077215716
0.8117143 0.077493169
0.8127143 0.077770307
0.8137143 0.078047125
0.8147143 0.07832362300000001
0.8157143 0.078599772
0.8167143 0.07887556
0.8177143 0.07915096399999999
0.8187143 0.079425966
0.8197143 0.079700566
0.8207143 0.07997475899999999
0.8217143 0.080248521
0.8227143 0.080521835
0.8237143 0.080794666
0.8247143 0.081066997
0.8257143 0.081338803
0.8267143 0.08161006800000001
0.8277143 0.081880798
0.8287143 0.082150992
0.8297143 0.082420651
0.8307143 0.08268978
0.8317143 0.082958362
0.8327143 0.083226355
0.8337143 0.083493738
0.8347143 0.083760486
0.8357143 0.084026594
0.8367143 0.08429205
0.8377143 0.084556849
0.8387143 0.084820972
0.8397143 0.08508439599999999
0.8407143 0.085347082
0.8417143 0.085609016
0.8427143 0.08587020000000001
0.8437143 0.086130627
0.8447143 0.086390303
0.8457143 0.08664922200000001
0.8467143 0.086907373
0.8477143 0.08716473200000001
0.8487143 0.087421265
0.8497143 0.087676954
0.8507143 0.08793177
0.8517143 0.088185695
0.8527143 0.088438729
0.8537143 0.088690862
0.8547143 0.088942092
0.8557143 0.089192402
0.8567143 0.089441764
0.8577143 0.089690159
0.8587143 0.08993757699999999
0.8597143 0.090184016
0.8607143 0.090429484
0.8617143 0.090673979
0.8627143 0.090917479
0.8637143 0.09115994300000001
0.8647143 0.09140133
0.8657143 0.0916416
0.8667143 0.091880717
0.8677143 0.09211868200000001
0.8687143 0.09235550499999999
0.8697143 0.0925912
0.8707143 0.092825753
0.8717143 0.093059131
0.8727143 0.09329129200000001
0.8737143 0.093522202
0.8747143 0.093751843
0.8757143 0.093980221
0.8767143 0.094207335
0.8777143 0.09443317
0.8787143 0.094657706
0.8797143 0.09488092
0.8807143 0.095102785
0.8817143 0.095323269
0.8827143 0.095542375
0.8837143 0.09576009499999999
0.8847143 0.095976435
0.8857143 0.096191408
0.8867143 0.09640498900000001
0.8877143 0.09661713300000001
0.8887143 0.096827809
0.8897143 0.097036973
0.8907143 0.0972446
0.8917143 0.097450678
0.8927143 0.097655179
0.8937143 0.097858103
0.8947143 0.09805942000000001
0.8957143 0.098259118
0.8967143 0.09845716400000001
0.8977143 0.098653545
0.8987143 0.09884824999999998
0.8997143 0.09904126599999999
0.9007143 0.09923259499999999
0.9017143 0.099422236
0.9027143 0.09961016499999999
0.9037143 0.099796325
0.9047143 0.099980703
0.9057143 0.10016324
0.9067143 0.10034391000000001
0.9077143 0.10052267
0.9087143 0.10069954
0.9097143 0.10087452
0.9107143 0.1010476
0.9117143 0.10121878
0.9127143 0.10138802000000001
0.9137143 0.10155531
0.9147143 0.10172060000000001
0.9157143 0.10188389999999999
0.9167143 0.10204516999999999
0.9177143 0.10220441
0.9187143 0.10236158
0.9197143 0.10251666000000001
0.9207143 0.10266962
0.9217143 0.10282042999999999
0.9227143 0.10296907
0.9237143 0.10311553000000001
0.9247143 0.10325979
0.9257143 0.10340181000000001
0.9267143 0.10354158999999999
0.9277143 0.10367909
0.9287143 0.10381431
0.9297143 0.10394721000000001
0.9307143 0.10407778
0.9317143 0.10420601
0.9327143 0.10433187
0.9337143 0.10445531
0.9347143 0.10457635000000001
0.9357143 0.10469495000000001
0.9367143 0.10481111
0.9377143 0.10492483
0.9387143 0.10503610000000001
0.9397143 0.10514490000000001
0.9407143 0.1052512
0.9417143 0.10535497
0.9427143 0.10545618
0.9437143 0.10555483
0.9447143 0.10565086
0.9457143 0.10574426
0.9467143 0.10583503000000001
0.9477143 0.10592313
0.9487143 0.10600855000000001
0.9497143 0.10609125999999999
0.9507143 0.10617125
0.9517143 0.10624848
0.9527143 0.10632294
0.9537143 0.10639460999999999
0.9547143 0.10646347999999999
0.9557143 0.10652952
0.9567143 0.10659272
0.9577143 0.10665306
0.9587143 0.1067105
0.9597143 0.10676500000000001
0.9607143 0.10681655
0.9617143 0.10686516000000001
0.9627143 0.10691083
0.9637143 0.10695357
0.9647143 0.1069934
0.9657143 0.10703028
0.9667143 0.10706417
0.9677143 0.10709502
0.9687143 0.10712281000000001
0.9697143 0.10714753
0.9707143 0.10716919999999999
0.9717143 0.1071878
0.9727143 0.10720331000000001
0.9737143 0.10721566999999999
0.9747143 0.10722483
0.9757143 0.10723075
0.9767143 0.10723338
0.9777143 0.10723275
0.9787143 0.10722889999999999
0.9797143 0.10722183999999998
0.9807143 0.10721156
0.9817143 0.10719801
0.9827143 0.10718113000000001
0.9837143 0.10716086999999999
0.9847143 0.10713721
0.9857143 0.10711014
0.9867143 0.10707971000000001
0.9877143 0.10704596
0.9887143 0.10700887999999999
0.9897143 0.10696844
0.9907143 0.10692459
0.9917143 0.10687729
0.9927143 0.10682650999999999
0.9937143 0.10677224
0.9947143 0.10671452999999999
0.9957143 0.10665334000000001
0.9967143 0.10658867000000001
0.9977143 0.10652046
0.9987143 0.10644867
0.9997143 0.10637324000000001
1.000714 0.10629414999999999
1.001714 0.10621141
1.002714 0.10612503
1.003714 0.10603502999999999
1.004714 0.10594144
1.005714 0.10584421
1.006714 0.10574328
1.007714 0.10563859
1.008714 0.10553012999999999
1.009714 0.10541792
1.010714 0.105302
1.011714 0.10518241
1.012714 0.10505909
1.013714 0.10493200000000001
1.014714 0.10480105
1.015714 0.10466625
1.016714 0.10452757
1.017714 0.10438508
1.018714 0.10423877
1.019714 0.10408864
1.020714 0.10393466
1.021714 0.10377675
1.022714 0.10361486
1.023714 0.10344895
1.024714 0.10327903
1.025714 0.10310514
1.026714 0.10292731000000001
1.027714 0.10274554
1.028714 0.10255979
1.029714 0.10236999
1.030714 0.10217606
1.031714 0.10197801999999999
1.032714 0.10177585
1.033714 0.1015696
1.034714 0.10135933
1.035714 0.10114503
1.036714 0.10092666
1.037714 0.10070414999999999
1.038714 0.10047745999999999
1.039714 0.10024657
1.040714 0.10001149
1.041714 0.09977226100000001
1.042714 0.099528895
1.043714 0.099281408
1.044714 0.099029741
1.045714 0.098773837
1.046714 0.098513637
1.047714 0.09824908300000001
1.048714 0.097980222
1.049714 0.097707077
1.050714 0.097429706
1.051714 0.097148138
1.052714 0.096862362
1.053714 0.096572319
1.054714 0.096277945
1.055714 0.09597918800000001
1.056714 0.095676049
1.057714 0.095368532
1.058714 0.09505666700000001
1.059714 0.094740454
1.060714 0.09441988700000001
1.061714 0.094094902
1.062714 0.09376547
1.063714 0.093431561
1.064714 0.093093183
1.065714 0.092750369
1.066714 0.092403148
1.067714 0.092051545
1.068714 0.091695541
1.069714 0.091335078
1.070714 0.090970099
1.071714 0.090600585
1.072714 0.090226531
1.073714 0.089847995
1.074714 0.089465006
1.075714 0.089077582
1.076714 0.088685722
1.077714 0.088289392
1.078714 0.08788856199999999
1.079714 0.087483216
1.080714 0.087073346
1.081714 0.086658978
1.082714 0.086240127
1.083714 0.08581676499999999
1.084714 0.08538887499999999
1.085714 0.084956398
1.086714 0.08451930499999999
1.087714 0.084077579
1.088714 0.083631248
1.089714 0.083180371
1.090714 0.082724984
1.091714 0.082265091
1.092714 0.081800693
1.093714 0.081331778
1.094714 0.080858311
1.095714 0.080380286
1.096714 0.07989769199999999
1.097714 0.079410546
1.098714 0.078918855
1.099714 0.078422617
1.100714 0.07792181
1.101714 0.077416422
1.102714 0.076906476
1.103714 0.07639199
1.104714 0.07587297
1.105714 0.075349427
1.106714 0.074821367
1.107714 0.074288773
1.108714 0.073751644
1.109714 0.07320997
1.110714 0.072663755
1.111714 0.072113011
1.112714 0.07155771600000001
1.113714 0.070997875
1.114714 0.07043347600000001
1.115714 0.06986453699999999
1.116714 0.069291092
1.117714 0.068713195
1.118714 0.06813087400000001
1.119714 0.067544129
1.120714 0.066952937
1.121714 0.066357269
1.122714 0.065757101
1.123714 0.065152423
1.124714 0.064543256
1.125714 0.063929625
1.126714 0.063311541
1.127714 0.06268902800000001
1.128714 0.062062097000000004
1.129714 0.061430736
1.130714 0.06079493899999999
1.131714 0.060154713000000005
1.132714 0.059510092
1.133714 0.058861112
1.134714 0.058207824
1.135714 0.057550246
1.136714 0.056888361
1.137714 0.056222116
1.138714 0.055551465
1.139714 0.054876407
1.140714 0.054196984000000004
1.141714 0.053513282999999995
1.142714 0.052825379
1.143714 0.052133325
1.144714 0.051437108999999995
1.145714 0.050736684
1.146714 0.050032022
1.147714 0.049323105000000006
1.148714 0.04860998
1.149714 0.047892696
1.150714 0.047171337
1.151714 0.04644593
1.152714 0.045716456999999995
1.153714 0.044982877
1.154714 0.044245154
1.155714 0.043503268
1.156714 0.042757287000000005
1.157714 0.042007328
1.158714 0.041253495
1.159714 0.040495853
1.160714 0.039734351
1.161714 0.038968903
1.162714 0.038199418
1.163714 0.037425867
1.164714 0.036648317
1.165714 0.035866891000000005
1.166714 0.035081716
1.167714 0.034292886
1.168714 0.033500405999999996
1.169714 0.03270423
1.170714 0.031904291
1.171714 0.031100566000000003
1.172714 0.030293115
1.173714 0.029482049
1.174714 0.02866748
1.175714 0.027849461000000002
1.176714 0.027027970999999998
1.177714 0.026202927
1.178714 0.02537425
1.179714 0.024541921
1.180714 0.02370601
1.181714 0.02286666
1.182714 0.02202403
1.183714 0.02117823
1.184714 0.020329279000000002
1.185714 0.019477082
1.186714 0.01862152
1.187714 0.017762539
1.188714 0.016900190000000002
1.189714 0.016034598
1.190714 0.015165916
1.191714 0.01429424
1.192714 0.01341961
1.193714 0.012541958
1.194714 0.011661214
1.195714 0.010777370999999999
1.196714 0.009890498
1.197714 0.0090007466
1.198714 0.0081082835
1.199714 0.007213210499999999
1.200714 0.0063155348000000005
1.201714 0.0054151686
1.202714 0.0045120109
1.203714 0.0036060115
1.204714 0.0026972091
1.205714 0.0017857232
1.206714 0.0008717203899999999
1.207714 -4.4661186e-05
1.208714 -0.00096336998
1.209714 -0.0018844375999999999
1.210714 -0.0028079416
1.211714 -0.0037339298
1.212714 -0.0046623554
1.213714 -0.0055930919
1.214714 -0.0065259854
1.215714 -0.0074609241
1.216714 -0.0083978783
1.217714 -0.0093369017
1.218714 -0.010278084
1.219714 -0.011221455
1.220714 -0.012166960000000001
1.221714 -0.013114436
1.222714 -0.014063694000000002
1.223714 -0.015014582
1.224714 -0.015967041
1.225714 -0.016921134
1.226714 -0.017876959
1.227714 -0.018834588
1.228714 -0.019794001000000002
1.229714 -0.020755085
1.230714 -0.021717668
1.231714 -0.02268161
1.232714 -0.023646836
1.233714 -0.024613368
1.234714 -0.025581266
1.235714 -0.026550578
1.236714 -0.027521243
1.237714 -0.028493118999999997
1.238714 -0.02946601
1.239714 -0.030439769
1.240714 -0.03141434
1.241714 -0.03238979
1.242714 -0.033366214
1.243714 -0.034343693
1.244714 -0.03532219
1.245714 -0.036301566
1.246714 -0.037281626
1.247714 -0.038262198000000004
1.248714 -0.039243177000000004
1.249714 -0.040224585
1.250714 -0.041206487
1.251714 -0.042188942
1.252714 -0.043171924
1.253714 -0.044155319
1.254714 -0.045138944
1.255714 -0.046122653
1.256714 -0.047106377
1.257714 -0.048090136000000006
1.258714 -0.049074006
1.259714 -0.050058024000000007
1.260714 -0.051042134999999995
1.261714 -0.052026210999999996
1.262714 -0.05301005400000001
1.263714 -0.053993479000000004
1.264714 -0.054976384999999996
1.265714 -0.05595877900000001
1.266714 -0.056940725000000005
1.267714 -0.057922275
1.268714 -0.058903422999999996
1.269714 -0.059884035999999995
1.270714 -0.060863956000000004
1.271714 -0.06184302
1.272714 -0.06282111900000001
1.273714 -0.063798245
1.274714 -0.064774428
1.275714 -0.065749686
1.276714 -0.066723983
1.277714 -0.067697203
1.278714 -0.068669172
1.279714 -0.069639721
1.280714 -0.070608757
1.281714 -0.071576261
1.282714 -0.072542293
1.283714 -0.073506893
1.284714 -0.074470043
1.285714 -0.075431645
1.286714 -0.076391525
1.287714 -0.07734948300000001
1.288714 -0.078305387
1.289714 -0.079259177
1.290714 -0.080210879
1.291714 -0.081160513
1.292714 -0.082108064
1.293714 -0.083053438
1.294714 -0.08399646599999999
1.295714 -0.08493698000000001
1.296714 -0.085874862
1.297714 -0.08681009099999999
1.298714 -0.087742705
1.299714 -0.088672718
1.300714 -0.089600112
1.301714 -0.090524787
1.302714 -0.091446593
1.303714 -0.092365337
1.304714 -0.093280879
1.305714 -0.094193144
1.306714 -0.095102133
1.307714 -0.096007861
1.308714 -0.09691031900000001
1.309714 -0.097809406
1.310714 -0.098704966
1.311714 -0.099596824
1.312714 -0.10048483
1.313714 -0.10136893
1.314714 -0.10224913000000001
1.315714 -0.10312542
1.316714 -0.10399775
1.317714 -0.10486605
1.318714 -0.10573016
1.319714 -0.10658995000000002
1.320714 -0.10744527000000001
1.321714 -0.10829604999999999
1.322714 -0.1091423
1.323714 -0.10998398999999999
1.324714 -0.1108211
1.325714 -0.11165354
1.326714 -0.11248116000000001
1.327714 -0.11330383
1.328714 -0.1141214
1.329714 -0.11493379
1.330714 -0.11574094
1.331714 -0.11654282
1.332714 -0.11733937
1.333714 -0.11813048000000001
1.334714 -0.11891605000000001
1.335714 -0.11969592999999999
1.336714 -0.12047002
1.337714 -0.12123823
1.338714 -0.12200049000000002
1.339714 -0.12275675999999999
1.340714 -0.12350697999999999
1.341714 -0.12425109
1.342714 -0.12498898
1.343714 -0.12572058
1.344714 -0.12644579
1.345714 -0.1271645
1.346714 -0.12787662
1.347714 -0.12858208999999998
1.348714 -0.12928082
1.349714 -0.1299727
1.350714 -0.13065763
1.351714 -0.13133547
1.352714 -0.13200613
1.353714 -0.1326695
1.354714 -0.13332549999999999
1.355714 -0.13397405
1.356714 -0.13461504000000002
1.357714 -0.13524840999999999
1.358714 -0.13587407
1.359714 -0.13649196
1.360714 -0.13710201
1.361714 -0.13770416000000002
1.362714 -0.13829832
1.363714 -0.1388844
1.364714 -0.13946228
1.365714 -0.14003187
1.366714 -0.14059304
1.367714 -0.14114572
1.368714 -0.14168982
1.369714 -0.14222525
1.370714 -0.14275189000000002
1.371714 -0.14326961
1.372714 -0.14377831
1.373714 -0.14427786
1.374714 -0.14476817
1.375714 -0.14524917
1.376714 -0.14572081
1.377714 -0.14618299
1.378714 -0.14663561
1.379714 -0.14707858999999998
1.380714 -0.14751182
1.381714 -0.1479352
1.382714 -0.14834865
1.383714 -0.14875211
1.384714 -0.14914550000000001
1.385714 -0.14952875000000002
1.386714 -0.14990176
1.387714 -0.1502644
1.388714 -0.15061654
1.389714 -0.15095802
1.390714 -0.15128873
1.391714 -0.15160858
1.392714 -0.1519175
1.393714 -0.15221543
1.394714 -0.15250229
1.395714 -0.15277796
1.396714 -0.15304232
1.397714 -0.15329523
1.398714 -0.15353662
1.399714 -0.15376641
1.400714 -0.15398456
1.401714 -0.15419103
1.402714 -0.15438574
1.403714 -0.15456855
1.404714 -0.15473927999999998
1.405714 -0.1548978
1.406714 -0.155044
1.407714 -0.15517778
1.408714 -0.15529913
1.409714 -0.15540801
1.410714 -0.15550432
1.411714 -0.15558795
1.412714 -0.15565876
1.413714 -0.1557166
1.414714 -0.15576132999999998
1.415714 -0.15579286
1.416714 -0.15581117
1.417714 -0.15581622
1.418714 -0.15580792000000002
1.419714 -0.15578614999999998
1.420714 -0.15575073
1.421714 -0.15570151
1.422714 -0.15563837
1.423714 -0.15556124
1.424714 -0.15547012
1.425714 -0.15536498
1.426714 -0.15524575000000002
1.427714 -0.15511231
1.428714 -0.15496447
1.429714 -0.15480205
1.430714 -0.15462489
1.431714 -0.1544329
1.432714 -0.15422606
1.433714 -0.15400437
1.434714 -0.15376781
1.435714 -0.15351624
1.436714 -0.15324954
1.437714 -0.1529675
1.438714 -0.15266999
1.439714 -0.15235692
1.440714 -0.15202828000000002
1.441714 -0.15168407
1.442714 -0.15132424
1.443714 -0.15094868
1.444714 -0.15055721
1.445714 -0.15014961
1.446714 -0.14972570000000002
1.447714 -0.1492854
1.448714 -0.14882871
1.449714 -0.14835567
1.450714 -0.14786628
1.451714 -0.14736046
1.452714 -0.14683802
1.453714 -0.14629877
1.454714 -0.14574252000000001
1.455714 -0.14516914
1.456714 -0.14457861
1.457714 -0.14397095999999998
1.458714 -0.14334617
1.459714 -0.14270415
1.460714 -0.14204472999999998
1.461714 -0.14136769000000002
1.462714 -0.14067286
1.463714 -0.13996015
1.464714 -0.13922953999999998
1.465714 -0.1384811
1.466714 -0.13771486
1.467714 -0.13693072
1.468714 -0.13612851
1.469714 -0.13530799
1.470714 -0.13446895
1.471714 -0.13361127
1.472714 -0.13273495
1.473714 -0.13184001
1.474714 -0.13092651
1.475714 -0.12999441
1.476714 -0.12904352
1.477714 -0.12807362
1.478714 -0.12708448
1.479714 -0.12607599
1.480714 -0.1250481
1.481714 -0.12400085999999999
1.482714 -0.12293428999999999
1.483714 -0.12184832999999999
1.484714 -0.12074285
1.485714 -0.11961764000000001
1.486714 -0.1184725
1.487714 -0.11730733
1.488714 -0.11612216
1.489714 -0.11491710000000001
1.490714 -0.11369222
1.491714 -0.11244747
1.492714 -0.11118272
1.493714 -0.10989771999999999
1.494714 -0.10859221000000001
1.495714 -0.10726603999999999
1.496714 -0.10591914000000001
1.497714 -0.10455153
1.498714 -0.10316322
1.499714 -0.10175419
1.500714 -0.10032431
1.501714 -0.09887341899999999
1.502714 -0.097401312
1.503714 -0.095907901
1.504714 -0.09439319800000001
1.505714 -0.09285725
1.506714 -0.091300119
1.507714 -0.089721777
1.508714 -0.08812208
1.509714 -0.08650081600000001
1.510714 -0.084857771
1.511714 -0.08319281
1.512714 -0.081505912
1.513714 -0.07979713799999999
1.514714 -0.078066549
1.515714 -0.07631413199999999
1.516714 -0.07453979300000001
1.517714 -0.072743371
1.518714 -0.070924655
1.519714 -0.06908352400000001
1.520714 -0.067219918
1.521714 -0.065333868
1.522714 -0.06342539
1.523714 -0.061494455
1.524714 -0.05954096600000001
1.525714 -0.057564746
1.526714 -0.055565668
1.527714 -0.053543627
1.528714 -0.051498628000000005
1.529714 -0.049430743000000006
1.530714 -0.047340026
1.531714 -0.045226456
1.532714 -0.043089921
1.533714 -0.040930262
1.534714 -0.038747309
1.535714 -0.036540923999999995
1.536714 -0.034311056
1.537714 -0.032057692
1.538714 -0.029780863999999997
1.539714 -0.027480588
1.540714 -0.025156821
1.541714 -0.022809481
1.542714 -0.020438465
1.543714 -0.018043687000000003
1.544714 -0.015625097
1.545714 -0.013182672999999999
1.546714 -0.010716419000000001
1.547714 -0.0082263097
1.548714 -0.0057122794
1.549714 -0.0031742333
1.550714 -0.00061206219
1.551714 0.0019743251
1.552714 0.0045849712
1.553714 0.0072198571
1.554714 0.0098789431
1.555714 0.012562193
1.556714 0.015269606
1.557714 0.018001236
1.558714 0.020757194
1.559714 0.023537615
1.560714 0.026342616
1.561714 0.029172254
1.562714 0.032026507
1.563714 0.034905339
1.564714 0.03780871
1.565714 0.040736640000000005
1.566714 0.043689183
1.567714 0.046666426
1.568714 0.049668417000000006
1.569714 0.052695168
1.570714 0.055746658000000004
1.571714 0.058822864
1.572714 0.061923824
1.573714 0.065049611
1.574714 0.068200333
1.575714 0.071376091
1.576714 0.07457697099999999
1.577714 0.077802979
1.578714 0.081054046
1.579714 0.084330072
1.580714 0.08763098700000001
1.581714 0.090956793
1.582714 0.09430754
1.583714 0.097683363
1.584714 0.10108437
1.585714 0.10451061
1.586714 0.10796209
1.587714 0.11143879
1.588714 0.11494064999999999
1.589714 0.11846765
1.590714 0.12201983
1.591714 0.12559722
1.592714 0.12919981
1.593714 0.13282758
1.594714 0.13648046
1.595714 0.14015839
1.596714 0.14386137000000002
1.597714 0.14758944000000002
1.598714 0.15134264
1.599714 0.15512113
1.600714 0.15892497
1.601714 0.16275417
1.602714 0.16660872
1.603714 0.17048855999999998
1.604714 0.17439363
1.605714 0.17832381
1.606714 0.18227905
1.607714 0.18625929
1.608714 0.19026453
1.609714 0.19429482
1.610714 0.19835017000000002
1.611714 0.20243065000000002
1.612714 0.20653618999999998
1.613714 0.2106668
1.614714 0.21482242999999998
1.615714 0.21900311
1.616714 0.22320882000000003
1.617714 0.22743959000000002
1.618714 0.23169537999999998
1.619714 0.23597611999999998
1.620714 0.24028170999999998
1.621714 0.24461206000000002
1.622714 0.24896711000000002
1.623714 0.25334691
1.624714 0.25775146
1.625714 0.26218081
1.626714 0.26663505
1.627714 0.27111412
1.628714 0.27561793
1.629714 0.28014632
1.630714 0.28469919
1.631714 0.28927643000000003
1.632714 0.29387801999999996
1.633714 0.298504
1.634714 0.30315432
1.635714 0.307829
1.636714 0.31252804
1.637714 0.31725133
1.638714 0.32199882
1.639714 0.32677045
1.640714 0.33156618
1.641714 0.33638608000000003
1.642714 0.34123007
1.643714 0.34609812
1.644714 0.35099008
1.645714 0.35590578
1.646714 0.36084505
1.647714 0.36580774
1.648714 0.37079381
1.649714 0.37580328
1.650714 0.38083624
1.651714 0.38589271999999997
1.652714 0.39097265999999997
1.653714 0.39607598
1.654714 0.40120249999999996
1.655714 0.40635201
1.656714 0.41152447999999997
1.657714 0.41671981999999996
1.658714 0.42193802
1.659714 0.42717913
1.660714 0.43244301
1.661714 0.43772953000000003
1.662714 0.44303844
1.663714 0.44836961000000003
1.664714 0.45372299
1.665714 0.45909858
1.666714 0.46449652999999996
1.667714 0.46991678
1.668714 0.4753592
1.669714 0.48082354000000005
1.670714 0.48630955000000003
1.671714 0.49181688
1.672714 0.49734539
1.673714 0.50289514
1.674714 0.5084662200000001
1.675714 0.5140585799999999
1.676714 0.5196722699999999
1.677714 0.52530714
1.678714 0.5309628799999999
1.679714 0.53663929
1.680714 0.54233624
1.681714 0.54805372
1.682714 0.55379183
1.683714 0.5595505700000001
1.684714 0.56532966
1.685714 0.57112877
1.686714 0.57694758
1.687714 0.5827857599999999
1.688714 0.58864322
1.689714 0.59452006
1.690714 0.6004164000000001
1.691714 0.60633225
1.692714 0.61226753
1.693714 0.61822194
1.694714 0.62419511
1.695714 0.63018668
1.696714 0.63619651
1.697714 0.6422244899999999
1.698714 0.64827069
1.699714 0.65433513
1.700714 0.66041774
1.701714 0.66651828
1.702714 0.67263627
1.703714 0.6787714499999999
1.704714 0.68492373
1.705714 0.69109304
1.706714 0.69727944
1.707714 0.70348307
1.708714 0.7097038
1.709714 0.71594128
1.710714 0.72219507
1.711714 0.72846469
1.712714 0.73474981
1.713714 0.7410503500000001
1.714714 0.74736639
1.715714 0.75369803
1.716714 0.76004528
1.717714 0.7664078799999999
1.718714 0.7727854000000001
1.719714 0.77917734
1.720714 0.7855834399999999
1.721714 0.79200361
1.722714 0.7984378400000001
1.723714 0.80488622
1.724714 0.81134867
1.725714 0.8178249000000001
1.726714 0.82431454
1.727714 0.83081722
1.728714 0.83733248
1.729714 0.84386021
1.730714 0.85040042
1.731714 0.85695311
1.732714 0.8635181000000001
1.733714 0.87009529
1.734714 0.87668421
1.735714 0.88328449
1.736714 0.88989558
1.737714 0.8965173700000001
1.738714 0.90314969
1.739714 0.90979254
1.740714 0.91644581
1.741714 0.9231094299999999
1.742714 0.92978301
1.743714 0.9364659900000001
1.744714 0.94315801
1.745714 0.9498588699999999
1.746714 0.9565684
1.747714 0.9632866800000001
1.748714 0.9700135299999999
1.749714 0.97674876
1.750714 0.9834921
1.751714 0.9902429799999999
1.752714 0.99700121
1.753714 1.0037665
1.754714 1.0105388
1.755714 1.017318
1.756714 1.0241037
1.757714 1.0308957
1.758714 1.0376935
1.759714 1.0444966
1.760714 1.0513047
1.761714 1.0581175
1.762714 1.0649349000000001
1.763714 1.0717567000000001
1.764714 1.0785828000000002
1.765714 1.0854129000000001
1.766714 1.0922465
1.767714 1.0990834999999999
1.768714 1.1059234
1.769714 1.1127661
1.770714 1.1196114
1.771714 1.1264589999999999
1.772714 1.1333087
1.773714 1.14016
1.774714 1.1470126
1.775714 1.1538661000000001
1.776714 1.1607202
1.777714 1.1675746
1.778714 1.1744292
1.779714 1.1812839
1.780714 1.1881382
1.781714 1.1949919
1.782714 1.2018445
1.783714 1.2086957
1.784714 1.2155449
1.785714 1.2223918
1.786714 1.2292362
1.787714 1.2360776
1.788714 1.2429158
1.789714 1.2497505
1.790714 1.2565815
1.791714 1.2634083
1.792714 1.2702307
1.793714 1.2770483
1.794714 1.2838611
1.795714 1.2906687
1.796714 1.2974706
1.797714 1.304266
1.798714 1.3110549
1.799714 1.3178367
1.800714 1.3246113
1.801714 1.3313783
1.802714 1.3381372
1.803714 1.3448875
1.804714 1.3516289000000001
1.805714 1.3583612999999999
1.806714 1.3650843
1.807714 1.3717979
1.808714 1.3785020000000001
1.809714 1.3851959
1.810714 1.3918794
1.811714 1.3985516999999998
1.812714 1.4052123
1.813714 1.4118606
1.814714 1.4184964
1.815714 1.4251193
1.816714 1.4317290999999999
1.817714 1.4383255
1.818714 1.4449079999999999
1.819714 1.4514762
1.820714 1.4580298
1.821714 1.4645683
1.822714 1.4710912
1.823714 1.4775985
1.824714 1.4840897
1.825714 1.4905646
1.826714 1.4970226
1.827714 1.5034633
1.828714 1.5098858
1.829714 1.5162896000000001
1.830714 1.5226744
1.831714 1.5290398
1.832714 1.5353854999999998
1.833714 1.5417111000000001
1.834714 1.5480163999999998
1.835714 1.554301
1.836714 1.5605642
1.837714 1.5668059
1.838714 1.5730252
1.839714 1.5792219
1.840714 1.5853954
1.841714 1.5915457000000002
1.842714 1.5976725
1.843714 1.6037749000000001
1.844714 1.6098527000000002
1.845714 1.6159050000000001
1.846714 1.6219316000000001
1.847714 1.6279321
1.848714 1.6339059999999999
1.849714 1.6398532000000001
1.850714 1.6457735000000002
1.851714 1.6516663
1.852714 1.6575311999999998
1.853714 1.6633673000000002
1.854714 1.6691739
1.855714 1.6749505000000002
1.856714 1.6806971
1.857714 1.6864132
1.858714 1.6920984
1.859714 1.6977523
1.860714 1.7033738999999999
1.861714 1.7089628
1.862714 1.7145183000000002
1.863714 1.7200403
1.864714 1.7255284
1.865714 1.7309822
1.866714 1.7364016
1.867714 1.7417856999999999
1.868714 1.7471339999999997
1.869714 1.7524455
1.870714 1.7577197
1.871714 1.7629564
1.872714 1.7681556
1.873714 1.7733168000000001
1.874714 1.7784398
1.875714 1.7835237
1.876714 1.7885676
1.877714 1.7935706
1.878714 1.7985329
1.879714 1.8034540000000001
1.880714 1.8083339999999999
1.881714 1.8131723999999998
1.882714 1.8179687
1.883714 1.8227216000000002
1.884714 1.8274302
1.885714 1.8320937
1.886714 1.8367119
1.887714 1.8412848999999998
1.888714 1.8458122000000001
1.889714 1.8502941
1.890714 1.8547297
1.891714 1.8591179
1.892714 1.8634574000000002
1.893714 1.8677481
1.894714 1.8719891
1.895714 1.8761805999999999
1.896714 1.8803228
1.897714 1.8844151999999998
1.898714 1.8884570999999999
1.899714 1.8924475
1.900714 1.8963851
1.901714 1.9002695
1.902714 1.9041004
1.903714 1.9078776
1.904714 1.9116012000000002
1.905714 1.9152708
1.906714 1.9188858999999998
1.907714 1.9224453999999997
1.908714 1.9259483000000002
1.909714 1.9293936
1.910714 1.9327807999999997
1.911714 1.9361099
1.912714 1.9393809000000002
1.913714 1.9425933999999998
1.914714 1.9457469
1.915714 1.9488405
1.916714 1.9518733
1.917714 1.9548442
1.918714 1.9577529
1.919714 1.9605991999999999
1.920714 1.963383
1.921714 1.9661039000000002
1.922714 1.9687613
1.923714 1.9713543
1.924714 1.9738819
1.925714 1.9763431000000002
1.926714 1.9787373000000001
1.927714 1.9810647000000001
1.928714 1.983325
1.929714 1.9855181
1.930714 1.9876437
1.931714 1.9897008
1.932714 1.9916885
1.933714 1.9936057
1.934714 1.9954517
1.935714 1.9972263000000001
1.936714 1.9989293000000001
1.937714 2.0005606
1.938714 2.0021196000000003
1.939714 2.0036058999999997
1.940714 2.0050181
1.941714 2.0063551
1.942714 2.0076165
1.943714 2.0088019
1.944714 2.0099111
1.945714 2.0109439
1.946714 2.0119000000000002
1.947714 2.0127786000000003
1.948714 2.013579
1.949714 2.0143002
1.950714 2.0149415
1.951714 2.0155024
1.952714 2.0159824
1.953714 2.0163813999999998
1.954714 2.0166991
1.955714 2.0169351
1.956714 2.0170886
1.957714 2.0171583
1.958714 2.0171432
1.959714 2.0170428
1.960714 2.0168569
1.961714 2.0165853
1.962714 2.0162281
1.963714 2.0157841999999997
1.964714 2.0152532
1.965714 2.0146342
1.966714 2.0139266
1.967714 2.0131296
1.968714 2.0122426
1.969714 2.0112654
1.970714 2.0101979
1.971714 2.0090396999999998
1.972714 2.0077901
1.973714 2.0064481
1.974714 2.0050129
1.975714 2.0034837
1.976714 2.00186
1.977714 2.0001417
1.978714 1.9983286
1.979714 1.9964207
1.980714 1.9944174
1.981714 1.9923175000000002
1.982714 1.9901197
1.983714 1.9878232999999998
1.984714 1.9854277
1.985714 1.9829329
1.986714 1.9803384
1.987714 1.9776443000000001
1.988714 1.9748503
1.989714 1.9719555999999998
1.990714 1.9689586
1.991714 1.9658585999999998
1.992714 1.9626554
1.993714 1.9593487
1.994714 1.9559387000000001
1.995714 1.952425
1.996714 1.948807
1.997714 1.9450834000000001
1.998714 1.9412531
1.999714 1.9373152
2.000714 1.9332696
2.001714 1.9291161000000001
2.002714 1.9248549
2.003714 1.9204861
2.004714 1.9160088
2.005714 1.9114221
2.006714 1.906725
2.007714 1.9019169999999999
2.008714 1.8969977
2.009714 1.8919669
2.010714 1.8868243
2.011714 1.8815694
2.012714 1.8762017
2.013714 1.8707199
2.014714 1.8651233999999999
2.015714 1.8594112
2.016714 1.8535834000000002
2.017714 1.8476399000000001
2.018714 1.8415807
2.019714 1.8354055
2.020714 1.8291133000000002
2.021714 1.8227033
2.022714 1.8161749
2.023714 1.8095274000000001
2.024714 1.8027604
2.025714 1.7958737999999999
2.026714 1.7888676
2.027714 1.7817413
2.028714 1.7744945
2.029714 1.7671263
2.030714 1.7596359999999998
2.031714 1.752023
2.032714 1.7442869
2.033714 1.7364277000000001
2.034714 1.7284450999999998
2.035714 1.7203389
2.036714 1.7121084000000002
2.037714 1.7037526
2.038714 1.6952707
2.039714 1.6866618999999998
2.040714 1.6779263999999998
2.041714 1.6690644000000001
2.042714 1.6600752
2.043714 1.6509591000000001
2.044714 1.6417149
2.045714 1.6323423
2.046714 1.6228403999999998
2.047714 1.6132087
2.048714 1.6034471000000001
2.049714 1.5935559
2.050714 1.5835347
2.051714 1.5733831999999999
2.052714 1.5631005
2.053714 1.5526857
2.054714 1.5421382000000001
2.055714 1.5314578
2.056714 1.5206445000000002
2.057714 1.5096982
2.058714 1.4986187
2.059714 1.4874055000000002
2.060714 1.4760578
2.061714 1.4645751
2.062714 1.4529568
2.063714 1.4412029
2.064714 1.4293131000000001
2.065714 1.4172877000000002
2.066714 1.4051264
2.067714 1.3928289
2.068714 1.3803943
2.069714 1.3678223
2.070714 1.3551123
2.071714 1.342264
2.072714 1.3292774
2.073714 1.3161525
2.074714 1.3028893
2.075714 1.2894873
2.076714 1.2759457
2.077714 1.2622639999999998
2.078714 1.2484416999999999
2.079714 1.2344786
2.080714 1.2203746
2.081714 1.2061300000000001
2.082714 1.1917444
2.083714 1.1772177
2.084714 1.1625494
2.085714 1.1477388
2.086714 1.1327859
2.087714 1.1176905000000001
2.088714 1.1024526
2.089714 1.0870723
2.090714 1.0715494
2.091714 1.0558835
2.092714 1.0400741999999998
2.093714 1.0241209
2.094714 1.0080229
2.095714 0.9917802200000001
2.096714 0.97539285
2.097714 0.95886094
2.098714 0.94218468
2.099714 0.92536397
2.100714 0.90839844
2.101714 0.8912875299999999
2.102714 0.87403078
2.103714 0.8566282700000001
2.104714 0.8390801
2.105714 0.82138665
2.106714 0.8035481000000001
2.107714 0.78556426
2.108714 0.7674347100000001
2.109714 0.7491587200000001
2.110714 0.73073586
2.111714 0.71216589
2.112714 0.69344905
2.113714 0.67458581
2.114714 0.65557654
2.115714 0.63642119
2.116714 0.61711939
2.117714 0.59767053
2.118714 0.57807411
2.119714 0.55832998
2.120714 0.53843842
2.121714 0.51839994
2.122714 0.49821497
2.123714 0.47788355
2.124714 0.45740521
2.125714 0.43677943999999996
2.126714 0.41600582
2.127714 0.39508436
2.128714 0.37401549
2.129714 0.35279992
2.130714 0.33143812
2.131714 0.30993018
2.132714 0.28827560999999996
2.133714 0.26647374
2.134714 0.244524
2.135714 0.22242637
2.136714 0.20018133999999999
2.137714 0.17778968
2.138714 0.15525214
2.139714 0.13256901000000001
2.140714 0.10974004
2.141714 0.086764729
2.142714 0.063642644
2.143714 0.040373779
2.144714 0.01695862
2.145714 -0.0066020686
2.146714 -0.030307637999999998
2.147714 -0.05415788
2.148714 -0.078153139
2.149714 -0.10229405
2.150714 -0.12658105
2.151714 -0.15101407
2.152714 -0.17559244
2.153714 -0.20031515
2.154714 -0.22518125
2.155714 -0.25019038
2.156714 -0.2753428
2.157714 -0.3006391
2.158714 -0.32607983
2.159714 -0.35166491
2.160714 -0.37739358
2.161714 -0.40326472
2.162714 -0.42927725999999994
2.163714 -0.45543066000000004
2.164714 -0.48172502000000006
2.165714 -0.50816084
2.166714 -0.53473841
2.167714 -0.56145759
2.168714 -0.58831763
2.169714 -0.61531742
2.170714 -0.64245593
2.171714 -0.6697327799999999
2.172714 -0.69714831
2.173714 -0.72470326
2.174714 -0.75239814
2.175714 -0.78023281
2.176714 -0.80820639
2.177714 -0.83631743
2.178714 -0.86456435
2.179714 -0.8929464
2.180714 -0.9214634100000001
2.181714 -0.95011592
2.182714 -0.97890431
2.183714 -1.0078286
2.184714 -1.0368877
2.185714 -1.0660805
2.186714 -1.0954056
2.187714 -1.1248625
2.188714 -1.1544512
2.189714 -1.1841723
2.190714 -1.2140262000000002
2.191714 -1.2440125
2.192714 -1.2741303000000002
2.193714 -1.3043778000000001
2.194714 -1.3347533999999999
2.195714 -1.365256
2.196714 -1.3958857999999998
2.197714 -1.4266432
2.198714 -1.4575286
2.199714 -1.4885418
2.200714 -1.5196822
2.201714 -1.5509481
2.202714 -1.5823377
2.203714 -1.6138501
2.204714 -1.6454849
2.205714 -1.6772423
2.206714 -1.709123
2.207714 -1.7411264
2.208714 -1.7732511999999998
2.209714 -1.8054957
2.210714 -1.8378582
2.211714 -1.8703379
2.212714 -1.9029344
2.213714 -1.9356482000000002
2.214714 -1.9684799
2.215714 -2.0014292
2.216714 -2.0344948
2.217714 -2.0676749
2.218714 -2.1009674
2.219714 -2.1343714
2.220714 -2.1678859000000004
2.221714 -2.2015114999999996
2.222714 -2.2352483
2.223714 -2.2690959
2.224714 -2.3030532999999997
2.225714 -2.3371188000000003
2.226714 -2.3712907
2.227714 -2.4055678
2.228714 -2.4399497
2.229714 -2.4744362
2.230714 -2.5090273
2.231714 -2.5437222999999998
2.232714 -2.57852
2.233714 -2.6134188999999997
2.234714 -2.6484171
2.235714 -2.6835128999999998
2.236714 -2.7187057
2.237714 -2.7539952
2.238714 -2.7893814999999997
2.239714 -2.8248645
2.240714 -2.8604431
2.241714 -2.8961156
2.242714 -2.9318806
2.243714 -2.9677363
2.244714 -3.0036818
2.245714 -3.0397165999999998
2.246714 -3.0758403
2.247714 -3.1120524
2.248714 -3.1483516000000002
2.249714 -3.1847361
2.250714 -3.2212045000000002
2.251714 -3.2577548
2.252714 -3.2943862999999998
2.253714 -3.3310987
2.254714 -3.3678919
2.255714 -3.4047656
2.256714 -3.4417178
2.257714 -3.4787475999999997
2.258714 -3.5158526
2.259714 -3.5530305999999996
2.260714 -3.5902809
2.261714 -3.6276031
2.262714 -3.6649968
2.263714 -3.702461
2.264714 -3.7399948000000003
2.265714 -3.777596
2.266714 -3.8152624000000004
2.267714 -3.8529929
2.268714 -3.8907863000000003
2.269714 -3.9286423
2.270714 -3.9665609999999996
2.271714 -4.0045407
2.272714 -4.0425804
2.273714 -4.0806782
2.274714 -4.1188310999999995
2.275714 -4.1570377
2.276714 -4.1952968
2.277714 -4.233608
2.278714 -4.271970700000001
2.279714 -4.3103844
2.280714 -4.3488473
2.281714 -4.3873575
2.282714 -4.4259131
2.283714 -4.4645127
2.284714 -4.5031548
2.285714 -4.5418385
2.286714 -4.5805633
2.287714 -4.6193279
2.288714 -4.6581313
2.289714 -4.6969704
2.290714 -4.7358435
2.291714 -4.7747489
2.292714 -4.8136855999999995
2.293714 -4.8526529
2.294714 -4.8916508
2.295714 -4.930677599999999
2.296714 -4.9697317
2.297714 -5.0088111
2.298714 -5.0479133
2.299714 -5.087037
2.300714 -5.1261809
2.301714 -5.1653437
2.302714 -5.2045237
2.303714 -5.2437197
2.304714 -5.2829303
2.305714 -5.3221539
2.306714 -5.3613894
2.307714 -5.4006342
2.308714 -5.4398865
2.309714 -5.4791451
2.310714 -5.5184089
2.311714 -5.557677099999999
2.312714 -5.5969484
2.313714 -5.6362215
2.314714 -5.675493899999999
2.315714 -5.7147633
2.316714 -5.7540271
2.317714 -5.7932839
2.318714 -5.8325328
2.319714 -5.8717728
2.320714 -5.9110031
2.321714 -5.9502222
2.322714 -5.9894282
2.323714 -6.028619
2.324714 -6.0677916
2.325714 -6.106944
2.326714 -6.1460752
2.327714 -6.1851848
2.328714 -6.224272
2.329714 -6.2633358
2.330714 -6.3023731
2.331714 -6.3413813999999995
2.332714 -6.3803576
2.333714 -6.4192995
2.334714 -6.4582057
2.335714 -6.497075400000001
2.336714 -6.535909299999999
2.337714 -6.574706700000001
2.338714 -6.613464700000001
2.339714 -6.6521809
2.340714 -6.690850900000001
2.341714 -6.7294717
2.342714 -6.7680426
2.343714 -6.8065643
2.344714 -6.845036899999999
2.345714 -6.8834595
2.346714 -6.9218293
2.347714 -6.960143100000001
2.348714 -6.9983967
2.349714 -7.036587599999999
2.350714 -7.0747145
2.351714 -7.112777200000001
2.352714 -7.1507767
2.353714 -7.1887113000000005
2.354714 -7.2265789
2.355714 -7.264374899999999
2.356714 -7.3020957
2.357714 -7.3397398
2.358714 -7.3773064
2.359714 -7.4147955
2.360714 -7.4522071
2.361714 -7.4895389
2.362714 -7.526788900000001
2.363714 -7.5639524
2.364714 -7.601027200000001
2.365714 -7.6380111
2.366714 -7.6749027
2.367714 -7.7117011
2.368714 -7.7484056
2.369714 -7.7850156
2.370714 -7.8215286
2.371714 -7.8579425999999994
2.372714 -7.894253699999999
2.373714 -7.930459099999999
2.374714 -7.9665579
2.375714 -8.0025494
2.376714 -8.0384329
2.377714 -8.0742069
2.378714 -8.1098683
2.379714 -8.145415
2.380714 -8.1808433
2.381714 -8.2161501
2.382714 -8.2513355
2.383714 -8.2863986
2.384714 -8.3213389
2.385714 -8.3561547
2.386714 -8.3908439
2.387714 -8.4254041
2.388714 -8.459831
2.389714 -8.494123100000001
2.390714 -8.528278
2.391714 -8.5622936
2.392714 -8.5961699
2.393714 -8.629906199999999
2.394714 -8.6635016
2.395714 -8.6969525
2.396714 -8.7302558
2.397714 -8.7634079
2.398714 -8.796408
2.399714 -8.8292547
2.400714 -8.8619478
2.401714 -8.8944882
2.402714 -8.926872900000001
2.403714 -8.9590982
2.404714 -8.9911602
2.405714 -9.0230554
2.406714 -9.0547808
2.407714 -9.0863369
2.408714 -9.1177247
2.409714 -9.1489442
2.410714 -9.1799937
2.411714 -9.2108689
2.412714 -9.2415661
2.413714 -9.272082099999999
2.414714 -9.302415
2.415714 -9.3325652
2.416714 -9.3625337
2.417714 -9.392318900000001
2.418714 -9.4219185
2.419714 -9.451329
2.420714 -9.4805457
2.421714 -9.5095657
2.422714 -9.5383875
2.423714 -9.5670111
2.424714 -9.5954366
2.425714 -9.6236639
2.426714 -9.6516907
2.427714 -9.6795142
2.428714 -9.7071305
2.429714 -9.7345367
2.430714 -9.7617306
2.431714 -9.7887099
2.432714 -9.8154761
2.433714 -9.8420292
2.434714 -9.8683678
2.435714 -9.8944895
2.436714 -9.920390699999999
2.437714 -9.9460684
2.438714 -9.9715188
2.439714 -9.9967413
2.440714 -10.02173
2.441714 -10.0465
2.442714 -10.07104
2.443714 -10.09535
2.444714 -10.11942
2.445714 -10.14325
2.446714 -10.16684
2.447714 -10.19018
2.448714 -10.21328
2.449714 -10.236149999999999
2.450714 -10.25877
2.451714 -10.28114
2.452714 -10.303270000000001
2.453714 -10.325149999999999
2.454714 -10.346779999999999
2.455714 -10.36814
2.456714 -10.38925
2.457714 -10.41011
2.458714 -10.43071
2.459714 -10.45106
2.460714 -10.47114
2.461714 -10.49095
2.462714 -10.5105
2.463714 -10.52977
2.464714 -10.54878
2.465714 -10.56752
2.466714 -10.58599
2.467714 -10.60419
2.468714 -10.62212
2.469714 -10.639759999999999
2.470714 -10.657129999999999
2.471714 -10.67421
2.472714 -10.691009999999999
2.473714 -10.70753
2.474714 -10.72377
2.475714 -10.73972
2.476714 -10.75539
2.477714 -10.77078
2.478714 -10.78586
2.479714 -10.800659999999999
2.480714 -10.81516
2.481714 -10.829360000000001
2.482714 -10.84328
2.483714 -10.8569
2.484714 -10.87022
2.485714 -10.883239999999999
2.486714 -10.89596
2.487714 -10.90836
2.488714 -10.92046
2.489714 -10.932260000000001
2.490714 -10.94376
2.491714 -10.95495
2.492714 -10.96583
2.493714 -10.97639
2.494714 -10.98664
2.495714 -10.99657
2.496714 -11.00619
2.497714 -11.01549
2.498714 -11.02448
2.499714 -11.03316
2.500714 -11.04151
2.501714 -11.049539999999999
2.502714 -11.05724
2.503714 -11.06461
2.504714 -11.07166
2.505714 -11.07839
2.506714 -11.0848
2.507714 -11.09088
2.508714 -11.096630000000001
2.509714 -11.10204
2.510714 -11.10712
2.511714 -11.11186
2.512714 -11.11627
2.513714 -11.12035
2.514714 -11.12409
2.515714 -11.12749
2.516714 -11.130560000000001
2.517714 -11.13329
2.518714 -11.135670000000001
2.519714 -11.1377
2.520714 -11.1394
2.521714 -11.14075
2.522714 -11.14177
2.523714 -11.142430000000001
2.524714 -11.14275
2.525714 -11.14272
2.526714 -11.14234
2.527714 -11.14161
2.528714 -11.14053
2.529714 -11.13911
2.530714 -11.137329999999999
2.531714 -11.135209999999999
2.532714 -11.13273
2.533714 -11.129890000000001
2.534714 -11.12669
2.535714 -11.12314
2.536714 -11.11923
2.537714 -11.11497
2.538714 -11.110349999999999
2.539714 -11.10537
2.540714 -11.100019999999999
2.541714 -11.09432
2.542714 -11.088249999999999
2.543714 -11.08182
2.544714 -11.07504
2.545714 -11.06789
2.546714 -11.06038
2.547714 -11.05251
2.548714 -11.044279999999999
2.549714 -11.03567
2.550714 -11.0267
2.551714 -11.01736
2.552714 -11.00765
2.553714 -10.99759
2.554714 -10.98715
2.555714 -10.97635
2.556714 -10.96517
2.557714 -10.95362
2.558714 -10.94171
2.559714 -10.929419999999999
2.560714 -10.916770000000001
2.561714 -10.903749999999999
2.562714 -10.89035
2.563714 -10.87659
2.564714 -10.862449999999999
2.565714 -10.847940000000001
2.566714 -10.83306
2.567714 -10.8178
2.568714 -10.80218
2.569714 -10.78618
2.570714 -10.76982
2.571714 -10.753079999999999
2.572714 -10.73597
2.573714 -10.71848
2.574714 -10.700610000000001
2.575714 -10.682369999999999
2.576714 -10.66377
2.577714 -10.64479
2.578714 -10.62544
2.579714 -10.60571
2.580714 -10.585609999999999
2.581714 -10.56512
2.582714 -10.54426
2.583714 -10.52303
2.584714 -10.501430000000001
2.585714 -10.47946
2.586714 -10.45712
2.587714 -10.4344
2.588714 -10.41131
2.589714 -10.387839999999999
2.590714 -10.363999999999999
2.591714 -10.33978
2.592714 -10.315199999999999
2.593714 -10.290249999999999
2.594714 -10.26492
2.595714 -10.23922
2.596714 -10.21315
2.597714 -10.1867
2.598714 -10.159880000000001
2.599714 -10.1327
2.600714 -10.10514
2.601714 -10.07722
2.602714 -10.04893
2.603714 -10.02026
2.604714 -9.9912316
2.605714 -9.961827099999999
2.606714 -9.9320538
2.607714 -9.901914000000001
2.608714 -9.8714098
2.609714 -9.8405428
2.610714 -9.8093107
2.611714 -9.7777128
2.612714 -9.7457461
2.613714 -9.713412100000001
2.614714 -9.6807137
2.615714 -9.647654
2.616714 -9.6142352
2.617714 -9.5804572
2.618714 -9.5463194
2.619714 -9.5118202
2.620714 -9.476959
2.621714 -9.4417371
2.622714 -9.4061576
2.623714 -9.3702219
2.624714 -9.3339317
2.625714 -9.2972882
2.626714 -9.2602909
2.627714 -9.2229381
2.628714 -9.1852307
2.629714 -9.147169400000001
2.630714 -9.1087565
2.631714 -9.0699941
2.632714 -9.030884499999999
2.633714 -8.991427700000001
2.634714 -8.9516245
2.635714 -8.911474
2.636714 -8.8709764
2.637714 -8.8301323
2.638714 -8.788944
2.639714 -8.7474145
2.640714 -8.7055467
2.641714 -8.6633407
2.642714 -8.620797099999999
2.643714 -8.5779145
2.644714 -8.5346937
2.645714 -8.4911354
2.646714 -8.4472433
2.647714 -8.4030196
2.648714 -8.3584666
2.649714 -8.3135843
2.650714 -8.268372
2.651714 -8.2228296
2.652714 -8.1769593
2.653714 -8.1307627
2.654714 -8.0842428
2.655714 -8.037401
2.656714 -7.9902396
2.657714 -7.9427592
2.658714 -7.8949593
2.659714 -7.8468412
2.660714 -7.7984072
2.661714 -7.7496596
2.662714 -7.7006005
2.663714 -7.6512313999999995
2.664714 -7.601553899999999
2.665714 -7.5515680000000005
2.666714 -7.501273599999999
2.667714 -7.450672999999999
2.668714 -7.399768399999999
2.669714 -7.348562
2.670714 -7.2970569
2.671714 -7.2452559999999995
2.672714 -7.1931593000000005
2.673714 -7.1407661
2.674714 -7.0880771
2.675714 -7.0350938
2.676714 -6.9818199
2.677714 -6.9282599000000005
2.678714 -6.8744168
2.679714 -6.8202913
2.680714 -6.7658834
2.681714 -6.7111932
2.682714 -6.656219800000001
2.683714 -6.6009663
2.684714 -6.5454364
2.685714 -6.489634499999999
2.686714 -6.4335637000000006
2.687714 -6.3772254
2.688714 -6.320619600000001
2.689714 -6.2637463
2.690714 -6.2066056000000005
2.691714 -6.1491992
2.692714 -6.0915317
2.693714 -6.0336072
2.694714 -5.975429699999999
2.695714 -5.9170004
2.696714 -5.85832
2.697714 -5.7993878
2.698714 -5.7402037
2.699714 -5.6807693
2.700714 -5.6210894
2.701714 -5.5611689
2.702714 -5.5010125
2.703714 -5.4406226
2.704714 -5.3799991
2.705714 -5.3191409
2.706714 -5.2580472
2.707714 -5.19672
2.708714 -5.1351644
2.709714 -5.0733857
2.710714 -5.0113883
2.711714 -4.9491752
2.712714 -4.8867457000000005
2.713714 -4.8240978
2.714714 -4.7612317
2.715714 -4.6981487
2.716714 -4.6348542
2.717714 -4.5713539999999995
2.718714 -4.5076545
2.719714 -4.4437587
2.720714 -4.3796666
2.721714 -4.3153752
2.722714 -4.2508833
2.723714 -4.1861929
2.724714 -4.1213099
2.725714 -4.056241
2.726714 -3.9909922
2.727714 -3.9255664
2.728714 -3.8599625
2.729714 -3.794178
2.730714 -3.7282113
2.731714 -3.6620643
2.732714 -3.5957432999999996
2.733714 -3.5292562
2.734714 -3.4626096000000004
2.735714 -3.3958063
2.736714 -3.3288453000000002
2.737714 -3.2617237
2.738714 -3.1944402
2.739714 -3.1269964
2.740714 -3.0593984
2.741714 -2.991654
2.742714 -2.9237702
2.743714 -2.8557506999999998
2.744714 -2.7875945
2.745714 -2.7192989
2.746714 -2.650862
2.747714 -2.5822856
2.748714 -2.5135756
2.749714 -2.44474
2.750714 -2.3757864
2.751714 -2.306718
2.752714 -2.2375338
2.753714 -2.1682307
2.754714 -2.0988064
2.755714 -2.0292625
2.756714 -1.9596050999999999
2.757714 -1.8898429
2.758714 -1.8199841
2.759714 -1.7500324
2.760714 -1.6799873
2.761714 -1.6098453
2.762714 -1.539604
2.763714 -1.4692646
2.764714 -1.3988331
2.765714 -1.328318
2.766714 -1.2577276
2.767714 -1.1870661
2.768714 -1.116333
2.769714 -1.0455249
2.770714 -0.97463913
2.771714 -0.9036769199999999
2.772714 -0.83264429
2.773714 -0.7615505300000001
2.774714 -0.69040409
2.775714 -0.6192097
2.776714 -0.54796678
2.777714 -0.4766718
2.778714 -0.4053215
2.779714 -0.33391654
2.780714 -0.26246267
2.781714 -0.19096897000000002
2.782714 -0.11944424999999999
2.783714 -0.047893662000000004
2.784714 0.023682811
2.785714 0.095288706
2.786714 0.16692745
2.787714 0.23859872000000001
2.788714 0.3102971
2.789714 0.38201348
2.790714 0.45373882
2.791714 0.52546775
2.792714 0.59720026
2.793714 0.66893976
2.794714 0.74068992
2.795714 0.8124507
2.796714 0.88421674
2.797714 0.95597878
2.798714 1.0277272
2.799714 1.0994559
2.800714 1.1711641
2.801714 1.2428550999999999
2.802714 1.3145328
2.803714 1.3861978000000001
2.804714 1.4578455000000001
2.805714 1.5294672
2.806714 1.6010536
2.807714 1.6725982
2.808714 1.7440999
2.809714 1.8155615999999999
2.810714 1.8869869000000001
2.811714 1.9583773
2.812714 2.0297283
2.813714 2.1010317
2.814714 2.1722781
2.815714 2.2434613
2.816714 2.3145793
2.817714 2.3856349
2.818714 2.4566319
2.819714 2.5275715
2.820714 2.59845
2.821714 2.6692592
2.822714 2.7399894000000002
2.823714 2.8106336
2.824714 2.8811894000000002
2.825714 2.9516587
2.826714 3.0220453000000003
2.827714 3.0923507999999997
2.828714 3.1625725
2.829714 3.2327037
2.830714 3.3027355000000003
2.831714 3.3726607
2.832714 3.4424767000000003
2.833714 3.5121851000000004
2.834714 3.5817891
2.835714 3.6512911000000003
2.836714 3.7206884000000002
2.837714 3.789974
2.838714 3.8591392000000004
2.839714 3.9281767000000003
2.840714 3.9970826
2.841714 4.0658578
2.842714 4.1345056
2.843714 4.2030278999999995
2.844714 4.2714227000000005
2.845714 4.339684500000001
2.846714 4.4078048
2.847714 4.4757769000000005
2.848714 4.5435969
2.849714 4.6112653
2.850714 4.6787847000000005
2.851714 4.7461573
2.852714 4.8133817
2.853714 4.8804525000000005
2.854714 4.9473628
2.855714 5.0141051
2.856714 5.0806761
2.857714 5.1470753
2.858714 5.2133039
2.859714 5.2793641000000004
2.860714 5.3452548
2.861714 5.4109719
2.862714 5.4765083
2.863714 5.5418566
2.864714 5.607012699999999
2.865714 5.6719754
2.866714 5.7367466
2.867714 5.8013286
2.868714 5.8657214
2.869714 5.9299216
2.870714 5.9939228
2.871714 6.0577191
2.872714 6.1213057
2.873714 6.1846803999999995
2.874714 6.2478438
2.875714 6.3107975
2.876714 6.373541100000001
2.877714 6.436072299999999
2.878714 6.4983867
2.879714 6.5604776000000005
2.880714 6.6223405
2.881714 6.6839725
2.882714 6.745372700000001
2.883714 6.8065427
2.884714 6.867484
2.885714 6.9281965
2.886714 6.9886759000000005
2.887714 7.048916800000001
2.888714 7.1089126
2.889714 7.168659600000001
2.890714 7.2281553999999995
2.891714 7.2874017
2.892714 7.346399100000001
2.893714 7.4051484
2.894714 7.4636467
2.895714 7.5218908
2.896714 7.5798757
2.897714 7.6375953999999995
2.898714 7.6950476000000005
2.899714 7.7522315
2.900714 7.809149499999999
2.901714 7.865802199999999
2.902714 7.9221904
2.903714 7.9783097
2.904714 8.0341548
2.905714 8.0897197
2.906714 8.1450008
2.907714 8.1999958
2.908714 8.2547061
2.909714 8.3091341
2.910714 8.3632812
2.911714 8.4171452
2.912714 8.4707223
2.913714 8.5240051
2.914714 8.576988400000001
2.915714 8.62967
2.916714 8.6820506
2.917714 8.7341338
2.918714 8.7859221
2.919714 8.8374153
2.920714 8.8886082
2.921714 8.9394942
2.922714 8.990066500000001
2.923714 9.0403214
2.924714 9.0902597
2.925714 9.1398858
2.926714 9.1892026
2.927714 9.2382118
2.928714 9.2869096
2.929714 9.3352884
2.930714 9.3833417
2.931714 9.4310641
2.932714 9.478455
2.933714 9.5255189
2.934714 9.5722616
2.935714 9.6186869
2.936714 9.6647918
2.937714 9.7105674
2.938714 9.7560056
2.939714 9.8010994
2.940714 9.845849900000001
2.941714 9.890259799999999
2.942714 9.9343374
2.943714 9.9780858
2.944714 10.0215
2.945714 10.06458
2.946714 10.10731
2.947714 10.14969
2.948714 10.19171
2.949714 10.23338
2.950714 10.274709999999999
2.951714 10.31569
2.952714 10.35634
2.953714 10.396650000000001
2.954714 10.436589999999999
2.955714 10.47617
2.956714 10.51539
2.957714 10.55424
2.958714 10.592740000000001
2.959714 10.630889999999999
2.960714 10.66869
2.961714 10.706150000000001
2.962714 10.74324
2.963714 10.779950000000001
2.964714 10.81629
2.965714 10.85226
2.966714 10.88787
2.967714 10.92312
2.968714 10.95802
2.969714 10.99256
2.970714 11.02673
2.971714 11.06052
2.972714 11.09392
2.973714 11.126949999999999
2.974714 11.15961
2.975714 11.19191
2.976714 11.22385
2.977714 11.255419999999999
2.978714 11.28663
2.979714 11.31744
2.980714 11.34787
2.981714 11.37791
2.982714 11.407580000000001
2.983714 11.43688
2.984714 11.46582
2.985714 11.494390000000001
2.986714 11.52257
2.987714 11.550370000000001
2.988714 11.57777
2.989714 11.60478
2.990714 11.63142
2.991714 11.65768
2.992714 11.683580000000001
2.993714 11.70911
2.994714 11.73425
2.995714 11.75901
2.996714 11.78337
2.997714 11.80733
2.998714 11.8309
2.999714 11.854099999999999
3.000714 11.87694
3.001714 11.8994
3.002714 11.921479999999999
3.003714 11.94317
3.004714 11.96445
3.005714 11.98534
3.006714 12.00584
3.007714 12.02596
3.008714 12.04572
3.009714 12.0651
3.010714 12.08411
3.011714 12.10272
3.012714 12.120930000000001
3.013714 12.13874
3.014714 12.15616
3.015714 12.173200000000001
3.016714 12.189869999999999
3.017714 12.20617
3.018714 12.2221
3.019714 12.23763
3.020714 12.25276
3.021714 12.26748
3.022714 12.28181
3.023714 12.295770000000001
3.024714 12.30936
3.025714 12.32259
3.026714 12.33544
3.027714 12.34789
3.028714 12.35995
3.029714 12.37161
3.030714 12.38287
3.031714 12.39377
3.032714 12.4043
3.033714 12.41446
3.034714 12.42425
3.035714 12.43365
3.036714 12.44266
3.037714 12.451270000000001
3.038714 12.459489999999999
3.039714 12.46734
3.040714 12.47483
3.041714 12.48195
3.042714 12.48871
3.043714 12.49508
3.044714 12.50107
3.045714 12.50666
3.046714 12.51186
3.047714 12.5167
3.048714 12.521170000000001
3.049714 12.52529
3.050714 12.52905
3.051714 12.53243
3.052714 12.53543
3.053714 12.53804
3.054714 12.54026
3.055714 12.54212
3.056714 12.54363
3.057714 12.54478
3.058714 12.545580000000001
3.059714 12.546009999999999
3.060714 12.54607
3.061714 12.54574
3.062714 12.545029999999999
3.063714 12.543960000000002
3.064714 12.54255
3.065714 12.54079
3.066714 12.53868
3.067714 12.53622
3.068714 12.53338
3.069714 12.530169999999998
3.070714 12.52659
3.071714 12.522649999999999
3.072714 12.51837
3.073714 12.513750000000002
3.074714 12.5088
3.075714 12.5035
3.076714 12.49784
3.077714 12.491810000000001
3.078714 12.48542
3.079714 12.47868
3.080714 12.471599999999999
3.081714 12.4642
3.082714 12.45646
3.083714 12.44839
3.084714 12.43996
3.085714 12.43118
3.086714 12.422039999999999
3.087714 12.41257
3.088714 12.40276
3.089714 12.39264
3.090714 12.382200000000001
3.091714 12.37142
3.092714 12.36031
3.093714 12.34886
3.094714 12.33706
3.095714 12.32494
3.096714 12.31249
3.097714 12.29973
3.098714 12.286660000000001
3.099714 12.27327
3.100714 12.25956
3.101714 12.24551
3.102714 12.23113
3.103714 12.21643
3.104714 12.20143
3.105714 12.18612
3.106714 12.17051
3.107714 12.1546
3.108714 12.138359999999999
3.109714 12.12181
3.110714 12.10495
3.111714 12.08777
3.112714 12.0703
3.113714 12.05253
3.114714 12.03448
3.115714 12.016119999999999
3.116714 11.99747
3.117714 11.97851
3.118714 11.95925
3.119714 11.9397
3.120714 11.91986
3.121714 11.89973
3.122714 11.879330000000001
3.123714 11.85864
3.124714 11.83767
3.125714 11.8164
3.126714 11.79485
3.127714 11.773010000000001
3.128714 11.75089
3.129714 11.72851
3.130714 11.70586
3.131714 11.68294
3.132714 11.65975
3.133714 11.636280000000001
3.134714 11.61253
3.135714 11.588519999999999
3.136714 11.56425
3.137714 11.53972
3.138714 11.51493
3.139714 11.489889999999999
3.140714 11.46459
3.141714 11.43903
3.142714 11.4132
3.143714 11.387129999999999
3.144714 11.3608
3.145714 11.334230000000002
3.146714 11.30742
3.147714 11.28036
3.148714 11.25306
3.149714 11.22552
3.150714 11.19773
3.151714 11.169709999999998
3.152714 11.14145
3.153714 11.112950000000001
3.154714 11.08423
3.155714 11.05528
3.156714 11.02611
3.157714 10.996699999999999
3.158714 10.96707
3.159714 10.93721
3.160714 10.90713
3.161714 10.87683
3.162714 10.84632
3.163714 10.8156
3.164714 10.78466
3.165714 10.7535
3.166714 10.72214
3.167714 10.69056
3.168714 10.65878
3.169714 10.6268
3.170714 10.59462
3.171714 10.562240000000001
3.172714 10.52966
3.173714 10.49689
3.174714 10.46392
3.175714 10.43076
3.176714 10.3974
3.177714 10.363859999999999
3.178714 10.33014
3.179714 10.296230000000001
3.180714 10.26214
3.181714 10.22786
3.182714 10.19341
3.183714 10.15877
3.184714 10.12396
3.185714 10.08898
3.186714 10.05383
3.187714 10.01851
3.188714 9.9830247
3.189714 9.947371500000001
3.190714 9.9115543
3.191714 9.8755762
3.192714 9.8394386
3.193714 9.8031439
3.194714 9.7666942
3.195714 9.730091700000001
3.196714 9.6933387
3.197714 9.6564367
3.198714 9.619387999999999
3.199714 9.5821939
3.200714 9.5448561
3.201714 9.5073767
3.202714 9.4697572
3.203714 9.4319984
3.204714 9.3941033
3.205714 9.356073299999998
3.206714 9.3179122
3.207714 9.2796221
3.208714 9.241204
3.209714 9.2026599
3.210714 9.1639914
3.211714 9.125200699999999
3.212714 9.086290700000001
3.213714 9.047263899999999
3.214714 9.008123
3.215714 8.9688689
3.216714 8.9295022
3.217714 8.8900246
3.218714 8.8504374
3.219714 8.8107437
3.220714 8.7709457
3.221714 8.7310448
3.222714 8.6910442
3.223714 8.6509466
3.224714 8.610753
3.225714 8.5704654
3.226714 8.530084
3.227714 8.4896095
3.228714 8.4490441
3.229714 8.40839
3.230714 8.3676502
3.231714 8.3268285
3.232714 8.285925500000001
3.233714 8.244943600000001
3.234714 8.203884200000001
3.235714 8.1627481
3.236714 8.1215367
3.237714 8.080252999999999
3.238714 8.0389015
3.239714 7.9974838
3.240714 7.9560018999999995
3.241714 7.914457499999999
3.242714 7.872850400000001
3.243714 7.831181600000001
3.244714 7.7894509
3.245714 7.747660600000001
3.246714 7.7058143999999995
3.247714 7.6639161
3.248714 7.6219684999999995
3.249714 7.5799733
3.250714 7.537930499999999
3.251714 7.4958406
3.252714 7.4537046
3.253714 7.411524699999999
3.254714 7.369303
3.255714 7.3270433
3.256714 7.2847486
3.257714 7.2424218
3.258714 7.2000623
3.259714 7.1576715
3.260714 7.1152486
3.261714 7.0727944
3.262714 7.0303119999999995
3.263714 6.9878048999999995
3.264714 6.945277
3.265714 6.9027305
3.266714 6.8601668
3.267714 6.8175867
3.268714 6.7749895
3.269714 6.7323752
3.270714 6.689745900000001
3.271714 6.6471055
3.272714 6.6044569
3.273714 6.561803800000001
3.274714 6.5191492
3.275714 6.4764917
3.276714 6.433831199999999
3.277714 6.3911662
3.278714 6.348498900000001
3.279714 6.3058324
3.280714 6.263171100000001
3.281714 6.2205192
3.282714 6.1778784
3.283714 6.1352484
3.284714 6.0926285
3.285714 6.0500178
3.286714 6.0074173
3.287714 5.9648298
3.288714 5.9222605
3.289714 5.8797132
3.290714 5.8371902
3.291714 5.7946913
3.292714 5.7522148
3.293714 5.7097591
3.294714 5.6673251
3.295714 5.6249157
3.296714 5.582536
3.297714 5.540191
3.298714 5.497884
3.299714 5.4556154
3.300714 5.4133829
3.301714 5.3711854
3.302714 5.3290226
3.303714 5.2868962
3.304714 5.2448105
3.305714 5.2027699
3.306714 5.1607769
3.307714 5.1188324
3.308714 5.0769344
3.309714 5.0350815
3.310714 4.9932733
3.311714 4.9515121
3.312714 4.9098022
3.313714 4.8681486000000005
3.314714 4.8265554
3.315714 4.7850236
3.316714 4.7435518000000005
3.317714 4.7021385
3.318714 4.6607826
3.319714 4.6194855
3.320714 4.5782506000000005
3.321714 4.5370821
3.322714 4.495983600000001
3.323714 4.4549558000000005
3.324714 4.4139973999999995
3.325714 4.3731056
3.326714 4.3322798
3.327714 4.291521
3.328714 4.250833
3.329714 4.210221
3.330714 4.1696887
3.331714 4.1292381
3.332714 4.0888682
3.333714 4.0485773
3.334714 4.0083636
3.335714 3.9682277000000004
3.336714 3.9281726000000003
3.337714 3.8882021000000004
3.338714 3.8483202000000003
3.339714 3.8085286000000003
3.340714 3.7688262999999997
3.341714 3.7292118999999997
3.342714 3.6896831999999997
3.343714 3.6502402000000003
3.344714 3.6108855
3.345714 3.5716232
3.346714 3.5324577
3.347714 3.4933917
3.348714 3.4544256000000004
3.349714 3.4155574
3.350714 3.3767845
3.351714 3.3381063
3.352714 3.2995243
3.353714 3.261042
3.354714 3.2226641000000003
3.355714 3.1843938
3.356714 3.1462312
3.357714 3.1081753
3.358714 3.0702239
3.359714 3.0323759
3.360714 2.9946325
3.361714 2.9569972
3.362714 2.9194739000000003
3.363714 2.8820645
3.364714 2.8447699
3.365714 2.8075881000000003
3.366714 2.7705166
3.367714 2.7335541
3.368714 2.696701
3.369714 2.6599605
3.370714 2.6233368
3.371714 2.5868336
3.372714 2.5504526
3.373714 2.5141934
3.374714 2.4780544
3.375714 2.442034
3.376714 2.406132
3.377714 2.3703501
3.378714 2.3346912
3.379714 2.2991581
3.380714 2.2637518
3.381714 2.228472
3.382714 2.1933164
3.383714 2.1582833
3.384714 2.1233722999999998
3.385714 2.0885851
3.386714 2.0539256
3.387714 2.0193974999999997
3.388714 1.9850029000000002
3.389714 1.9507417
3.390714 1.9166124999999998
3.391714 1.8826129
3.392714 1.8487415999999999
3.393714 1.8149996000000002
3.394714 1.7813896999999999
3.395714 1.7479150999999997
3.396714 1.7145785
3.397714 1.68138
3.398714 1.6483184000000002
3.399714 1.6153917
3.400714 1.5825983
3.401714 1.5499387999999998
3.402714 1.5174150000000002
3.403714 1.4850296
3.404714 1.452785
3.405714 1.4206817
3.406714 1.3887188
3.407714 1.3568943
3.408714 1.3252066
3.409714 1.293656
3.410714 1.2622448
3.411714 1.2309761000000001
3.412714 1.1998532
3.413714 1.1688777
3.414714 1.1380489
3.415714 1.1073646
3.416714 1.0768223000000001
3.417714 1.0464204
3.418714 1.0161594
3.419714 0.9860414099999999
3.420714 0.95606931
3.421714 0.9262448200000001
3.422714 0.89656804
3.423714 0.86703757
3.424714 0.83765145
3.425714 0.8084083900000001
3.426714 0.77930903
3.427714 0.75035589
3.428714 0.7215522200000001
3.429714 0.69290036
3.430714 0.66440073
3.431714 0.63605141
3.432714 0.60784952
3.433714 0.57979263
3.434714 0.5518803800000001
3.435714 0.52411458
3.436714 0.49649854
3.437714 0.46903513999999996
3.438714 0.44172554999999997
3.439714 0.41456847
3.440714 0.38756116
3.441714 0.36070091
3.442714 0.33398678000000004
3.443714 0.30742027
3.444714 0.28100449
3.445714 0.25474263999999996
3.446714 0.22863629
3.447714 0.20268450000000002
3.448714 0.17688432
3.449714 0.15123254
3.450714 0.12572760000000002
3.451714 0.10037042999999998
3.452714 0.075164053
3.453714 0.050111895000000004
3.454714 0.025215803
3.455714 0.00047497629000000003
3.456714 -0.02411365
3.457714 -0.048553754
3.458714 -0.07284739400000001
3.459714 -0.096993806
3.460714 -0.12098969999999999
3.461714 -0.14483092
3.462714 -0.16851462
3.463714 -0.19204093
3.464714 -0.21541272
3.465714 -0.23863412999999997
3.466714 -0.26170814
3.467714 -0.28463495
3.468714 -0.30741193
3.469714 -0.3300353
3.470714 -0.35250231
3.471714 -0.37481317
3.472714 -0.39697094
3.473714 -0.41897995
3.474714 -0.44084336
3.475714 -0.46256138
3.476714 -0.48413114
3.477714 -0.5055482
3.478714 -0.52680923
3.479714 -0.54791379
3.480714 -0.56886482
3.481714 -0.58966698
3.482714 -0.6103239
3.483714 -0.63083628
3.484714 -0.65120137
3.485714 -0.67141461
3.486714 -0.69147232
3.487714 -0.71137385
3.488714 -0.73112217
3.489714 -0.75072222
3.490714 -0.7701783400000001
3.491714 -0.78949174
3.492714 -0.8086602199999999
3.493714 -0.8276795
3.494714 -0.8465459599999999
3.495714 -0.86525874
3.496714 -0.88382056
3.497714 -0.90223644
3.498714 -0.92051057
3.499714 -0.93864398
3.500714 -0.9566341500000001
3.501714 -0.9744761500000001
3.502714 -0.99216579
3.503714 -1.0097022
3.504714 -1.0270882000000001
3.505714 -1.0443293
3.506714 -1.0614301
3.507714 -1.0783926
3.508714 -1.0952145
3.509714 -1.1118912
3.510714 -1.1284185
3.511714 -1.144795
3.512714 -1.1610237
3.513714 -1.1771098
3.514714 -1.1930583
3.515714 -1.208871
3.516714 -1.2245461
3.517714 -1.2400789
3.518714 -1.2554652
3.519714 -1.2707039
3.520714 -1.2857976
3.521714 -1.3007516000000001
3.522714 -1.3155706
3.523714 -1.3302563
3.524714 -1.3448063
3.525714 -1.3592156
3.526714 -1.3734795
3.527714 -1.387597
3.528714 -1.4015710000000001
3.529714 -1.4154076999999998
3.530714 -1.4291128
3.531714 -1.4426889999999999
3.532714 -1.4561346
3.533714 -1.4694448
3.534714 -1.4826147
3.535714 -1.4956426
3.536714 -1.5085309999999998
3.537714 -1.5212852000000001
3.538714 -1.5339103
3.539714 -1.546408
3.540714 -1.5587760000000002
3.541714 -1.5710095
3.542714 -1.5831042
3.543714 -1.5950592
3.544714 -1.6068781
3.545714 -1.6185675
3.546714 -1.6301336
3.547714 -1.6415788
3.548714 -1.6529003
3.549714 -1.6640928
3.550714 -1.6751506999999999
3.551714 -1.6860725
3.552714 -1.6968608
3.553714 -1.7075215000000001
3.554714 -1.7180602999999999
3.555714 -1.7284792
3.556714 -1.7387758999999998
3.557714 -1.7489454000000002
3.558714 -1.7589834
3.559714 -1.7688893
3.560714 -1.778667
3.561714 -1.7883234000000001
3.562714 -1.7978640000000001
3.563714 -1.8072903
3.564714 -1.8165994
3.565714 -1.8257856
3.566714 -1.8348441
3.567714 -1.8437736
3.568714 -1.8525779
3.569714 -1.861264
3.570714 -1.8698375999999999
3.571714 -1.8783007
3.572714 -1.8866507000000001
3.573714 -1.8948819
3.574714 -1.9029895000000001
3.575714 -1.9109728
3.576714 -1.9188357999999999
3.577714 -1.9265844
3.578714 -1.9342241999999998
3.579714 -1.9417562
3.580714 -1.9491773000000001
3.581714 -1.9564822
3.582714 -1.9636669999999998
3.583714 -1.9707316999999998
3.584714 -1.9776809999999998
3.585714 -1.9845221
3.586714 -1.9912606
3.587714 -1.997898
3.588714 -2.0044306
3.589714 -2.0108527
3.590714 -2.0171592
3.591714 -2.0233497
3.592714 -2.0294281
3.593714 -2.035401
3.594714 -2.0412741000000003
3.595714 -2.0470485
3.596714 -2.0527208000000003
3.597714 -2.0582855
3.598714 -2.0637386
3.599714 -2.0690808
3.600714 -2.0743171
3.601714 -2.0794544000000004
3.602714 -2.0844983
3.603714 -2.0894494
3.604714 -2.0943038
3.605714 -2.0990552
3.606714 -2.1036989999999998
3.607714 -2.1082349000000002
3.608714 -2.1126679999999998
3.609714 -2.1170054
3.610714 -2.1212526
3.611714 -2.1254104
3.612714 -2.1294747999999997
3.613714 -2.13344
3.614714 -2.137302
3.615714 -2.1410614000000003
3.616714 -2.144723
3.617714 -2.1482940999999998
3.618714 -2.15178
3.619714 -2.1551816
3.620714 -2.1584949
3.621714 -2.1617139
3.622714 -2.1648346999999997
3.623714 -2.1678585999999997
3.624714 -2.1707904
3.625714 -2.1736372
3.626714 -2.1764042
3.627714 -2.1790916
3.628714 -2.1816948
3.629714 -2.1842072
3.630714 -2.1866241
3.631714 -2.1889459
3.632714 -2.1911779
3.633714 -2.1933274
3.634714 -2.1954000000000002
3.635714 -2.1973966000000003
3.636714 -2.1993134000000003
3.637714 -2.201145
3.638714 -2.2028876
3.639714 -2.2045424000000002
3.640714 -2.2061151
3.641714 -2.2076128
3.642714 -2.2090405
3.643714 -2.2103982
3.644714 -2.2116805999999998
3.645714 -2.2128809
3.646714 -2.2139948
3.647714 -2.2150225999999997
3.648714 -2.2159703
3.649714 -2.2168454
3.650714 -2.2176532
3.651714 -2.2183944
3.652714 -2.2190645
3.653714 -2.2196574
3.654714 -2.2201695
3.655714 -2.220602
3.656714 -2.2209609
3.657714 -2.2212535
3.658714 -2.2214845
3.659714 -2.2216531
3.660714 -2.2217542
3.661714 -2.2217818
3.662714 -2.221732
3.663714 -2.2216063
3.664714 -2.2214105
3.665714 -2.2211524
3.666714 -2.2208367
3.667714 -2.2204631999999997
3.668714 -2.2200266
3.669714 -2.2195205
3.670714 -2.218941
3.671714 -2.2182899999999997
3.672714 -2.2175732999999997
3.673714 -2.2167982999999998
3.674714 -2.2159694
3.675714 -2.2150863
3.676714 -2.2141444
3.677714 -2.2131376
3.678714 -2.2120632000000002
3.679714 -2.2109231
3.680714 -2.2097232
3.681714 -2.2084702000000003
3.682714 -2.2071682
3.683714 -2.2058155
3.684714 -2.2044072000000003
3.685714 -2.2029368000000003
3.686714 -2.2014012999999997
3.687714 -2.1998025
3.688714 -2.1981467
3.689714 -2.1964408
3.690714 -2.1946894
3.691714 -2.1928918
3.692714 -2.1910436
3.693714 -2.1891398
3.694714 -2.1871777
3.695714 -2.1851594
3.696714 -2.1830898000000003
3.697714 -2.1809751
3.698714 -2.1788182
3.699714 -2.1766171
3.700714 -2.1743668
3.701714 -2.1720618000000003
3.702714 -2.1696996
3.703714 -2.1672828
3.704714 -2.164818
3.705714 -2.1623122
3.706714 -2.1597695
3.707714 -2.1571888
3.708714 -2.1545654
3.709714 -2.1518942
3.710714 -2.1491727
3.711714 -2.1464029
3.712714 -2.1435902
3.713714 -2.1407397
3.714714 -2.137854
3.715714 -2.1349307
3.716714 -2.1319646000000003
3.717714 -2.1289509
3.718714 -2.1258881
3.719714 -2.1227797
3.720714 -2.1196323
3.721714 -2.1164519999999998
3.722714 -2.1132415
3.723714 -2.1099989999999997
3.724714 -2.1067193
3.725714 -2.1033973
3.726714 -2.1000313
3.727714 -2.0966241
3.728714 -2.0931819000000003
3.729714 -2.0897103
3.730714 -2.0862108
3.731714 -2.0826805
3.732714 -2.0791149
3.733714 -2.0755092
3.734714 -2.0718628999999997
3.735714 -2.0681798000000002
3.736714 -2.0644665
3.737714 -2.0607283
3.738714 -2.0569665
3.739714 -2.0531775
3.740714 -2.0493558
3.741714 -2.0454966000000003
3.742714 -2.0415995
3.743714 -2.0376688
3.744714 -2.033711
3.745714 -2.0297315
3.746714 -2.0257313
3.747714 -2.0217072
3.748714 -2.0176537000000003
3.749714 -2.0135669
3.750714 -2.0094467000000003
3.751714 -2.0052977
3.752714 -2.0011259
3.753714 -1.9969361
3.754714 -1.9927279999999998
3.755714 -1.9884972
3.756714 -1.9842383000000001
3.757714 -1.9799475
3.758714 -1.9756254000000002
3.759714 -1.9712770000000002
3.760714 -1.9669095
3.761714 -1.9625272999999999
3.762714 -1.9581305
3.763714 -1.9537147000000001
3.764714 -1.9492744
3.765714 -1.9448057
3.766714 -1.9403093999999999
3.767714 -1.9357905000000002
3.768714 -1.9312553
3.769714 -1.9267078
3.770714 -1.9221475
3.771714 -1.9175695
3.772714 -1.9129679
3.773714 -1.9083396
3.774714 -1.9036863000000002
3.775714 -1.8990144
3.776714 -1.8943307999999999
3.777714 -1.8896395
3.778714 -1.8849395000000002
3.779714 -1.8802255
3.780714 -1.8754914
3.781714 -1.8707334999999998
3.782714 -1.8659531999999999
3.783714 -1.8611559999999998
3.784714 -1.8563485000000002
3.785714 -1.8515343
3.786714 -1.8467121
3.787714 -1.8418766999999998
3.788714 -1.837022
3.789714 -1.8321456
3.790714 -1.8272499000000002
3.791714 -1.8223412
3.792714 -1.817427
3.793714 -1.8125109
3.794714 -1.8075915000000002
3.795714 -1.8026624000000002
3.796714 -1.7977169000000002
3.797714 -1.7927516000000001
3.798714 -1.7877687
3.799714 -1.7827743999999999
3.800714 -1.7777758000000001
3.801714 -1.7727762
3.802714 -1.7677743
3.803714 -1.7627642999999997
3.804714 -1.75774
3.805714 -1.7526988000000001
3.806714 -1.7476432
3.807714 -1.7425800000000002
3.808714 -1.737516
3.809714 -1.7324543000000001
3.810714 -1.7273923
3.811714 -1.7223235
3.812714 -1.7172407
3.813714 -1.712141
3.814714 -1.7070271000000001
3.815714 -1.7019063
3.816714 -1.6967861000000002
3.817714 -1.6916703000000002
3.818714 -1.6865574
3.819714 -1.6814409
3.820714 -1.6763145
3.821714 -1.6711758
3.822714 -1.6660274999999998
3.823714 -1.660876
3.824714 -1.6557278000000002
3.825714 -1.6505854
3.826714 -1.6454456
3.827714 -1.6403017999999998
3.828714 -1.6351472999999999
3.829714 -1.6299793
3.830714 -1.6248014000000002
3.831714 -1.6196208
3.832714 -1.6144452999999999
3.833714 -1.6092787000000002
3.834714 -1.6041189
3.835714 -1.5989598
3.836714 -1.5937947000000001
3.837714 -1.5886208
3.838714 -1.5834402
3.839714 -1.5782593
3.840714 -1.5730841
3.841714 -1.5679173000000002
3.842714 -1.5627564999999999
3.843714 -1.5575953999999999
3.844714 -1.552428
3.845714 -1.5472523
3.846714 -1.5420714
3.847714 -1.5368925
3.848714 -1.5317226
3.849714 -1.5265644999999999
3.850714 -1.5214161
3.851714 -1.5162706
3.852714 -1.5111216
3.853714 -1.5059660000000001
3.854714 -1.5008061
3.855714 -1.4956482
3.856714 -1.4904983
3.857714 -1.4853595000000002
3.858714 -1.4802298999999999
3.859714 -1.4751041
3.860714 -1.4699769
3.861714 -1.4648463
3.862714 -1.4597149
3.863714 -1.4545886
3.864714 -1.4494731
3.865714 -1.4443705
3.866714 -1.439278
3.867714 -1.4341897
3.868714 -1.4290999
3.869714 -1.4240063
3.870714 -1.4189117
3.871714 -1.4138219
3.872714 -1.4087431
3.873714 -1.4036781
3.874714 -1.3986253
3.875714 -1.3935797
3.876714 -1.3885361
3.877714 -1.3834924
3.878714 -1.3784505
3.879714 -1.3734153
3.880714 -1.3683912
3.881714 -1.3633802
3.882714 -1.3583799
3.883714 -1.3533859000000001
3.884714 -1.3483937
3.885714 -1.3434023
3.886714 -1.3384145
3.887714 -1.3334354
3.888714 -1.32847
3.889714 -1.32352
3.890714 -1.3185834
3.891714 -1.3136551
3.892714 -1.3087306
3.893714 -1.3038082
3.894714 -1.2988897
3.895714 -1.2939793
3.896714 -1.2890810000000001
3.897714 -1.2841963
3.898714 -1.2793236
3.899714 -1.2744597
3.900714 -1.2696017
3.901714 -1.2647489
3.902714 -1.2599038
3.903714 -1.25507
3.904714 -1.2502507
3.905714 -1.2454461000000001
3.906714 -1.2406538999999999
3.907714 -1.2358702
3.908714 -1.2310919999999999
3.909714 -1.2263188
3.910714 -1.2215528999999998
3.911714 -1.2167977
3.912714 -1.2120564
3.913714 -1.2073299
3.914714 -1.2026165
3.915714 -1.1979134
3.916714 -1.1932187
3.917714 -1.1885321
3.918714 -1.1838553
3.919714 -1.1791905999999999
3.920714 -1.1745399
3.921714 -1.1699026
3.922714 -1.1652769
3.923714 -1.1606602000000001
3.924714 -1.1560516
3.925714 -1.1514517
3.926714 -1.1468633000000001
3.927714 -1.1422889999999999
3.928714 -1.1377305
3.929714 -1.1331872
3.930714 -1.1286572
3.931714 -1.124138
3.932714 -1.1196285000000001
3.933714 -1.115129
3.934714 -1.1106413000000002
3.935714 -1.1061671
3.936714 -1.101707
3.937714 -1.0972600000000001
3.938714 -1.0928244999999999
3.939714 -1.088399
3.940714 -1.0839834
3.941714 -1.0795793
3.942714 -1.0751894
3.943714 -1.0708151000000001
3.944714 -1.0664567999999999
3.945714 -1.0621128
3.946714 -1.0577807
3.947714 -1.0534589
3.948714 -1.0491475000000001
3.949714 -1.0448478
3.950714 -1.0405621999999999
3.951714 -1.0362924
3.952714 -1.032038
3.953714 -1.0277974
3.954714 -1.0235684999999999
3.955714 -1.01935
3.956714 -1.0151425
3.957714 -1.0109483000000001
3.958714 -1.0067698
3.959714 -1.0026081
3.960714 -0.99846264
3.961714 -0.99433102
3.962714 -0.99021094
3.963714 -0.98610129
3.964714 -0.98200319
3.965714 -0.9779191600000001
3.966714 -0.97385198
3.967714 -0.96980277
3.968714 -0.9657702400000001
3.969714 -0.96175158
3.970714 -0.95774392
3.971714 -0.95374603
3.972714 -0.94975904
3.973714 -0.9457857300000001
3.974714 -0.94182882
3.975714 -0.93788933
3.976714 -0.9339659499999999
3.977714 -0.9300558800000001
3.978714 -0.92615653
3.979714 -0.92226751
3.980714 -0.9183907
3.981714 -0.9145294300000001
3.982714 -0.9106867
3.983714 -0.90686325
3.984714 -0.90305731
3.985714 -0.89926543
3.986714 -0.89548454
3.987714 -0.8917138
3.988714 -0.88795479
3.989714 -0.8842107800000001
3.990714 -0.88048456
3.991714 -0.8767768699999999
3.992714 -0.87308586
3.993714 -0.8694080599999999
3.994714 -0.8657407
3.995714 -0.86208321
3.996714 -0.85843764
3.997714 -0.85480772
3.998714 -0.8511965200000001
3.999714 -0.8476048700000001
4.000714 -0.84403073
4.001714 -0.84047047
4.002714 -0.8369211099999999
4.003714 -0.8333818099999999
4.004714 -0.8298544200000001
4.005714 -0.82634259
4.006714 -0.8228492000000001
4.007714 -0.8193749
4.008714 -0.8159176400000001
4.009714 -0.8124737999999999
4.010714 -0.80904029
4.011714 -0.80561657
4.012714 -0.8022046600000001
4.013714 -0.79880822
4.014714 -0.7954305
4.015714 -0.7920722499999999
4.016714 -0.78873169
4.017715 -0.7854052800000001
4.018714 -0.7820901499999999
4.019714 -0.7787855300000001
4.020714 -0.77549345
4.021714 -0.77221734
4.022714 -0.76896003
4.023714 -0.76572211
4.024714 -0.7625014099999999
4.025714 -0.75929435
4.026714 -0.75609791
4.027714 -0.7529113
4.028714 -0.74973633
4.029714 -0.74657626
4.030715 -0.74343388
4.031714 -0.74030976
4.032714 -0.73720226
4.033714 -0.73410836
4.034714 -0.73102559
4.035714 -0.72795372
4.036714 -0.72489479
4.037714 -0.72185197
4.038714 -0.71882787
4.039714 -0.71582291
4.040714 -0.71283518
4.041714 -0.70986166
4.042714 -0.70689977
4.043715 -0.70394888
4.044714 -0.70101055
4.045714 -0.6980874100000001
4.046714 -0.69518159
4.047714 -0.69229337
4.048714 -0.6894212200000001
4.049714 -0.6865627099999999
4.050714 -0.68371603
4.051714 -0.68088099
4.052714 -0.67805923
4.053714 -0.67525301
4.054714 -0.6724640700000001
4.055714 -0.66969232
4.056714 -0.66693597
4.057714 -0.66419272
4.058714 -0.66146092
4.059714 -0.65874066
4.060714 -0.65603345
4.061714 -0.65334132
4.062714 -0.6506657699999999
4.063715 -0.6480068400000001
4.064714 -0.6453631900000001
4.065714 -0.6427332299999999
4.066714 -0.64011593
4.067714 -0.6375114900000001
4.068714 -0.63492106
4.069714 -0.6323460000000001
4.070714 -0.62978682
4.071714 -0.62724296
4.072714 -0.62471316
4.073714 -0.6221961699999999
4.074714 -0.61969166
4.075714 -0.61720042
4.076715 -0.61472389
4.077714 -0.61226324
4.078714 -0.6098187500000001
4.079714 -0.60738958
4.080714 -0.60497429
4.081714 -0.6025718099999999
4.082714 -0.6001818
4.083714 -0.5978048300000001
4.084714 -0.59544179
4.085714 -0.59309308
4.086714 -0.59075826
4.087714 -0.58843629
4.088714 -0.58612628
4.089714 -0.58382833
4.090714 -0.58154371
4.091714 -0.57927407
4.092714 -0.57702088
4.093714 -0.5747844
4.094714 -0.57256352
4.095714 -0.57035638
4.096714 -0.5681614899999999
4.097714 -0.56597856
4.098714 -0.56380867
4.099714 -0.5616533100000001
4.100714 -0.55951327
4.101714 -0.55738809
4.102714 -0.55527603
4.103714 -0.55317511
4.104714 -0.55108438
4.105714 -0.54900465
4.106714 -0.54693813
4.107714 -0.54488732
4.108714 -0.54285335
4.109715 -0.54083541
4.110714 -0.53883088
4.111714 -0.5368370100000001
4.112714 -0.53485241
4.113714 -0.53287814
4.114714 -0.53091696
4.115714 -0.5289718
4.116714 -0.52704401
4.117714 -0.52513261
4.118714 -0.52323462
4.119714 -0.52134716
4.120714 -0.51946901
4.121714 -0.51760157
4.122715 -0.51574796
4.123714 -0.51391134
4.124714 -0.5120927
4.125714 -0.51029008
4.126714 -0.50849947
4.127714 -0.50671692
4.128714 -0.50494093
4.129714 -0.50317328
4.130714 -0.50141816
4.131714 -0.49967975
4.132714 -0.49795993
4.133714 -0.49625705000000003
4.134714 -0.49456717
4.135714 -0.49288626999999996
4.136714 -0.49121273000000004
4.137714 -0.48954845
4.138714 -0.48789768000000006
4.139714 -0.48626433
4.140714 -0.48464959999999996
4.141714 -0.48305099
4.142715 -0.48146332
4.143714 -0.47988184
4.144714 -0.47830483
4.145714 -0.47673481
4.146714 -0.47517717
4.147714 -0.47363722999999996
4.148714 -0.47211717000000003
4.149714 -0.47061485000000003
4.150714 -0.4691252
4.151714 -0.4676431
4.152714 -0.46616644
4.153714 -0.46469741999999997
4.154714 -0.46324106000000004
4.155715 -0.46180231000000005
4.156714 -0.46038273999999996
4.157714 -0.45897961
4.158714 -0.45758713999999995
4.159714 -0.45619989
4.160714 -0.45481599
4.161714 -0.45343824
4.162714 -0.45207278
4.163714 -0.45072562000000005
4.164714 -0.449399
4.165714 -0.44809029999999994
4.166714 -0.44679339
4.167714 -0.44550210999999995
4.168715 -0.44421391
4.169714 -0.44293123999999995
4.170714 -0.44166013
4.171714 -0.44040657
4.172714 -0.43917298
4.173714 -0.43795685999999995
4.174714 -0.43675215
4.175714 -0.43555279
4.176714 -0.43435642
4.177714 -0.43316572000000003
4.178714 -0.43198685
4.179714 -0.43082586
4.180714 -0.42968499
4.181714 -0.42856117
4.182714 -0.42744754
4.183714 -0.42633745
4.184714 -0.42522819999999995
4.185714 -0.42412262
4.186714 -0.42302762
4.187714 -0.42195022
4.188715 -0.42089364
4.189714 -0.41985558
4.190714 -0.41882978
4.191714 -0.41780955999999997
4.192714 -0.41679185999999996
4.193714 -0.41577886000000003
4.194714 -0.41477652000000004
4.195714 -0.41379109
4.196714 -0.41282498
4.197714 -0.41187526999999996
4.198714 -0.41093524000000003
4.199714 -0.40999809000000004
4.200714 -0.40906114000000005
4.201715 -0.40812725
4.202714 -0.40720352
4.203714 -0.40629715999999994
4.204714 -0.40541161
4.205714 -0.40454469000000004
4.206714 -0.40368969
4.207714 -0.40283944000000005
4.208714 -0.4019903
4.209714 -0.40114419999999995
4.210714 -0.40030726
4.211714 -0.39948607
4.212714 -0.39868378000000004
4.213714 -0.39789821000000003
4.214714 -0.39712298
4.215714 -0.39635147000000004
4.216714 -0.39558052
4.217714 -0.39481241000000006
4.218714 -0.39405357
4.219714 -0.3933107
4.220714 -0.39258706
4.221714 -0.39188038
4.222714 -0.39118412
4.223714 -0.39049143
4.224714 -0.38979885
4.225714 -0.38910838999999997
4.226714 -0.38842635999999997
4.227714 -0.38775972000000003
4.228714 -0.38711207
4.229714 -0.38648178
4.230714 -0.38586289
4.231714 -0.38524871
4.232714 -0.38463557
4.233714 -0.38402485999999997
4.234715 -0.38342202999999997
4.235714 -0.38283328
4.236714 -0.38226182
4.237714 -0.38170598
4.238714 -0.38116013
4.239714 -0.38061806
4.240714 -0.38007654
4.241714 -0.37953733
4.242714 -0.37900615
4.243714 -0.37848954
4.244714 -0.37799103
4.245714 -0.37750916
4.246714 -0.37703835
4.247715 -0.37657206
4.248714 -0.3761064
4.249714 -0.37564216
4.250714 -0.37518409
4.251714 -0.37473806
4.252714 -0.37430755
4.253714 -0.37389169
4.254714 -0.37348587
4.255714 -0.37308452000000003
4.256714 -0.37268450999999997
4.257714 -0.37228691
4.258714 -0.37189643
4.259714 -0.37151875
4.260714 -0.37115719
4.261714 -0.37081083
4.262714 -0.37047504
4.263714 -0.37014410000000003
4.264714 -0.36981439
4.265714 -0.36948628
4.266714 -0.36916379
4.267715 -0.3688521
4.268714 -0.36855459
4.269714 -0.36827091
4.270714 -0.36799728
4.271714 -0.36772876000000004
4.272714 -0.3674621
4.273714 -0.36719763
4.274714 -0.36693893
4.275714 -0.36669078
4.276714 -0.36645634
4.277714 -0.36623548
4.278714 -0.36602488
4.279714 -0.3658199
4.280715 -0.36561724
4.281714 -0.36541668
4.282714 -0.36522108000000003
4.283714 -0.36503458
4.284714 -0.36486019
4.285714 -0.36469807
4.286714 -0.36454559
4.287714 -0.36439879
4.288714 -0.36425474
4.289714 -0.36411316
4.290714 -0.36397646
4.291714 -0.36384837999999997
4.292714 -0.3637318
4.293715 -0.36362726
4.294714 -0.36353262
4.295714 -0.36344434999999997
4.296714 -0.36335955000000003
4.297714 -0.36327736
4.298714 -0.36319941
4.299714 -0.36312866
4.300714 -0.36306777
4.301714 -0.36301762
4.302714 -0.3629769
4.303714 -0.36294287999999997
4.304714 -0.36291296
4.305714 -0.36288607
4.306714 -0.36286307
4.307714 -0.36284623
4.308714 -0.36283793999999997
4.309714 -0.36283929000000004
4.310714 -0.36284958
4.311714 -0.36286681
4.312714 -0.36288872
4.313715 -0.36291409999999996
4.314714 -0.3629433
4.315714 -0.36297808
4.316714 -0.36302062
4.317714 -0.36307236
4.318714 -0.36313323999999997
4.319714 -0.36320169
4.320714 -0.36327548
4.321714 -0.36335264
4.322714 -0.36343252
4.323714 -0.36351597
4.324714 -0.36360486
4.325714 -0.36370119
4.326715 -0.36380608000000003
4.327714 -0.3639193
4.328714 -0.36403947000000003
4.329714 -0.36416475000000004
4.330714 -0.36429395000000003
4.331714 -0.36442697
4.332714 -0.36456496
4.333714 -0.36470958000000003
4.334714 -0.36486192
4.335714 -0.36502178
4.336714 -0.3651876
4.337714 -0.36535703
4.338714 -0.36552814
4.339714 -0.36570053
4.340714 -0.36587568
4.341714 -0.36605638
4.342714 -0.36624542
4.343714 -0.36644419
4.344714 -0.36665190000000003
4.345714 -0.36686598000000004
4.346714 -0.36708342
4.347714 -0.36730231
4.348714 -0.36752282000000003
4.349714 -0.36774706
4.350714 -0.36797779999999997
4.351714 -0.36821682
4.352714 -0.36846374
4.353714 -0.3687161
4.354714 -0.36897068
4.355714 -0.36922541999999997
4.356714 -0.36948075999999996
4.357714 -0.36973963
4.358714 -0.37000591
4.359715 -0.37028233
4.360714 -0.37056869
4.361714 -0.37086185
4.362714 -0.37115724
4.363714 -0.37145137
4.364714 -0.37174376
4.365714 -0.37203734
4.366714 -0.37233683
4.367714 -0.37264612
4.368714 -0.37296603
4.369714 -0.37329376000000003
4.370714 -0.3736244
4.371714 -0.3739537
4.372715 -0.37428052
4.373714 -0.37460752999999997
4.374714 -0.37493962
4.375714 -0.37528102
4.376714 -0.37563269
4.377714 -0.37599159
4.378714 -0.3763522
4.379714 -0.37670976
4.380714 -0.37706303
4.381714 -0.37741535
4.382714 -0.37777291
4.383714 -0.37814137000000003
4.384714 -0.37852251000000003
4.385714 -0.37891322
4.386714 -0.37930703
4.387714 -0.37969772
4.388714 -0.38008278
4.389714 -0.38046476
4.390714 -0.38084991
4.391714 -0.38124439
4.392715 -0.38165078
4.393714 -0.38206640000000003
4.394714 -0.38248487
4.395714 -0.38289973
4.396714 -0.38330841
4.397714 -0.38371384000000003
4.398714 -0.38412288
4.399714 -0.38454242
4.400714 -0.38497529
4.401714 -0.38541837
4.402714 -0.38586417
4.403714 -0.3863049
4.404714 -0.38673694
4.405715 -0.38716290000000003
4.406714 -0.38759022000000004
4.407714 -0.38802691
4.408714 -0.38847707
4.409714 -0.38893842
4.410714 -0.38940364
4.411714 -0.38986464
4.412714 -0.39031731
4.413714 -0.39076391
4.414714 -0.39121186999999996
4.415714 -0.39166951999999994
4.416714 -0.39214115000000005
4.417714 -0.39262432
4.418715 -0.39311117
4.419714 -0.39359275000000005
4.420714 -0.39406428
4.421714 -0.39452799
4.422714 -0.39499169
4.423714 -0.39546462
4.424714 -0.39595189000000003
4.425714 -0.39645158999999996
4.426714 -0.39695562
4.427714 -0.39745439000000005
4.428714 -0.39794226
4.429714 -0.39842072999999995
4.430714 -0.39889760999999996
4.431714 -0.3993826
4.432714 -0.39988159999999995
4.433714 -0.40039322
4.434714 -0.40090969
4.435714 -0.40142131
4.436714 -0.40192207999999996
4.437714 -0.40241321999999996
4.438715 -0.40290263000000004
4.439714 -0.40340018
4.440714 -0.40391209
4.441714 -0.40443703
4.442714 -0.40496695000000005
4.443714 -0.40549137999999996
4.444714 -0.40600356000000004
4.445714 -0.40650423999999996
4.446714 -0.40700114000000004
4.447714 -0.40750471
4.448714 -0.40802206
4.449714 -0.40855287000000007
4.450714 -0.40908968
4.451715 -0.40962212
4.452714 -0.4101431
4.453714 -0.41065271999999997
4.454714 -0.41115824
4.455714 -0.41166982
4.456714 -0.41219457
4.457714 -0.41273235999999996
4.458714 -0.41327584000000006
4.459714 -0.41381442
4.460714 -0.41434062
4.461714 -0.41485415000000003
4.462714 -0.41536222999999994
4.463714 -0.41587539
4.464714 -0.41640149
4.465714 -0.41694124
4.466714 -0.41748774
4.467714 -0.41803056
4.468714 -0.4185617
4.469714 -0.41908002
4.470714 -0.41959193
4.471714 -0.42010759999999997
4.472714 -0.42063501
4.473714 -0.42117536
4.474714 -0.42172233
4.475714 -0.42226579999999997
4.476714 -0.42279776999999996
4.477714 -0.42331683999999997
4.478714 -0.42382912
4.479714 -0.42434456000000004
4.480714 -0.42487122
4.481714 -0.42541064
4.482714 -0.42595691
4.483714 -0.42650006
4.484715 -0.42703183999999994
4.485714 -0.42755022
4.486714 -0.42806067999999997
4.487714 -0.42857286
4.488714 -0.42909505
4.489714 -0.42962953
4.490714 -0.43017119
4.491714 -0.43071061000000005
4.492714 -0.43123959999999995
4.493714 -0.4317556
4.494714 -0.43226308
4.495714 -0.43277084
4.496714 -0.43328669999999997
4.497715 -0.43381317999999996
4.498714 -0.43434585000000003
4.499714 -0.43487613999999997
4.500714 -0.43539633000000005
4.501714 -0.43590404
4.502714 -0.4364036
4.503714 -0.43690363000000004
4.504714 -0.43741209000000003
4.505714 -0.43793181
4.506714 -0.43845903
4.507714 -0.43898551
4.508714 -0.43950318
4.509714 -0.44000860999999997
4.510714 -0.44050462999999995
4.511714 -0.44099841999999995
4.512714 -0.44149719
4.513714 -0.44200397
4.514714 -0.44251606000000004
4.515714 -0.44302661
4.516714 -0.44352873000000004
4.517715 -0.44401959
4.518714 -0.44450196
4.519714 -0.44498271000000006
4.520714 -0.44546882
4.521714 -0.44596339999999995
4.522714 -0.44646407000000005
4.523714 -0.44696442999999997
4.524714 -0.44745756
4.525714 -0.44793994000000004
4.526714 -0.44841318999999996
4.527714 -0.44888305
4.528714 -0.44935578
4.529714 -0.44983476
4.530715 -0.45031867999999997
4.531714 -0.45080245
4.532714 -0.45128022
4.533714 -0.45174877
4.534714 -0.45220908
4.535714 -0.45266571000000005
4.536714 -0.45312401
4.537714 -0.45358691999999995
4.538714 -0.45405337999999995
4.539714 -0.45451907999999996
4.540714 -0.45497897
4.541714 -0.45543006
4.542714 -0.45587313000000007
4.543715 -0.45631211000000005
4.544714 -0.45675183999999996
4.545714 -0.45719543
4.546714 -0.45764259999999995
4.547714 -0.4580901
4.548714 -0.45853355
4.549714 -0.45896992000000003
4.550714 -0.45939893000000004
4.551714 -0.45982301
4.552714 -0.46024560000000003
4.553714 -0.46066921000000005
4.554714 -0.46109403
4.555714 -0.46151793
4.556714 -0.46193791
4.557714 -0.46235188000000005
4.558714 -0.4627598
4.559714 -0.46316348
4.560714 -0.46356576
4.561714 -0.4639687
4.562714 -0.46437266
4.563715 -0.46477630000000003
4.564714 -0.46517727999999997
4.565714 -0.46557337000000004
4.566714 -0.46596369
4.567714 -0.46634879
4.568714 -0.46673021000000003
4.569714 -0.46710959
4.570714 -0.4674878
4.571714 -0.46786466
4.572714 -0.46823919
4.573714 -0.46861018
4.574714 -0.46897683999999995
4.575714 -0.46933907999999996
4.576715 -0.46969741
4.577714 -0.47005257000000006
4.578714 -0.47040540000000003
4.579714 -0.47075631999999995
4.580714 -0.47110533000000004
4.581714 -0.47145174
4.582714 -0.47179474000000005
4.583714 -0.47213341999999997
4.584714 -0.47246739000000004
4.585714 -0.47279685
4.586714 -0.47312276000000003
4.587714 -0.47344644999999996
4.588714 -0.47376887
4.589714 -0.47409017999999997
4.590714 -0.47440942999999997
4.591714 -0.47472497
4.592714 -0.4750351
4.593714 -0.47533912999999994
4.594714 -0.47563770999999994
4.595714 -0.47593275
4.596714 -0.47622626
4.597714 -0.4765192
4.598714 -0.47681099000000005
4.599714 -0.47709942
4.600714 -0.47738208
4.601714 -0.47765747000000003
4.602714 -0.4779262
4.603714 -0.47819056
4.604714 -0.47845342
4.605714 -0.47871671
4.606714 -0.47897998999999997
4.607714 -0.47924081
4.608714 -0.47949576
4.609715 -0.47974256000000004
4.610714 -0.4799813
4.611714 -0.48021464999999997
4.612714 -0.48044626999999995
4.613714 -0.48067896
4.614714 -0.48091280999999997
4.615714 -0.48114513000000003
4.616714 -0.48137181
4.617714 -0.48158979
4.618714 -0.48179869
4.619714 -0.48200134
4.620714 -0.48220218000000004
4.621714 -0.48240474
4.622715 -0.48260954
4.623714 -0.48281355
4.624714 -0.48301192
4.625714 -0.48320061000000003
4.626714 -0.48337867
4.627714 -0.48354886999999996
4.628714 -0.48371623
4.629714 -0.48388507999999997
4.630714 -0.48405672
4.631714 -0.48422845999999997
4.632714 -0.48439517
4.633714 -0.48455214
4.634714 -0.48469803000000006
4.635714 -0.48483545
4.636714 -0.48496984
4.637714 -0.48510614
4.638714 -0.48524612
4.639714 -0.48538712
4.640714 -0.4855236
4.641714 -0.48565026
4.642715 -0.485765
4.643714 -0.48587034
4.644714 -0.48597199
4.645714 -0.4860756
4.646714 -0.48618359
4.647714 -0.48629353000000003
4.648714 -0.48639965
4.649714 -0.48649576
4.650714 -0.48657884
4.651714 -0.48665083
4.652714 -0.48671723
4.653714 -0.4867842
4.654714 -0.48685483999999996
4.655715 -0.48692761999999995
4.656714 -0.48699724000000005
4.657714 -0.48705772
4.658714 -0.48710606
4.659714 -0.48714392
4.660714 -0.48717702999999996
4.661714 -0.48721167
4.662714 -0.48725134999999997
4.663714 -0.48729447000000004
4.664714 -0.48733520999999996
4.665714 -0.4873666
4.666714 -0.48738443000000004
4.667714 -0.4873896
4.668715 -0.48738740999999997
4.669714 -0.48738471
4.670714 -0.48738606
4.671714 -0.48739119
4.672714 -0.48739524
4.673714 -0.48739164999999995
4.674714 -0.48737596000000005
4.675714 -0.48734844
4.676714 -0.48731388999999997
4.677714 -0.48727876999999997
4.678714 -0.48724753
4.679714 -0.48721991000000003
4.680714 -0.48719109
4.681714 -0.48715434999999996
4.682714 -0.48710489999999995
4.683714 -0.48704268
4.684714 -0.48697246
4.685714 -0.48690112
4.686714 -0.48683388
4.687714 -0.48677138999999997
4.688715 -0.48670941
4.689714 -0.48664119
4.690714 -0.48656128000000004
4.691714 -0.48646843
4.692714 -0.48636626
4.693714 -0.48626121
4.694714 -0.48615872
4.695714 -0.48606027999999996
4.696714 -0.48596277
4.697714 -0.48586018
4.698714 -0.48574739999999994
4.699714 -0.48562288
4.700714 -0.48548956
4.701715 -0.48535326
4.702714 -0.48521906000000004
4.703714 -0.48508849
4.704714 -0.48495837999999997
4.705714 -0.48482283000000004
4.706714 -0.4846761
4.707714 -0.48451609999999995
4.708714 -0.48434543
4.709714 -0.48416997000000006
4.710714 -0.48399586000000006
4.711714 -0.48382627
4.712714 -0.48365969999999997
4.713714 -0.48349127000000003
4.714714 -0.4833153
4.715714 -0.48312857
4.716714 -0.48293206
4.717714 -0.48273005999999996
4.718714 -0.48252744999999997
4.719714 -0.48232693000000004
4.720714 -0.4821273
4.721714 -0.48192408999999997
4.722714 -0.48171217000000005
4.723714 -0.4814886
4.724714 -0.48125447
4.725714 -0.48101428
4.726714 -0.48077377
4.727714 -0.48053679000000005
4.728714 -0.48030321
4.729714 -0.48006927000000005
4.730714 -0.47982954000000005
4.731714 -0.47958004000000004
4.732714 -0.47932011
4.733714 -0.47905277
4.734715 -0.47878278
4.735714 -0.47851409999999994
4.736714 -0.47824764999999997
4.737714 -0.47798082000000003
4.738714 -0.47770911000000005
4.739714 -0.47742864
4.740714 -0.47713835000000004
4.741714 -0.47684056
4.742714 -0.47653965
4.743714 -0.47623962000000003
4.744714 -0.47594178
4.745714 -0.47564408999999996
4.746714 -0.47534229
4.747715 -0.47503226
4.748714 -0.47471216
4.749714 -0.47438364
4.750714 -0.47405083
4.751714 -0.4737183
4.752714 -0.47338852000000003
4.753714 -0.47306064999999997
4.754714 -0.472731
4.755714 -0.47239511999999995
4.756714 -0.47205007
4.757714 -0.47169611999999994
4.758714 -0.47133639
4.759714 -0.47097513
4.760714 -0.47061527
4.761714 -0.47025690000000003
4.762714 -0.46989727
4.763714 -0.46953224000000005
4.764714 -0.46915873
4.765714 -0.46877647000000006
4.766714 -0.46838820000000003
4.767715 -0.46799820999999997
4.768714 -0.46760989
4.769714 -0.46722386
4.770714 -0.46683764000000005
4.771714 -0.46644681000000005
4.772714 -0.46604741
4.773714 -0.46563814000000003
4.774714 -0.46522105
4.775714 -0.46480046999999997
4.776714 -0.46438071999999997
4.777714 -0.46396377
4.778714 -0.4635483
4.779714 -0.46313051
4.780715 -0.46270638999999997
4.781714 -0.46227397
4.782714 -0.46183444
4.783714 -0.46139145
4.784714 -0.46094917
4.785714 -0.46050977
4.786714 -0.46007223
4.787714 -0.4596327
4.788714 -0.45918669
4.789714 -0.45873141
4.790714 -0.45826747
4.791714 -0.45779846
4.792714 -0.45732898
4.793715 -0.45686219999999994
4.794714 -0.45639807000000004
4.795714 -0.45593339000000005
4.796714 -0.45546354
4.797714 -0.45498530000000004
4.798714 -0.45449855
4.799714 -0.45400644
4.800714 -0.45351363
4.801714 -0.45302375
4.802714 -0.45253737
4.803714 -0.45205168
4.804714 -0.45156218000000004
4.805714 -0.45106513
4.806714 -0.45055970999999995
4.807714 -0.45004841000000007
4.808714 -0.44953576000000006
4.809714 -0.44902558
4.810714 -0.44851894
4.811714 -0.44801333000000004
4.812714 -0.44750418000000003
4.813715 -0.44698743
4.814714 -0.44646178999999997
4.815714 -0.44592954000000007
4.816714 -0.44539528999999994
4.817714 -0.44486336
4.818714 -0.44433554
4.819714 -0.44380994999999995
4.820714 -0.44328244000000006
4.821714 -0.44274865999999996
4.822714 -0.44220676999999997
4.823714 -0.4416584
4.824714 -0.44110771
4.825714 -0.44055898
4.826715 -0.44001415000000005
4.827714 -0.43947175
4.828714 -0.43892767
4.829714 -0.43837763
4.830714 -0.4378194
4.831714 -0.43725427
4.832714 -0.43668620999999996
4.833714 -0.43611960000000005
4.834714 -0.43555684
4.835714 -0.43499698
4.836714 -0.43443637
4.837714 -0.43387073000000004
4.838714 -0.43329769000000007
4.839714 -0.43271813
4.840714 -0.43213577000000003
4.841714 -0.43155495
4.842714 -0.43097823
4.843714 -0.43040509
4.844714 -0.4298321
4.845714 -0.42925510000000006
4.846714 -0.42867134
4.847714 -0.42808116
4.848714 -0.42748768
4.849714 -0.42689494000000006
4.850714 -0.42630555
4.851714 -0.42571928000000003
4.852714 -0.42513324999999996
4.853714 -0.42454358
4.854714 -0.42394791
4.855714 -0.42334646000000004
4.856714 -0.42274217000000003
4.857714 -0.42213885999999995
4.858714 -0.42153918
4.859715 -0.42094304000000005
4.860714 -0.42034783
4.861714 -0.41974988
4.862714 -0.41914652
4.863714 -0.41853762000000005
4.864714 -0.41792556
4.865714 -0.41731377000000003
4.866714 -0.41670483
4.867714 -0.41609905
4.868714 -0.41549448
4.869714 -0.41488805000000006
4.870714 -0.41427743
4.871714 -0.41366247
4.872715 -0.41304501000000005
4.873714 -0.41242791
4.874714 -0.41181324
4.875714 -0.41120113
4.876714 -0.41058981
4.877714 -0.40997658000000003
4.878714 -0.40935944
4.879714 -0.40873825
4.880714 -0.40811473
4.881714 -0.40749158
4.882714 -0.40687094
4.883714 -0.40625329
4.884714 -0.40563727
4.885714 -0.40502064
4.886714 -0.40440154
4.887714 -0.40377956
4.888714 -0.40315576000000003
4.889714 -0.40253186999999996
4.890714 -0.40190942
4.891714 -0.40128874
4.892715 -0.40066889000000006
4.893714 -0.40004845
4.894714 -0.39942642
4.895714 -0.39880285
4.896714 -0.39817882
4.897714 -0.39755572000000006
4.898714 -0.39693457
4.899714 -0.39631524
4.900714 -0.39569675000000004
4.901714 -0.39507761
4.902714 -0.39445679
4.903714 -0.39383409999999996
4.904714 -0.39321021
4.905715 -0.39258618000000006
4.906714 -0.39196279999999994
4.907714 -0.3913404
4.908714 -0.39071892
4.909714 -0.39009813
4.910714 -0.38947805
4.911714 -0.388859
4.912714 -0.38824133
4.913714 -0.38762514
4.914714 -0.38701007
4.915714 -0.38639551
4.916714 -0.38578082
4.917714 -0.38516575
4.918715 -0.38455056
4.919714 -0.38393578
4.920714 -0.38332178
4.921714 -0.38270862
4.922714 -0.38209602
4.923714 -0.3814836
4.924714 -0.38087138
4.925714 -0.38025982
4.926714 -0.37964978
4.927714 -0.37904192999999997
4.928714 -0.37843629
4.929714 -0.37783207
4.930714 -0.37722816
4.931714 -0.37662371
4.932714 -0.37601881
4.933714 -0.37541457
4.934714 -0.37481256
4.935714 -0.37421396
4.936714 -0.37361879
4.937714 -0.37302587
4.938715 -0.37243341
4.939714 -0.37184001
4.940714 -0.37124545999999997
4.941714 -0.37065083
4.942714 -0.37005793
4.943714 -0.36946805
4.944714 -0.36888125
4.945714 -0.36829626
4.946714 -0.36771132
4.947714 -0.36712531
4.948714 -0.36653869
4.949714 -0.36595338
4.950714 -0.36537184
4.951715 -0.36479563
4.952714 -0.36422452
4.953714 -0.36365639
4.954714 -0.36308845
4.955714 -0.36251876
4.956714 -0.36194737
4.957714 -0.3613763
4.958714 -0.36080841
4.959714 -0.3602457
4.960714 -0.35968821
4.961714 -0.35913393
4.962714 -0.35858012
4.963714 -0.35802487
4.964714 -0.35746838000000003
4.965714 -0.35691291999999997
4.966714 -0.35636143000000003
4.967714 -0.35581584
4.968714 -0.35527577
4.969714 -0.35473865000000004
4.970714 -0.35420124999999997
4.971714 -0.35366153
4.972714 -0.35311996
4.973714 -0.35257936
4.974714 -0.35204331
4.975714 -0.35151413
4.976714 -0.3509915
4.977714 -0.35047261
4.978714 -0.34995382
4.979714 -0.34943273999999996
4.980714 -0.34890975999999996
4.981714 -0.34838770999999996
4.982714 -0.34787033
4.983714 -0.34736006
4.984715 -0.34685659
4.985714 -0.34635712
4.986714 -0.34585809
4.987714 -0.34535732
4.988714 -0.34485543
4.989714 -0.34435547
4.990714 -0.34386117
4.991714 -0.34337465
4.992714 -0.342895
4.993714 -0.3424187
4.994714 -0.34194163
4.995714 -0.34146140999999997
4.996714 -0.34097885
4.997715 -0.34049752
4.998714 -0.34002168
4.999714 -0.33955395
5.000714 -0.33909371
5.001714 -0.33863778
5.002714 -0.33818227
5.003714 -0.33772504000000003
5.004714 -0.33726711
5.005714 -0.33681204000000003
5.006714 -0.33636384
5.007714 -0.33592447000000003
5.008714 -0.33549252
5.009714 -0.33506399000000003
5.010714 -0.33463459
5.011714 -0.33420215
5.012714 -0.33376804
5.013714 -0.33333625
5.014714 -0.3329112
5.015714 -0.33249506
5.016714 -0.33208651
5.017715 -0.33168164
5.018714 -0.33127630999999996
5.019714 -0.33086876
5.020714 -0.33046079
5.021714 -0.33005679
5.022714 -0.32966107
5.023714 -0.32927527
5.024714 -0.32889722
5.025714 -0.32852218
5.026714 -0.32814548
5.027714 -0.32776533999999996
5.028714 -0.32738377
5.029714 -0.32700556000000003
5.030715 -0.32663525
5.031714 -0.32627459
5.032714 -0.32592153
5.033714 -0.32557149
5.034714 -0.32522033
5.035714 -0.32486698999999997
5.036714 -0.32451428000000004
5.037714 -0.32416733000000003
5.038714 -0.32383060999999996
5.039714 -0.32350502
5.040714 -0.32318733
5.041714 -0.32287177
5.042714 -0.32255342
5.043715 -0.32223098
5.044714 -0.3219075
5.045714 -0.3215886
5.046714 -0.32127902
5.047714 -0.32098
5.048714 -0.32068836
5.049714 -0.3203986
5.050714 -0.3201063
5.051714 -0.31981089
5.052714 -0.31951611999999996
5.053714 -0.31922807
5.054714 -0.31895137
5.055714 -0.31868652000000003
5.056714 -0.31842940999999997
5.057714 -0.31817371
5.058714 -0.31791457
5.059714 -0.31765157
5.060714 -0.3173891
5.061714 -0.31713373
5.062714 -0.31689045
5.063715 -0.31665957
5.064714 -0.31643647
5.065714 -0.31621431
5.066714 -0.31598795
5.067714 -0.31575714000000005
5.068714 -0.31552669
5.069714 -0.31530363
5.070714 -0.31509316
5.071714 -0.31489543999999997
5.072714 -0.31470551999999996
5.073714 -0.31451625
5.074714 -0.31432258
5.075714 -0.31412465
5.076715 -0.31392783999999996
5.077714 -0.31373966
5.078714 -0.31356524999999996
5.079714 -0.31340418
5.080714 -0.31325056
5.081714 -0.31309628
5.082714 -0.31293589
5.083714 -0.31276974
5.084714 -0.31260392
5.085714 -0.31244689999999997
5.086714 -0.31230457
5.087714 -0.31217686
5.088714 -0.31205781
5.089714 -0.31193909
5.090714 -0.31181495
5.091714 -0.31168573
5.092714 -0.31155764999999996
5.093714 -0.31143918
5.094714 -0.31133592
5.095714 -0.31124703000000004
5.096714 -0.31116568
5.097714 -0.31108286
5.098714 -0.31099261
5.099714 -0.31089564000000003
5.100714 -0.31079899
5.101714 -0.31071207
5.102714 -0.3106412
5.103714 -0.31058588
5.104714 -0.3105391
5.105714 -0.31049142
5.106714 -0.31043654000000004
5.107714 -0.31037501
5.108714 -0.31031405
5.109715 -0.31026329
5.110714 -0.31022921
5.111714 -0.31021123
5.112714 -0.31020201000000003
5.113714 -0.31019167999999997
5.114714 -0.31017356
5.115714 -0.31014828
5.116714 -0.31012327
5.117714 -0.31010853
5.118714 -0.31011072
5.119714 -0.31012921
5.120714 -0.31015633
5.121714 -0.31018183000000005
5.122715 -0.31019892
5.123714 -0.31020828
5.124714 -0.3102178
5.125714 -0.31023803
5.126714 -0.31027612
5.127714 -0.31033164999999996
5.128714 -0.31039689
5.129714 -0.31046124999999997
5.130714 -0.31051738
5.131714 -0.31056558
5.132714 -0.31061342000000003
5.133714 -0.3106714
5.134714 -0.31074660000000004
5.135714 -0.31083864
5.136714 -0.31093974
5.137714 -0.31103925000000004
5.138714 -0.31112996
5.139714 -0.31121231
5.140714 -0.31129427
5.141714 -0.31138672
5.142715 -0.31149722999999996
5.143714 -0.31162559
5.144714 -0.311764
5.145714 -0.31190155999999997
5.146714 -0.31203062
5.147714 -0.31215111
5.148714 -0.31227057
5.149714 -0.31239967999999996
5.150714 -0.31254597
5.151714 -0.31270946
5.152714 -0.31288258999999996
5.153714 -0.31305482
5.154714 -0.31321866000000004
5.155715 -0.31337426
5.156714 -0.31352926
5.157714 -0.3136944
5.158714 -0.31387734
5.159714 -0.31407818
5.160714 -0.3142894
5.161714 -0.31450021
5.162714 -0.31470268
5.163714 -0.31489625
5.164714 -0.31508792
5.165714 -0.31528801
5.166714 -0.31550407999999996
5.167714 -0.31573653999999995
5.168715 -0.31597854000000003
5.169714 -0.31622003
5.170714 -0.31645377
5.171714 -0.31667964
5.172714 -0.31690479
5.173714 -0.31713943
5.174714 -0.31739108
5.175714 -0.31766014
5.176714 -0.31793974
5.177714 -0.31821972
5.178714 -0.31849241
5.179714 -0.31875705
5.180714 -0.31901991
5.181714 -0.31929062999999996
5.182714 -0.31957647
5.183714 -0.31987815
5.184714 -0.32018954
5.185714 -0.32050139
5.186714 -0.32080673
5.187714 -0.32110489000000003
5.188715 -0.32140182
5.189714 -0.32170652
5.190714 -0.32202573
5.191714 -0.32236003
5.192714 -0.32270353
5.193714 -0.32304742000000003
5.194714 -0.32338522999999997
5.195714 -0.3237165
5.196714 -0.32404698
5.197714 -0.32438536
5.198714 -0.32473819
5.199714 -0.32510615000000004
5.200714 -0.32548383000000003
5.201715 -0.32586287999999997
5.202714 -0.32623683
5.203714 -0.32660463
5.204714 -0.32697098999999996
5.205714 -0.32734331
5.206714 -0.32772734
5.207714 -0.32812378000000003
5.208714 -0.32852811000000004
5.209714 -0.32893344999999996
5.210714 -0.32933475
5.211714 -0.32973185000000005
5.212714 -0.33012955
5.213714 -0.33053476
5.214714 -0.33095249000000004
5.215714 -0.33138292
5.216714 -0.33182134
5.217714 -0.33226083
5.218714 -0.33269618
5.219714 -0.33312668
5.220714 -0.33355620999999996
5.221714 -0.33399088000000005
5.222714 -0.33443533000000003
5.223714 -0.33489021
5.224714 -0.33535215
5.225714 -0.33581594
5.226714 -0.33627788000000003
5.227714 -0.33673780999999997
5.228714 -0.33719917
5.229714 -0.33766679
5.230714 -0.33814385999999996
5.231714 -0.33863008
5.232714 -0.33912179
5.233714 -0.3396142
5.234715 -0.34010419999999997
5.235714 -0.340592
5.236714 -0.34108094
5.237714 -0.34157543
5.238714 -0.34207832
5.239714 -0.34258948
5.240714 -0.34310601
5.241714 -0.34362415
5.242714 -0.34414155
5.243714 -0.34465846
5.244714 -0.34517746
5.245714 -0.34570164999999997
5.246714 -0.34623274
5.247715 -0.34677004
5.248714 -0.34731105
5.249714 -0.34785306
5.250714 -0.34839492
5.251714 -0.3489376
5.252714 -0.34948352
5.253714 -0.35003489
5.254714 -0.35059226
5.255714 -0.35115422
5.256714 -0.35171822999999997
5.257714 -0.35228226
5.258714 -0.35284599
5.259714 -0.3534111
5.260714 -0.35398008999999997
5.261714 -0.35455475999999997
5.262714 -0.35513521
5.263714 -0.35571994
5.264714 -0.35630681
5.265714 -0.35689462
5.266714 -0.35748375
5.267715 -0.35807583
5.268714 -0.35867246
5.269714 -0.35927396
5.270714 -0.35987892
5.271714 -0.36048491
5.272714 -0.36108997000000004
5.273714 -0.36169395000000004
5.274714 -0.36229880000000003
5.275714 -0.36290747
5.276714 -0.36352228
5.277714 -0.36414347
5.278714 -0.36476904
5.279714 -0.36539605000000003
5.280715 -0.36602237
5.281714 -0.36664798
5.282714 -0.36727499999999996
5.283714 -0.36790619999999996
5.284714 -0.36854325
5.285714 -0.36918537
5.286714 -0.36982968
5.287714 -0.37047293
5.288714 -0.3711134
5.289714 -0.37175226
5.290714 -0.37239299
5.291714 -0.37303939
5.292714 -0.37369332
5.293715 -0.37435349
5.294714 -0.37501603
5.295714 -0.37567681
5.296714 -0.37633379
5.297714 -0.37698837
5.298714 -0.37764462000000004
5.299714 -0.37830679
5.300714 -0.37897685999999997
5.301714 -0.37965314
5.302714 -0.38033123
5.303714 -0.38100656
5.304714 -0.38167709
5.305714 -0.38234466
5.306714 -0.38301395
5.307714 -0.38368965
5.308714 -0.38437364
5.309714 -0.38506376999999997
5.310714 -0.38575502
5.311714 -0.38644252
5.312714 -0.38712439000000004
5.313715 -0.38780305
5.314714 -0.38848389
5.315714 -0.38917214
5.316714 -0.38986967
5.317714 -0.3905738
5.318714 -0.3912787
5.319714 -0.39197872
5.320714 -0.39267172
5.321714 -0.39336025
5.322714 -0.39405022
5.323714 -0.39474731
5.324714 -0.39545372
5.325714 -0.39616683
5.326715 -0.39688069
5.327714 -0.39758948
5.328714 -0.39829095000000003
5.329714 -0.39898781
5.330714 -0.39968602
5.331714 -0.40039126999999997
5.332714 -0.40110559
5.333714 -0.40182606000000004
5.334714 -0.40254634999999994
5.335714 -0.40326063
5.336714 -0.40396688999999997
5.337714 -0.40466841
5.338714 -0.40537175
5.339714 -0.40608299999999997
5.340714 -0.40680417
5.341714 -0.40753195
5.342714 -0.40825944999999997
5.343714 -0.40898002
5.344714 -0.40969118000000004
5.345714 -0.41039591000000003
5.346714 -0.41110087
5.347714 -0.4118125
5.348714 -0.41253328999999994
5.349714 -0.41326052
5.350714 -0.41398792999999995
5.351714 -0.41470961
5.352714 -0.41542350999999994
5.353714 -0.41613262
5.354714 -0.41684321999999996
5.355714 -0.41756094000000005
5.356714 -0.41828738000000004
5.357714 -0.41901874
5.358714 -0.41974806000000003
5.359715 -0.42046905
5.360714 -0.42117983
5.361714 -0.42188395999999995
5.362714 -0.42258864
5.363714 -0.42330059
5.364714 -0.42402231999999995
5.365714 -0.42475089000000005
5.366714 -0.42547979
5.367714 -0.42620259
5.368714 -0.42691682000000003
5.369714 -0.427625
5.370714 -0.42833289999999996
5.371714 -0.42904592
5.372715 -0.42976565
5.373714 -0.43048886999999997
5.374714 -0.43120943000000006
5.375714 -0.43192208
5.376714 -0.43262565000000003
5.377714 -0.4333239
5.378714 -0.43402346999999997
5.379714 -0.43473002
5.380714 -0.43544513
5.381714 -0.43616523
5.382714 -0.43688364999999996
5.383714 -0.43759444
5.384714 -0.43829558
5.385714 -0.43899007
5.386714 -0.43968391
5.387714 -0.44038248999999996
5.388714 -0.44108749999999997
5.389714 -0.44179615000000005
5.390714 -0.44250282999999996
5.391714 -0.44320286000000003
5.392715 -0.44389511
5.393714 -0.44458262
5.394714 -0.44527072
5.395714 -0.44596363
5.396714 -0.4466617
5.397714 -0.44736112
5.398714 -0.44805603000000005
5.399714 -0.44874195
5.400714 -0.44941846
5.401714 -0.45008948000000004
5.402714 -0.45076101
5.403714 -0.45143785000000003
5.404714 -0.45212093
5.405715 -0.45280689
5.406714 -0.45349025
5.407714 -0.45416667000000005
5.408714 -0.45483536
5.409714 -0.45549915999999996
5.410714 -0.45616268000000004
5.411714 -0.45682918
5.412714 -0.45749857
5.413714 -0.45816731
5.414714 -0.45883078
5.415714 -0.45948615000000004
5.416714 -0.46013417
5.417714 -0.46077888
5.418715 -0.46142526000000006
5.419714 -0.46207639
5.420714 -0.46273144
5.421714 -0.46338621
5.422714 -0.46403547999999994
5.423714 -0.46467609
5.424714 -0.46530855
5.425714 -0.46593653999999995
5.426714 -0.46656458
5.427714 -0.46719522
5.428714 -0.46782763999999993
5.429714 -0.46845819
5.430714 -0.46908291999999996
5.431714 -0.46970001
5.432714 -0.47031101000000003
5.433714 -0.47091991000000005
5.434714 -0.47153058
5.435714 -0.47214436
5.436714 -0.47275904
5.437714 -0.47336998
5.438715 -0.47397291999999996
5.439714 -0.47456645
5.440714 -0.47515291
5.441714 -0.47573685000000004
5.442714 -0.4763226
5.443714 -0.47691143
5.444714 -0.47750099999999995
5.445714 -0.47808685000000006
5.446714 -0.47866506999999997
5.447714 -0.47923476
5.448714 -0.47979853
5.449714 -0.48036077000000005
5.450714 -0.48092487
5.451715 -0.48149098
5.452714 -0.48205573
5.453714 -0.48261420000000005
5.454714 -0.48316293
5.455714 -0.48370198
5.456714 -0.48423512
5.457714 -0.48476756000000004
5.458714 -0.48530297
5.459714 -0.48584128
5.460714 -0.48637856
5.461714 -0.48690955
5.462714 -0.48743058
5.463714 -0.48794202
5.464714 -0.48844776999999995
5.465714 -0.48895306
5.466714 -0.48946114
5.467714 -0.48997108999999994
5.468714 -0.49047843
5.469714 -0.49097757
5.470714 -0.49146521
5.471714 -0.49194251000000006
5.472714 -0.49241431999999996
5.473714 -0.49288655
5.474714 -0.49336255
5.475714 -0.49384115
5.476714 -0.49431724
5.477714 -0.49478472
5.478714 -0.49524028000000003
5.479714 -0.49568525999999996
5.480714 -0.4961249
5.481714 -0.49656518
5.482714 -0.49700919
5.483714 -0.49745501
5.484715 -0.49789702
5.485714 -0.49832887
5.486714 -0.49874741
5.487714 -0.49915463
5.488714 -0.49955649
5.489714 -0.49995952
5.490714 -0.50036693
5.491714 -0.50077653
5.492714 -0.5011821599999999
5.493714 -0.50157709
5.494714 -0.501958
5.495714 -0.50232708
5.496714 -0.5026907199999999
5.497715 -0.5030557
5.498714 -0.50342525
5.499714 -0.50379718
5.500714 -0.504165
5.501714 -0.50452184
5.502714 -0.50486452
5.503714 -0.50519546
5.504714 -0.50552129
5.505714 -0.50584874
5.506714 -0.50618076
5.507714 -0.5065144500000001
5.508714 -0.50684274
5.509714 -0.5071584100000001
5.510714 -0.50745825
5.511714 -0.5077451000000001
5.512714 -0.5080262200000001
5.513714 -0.50830916
5.514714 -0.5085973500000001
5.515714 -0.50888821
5.516714 -0.5091745400000001
5.517715 -0.50944895
5.518714 -0.509708
5.519714 -0.50995424
5.520714 -0.5101946199999999
5.521714 -0.5104362
5.522714 -0.51068203
5.523714 -0.51092911
5.524714 -0.51117018
5.525714 -0.5113980300000001
5.526714 -0.51160972
5.527714 -0.51180851
5.528714 -0.5120020399999999
5.529714 -0.5121978
5.530715 -0.51239906
5.531714 -0.51260265
5.532714 -0.51280097
5.533714 -0.51298616
5.534714 -0.51315469
5.535714 -0.51330924
5.536714 -0.51345704
5.537714 -0.51360554
5.538714 -0.51375804
5.539714 -0.5139118100000001
5.540714 -0.51405975
5.541714 -0.5141946
5.542714 -0.51431335
5.543715 -0.51441886
5.544714 -0.5145184199999999
5.545714 -0.51461919
5.546714 -0.51472411
5.547714 -0.51483018
5.548714 -0.51492993
5.549714 -0.51501598
5.550714 -0.5150852699999999
5.551714 -0.5151407299999999
5.552714 -0.51518972
5.553714 -0.51523973
5.554714 -0.51529394
5.555714 -0.51534954
5.556714 -0.51539936
5.557714 -0.51543596
5.558714 -0.5154560300000001
5.559714 -0.51546204
5.560714 -0.51546078
5.561714 -0.5154592
5.562714 -0.51546027
5.563715 -0.5154613899999999
5.564714 -0.51545594
5.565714 -0.51543736
5.566714 -0.51540299
5.567714 -0.51535582
5.568714 -0.51530264
5.569714 -0.51525021
5.570714 -0.51520122
5.571714 -0.5151527
5.572714 -0.51509775
5.573714 -0.51502939
5.574714 -0.5149446400000001
5.575714 -0.51484588
5.576715 -0.51473952
5.577714 -0.5146320400000001
5.578714 -0.51452625
5.579714 -0.5144196999999999
5.580714 -0.51430631
5.581714 -0.51417998
5.582714 -0.51403814
5.583714 -0.51388331
5.584714 -0.51372158
5.585714 -0.5135589700000001
5.586714 -0.5133979000000001
5.587714 -0.5132358499999999
5.588714 -0.5130669600000001
5.589714 -0.5128854399999999
5.590714 -0.51268903
5.591714 -0.5124801800000001
5.592714 -0.51226458
5.593714 -0.5120476700000001
5.594714 -0.5118315099999999
5.595714 -0.51161349
5.596714 -0.51138792
5.597714 -0.51114927
5.598714 -0.51089549
5.599714 -0.51062889
5.600714 -0.51035499
5.601714 -0.51007899
5.602714 -0.50980318
5.603714 -0.50952551
5.604714 -0.5092410399999999
5.605714 -0.50894492
5.606714 -0.5086354000000001
5.607714 -0.50831451
5.608714 -0.5079867800000001
5.609715 -0.50765658
5.610714 -0.50732512
5.611714 -0.5069898899999999
5.612714 -0.50664619
5.613714 -0.50628972
5.614714 -0.5059192
5.615714 -0.50553717
5.616714 -0.50514843
5.617714 -0.50475728
5.618714 -0.50436519
5.619714 -0.50397008
5.620714 -0.50356751
5.621714 -0.50315359
5.622715 -0.5027268500000001
5.623714 -0.50228923
5.624714 -0.5018445699999999
5.625714 -0.50139623
5.626714 -0.50094509
5.627714 -0.50048907
5.628714 -0.50002448
5.629714 -0.49954824999999997
5.630714 -0.49905977
5.631714 -0.49856128
5.632714 -0.49805655
5.633714 -0.49754850999999994
5.634714 -0.49703763999999995
5.635714 -0.49652168999999996
5.636714 -0.49599711999999996
5.637714 -0.49546119
5.638714 -0.49491352000000005
5.639714 -0.49435636
5.640714 -0.49379304999999996
5.641714 -0.49322619999999995
5.642715 -0.49265604
5.643714 -0.49208044
5.644714 -0.49149622000000004
5.645714 -0.49090106000000006
5.646714 -0.49029462999999995
5.647714 -0.48967889
5.648714 -0.48905648
5.649714 -0.48842937999999997
5.650714 -0.48779738
5.651714 -0.48715863000000004
5.652714 -0.48651067
5.653714 -0.48585213
5.654714 -0.48518358
5.655715 -0.48450734
5.656714 -0.48382603999999996
5.657714 -0.48314094999999996
5.658714 -0.48245145
5.659714 -0.4817551
5.660714 -0.48104925000000004
5.661714 -0.48033232
5.662714 -0.47960482
5.663714 -0.47886879
5.664714 -0.47812657
5.665714 -0.47737941999999994
5.666714 -0.47662677
5.667714 -0.47586681000000003
5.668715 -0.47509782000000006
5.669714 -0.47431909000000005
5.670714 -0.47353157
5.671714 -0.47273715
5.672714 -0.47193756
5.673714 -0.47113312999999996
5.674714 -0.47032250999999997
5.675714 -0.46950355
5.676714 -0.46867449000000005
5.677714 -0.46783504
5.678714 -0.46698651
5.679714 -0.46613119000000003
5.680714 -0.46527092
5.681714 -0.46440605
5.682714 -0.46353526
5.683714 -0.46265641999999996
5.684714 -0.46176789
5.685714 -0.46086935
5.686714 -0.45996211000000004
5.687714 -0.45904800999999995
5.688715 -0.45812847
5.689714 -0.45720357
5.690714 -0.45627207
5.691714 -0.45533231
5.692714 -0.45438338999999994
5.693714 -0.45342585
5.694714 -0.45246133
5.695714 -0.45149168
5.696714 -0.45051766
5.697714 -0.44953837
5.698714 -0.44855168000000006
5.699714 -0.44755531
5.700714 -0.44654808
5.701715 -0.44553052
5.702714 -0.44450457
5.703714 -0.44347248000000006
5.704714 -0.44243555
5.705714 -0.44139367999999995
5.706714 -0.44034555999999997
5.707714 -0.43928972
5.708714 -0.43822541
5.709714 -0.43715327
5.710714 -0.43607474999999996
5.711714 -0.43499107
5.712714 -0.43390226
5.713714 -0.43280702
5.714714 -0.43170326000000003
5.715714 -0.43058936000000003
5.716714 -0.42946506
5.717714 -0.42833183
5.718714 -0.42719198
5.719714 -0.42604757000000004
5.720714 -0.42489930000000004
5.721714 -0.42374637000000004
5.722714 -0.42258701
5.723714 -0.42141951
5.724714 -0.42024329
5.725714 -0.41905911999999995
5.726714 -0.41786833000000007
5.727714 -0.41667209000000005
5.728714 -0.41547045
5.729714 -0.41426234
5.730714 -0.41304621999999996
5.731714 -0.41182116
5.732714 -0.41058748
5.733714 -0.40934667999999996
5.734715 -0.40810061999999997
5.735714 -0.40685045999999997
5.736714 -0.40559606000000004
5.737714 -0.40433588
5.738714 -0.40306798
5.739714 -0.40179118999999996
5.740714 -0.40050554
5.741714 -0.39921230999999996
5.742714 -0.39791319999999997
5.743714 -0.39660945
5.744714 -0.39530097999999997
5.745714 -0.39398684
5.746714 -0.39266570999999995
5.747715 -0.39133685999999995
5.748714 -0.39000069
5.749714 -0.38865835
5.750714 -0.38731101
5.751714 -0.38595903
5.752714 -0.38460165
5.753714 -0.38323731
5.754714 -0.38186463
5.755714 -0.38048325
5.756714 -0.37909409
5.757714 -0.37769887
5.758714 -0.37629916
5.759714 -0.37489559
5.760714 -0.37348748
5.761714 -0.37207347
5.762714 -0.37065237
5.763714 -0.36922384
5.764714 -0.36778853
5.765714 -0.36634768
5.766714 -0.36490215
5.767715 -0.36345192000000004
5.768714 -0.36199602999999997
5.769714 -0.36053327
5.770714 -0.35906297
5.771714 -0.35758559
5.772714 -0.35610250000000004
5.773714 -0.35461529999999997
5.774714 -0.35312477999999997
5.775714 -0.35163055
5.776714 -0.35013119
5.777714 -0.34862508000000003
5.778714 -0.34711135
5.779714 -0.34559043
5.780715 -0.34406359999999997
5.781714 -0.34253229
5.782714 -0.34099715
5.783714 -0.33945759999999997
5.784714 -0.33791235000000003
5.785714 -0.33636021
5.786714 -0.33480099
5.787714 -0.33323574
5.788714 -0.3316662
5.789714 -0.33009385
5.790714 -0.32851886999999996
5.791714 -0.32694006999999997
5.792714 -0.32535548999999997
5.793715 -0.32376361
5.794714 -0.32216427000000003
5.795714 -0.32055881
5.796714 -0.3189492
5.797714 -0.31733697
5.798714 -0.31572222
5.799714 -0.31410356
5.800714 -0.31247893
5.801714 -0.31084693
5.802714 -0.30920771
5.803714 -0.30756304
5.804714 -0.30591523
5.805714 -0.30426574
5.806714 -0.30261439
5.807714 -0.30095929
5.808714 -0.29929804
5.809714 -0.29762918
5.810714 -0.29595313
5.811714 -0.294272
5.812714 -0.29258842
5.813715 -0.29090394
5.814714 -0.28921808
5.815714 -0.28752866
5.816714 -0.285833
5.817714 -0.28412961000000003
5.818714 -0.28241910000000003
5.819714 -0.28070391
5.820714 -0.27898687
5.821714 -0.27726958999999995
5.822714 -0.27555139
5.823714 -0.27382979
5.824714 -0.27210191
5.825714 -0.27036623
5.826715 -0.26862358000000003
5.827714 -0.26687681999999996
5.828714 -0.26512907
5.829714 -0.26338201
5.830714 -0.26163474999999997
5.831714 -0.2598844
5.832714 -0.25812772
5.833714 -0.25636309
5.834714 -0.25459146
5.835714 -0.25281591999999997
5.836714 -0.25103982
5.837714 -0.2492649
5.838714 -0.24749024
5.839714 -0.24571279
5.840714 -0.24392925999999998
5.841714 -0.24213819
5.842714 -0.24034081000000002
5.843714 -0.23854054
5.844714 -0.23674094
5.845714 -0.23494367000000002
5.846714 -0.23314743000000002
5.847714 -0.23134861
5.848714 -0.22954333
5.849714 -0.2277297
5.850714 -0.22590887
5.851714 -0.22408435999999998
5.852714 -0.22226002
5.853714 -0.22043774000000002
5.854714 -0.2186165
5.855714 -0.21679289999999998
5.856714 -0.21496343
5.857714 -0.21312662999999998
5.858714 -0.21128403
5.859715 -0.20943952
5.860714 -0.20759704
5.861714 -0.20575831
5.862714 -0.20392180999999998
5.863714 -0.20208354
5.864714 -0.20023934
5.865714 -0.19838715
5.866714 -0.19652832
5.867714 -0.19466672000000002
5.868714 -0.19280649
5.869714 -0.1909496
5.870714 -0.1890948
5.871714 -0.18723836
5.872715 -0.18537634
5.873714 -0.183507
5.874714 -0.18163191
5.875714 -0.17975512
5.876714 -0.17788083999999998
5.877714 -0.17601102999999998
5.878714 -0.17414422
5.879714 -0.17227641999999999
5.880714 -0.17040344
5.881714 -0.16852337
5.882714 -0.16663768
5.883714 -0.16475044
5.884714 -0.16286588999999999
5.885714 -0.16098599
5.886714 -0.15910929
5.887714 -0.15723179
5.888714 -0.15534921999999998
5.889714 -0.15345962999999999
5.890714 -0.15156455000000002
5.891714 -0.14966809
5.892715 -0.14777462
5.893714 -0.14588627
5.894714 -0.14400176
5.895714 -0.14211722
5.896714 -0.1402285
5.897714 -0.13833366
5.898714 -0.13643413999999998
5.899714 -0.13453386
5.900714 -0.13263699
5.901714 -0.13074544999999999
5.902714 -0.12885779
5.903714 -0.12697002
5.904714 -0.12507796000000002
5.905715 -0.12317967
5.906714 -0.12127665
5.907714 -0.11937299
5.908714 -0.11747305999999999
5.909714 -0.11557904
5.910714 -0.11368974999999999
5.911714 -0.11180143
5.912714 -0.10991
5.913714 -0.10801345
5.914714 -0.10611301000000001
5.915714 -0.10421235
5.916714 -0.10231547
5.917714 -0.10042422999999999
5.918715 -0.09853732800000001
5.919714 -0.096651027
5.920714 -0.094761368
5.921714 -0.092866487
5.922714 -0.090967724
5.923714 -0.08906886800000001
5.924714 -0.08717398200000001
5.925714 -0.085285137
5.926714 -0.08340131
5.927714 -0.081519067
5.928714 -0.079634681
5.929714 -0.077746337
5.930714 -0.075855228
5.931714 -0.073964859
5.932714 -0.072079012
5.933714 -0.070199562
5.934714 -0.068325427
5.935714 -0.06645321800000001
5.936714 -0.064579211
5.937714 -0.06270149
5.938715 -0.060820999
5.939714 -0.05894092
5.940714 -0.057064783
5.941714 -0.055194425000000005
5.942714 -0.053328968000000004
5.943714 -0.051465427
5.944714 -0.04960056400000001
5.945714 -0.047732849
5.946714 -0.045863425
5.947714 -0.043995501
5.948714 -0.042132544
5.949714 -0.040276336999999995
5.950714 -0.038426009
5.951715 -0.036578608
5.952714 -0.03473082
5.953714 -0.032880856
5.954714 -0.031029418
5.955714 -0.029179198
5.956714 -0.027333248999999997
5.957714 -0.025493211999999998
5.958714 -0.023658408
5.959714 -0.021826326
5.960714 -0.019994166
5.961714 -0.018160537
5.962714 -0.016326299000000002
5.963714 -0.014494079
5.964714 -0.012666771
5.965714 -0.010845902
5.966714 -0.009030802899999999
5.967714 -0.0072190698
5.968714 -0.0054080003
5.969714 -0.0035961653000000002
5.970714 -0.0017842147
5.971714 2.5538839e-05
5.972714 0.001830475
5.973714 0.0036291643
5.974714 0.005422138599999999
5.975714 0.007211513700000001
5.976714 0.0089997156
5.977714 0.010788064
5.978714 0.01257603
5.979714 0.014361582
5.980714 0.016142376
5.981714 0.017917082
5.982714 0.019686083
5.983714 0.021451148
5.984715 0.023214323999999998
5.985714 0.024976683
5.986714 0.026737689000000002
5.987714 0.028495508
5.988714 0.03024808
5.989714 0.031994306
5.990714 0.033734675
5.991714 0.035470942
5.992714 0.037205132
5.993714 0.038938381
5.994714 0.040670333
5.995714 0.042399365
5.996714 0.044123537
5.997715 0.045841633
5.998714 0.047553773
5.999714 0.049261213000000005
6.000714 0.050965522
6.001714 0.05266759
6.002714 0.054367114
6.003714 0.056062796000000005
6.004714 0.057753088
6.005714 0.059437141
6.006714 0.061115244
6.007714 0.062788685
6.008714 0.064458972
6.009714 0.066126976
6.010714 0.06779244300000001
6.011714 0.069454138
6.012714 0.071110536
6.013714 0.072760647
6.014714 0.07440453600000001
6.015714 0.076043187
6.016714 0.077677908
6.017715 0.079309556
6.018714 0.08093804900000001
6.019714 0.082562451
6.020714 0.084181502
6.021714 0.085794361
6.022714 0.08740103199999999
6.023714 0.089002325
6.024714 0.090599363
6.025714 0.092192931
6.026714 0.093783013
6.027714 0.095368829
6.028714 0.096949242
6.029714 0.09852343899999999
6.030715 0.10009132000000001
6.031714 0.10165354
6.032714 0.10321109
6.033714 0.10476467
6.034714 0.10631431
6.035714 0.10785928
6.036714 0.1093985
6.037714 0.11093112000000001
6.038714 0.11245699
6.039714 0.11397676000000001
6.040714 0.11549150000000001
6.041714 0.11700218000000001
6.042714 0.11850913
6.043715 0.12001188
6.044714 0.12150939000000001
6.045714 0.12300061999999999
6.046714 0.12448505
6.047714 0.12596283
6.048714 0.12743472
6.049714 0.12890145
6.050714 0.13036332
6.051714 0.13182001000000002
6.052714 0.13327071000000001
6.053714 0.13471467
6.054714 0.13615165
6.055714 0.13758225
6.056714 0.1390076
6.057714 0.14042881999999998
6.058714 0.14184639999999998
6.059714 0.14325986
6.060714 0.14466788
6.061714 0.14606897000000002
6.062714 0.14746214000000002
6.063715 0.14884730999999998
6.064714 0.15022538000000002
6.065714 0.15159758
6.066714 0.15296487
6.067714 0.15432736
6.068714 0.15568432999999998
6.069714 0.15703473
6.070714 0.15837788
6.071714 0.15971391000000001
6.072714 0.16104378
6.073714 0.16236868999999998
6.074714 0.16368928000000002
6.075714 0.16500517
6.076715 0.16631491999999998
6.077714 0.16761681
6.078714 0.16890974
6.079714 0.17019393
6.080714 0.17147085
6.081714 0.17274256999999998
6.082714 0.17401067
6.083714 0.1752754
6.084714 0.17653558
6.085714 0.17778929
6.086714 0.17903493
6.087714 0.18027205
6.088714 0.18150157
6.089714 0.1827251
6.090714 0.18394389
6.091714 0.18515789000000002
6.092714 0.18636576000000002
6.093714 0.18756554
6.094714 0.18875587
6.095714 0.18993695000000002
6.096714 0.19111057
6.097714 0.19227924
6.098714 0.19344481000000002
6.099714 0.19460740999999998
6.100714 0.19576517000000002
6.101714 0.19691531
6.102714 0.19805551999999998
6.103714 0.19918535999999998
6.104714 0.20030641000000002
6.105714 0.20142146
6.106714 0.20253283
6.107714 0.20364111000000001
6.108714 0.20474479999999998
6.109715 0.20584117
6.110714 0.20692796
6.111714 0.20800475
6.112714 0.20907323000000003
6.113714 0.21013625
6.114714 0.21119596999999998
6.115714 0.21225254
6.116714 0.21330366999999997
6.117714 0.21434594
6.118714 0.21537663
6.119714 0.21639548
6.120714 0.21740486999999997
6.121714 0.21840879
6.122715 0.21941054000000002
6.123714 0.22041093999999997
6.124714 0.2214079
6.125714 0.22239757
6.126714 0.22337663
6.127714 0.22434411
6.128714 0.22530202000000002
6.129714 0.22625409
6.130714 0.22720347999999999
6.131714 0.22815089000000002
6.132714 0.22909390000000002
6.133714 0.23002839
6.134714 0.23095091
6.135714 0.23186080999999997
6.136714 0.23276077
6.137714 0.23365533
6.138714 0.23454838
6.139714 0.23544081
6.140714 0.23632997
6.141714 0.23721103
6.142715 0.23807978999999999
6.143714 0.23893518
6.144714 0.23977985000000002
6.145714 0.24061874
6.146714 0.24145625
6.147714 0.24229364999999997
6.148714 0.24312823
6.149714 0.24395487
6.150714 0.24476903
6.151714 0.24556941000000002
6.152714 0.24635880000000002
6.153714 0.24714246
6.154714 0.24792512
6.155715 0.24870809
6.156714 0.24948843999999998
6.157714 0.25026066999999996
6.158714 0.25101988999999997
6.159714 0.25176469
6.160714 0.25249817
6.161714 0.25322619
6.162714 0.25395395
6.163714 0.25468299
6.164714 0.25541019
6.165714 0.25612946999999997
6.166714 0.25683532
6.167714 0.25752594
6.168715 0.25820441
6.169714 0.25887692
6.170714 0.25954919
6.171714 0.26022317
6.172714 0.26089577
6.173714 0.26156066
6.174714 0.26221194000000003
6.175714 0.26284757000000003
6.176714 0.26347067
6.177714 0.26408781000000003
6.178714 0.26470516
6.179714 0.26532488
6.180714 0.26594386
6.181714 0.26655549
6.182714 0.26715354
6.183714 0.26773585
6.184714 0.26830568
6.185714 0.26886992000000004
6.186714 0.269435
6.187714 0.2700032
6.188715 0.27057112
6.189714 0.27113159
6.190714 0.27167769
6.191714 0.27220687
6.192714 0.27272233
6.193714 0.27323137
6.194714 0.27374107999999997
6.195714 0.27425437999999996
6.196714 0.27476828999999997
6.197714 0.27527569
6.198714 0.27576962
6.199714 0.27624725
6.200714 0.2767117
6.201715 0.27717012
6.202714 0.27762954
6.203714 0.27809273
6.204714 0.27855644
6.205714 0.27901323
6.206714 0.27945577
6.207714 0.2798812
6.208714 0.28029284
6.209714 0.28069839
6.210714 0.28110554
6.211714 0.28151753
6.212714 0.28193134000000003
6.213714 0.28233933
6.214714 0.28273379
6.215714 0.28311128
6.216714 0.28347471
6.217714 0.28383152
6.218714 0.28418936
6.219714 0.28455164
6.220714 0.28491549
6.221714 0.28527346000000003
6.222714 0.28561791
6.223714 0.28594548
6.224714 0.28625906
6.225714 0.28656619
6.226714 0.28687459
6.227714 0.28718773000000003
6.228714 0.28750276999999996
6.229714 0.28781219999999996
6.230714 0.28810827
6.231714 0.28838757
6.232714 0.28865305
6.233714 0.28891237000000003
6.234715 0.28917354
6.235714 0.28944025
6.236714 0.28970973
6.237714 0.28997443
6.238714 0.29022631
6.239714 0.29046135
6.240714 0.29068196
6.241714 0.29089528000000003
6.242714 0.29110909
6.243714 0.2913272
6.244714 0.29154737
6.245714 0.29176266
6.246714 0.29196581
6.247715 0.29215348999999996
6.248714 0.29232847
6.249714 0.29249799000000004
6.250714 0.29266966
6.251714 0.29284696
6.252714 0.29302717
6.253714 0.29320286
6.254714 0.29336611999999995
6.255714 0.29351308
6.256714 0.29364596
6.257714 0.29377176
6.258714 0.29389816
6.259714 0.29402911
6.260714 0.29416268
6.261714 0.29429246000000003
6.262714 0.29441135
6.263714 0.29451584
6.264714 0.29460804
6.265714 0.2946944
6.266714 0.2947818
6.267715 0.29487351
6.268714 0.29496723
6.269714 0.29505647
6.270714 0.29513438000000003
6.271714 0.29519778
6.272714 0.29524907
6.273714 0.29529487000000004
6.274714 0.29534213
6.275714 0.29539422
6.276714 0.29544901999999995
6.277714 0.29550029
6.278714 0.2955412
6.279714 0.2955683
6.280715 0.29558337
6.281714 0.29559219000000003
6.282714 0.29560104
6.283714 0.29561308
6.284714 0.2956266
6.285714 0.29563622
6.286714 0.29563634
6.287714 0.29562451
6.288714 0.295603
6.289714 0.29557745
6.290714 0.29555354
6.291714 0.29553361
6.292714 0.29551527
6.293715 0.29549273
6.294714 0.29546015
6.295714 0.29541499
6.296714 0.29535922000000003
6.297714 0.29529819999999996
6.298714 0.29523741
6.299714 0.29517936
6.300714 0.29512241
6.301714 0.29506192
6.302714 0.29499321
6.303714 0.29491447000000004
6.304714 0.29482779
6.305714 0.29473784000000003
6.306714 0.29464897
6.307714 0.29456262
6.308714 0.29447637
6.309714 0.29438552
6.310714 0.29428573
6.311714 0.29417565
6.312714 0.29405760999999997
6.313715 0.29393624999999995
6.314714 0.29381568999999996
6.315714 0.29369718
6.316714 0.29357853
6.317714 0.29345555
6.318714 0.29332468
6.319714 0.29318507
6.320714 0.29303918
6.321714 0.29289108
6.322714 0.292744
6.323714 0.29259848
6.324714 0.29245201
6.325714 0.29230069
6.326715 0.29214164000000004
6.327714 0.2919747
6.328714 0.29180249999999996
6.329714 0.29162874
6.330714 0.29145598
6.331714 0.29128401
6.332714 0.29111006
6.333714 0.29093057
6.334714 0.29074338
6.335714 0.2905492
6.336714 0.2903512
6.337714 0.29015304
6.338714 0.28995677999999997
6.339714 0.28976162
6.340714 0.28956453000000004
6.341714 0.28936204
6.342714 0.28915245
6.343714 0.28893675
6.344714 0.28871805
6.345714 0.28849943
6.346714 0.28828199
6.347714 0.28806413
6.348714 0.28784252
6.349714 0.28761413
6.350714 0.28737835
6.351714 0.28713739
6.352714 0.2868952
6.353714 0.28665508
6.354714 0.2864178
6.355714 0.28618111
6.356714 0.28594108
6.357714 0.28569458999999997
6.358714 0.28544113
6.359715 0.28518315
6.360714 0.28492459000000003
6.361714 0.28466831
6.362714 0.28441432
6.363714 0.28415963
6.364714 0.2839
6.365714 0.28363264
6.366714 0.28335787
6.367714 0.28307918
6.368714 0.28280118
6.369714 0.2825269
6.370714 0.28225589
6.371714 0.28198443
6.372715 0.2817078
6.373714 0.2814231
6.374714 0.28113106
6.375714 0.28083576
6.376714 0.28054228
6.377714 0.28025368
6.378714 0.27996916
6.379714 0.2796845
6.380714 0.27939454
6.381714 0.2790963
6.382714 0.2787909
6.383714 0.27848282
6.384714 0.27817735
6.385714 0.27787727
6.386714 0.27758118
6.387714 0.27728411
6.388714 0.27698046
6.389714 0.27666725000000003
6.390714 0.27634609
6.391714 0.27602231
6.392715 0.27570208
6.393714 0.27538873
6.394714 0.27508087999999997
6.395714 0.27477324
6.396714 0.27445978
6.397714 0.27413729
6.398714 0.27380731999999997
6.399714 0.27347535
6.400714 0.2731475
6.401714 0.27282690000000004
6.402714 0.27251169
6.403714 0.27219602
6.404714 0.27187343
6.405715 0.27154065
6.406714 0.27119967
6.407714 0.27085666
6.408714 0.2705185
6.409714 0.27018874000000004
6.410714 0.26986557
6.411714 0.2695428
6.412714 0.26921353000000003
6.413714 0.26887411
6.414714 0.2685264
6.415714 0.26817664
6.416714 0.26783189
6.417714 0.2674958
6.418715 0.26716657
6.419714 0.26683789
6.420714 0.26650263
6.421714 0.26615718
6.422714 0.26580354
6.423714 0.26544824
6.424714 0.2650986
6.425714 0.26475843
6.426714 0.26442583000000003
6.427714 0.26409416
6.428714 0.26375588
6.429714 0.26340701
6.430714 0.26304936
6.431714 0.26268959000000003
6.432714 0.26233534
6.433714 0.26199079999999997
6.434714 0.2616544
6.435714 0.26131966
6.436714 0.26097905
6.437714 0.26062839
6.438715 0.26026933999999996
6.439714 0.25990838
6.440714 0.25955306
6.441714 0.25920765
6.442714 0.25887052
6.443714 0.2585351
6.444714 0.25819372
6.445714 0.25784199
6.446714 0.25748143
6.447714 0.25711861
6.448714 0.25676133
6.449714 0.25641420000000004
6.450714 0.25607604
6.451715 0.25574055
6.452714 0.25540008000000003
6.453714 0.25505
6.454714 0.25469144
6.455714 0.25433053
6.456714 0.25397488
6.457714 0.25362908
6.458714 0.2532921
6.459714 0.25295792
6.460714 0.25261899000000004
6.461714 0.25227067999999997
6.462714 0.25191396
6.463714 0.25155480999999996
6.464714 0.25120082
6.465714 0.25085676
6.466714 0.25052198000000003
6.467714 0.25019073
6.468714 0.24985559
6.469714 0.24951169999999998
6.470714 0.24915959
6.471714 0.24880475999999999
6.472714 0.24845442
6.473714 0.24811340999999998
6.474714 0.24778137
6.475714 0.24745313
6.476714 0.24712167
6.477714 0.24678234000000002
6.478714 0.24643547
6.479714 0.24608619999999998
6.480714 0.24574145
6.481714 0.24540591999999997
6.482714 0.24507947
6.483714 0.24475716000000003
6.484715 0.24443220000000002
6.485714 0.24409974
6.486714 0.24375961999999998
6.487714 0.24341634
6.488714 0.24307640000000003
6.489714 0.24274462
6.490714 0.24242143000000002
6.491714 0.24210277
6.492714 0.24178261
6.493714 0.24145651
6.494714 0.24112414
6.495714 0.24078941999999998
6.496714 0.24045827
6.497715 0.24013507999999997
6.498714 0.23982024
6.499714 0.23950999999999997
6.500714 0.23919849
6.501714 0.23888121
6.502714 0.23855746
6.503714 0.23823060999999998
6.504714 0.23790612
6.505714 0.23758844
6.506714 0.23727857
6.507714 0.23697361
6.508714 0.23666862
6.509714 0.23635952000000002
6.510714 0.23604536
6.511714 0.23572877999999997
6.512714 0.23541448
6.513714 0.23510637999999998
6.514714 0.23480548999999998
6.515714 0.23450942
6.516714 0.23421383999999998
6.517715 0.23391498
6.518714 0.23361174
6.519714 0.23330622
6.520714 0.23300245000000003
6.521714 0.23270403
6.522714 0.23241213
6.523714 0.23212496
6.524714 0.23183883
6.525714 0.23155031
6.526714 0.23125812999999998
6.527714 0.23096381000000002
6.528714 0.23067063000000002
6.529714 0.23038187
6.530715 0.23009900000000003
6.531714 0.22982100000000003
6.532714 0.22954503
6.533714 0.22926815
6.534714 0.22898887
6.535714 0.22870789
6.536714 0.22842751
6.537714 0.22815032999999998
6.538714 0.22787764
6.539714 0.22760889999999998
6.540714 0.2273421
6.541714 0.22707498
6.542714 0.22680634
6.543715 0.22653672
6.544714 0.22626807999999998
6.545714 0.22600275
6.546714 0.22574221
6.547714 0.22548637
6.548714 0.22523373000000002
6.549714 0.22498210999999999
6.550714 0.22472973999999998
6.551714 0.22447607
6.552714 0.22422187000000002
6.553714 0.22396864
6.554714 0.22371786
6.555714 0.22347019999999998
6.556714 0.22322531
6.557714 0.22298223
6.558714 0.22273992999999997
6.559714 0.22249795
6.560714 0.22225673
6.561714 0.22201736
6.562714 0.22178106
6.563715 0.22154851
6.564714 0.22131947000000002
6.565714 0.22109291
6.566714 0.22086732
6.567714 0.22064142
6.568714 0.22041472
6.569714 0.22018773000000003
6.570714 0.21996179
6.571714 0.21973834
6.572714 0.21951837000000002
6.573714 0.21930182999999998
6.574714 0.21908777000000002
6.575714 0.21887479999999998
6.576715 0.21866194
6.577714 0.21844907000000002
6.578714 0.2182371
6.579714 0.2180275
6.580714 0.21782152
6.581714 0.21761945
6.582714 0.21742035
6.583714 0.21722254
6.584714 0.21702446999999997
6.585714 0.21682558999999998
6.586714 0.21662675
6.587714 0.21642977000000002
6.588714 0.21623652
6.589714 0.21604782
6.590714 0.2158629
6.591714 0.21567983
6.592714 0.21549652
6.593714 0.21531188
6.594714 0.21512657000000002
6.595714 0.21494260999999998
6.596714 0.21476231
6.597714 0.21458699000000003
6.598714 0.21441616000000002
6.599714 0.21424775000000001
6.600714 0.21407928
6.601714 0.2139092
6.602714 0.21373793000000002
6.603714 0.21356754000000003
6.604714 0.21340067000000001
6.605714 0.21323905999999998
6.606714 0.21308244
6.607714 0.21292868
6.608714 0.21277505
6.609715 0.21261976
6.610714 0.21246299000000002
6.611714 0.2123069
6.612714 0.21215433
6.613714 0.21200724999999998
6.614714 0.2118655
6.615714 0.21172687
6.616714 0.21158833999999999
6.617714 0.21144771
6.618714 0.21130501000000002
6.619714 0.2111624
6.620714 0.21102303
6.621714 0.21088917000000001
6.622715 0.21076095
6.623714 0.21063624999999997
6.624714 0.21051185000000003
6.625714 0.21038532999999998
6.626714 0.21025646
6.627714 0.21012727999999997
6.628714 0.21000101999999998
6.629714 0.20988015000000002
6.630714 0.20976504
6.631714 0.20965366000000002
6.632714 0.20954288000000001
6.633714 0.20943023
6.634714 0.20931542
6.635714 0.20920048
6.636714 0.20908853
6.637714 0.20898208
6.638714 0.2088814
6.639714 0.20878441000000003
6.640714 0.20868778
6.641714 0.20858896999999998
6.642715 0.20848752
6.643714 0.20838547
6.644714 0.20828614999999998
6.645714 0.20819227
6.646714 0.20810442999999998
6.647714 0.20802082000000002
6.648714 0.20793831999999998
6.649714 0.20785436000000002
6.650714 0.20776833
6.651714 0.20768191000000003
6.652714 0.20759797000000002
6.653714 0.20751888
6.654714 0.20744503
6.655715 0.20737459
6.656714 0.20730465
6.657714 0.20723289
6.658714 0.20715895
6.659714 0.20708469999999998
6.660714 0.20701309999999998
6.661714 0.20694658000000002
6.662714 0.20688563000000001
6.663714 0.20682851
6.664714 0.20677242
6.665714 0.20671500999999998
6.666714 0.20665571000000002
6.667714 0.20659603
6.668715 0.20653859000000002
6.669714 0.20648545999999998
6.670714 0.20643708000000002
6.671714 0.206392
6.672714 0.20634783
6.673714 0.20630262
6.674714 0.20625602999999998
6.675714 0.20620950999999998
6.676714 0.20616533999999997
6.677714 0.20612522
6.678714 0.20608932
6.679714 0.20605614
6.680714 0.20602345
6.681714 0.20598961999999998
6.682714 0.20595456
6.683714 0.20591978
6.684714 0.20588747999999998
6.685714 0.20585929
6.686714 0.20583530000000003
6.687714 0.20581423
6.688715 0.20579407
6.689714 0.20577337
6.690714 0.20575197
6.691714 0.20573092999999998
6.692714 0.20571176
6.693714 0.20569549
6.694714 0.20568196
6.695714 0.20566998999999997
6.696714 0.20565819
6.697714 0.20564594000000003
6.698714 0.20563377
6.699714 0.2056231
6.700714 0.20561543999999998
6.701715 0.20561147999999999
6.702714 0.20561069
6.703714 0.20561167
6.704714 0.20561297
6.705714 0.20561398
6.706714 0.20561505
6.707714 0.20561723999999998
6.708714 0.20562154
6.709714 0.20562818
6.710714 0.20563649
6.711714 0.20564548
6.712714 0.20565449
6.713714 0.20566374999999998
6.714714 0.20567437
6.715714 0.20568757
6.716714 0.20570401
6.717714 0.20572322
6.718714 0.20574392
6.719714 0.20576471000000002
6.720714 0.2057849
6.721714 0.2058049
6.722714 0.20582599000000001
6.723714 0.20584945999999998
6.724714 0.20587575000000002
6.725714 0.20590418
6.726714 0.20593344
6.727714 0.20596236
6.728714 0.20599081
6.729714 0.2060198
6.730714 0.20605093
6.731714 0.20608539
6.732714 0.20612308000000001
6.733714 0.20616259
6.734715 0.20620194000000003
6.735714 0.20623973
6.736714 0.20627605
6.737714 0.20631242
6.738714 0.20635104999999998
6.739714 0.2063934
6.740714 0.20643941
6.741714 0.20648736999999998
6.742714 0.20653503
6.743714 0.20658096999999997
6.744714 0.20662546
6.745714 0.20667042
6.746714 0.2067182
6.747715 0.20677012
6.748714 0.2068256
6.749714 0.20688241
6.750714 0.2069379
6.751714 0.20699066
6.752714 0.20704145999999998
6.753714 0.20709285
6.754714 0.20714772
6.755714 0.20720767999999998
6.756714 0.20727194
6.757714 0.20733777999999997
6.758714 0.20740209
6.759714 0.20746312
6.760714 0.2075216
6.761714 0.20758030000000002
6.762714 0.20764233
6.763714 0.20770926
6.764714 0.20778019
6.765714 0.20785213
6.766714 0.20792186000000001
6.767715 0.20798785
6.768714 0.20805132
6.769714 0.20811564999999999
6.770714 0.20818438
6.771714 0.20825916000000003
6.772714 0.20833877
6.773714 0.20841963
6.774714 0.20849786
6.775714 0.20857155
6.776714 0.20864182
6.777714 0.20871216
6.778714 0.20878634
6.779714 0.20886615
6.780715 0.20895032
6.781714 0.20903523999999998
6.782714 0.20911710000000003
6.783714 0.20919424
6.784714 0.20926825
6.785714 0.20934308000000001
6.786714 0.20942281000000001
6.787714 0.20950923
6.788714 0.20960071
6.789714 0.20969309999999997
6.790714 0.20978204
6.791714 0.20986558
6.792714 0.20994521
6.793715 0.21002502
6.794714 0.21010928
6.795714 0.21019988
6.796714 0.21029518
6.797714 0.21039099
6.798714 0.21048305
6.799714 0.21056954
6.800714 0.21065230999999998
6.801714 0.21073578
6.802714 0.21082438
6.803714 0.21091986
6.804714 0.21102030000000002
6.805714 0.21112112
6.806714 0.21121777
6.807714 0.21130838
6.808714 0.2113949
6.809714 0.21148194
6.810714 0.21157404000000002
6.811714 0.21167304
6.812714 0.21177690999999998
6.813715 0.21188094
6.814714 0.21198050000000002
6.815714 0.21207374999999998
6.816714 0.21216275999999998
6.817714 0.21225226000000003
6.818714 0.21234681
6.819714 0.21244816
6.820714 0.21255411999999999
6.821714 0.21265989999999999
6.822714 0.21276094
6.823714 0.21285568
6.824714 0.21294651
6.825714 0.21303834000000002
6.826715 0.21313583
6.827714 0.21324047999999998
6.828714 0.21334977
6.829714 0.21345857999999998
6.830714 0.21356208999999998
6.831714 0.21365865
6.832714 0.21375064000000002
6.833714 0.21384312000000003
6.834714 0.21394077
6.835714 0.21404517
6.836714 0.21415396999999997
6.837714 0.21426230999999998
6.838714 0.21436572999999998
6.839714 0.21446296
6.840714 0.21455667
6.841714 0.21465185999999997
6.842714 0.21475288
6.843714 0.21486080000000002
6.844714 0.21497258000000002
6.845714 0.21508286999999998
6.846714 0.21518697
6.847714 0.21528366000000002
6.848714 0.21537587000000002
6.849714 0.21546895000000002
6.850714 0.21556765000000003
6.851714 0.21567333000000002
6.852714 0.21578323
6.853714 0.21589226
6.854714 0.21599603
6.855714 0.21609350000000002
6.856714 0.21618751000000003
6.857714 0.21628314
6.858714 0.21638449
6.859715 0.21649217
6.860714 0.21660284000000002
6.861714 0.21671112999999997
6.862714 0.2168128
6.863714 0.21690726
6.864714 0.21699800000000002
6.865714 0.21709059000000003
6.866714 0.21718948
6.867714 0.21729537
6.868714 0.21740489
6.869714 0.21751257999999998
6.870714 0.21761411
6.871714 0.21770878000000002
6.872715 0.21779989
6.873714 0.21789265
6.874714 0.21799104
6.875714 0.21809542
6.876714 0.21820229
6.877714 0.21830639000000002
6.878714 0.21840384999999998
6.879714 0.21849461
6.880714 0.21858248000000002
6.881714 0.21867291000000003
6.882714 0.21876977
6.883714 0.21887298000000002
6.884714 0.21897852
6.885714 0.21908076
6.886714 0.21917564
6.887714 0.21926317999999997
6.888714 0.21934733
6.889714 0.21943368000000002
6.890714 0.21952626
6.891714 0.21962509000000002
6.892715 0.21972633000000003
6.893714 0.21982461
6.894714 0.21991618000000002
6.895714 0.22000126
6.896714 0.22008377
6.897714 0.22016896
6.898714 0.22026022999999997
6.899714 0.22035695
6.900714 0.22045479
6.901714 0.2205482
6.902714 0.22063379
6.903714 0.22071227
6.904714 0.22078825000000002
6.905715 0.22086748
6.906714 0.22095367
6.907714 0.22104625
6.908714 0.22114080000000003
6.909714 0.22123160000000003
6.910714 0.22131498
6.911714 0.22139132
6.912714 0.22146481
6.913714 0.22154073000000002
6.914714 0.22162236
6.915714 0.22170890999999998
6.916714 0.22179601000000002
6.917714 0.22187844999999998
6.918715 0.22195328
6.919714 0.22202175999999998
6.920714 0.22208865000000003
6.921714 0.2221596
6.922714 0.22223770999999998
6.923714 0.22232179
6.924714 0.22240685999999998
6.925714 0.22248714
6.926714 0.2225592
6.927714 0.22262391
6.928714 0.22268579
6.929714 0.22275033000000002
6.930714 0.22282069999999998
6.931714 0.22289592
6.932714 0.22297159
6.933714 0.22304254
6.934714 0.22310596
6.935714 0.22316316999999997
6.936714 0.22321881
6.937714 0.22327815999999998
6.938715 0.22334389
6.939714 0.22341447999999997
6.940714 0.22348505000000002
6.941714 0.22355018
6.942714 0.22360699
6.943714 0.22365687999999997
6.944714 0.22370470999999997
6.945714 0.22375586
6.946714 0.22381316
6.947714 0.22387533
6.948714 0.22393775
6.949714 0.22399518999999998
6.950714 0.2240449
6.951715 0.22408815999999998
6.952714 0.22412938999999998
6.953714 0.22417353
6.954714 0.22422303000000002
6.955714 0.22427649
6.956714 0.22432948000000003
6.957714 0.22437719
6.958714 0.22441735000000002
6.959714 0.22445165
6.960714 0.22448469
6.961714 0.22452136
6.962714 0.22456389999999998
6.963714 0.22461067
6.964714 0.22465698
6.965714 0.22469787
6.966714 0.22473078999999999
6.967714 0.22475712
6.968714 0.22478111
6.969714 0.22480737
6.970714 0.22483829
6.971714 0.22487266
6.972714 0.22490658
6.973714 0.22493588999999997
6.974714 0.22495871
6.975714 0.22497658999999998
6.976714 0.22499356
6.977714 0.22501368
6.978714 0.22503857
6.979714 0.22506642
6.980714 0.22509291
6.981714 0.22511375
6.982714 0.22512702
6.983714 0.22513426
6.984715 0.22513948
6.985714 0.22514681
6.986714 0.22515825
6.987714 0.22517261
6.988714 0.22518645999999998
6.989714 0.22519622000000003
6.990714 0.22520036
6.991714 0.22520025000000002
6.992714 0.22519911
6.993714 0.22520004
6.994714 0.22520414
6.995714 0.22520965
6.996714 0.22521314999999997
6.997715 0.22521135000000003
6.998714 0.22520320000000002
6.999714 0.22519031
7.000714 0.22517606
7.001714 0.22516366999999998
7.002714 0.22515436000000003
7.003714 0.22514681
7.004714 0.22513808000000002
7.005714 0.22512537000000002
7.006714 0.22510767
7.007714 0.22508618000000002
7.008714 0.22506347999999998
7.009714 0.22504181
7.010714 0.22502171
7.011714 0.22500176000000002
7.012714 0.22497945
7.013714 0.22495287
7.014714 0.22492174
7.015714 0.22488765
7.016714 0.22485307000000002
7.017715 0.22481987
7.018714 0.22478816
7.019714 0.22475636
7.020714 0.22472208000000002
7.021714 0.22468364
7.022714 0.22464087
7.023714 0.22459518999999997
7.024714 0.22454854999999999
7.025714 0.22450229
7.026714 0.22445632999999998
7.027714 0.22440935
7.028714 0.22435975000000002
7.029714 0.22430674000000003
7.030715 0.22425082999999998
7.031714 0.22419353
7.032714 0.22413624
7.033714 0.22407939999999998
7.034714 0.2240221
7.035714 0.22396266
7.036714 0.22389963000000002
7.037714 0.22383272
7.038714 0.22376298
7.039714 0.22369213
7.040714 0.22362149
7.041714 0.22355119999999998
7.042714 0.22348019000000002
7.043715 0.22340686999999998
7.044714 0.22333022
7.045714 0.22325042999999997
7.046714 0.22316873
7.047714 0.22308654
7.048714 0.22300445000000002
7.049714 0.22292158
7.050714 0.22283616
7.051714 0.22274647
7.052714 0.22265205999999998
7.053714 0.2225541
7.054714 0.22245487
7.055714 0.22235641
7.056714 0.22225939
7.057714 0.22216265000000002
7.058714 0.22206393
7.059714 0.22196118
7.060714 0.22185394
7.061714 0.22174357
7.062714 0.22163244000000001
7.063715 0.22152232000000002
7.064714 0.22141321000000003
7.065714 0.22130318000000002
7.066714 0.22118940999999998
7.067714 0.22106993
7.068714 0.22094487
7.069714 0.22081649000000003
7.070714 0.22068801000000002
7.071714 0.22056163
7.072714 0.22043721
7.073714 0.22031225
7.074714 0.22018326000000002
7.075714 0.22004789
7.076715 0.21990638
7.077714 0.21976144000000003
7.078714 0.21961676
7.079714 0.21947476000000002
7.080714 0.21933513000000002
7.081714 0.21919488999999998
7.082714 0.21905019
7.083714 0.21889857
7.084714 0.21874045000000003
7.085714 0.21857901
7.086714 0.21841833
7.087714 0.21826092
7.088714 0.21810606000000002
7.089714 0.21795025
7.090714 0.21778905999999998
7.091714 0.21761982
7.092714 0.21744325999999997
7.093714 0.21726320999999998
7.094714 0.21708445
7.095714 0.21690989
7.096714 0.2167389
7.097714 0.21656759
7.098714 0.21639098
7.099714 0.21620602
7.100714 0.21601328999999997
7.101714 0.21581671
7.102714 0.21562129000000002
7.103714 0.21543009
7.104714 0.21524229
7.105714 0.21505367
7.106714 0.21485902999999998
7.107714 0.21465523
7.108714 0.21444317
7.109715 0.21422735999999998
7.110714 0.21401339
7.111714 0.21380464999999998
7.112714 0.21360039
7.113714 0.21339598999999998
7.114714 0.21318572000000002
7.115714 0.21296598000000003
7.116714 0.21273741000000002
7.117714 0.21250453
7.118714 0.21227301999999998
7.119714 0.21204638999999997
7.120714 0.2118238
7.121714 0.21160059
7.122715 0.21137088
7.123714 0.21113106
7.124714 0.21088198
7.125714 0.21062851999999999
7.126714 0.21037683
7.127714 0.21013077
7.128714 0.2098897
7.129714 0.20964881000000002
7.130714 0.20940192
7.131714 0.20914511
7.132714 0.20887898
7.133714 0.20860827
7.134714 0.20833912000000002
7.135714 0.20807541
7.136714 0.20781647999999997
7.137714 0.20755743999999998
7.138714 0.20729194
7.139714 0.20701593999999998
7.140714 0.20672996000000002
7.141714 0.20643882
7.142715 0.20614886
7.143714 0.20586418
7.144714 0.20558428999999998
7.145714 0.2053044
7.146714 0.20501824999999999
7.147714 0.20472172000000002
7.148714 0.20441536000000002
7.149714 0.20410405
7.150714 0.20379419000000001
7.151714 0.20349007
7.152714 0.20319132999999998
7.153714 0.20289321
7.154714 0.20258932000000002
7.155715 0.20227532
7.156714 0.20195133999999998
7.157714 0.20162181
7.158714 0.20129287
7.159714 0.20096864999999997
7.160714 0.20064889000000002
7.161714 0.20032909
7.162714 0.20000320000000002
7.163714 0.19966715
7.164714 0.19932130999999997
7.165714 0.19897029000000002
7.166714 0.19862030000000003
7.167714 0.1982756
7.168715 0.19793598999999998
7.169714 0.19759701000000002
7.170714 0.19725249
7.171714 0.19689805000000002
7.172714 0.19653351
7.173714 0.19616294
7.174714 0.19579213
7.175714 0.19542527999999998
7.176714 0.19506257999999999
7.177714 0.19470021
7.178714 0.19433274
7.179714 0.19395631000000002
7.180714 0.19357101000000002
7.181714 0.19318076
7.182714 0.192791
7.183714 0.1924055
7.184714 0.1920241
7.185714 0.19164279
7.186714 0.19125597
7.187714 0.19085963
7.188715 0.19045353
7.189714 0.19004131
7.190714 0.1896282
7.191714 0.18921813
7.192714 0.18881151999999998
7.193714 0.18840516000000002
7.194714 0.18799427
7.195714 0.18757533
7.196714 0.18714808
7.197714 0.18671569
7.198714 0.18628271999999998
7.199714 0.18585245
7.200714 0.18542498999999998
7.201715 0.18499722999999998
7.202714 0.18456472000000002
7.203714 0.18412429
7.204714 0.18367581
7.205714 0.18322222999999999
7.206714 0.18276779
7.207714 0.18231549
7.208714 0.18186539000000002
7.209714 0.18141463000000002
7.210714 0.18095909999999998
7.211714 0.18049577
7.212714 0.18002443
7.213714 0.1795476
7.214714 0.17906906
7.215714 0.17859169
7.216714 0.1781159
7.217714 0.17763961
7.218714 0.17715967999999999
7.219714 0.17667388
7.220714 0.17618217
7.221714 0.17568663
7.222714 0.17519017
7.223714 0.17469459
7.224714 0.17419952
7.225714 0.17370256
7.226714 0.17320061
7.227714 0.17269163999999998
7.228714 0.17217579
7.229714 0.17165518
7.230714 0.17113265
7.231714 0.17061025000000002
7.232714 0.17008812999999998
7.233714 0.16956473
7.234715 0.16903789
7.235714 0.16850621
7.236714 0.16796978
7.237714 0.16743001999999998
7.238714 0.16688866
7.239714 0.16634662
7.240714 0.16580333
7.241714 0.16525715
7.242714 0.16470632
7.243714 0.16415007
7.244714 0.16358906
7.245714 0.16302492999999998
7.246714 0.16245933
7.247715 0.16189296
7.248714 0.16132524
7.249714 0.16075479
7.250714 0.16018025
7.251714 0.15960117000000001
7.252714 0.15901814
7.253714 0.15843232
7.254714 0.15784467000000002
7.255714 0.15725526
7.256714 0.15666332
7.257714 0.15606775
7.258714 0.15546794
7.259714 0.15486417
7.260714 0.15425748
7.261714 0.15364898000000002
7.262714 0.15303909000000002
7.263714 0.15242719999999998
7.264714 0.15181203000000001
7.265714 0.15119235
7.266714 0.15056782999999999
7.267715 0.14993922
7.268714 0.14930795
7.269714 0.14867522
7.270714 0.14804128
7.271714 0.14740529000000002
7.272714 0.14676589
7.273714 0.14612208999999998
7.274714 0.14547394
7.275714 0.14482256
7.276714 0.14416942
7.277714 0.14351533
7.278714 0.14285976
7.279714 0.14220108
7.280715 0.14153743
7.281714 0.14086785
7.282714 0.14019293
7.283714 0.13951458
7.284714 0.13883499
7.285714 0.13815541
7.286714 0.13747538
7.287714 0.13679309
7.288714 0.13610644
7.289714 0.13541434
7.290714 0.13471736
7.291714 0.13401742
7.292714 0.13331658999999998
7.293715 0.13261572
7.294714 0.13191383
7.295714 0.13120858
7.296714 0.13049758
7.297714 0.12977989
7.298714 0.12905662
7.299714 0.12833038
7.300714 0.12760387
7.301714 0.12687825
7.302714 0.12615252
7.303714 0.12542404
7.304714 0.12469006
7.305714 0.12394938
7.306714 0.12320300000000001
7.307714 0.12245359
7.308714 0.12170386
7.309714 0.12095496
7.310714 0.12020570000000001
7.311714 0.11945326999999999
7.312714 0.11869484999999999
7.313715 0.11792933
7.314714 0.11715802
7.315714 0.11638393999999999
7.316714 0.11561010000000001
7.317714 0.11483779
7.318714 0.11406571
7.319714 0.11329078
7.320714 0.11250985999999999
7.321714 0.11172158
7.322714 0.11092721
7.323714 0.11012986000000001
7.324714 0.10933271000000001
7.325714 0.10853714
7.326715 0.10774192999999999
7.327714 0.10694392
7.328714 0.10613987999999999
7.329714 0.10532836
7.330714 0.10451057
7.331714 0.10368964
7.332714 0.10286877
7.333714 0.10204939
7.334714 0.10123024
7.335714 0.10040812
7.336714 0.09957977999999999
7.337714 0.09874381400000001
7.338714 0.097901537
7.339714 0.097056257
7.340714 0.096211454
7.341714 0.095368782
7.342714 0.094527169
7.343714 0.09368346100000001
7.344714 0.092834258
7.345714 0.09197788900000001
7.346714 0.091115298
7.347714 0.090249447
7.348714 0.08938352699999999
7.349714 0.088519033
7.350714 0.087654858
7.351714 0.086787919
7.352714 0.085914944
7.353714 0.085034367
7.354714 0.084147247
7.355714 0.083256699
7.356714 0.082366128
7.357714 0.081477343
7.358714 0.080589578
7.359715 0.07970002500000001
7.360714 0.078805513
7.361714 0.077904348
7.362714 0.076997268
7.363714 0.076086982
7.364714 0.075176533
7.365714 0.07426751499999999
7.366714 0.073359156
7.367714 0.072448741
7.368714 0.071533211
7.369714 0.07061086400000001
7.370714 0.069682329
7.371714 0.068750151
7.372715 0.06781733200000001
7.373714 0.06688561999999999
7.374714 0.065954559
7.375714 0.065021863
7.376714 0.064084766
7.377714 0.063141645
7.378714 0.062192936
7.379714 0.061240845
7.380714 0.060288032
7.381714 0.059336074999999995
7.382714 0.058384601
7.383714 0.057431526
7.384714 0.056474272
7.385714 0.055511238
7.386714 0.054542662000000006
7.387714 0.05357046
7.388714 0.052597089
7.389714 0.051624153
7.390714 0.050651573000000005
7.391714 0.049677701
7.392715 0.048700339
7.393714 0.047718
7.394714 0.046730728
7.395714 0.045739986999999996
7.396714 0.044747785
7.397714 0.043755498999999996
7.398714 0.042763125
7.399714 0.041769337
7.400714 0.040772284
7.401714 0.039770654999999995
7.402714 0.03876441
7.403714 0.037754758
7.404714 0.036743455
7.405715 0.035731841
7.406714 0.034720154
7.407714 0.03370748
7.408714 0.032692327
7.409714 0.031673482999999995
7.410714 0.030650641
7.411714 0.029624501
7.412714 0.028596315000000004
7.413714 0.027567165999999997
7.414714 0.026537396
7.415714 0.025506486
7.416714 0.024473395999999998
7.417714 0.023437165
7.418715 0.022397407
7.419714 0.021354489
7.420714 0.020309283
7.421714 0.019262693
7.422714 0.018215209
7.423714 0.017166704
7.424714 0.016116574
7.425714 0.015064093
7.426714 0.014008797
7.427714 0.012950703
7.428714 0.011890289
7.429714 0.01082825
7.430714 0.0097651653
7.431714 0.008701230400000001
7.432714 0.007636164799999999
7.433714 0.0065693348
7.434714 0.0055000222
7.435714 0.0044277433
7.436714 0.0033524749999999997
7.437714 0.0022746858999999997
7.438715 0.001195151
7.439714 0.00011462191
7.440714 -0.00096650501
7.441714 -0.0020483591
7.442714 -0.0031315059000000004
7.443714 -0.0042166292000000005
7.444714 -0.0053041338
7.445714 -0.006393888899999999
7.446714 -0.0074852724
7.447714 -0.0085775137
7.448714 -0.009670173300000001
7.449714 -0.010763488
7.450714 -0.011858349
7.451715 -0.012955890000000001
7.452714 -0.014056862
7.453714 -0.015161141
7.454714 -0.016267673
7.455714 -0.017374929
7.456714 -0.018481654
7.457714 -0.019587525
7.458714 -0.020693331
7.459714 -0.02180055
7.460714 -0.022910530999999998
7.461714 -0.024023745
7.462714 -0.025139525
7.463714 -0.026256472000000003
7.464714 -0.027373291
7.465714 -0.028489609
7.466714 -0.029606259000000003
7.467714 -0.030724796999999998
7.468714 -0.031846584
7.469714 -0.032971869
7.470714 -0.034099518
7.471714 -0.035227499999999995
7.472714 -0.036354005
7.473714 -0.037478466
7.474714 -0.038601959
7.475714 -0.03972667
7.476714 -0.040854706000000005
7.477714 -0.041986917
7.478714 -0.043122409
7.479714 -0.044259039
7.480714 -0.04539463
7.481714 -0.046528206
7.482714 -0.047660555
7.483714 -0.048793716
7.484715 -0.04992974
7.485714 -0.051069405000000005
7.486714 -0.052211672
7.487714 -0.053354219
7.488714 -0.05449481
7.489714 -0.055632635
7.490714 -0.056768865999999994
7.491714 -0.057906087
7.492714 -0.059046806
7.493714 -0.060191983
7.494714 -0.061340414999999995
7.495714 -0.06248933499999999
7.496714 -0.06363595
7.497715 -0.064779032
7.498714 -0.065919594
7.499714 -0.067060307
7.500714 -0.068203954
7.501714 -0.069351774
7.502714 -0.070502755
7.503714 -0.071654201
7.504714 -0.072803348
7.505714 -0.073949015
7.506714 -0.075092312
7.507714 -0.076236017
7.508714 -0.077382888
7.509714 -0.078533951
7.510714 -0.079687801
7.511714 -0.080841308
7.512714 -0.08199139800000001
7.513714 -0.083136815
7.514714 -0.08427893
7.515714 -0.085420994
7.516714 -0.086566299
7.517715 -0.087716291
7.518714 -0.088869763
7.519714 -0.090023561
7.520714 -0.09117444300000001
7.521714 -0.092320959
7.522714 -0.093464286
7.523714 -0.094607478
7.524714 -0.095753581
7.525714 -0.096903718
7.526714 -0.098056335
7.527714 -0.09920799599999999
7.528714 -0.10035535999999999
7.529714 -0.10149719
7.530715 -0.10263507
7.531714 -0.10377260999999999
7.532714 -0.10491335
7.533714 -0.10605876
7.534714 -0.10720736
7.535714 -0.10835566
7.536714 -0.10950014999999999
7.537714 -0.11063939999999998
7.538714 -0.11177488000000001
7.539714 -0.11291000000000001
7.540714 -0.11404809
7.541714 -0.11519028
7.542714 -0.11633476999999999
7.543715 -0.11747774
7.544714 -0.11861558
7.545714 -0.11974699
7.546714 -0.12087373
7.547714 -0.12199964
7.548714 -0.12312839
7.549714 -0.12426137000000001
7.550714 -0.12539685
7.551714 -0.12653102
7.552714 -0.12766029
7.553714 -0.12878335999999999
7.554714 -0.12990208
7.555714 -0.13102031
7.556714 -0.13214159
7.557714 -0.13326705
7.558714 -0.13439461
7.559714 -0.13552018
7.560714 -0.13664002
7.561714 -0.13775286
7.562714 -0.13886071
7.563715 -0.13996756999999999
7.564714 -0.14107715
7.565714 -0.14219058
7.566714 -0.14330574000000001
7.567714 -0.14441846
7.568714 -0.14552501
7.569714 -0.14662426
7.570714 -0.14771841
7.571714 -0.1488117
7.572714 -0.14990796
7.573714 -0.15100829
7.574714 -0.15211042
7.575714 -0.15321005
7.576715 -0.15430329
7.577714 -0.15538899
7.578714 -0.15646933
7.579714 -0.15754848999999999
7.580714 -0.15863014
7.581714 -0.1597152
7.582714 -0.16080123999999998
7.583714 -0.16188385
7.584714 -0.1629593
7.585714 -0.16402666
7.586714 -0.16508856
7.587714 -0.16614957
7.588714 -0.16721361
7.589714 -0.1682817
7.590714 -0.16935127
7.591714 -0.17041764
7.592714 -0.17147679
7.593714 -0.17252755
7.594714 -0.17357228
7.595714 -0.17461535
7.596714 -0.17566052
7.597714 -0.17670866
7.598714 -0.17775714
7.599714 -0.17880145
7.600714 -0.17983784
7.601714 -0.18086554000000002
7.602714 -0.18188737
7.603714 -0.18290804
7.604714 -0.18393145
7.605714 -0.18495838
7.606714 -0.18598599
7.607714 -0.18700943
7.608714 -0.18802463
7.609715 -0.18903065
7.610714 -0.19003014
7.611714 -0.19102781000000002
7.612714 -0.19202755999999999
7.613714 -0.19303021
7.614714 -0.19403298
7.615714 -0.19503114000000002
7.616714 -0.19602071999999998
7.617714 -0.19700094
7.618714 -0.19797455
7.619714 -0.19894624000000002
7.620714 -0.19991992000000003
7.621714 -0.20089628999999998
7.622715 -0.20187253
7.623714 -0.20284386999999998
7.624714 -0.20380648999999998
7.625714 -0.20475963000000003
7.626714 -0.20570613
7.627714 -0.20665076999999998
7.628714 -0.20759734000000002
7.629714 -0.20854647999999998
7.630714 -0.20949515
7.631714 -0.21043844
7.632714 -0.21137232
7.633714 -0.21229598
7.634714 -0.21321217
7.635714 -0.21412568
7.636714 -0.21504045
7.637714 -0.21595736
7.638714 -0.21687376000000003
7.639714 -0.21778508000000002
7.640714 -0.21868759999999998
7.641714 -0.2195806
7.642715 -0.22046677999999997
7.643714 -0.22135063000000002
7.644714 -0.22223573
7.645714 -0.22312258000000001
7.646714 -0.2240082
7.647714 -0.22488781000000002
7.648714 -0.22575762
7.649714 -0.22661693
7.650714 -0.22746853
7.651714 -0.22831706
7.652714 -0.22916630999999998
7.653714 -0.23001705
7.654714 -0.23086665
7.655715 -0.23171060999999998
7.656714 -0.23254533
7.657714 -0.23337011000000002
7.658714 -0.23418751
7.659714 -0.23500184
7.660714 -0.23581651000000003
7.661714 -0.23663207
7.662714 -0.23744584
7.663714 -0.23825355
7.664714 -0.23905176000000003
7.665714 -0.2398398
7.666714 -0.24062016
7.667714 -0.24139692999999998
7.668715 -0.24217334999999998
7.669714 -0.24294987999999998
7.670714 -0.24372401999999999
7.671714 -0.24449168999999998
7.672714 -0.24524969000000002
7.673714 -0.24599757
7.674714 -0.2467378
7.675714 -0.24747441
7.676714 -0.24821053
7.677714 -0.24894669
7.678714 -0.24968053
7.679714 -0.25040817
7.680714 -0.25112652
7.681714 -0.25183496
7.682714 -0.25253559
7.683714 -0.25323199
7.684714 -0.25392692
7.685714 -0.25462087
7.686714 -0.25531172
7.687714 -0.25599604000000004
7.688715 -0.2566712
7.689714 -0.25733684
7.690714 -0.2579951
7.691714 -0.25864922999999995
7.692714 -0.25930163
7.693714 -0.25995240999999997
7.694714 -0.26059933
7.695714 -0.26123915000000003
7.696714 -0.26186942
7.697714 -0.26248989
7.698714 -0.26310268000000003
7.699714 -0.26371089999999997
7.700714 -0.26431700999999996
7.701715 -0.26492134
7.702714 -0.26552209
7.703714 -0.26611644
7.704714 -0.26670224
7.705714 -0.26727926
7.706714 -0.26784905000000003
7.707714 -0.26841394
7.708714 -0.26897558
7.709714 -0.26953379
7.710714 -0.27008674
7.711714 -0.2706321
7.712714 -0.27116837
7.713714 -0.27169594999999996
7.714714 -0.27221671999999997
7.715714 -0.27273306999999997
7.716714 -0.27324647999999996
7.717714 -0.27375666
7.718714 -0.27426179
7.719714 -0.27475953
7.720714 -0.27524841
7.721714 -0.27572855
7.722714 -0.27620144999999996
7.723714 -0.27666902
7.724714 -0.27713238
7.725714 -0.27759126
7.726714 -0.27804438
7.727714 -0.2784902
7.728714 -0.27892808
7.729714 -0.27935861
7.730714 -0.27978315
7.731714 -0.280203
7.732714 -0.28061839
7.733714 -0.28102829
7.734715 -0.28143092000000003
7.735714 -0.28182480000000004
7.736714 -0.28220965
7.737714 -0.28258648
7.738714 -0.28295713
7.739714 -0.28332311
7.740714 -0.28368484
7.741714 -0.28404151
7.742714 -0.28439176
7.743714 -0.28473446
7.744714 -0.28506948
7.745714 -0.28539760999999997
7.746714 -0.28571992
7.747715 -0.28603687
7.748714 -0.28634785999999995
7.749714 -0.28665143
7.750714 -0.28694611999999997
7.751714 -0.28723143
7.752714 -0.28750823999999997
7.753714 -0.28777842
7.754714 -0.28804385
7.755714 -0.28830534
7.756714 -0.28856224
7.757714 -0.28881284
7.758714 -0.28905538
7.759714 -0.28928908999999997
7.760714 -0.28951464
7.761714 -0.28973352
7.762714 -0.28994709999999996
7.763714 -0.29015564
7.764714 -0.290358
7.765714 -0.29055232000000003
7.766714 -0.29073718
7.767715 -0.29091258000000003
7.768714 -0.29108005
7.769714 -0.29124189
7.770714 -0.29139983999999997
7.771714 -0.291554
7.772714 -0.29170271
7.773714 -0.29184336
7.774714 -0.29197398
7.775714 -0.29209435
7.776714 -0.29220618
7.777714 -0.29231207000000003
7.778714 -0.29241396
7.779714 -0.29251203
7.780715 -0.29260445999999996
7.781714 -0.29268863
7.782714 -0.2927626
7.783714 -0.29282642
7.784714 -0.29288209
7.785714 -0.29293244999999996
7.786714 -0.29297946
7.787714 -0.29302295
7.788714 -0.29306065
7.789714 -0.29308936
7.790714 -0.29310691
7.791714 -0.29311343
7.792714 -0.29311140999999996
7.793715 -0.29310419
7.794714 -0.29309415
7.795714 -0.29308123
7.796714 -0.29306293
7.797714 -0.29303578
7.798714 -0.29299732
7.799714 -0.29294759
7.800714 -0.29288912
7.801714 -0.29282548999999997
7.802714 -0.29275916
7.803714 -0.29268998
7.804714 -0.29261527
7.805714 -0.29253123999999997
7.806714 -0.29243531
7.807714 -0.29232765
7.808714 -0.29221112
7.809714 -0.2920897
7.810714 -0.29196616
7.811714 -0.29184052
7.812714 -0.29171001999999996
7.813715 -0.29157065
7.814714 -0.29141947
7.815714 -0.29125642
7.816714 -0.29108427000000003
7.817714 -0.29090708
7.818714 -0.29072776
7.819714 -0.29054629
7.820714 -0.2903597
7.821714 -0.29016368
7.822714 -0.28995513
7.823714 -0.28973399
7.824714 -0.28950328
7.825714 -0.28926756000000003
7.826715 -0.28903033
7.827714 -0.28879202
7.828714 -0.28854986
7.829714 -0.28829945
7.830714 -0.28803735
7.831714 -0.28776303000000003
7.832714 -0.28747919
7.833714 -0.28719013000000004
7.834714 -0.28689916000000004
7.835714 -0.28660663000000003
7.836714 -0.28630956
7.837714 -0.28600337
7.838714 -0.28568441
7.839714 -0.28535218
7.840714 -0.28500969000000004
7.841714 -0.2846618
7.842714 -0.2843125
7.843714 -0.28396281
7.844714 -0.28361017
7.845714 -0.28325003
7.846714 -0.2828785
7.847714 -0.28249456
7.848714 -0.2821007
7.849714 -0.28170138
7.850714 -0.2813004
7.851714 -0.28089867
7.852714 -0.28049356999999997
7.853714 -0.28008039
7.854714 -0.27965498
7.855714 -0.27921617
7.856714 -0.27876641
7.857714 -0.27831043
7.858714 -0.27785262
7.859715 -0.2773945
7.860714 -0.27693403
7.861714 -0.27646678
7.862714 -0.27598857
7.863714 -0.27549786000000004
7.864714 -0.27499672
7.865714 -0.27448956
7.866714 -0.27398067
7.867714 -0.27347158
7.868714 -0.27296031000000004
7.869714 -0.27244231
7.870714 -0.27191311
7.871714 -0.27137082
7.872715 -0.27081729
7.873714 -0.27025698
7.874714 -0.26969445999999997
7.875714 -0.26913194
7.876714 -0.26856798000000004
7.877714 -0.26799846
7.878714 -0.26741892
7.879714 -0.26682725
7.880714 -0.26622482
7.881714 -0.26561574
7.882714 -0.26500442
7.883714 -0.26439312
7.884714 -0.26378057
7.885714 -0.26316263
7.886714 -0.26253477999999997
7.887714 -0.26189452
7.888714 -0.26124287
7.889714 -0.26058385
7.890714 -0.25992205
7.891714 -0.25926018
7.892715 -0.2585975
7.893714 -0.25793032
7.894714 -0.25725414
7.895714 -0.25656626
7.896714 -0.25586737
7.897714 -0.25516110000000003
7.898714 -0.25445207
7.899714 -0.25374321
7.900714 -0.2530342
7.901714 -0.2523216
7.902714 -0.25160091
7.903714 -0.2508691
7.904714 -0.25012628
7.905715 -0.24937563999999998
7.906714 -0.24862157000000001
7.907714 -0.24786713000000002
7.908714 -0.24711228999999998
7.909714 -0.24635405
7.910714 -0.24558806
7.911714 -0.2448112
7.912714 -0.24402337
7.913714 -0.24322760000000002
7.914714 -0.24242837
7.915714 -0.24162913000000003
7.916714 -0.24083043
7.917714 -0.24002958
7.918715 -0.23922226
7.919714 -0.23840498
7.920714 -0.23757704
7.921714 -0.23674084999999997
7.922714 -0.23590060999999998
7.923714 -0.23505983
7.924714 -0.23421941000000002
7.925714 -0.23337707
7.926714 -0.23252876
7.927714 -0.23167091
7.928714 -0.23080262
7.929714 -0.2299261
7.930714 -0.22904549
7.931714 -0.22816453000000003
7.932714 -0.22728447999999998
7.933714 -0.22640339999999998
7.934714 -0.22551732000000002
7.935714 -0.22462248
7.936714 -0.22371751
7.937714 -0.22280415999999997
7.938715 -0.22188631999999997
7.939714 -0.22096781000000001
7.940714 -0.22005022000000002
7.941714 -0.21913198
7.942714 -0.2182093
7.943714 -0.21727837
7.944714 -0.2163375
7.945714 -0.21538818
7.946714 -0.21443421000000001
7.947714 -0.21347955
7.948714 -0.2125263
7.949714 -0.21157339000000003
7.950714 -0.21061734
7.951715 -0.20965424
7.952714 -0.20868198
7.953714 -0.20770153
7.954714 -0.20671626999999998
7.955714 -0.20572999000000003
7.956714 -0.20474476999999996
7.957714 -0.20375964000000002
7.958714 -0.20277125
7.959714 -0.20177567000000002
7.960714 -0.2007707
7.961714 -0.19975721
7.962714 -0.19873867
7.963714 -0.19771934
7.964714 -0.19670189
7.965714 -0.19568596
7.966714 -0.19466842
7.967714 -0.19364525
7.968714 -0.19261381
7.969714 -0.19157437
7.970714 -0.19052989
7.971714 -0.18948436
7.972714 -0.18844046
7.973714 -0.18739802
7.974714 -0.18635415
7.975714 -0.18530495
7.976714 -0.18424771
7.977714 -0.18318258999999998
7.978714 -0.18211249
7.979714 -0.18104143
7.980714 -0.17997221
7.981714 -0.17890481
7.982714 -0.17783635
7.983714 -0.17676279
7.984715 -0.17568119999999998
7.985714 -0.17459154
7.986714 -0.17349672000000002
7.987714 -0.17240107
7.988714 -0.17130792
7.989714 -0.1702178
7.990714 -0.16912828
7.991714 -0.16803537
7.992714 -0.16693586
7.993714 -0.16582918
7.994714 -0.16471765
7.995714 -0.16360502000000002
7.996714 -0.16249428
7.997715 -0.1613858
7.998714 -0.16027712
7.999714 -0.15916431
8.000714 -0.15804431
8.001715 -0.15691681
8.002714 -0.15578452
8.003715 -0.15465174
8.004714 -0.153522
8.005714 -0.15239606
8.006714 -0.15127156
8.007714 -0.15014433
8.008715 -0.14901084
8.009714 -0.14787019
8.010715 -0.14672457
8.011714 -0.14557801
8.012714 -0.14443399999999998
8.013714 -0.14329354
8.014714 -0.14215457
8.015715 -0.1410133
8.016714 -0.13986643
8.017715 -0.13871321
8.018714 -0.13755589999999998
8.019714 -0.13639849
8.020715 -0.13524434
8.021714 -0.13409419
8.022715 -0.13294566
8.023714 -0.13179458
8.024714 -0.13063736
8.025714 -0.12947314000000001
8.026714 -0.12830428
8.027715 -0.12713516
8.028714 -0.1259697
8.029715 -0.12480924
8.030714 -0.12365181
8.031714 -0.12249346
8.032714 -0.12133047
8.033714 -0.12016165
8.034715 -0.11898892
8.035714 -0.11781616
8.036715 -0.11664691999999999
8.037714 -0.11548222000000001
8.038714 -0.11431995
8.039714 -0.11315610999999999
8.040714 -0.11198715999999999
8.041715 -0.11081222999999998
8.042714 -0.10963372
8.043715 -0.10845606
8.044714 -0.10728322
8.045714 -0.10611640000000001
8.046714 -0.10495342
8.047714 -0.10378991
8.048715 -0.10262182
8.049714 -0.1014477
8.050714 -0.10026951999999999
8.051714 -0.099091441
8.052714 -0.097917416
8.053715 -0.09674886199999999
8.054714 -0.095583929
8.055715 -0.094418653
8.056714 -0.093249383
8.057714 -0.092075072
8.058714 -0.090897962
8.059714 -0.089722383
8.060715 -0.088552223
8.061714 -0.087388663
8.062715 -0.086229405
8.063714 -0.08506994300000001
8.064714 -0.08390613400000001
8.065714 -0.08273660199999999
8.066714 -0.081563526
8.067715 -0.08039141500000001
8.068714 -0.07922454999999999
8.069715 -0.078064541
8.070714 -0.07690948
8.071714 -0.07575511700000001
8.072714 -0.074597402
8.073714 -0.073434901
8.074715 -0.07226964200000001
8.075714 -0.07110593700000001
8.076715 -0.06994782599999999
8.077714 -0.068796676
8.078714 -0.067650346
8.079714 -0.066504441
8.080714 -0.06535490399999999
8.081715 -0.06420045399999999
8.082714 -0.063043443
8.083714 -0.061888609
8.084714 -0.060740416
8.085714 -0.059600535
8.086715 -0.0584669
8.087714 -0.057334935999999996
8.088715 -0.056200189000000005
8.089714 -0.055060891
8.090714 -0.053918915
8.091714 -0.052778644
8.092714 -0.051644346
8.093715 -0.050517672
8.094714 -0.049396686
8.095715 -0.048277032
8.096714 -0.047154549999999996
8.097714 -0.046027804
8.098714 -0.044899029
8.099714 -0.043772941
8.100715 -0.042654055999999996
8.101714 -0.0415441
8.102715 -0.040441004
8.103714 -0.039340072999999996
8.104714 -0.038236685
8.105714 -0.037128938
8.106714 -0.036018710999999995
8.107715 -0.034910571
8.108714 -0.033809124999999995
8.109715 -0.03271637
8.110714 -0.031630602
8.111714 -0.030547485
8.112714 -0.029462653999999998
8.113714 -0.028374328
8.114715 -0.027284399
8.115714 -0.026197365
8.116714 -0.025117723
8.117714 -0.024047334
8.118714 -0.022984319
8.119715 -0.021924129
8.120714 -0.020862166
8.121715 -0.019796443
8.122714 -0.018728757000000002
8.123714 -0.017663672999999998
8.124714 -0.016605917999999997
8.125714 -0.015557696999999999
8.126715 -0.014517478
8.127714 -0.013480935
8.128715 -0.012443497000000001
8.129714 -0.011403018000000001
8.130714 -0.010361012
8.131714 -0.0093217706
8.132714 -0.0082898696
8.133715 -0.007267535
8.134714 -0.0062533944999999995
8.135715 -0.0052433264
8.136714 -0.0042329139
8.137714 -0.00322005
8.138714 -0.0022061886
8.139714 -0.0011955137
8.140715 -0.00019250767000000003
8.141714 0.00080066402
8.142715 0.0017854276
8.143714 0.002766006
8.144714 0.0037470156
8.145715 0.0047308342
8.146714 0.0057162542000000005
8.147715 0.006699181500000001
8.148714 0.0076749559
8.149714 0.008640946200000001
8.150714 0.0095979354
8.151714 0.010549519
8.152715 0.011499908
8.153714 0.012451418
8.154715 0.013403132
8.155714 0.014351471000000001
8.156714 0.015292334000000001
8.157714 0.016223533000000002
8.158714 0.017146116
8.159715 0.018063786
8.160714 0.018980788
8.161715 0.019899468
8.162714 0.020818907
8.163714 0.021735434999999997
8.164714 0.022644681
8.165714 0.023544011
8.166715 0.024433917000000003
8.167714 0.025317646
8.168715 0.026199257
8.169714 0.027081289
8.170714 0.027963362000000002
8.171714 0.028842477999999998
8.172714 0.029714816
8.173715 0.030577957
8.174714 0.03143223
8.175714 0.032280438
8.176714 0.033126146
8.177714 0.033971557
8.178715 0.034816199
8.179714 0.035657192
8.180715 0.036490918
8.181714 0.03731511
8.182714 0.038130145
8.183714 0.03893883
8.184714 0.039744801999999996
8.185715 0.040550498
8.186714 0.04135581
8.187715 0.042158205000000004
8.188714 0.042954186
8.189714 0.043741227
8.190714 0.044519090000000004
8.191714 0.045289806
8.192715 0.046056366
8.193714 0.046820944
8.194715 0.047583682999999995
8.195714 0.048342693
8.196714 0.049095263
8.197714 0.049839483000000004
8.198714 0.050575403
8.199715 0.051304976999999995
8.200714 0.052030926
8.201715 0.052755122
8.202714 0.053477503
8.203714 0.054196064999999995
8.204714 0.054907956
8.205714 0.055610999999999994
8.206715 0.056304823
8.207714 0.05699094
8.208714 0.057671824
8.209714 0.058349525000000006
8.210714 0.059024599999999997
8.211715 0.059695967
8.212714 0.06036168200000001
8.213715 0.061020133
8.214714 0.06167096400000001
8.215714 0.062315213
8.216714 0.062954589
8.217714 0.06359039699999999
8.218715 0.064222724
8.219714 0.064850337
8.220715 0.065471377
8.221714 0.06608435700000001
8.222714 0.066688954
8.223714 0.06728611200000001
8.224714 0.067877496
8.225715 0.068464561
8.226714 0.069047813
8.227715 0.069626642
8.228714 0.070199784
8.229714 0.07076608599999999
8.230714 0.07132511799999999
8.231714 0.071877334
8.232715 0.07242370599999999
8.233714 0.072965113
8.234715 0.073501817
8.235714 0.074033358
8.236714 0.074558845
8.237714 0.075077481
8.238714 0.075588981
8.239715 0.076093647
8.240714 0.076592143
8.241714 0.077085063
8.242714 0.077572628
8.243714 0.07805459899999999
8.244715 0.07853049299999999
8.245714 0.078999868
8.246715 0.079462567
8.247714 0.07991873399999999
8.248714 0.080368691
8.249714 0.080812728
8.250714 0.08125096799999999
8.251715 0.081683358
8.252714 0.082109752
8.253715 0.082530023
8.254714 0.082944083
8.255714 0.083351869
8.256714 0.083753269
8.257714 0.084148155
8.258715 0.084536447
8.259714 0.084918196
8.260715 0.08529361199999999
8.261714 0.085662946
8.262714 0.086026348
8.263714 0.086383696
8.264714 0.086734619
8.265715 0.087078655
8.266714 0.087415526
8.267715 0.087745354
8.268714 0.088068651
8.269714 0.088386086
8.270715 0.088698097
8.271714 0.089004636
8.272715 0.089305162
8.273714 0.08959892400000001
8.274714 0.08988539899999999
8.275714 0.090164598
8.276714 0.09043708
8.277715 0.090703607
8.278714 0.09096465699999999
8.279715 0.091220078
8.280714 0.091469084
8.281714 0.091710663
8.282714 0.091944193
8.283714 0.09216985800000001
8.284715 0.09238866600000001
8.285714 0.092601962
8.286715 0.09281073
8.287714 0.093015039
8.288714 0.093213964
8.289714 0.09340604300000001
8.290714 0.09359004300000001
8.291715 0.093765603
8.292714 0.093933381
8.293715 0.094094634
8.294714 0.09425045
8.295714 0.094401115
8.296714 0.094545935
8.297714 0.09468369500000001
8.298715 0.094813423
8.299714 0.094935077
8.300714 0.095049705
8.301714 0.095158914
8.302714 0.09526396200000001
8.303715 0.095365022
8.304714 0.09546094799999999
8.305715 0.09554979599999999
8.306714 0.095629803
8.307714 0.09570029199999999
8.308714 0.09576201599999999
8.309714 0.09581676
8.310715 0.09586636400000001
8.311714 0.095911755
8.312715 0.095952523
8.313714 0.095987238
8.314714 0.096014357
8.315714 0.096033129
8.316714 0.096044078
8.317715 0.096048653
8.318714 0.096048327
8.319715 0.09604367700000001
8.320714 0.096033938
8.321714 0.096017314
8.322714 0.09599194700000001
8.323714 0.09595698200000001
8.324715 0.09591312299999999
8.325714 0.095862313
8.326715 0.095806812
8.327714 0.095747999
8.328714 0.095685688
8.329714 0.095618231
8.330714 0.09554344000000001
8.331715 0.09545973199999999
8.332714 0.095366943
8.333714 0.095266348
8.334714 0.09515984000000001
8.335714 0.095048867
8.336715 0.09493357499999999
8.337714 0.094812771
8.338715 0.094684662
8.339714 0.094547932
8.340714 0.094402605
8.341714 0.09425009499999999
8.342714 0.094092463
8.343715 0.093931274
8.344714 0.093766639
8.345715 0.09359706300000001
8.346714 0.09342017
8.347714 0.093233935
8.348714 0.093037752
8.349714 0.092832779
8.350715 0.09262138
8.351714 0.092405896
8.352715 0.092187466
8.353714 0.091965531
8.354714 0.091738213
8.355714 0.09150341499999999
8.356714 0.09126000799999999
8.357715 0.091008388
8.358714 0.09075019599999999
8.359715 0.09048727799999999
8.360714 0.09022053599999999
8.361714 0.08994930500000001
8.362714 0.089671661
8.363714 0.089385465
8.364715 0.089089631
8.365714 0.088784838
8.366714 0.088473328
8.367714 0.088157802
8.368714 0.08784003400000001
8.369715 0.087519933
8.370714 0.087195582
8.371715 0.086864224
8.372714 0.08652370300000001
8.373714 0.086173578
8.374714 0.085815304
8.375714 0.085451367
8.376715 0.08508389
8.377714 0.084713468
8.378715 0.08433887300000001
8.379714 0.083957834
8.380714 0.083568372
8.381714 0.083170045
8.382714 0.082764251
8.383715 0.082353503
8.384714 0.081940013
8.385715 0.08152437500000001
8.386714 0.0811051
8.387714 0.080679345
8.388714 0.080244418
8.389714 0.079799275
8.390715 0.07934516800000001
8.391714 0.078885054
8.392715 0.078422064
8.393714 0.077957846
8.394714 0.077491719
8.395715 0.077021093
8.396714 0.076542905
8.397715 0.076055346
8.398714 0.07555883499999999
8.399714 0.075055758
8.400714 0.074549066
8.401714 0.07404057
8.402715 0.073529844
8.403714 0.073014462
8.404715 0.07249139
8.405714 0.071958796
8.406714 0.071417209
8.407714 0.070869364
8.408714 0.070318743
8.409715 0.069767644
8.410714 0.069215841
8.411715 0.06866061
8.412714 0.068098149
8.413714 0.067525648
8.414714 0.066942826
8.415714 0.066352112
8.416715 0.065757311
8.417714 0.065161526
8.418715 0.064565463
8.419714 0.063967117
8.420714 0.06336298
8.421714 0.06275014
8.422714 0.062127999
8.423715 0.06149867
8.424714 0.060865766
8.425714 0.060232315
8.426714 0.05959894
8.427714 0.058963383
8.428715 0.058321701
8.429714 0.057670479999999996
8.430715 0.057008798000000006
8.431714 0.056338834
8.432714 0.055664737
8.433714 0.054990366
8.434714 0.054317183
8.435715 0.053643441
8.436714 0.052965228999999996
8.437715 0.052278693
8.438714 0.051582237999999996
8.439714 0.050877465000000004
8.440714 0.050168234
8.441714 0.049458456
8.442715 0.048749836000000005
8.443714 0.048040884
8.444715 0.047327760999999996
8.445714 0.046606498999999996
8.446714 0.045875309
8.447714 0.045135664000000006
8.448714 0.044391534
8.449715 0.043647150999999995
8.450714 0.042904625
8.451715 0.042162742
8.452714 0.041417667000000005
8.453714 0.040665144
8.454714 0.039902964
8.455714 0.039132265
8.456715 0.03835691
8.457714 0.037581293
8.458714 0.036807841
8.459714 0.036035609
8.460714 0.035260819
8.461715 0.034479005
8.462714 0.033687573
8.463715 0.032887295999999996
8.464714 0.032081897
8.465714 0.031275957
8.466714 0.030472336
8.467714 0.029670613000000002
8.468715 0.028867408
8.469714 0.028058395
8.470715 0.027240845000000003
8.471714 0.026415236
8.472714 0.025584982000000003
8.473714 0.024754458
8.474714 0.023926447
8.475715 0.023100522
8.476714 0.022273257
8.477715 0.021440194
8.478714 0.020598403
8.479714 0.019748202
8.480714 0.018892993
8.481714 0.01803739
8.482715 0.017184624000000003
8.483714 0.016334777
8.484715 0.015484798
8.485714 0.014630306000000001
8.486714 0.013768124
8.487714 0.012898076
8.488714 0.012023044
8.489715 0.011147279999999999
8.490714 0.010273961
8.491714 0.0094034076
8.492714 0.0085329892
8.493714 0.0076587516
8.494715 0.0067777924000000005
8.495714 0.0058900026
8.496715 0.0049981671
8.497714 0.004106374800000001
8.498714 0.0032176598
8.499714 0.0023322464
8.500714 0.0014474171
8.501715 0.0005590534299999999
8.502714 -0.00033603210000000003
8.503715 -0.001238299
8.504714 -0.0021452479
8.505714 -0.0030528547
8.506714 -0.0039578139
8.507714 -0.0048593127
8.508715 -0.0057593326
8.509714 -0.006661350199999999
8.510715 -0.0075682328000000005
8.511714 -0.0084805542
8.512714 -0.0093963012
8.513714 -0.010312103000000001
8.514714 -0.011225241
8.515715 -0.01213522
8.516714 -0.013044041
8.517715 -0.013954988
8.518714 -0.014870684999999998
8.519714 -0.015791533
8.520715 -0.016715458
8.521714 -0.017639056
8.522715 -0.018559498
8.523714 -0.019476052
8.524714 -0.020390394
8.525714 -0.021305557
8.526714 -0.022224155
8.527715 -0.023146925
8.528714 -0.024072394
8.529715 -0.024997813
8.530714 -0.025920782
8.531714 -0.026840590999999997
8.532714 -0.027758503
8.533714 -0.028676886
8.534715 -0.02959772
8.535714 -0.030521382
8.536715 -0.031446427
8.537714 -0.032370427
8.538714 -0.033291389000000005
8.539714 -0.034208864
8.540714 -0.035124144
8.541715 -0.036039442
8.542714 -0.036956568
8.543715 -0.037875887999999996
8.544714 -0.038796142
8.545714 -0.039715189
8.546714 -0.040631215
8.547714 -0.041543689
8.548715 -0.042453528
8.549714 -0.043362411000000003
8.550714 -0.044271742999999995
8.551714 -0.045181821999999996
8.552714 -0.046091739
8.553715 -0.046999994
8.554714 -0.047905426
8.555715 -0.048807848
8.556714 -0.049708085
8.557714 -0.050607347
8.558714 -0.051506421999999996
8.559714 -0.052405165999999996
8.560715 -0.053302541999999994
8.561714 -0.054197239999999994
8.562715 -0.055088399999999996
8.563714 -0.055976037
8.564714 -0.056860939000000006
8.565714 -0.057744106999999996
8.566714 -0.058626116000000006
8.567715 -0.059506815
8.568714 -0.060385477
8.569715 -0.061261292999999994
8.570714 -0.062133861
8.571714 -0.063003361
8.572714 -0.0638703
8.573714 -0.064735051
8.574715 -0.065597513
8.575714 -0.06645706600000001
8.576715 -0.067312946
8.577714 -0.068164716
8.578714 -0.06901252799999999
8.579714 -0.069857005
8.580714 -0.070698792
8.581715 -0.071538106
8.582714 -0.07237452700000001
8.583714 -0.07320723999999999
8.584714 -0.07403554
8.585714 -0.074859272
8.586715 -0.075678917
8.587714 -0.076495239
8.588715 -0.07730870899999999
8.589714 -0.07811908099999999
8.590714 -0.078925415
8.591714 -0.07972657300000001
8.592714 -0.080521905
8.593715 -0.081311673
8.594714 -0.08209691200000001
8.595715 -0.082878786
8.596714 -0.083657843
8.597714 -0.084433559
8.598714 -0.08520456
8.599714 -0.085969386
8.600715 -0.08672733099999999
8.601714 -0.087478873
8.602715 -0.088225392
8.603714 -0.088968303
8.604714 -0.089708122
8.605714 -0.090444053
8.606714 -0.091174361
8.607715 -0.091897347
8.608714 -0.092612358
8.609715 -0.09332021
8.610714 -0.09402269499999999
8.611714 -0.094721507
8.612714 -0.095417135
8.613714 -0.096108444
8.614715 -0.096793228
8.615714 -0.097469444
8.616714 -0.09813637000000001
8.617714 -0.09879503600000002
8.618714 -0.099447637
8.619715 -0.10009617999999999
8.620714 -0.10074126
8.621715 -0.10138161000000001
8.622714 -0.1020148
8.623714 -0.10263865
8.624714 -0.10325245999999999
8.625714 -0.10385749999999999
8.626715 -0.10445618999999999
8.627714 -0.10505062999999999
8.628715 -0.10564122
8.629714 -0.1062263
8.630714 -0.10680297999999999
8.631714 -0.10736877
8.632714 -0.10792304999999999
8.633715 -0.10846739000000001
8.634714 -0.10900472000000001
8.635715 -0.1095375
8.636714 -0.11006632000000001
8.637714 -0.11058942
8.638714 -0.11110369
8.639714 -0.11160641
8.640715 -0.11209685999999999
8.641714 -0.11257663999999999
8.642715 -0.11304871999999999
8.643714 -0.11351556000000002
8.644714 -0.11397753999999999
8.645715 -0.11443265999999999
8.646714 -0.11487765
8.647715 -0.11530984999999999
8.648714 -0.1157289
8.649714 -0.11613696
8.650714 -0.11653752
8.651714 -0.11693328
8.652715 -0.11732453
8.653714 -0.11770884999999999
8.654715 -0.1180824
8.655714 -0.11844208
8.656714 -0.1187872
8.657714 -0.11911985
8.658714 -0.11944351
8.659715 -0.11976095
8.660714 -0.12007248999999999
8.661715 -0.12037578
8.662714 -0.12066722
8.663714 -0.12094405
8.664714 -0.12120614999999998
8.665714 -0.12145607
8.666715 -0.12169761000000001
8.667714 -0.12193348
8.668715 -0.12216359999999998
8.669714 -0.12238501000000002
8.670714 -0.12259347
8.671714 -0.12278587999999999
8.672714 -0.12296201999999999
8.673715 -0.12312467
8.674714 -0.12327792000000001
8.675714 -0.12342470999999999
8.676714 -0.12356504
8.677714 -0.1236959
8.678715 -0.12381306
8.679714 -0.12391348
8.680715 -0.12399709
8.681714 -0.12406677
8.682714 -0.12412657999999999
8.683714 -0.12417924999999999
8.684714 -0.12422442
8.685715 -0.1242588
8.686714 -0.12427808
8.687715 -0.12427950000000001
8.688714 -0.12426358
8.689714 -0.12423381
8.690714 -0.12419469
8.691714 -0.12414901
8.692715 -0.1240961
8.693714 -0.12403209999999999
8.694715 -0.12395208
8.695714 -0.12385283999999999
8.696714 -0.12373463
8.697714 -0.12360094
8.698714 -0.12345634000000001
8.699715 -0.12330367
8.700714 -0.12314233000000001
8.701715 -0.12296863999999999
8.702714 -0.12277804
8.703714 -0.12256789000000001
8.704714 -0.1223392
8.705714 -0.12209600999999999
8.706715 -0.12184305
8.707714 -0.12158281
8.708714 -0.12131392999999999
8.709714 -0.12103175
8.710714 -0.12073096999999999
8.711715 -0.12040854000000001
8.712714 -0.12006549999999999
8.713715 -0.11970627
8.714714 -0.11933604
8.715714 -0.11895769
8.716714 -0.11857008999999999
8.717714 -0.11816876000000001
8.718715 -0.11774855
8.719714 -0.11730671
8.720715 -0.1168446
8.721714 -0.1163668
8.722714 -0.11587834
8.723714 -0.11538165
8.724714 -0.11487483999999999
8.725715 -0.11435277
8.726714 -0.11380985
8.727715 -0.11324339
8.728714 -0.11265513
8.729714 -0.11205034
8.730714 -0.11143463999999999
8.731714 -0.11081074
8.732715 -0.11017675
8.733714 -0.10952728
8.734715 -0.10885654
8.735714 -0.10816173000000001
8.736714 -0.10744469000000001
8.737714 -0.1067108
8.738714 -0.10596573
8.739715 -0.10521205000000002
8.740714 -0.10444757
8.741714 -0.10366659
8.742714 -0.10286318
8.743714 -0.1020347
8.744715 -0.10118338
8.745714 -0.10031501
8.746715 -0.09943553000000001
8.747714 -0.09854744400000001
8.748714 -0.0976482
8.749714 -0.096731598
8.750714 -0.095791341
8.751715 -0.09482468
8.752714 -0.09383405
8.753715 -0.092825643
8.754714 -0.091805769
8.755714 -0.090777158
8.756714 -0.089737296
8.757714 -0.088679924
8.758715 -0.087598688
8.759714 -0.086490921
8.760715 -0.085359224
8.761714 -0.084209954
8.762714 -0.083049416
8.763714 -0.081880059
8.764714 -0.080698897
8.765715 -0.07949911500000001
8.766714 -0.078273955
8.767715 -0.07702059800000001
8.768714 -0.075741822
8.769714 -0.074444362
8.770715 -0.073134957
8.771714 -0.071816426
8.772715 -0.070486008
8.773714 -0.069137011
8.774714 -0.067762774
8.775714 -0.066360622
8.776714 -0.064933475
8.777715 -0.063488161
8.778714 -0.062031357
8.779715 -0.060565589
8.780714 -0.059087614999999996
8.781714 -0.057590194000000004
8.782714 -0.056066188999999995
8.783714 -0.054512697
8.784715 -0.05293265
8.785714 -0.051333115
8.786715 -0.049721153
8.787714 -0.048099710999999996
8.788714 -0.046465939
8.789714 -0.044812899
8.790714 -0.043133696
8.791715 -0.041425569
8.792714 -0.039691525
8.793715 -0.037938583
8.794714 -0.036173610999999994
8.795714 -0.034399232
8.796714 -0.032612204
8.797714 -0.030805235000000004
8.798715 -0.028971169
8.799714 -0.02710713
8.800714 -0.02521617
8.801714 -0.023305482000000002
8.802714 -0.021382196000000003
8.803715 -0.019449228000000002
8.804714 -0.017503592
8.805715 -0.015538157
8.806714 -0.013545821
8.807714 -0.011523638000000001
8.808714 -0.0094745155
8.809714 -0.007405452900000001
8.810715 -0.005323434
8.811714 -0.0032313415
8.812715 -0.0011262966000000001
8.813714 0.0009986029899999999
8.814714 0.0031501975
8.815714 0.0053312357
8.816714 0.0075387674
8.817715 0.0097658849
8.818714 0.01200581
8.819715 0.0142559
8.820714 0.016519247
8.821714 0.01880294
8.822714 0.021113989
8.823714 0.02345531
8.824715 0.025824076
8.825714 0.028213413
8.826715 0.030616377
8.827714 0.03302992
8.828714 0.035456504
8.829714 0.037902530000000004
8.830714 0.040374455000000004
8.831715 0.042874973999999996
8.832714 0.045401484
8.833714 0.047947682
8.834714 0.050507364
8.835714 0.053078152
8.836715 0.055662927
8.837714 0.058268203000000005
8.838715 0.060900359
8.839714 0.06356191600000001
8.840714 0.06625012
8.841714 0.06895852899999999
8.842714 0.071680715
8.843715 0.074413908
8.844714 0.07716042999999999
8.845715 0.07992619100000001
8.846714 0.082717143
8.847714 0.085535785
8.848714 0.088379777
8.849714 0.091243431
8.850715 0.09412113600000001
8.851714 0.097010675
8.852715 0.09991449799999999
8.853714 0.10283824999999999
8.854714 0.10578737
8.855714 0.10876396
8.856714 0.11176552000000001
8.857715 0.11478651
8.858714 0.11782156
8.859715 0.12086857
8.860714 0.12392983999999999
8.861714 0.12701057
8.862714 0.13011576
8.863714 0.13324725
8.864715 0.13640270000000002
8.865714 0.13957698999999998
8.866714 0.14276524000000002
8.867714 0.14596565
8.868714 0.14918039
8.869715 0.15241425
8.870714 0.15567169
8.871715 0.15895427
8.872714 0.16225985
8.873714 0.16558388000000002
8.874714 0.16892223
8.875714 0.17227355
8.876715 0.17563998
8.877714 0.17902578
8.878715 0.18243466
8.879714 0.18586755
8.880714 0.18932204
8.881714 0.19279378
8.882714 0.19627907
8.883715 0.19977691
8.884714 0.20328946
8.885715 0.20682062
8.886714 0.21037363999999997
8.887714 0.21394922
8.888714 0.21754522
8.889714 0.22115796000000001
8.890715 0.22478451000000002
8.891714 0.22842442
8.892715 0.23207983
8.893714 0.23575406999999998
8.894714 0.23944957999999997
8.895715 0.24316634999999998
8.896714 0.24690195
8.897715 0.25065301
8.898714 0.25441716
8.899714 0.25819432999999997
8.900714 0.26198672
8.901714 0.2657972
8.902715 0.26962755
8.903714 0.27347731
8.904715 0.27734401999999997
8.905714 0.28122482
8.906714 0.28511817
8.907714 0.28902472
8.908714 0.29294691
8.909715 0.29688740999999996
8.910714 0.30084737
8.911715 0.30482572
8.912714 0.30881977
8.913714 0.31282683
8.914714 0.31684578999999996
8.915714 0.32087767
8.916715 0.32492483
8.917714 0.32898937
8.918715 0.33307166
8.919714 0.33717002
8.920714 0.34128170999999996
8.921714 0.34540466
8.922714 0.34953866
8.923715 0.35368563000000003
8.924714 0.35784838
8.925714 0.36202888
8.926714 0.36622686
8.927714 0.37043998
8.928715 0.37466504
8.929714 0.37889987999999997
8.930715 0.38314459
8.931714 0.38740141
8.932714 0.39167315999999996
8.933714 0.39596143
8.934714 0.40026549000000006
8.935715 0.4045825
8.936714 0.40890913999999995
8.937715 0.41324380000000005
8.938714 0.41758739
8.939714 0.42194296
8.940714 0.42631364999999993
8.941714 0.43070083
8.942715 0.4351031
8.943714 0.43951687000000006
8.944715 0.44393847
8.945714 0.44836625
8.946714 0.45280154
8.947714 0.45724781000000003
8.948714 0.46170857
8.949715 0.46618506
8.950714 0.47067552999999995
8.951715 0.47517591
8.952714 0.47968215999999997
8.953714 0.48419270000000003
8.954714 0.48870919
8.955714 0.49323555999999996
8.956715 0.49777557
8.957714 0.50233034
8.958714 0.5068975499999999
8.959714 0.51147272
8.960714 0.51605166
8.961715 0.52063297
8.962714 0.52521895
8.963715 0.52981409
8.964714 0.53442246
8.965714 0.53904522
8.966714 0.5436795799999999
8.967714 0.54832036
8.968715 0.5529628099999999
8.969714 0.5576055
8.970715 0.5622508
8.971714 0.56690369
8.972714 0.5715685
8.973714 0.57624639
8.974714 0.58093448
8.975715 0.58562737
8.976714 0.5903203
8.977715 0.59501184
8.978714 0.59970464
8.979714 0.6044039
8.980714 0.60911416
8.981714 0.61383639
8.982715 0.61856736
8.983714 0.62330123
8.984715 0.62803286
8.985714 0.6327607199999999
8.986714 0.6374876500000001
8.987714 0.6422193700000001
8.988714 0.6469608800000001
8.989715 0.6517133199999999
8.990714 0.6564735
8.991714 0.6612353
8.992714 0.66599338
8.993714 0.6707461100000001
8.994715 0.67549637
8.995714 0.68024974
8.996715 0.68501118
8.997714 0.6897818800000001
8.998714 0.6945583
8.999714 0.69933422
9.000714 0.70410399
9.001715 0.70886593
9.002714 0.71362318
9.003715 0.71838181
9.004714 0.72314711
9.005714 0.7279204699999999
9.006714 0.73269843
9.007714 0.73747463
9.008715 0.74224332
9.009714 0.7470027100000001
9.010715 0.75175571
9.011714 0.75650834
9.012714 0.76126577
9.013714 0.7660292099999999
9.014714 0.7707950699999999
9.015715 0.77555687
9.016714 0.78030876
9.017715 0.78504896
9.018714 0.78978064
9.019714 0.7945098899999999
9.020715 0.79924222
9.021714 0.8039790200000001
9.022715 0.80871694
9.023714 0.81344955
9.024714 0.8181711700000001
9.025714 0.8228797499999999
9.026714 0.8275781799999999
9.027715 0.83227232
9.028714 0.83696721
9.029715 0.84166415
9.030714 0.8463596
9.031714 0.85104732
9.032714 0.8557218099999999
9.033714 0.86038122
9.034715 0.86502852
9.035714 0.86966939
9.036715 0.87430915
9.037714 0.87894937
9.038714 0.8835868
9.039714 0.8882153800000001
9.040714 0.89282943
9.041715 0.8974269
9.042714 0.90201031
9.043715 0.9065850599999999
9.044714 0.9111559
9.045714 0.9157244099999999
9.046714 0.92028761
9.047714 0.9248398200000001
9.048715 0.92937583
9.049714 0.93389377
9.050714 0.93839597
9.051714 0.9428875499999999
9.052714 0.94737317
9.053715 0.95185414
9.054714 0.95632775
9.055715 0.96078841
9.056714 0.9652309099999999
9.057714 0.9696533900000001
9.058714 0.97405799
9.059714 0.9784494499999999
9.060715 0.98283235
9.061714 0.9872082600000001
9.062715 0.99157486
9.063714 0.99592721
9.064714 1.0002606
9.065714 1.004573
9.066714 1.0088662
9.067715 1.0131445
9.068714 1.0174116
9.069715 1.0216690000000002
9.070714 1.025914
9.071714 1.0301420000000001
9.072714 1.0343486000000002
9.073714 1.038532
9.074715 1.0426939
9.075714 1.0468387
9.076715 1.0509701
9.077714 1.0550896
9.078714 1.0591949999999999
9.079714 1.0632823
9.080714 1.0673475
9.081715 1.071389
9.082714 1.075408
9.083714 1.0794078
9.084714 1.0833913000000002
9.085714 1.0873591999999999
9.086715 1.0913096
9.087714 1.0952389999999999
9.088715 1.0991438
9.089714 1.103023
9.090714 1.1068778
9.091714 1.1107113
9.092714 1.1145265
9.093715 1.1183243
9.094714 1.1221033999999999
9.095715 1.1258606
9.096714 1.1295929
9.097714 1.1332986999999999
9.098714 1.1369789
9.099714 1.1406357
9.100715 1.1442713
9.101714 1.1478861999999999
9.102715 1.1514788
9.103714 1.1550464999999999
9.104714 1.1585865000000002
9.105714 1.1620982
9.106714 1.1655824000000001
9.107715 1.1690413
9.108714 1.1724765
9.109715 1.1758888
9.110714 1.179277
9.111714 1.1826389
9.112714 1.1859727
9.113714 1.1892775
9.114715 1.1925540000000001
9.115714 1.1958036
9.116714 1.1990273
9.117714 1.2022253999999999
9.118714 1.2053967
9.119715 1.2085395
9.120714 1.2116523000000001
9.121715 1.2147347
9.122714 1.2177868
9.123714 1.2208097
9.124714 1.2238040000000001
9.125714 1.2267697
9.126715 1.2297058
9.127714 1.2326115
9.128715 1.2354857000000001
9.129714 1.2383283999999999
9.130714 1.2411401
9.131714 1.2439214
9.132714 1.2466725
9.133715 1.2493931
9.134714 1.2520823
9.135715 1.2547392
9.136714 1.2573636
9.137714 1.2599552
9.138714 1.2625142
9.139714 1.2650405999999998
9.140715 1.267534
9.141714 1.2699939
9.142715 1.2724198
9.143714 1.2748114
9.144714 1.2771687
9.145715 1.2794923999999999
9.146714 1.2817827
9.147715 1.2840393
9.148714 1.2862613999999999
9.149714 1.2884480999999999
9.150714 1.2905986
9.151714 1.2927131
9.152715 1.2947922
9.153714 1.2968365000000002
9.154715 1.2988461999999998
9.155714 1.3008204
9.156714 1.3027577000000001
9.157714 1.3046569
9.158714 1.3065179
9.159715 1.308341
9.160714 1.3101277
9.161715 1.3118789
9.162714 1.3135944
9.163714 1.3152731000000002
9.164714 1.316913
9.165714 1.3185129
9.166715 1.3200724000000001
9.167714 1.3215926
9.168715 1.3230755
9.169714 1.3245221999999999
9.170714 1.3259325
9.171714 1.3273048
9.172714 1.3286369
9.173715 1.3299268
9.174714 1.3311741
9.175714 1.3323803
9.176714 1.3335472
9.177714 1.3346765999999999
9.178715 1.3357683
9.179714 1.3368204
9.180715 1.3378304
9.181714 1.3387966
9.182714 1.3397192
9.183714 1.3405999
9.184714 1.3414415000000002
9.185715 1.3422456
9.186714 1.3430119
9.187715 1.3437378999999998
9.188714 1.3444205
9.189714 1.3450571
9.190714 1.3456474
9.191714 1.3461933000000001
9.192715 1.3466979000000001
9.193714 1.3471632
9.194715 1.3475892999999999
9.195714 1.347974
9.196714 1.3483142
9.197714 1.3486077
9.198714 1.3488544
9.199715 1.3490569000000001
9.200714 1.3492181
9.201715 1.3493404
9.202714 1.3494234
9.203714 1.3494642
9.204714 1.3494588
9.205714 1.3494046000000002
9.206715 1.3493017
9.207714 1.3491524
9.208714 1.3489605999999998
9.209714 1.3487287000000001
9.210714 1.3484566
9.211715 1.3481417
9.212714 1.3477799000000001
9.213715 1.3473689
9.214714 1.3469084
9.215714 1.3464011
9.216714 1.3458507
9.217714 1.3452599
9.218715 1.3446284
9.219714 1.3439534
9.220715 1.3432306999999999
9.221714 1.3424576000000001
9.222714 1.3416341999999999
9.223714 1.3407634
9.224714 1.3398491000000001
9.225715 1.3388940999999999
9.226714 1.3378981
9.227715 1.3368578
9.228714 1.3357689000000001
9.229714 1.3346286
9.230714 1.3334367
9.231714 1.3321965999999998
9.232715 1.3309121
9.233714 1.3295864
9.234715 1.3282195
9.235714 1.3268084
9.236714 1.3253489999999999
9.237714 1.3238383
9.238714 1.3222762000000001
9.239715 1.3206658
9.240714 1.319011
9.241714 1.3173145000000002
9.242714 1.315576
9.243714 1.3137924
9.244715 1.3119591
9.245714 1.3100733
9.246715 1.308135
9.247714 1.3061476
9.248714 1.3041156999999999
9.249714 1.3020424
9.250714 1.2999279000000001
9.251715 1.2977692
9.252714 1.2955619999999999
9.253715 1.2933031
9.254714 1.2909922
9.255714 1.2886322000000001
9.256714 1.2862274999999999
9.257714 1.283781
9.258715 1.2812926
9.259714 1.2787590999999998
9.260715 1.2761761
9.261714 1.2735405
9.262714 1.2708521
9.263714 1.2681144
9.264714 1.265332
9.265715 1.2625081
9.266714 1.2596431
9.267715 1.2567339
9.268714 1.2537762
9.269714 1.2507667
9.270715 1.2477052
9.271714 1.2445950000000001
9.272715 1.2414404
9.273714 1.2382446999999999
9.274714 1.2350079
9.275714 1.2317269
9.276714 1.2283974
9.277715 1.2250163
9.278714 1.221583
9.279715 1.218101
9.280714 1.2145746000000002
9.281714 1.211007
9.282714 1.2073988
9.283714 1.2037471
9.284715 1.2000477
9.285714 1.1962974
9.286715 1.1924961
9.287714 1.1886463999999999
9.288714 1.1847529
9.289714 1.1808188000000002
9.290714 1.1768447
9.291715 1.1728279
9.292714 1.1687642999999999
9.293715 1.1646505
9.294714 1.1604864
9.295714 1.1562747
9.296714 1.1520196
9.297714 1.1477244
9.298715 1.1433898
9.299714 1.1390131
9.300714 1.1345904
9.301714 1.1301189
9.302714 1.125598
9.303715 1.1210302
9.304714 1.1164197
9.305715 1.1117697
9.306714 1.1070807
9.307714 1.1023507
9.308714 1.0975759
9.309714 1.0927536
9.310715 1.0878832999999999
9.311714 1.0829675
9.312715 1.0780097
9.313714 1.073013
9.314714 1.0679779
9.315714 1.0629025
9.316714 1.0577836
9.317715 1.0526183999999998
9.318714 1.0474065
9.319715 1.0421502
9.320714 1.0368532
9.321714 1.0315184
9.322714 1.0261467
9.323714 1.0207365
9.324715 1.0152848
9.325714 1.0097887
9.326715 1.0042478000000001
9.327714 0.99866362
9.328714 0.99303909
9.329714 0.98737692
9.330714 0.98167816
9.331715 0.97594159
9.332714 0.97016459
9.333714 0.96434485
9.334714 0.9584819
9.335714 0.9525775000000001
9.336715 0.9466347300000001
9.337714 0.94065638
9.338715 0.93464358
9.339714 0.9285952
9.340714 0.9225087200000001
9.341714 0.91638183
9.342714 0.91021359
9.343715 0.90400502
9.344714 0.89775845
9.345715 0.8914765
9.346714 0.8851602700000001
9.347714 0.87880911
9.348714 0.87242136
9.349714 0.8659953300000001
9.350715 0.8595303599999999
9.351714 0.8530275
9.352715 0.8464890500000001
9.353714 0.83991727
9.354714 0.83331326
9.355714 0.82667666
9.356714 0.82000587
9.357715 0.81329895
9.358714 0.8065549700000001
9.359715 0.79977447
9.360714 0.79295943
9.361714 0.78611197
9.362714 0.77923345
9.363714 0.77232402
9.364715 0.7653824499999999
9.365714 0.75840745
9.366714 0.75139818
9.367714 0.74435496
9.368714 0.73727914
9.369715 0.7301725
9.370714 0.72303624
9.371715 0.71587064
9.372714 0.70867506
9.373714 0.70144841
9.374714 0.69418997
9.375714 0.68689981
9.376715 0.67957905
9.377714 0.67222929
9.378715 0.66485186
9.379714 0.65744733
9.380714 0.65001538
9.381714 0.6425550200000001
9.382714 0.63506537
9.383715 0.62754606
9.384714 0.61999774
9.385715 0.61242161
9.386714 0.60481913
9.387714 0.59719128
9.388714 0.5895383700000001
9.389714 0.58186008
9.390715 0.57415576
9.391714 0.56642508
9.392715 0.55866824
9.393714 0.5508860099999999
9.394714 0.54307962
9.395715 0.53525008
9.396714 0.52739787
9.397715 0.51952265
9.398714 0.51162359
9.399714 0.50370004
9.400714 0.49575189999999997
9.401714 0.48777982999999997
9.402715 0.47978531
9.403714 0.47176988
9.404715 0.46373461
9.405714 0.45567974
9.406714 0.44760467
9.407714 0.43950849000000003
9.408714 0.43139062
9.409715 0.42325123
9.410714 0.4150915
9.411715 0.40691295
9.412714 0.39871680000000004
9.413714 0.39050344000000003
9.414714 0.38227239
9.415714 0.37402262000000003
9.416715 0.36575333
9.417714 0.35746468000000003
9.418715 0.34915784
9.419714 0.34083463
9.420714 0.33249671
9.421714 0.3241448
9.422714 0.31577845
9.423715 0.3073964
9.424714 0.2989975
9.425714 0.29058161
9.426714 0.28214972
9.427714 0.27370371
9.428715 0.26524547
9.429714 0.2567759
9.430715 0.24829467
9.431714 0.23980052
9.432714 0.23129217000000002
9.433714 0.22276922
9.434714 0.21423267000000001
9.435715 0.2056845
9.436714 0.19712679
9.437715 0.1885607
9.438714 0.17998604
9.439714 0.17140154999999999
9.440714 0.16280587
9.441714 0.15419851
9.442715 0.14558035
9.443714 0.13695334
9.444715 0.12831953000000001
9.445714 0.11968006
9.446714 0.11103460999999999
9.447714 0.10238173
9.448714 0.093719887
9.449715 0.08504843599999999
9.450714 0.076368253
9.451715 0.067681441
9.452714 0.058990368
9.453714 0.050296534999999996
9.454714 0.041599988000000004
9.455714 0.032899564
9.456715 0.024193815
9.457714 0.015482075
9.458714 0.0067650486
9.459714 -0.0019554431
9.460714 -0.01067738
9.461715 -0.01939959
9.462714 -0.028122301
9.463715 -0.036846841
9.464714 -0.045574681
9.465714 -0.054306415
9.466714 -0.06304116700000001
9.467714 -0.07177689699999999
9.468715 -0.080511335
9.469714 -0.08924305399999999
9.470715 -0.097972073
9.471714 -0.10669952999999999
9.472714 -0.11542687
9.473714 -0.12415474000000001
9.474714 -0.13288245999999998
9.475715 -0.14160828
9.476714 -0.15033027
9.477715 -0.15904727999999999
9.478714 -0.1677594
9.479714 -0.17646776
9.480714 -0.18517351
9.481714 -0.19387698
9.482715 -0.20257730999999998
9.483714 -0.21127267
9.484715 -0.21996127999999998
9.485714 -0.22864220999999998
9.486714 -0.23731575
9.487714 -0.24598311
9.488714 -0.25464538
9.489715 -0.2633028
9.490714 -0.27195429
9.491714 -0.28059806
9.492714 -0.28923231
9.493714 -0.29785617
9.494715 -0.3064699
9.495714 -0.31507446
9.496715 -0.32367068
9.497714 -0.33225855
9.498714 -0.34083705000000003
9.499714 -0.34940471
9.500714 -0.3579603
9.501715 -0.36650361
9.502714 -0.37503529
9.503715 -0.38355633
9.504714 -0.3920672
9.505714 -0.40056733
9.506714 -0.40905517999999996
9.507714 -0.41752886
9.508715 -0.42598704
9.509714 -0.43442962
9.510715 -0.44285743
9.511714 -0.45127166
9.512714 -0.45967279
9.513714 -0.46806019000000004
9.514714 -0.47643245
9.515715 -0.48478808999999995
9.516714 -0.49312627000000003
9.517715 -0.5014474
9.518714 -0.50975252
9.519714 -0.51804255
9.520715 -0.52631735
9.521714 -0.53457557
9.522715 -0.54281512
9.523714 -0.55103428
9.524714 -0.55923243
9.525714 -0.5674103699999999
9.526714 -0.57556978
9.527715 -0.58371192
9.528714 -0.5918367299999999
9.529715 -0.59994268
9.530714 -0.6080275900000001
9.531714 -0.6160896299999999
9.532714 -0.6241283799999999
9.533714 -0.63214507
9.534715 -0.64014145
9.535714 -0.64811874
9.536715 -0.6560765700000001
9.537714 -0.66401283
9.538714 -0.67192484
9.539714 -0.67981076
9.540714 -0.6876705200000001
9.541715 -0.69550578
9.542714 -0.70331902
9.543715 -0.71111168
9.544714 -0.7188831
9.545714 -0.72663072
9.546714 -0.7343513
9.547714 -0.74204262
9.548715 -0.74970475
9.549714 -0.7573399199999999
9.550714 -0.7649512500000001
9.551714 -0.77254046
9.552714 -0.78010694
9.553715 -0.7876478100000001
9.554714 -0.7951594
9.555715 -0.8026393099999999
9.556714 -0.8100876599999999
9.557714 -0.81750713
9.558714 -0.8249008999999999
9.559714 -0.83227083
9.560715 -0.8396157099999999
9.561714 -0.84693218
9.562715 -0.85421596
9.563714 -0.8614647200000001
9.564714 -0.8686790200000001
9.565714 -0.87586232
9.566714 -0.88301878
9.567715 -0.89015076
9.568714 -0.8972572200000001
9.569715 -0.90433443
9.570714 -0.91137765
9.571714 -0.9183838
9.572714 -0.92535336
9.573714 -0.93228966
9.574715 -0.9391969099999999
9.575714 -0.94607743
9.576715 -0.95293019
9.577714 -0.95975092
9.578714 -0.96653458
9.579714 -0.9732780999999999
9.580714 -0.97998232
9.581715 -0.9866514200000001
9.582714 -0.99329026
9.583714 -0.9999018199999999
9.584714 -1.0064851
9.585714 -1.0130356999999999
9.586715 -1.0195479
9.587714 -1.0260182
9.588715 -1.0324471
9.589714 -1.0388389
9.590714 -1.0451992
9.591714 -1.0515311
9.592714 -1.0578334999999999
9.593715 -1.0641015999999999
9.594714 -1.0703292999999998
9.595715 -1.0765126
9.596714 -1.0826522
9.597714 -1.0887524000000002
9.598714 -1.094819
9.599714 -1.1008557
9.600715 -1.1068615
9.601714 -1.1128317
9.602715 -1.11876
9.603714 -1.1246425
9.604714 -1.1304798
9.605714 -1.1362766
9.606714 -1.1420391
9.607715 -1.1477716
9.608714 -1.1534733
9.609715 -1.1591387
9.610714 -1.1647611
9.611714 -1.1703356
9.612714 -1.1758624
9.613714 -1.1813461
9.614715 -1.1867931999999999
9.615714 -1.1922084
9.616714 -1.1975912
9.617714 -1.2029368
9.618714 -1.2082385
9.619715 -1.2134913
9.620714 -1.2186956
9.621715 -1.2238562
9.622714 -1.2289802
9.623714 -1.2340719999999998
9.624714 -1.2391313
9.625714 -1.2441527000000001
9.626715 -1.2491288
9.627714 -1.2540541
9.628715 -1.2589285000000001
9.629714 -1.2637571
9.630714 -1.2685465999999999
9.631714 -1.2733024000000002
9.632714 -1.2780247
9.633715 -1.2827087
9.634714 -1.2873474
9.635715 -1.2919352
9.636714 -1.2964721000000001
9.637714 -1.3009626
9.638714 -1.305414
9.639714 -1.3098311
9.640715 -1.314214
9.641714 -1.3185578
9.642715 -1.3228554
9.643714 -1.3271012
9.644714 -1.3312948999999998
9.645715 -1.3354409
9.646714 -1.339546
9.647715 -1.3436158
9.648714 -1.3476508
9.649714 -1.3516464000000001
9.650714 -1.3555956
9.651714 -1.3594929
9.652715 -1.3633377
9.653714 -1.3671341
9.654715 -1.3708889
9.655714 -1.3746072
9.656714 -1.3782899
9.657714 -1.3819329
9.658714 -1.3855296
9.659715 -1.3890748
9.660714 -1.3925676999999999
9.661715 -1.3960123
9.662714 -1.3994148
9.663714 -1.4027802
9.664714 -1.4061093
9.665714 -1.4093982
9.666715 -1.4126404000000001
9.667714 -1.4158308
9.668715 -1.418968
9.669714 -1.4220559000000002
9.670714 -1.4251006
9.671714 -1.4281075
9.672714 -1.431078
9.673715 -1.4340086
9.674714 -1.4368934
9.675714 -1.4397273
9.676714 -1.4425090999999999
9.677714 -1.4452418
9.678715 -1.4479311
9.679714 -1.4505818
9.680715 -1.4531947
9.681714 -1.4557669
9.682714 -1.4582929
9.683714 -1.4607682
9.684714 -1.4631915
9.685715 -1.4655658
9.686714 -1.4678965
9.687715 -1.4701884
9.688714 -1.4724427
9.689714 -1.4746565999999999
9.690714 -1.4768254
9.691714 -1.4789445
9.692715 -1.4810127
9.693714 -1.4830322
9.694715 -1.4850073
9.695714 -1.4869425
9.696714 -1.4888393
9.697714 -1.4906954
9.698714 -1.4925068
9.699715 -1.4942696
9.700714 -1.4959827
9.701715 -1.497648
9.702714 -1.4992694000000002
9.703714 -1.5008508
9.704714 -1.5023933999999999
9.705714 -1.5038953000000002
9.706715 -1.5053528
9.707714 -1.5067626
9.708714 -1.5081234000000001
9.709714 -1.5094372
9.710714 -1.5107074
9.711715 -1.5119375
9.712714 -1.5131287
9.713715 -1.5142797
9.714714 -1.5153874
9.715714 -1.5164485
9.716714 -1.5174621
9.717714 -1.5184293
9.718715 -1.5193528
9.719714 -1.5202357
9.720715 -1.521079
9.721714 -1.5218815
9.722714 -1.522641
9.723714 -1.5233554999999999
9.724714 -1.5240245
9.725715 -1.5246495
9.726714 -1.5252326999999999
9.727715 -1.525776
9.728714 -1.5262801
9.729714 -1.526744
9.730714 -1.5271655
9.731714 -1.5275428
9.732715 -1.5278754
9.733714 -1.5281641000000001
9.734715 -1.5284107999999998
9.735714 -1.5286174
9.736714 -1.5287844
9.737714 -1.5289113
9.738714 -1.5289973000000001
9.739715 -1.5290412999999998
9.740714 -1.5290433
9.741714 -1.5290039
9.742714 -1.5289241
9.743714 -1.5288047
9.744715 -1.5286456
9.745714 -1.5284461
9.746715 -1.5282056
9.747714 -1.527924
9.748714 -1.5276016
9.749714 -1.5272391
9.750714 -1.5268376
9.751715 -1.5263975
9.752714 -1.5259184000000001
9.753715 -1.5254
9.754714 -1.5248419
9.755714 -1.5242442
9.756714 -1.5236074
9.757714 -1.5229322
9.758715 -1.5222187999999999
9.759714 -1.521467
9.760715 -1.5206761
9.761714 -1.5198462
9.762714 -1.5189777
9.763714 -1.5180718
9.764714 -1.5171297
9.765715 -1.5161518
9.766714 -1.5151381
9.767715 -1.5140872
9.768714 -1.5129979
9.769714 -1.5118694
9.770715 -1.5107023000000002
9.771714 -1.5094981
9.772715 -1.5082583
9.773714 -1.5069839
9.774714 -1.5056745999999999
9.775714 -1.5043296
9.776714 -1.5029476
9.777715 -1.5015284
9.778714 -1.5000729000000002
9.779715 -1.4985831
9.780714 -1.4970609
9.781714 -1.4955066
9.782714 -1.4939190999999998
9.783714 -1.4922961000000001
9.784715 -1.4906356
9.785714 -1.4889373
9.786715 -1.4872028000000002
9.787714 -1.4854345999999998
9.788714 -1.4836356
9.789714 -1.4818068
9.790714 -1.4799474
9.791715 -1.4780551
9.792714 -1.4761277
9.793715 -1.4741642
9.794714 -1.4721664
9.795714 -1.4701368
9.796714 -1.468078
9.797714 -1.4659908
9.798715 -1.4638734
9.799714 -1.4617234
9.800714 -1.4595385
9.801714 -1.4573184
9.802714 -1.4550652000000002
9.803715 -1.4527824999999999
9.804714 -1.4504733
9.805715 -1.4481383
9.806714 -1.4457757999999998
9.807714 -1.4433822
9.808714 -1.4409547999999999
9.809714 -1.4384929
9.810715 -1.4359989
9.811714 -1.4334764
9.812715 -1.4309288
9.813714 -1.4283572
9.814714 -1.4257601
9.815714 -1.4231343
9.816714 -1.4204767999999999
9.817715 -1.4177872
9.818714 -1.4150674
9.819715 -1.4123213000000001
9.820714 -1.4095519
9.821714 -1.40676
9.822714 -1.4039435
9.823714 -1.4010985999999999
9.824715 -1.3982221
9.825714 -1.3953138
9.826715 -1.3923765
9.827714 -1.3894145
9.828714 -1.3864319999999999
9.829714 -1.3834300000000002
9.830714 -1.3804067
9.831715 -1.3773582
9.832714 -1.3742809999999999
9.833714 -1.3711742
9.834714 -1.3680400000000001
9.835714 -1.3648825
9.836715 -1.3617051999999998
9.837714 -1.3585093
9.838715 -1.3552927
9.839714 -1.3520516
9.840714 -1.3487825
9.841714 -1.3454851
9.842714 -1.3421619
9.843715 -1.3388176999999999
9.844714 -1.3354567
9.845715 -1.3320798
9.846714 -1.3286849
9.847714 -1.3252675999999999
9.848714 -1.3218242
9.849714 -1.3183539
9.850715 -1.3148594
9.851714 -1.3113451999999999
9.852715 -1.3078155
9.853714 -1.3042714
9.854714 -1.3007104
9.855714 -1.2971287
9.856714 -1.2935226
9.857715 -1.2898916999999999
9.858714 -1.2862387
9.859715 -1.2825682
9.860714 -1.2788841
9.861714 -1.2751875
9.862714 -1.2714759
9.863714 -1.2677452
9.864715 -1.2639917
9.865714 -1.2602149999999999
9.866714 -1.2564179
9.867714 -1.2526053000000001
9.868714 -1.248781
9.869715 -1.2449459
9.870714 -1.2410977
9.871715 -1.2372321
9.872714 -1.2333455
9.873714 -1.2294372
9.874714 -1.2255101
9.875714 -1.2215688
9.876715 -1.2176174
9.877714 -1.2136566999999998
9.878715 -1.2096845999999999
9.879714 -1.2056966
9.880714 -1.2016898
9.881714 -1.1976636
9.882714 -1.1936209999999998
9.883715 -1.1895667
9.884714 -1.1855042999999998
9.885715 -1.1814348000000001
9.886714 -1.1773555999999998
9.887714 -1.1732619999999998
9.888714 -1.1691509
9.889714 -1.1650219
9.890715 -1.1608779
9.891714 -1.1567237
9.892715 -1.1525627
9.893714 -1.1483958
9.894714 -1.1442201
9.895715 -1.1400317
9.896714 -1.1358273
9.897715 -1.1316072
9.898714 -1.1273746
9.899714 -1.1231342
9.900714 -1.1188894
9.901714 -1.1146406
9.902715 -1.1103851
9.903714 -1.1061186
9.904715 -1.1018381000000002
9.905714 -1.0975434
9.906714 -1.0932378
9.907714 -1.0889255
9.908714 -1.0846102
9.909715 -1.0802918
9.910714 -1.0759678
9.911715 -1.0716339
9.912714 -1.0672874
9.913714 -1.0629286
9.914714 -1.058561
9.915714 -1.054189
9.916715 -1.0498159
9.917714 -1.0454416
9.918715 -1.0410634
9.919714 -1.0366771000000001
9.920714 -1.03228
9.921714 -1.0278723
9.922714 -1.0234575
9.923715 -1.0190398999999999
9.924714 -1.0146228
9.925714 -1.0102059
9.926714 -1.0057863999999999
9.927714 -1.0013604
9.928715 -0.9969251199999999
9.929714 -0.9924810399999999
9.930715 -0.9880315500000001
9.931714 -0.9835809500000001
9.932714 -0.97913202
9.933714 -0.9746844899999999
9.934714 -0.97023556
9.935715 -0.96578132
9.936714 -0.96131945
9.937715 -0.9568504999999999
9.938714 -0.9523778199999999
9.939714 -0.9479058
9.940714 -0.94343703
9.941714 -0.9389713399999999
9.942715 -0.9345055600000001
9.943714 -0.93003605
9.944715 -0.9255603899999999
9.945714 -0.9210793300000001
9.946714 -0.91659604
9.947714 -0.9121147
9.948714 -0.9076380199999999
9.949715 -0.90316581
9.950714 -0.8986949899999999
9.951715 -0.89422204
9.952714 -0.8897448
9.953714 -0.8852641099999999
9.954714 -0.88078314
9.955714 -0.8763057200000001
9.956715 -0.87183416
9.957714 -0.86736782
9.958714 -0.8629036099999999
9.959714 -0.85843811
9.960714 -0.8539692499999999
9.961715 -0.84949806
9.962714 -0.84502799
9.963715 -0.8405630500000001
9.964714 -0.83610537
9.965714 -0.83165467
9.966714 -0.8272078800000001
9.967714 -0.82276147
9.968715 -0.81831357
9.969714 -0.81386501
9.970715 -0.8094188800000001
9.971714 -0.8049786999999999
9.972714 -0.8005463500000001
9.973714 -0.79612127
9.974714 -0.79170074
9.975715 -0.7872818
9.976714 -0.78286296
9.977715 -0.77844523
9.978714 -0.7740317800000001
9.979714 -0.76962593
9.980714 -0.76522948
9.981714 -0.76084165
9.982715 -0.7564597799999999
9.983714 -0.75208084
9.984715 -0.7477032
9.985714 -0.74332771
9.986714 -0.73895711
9.987714 -0.73459456
9.988714 -0.73024179
9.989715 -0.72589829
9.990714 -0.72156172
9.991714 -0.7172296300000001
9.992714 -0.7129007500000001
9.993714 -0.7085759199999999
9.994715 -0.70425761
9.995714 -0.69994852
9.996715 -0.6956501399999999
9.997714 -0.69136177
9.998714 -0.68708132
9.999714 -0.68280641
10.00071 -0.6785359200000001
10.00171 -0.67427061
10.00271 -0.67001274
10.00371 -0.66576488
10.00471 -0.6615283900000001
10.00571 -0.65730284
10.00671 -0.65308628
10.00771 -0.6488766499999999
10.00871 -0.64467294
10.00971 -0.6404757
10.01071 -0.6362868500000001
10.01171 -0.63210847
10.01271 -0.62794164
10.01371 -0.62378603
10.01471 -0.6196400599999999
10.01571 -0.6155021
10.01671 -0.61137131
10.01771 -0.60724844
10.01871 -0.60313516
10.01971 -0.59903329
10.02071 -0.59494376
10.02171 -0.59086615
10.02271 -0.58679916
10.02371 -0.5827414799999999
10.02471 -0.57869237
10.02571 -0.57465234
10.02671 -0.57062269
10.02771 -0.56660469
10.02871 -0.5625988799999999
10.02971 -0.55860495
10.03071 -0.55462196
10.03171 -0.5506490799999999
10.03271 -0.54668607
10.03371 -0.5427335400000001
10.03471 -0.5387925499999999
10.03571 -0.5348640499999999
10.03671 -0.53094849
10.03771 -0.52704555
10.03871 -0.52315453
10.03971 -0.51927487
10.04071 -0.5154063
10.04171 -0.51154923
10.04271 -0.50770403
10.04371 -0.50387117
10.04471 -0.50005061
10.04571 -0.49624214999999994
10.04671 -0.49244557
10.04771 -0.48866095
10.04871 -0.48488880999999995
10.04971 -0.48112972
10.05071 -0.47738408
10.05171 -0.47365194
10.05271 -0.46993293999999997
10.05371 -0.4662266
10.05471 -0.46253274000000005
10.05571 -0.45885164
10.05671 -0.45518382
10.05771 -0.45152963
10.05871 -0.44788909
10.05971 -0.44426164
10.06071 -0.44064661
10.06171 -0.43704379000000004
10.06271 -0.43345359000000006
10.06371 -0.42987703
10.06471 -0.42631524000000004
10.06571 -0.42276881
10.06671 -0.41923728
10.06771 -0.41571963
10.06871 -0.41221459
10.06971 -0.40872162
10.07071 -0.40524122
10.07171 -0.40177479000000005
10.07271 -0.39832386999999997
10.07371 -0.39488915
10.07471 -0.39147013
10.07571 -0.38806525999999997
10.07671 -0.38467296
10.07771 -0.38129261
10.07871 -0.3779249
10.07971 -0.37457161
10.08071 -0.37123444
10.08171 -0.36791407
10.08271 -0.36460962
10.08371 -0.3613191
10.08471 -0.35804058
10.08571 -0.35477348000000003
10.08671 -0.35151897
10.08771 -0.34827958000000003
10.08871 -0.34505774
10.08971 -0.34185443
10.09071 -0.33866862999999997
10.09171 -0.33549776000000003
10.09271 -0.33233918
10.09371 -0.32919170000000003
10.09471 -0.32605624
10.09571 -0.32293529
10.09671 -0.31983145
10.09771 -0.31674586
10.09871 -0.31367744999999997
10.09971 -0.31062358
10.10071 -0.30758162
10.10171 -0.30455063
10.10271 -0.30153203
10.10371 -0.29852889
10.10471 -0.2955443
10.10571 -0.29257953
10.10671 -0.28963319
10.10771 -0.286702
10.10871 -0.28378258
10.10971 -0.28087344999999997
10.11071 -0.27797583
10.11171 -0.27509300999999997
10.11271 -0.2722285
10.11371 -0.26938396000000003
10.11471 -0.26655826
10.11571 -0.26374804
10.11671 -0.26094974
10.11771 -0.25816166
10.11871 -0.25538497000000004
10.11971 -0.25262306
10.12071 -0.24987957
10.12171 -0.24715626999999998
10.12271 -0.24445192000000002
10.12371 -0.24176301
10.12471 -0.23908575999999998
10.12571 -0.23641838
10.12671 -0.23376222000000002
10.12771 -0.23112101000000002
10.12871 -0.22849881
10.12971 -0.22589752999999999
10.13071 -0.22331588000000002
10.13171 -0.22074995
10.13271 -0.21819542
10.13371 -0.21565
10.13471 -0.21311478
10.13571 -0.21059348
10.13671 -0.20809039000000001
10.13771 -0.20560788000000002
10.13871 -0.20314506
10.13971 -0.20069841
10.14071 -0.19826377
10.14171 -0.19583891
10.14271 -0.19342481
10.14371 -0.19102517
10.14471 -0.1886441
10.14571 -0.18628377000000002
10.14671 -0.18394295
10.14771 -0.18161763
10.14871 -0.17930329
10.14971 -0.17699737
10.15071 -0.17470082
10.15171 -0.17241754
10.15271 -0.17015219
10.15371 -0.16790755999999998
10.15471 -0.16568303
10.15571 -0.16347498000000002
10.15671 -0.16127897
10.15771 -0.15909227
10.15871 -0.15691549
10.15971 -0.15475209
10.16071 -0.15260632999999998
10.16171 -0.1504807
10.16271 -0.14837438
10.16371 -0.14628362
10.16471 -0.14420393
10.16571 -0.14213258
10.16671 -0.14007027
10.16771 -0.13802061
10.16871 -0.13598812999999998
10.16971 -0.13397562
10.17071 -0.13198258
10.17171 -0.13000551999999999
10.17271 -0.12803999000000002
10.17371 -0.12608315
10.17471 -0.1241354
10.17571 -0.12220007000000001
10.17671 -0.12028143000000001
10.17771 -0.11838219
10.17871 -0.11650192000000001
10.17971 -0.11463729
10.18071 -0.11278403000000001
10.18171 -0.11093940999999999
10.18271 -0.10910379999999999
10.18371 -0.10728035
10.18471 -0.10547314999999999
10.18571 -0.10368481
10.18671 -0.10191486000000001
10.18771 -0.10016011
10.18871 -0.098416372
10.18971 -0.096680905
10.19071 -0.094953924
10.19171 -0.093238405
10.19271 -0.091538281
10.19371 -0.08985615000000001
10.19471 -0.088191801
10.19571 -0.086542388
10.19671 -0.084904139
10.19771 -0.083274557
10.19871 -0.08165383500000001
10.19971 -0.08004467800000001
10.20071 -0.078450632
10.20171 -0.07687395
10.20271 -0.075314217
10.20371 -0.073768588
10.20471 -0.072233402
10.20571 -0.070706272
10.20671 -0.06918740100000001
10.20771 -0.067679404
10.20871 -0.06618571899999999
10.20971 -0.064708613
10.21071 -0.063247909
10.21171 -0.061801146
10.21271 -0.060365080999999994
10.21371 -0.058937579000000004
10.21471 -0.057518756000000004
10.21571 -0.056110794
10.21671 -0.054716493000000005
10.21771 -0.053337519
10.21871 -0.051973353
10.21971 -0.050621567
10.22071 -0.049279258
10.22171 -0.047944757
10.22271 -0.046618603
10.22371 -0.045303215
10.22471 -0.044001485
10.22571 -0.042715101
10.22671 -0.041443627999999996
10.22771 -0.040184814
10.22871 -0.038935919
10.22971 -0.037695269999999996
10.23071 -0.036463109
10.23171 -0.035241278
10.23271 -0.03403193
10.23371 -0.032836132000000004
10.23471 -0.031653178000000004
10.23571 -0.030481014999999997
10.23671 -0.029317511
10.23771 -0.028161751
10.23871 -0.027014611999999997
10.23971 -0.025878237999999998
10.24071 -0.024754732
10.24171 -0.023644856000000002
10.24271 -0.022547545000000002
10.24371 -0.02146052
10.24471 -0.020381589000000002
10.24571 -0.019309873
10.24671 -0.018246249000000003
10.24771 -0.01719272
10.24871 -0.016151126
10.24971 -0.01512202
10.25071 -0.014104351999999999
10.25171 -0.013096146999999999
10.25271 -0.012095745
10.25371 -0.011102823
10.25471 -0.010118557
10.25571 -0.0091448244
10.25671 -0.0081829283
10.25771 -0.0072326678
10.25871 -0.0062923151
10.25971 -0.0053595595
10.26071 -0.004432843299999999
10.26171 -0.0035122956999999997
10.26271 -0.0025996767000000002
10.26371 -0.0016973388
10.26471 -0.0008068233
10.26571 7.2066712e-05
10.26671 0.0009411624000000001
10.26771 0.0018028379000000001
10.26871 0.0026586127
10.26971 0.0035082856
10.27071 0.0043501295
10.27171 0.0051820349
10.27271 0.0060029244
10.27371 0.0068135311999999995
10.27471 0.0076160577
10.27571 0.008412885699999999
10.27671 0.009205110800000001
10.27771 0.009991801199999999
10.27871 0.010770472
10.27971 0.01153853
10.28071 0.012294854000000001
10.28171 0.013040571999999999
10.28271 0.01377852
10.28371 0.014511698
10.28471 0.015241581
10.28571 0.015967315000000003
10.28671 0.01668625
10.28771 0.017395565
10.28871 0.018093962
10.28971 0.0187825
10.29071 0.01946397
10.29171 0.020141229
10.29271 0.020815448
10.29371 0.021485367
10.29471 0.022147999
10.29571 0.02280043
10.29671 0.023441658
10.29771 0.024073379
10.29871 0.024699169
10.29971 0.025322540999999997
10.30071 0.025944939
10.30171 0.026564891
10.30271 0.027178842
10.30371 0.027783183000000003
10.30471 0.028376351
10.30571 0.028959775
10.30671 0.029537064
10.30771 0.030111914
10.30871 0.03068597
10.30971 0.031257852
10.31071 0.031823988
10.31171 0.032380769999999996
10.31271 0.032926773
10.31371 0.033463733
10.31471 0.033995675
10.31571 0.034526672
10.31671 0.035058494999999995
10.31771 0.035589561
10.31871 0.036115819
10.31971 0.036633087
10.32071 0.037139532
10.32171 0.037636794
10.32271 0.038129144
10.32371 0.03862106
10.32471 0.039114663
10.32571 0.039608486
10.32671 0.040098299999999996
10.32771 0.040579567000000004
10.32871 0.0410501
10.32971 0.041511404999999994
10.33071 0.041967901
10.33171 0.042424427
10.33271 0.042883489999999996
10.33371 0.043343852
10.33471 0.043801279
10.33571 0.044251034999999994
10.33671 0.04469071
10.33771 0.045121714
10.33871 0.045548559999999995
10.33971 0.045976302
10.34071 0.046407606
10.34171 0.046841163
10.34271 0.047272362
10.34371 0.047695902000000005
10.34471 0.04810883
10.34571 0.048512276
10.34671 0.048910879000000004
10.34771 0.049310195
10.34871 0.049713557
10.34971 0.050120242
10.35071 0.050525932
10.35171 0.0509253
10.35271 0.051315164
10.35371 0.051696429999999995
10.35471 0.052073655999999996
10.35571 0.052452501000000006
10.35671 0.052836468000000004
10.35771 0.05322487000000001
10.35871 0.053613191
10.35971 0.053995644
10.36071 0.054368481999999996
10.36171 0.05473218
10.36271 0.055091193999999996
10.36371 0.055451429
10.36471 0.055816885999999996
10.36571 0.056187377999999996
10.36671 0.056558689999999995
10.36771 0.056925043
10.36871 0.057282503
10.36971 0.057631359
10.37071 0.057976063999999994
10.37171 0.058322783999999996
10.37271 0.058675918
10.37371 0.05903560099999999
10.37471 0.059397623000000004
10.37571 0.059755828
10.37671 0.060105597
10.37771 0.060446491000000005
10.37871 0.060782465
10.37971 0.061119581000000006
10.38071 0.061462504999999994
10.38171 0.061811856
10.38271 0.062163884
10.38371 0.062512711
10.38471 0.062853831
10.38571 0.063186849
10.38671 0.06351585
10.38771 0.063847203
10.38871 0.064185966
10.38971 0.064533053
10.39071 0.064884679
10.39171 0.065234501
10.39271 0.06557719299999999
10.39371 0.065911416
10.39471 0.066240522
10.39571 0.066570588
10.39671 0.06690690099999999
10.39771 0.06725092
10.39871 0.067599514
10.39971 0.067946821
10.40071 0.068287738
10.40171 0.068620947
10.40271 0.068949792
10.40371 0.069280434
10.40471 0.069618376
10.40571 0.06996533499999999
10.40671 0.070318289
10.40771 0.070671202
10.40871 0.071018492
10.40971 0.071358256
10.41071 0.071693351
10.41171 0.072029763
10.41271 0.072373165
10.41371 0.072725711
10.41471 0.073084788
10.41571 0.07344456399999999
10.41671 0.073799345
10.41771 0.074146851
10.41871 0.074489531
10.41971 0.074833148
10.42071 0.0751835
10.42171 0.075543125
10.42271 0.075909938
10.42371 0.07627853799999999
10.42471 0.07664339499999999
10.42571 0.07700215199999999
10.42671 0.077357033
10.42771 0.07771357200000001
10.42871 0.078077457
10.42971 0.078451197
10.43071 0.07883264300000001
10.43171 0.07921615600000001
10.43271 0.079595798
10.43371 0.079968682
10.43471 0.08033659
10.43571 0.08070493299999999
10.43671 0.081079721
10.43771 0.081464194
10.43871 0.081857125
10.43971 0.08225370500000001
10.44071 0.082648499
10.44171 0.083038659
10.44271 0.083425635
10.44371 0.083814299
10.44471 0.084210071
10.44571 0.08461569699999999
10.44671 0.08502957600000001
10.44771 0.085446617
10.44871 0.08586109
10.44971 0.0862699
10.45071 0.086674362
10.45171 0.087079452
10.45271 0.087491021
10.45371 0.08791252599999999
10.45471 0.08834318099999999
10.45571 0.088778581
10.45671 0.089213363
10.45771 0.08964436699999999
10.45871 0.090072461
10.45971 0.090501993
10.46071 0.090938195
10.46171 0.091384118
10.46271 0.091838825
10.46371 0.092297938
10.46471 0.092756184
10.46571 0.093210454
10.46671 0.093661592
10.46771 0.094113895
10.46871 0.094572618
10.46971 0.095040916
10.47071 0.095518091
10.47171 0.096000044
10.47271 0.096481707
10.47371 0.096960028
10.47471 0.097435754
10.47571 0.09791301599999999
10.47671 0.098396942
10.47771 0.098890776
10.47871 0.099394028
10.47971 0.099902891
10.48071 0.10041249
10.48171 0.10091971999999999
10.48271 0.10142502
10.48371 0.10193197999999999
10.48471 0.10244511
10.48571 0.1029672
10.48671 0.10349754
10.48771 0.10403241
10.48871 0.10456728
10.48971 0.10509952
10.49071 0.10563001000000001
10.49171 0.10616274
10.49271 0.10670252
10.49371 0.10725235999999999
10.49471 0.10781175999999999
10.49571 0.10837710999999998
10.49671 0.10894380999999999
10.49771 0.10950897000000001
10.49871 0.11007296
10.49971 0.11063903
10.50071 0.11121130000000001
10.50171 0.1117922
10.50271 0.11238102999999999
10.50371 0.11297439
10.50471 0.11356825
10.50571 0.11416039
10.50671 0.11475186
10.50771 0.11534638
10.50871 0.11594827999999999
10.50971 0.11655996
10.51071 0.11718060000000001
10.51171 0.11780667
10.51271 0.11843398000000001
10.51371 0.11906015
10.51471 0.11968593999999999
10.51571 0.1203147
10.51671 0.1209503
10.51771 0.12159479999999999
10.51871 0.12224719
10.51971 0.122904
10.52071 0.12356135
10.52171 0.12421733
10.52271 0.12487309
10.52371 0.12553222
10.52471 0.12619859
10.52571 0.12687410999999998
10.52671 0.12755763
10.52771 0.12824569
10.52871 0.12893463
10.52971 0.12962279
10.53071 0.13031161
10.53171 0.13100471
10.53271 0.13170581
10.53371 0.13241646
10.53471 0.13313505
10.53571 0.13385777000000001
10.53671 0.13458073
10.53771 0.13530229
10.53871 0.13602391
10.53971 0.13674931
10.54071 0.13748214
10.54171 0.13822389999999998
10.54271 0.13897303
10.54371 0.13972587
10.54471 0.14047899
10.54571 0.14123125
10.54671 0.14198456999999998
10.54771 0.14274289
10.54871 0.14350979
10.54971 0.14428634
10.55071 0.14507043
10.55171 0.14585796
10.55271 0.14664516
10.55371 0.14743082
10.55471 0.14821700999999998
10.55571 0.14900779
10.55671 0.14980685
10.55771 0.15061528
10.55871 0.15143097
10.55971 0.15224983
10.56071 0.15306829
10.56171 0.15388542
10.56271 0.15470356
10.56371 0.15552696
10.56471 0.15635923000000002
10.56571 0.15720123
10.56671 0.15805041
10.56771 0.15890236
10.56871 0.15975332
10.56971 0.16060243000000002
10.57071 0.16145221
10.57171 0.16230704
10.57271 0.16317064
10.57371 0.16404372
10.57471 0.16492362
10.57571 0.16580577999999999
10.57671 0.16668648
10.57771 0.16756506999999998
10.57871 0.16844438
10.57971 0.16932914
10.58071 0.17022323
10.58171 0.17112744
10.58271 0.17203891999999998
10.58371 0.17295291000000002
10.58471 0.17386544
10.58571 0.1747757
10.58671 0.1756864
10.58771 0.17660220999999998
10.58871 0.17752687
10.58971 0.17846097
10.59071 0.17940152
10.59171 0.18034367
10.59271 0.1812836
10.59371 0.18222084
10.59471 0.18315854999999998
10.59571 0.18410181
10.59671 0.18505465
10.59771 0.18601774000000001
10.59871 0.18698794
10.59971 0.18796010000000002
10.60071 0.18893
10.60171 0.18989678
10.60271 0.1908634
10.60371 0.19183482999999998
10.60471 0.19281508
10.60571 0.19380489
10.60671 0.19480122
10.60771 0.19579909
10.60871 0.19679454000000002
10.60971 0.19778691
10.61071 0.19877933
10.61171 0.19977691
10.61271 0.20078367
10.61371 0.20180019
10.61471 0.20282317
10.61571 0.20384733
10.61671 0.20486845
10.61771 0.20588578000000002
10.61871 0.20690253
10.61971 0.20792393
10.62071 0.2089543
10.62171 0.20999450000000003
10.62271 0.21104142
10.62371 0.2120899
10.62471 0.21313562000000003
10.62571 0.21417762999999998
10.62671 0.21521881999999998
10.62771 0.21626416
10.62871 0.2173177
10.62971 0.21838013
10.63071 0.21944838
10.63171 0.22051742
10.63271 0.22158322000000003
10.63371 0.22264514000000002
10.63471 0.22370634000000003
10.63571 0.22477197999999998
10.63671 0.22584621000000002
10.63771 0.22692980999999998
10.63871 0.22801966
10.63971 0.22911055
10.64071 0.23019807
10.64171 0.23128118
10.64271 0.23236264999999998
10.64371 0.23344739
10.64471 0.23453954999999999
10.64571 0.23564011999999998
10.64671 0.23674641000000002
10.64771 0.23785375999999997
10.64871 0.23895816000000003
10.64971 0.24005878
10.65071 0.24115830000000002
10.65171 0.24226133000000002
10.65271 0.24337163
10.65371 0.24448985
10.65471 0.24561308999999998
10.65571 0.24673655000000003
10.65671 0.24785622999999998
10.65771 0.24897133
10.65871 0.25008461000000004
10.65971 0.2512008
10.66071 0.25232397
10.66171 0.25345513
10.66271 0.25459181
10.66371 0.25572951
10.66471 0.25686431
10.66571 0.25799514
10.66671 0.25912423
10.66771 0.26025558000000004
10.66871 0.26139256
10.66971 0.26253588
10.67071 0.2636831
10.67171 0.26483014
10.67271 0.26597364
10.67371 0.267113
10.67471 0.26825068
10.67571 0.26939083
10.67671 0.27053682
10.67771 0.27168929
10.67871 0.2728459
10.67971 0.27400262000000003
10.68071 0.27515609
10.68171 0.27630548
10.68271 0.27745282
10.68371 0.27860176999999997
10.68471 0.27975531
10.68571 0.28091411
10.68671 0.28207612
10.68771 0.28323787
10.68871 0.28439645999999996
10.68971 0.2855513
10.69071 0.28670433
10.69171 0.28785875
10.69271 0.28901713
10.69371 0.29017986
10.69471 0.29134497
10.69571 0.29250926
10.69671 0.29367039
10.69771 0.29482804
10.69871 0.29598419
10.69971 0.29714188999999996
10.70071 0.29830344
10.70171 0.29946899
10.70271 0.30063652
10.70371 0.30180295
10.70471 0.30296592
10.70571 0.30412499
10.70671 0.30528183999999997
10.70771 0.30643903
10.70871 0.3075985
10.70971 0.30876047
10.71071 0.30992340999999995
10.71171 0.31108509
10.71271 0.31224400999999996
10.71371 0.31340034
10.71471 0.31455581
10.71571 0.3157126
10.71671 0.31687198
10.71771 0.31803343
10.71871 0.31919503
10.71971 0.32035433999999996
10.72071 0.32150987999999997
10.72171 0.32266185
10.72271 0.32381192
10.72371 0.3249621
10.72471 0.32611359
10.72571 0.32726608
10.72671 0.32841801
10.72771 0.32956763
10.72871 0.33071409
10.72971 0.33185792
10.73071 0.33300065
10.73171 0.33414385
10.73271 0.33528802
10.73371 0.33643232
10.73471 0.33757503
10.73571 0.33871466
10.73671 0.33985088
10.73771 0.34098458000000004
10.73871 0.34211738999999997
10.73971 0.3432506
10.74071 0.3443843
10.74171 0.34551723
10.74271 0.34664748
10.74371 0.34777371
10.74471 0.34889579
10.74571 0.35001491
10.74671 0.35113278000000003
10.74771 0.35225059999999997
10.74871 0.3533683
10.74971 0.35448468
10.75071 0.35559817
10.75171 0.35670788
10.75271 0.35781423
10.75371 0.35891866
10.75471 0.36002272
10.75571 0.36112694
10.75671 0.36223039
10.75771 0.36333113
10.75871 0.36442715
10.75971 0.36551767999999996
10.76071 0.36660356
10.76171 0.36768673
10.76271 0.36876914
10.76371 0.36985157
10.76471 0.37093323
10.76571 0.37201226
10.76671 0.37308682
10.76771 0.37415635
10.76871 0.37522183
10.76971 0.37628522000000003
10.77071 0.37734821
10.77171 0.37841104999999997
10.77271 0.37947232
10.77371 0.38052963
10.77471 0.38158095000000003
10.77571 0.38262587000000003
10.77671 0.38366585999999997
10.77771 0.38470335
10.77871 0.38574031000000003
10.77971 0.38677701
10.78071 0.3878118
10.78171 0.38884212
10.78271 0.38986594999999996
10.78371 0.39088307
10.78471 0.39189517999999995
10.78571 0.39290511
10.78671 0.39391499
10.78771 0.39492501
10.78871 0.39593325999999995
10.78971 0.39693684999999995
10.79071 0.39793351
10.79171 0.39892285
10.79271 0.39990665
10.79371 0.40088766
10.79471 0.40186783
10.79571 0.40284711999999995
10.79671 0.40382338
10.79771 0.40479363
10.79871 0.40575583
10.79971 0.40671010999999996
10.80071 0.40765884
10.80171 0.40860535
10.80271 0.40955199
10.80371 0.41049873
10.80471 0.41144323
10.80571 0.41238205
10.80671 0.41331272
10.80771 0.41423509999999997
10.80871 0.41515124
10.80971 0.41606426
10.81071 0.41697635
10.81171 0.41788742
10.81271 0.41879513
10.81371 0.41969623
10.81471 0.42058853
10.81571 0.42147208
10.81671 0.42234943
10.81771 0.4232239
10.81871 0.42409785
10.81971 0.42497111000000004
10.82071 0.42584110000000003
10.82171 0.42670434
10.82271 0.42755841000000006
10.82371 0.42840335999999996
10.82471 0.42924173000000004
10.82571 0.43007708
10.82671 0.43091177999999997
10.82771 0.43174559
10.82871 0.43257587
10.82971 0.43339892
10.83071 0.43421225
10.83171 0.43501584
10.83271 0.43581221000000003
10.83371 0.43660486000000004
10.83471 0.43739621
10.83571 0.43818611
10.83671 0.43897205000000006
10.83771 0.43975063999999997
10.83871 0.44051963
10.83971 0.44127925999999995
10.84071 0.44203213999999996
10.84171 0.44278177
10.84271 0.44353032
10.84371 0.44427742000000003
10.84471 0.44502014999999995
10.84571 0.44575473
10.84671 0.44647865
10.84771 0.44719209
10.84871 0.44789771
10.84971 0.44859912999999996
10.85071 0.44929888
10.85171 0.44999686
10.85271 0.4506906
10.85371 0.45137666
10.85471 0.45205271
10.85571 0.45271901999999997
10.85671 0.45337807
10.85771 0.45403317
10.85871 0.45468644
10.85971 0.45533744
10.86071 0.4559834
10.86171 0.45662080000000005
10.86271 0.45724739000000003
10.86371 0.45786346
10.86471 0.45847175999999995
10.86571 0.45907577
10.86671 0.45967777
10.86771 0.46027736
10.86871 0.46087182000000004
10.86971 0.46145767000000004
10.87071 0.46203271
10.87171 0.46259728
10.87271 0.46315407
10.87371 0.46370644
10.87471 0.46425657000000004
10.87571 0.46480410000000005
10.87671 0.46534636
10.87771 0.46587992
10.87871 0.46640262
10.87971 0.46691485000000005
10.88071 0.46741921000000003
10.88171 0.46791886
10.88271 0.46841567
10.88371 0.46890914000000006
10.88471 0.46939649999999994
10.88571 0.46987445
10.88671 0.47034117999999997
10.88771 0.47079739
10.88871 0.47124592
10.88971 0.47169005999999997
10.89071 0.47213174
10.89171 0.47257044
10.89271 0.47300332
10.89371 0.47342703
10.89471 0.47383950999999996
10.89571 0.47424119
10.89671 0.47463463
10.89771 0.47502285
10.89871 0.47540762000000003
10.89971 0.47578844
10.90071 0.47616279
10.90171 0.47652768
10.90271 0.47688149
10.90371 0.47722496000000003
10.90471 0.4775607
10.90571 0.47789174
10.90671 0.47821961
10.90771 0.47854353
10.90871 0.47886069
10.90971 0.47916792999999996
10.91071 0.47946357999999994
10.91171 0.47974829
10.91271 0.48002480000000003
10.91371 0.48029618
10.91471 0.48056425999999997
10.91571 0.48082848
10.91671 0.48108632
10.91771 0.48133475
10.91871 0.4815721
10.91971 0.48179883
10.92071 0.48201736
10.92171 0.48223045000000003
10.92271 0.48243962
10.92371 0.48264405
10.92471 0.48284121
10.92571 0.48302822
10.92671 0.48320359
10.92771 0.48336829
10.92871 0.48352513
10.92971 0.48367712
10.93071 0.4838258
10.93171 0.48397044000000006
10.93271 0.48410832000000004
10.93371 0.48423638
10.93471 0.48435284
10.93571 0.48445822
10.93671 0.48455497999999997
10.93771 0.48464602000000007
10.93871 0.484733
10.93971 0.48481533
10.94071 0.48489063
10.94171 0.48495609999999995
10.94271 0.48501031
10.94371 0.48505389
10.94471 0.48508937
10.94571 0.48511946
10.94671 0.48514557999999997
10.94771 0.48516695
10.94871 0.48518101999999996
10.94971 0.48518488
10.95071 0.48517697000000004
10.95171 0.48515792
10.95271 0.48513035
10.95371 0.48509724000000004
10.95471 0.48506041
10.95571 0.48501939
10.95671 0.4849718
10.95771 0.48491474999999995
10.95871 0.48484638999999996
10.95971 0.48476704000000004
10.96071 0.48467885
10.96171 0.48458440999999997
10.96271 0.48448537
10.96371 0.48438134
10.96471 0.48427018
10.96571 0.4841492
10.96671 0.48401681999999996
10.96771 0.48387357999999997
10.96871 0.48372181999999997
10.96971 0.48356443
10.97071 0.48340322
10.97171 0.48323791
10.97271 0.48306625999999997
10.97371 0.48288539999999996
10.97471 0.48269322
10.97571 0.48248968
10.97671 0.48227669
10.97771 0.48205703
10.97871 0.48183273000000004
10.97971 0.48160384999999994
10.98071 0.48136865
10.98171 0.48112446000000003
10.98271 0.48086941
10.98371 0.48060347
10.98471 0.48032836000000007
10.98571 0.48004678000000006
10.98671 0.47976072
10.98771 0.47947038000000003
10.98871 0.47917403
10.98971 0.47886912000000004
10.99071 0.47855354
10.99171 0.47822691999999994
10.99271 0.47789081
10.99371 0.47754779999999997
10.99471 0.47720019
10.99571 0.47684846999999997
10.99671 0.47649125999999997
10.99771 0.47612595
10.99871 0.47575007
10.99971 0.47536278
11.00071 0.47496525
11.00171 0.47455984
11.00271 0.4741489
11.00371 0.47373357000000005
11.00471 0.47331299
11.00571 0.472885
11.00671 0.47244742
11.00771 0.47199936
11.00871 0.47154170000000006
11.00971 0.4710767
11.01071 0.4706068
11.01171 0.47013308000000004
11.01271 0.46965471000000003
11.01371 0.4691693
11.01471 0.46867412
11.01571 0.46816757000000003
11.01671 0.46765008
11.01771 0.46712383999999996
11.01871 0.46659159000000006
11.01971 0.46605518999999995
11.02071 0.4655146
11.02171 0.46496806
11.02271 0.46441304
11.02371 0.46384781999999997
11.02471 0.46327254
11.02571 0.46268892000000006
11.02671 0.46209963000000004
11.02771 0.46150642000000003
11.02871 0.46090926
11.02971 0.46030628
11.03071 0.45969458
11.03171 0.45907209000000004
11.03271 0.45843841999999996
11.03371 0.45779534
11.03471 0.45714579
11.03571 0.45649228000000003
11.03671 0.45583555
11.03771 0.45517427
11.03871 0.45450563
11.03971 0.45382716
11.04071 0.45313803
11.04171 0.45243953000000003
11.04271 0.45173443
11.04371 0.45102527
11.04471 0.45031314
11.04571 0.44959681
11.04671 0.44887345
11.04771 0.44814012999999997
11.04871 0.44739554000000004
11.04971 0.44664079
11.05071 0.44587882999999995
11.05171 0.44511272999999996
11.05271 0.44434415
11.05371 0.44357227000000005
11.05471 0.44279429
11.05571 0.442007
11.05671 0.44120866999999997
11.05771 0.44039995000000004
11.05871 0.43958369999999997
11.05971 0.43876329
11.06071 0.4379408
11.06171 0.43711569
11.06271 0.43628528
11.06371 0.43544611
11.06471 0.43459594999999995
11.06571 0.43373513
11.06671 0.43286634999999996
11.06771 0.43199314
11.06871 0.43111796999999996
11.06971 0.43024070999999997
11.07071 0.42935861
11.07171 0.42846799
11.07271 0.42756614000000004
11.07371 0.42665306999999997
11.07471 0.42573144
11.07571 0.42480533
11.07671 0.42387778000000004
11.07771 0.4229493
11.07871 0.42201751
11.07971 0.4210786
11.08071 0.42012939
11.08171 0.41916934
11.08271 0.41820067
11.08371 0.41722725
11.08471 0.41625229999999996
11.08571 0.41527635999999996
11.08671 0.41429702999999996
11.08771 0.41331016000000004
11.08871 0.4123122
11.08971 0.41130231999999994
11.09071 0.41028294
11.09171 0.40925848
11.09271 0.40823305
11.09371 0.40720804
11.09471 0.40618153
11.09571 0.40514938999999994
11.09671 0.40410762
11.09771 0.40305465999999995
11.09871 0.40199229999999997
11.09971 0.40092454
11.10071 0.39985538
11.10171 0.39878637
11.10271 0.39771557999999996
11.10371 0.39663883
11.10471 0.39555197999999997
11.10571 0.39445334000000004
11.10671 0.39334483
11.10771 0.39223097
11.10871 0.39111637000000005
11.10971 0.39000318
11.11071 0.38888985000000004
11.11171 0.38777203
11.11271 0.38664499
11.11371 0.3855064
11.11471 0.38435755
11.11571 0.38320264
11.11671 0.38204635
11.11771 0.38089117
11.11871 0.37973598
11.11971 0.37857673999999997
11.12071 0.37740883000000003
11.12171 0.37622976
11.12271 0.37504067
11.12371 0.37384571
11.12471 0.37264971
11.12571 0.37145538
11.12671 0.37026168
11.12771 0.36906450999999996
11.12871 0.36785891
11.12971 0.36664207
11.13071 0.36541489
11.13171 0.36418161
11.13271 0.36294733
11.13371 0.36171520999999995
11.13471 0.36048475
11.13571 0.35925203
11.13671 0.35801204000000003
11.13771 0.35676158
11.13871 0.35550089
11.13971 0.35423369
11.14071 0.35296478000000003
11.14171 0.35169739
11.14271 0.35043121
11.14371 0.34916271
11.14471 0.34788714
11.14571 0.34660145000000003
11.14671 0.34530603
11.14771 0.34400465
11.14871 0.34270233
11.14971 0.34140253
11.15071 0.3401052
11.15171 0.33880679
11.15271 0.33750231
11.15371 0.3361881
11.15471 0.33486388
11.15571 0.33353281
11.15671 0.33219971000000004
11.15771 0.33086817999999996
11.15871 0.32953862
11.15971 0.32820813000000004
11.16071 0.32687224000000004
11.16171 0.32552762
11.16271 0.32417402
11.16371 0.32281445
11.16471 0.32145351
11.16571 0.32009464
11.16671 0.31873828000000004
11.16771 0.31738156
11.16871 0.31601992
11.16971 0.31464981999999997
11.17071 0.31327074
11.17171 0.31188536
11.17271 0.31049806
11.17371 0.30911246
11.17471 0.30772935
11.17571 0.30634629
11.17671 0.30495916
11.17771 0.30356447999999997
11.17871 0.30216149
11.17971 0.30075244
11.18071 0.29934137
11.18171 0.29793172
11.18271 0.2965244
11.18371 0.29511736
11.18471 0.29370687
11.18571 0.29228972
11.18671 0.29086515
11.18771 0.28943524
11.18871 0.28800370999999997
11.18971 0.28657372999999997
11.19071 0.28514622
11.19171 0.28371926999999997
11.19271 0.28228932
11.19371 0.28085324
11.19471 0.27941002
11.19571 0.27796137
11.19671 0.2765107
11.19771 0.27506112
11.19871 0.27361377
11.19971 0.27216724000000003
11.20071 0.27071852
11.20171 0.26926484
11.20271 0.26780528
11.20371 0.26634126
11.20471 0.26487564
11.20571 0.26341104
11.20671 0.26194833
11.20771 0.26048616999999996
11.20871 0.25902188
11.20971 0.25755297
11.21071 0.2560786
11.21171 0.25460003000000003
11.21271 0.25311988
11.21371 0.25164059
11.21471 0.25016316
11.21571 0.24868659999999998
11.21671 0.24720863
11.21771 0.24572709
11.21871 0.24424110999999998
11.21971 0.24275164999999999
11.22071 0.24126077
11.22171 0.23977044000000003
11.22271 0.23828147
11.22371 0.23679299999999998
11.22471 0.23530321
11.22571 0.23381043999999998
11.22671 0.23231413
11.22771 0.2308151
11.22871 0.22931511
11.22971 0.2278158
11.23071 0.22631766999999997
11.23171 0.22482001000000001
11.23271 0.22332126
11.23371 0.22182004000000002
11.23471 0.22031593000000002
11.23571 0.21880964999999997
11.23671 0.21730260999999998
11.23771 0.21579606
11.23871 0.21429042999999998
11.23971 0.21278521
11.24071 0.21127935
11.24171 0.20977195999999998
11.24271 0.20826291
11.24371 0.2067528
11.24471 0.20524256
11.24571 0.20373289
11.24671 0.20222377
11.24771 0.20071461000000002
11.24871 0.19920456999999997
11.24971 0.19769308
11.25071 0.19618028
11.25171 0.19466684
11.25271 0.19315352
11.25371 0.19164077
11.25471 0.19012851
11.25571 0.18861626
11.25671 0.18710357
11.25771 0.18559038
11.25871 0.18407709
11.25971 0.18256434
11.26071 0.18105247
11.26171 0.17954143
11.26271 0.17803063
11.26371 0.17651946000000002
11.26471 0.17500762
11.26571 0.17349538
11.26671 0.17198344999999998
11.26771 0.1704725
11.26871 0.16896272
11.26971 0.16745372
11.27071 0.1659447
11.27171 0.16443502
11.27271 0.16292469999999998
11.27371 0.16141442
11.27471 0.15990526000000002
11.27571 0.15839803
11.27671 0.15689279
11.27771 0.15538876000000001
11.27871 0.1538848
11.27971 0.1523801
11.28071 0.15087472
11.28171 0.14936960999999999
11.28271 0.14786607
11.28371 0.14636496
11.28471 0.14486614
11.28571 0.14336857
11.28671 0.14187081999999998
11.28771 0.14037206
11.28871 0.13887254000000002
11.28971 0.13737362
11.29071 0.13587698
11.29171 0.13438371000000002
11.29271 0.13289361
11.29371 0.1314053
11.29471 0.129917
11.29571 0.12842759
11.29671 0.12693729
11.29771 0.12544756999999998
11.29871 0.12396033000000001
11.29971 0.1224768
11.30071 0.12099681000000001
11.30171 0.11951887
11.30271 0.1180411
11.30371 0.11656232
11.30471 0.11508288000000001
11.30571 0.11360446
11.30671 0.11212917
11.30771 0.11065826000000001
11.30871 0.10919142999999999
11.30971 0.10772691000000001
11.31071 0.10626249
11.31171 0.10479679
11.31271 0.10333017
11.31371 0.10186450000000001
11.31471 0.1004022
11.31571 0.098944828
11.31671 0.097492267
11.31771 0.096042739
11.31871 0.094593887
11.31971 0.093144155
11.32071 0.091693678
11.32171 0.090244226
11.32271 0.088798132
11.32371 0.087356917
11.32471 0.085920363
11.32571 0.08448665
11.32671 0.083053415
11.32771 0.081619178
11.32871 0.08018430700000001
11.32971 0.07875085
11.33071 0.077321444
11.33171 0.075897831
11.33271 0.07447988
11.33371 0.073065649
11.33471 0.071652507
11.33571 0.070238614
11.33671 0.06882395799999999
11.33771 0.06741035
11.33871 0.06600030999999999
11.33971 0.064595608
11.34071 0.063196261
11.34171 0.061800546000000005
11.34271 0.06040604199999999
11.34371 0.059011125000000005
11.34471 0.057615928
11.34571 0.056222325999999996
11.34671 0.054832874000000004
11.34771 0.05344933
11.34871 0.052071677000000004
11.34971 0.050698116
11.35071 0.049326138000000005
11.35171 0.047954
11.35271 0.046581725000000004
11.35371 0.045211098000000005
11.35471 0.043844627
11.35571 0.042484113
11.35671 0.041129626
11.35771 0.039779494
11.35871 0.038431279
11.35971 0.03708321
11.36071 0.035735179
11.36171 0.034388783
11.36271 0.033046378
11.36371 0.03170972
11.36471 0.030378996999999998
11.36571 0.029052788000000003
11.36671 0.027728963
11.36771 0.026405978
11.36871 0.025083811
11.36971 0.023763969
11.37071 0.022448596
11.37171 0.021139221
11.37271 0.019835855
11.37371 0.018537002
11.37471 0.017240517
11.37571 0.015944855
11.37671 0.014649938
11.37771 0.013357188
11.37871 0.012068693
11.37971 0.010786035
11.38071 0.0095094401
11.38171 0.0082377352
11.38271 0.0069690977
11.38371 0.0057021509
11.38471 0.0044367433000000005
11.38571 0.0031739812
11.38671 0.0019155194
11.38771 0.00066256157
11.38871 -0.00058483306
11.38971 -0.0018277426
11.39071 -0.003067698
11.39171 -0.004305742600000001
11.39271 -0.0055418051
11.39371 -0.0067747394
11.39471 -0.0080030011
11.39571 -0.009225541700000001
11.39671 -0.010442393999999999
11.39771 -0.011654611
11.39871 -0.012863625000000002
11.39971 -0.014070414
11.40071 -0.015274962
11.40171 -0.01647632
11.40271 -0.017673186
11.40371 -0.018864648999999997
11.40471 -0.020050649
11.40571 -0.021231908
11.40671 -0.022409399
11.40771 -0.023583713
11.40871 -0.024754711
11.40971 -0.025921661
11.41071 -0.027083742
11.41171 -0.028240592999999998
11.41271 -0.029392552
11.41371 -0.030540457
11.41471 -0.031685125
11.41571 -0.032826851000000004
11.41671 -0.033965221
11.41771 -0.035099361999999995
11.41871 -0.036228431
11.41971 -0.037352071
11.42071 -0.038470537
11.42171 -0.039584454000000005
11.42271 -0.040694361
11.42371 -0.041800362
11.42471 -0.042902082
11.42571 -0.043998961
11.42671 -0.045090672
11.42771 -0.046177374
11.42871 -0.047259632
11.42971 -0.048338046
11.43071 -0.049412844000000004
11.43171 -0.050483691
11.43271 -0.051549869000000005
11.43371 -0.052610703
11.43471 -0.053665991
11.43571 -0.054716127
11.43671 -0.055761861999999995
11.43771 -0.056803803
11.43871 -0.057842
11.43971 -0.05887589100000001
11.44071 -0.0599046
11.44171 -0.060927495000000005
11.44271 -0.061944598999999996
11.44371 -0.062956609
11.44471 -0.063964492
11.44571 -0.06496885899999999
11.44671 -0.065969577
11.44771 -0.066965807
11.44871 -0.067956484
11.44971 -0.068941002
11.45071 -0.069919595
11.45171 -0.07089322299999999
11.45271 -0.071863021
11.45371 -0.07282954800000001
11.45471 -0.073792407
11.45571 -0.074750395
11.45671 -0.075702171
11.45771 -0.076647068
11.45871 -0.077585509
11.45971 -0.078518834
11.46071 -0.07944849200000001
11.46171 -0.080375216
11.46271 -0.081298541
11.46371 -0.082217046
11.46471 -0.083129149
11.46571 -0.084034057
11.46671 -0.08493223
11.46771 -0.085825153
11.46871 -0.086714438
11.46971 -0.08760087100000001
11.47071 -0.08848391
11.47171 -0.08936197800000001
11.47271 -0.090233382
11.47371 -0.091097318
11.47471 -0.091954402
11.47571 -0.092806306
11.47671 -0.09365477
11.47771 -0.09450051
11.47871 -0.09534271700000001
11.47971 -0.096179446
11.48071 -0.09700869
11.48171 -0.09782956899999999
11.48271 -0.09864287
11.48371 -0.09945068700000001
11.48471 -0.10025526000000001
11.48571 -0.10105772
11.48671 -0.10185749000000001
11.48771 -0.10265261
11.48871 -0.10344088
11.48971 -0.10422114
11.49071 -0.1049939
11.49171 -0.10576093
11.49271 -0.10652425
11.49371 -0.10728473
11.49471 -0.10804163
11.49571 -0.10879288
11.49671 -0.10953638
11.49771 -0.11027123999999999
11.49871 -0.11099841999999999
11.49971 -0.11172032000000001
11.50071 -0.11243935
11.50171 -0.11315668999999999
11.50271 -0.11387146999999999
11.50371 -0.11458130000000001
11.50471 -0.11528351
11.50571 -0.11597666
11.50671 -0.1166613
11.50771 -0.11733955
11.50871 -0.11801393
11.50971 -0.11868582
11.51071 -0.11935476999999999
11.51171 -0.12001882000000001
11.51271 -0.12067566
11.51371 -0.12132410999999999
11.51471 -0.12196479
11.51571 -0.12259978
11.51671 -0.12323131000000001
11.51771 -0.12386042
11.51871 -0.12448622999999999
11.51971 -0.12510637
11.52071 -0.12571827
11.52171 -0.12632069
11.52271 -0.12691448
11.52371 -0.12750215
11.52471 -0.12808652
11.52571 -0.12866920999999998
11.52671 -0.12924975
11.52771 -0.1298259
11.52871 -0.1303949
11.52971 -0.13095504
11.53071 -0.13150645
11.53171 -0.13205095
11.53271 -0.13259081
11.53371 -0.13312736
11.53471 -0.13366018000000002
11.53571 -0.1341874
11.53671 -0.13470692
11.53771 -0.1352177
11.53871 -0.13572058
11.53971 -0.13621787999999999
11.54071 -0.13671211
11.54171 -0.13720455999999998
11.54271 -0.13769452
11.54371 -0.13817955
11.54471 -0.13865681
11.54571 -0.13912452
11.54671 -0.13958289000000002
11.54771 -0.14003387
11.54871 -0.14048001999999998
11.54971 -0.14092302
11.55071 -0.14136287
11.55171 -0.14179801
11.55271 -0.14222637
11.55371 -0.14264665999999998
11.55471 -0.14305916999999999
11.55571 -0.14346552
11.55671 -0.14386766
11.55771 -0.14426665
11.55871 -0.14466187
11.55971 -0.1450514
11.56071 -0.14543298999999998
11.56171 -0.14580545
11.56271 -0.14616931
11.56371 -0.14652658
11.56471 -0.14687967000000002
11.56571 -0.14723015
11.56671 -0.14757789
11.56771 -0.14792122
11.56871 -0.14825793
11.56971 -0.14858646
11.57071 -0.1489067
11.57171 -0.14921985999999998
11.57271 -0.14952763
11.57371 -0.14983115
11.57471 -0.15013026999999998
11.57571 -0.15042374
11.57671 -0.15071003
11.57771 -0.15098830000000002
11.57871 -0.15125901
11.57971 -0.15152371
11.58071 -0.15178416
11.58171 -0.15204133
11.58271 -0.15229484000000001
11.58371 -0.15254314
11.58471 -0.15278435
11.58571 -0.15301725
11.58671 -0.15324189000000002
11.58771 -0.15345945
11.58871 -0.15367150999999998
11.58971 -0.15387919
11.59071 -0.15408254999999998
11.59171 -0.15428067
11.59271 -0.15447233999999999
11.59371 -0.15465679000000002
11.59471 -0.15483417
11.59571 -0.15500544
11.59671 -0.15517171
11.59771 -0.15533356999999998
11.59871 -0.15549069999999998
11.59971 -0.15564202
11.60071 -0.15578633
11.60171 -0.15592297000000002
11.60271 -0.15605214
11.60371 -0.15617482
11.60471 -0.15629216
11.60571 -0.15640482
11.60671 -0.15651273
11.60771 -0.15661513999999999
11.60871 -0.15671114
11.60971 -0.1568002
11.61071 -0.15688252
11.61171 -0.15695877
11.61271 -0.15702972
11.61371 -0.15709572
11.61471 -0.15715658000000002
11.61571 -0.15721159
11.61671 -0.15726006
11.61771 -0.15730162
11.61871 -0.15733645
11.61971 -0.15736509999999998
11.62071 -0.15738816
11.62171 -0.15740587
11.62271 -0.15741803
11.62371 -0.15742419
11.62471 -0.15742397
11.62571 -0.15741729999999998
11.62671 -0.15740446
11.62771 -0.1573859
11.62871 -0.15736194
11.62971 -0.15733256
11.63071 -0.1572974
11.63171 -0.15725603999999999
11.63271 -0.15720819
11.63371 -0.15715387
11.63471 -0.1570934
11.63571 -0.15702713
11.63671 -0.15695532
11.63771 -0.15687792
11.63871 -0.15679474
11.63971 -0.15670558
11.64071 -0.15661039
11.64171 -0.15650932
11.64271 -0.15640254
11.64371 -0.15629006
11.64471 -0.15617161999999998
11.64571 -0.15604681
11.64671 -0.15591526
11.64771 -0.15577693
11.64871 -0.15563212999999998
11.64971 -0.15548146000000002
11.65071 -0.15532554
11.65171 -0.15516463
11.65271 -0.15499861
11.65371 -0.15482707
11.65471 -0.15464959
11.65571 -0.154466
11.65671 -0.15427643
11.65771 -0.15408113
11.65871 -0.15388023
11.65971 -0.15367352
11.66071 -0.15346048
11.66171 -0.1532406
11.66271 -0.15301367000000002
11.66371 -0.15278007
11.66471 -0.15254065
11.66571 -0.15229632999999998
11.66671 -0.15204765
11.66771 -0.15179451
11.66871 -0.15153613999999999
11.66971 -0.15127157
11.67071 -0.15100016
11.67171 -0.15072188
11.67271 -0.15043729
11.67371 -0.15014713
11.67471 -0.14985185
11.67571 -0.14955131
11.67671 -0.14924490999999998
11.67771 -0.14893201
11.67871 -0.14861241
11.67971 -0.1482866
11.68071 -0.14795552
11.68171 -0.14762002000000002
11.68271 -0.14728033000000001
11.68371 -0.14693581
11.68471 -0.14658523
11.68571 -0.14622738999999998
11.68671 -0.14586182
11.68771 -0.14548904000000001
11.68871 -0.14511026999999999
11.68971 -0.14472683
11.69071 -0.14433938999999998
11.69171 -0.14394766
11.69271 -0.14355066
11.69371 -0.14314731
11.69471 -0.14273711
11.69571 -0.14232043
11.69671 -0.14189825
11.69771 -0.14147147000000002
11.69871 -0.14104023999999998
11.69971 -0.14060378
11.70071 -0.14016081
11.70171 -0.13971028
11.70271 -0.13925210000000002
11.70371 -0.1387873
11.70471 -0.13831761
11.70571 -0.13784452
11.70671 -0.1373685
11.70771 -0.13688869
11.70871 -0.13640343
11.70971 -0.13591114
11.71071 -0.13541121
11.71171 -0.13490424
11.71271 -0.13439164
11.71371 -0.13387467
11.71471 -0.13335368
11.71571 -0.13282788
11.71671 -0.13229584
11.71771 -0.13175644
11.71871 -0.13120968
11.71971 -0.13065679000000002
11.72071 -0.13009957
11.72171 -0.12953939
11.72271 -0.12897635999999998
11.72371 -0.12840916
11.72471 -0.12783575
11.72571 -0.1272545
11.72671 -0.12666513000000001
11.72771 -0.12606889
11.72871 -0.12546784
11.72971 -0.12486366
11.73071 -0.12425676
11.73171 -0.12364597999999999
11.73271 -0.12302941
11.73371 -0.1224055
11.73471 -0.12177399000000001
11.73571 -0.12113613000000001
11.73671 -0.12049383999999999
11.73771 -0.11984855999999999
11.73871 -0.11920030000000001
11.73971 -0.11854753
11.74071 -0.11788808
11.74171 -0.11722044
11.74271 -0.11654468999999999
11.74371 -0.11586266
11.74471 -0.11517688
11.74571 -0.11448925
11.74671 -0.11379993999999999
11.74771 -0.11310726000000002
11.74871 -0.1124087
11.74971 -0.11170227
11.75071 -0.11098767999999999
11.75171 -0.11026643
11.75271 -0.10954088000000001
11.75371 -0.10881283
11.75471 -0.10808239
11.75571 -0.10734791
11.75671 -0.10660697
11.75771 -0.1058579
11.75871 -0.10510082000000001
11.75971 -0.1043378
11.76071 -0.10357162
11.76171 -0.10280423999999999
11.76271 -0.10203564
11.76371 -0.10126375
11.76471 -0.10048558
11.76571 -0.099698966
11.76671 -0.098903757
11.76771 -0.09810192300000001
11.76871 -0.09729641
11.76971 -0.09648941899999999
11.77071 -0.09568113
11.77171 -0.094869605
11.77271 -0.094051973
11.77371 -0.09322617
11.77471 -0.092392211
11.77571 -0.091552251
11.77671 -0.090709352
11.77771 -0.089865708
11.77871 -0.089021312
11.77971 -0.08817391399999999
11.78071 -0.087320281
11.78171 -0.086458086
11.78271 -0.085587276
11.78371 -0.084710133
11.78471 -0.083829998
11.78571 -0.082949322
11.78671 -0.08206825000000001
11.78771 -0.081184512
11.78871 -0.080294744
11.78971 -0.079396466
11.79071 -0.078489538
11.79171 -0.077576295
11.79271 -0.076660211
11.79371 -0.075743889
11.79471 -0.074827566
11.79571 -0.07390896799999999
11.79671 -0.072984659
11.79771 -0.072052085
11.79871 -0.071111094
11.79971 -0.070164085
11.80071 -0.069214625
11.80171 -0.06826536799999999
11.80271 -0.067316473
11.80371 -0.066365465
11.80471 -0.065408635
11.80571 -0.064443162
11.80671 -0.063468766
11.80771 -0.062487896999999994
11.80871 -0.061504344999999995
11.80971 -0.060521066
11.81071 -0.059538521
11.81171 -0.058554421
11.81271 -0.057565107
11.81371 -0.056567701
11.81471 -0.055561838
11.81571 -0.054549897
11.81671 -0.053535652
11.81771 -0.052522075999999994
11.81871 -0.051509611999999996
11.81971 -0.050495879
11.82071 -0.049477064999999994
11.82171 -0.048450145
11.82271 -0.047414642
11.82371 -0.046372932
11.82471 -0.045328878
11.82571 -0.044285602
11.82671 -0.043243667
11.82771 -0.042200749
11.82871 -0.041152970999999997
11.82971 -0.040097159
11.83071 -0.039032692
11.83171 -0.03796189
11.83271 -0.036888706
11.83371 -0.035816486
11.83471 -0.034746094
11.83571 -0.033675466
11.83671 -0.03260088
11.83771 -0.031519146
11.83871 -0.030429486999999998
11.83971 -0.029333981000000002
11.84071 -0.028236333
11.84171 -0.02713968
11.84271 -0.026044715000000003
11.84371 -0.024949247
11.84471 -0.023849437
11.84571 -0.022742005
11.84671 -0.021626145
11.84771 -0.020504033
11.84871 -0.019379627
11.84971 -0.018256466
11.85071 -0.01713572
11.85171 -0.016015604
11.85271 -0.014892491
11.85371 -0.013763046999999999
11.85471 -0.012626148
11.85571 -0.011483497
11.85671 -0.010338571
11.85771 -0.0091945549
11.85871 -0.0080524638
11.85971 -0.0069105532
11.86071 -0.005765355999999999
11.86171 -0.0046137277
11.86271 -0.0034547153
11.86371 -0.0022901548
11.86471 -0.001123659
11.86571 4.1419269999999996e-05
11.86671 0.001203872
11.86771 0.0023652821
11.86871 0.0035290846
11.86971 0.0046985788
11.87071 0.0058750564
11.87171 0.007057104099999999
11.87271 0.0082414641
11.87371 0.0094249248
11.87471 0.010606144
11.87571 0.011786351
11.87671 0.012968548
11.87771 0.014155697000000002
11.87871 0.015348978999999999
11.87971 0.016547104
11.88071 0.017747079000000002
11.88171 0.018945964
11.88271 0.020142565
11.88371 0.021338106000000003
11.88471 0.022535482
11.88571 0.023737545
11.88671 0.024945449
11.88771 0.026157966999999997
11.88871 0.02737219
11.88971 0.028585177
11.89071 0.029795575999999997
11.89171 0.031004327999999998
11.89271 0.032214055
11.89371 0.033427507
11.89471 0.034646002999999995
11.89571 0.035868751000000004
11.89671 0.037093390999999996
11.89771 0.038317416
11.89871 0.039539626
11.89971 0.040760753
11.90071 0.041982936
11.90171 0.043208385
11.90271 0.044438022
11.90371 0.045670908999999996
11.90471 0.046904778
11.90571 0.048137316
11.90671 0.049367477
11.90771 0.050596026
11.90871 0.051825045
11.90971 0.053056714
11.91071 0.05429207800000001
11.91171 0.055530504
11.91271 0.056770124
11.91371 0.058008946
11.91471 0.059245980999999996
11.91571 0.060481729000000005
11.91671 0.061717786999999996
11.91771 0.062955829
11.91871 0.064196589
11.91971 0.065439474
11.92071 0.066682947
11.92171 0.067925447
11.92271 0.069166295
11.92371 0.07040600799999999
11.92471 0.071645877
11.92571 0.072887144
11.92671 0.074130192
11.92771 0.07537431700000001
11.92871 0.076618168
11.92971 0.077860529
11.93071 0.07910104500000001
11.93171 0.080340367
11.93271 0.081579725
11.93371 0.082820171
11.93471 0.084061985
11.93571 0.08530459
11.93671 0.08654694
11.93771 0.087788177
11.93871 0.08902811100000001
11.93971 0.090267212
11.94071 0.09150617999999999
11.94171 0.092745398
11.94271 0.093984598
11.94371 0.09522303
11.94471 0.09645993700000001
11.94571 0.09769507499999999
11.94671 0.09892889099999999
11.94771 0.10016228
11.94871 0.10139595
11.94971 0.10263
11.95071 0.10386374
11.95171 0.1050961
11.95271 0.10632628
11.95371 0.10755419000000001
11.95471 0.10878048
11.95571 0.11000605000000001
11.95671 0.11123148
11.95771 0.11245654000000001
11.95871 0.11368032000000002
11.95971 0.11490185000000001
11.96071 0.11612072999999999
11.96171 0.11733747
11.96271 0.11855327
11.96371 0.11976926
11.96471 0.12098572
11.96571 0.12220175999999999
11.96671 0.12341566999999999
11.96771 0.12462586999999999
11.96871 0.12583182
11.96971 0.12703435
11.97071 0.12823527
11.97171 0.12943628999999998
11.97271 0.13063801
11.97371 0.13183953999999998
11.97471 0.13303895999999998
11.97571 0.13423451
11.97671 0.13542554999999998
11.97771 0.13661302
11.97871 0.13779885
11.97971 0.13898469
11.98071 0.14017083
11.98171 0.14135583
11.98271 0.14253719
11.98371 0.14371281
11.98471 0.14488231
11.98571 0.14604736000000001
11.98671 0.14721088
11.98771 0.14837538
11.98871 0.14954156
11.98971 0.15070779
11.99071 0.15187098000000002
11.99171 0.15302827
11.99271 0.15417864
11.99371 0.15532349
11.99471 0.15646577
11.99571 0.1576082
11.99671 0.15875156
11.99771 0.15989414999999998
11.99871 0.16103266
11.99971 0.16216411
12.00071 0.16328768
12.00171 0.16440528000000001
12.00271 0.16552053
12.00371 0.16663669
12.00471 0.16775475
12.00571 0.16887261
12.00671 0.16998624
12.00771 0.17109186
12.00871 0.17218814
12.00971 0.17327700000000001
12.01071 0.17436254
12.01171 0.17544873
12.01271 0.17653715
12.01371 0.17762595
12.01471 0.17871088
12.01571 0.17978774
12.01671 0.18085473999999999
12.01771 0.18191362
12.01871 0.18296856
12.01971 0.1840238
12.02071 0.185081
12.02171 0.18613818
12.02271 0.18719074
12.02371 0.18823405999999998
12.02471 0.18926622999999998
12.02571 0.19028923
12.02671 0.19130789
12.02771 0.19232725
12.02871 0.19334955
12.02971 0.19437295
12.03071 0.19539238
12.03171 0.19640246999999997
12.03271 0.19740046
12.03371 0.19838783999999998
12.03471 0.19936943
12.03571 0.20035063
12.03671 0.20133418
12.03771 0.20231858
12.03871 0.20329889
12.03971 0.20426956
12.04071 0.20522769
12.04171 0.20617475
12.04271 0.20711586999999998
12.04371 0.20805683000000003
12.04471 0.20900078
12.04571 0.20994622999999998
12.04671 0.21088781999999998
12.04771 0.21181924000000002
12.04871 0.21273675
12.04971 0.21364142000000003
12.05071 0.21453841999999998
12.05171 0.21543411999999998
12.05271 0.21633243
12.05371 0.21723242999999998
12.05471 0.21812901999999998
12.05571 0.21901571
12.05671 0.21988839999999998
12.05771 0.22074782999999998
12.05871 0.22159914999999997
12.05971 0.22244903000000002
12.06071 0.22330172
12.06171 0.22415658
12.06271 0.2250083
12.06371 0.22584991999999998
12.06471 0.22667667000000002
12.06571 0.22748883000000003
12.06671 0.22829152
12.06771 0.22909176
12.06871 0.22989446
12.06971 0.23069957
12.07071 0.23150197
12.07171 0.23229446
12.07271 0.23307186000000002
12.07371 0.23383393000000002
12.07471 0.23458563
12.07571 0.23533418
12.07671 0.23608499
12.07771 0.23683843
12.07871 0.23758961
12.07971 0.23833103
12.08071 0.23905701999999998
12.08171 0.23976683000000001
12.08271 0.24046521
12.08371 0.24115965
12.08471 0.24185614000000002
12.08571 0.24255558000000002
12.08671 0.24325331000000003
12.08771 0.24394172000000003
12.08871 0.24461455
12.08971 0.24527046000000002
12.09071 0.24591382
12.09171 0.24655212
12.09271 0.24719171
12.09371 0.24783402
12.09471 0.24847477
12.09571 0.24910638999999998
12.09671 0.24972239000000002
12.09771 0.25032107
12.09871 0.25090654
12.09971 0.25148648
12.10071 0.2520676
12.10171 0.25265187
12.10271 0.25323529
12.10371 0.2538101
12.10471 0.25436922
12.10571 0.25491016
12.10671 0.25543643
12.10771 0.25595555
12.10871 0.25647464
12.10971 0.25699637
12.11071 0.25751744
12.11171 0.25803053
12.11271 0.25852846
12.11371 0.25900849000000004
12.11471 0.25947378
12.11571 0.25993166
12.11671 0.26038936
12.11771 0.26084983
12.11871 0.26130992999999997
12.11971 0.26176223
12.12071 0.26219916
12.12171 0.26261725
12.12271 0.26301919
12.12371 0.26341218
12.12471 0.26380387
12.12571 0.26419798
12.12671 0.26459226
12.12771 0.26497981000000004
12.12871 0.26535306000000003
12.12971 0.26570817
12.13071 0.26604711999999997
12.13171 0.2663766
12.13271 0.26670408
12.13371 0.26703342
12.13471 0.26736269
12.13571 0.26768523
12.13671 0.26799343
12.13771 0.26828311
12.13871 0.26855594
12.13971 0.26881846
12.14071 0.26907837
12.14171 0.26934011999999996
12.14271 0.2696024
12.14371 0.26985891
12.14471 0.27010196
12.14571 0.27032676
12.14671 0.27053424
12.14771 0.2707303
12.14871 0.27092246
12.14971 0.27111545000000004
12.15071 0.27130859
12.15171 0.27149618
12.15271 0.27167087
12.15371 0.27182789
12.15471 0.27196780000000004
12.15571 0.27209613
12.15671 0.27222021
12.15771 0.27234491
12.15871 0.27246992000000003
12.15971 0.27258985
12.16071 0.27269735
12.16171 0.27278726999999997
12.16271 0.27285952
12.16371 0.27291911999999996
12.16471 0.27297323
12.16571 0.27302708000000003
12.16671 0.27308108
12.16771 0.2731306
12.16871 0.27316872000000003
12.16971 0.27319021
12.17071 0.27319451
12.17171 0.27318601
12.17271 0.27317146
12.17371 0.27315603
12.17471 0.2731404
12.17571 0.27312036
12.17671 0.2730892
12.17771 0.27304168
12.17871 0.27297686
12.17971 0.2728987
12.18071 0.27281373999999997
12.18171 0.27272736
12.18271 0.27264073
12.18371 0.27255027
12.18471 0.27244970999999996
12.18571 0.27233374
12.18671 0.27220098
12.18771 0.27205469000000004
12.18871 0.27190086
12.18971 0.27174475000000003
12.19071 0.27158787
12.19171 0.27142724
12.19271 0.27125711
12.19371 0.27107233000000003
12.19471 0.27087126
12.19571 0.27065671
12.19671 0.27043426
12.19771 0.27020904
12.19871 0.2699828
12.19971 0.26975297
12.20071 0.26951418
12.20171 0.26926126
12.20271 0.26899225
12.20371 0.26870938
12.20471 0.26841781000000003
12.20571 0.26812262000000003
12.20671 0.267826
12.20771 0.26752606
12.20871 0.26721815000000004
12.20971 0.26689745
12.21071 0.26656182
12.21171 0.26621297
12.21271 0.26585544
12.21371 0.2654938
12.21471 0.26513019
12.21571 0.26476299000000003
12.21671 0.26438783000000005
12.21771 0.26400007999999997
12.21871 0.26359751
12.21971 0.26318152
12.22071 0.26275625
12.22171 0.26232635
12.22271 0.26189426000000005
12.22371 0.26145903
12.22471 0.26101694
12.22571 0.26056366
12.22671 0.26009678999999997
12.22771 0.25961711
12.22871 0.259128
12.22971 0.25863354
12.23071 0.25813607
12.23171 0.25763495000000003
12.23271 0.25712699
12.23371 0.25660836
12.23471 0.25607684999999997
12.23571 0.2555331
12.23671 0.25498022
12.23771 0.25442198
12.23871 0.25386079
12.23971 0.25329625
12.24071 0.25272551
12.24171 0.2521449
12.24271 0.25155197
12.24371 0.25094685
12.24471 0.25033203
12.24571 0.24971103
12.24671 0.24908629999999998
12.24771 0.24845807
12.24871 0.24782432999999998
12.24971 0.24718206999999998
12.25071 0.24652912000000002
12.25171 0.24586532
12.25271 0.24519258
12.25371 0.24451371
12.25471 0.24383080000000001
12.25571 0.24314392
12.25671 0.24245120999999997
12.25771 0.24174982999999997
12.25871 0.24103771000000002
12.25971 0.24031468
12.26071 0.23958255
12.26171 0.23884417
12.26271 0.23810193
12.26371 0.23735652
12.26471 0.23660676
12.26571 0.23585027
12.26671 0.23508489
12.26771 0.23430982
12.26871 0.23352599
12.26971 0.23273537000000002
12.27071 0.23193974
12.27171 0.23113970999999997
12.27271 0.23033440000000002
12.27371 0.229522
12.27471 0.22870093000000002
12.27571 0.22787072
12.27671 0.22703246
12.27771 0.22618815
12.27871 0.22533964
12.27971 0.22448779
12.28071 0.22363194999999997
12.28171 0.22277036
12.28271 0.22190121999999998
12.28371 0.22102359
12.28471 0.22013781
12.28571 0.21924528
12.28671 0.21834762
12.28771 0.21744585
12.28871 0.21653986
12.28971 0.21562865
12.29071 0.21471097
12.29171 0.21378604999999998
12.29271 0.2128541
12.29371 0.21191617
12.29471 0.21097353
12.29571 0.21002702
12.29671 0.20907656
12.29771 0.20812118999999998
12.29871 0.20715969
12.29971 0.20619123
12.30071 0.20521586
12.30171 0.20423455
12.30271 0.20324867
12.30371 0.2022593
12.30471 0.20126679
12.30571 0.20027057999999998
12.30671 0.1992696
12.30771 0.19826284
12.30871 0.19724993000000002
12.30971 0.19623123
12.31071 0.19520759000000001
12.31171 0.19417988
12.31271 0.19314856
12.31371 0.19211338
12.31471 0.1910737
12.31571 0.19002886
12.31671 0.18897866
12.31771 0.1879235
12.31871 0.18686432
12.31971 0.18580209
12.32071 0.18473737
12.32171 0.18367004
12.32271 0.18259934
12.32371 0.18152432000000002
12.32471 0.18044426
12.32571 0.17935907
12.32671 0.17826931
12.32771 0.17717587
12.32871 0.17607955
12.32971 0.17498065
12.33071 0.1738789
12.33171 0.17277373
12.33271 0.17166458
12.33371 0.17055142
12.33471 0.16943474
12.33571 0.16831538000000001
12.33671 0.16719407
12.33771 0.16607104
12.33871 0.16494588
12.33971 0.16381774999999998
12.34071 0.16268583
12.34171 0.16154972
12.34271 0.16040973
12.34371 0.15926672
12.34471 0.15812166
12.34571 0.15697517
12.34671 0.15582727999999998
12.34771 0.15467745
12.34871 0.15352505
12.34971 0.15236966999999998
12.35071 0.15121152
12.35171 0.15005127000000001
12.35271 0.14888973
12.35371 0.14772736
12.35471 0.14656406
12.35571 0.14539913000000002
12.35671 0.14423174
12.35771 0.14306137000000002
12.35871 0.14188816
12.35971 0.14071287999999998
12.36071 0.13953656
12.36171 0.13835998
12.36271 0.13718334
12.36371 0.13600617
12.36471 0.13482771
12.36571 0.13364732
12.36671 0.13246491
12.36771 0.13128095
12.36871 0.13009623
12.36971 0.1289114
12.37071 0.12772661
12.37171 0.12654145
12.37271 0.12535526
12.37371 0.12416756
12.37471 0.1229784
12.37571 0.12178844999999999
12.37671 0.12059866
12.37771 0.11940979
12.37871 0.11822202
12.37971 0.11703480999999999
12.38071 0.11584731
12.38171 0.11465871999999999
12.38271 0.11346882000000001
12.38371 0.112278
12.38471 0.11108711
12.38571 0.10989696
12.38671 0.10870801000000001
12.38771 0.10752014
12.38871 0.10633291
12.38971 0.10514584
12.39071 0.10395888
12.39171 0.1027724
12.39271 0.10158700999999999
12.39371 0.10040324
12.39471 0.099221186
12.39571 0.098040362
12.39671 0.09686004499999999
12.39771 0.095679594
12.39871 0.094498863
12.39971 0.093318301
12.40071 0.092138792
12.40171 0.09096125099999999
12.40271 0.08978623699999999
12.40371 0.088613777
12.40471 0.087443454
12.40571 0.08627472
12.40671 0.085107214
12.40771 0.08394093600000001
12.40871 0.082776189
12.40971 0.081613334
12.41071 0.08045255700000001
12.41171 0.079293747
12.41271 0.07813661400000001
12.41371 0.076980895
12.41471 0.07582660799999999
12.41571 0.074674131
12.41671 0.073524093
12.41771 0.07237711699999999
12.41871 0.071233569
12.41971 0.070093415
12.42071 0.068956264
12.42171 0.067821587
12.42271 0.066688948
12.42371 0.065558212
12.42471 0.064429553
12.42571 0.063303346
12.42671 0.062180019
12.42771 0.061059883
12.42871 0.059943087
12.42971 0.058829626999999995
12.43071 0.057719438
12.43171 0.056612468
12.43271 0.05550874
12.43371 0.05440833
12.43471 0.053311331
12.43571 0.052217819
12.43671 0.051127782
12.43771 0.05004112
12.43871 0.04895771299999999
12.43971 0.047877472
12.44071 0.046800452
12.44171 0.045726905000000005
12.44271 0.044657252
12.44371 0.043591973
12.44471 0.042531439
12.44571 0.041475729
12.44671 0.040424565999999995
12.44771 0.039377406999999996
12.44871 0.03833368
12.44971 0.037293055000000006
12.45071 0.036255643000000004
12.45171 0.035221959
12.45271 0.034192708
12.45371 0.033168451
12.45471 0.032149351
12.45571 0.031135147
12.45671 0.030125369
12.45771 0.029119683
12.45871 0.028118164999999997
12.45971 0.027121318000000002
12.46071 0.026129797
12.46171 0.02514401
12.46271 0.02416379
12.46371 0.023188404
12.46471 0.02221692
12.46571 0.021248749
12.46671 0.02028406
12.46771 0.01932381
12.46871 0.018369316
12.46971 0.017421599
12.47071 0.016480823
12.47171 0.015546194000000001
12.47271 0.014616394999999999
12.47371 0.013690325
12.47471 0.012767747
12.47571 0.011849446
12.47671 0.010936807
12.47771 0.010031013
12.47871 0.009132350499999999
12.47971 0.0082400249
12.48071 0.0073526302
12.48171 0.006469024800000001
12.48271 0.0055890956
12.48371 0.0047139398
12.48471 0.0038453141
12.48571 0.002984636
12.48671 0.002132111
12.48771 0.0012865164
12.48871 0.00044581998
12.48971 -0.00039168253
12.49071 -0.0012263488
12.49171 -0.0020568970000000002
12.49271 -0.0028810476999999997
12.49371 -0.0036967707
12.49471 -0.004503432900000001
12.49571 -0.0053021773000000005
12.49671 -0.0060952789
12.49771 -0.006884824
12.49871 -0.007671466300000001
12.49971 -0.0084539999
12.50071 -0.009230023
12.50171 -0.0099973418
12.50271 -0.010755294
12.50371 -0.0115052
12.50471 -0.012249641
12.50571 -0.012990930000000001
12.50671 -0.01372968
12.50771 -0.014464311
12.50871 -0.01519185
12.50971 -0.015909594
12.51071 -0.016616711
12.51171 -0.017314815
12.51271 -0.018007135
12.51371 -0.01869672
12.51471 -0.01938467
12.51571 -0.020069464999999998
12.51671 -0.02074777
12.51771 -0.021416339
12.51871 -0.022073878999999998
12.51971 -0.022721817000000002
12.52071 -0.023363483
12.52171 -0.024002133
12.52271 -0.024638991000000002
12.52371 -0.025272445
12.52471 -0.025898911
12.52571 -0.026514928000000004
12.52671 -0.027119249
12.52771 -0.027713694999999997
12.52871 -0.028302231999999997
12.52971 -0.028888736
12.53071 -0.029474706000000003
12.53171 -0.030058322999999998
12.53271 -0.030635378999999997
12.53371 -0.031201637
12.53471 -0.031755268
12.53571 -0.032297929
12.53671 -0.032833847
12.53771 -0.033367367
12.53871 -0.033900415
12.53971 -0.034431327000000005
12.54071 -0.034955775
12.54171 -0.035469292
12.54271 -0.035969947999999995
12.54371 -0.036459582
12.54471 -0.036942834
12.54571 -0.037424502000000005
12.54671 -0.037906721
12.54771 -0.038387629
12.54871 -0.038862362000000004
12.54971 -0.039325803
12.55071 -0.039775574
12.55171 -0.040213466999999996
12.55271 -0.040644486
12.55371 -0.041073977
12.55471 -0.041504524
12.55571 -0.041934391
12.55671 -0.042358474
12.55771 -0.042771265999999995
12.55871 -0.043170078
12.55971 -0.0435567
12.56071 -0.043936429
12.56171 -0.044315049
12.56271 -0.044695442
12.56371 -0.045075844
12.56471 -0.045450809
12.56571 -0.045814342
12.56671 -0.046163413
12.56771 -0.046499816
12.56871 -0.04682921
12.56971 -0.04715792
12.57071 -0.047489252999999995
12.57171 -0.047821549
12.57271 -0.048149089
12.57371 -0.048465375000000005
12.57471 -0.048766931
12.57571 -0.049055362000000005
12.57671 -0.049336487000000005
12.57771 -0.049616961
12.57871 -0.049900421
12.57971 -0.050185301
12.58071 -0.050465715999999994
12.58171 -0.050734879999999996
12.58271 -0.05098911899999999
12.58371 -0.051230128
12.58471 -0.051464093999999995
12.58571 -0.051698188
12.58671 -0.051936425999999994
12.58771 -0.052177289
12.58871 -0.052414532
12.58971 -0.052640779
12.59071 -0.052851776
12.59171 -0.05304887899999999
12.59271 -0.053238327
12.59371 -0.053427654
12.59471 -0.053621316
12.59571 -0.053818134000000004
12.59671 -0.054011988999999996
12.59771 -0.054195429999999996
12.59871 -0.054364093
12.59971 -0.054519344
12.60071 -0.054667587000000004
12.60171 -0.054816576
12.60271 -0.054970902
12.60371 -0.055129256
12.60471 -0.055285112
12.60571 -0.055430457
12.60671 -0.055560441
12.60771 -0.055676239
12.60871 -0.055784441000000004
12.60971 -0.055893301
12.61071 -0.056008011
12.61171 -0.056127737999999996
12.61271 -0.056246144
12.61371 -0.056355132
12.61471 -0.056449615
12.61571 -0.056530524
12.61671 -0.056604337
12.61771 -0.056679314
12.61871 -0.056760700000000004
12.61971 -0.056847645
12.62071 -0.056933676
12.62171 -0.057010463
12.62271 -0.05707268100000001
12.62371 -0.057121186
12.62471 -0.057162566000000005
12.62571 -0.057205348
12.62671 -0.057255093
12.62771 -0.057311147
12.62871 -0.057367061000000004
12.62971 -0.057414325
12.63071 -0.057447376
12.63171 -0.057466881
12.63271 -0.057479437
12.63371 -0.057493785000000006
12.63471 -0.057515821999999994
12.63571 -0.057545217
12.63671 -0.057575659999999994
12.63771 -0.057598593
12.63871 -0.057608198
12.63971 -0.057604803999999996
12.64071 -0.057594676000000004
12.64171 -0.057586352
12.64271 -0.057585642
12.64371 -0.05759223100000001
12.64471 -0.057599873999999995
12.64571 -0.05760008900000001
12.64671 -0.057587156
12.64771 -0.057561527
12.64871 -0.057529681
12.64971 -0.05750043800000001
12.65071 -0.05747991399999999
12.65171 -0.057468034
12.65271 -0.057458639000000006
12.65371 -0.057443079999999994
12.65471 -0.057415297
12.65571 -0.057375309000000006
12.65671 -0.057329197
12.65771 -0.057285552999999996
12.65871 -0.057250488
12.65971 -0.057224138
12.66071 -0.057200657
12.66171 -0.05717171000000001
12.66271 -0.057131390000000004
12.66371 -0.057079725000000005
12.66471 -0.057022658000000004
12.66571 -0.056968618
12.66671 -0.056923605999999995
12.66771 -0.056887744000000004
12.66871 -0.056855276
12.66971 -0.056817969999999995
12.67071 -0.056769983999999996
12.67171 -0.056711328000000005
12.67271 -0.056647911
12.67371 -0.056588143
12.67471 -0.056538102
12.67571 -0.056498084
12.67671 -0.05646249
12.67771 -0.056423148000000006
12.67871 -0.056374067
12.67971 -0.056314905
12.68071 -0.056251092
12.68171 -0.056190655
12.68271 -0.056139531
12.68371 -0.056098208999999996
12.68471 -0.056061591
12.68571 -0.056022109
12.68671 -0.055974268
12.68771 -0.05591793999999999
12.68871 -0.05585845799999999
12.68971 -0.055803522
12.69071 -0.05575870200000001
12.69171 -0.055724214
12.69271 -0.055694807
12.69371 -0.055662869000000004
12.69471 -0.055622832999999997
12.69571 -0.055574434
12.69671 -0.055522815
12.69771 -0.055475567999999996
12.69871 -0.05543838500000001
12.69971 -0.055411871
12.70071 -0.055391388
12.70171 -0.055369892000000004
12.70271 -0.055342143999999996
12.70371 -0.055307779
12.70471 -0.055271439
12.70571 -0.055240025
12.70671 -0.055218628000000006
12.70771 -0.055207609000000005
12.70871 -0.055202474999999994
12.70971 -0.055196608
12.71071 -0.055185228
12.71171 -0.055168220000000004
12.71271 -0.055150228
12.71371 -0.05513794599999999
12.71471 -0.055136229
12.71571 -0.055145349999999996
12.71671 -0.055160908999999994
12.71771 -0.055176491
12.71871 -0.055187428000000004
12.71971 -0.055193482
12.72071 -0.055198971
12.72171 -0.055210205
12.72271 -0.055231887
12.72371 -0.055264501
12.72471 -0.055304251000000006
12.72571 -0.055345438999999996
12.72671 -0.055383907999999996
12.72771 -0.055419479
12.72871 -0.055455980999999994
12.72971 -0.055498898
12.73071 -0.05555208799999999
12.73171 -0.055615533999999994
12.73271 -0.05568539499999999
12.73371 -0.05575635
12.73471 -0.055824784999999995
12.73571 -0.055890973000000004
12.73671 -0.055958924
12.73771 -0.056034123
12.73871 -0.056120433000000004
12.73971 -0.056217983000000006
12.74071 -0.056323269
12.74171 -0.05643131999999999
12.74271 -0.056538632
12.74371 -0.056645111000000005
12.74471 -0.056754012
12.74571 -0.05686986300000001
12.74671 -0.056995766
12.74771 -0.057131652
12.74871 -0.057274435000000005
12.74971 -0.05742003
12.75071 -0.057565863
12.75171 -0.057712482999999995
12.75271 -0.057863252000000004
12.75371 -0.058022368000000005
12.75471 -0.058192451
12.75571 -0.058373051999999995
12.75671 -0.058561016
12.75771 -0.058752397
12.75871 -0.058944756
12.75971 -0.05913855899999999
12.76071 -0.059336791
12.76171 -0.059543172000000005
12.76271 -0.059759989
12.76371 -0.059986871000000004
12.76471 -0.06022118
12.76571 -0.060459727000000005
12.76671 -0.060700747
12.76771 -0.06094491700000001
12.76871 -0.061194878
12.76971 -0.061453623
12.77071 -0.061722688
12.77171 -0.062001316
12.77271 -0.062287010999999996
12.77371 -0.062577153
12.77471 -0.062870624
12.77571 -0.063168502
12.77671 -0.063473388
12.77771 -0.063787861
12.77871 -0.064112979
12.77971 -0.06444772
12.78071 -0.064789696
12.78171 -0.06513664300000001
12.78271 -0.065487745
12.78371 -0.06584408700000001
12.78471 -0.066207902
12.78571 -0.066581182
12.78671 -0.066964509
12.78771 -0.06735682800000001
12.78871 -0.067756226
12.78971 -0.068161223
12.79071 -0.068571756
12.79171 -0.068989239
12.79271 -0.06941565100000001
12.79371 -0.069852313
12.79471 -0.070299063
12.79571 -0.070754392
12.79671 -0.071216421
12.79771 -0.071684108
12.79871 -0.07215790100000001
12.79971 -0.07263948199999999
12.80071 -0.07313070799999999
12.80171 -0.073632482
12.80271 -0.07414419700000001
12.80371 -0.07466418899999999
12.80471 -0.075190811
12.80571 -0.075723499
12.80671 -0.076263153
12.80771 -0.07681158
12.80871 -0.07737032099999999
12.80971 -0.077939697
12.81071 -0.078518578
12.81171 -0.079105148
12.81271 -0.07969811
12.81371 -0.080297602
12.81471 -0.080905203
12.81571 -0.081522984
12.81671 -0.082152215
12.81771 -0.082792522
12.81871 -0.083442003
12.81971 -0.084098394
12.82071 -0.084760418
12.82171 -0.085428666
12.82271 -0.086105295
12.82371 -0.086792756
12.82471 -0.087492348
12.82571 -0.088203442
12.82671 -0.088923844
12.82771 -0.08965118300000001
12.82871 -0.090384431
12.82971 -0.091124553
12.83071 -0.091873977
12.83171 -0.09263503000000001
12.83271 -0.093408459
12.83371 -0.094192824
12.83471 -0.094985263
12.83571 -0.095783232
12.83671 -0.096586131
12.83771 -0.097395835
12.83871 -0.09821574200000001
12.83971 -0.099048868
12.84071 -0.099896058
12.84171 -0.10075547
12.84271 -0.10162361
12.84371 -0.10249739000000001
12.84471 -0.10337589999999999
12.84571 -0.10426093
12.84671 -0.10515590999999999
12.84771 -0.10606370999999999
12.84871 -0.10698484999999999
12.84971 -0.10791713
12.85071 -0.10885687000000001
12.85171 -0.10980123000000001
12.85271 -0.11075004999999999
12.85371 -0.11170614000000001
12.85471 -0.11267369
12.85571 -0.11365589000000001
12.85671 -0.11465295
12.85771 -0.11566178
12.85871 -0.1166778
12.85971 -0.11769751
12.86071 -0.11872052000000001
12.86171 -0.1197499
12.86271 -0.1207903
12.86371 -0.12184529
12.86471 -0.12291521000000001
12.86571 -0.12399692999999999
12.86671 -0.12508576
12.86771 -0.12617823
12.86871 -0.12727419
12.86971 -0.12837698
12.87071 -0.12949138
12.87171 -0.13062073000000002
12.87271 -0.13176479
12.87371 -0.13291975
12.87471 -0.13408042
12.87571 -0.13524323000000002
12.87671 -0.13640854
12.87771 -0.1375805
12.87871 -0.13876479
12.87971 -0.13996533
12.88071 -0.14118192
12.88171 -0.14241034
12.88271 -0.14364467
12.88371 -0.14488074
12.88471 -0.14611853
12.88571 -0.14736202
12.88671 -0.14861684
12.88771 -0.14988685
12.88871 -0.15117174
12.88971 -0.15246728
12.89071 -0.15376772
12.89171 -0.15506939
12.89271 -0.15637297
12.89371 -0.15768327000000001
12.89471 -0.15900646
12.89571 -0.16034641
12.89671 -0.16170231000000002
12.89771 -0.16306898
12.89871 -0.16443975
12.89971 -0.16581025
12.90071 -0.16718092
12.90171 -0.16855675
12.90271 -0.16994429
12.90371 -0.17134781999999998
12.90471 -0.17276686
12.90571 -0.17419638
12.90671 -0.17562991
12.90771 -0.17706328999999998
12.90871 -0.17849726
12.90971 -0.17993697
12.91071 -0.18138896
12.91171 -0.18285719
12.91271 -0.1843406
12.91371 -0.1858336
12.91471 -0.18732927
12.91571 -0.18882341
12.91671 -0.19031700000000001
12.91771 -0.19181572
12.91871 -0.19332658
12.91971 -0.19485381
12.92071 -0.19639633
12.92171 -0.19794824
12.92271 -0.19950228999999997
12.92371 -0.20105403
12.92471 -0.20260436
12.92571 -0.20415899
12.92671 -0.20572507999999998
12.92771 -0.20730689
12.92871 -0.20890331
12.92971 -0.21050859
12.93071 -0.21211560999999998
12.93171 -0.21372021
12.93271 -0.21532362
12.93371 -0.21693175999999997
12.93471 -0.21855165
12.93571 -0.22018723999999998
12.93671 -0.22183687
12.93771 -0.22349412999999999
12.93871 -0.22515152
12.93971 -0.22680473
12.94071 -0.22845516999999999
12.94171 -0.23010913
12.94271 -0.23177408
12.94371 -0.23345434999999998
12.94471 -0.23514854000000002
12.94571 -0.23685044000000002
12.94671 -0.23855263999999998
12.94771 -0.24025089000000002
12.94871 -0.24194652
12.94971 -0.2436457
12.95071 -0.24535551
12.95171 -0.24707981
12.95271 -0.24881672999999999
12.95371 -0.25055967
12.95471 -0.2523012
12.95571 -0.25403729999999997
12.95671 -0.25576982
12.95771 -0.25750531
12.95871 -0.25925128999999997
12.95971 -0.26101167
12.96071 -0.26278454
12.96171 -0.2645632
12.96271 -0.2663401
12.96371 -0.26811121
12.96471 -0.2698784
12.96571 -0.27164819
12.96671 -0.27342781
12.96771 -0.27522088
12.96871 -0.27702521
12.96971 -0.27883395
12.97071 -0.28063964999999996
12.97171 -0.28243854
12.97271 -0.28423277999999996
12.97371 -0.28602902
12.97471 -0.28783451
12.97571 -0.28965273
12.97671 -0.29148131
12.97771 -0.29331339
12.97871 -0.29514164
12.97971 -0.29696263
12.98071 -0.29877881
12.98171 -0.30059696
12.98271 -0.30242420999999997
12.98371 -0.30426371
12.98471 -0.30611262
12.98571 -0.30796381
12.98671 -0.30980993
12.98771 -0.31164761
12.98871 -0.31347952
12.98971 -0.31531254999999997
12.99071 -0.31715375
12.99171 -0.31900611
12.99271 -0.32086668
12.99371 -0.32272842
12.99471 -0.32458422000000003
12.99571 -0.32643115
12.99671 -0.32827214
12.99771 -0.33011418
12.99871 -0.33196406
12.99971 -0.33382438000000003
13.00071 -0.3356918
13.00171 -0.33755905
13.00271 -0.33941919
13.00371 -0.34126965
13.00471 -0.34311374
13.00571 -0.3449586
13.00671 -0.34681088
13.00771 -0.34867281
13.00871 -0.35054064
13.00971 -0.35240685
13.01071 -0.35426449
13.01171 -0.35611123
13.01271 -0.35795066999999997
13.01371 -0.35979017
13.01471 -0.36163639999999997
13.01571 -0.36349143
13.01671 -0.36535142000000004
13.01771 -0.36720892
13.01871 -0.36905729
13.01971 -0.3708947
13.02071 -0.37272500000000003
13.02171 -0.37455554
13.02271 -0.37639255
13.02371 -0.37823734
13.02471 -0.38008536
13.02571 -0.38192875
13.02671 -0.38376092
13.02771 -0.38558034999999996
13.02871 -0.38739156
13.02971 -0.3892024
13.03071 -0.39101941999999995
13.03171 -0.39284391999999996
13.03271 -0.39467126999999996
13.03371 -0.3964935
13.03471 -0.39830403
13.03571 -0.40010148999999995
13.03671 -0.40189042
13.03771 -0.40367846
13.03871 -0.40547177
13.03971 -0.40727109
13.04071 -0.40907129
13.04171 -0.41086427
13.04271 -0.41264375
13.04371 -0.41440898000000004
13.04471 -0.41616526000000004
13.04571 -0.41792076
13.04671 -0.41968175
13.04771 -0.42144875
13.04871 -0.42321621
13.04971 -0.42497558
13.05071 -0.42672036
13.05171 -0.42844987
13.05271 -0.43016955999999995
13.05371 -0.43188767
13.05471 -0.43361033
13.05571 -0.43533794000000003
13.05671 -0.43706455999999994
13.05771 -0.43878158999999994
13.05871 -0.4404827
13.05971 -0.44216751000000004
13.06071 -0.44384194
13.06171 -0.4455145
13.06271 -0.44719134000000005
13.06371 -0.44887252
13.06471 -0.45055184000000004
13.06571 -0.45222038999999997
13.06671 -0.45387186
13.06771 -0.45550615
13.06871 -0.45712953
13.06971 -0.45875097
13.07071 -0.46037668
13.07171 -0.46200644999999996
13.07271 -0.46363352
13.07371 -0.46524853
13.07471 -0.46684495
13.07571 -0.46842275
13.07671 -0.46998849000000004
13.07771 -0.47155134000000004
13.07871 -0.47311769
13.07971 -0.47468729
13.08071 -0.47625341
13.08171 -0.47780657000000004
13.08271 -0.47934027
13.08371 -0.48085465
13.08471 -0.48235655
13.08571 -0.48385542000000004
13.08671 -0.48535764000000003
13.08771 -0.48686275
13.08871 -0.48836349
13.08971 -0.48985006000000003
13.09071 -0.49131582
13.09171 -0.49276105000000003
13.09271 -0.49419301000000004
13.09371 -0.49562147
13.09471 -0.4970531
13.09571 -0.49848732999999995
13.09671 -0.49991678
13.09771 -0.50133122
13.09871 -0.50272364
13.09971 -0.50409418
13.10071 -0.50545004
13.10171 -0.5068013
13.10271 -0.5081549799999999
13.10371 -0.50951079
13.10471 -0.51086135
13.10571 -0.5121965
13.10671 -0.5135090600000001
13.10771 -0.51479926
13.10871 -0.51607448
13.10971 -0.51734494
13.11071 -0.51861769
13.11171 -0.5198922
13.11271 -0.52116076
13.11371 -0.5224125900000001
13.11471 -0.52364017
13.11571 -0.52484367
13.11671 -0.52603073
13.11771 -0.5272121599999999
13.11871 -0.5283956000000001
13.11971 -0.52958108
13.12071 -0.53076106
13.12171 -0.53192461
13.12271 -0.5330638000000001
13.12371 -0.53417827
13.12471 -0.5352752700000001
13.12571 -0.5363654800000001
13.12671 -0.53745657
13.12771 -0.53854864
13.12871 -0.53963414
13.12971 -0.54070223
13.13071 -0.54174499
13.13171 -0.5427621300000001
13.13271 -0.54376121
13.13371 -0.54475334
13.13471 -0.54574669
13.13571 -0.54674172
13.13671 -0.54773078
13.13771 -0.54870257
13.13871 -0.5496484700000001
13.13971 -0.55056754
13.14071 -0.55146697
13.14171 -0.55235778
13.14271 -0.55324859
13.14371 -0.55414042
13.14471 -0.55502616
13.14571 -0.55589471
13.14671 -0.55673728
13.14771 -0.55755265
13.14871 -0.55834781
13.14971 -0.5591338
13.15071 -0.55991933
13.15171 -0.56070569
13.15271 -0.56148577
13.15371 -0.56224819
13.15471 -0.5629839799999999
13.15571 -0.5636915600000001
13.15671 -0.5643777099999999
13.15771 -0.56505376
13.15871 -0.56572896
13.15971 -0.5664051
13.16071 -0.56707566
13.16171 -0.56772931
13.16271 -0.5683565500000001
13.16371 -0.56895511
13.16471 -0.5695312299999999
13.16571 -0.5700959400000001
13.16671 -0.57065873
13.16771 -0.57122195
13.16871 -0.57177944
13.16971 -0.57232012
13.17071 -0.57283444
13.17171 -0.5733198
13.17271 -0.57378206
13.17371 -0.5742321699999999
13.17471 -0.57467977
13.17571 -0.57512759
13.17671 -0.57556992
13.17771 -0.57599572
13.17871 -0.57639512
13.17971 -0.576765
13.18071 -0.57711066
13.18171 -0.57744291
13.18271 -0.5777718000000001
13.18371 -0.57810075
13.18471 -0.57842471
13.18571 -0.57873297
13.18671 -0.57901558
13.18771 -0.57926886
13.18871 -0.5794975
13.18971 -0.57971189
13.19071 -0.57992209
13.19171 -0.58013191
13.19271 -0.58033681
13.19371 -0.58052647
13.19471 -0.58069075
13.19571 -0.5808254199999999
13.19671 -0.58093467
13.19771 -0.5810285000000001
13.19871 -0.58111707
13.19971 -0.5812048000000001
13.20071 -0.5812878300000001
13.20171 -0.58135637
13.20271 -0.58140019
13.20371 -0.58141458
13.20471 -0.58140317
13.20571 -0.5813757
13.20671 -0.58134245
13.20771 -0.5813083600000001
13.20871 -0.58127027
13.20971 -0.58121872
13.21071 -0.58114333
13.21171 -0.5810387
13.21271 -0.58090747
13.21371 -0.5807588300000001
13.21471 -0.58060298
13.21571 -0.58044544
13.21671 -0.58028391
13.21771 -0.58010952
13.21871 -0.5799122200000001
13.21971 -0.57968632
13.22071 -0.57943403
13.22171 -0.5791639000000001
13.22271 -0.5788861799999999
13.22371 -0.5786067300000001
13.22471 -0.5783237099999999
13.22571 -0.57802866
13.22671 -0.57771136
13.22771 -0.57736551
13.22871 -0.57699252
13.22971 -0.57660053
13.23071 -0.57619973
13.23171 -0.57579661
13.23271 -0.57539027
13.23371 -0.57497309
13.23471 -0.57453508
13.23571 -0.57406975
13.23671 -0.57357773
13.23771 -0.57306644
13.23871 -0.57254569
13.23971 -0.5720221400000001
13.24071 -0.57149534
13.24171 -0.5709580599999999
13.24271 -0.57040048
13.24371 -0.5698157500000001
13.24471 -0.56920401
13.24571 -0.56857229
13.24671 -0.5679304700000001
13.24771 -0.5672855800000001
13.24871 -0.56663798
13.24971 -0.56598103
13.25071 -0.5653050700000001
13.25171 -0.56460304
13.25271 -0.56387438
13.25371 -0.56312536
13.25471 -0.56236559
13.25571 -0.56160223
13.25671 -0.56083612
13.25771 -0.5600614
13.25871 -0.55926885
13.25971 -0.55845128
13.26071 -0.5576076
13.26171 -0.55674356
13.26271 -0.55586821
13.26371 -0.5549889100000001
13.26471 -0.5541069
13.26571 -0.55321688
13.26671 -0.55230986
13.26771 -0.5513783999999999
13.26871 -0.55042095
13.26971 -0.54944265
13.27071 -0.5484523699999999
13.27171 -0.5474577199999999
13.27271 -0.54646074
13.27371 -0.54545687
13.27471 -0.54443758
13.27571 -0.54339538
13.27671 -0.5423282300000001
13.27771 -0.54124054
13.27871 -0.54014074
13.27971 -0.53903637
13.28071 -0.53792959
13.28171 -0.5368161899999999
13.28271 -0.5356879
13.28371 -0.53453716
13.28471 -0.53336155
13.28571 -0.53216512
13.28671 -0.53095613
13.28771 -0.52974219
13.28871 -0.52852621
13.28971 -0.52730464
13.29071 -0.52606976
13.29171 -0.5248141
13.29271 -0.52353493
13.29371 -0.52223564
13.29471 -0.5209238700000001
13.29571 -0.51960703
13.29671 -0.518288
13.29771 -0.5169634200000001
13.29871 -0.51562581
13.29971 -0.51426785
13.30071 -0.51288656
13.30171 -0.51148506
13.30271 -0.51007099
13.30371 -0.50865193
13.30471 -0.50723129
13.30571 -0.50580632
13.30671 -0.50436999
13.30771 -0.50291498
13.30871 -0.50143804
13.30971 -0.49994163999999996
13.31071 -0.49843262
13.31171 -0.4969182
13.31271 -0.49540167999999996
13.31371 -0.49388069
13.31471 -0.49234852
13.31571 -0.49079815000000004
13.31671 -0.48922640000000006
13.31771 -0.48763575000000003
13.31871 -0.48603303999999997
13.31971 -0.48442557
13.32071 -0.4828169
13.32171 -0.48120497
13.32271 -0.47958330000000005
13.32371 -0.47794487
13.32471 -0.47628604999999996
13.32571 -0.47460877999999995
13.32671 -0.47291935999999996
13.32771 -0.47122473
13.32871 -0.46952856
13.32971 -0.46782913
13.33071 -0.46612056999999996
13.33171 -0.46439623
13.33271 -0.46265270000000003
13.33371 -0.4608918
13.33471 -0.45911948999999996
13.33571 -0.45734243
13.33671 -0.45556421
13.33771 -0.45378325
13.33871 -0.45199371000000005
13.33971 -0.45018908999999996
13.34071 -0.44836588
13.34171 -0.44652573
13.34271 -0.44467459
13.34371 -0.44281916
13.34471 -0.44096326
13.34571 -0.43910556
13.34671 -0.43724058
13.34771 -0.43536201
13.34871 -0.43346621
13.34971 -0.43155449
13.35071 -0.42963219
13.35171 -0.42770547000000003
13.35271 -0.42577782000000003
13.35371 -0.42384793000000004
13.35471 -0.42191064000000006
13.35571 -0.41995998
13.35671 -0.41799274999999997
13.35771 -0.41601047999999996
13.35871 -0.41401857
13.35971 -0.4120233
13.36071 -0.41002831
13.36171 -0.40803244
13.36271 -0.40603070999999996
13.36371 -0.40401713999999994
13.36471 -0.4019883
13.36571 -0.39994516
13.36671 -0.39789258
13.36771 -0.3958364
13.36871 -0.39378004
13.36971 -0.39172252
13.37071 -0.38965913
13.37171 -0.3875843
13.37271 -0.3854949
13.37371 -0.38339219
13.37471 -0.38128109
13.37571 -0.37916744999999996
13.37671 -0.37705468
13.37771 -0.37494188
13.37871 -0.37282445000000003
13.37971 -0.37069689
13.38071 -0.36855596
13.38171 -0.36640267000000004
13.38271 -0.36424163
13.38371 -0.36207826
13.38471 -0.3599158
13.38571 -0.35775334000000003
13.38671 -0.35558646
13.38771 -0.35340991
13.38871 -0.35122074
13.38971 -0.34902003
13.39071 -0.3468123
13.39171 -0.344603
13.39271 -0.34239527
13.39371 -0.34018834000000003
13.39471 -0.33797799
13.39571 -0.33575916
13.39671 -0.3335289
13.39771 -0.33128816
13.39871 -0.32904113
13.39971 -0.32679292000000004
13.40071 -0.32454645000000004
13.40171 -0.32230092
13.40271 -0.32005231
13.40371 -0.31779583
13.40471 -0.31552875999999996
13.40571 -0.31325201999999996
13.40671 -0.31096977
13.40771 -0.30868694
13.40871 -0.30640641
13.40971 -0.30412748
13.41071 -0.30184637000000003
13.41171 -0.29955844
13.41271 -0.29726098
13.41371 -0.29495489
13.41471 -0.29264404
13.41571 -0.29033313
13.41671 -0.28802492
13.41771 -0.2857188
13.41871 -0.28341119000000004
13.41971 -0.28109772
13.42071 -0.27877578999999997
13.42171 -0.27644612999999996
13.42271 -0.27411233
13.42371 -0.27177867
13.42471 -0.26944773
13.42571 -0.26711894
13.42671 -0.26478893000000003
13.42771 -0.26245373
13.42871 -0.26011106
13.42971 -0.25776173
13.43071 -0.25540926
13.43171 -0.25305778
13.43271 -0.25070982999999997
13.43371 -0.24836489
13.43471 -0.24601991999999998
13.43571 -0.24367103
13.43671 -0.24131592
13.43771 -0.23895504
13.43871 -0.23659132
13.43971 -0.23422847
13.44071 -0.23186875
13.44171 -0.22951185
13.44271 -0.22715513999999998
13.44371 -0.22479529
13.44471 -0.22243037999999998
13.44571 -0.22006098
13.44671 -0.21768987999999997
13.44771 -0.21532048
13.44871 -0.21295489
13.44971 -0.2105928
13.45071 -0.20823176
13.45171 -0.20586865
13.45271 -0.20350152999999999
13.45371 -0.20113066
13.45471 -0.19875832
13.45571 -0.19638747999999998
13.45671 -0.19402007
13.45771 -0.19165601999999998
13.45871 -0.18929346
13.45971 -0.18692985
13.46071 -0.18456364
13.46171 -0.18219508
13.46271 -0.1798261
13.46371 -0.17745917
13.46471 -0.17509597999999998
13.46571 -0.17273647
13.46671 -0.1703791
13.46771 -0.16802173
13.46871 -0.16566295
13.46971 -0.16330282
13.47071 -0.16094275
13.47171 -0.15858472
13.47271 -0.1562301
13.47371 -0.15387898
13.47471 -0.15153032
13.47571 -0.14918257000000001
13.47671 -0.14683468
13.47771 -0.14448665
13.47871 -0.14213949
13.47971 -0.13979463
13.48071 -0.13745318
13.48171 -0.13511542
13.48271 -0.1327808
13.48371 -0.13044837
13.48471 -0.1281174
13.48571 -0.1257877
13.48671 -0.12345967
13.48771 -0.12113401
13.48871 -0.11881133999999999
13.48971 -0.11649192
13.49071 -0.11417567999999999
13.49171 -0.11186228
13.49271 -0.1095514
13.49371 -0.10724283999999999
13.49471 -0.10493655
13.49571 -0.10263269
13.49671 -0.10033157999999999
13.49771 -0.09803367999999998
13.49871 -0.09573953
13.49971 -0.093449559
13.50071 -0.091163884
13.50171 -0.088882184
13.50271 -0.086603797
13.50371 -0.08432803999999999
13.50471 -0.082054624
13.50571 -0.079783914
13.50671 -0.077516865
13.50771 -0.075254543
13.50871 -0.072997535
13.50971 -0.07074555
13.51071 -0.068497483
13.51171 -0.066252024
13.51271 -0.064008497
13.51371 -0.061767408999999995
13.51471 -0.05953035400000001
13.51571 -0.057299236999999996
13.51671 -0.055075198000000006
13.51771 -0.052857876000000005
13.51871 -0.050645514
13.51971 -0.048435866
13.52071 -0.046227517
13.52171 -0.044020789
13.52271 -0.041817705000000004
13.52371 -0.03962091
13.52471 -0.037432188
13.52571 -0.035251366
13.52671 -0.033076329
13.52771 -0.030904237
13.52871 -0.028733234
13.52971 -0.026563689
13.53071 -0.024398176
13.53171 -0.022240118
13.53271 -0.020091816
13.53371 -0.017953030999999998
13.53471 -0.015820979
13.53571 -0.013691845
13.53671 -0.011562989999999999
13.53771 -0.0094345844
13.53871 -0.0073096657
13.53971 -0.0051925046
13.54071 -0.0030861726999999997
13.54171 -0.0009907099400000001
13.54271 0.0010969945
13.54371 0.0031814667000000002
13.54471 0.0052659918000000005
13.54571 0.0073505951
13.54671 0.0094318653
13.54771 0.011504809999999999
13.54871 0.013565716
13.54971 0.015614367
13.55071 0.017654264
13.55171 0.019690661
13.55271 0.021727475
13.55371 0.023764891
13.55471 0.025799096
13.55571 0.027824368000000002
13.55671 0.029836383
13.55771 0.031834832
13.55871 0.033823741000000004
13.55971 0.035809269000000005
13.56071 0.037796149
13.56171 0.039784861000000005
13.56271 0.041771185
13.56371 0.043748505
13.56471 0.045711556
13.56571 0.047659464
13.56671 0.049596315
13.56771 0.051528797
13.56871 0.05346230999999999
13.56971 0.055397738
13.57071 0.057330832000000005
13.57171 0.059254625
13.57271 0.06116351
13.57371 0.063056621
13.57471 0.06493848599999999
13.57571 0.06681651599999999
13.57671 0.068696693
13.57771 0.07057996700000001
13.57871 0.072461518
13.57971 0.074333354
13.58071 0.07618884599999999
13.58171 0.07802656000000001
13.58271 0.079851149
13.58371 0.081670721
13.58471 0.083492172
13.58571 0.08531717500000001
13.58671 0.087141147
13.58771 0.088955899
13.58871 0.09075438100000001
13.58971 0.092534878
13.59071 0.094302086
13.59171 0.09606442800000001
13.59271 0.09782913800000001
13.59371 0.099597953
13.59471 0.10136594
13.59571 0.10312428
13.59671 0.10486529
13.59771 0.10658696000000001
13.59871 0.10829417000000001
13.59971 0.10999595999999999
13.60071 0.1117003
13.60171 0.1134094
13.60271 0.11511827
13.60371 0.11681762
13.60471 0.11849912000000001
13.60571 0.12016027
13.60671 0.12180591000000002
13.60771 0.12344547
13.60871 0.12508751
13.60971 0.12673476
13.61071 0.12838254999999998
13.61171 0.13002147
13.61271 0.13164291
13.61371 0.13324408999999998
13.61471 0.13482971000000002
13.61571 0.13640923
13.61671 0.13799132
13.61771 0.13957866
13.61871 0.14116626999999998
13.61971 0.14274422
13.62071 0.14430339
13.62171 0.1458408
13.62271 0.14736135
13.62371 0.14887520999999998
13.62471 0.15039188
13.62571 0.15191488
13.62671 0.15343965
13.62771 0.15495629
13.62871 0.15645526999999998
13.62971 0.15793300000000002
13.63071 0.15939384
13.63171 0.16084752
13.63271 0.16230333
13.63371 0.1637646
13.63471 0.16522667
13.63571 0.16667953000000002
13.63671 0.16811363000000001
13.63771 0.16952551999999999
13.63871 0.17091992
13.63971 0.17230711
13.64071 0.173697
13.64171 0.17509348
13.64271 0.17649211
13.64371 0.17788283
13.64471 0.1792557
13.64571 0.18060674000000002
13.64671 0.18194015
13.64771 0.18326583
13.64871 0.18459354
13.64971 0.18592712
13.65071 0.18726231
13.65171 0.18858913000000002
13.65271 0.18989778999999998
13.65371 0.19118438
13.65471 0.19245312
13.65571 0.193714
13.65671 0.1949769
13.65771 0.19624585
13.65871 0.19751670999999998
13.65971 0.1987796
13.66071 0.20002476
13.66171 0.20124816999999998
13.66271 0.20245390000000002
13.66371 0.20365175
13.66471 0.20485146
13.66571 0.20605711999999998
13.66671 0.20726474
13.66771 0.20846464
13.66871 0.20964704
13.66971 0.21080787
13.67071 0.21195099999999997
13.67171 0.21308595
13.67271 0.21422231
13.67371 0.21536406
13.67471 0.2165074
13.67571 0.21764296
13.67671 0.21876129
13.67771 0.21985853
13.67871 0.22093859000000002
13.67971 0.22201089000000002
13.68071 0.22308483999999998
13.68171 0.22416443000000003
13.68271 0.22524588
13.68371 0.22631991
13.68471 0.22737717000000002
13.68571 0.22841364
13.68671 0.22943297
13.68771 0.23044415000000001
13.68871 0.2314562
13.68971 0.23247285
13.69071 0.23349044000000002
13.69171 0.23450009000000002
13.69271 0.23549302
13.69371 0.23646575999999997
13.69471 0.2374222
13.69571 0.23837134000000001
13.69671 0.23932201000000003
13.69771 0.24027782
13.69871 0.24123503999999998
13.69971 0.24218485
13.70071 0.24311863999999997
13.70171 0.24403287
13.70271 0.24493109
13.70371 0.24582165999999997
13.70471 0.24671287
13.70571 0.24760789
13.70671 0.24850308
13.70771 0.24939019
13.70871 0.25026123
13.70971 0.2511133
13.71071 0.25195021
13.71171 0.25278025000000004
13.71271 0.25361136
13.71371 0.25444648000000003
13.71471 0.25528186999999997
13.71571 0.25610947
13.71671 0.25692163
13.71771 0.25771564999999996
13.71871 0.25849526
13.71971 0.2592684
13.72071 0.26004242
13.72171 0.26081984
13.72271 0.26159685
13.72371 0.26236565
13.72471 0.26311912
13.72571 0.26385488
13.72671 0.26457675
13.72771 0.26529229
13.72871 0.26600843
13.72971 0.26672729
13.73071 0.26744518
13.73171 0.2681548
13.73271 0.26884968000000004
13.73371 0.26952813
13.73471 0.27019413999999997
13.73571 0.27085507999999997
13.73671 0.27151722
13.73771 0.27218207
13.73871 0.27284543
13.73971 0.27349999
13.74071 0.27413950000000004
13.74171 0.27476253
13.74271 0.27537309
13.74371 0.27597831
13.74471 0.27658418
13.74571 0.27719204999999997
13.74671 0.27779802
13.74771 0.27839534
13.74871 0.27897868000000003
13.74971 0.27954718
13.75071 0.28010509
13.75171 0.28065909
13.75271 0.28121432
13.75371 0.2817713
13.75471 0.2823255
13.75571 0.28287014
13.75671 0.28340015999999996
13.75771 0.28391520000000003
13.75871 0.28441981
13.75971 0.28492073
13.76071 0.28542285
13.76171 0.28592644
13.76271 0.28642705
13.76371 0.28691827
13.76471 0.28739562
13.76571 0.28785917
13.76671 0.28831351
13.76771 0.28876504
13.76871 0.28921800999999997
13.76971 0.2896721
13.77071 0.29012267
13.77171 0.29056351999999996
13.77271 0.29099064
13.77371 0.29140464
13.77471 0.29181032
13.77571 0.29221375
13.77671 0.2926186
13.77771 0.29302395
13.77871 0.29342484
13.77971 0.29381517999999995
13.78071 0.29419148
13.78171 0.29455493
13.78271 0.29491074
13.78371 0.29526507
13.78471 0.29562146
13.78571 0.29597881000000004
13.78671 0.29633214999999996
13.78771 0.29667564999999996
13.78871 0.2970061
13.78971 0.2973248
13.79071 0.29763675
13.79171 0.29794751
13.79271 0.29825985
13.79371 0.29857205
13.79471 0.29887888
13.79571 0.29917478000000003
13.79671 0.29945725
13.79771 0.29972836
13.79871 0.29999365
13.79971 0.30025884
13.80071 0.30052653
13.80171 0.30079465
13.80271 0.30105778
13.80371 0.30131030000000003
13.80471 0.30154982
13.80571 0.30177841
13.80671 0.30200146
13.80771 0.30222435000000003
13.80871 0.30244924
13.80971 0.30267388
13.81071 0.3028929
13.81171 0.30310119
13.81271 0.30329695
13.81371 0.30348285
13.81471 0.30366441
13.81571 0.30384676
13.81671 0.30403156
13.81771 0.30421596
13.81871 0.30439436000000003
13.81971 0.30456167
13.82071 0.30471638
13.82171 0.30486144
13.82271 0.30500256
13.82371 0.30514486
13.82471 0.30528982
13.82571 0.30543448
13.82671 0.30557325
13.82771 0.30570126000000003
13.82871 0.30581721
13.82971 0.30592419000000004
13.83071 0.30602777999999997
13.83171 0.30613267
13.83271 0.30623986
13.83371 0.3063461
13.83471 0.3064458
13.83571 0.30653449
13.83671 0.30661141000000003
13.83771 0.30668019
13.83871 0.3067466
13.83971 0.30681523
13.84071 0.30688678
13.84171 0.30695761
13.84271 0.30702199
13.84371 0.30707538
13.84471 0.30711722
13.84571 0.30715108999999996
13.84671 0.30718266
13.84771 0.30721622
13.84871 0.30725216
13.84971 0.30728686
13.85071 0.30731476999999996
13.85171 0.30733186
13.85271 0.30733808
13.85371 0.30733733
13.85471 0.30733533
13.85571 0.30733612000000005
13.85671 0.30733971
13.85771 0.30734206000000003
13.85871 0.30733750000000004
13.85971 0.30732208
13.86071 0.30729589
13.86171 0.30726299
13.86271 0.30722897
13.86371 0.30719764
13.86471 0.30716876
13.86571 0.30713829
13.86671 0.30710076
13.86771 0.30705267999999997
13.86871 0.30699455999999997
13.86971 0.30693077
13.87071 0.30686678
13.87171 0.30680608
13.87271 0.30674802
13.87371 0.30668823
13.87471 0.30662117
13.87571 0.30654341
13.87671 0.30645565
13.87771 0.30636229000000004
13.87871 0.30626878
13.87971 0.30617842
13.88071 0.30609041000000003
13.88171 0.3060004
13.88271 0.30590317
13.88371 0.30579581
13.88471 0.30567944
13.88571 0.30555867000000003
13.88671 0.30543878999999996
13.88771 0.30532263000000004
13.88871 0.30520884
13.88971 0.30509271000000004
13.89071 0.30496886
13.89171 0.30483454000000004
13.89271 0.30469113999999997
13.89371 0.30454337
13.89471 0.30439657
13.89571 0.30425345000000004
13.89671 0.30411263
13.89771 0.30396946
13.89871 0.30381887
13.89971 0.30365842
13.90071 0.30348978000000004
13.90171 0.30331771999999996
13.90271 0.30314722
13.90371 0.30298054
13.90471 0.30281576
13.90571 0.30264803
13.90671 0.30247234
13.90771 0.30228661
13.90871 0.30209292
13.90971 0.30189634
13.91071 0.30170195
13.91171 0.30151182
13.91271 0.30132383
13.91371 0.30113293
13.91471 0.30093421
13.91571 0.30072571000000003
13.91671 0.30050964999999996
13.91771 0.30029102
13.91871 0.30007474
13.91971 0.29986261
13.92071 0.29965232
13.92171 0.29943888
13.92271 0.29921760000000003
13.92371 0.29898684
13.92471 0.29874917
13.92571 0.29850975
13.92671 0.29827328
13.92771 0.29804124
13.92871 0.29781093000000003
13.92971 0.29757705
13.93071 0.29733486
13.93171 0.29708296
13.93271 0.29682417
13.93371 0.29656389
13.93471 0.29630694
13.93571 0.29605477999999996
13.93671 0.29580465
13.93771 0.29555127999999997
13.93871 0.29529006999999996
13.93971 0.29501978
13.94071 0.29474327
13.94171 0.29446583
13.94271 0.29419197
13.94371 0.2939227
13.94471 0.29365494999999997
13.94571 0.29338329999999996
13.94671 0.29310323
13.94771 0.29281367999999997
13.94871 0.29251787
13.94971 0.29222134
13.95071 0.29192877
13.95171 0.29164117
13.95271 0.29135549
13.95371 0.29106629
13.95471 0.29076913
13.95571 0.29046317
13.95671 0.29015166
13.95771 0.28984011000000004
13.95871 0.28953298
13.95971 0.289231
13.96071 0.28893081000000004
13.96171 0.28862681
13.96271 0.28831441999999996
13.96371 0.28799276
13.96471 0.28766512
13.96571 0.28733704
13.96671 0.28701304
13.96771 0.28669394
13.96871 0.28637652
13.96971 0.28605547000000003
13.97071 0.28572658
13.97171 0.28538927000000003
13.97271 0.28504706
13.97371 0.28470554
13.97471 0.28436903
13.97571 0.28403811
13.97671 0.28370917
13.97771 0.28337643
13.97871 0.28303536
13.97971 0.28268519999999997
13.98071 0.28232944000000004
13.98171 0.28197363
13.98271 0.28162223999999997
13.98371 0.28127613
13.98471 0.28093203
13.98571 0.28058458
13.98671 0.28022954
13.98771 0.27986632
13.98871 0.27949838
13.98971 0.27913118000000003
13.99071 0.2787689
13.99171 0.27841211
13.99271 0.27805725
13.99371 0.27769888
13.99471 0.27733264
13.99571 0.27695796
13.99671 0.27657833
13.99771 0.27619926
13.99871 0.27582513
13.99971 0.27545658
14.00071 0.27509024
14.00171 0.27472069
14.00271 0.27434363
14.00371 0.27395831
14.00471 0.27356804
14.00571 0.2731781
14.00671 0.27279279
14.00771 0.27241295
14.00871 0.27203548
14.00971 0.27165532000000003
14.01071 0.27126838
14.01171 0.27087398
14.01271 0.27047530999999997
14.01371 0.27007738
14.01471 0.26968412999999997
14.01571 0.26929607
14.01671 0.26890992
14.01771 0.26852041
14.01871 0.26812339
14.01971 0.26771817000000003
14.02071 0.26730794999999996
14.02171 0.26689798
14.02271 0.26649267
14.02371 0.26609316
14.02471 0.26569676
14.02571 0.26529876
14.02671 0.26489514999999997
14.02771 0.26448489999999997
14.02871 0.26407056
14.02971 0.26365658
14.03071 0.26324657
14.03171 0.26284114
14.03271 0.26243741
14.03371 0.2620307
14.03471 0.26161722
14.03571 0.26119628
14.03671 0.26077079000000003
14.03771 0.26034559
14.03871 0.25992489
14.03971 0.2595098
14.04071 0.25909792
14.04171 0.25868476
14.04271 0.25826639
14.04371 0.25784161
14.04471 0.25741258
14.04571 0.25698338
14.04671 0.25655762
14.04771 0.25613633999999996
14.04871 0.25571736
14.04971 0.25529668
14.05071 0.25487083
14.05171 0.25443893
14.05271 0.25400321
14.05371 0.25356768
14.05471 0.25313585
14.05571 0.25270867999999996
14.05671 0.25228399
14.05771 0.25185782
14.05871 0.25142664
14.05971 0.25098936
14.06071 0.25054789
14.06171 0.25010607
14.06271 0.24966747000000003
14.06371 0.24923338
14.06471 0.24880222
14.06571 0.24837058
14.06671 0.24793514
14.06771 0.24749471
14.06871 0.24705070999999998
14.06971 0.24660625
14.07071 0.24616432
14.07171 0.24572588
14.07271 0.24528939000000002
14.07371 0.24485171
14.07471 0.24440998999999997
14.07571 0.2439633
14.07671 0.24351326
14.07771 0.24306318000000002
14.07871 0.24261614
14.07971 0.24217334999999998
14.08071 0.24173351
14.08171 0.24129355
14.08271 0.24085043000000003
14.08371 0.24040269
14.08471 0.23995126
14.08571 0.23949863000000002
14.08671 0.23904745
14.08771 0.23859893
14.08871 0.23815222000000003
14.08971 0.23770505
14.09071 0.23725514999999997
14.09171 0.23680169
14.09271 0.23634580000000002
14.09371 0.23588995
14.09471 0.23543652999999998
14.09571 0.23498649
14.09671 0.23453877999999997
14.09771 0.23409090999999999
14.09871 0.23364034
14.09971 0.23318585000000003
14.10071 0.23272816999999998
14.10171 0.23226941
14.10271 0.23181186999999998
14.10371 0.23135679999999997
14.10471 0.23090374
14.10571 0.23045090000000001
14.10671 0.2299964
14.10771 0.22953918999999998
14.10871 0.22907981000000002
14.10971 0.22861992
14.11071 0.22816132
14.11171 0.22770485000000001
14.11271 0.22724993
14.11371 0.22679486
14.11471 0.22633793
14.11571 0.22587834
14.11671 0.22541673
14.11771 0.22495473
14.11871 0.22449412
14.11971 0.22403579
14.12071 0.22357928000000002
14.12171 0.22312307
14.12271 0.22266547
14.12371 0.22220546
14.12471 0.22174328999999998
14.12571 0.22128012
14.12671 0.22081742
14.12771 0.22035604
14.12871 0.21989585
14.12971 0.21943586999999998
14.13071 0.21897501
14.13171 0.21851275
14.13271 0.21804943999999998
14.13371 0.21758615
14.13471 0.21712393
14.13571 0.21666323
14.13671 0.21620351000000002
14.13771 0.2157436
14.13871 0.21528229
14.13971 0.21481899999999998
14.14071 0.21435404
14.14171 0.21388847
14.14271 0.21342345999999998
14.14371 0.21295974
14.14471 0.21249722000000001
14.14571 0.21203523999999999
14.14671 0.211573
14.14771 0.21111001
14.14871 0.2106464
14.14971 0.21018269
14.15071 0.20971941000000002
14.15171 0.20925661
14.15271 0.20879391
14.15371 0.2083306
14.15471 0.20786612
14.15571 0.20740046
14.15671 0.20693414999999998
14.15771 0.20646809
14.15871 0.20600306
14.15971 0.20553925999999997
14.16071 0.20507635
14.16171 0.20461364
14.16271 0.20415047000000003
14.16371 0.20368663
14.16471 0.20322229
14.16571 0.20275790999999999
14.16671 0.20229382999999998
14.16771 0.2018301
14.16871 0.20136638
14.16971 0.20090223000000001
14.17071 0.20043752
14.17171 0.19997256000000002
14.17271 0.1995079
14.17371 0.1990441
14.17471 0.19858133
14.17571 0.19811918
14.17671 0.1976569
14.17771 0.19719373
14.17871 0.19672939
14.17971 0.1962642
14.18071 0.19579888
14.18171 0.19533422
14.18271 0.19487052000000002
14.18371 0.19440754999999998
14.18471 0.19394475
14.18571 0.19348163999999998
14.18671 0.19301814
14.18771 0.19255467
14.18871 0.19209182
14.18971 0.19162998
14.19071 0.19116893
14.19171 0.19070787
14.19271 0.19024583
14.19371 0.18978223
14.19471 0.18931723
14.19571 0.18885179
14.19671 0.18838715
14.19771 0.18792425000000001
14.19871 0.18746317
14.19971 0.18700317
14.20071 0.18654305
14.20171 0.18608188
14.20271 0.18561948
14.20371 0.18515649
14.20471 0.18469385
14.20571 0.18423223
14.20671 0.18377154
14.20771 0.18331092
14.20871 0.18284931000000001
14.20971 0.18238615
14.21071 0.18192191
14.21171 0.18145791
14.21271 0.18099572
14.21371 0.18053626
14.21471 0.18007926000000002
14.21571 0.17962329999999999
14.21671 0.17916646
14.21771 0.17870740000000002
14.21871 0.17824598
14.21971 0.1777833
14.22071 0.17732102
14.22171 0.17686037999999998
14.22271 0.17640147
14.22371 0.17594327
14.22471 0.17548433
14.22571 0.17502373000000002
14.22671 0.17456179
14.22771 0.17410001
14.22871 0.17364019
14.22971 0.17318345
14.23071 0.17272937
14.23171 0.17227618
14.23271 0.17182161
14.23371 0.17136416
14.23471 0.17090391
14.23571 0.17044253
14.23671 0.16998238999999998
14.23771 0.16952516
14.23871 0.16907094
14.23971 0.16861818
14.24071 0.1681646
14.24171 0.16770854
14.24271 0.16724996
14.24371 0.16679043000000002
14.24471 0.16633226
14.24571 0.16587705
14.24671 0.16542471
14.24771 0.16497339
14.24871 0.16452057
14.24971 0.16406453
14.25071 0.16360547
14.25171 0.16314549
14.25271 0.16268751
14.25371 0.16223362
14.25471 0.16178383
14.25571 0.16133604000000001
14.25671 0.16088713999999998
14.25771 0.1604348
14.25871 0.1599787
14.25971 0.15952080000000002
14.26071 0.15906407
14.26171 0.15861086
14.26271 0.15816139
14.26371 0.15771369
14.26471 0.15726471
14.26571 0.15681218
14.26671 0.15635605
14.26771 0.15589861000000002
14.26871 0.1554433
14.26971 0.15499267
14.27071 0.15454683
14.27171 0.15410332999999998
14.27271 0.1536584
14.27371 0.15320912
14.27471 0.15275503
14.27571 0.15229847
14.27671 0.15184321
14.27771 0.15139226
14.27871 0.15094619
14.27971 0.15050278
14.28071 0.15005831
14.28171 0.14960985999999998
14.28271 0.14915703000000002
14.28371 0.14870233
14.28471 0.14824979
14.28571 0.14780256
14.28671 0.14736103
14.28771 0.14692247
14.28871 0.14648244
14.28971 0.14603732
14.29071 0.1455863
14.29171 0.14513194999999998
14.29271 0.14467869
14.29371 0.14423029
14.29471 0.14378772
14.29571 0.14334857
14.29671 0.14290851999999998
14.29771 0.14246394
14.29871 0.1420141
14.29971 0.14156167
14.30071 0.14111131
14.30171 0.14066686
14.30271 0.14022909
14.30371 0.13979506
14.30471 0.13935971
14.30571 0.13891871
14.30671 0.13847091
14.30771 0.13801908
14.30871 0.13756832
14.30971 0.13712317
14.31071 0.13668503
14.31171 0.13625131
14.31271 0.13581695
14.31371 0.13537740999999998
14.31471 0.13493133000000002
14.31571 0.13448134
14.31671 0.13403257000000002
14.31771 0.13358966
14.31871 0.13315395
14.31971 0.13272264
14.32071 0.13229032999999998
14.32171 0.13185219
14.32271 0.13140677
14.32371 0.13095704
14.32471 0.13050869
14.32571 0.13006695
14.32671 0.12963356
14.32771 0.12920565
14.32871 0.12877736
14.32971 0.12834311
14.33071 0.12790081
14.33171 0.12745304
14.33271 0.12700554
14.33371 0.12656392
14.33471 0.12613037000000002
14.33571 0.12570244
14.33671 0.12527449
14.33771 0.12484107
14.33871 0.12440013000000001
14.33971 0.12395439999999999
14.34071 0.12350976000000001
14.34171 0.12307188000000001
14.34271 0.12264277
14.34371 0.12221953
14.34471 0.12179580999999999
14.34571 0.12136538
14.34671 0.12092573999999999
14.34771 0.12047954
14.34871 0.12003318
14.34971 0.11959323
14.35071 0.11916269
14.35171 0.11873937999999999
14.35271 0.11831726
14.35371 0.11788999
14.35471 0.11745462
14.35571 0.11701328
14.35671 0.11657188000000002
14.35771 0.11613659
14.35871 0.11571012000000001
14.35971 0.11529
14.36071 0.11486993000000001
14.36171 0.11444333999999999
14.36271 0.11400729000000001
14.36371 0.11356424
14.36471 0.11312076
14.36571 0.11268385
14.36671 0.11225700000000001
14.36771 0.11183816
14.36871 0.11142096000000001
14.36971 0.11099835000000001
14.37071 0.11056663
14.37171 0.11012753
14.37271 0.10968721000000001
14.37371 0.10925264000000001
14.37471 0.10882752
14.37571 0.10841018999999999
14.37671 0.10799452
14.37771 0.10757357
14.37871 0.10714354000000001
14.37971 0.10670606999999999
14.38071 0.10626729
14.38171 0.10583421999999999
14.38271 0.10541070999999999
14.38371 0.10499517
14.38471 0.10458139
14.38571 0.10416215999999999
14.38671 0.10373336999999999
14.38771 0.10329648
14.38871 0.1028577
14.38971 0.10242448999999999
14.39071 0.10200134999999999
14.39171 0.10158723
14.39271 0.10117628000000001
14.39371 0.1007611
14.39471 0.10033710000000001
14.39571 0.09990494
14.39671 0.099470187
14.39771 0.099039916
14.39871 0.098618632
14.39971 0.098205626
14.40071 0.09779539000000001
14.40171 0.097380823
14.40271 0.09695740300000001
14.40371 0.096525805
14.40471 0.096091587
14.40571 0.095662015
14.40671 0.09524191300000001
14.40771 0.09483090300000001
14.40871 0.094423641
14.40971 0.094012858
14.41071 0.093593489
14.41171 0.09316554099999999
14.41271 0.092734001
14.41371 0.092305936
14.41471 0.091886427
14.41571 0.091475697
14.41671 0.091069046
14.41771 0.090659608
14.41871 0.09024231099999999
14.41971 0.08981679000000001
14.42071 0.08938753699999999
14.42171 0.088961283
14.42271 0.088543136
14.42371 0.08813368599999999
14.42471 0.087728706
14.42571 0.08732163700000001
14.42671 0.086907361
14.42771 0.086485106
14.42871 0.086058839
14.42971 0.085634942
14.43071 0.08521854200000001
14.43171 0.084810576
14.43271 0.08440729
14.43371 0.08400238
14.43471 0.083590602
14.43571 0.083170709
14.43671 0.082746078
14.43771 0.08232276300000001
14.43871 0.081906072
14.43971 0.08149764000000001
14.44071 0.081094628
14.44171 0.080691464
14.44271 0.080283068
14.44371 0.079867727
14.44471 0.079447939
14.44571 0.079028914
14.44671 0.07861549999999999
14.44771 0.078209414
14.44871 0.077808293
14.44971 0.077407074
14.45071 0.077000889
14.45171 0.076587789
14.45271 0.07616981199999999
14.45371 0.075751764
14.45471 0.075338548
14.45571 0.07493243299999999
14.45671 0.0745319
14.45771 0.074132596
14.45871 0.073729805
14.45971 0.073321071
14.46071 0.072907476
14.46171 0.07249291499999999
14.46271 0.072081853
14.46371 0.07167685
14.46471 0.071277231
14.46571 0.070879579
14.46671 0.070479716
14.46771 0.070075021
14.46871 0.06966581
14.46971 0.06925505
14.47071 0.06884662999999999
14.47171 0.06844315799999999
14.47271 0.068044581
14.47371 0.067648262
14.47471 0.067250495
14.47571 0.066848547
14.47671 0.06644213
14.47771 0.06603349500000001
14.47871 0.065626216
14.47971 0.065223267
14.48071 0.064825482
14.48171 0.064431195
14.48271 0.064037199
14.48371 0.06364043800000001
14.48471 0.063239585
14.48571 0.06283564700000001
14.48671 0.062431325
14.48771 0.062029540999999994
14.48871 0.061631912999999997
14.48971 0.061237952
14.49071 0.060845398999999994
14.49171 0.060451473
14.49271 0.060054357
14.49371 0.059654168
14.49471 0.059252866999999994
14.49571 0.058853254
14.49671 0.058457453
14.49771 0.058065796999999995
14.49871 0.057676597
14.49971 0.05728699
14.50071 0.05689439699999999
14.50171 0.056497874999999996
14.50271 0.056098681
14.50371 0.055699649999999996
14.50471 0.055303791
14.50571 0.054912729
14.50671 0.054525823
14.50771 0.054140453000000005
14.50871 0.053753349
14.50971 0.053362333
14.51071 0.052967505
14.51171 0.052571233
14.51271 0.052176945999999995
14.51371 0.051787274
14.51471 0.05140258
14.51571 0.051020684999999996
14.51671 0.050637982000000005
14.51771 0.050251401
14.51871 0.049860176
14.51971 0.049466366
14.52071 0.049073837
14.52171 0.048686171
14.52271 0.048304599
14.52371 0.047927193
14.52471 0.047549771
14.52571 0.047168155999999996
14.52671 0.046780516
14.52771 0.046388531
14.52871 0.045996604999999996
14.52971 0.045609515
14.53071 0.045229759
14.53171 0.044856069
14.53271 0.044483988
14.53371 0.044108293
14.53471 0.043725918
14.53571 0.043337748999999995
14.53671 0.042948234
14.53771 0.042562943
14.53871 0.0421854
14.53971 0.041814981
14.54071 0.041447155
14.54171 0.041075979
14.54271 0.040697498
14.54371 0.040312123
14.54471 0.039924553
14.54571 0.03954125
14.54671 0.039166758999999995
14.54771 0.038801029
14.54871 0.038439262
14.54971 0.038074492
14.55071 0.037701504000000004
14.55171 0.037319845
14.55271 0.036934233999999996
14.55371 0.036551978
14.55471 0.036178879
14.55571 0.035815878
14.55671 0.035458438999999994
14.55771 0.035099048
14.55871 0.034731493
14.55971 0.034354485000000004
14.56071 0.033972508
14.56171 0.033593355
14.56271 0.033223672999999995
14.56371 0.032865081000000004
14.56471 0.032513102999999995
14.56571 0.032159599
14.56671 0.031797378
14.56771 0.031424372
14.56871 0.031044945
14.56971 0.030667533
14.57071 0.030299876
14.57171 0.029944576
14.57271 0.02959751
14.57371 0.029250106
14.57471 0.028894210000000004
14.57571 0.028526788999999997
14.57671 0.028151759999999998
14.57771 0.027777831000000003
14.57871 0.027413550000000002
14.57971 0.027062366
14.58071 0.026720535000000004
14.58171 0.026379182
14.58271 0.026029319
14.58371 0.02566702
14.58471 0.025295751000000002
14.58571 0.02492448
14.58671 0.024562576000000003
14.58771 0.024214447
14.58871 0.02387695
14.58971 0.023541143
14.59071 0.023197383
14.59171 0.022840893
14.59271 0.022474566
14.59371 0.022107375999999998
14.59471 0.021749262
14.59571 0.021405402
14.59671 0.021073167
14.59771 0.020743553
14.59871 0.020406304
14.59971 0.020055793
14.60071 0.019694318
14.60171 0.019330840999999998
14.60271 0.018975903
14.60371 0.018635578
14.60471 0.018307968
14.60571 0.017984238
14.60671 0.017653646000000002
14.60771 0.017309694
14.60871 0.016953862
14.60971 0.01659478
14.61071 0.016243295
14.61171 0.015906252
14.61271 0.015582572
14.61371 0.015263875000000001
14.61471 0.014939318000000002
14.61571 0.014601849
14.61671 0.014252294
14.61771 0.013898911
14.61871 0.01355265
14.61971 0.013220834
14.62071 0.012902907
14.62171 0.012590691000000001
14.62271 0.012273023
14.62371 0.011942127
14.62471 0.011598072999999999
14.62571 0.011248758999999999
14.62671 0.010905426
14.62771 0.010576283
14.62871 0.010261876
14.62971 0.0099548546
14.63071 0.009644236700000001
14.63171 0.0093217161
14.63271 0.0089863875
14.63371 0.0086451924
14.63471 0.0083088467
14.63571 0.0079856211
14.63671 0.0076765537
14.63771 0.007374851699999999
14.63871 0.0070698072
14.63971 0.0067529683
14.64071 0.0064230146
14.64171 0.0060865423
14.64271 0.0057543155
14.64371 0.005435140000000001
14.64471 0.0051308735999999995
14.64571 0.004835409
14.64671 0.0045381908
14.64771 0.004230229
14.64871 0.0039091658
14.64971 0.0035805249
14.65071 0.0032544664000000003
14.65171 0.0029399494
14.65271 0.0026396519
14.65371 0.0023485412
14.65471 0.0020568601000000002
14.65571 0.0017557742000000002
14.65671 0.0014424163
14.65771 0.0011214560999999999
14.65871 0.0008023348499999999
14.65971 0.00049379801
14.66071 0.00019888112
14.66171 -8.678615599999999e-05
14.66271 -0.00037242135
14.66371 -0.0006667797599999999
14.66471 -0.0009731496000000001
14.66571 -0.0012875029000000001
14.66671 -0.0016008184
14.66771 -0.001904216
14.66871 -0.0021939546000000003
14.66971 -0.002473468
14.67071 -0.0027513306
14.67171 -0.0030363693
14.67271 -0.0033327287
14.67371 -0.0036376772
14.67471 -0.003943334
14.67571 -0.0042412561
14.67671 -0.0045272256
14.67771 -0.0048035199
14.67871 -0.0050774361
14.67971 -0.0053569842
14.68071 -0.005646261
14.68171 -0.0059431462
14.68271 -0.0062405867
14.68371 -0.006530680499999999
14.68471 -0.0068091932999999995
14.68571 -0.0070779321999999995
14.68671 -0.0073436764000000005
14.68771 -0.007614318
14.68871 -0.007894443800000001
14.68971 -0.0081828475
14.69071 -0.0084733205
14.69171 -0.0087582164
14.69271 -0.0090327172
14.69371 -0.0092974071
14.69471 -0.0095577612
14.69571 -0.0098209348
14.69671 -0.010091712000000001
14.69771 -0.010369923
14.69871 -0.010650715
14.69971 -0.010927438
14.70071 -0.011195443999999999
14.70171 -0.011454635
14.70271 -0.011709383
14.70371 -0.011965919
14.70471 -0.01222877
14.70571 -0.012498239999999999
14.70671 -0.012770337
14.70771 -0.013039114000000001
14.70871 -0.013300049999999999
14.70971 -0.013552567000000001
14.71071 -0.013800278
14.71171 -0.014048924999999999
14.71271 -0.014303182000000001
14.71371 -0.014564121000000001
14.71471 -0.014828732
14.71571 -0.01509165
14.71671 -0.015348116
14.71771 -0.015596467999999999
14.71871 -0.015838871
14.71971 -0.016079942
14.72071 -0.016324132
14.72171 -0.016573329
14.72271 -0.016826
14.72371 -0.017078244
14.72471 -0.017326104
14.72571 -0.017567792
14.72671 -0.017804626
14.72771 -0.018040194
14.72871 -0.018278284
14.72971 -0.018520743
14.73071 -0.018766454
14.73171 -0.019011946
14.73271 -0.019253278000000002
14.73371 -0.019488132
14.73471 -0.019717013999999998
14.73571 -0.019942941000000002
14.73671 -0.020169822
14.73771 -0.02040043
14.73871 -0.020635044
14.73971 -0.020871423
14.74071 -0.02110608
14.74171 -0.021336133
14.74271 -0.021560751
14.74371 -0.021781461
14.74471 -0.022001215
14.74571 -0.022222746
14.74671 -0.022447118
14.74771 -0.02267322
14.74871 -0.022898447
14.74971 -0.02312016
14.75071 -0.023337141
14.75171 -0.023550264
14.75271 -0.023762019
14.75371 -0.023975154999999998
14.75471 -0.024191172
14.75571 -0.02440946
14.75671 -0.024627548
14.75771 -0.024842366
14.75871 -0.025051855
14.75971 -0.025256089
14.76071 -0.025457300999999998
14.76171 -0.025658795
14.76271 -0.025863276
14.76371 -0.026071473
14.76471 -0.026281772
14.76571 -0.026491069
14.76671 -0.026696391
14.76771 -0.02689643
14.76871 -0.027092168000000003
14.76971 -0.027286279
14.77071 -0.027481597
14.77171 -0.027679536
14.77271 -0.027879268999999998
14.77371 -0.028078214
14.77471 -0.028273521000000003
14.77571 -0.028463741
14.77671 -0.02864977
14.77771 -0.028834466000000003
14.77871 -0.029021119999999997
14.77971 -0.029211604999999998
14.78071 -0.029405215
14.78171 -0.029598922000000003
14.78271 -0.029788919999999997
14.78371 -0.029972661
14.78471 -0.030150285
14.78571 -0.030324599
14.78671 -0.030499618000000003
14.78771 -0.030678409
14.78871 -0.030861452
14.78971 -0.031046401
14.79071 -0.031229403
14.79171 -0.031407236
14.79271 -0.031579091
14.79371 -0.031746965
14.79471 -0.031914454
14.79571 -0.032084648
14.79671 -0.032258287000000004
14.79771 -0.032433312
14.79871 -0.032606031
14.79971 -0.032773303000000004
14.80071 -0.032934448
14.80171 -0.033091792
14.80271 -0.033249467
14.80371 -0.033411122
14.80471 -0.033577816999999996
14.80571 -0.033747318
14.80671 -0.033915208999999995
14.80771 -0.034077273
14.80871 -0.034231765
14.80971 -0.034380361
14.81071 -0.034527207
14.81171 -0.034676626
14.81271 -0.034830754000000005
14.81371 -0.034988456
14.81471 -0.035146091
14.81571 -0.035299704
14.81671 -0.035447325
14.81771 -0.035590091
14.81871 -0.035731497
14.81971 -0.035875273
14.82071 -0.036023092
14.82171 -0.036173471
14.82271 -0.036322538
14.82371 -0.036466215
14.82471 -0.036602606999999995
14.82571 -0.036733199
14.82671 -0.036862149000000004
14.82771 -0.036994054
14.82871 -0.037131449999999996
14.82971 -0.037273453
14.83071 -0.037416269
14.83171 -0.037555324
14.83271 -0.037687764
14.83371 -0.03781392
14.83471 -0.037936954
14.83571 -0.038060909999999996
14.83671 -0.038188352
14.83771 -0.038318936
14.83871 -0.038449714
14.83971 -0.038576985
14.84071 -0.038698569
14.84171 -0.038815144
14.84271 -0.038929912000000004
14.84371 -0.039046747
14.84471 -0.039167909
14.84571 -0.039292689
14.84671 -0.039417722
14.84771 -0.039538837
14.84871 -0.039653358
14.84971 -0.039761545
14.85071 -0.039866409
14.85171 -0.039971994999999996
14.85271 -0.040081155
14.85371 -0.040194058
14.85471 -0.040308258
14.85571 -0.040420226
14.85671 -0.040527416000000004
14.85771 -0.040629666
14.85871 -0.040729169
14.85971 -0.040829048
14.86071 -0.040931458
14.86171 -0.041036302
14.86271 -0.041141306
14.86371 -0.04124339
14.86471 -0.041340489
14.86571 -0.041432775000000005
14.86671 -0.04152256
14.86771 -0.041612986
14.86871 -0.041706243000000004
14.86971 -0.04180237
14.87071 -0.041899294999999996
14.87171 -0.041994051000000004
14.87271 -0.042084442
14.87371 -0.042170187
14.87471 -0.042252964
14.87571 -0.042335337
14.87671 -0.042419269
14.87771 -0.042505073000000004
14.87871 -0.042591366
14.87971 -0.042676018
14.88071 -0.042757456
14.88171 -0.042835556
14.88271 -0.042911639
14.88371 -0.042987603
14.88471 -0.043064752000000005
14.88571 -0.043143041
14.88671 -0.043221147
14.88771 -0.043297277
14.88871 -0.04337022
14.88971 -0.043440005000000004
14.89071 -0.043507825
14.89171 -0.043575302999999996
14.89271 -0.043643548000000004
14.89371 -0.043712617
14.89471 -0.043781582
14.89571 -0.043849166999999994
14.89671 -0.043914502
14.89771 -0.043977558
14.89871 -0.044039046
14.89971 -0.044099879
14.90071 -0.044160589
14.90171 -0.044221061
14.90271 -0.044280701
14.90371 -0.044338891
14.90471 -0.044395410999999996
14.90571 -0.044450539
14.90671 -0.044504812
14.90771 -0.044558611
14.90871 -0.044611899999999996
14.90971 -0.044664281
14.91071 -0.0447153
14.91171 -0.044764794000000004
14.91271 -0.044813048
14.91371 -0.04486058
14.91471 -0.044907784
14.91571 -0.044954597
14.91671 -0.045000523
14.91771 -0.045044946999999995
14.91871 -0.045087581
14.91971 -0.045128708
14.92071 -0.045169028
14.92171 -0.045209192
14.92271 -0.045249306
14.92371 -0.045288759
14.92471 -0.04532653
14.92571 -0.045361833000000004
14.92671 -0.045394697000000005
14.92771 -0.045426085000000005
14.92871 -0.045457436
14.92971 -0.045489846
14.93071 -0.045523376
14.93171 -0.04555693
14.93271 -0.045588831
14.93371 -0.045617801
14.93471 -0.045643735
14.93571 -0.045667813
14.93671 -0.045691812
14.93771 -0.045717035999999996
14.93871 -0.045743451000000004
14.93971 -0.045769620999999996
14.94071 -0.045793518
14.94171 -0.045813739
14.94271 -0.045830425
14.94371 -0.045845294
14.94471 -0.045860722
14.94571 -0.045878347
14.94671 -0.045898062
14.94771 -0.045918001
14.94871 -0.045935586
14.94971 -0.045949037
14.95071 -0.045958479
14.95171 -0.045965938
14.95271 -0.045974206
14.95371 -0.045985181
14.95471 -0.045998691
14.95571 -0.046012495
14.95671 -0.046023534000000005
14.95771 -0.04602969
14.95871 -0.046031077999999996
14.95971 -0.046030048
14.96071 -0.046029859
14.96171 -0.046032801
14.96271 -0.046038831
14.96371 -0.046045589
14.96471 -0.046049763
14.96571 -0.046049056000000005
14.96671 -0.046043601
14.96771 -0.04603593
14.96871 -0.046029515
14.96971 -0.046026695
14.97071 -0.046027225
14.97171 -0.046028325
14.97271 -0.046026232
14.97371 -0.046018383
14.97471 -0.046004952
14.97571 -0.045988814
14.97671 -0.045973927
14.97771 -0.045963045
14.97871 -0.045956124
14.97971 -0.045950324
14.98071 -0.045941654
14.98171 -0.045927326
14.98271 -0.045907407
14.98371 -0.045884808
14.98471 -0.045863594
14.98571 -0.045846603
14.98671 -0.045833757
14.98771 -0.045822065999999995
14.98871 -0.045807363000000004
14.98971 -0.045786743
14.99071 -0.045760273
14.99171 -0.045730971
14.99271 -0.045703034
14.99371 -0.045679344000000004
14.99471 -0.045659741999999996
14.99571 -0.045641093
14.99671 -0.045619093
14.99771 -0.045590827
14.99871 -0.045556526
14.99971 -0.045519511
15.00071 -0.045484319
15.00171 -0.045454112
15.00271 -0.045428846999999994
15.00371 -0.045405317
15.00471 -0.045379004
15.00571 -0.04534669
15.00671 -0.045308279
15.00771 -0.045266779
15.00871 -0.045226468
15.00971 -0.045190326999999995
15.01071 -0.045158265999999996
15.01171 -0.045127183
15.01271 -0.045092826
15.01371 -0.045052369
15.01471 -0.045006134
15.01571 -0.044957476
15.01671 -0.044910848
15.01771 -0.044869215
15.01871 -0.044832291
15.01971 -0.044796689
15.02071 -0.044757858
15.02171 -0.044712721
15.02271 -0.04466142
15.02371 -0.044607202000000006
15.02471 -0.044554504
15.02571 -0.044506355000000004
15.02671 -0.044462655000000004
15.02771 -0.044420286
15.02871 -0.044374997
15.02971 -0.044323932
15.03071 -0.04426729
15.03171 -0.044208157
15.03271 -0.044150629999999996
15.03371 -0.044097364
15.03471 -0.044047975
15.03571 -0.043999302
15.03671 -0.043947308000000004
15.03771 -0.043889519
15.03871 -0.04382653
15.03971 -0.043761694999999996
15.04071 -0.043699183
15.04171 -0.04364152
15.04271 -0.0435881
15.04371 -0.043535524000000006
15.04471 -0.043479539
15.04571 -0.04341747
15.04671 -0.043349684
15.04771 -0.043279291
15.04871 -0.043210259
15.04971 -0.043145099
15.05071 -0.043083474000000004
15.05171 -0.043022551
15.05271 -0.042958834
15.05371 -0.042890341
15.05471 -0.042817843
15.05571 -0.042744388
15.05671 -0.042673427
15.05771 -0.042606692
15.05871 -0.042543077
15.05971 -0.042479209
15.06071 -0.042411376
15.06171 -0.042337683
15.06271 -0.042259131
15.06371 -0.042179026
15.06471 -0.042101039
15.06571 -0.042027127
15.06671 -0.041956478
15.06771 -0.041886105
15.06871 -0.041812702
15.06971 -0.041734613
15.07071 -0.041652771
15.07171 -0.041570049000000005
15.07271 -0.041489457
15.07371 -0.041412297
15.07471 -0.041337378
15.07571 -0.041261778
15.07671 -0.041182648
15.07771 -0.04109896
15.07871 -0.041012155
15.07971 -0.040925274
15.08071 -0.040841114
15.08171 -0.040760529
15.08271 -0.040681876
15.08371 -0.040601971
15.08471 -0.040517963000000004
15.08571 -0.040428998
15.08671 -0.040336724
15.08771 -0.040244297
15.08871 -0.040154551999999996
15.08971 -0.040068396
15.09071 -0.039984385
15.09171 -0.039899707
15.09271 -0.03981193
15.09371 -0.039720465
15.09471 -0.039626835
15.09571 -0.039533616
15.09671 -0.039442744999999994
15.09771 -0.039354217000000004
15.09871 -0.039266021
15.09971 -0.039175339
15.10071 -0.039080289000000004
15.10171 -0.038981155
15.10271 -0.038880337
15.10371 -0.038781025999999996
15.10471 -0.038685391
15.10571 -0.038593341
15.10671 -0.03850263
15.10771 -0.03841017
15.10871 -0.038313836999999996
15.10971 -0.038213626
15.11071 -0.038111527
15.11171 -0.038010205000000005
15.11271 -0.037911319
15.11371 -0.037814522999999996
15.11471 -0.037717732
15.11571 -0.037618508
15.11671 -0.037515647
15.11771 -0.037410023
15.11871 -0.037304129
15.11971 -0.037200554000000004
15.12071 -0.03710037
15.12171 -0.03700238
15.12271 -0.036903747
15.12371 -0.036801604
15.12471 -0.036694756
15.12571 -0.036584402999999995
15.12671 -0.036473467
15.12771 -0.036364933
15.12871 -0.036260148000000006
15.12971 -0.03615813
15.13071 -0.036056255
15.13171 -0.035951872
15.13271 -0.035843896
15.13371 -0.035733372
15.13471 -0.035622701
15.13571 -0.035514025000000005
15.13671 -0.035407773000000003
15.13771 -0.035302297
15.13871 -0.035194837
15.13971 -0.035083259
15.14071 -0.034967484
15.14171 -0.034849736
15.14271 -0.034733384
15.14371 -0.034621073
15.14471 -0.034513196
15.14571 -0.034407653999999996
15.14671 -0.034301044
15.14771 -0.034190569
15.14871 -0.034075568
15.14971 -0.033957738
15.15071 -0.033839981
15.15171 -0.033724576
15.15271 -0.033611798000000005
15.15371 -0.033499816
15.15471 -0.033385932
15.15571 -0.033268397
15.15671 -0.033147633
15.15771 -0.033026142
15.15871 -0.032907055000000004
15.15971 -0.032792237
15.16071 -0.03268107
15.16171 -0.032570673
15.16271 -0.032457488
15.16371 -0.03233928
15.16471 -0.032216412
15.16571 -0.032091589
15.16671 -0.031968276000000004
15.16771 -0.03184868
15.16871 -0.031732518
15.16971 -0.031617293
15.17071 -0.031499882
15.17171 -0.031378487
15.17271 -0.031253733
15.17371 -0.031128284000000003
15.17471 -0.031005166
15.17571 -0.030885873
15.17671 -0.030769376
15.17771 -0.030652693
15.17871 -0.03053266
15.17971 -0.030407874
15.18071 -0.030279610999999998
15.18171 -0.030151152
15.18271 -0.030025880999999997
15.18371 -0.029905286
15.18471 -0.029788082
15.18571 -0.029670922000000002
15.18671 -0.029550353
15.18771 -0.029424821999999996
15.18871 -0.029295532
15.18971 -0.029165673
15.19071 -0.029038475
15.19171 -0.028915278000000003
15.19271 -0.028794754
15.19371 -0.028673772
15.19471 -0.028549373
15.19571 -0.028420638
15.19671 -0.02828931
15.19771 -0.028158785
15.19871 -0.028032076000000003
15.19971 -0.027909939
15.20071 -0.027790345
15.20171 -0.027669623
15.20271 -0.027544581
15.20371 -0.027414397
15.20471 -0.027281103999999997
15.20571 -0.027148390999999997
15.20671 -0.027019432
15.20771 -0.026895020999999998
15.20871 -0.026773149
15.20971 -0.026650240999999998
15.21071 -0.026523342
15.21171 -0.026391904
15.21271 -0.026258113
15.21371 -0.026125557
15.21471 -0.025997043
15.21571 -0.025872869
15.21671 -0.025750618
15.21771 -0.025626586000000003
15.21871 -0.025498026000000003
15.21971 -0.025364809
15.22071 -0.025229548999999997
15.22171 -0.025096055000000003
15.22271 -0.024967064
15.22371 -0.024842583999999997
15.22471 -0.024719888000000002
15.22571 -0.024595138
15.22671 -0.024465669
15.22771 -0.024331603
15.22871 -0.024195766
15.22971 -0.024062024
15.23071 -0.023932957
15.23171 -0.023808324000000002
15.23271 -0.023685211
15.23371 -0.023559785
15.23471 -0.023429596
15.23571 -0.023295045
15.23671 -0.023159139
15.23771 -0.023025663999999998
15.23871 -0.02289689
15.23971 -0.022772192
15.24071 -0.022648407
15.24171 -0.022521745000000003
15.24271 -0.022390085
15.24371 -0.022254292999999998
15.24471 -0.02211774
15.24571 -0.021984313
15.24671 -0.021856105
15.24771 -0.021732157999999998
15.24871 -0.021609025
15.24971 -0.021482823999999998
15.25071 -0.021351545
15.25171 -0.02121624
15.25271 -0.021080372
15.25371 -0.020947728000000002
15.25471 -0.020820135
15.25571 -0.02069636
15.25671 -0.02057285
15.25771 -0.020445885
15.25871 -0.020313823
15.25971 -0.020178106
15.26071 -0.020042407
15.26171 -0.019910422
15.26271 -0.019783662
15.26371 -0.019660525
15.26471 -0.019537275
15.26571 -0.019410279
15.26671 -0.019278214
15.26771 -0.019142876
15.26871 -0.019008122
15.26971 -0.018877562
15.27071 -0.01875239
15.27171 -0.018630651
15.27271 -0.018508402
15.27371 -0.018382051
15.27471 -0.018250495
15.27571 -0.018115766999999998
15.27671 -0.0179818
15.27771 -0.017852067
15.27871 -0.017727507
15.27971 -0.017605985
15.28071 -0.017483614
15.28171 -0.017357127
15.28271 -0.017225882
15.28371 -0.017092263
15.28471 -0.016960253999999998
15.28571 -0.016833024
15.28671 -0.016710987
15.28771 -0.01659152
15.28871 -0.016470501000000002
15.28971 -0.016344764
15.29071 -0.016213994000000002
15.29171 -0.016080924
15.29271 -0.015949713
15.29371 -0.015823473
15.29471 -0.015702445000000002
15.29571 -0.01558389
15.29671 -0.01546378
15.29771 -0.015339239000000001
15.29871 -0.015210279
15.29971 -0.015079766000000001
15.30071 -0.014951649000000001
15.30171 -0.014828534999999999
15.30271 -0.014710061
15.30371 -0.014593080000000001
15.30471 -0.014473542999999998
15.30571 -0.014348953999999999
15.30671 -0.014219906999999999
15.30771 -0.014089777
15.30871 -0.01396273
15.30971 -0.013841263999999999
15.31071 -0.013724738
15.31171 -0.013609785
15.31271 -0.013492355000000001
15.31371 -0.013370159
15.31471 -0.013244020000000002
15.31571 -0.013117344
15.31671 -0.01299401
15.31771 -0.012875977
15.31871 -0.012762057
15.31971 -0.012648622
15.32071 -0.012531797
15.32171 -0.01240984
15.32271 -0.012284241
15.32371 -0.012158867
15.32471 -0.01203766
15.32571 -0.011922269
15.32671 -0.011811056
15.32771 -0.011700078
15.32871 -0.011585467
15.32971 -0.01146576
15.33071 -0.011342784
15.33171 -0.011220533999999999
15.33271 -0.011102743
15.33371 -0.010990597
15.33471 -0.010882003999999999
15.33571 -0.010772862
15.33671 -0.010659568
15.33771 -0.010541246
15.33871 -0.010420319
15.33971 -0.01030108
15.34071 -0.010187081
15.34171 -0.010078956
15.34271 -0.009973975099999999
15.34371 -0.0098676537
15.34471 -0.009756438499999999
15.34571 -0.0096398646
15.34671 -0.0095208619
15.34771 -0.0094040137
15.34871 -0.0092928007
15.34971 -0.009187505200000001
15.35071 -0.009085043000000001
15.35171 -0.0089808527
15.35271 -0.0088716974
15.35371 -0.0087576795
15.35471 -0.0086422267
15.35571 -0.0085300278
15.35671 -0.008424155400000001
15.35771 -0.008324118200000001
15.35871 -0.0082260623
15.35971 -0.0081250226
15.36071 -0.008017903699999999
15.36171 -0.0079053869
15.36271 -0.0077915858000000005
15.36371 -0.007681631500000001
15.36471 -0.0075786142
15.36571 -0.007481723199999999
15.36671 -0.0073867268
[truncated: 820,256 more chars]
