# Supplementary material for: 2D Synthetic dataset of numerical simulations of long-period seismicity in a volcanic edifice and related sensitivity kernels
Source: Data Brief. 2021 Jan 25;34:106673. doi: 10.1016/j.dib.2020.106673 (PMC7841316; doi:10.1016/j.dib.2020.106673)
Supplement: Supplementary Data S1 — Supplementary Raw Research Data. This is open data under the CC BY license http://creativecommons.org/licenses/by/4.0/ [file mmc1.zip › Dataset/OUTPUT_SEISMOGRAMS/9000_3000/disp_Z_homo_15000_1795_ISO7e-1Hz.semd]

-1.714286 0.0
-1.713286 0.0
-1.712286 0.0
-1.711286 0.0
-1.710286 0.0
-1.709286 0.0
-1.708286 0.0
-1.707286 0.0
-1.706286 0.0
-1.705286 0.0
-1.704286 0.0
-1.703286 0.0
-1.702286 0.0
-1.701286 0.0
-1.700286 0.0
-1.699286 0.0
-1.698286 0.0
-1.697286 -6.9963447e-36
-1.696286 -3.2787003e-35
-1.695286 -1.1281665e-34
-1.694286 -3.4120119000000004e-34
-1.693286 -9.4990454e-34
-1.692286 -2.4884492000000003e-33
-1.691286 -6.1967195e-33
-1.690286 -1.4752817e-32
-1.689286 -3.3722681e-32
-1.688286 -7.4275571e-32
-1.687286 -1.5811760000000002e-31
-1.686286 -3.2620617999999997e-31
-1.685286 -6.5374839e-31
-1.684286 -1.2753979e-30
-1.683286 -2.4266452999999998e-30
-1.682286 -4.5103918e-30
-1.681286 -8.2019378e-30
-1.680286 -1.4611494000000002e-29
-1.679286 -2.5531354e-29
-1.678286 -4.3805625e-29
-1.677286 -7.3874563e-29
-1.676286 -1.2256399e-28
-1.675286 -2.0021370000000002e-28
-1.674286 -3.2226808e-28
-1.673286 -5.114887e-28
-1.672286 -8.009929799999999e-28
-1.671286 -1.2383743e-27
-1.670286 -1.8912238e-27
-1.669286 -2.8544406e-27
-1.668286 -4.2598015999999995e-27
-1.667286 -6.2883466e-27
-1.666286 -9.1862284e-27
-1.665286 -1.3284782e-26
-1.664286 -1.9025637999999998e-26
-1.663286 -2.6991842999999997e-26
-1.662286 -3.7945955e-26
-1.661286 -5.287619500000001e-26
-1.660286 -7.305171200000001e-26
-1.659286 -1.0008802999999999e-25
-1.658286 -1.3602352e-25
-1.657286 -1.8340773e-25
-1.656286 -2.4540207e-25
-1.655286 -3.2589272999999995e-25
-1.654286 -4.2961554e-25
-1.653286 -5.6229146e-25
-1.652286 -7.3077047e-25
-1.651286 -9.431805899999999e-25
-1.650286 -1.209078e-24
-1.649286 -1.5395916e-24
-1.648286 -1.9475529e-24
-1.647286 -2.4476049e-24
-1.646286 -3.056273e-24
-1.645286 -3.7919874999999996e-24
-1.644286 -4.6750372e-24
-1.643286 -5.7274383e-24
-1.642286 -6.972691e-24
-1.641286 -8.435404900000001e-24
-1.640286 -1.0140762e-23
-1.639286 -1.2113789e-23
-1.638286 -1.4378407e-23
-1.637286 -1.6956245e-23
-1.636286 -1.986514e-23
-1.635286 -2.3117367e-23
-1.634286 -2.6717486e-23
-1.633286 -3.065987e-23
-1.632286 -3.4925811e-23
-1.631286 -3.9480287e-23
-1.630286 -4.4268266000000003e-23
-1.629286 -4.9210715999999997e-23
-1.628286 -5.4200163e-23
-1.627286 -5.9096001e-23
-1.626286 -6.371948e-23
-1.625286 -6.7848531e-23
-1.624286 -7.1212456e-23
-1.623286 -7.3486599e-23
-1.622286 -7.4287199e-23
-1.621286 -7.316652399999999e-23
-1.620286 -6.9608347e-23
-1.619286 -6.3024168e-23
-1.618286 -5.2750241e-23
-1.617286 -3.8045539000000005e-23
-1.616286 -1.8091121e-23
-1.615286 8.0091636e-24
-1.614286 4.1226344e-23
-1.613286 8.2602015e-23
-1.612286 1.3324213e-22
-1.611286 1.9430859000000002e-22
-1.610286 2.6700873e-22
-1.609286 3.5258241e-22
-1.608286 4.5228709e-22
-1.607286 5.6738055e-22
-1.606286 6.9910194e-22
-1.605286 8.4865112e-22
-1.604286 1.0171663e-21
-1.603286 1.2057022e-21
-1.602286 1.4152060999999998e-21
-1.601286 1.646496e-21
-1.600286 1.9002386e-21
-1.599286 2.1769314e-21
-1.598286 2.4768847e-21
-1.597286 2.8002101e-21
-1.596286 3.1468132000000003e-21
-1.595286 3.516391e-21
-1.594286 3.9084375e-21
-1.593286 4.3222568999999996e-21
-1.592286 4.7569834e-21
-1.591286 5.2116115e-21
-1.590286 5.6850359e-21
-1.589286 6.1760993e-21
-1.588286 6.6836518e-21
-1.587286 7.2066136e-21
-1.586286 7.7440538e-21
-1.585286 8.295266199999999e-21
-1.584286 8.859859e-21
-1.583286 9.4378366e-21
-1.582286 1.0029689e-20
-1.581286 1.0636474e-20
-1.580286 1.1259889000000001e-20
-1.579286 1.1902331999999999e-20
-1.578286 1.2566951e-20
-1.577286 1.3257653999999999e-20
-1.576286 1.3979121e-20
-1.575286 1.473675e-20
-1.574286 1.5536578e-20
-1.573286 1.6385162e-20
-1.572286 1.7289409e-20
-1.571286 1.8256330000000002e-20
-1.570286 1.9292758000000002e-20
-1.569286 2.0404996e-20
-1.568286 2.1598375e-20
-1.567286 2.2876790000000002e-20
-1.566286 2.4242087e-20
-1.565286 2.569348e-20
-1.564286 2.7226816e-20
-1.563286 2.8833827999999996e-20
-1.562286 3.0501301e-20
-1.561286 3.2210208e-20
-1.560286 3.3934812e-20
-1.559286 3.5641705e-20
-1.558286 3.7288892e-20
-1.557286 3.8824842999999997e-20
-1.556286 4.0187584e-20
-1.555286 4.1303830999999996e-20
-1.554286 4.2088185e-20
-1.553286 4.2442464e-20
-1.552286 4.2255088e-20
-1.551286 4.140065e-20
-1.550286 3.9739654e-20
-1.549286 3.7118450000000004e-20
-1.548286 3.3369357e-20
-1.547286 2.8311122e-20
-1.546286 2.1749526e-20
-1.545286 1.3478393999999999e-20
-1.544286 3.2808296000000002e-21
-1.543286 -9.0691798e-21
-1.542286 -2.3804838000000002e-20
-1.541286 -4.1164277e-20
-1.540286 -6.1387984e-20
-1.539286 -8.4715866e-20
-1.538286 -1.1138396000000002e-19
-1.537286 -1.4162085e-19
-1.536286 -1.7564394999999998e-19
-1.535286 -2.1365525999999999e-19
-1.534286 -2.5583710999999997e-19
-1.533286 -3.0234762e-19
-1.532286 -3.5331594e-19
-1.531286 -4.0883773000000004e-19
-1.530286 -4.6897013e-19
-1.529286 -5.3372734e-19
-1.528286 -6.0307565e-19
-1.527286 -6.769288299999999e-19
-1.526286 -7.5514417e-19
-1.525286 -8.3751834999999995e-19
-1.524286 -9.2378351e-19
-1.523286 -1.0136041e-18
-1.522286 -1.1065742e-18
-1.521286 -1.202215e-18
-1.520286 -1.2999732e-18
-1.519286 -1.3992195e-18
-1.518286 -1.4992485e-18
-1.517286 -1.5992787999999998e-18
-1.516286 -1.6984529999999999e-18
-1.515286 -1.7958405e-18
-1.514286 -1.8904386e-18
-1.513286 -1.9811758e-18
-1.512286 -2.0669150999999998e-18
-1.511286 -2.1464581e-18
-1.510286 -2.2185499e-18
-1.509286 -2.2818835e-18
-1.508286 -2.3351059999999998e-18
-1.507286 -2.3768239999999998e-18
-1.506286 -2.4056109e-18
-1.505286 -2.4200122e-18
-1.504286 -2.4185526999999997e-18
-1.503286 -2.3997435e-18
-1.502286 -2.3620879e-18
-1.501286 -2.3040891000000003e-18
-1.500286 -2.2242565e-18
-1.499286 -2.1211115e-18
-1.498286 -1.9931946e-18
-1.497286 -1.8390719e-18
-1.496286 -1.6573394000000002e-18
-1.495286 -1.44663e-18
-1.494286 -1.2056195e-18
-1.493286 -9.330306500000001e-19
-1.492286 -6.2763957e-19
-1.491286 -2.8828159e-19
-1.490286 8.614356e-20
-1.489286 4.9666557e-19
-1.488286 9.4423555e-19
-1.487286 1.4297205000000002e-18
-1.486286 1.9538929e-18
-1.485286 2.5174235e-18
-1.484286 3.1208674999999998e-18
-1.483286 3.7646547000000004e-18
-1.482286 4.4490749e-18
-1.481286 5.1742606e-18
-1.480286 5.9401714000000006e-18
-1.479286 6.746569099999999e-18
-1.478286 7.5929985e-18
-1.477286 8.4787609e-18
-1.476286 9.4028871e-18
-1.475286 1.0364102e-17
-1.474286 1.1360801e-17
-1.473286 1.2391004999999999e-17
-1.472286 1.3452327999999999e-17
-1.471286 1.4541942e-17
-1.470286 1.5656523e-17
-1.469286 1.6792224e-17
-1.468286 1.7944624999999998e-17
-1.467286 1.9108691999999998e-17
-1.466286 2.027874e-17
-1.465286 2.144839e-17
-1.464286 2.2610532e-17
-1.463286 2.3757301999999998e-17
-1.462286 2.4880039e-17
-1.461286 2.5969277999999998e-17
-1.460286 2.7014721e-17
-1.459286 2.8005243999999996e-17
-1.458286 2.89289e-17
-1.457286 2.9772916e-17
-1.456286 3.0523738000000003e-17
-1.455286 3.1167064e-17
-1.454286 3.1687888e-17
-1.453286 3.2070586000000003e-17
-1.452286 3.2298980999999996e-17
-1.451286 3.2356454e-17
-1.450286 3.2226064999999995e-17
-1.449286 3.1890682e-17
-1.448286 3.1333136e-17
-1.447286 3.0536383e-17
-1.446286 2.9483713e-17
-1.445286 2.8158934e-17
-1.444286 2.6546599000000002e-17
-1.443286 2.4632237e-17
-1.442286 2.2402592e-17
-1.441286 1.9845896e-17
-1.440286 1.6952111999999998e-17
-1.439286 1.3713213e-17
-1.438286 1.012345e-17
-1.437286 6.1796188000000005e-18
-1.436286 1.8813265e-18
-1.435286 -2.7687586999999998e-18
-1.434286 -7.764658500000001e-18
-1.433286 -1.3096866000000001e-17
-1.432286 -1.8752137000000003e-17
-1.431286 -2.4713317999999997e-17
-1.430286 -3.0959198999999997e-17
-1.429286 -3.7464411000000005e-17
-1.428286 -4.4199321e-17
-1.427286 -5.1130065e-17
-1.426286 -5.8218507e-17
-1.425286 -6.542234e-17
-1.424286 -7.2695228e-17
-1.423286 -7.9986933e-17
-1.422286 -8.7243639e-17
-1.421286 -9.4408191e-17
-1.420286 -1.0142046999999999e-16
-1.419286 -1.0821787e-16
-1.418286 -1.1473568e-16
-1.417286 -1.2090778e-16
-1.416286 -1.2666711e-16
-1.415286 -1.319464e-16
-1.414286 -1.3667886e-16
-1.413286 -1.4079894e-16
-1.412286 -1.4424309e-16
-1.411286 -1.4695062e-16
-1.410286 -1.488645e-16
-1.409286 -1.4993223e-16
-1.408286 -1.501067e-16
-1.407286 -1.49347e-16
-1.406286 -1.4761933e-16
-1.405286 -1.4489772000000001e-16
-1.404286 -1.4116484e-16
-1.403286 -1.3641266e-16
-1.402286 -1.3064312e-16
-1.401286 -1.2386869e-16
-1.400286 -1.1611285e-16
-1.399286 -1.0741038000000001e-16
-1.398286 -9.7807759e-17
-1.397286 -8.7363177e-17
-1.396286 -7.6146597e-17
-1.395286 -6.4239627e-17
-1.394286 -5.1735226e-17
-1.393286 -3.8737287e-17
-1.392286 -2.5360049999999998e-17
-1.391286 -1.1727375e-17
-1.390286 2.0281541000000003e-18
-1.389286 1.5766265e-17
-1.388286 2.9340171e-17
-1.387286 4.2597933000000004e-17
-1.386286 5.5383899000000005e-17
-1.385286 6.7540274e-17
-1.384286 7.890888399999999e-17
-1.383286 8.933289e-17
-1.382286 9.865871099999999e-17
-1.381286 1.0673792999999999e-16
-1.380286 1.1342927e-16
-1.379286 1.1860063e-16
-1.378286 1.22131e-16
-1.377286 1.2391254e-16
-1.376286 1.2385234e-16
-1.375286 1.2187442000000001e-16
-1.374286 1.179214e-16
-1.373286 1.1195609999999999e-16
-1.372286 1.0396305e-16
-1.371286 9.3949768e-17
-1.370286 8.194793e-17
-1.369286 6.8014187e-17
-1.368286 5.2230888000000004e-17
-1.367286 3.4706459e-17
-1.366286 1.5575599e-17
-1.365286 -5.0008454e-18
-1.364286 -2.6836289999999998e-17
-1.363286 -4.9719092e-17
-1.362286 -7.3413489e-17
-1.361286 -9.766089299999999e-17
-1.360286 -1.2218142e-16
-1.359286 -1.4667569999999998e-16
-1.358286 -1.7082695000000001e-16
-1.357286 -1.943033e-16
-1.356286 -2.1676036000000003e-16
-1.355286 -2.3784394e-16
-1.354286 -2.5719297e-16
-1.353286 -2.7444275e-16
-1.352286 -2.8922794e-16
-1.351286 -3.0118608e-16
-1.350286 -3.0996076999999997e-16
-1.349286 -3.152054e-16
-1.348286 -3.1658617e-16
-1.347286 -3.1378577e-16
-1.346286 -3.0650648e-16
-1.345286 -2.9447349e-16
-1.344286 -2.7743788999999996e-16
-1.343286 -2.5517953e-16
-1.342286 -2.275098e-16
-1.341286 -1.9427403999999999e-16
-1.340286 -1.5535386e-16
-1.339286 -1.1066904000000001e-16
-1.338286 -6.017926099999999e-17
-1.337286 -3.8856373000000005e-18
-1.336286 5.8168297e-17
-1.335286 1.2589567e-16
-1.334286 1.9916561e-16
-1.333286 2.7780313000000003e-16
-1.332286 3.6158885000000003e-16
-1.331286 4.502594299999999e-16
-1.330286 5.4350808e-16
-1.329286 6.4098495e-16
-1.328286 7.4229832e-16
-1.327286 8.470154899999999e-16
-1.326286 9.546639499999999e-16
-1.325286 1.0647328000000001e-15
-1.324286 1.176674e-15
-1.323286 1.2899038e-15
-1.322286 1.4038046e-15
-1.321286 1.5177257e-15
-1.320286 1.6309860999999998e-15
-1.319286 1.7428742e-15
-1.318286 1.8526513e-15
-1.317286 1.9595517e-15
-1.316286 2.0627841e-15
-1.315286 2.1615341e-15
-1.314286 2.2549645e-15
-1.313286 2.3422177e-15
-1.312286 2.4224161e-15
-1.311286 2.4946651e-15
-1.310286 2.5580536e-15
-1.309286 2.6116569e-15
-1.308286 2.6545376e-15
-1.307286 2.6857497e-15
-1.306286 2.70434e-15
-1.305286 2.7093522e-15
-1.304286 2.6998298e-15
-1.303286 2.6748223e-15
-1.302286 2.6333872e-15
-1.301286 2.5745982e-15
-1.300286 2.4975497999999998e-15
-1.299286 2.4013662e-15
-1.298286 2.285208e-15
-1.297286 2.148281e-15
-1.296286 1.9898472e-15
-1.295286 1.8092343e-15
-1.294286 1.6058481e-15
-1.293286 1.3791845e-15
-1.292286 1.1288430999999999e-15
-1.291286 8.545411e-16
-1.290286 5.5612746e-16
-1.289286 2.3359897e-16
-1.288286 -1.1288484000000001e-16
-1.287286 -4.8298542e-16
-1.286286 -8.761697199999999e-16
-1.285286 -1.2916942000000001e-15
-1.284286 -1.7285896e-15
-1.283286 -2.1856461e-15
-1.282286 -2.6613997e-15
-1.281286 -3.1541194e-15
-1.280286 -3.6617972e-15
-1.279286 -4.1821365e-15
-1.278286 -4.7125472e-15
-1.277286 -5.2501398e-15
-1.276286 -5.7917233999999996e-15
-1.275286 -6.3338067e-15
-1.274286 -6.872603e-15
-1.273286 -7.4040374e-15
-1.272286 -7.923759600000001e-15
-1.271286 -8.4271566e-15
-1.270286 -8.909379700000001e-15
-1.269286 -9.3653614e-15
-1.268286 -9.789852e-15
-1.267286 -1.0177446e-14
-1.266286 -1.0522628e-14
-1.265286 -1.0819811e-14
-1.264286 -1.1063387e-14
-1.263286 -1.1247775999999999e-14
-1.262286 -1.1367481e-14
-1.261286 -1.1417158e-14
-1.260286 -1.1391666999999999e-14
-1.259286 -1.1286138e-14
-1.258286 -1.1096052e-14
-1.257286 -1.08173e-14
-1.256286 -1.0446254e-14
-1.255286 -9.9798454e-15
-1.254286 -9.4156315e-15
-1.253286 -8.7518654e-15
-1.252286 -7.987564999999999e-15
-1.251286 -7.1225783e-15
-1.250286 -6.1576437e-15
-1.249286 -5.0944413e-15
-1.248286 -3.9356502e-15
-1.247286 -2.6849856e-15
-1.246286 -1.3472353e-15
-1.245286 7.171414499999999e-17
-1.244286 1.5648611000000001e-15
-1.243286 3.1240825000000004e-15
-1.242286 4.7401403000000005e-15
-1.241286 6.402698200000001e-15
-1.240286 8.1003528e-15
-1.239286 9.8206734e-15
-1.238286 1.1550263e-14
-1.237286 1.3274821e-14
-1.236286 1.4979234000000002e-14
-1.235286 1.6647666e-14
-1.234286 1.8263679e-14
-1.233286 1.9810342e-14
-1.232286 2.1270375e-14
-1.231286 2.2626293000000002e-14
-1.230286 2.3860574000000003e-14
-1.229286 2.4955803e-14
-1.228286 2.5894868999999998e-14
-1.227286 2.6661143e-14
-1.226286 2.7238658e-14
-1.225286 2.7612304999999997e-14
-1.224286 2.7768027e-14
-1.223286 2.7693014000000003e-14
-1.222286 2.7375892999999997e-14
-1.221286 2.6806904e-14
-1.220286 2.5978098000000002e-14
-1.219286 2.4883496e-14
-1.218286 2.3519254000000002e-14
-1.217286 2.1883804e-14
-1.216286 1.9977995999999998e-14
-1.215286 1.7805207e-14
-1.214286 1.5371431e-14
-1.213286 1.2685363999999999e-14
-1.212286 9.758440300000001e-15
-1.211286 6.604868400000001e-15
-1.210286 3.2416268999999996e-15
-1.209286 -3.1156527e-16
-1.208286 -4.032303e-15
-1.207286 -7.8955832e-15
-1.206286 -1.1873914e-14
-1.205286 -1.593747e-14
-1.204286 -2.0054248e-14
-1.203286 -2.4190287e-14
-1.202286 -2.8309885000000003e-14
-1.201286 -3.2375865e-14
-1.200286 -3.6349847e-14
-1.199286 -4.0192560000000003e-14
-1.198286 -4.3864168e-14
-1.197286 -4.7324599e-14
-1.196286 -5.0533927e-14
-1.195286 -5.3452739e-14
-1.194286 -5.6042500000000005e-14
-1.193286 -5.8265962e-14
-1.192286 -6.0087548e-14
-1.191286 -6.147375e-14
-1.190286 -6.2393469e-14
-1.189286 -6.281846700000001e-14
-1.188286 -6.272365800000001e-14
-1.187286 -6.208751e-14
-1.186286 -6.089231999999999e-14
-1.185286 -5.912453e-14
-1.184286 -5.677502e-14
-1.183286 -5.383932e-14
-1.182286 -5.031782300000001e-14
-1.181286 -4.6215933000000004e-14
-1.180286 -4.1544224e-14
-1.179286 -3.6318483e-14
-1.178286 -3.0559766e-14
-1.177286 -2.4294382e-14
-1.176286 -1.7553834e-14
-1.175286 -1.0374703e-14
-1.174286 -2.7985029e-15
-1.173286 5.1285324e-15
-1.172286 1.3355698999999999e-14
-1.171286 2.1828121e-14
-1.170286 3.0487097999999997e-14
-1.169286 3.9270494e-14
-1.168286 4.8113144000000005e-14
-1.167286 5.6947338e-14
-1.166286 6.5703308e-14
-1.165286 7.430974499999999e-14
-1.164286 8.2694355e-14
-1.163286 9.078442e-14
-1.162286 9.8507391e-14
-1.161286 1.0579146e-13
-1.160286 1.1256619000000001e-13
-1.159286 1.1876308e-13
-1.158286 1.2431618999999999e-13
-1.157286 1.2916268e-13
-1.156286 1.3324343e-13
-1.155286 1.3650353e-13
-1.154286 1.3889283e-13
-1.153286 1.4036645e-13
-1.152286 1.4088513999999998e-13
-1.151286 1.4041580000000002e-13
-1.150286 1.3893179000000001e-13
-1.149286 1.3641328e-13
-1.148286 1.3284749e-13
-1.147286 1.2822896e-13
-1.146286 1.2255965e-13
-1.145286 1.1584915999999998e-13
-1.144286 1.0811467e-13
-1.143286 9.9381042e-14
-1.142286 8.9680714e-14
-1.141286 7.905360600000001e-14
-1.140286 6.7546955e-14
-1.139286 5.5215113e-14
-1.138286 4.2119267e-14
-1.137286 2.8327143e-14
-1.136286 1.3912641000000002e-14
-1.135286 -1.0445619e-15
-1.134286 -1.6459448000000002e-14
-1.133286 -3.2242121e-14
-1.132286 -4.8298327e-14
-1.131286 -6.4529977e-14
-1.130286 -8.08357e-14
-1.129286 -9.7111406e-14
-1.128286 -1.1325086999999999e-13
-1.127286 -1.2914636e-13
-1.126286 -1.4468925e-13
-1.125286 -1.5977056e-13
-1.124286 -1.7428166e-13
-1.123286 -1.8811484e-13
-1.122286 -2.0116391e-13
-1.121286 -2.1332482e-13
-1.120286 -2.2449626e-13
-1.119286 -2.3458016e-13
-1.118286 -2.4348242e-13
-1.117286 -2.5111331e-13
-1.116286 -2.5738811000000003e-13
-1.115286 -2.6222755000000003e-13
-1.114286 -2.6555847e-13
-1.113286 -2.6731405e-13
-1.112286 -2.6743460000000003e-13
-1.111286 -2.6586778000000003e-13
-1.110286 -2.6256918e-13
-1.109286 -2.5750267e-13
-1.108286 -2.5064087999999997e-13
-1.107286 -2.4196553e-13
-1.106286 -2.314678e-13
-1.105286 -2.1914875000000002e-13
-1.104286 -2.0501958e-13
-1.103286 -1.8910203e-13
-1.102286 -1.7142859e-13
-1.101286 -1.5204283e-13
-1.100286 -1.3099954e-13
-1.099286 -1.0836509e-13
-1.098286 -8.4217415e-14
-1.097286 -5.8646295e-14
-1.096286 -3.1753362e-14
-1.095286 -3.6521430000000005e-15
-1.094286 2.5531933999999998e-14
-1.093286 5.5661637e-14
-1.092286 8.6588081e-14
-1.091286 1.1815093e-13
-1.090286 1.5017875e-13
-1.089286 1.8248928999999998e-13
-1.088286 2.1489004000000002e-13
-1.087286 2.4717885e-13
-1.086286 2.7914447000000003e-13
-1.085286 3.1056743e-13
-1.084286 3.4122095e-13
-1.083286 3.7087189e-13
-1.082286 3.9928193000000003e-13
-1.081286 4.2620885e-13
-1.080286 4.5140773999999997e-13
-1.079286 4.7463284e-13
-1.078286 4.9563866e-13
-1.077286 5.141822e-13
-1.076286 5.3002434e-13
-1.075286 5.4293224e-13
-1.074286 5.5268091e-13
-1.073286 5.5905568e-13
-1.072286 5.6185389e-13
-1.071286 5.608876800000001e-13
-1.070286 5.559859499999999e-13
-1.069286 5.4699639e-13
-1.068286 5.337883e-13
-1.067286 5.1625426e-13
-1.066286 4.9431276e-13
-1.065286 4.6790998e-13
-1.064286 4.3702199000000005e-13
-1.063286 4.0165663000000004e-13
-1.062286 3.6185523e-13
-1.061286 3.1769398e-13
-1.060286 2.6928564e-13
-1.059286 2.1678038e-13
-1.058286 1.6036675999999998e-13
-1.057286 1.0027226999999999e-13
-1.056286 3.6763652e-14
-1.055286 -2.9853171e-14
-1.054286 -9.9233478e-14
-1.053286 -1.7099452e-13
-1.052286 -2.4471663e-13
-1.051286 -3.199448e-13
-1.050286 -3.9619047e-13
-1.049286 -4.729339e-13
-1.048286 -5.4962697e-13
-1.047286 -6.2569612e-13
-1.046286 -7.0054605e-13
-1.045286 -7.735633399999999e-13
-1.044286 -8.441207600000001e-13
-1.043286 -9.1158202e-13
-1.042286 -9.7530609e-13
-1.041286 -1.0346531999999999e-12
-1.040286 -1.0889893e-12
-1.039286 -1.1376922999999999e-12
-1.038286 -1.1801573e-12
-1.037286 -1.2158027e-12
-1.036286 -1.2440764e-12
-1.035286 -1.2644609e-12
-1.034286 -1.27648e-12
-1.033286 -1.279704e-12
-1.032286 -1.2737556e-12
-1.031286 -1.2583151e-12
-1.030286 -1.2331254e-12
-1.029286 -1.1979969e-12
-1.028286 -1.1528117e-12
-1.027286 -1.0975274e-12
-1.026286 -1.0321808e-12
-1.025286 -9.568899899999999e-13
-1.024286 -8.7185703e-13
-1.023286 -7.7736957e-13
-1.022286 -6.7380107e-13
-1.021286 -5.616110500000001e-13
-1.020286 -4.4134473999999994e-13
-1.019286 -3.1363114e-13
-1.018286 -1.7918086e-13
-1.017286 -3.8783158e-14
-1.016286 1.0669806e-13
-1.015286 2.5632894e-13
-1.014286 4.0911103000000004e-13
-1.013286 5.6398761e-13
-1.012286 7.1985044e-13
-1.011286 8.755475499999999e-13
-1.010286 1.0298913e-12
-1.009286 1.181667e-12
-1.008286 1.3296427000000001e-12
-1.007286 1.4725780999999999e-12
-1.006286 1.6092355e-12
-1.005286 1.7383894e-12
-1.004286 1.8588371999999998e-12
-1.003286 1.9694099999999998e-12
-1.002286 2.0689828e-12
-1.001286 2.1564852e-12
-1.000286 2.2309123e-12
-0.9992857 2.2913332e-12
-0.9982857 2.3369021e-12
-0.9972857 2.3668662e-12
-0.9962857 2.3805753e-12
-0.9952857 2.3774883e-12
-0.9942857 2.3571821000000003e-12
-0.9932857 2.3193556000000002e-12
-0.9922857 2.2638373000000002e-12
-0.9912857 2.190588e-12
-0.9902857 2.0997046000000003e-12
-0.9892857 1.9914222e-12
-0.9882857 1.8661162e-12
-0.9872857 1.7243002e-12
-0.9862857 1.5666267e-12
-0.9852857 1.3938841e-12
-0.9842857 1.2069922000000001e-12
-0.9832857 1.0069989e-12
-0.9822857 7.9507332e-13
-0.9812857 5.7249907e-13
-0.9802857 3.4066647e-13
-0.9792857 1.0106312e-13
-0.9782857 -1.4473576e-13
-0.9772857 -3.9507827000000004e-13
-0.9762857 -6.482474399999999e-13
-0.9752857 -9.024732e-13
-0.9742857 -1.1559455e-12
-0.9732857 -1.4068276e-12
-0.9722857 -1.6532692000000002e-12
-0.9712857 -1.8934214e-12
-0.9702857 -2.1254489e-12
-0.9692857 -2.3475462000000003e-12
-0.9682857 -2.5579495e-12
-0.9672857 -2.7549514999999997e-12
-0.9662857 -2.9369146e-12
-0.9652857 -3.1022835999999996e-12
-0.9642857 -3.2495975e-12
-0.9632857 -3.3775022e-12
-0.9622857 -3.4847596e-12
-0.9612857 -3.5702598e-12
-0.9602857 -3.633029e-12
-0.9592857 -3.672236800000001e-12
-0.9582857 -3.6872049e-12
-0.9572857 -3.6774115e-12
-0.9562857 -3.6424971e-12
-0.9552857 -3.5822677e-12
-0.9542857 -3.4966963e-12
-0.9532857 -3.3859258000000003e-12
-0.9522857 -3.2502673999999998e-12
-0.9512857 -3.0901997999999998e-12
-0.9502857 -2.9063675999999997e-12
-0.9492857 -2.6995760000000002e-12
-0.9482857 -2.4707884999999998e-12
-0.9472857 -2.2211188000000002e-12
-0.9462857 -1.9518258e-12
-0.9452857 -1.6643059e-12
-0.9442857 -1.3600835999999999e-12
-0.9432857 -1.0408036e-12
-0.9422857 -7.0822034e-13
-0.9412857 -3.6418773999999996e-13
-0.9402857 -1.0648196e-14
-0.9392857 3.5037848e-13
-0.9382857 7.1680705e-13
-0.9372857 1.0864985e-12
-0.9362857 1.4572724e-12
-0.9352857 1.8269183e-12
-0.9342857 2.1932089e-12
-0.9332857 2.5539121e-12
-0.9322857 2.9068013e-12
-0.9312857 3.2496697e-12
-0.9302857 3.5803394999999998e-12
-0.9292857 3.8966751e-12
-0.9282857 4.1965925e-12
-0.9272857 4.4780707e-12
-0.9262857 4.7391615e-12
-0.9252857 4.9780001e-12
-0.9242857 5.1928131000000005e-12
-0.9232857 5.3819281e-12
-0.9222857 5.5437825e-12
-0.9212857 5.676931e-12
-0.9202857 5.7800525000000004e-12
-0.9192857 5.851960199999999e-12
-0.9182857 5.8916047e-12
-0.9172857 5.8980822e-12
-0.9162857 5.8706402999999995e-12
-0.9152857 5.8086829e-12
-0.9142857 5.7117776e-12
-0.9132857 5.5796561e-12
-0.9122857 5.4122234000000005e-12
-0.9112857 5.2095589e-12
-0.9102857 4.9719204e-12
-0.9092857 4.6997474e-12
-0.9082857 4.3936636e-12
-0.9072857 4.0544808e-12
-0.9062857 3.6831981e-12
-0.9052857 3.2810045e-12
-0.9042857 2.8492799e-12
-0.9032857 2.3895941e-12
-0.9022857 1.9037067000000003e-12
-0.9012857 1.393565e-12
-0.9002857 8.613024e-13
-0.8992857 3.092347e-13
-0.8982857 -2.6014398e-13
-0.8972857 -8.4416633e-13
-0.8962857 -1.4399985e-12
-0.8952857 -2.0446474000000003e-12
-0.8942857 -2.6549699e-12
-0.8932857 -3.2676822999999998e-12
-0.8922857 -3.879373e-12
-0.8912857 -4.4865136e-12
-0.8902857 -5.085476e-12
-0.8892857 -5.6725460999999995e-12
-0.8882857 -6.2439413e-12
-0.8872857 -6.7958307000000005e-12
-0.8862857 -7.3243542e-12
-0.8852857 -7.8256446e-12
-0.8842857 -8.2958502e-12
-0.8832857 -8.7311614e-12
-0.8822857 -9.1278337e-12
-0.8812857 -9.482214e-12
-0.8802857 -9.7907712e-12
-0.8792857 -1.0050119e-11
-0.8782857 -1.0257052000000001e-11
-0.8772857 -1.0408568999999999e-11
-0.8762857 -1.0501905e-11
-0.8752857 -1.0534558e-11
-0.8742857 -1.0504321e-11
-0.8732857 -1.0409309e-11
-0.8722857 -1.0247985e-11
-0.8712857 -1.0019187e-11
-0.8702857 -9.722154000000001e-12
-0.8692857 -9.3565448e-12
-0.8682857 -8.9224641e-12
-0.8672857 -8.4204765e-12
-0.8662857 -7.851623399999999e-12
-0.8652857 -7.2174349e-12
-0.8642857 -6.5199426000000005e-12
-0.8632857 -5.7616828e-12
-0.8622857 -4.945696e-12
-0.8612857 -4.0755309e-12
-0.8602857 -3.1552357e-12
-0.8592857 -2.1893474000000003e-12
-0.8582857 -1.182879e-12
-0.8572857 -1.4129989000000002e-13
-0.8562857 9.2948661e-13
-0.8552857 2.0231719e-12
-0.8542857 3.1330732e-12
-0.8532857 4.2521701000000005e-12
-0.8522857 5.373145e-12
-0.8512857 6.4884282e-12
-0.8502857 7.5902446e-12
-0.8492857 8.670667e-12
-0.8482857 9.721669499999999e-12
-0.8472857 1.0735183e-11
-0.8462857 1.1703163000000001e-11
-0.8452857 1.2617639e-11
-0.8442857 1.3470790999999999e-11
-0.8432857 1.4255002000000001e-11
-0.8422857 1.4962932000000002e-11
-0.8412857 1.5587573000000003e-11
-0.8402857 1.6122326e-11
-0.8392857 1.6561046000000002e-11
-0.8382857 1.6898122000000003e-11
-0.8372857 1.7128517e-11
-0.8362857 1.7247838999999998e-11
-0.8352857 1.7252379e-11
-0.8342857 1.7139172000000002e-11
-0.8332857 1.6906027e-11
-0.8322857 1.655157e-11
-0.8312857 1.6075279e-11
-0.8302857 1.5477506e-11
-0.8292857 1.4759499e-11
-0.8282857 1.3923411e-11
-0.8272857 1.2972311000000001e-11
-0.8262857 1.1910178e-11
-0.8252857 1.0741893e-11
-0.8242857 9.4732233e-12
-0.8232857 8.1107999e-12
-0.8222857 6.6620849e-12
-0.8212857 5.1353317e-12
-0.8202857 3.5395393e-12
-0.8192857 1.8844015e-12
-0.8182857 1.8024516e-13
-0.8172857 -1.5620336e-12
-0.8162857 -3.3310423999999997e-12
-0.8152857 -5.1149667e-12
-0.8142857 -6.901655599999999e-12
-0.8132857 -8.6787009e-12
-0.8122857 -1.0433532e-11
-0.8112857 -1.2153501999999999e-11
-0.8102857 -1.3825990000000001e-11
-0.8092857 -1.5438479e-11
-0.8082857 -1.6978671e-11
-0.8072857 -1.8434568e-11
-0.8062857 -1.9794566e-11
-0.8052857 -2.104756e-11
-0.8042857 -2.2183010999999998e-11
-0.8032857 -2.3191054999999998e-11
-0.8022857 -2.4062569000000002e-11
-0.8012857 -2.4789253e-11
-0.8002857 -2.5363693e-11
-0.7992857 -2.5779435999999998e-11
-0.7982857 -2.6031044e-11
-0.7972857 -2.6114145000000003e-11
-0.7962857 -2.6025478999999997e-11
-0.7952857 -2.5762918e-11
-0.7942857 -2.532551e-11
-0.7932857 -2.4713489e-11
-0.7922857 -2.3928290000000003e-11
-0.7912857 -2.2972531000000003e-11
-0.7902857 -2.1850032e-11
-0.7892857 -2.0565772000000002e-11
-0.7882857 -1.9125871999999998e-11
-0.7872857 -1.7537569e-11
-0.7862857 -1.5809158e-11
-0.7852857 -1.3949953999999999e-11
-0.7842857 -1.1970221999999999e-11
-0.7832857 -9.8811218e-12
-0.7822857 -7.6946303e-12
-0.7812857 -5.4234676e-12
-0.7802857 -3.0810129e-12
-0.7792857 -6.8121782e-13
-0.7782857 1.7614844999999999e-12
-0.7772857 4.2322723e-12
-0.7762857 6.7160340999999995e-12
-0.7752857 9.1974612e-12
-0.7742857 1.1661153999999999e-11
-0.7732857 1.4091716e-11
-0.7722857 1.6473850000000002e-11
-0.7712857 1.8792463999999998e-11
-0.7702857 2.1032756000000002e-11
-0.7692857 2.3180316000000002e-11
-0.7682857 2.522121e-11
-0.7672857 2.7142061e-11
-0.7662857 2.8930149000000003e-11
-0.7652857 3.0573466e-11
-0.7642857 3.2060801e-11
-0.7632857 3.3381807e-11
-0.7622857 3.452705e-11
-0.7612857 3.548807e-11
-0.7602857 3.6257441999999996e-11
-0.7592857 3.6828792000000004e-11
-0.7582857 3.7196857e-11
-0.7572857 3.7357492e-11
-0.7562857 3.7307717e-11
-0.7552857 3.7045706e-11
-0.7542857 3.6570825e-11
-0.7532857 3.5883601e-11
-0.7522857 3.4985754e-11
-0.7512857 3.3880163e-11
-0.7502857 3.2570864e-11
-0.7492857 3.1063025999999996e-11
-0.7482857 2.936293e-11
-0.7472857 2.7477930000000002e-11
-0.7462857 2.5416426000000003e-11
-0.7452857 2.3187826e-11
-0.7442857 2.0802502000000002e-11
-0.7432857 1.8271733e-11
-0.7422857 1.5607669e-11
-0.7412857 1.282327e-11
-0.7402857 9.9322453e-12
-0.7392857 6.9490041e-12
-0.7382857 3.8885822e-12
-0.7372857 7.6658464e-13
-0.7362857 -2.4008862999999998e-12
-0.7352857 -5.5972984e-12
-0.7342857 -8.8057627e-12
-0.7332857 -1.2009106e-11
-0.7322857 -1.5189945e-11
-0.7312857 -1.8330767e-11
-0.7302857 -2.1414007e-11
-0.7292857 -2.4422126e-11
-0.7282857 -2.7337691999999998e-11
-0.7272857 -3.0143469e-11
-0.7262857 -3.2822489e-11
-0.7252857 -3.5358156e-11
-0.7242857 -3.7734311999999997e-11
-0.7232857 -3.9935332e-11
-0.7222857 -4.1946213e-11
-0.7212857 -4.3752650999999996e-11
-0.7202857 -4.5341142e-11
-0.7192857 -4.6699054e-11
-0.7182857 -4.7814731e-11
-0.7172857 -4.8677538999999995e-11
-0.7162857 -4.9277997e-11
-0.7152857 -4.9607828e-11
-0.7142857 -4.9660037e-11
-0.7132857 -4.9428983000000005e-11
-0.7122857 -4.8910474000000004e-11
-0.7112857 -4.8101795e-11
-0.7102857 -4.7001790000000005e-11
-0.7092857 -4.5610916e-11
-0.7082857 -4.3931295e-11
-0.7072857 -4.1966731e-11
-0.7062857 -3.9722766e-11
-0.7052857 -3.7206696e-11
-0.7042857 -3.442758e-11
-0.7032857 -3.1396245e-11
-0.7022857 -2.8125299e-11
-0.7012857 -2.4629081e-11
-0.7002857 -2.0923655e-11
-0.6992857 -1.7026762e-11
-0.6982857 -1.2957764000000001e-11
-0.6972857 -8.737577200000001e-12
-0.6962857 -4.3885973e-12
-0.6952857 6.5399843e-14
-0.6942857 4.5993586999999996e-12
-0.6932857 9.1870657e-12
-0.6922857 1.3801281e-11
-0.6912857 1.8413877e-11
-0.6902857 2.2996004000000002e-11
-0.6892857 2.7518244e-11
-0.6882857 3.1950792999999996e-11
-0.6872857 3.6263643e-11
-0.6862857 4.0426795e-11
-0.6852857 4.441042e-11
-0.6842857 4.8185115999999995e-11
-0.6832857 5.1722064999999993e-11
-0.6822857 5.4993298e-11
-0.6812857 5.7971884e-11
-0.6802857 6.0632142e-11
-0.6792857 6.2949868e-11
-0.6782857 6.4902532e-11
-0.6772857 6.646949200000001e-11
-0.6762857 6.7632174e-11
-0.6752857 6.8374283e-11
-0.6742857 6.8681952e-11
-0.6732857 6.854391700000001e-11
-0.6722857 6.7951672e-11
-0.6712857 6.6899578e-11
-0.6702857 6.538500199999999e-11
-0.6692857 6.3408388e-11
-0.6682857 6.0973346e-11
-0.6672857 5.8086684e-11
-0.6662857 5.475846e-11
-0.6652857 5.1001964999999995e-11
-0.6642857 4.6833701e-11
-0.6632857 4.2273363e-11
-0.6622857 3.7343723e-11
-0.6612857 3.2070576e-11
-0.6602857 2.6482589e-11
-0.6592857 2.0611163e-11
-0.6582857 1.4490267e-11
-0.6572857 8.156232e-12
-0.6562857 1.6475433000000002e-12
-0.6552857 -4.9954022e-12
-0.6542857 -1.1730551e-11
-0.6532857 -1.8514468e-11
-0.6522857 -2.5302631e-11
-0.6512857 -3.2049726e-11
-0.6502857 -3.870998e-11
-0.6492857 -4.5237474e-11
-0.6482857 -5.1586469e-11
-0.6472857 -5.7711761999999996e-11
-0.6462857 -6.356899600000001e-11
-0.6452857 -6.9115032e-11
-0.6442857 -7.4308225e-11
-0.6432857 -7.9108812e-11
-0.6422857 -8.347918700000001e-11
-0.6412857 -8.7384212e-11
-0.6402857 -9.0791502e-11
-0.6392857 -9.367168500000001e-11
-0.6382857 -9.5998654e-11
-0.6372857 -9.7749846e-11
-0.6362857 -9.890636499999999e-11
-0.6352857 -9.9453182e-11
-0.6342857 -9.937932600000001e-11
-0.6332857 -9.867794500000001e-11
-0.6322857 -9.734642600000001e-11
-0.6312857 -9.5386437e-11
-0.6302857 -9.2803987e-11
-0.6292857 -8.960935799999999e-11
-0.6282857 -8.5817112e-11
-0.6272857 -8.1445988e-11
-0.6262857 -7.651882599999999e-11
-0.6252857 -7.10624e-11
-0.6242857 -6.510727299999999e-11
-0.6232857 -5.868758199999999e-11
-0.6222857 -5.1840823e-11
-0.6212857 -4.4607601e-11
-0.6202857 -3.7031358999999996e-11
-0.6192857 -2.9158078e-11
-0.6182857 -2.1035952000000002e-11
-0.6172857 -1.2715074e-11
-0.6162857 -4.2470798e-12
-0.6152857 4.3152141e-12
-0.6142857 1.2918167e-11
-0.6132857 2.1507691e-11
-0.6122857 3.0029625e-11
-0.6112857 3.843011e-11
-0.6102857 4.6655963e-11
-0.6092857 5.4655038e-11
-0.6082857 6.2376574e-11
-0.6072857 6.977157e-11
-0.6062857 7.679307e-11
-0.6052857 8.3396522e-11
-0.6042857 8.9540034e-11
-0.6032857 9.5184689e-11
-0.6022857 1.0029473999999999e-10
-0.6012857 1.0483792e-10
-0.6002857 1.0878553999999999e-10
-0.5992857 1.1211275000000001e-10
-0.5982857 1.1479865e-10
-0.5972857 1.1682638e-10
-0.5962857 1.1818328e-10
-0.5952857 1.1886085e-10
-0.5942857 1.1885485e-10
-0.5932857 1.1816531e-10
-0.5922857 1.1679643e-10
-0.5912857 1.147566e-10
-0.5902857 1.1205824e-10
-0.5892857 1.0871776999999999e-10
-0.5882857 1.0475541999999999e-10
-0.5872857 1.0019508e-10
-0.5862857 9.5064137e-11
-0.5852857 8.9393304e-11
-0.5842857 8.3216322e-11
-0.5832857 7.6569816e-11
-0.5822857 6.9492995e-11
-0.5812857 6.2027412e-11
-0.5802857 5.4216711e-11
-0.5792857 4.6106326e-11
-0.5782857 3.7743214e-11
-0.5772857 2.9175582e-11
-0.5762857 2.0452582000000002e-11
-0.5752857 1.1624036000000001e-11
-0.5742857 2.7401494000000003e-12
-0.5732857 -6.1487721e-12
-0.5722857 -1.4992593000000002e-11
-0.5712857 -2.3741621e-11
-0.5702857 -3.2346866e-11
-0.5692857 -4.0760293000000004e-11
-0.5682857 -4.8935074999999995e-11
-0.5672857 -5.6825801e-11
-0.5662857 -6.438872899999999e-11
-0.5652857 -7.1581971e-11
-0.5642857 -7.836569399999999e-11
-0.5632857 -8.4702286e-11
-0.5622857 -9.0556577e-11
-0.5612857 -9.5895937e-11
-0.5602857 -1.0069045e-10
-0.5592857 -1.0491303e-10
-0.5582857 -1.0853953e-10
-0.5572857 -1.1154889000000001e-10
-0.5562857 -1.1392312999999999e-10
-0.5552857 -1.1564753e-10
-0.5542857 -1.1671061e-10
-0.5532857 -1.1710424e-10
-0.5522857 -1.1682364e-10
-0.5512857 -1.1586740000000001e-10
-0.5502857 -1.1423751000000001e-10
-0.5492857 -1.1193937e-10
-0.5482857 -1.0898175000000001e-10
-0.5472857 -1.0537678e-10
-0.5462857 -1.0113989000000001e-10
-0.5452857 -9.628981600000001e-11
-0.5442857 -9.0848504e-11
-0.5432857 -8.4841048e-11
-0.5422857 -7.829560000000001e-11
-0.5412857 -7.1243272e-11
-0.5402857 -6.3718058e-11
-0.5392857 -5.5756663e-11
-0.5382857 -4.7398430000000004e-11
-0.5372857 -3.8685158e-11
-0.5362857 -2.9660949999999997e-11
-0.5352857 -2.0372055999999998e-11
-0.5342857 -1.0866673e-11
-0.5332857 -1.1947653e-12
-0.5322857 8.5921579e-12
-0.5312857 1.844126e-11
-0.5302857 2.8298597999999997e-11
-0.5292857 3.8109395e-11
-0.5282857 4.7818271e-11
-0.5272857 5.7369523e-11
-0.5262857 6.670742e-11
-0.5252857 7.5776457e-11
-0.5242857 8.452168e-11
-0.5232857 9.2888978e-11
-0.5222857 1.0082537e-10
-0.5212857 1.0827938e-10
-0.5202857 1.1520128e-10
-0.5192857 1.2154348e-10
-0.5182857 1.2726075e-10
-0.5172857 1.3231062e-10
-0.5162857 1.3665367e-10
-0.5152857 1.4025373e-10
-0.5142857 1.4307836e-10
-0.5132857 1.450989e-10
-0.5122857 1.4629093e-10
-0.5112857 1.4663439e-10
-0.5102857 1.4611386e-10
-0.5092857 1.4471870999999998e-10
-0.5082857 1.4244332e-10
-0.5072857 1.3928724e-10
-0.5062857 1.3525526e-10
-0.5052857 1.3035752e-10
-0.5042857 1.2460961000000002e-10
-0.5032857 1.180325e-10
-0.5022857 1.1065263000000001e-10
-0.5012857 1.0250176e-10
-0.5002857 9.3616976e-11
-0.4992857 8.4040468e-11
-0.4982857 7.3819444e-11
-0.4972857 6.300586700000001e-11
-0.4962857 5.1656249e-11
-0.4952857 3.9831354e-11
-0.4942857 2.7595878000000002e-11
-0.4932857 1.5018099e-11
-0.4922857 2.1695007e-12
-0.4912857 -1.0875660000000001e-11
-0.4902857 -2.404079e-11
-0.4892857 -3.7247438e-11
-0.4882857 -5.0415770000000006e-11
-0.4872857 -6.3465108e-11
-0.4862857 -7.6314459e-11
-0.4852857 -8.8883051e-11
-0.4842857 -1.0109087000000001e-10
-0.4832857 -1.1285921e-10
-0.4822857 -1.2411131e-10
-0.4812857 -1.3477277e-10
-0.4802857 -1.4477222e-10
-0.4792857 -1.5404172e-10
-0.4782857 -1.6251743e-10
-0.4772857 -1.7013993e-10
-0.4762857 -1.768548e-10
-0.4752857 -1.82613e-10
-0.4742857 -1.8737129999999997e-10
-0.4732857 -1.9109256000000001e-10
-0.4722857 -1.9374615000000002e-10
-0.4712857 -1.9530814e-10
-0.4702857 -1.9576157e-10
-0.4692857 -1.9509663e-10
-0.4682857 -1.9331074999999998e-10
-0.4672857 -1.9040876e-10
-0.4662857 -1.8640276e-10
-0.4652857 -1.813122e-10
-0.4642857 -1.7516377e-10
-0.4632857 -1.6799121e-10
-0.4622857 -1.5983518e-10
-0.4612857 -1.5074295e-10
-0.4602857 -1.4076813000000001e-10
-0.4592857 -1.2997031e-10
-0.4582857 -1.1841466e-10
-0.4572857 -1.0617155000000001e-10
-0.4562857 -9.331593700000001e-11
-0.4552857 -7.9927016e-11
-0.4542857 -6.6087554e-11
-0.4532857 -5.1883373e-11
-0.4522857 -3.7402739e-11
-0.4512857 -2.2735756e-11
-0.4502857 -7.9737351e-12
-0.4492857 6.7914397e-12
-0.4482857 2.1467951e-11
-0.4472857 3.596468e-11
-0.4462857 5.0191833e-11
-0.4452857 6.4061582e-11
-0.4442857 7.7488618e-11
-0.4432857 9.039077e-11
-0.4422857 1.0268956000000001e-10
-0.4412857 1.1431070000000001e-10
-0.4402857 1.2518458e-10
-0.4392857 1.3524678e-10
-0.4382857 1.4443837e-10
-0.4372857 1.5270637000000002e-10
-0.4362857 1.6000407e-10
-0.4352857 1.6629122e-10
-0.4342857 1.7153434e-10
-0.4332857 1.7570683e-10
-0.4322857 1.7878916000000002e-10
-0.4312857 1.8076887e-10
-0.4302857 1.8164062e-10
-0.4292857 1.8140613e-10
-0.4282857 1.8007411e-10
-0.4272857 1.7766017000000002e-10
-0.4262857 1.7418657000000002e-10
-0.4252857 1.6968204000000002e-10
-0.4242857 1.6418148e-10
-0.4232857 1.5772571e-10
-0.4222857 1.5036105e-10
-0.4212857 1.4213902e-10
-0.4202857 1.3311591e-10
-0.4192857 1.2335234e-10
-0.4182857 1.1291281e-10
-0.4172857 1.0186530000000001e-10
-0.4162857 9.028068e-11
-0.4152857 7.8232288e-11
-0.4142857 6.5795438e-11
-0.4132857 5.3046906e-11
-0.4122857 4.0064433e-11
-0.4112857 2.6926253e-11
-0.4102857 1.37106e-11
-0.4092857 4.952381e-13
-0.4082857 -1.2642985000000002e-11
-0.4072857 -2.5628566000000002e-11
-0.4062857 -3.8387774000000004e-11
-0.4052857 -5.0849033e-11
-0.4042857 -6.2943287e-11
-0.4032857 -7.4604347e-11
-0.4022857 -8.5769212e-11
-0.4012857 -9.637832e-11
-0.4002857 -1.0637585000000001e-10
-0.3992857 -1.1570989e-10
-0.3982857 -1.2433272999999998e-10
-0.3972857 -1.3220091000000001e-10
-0.3962857 -1.3927546e-10
-0.3952857 -1.4552194e-10
-0.3942857 -1.5091054e-10
-0.3932857 -1.554162e-10
-0.3922857 -1.5901852e-10
-0.3912857 -1.6170188e-10
-0.3902857 -1.6345534e-10
-0.3892857 -1.6427268e-10
-0.3882857 -1.6415224e-10
-0.3872857 -1.6309699e-10
-0.3862857 -1.6111426e-10
-0.3852857 -1.5821583e-10
-0.3842857 -1.5441764e-10
-0.3832857 -1.4973974e-10
-0.3822857 -1.4420614e-10
-0.3812857 -1.3784467e-10
-0.3802857 -1.306868e-10
-0.3792857 -1.2276749e-10
-0.3782857 -1.1412499e-10
-0.3772857 -1.0480067e-10
-0.3762857 -9.483893699999999e-11
-0.3752857 -8.4286869e-11
-0.3742857 -7.3194169e-11
-0.3732857 -6.1612911e-11
-0.3722857 -4.9597369999999996e-11
-0.3712857 -3.7203804e-11
-0.3702857 -2.4490268e-11
-0.3692857 -1.1516381e-11
-0.3682857 1.6568534e-12
-0.3672857 1.4967277e-11
-0.3662857 2.8351795e-11
-0.3652857 4.17466e-11
-0.3642857 5.5087407e-11
-0.3632857 6.830968100000001e-11
-0.3622857 8.134887100000001e-11
-0.3612857 9.4140667e-11
-0.3602857 1.0662123e-10
-0.3592857 1.1872750999999998e-10
-0.3582857 1.3039742e-10
-0.3572857 1.4157017999999998e-10
-0.3562857 1.5218656e-10
-0.3552857 1.6218915e-10
-0.3542857 1.7152267e-10
-0.3532857 1.8013421999999998e-10
-0.3522857 1.8797359999999998e-10
-0.3512857 1.9499352e-10
-0.3502857 2.0115001000000002e-10
-0.3492857 2.0640258e-10
-0.3482857 2.1071452000000001e-10
-0.3472857 2.1405319e-10
-0.3462857 2.1639029999999998e-10
-0.3452857 2.1770212e-10
-0.3442857 2.1796966999999998e-10
-0.3432857 2.1717901e-10
-0.3422857 2.1532138e-10
-0.3412857 2.1239342999999998e-10
-0.3402857 2.0839723000000002e-10
-0.3392857 2.0334062000000001e-10
-0.3382857 1.9723713e-10
-0.3372857 1.9010604999999998e-10
-0.3362857 1.8197258e-10
-0.3352857 1.7286765999999999e-10
-0.3342857 1.6282811e-10
-0.3332857 1.5189642000000001e-10
-0.3322857 1.4012070999999999e-10
-0.3312857 1.2755451e-10
-0.3302857 1.1425665999999999e-10
-0.3292857 1.0029101000000001e-10
-0.3282857 8.5726147e-11
-0.3272857 7.0635126e-11
-0.3262857 5.5095083e-11
-0.3252857 3.918688e-11
-0.3242857 2.2994668e-11
-0.3232857 6.605431900000001e-12
-0.3222857 -9.8914766e-12
-0.3212857 -2.6404866e-11
-0.3202857 -4.2842227000000004e-11
-0.3192857 -5.9110318e-11
-0.3182857 -7.51157e-11
-0.3172857 -9.0765362e-11
-0.3162857 -1.0596731000000001e-10
-0.3152857 -1.2063115e-10
-0.3142857 -1.3466873000000002e-10
-0.3132857 -1.4799471e-10
-0.3122857 -1.605272e-10
-0.3112857 -1.7218827e-10
-0.3102857 -1.8290458000000002e-10
-0.3092857 -1.9260789e-10
-0.3082857 -2.0123552999999999e-10
-0.3072857 -2.0873105999999998e-10
-0.3062857 -2.1504445e-10
-0.3052857 -2.2013271999999999e-10
-0.3042857 -2.2396009e-10
-0.3032857 -2.2649855e-10
-0.3022857 -2.2772795e-10
-0.3012857 -2.2763615999999998e-10
-0.3002857 -2.2621946e-10
-0.2992857 -2.2348237e-10
-0.2982857 -2.1943792e-10
-0.2972857 -2.1410751e-10
-0.2962857 -2.0752081000000001e-10
-0.2952857 -1.9971576000000002e-10
-0.2942857 -1.9073819999999997e-10
-0.2932857 -1.8064178e-10
-0.2922857 -1.6948749e-10
-0.2912857 -1.5734343e-10
-0.2902857 -1.4428429e-10
-0.2892857 -1.3039095e-10
-0.2882857 -1.1574990000000001e-10
-0.2872857 -1.0045275e-10
-0.2862857 -8.459555799999999e-11
-0.2852857 -6.827826100000001e-11
-0.2842857 -5.1603979e-11
-0.2832857 -3.4678337e-11
-0.2822857 -1.7608757e-11
-0.2812857 -5.037385800000001e-13
-0.2802857 1.6527861e-11
-0.2792857 3.3377573e-11
-0.2782857 4.9938043000000005e-11
-0.2772857 6.610374099999999e-11
-0.2762857 8.1771683e-11
-0.2752857 9.684209800000001e-11
-0.2742857 1.1121913000000001e-10
-0.2732857 1.2481145e-10
-0.2722857 1.3753285000000002e-10
-0.2712857 1.4930281e-10
-0.2702857 1.6004708e-10
-0.2692857 1.6969806e-10
-0.2682857 1.7819528e-10
-0.2672857 1.8548578e-10
-0.2662857 1.9152444e-10
-0.2652857 1.962742e-10
-0.2642857 1.9970629e-10
-0.2632857 2.0180043000000002e-10
-0.2622857 2.0254482000000002e-10
-0.2612857 2.0193628e-10
-0.2602857 1.9998007e-10
-0.2592857 1.9669002e-10
-0.2582857 1.920881e-10
-0.2572857 1.8620452e-10
-0.2562857 1.7907725999999999e-10
-0.2552857 1.7075185e-10
-0.2542857 1.6128097000000001e-10
-0.2532857 1.5072415e-10
-0.2522857 1.3914720999999998e-10
-0.2512857 1.2662189e-10
-0.2502857 1.1322524999999999e-10
-0.2492857 9.9039201e-11
-0.2482857 8.4149923e-11
-0.2472857 6.8647258e-11
-0.2462857 5.2624138e-11
-0.2452857 3.6175972e-11
-0.2442857 1.9400022e-11
-0.2432857 2.3947912999999997e-12
-0.2422857 -1.4740595e-11
-0.2412857 -3.1906997e-11
-0.2402857 -4.9005868e-11
-0.2392857 -6.5939826e-11
-0.2382857 -8.261320799999999e-11
-0.2372857 -9.8932657e-11
-0.2362857 -1.148076e-10
-0.2352857 -1.3015076e-10
-0.2342857 -1.4487864e-10
-0.2332857 -1.5891189e-10
-0.2322857 -1.7217574000000002e-10
-0.2312857 -1.8460036000000001e-10
-0.2302857 -1.9612122e-10
-0.2292857 -2.0667929e-10
-0.2282857 -2.1622132999999998e-10
-0.2272857 -2.2470005e-10
-0.2262857 -2.3207439e-10
-0.2252857 -2.3830948e-10
-0.2242857 -2.4337691e-10
-0.2232857 -2.4725458e-10
-0.2222857 -2.4992688e-10
-0.2212857 -2.5138455e-10
-0.2202857 -2.5162472e-10
-0.2192857 -2.5065076e-10
-0.2182857 -2.484721e-10
-0.2172857 -2.4510422e-10
-0.2162857 -2.4056837e-10
-0.2152857 -2.3489138e-10
-0.2142857 -2.2810547e-10
-0.2132857 -2.2024800000000002e-10
-0.2122857 -2.1136111999999998e-10
-0.2112857 -2.014916e-10
-0.2102857 -1.9069052e-10
-0.2092857 -1.7901286e-10
-0.2082857 -1.6651732000000001e-10
-0.2072857 -1.5326590000000002e-10
-0.2062857 -1.393236e-10
-0.2052857 -1.2475811e-10
-0.2042857 -1.096394e-10
-0.2032857 -9.4039457e-11
-0.2022857 -7.8031884e-11
-0.2012857 -6.169160799999999e-11
-0.2002857 -4.5094505e-11
-0.1992857 -2.8317091999999997e-11
-0.1982857 -1.1436173e-11
-0.1972857 5.4714693e-12
-0.1962857 2.2329396e-11
-0.1952857 3.9061823e-11
-0.1942857 5.5593946e-11
-0.1932857 7.1852203e-11
-0.1922857 8.776461e-11
-0.1912857 1.0326101e-10
-0.1902857 1.1827335e-10
-0.1892857 1.32736e-10
-0.1882857 1.4658591e-10
-0.1872857 1.5976298000000001e-10
-0.1862857 1.722102e-10
-0.1852857 1.838739e-10
-0.1842857 1.9470406e-10
-0.1832857 2.0465437e-10
-0.1822857 2.1368256999999998e-10
-0.1812857 2.2175048e-10
-0.1802857 2.2882436e-10
-0.1792857 2.3487499e-10
-0.1782857 2.3987774e-10
-0.1772857 2.4381276e-10
-0.1762857 2.4666521e-10
-0.1752857 2.4842522e-10
-0.1742857 2.4908799e-10
-0.1732857 2.4865396000000003e-10
-0.1722857 2.4712874999999997e-10
-0.1712857 2.4452328000000003e-10
-0.1702857 2.4085376e-10
-0.1692857 2.3614162e-10
-0.1682857 2.3041352e-10
-0.1672857 2.2370133e-10
-0.1662857 2.1604205000000002e-10
-0.1652857 2.0747758999999998e-10
-0.1642857 1.9805479000000002e-10
-0.1632857 1.8782517000000003e-10
-0.1622857 1.768448e-10
-0.1612857 1.6517406e-10
-0.1602857 1.5287739e-10
-0.1592857 1.4002308e-10
-0.1582857 1.2668292e-10
-0.1572857 1.1293194e-10
-0.1562857 9.8848024e-11
-0.1552857 8.4511532e-11
-0.1542857 7.0004977e-11
-0.1532857 5.5412565e-11
-0.1522857 4.0819756e-11
-0.1512857 2.6312839e-11
-0.1502857 1.1978444e-11
-0.1492857 -2.0969214e-12
-0.1482857 -1.5827389e-11
-0.1472857 -2.9128221999999995e-11
-0.1462857 -4.1916308e-11
-0.1452857 -5.411072e-11
-0.1442857 -6.5633176e-11
-0.1432857 -7.640857300000001e-11
-0.1422857 -8.6365501e-11
-0.1412857 -9.5436712e-11
-0.1402857 -1.0355962e-10
-0.1392857 -1.1067673e-10
-0.1382857 -1.1673612e-10
-0.1372857 -1.2169183e-10
-0.1362857 -1.2550423e-10
-0.1352857 -1.2814045e-10
-0.1342857 -1.2957458e-10
-0.1332857 -1.2978809e-10
-0.1322857 -1.2876992e-10
-0.1312857 -1.2651682e-10
-0.1302857 -1.2303339999999999e-10
-0.1292857 -1.1833226e-10
-0.1282857 -1.1243408999999999e-10
-0.1272857 -1.0536757e-10
-0.1262857 -9.716944e-11
-0.1252857 -8.788428999999999e-11
-0.1242857 -7.7564425e-11
-0.1232857 -6.6269695e-11
-0.1222857 -5.4067188999999993e-11
-0.1212857 -4.1030916e-11
-0.1202857 -2.724145e-11
-0.1192857 -1.2785504000000001e-11
-0.1182857 2.2445428e-12
-0.1172857 1.7751145e-11
-0.1162857 3.3632146999999996e-11
-0.1152857 4.9781381000000004e-11
-0.1142857 6.6089278e-11
-0.1132857 8.2443552e-11
-0.1122857 9.872982399999999e-11
-0.1112857 1.1483236e-10
-0.1102857 1.3063484e-10
-0.1092857 1.4602096999999998e-10
-0.1082857 1.608753e-10
-0.1072857 1.7508393e-10
-0.1062857 1.8853526e-10
-0.1052857 2.0112070000000002e-10
-0.1042857 2.1273536e-10
-0.1032857 2.2327875e-10
-0.1022857 2.3265541e-10
-0.1012857 2.4077558999999997e-10
-0.1002857 2.4755577e-10
-9.9285714E-02 2.5291923999999997e-10
-9.8285712E-02 2.5679661999999997e-10
-9.7285718E-02 2.5912631e-10
-9.6285716E-02 2.5985485e-10
-9.5285714E-02 2.5893725e-10
-9.4285712E-02 2.5633736e-10
-9.3285717E-02 2.5202806e-10
-9.2285715E-02 2.4599138e-10
-9.1285713E-02 2.3821867e-10
-9.0285711E-02 2.2871052e-10
-8.9285716E-02 2.1747686e-10
-8.8285714E-02 2.0453679999999999e-10
-8.7285712E-02 1.8991842e-10
-8.6285718E-02 1.7365862e-10
-8.5285716E-02 1.5580287e-10
-8.4285714E-02 1.3640473000000002e-10
-8.3285712E-02 1.1552562e-10
-8.2285717E-02 9.323425299999999e-11
-8.1285715E-02 6.9606191e-11
-8.0285713E-02 4.4723296e-11
-7.9285711E-02 1.8673176e-11
-7.8285716E-02 -8.4514623e-12
-7.7285714E-02 -3.6553424e-11
-7.6285712E-02 -6.5531684e-11
-7.5285718E-02 -9.528208300000001e-11
-7.4285716E-02 -1.2569801e-10
-7.3285714E-02 -1.5667108e-10
-7.2285712E-02 -1.8809188000000002e-10
-7.1285717E-02 -2.1985061e-10
-7.0285715E-02 -2.5183774e-10
-6.9285713E-02 -2.8394479e-10
-6.8285711E-02 -3.1606477e-10
-6.7285717E-02 -3.4809306e-10
-6.6285715E-02 -3.7992773e-10
-6.5285712E-02 -4.1147021000000003e-10
-6.4285718E-02 -4.426258e-10
-6.3285716E-02 -4.7330408e-10
-6.2285714E-02 -5.0341944e-10
-6.1285716E-02 -5.3289127e-10
-6.0285714E-02 -5.6164422e-10
-5.9285715E-02 -5.896089199999999e-10
-5.8285713E-02 -6.1672156e-10
-5.7285715E-02 -6.4292447e-10
-5.6285713E-02 -6.6816596e-10
-5.5285715E-02 -6.9240056e-10
-5.4285713E-02 -7.1558879e-10
-5.3285714E-02 -7.3769732e-10
-5.2285716E-02 -7.5869866e-10
-5.1285714E-02 -7.7857104e-10
-5.0285716E-02 -7.9729816e-10
-4.9285714E-02 -8.148692700000001e-10
-4.8285715E-02 -8.3127836e-10
-4.7285713E-02 -8.465239799999999e-10
-4.6285715E-02 -8.6060933e-10
-4.5285713E-02 -8.735410800000001e-10
-4.4285715E-02 -8.853298299999999e-10
-4.3285713E-02 -8.959890100000001e-10
-4.2285714E-02 -9.055348500000001e-10
-4.1285716E-02 -9.139858100000001e-10
-4.0285714E-02 -9.2136221e-10
-3.9285716E-02 -9.2768553e-10
-3.8285714E-02 -9.3297852e-10
-3.7285715E-02 -9.3726424e-10
-3.6285713E-02 -9.4056611e-10
-3.5285715E-02 -9.4290712e-10
-3.4285713E-02 -9.4430982e-10
-3.3285715E-02 -9.447958e-10
-3.2285713E-02 -9.4438572e-10
-3.1285714E-02 -9.4309855e-10
-3.0285714E-02 -9.409514800000001e-10
-2.9285714E-02 -9.3796004e-10
-2.8285714E-02 -9.3413775e-10
-2.7285714E-02 -9.294958000000001e-10
-2.6285714E-02 -9.2404331e-10
-2.5285713E-02 -9.1778677e-10
-2.4285715E-02 -9.1073061e-10
-2.3285715E-02 -9.0287682e-10
-2.2285715E-02 -8.9422506e-10
-2.1285715E-02 -8.8477246e-10
-2.0285714E-02 -8.7451426e-10
-1.9285714E-02 -8.634436e-10
-1.8285714E-02 -8.5155129e-10
-1.7285714E-02 -8.388265800000001e-10
-1.6285714E-02 -8.252566999999999e-10
-1.5285715E-02 -8.108275299999999e-10
-1.4285714E-02 -7.9552328e-10
-1.3285714E-02 -7.793267800000001e-10
-1.2285714E-02 -7.6221971e-10
-1.1285714E-02 -7.441825799999999e-10
-1.0285715E-02 -7.251949900000001e-10
-9.2857145E-03 -7.0523544e-10
-8.2857143E-03 -6.8428167e-10
-7.2857141E-03 -6.6231057e-10
-6.2857145E-03 -6.3929816e-10
-5.2857143E-03 -6.1521968e-10
-4.2857141E-03 -5.9004949e-10
-3.2857142E-03 -5.6376102e-10
-2.2857143E-03 -5.3632654e-10
-1.2857143E-03 -5.077173500000001e-10
-2.8571428E-04 -4.7790326e-10
7.1428571E-04 -4.4685267e-10
1.7142857E-03 -4.1453225e-10
2.7142856E-03 -3.8090663e-10
3.7142858E-03 -3.4593837999999997e-10
4.7142855E-03 -3.0958753e-10
5.7142857E-03 -2.7181144e-10
6.7142858E-03 -2.3256435999999998e-10
7.7142855E-03 -1.9179728999999997e-10
8.7142857E-03 -1.4945755e-10
9.7142858E-03 -1.0548863999999999e-10
1.0714286E-02 -5.98298e-11
1.1714286E-02 -1.241582e-11
1.2714285E-02 3.682316e-11
1.3714286E-02 8.796194e-11
1.4714286E-02 1.4108034e-10
1.5714286E-02 1.9626352999999999e-10
1.6714286E-02 2.5360197999999996e-10
1.7714286E-02 3.1319151e-10
1.8714286E-02 3.7513352e-10
1.9714287E-02 4.3953469e-10
2.0714285E-02 5.0650703e-10
2.1714285E-02 5.761676699999999e-10
2.2714285E-02 6.486389099999999e-10
2.3714285E-02 7.240475100000001e-10
2.4714286E-02 8.0252471e-10
2.5714286E-02 8.8420556e-10
2.6714286E-02 9.6922878e-10
2.7714286E-02 1.057736e-09
2.8714286E-02 1.1498714e-09
2.9714286E-02 1.2457807e-09
3.0714286E-02 1.3456109000000002e-09
3.1714287E-02 1.4495096e-09
3.2714285E-02 1.5576237999999998e-09
3.3714287E-02 1.6700995e-09
3.4714285E-02 1.7870805999999998e-09
3.5714287E-02 1.9087084e-09
3.6714286E-02 2.0351203e-09
3.7714284E-02 2.1664497e-09
3.8714286E-02 2.3028237e-09
3.9714284E-02 2.444364e-09
4.0714286E-02 2.5911847e-09
4.1714285E-02 2.7433927e-09
4.2714287E-02 2.9010853e-09
4.3714285E-02 3.0643512e-09
4.4714287E-02 3.2332689e-09
4.5714285E-02 3.4079056e-09
4.6714287E-02 3.5883181999999997e-09
4.7714286E-02 3.774551899999999e-09
4.8714284E-02 3.9666388e-09
4.9714286E-02 4.1645992e-09
5.0714284E-02 4.3684407000000005e-09
5.1714286E-02 4.5781583e-09
5.2714285E-02 4.7937344999999995e-09
5.3714287E-02 5.015138e-09
5.4714285E-02 5.2423256999999995e-09
5.5714287E-02 5.475242500000001e-09
5.6714285E-02 5.7138214e-09
5.7714287E-02 5.957984099999999e-09
5.8714285E-02 6.2076393e-09
5.9714288E-02 6.4626887e-09
6.0714286E-02 6.7230228e-09
6.1714284E-02 6.988523599999999e-09
6.2714286E-02 7.2590663e-09
6.3714288E-02 7.5345188e-09
6.4714283E-02 7.8147426e-09
6.5714285E-02 8.099596e-09
6.6714287E-02 8.388934e-09
6.7714289E-02 8.6826081e-09
6.8714283E-02 8.9804698e-09
6.9714285E-02 9.2823714e-09
7.0714287E-02 9.588165000000001e-09
7.1714282E-02 9.897709e-09
7.2714284E-02 1.0210861e-08
7.3714286E-02 1.0527488e-08
7.4714288E-02 1.0847459999999999e-08
7.5714283E-02 1.1170659e-08
7.6714285E-02 1.1496968999999999e-08
7.7714287E-02 1.1826290000000001e-08
7.8714289E-02 1.2158528e-08
7.9714283E-02 1.2493603e-08
8.0714285E-02 1.2831446e-08
8.1714287E-02 1.3171997000000001e-08
8.2714289E-02 1.3515215000000001e-08
8.3714284E-02 1.3861071e-08
8.4714286E-02 1.4209546e-08
8.5714288E-02 1.456064e-08
8.6714283E-02 1.4914366e-08
8.7714285E-02 1.5270747e-08
8.8714287E-02 1.5629827e-08
8.9714289E-02 1.5991654999999998e-08
9.0714283E-02 1.6356301999999998e-08
9.1714285E-02 1.6723847e-08
9.2714287E-02 1.7094381e-08
9.3714289E-02 1.7468012000000002e-08
9.4714284E-02 1.7844851e-08
9.5714286E-02 1.8225026e-08
9.6714288E-02 1.8608670000000002e-08
9.7714283E-02 1.8995927e-08
9.8714285E-02 1.9386948e-08
9.9714287E-02 1.9781886e-08
0.1007143 2.0180904e-08
0.1017143 2.0584169e-08
0.1027143 2.0991846e-08
0.1037143 2.1404108e-08
0.1047143 2.1821120000000003e-08
0.1057143 2.2243057e-08
0.1067143 2.2670084999999998e-08
0.1077143 2.310237e-08
0.1087143 2.3540075000000002e-08
0.1097143 2.3983353999999997e-08
0.1107143 2.4432362e-08
0.1117143 2.4887239e-08
0.1127143 2.5348129e-08
0.1137143 2.5815158e-08
0.1147143 2.6288449e-08
0.1157143 2.6768116e-08
0.1167143 2.7254257e-08
0.1177143 2.7746971000000004e-08
0.1187143 2.8246344e-08
0.1197143 2.8752444999999998e-08
0.1207143 2.9265342999999998e-08
0.1217143 2.9785088e-08
0.1227143 3.0311731e-08
0.1237143 3.0845296e-08
0.1247143 3.1385816e-08
0.1257143 3.1933306000000004e-08
0.1267143 3.2487776e-08
0.1277143 3.304923e-08
0.1287143 3.3617653e-08
0.1297143 3.4193035e-08
0.1307143 3.4775352e-08
0.1317143 3.5364581e-08
0.1327143 3.596069e-08
0.1337143 3.6563644e-08
0.1347143 3.7173398e-08
0.1357143 3.7789913e-08
0.1367143 3.8413145e-08
0.1377143 3.9043047e-08
0.1387143 3.9679568e-08
0.1397143 4.0322667e-08
0.1407143 4.0972292e-08
0.1417143 4.1628397999999995e-08
0.1427143 4.2290936999999994e-08
0.1437143 4.2959872e-08
0.1447143 4.3635162e-08
0.1457143 4.4316770000000005e-08
0.1467143 4.5004661e-08
0.1477143 4.5698811e-08
0.1487143 4.6399196e-08
0.1497143 4.7105791e-08
0.1507143 4.7818593999999996e-08
0.1517143 4.8537585e-08
0.1527143 4.9262760999999996e-08
0.1537143 4.9994130999999996e-08
0.1547143 5.0731697e-08
0.1557143 5.1475479000000006e-08
0.1567143 5.2225501999999994e-08
0.1577143 5.2981791e-08
0.1587143 5.374437e-08
0.1597143 5.4513294e-08
0.1607143 5.5288600999999995e-08
0.1617143 5.6070359000000004e-08
0.1627143 5.6858618000000004e-08
0.1637143 5.7653454000000006e-08
0.1647143 5.8454940999999994e-08
0.1657143 5.9263161e-08
0.1667143 6.0078209e-08
0.1677143 6.0900185e-08
0.1687143 6.1729194e-08
0.1697143 6.2565353e-08
0.1707143 6.3408784e-08
0.1717143 6.425961999999999e-08
0.1727143 6.511799399999999e-08
0.1737143 6.5984074e-08
0.1747143 6.6858008e-08
0.1757143 6.7739975e-08
0.1767143 6.863014e-08
0.1777143 6.9528705e-08
0.1787143 7.043586800000001e-08
0.1797143 7.1351824e-08
0.1807143 7.2276812e-08
0.1817143 7.3211054e-08
0.1827143 7.415478799999999e-08
0.1837143 7.5108264e-08
0.1847143 7.6071743e-08
0.1857143 7.7045503e-08
0.1867143 7.8029816e-08
0.1877143 7.9024975e-08
0.1887143 8.0031276e-08
0.1897143 8.104902299999999e-08
0.1907143 8.2078538e-08
0.1917143 8.3120144e-08
0.1927143 8.4174162e-08
0.1937143 8.524094199999999e-08
0.1947143 8.6320823e-08
0.1957143 8.7414154e-08
0.1967143 8.852129e-08
0.1977143 8.9642582e-08
0.1987143 9.0778401e-08
0.1997143 9.1929098e-08
0.2007143 9.3095037e-08
0.2017143 9.4276587e-08
0.2027143 9.547410599999999e-08
0.2037143 9.6687958e-08
0.2047143 9.7918484e-08
0.2057143 9.9166064e-08
0.2067143 1.0043100000000001e-07
0.2077143 1.0171366e-07
0.2087143 1.0301437e-07
0.2097143 1.0433346e-07
0.2107143 1.0567123000000001e-07
0.2117143 1.0702798999999999e-07
0.2127143 1.0840403e-07
0.2137143 1.0979960999999999e-07
0.2147143 1.1121504e-07
0.2157143 1.1265053e-07
0.2167143 1.1410636000000001e-07
0.2177143 1.1558272e-07
0.2187143 1.1707986000000001e-07
0.2197143 1.1859794999999999e-07
0.2207143 1.201372e-07
0.2217143 1.2169777e-07
0.2227143 1.2327983e-07
0.2237143 1.2488352999999998e-07
0.2247143 1.2650901e-07
0.2257143 1.2815642e-07
0.2267143 1.2982587e-07
0.2277143 1.3151745e-07
0.2287143 1.3323130000000001e-07
0.2297143 1.3496753e-07
0.2307143 1.3672619e-07
0.2317143 1.3850741e-07
0.2327143 1.4031125999999998e-07
0.2337143 1.4213786999999998e-07
0.2347143 1.439873e-07
0.2357143 1.4585965e-07
0.2367143 1.4775503e-07
0.2377143 1.4967355e-07
0.2387143 1.5161532e-07
0.2397143 1.5358046e-07
0.2407143 1.5556912e-07
0.2417143 1.5758144e-07
0.2427143 1.5961757e-07
0.2437143 1.6167772e-07
0.2447143 1.6376205e-07
0.2457143 1.6587078e-07
0.2467143 1.6800414e-07
0.2477143 1.701624e-07
0.2487143 1.7234578e-07
0.2497143 1.745546e-07
0.2507143 1.7678918e-07
0.2517143 1.7904984e-07
0.2527143 1.8133692e-07
0.2537143 1.8365082e-07
0.2547143 1.8599191e-07
0.2557143 1.8836064e-07
0.2567143 1.9075743e-07
0.2577143 1.9318270999999997e-07
0.2587143 1.95637e-07
0.2597143 1.9812074000000001e-07
0.2607143 2.0063446000000002e-07
0.2617143 2.0317867e-07
0.2627143 2.0575393000000001e-07
0.2637143 2.0836073e-07
0.2647143 2.1099966e-07
0.2657143 2.1367126000000002e-07
0.2667143 2.1637612e-07
0.2677143 2.1911482e-07
0.2687143 2.2188789e-07
0.2697143 2.2469593e-07
0.2707143 2.2753952e-07
0.2717143 2.3041922e-07
0.2727143 2.3333562e-07
0.2737143 2.3628928e-07
0.2747143 2.3928077e-07
0.2757143 2.4231064e-07
0.2767143 2.4537945e-07
0.2777143 2.4848774e-07
0.2787143 2.5163605e-07
0.2797143 2.5482487000000004e-07
0.2807143 2.5805475999999997e-07
0.2817143 2.6132618e-07
0.2827143 2.6463962e-07
0.2837143 2.679956e-07
0.2847143 2.7139452999999997e-07
0.2857143 2.7483692999999997e-07
0.2867143 2.7832323e-07
0.2877143 2.8185385e-07
0.2887143 2.8542919e-07
0.2897143 2.8904972e-07
0.2907143 2.9271578000000003e-07
0.2917143 2.9642782e-07
0.2927143 3.0018625e-07
0.2937143 3.0399142999999996e-07
0.2947143 3.0784371e-07
0.2957143 3.117435e-07
0.2967143 3.1569116e-07
0.2977143 3.1968705e-07
0.2987143 3.2373157e-07
0.2997143 3.2782508000000004e-07
0.3007143 3.3196792e-07
0.3017143 3.361605e-07
0.3027143 3.4040315e-07
0.3037143 3.4469627e-07
0.3047143 3.4904029e-07
0.3057143 3.5343555e-07
0.3067143 3.5788250000000004e-07
0.3077143 3.6238152e-07
0.3087143 3.6693308e-07
0.3097143 3.7153758e-07
0.3107143 3.7619552e-07
0.3117143 3.8090730999999997e-07
0.3127143 3.8567349e-07
0.3137143 3.9049453e-07
0.3147143 3.9537094e-07
0.3157143 4.0030325999999997e-07
0.3167143 4.0529207000000004e-07
0.3177143 4.1033785000000004e-07
0.3187143 4.1544124e-07
0.3197143 4.2060280000000004e-07
0.3207143 4.2582315000000003e-07
0.3217143 4.3110283999999997e-07
0.3227143 4.3644262e-07
0.3237143 4.4184292e-07
0.3247143 4.473045e-07
0.3257143 4.5282795e-07
0.3267143 4.5841392999999995e-07
0.3277143 4.6406314e-07
0.3287143 4.6977625999999995e-07
0.3297143 4.7555385999999997e-07
0.3307143 4.8139666e-07
0.3317143 4.873053100000001e-07
0.3327143 4.9328048e-07
0.3337143 4.9932289e-07
0.3347143 5.0543325e-07
0.3357143 5.1161222e-07
0.3367143 5.1786042e-07
0.3377143 5.2417861e-07
0.3387143 5.305675e-07
0.3397143 5.3702767e-07
0.3407143 5.435599999999999e-07
0.3417143 5.5016502e-07
0.3427143 5.5684346e-07
0.3437143 5.6359615e-07
0.3447143 5.7042371e-07
0.3457143 5.773268500000001e-07
0.3467143 5.8430634e-07
0.3477143 5.9136287e-07
0.3487143 5.9849721e-07
0.3497143 6.057101e-07
0.3507143 6.1300227e-07
0.3517143 6.2037446e-07
0.3527143 6.2782752e-07
0.3537143 6.3536221e-07
0.3547143 6.4297927e-07
0.3557143 6.5067951e-07
0.3567143 6.5846386e-07
0.3577143 6.6633303e-07
0.3587143 6.7428791e-07
0.3597143 6.8232939e-07
0.3607143 6.9045831e-07
0.3617143 6.9867561e-07
0.3627143 7.0698216e-07
0.3637143 7.153788700000001e-07
0.3647143 7.238667e-07
0.3657143 7.3244664e-07
0.3667143 7.4111961e-07
0.3677143 7.4988664e-07
0.3687143 7.587488e-07
0.3697143 7.6770688e-07
0.3707143 7.7676221e-07
0.3717143 7.8591578e-07
0.3727143 7.9516846e-07
0.3737143 8.0452169e-07
0.3747143 8.139764399999999e-07
0.3757143 8.235336900000001e-07
0.3767143 8.3319476e-07
0.3777143 8.4296072e-07
0.3787143 8.528328300000001e-07
0.3797143 8.628122200000001e-07
0.3807143 8.7289997e-07
0.3817143 8.8309751e-07
0.3827143 8.934058799999999e-07
0.3837143 9.038262600000001e-07
0.3847143 9.143600500000001e-07
0.3857143 9.2500816e-07
0.3867143 9.357721700000001e-07
0.3877143 9.466529800000001e-07
0.3887143 9.57652e-07
0.3897143 9.6877031e-07
0.3907143 9.800091399999998e-07
0.3917143 9.9136974e-07
0.3927143 1.0028532e-06
0.3937143 1.0144607e-06
0.3947143 1.0261935e-06
0.3957143 1.0380528000000002e-06
0.3967143 1.0500397999999999e-06
0.3977143 1.0621556e-06
0.3987143 1.0744014e-06
0.3997143 1.0867782e-06
0.4007143 1.0992874e-06
0.4017143 1.11193e-06
0.4027143 1.1247071999999999e-06
0.4037143 1.13762e-06
0.4047143 1.1506695e-06
0.4057143 1.1638571e-06
0.4067143 1.1771837e-06
0.4077143 1.1906504999999999e-06
0.4087143 1.2042588e-06
0.4097143 1.2180095e-06
0.4107143 1.2319040000000001e-06
0.4117143 1.2459433e-06
0.4127143 1.2601286e-06
0.4137143 1.2744612e-06
0.4147143 1.288942e-06
0.4157143 1.3035725e-06
0.4167143 1.3183538e-06
0.4177143 1.3332871e-06
0.4187143 1.3483736e-06
0.4197143 1.3636146e-06
0.4207143 1.3790115e-06
0.4217143 1.3945654e-06
0.4227143 1.4102776000000001e-06
0.4237143 1.4261495e-06
0.4247143 1.4421825e-06
0.4257143 1.4583778e-06
0.4267143 1.474737e-06
0.4277143 1.4912613000000002e-06
0.4287143 1.5079522e-06
0.4297143 1.5248112000000002e-06
0.4307143 1.5418397e-06
0.4317143 1.5590392999999999e-06
0.4327143 1.5764114000000001e-06
0.4337143 1.5939572999999998e-06
0.4347143 1.6116788e-06
0.4357143 1.6295777e-06
0.4367143 1.6476555e-06
0.4377143 1.6659136e-06
0.4387143 1.6843538e-06
0.4397143 1.702978e-06
0.4407143 1.7217875e-06
0.4417143 1.7407840999999998e-06
0.4427143 1.7599696000000001e-06
0.4437143 1.7793457e-06
0.4447143 1.7989144e-06
0.4457143 1.8186772999999999e-06
0.4467143 1.8386363e-06
0.4477143 1.8587930999999998e-06
0.4487143 1.8791495000000001e-06
0.4497143 1.8997072e-06
0.4507143 1.9204684000000002e-06
0.4517143 1.9414347e-06
0.4527143 1.9626081999999997e-06
0.4537143 1.9839902e-06
0.4547143 2.0055829e-06
0.4557143 2.0273884e-06
0.4567143 2.0494079e-06
0.4577143 2.0716442e-06
0.4587143 2.0940984e-06
0.4597143 2.1167731e-06
0.4607143 2.1396694e-06
0.4617143 2.1627899e-06
0.4627143 2.1861364e-06
0.4637143 2.2097108e-06
0.4647143 2.2335147e-06
0.4657143 2.2575502e-06
0.4667143 2.2818197e-06
0.4677143 2.3063247e-06
0.4687143 2.3310673e-06
0.4697143 2.3560494e-06
0.4707143 2.381273e-06
0.4717143 2.4067397e-06
0.4727143 2.4324521e-06
0.4737143 2.4584118e-06
0.4747143 2.4846209e-06
0.4757143 2.5110811e-06
0.4767143 2.5377947e-06
0.4777143 2.5647634999999997e-06
0.4787143 2.5919894e-06
0.4797143 2.6194746e-06
0.4807143 2.6472209000000003e-06
0.4817143 2.6752303e-06
0.4827143 2.7035052e-06
0.4837143 2.7320467999999998e-06
0.4847143 2.7608577e-06
0.4857143 2.7899397e-06
0.4867143 2.8192945e-06
0.4877143 2.8489247e-06
0.4887143 2.8788321e-06
0.4897143 2.9090184e-06
0.4907143 2.939486e-06
0.4917143 2.9702369e-06
0.4927143 3.0012731999999997e-06
0.4937143 3.0325968e-06
0.4947143 3.0642095e-06
0.4957143 3.0961142999999997e-06
0.4967143 3.1283125e-06
0.4977143 3.1608071000000002e-06
0.4987143 3.193599e-06
0.4997143 3.2266911000000003e-06
0.5007143 3.2600855e-06
0.5017143 3.2937841e-06
0.5027143 3.3277892e-06
0.5037143 3.3621035e-06
0.5047143 3.3967282e-06
0.5057143 3.4316663e-06
0.5067143 3.4669192e-06
0.5077143 3.5024893e-06
0.5087143 3.5383792000000002e-06
0.5097143 3.5745906e-06
0.5107143 3.6111263e-06
0.5117143 3.6479886e-06
0.5127143 3.6851791e-06
0.5137143 3.7227007e-06
0.5147143 3.7605559999999997e-06
0.5157143 3.7987469e-06
0.5167143 3.837276100000001e-06
0.5177143 3.8761453000000005e-06
0.5187143 3.9153573e-06
0.5197143 3.954915e-06
0.5207143 3.9948201e-06
0.5217143 4.0350759e-06
0.5227143 4.0756845e-06
0.5237143 4.116648e-06
0.5247143 4.1579696000000005e-06
0.5257143 4.1996522e-06
0.5267143 4.2416978e-06
0.5277143 4.2841098e-06
0.5287143 4.3268905e-06
0.5297143 4.3700432e-06
0.5307143 4.4135703e-06
0.5317143 4.4574751e-06
0.5327143 4.5017593e-06
0.5337143 4.5464269e-06
0.5347143 4.5914803e-06
0.5357143 4.6369223e-06
0.5367143 4.6827562e-06
0.5377143 4.7289845e-06
0.5387143 4.775610299999999e-06
0.5397143 4.8226362e-06
0.5407143 4.8700652e-06
0.5417143 4.9179e-06
0.5427143 4.9661445e-06
0.5437143 5.0148007e-06
0.5447143 5.0638718e-06
0.5457143 5.1133608e-06
0.5467143 5.1632703e-06
0.5477143 5.213603800000001e-06
0.5487143 5.2643635e-06
0.5497143 5.3155527999999994e-06
0.5507143 5.3671743999999995e-06
0.5517143 5.419231299999999e-06
0.5527143 5.4717262e-06
0.5537143 5.5246616e-06
0.5547143 5.5780415e-06
0.5557143 5.6318679e-06
0.5567143 5.6861438e-06
0.5577143 5.7408723e-06
0.5587143 5.7960565999999996e-06
0.5597143 5.8516989e-06
0.5607143 5.9078022e-06
0.5617143 5.9643702999999994e-06
0.5627143 6.0214042000000005e-06
0.5637143 6.0789084e-06
0.5647143 6.1368851e-06
0.5657143 6.1953372e-06
0.5667143 6.2542668e-06
0.5677143 6.3136774e-06
0.5687143 6.3735718999999996e-06
0.5697143 6.4339530999999994e-06
0.5707143 6.4948239e-06
0.5717143 6.5561855999999994e-06
0.5727143 6.6180425999999995e-06
0.5737143 6.680397000000001e-06
0.5747143 6.7432509e-06
0.5757143 6.8066079000000005e-06
0.5767143 6.8704708000000005e-06
0.5777143 6.9348417e-06
0.5787143 6.9997249e-06
0.5797143 7.0651211e-06
0.5807143 7.1310339e-06
0.5817143 7.1974660999999995e-06
0.5827143 7.2644212e-06
0.5837143 7.3319015e-06
0.5847143 7.399909699999999e-06
0.5857143 7.4684486e-06
0.5867143 7.5375226e-06
0.5877143 7.6071323e-06
0.5887143 7.6772821e-06
0.5897143 7.747974e-06
0.5907143 7.8192123e-06
0.5917143 7.890997700000001e-06
0.5927143 7.9633352e-06
0.5937143 8.036227e-06
0.5947143 8.1096772e-06
0.5957143 8.1836873e-06
0.5967143 8.2582616e-06
0.5977143 8.3334015e-06
0.5987143 8.409112e-06
0.5997143 8.4853944e-06
0.6007143 8.5622538e-06
0.6017143 8.6396916e-06
0.6027143 8.717711400000001e-06
0.6037143 8.7963173e-06
0.6047143 8.8755122e-06
0.6057143 8.955299100000001e-06
0.6067143 9.0356806e-06
0.6077143 9.1166598e-06
0.6087143 9.198242200000001e-06
0.6097143 9.2804285e-06
0.6107143 9.363223800000001e-06
0.6117143 9.4466309e-06
0.6127143 9.5306525e-06
0.6137143 9.6152931e-06
0.6147143 9.7005532e-06
0.6157143 9.7864394e-06
0.6167143 9.8729529e-06
0.6177143 9.9600975e-06
0.6187143 1.0047877e-05
0.6197143 1.0136294e-05
0.6207143 1.0225352e-05
0.6217143 1.0315054e-05
0.6227143 1.0405403e-05
0.6237143 1.0496402e-05
0.6247143 1.0588054e-05
0.6257143 1.0680362000000001e-05
0.6267143 1.0773329e-05
0.6277143 1.0866957e-05
0.6287143 1.096125e-05
0.6297143 1.1056211e-05
0.6307143 1.1151841999999999e-05
0.6317143 1.1248147e-05
0.6327143 1.1345129e-05
0.6337143 1.1442791e-05
0.6347143 1.1541133e-05
0.6357143 1.1640162e-05
0.6367143 1.173988e-05
0.6377143 1.1840288000000001e-05
0.6387143 1.1941391000000001e-05
0.6397143 1.2043192e-05
0.6407143 1.2145692e-05
0.6417143 1.2248894e-05
0.6427143 1.2352803e-05
0.6437143 1.245742e-05
0.6447143 1.2562747e-05
0.6457143 1.2668787999999999e-05
0.6467143 1.2775547e-05
0.6477143 1.2883023999999999e-05
0.6487143 1.2991222e-05
0.6497143 1.3100144e-05
0.6507143 1.3209793999999999e-05
0.6517143 1.332017e-05
0.6527143 1.3431278e-05
0.6537143 1.3543119e-05
0.6547143 1.3655698e-05
0.6557143 1.3769012e-05
0.6567143 1.3883069e-05
0.6577143 1.3997868e-05
0.6587143 1.4113412e-05
0.6597143 1.4229704999999999e-05
0.6607143 1.4346749e-05
0.6617143 1.4464545e-05
0.6627143 1.4583100000000001e-05
0.6637143 1.4702408e-05
0.6647143 1.4822480000000001e-05
0.6657143 1.4943315e-05
0.6667143 1.5064913999999999e-05
0.6677143 1.5187284e-05
0.6687143 1.5310425e-05
0.6697143 1.5434338e-05
0.6707143 1.555903e-05
0.6717143 1.56845e-05
0.6727143 1.5810753e-05
0.6737143 1.5937788e-05
0.6747143 1.6065609999999998e-05
0.6757143 1.619422e-05
0.6767143 1.6323619e-05
0.6777143 1.6453811e-05
0.6787143 1.6584796e-05
0.6797143 1.6716579e-05
0.6807143 1.6849161e-05
0.6817143 1.6982544000000003e-05
0.6827143 1.7116727e-05
0.6837143 1.7251716e-05
0.6847143 1.7387509e-05
0.6857143 1.7524111e-05
0.6867143 1.766152e-05
0.6877143 1.7799741e-05
0.6887143 1.7938772999999998e-05
0.6897143 1.8078619e-05
0.6907143 1.8219282e-05
0.6917143 1.8360761e-05
0.6927143 1.850306e-05
0.6937143 1.864618e-05
0.6947143 1.8790122e-05
0.6957143 1.8934888e-05
0.6967143 1.908048e-05
0.6977143 1.9226897000000002e-05
0.6987143 1.9374143000000002e-05
0.6997143 1.9522219e-05
0.7007143 1.9671127e-05
0.7017143 1.9820868e-05
0.7027143 1.9971445e-05
0.7037143 2.0122856e-05
0.7047143 2.0275107e-05
0.7057143 2.0428199e-05
0.7067143 2.0582129e-05
0.7077143 2.0736904e-05
0.7087143 2.089252e-05
0.7097143 2.1048982999999998e-05
0.7107143 2.1206291e-05
0.7117143 2.1364447e-05
0.7127143 2.1523448e-05
0.7137143 2.1683299e-05
0.7147143 2.1843998e-05
0.7157143 2.2005547e-05
0.7167143 2.2167949e-05
0.7177143 2.2331199e-05
0.7187143 2.2495303e-05
0.7197143 2.2660258e-05
0.7207143 2.2826065000000003e-05
0.7217143 2.2992725e-05
0.7227143 2.3160240000000002e-05
0.7237143 2.3328607e-05
0.7247143 2.3497829e-05
0.7257143 2.3667906e-05
0.7267143 2.3838838e-05
0.7277143 2.4010625999999998e-05
0.7287143 2.4183268000000002e-05
0.7297143 2.4356768e-05
0.7307143 2.4531124000000002e-05
0.7317143 2.4706335000000003e-05
0.7327143 2.4882402e-05
0.7337143 2.5059327000000003e-05
0.7347143 2.5237107999999998e-05
0.7357143 2.5415741000000003e-05
0.7367143 2.5595236e-05
0.7377143 2.577558e-05
0.7387143 2.595678e-05
0.7397143 2.6138834999999997e-05
0.7407143 2.6321743e-05
0.7417143 2.6505504000000003e-05
0.7427143 2.6690111e-05
0.7437143 2.6875570999999998e-05
0.7447143 2.7061878e-05
0.7457143 2.7249033e-05
0.7467143 2.7437031e-05
0.7477143 2.7625879000000002e-05
0.7487143 2.7815568e-05
0.7497143 2.8006104e-05
0.7507143 2.8197482e-05
0.7517143 2.8389697999999998e-05
0.7527143 2.8582752999999998e-05
0.7537143 2.8776647999999996e-05
0.7547143 2.8971377e-05
0.7557143 2.9166941e-05
0.7567143 2.9363335e-05
0.7577143 2.9560562e-05
0.7587143 2.9758621e-05
0.7597143 2.9957505e-05
0.7607143 3.0157216e-05
0.7617143 3.0357748e-05
0.7627143 3.0559096e-05
0.7637143 3.0761262e-05
0.7647143 3.0964245e-05
0.7657143 3.1168037e-05
0.7667143 3.1372639000000005e-05
0.7677143 3.1578045e-05
0.7687143 3.1784253e-05
0.7697143 3.1991257e-05
0.7707143 3.2199057e-05
0.7717143 3.240765e-05
0.7727143 3.2617029e-05
0.7737143 3.2827194e-05
0.7747143 3.3038137e-05
0.7757143 3.3249859e-05
0.7767143 3.3462354e-05
0.7777143 3.3675616e-05
0.7787143 3.3889646e-05
0.7797143 3.4104437e-05
0.7807143 3.4319987e-05
0.7817143 3.4536293e-05
0.7827143 3.4753344e-05
0.7837143 3.4971148e-05
0.7847143 3.5189692000000004e-05
0.7857143 3.5408974e-05
0.7867143 3.5628995e-05
0.7877143 3.5849743e-05
0.7887143 3.6071219e-05
0.7897143 3.6293423000000003e-05
0.7907143 3.6516340000000004e-05
0.7917143 3.6739976e-05
0.7927143 3.6964317e-05
0.7937143 3.7189363e-05
0.7947143 3.7415114e-05
0.7957143 3.7641558e-05
0.7967143 3.7868688e-05
0.7977143 3.8096501999999996e-05
0.7987143 3.8324995e-05
0.7997143 3.8554159999999995e-05
0.8007143 3.8783988999999997e-05
0.8017143 3.9014483000000004e-05
0.8027143 3.9245631e-05
0.8037143 3.9477421999999996e-05
0.8047143 3.9709857e-05
0.8057143 3.9942924e-05
0.8067143 4.0176618999999996e-05
0.8077143 4.0410933e-05
0.8087143 4.0645858e-05
0.8097143 4.0881389e-05
0.8107143 4.1117519e-05
0.8117143 4.1354238e-05
0.8127143 4.1591537000000004e-05
0.8137143 4.1829415e-05
0.8147143 4.2067859e-05
0.8157143 4.2306863e-05
0.8167143 4.2546421e-05
0.8177143 4.2786519e-05
0.8187143 4.3027153999999994e-05
0.8197143 4.3268317999999996e-05
0.8207143 4.3509999e-05
0.8217143 4.3752192e-05
0.8227143 4.3994887999999995e-05
0.8237143 4.4238075e-05
0.8247143 4.4481746e-05
0.8257143 4.4725888e-05
0.8267143 4.4970497e-05
0.8277143 4.5215555e-05
0.8287143 4.5461059e-05
0.8297143 4.5706992e-05
0.8307143 4.5953351e-05
0.8317143 4.620012e-05
0.8327143 4.6447286e-05
0.8337143 4.6694845e-05
0.8347143 4.6942779e-05
0.8357143 4.7191079e-05
0.8367143 4.7439734999999995e-05
0.8377143 4.7688735e-05
0.8387143 4.7938067e-05
0.8397143 4.8187718e-05
0.8407143 4.8437681e-05
0.8417143 4.8687946e-05
0.8427143 4.8938495e-05
0.8437143 4.918932700000001e-05
0.8447143 4.9440422e-05
0.8457143 4.9691766e-05
0.8467143 4.9943355e-05
0.8477143 5.0195172e-05
0.8487143 5.0447204e-05
0.8497143 5.0699441e-05
0.8507143 5.0951870999999996e-05
0.8517143 5.1204483e-05
0.8527143 5.1457260000000003e-05
0.8537143 5.1710197000000004e-05
0.8547143 5.1963264e-05
0.8557143 5.2216467e-05
0.8567143 5.2469772999999996e-05
0.8577143 5.2723179999999996e-05
0.8587143 5.2976662e-05
0.8597143 5.3230212000000004e-05
0.8607143 5.3483814e-05
0.8617143 5.3737455e-05
0.8627143 5.3991113e-05
0.8637143 5.4244776e-05
0.8647143 5.4498429000000006e-05
0.8657143 5.4752059e-05
0.8667143 5.5005643e-05
0.8677143 5.5259159e-05
0.8687143 5.5512612e-05
0.8697143 5.576596299999999e-05
0.8707143 5.6019206000000004e-05
0.8717143 5.6272319e-05
0.8727143 5.6525295e-05
0.8737143 5.6778106e-05
0.8747143 5.7030740999999995e-05
0.8757143 5.7283187999999994e-05
0.8767143 5.7535419e-05
0.8777143 5.7787423000000005e-05
0.8787143 5.8039177e-05
0.8797143 5.8290668999999996e-05
0.8807143 5.8541877000000007e-05
0.8817143 5.8792784e-05
0.8827143 5.9043373e-05
0.8837143 5.929362e-05
0.8847143 5.9543504e-05
0.8857143 5.979300700000001e-05
0.8867143 6.0042112e-05
0.8877143 6.0290801999999994e-05
0.8887143 6.0539054000000005e-05
0.8897143 6.0786851000000005e-05
0.8907143 6.1034171e-05
0.8917143 6.128099100000001e-05
0.8927143 6.1527294e-05
0.8937143 6.1773056e-05
0.8947143 6.201824999999999e-05
0.8957143 6.226286500000001e-05
0.8967143 6.2506876e-05
0.8977143 6.2750257e-05
0.8987143 6.299299e-05
0.8997143 6.3235046e-05
0.9007143 6.3476409e-05
0.9017143 6.371705e-05
0.9027143 6.3956952e-05
0.9037143 6.4196081e-05
0.9047143 6.443441999999999e-05
0.9057143 6.467194599999999e-05
0.9067143 6.4908636e-05
0.9077143 6.5144468e-05
0.9087143 6.5379407e-05
0.9097143 6.5613443e-05
0.9107143 6.5846552e-05
0.9117143 6.6078695e-05
0.9127143 6.630986e-05
0.9137143 6.6540014e-05
0.9147143 6.6769138e-05
0.9157143 6.6997205e-05
0.9167143 6.7224192e-05
0.9177143 6.745006e-05
0.9187143 6.767479600000001e-05
0.9197143 6.7898361e-05
0.9207143 6.8120744e-05
0.9217143 6.834191e-05
0.9227143 6.8561832e-05
0.9237143 6.878048000000001e-05
0.9247143 6.8997826e-05
0.9257143 6.9213849e-05
0.9267143 6.9428506e-05
0.9277143 6.9641789e-05
0.9287143 6.9853655e-05
0.9297143 7.006407299999999e-05
0.9307143 7.027301199999999e-05
0.9317143 7.048045099999999e-05
0.9327143 7.068634299999999e-05
0.9337143 7.0890673e-05
0.9347143 7.1093405e-05
0.9357143 7.1294511e-05
0.9367143 7.1493957e-05
0.9377143 7.1691716e-05
0.9387143 7.1887757e-05
0.9397143 7.2082048e-05
0.9407143 7.2274565e-05
0.9417143 7.2465264e-05
0.9427143 7.265412e-05
0.9437143 7.2841107e-05
0.9447143 7.302618899999999e-05
0.9457143 7.3209338e-05
0.9467143 7.3390521e-05
0.9477143 7.3569709e-05
0.9487143 7.3746867e-05
0.9497143 7.392196199999999e-05
0.9507143 7.409496400000001e-05
0.9517143 7.4265841e-05
0.9527143 7.443455799999999e-05
0.9537143 7.460107e-05
0.9547143 7.4765359e-05
0.9557143 7.4927385e-05
0.9567143 7.508711e-05
0.9577143 7.5244503e-05
0.9587143 7.539952099999999e-05
0.9597143 7.5552134e-05
0.9607143 7.570229700000001e-05
0.9617143 7.5849977e-05
0.9627143 7.5995138e-05
0.9637143 7.6137741e-05
0.9647143 7.6277763e-05
0.9657143 7.6415148e-05
0.9667143 7.6549873e-05
0.9677143 7.6681886e-05
0.9687143 7.6811159e-05
0.9697143 7.6937658e-05
0.9707143 7.7061338e-05
0.9717143 7.718215900000001e-05
0.9727143 7.7300081e-05
0.9737143 7.7415075e-05
0.9747143 7.7527096e-05
0.9757143 7.763611099999999e-05
0.9767143 7.774208399999999e-05
0.9777143 7.7844976e-05
0.9787143 7.7944736e-05
0.9797143 7.8041342e-05
0.9807143 7.8134735e-05
0.9817143 7.8224883e-05
0.9827143 7.8311746e-05
0.9837143 7.8395283e-05
0.9847143 7.847544899999999e-05
0.9857143 7.8552205e-05
0.9867143 7.8625499e-05
0.9877143 7.8695297e-05
0.9887143 7.8761542e-05
0.9897143 7.882421200000001e-05
0.9907143 7.8883249e-05
0.9917143 7.893861499999999e-05
0.9927143 7.8990269e-05
0.9937143 7.9038165e-05
0.9947143 7.9082264e-05
0.9957143 7.9122515e-05
0.9967143 7.9158877e-05
0.9977143 7.919131800000001e-05
0.9987143 7.921978500000001e-05
0.9997143 7.9244234e-05
1.000714 7.926462300000001e-05
1.001714 7.928092e-05
1.002714 7.929307300000001e-05
1.003714 7.9301037e-05
1.004714 7.9304766e-05
1.005714 7.9304209e-05
1.006714 7.929933799999999e-05
1.007714 7.9290089e-05
1.008714 7.927643000000001e-05
1.009714 7.925830199999999e-05
1.010714 7.9235662e-05
1.011714 7.9208456e-05
1.012714 7.9176641e-05
1.013714 7.914017e-05
1.014714 7.9098993e-05
1.015714 7.905306300000001e-05
1.016714 7.9002336e-05
1.017714 7.8946755e-05
1.018714 7.8886279e-05
1.019714 7.882085800000001e-05
1.020714 7.875044e-05
1.021714 7.867499199999999e-05
1.022714 7.8594445e-05
1.023714 7.8508771e-05
1.024714 7.8417918e-05
1.025714 7.832183e-05
1.026714 7.8220461e-05
1.027714 7.811376599999999e-05
1.028714 7.8001693e-05
1.029714 7.7884204e-05
1.030714 7.776123999999999e-05
1.031714 7.7632757e-05
1.032714 7.7498709e-05
1.033714 7.7359039e-05
1.034714 7.7213701e-05
1.035714 7.7062651e-05
1.036714 7.690583199999999e-05
1.037714 7.674318e-05
1.038714 7.6574662e-05
1.039714 7.640021e-05
1.040714 7.6219771e-05
1.041714 7.6033308e-05
1.042714 7.5840757e-05
1.043714 7.5642066e-05
1.044714 7.5437191e-05
1.045714 7.5226063e-05
1.046714 7.5008643e-05
1.047714 7.4784867e-05
1.048714 7.4554697e-05
1.049714 7.4318069e-05
1.050714 7.4074933e-05
1.051714 7.3825242e-05
1.052714 7.3568941e-05
1.053714 7.3305978e-05
1.054714 7.3036301e-05
1.055714 7.275986e-05
1.056714 7.2476593e-05
1.057714 7.218646399999999e-05
1.058714 7.188940599999999e-05
1.059714 7.1585373e-05
1.060714 7.1274314e-05
1.061714 7.0956173e-05
1.062714 7.063089199999999e-05
1.063714 7.0298421e-05
1.064714 6.9958708e-05
1.065714 6.9611696e-05
1.066714 6.9257334e-05
1.067714 6.8895565e-05
1.068714 6.8526339e-05
1.069714 6.8149592e-05
1.070714 6.776527900000001e-05
1.071714 6.7373333e-05
1.072714 6.6973706e-05
1.073714 6.6566344e-05
1.074714 6.6151193e-05
1.075714 6.5728193e-05
1.076714 6.529728599999999e-05
1.077714 6.4858426e-05
1.078714 6.4411552e-05
1.079714 6.3956611e-05
1.080714 6.349354699999999e-05
1.081714 6.302231599999999e-05
1.082714 6.2542847e-05
1.083714 6.2055102e-05
1.084714 6.155901800000001e-05
1.085714 6.105455e-05
1.086714 6.0541628999999996e-05
1.087714 6.0020216e-05
1.088714 5.9490242e-05
1.089714 5.8951667e-05
1.090714 5.8404424e-05
1.091714 5.7848467e-05
1.092714 5.728374499999999e-05
1.093714 5.6710189e-05
1.094714 5.6127749e-05
1.095714 5.5536373000000005e-05
1.096714 5.4936003999999995e-05
1.097714 5.4326586e-05
1.098714 5.3708060999999995e-05
1.099714 5.308037300000001e-05
1.100714 5.2443477000000004e-05
1.101714 5.1797304e-05
1.102714 5.1141802000000004e-05
1.103714 5.0476915999999995e-05
1.104714 4.9802588000000004e-05
1.105714 4.911876800000001e-05
1.106714 4.8425386e-05
1.107714 4.7722398000000004e-05
1.108714 4.7009743e-05
1.109714 4.6287369e-05
1.110714 4.5555223000000003e-05
1.111714 4.4813248000000005e-05
1.112714 4.4061396999999996e-05
1.113714 4.3299613000000004e-05
1.114714 4.2527844000000003e-05
1.115714 4.174604e-05
1.116714 4.0954151e-05
1.117714 4.0152118999999997e-05
1.118714 3.9339898e-05
1.119714 3.8517436e-05
1.120714 3.7684677000000006e-05
1.121714 3.6841572999999996e-05
1.122714 3.5988072e-05
1.123714 3.5124117000000005e-05
1.124714 3.4249663000000004e-05
1.125714 3.3364654000000003e-05
1.126714 3.2469032e-05
1.127714 3.1562748999999996e-05
1.128714 3.0645748e-05
1.129714 2.9717978000000002e-05
1.130714 2.8779379999999996e-05
1.131714 2.7829901000000002e-05
1.132714 2.6869489e-05
1.133714 2.5898095e-05
1.134714 2.4915656e-05
1.135714 2.3922121e-05
1.136714 2.2917436e-05
1.137714 2.1901548e-05
1.138714 2.0874405e-05
1.139714 1.9835956e-05
1.140714 1.8786152e-05
1.141714 1.7724943e-05
1.142714 1.6652278e-05
1.143714 1.5568112e-05
1.144714 1.4472396000000001e-05
1.145714 1.3365079e-05
1.146714 1.2246112e-05
1.147714 1.1115452999999999e-05
1.148714 9.9730556e-06
1.149714 8.818875599999999e-06
1.150714 7.6528679e-06
1.151714 6.4749841e-06
1.152714 5.2851799e-06
1.153714 4.0834106e-06
1.154714 2.8696281000000003e-06
1.155714 1.6437875000000002e-06
1.156714 4.0584358e-07
1.157714 -8.442494699999999e-07
1.158714 -2.1065367999999997e-06
1.159714 -3.3810636000000002e-06
1.160714 -4.6678753e-06
1.161714 -5.9670178e-06
1.162714 -7.2785369e-06
1.163714 -8.6024791e-06
1.164714 -9.938892e-06
1.165714 -1.128782e-05
1.166714 -1.2649311e-05
1.167714 -1.4023405999999998e-05
1.168714 -1.5410151e-05
1.169714 -1.6809588e-05
1.170714 -1.822176e-05
1.171714 -1.9646713000000002e-05
1.172714 -2.1084483e-05
1.173714 -2.2535113000000003e-05
1.174714 -2.3998643e-05
1.175714 -2.5475111e-05
1.176714 -2.6964562e-05
1.177714 -2.8467031e-05
1.178714 -2.9982552999999998e-05
1.179714 -3.1511169e-05
1.180714 -3.3052916e-05
1.181714 -3.4607831e-05
1.182714 -3.6175956e-05
1.183714 -3.775732e-05
1.184714 -3.9351963e-05
1.185714 -4.0959924e-05
1.186714 -4.2581237e-05
1.187714 -4.421594e-05
1.188714 -4.5864073e-05
1.189714 -4.7525666e-05
1.190714 -4.9200759e-05
1.191714 -5.0889389e-05
1.192714 -5.2591582000000004e-05
1.193714 -5.4307378e-05
1.194714 -5.6036811e-05
1.195714 -5.7779909e-05
1.196714 -5.9536711e-05
1.197714 -6.130723e-05
1.198714 -6.3091517e-05
1.199714 -6.4889588e-05
1.200714 -6.6701472e-05
1.201714 -6.8527191e-05
1.202714 -7.0366781e-05
1.203714 -7.222026899999999e-05
1.204714 -7.4087666e-05
1.205714 -7.5969018e-05
1.206714 -7.7864325e-05
1.207714 -7.9773633e-05
1.208714 -8.1696948e-05
1.209714 -8.3634296e-05
1.210714 -8.5585708e-05
1.211714 -8.7551194e-05
1.212714 -8.9530789e-05
1.213714 -9.152450399999999e-05
1.214714 -9.3532356e-05
1.215714 -9.5554378e-05
1.216714 -9.7590578e-05
1.217714 -9.9640977e-05
1.218714 -0.00010170560999999999
1.219714 -0.00010378449
1.220714 -0.00010587762
1.221714 -0.00010798504
1.222714 -0.00011010678
1.223714 -0.00011224282
1.224714 -0.00011439322
1.225714 -0.00011655795000000001
1.226714 -0.00011873708
1.227714 -0.00012093058000000001
1.228714 -0.00012313849
1.229714 -0.00012536082
1.230714 -0.00012759757000000002
1.231714 -0.00012984877
1.232714 -0.00013211442999999998
1.233714 -0.00013439455
1.234714 -0.00013668915
1.235714 -0.00013899823
1.236714 -0.0001413218
1.237714 -0.00014365986
1.238714 -0.00014601243000000001
1.239714 -0.00014837949
1.240714 -0.00015076106000000002
1.241714 -0.00015315715
1.242714 -0.00015556774
1.243714 -0.00015799285
1.244714 -0.00016043246
1.245714 -0.00016288659
1.246714 -0.00016535522
1.247714 -0.00016783835999999999
1.248714 -0.000170336
1.249714 -0.00017284813
1.250714 -0.00017537477000000002
1.251714 -0.00017791589
1.252714 -0.00018047149
1.253714 -0.00018304155999999998
1.254714 -0.00018562612999999998
1.255714 -0.00018822515
1.256714 -0.00019083864
1.257714 -0.00019346657999999998
1.258714 -0.00019610895
1.259714 -0.00019876576999999998
1.260714 -0.000201437
1.261714 -0.00020412265
1.262714 -0.00020682271
1.263714 -0.00020953717
1.264714 -0.00021226598999999998
1.265714 -0.00021500916
1.266714 -0.00021776668
1.267714 -0.00022053853000000002
1.268714 -0.00022332465
1.269714 -0.0002261251
1.270714 -0.00022893983
1.271714 -0.00023176873999999998
1.272714 -0.00023461189
1.273714 -0.00023746927
1.274714 -0.00024034082
1.275714 -0.00024322649000000003
1.276714 -0.0002461263
1.277714 -0.0002490402
1.278714 -0.00025196816
1.279714 -0.00025491019999999997
1.280714 -0.00025786621
1.281714 -0.00026083621
1.282714 -0.0002638202
1.283714 -0.00026681812
1.284714 -0.00026982991
1.285714 -0.00027285556999999996
1.286714 -0.00027589508
1.287714 -0.00027894839
1.288714 -0.00028201548
1.289714 -0.00028509626000000003
1.290714 -0.00028819077
1.291714 -0.0002912989
1.292714 -0.00029442065
1.293714 -0.00029755599
1.294714 -0.00030070489
1.295714 -0.00030386727
1.296714 -0.00030704309000000003
1.297714 -0.0003102323
1.298714 -0.00031343486
1.299714 -0.0003166507
1.300714 -0.00031987979
1.301714 -0.00032312209000000003
1.302714 -0.00032637751999999996
1.303714 -0.00032964604
1.304714 -0.00033292761
1.305714 -0.00033622216
1.306714 -0.00033952958
1.307714 -0.0003428499
1.308714 -0.00034618299
1.309714 -0.00034952885999999997
1.310714 -0.0003528874
1.311714 -0.00035625855999999996
1.312714 -0.00035964229
1.313714 -0.00036303852
1.314714 -0.00036644717
1.315714 -0.00036986821
1.316714 -0.00037330153000000003
1.317714 -0.00037674715
1.318714 -0.00038020492
1.319714 -0.0003836748
1.320714 -0.00038715675
1.321714 -0.00039065070999999996
1.322714 -0.00039415659
1.323714 -0.00039767433
1.324714 -0.00040120380999999995
1.325714 -0.00040474500999999993
1.326714 -0.00040829782000000004
1.327714 -0.00041186221999999997
1.328714 -0.00041543802999999995
1.329714 -0.00041902526000000005
1.330714 -0.00042262382
1.331714 -0.00042623356
1.332714 -0.00042985453
1.333714 -0.00043348655000000004
1.334714 -0.00043712957
1.335714 -0.00044078346999999995
1.336714 -0.00044444819000000006
1.337714 -0.00044812358999999995
1.338714 -0.00045180963999999995
1.339714 -0.00045550628
1.340714 -0.00045921329
1.341714 -0.00046293071
1.342714 -0.00046665841
1.343714 -0.00047039625
1.344714 -0.00047414419
1.345714 -0.00047790204
1.346714 -0.00048166985
1.347714 -0.00048544739
1.348714 -0.00048923462
1.349714 -0.00049303144
1.350714 -0.00049683772
1.351714 -0.00050065337
1.352714 -0.00050447829
1.353714 -0.00050831236
1.354714 -0.00051215552
1.355714 -0.00051600759
1.356714 -0.0005198685400000001
1.357714 -0.0005237381600000001
1.358714 -0.00052761643
1.359714 -0.0005315032
1.360714 -0.00053539843
1.361714 -0.0005393018499999999
1.362714 -0.00054321345
1.363714 -0.0005471331
1.364714 -0.00055106066
1.365714 -0.0005549960399999999
1.366714 -0.00055893906
1.367714 -0.0005628896400000001
1.368714 -0.00056684762
1.369714 -0.0005708129299999999
1.370714 -0.00057478542
1.371714 -0.00057876487
1.372714 -0.00058275132
1.373714 -0.0005867445
1.374714 -0.00059074437
1.375714 -0.0005947507799999999
1.376714 -0.0005987635599999999
1.377714 -0.00060278267
1.378714 -0.00060680786
1.379714 -0.00061083902
1.380714 -0.00061487613
1.381714 -0.00061891888
1.382714 -0.00062296731
1.383714 -0.00062702111
1.384714 -0.00063108027
1.385714 -0.0006351446199999999
1.386714 -0.0006392140200000001
1.387714 -0.00064328833
1.388714 -0.0006473673700000001
1.389714 -0.00065145109
1.390714 -0.00065553922
1.391714 -0.00065963168
1.392714 -0.00066372827
1.393714 -0.00066782891
1.394714 -0.00067193341
1.395714 -0.0006760416
1.396714 -0.00068015343
1.397714 -0.00068426857
1.398714 -0.0006883869400000001
1.399714 -0.00069250841
1.400714 -0.00069663279
1.401714 -0.00070075994
1.402714 -0.00070488964
1.403714 -0.00070902179
1.404714 -0.00071315621
1.405714 -0.00071729273
1.406714 -0.0007214312099999999
1.407714 -0.00072557145
1.408714 -0.00072971329
1.409714 -0.00073385654
1.410714 -0.00073800111
1.411714 -0.00074214681
1.412714 -0.00074629343
1.413714 -0.00075044081
1.414714 -0.00075458875
1.415714 -0.0007587371799999999
1.416714 -0.00076288579
1.417714 -0.00076703454
1.418714 -0.0007711832
1.419714 -0.00077533159
1.420714 -0.00077947943
1.421714 -0.00078362673
1.422714 -0.00078777321
1.423714 -0.00079191868
1.424714 -0.00079606298
1.425714 -0.0008002059999999999
1.426714 -0.00080434747
1.427714 -0.00080848713
1.428714 -0.0008126248799999999
1.429714 -0.00081676044
1.430714 -0.00082089391
1.431714 -0.00082502484
1.432714 -0.00082915312
1.433714 -0.0008332785
1.434714 -0.00083740069
1.435714 -0.0008415197999999999
1.436714 -0.0008456353500000001
1.437714 -0.0008497472699999999
1.438714 -0.0008538553599999999
1.439714 -0.0008579593700000001
1.440714 -0.00086205919
1.441714 -0.0008661546400000001
1.442714 -0.0008702454600000001
1.443714 -0.00087433136
1.444714 -0.00087841236
1.445714 -0.00088248817
1.446714 -0.00088655843
1.447714 -0.0008906232300000001
1.448714 -0.00089468222
1.449714 -0.0008987352
1.450714 -0.00090278199
1.451714 -0.00090682233
1.452714 -0.0009108559400000001
1.453714 -0.00091488291
1.454714 -0.00091890279
1.455714 -0.00092291539
1.456714 -0.00092692053
1.457714 -0.0009309180300000001
1.458714 -0.00093490771
1.459714 -0.0009388893
1.460714 -0.00094286252
1.461714 -0.00094682719
1.462714 -0.00095078312
1.463714 -0.00095473015
1.464714 -0.0009586680800000001
1.465714 -0.00096259646
1.466714 -0.00096651529
1.467714 -0.00097042439
1.468714 -0.00097432339
1.469714 -0.00097821212
1.470714 -0.00098209039
1.471714 -0.00098595792
1.472714 -0.00098981445
1.473714 -0.00099365989
1.474714 -0.0009974940399999999
1.475714 -0.0010013167000000002
1.476714 -0.0010051272999999999
1.477714 -0.0010089261
1.478714 -0.0010127126
1.479714 -0.0010164868
1.480714 -0.0010202482
1.481714 -0.0010239968
1.482714 -0.0010277323999999999
1.483714 -0.0010314546
1.484714 -0.0010351631
1.485714 -0.001038858
1.486714 -0.0010425389999999999
1.487714 -0.0010462056000000001
1.488714 -0.0010498577
1.489714 -0.0010534954000000001
1.490714 -0.0010571181
1.491714 -0.0010607256
1.492714 -0.0010643178
1.493714 -0.0010678942999999999
1.494714 -0.0010714551
1.495714 -0.0010749997000000001
1.496714 -0.0010785280999999999
1.497714 -0.0010820399
1.498714 -0.0010855351000000001
1.499714 -0.0010890132
1.500714 -0.001092474
1.501714 -0.0010959175999999998
1.502714 -0.0010993433000000001
1.503714 -0.0011027511000000002
1.504714 -0.0011061408
1.505714 -0.0011095121
1.506714 -0.0011128649
1.507714 -0.0011161989
1.508714 -0.0011195138
1.509714 -0.0011228092999999999
1.510714 -0.0011260855
1.511714 -0.0011293419
1.512714 -0.0011325782999999999
1.513714 -0.0011357945
1.514714 -0.0011389905
1.515714 -0.0011421657
1.516714 -0.00114532
1.517714 -0.0011484533000000001
1.518714 -0.0011515651
1.519714 -0.0011546554
1.520714 -0.0011577238
1.521714 -0.0011607703
1.522714 -0.0011637943
1.523714 -0.0011667959
1.524714 -0.0011697747
1.525714 -0.0011727306
1.526714 -0.0011756632
1.527714 -0.0011785723
1.528714 -0.0011814578
1.529714 -0.0011843194
1.530714 -0.0011871567
1.531714 -0.0011899697000000002
1.532714 -0.001192758
1.533714 -0.0011955216000000002
1.534714 -0.00119826
1.535714 -0.0012009732
1.536714 -0.0012036608
1.537714 -0.0012063226
1.538714 -0.0012089584
1.539714 -0.001211568
1.540714 -0.0012141512
1.541714 -0.0012167077
1.542714 -0.0012192373
1.543714 -0.0012217397
1.544714 -0.0012242149
1.545714 -0.0012266624
1.546714 -0.0012290821
1.547714 -0.0012314739
1.548714 -0.0012338374
1.549714 -0.0012361726
1.550714 -0.001238479
1.551714 -0.0012407566
1.552714 -0.001243005
1.553714 -0.001245224
1.554714 -0.0012474135000000001
1.555714 -0.0012495732
1.556714 -0.0012517028
1.557714 -0.0012538021
1.558714 -0.001255871
1.559714 -0.0012579091999999998
1.560714 -0.0012599164
1.561714 -0.0012618923
1.562714 -0.0012638368999999998
1.563714 -0.00126575
1.564714 -0.0012676312
1.565714 -0.0012694803
1.566714 -0.0012712971
1.567714 -0.0012730814999999999
1.568714 -0.0012748332
1.569714 -0.0012765519
1.570714 -0.0012782378
1.571714 -0.0012798901
1.572714 -0.0012815091000000002
1.573714 -0.0012830944
1.574714 -0.0012846458
1.575714 -0.0012861631000000001
1.576714 -0.0012876461
1.577714 -0.0012890946
1.578714 -0.0012905084
1.579714 -0.0012918873000000001
1.580714 -0.0012932310000000002
1.581714 -0.0012945394
1.582714 -0.0012958123
1.583714 -0.0012970496
1.584714 -0.0012982508
1.585714 -0.0012994159
1.586714 -0.0013005446999999999
1.587714 -0.0013016369
1.588714 -0.0013026924
1.589714 -0.0013037109000000001
1.590714 -0.0013046923
1.591714 -0.0013056364000000001
1.592714 -0.0013065428
1.593714 -0.0013074115
1.594714 -0.0013082425
1.595714 -0.0013090353000000002
1.596714 -0.0013097897
1.597714 -0.0013105056
1.598714 -0.001311183
1.599714 -0.0013118215
1.600714 -0.001312421
1.601714 -0.0013129813
1.602714 -0.0013135022
1.603714 -0.0013139836
1.604714 -0.0013144254
1.605714 -0.0013148273
1.606714 -0.0013151891
1.607714 -0.0013155107
1.608714 -0.0013157919
1.609714 -0.0013160326
1.610714 -0.0013162326
1.611714 -0.0013163915
1.612714 -0.0013165096
1.613714 -0.0013165863
1.614714 -0.0013166218
1.615714 -0.0013166158
1.616714 -0.001316568
1.617714 -0.0013164782000000001
1.618714 -0.0013163464999999999
1.619714 -0.0013161725
1.620714 -0.0013159563000000002
1.621714 -0.0013156973
1.622714 -0.0013153958
1.623714 -0.0013150514
1.624714 -0.0013146641
1.625714 -0.0013142338
1.626714 -0.0013137601
1.627714 -0.0013132431
1.628714 -0.0013126826000000001
1.629714 -0.0013120783999999999
1.630714 -0.0013114306000000001
1.631714 -0.0013107388
1.632714 -0.0013100031
1.633714 -0.0013092232
1.634714 -0.001308399
1.635714 -0.0013075304
1.636714 -0.0013066173
1.637714 -0.0013056595
1.638714 -0.0013046569
1.639714 -0.0013036093
1.640714 -0.0013025168
1.641714 -0.0013013792000000001
1.642714 -0.0013001963
1.643714 -0.0012989680000000002
1.644714 -0.0012976942
1.645714 -0.0012963748000000001
1.646714 -0.0012950097
1.647714 -0.0012935987
1.648714 -0.0012921417
1.649714 -0.0012906386
1.650714 -0.0012890894000000001
1.651714 -0.0012874938999999999
1.652714 -0.0012858518999999998
1.653714 -0.0012841635
1.654714 -0.0012824285000000001
1.655714 -0.0012806469
1.656714 -0.0012788184999999999
1.657714 -0.0012769434
1.658714 -0.0012750214
1.659714 -0.0012730525
1.660714 -0.0012710363999999998
1.661714 -0.0012689733
1.662714 -0.0012668631
1.663714 -0.0012647057
1.664714 -0.0012625009
1.665714 -0.0012602488000000001
1.666714 -0.0012579493
1.667714 -0.0012556022
1.668714 -0.0012532075999999999
1.669714 -0.0012507654
1.670714 -0.0012482755
1.671714 -0.0012457378999999999
1.672714 -0.0012431525
1.673714 -0.0012405191999999999
1.674714 -0.001237838
1.675714 -0.001235109
1.676714 -0.0012323319
1.677714 -0.0012295067999999998
1.678714 -0.0012266336
1.679714 -0.0012237123
1.680714 -0.0012207429
1.681714 -0.0012177253
1.682714 -0.0012146595
1.683714 -0.0012115454
1.684714 -0.001208383
1.685714 -0.0012051723
1.686714 -0.0012019133
1.687714 -0.0011986061
1.688714 -0.0011952505
1.689714 -0.0011918464
1.690714 -0.001188394
1.691714 -0.0011848932
1.692714 -0.0011813441
1.693714 -0.0011777464999999999
1.694714 -0.0011741006
1.695714 -0.0011704064
1.696714 -0.001166664
1.697714 -0.0011628731
1.698714 -0.0011590339
1.699714 -0.0011551463999999998
1.700714 -0.0011512106
1.701714 -0.0011472266
1.702714 -0.0011431943
1.703714 -0.0011391137
1.704714 -0.0011349851
1.705714 -0.0011308081
1.706714 -0.0011265831
1.707714 -0.0011223099999999998
1.708714 -0.0011179888
1.709714 -0.0011136194999999999
1.710714 -0.0011092021000000001
1.711714 -0.0011047367
1.712714 -0.0011002234000000001
1.713714 -0.0010956622
1.714714 -0.0010910531
1.715714 -0.0010863962000000002
1.716714 -0.0010816916
1.717714 -0.0010769393
1.718714 -0.0010721395
1.719714 -0.0010672919
1.720714 -0.001062397
1.721714 -0.0010574548
1.722714 -0.0010524652
1.723714 -0.0010474284000000001
1.724714 -0.0010423445000000001
1.725714 -0.0010372134999999999
1.726714 -0.0010320357
1.727714 -0.0010268109
1.728714 -0.0010215394
1.729714 -0.0010162213
1.730714 -0.0010108566999999999
1.731714 -0.0010054457
1.732714 -0.00099998833
1.733714 -0.00099448471
1.734714 -0.0009889349700000002
1.735714 -0.00098333912
1.736714 -0.00097769744
1.737714 -0.00097200991
1.738714 -0.00096627655
1.739714 -0.00096049771
1.740714 -0.00095467331
1.741714 -0.00094880352
1.742714 -0.00094288844
1.743714 -0.00093692825
1.744714 -0.00093092303
1.745714 -0.0009248728899999999
1.746714 -0.0009187781
1.747714 -0.00091263873
1.748714 -0.0009064549
1.749714 -0.0009002267699999999
1.750714 -0.0008939546200000001
1.751714 -0.00088763845
1.752714 -0.00088127863
1.753714 -0.00087487506
1.754714 -0.0008684282
1.755714 -0.0008619380399999999
1.756714 -0.00085540478
1.757714 -0.0008488286799999999
1.758714 -0.00084220974
1.759714 -0.00083554824
1.760714 -0.00082884453
1.761714 -0.0008220985400000001
1.762714 -0.0008153106099999999
1.763714 -0.00080848095
1.764714 -0.00080160962
1.765714 -0.00079469692
1.766714 -0.00078774301
1.767714 -0.00078074818
1.768714 -0.0007737123300000001
1.769714 -0.000766636
1.770714 -0.00075951921
1.771714 -0.00075236217
1.772714 -0.00074516515
1.773714 -0.0007379283900000001
1.774714 -0.0007306520700000001
1.775714 -0.00072333637
1.776714 -0.00071598156
1.777714 -0.00070858787
1.778714 -0.00070115557
1.779714 -0.0006936849299999999
1.780714 -0.00068617614
1.781714 -0.0006786294800000001
1.782714 -0.0006710452
1.783714 -0.0006634235
1.784714 -0.00065576473
1.785714 -0.0006480690400000001
1.786714 -0.00064033679
1.787714 -0.0006325681599999999
1.788714 -0.00062476347
1.789714 -0.00061692299
1.790714 -0.00060904699
1.791714 -0.0006011358
1.792714 -0.00059318959
1.793714 -0.00058520868
1.794714 -0.0005771933499999999
1.795714 -0.00056914382
1.796714 -0.00056106046
1.797714 -0.0005529434
1.798714 -0.0005447930999999999
1.799714 -0.0005366097
1.800714 -0.00052839359
1.801714 -0.00052014502
1.802714 -0.0005118643
1.803714 -0.0005035517
1.804714 -0.00049520759
1.805714 -0.00048683219
1.806714 -0.00047842582
1.807714 -0.00046998898
1.808714 -0.00046152176999999996
1.809714 -0.00045302463
1.810714 -0.00044449793999999995
1.811714 -0.00043594186999999996
1.812714 -0.00042735686999999993
1.813714 -0.00041874332
1.814714 -0.00041010157
1.815714 -0.00040143186000000003
1.816714 -0.00039273464000000004
1.817714 -0.00038401022000000005
1.818714 -0.00037525899
1.819714 -0.00036648123000000005
1.820714 -0.00035767737
1.821714 -0.00034884772
1.822714 -0.00033999264999999996
1.823714 -0.00033111253
1.824714 -0.00032220769000000003
1.825714 -0.0003132785
1.826714 -0.00030432531999999995
1.827714 -0.00029534851
1.828714 -0.00028634845
1.829714 -0.00027732547
1.830714 -0.00026827997000000004
1.831714 -0.00025921233
1.832714 -0.00025012293
1.833714 -0.00024101216000000001
1.834714 -0.00023188036
1.835714 -0.00022272793
1.836714 -0.00021355531
1.837714 -0.00020436285
1.838714 -0.00019515094
1.839714 -0.00018592004
1.840714 -0.00017667052
1.841714 -0.00016740279
1.842714 -0.00015811728
1.843714 -0.0001488144
1.844714 -0.00013949456
1.845714 -0.0001301582
1.846714 -0.00012080574
1.847714 -0.00011143758999999998
1.848714 -0.0001020542
1.849714 -9.265595499999999e-05
1.850714 -8.324333899999999e-05
1.851714 -7.3816756e-05
1.852714 -6.4376638e-05
1.853714 -5.4923423999999996e-05
1.854714 -4.5457543e-05
1.855714 -3.5979406e-05
1.856714 -2.6489457e-05
1.857714 -1.6988123e-05
1.858714 -7.4758432000000005e-06
1.859714 2.0469438e-06
1.860714 1.1579803e-05
1.861714 2.1122284999999998e-05
1.862714 3.0673951e-05
1.863714 4.0234352e-05
1.864714 4.9803026e-05
1.865714 5.9379511e-05
1.866714 6.8963351e-05
1.867714 7.8554069e-05
1.868714 8.8151211e-05
1.869714 9.7754275e-05
1.870714 0.00010736281000000001
1.871714 0.00011697632
1.872714 0.00012659432
1.873714 0.00013621634
1.874714 0.00014584186
1.875714 0.00015547041
1.876714 0.00016510148
1.877714 0.00017473459
1.878714 0.00018436924
1.879714 0.00019400495
1.880714 0.00020364122999999999
1.881714 0.00021327758
1.882714 0.00022291350999999998
1.883714 0.00023254854
1.884714 0.00024218218
1.885714 0.00025181393999999997
1.886714 0.00026144332
1.887714 0.00027106985
1.888714 0.00028069301
1.889714 0.00029031232
1.890714 0.0002999273
1.891714 0.00030953744999999996
1.892714 0.00031914224
1.893714 0.00032874118
1.894714 0.00033833378000000004
1.895714 0.00034791948999999997
1.896714 0.00035749781
1.897714 0.00036706822
1.898714 0.00037663021
1.899714 0.00038618322999999996
1.900714 0.00039572678
1.901714 0.00040526029
1.902714 0.0004147832
1.903714 0.00042429500999999995
1.904714 0.00043379519
1.905714 0.00044328322000000003
1.906714 0.00045275846999999996
1.907714 0.00046222049
1.908714 0.00047166873
1.909714 0.00048110255
1.910714 0.00049052155
1.911714 0.00049992505
1.912714 0.00050931258
1.913714 0.00051868365
1.914714 0.00052803766
1.915714 0.00053737413
1.916714 0.00054669254
1.917714 0.00055599226
1.918714 0.0005652728800000001
1.919714 0.00057453385
1.920714 0.00058377459
1.921714 0.0005929945899999999
1.922714 0.00060219327
1.923714 0.00061137016
1.924714 0.00062052468
1.925714 0.00062965632
1.926714 0.00063876455
1.927714 0.00064784876
1.928714 0.00065690838
1.929714 0.0006659429300000001
1.930714 0.00067495175
1.931714 0.0006839343800000001
1.932714 0.00069289022
1.933714 0.0007018186399999999
1.934714 0.00071071913
1.935714 0.00071959116
1.936714 0.00072843404
1.937714 0.00073724727
1.938714 0.00074603031
1.939714 0.00075478256
1.940714 0.00076350352
1.941714 0.00077219247
1.942714 0.0007808490400000001
1.943714 0.0007894725100000001
1.944714 0.00079806241
1.945714 0.0008066182999999999
1.946714 0.0008151394499999999
1.947714 0.0008236254000000001
1.948714 0.0008320755999999999
1.949714 0.0008404894299999999
1.950714 0.0008488663300000001
1.951714 0.0008572059399999999
1.952714 0.00086550754
1.953714 0.00087377057
1.954714 0.00088199449
1.955714 0.00089017885
1.956714 0.0008983230099999999
1.957714 0.00090642634
1.958714 0.0009144883699999999
1.959714 0.00092250839
1.960714 0.00093048602
1.961714 0.00093842064
1.962714 0.0009463115
1.963714 0.00095415826
1.964714 0.00096196027
1.965714 0.0009697168899999999
1.966714 0.00097742777
1.967714 0.00098509199
1.968714 0.00099270928
1.969714 0.0010002788000000001
1.970714 0.0010078003
1.971714 0.0010152728
1.972714 0.0010226961
1.973714 0.0010300695000000002
1.974714 0.0010373926
1.975714 0.0010446646
1.976714 0.0010518852
1.977714 0.0010590536
1.978714 0.0010661695
1.979714 0.0010732323
1.980714 0.0010802413000000001
1.981714 0.0010871961
1.982714 0.0010940961000000002
1.983714 0.0011009409
1.984714 0.0011077299
1.985714 0.0011144625
1.986714 0.0011211383
1.987714 0.0011277568
1.988714 0.0011343172
1.989714 0.0011408192
1.990714 0.0011472621
1.991714 0.0011536454
1.992714 0.0011599685
1.993714 0.001166231
1.994714 0.0011724321
1.995714 0.0011785713
1.996714 0.0011846482
1.997714 0.0011906622000000002
1.998714 0.0011966126
1.999714 0.0012024991
2.000714 0.0012083209
2.001714 0.0012140776999999998
2.002714 0.0012197686
2.003714 0.0012253935000000001
2.004714 0.0012309518000000001
2.005714 0.0012364427
2.006714 0.0012418659
2.007714 0.0012472208
2.008714 0.001252507
2.009714 0.0012577239
2.010714 0.001262871
2.011714 0.0012679479
2.012714 0.0012729541
2.013714 0.001277889
2.014714 0.0012827520999999999
2.015714 0.0012875430000000002
2.016714 0.0012922612
2.017714 0.0012969062
2.018714 0.0013014773
2.019714 0.0013059741
2.020714 0.0013103962
2.021714 0.0013147431
2.022714 0.0013190142
2.023714 0.0013232089
2.024714 0.001327327
2.025714 0.0013313678
2.026714 0.0013353309
2.027714 0.0013392159
2.028714 0.0013430220000000001
2.029714 0.0013467487999999999
2.030714 0.0013503961
2.031714 0.0013539631
2.032714 0.0013574494
2.033714 0.0013608545999999999
2.034714 0.0013641782
2.035714 0.0013674198
2.036714 0.0013705787
2.037714 0.0013736547
2.038714 0.0013766473
2.039714 0.0013795559999999999
2.040714 0.0013823805
2.041714 0.0013851201
2.042714 0.0013877746999999998
2.043714 0.0013903436999999999
2.044714 0.0013928267999999998
2.045714 0.0013952234
2.046714 0.0013975333
2.047714 0.0013997559
2.048714 0.0014018908
2.049714 0.0014039376
2.050714 0.0014058959
2.051714 0.0014077653000000002
2.052714 0.0014095453
2.053714 0.0014112357
2.054714 0.0014128358
2.055714 0.0014143453000000001
2.056714 0.0014157637
2.057714 0.0014170906
2.058714 0.0014183255
2.059714 0.0014194682
2.060714 0.0014205181
2.061714 0.0014214747999999999
2.062714 0.0014223379
2.063714 0.0014231072
2.064714 0.0014237821
2.065714 0.0014243622
2.066714 0.0014248473
2.067714 0.001425237
2.068714 0.0014255311
2.069714 0.0014257290000000001
2.070714 0.0014258305
2.071714 0.0014258353
2.072714 0.0014257431
2.073714 0.0014255535
2.074714 0.0014252661
2.075714 0.0014248808
2.076714 0.0014243971
2.077714 0.001423815
2.078714 0.0014231337999999999
2.079714 0.0014223536
2.080714 0.0014214736
2.081714 0.0014204939
2.082714 0.0014194142
2.083714 0.0014182339
2.084714 0.0014169529999999999
2.085714 0.0014155709
2.086714 0.0014140875
2.087714 0.0014125022
2.088714 0.001410815
2.089714 0.0014090256
2.090714 0.0014071335
2.091714 0.0014051385
2.092714 0.0014030402
2.093714 0.0014008385000000001
2.094714 0.0013985332
2.095714 0.0013961237
2.096714 0.0013936101
2.097714 0.0013909921
2.098714 0.0013882693
2.099714 0.0013854415
2.100714 0.0013825086
2.101714 0.0013794705
2.102714 0.0013763267
2.103714 0.0013730772000000002
2.104714 0.0013697218
2.105714 0.0013662601
2.106714 0.0013626922
2.107714 0.0013590178
2.108714 0.0013552369
2.109714 0.0013513491
2.110714 0.0013473543
2.111714 0.0013432525
2.112714 0.0013390432000000001
2.113714 0.0013347265
2.114714 0.0013303022
2.115714 0.00132577
2.116714 0.0013211297000000001
2.117714 0.0013163813
2.118714 0.0013115246
2.119714 0.0013065595
2.120714 0.0013014857
2.121714 0.0012963033
2.122714 0.0012910117
2.123714 0.0012856112
2.124714 0.0012801016999999999
2.125714 0.0012744827
2.126714 0.0012687546
2.127714 0.0012629168
2.128714 0.0012569693999999998
2.129714 0.0012509126
2.130714 0.0012447461000000002
2.131714 0.0012384698
2.132714 0.0012320838
2.133714 0.0012255879
2.134714 0.0012189824
2.135714 0.0012122669
2.136714 0.0012054416
2.137714 0.0011985066
2.138714 0.0011914617
2.139714 0.001184307
2.140714 0.0011770424
2.141714 0.001169668
2.142714 0.0011621838
2.143714 0.0011545897000000002
2.144714 0.0011468857999999999
2.145714 0.0011390722
2.146714 0.0011311486
2.147714 0.0011231152000000001
2.148714 0.001114972
2.149714 0.0011067190000000001
2.150714 0.0010983564
2.151714 0.0010898840000000002
2.152714 0.0010813018
2.153714 0.00107261
2.154714 0.0010638088
2.155714 0.0010548978
2.156714 0.0010458773999999999
2.157714 0.0010367477
2.158714 0.0010275085999999999
2.159714 0.0010181603
2.160714 0.0010087028999999999
2.161714 0.0009991365899999999
2.162714 0.00098946139
2.163714 0.00097967759
2.164714 0.0009697852900000001
2.165714 0.0009597845699999999
2.166714 0.00094967563
2.167714 0.00093945882
2.168714 0.00092913406
2.169714 0.0009187017
2.170714 0.00090816184
2.171714 0.0008975145599999999
2.172714 0.00088676015
2.173714 0.00087589888
2.174714 0.00086493092
2.175714 0.00085385645
2.176714 0.0008426757600000001
2.177714 0.0008313889299999999
2.178714 0.0008199961500000001
2.179714 0.00080849768
2.180714 0.0007968938
2.181714 0.00078518469
2.182714 0.00077337054
2.183714 0.00076145161
2.184714 0.0007494282300000001
2.185714 0.0007373005700000001
2.186714 0.00072506891
2.187714 0.00071273357
2.188714 0.0007002948700000001
2.189714 0.00068775303
2.190714 0.0006751085000000001
2.191714 0.0006623615299999999
2.192714 0.00064951241
2.193714 0.00063656157
2.194714 0.00062350937
2.195714 0.00061035612
2.196714 0.0005971022799999999
2.197714 0.00058374817
2.198714 0.00057029415
2.199714 0.00055674068
2.200714 0.00054308812
2.201714 0.00052933683
2.202714 0.0005154872300000001
2.203714 0.00050153976
2.204714 0.00048749484
2.205714 0.00047335284
2.206714 0.00045911415
2.207714 0.00044477924000000004
2.208714 0.00043034852000000003
2.209714 0.00041582239
2.210714 0.00040120131
2.211714 0.00038648572999999995
2.212714 0.00037167598999999997
2.213714 0.00035677265
2.214714 0.00034177613
2.215714 0.0003266869
2.216714 0.00031150546
2.217714 0.00029623229
2.218714 0.0002808679
2.219714 0.00026541286
2.220714 0.00024986763999999996
2.221714 0.00023423280999999998
2.222714 0.00021850894
2.223714 0.00020269661000000001
2.224714 0.00018679635000000002
2.225714 0.00017080881
2.226714 0.00015473455
2.227714 0.00013857418
2.228714 0.00012232832
2.229714 0.00010599757
2.230714 8.958255099999999e-05
2.231714 7.308388499999999e-05
2.232714 5.6502205e-05
2.233714 3.9838142e-05
2.234714 2.3092329000000002e-05
2.235714 6.2654124e-06
2.236714 -1.0641967e-05
2.237714 -2.7629164e-05
2.238714 -4.4695531e-05
2.239714 -6.184039900000001e-05
2.240714 -7.9063119e-05
2.241714 -9.636299899999999e-05
2.242714 -0.00011373936
2.243714 -0.00013119152999999998
2.244714 -0.00014871880999999998
2.245714 -0.00016632049000000001
2.246714 -0.00018399584
2.247714 -0.00020174414000000002
2.248714 -0.00021956469
2.249714 -0.00023745669999999998
2.250714 -0.00025541946999999997
2.251714 -0.00027345221999999997
2.252714 -0.00029155415
2.253714 -0.00030972451
2.254714 -0.00032796247
2.255714 -0.00034626723
2.256714 -0.00036463803
2.257714 -0.00038307398
2.258714 -0.00040157428999999995
2.259714 -0.00042013812
2.260714 -0.00043876466
2.261714 -0.00045745309999999995
2.262714 -0.00047620251000000003
2.263714 -0.00049501214
2.264714 -0.00051388106
2.265714 -0.00053280842
2.266714 -0.00055179339
2.267714 -0.0005708350699999999
2.268714 -0.0005899326
2.269714 -0.00060908505
2.270714 -0.00062829158
2.271714 -0.00064755127
2.272714 -0.0006668633000000001
2.273714 -0.00068622662
2.274714 -0.00070564038
2.275714 -0.0007251037
2.276714 -0.0007446155899999999
2.277714 -0.0007641750899999999
2.278714 -0.0007837812500000001
2.279714 -0.00080343316
2.280714 -0.0008231297200000001
2.281714 -0.0008428700299999999
2.282714 -0.000862653
2.283714 -0.0008824778000000001
2.284714 -0.00090234325
2.285714 -0.00092224846
2.286714 -0.00094219222
2.287714 -0.00096217354
2.288714 -0.00098219143
2.289714 -0.0010022448
2.290714 -0.0010223324999999999
2.291714 -0.0010424536999999998
2.292714 -0.001062607
2.293714 -0.0010827916
2.294714 -0.0011030062
2.295714 -0.0011232498
2.296714 -0.0011435212
2.297714 -0.0011638196
2.298714 -0.0011841436
2.299714 -0.0012044923
2.300714 -0.0012248645
2.301714 -0.0012452591000000001
2.302714 -0.001265675
2.303714 -0.0012861112
2.304714 -0.0013065664
2.305714 -0.0013270394
2.306714 -0.0013475294
2.307714 -0.001368035
2.308714 -0.0013885551000000001
2.309714 -0.0014090885
2.310714 -0.001429634
2.311714 -0.0014501905
2.312714 -0.0014707568
2.313714 -0.0014913317
2.314714 -0.0015119138
2.315714 -0.0015325021999999999
2.316714 -0.0015530954
2.317714 -0.0015736923000000001
2.318714 -0.0015942915
2.319714 -0.0016148917
2.320714 -0.0016354919
2.321714 -0.0016560909000000001
2.322714 -0.001676687
2.323714 -0.001697279
2.324714 -0.001717866
2.325714 -0.0017384462
2.326714 -0.0017590188
2.327714 -0.0017795823
2.328714 -0.0018001351999999999
2.329714 -0.0018206765
2.330714 -0.0018412044999999999
2.331714 -0.0018617184000000002
2.332714 -0.0018822167000000002
2.333714 -0.0019026978
2.334714 -0.0019231608999999998
2.335714 -0.0019436044
2.336714 -0.0019640269
2.337714 -0.001984427
2.338714 -0.0020048035
2.339714 -0.0020251549000000002
2.340714 -0.00204548
2.341714 -0.0020657773
2.342714 -0.0020860454
2.343714 -0.0021062831
2.344714 -0.002126489
2.345714 -0.0021466614
2.346714 -0.0021667993
2.347714 -0.0021869009
2.348714 -0.0022069651
2.349714 -0.0022269902
2.350714 -0.0022469751
2.351714 -0.0022669181
2.352714 -0.0022868177
2.353714 -0.0023066725
2.354714 -0.0023264811
2.355714 -0.0023462419999999997
2.356714 -0.0023659541
2.357714 -0.0023856153
2.358714 -0.0024052246
2.359714 -0.0024247805
2.360714 -0.0024442815999999997
2.361714 -0.0024637264
2.362714 -0.0024831132
2.363714 -0.0025024407999999997
2.364714 -0.0025217078
2.365714 -0.0025409126
2.366714 -0.0025600537000000003
2.367714 -0.0025791296
2.368714 -0.002598139
2.369714 -0.0026170803
2.370714 -0.0026359519
2.371714 -0.0026547525
2.372714 -0.0026734806
2.373714 -0.0026921347
2.374714 -0.0027107131
2.375714 -0.0027292144
2.376714 -0.0027476370000000003
2.377714 -0.0027659793
2.378714 -0.0027842398000000003
2.379714 -0.0028024171
2.380714 -0.0028205091
2.381714 -0.0028385150000000002
2.382714 -0.0028564327
2.383714 -0.0028742608
2.384714 -0.0028919975999999997
2.385714 -0.0029096418
2.386714 -0.0029271918
2.387714 -0.0029446459
2.388714 -0.0029620024999999998
2.389714 -0.0029792601999999997
2.390714 -0.0029964171
2.391714 -0.0030134720999999997
2.392714 -0.0030304234
2.393714 -0.0030472693
2.394714 -0.0030640082999999997
2.395714 -0.0030806390000000005
2.396714 -0.0030971598
2.397714 -0.0031135688999999996
2.398714 -0.0031298652
2.399714 -0.0031460473
2.400714 -0.0031621130000000002
2.401714 -0.0031780604000000005
2.402714 -0.0031938888999999996
2.403714 -0.0032095966
2.404714 -0.0032251814
2.405714 -0.003240642
2.406714 -0.0032559776
2.407714 -0.0032711854000000004
2.408714 -0.0032862640999999997
2.409714 -0.0033012125999999998
2.410714 -0.0033160286
2.411714 -0.0033307108
2.412714 -0.0033452579000000002
2.413714 -0.0033596675999999995
2.414714 -0.0033739387
2.415714 -0.0033880700000000004
2.416714 -0.0034020594999999995
2.417714 -0.0034159049
2.418714 -0.0034296056
2.419714 -0.0034431592000000004
2.420714 -0.0034565648
2.421714 -0.0034698205
2.422714 -0.0034829249000000004
2.423714 -0.0034958764000000003
2.424714 -0.0035086733999999996
2.425714 -0.0035213138999999997
2.426714 -0.0035337966
2.427714 -0.0035461202
2.428714 -0.0035582831
2.429714 -0.0035702832999999997
2.430714 -0.0035821198
2.431714 -0.0035937905
2.432714 -0.0036052937999999997
2.433714 -0.0036166286
2.434714 -0.0036277927999999997
2.435714 -0.0036387857
2.436714 -0.0036496047
2.437714 -0.0036602483
2.438714 -0.0036707154999999995
2.439714 -0.0036810041
2.440714 -0.0036911125999999996
2.441714 -0.0037010395
2.442714 -0.0037107835
2.443714 -0.0037203426
2.444714 -0.0037297152000000003
2.445714 -0.0037388996
2.446714 -0.0037478945
2.447714 -0.0037566984
2.448714 -0.0037653091999999997
2.449714 -0.0037737256
2.450714 -0.0037819464
2.451714 -0.0037899703000000002
2.452714 -0.0037977949
2.453714 -0.003805419
2.454714 -0.0038128412
2.455714 -0.00382006
2.456714 -0.0038270744
2.457714 -0.0038338821
2.458714 -0.0038404822
2.459714 -0.0038468730000000002
2.460714 -0.0038530528000000003
2.461714 -0.0038590202
2.462714 -0.0038647733000000003
2.463714 -0.0038703113999999997
2.464714 -0.0038756323000000005
2.465714 -0.0038807348999999997
2.466714 -0.0038856175000000002
2.467714 -0.0038902785000000002
2.468714 -0.0038947167999999997
2.469714 -0.0038989302999999998
2.470714 -0.0039029186
2.471714 -0.0039066788
2.472714 -0.0039102102
2.473714 -0.0039135116999999995
2.474714 -0.003916581
2.475714 -0.0039194172
2.476714 -0.0039220195
2.477714 -0.0039243849
2.478714 -0.0039265131
2.479714 -0.0039284027
2.480714 -0.0039300518
2.481714 -0.003931459700000001
2.482714 -0.0039326242
2.483714 -0.0039335438
2.484714 -0.003934218299999999
2.485714 -0.0039346454
2.486714 -0.003934823699999999
2.487714 -0.0039347527
2.488714 -0.0039344301
2.489714 -0.0039338548999999995
2.490714 -0.0039330258
2.491714 -0.0039319413
2.492714 -0.0039306007
2.493714 -0.0039290022
2.494714 -0.0039271443
2.495714 -0.0039250262
2.496714 -0.0039226463
2.497714 -0.0039200033
2.498714 -0.0039170954999999995
2.499714 -0.003913922
2.500714 -0.003910482
2.501714 -0.0039067734
2.502714 -0.0039027953
2.503714 -0.0038985465
2.504714 -0.0038940258999999996
2.505714 -0.0038892314
2.506714 -0.003884163
2.507714 -0.0038788188000000003
2.508714 -0.0038731978
2.509714 -0.0038672988
2.510714 -0.0038611208000000003
2.511714 -0.0038546622999999997
2.512714 -0.0038479226
2.513714 -0.0038409004999999997
2.514714 -0.0038335947000000003
2.515714 -0.0038260044999999998
2.516714 -0.0038181281999999997
2.517714 -0.0038099653000000003
2.518714 -0.0038015143
2.519714 -0.0037927743999999998
2.520714 -0.0037837445999999997
2.521714 -0.0037744236999999996
2.522714 -0.0037648108
2.523714 -0.0037549049
2.524714 -0.0037447046999999995
2.525714 -0.0037342099
2.526714 -0.0037234186
2.527714 -0.0037123296
2.528714 -0.0037009428000000003
2.529714 -0.0036892568
2.530714 -0.0036772708
2.531714 -0.0036649839000000004
2.532714 -0.0036523954
2.533714 -0.0036395037999999995
2.534714 -0.0036263082
2.535714 -0.0036128084
2.536714 -0.0035990026
2.537714 -0.0035848905
2.538714 -0.0035704714
2.539714 -0.0035557437999999995
2.540714 -0.003540708
2.541714 -0.0035253619
2.542714 -0.0035097055
2.543714 -0.0034937384
2.544714 -0.0034774592
2.545714 -0.0034608674
2.546714 -0.0034439620999999997
2.547714 -0.0034267424999999997
2.548714 -0.0034092084999999997
2.549714 -0.0033913584000000003
2.550714 -0.0033731925000000003
2.551714 -0.0033547094
2.552714 -0.0033359091
2.553714 -0.0033167908
2.554714 -0.0032973538
2.555714 -0.0032775974000000003
2.556714 -0.0032575208
2.557714 -0.0032371237
2.558714 -0.0032164057999999997
2.559714 -0.0031953659
2.560714 -0.0031740036999999997
2.561714 -0.0031523187999999997
2.562714 -0.0031303109
2.563714 -0.0031079788000000002
2.564714 -0.0030853225
2.565714 -0.0030623418
2.566714 -0.0030390356
2.567714 -0.0030154039999999997
2.568714 -0.0029914465
2.569714 -0.0029671624000000003
2.570714 -0.0029425519
2.571714 -0.0029176143
2.572714 -0.0028923494
2.573714 -0.0028667568
2.574714 -0.0028408364
2.575714 -0.002814588
2.576714 -0.0027880111
2.577714 -0.0027611055
2.578714 -0.0027338714000000003
2.579714 -0.0027063081
2.580714 -0.0026784156999999998
2.581714 -0.0026501936999999997
2.582714 -0.0026216425
2.583714 -0.0025927616999999997
2.584714 -0.0025635509
2.585714 -0.0025340101
2.586714 -0.0025041394
2.587714 -0.0024739385
2.588714 -0.0024434074
2.589714 -0.002412546
2.590714 -0.0023813547
2.591714 -0.0023498329
2.592714 -0.0023179808
2.593714 -0.0022857985
2.594714 -0.0022532859
2.595714 -0.0022204433
2.596714 -0.0021872707
2.597714 -0.002153768
2.598714 -0.0021199356
2.599714 -0.0020857733
2.600714 -0.0020512818
2.601714 -0.0020164607
2.602714 -0.0019813107000000003
2.603714 -0.0019458318999999997
2.604714 -0.0019100245
2.605714 -0.0018738891
2.606714 -0.0018374256000000002
2.607714 -0.0018006343000000003
2.608714 -0.0017635159
2.609714 -0.0017260704999999999
2.610714 -0.0016882988000000002
2.611714 -0.0016502011999999999
2.612714 -0.0016117774
2.613714 -0.0015730286
2.614714 -0.001533955
2.615714 -0.0014945569999999999
2.616714 -0.0014548351
2.617714 -0.0014147899
2.618714 -0.0013744218
2.619714 -0.0013337314
2.620714 -0.0012927192
2.621714 -0.0012513858
2.622714 -0.0012097317
2.623714 -0.0011677577
2.624714 -0.0011254645
2.625714 -0.0010828525
2.626714 -0.0010399225
2.627714 -0.00099667523
2.628714 -0.0009531114300000001
2.629714 -0.0009092319499999999
2.630714 -0.00086503742
2.631714 -0.00082052884
2.632714 -0.00077570703
2.633714 -0.00073057272
2.634714 -0.00068512695
2.635714 -0.0006393705500000001
2.636714 -0.00059330455
2.637714 -0.00054692982
2.638714 -0.00050024746
2.639714 -0.00045325837000000004
2.640714 -0.0004059636
2.641714 -0.00035836417
2.642714 -0.00031046118
2.643714 -0.00026225566
2.644714 -0.00021374872
2.645714 -0.00016494146
2.646714 -0.00011583497
2.647714 -6.6430425e-05
2.648714 -1.6728951e-05
2.649714 3.3268276e-05
2.650714 8.3560059e-05
2.651714 0.00013414518
2.652714 0.00018502244
2.653714 0.00023619057
2.654714 0.00028764824999999997
2.655714 0.00033939427000000003
2.656714 0.00039142719
2.657714 0.00044374573999999997
2.658714 0.0004963484999999999
2.659714 0.0005492340699999999
2.660714 0.00060240095
2.661714 0.0006558477699999999
2.662714 0.0007095729900000001
2.663714 0.00076357501
2.664714 0.00081785247
2.665714 0.00087240369
2.666714 0.0009272270300000001
2.667714 0.00098232094
2.668714 0.0010376837
2.669714 0.0010933137
2.670714 0.0011492091999999998
2.671714 0.0012053686
2.672714 0.00126179
2.673714 0.0013184719
2.674714 0.0013754124
2.675714 0.0014326097
2.676714 0.0014900621
2.677714 0.0015477679
2.678714 0.0016057249
2.679714 0.0016639317000000002
2.680714 0.0017223861999999999
2.681714 0.0017810864
2.682714 0.0018400307
2.683714 0.001899217
2.684714 0.0019586434
2.685714 0.0020183081
2.686714 0.0020782088999999997
2.687714 0.0021383437000000003
2.688714 0.0021987109
2.689714 0.0022593080000000002
2.690714 0.002320133
2.691714 0.0023811837
2.692714 0.0024424582
2.693714 0.0025039542
2.694714 0.0025656695
2.695714 0.0026276017
2.696714 0.0026897487
2.697714 0.0027521082
2.698714 0.0028146778
2.699714 0.0028774553
2.700714 0.0029404383999999998
2.701714 0.0030036244
2.702714 0.0030670115
2.703714 0.0031305965
2.704714 0.0031943775
2.705714 0.0032583524
2.706714 0.003322518
2.707714 0.0033868724
2.708714 0.0034514131
2.709714 0.0035161377999999997
2.710714 0.0035810437
2.711714 0.0036461282
2.712714 0.0037113889000000002
2.713714 0.003776823
2.714714 0.0038424280999999998
2.715714 0.0039082021
2.716714 0.0039741411
2.717714 0.0040402436
2.718714 0.0041065068
2.719714 0.0041729276
2.720714 0.0042395041
2.721714 0.0043062326
2.722714 0.004373110600000001
2.723714 0.004440136
2.724714 0.0045073051
2.725714 0.0045746154
2.726714 0.0046420639
2.727714 0.004709647700000001
2.728714 0.0047773639
2.729714 0.0048452097
2.730714 0.0049131824000000004
2.731714 0.0049812785
2.732714 0.0050494953
2.733714 0.0051178296
2.734714 0.0051862786
2.735714 0.0052548396
2.736714 0.0053235082
2.737714 0.0053922828
2.738714 0.0054611595
2.739714 0.0055301356
2.740714 0.0055992077
2.741714 0.005668373
2.742714 0.0057376281
2.743714 0.0058069705
2.744714 0.0058763962
2.745714 0.0059459027
2.746714 0.0060154867
2.747714 0.0060851446
2.748714 0.006154873
2.749714 0.006224669800000001
2.750714 0.0062945313
2.751714 0.006364454
2.752714 0.006434434899999999
2.753714 0.0065044704
2.754714 0.0065745568
2.755714 0.0066446911999999995
2.756714 0.0067148699999999995
2.757714 0.0067850902
2.758714 0.0068553476000000006
2.759714 0.006925639899999999
2.760714 0.0069959628
2.761714 0.007066313299999999
2.762714 0.0071366877999999995
2.763714 0.0072070827
2.764714 0.0072774943
2.765714 0.0073479190000000005
2.766714 0.007418352499999999
2.767714 0.007488793200000001
2.768714 0.0075592361
2.769714 0.007629679
2.770714 0.0077001160999999995
2.771714 0.007770545199999999
2.772714 0.0078409634
2.773714 0.007911364799999999
2.774714 0.0079817481
2.775714 0.008052108799999999
2.776714 0.008122444
2.777714 0.0081927494
2.778714 0.0082630206
2.779714 0.0083332547
2.780714 0.0084034495
2.781714 0.008473599200000001
2.782714 0.0085437023
2.783714 0.008613753
2.784714 0.0086837477
2.785714 0.0087536835
2.786714 0.008823556699999999
2.787714 0.008893363
2.788714 0.0089630994
2.789714 0.0090327616
2.790714 0.0091023459
2.791714 0.0091718473
2.792714 0.0092412629
2.793714 0.0093105889
2.794714 0.009379820399999999
2.795714 0.0094489551
2.796714 0.0095179872
2.797714 0.0095869145
2.798714 0.0096557313
2.799714 0.0097244359
2.800714 0.0097930228
2.801714 0.0098614888
2.802714 0.009929829000000001
2.803714 0.0099980403
2.804714 0.010066120000000001
2.805714 0.010134062000000001
2.806714 0.010201863
2.807714 0.010269521
2.808714 0.01033703
2.809714 0.010404387
2.810714 0.010471589
2.811714 0.01053863
2.812714 0.010605509
2.813714 0.010672219
2.814714 0.010738758
2.815714 0.010805122
2.816714 0.010871306
2.817714 0.010937306
2.818714 0.011003119
2.819714 0.011068739999999999
2.820714 0.011134166
2.821714 0.011199392
2.822714 0.011264414
2.823714 0.011329229
2.824714 0.011393831
2.825714 0.011458217
2.826714 0.011522384
2.827714 0.011586325
2.828714 0.011650039
2.829714 0.01171352
2.830714 0.011776765
2.831714 0.011839769
2.832714 0.01190253
2.833714 0.011965042
2.834714 0.012027301
2.835714 0.012089305
2.836714 0.012151048
2.837714 0.012212529000000001
2.838714 0.012273741999999999
2.839714 0.012334682000000001
2.840714 0.012395344999999999
2.841714 0.012455729
2.842714 0.012515832
2.843714 0.012575644
2.844714 0.012635166
2.845714 0.012694394000000001
2.846714 0.012753322000000001
2.847714 0.012811944
2.848714 0.012870261
2.849714 0.012928262999999999
2.850714 0.012985952999999998
2.851714 0.013043321
2.852714 0.013100365000000001
2.853714 0.013157081999999999
2.854714 0.013213466
2.855714 0.013269515999999999
2.856714 0.013325225
2.857714 0.013380588999999998
2.858714 0.013435606999999999
2.859714 0.013490274
2.860714 0.013544585000000001
2.861714 0.013598534999999998
2.862714 0.013652122000000001
2.863714 0.013705341999999999
2.864714 0.013758191000000001
2.865714 0.013810664999999998
2.866714 0.013862763
2.867714 0.013914476
2.868714 0.013965803
2.869714 0.014016741000000001
2.870714 0.014067287
2.871714 0.014117434000000002
2.872714 0.014167182
2.873714 0.014216523
2.874714 0.014265455
2.875714 0.014313975000000001
2.876714 0.014362080000000001
2.877714 0.014409762999999999
2.878714 0.014457023999999999
2.879714 0.014503855
2.880714 0.014550256000000001
2.881714 0.014596223
2.882714 0.014641750000000002
2.883714 0.014686834999999999
2.884714 0.014731472999999998
2.885714 0.014775663
2.886714 0.014819398000000001
2.887714 0.014862676000000002
2.888714 0.014905492999999999
2.889714 0.014947845
2.890714 0.014989730000000001
2.891714 0.015031145
2.892714 0.015072082
2.893714 0.015112540999999998
2.894714 0.015152518
2.895714 0.01519201
2.896714 0.015231011999999999
2.897714 0.015269523
2.898714 0.015307537000000001
2.899714 0.015345051000000002
2.900714 0.015382064
2.901714 0.015418570999999999
2.902714 0.015454569
2.903714 0.015490054000000001
2.904714 0.015525022
2.905714 0.015559472
2.906714 0.015593402
2.907714 0.015626803999999998
2.908714 0.015659678
2.909714 0.01569202
2.910714 0.015723828
2.911714 0.015755097
2.912714 0.015785825
2.913714 0.015816008
2.914714 0.015845642
2.915714 0.015874724
2.916714 0.015903251
2.917714 0.015931223
2.918714 0.015958633
2.919714 0.01598548
2.920714 0.016011759
2.921714 0.016037469
2.922714 0.016062606
2.923714 0.016087168
2.924714 0.016111153
2.925714 0.016134557
2.926714 0.016157377
2.927714 0.01617961
2.928714 0.016201253
2.929714 0.016222305000000003
2.930714 0.01624276
2.931714 0.016262619
2.932714 0.016281879
2.933714 0.016300534
2.934714 0.016318585
2.935714 0.016336027000000003
2.936714 0.01635286
2.937714 0.01636908
2.938714 0.016384684
2.939714 0.016399669
2.940714 0.016414034
2.941714 0.016427775000000002
2.942714 0.016440892000000002
2.943714 0.016453381
2.944714 0.016465239
2.945714 0.016476464
2.946714 0.016487055
2.947714 0.016497009
2.948714 0.016506322
2.949714 0.016514995
2.950714 0.016523022000000002
2.951714 0.016530404
2.952714 0.016537137
2.953714 0.01654322
2.954714 0.016548649999999998
2.955714 0.016553426
2.956714 0.016557545
2.957714 0.016561005
2.958714 0.016563806
2.959714 0.016565944
2.960714 0.01656742
2.961714 0.016568229
2.962714 0.016568371
2.963714 0.016567846
2.964714 0.01656665
2.965714 0.016564781
2.966714 0.016562239
2.967714 0.01655902
2.968714 0.016555123
2.969714 0.016550547999999998
2.970714 0.016545292
2.971714 0.016539353
2.972714 0.016532731000000002
2.973714 0.016525426
2.974714 0.016517431000000003
2.975714 0.016508751000000002
2.976714 0.016499379
2.977714 0.016489318
2.978714 0.016478566
2.979714 0.016467120000000002
2.980714 0.016454981
2.981714 0.016442145000000002
2.982714 0.016428613
2.983714 0.016414382999999998
2.984714 0.016399455
2.985714 0.016383828
2.986714 0.016367501
2.987714 0.016350471999999998
2.988714 0.016332742
2.989714 0.016314309
2.990714 0.016295171
2.991714 0.016275328999999998
2.992714 0.016254782
2.993714 0.016233529
2.994714 0.016211568
2.995714 0.016188901999999998
2.996714 0.016165528
2.997714 0.016141444
2.998714 0.016116652000000002
2.999714 0.016091151
3.000714 0.01606494
3.001714 0.016038021
3.002714 0.01601039
3.003714 0.015982047
3.004714 0.015952993
3.005714 0.015923228
3.006714 0.015892751
3.007714 0.01586156
3.008714 0.015829659
3.009714 0.015797045
3.010714 0.015763720000000002
3.011714 0.015729682
3.012714 0.015694932
3.013714 0.015659469999999998
3.014714 0.015623297
3.015714 0.015586411
3.016714 0.015548816
3.017714 0.015510508000000001
3.018714 0.015471489
3.019714 0.01543176
3.020714 0.015391322
3.021714 0.015350174000000001
3.022714 0.015308317000000002
3.023714 0.015265751
3.024714 0.015222478000000001
3.025714 0.015178496000000001
3.026714 0.015133807
3.027714 0.015088414000000001
3.028714 0.015042313
3.029714 0.014995509
3.030714 0.014947998
3.031714 0.014899784999999999
3.032714 0.014850869999999999
3.033714 0.014801252
3.034714 0.014750932999999999
3.035714 0.014699914
3.036714 0.014648197000000002
3.037714 0.014595782
3.038714 0.01454267
3.039714 0.014488861999999998
3.040714 0.014434359
3.041714 0.014379164000000002
3.042714 0.014323276
3.043714 0.014266695999999999
3.044714 0.014209429
3.045714 0.014151473000000001
3.046714 0.014092831
3.047714 0.014033505
3.048714 0.013973497
3.049714 0.013912804999999999
3.050714 0.013851436
3.051714 0.013789385000000001
3.052714 0.013726657000000001
3.053714 0.013663255999999999
3.054714 0.013599182
3.055714 0.013534437000000002
3.056714 0.013469021
3.057714 0.013402938
3.058714 0.013336187
3.059714 0.013268772000000002
3.060714 0.013200696999999999
3.061714 0.013131961
3.062714 0.013062566000000001
3.063714 0.012992512999999999
3.064714 0.012921807999999998
3.065714 0.012850451
3.066714 0.012778443
3.067714 0.012705788
3.068714 0.012632489
3.069714 0.012558544
3.070714 0.012483960999999998
3.071714 0.01240874
3.072714 0.012332882
3.073714 0.012256393
3.074714 0.012179273
3.075714 0.012101526999999999
3.076714 0.012023155
3.077714 0.011944162
3.078714 0.011864548999999999
3.079714 0.011784319
3.080714 0.011703476
3.081714 0.011622022
3.082714 0.011539961
3.083714 0.011457294
3.084714 0.011374025
3.085714 0.011290156999999999
3.086714 0.011205693
3.087714 0.011120635
3.088714 0.011034988
3.089714 0.010948753
3.090714 0.010861934
3.091714 0.010774535
3.092714 0.010686558
3.093714 0.010598006
3.094714 0.010508883
3.095714 0.010419192
3.096714 0.010328936
3.097714 0.010238118999999999
3.098714 0.010146745
3.099714 0.010054817
3.100714 0.009962337199999999
3.101714 0.0098693105
3.102714 0.0097757409
3.103714 0.009681631500000001
3.104714 0.0095869858
3.105714 0.0094918083
3.106714 0.0093961018
3.107714 0.0092998715
3.108714 0.0092031201
3.109714 0.0091058522
3.110714 0.0090080714
3.111714 0.0089097812
3.112714 0.008810986
3.113714 0.0087116903
3.114714 0.008611896899999999
3.115714 0.008511610900000001
3.116714 0.0084108353
3.117714 0.0083095751
3.118714 0.008207835299999999
3.119714 0.0081056176
3.120714 0.0080029276
3.121714 0.007899769800000001
3.122714 0.007796147099999999
3.123714 0.0076920638
3.124714 0.007587525
3.125714 0.0074825351
3.126714 0.0073770978
3.127714 0.0072712181
3.128714 0.007164900300000001
3.129714 0.0070581482
3.130714 0.0069509675
3.131714 0.006843361899999999
3.132714 0.0067353358
3.133714 0.0066268956
3.134714 0.0065180437
3.135714 0.0064087864
3.136714 0.0062991276
3.137714 0.0061890729
3.138714 0.0060786264
3.139714 0.0059677935000000005
3.140714 0.0058565787
3.141714 0.0057449866
3.142714 0.0056330224
3.143714 0.0055206907
3.144714 0.0054079967
3.145714 0.0052949454
3.146714 0.0051815408
3.147714 0.0050677885
3.148714 0.0049536931
3.149714 0.004839260099999999
3.150714 0.004724494300000001
3.151714 0.0046094003
3.152714 0.0044939832
3.153714 0.0043782486
3.154714 0.0042622007
3.155714 0.0041458449999999996
3.156714 0.004029187
3.157714 0.0039122315
3.158714 0.0037949834
3.159714 0.0036774487000000005
3.160714 0.0035596324
3.161714 0.0034415395999999997
3.162714 0.0033231761
3.163714 0.0032045463999999997
3.164714 0.0030856569
3.165714 0.0029665120999999997
3.166714 0.0028471182
3.167714 0.0027274806
3.168714 0.0026076043
3.169714 0.0024874953
3.170714 0.0023671588
3.171714 0.0022466003
3.172714 0.0021258254
3.173714 0.0020048397000000003
3.174714 0.0018836485
3.175714 0.0017622575
3.176714 0.0016406721000000002
3.177714 0.0015188975
3.178714 0.0013969396
3.179714 0.0012748039
3.180714 0.0011524958000000002
3.181714 0.0010300208
3.182714 0.0009073845800000001
3.183714 0.0007845927
3.184714 0.00066165085
3.185714 0.00053856452
3.186714 0.0004153394
3.187714 0.00029198113
3.188714 0.00016849547
3.189714 4.48881e-05
3.190714 -7.8835205e-05
3.191714 -0.00020266868
3.192714 -0.00032660648000000004
3.193714 -0.00045064279999999996
3.194714 -0.00057477182
3.195714 -0.0006989877
3.196714 -0.00082328452
3.197714 -0.00094765646
3.198714 -0.0010720976000000001
3.199714 -0.0011966022
3.200714 -0.0013211642
3.201714 -0.0014457778000000001
3.202714 -0.0015704372
3.203714 -0.0016951365999999999
3.204714 -0.00181987
3.205714 -0.0019446317
3.206714 -0.002069416
3.207714 -0.0021942169
3.208714 -0.0023190287
3.209714 -0.0024438456
3.210714 -0.0025686616999999997
3.211714 -0.0026934715
3.212714 -0.0028182689
3.213714 -0.0029430485
3.214714 -0.0030678042
3.215714 -0.0031925304999999996
3.216714 -0.0033172210999999996
3.217714 -0.0034418706
3.218714 -0.0035664728999999997
3.219714 -0.0036910223999999997
3.220714 -0.0038155125
3.221714 -0.0039399387
3.222714 -0.0040642935
3.223714 -0.004188572
3.224714 -0.0043127675
3.225714 -0.004436875
3.226714 -0.0045608875
3.227714 -0.0046847996
3.228714 -0.0048086054
3.229714 -0.0049322985000000005
3.230714 -0.0050558738
3.231714 -0.0051793246
3.232714 -0.0053026455000000005
3.233714 -0.0054258308
3.234714 -0.0055488741
3.235714 -0.0056717698
3.236714 -0.0057945123
3.237714 -0.0059170958
3.238714 -0.0060395138
3.239714 -0.0061617618
3.240714 -0.0062838335
3.241714 -0.0064057225
3.242714 -0.0065274237999999995
3.243714 -0.0066489323
3.244714 -0.0067702415
3.245714 -0.006891345399999999
3.246714 -0.0070122405
3.247714 -0.0071329181
3.248714 -0.0072533751999999995
3.249714 -0.007373603899999999
3.250714 -0.007493599
3.251714 -0.0076133569
3.252714 -0.0077328696
3.253714 -0.007852132
3.254714 -0.007971139
3.255714 -0.008089884799999999
3.256714 -0.0082083629
3.257714 -0.0083265688
3.258714 -0.0084444946
3.259714 -0.0085621366
3.260714 -0.008679488400000001
3.261714 -0.0087965447
3.262714 -0.0089133006
3.263714 -0.0090297501
3.264714 -0.0091458875
3.265714 -0.0092617054
3.266714 -0.009377202500000001
3.267714 -0.0094923693
3.268714 -0.0096072035
3.269714 -0.0097216973
3.270714 -0.009835847600000001
3.271714 -0.0099496472
3.272714 -0.010063093
3.273714 -0.010176178000000001
3.274714 -0.010288897
3.275714 -0.010401247
3.276714 -0.01051322
3.277714 -0.010624813
3.278714 -0.01073602
3.279714 -0.010846836
3.280714 -0.010957254999999999
3.281714 -0.011067272999999999
3.282714 -0.011176884
3.283714 -0.011286082000000001
3.284714 -0.011394863
3.285714 -0.011503221
3.286714 -0.011611152
3.287714 -0.011718651
3.288714 -0.011825712
3.289714 -0.01193233
3.290714 -0.012038501
3.291714 -0.012144219
3.292714 -0.012249479
3.293714 -0.012354278
3.294714 -0.012458609
3.295714 -0.012562466000000001
3.296714 -0.012665849
3.297714 -0.012768748
3.298714 -0.012871162000000002
3.299714 -0.012973085
3.300714 -0.01307451
3.301714 -0.013175438000000001
3.302714 -0.013275859
3.303714 -0.013375771000000002
3.304714 -0.013475168000000001
3.305714 -0.013574048
3.306714 -0.013672406
3.307714 -0.013770235999999998
3.308714 -0.013867536
3.309714 -0.0139643
3.310714 -0.014060523
3.311714 -0.014156204
3.312714 -0.014251334999999999
3.313714 -0.014345914000000001
3.314714 -0.014439937000000002
3.315714 -0.014533396
3.316714 -0.014626292
3.317714 -0.014718616
3.318714 -0.014810367
3.319714 -0.014901540000000001
3.320714 -0.014992130000000001
3.321714 -0.015082133
3.322714 -0.015171547
3.323714 -0.015260364
3.324714 -0.015348582999999999
3.325714 -0.0154362
3.326714 -0.01552321
3.327714 -0.01560961
3.328714 -0.015695396
3.329714 -0.015780562999999997
3.330714 -0.015865109
3.331714 -0.01594903
3.332714 -0.016032324
3.333714 -0.016114983
3.334714 -0.016197006
3.335714 -0.016278392000000003
3.336714 -0.016359135
3.337714 -0.016439233
3.338714 -0.016518682
3.339714 -0.016597479000000002
3.340714 -0.016675621999999998
3.341714 -0.016753106
3.342714 -0.016829926999999998
3.343714 -0.016906085
3.344714 -0.016981575999999998
3.345714 -0.017056394
3.346714 -0.017130537999999997
3.347714 -0.017204005999999997
3.348714 -0.017276792
3.349714 -0.017348894
3.350714 -0.017420309
3.351714 -0.017491034
3.352714 -0.017561065
3.353714 -0.017630401
3.354714 -0.017699038
3.355714 -0.01776697
3.356714 -0.0178342
3.357714 -0.017900723
3.358714 -0.017966535000000002
3.359714 -0.018031636
3.360714 -0.018096021
3.361714 -0.018159687
3.362714 -0.018222636
3.363714 -0.018284863
3.364714 -0.018346365
3.365714 -0.018407141
3.366714 -0.01846719
3.367714 -0.018526506999999998
3.368714 -0.018585090999999998
3.369714 -0.01864294
3.370714 -0.018700054
3.371714 -0.018756428999999998
3.372714 -0.018812064
3.373714 -0.018866955
3.374714 -0.018921102
3.375714 -0.018974503
3.376714 -0.019027156
3.377714 -0.019079058
3.378714 -0.01913021
3.379714 -0.019180607
3.380714 -0.019230248
3.381714 -0.019279131
3.382714 -0.019327254000000002
3.383714 -0.019374616
3.384714 -0.019421215999999998
3.385714 -0.019467053
3.386714 -0.019512123
3.387714 -0.019556426999999998
3.388714 -0.019599962
3.389714 -0.019642725
3.390714 -0.019684719
3.391714 -0.019725938999999998
3.392714 -0.019766386
3.393714 -0.019806057000000002
3.394714 -0.019844955
3.395714 -0.019883073
3.396714 -0.019920417
3.397714 -0.01995698
3.398714 -0.019992766
3.399714 -0.020027772
3.400714 -0.020061996000000002
3.401714 -0.020095441
3.402714 -0.020128101
3.403714 -0.020159983
3.404714 -0.020191081
3.405714 -0.020221395
3.406714 -0.020250927
3.407714 -0.020279674
3.408714 -0.020307636
3.409714 -0.020334814
3.410714 -0.020361207
3.411714 -0.020386813
3.412714 -0.020411632
3.413714 -0.020435665
3.414714 -0.02045891
3.415714 -0.020481367
3.416714 -0.020503036000000002
3.417714 -0.020523915
3.418714 -0.020544008
3.419714 -0.020563311
3.420714 -0.020581825999999998
3.421714 -0.020599554
3.422714 -0.020616494000000003
3.423714 -0.020632644999999998
3.424714 -0.020648008
3.425714 -0.020662585
3.426714 -0.020676374
3.427714 -0.020689378
3.428714 -0.020701597000000002
3.429714 -0.020713027000000002
3.430714 -0.020723676
3.431714 -0.02073354
3.432714 -0.020742622
3.433714 -0.020750921000000002
3.434714 -0.020758438
3.435714 -0.020765174
3.436714 -0.020771129
3.437714 -0.020776305000000002
3.438714 -0.020780702
3.439714 -0.020784322
3.440714 -0.020787165
3.441714 -0.020789231000000002
3.442714 -0.020790522
3.443714 -0.020791039
3.444714 -0.020790783
3.445714 -0.020789755
3.446714 -0.020787955
3.447714 -0.020785385
3.448714 -0.020782049
3.449714 -0.020777940999999998
3.450714 -0.020773067
3.451714 -0.020767428
3.452714 -0.020761025
3.453714 -0.020753861000000002
3.454714 -0.020745934
3.455714 -0.020737248
3.456714 -0.020727803
3.457714 -0.020717601999999998
3.458714 -0.020706646000000002
3.459714 -0.020694936
3.460714 -0.020682477
3.461714 -0.020669268
3.462714 -0.020655312000000002
3.463714 -0.020640611
3.464714 -0.020625166
3.465714 -0.020608980000000002
3.466714 -0.020592055999999997
3.467714 -0.020574396
3.468714 -0.020555999
3.469714 -0.020536870999999998
3.470714 -0.02051701
3.471714 -0.020496421
3.472714 -0.020475105
3.473714 -0.020453065
3.474714 -0.020430303
3.475714 -0.02040682
3.476714 -0.02038262
3.477714 -0.020357702999999998
3.478714 -0.020332074
3.479714 -0.020305734
3.480714 -0.020278683000000002
3.481714 -0.020250927
3.482714 -0.020222466
3.483714 -0.020193306
3.484714 -0.020163444
3.485714 -0.020132886
3.486714 -0.020101634
3.487714 -0.020069692
3.488714 -0.020037059
3.489714 -0.020003742
3.490714 -0.01996974
3.491714 -0.01993506
3.492714 -0.019899703
3.493714 -0.019863671
3.494714 -0.01982697
3.495714 -0.019789601
3.496714 -0.019751565999999998
3.497714 -0.01971287
3.498714 -0.019673514
3.499714 -0.019633504000000003
3.500714 -0.01959284
3.501714 -0.019551528
3.502714 -0.019509572
3.503714 -0.019466973
3.504714 -0.019423732000000003
3.505714 -0.019379858
3.506714 -0.019335348000000002
3.507714 -0.019290208
3.508714 -0.019244440999999998
3.509714 -0.019198052
3.510714 -0.019151041
3.511714 -0.019103412
3.512714 -0.019055172999999998
3.513714 -0.019006321
3.514714 -0.018956861
3.515714 -0.0189068
3.516714 -0.018856137
3.517714 -0.018804878
3.518714 -0.018753026
3.519714 -0.018700585999999998
3.520714 -0.018647558
3.521714 -0.018593949999999998
3.522714 -0.018539763
3.523714 -0.018485001
3.524714 -0.018429669
3.525714 -0.018373770999999997
3.526714 -0.018317309
3.527714 -0.018260290000000002
3.528714 -0.018202716
3.529714 -0.018144590999999998
3.530714 -0.018085918
3.531714 -0.018026706
3.532714 -0.017966951
3.533714 -0.017906664
3.534714 -0.017845843
3.535714 -0.017784497
3.536714 -0.017722628
3.537714 -0.017660237999999998
3.538714 -0.017597333
3.539714 -0.017533917
3.540714 -0.017469995
3.541714 -0.017405568
3.542714 -0.01734064
3.543714 -0.017275217
3.544714 -0.017209303
3.545714 -0.017142901
3.546714 -0.017076015
3.547714 -0.017008647999999998
3.548714 -0.016940807000000002
3.549714 -0.016872495
3.550714 -0.016803716
3.551714 -0.016734475999999998
3.552714 -0.016664776
3.553714 -0.016594623
3.554714 -0.016524021
3.555714 -0.016452974999999998
3.556714 -0.016381488
3.557714 -0.016309564999999998
3.558714 -0.01623721
3.559714 -0.016164428
3.560714 -0.016091223
3.561714 -0.0160176
3.562714 -0.015943564
3.563714 -0.01586912
3.564714 -0.015794269
3.565714 -0.015719017999999998
3.566714 -0.015643373
3.567714 -0.015567336
3.568714 -0.015490914000000001
3.569714 -0.015414108999999999
3.570714 -0.015336926
3.571714 -0.01525937
3.572714 -0.015181443
3.573714 -0.015103152
3.574714 -0.0150245
3.575714 -0.014945494
3.576714 -0.014866135
3.577714 -0.014786427
3.578714 -0.014706378
3.579714 -0.014625989999999998
3.580714 -0.014545268
3.581714 -0.014464218
3.582714 -0.014382842000000002
3.583714 -0.014301145999999999
3.584714 -0.014219136
3.585714 -0.014136815
3.586714 -0.014054187
3.587714 -0.013971257
3.588714 -0.013888033999999999
3.589714 -0.013804516999999999
3.590714 -0.013720712999999999
3.591714 -0.013636628999999999
3.592714 -0.013552266
3.593714 -0.01346763
3.594714 -0.013382726000000001
3.595714 -0.013297558000000001
3.596714 -0.013212132000000001
3.597714 -0.013126452
3.598714 -0.013040523
3.599714 -0.012954349
3.600714 -0.012867936
3.601714 -0.012781286
3.602714 -0.012694404000000001
3.603714 -0.012607295
3.604714 -0.012519964000000001
3.605714 -0.012432414
3.606714 -0.012344652
3.607714 -0.012256681
3.608714 -0.012168504
3.609714 -0.012080128
3.610714 -0.011991556
3.611714 -0.011902793
3.612714 -0.011813844
3.613714 -0.011724712
3.614714 -0.011635403999999998
3.615714 -0.011545923999999999
3.616714 -0.011456276
3.617714 -0.011366465000000001
3.618714 -0.011276496
3.619714 -0.011186373000000001
3.620714 -0.011096102
3.621714 -0.011005685999999999
3.622714 -0.010915132
3.623714 -0.010824443000000001
3.624714 -0.010733623999999999
3.625714 -0.01064268
3.626714 -0.010551616
3.627714 -0.010460435
3.628714 -0.010369142999999999
3.629714 -0.010277743
3.630714 -0.01018624
3.631714 -0.01009464
3.632714 -0.010002944
3.633714 -0.009911161
3.634714 -0.0098192926
3.635714 -0.0097273434
3.636714 -0.0096353171
3.637714 -0.0095432188
3.638714 -0.0094510528
3.639714 -0.0093588234
3.640714 -0.0092665345
3.641714 -0.0091741909
3.642714 -0.0090817965
3.643714 -0.0089893554
3.644714 -0.0088968722
3.645714 -0.0088043518
3.646714 -0.008711798
3.647714 -0.008619215099999999
3.648714 -0.0085266081
3.649714 -0.008433980800000001
3.650714 -0.008341338299999999
3.651714 -0.0082486848
3.652714 -0.0081560247
3.653714 -0.0080633617
3.654714 -0.0079707024
3.655714 -0.0078780482
3.656714 -0.0077854056
3.657714 -0.0076927783000000005
3.658714 -0.0076001706
3.659714 -0.007507586300000001
3.660714 -0.0074150295
3.661714 -0.0073225048
3.662714 -0.0072300165
3.663714 -0.0071375667
3.664714 -0.0070451613
3.665714 -0.006952804000000001
3.666714 -0.006860499
3.667714 -0.0067682493
3.668714 -0.0066760578
3.669714 -0.0065839296
3.670714 -0.0064918684
3.671714 -0.0063998785
3.672714 -0.0063079634999999995
3.673714 -0.006216127100000001
3.674714 -0.0061243736
3.675714 -0.006032706
3.676714 -0.005941129
3.677714 -0.0058496458
3.678714 -0.0057582612
3.679714 -0.0056669785
3.680714 -0.0055758024000000005
3.681714 -0.0054847357999999995
3.682714 -0.005393783399999999
3.683714 -0.0053029489
3.684714 -0.0052122359
3.685714 -0.0051216492
3.686714 -0.0050311919
3.687714 -0.0049408678
3.688714 -0.0048506812
3.689714 -0.0047606354
3.690714 -0.0046707333
3.691714 -0.00458098
3.692714 -0.0044913777
3.693714 -0.00440193
3.694714 -0.0043126402
3.695714 -0.004223512600000001
3.696714 -0.0041345498
3.697714 -0.0040457555000000004
3.698714 -0.0039571325
3.699714 -0.0038686841000000003
3.700714 -0.0037804137
3.701714 -0.0036923244
3.702714 -0.0036044199
3.703714 -0.0035167031000000004
3.704714 -0.0034291770000000003
3.705714 -0.0033418451
3.706714 -0.0032547108
3.707714 -0.0031677773
3.708714 -0.0030810479000000003
3.709714 -0.002994526
3.710714 -0.0029082146
3.711714 -0.0028221171
3.712714 -0.0027362368
3.713714 -0.0026505768
3.714714 -0.0025651403
3.715714 -0.0024799308
3.716714 -0.0023949513
3.717714 -0.0023102048
3.718714 -0.0022256943
3.719714 -0.0021414231
3.720714 -0.0020573938
3.721714 -0.0019736097
3.722714 -0.0018900734999999999
3.723714 -0.0018067878
3.724714 -0.0017237555
3.725714 -0.0016409793
3.726714 -0.0015584618999999998
3.727714 -0.0014762059
3.728714 -0.0013942136999999999
3.729714 -0.0013124881
3.730714 -0.0012310316
3.731714 -0.0011498467
3.732714 -0.0010689359
3.733714 -0.0009883016
3.734714 -0.0009079465600000001
3.735714 -0.00082787301
3.736714 -0.00074808372
3.737714 -0.00066858101
3.738714 -0.00058936753
3.739714 -0.0005104457199999999
3.740714 -0.00043181816999999996
3.741714 -0.00035348739
3.742714 -0.00027545584000000003
3.743714 -0.00019772604
3.744714 -0.00012030045999999999
3.745714 -4.3181547e-05
3.746714 3.3628302e-05
3.747714 0.00011012671999999999
3.748714 0.00018631138
3.749714 0.00026218001
3.750714 0.0003377304
3.751714 0.00041296039000000004
3.752714 0.00048786787
3.753714 0.0005624507599999999
3.754714 0.0006367070499999999
3.755714 0.00071063487
3.756714 0.00078423227
3.757714 0.00085749743
3.758714 0.0009304285400000001
3.759714 0.0010030237
3.760714 0.0010752814
3.761714 0.0011471997
3.762714 0.001218777
3.763714 0.0012900116000000002
3.764714 0.0013609019
3.765714 0.001431446
3.766714 0.0015016424
3.767714 0.0015714892999999998
3.768714 0.0016409851
3.769714 0.001710128
3.770714 0.0017789161999999998
3.771714 0.0018473484
3.772714 0.0019154223999999999
3.773714 0.0019831368
3.774714 0.0020504900000000003
3.775714 0.0021174803000000002
3.776714 0.0021841062
3.777714 0.002250366
3.778714 0.002316258
3.779714 0.0023817809
3.780714 0.0024469329
3.781714 0.0025117130999999997
3.782714 0.0025761199
3.783714 0.0026401518
3.784714 0.0027038079000000002
3.785714 0.0027670867
3.786714 0.0028299872
3.787714 0.0028925084000000004
3.788714 0.0029546491
3.789714 0.0030164083
3.790714 0.0030777846000000003
3.791714 0.0031387779
3.792714 0.0031993863
3.793714 0.0032596101
3.794714 0.0033194471999999997
3.795714 0.0033788976
3.796714 0.0034379598
3.797714 0.0034966331000000003
3.798714 0.0035549161
3.799714 0.0036128091
3.800714 0.0036703099
3.801714 0.0037274185000000003
3.802714 0.0037841335
3.803714 0.0038404542
3.804714 0.0038963800999999997
3.805714 0.0039519095
3.806714 0.0040070419
3.807714 0.0040617771
3.808714 0.0041161136
3.809714 0.0041700507
3.810714 0.0042235879
3.811714 0.0042767246
3.812714 0.0043294596
3.813714 0.0043817934
3.814714 0.004433724799999999
3.815714 0.0044852532
3.816714 0.0045363788
3.817714 0.0045871002
3.818714 0.0046374182
3.819714 0.004687332
3.820714 0.0047368411999999995
3.821714 0.0047859463
3.822714 0.0048346465
3.823714 0.0048829414
3.824714 0.0049308317
3.825714 0.0049783164
3.826714 0.0050253962
3.827714 0.0050720704
3.828714 0.005118338599999999
3.829714 0.0051642011
3.830714 0.0052096573
3.831714 0.0052547070999999996
3.832714 0.005299351
3.833714 0.0053435881
3.834714 0.0053874188
3.835714 0.0054308421
3.836714 0.005473858999999999
3.837714 0.0055164684
3.838714 0.0055586708
3.839714 0.005600466100000001
3.840714 0.0056418543
3.841714 0.0056828347
3.842714 0.0057234083
3.843714 0.0057635749
3.844714 0.0058033347
3.845714 0.0058426878
3.846714 0.0058816342
3.847714 0.0059201746
3.848714 0.005958309
3.849714 0.0059960377
3.850714 0.0060333619
3.851714 0.0060702809
3.852714 0.0061067956
3.853714 0.006142906900000001
3.854714 0.0061786151
3.855714 0.0062139203
3.856714 0.0062488238
3.857714 0.0062833256
3.858714 0.0063174259
3.859714 0.006351125900000001
3.860714 0.0063844251
3.861714 0.0064173248
3.862714 0.006449825699999999
3.863714 0.0064819273
3.864714 0.0065136308
3.865714 0.0065449363
3.866714 0.006575845299999999
3.867714 0.0066063578000000005
3.868714 0.0066364737
3.869714 0.006666193799999999
3.870714 0.0066955188
3.871714 0.006724449499999999
3.872714 0.0067529858
3.873714 0.006781128500000001
3.874714 0.0068088797
3.875714 0.0068362380000000006
3.876714 0.0068632056
3.877714 0.006889784
3.878714 0.006915972300000001
3.879714 0.0069417729000000004
3.880714 0.0069671863
3.881714 0.006992212700000001
3.882714 0.0070168535
3.883714 0.0070411101
3.884714 0.0070649832000000004
3.885714 0.007088472899999999
3.886714 0.007111582799999999
3.887714 0.0071343115
3.888714 0.007156661
3.889714 0.007178632199999999
3.890714 0.0072002258000000005
3.891714 0.0072214432
3.892714 0.0072422859
3.893714 0.0072627547
3.894714 0.0072828494
3.895714 0.0073025716
3.896714 0.0073219227000000005
3.897714 0.0073409043
3.898714 0.007359516200000001
3.899714 0.0073777606
3.900714 0.0073956369
3.901714 0.0074131487
3.902714 0.0074302945
3.903714 0.0074470765
3.904714 0.0074634969
3.905714 0.007479555600000001
3.906714 0.0074952535
3.907714 0.007510592700000001
3.908714 0.0075255739
3.909714 0.0075401978000000005
3.910714 0.007554468200000001
3.911714 0.0075683842
3.912714 0.0075819487000000005
3.913714 0.0075951612
3.914714 0.007608024999999999
3.915714 0.0076205404000000004
3.916714 0.0076327095
3.917714 0.007644532900000001
3.918714 0.0076560129
3.919714 0.0076671509
3.920714 0.0076779477
3.921714 0.0076884055
3.922714 0.0076985256000000005
3.923714 0.007708308799999999
3.924714 0.0077177574
3.925714 0.0077268713
3.926714 0.007735653299999999
3.927714 0.007744104400000001
3.928714 0.007752225800000001
3.929714 0.0077600176
3.930714 0.0077674835
3.931714 0.0077746234
3.932714 0.007781440200000001
3.933714 0.0077879326
3.934714 0.0077941047
3.935714 0.0077999575
3.936714 0.0078054916
3.937714 0.0078107099
3.938714 0.007815612500000001
3.939714 0.007820202200000001
3.940714 0.007824479700000001
3.941714 0.007828447300000001
3.942714 0.0078321063
3.943714 0.007835459099999999
3.944714 0.007838507
3.945714 0.0078412508
3.946714 0.007843694
3.947714 0.0078458368
3.948714 0.007847681300000001
3.949714 0.0078492289
3.950714 0.0078504818
3.951714 0.0078514415
3.952714 0.0078521101
3.953714 0.0078524885
3.954714 0.0078525787
3.955714 0.0078523823
3.956714 0.0078519013
3.957714 0.0078511366
3.958714 0.007850089599999999
3.959714 0.0078487625
3.960714 0.0078471567
3.961714 0.0078452744
3.962714 0.0078431163
3.963714 0.0078406854
3.964714 0.0078379824
3.965714 0.0078350087
3.966714 0.0078317658
3.967714 0.0078282566
3.968714 0.0078244819
3.969714 0.0078204444
3.970714 0.0078161444
3.971714 0.0078115852
3.972714 0.007806768600000001
3.973714 0.0078016943
3.974714 0.0077963668
3.975714 0.007790786199999999
3.976714 0.007784956000000001
3.977714 0.0077788762
3.978714 0.007772550499999999
3.979714 0.0077659781
3.980714 0.0077591627
3.981714 0.007752105699999999
3.982714 0.0077448086999999995
3.983714 0.0077372737
3.984714 0.007729503
3.985714 0.007721497999999999
3.986714 0.0077132601
3.987714 0.007704790899999999
3.988714 0.0076960918
3.989714 0.0076871649
3.990714 0.007678012499999999
3.991714 0.007668636
3.992714 0.0076590368
3.993714 0.0076492164
3.994714 0.0076391778
3.995714 0.0076289216000000005
3.996714 0.007618450800000001
3.997714 0.0076077653
3.998714 0.0075968688
3.999714 0.0075857613
4.000714 0.0075744465
4.001714 0.007562925
4.002714 0.0075511991
4.003714 0.0075392694000000005
4.004714 0.0075271397
4.005714 0.0075148113
4.006714 0.007502285000000001
4.007714 0.007489563699999999
4.008714 0.0074766496
4.009714 0.0074635442
4.010714 0.0074502481
4.011714 0.007436764299999999
4.012714 0.0074230942
4.013714 0.0074092401000000006
4.014714 0.0073952033
4.015714 0.0073809853
4.016714 0.0073665884
4.017715 0.0073520139
4.018714 0.0073372648
4.019714 0.0073223411
4.020714 0.0073072449999999995
4.021714 0.007291978500000001
4.022714 0.0072765433000000004
4.023714 0.00726094
4.024714 0.0072451716
4.025714 0.0072292394
4.026714 0.0072131457
4.027714 0.0071968912000000005
4.028714 0.0071804781
4.029714 0.0071639079000000005
4.030715 0.0071471826
4.031714 0.0071303046
4.032714 0.0071132752
4.033714 0.0070960966999999995
4.034714 0.0070787697
4.035714 0.0070612965
4.036714 0.0070436792
4.037714 0.007025919299999999
4.038714 0.007008019000000001
4.039714 0.006989979
4.040714 0.006971802900000001
4.041714 0.006953490800000001
4.042714 0.0069350463
4.043715 0.0069164686
4.044714 0.0068977606
4.045714 0.0068789253
4.046714 0.006859962
4.047714 0.0068408735000000005
4.048714 0.0068216606
4.049714 0.006802326200000001
4.050714 0.006782871099999999
4.051714 0.0067632966
4.052714 0.0067436049
4.053714 0.0067237975999999994
4.054714 0.006703876
4.055714 0.0066838416000000005
4.056714 0.0066636974
4.057714 0.0066434441
4.058714 0.0066230823
4.059714 0.0066026158
4.060714 0.006582044400000001
4.061714 0.0065613705
4.062714 0.0065405954999999995
4.063715 0.0065197208
4.064714 0.0064987493
4.065714 0.006477680299999999
4.066714 0.0064565182
4.067714 0.0064352629000000005
4.068714 0.006413916
4.069714 0.0063924802999999995
4.070714 0.0063709558000000005
4.071714 0.006349345499999999
4.072714 0.006327650000000001
4.073714 0.0063058716
4.074714 0.0062840118
4.075714 0.0062620711
4.076715 0.0062400512
4.077714 0.006217954099999999
4.078714 0.0061957813
4.079714 0.0061735336
4.080714 0.0061512124
4.081714 0.00612882
4.082714 0.0061063569
4.083714 0.0060838253999999994
4.084714 0.0060612267
4.085714 0.0060385617
4.086714 0.006015832
4.087714 0.00599304
4.088714 0.0059701862
4.089714 0.0059472724
4.090714 0.0059243001
4.091714 0.0059012709
4.092714 0.0058781861
4.093714 0.0058550475
4.094714 0.005831855699999999
4.095714 0.005808613099999999
4.096714 0.0057853205
4.097714 0.00576198
4.098714 0.0057385918
4.099714 0.0057151581
4.100714 0.0056916808
4.101714 0.0056681605
4.102714 0.0056445988
4.103714 0.0056209963
4.104714 0.0055973553
4.105714 0.0055736768
4.106714 0.0055499619
4.107714 0.0055262117
4.108714 0.0055024283999999994
4.109715 0.0054786124
4.110714 0.0054547651
4.111714 0.0054308875
4.112714 0.0054069809
4.113714 0.0053830474
4.114714 0.0053590873
4.115714 0.0053351017
4.116714 0.0053110929
4.117714 0.0052870611
4.118714 0.0052630079
4.119714 0.0052389347
4.120714 0.0052148425
4.121714 0.0051907329
4.122715 0.005166607300000001
4.123714 0.005142466
4.124714 0.0051183113
4.125714 0.0050941435
4.126714 0.0050699644
4.127714 0.0050457751
4.128714 0.0050215767
4.129714 0.00499737
4.130714 0.0049731567
4.131714 0.0049489376
4.132714 0.0049247141
4.133714 0.0049004873
4.134714 0.0048762577
4.135714 0.004852027300000001
4.136714 0.0048277961
4.137714 0.0048035654
4.138714 0.0047793365
4.139714 0.0047551104
4.140714 0.004730888
4.141714 0.0047066700000000005
4.142715 0.0046824577999999995
4.143714 0.0046582521
4.144714 0.0046340541
4.145714 0.0046098652
4.146714 0.0045856865
4.147714 0.0045615179
4.148714 0.0045373614
4.149714 0.0045132179
4.150714 0.0044890883
4.151714 0.0044649732
4.152714 0.0044408745
4.153714 0.0044167926
4.154714 0.0043927288000000005
4.155715 0.004368683900000001
4.156714 0.0043446591
4.157714 0.0043206554
4.158714 0.0042966731000000005
4.159714 0.0042727141
4.160714 0.0042487787
4.161714 0.0042248674
4.162714 0.0042009815
4.163714 0.004177122199999999
4.164714 0.0041532897999999995
4.165714 0.0041294854
4.166714 0.0041057094
4.167714 0.0040819628
4.168715 0.0040582469000000005
4.169714 0.0040345614
4.170714 0.0040109077
4.171714 0.003987286600000001
4.172714 0.0039636983
4.173714 0.0039401439
4.174714 0.0039166247
4.175714 0.0038931405
4.176714 0.0038696926000000003
4.177714 0.0038462818000000003
4.178714 0.0038229093
4.179714 0.0037995749
4.180714 0.0037762802000000004
4.181714 0.0037530255
4.182714 0.0037298115999999997
4.183714 0.0037066402
4.184714 0.0036835110000000004
4.185714 0.0036604255000000003
4.186714 0.0036373839999999996
4.187714 0.0036143876
4.188715 0.0035914363
4.189714 0.0035685319999999997
4.190714 0.0035456746
4.191714 0.0035228644
4.192714 0.0035001027
4.193714 0.0034773897000000002
4.194714 0.0034547264999999997
4.195714 0.0034321136
4.196714 0.0034095508
4.197714 0.0033870394
4.198714 0.0033645795999999997
4.199714 0.0033421722
4.200714 0.0033198172
4.201715 0.003297516
4.202714 0.0032752687
4.203714 0.0032530758999999997
4.204714 0.0032309374000000003
4.205714 0.0032088545
4.206714 0.003186828
4.207714 0.0031648575
4.208714 0.0031429444999999997
4.209714 0.003121089
4.210714 0.003099292
4.211714 0.0030775544
4.212714 0.003055876
4.213714 0.0030342578999999997
4.214714 0.0030127002999999998
4.215714 0.002991204
4.216714 0.0029697694
4.217714 0.0029483969999999997
4.218714 0.0029270877000000003
4.219714 0.0029058416
4.220714 0.0028846591
4.221714 0.0028635410000000003
4.222714 0.0028424874
4.223714 0.0028214987
4.224714 0.0028005752
4.225714 0.0027797174000000003
4.226714 0.0027589258
4.227714 0.0027382006
4.228714 0.0027175418
4.229714 0.0026969499
4.230714 0.0026764251999999997
4.231714 0.0026559679
4.232714 0.0026355787
4.233714 0.0026152573
4.234715 0.0025950045
4.235714 0.0025748204
4.236714 0.0025547055
4.237714 0.0025346598999999997
4.238714 0.0025146841
4.239714 0.0024947787
4.240714 0.0024749439
4.241714 0.00245518
4.242714 0.0024354877
4.243714 0.0024158673
4.244714 0.0023963192
4.245714 0.0023768435999999998
4.246714 0.0023574411999999997
4.247715 0.0023381122
4.248714 0.002318857
4.249714 0.0022996757
4.250714 0.0022805691
4.251714 0.002261537
4.252714 0.0022425798
4.253714 0.0022236978
4.254714 0.0022048913
4.255714 0.0021861601
4.256714 0.0021675045
4.257714 0.0021489250000000003
4.258714 0.0021304213
4.259714 0.0021119935
4.260714 0.0020936420999999998
4.261714 0.0020753667
4.262714 0.0020571679000000002
4.263714 0.0020390453
4.264714 0.0020209995
4.265714 0.0020030304
4.266714 0.0019851381
4.267715 0.0019673229
4.268714 0.0019495848
4.269714 0.0019319245
4.270714 0.0019143413999999999
4.271714 0.0018968363000000002
4.272714 0.0018794095
4.273714 0.0018620609
4.274714 0.0018447909
4.275714 0.0018275996000000003
4.276714 0.0018104873
4.277714 0.0017934542000000002
4.278714 0.0017765005
4.279714 0.0017596263
4.280715 0.0017428316
4.281714 0.0017261167
4.282714 0.0017094817000000001
4.283714 0.0016929267
4.284714 0.0016764515999999998
4.285714 0.0016600565
4.286714 0.0016437414000000001
4.287714 0.0016275062
4.288714 0.0016113509
4.289714 0.0015952755000000001
4.290714 0.0015792799
4.291714 0.0015633641
4.292714 0.0015475279999999998
4.293715 0.0015317714999999999
4.294714 0.0015160949
4.295714 0.0015004978
4.296714 0.0014849804
4.297714 0.0014695425999999999
4.298714 0.0014541845999999998
4.299714 0.0014389065
4.300714 0.0014237082
4.301714 0.0014085899000000001
4.302714 0.0013935517
4.303714 0.0013785938
4.304714 0.0013637163
4.305714 0.0013489192
4.306714 0.0013342028
4.307714 0.0013195671
4.308714 0.0013050123
4.309714 0.0012905384
4.310714 0.0012761453
4.311714 0.0012618332
4.312714 0.0012476022
4.313715 0.001233452
4.314714 0.0012193825
4.315714 0.0012053938
4.316714 0.0011914857000000002
4.317714 0.0011776580999999999
4.318714 0.0011639108
4.319714 0.0011502435
4.320714 0.0011366561
4.321714 0.0011231485
4.322714 0.0011097202
4.323714 0.0010963713
4.324714 0.0010831014
4.325714 0.0010699106
4.326715 0.0010567983
4.327714 0.0010437646
4.328714 0.0010308095
4.329714 0.0010179327
4.330714 0.0010051343
4.331714 0.00099241424
4.332714 0.00097977245
4.333714 0.00096720896
4.334714 0.00095472369
4.335714 0.0009423167299999999
4.336714 0.00092998807
4.337714 0.0009177378199999999
4.338714 0.00090556596
4.339714 0.00089347241
4.340714 0.0008814571600000001
4.341714 0.0008695200400000001
4.342714 0.00085766123
4.343714 0.00084588055
4.344714 0.00083417772
4.345714 0.0008225528299999999
4.346714 0.00081100561
4.347714 0.0007995357
4.348714 0.0007881431000000001
4.349714 0.00077682735
4.350714 0.0007655883600000001
4.351714 0.0007544257199999999
4.352714 0.0007433392500000001
4.353714 0.00073232864
4.354714 0.0007213936
4.355714 0.00071053391
4.356714 0.00069974931
4.357714 0.00068903955
4.358714 0.00067840451
4.359715 0.00066784401
4.360714 0.0006573578
4.361714 0.00064694582
4.362714 0.0006366079599999999
4.363714 0.00062634422
4.364714 0.0006161543799999999
4.365714 0.00060603847
4.366714 0.00059599643
4.367714 0.00058602832
4.368714 0.00057613397
4.369714 0.0005663132900000001
4.370714 0.0005565663300000001
4.371714 0.00054689285
4.372715 0.00053729277
4.373714 0.000527766
4.374714 0.00051831225
4.375714 0.00050893136
4.376714 0.00049962305
4.377714 0.00049038708
4.378714 0.00048122311
4.379714 0.0004721308
4.380714 0.00046310979
4.381714 0.00045415982
4.382714 0.00044528042
4.383714 0.00043647124
4.384714 0.0004277319
4.385714 0.00041906200999999995
4.386714 0.00041046133
4.387714 0.0004019294
4.388714 0.00039346601000000004
4.389714 0.00038507087
4.390714 0.0003767437
4.391714 0.00036848432999999996
4.392715 0.00036029257
4.393714 0.00035216829
4.394714 0.00034411132
4.395714 0.00033612162
4.396714 0.00032819905
4.397714 0.00032034354
4.398714 0.00031255504
4.399714 0.00030483347000000003
4.400714 0.00029717877999999997
4.401714 0.00028959082000000003
4.402714 0.00028206952999999997
4.403714 0.00027461472
4.404714 0.00026722621
4.405715 0.00025990386999999996
4.406714 0.0002526474
4.407714 0.00024545656999999996
4.408714 0.00023833104000000002
4.409714 0.00023127049999999998
4.410714 0.00022427464
4.411714 0.00021734304
4.412714 0.00021047531
4.413714 0.00020367105999999997
4.414714 0.00019692989
4.415714 0.00019025139
4.416714 0.00018363514
4.417714 0.00017708079
4.418715 0.00017058798
4.419714 0.00016415635
4.420714 0.0001577856
4.421714 0.00015147547
4.422714 0.00014522569
4.423714 0.00013903605
4.424714 0.00013290634
4.425714 0.00012683640000000002
4.426714 0.00012082612
4.427714 0.00011487535
4.428714 0.00010898398000000001
4.429714 0.00010315189
4.430714 9.737897200000001e-05
4.431714 9.166509999999999e-05
4.432714 8.6010147e-05
4.433714 8.0413952e-05
4.434714 7.487634e-05
4.435714 6.9397089e-05
4.436714 6.3975972e-05
4.437714 5.861271e-05
4.438715 5.3306991000000005e-05
4.439714 4.8058484e-05
4.440714 4.2866812999999996e-05
4.441714 3.773159e-05
4.442714 3.2652397e-05
4.443714 2.7628812e-05
4.444714 2.2660394e-05
4.445714 1.774671e-05
4.446714 1.2887328000000001e-05
4.447714 8.0818296e-06
4.448714 3.3298139e-06
4.449714 -1.3690965e-06
4.450714 -6.0152487000000005e-06
4.451715 -1.0608961e-05
4.452714 -1.5150513e-05
4.453714 -1.9640154000000003e-05
4.454714 -2.4078096e-05
4.455714 -2.8464523999999997e-05
4.456714 -3.2799588000000004e-05
4.457714 -3.708341e-05
4.458714 -4.1316105e-05
4.459714 -4.5497762e-05
4.460714 -4.9628477000000005e-05
4.461714 -5.3708334e-05
4.462714 -5.7737446e-05
4.463714 -6.1715912e-05
4.464714 -6.5643877e-05
4.465714 -6.9521502e-05
4.466714 -7.334898e-05
4.467714 -7.7126538e-05
4.468714 -8.0854437e-05
4.469714 -8.4532991e-05
4.470714 -8.816252799999999e-05
4.471714 -9.1743419e-05
4.472714 -9.527606699999999e-05
4.473714 -9.8760904e-05
4.474714 -0.00010219834000000001
4.475714 -0.00010558884
4.476714 -0.00010893287
4.477714 -0.00011223088
4.478714 -0.00011548332000000001
4.479714 -0.00011869059
4.480714 -0.00012185313000000001
4.481714 -0.00012497128
4.482714 -0.00012804538
4.483714 -0.00013107576
4.484715 -0.00013406268
4.485714 -0.00013700637
4.486714 -0.00013990704000000002
4.487714 -0.00014276485
4.488714 -0.00014557995
4.489714 -0.00014835245999999998
4.490714 -0.0001510825
4.491714 -0.00015377013
4.492714 -0.00015641549000000002
4.493714 -0.00015901865
4.494714 -0.00016157971
4.495714 -0.00016409886
4.496714 -0.00016657619
4.497715 -0.00016901195
4.498714 -0.0001714063
4.499714 -0.00017375953
4.500714 -0.00017607191
4.501714 -0.00017834378
4.502714 -0.0001805755
4.503714 -0.00018276741
4.504714 -0.00018491994
4.505714 -0.00018703353
4.506714 -0.0001891086
4.507714 -0.00019114557
4.508714 -0.00019314489000000001
4.509714 -0.00019510701
4.510714 -0.00019703227
4.511714 -0.00019892109
4.512714 -0.0002007738
4.513714 -0.00020259072
4.514714 -0.00020437215
4.515714 -0.00020611831
4.516714 -0.00020782941
4.517715 -0.00020950561
4.518714 -0.00021114708
4.519714 -0.00021275390999999998
4.520714 -0.00021432624999999998
4.521714 -0.00021586410999999999
4.522714 -0.00021736759999999998
4.523714 -0.00021883677
4.524714 -0.00022027173000000003
4.525714 -0.00022167255
4.526714 -0.00022303934000000001
4.527714 -0.00022437225
4.528714 -0.00022567146999999998
4.529714 -0.00022693719
4.530715 -0.00022816964
4.531714 -0.00022936913
4.532714 -0.00023053597
4.533714 -0.00023167054
4.534714 -0.00023277316
4.535714 -0.00023384428000000003
4.536714 -0.00023488435000000002
4.537714 -0.00023589377999999999
4.538714 -0.00023687303
4.539714 -0.0002378225
4.540714 -0.00023874265000000002
4.541714 -0.00023963391000000002
4.542714 -0.00024049664
4.543715 -0.00024133116999999998
4.544714 -0.00024213782
4.545714 -0.00024291687
4.546714 -0.00024366857
4.547714 -0.00024439314
4.548714 -0.0002450907
4.549714 -0.00024576141
4.550714 -0.00024640533
4.551714 -0.00024702253999999996
4.552714 -0.00024761309
4.553714 -0.00024817700000000003
4.554714 -0.00024871435
4.555714 -0.0002492252
4.556714 -0.00024970952
4.557714 -0.00025016744999999997
4.558714 -0.00025059906
4.559714 -0.00025100446
4.560714 -0.00025138384
4.561714 -0.0002517374
4.562714 -0.00025206539
4.563715 -0.00025236805
4.564714 -0.00025264571
4.565714 -0.00025289871
4.566714 -0.00025312738
4.567714 -0.00025333218
4.568714 -0.00025351344
4.569714 -0.00025367162000000003
4.570714 -0.00025380714
4.571714 -0.00025392035
4.572714 -0.00025401168
4.573714 -0.00025408146
4.574714 -0.00025413005
4.575714 -0.00025415773000000004
4.576715 -0.0002541648
4.577714 -0.00025415145
4.578714 -0.00025411789
4.579714 -0.00025406428
4.580714 -0.0002539907
4.581714 -0.00025389727
4.582714 -0.00025378406
4.583714 -0.00025365107
4.584714 -0.00025349837
4.585714 -0.00025332599
4.586714 -0.00025313393000000003
4.587714 -0.00025292228999999997
4.588714 -0.00025269102999999997
4.589714 -0.00025244033
4.590714 -0.00025217028
4.591714 -0.00025188097
4.592714 -0.00025157262
4.593714 -0.00025124546
4.594714 -0.00025089973
4.595714 -0.00025053575
4.596714 -0.00025015381
4.597714 -0.00024975427
4.598714 -0.00024933745
4.599714 -0.00024890378
4.600714 -0.00024845363
4.601714 -0.00024798737
4.602714 -0.00024750541
4.603714 -0.00024700807
4.604714 -0.00024649567000000004
4.605714 -0.00024596854
4.606714 -0.00024542699
4.607714 -0.00024487117
4.608714 -0.0002443013
4.609715 -0.00024371755
4.610714 -0.00024312001
4.611714 -0.0002425088
4.612714 -0.00024188396000000001
4.613714 -0.00024124547000000003
4.614714 -0.00024059338999999998
4.615714 -0.00023992766
4.616714 -0.00023924831000000002
4.617714 -0.00023855532000000002
4.618714 -0.00023784864
4.619714 -0.00023712834999999998
4.620714 -0.00023639445
4.621714 -0.00023564705
4.622715 -0.00023488622000000003
4.623714 -0.00023411212
4.624714 -0.00023332495
4.625714 -0.00023252492
4.626714 -0.00023171227999999999
4.627714 -0.00023088733000000002
4.628714 -0.00023005041
4.629714 -0.00022920181
4.630714 -0.00022834191999999997
4.631714 -0.00022747114999999997
4.632714 -0.00022658980000000002
4.633714 -0.00022569832000000003
4.634714 -0.00022479699
4.635714 -0.00022388615
4.636714 -0.00022296609999999999
4.637714 -0.00022203712
4.638714 -0.00022109944000000002
4.639714 -0.00022015322
4.640714 -0.00021919860999999999
4.641714 -0.00021823577999999997
4.642715 -0.00021726476
4.643714 -0.00021628555
4.644714 -0.00021529822
4.645714 -0.00021430274
4.646714 -0.00021329906
4.647714 -0.00021228715999999998
4.648714 -0.00021126696
4.649714 -0.00021023848
4.650714 -0.00020920165
4.651714 -0.00020815653
4.652714 -0.00020710313
4.653714 -0.00020604148000000002
4.654714 -0.00020497168
4.655715 -0.00020389393
4.656714 -0.00020280834
4.657714 -0.0002017151
4.658714 -0.00020061449999999998
4.659714 -0.00019950677999999998
4.660714 -0.00019839221999999997
4.661714 -0.00019727120000000002
4.662714 -0.00019614397
4.663714 -0.00019501085
4.664714 -0.00019387221
4.665714 -0.00019272832000000002
4.666714 -0.00019157949
4.667714 -0.000190426
4.668715 -0.00018926806
4.669714 -0.00018810588
4.670714 -0.00018693964
4.671714 -0.00018576945
4.672714 -0.00018459542000000002
4.673714 -0.00018341758
4.674714 -0.00018223598
4.675714 -0.00018105059
4.676714 -0.00017986139
4.677714 -0.00017866835
4.678714 -0.00017747141
4.679714 -0.00017627050999999999
4.680714 -0.00017506561
4.681714 -0.00017385667000000002
4.682714 -0.00017264367
4.683714 -0.00017142665
4.684714 -0.00017020566
4.685714 -0.00016898072999999998
4.686714 -0.000167752
4.687714 -0.0001665196
4.688715 -0.00016528373000000002
4.689714 -0.00016404462
4.690714 -0.00016280246
4.691714 -0.00016155757999999998
4.692714 -0.00016031023
4.693714 -0.00015906071
4.694714 -0.00015780931
4.695714 -0.00015655636
4.696714 -0.00015530212
4.697714 -0.00015404686
4.698714 -0.00015279081
4.699714 -0.00015153419000000002
4.700714 -0.00015027717
4.701715 -0.00014901991000000001
4.702714 -0.00014776249
4.703714 -0.00014650498
4.704714 -0.00014524737999999999
4.705714 -0.00014398972
4.706714 -0.00014273193999999998
4.707714 -0.00014147398
4.708714 -0.00014021577
4.709714 -0.00013895722
4.710714 -0.00013769823
4.711714 -0.00013643871
4.712714 -0.00013517858
4.713714 -0.00013391778999999999
4.714714 -0.00013265631
4.715714 -0.00013139411
4.716714 -0.00013013125
4.717714 -0.00012886777
4.718714 -0.00012760378
4.719714 -0.00012633943
4.720714 -0.00012507487
4.721714 -0.00012381032
4.722714 -0.00012254602
4.723714 -0.00012128220000000001
4.724714 -0.00012001914000000001
4.725714 -0.00011875711000000001
4.726714 -0.00011749636000000001
4.727714 -0.00011623719
4.728714 -0.00011497983
4.729714 -0.00011372451999999999
4.730714 -0.00011247148
4.731714 -0.00011122086
4.732714 -0.0001099728
4.733714 -0.00010872741999999999
4.734715 -0.00010748477000000002
4.735714 -0.00010624488999999999
4.736714 -0.00010500778
4.737714 -0.00010377339
4.738714 -0.00010254167
4.739714 -0.00010131255
4.740714 -0.00010008591000000001
4.741714 -9.8861676e-05
4.742714 -9.7639736e-05
4.743714 -9.642000100000001e-05
4.744714 -9.520237500000001e-05
4.745714 -9.3986819e-05
4.746714 -9.2773291e-05
4.747715 -9.1561787e-05
4.748714 -9.0352336e-05
4.749714 -8.9144999e-05
4.750714 -8.7939861e-05
4.751714 -8.673705499999999e-05
4.752714 -8.5536743e-05
4.753714 -8.4339086e-05
4.754714 -8.3144306e-05
4.755714 -8.1952612e-05
4.756714 -8.0764232e-05
4.757714 -7.9579388e-05
4.758714 -7.8398307e-05
4.759714 -7.7221193e-05
4.760714 -7.6048235e-05
4.761714 -7.4879614e-05
4.762714 -7.3715461e-05
4.763714 -7.2555889e-05
4.764714 -7.1400973e-05
4.765714 -7.0250746e-05
4.766714 -6.9105226e-05
4.767715 -6.7964385e-05
4.768714 -6.682817e-05
4.769714 -6.5696491e-05
4.770714 -6.4569258e-05
4.771714 -6.3446356e-05
4.772714 -6.2327666e-05
4.773714 -6.1213069e-05
4.774714 -6.0102451e-05
4.775714 -5.8995704e-05
4.776714 -5.7892754e-05
4.777714 -5.6793539000000004e-05
4.778714 -5.5698018000000004e-05
4.779714 -5.4606204e-05
4.780715 -5.3518136000000004e-05
4.781714 -5.2433865000000004e-05
4.782714 -5.1353499e-05
4.783714 -5.027716799999999e-05
4.784714 -4.9205016e-05
4.785714 -4.8137235e-05
4.786714 -4.707401e-05
4.787714 -4.6015555000000004e-05
4.788714 -4.4962073e-05
4.789714 -4.3913769e-05
4.790714 -4.287084e-05
4.791714 -4.1833468e-05
4.792714 -4.0801811e-05
4.793715 -3.9776003e-05
4.794714 -3.8756153e-05
4.795714 -3.7742327999999996e-05
4.796714 -3.6734562e-05
4.797714 -3.5732862e-05
4.798714 -3.4737192e-05
4.799714 -3.3747494e-05
4.800714 -3.2763685e-05
4.801714 -3.1785649e-05
4.802714 -3.0813263e-05
4.803714 -2.984639e-05
4.804714 -2.8884884e-05
4.805714 -2.792861e-05
4.806714 -2.6977438e-05
4.807714 -2.6031253e-05
4.808714 -2.5089955000000002e-05
4.809714 -2.4153478999999998e-05
4.810714 -2.3221781e-05
4.811714 -2.2294847e-05
4.812714 -2.1372696000000002e-05
4.813715 -2.0455383e-05
4.814714 -1.9542985e-05
4.815714 -1.8635615e-05
4.816714 -1.7733402e-05
4.817714 -1.6836498e-05
4.818714 -1.5945068e-05
4.819714 -1.5059287000000001e-05
4.820714 -1.4179327e-05
4.821714 -1.3305358000000002e-05
4.822714 -1.2437539e-05
4.823714 -1.1576009e-05
4.824714 -1.0720893e-05
4.825714 -9.872280099999999e-06
4.826715 -9.0302372e-06
4.827714 -8.194798799999999e-06
4.828714 -7.365968499999999e-06
4.829714 -6.543717e-06
4.830714 -5.7279880000000006e-06
4.831714 -4.9186973e-06
4.832714 -4.1157385000000006e-06
4.833714 -3.3189874e-06
4.834714 -2.5283066e-06
4.835714 -1.7435536e-06
4.836714 -9.6458335e-07
4.837714 -1.912577e-07
4.838714 5.7655059e-07
4.839714 1.3389531000000001e-06
4.840714 2.0960405e-06
4.841714 2.8478777000000003e-06
4.842714 3.5945025e-06
4.843714 4.3359254e-06
4.844714 5.0721251e-06
4.845714 5.8030547e-06
4.846714 6.5286393e-06
4.847714 7.2487801e-06
4.848714 7.9633615e-06
4.849714 8.672253700000001e-06
4.850714 9.375313e-06
4.851714 1.0072397e-05
4.852714 1.0763363e-05
4.853714 1.1448081000000001e-05
4.854714 1.2126429e-05
4.855714 1.2798309e-05
4.856714 1.3463644e-05
4.857714 1.4122381e-05
4.858714 1.4774498000000002e-05
4.859715 1.5420004e-05
4.860714 1.6058937e-05
4.861714 1.6691361e-05
4.862714 1.7317370000000003e-05
4.863714 1.7937079e-05
4.864714 1.8550621e-05
4.865714 1.9158145e-05
4.866714 1.9759807e-05
4.867714 2.0355766000000003e-05
4.868714 2.0946182e-05
4.869714 2.1531199999999998e-05
4.870714 2.2110954e-05
4.871714 2.2685562e-05
4.872715 2.325511e-05
4.873714 2.3819671e-05
4.874714 2.4379281e-05
4.875714 2.4933951e-05
4.876714 2.5483658e-05
4.877714 2.6028363e-05
4.878714 2.6567989e-05
4.879714 2.7102448e-05
4.880714 2.7631623e-05
4.881714 2.8155398000000003e-05
4.882714 2.8673642e-05
4.883714 2.9186224999999997e-05
4.884714 2.9693018e-05
4.885714 3.0193908e-05
4.886714 3.0688793000000004e-05
4.887714 3.1177589e-05
4.888714 3.1660238e-05
4.889714 3.2136705e-05
4.890714 3.2606994e-05
4.891714 3.3071116999999996e-05
4.892715 3.3529139e-05
4.893714 3.3981135e-05
4.894714 3.4427211e-05
4.895714 3.4867489e-05
4.896714 3.5302119e-05
4.897714 3.5731256e-05
4.898714 3.6155063e-05
4.899714 3.6573707e-05
4.900714 3.6987345e-05
4.901714 3.7396134e-05
4.902714 3.7800206e-05
4.903714 3.8199687e-05
4.904714 3.8594675e-05
4.905715 3.8985243e-05
4.906714 3.9371443000000005e-05
4.907714 3.9753294e-05
4.908714 4.0130793999999996e-05
4.909714 4.0503912e-05
4.910714 4.0872601e-05
4.911714 4.1236788000000005e-05
4.912714 4.1596397e-05
4.913714 4.1951324e-05
4.914714 4.2301474000000004e-05
4.915714 4.2646752e-05
4.916714 4.2987061999999996e-05
4.917714 4.3322325e-05
4.918715 4.3652469000000005e-05
4.919714 4.3977450999999996e-05
4.920714 4.4297238e-05
4.921714 4.4611835e-05
4.922714 4.4921262e-05
4.923714 4.5225573e-05
4.924714 4.5524840000000004e-05
4.925714 4.5819164000000005e-05
4.926714 4.6108664e-05
4.927714 4.6393481e-05
4.928714 4.6673762e-05
4.929714 4.6949668e-05
4.930714 4.7221363e-05
4.931714 4.7489013e-05
4.932714 4.7752769e-05
4.933714 4.8012771e-05
4.934714 4.8269158e-05
4.935714 4.8522031e-05
4.936714 4.8771477e-05
4.937714 4.9017558e-05
4.938715 4.9260314e-05
4.939714 4.9499749000000004e-05
4.940714 4.9735859999999996e-05
4.941714 4.9968604999999995e-05
4.942714 5.0197923e-05
4.943714 5.0423745e-05
4.944714 5.064598e-05
4.945714 5.0864537e-05
4.946714 5.1079325999999995e-05
4.947714 5.1290255e-05
4.948714 5.1497233e-05
4.949714 5.1700198e-05
4.950714 5.1899075999999993e-05
4.951715 5.209384399999999e-05
4.952714 5.228449099999999e-05
4.953714 5.2471022999999996e-05
4.954714 5.2653485e-05
4.955714 5.2831945e-05
4.956714 5.3006482e-05
4.957714 5.3177216999999996e-05
4.958714 5.3344279999999995e-05
4.959714 5.350781900000001e-05
4.960714 5.3667997999999996e-05
4.961714 5.3824982e-05
4.962714 5.3978953999999993e-05
4.963714 5.4130066e-05
4.964714 5.4278496e-05
4.965714 5.4424385000000006e-05
4.966714 5.4567869e-05
4.967714 5.4709073999999997e-05
4.968714 5.4848067e-05
4.969714 5.4984935e-05
4.970714 5.5119716e-05
4.971714 5.5252423e-05
4.972714 5.5383055e-05
4.973714 5.551157799999999e-05
4.974714 5.5637935e-05
4.975714 5.5762080999999994e-05
4.976714 5.588393e-05
4.977714 5.6003404e-05
4.978714 5.612041e-05
4.979714 5.6234882e-05
4.980714 5.634672700000001e-05
4.981714 5.6455895e-05
4.982714 5.6562344999999995e-05
4.983714 5.6666045e-05
4.984715 5.6766992999999995e-05
4.985714 5.686521300000001e-05
4.986714 5.6960744e-05
4.987714 5.7053666e-05
4.988714 5.7144063999999995e-05
4.989714 5.7232052e-05
4.990714 5.7317766e-05
4.991714 5.7401354e-05
4.992714 5.748296400000001e-05
4.993714 5.7562761000000004e-05
4.994714 5.764091500000001e-05
4.995714 5.7717585000000003e-05
4.996714 5.7792926e-05
4.997715 5.7867067e-05
4.998714 5.7940132999999995e-05
4.999714 5.8012233e-05
5.000714 5.8083451999999996e-05
5.001714 5.8153836e-05
5.002714 5.8223429e-05
5.003714 5.8292220999999995e-05
5.004714 5.8360217000000004e-05
5.005714 5.8427383e-05
5.006714 5.8493657e-05
5.007714 5.8558982e-05
5.008714 5.8623283e-05
5.009714 5.8686476e-05
5.010714 5.8748486000000003e-05
5.011714 5.880924e-05
5.012714 5.8868665000000005e-05
5.013714 5.8926719e-05
5.014714 5.8983358e-05
5.015714 5.9038564e-05
5.016714 5.9092355e-05
5.017715 5.9144759000000005e-05
5.018714 5.9195816e-05
5.019714 5.9245616000000005e-05
5.020714 5.9294257e-05
5.021714 5.9341852e-05
5.022714 5.9388543e-05
5.023714 5.9434478e-05
5.024714 5.9479811e-05
5.025714 5.9524699999999996e-05
5.026714 5.956930499999999e-05
5.027714 5.9613784999999994e-05
5.028714 5.9658277e-05
5.029714 5.9702909999999995e-05
5.030715 5.9747805e-05
5.031714 5.9793041e-05
5.032714 5.9838692000000005e-05
5.033714 5.9884797999999994e-05
5.034714 5.9931386e-05
5.035714 5.9978458e-05
5.036714 6.0025968e-05
5.037714 6.0073899e-05
5.038714 6.0122164e-05
5.039714 6.0170713999999995e-05
5.040714 6.021945799999999e-05
5.041714 6.0268314e-05
5.042714 6.0317205000000006e-05
5.043715 6.036605700000001e-05
5.044714 6.04148e-05
5.045714 6.0463384000000004e-05
5.046714 6.0511775000000004e-05
5.047714 6.0559972e-05
5.048714 6.0607982e-05
5.049714 6.0655838999999996e-05
5.050714 6.070360999999999e-05
5.051714 6.075137000000001e-05
5.052714 6.0799226000000003e-05
5.053714 6.084729900000001e-05
5.054714 6.0895718e-05
5.055714 6.0944643000000004e-05
5.056714 6.0994222e-05
5.057714 6.104461399999999e-05
5.058714 6.1095966e-05
5.059714 6.1148432e-05
5.060714 6.120213799999999e-05
5.061714 6.1257202e-05
5.062714 6.1313722e-05
5.063715 6.1371782e-05
5.064714 6.1431422e-05
5.065714 6.1492682e-05
5.066714 6.1555556e-05
5.067714 6.1620023e-05
5.068714 6.1686052e-05
5.069714 6.1753576e-05
5.070714 6.182251e-05
5.071714 6.189278e-05
5.072714 6.1964283e-05
5.073714 6.2036929e-05
5.074714 6.211063200000001e-05
5.075714 6.2185302e-05
5.076715 6.2260858e-05
5.077714 6.2337244e-05
5.078714 6.2414432e-05
5.079714 6.2492398e-05
5.080714 6.2571144e-05
5.081714 6.2650696e-05
5.082714 6.2731124e-05
5.083714 6.281249500000001e-05
5.084714 6.2894895e-05
5.085714 6.2978449e-05
5.086714 6.3063283e-05
5.087714 6.314953700000001e-05
5.088714 6.3237349e-05
5.089714 6.332686599999999e-05
5.090714 6.3418219e-05
5.091714 6.351154399999999e-05
5.092714 6.3606961e-05
5.093714 6.3704573e-05
5.094714 6.380445300000001e-05
5.095714 6.3906663e-05
5.096714 6.4011243e-05
5.097714 6.4118211e-05
5.098714 6.4227544e-05
5.099714 6.4339213e-05
5.100714 6.4453167e-05
5.101714 6.4569326e-05
5.102714 6.468762299999999e-05
5.103714 6.480794900000001e-05
5.104714 6.4930219e-05
5.105714 6.505433100000001e-05
5.106714 6.51802e-05
5.107714 6.530773899999999e-05
5.108714 6.5436876e-05
5.109715 6.5567559e-05
5.110714 6.5699754e-05
5.111714 6.5833444e-05
5.112714 6.5968646e-05
5.113714 6.6105395e-05
5.114714 6.624374000000001e-05
5.115714 6.6383751e-05
5.116714 6.652553e-05
5.117714 6.6669179e-05
5.118714 6.6814823e-05
5.119714 6.6962588e-05
5.120714 6.7112597e-05
5.121714 6.7264978e-05
5.122715 6.7419847e-05
5.123714 6.7577304e-05
5.124714 6.773745400000001e-05
5.125714 6.7900356e-05
5.126714 6.8066072e-05
5.127714 6.823463e-05
5.128714 6.8406035e-05
5.129714 6.858026599999999e-05
5.130714 6.8757288e-05
5.131714 6.8937027e-05
5.132714 6.9119415e-05
5.133714 6.9304349e-05
5.134714 6.9491733e-05
5.135714 6.9681448e-05
5.136714 6.987338e-05
5.137714 7.0067426e-05
5.138714 7.0263479e-05
5.139714 7.0461454e-05
5.140714 7.066126400000001e-05
5.141714 7.0862865e-05
5.142715 7.1066222e-05
5.143714 7.1271319e-05
5.144714 7.1478172e-05
5.145714 7.168681e-05
5.146714 7.189729e-05
5.147714 7.2109697e-05
5.148714 7.2324121e-05
5.149714 7.2540666e-05
5.150714 7.2759445e-05
5.151714 7.2980589e-05
5.152714 7.3204211e-05
5.153714 7.3430419e-05
5.154714 7.365932200000001e-05
5.155715 7.389101e-05
5.156714 7.4125552e-05
5.157714 7.436301e-05
5.158714 7.4603412e-05
5.159714 7.4846758e-05
5.160714 7.5093033e-05
5.161714 7.5342189e-05
5.162714 7.5594158e-05
5.163714 7.5848874e-05
5.164714 7.6106215e-05
5.165714 7.6366075e-05
5.166714 7.6628328e-05
5.167714 7.6892843e-05
5.168715 7.715948999999999e-05
5.169714 7.7428149e-05
5.170714 7.7698701e-05
5.171714 7.7971049e-05
5.172714 7.8245108e-05
5.173714 7.852081599999999e-05
5.174714 7.8798126e-05
5.175714 7.9077017e-05
5.176714 7.935750500000001e-05
5.177714 7.9639608e-05
5.178714 7.992337e-05
5.179714 8.0208855e-05
5.180714 8.049615300000001e-05
5.181714 8.078535e-05
5.182714 8.1076541e-05
5.183714 8.1369836e-05
5.184714 8.166532000000001e-05
5.185714 8.19631e-05
5.186714 8.2263244e-05
5.187714 8.2565833e-05
5.188715 8.2870901e-05
5.189714 8.317848599999999e-05
5.190714 8.3488595e-05
5.191714 8.380121699999999e-05
5.192714 8.41163e-05
5.193714 8.4433788e-05
5.194714 8.4753606e-05
5.195714 8.5075646e-05
5.196714 8.5399807e-05
5.197714 8.5725958e-05
5.198714 8.6053984e-05
5.199714 8.638375e-05
5.200714 8.671512399999999e-05
5.201715 8.7047999e-05
5.202714 8.7382267e-05
5.203714 8.7717831e-05
5.204714 8.8054622e-05
5.205714 8.8392574e-05
5.206714 8.8731673e-05
5.207714 8.9071898e-05
5.208714 8.941327100000001e-05
5.209714 8.975581e-05
5.210714 9.009955900000001e-05
5.211714 9.0444587e-05
5.212714 9.0790979e-05
5.213714 9.113880399999999e-05
5.214714 9.148814100000001e-05
5.215714 9.1839081e-05
5.216714 9.2191698e-05
5.217714 9.2546048e-05
5.218714 9.2902189e-05
5.219714 9.3260167e-05
5.220714 9.361996800000001e-05
5.221714 9.3981606e-05
5.222714 9.4345046e-05
5.223714 9.4710231e-05
5.224714 9.507709299999999e-05
5.225714 9.544553399999999e-05
5.226714 9.5815437e-05
5.227714 9.6186693e-05
5.228714 9.655914299999999e-05
5.229714 9.6932638e-05
5.230714 9.730706599999999e-05
5.231714 9.7682243e-05
5.232714 9.8058058e-05
5.233714 9.843438400000001e-05
5.234715 9.8811097e-05
5.235714 9.9188117e-05
5.236714 9.956536400000001e-05
5.237714 9.9942793e-05
5.238714 0.00010032038
5.239714 0.00010069810999999998
5.240714 0.00010107598999999999
5.241714 0.00010145407
5.242714 0.00010183240000000001
5.243714 0.00010221103999999999
5.244714 0.00010259006000000001
5.245714 0.00010296952999999999
5.246714 0.00010334956
5.247715 0.00010373020000000001
5.248714 0.00010411153000000002
5.249714 0.00010449361999999999
5.250714 0.00010487648
5.251714 0.00010526016
5.252714 0.00010564466
5.253714 0.00010602995
5.254714 0.000106416
5.255714 0.00010680272
5.256714 0.00010719007
5.257714 0.00010757791
5.258714 0.00010796614999999999
5.259714 0.00010835462999999999
5.260714 0.00010874324999999999
5.261714 0.00010913182999999999
5.262714 0.00010952025000000001
5.263714 0.00010990836
5.264714 0.00011029604
5.265714 0.00011068316
5.266714 0.00011106962
5.267715 0.00011145534
5.268714 0.00011184024999999999
5.269714 0.00011222427
5.270714 0.00011260743
5.271714 0.00011298968
5.272714 0.00011337105
5.273714 0.00011375156999999999
5.274714 0.00011413126
5.275714 0.00011451019
5.276714 0.00011488841
5.277714 0.00011526596999999999
5.278714 0.00011564293
5.279714 0.00011601935000000001
5.280715 0.00011639526
5.281714 0.00011677067
5.282714 0.00011714563000000001
5.283714 0.00011752011
5.284714 0.00011789408
5.285714 0.00011826751
5.286714 0.00011864031
5.287714 0.00011901242
5.288714 0.00011938371
5.289714 0.00011975409000000001
5.290714 0.00012012342
5.291714 0.00012049156
5.292714 0.00012085839
5.293715 0.00012122374
5.294714 0.00012158750000000001
5.295714 0.00012194953999999999
5.296714 0.00012230971
5.297714 0.00012266795
5.298714 0.00012302415
5.299714 0.00012337825
5.300714 0.00012373018
5.301714 0.00012407994
5.302714 0.00012442752
5.303714 0.0001247729
5.304714 0.00012511613
5.305714 0.00012545725
5.306714 0.00012579629
5.307714 0.00012613333
5.308714 0.00012646842
5.309714 0.00012680163
5.310714 0.00012713299000000002
5.311714 0.00012746256
5.312714 0.00012779037
5.313715 0.00012811645
5.314714 0.00012844079
5.315714 0.00012876337
5.316714 0.00012908417
5.317714 0.00012940313000000002
5.318714 0.00012972015999999998
5.319714 0.00013003517999999998
5.320714 0.00013034808
5.321714 0.00013065874
5.322714 0.00013096702
5.323714 0.00013127282
5.324714 0.00013157597
5.325714 0.00013187636
5.326715 0.00013217383000000001
5.327714 0.00013246828
5.328714 0.00013275960000000002
5.329714 0.00013304771
5.330714 0.0001333325
5.331714 0.00013361396
5.332714 0.00013389202
5.333714 0.00013416666
5.334714 0.00013443789
5.335714 0.00013470573
5.336714 0.00013497018
5.337714 0.00013523128999999999
5.338714 0.00013548912
5.339714 0.00013574371
5.340714 0.00013599511999999998
5.341714 0.00013624337
5.342714 0.00013648854
5.343714 0.00013673065
5.344714 0.00013696971
5.345714 0.00013720574999999998
5.346714 0.00013743872
5.347714 0.00013766866
5.348714 0.00013789544999999998
5.349714 0.00013811908
5.350714 0.00013833946
5.351714 0.00013855652
5.352714 0.00013877012
5.353714 0.00013898016
5.354714 0.00013918652
5.355714 0.0001393891
5.356714 0.00013958777
5.357714 0.0001397824
5.358714 0.00013997289
5.359715 0.00014015917
5.360714 0.00014034113
5.361714 0.0001405187
5.362714 0.00014069185
5.363714 0.00014086054000000001
5.364714 0.00014102474
5.365714 0.00014118447
5.366714 0.00014133972
5.367714 0.00014149053
5.368714 0.00014163695
5.369714 0.00014177901
5.370714 0.00014191678
5.371714 0.00014205029
5.372715 0.00014217964
5.373714 0.00014230483000000002
5.374714 0.00014242592000000002
5.375714 0.00014254292
5.376714 0.00014265588
5.377714 0.00014276478
5.378714 0.00014286961
5.379714 0.00014297035
5.380714 0.00014306692999999999
5.381714 0.00014315931
5.382714 0.00014324739
5.383714 0.00014333112
5.384714 0.00014341036
5.385714 0.00014348504
5.386714 0.00014355505
5.387714 0.00014362026
5.388714 0.00014368061
5.389714 0.00014373596
5.390714 0.00014378626
5.391714 0.0001438314
5.392715 0.00014387134
5.393714 0.00014390605
5.394714 0.00014393547
5.395714 0.0001439596
5.396714 0.00014397845
5.397714 0.00014399201
5.398714 0.00014400033
5.399714 0.00014400348
5.400714 0.00014400146
5.401714 0.00014399435
5.402714 0.00014398222
5.403714 0.00014396511000000002
5.404714 0.00014394309
5.405715 0.00014391621
5.406714 0.00014388451
5.407714 0.00014384804
5.408714 0.00014380677999999999
5.409714 0.00014376077
5.410714 0.00014370999
5.411714 0.0001436544
5.412714 0.00014359399
5.413714 0.0001435287
5.414714 0.00014345845
5.415714 0.00014338319
5.416714 0.00014330284
5.417714 0.0001432173
5.418715 0.0001431265
5.419714 0.00014303035
5.420714 0.00014292879
5.421714 0.00014282172
5.422714 0.0001427091
5.423714 0.00014259086
5.424714 0.000142467
5.425714 0.00014233747
5.426714 0.00014220225
5.427714 0.00014206136
5.428714 0.00014191481
5.429714 0.00014176263
5.430714 0.00014160488000000002
5.431714 0.00014144159
5.432714 0.00014127281
5.433714 0.00014109862
5.434714 0.00014091908000000002
5.435714 0.00014073422
5.436714 0.00014054410999999998
5.437714 0.00014034882
5.438715 0.00014014835
5.439714 0.00013994276
5.440714 0.00013973204999999999
5.441714 0.00013951620999999998
5.442714 0.00013929528
5.443714 0.00013906919
5.444714 0.00013883792
5.445714 0.00013860144
5.446714 0.0001383597
5.447714 0.00013811264
5.448714 0.00013786017
5.449714 0.00013760226
5.450714 0.00013733883999999998
5.451715 0.00013706986
5.452714 0.00013679524
5.453714 0.00013651497
5.454714 0.00013622899
5.455714 0.00013593731000000002
5.456714 0.00013563988
5.457714 0.00013533673
5.458714 0.00013502788
5.459714 0.00013471335
5.460714 0.00013439319
5.461714 0.00013406745
5.462714 0.00013373621
5.463714 0.00013339949999999998
5.464714 0.00013305742
5.465714 0.00013271004
5.466714 0.00013235743
5.467714 0.00013199968
5.468714 0.00013163684
5.469714 0.00013126897
5.470714 0.00013089613
5.471714 0.00013051833999999998
5.472714 0.00013013564999999998
5.473714 0.00012974807
5.474714 0.0001293556
5.475714 0.00012895823
5.476714 0.00012855595
5.477714 0.00012814872000000002
5.478714 0.00012773653
5.479714 0.00012731930999999999
5.480714 0.00012689703000000002
5.481714 0.00012646964
5.482714 0.00012603711
5.483714 0.00012559938
5.484715 0.00012515641
5.485714 0.00012470817
5.486714 0.00012425468
5.487714 0.00012379589
5.488714 0.00012333182000000002
5.489714 0.00012286249
5.490714 0.00012238791
5.491714 0.00012190815
5.492714 0.00012142322000000001
5.493714 0.00012093321
5.494714 0.00012043816
5.495714 0.00011993817
5.496714 0.00011943329000000001
5.497715 0.00011892361
5.498714 0.00011840918
5.499714 0.00011789011999999999
5.500714 0.00011736646999999999
5.501714 0.00011683828999999999
5.502714 0.00011630565000000001
5.503714 0.00011576858000000001
5.504714 0.0001152271
5.505714 0.00011468127000000001
5.506714 0.00011413108999999999
5.507714 0.00011357655
5.508714 0.00011301767999999999
5.509714 0.00011245443
5.510714 0.00011188682000000001
5.511714 0.00011131483
5.512714 0.00011073842000000001
5.513714 0.00011015758000000001
5.514714 0.0001095723
5.515714 0.00010898253
5.516714 0.00010838831
5.517715 0.00010778964
5.518714 0.00010718646999999999
5.519714 0.00010657889
5.520714 0.00010596688000000002
5.521714 0.00010535050000000001
5.522714 0.00010472978
5.523714 0.00010410479999999999
5.524714 0.00010347561
5.525714 0.0001028423
5.526714 0.00010220491
5.527714 0.00010156355000000001
5.528714 0.00010091829
5.529714 0.00010026923
5.530715 9.9616432e-05
5.531714 9.895997e-05
5.532714 9.8299915e-05
5.533714 9.7636337e-05
5.534714 9.696926799999999e-05
5.535714 9.6298788e-05
5.536714 9.562488700000001e-05
5.537714 9.494762e-05
5.538714 9.4266994e-05
5.539714 9.3583014e-05
5.540714 9.2895681e-05
5.541714 9.2204988e-05
5.542714 9.151093e-05
5.543715 9.0813489e-05
5.544714 9.0112655e-05
5.545714 8.9408417e-05
5.546714 8.8700762e-05
5.547714 8.7989685e-05
5.548714 8.7275185e-05
5.549714 8.6557282e-05
5.550714 8.583599000000001e-05
5.551714 8.511133299999999e-05
5.552714 8.4383356e-05
5.553714 8.365210499999999e-05
5.554714 8.2917632e-05
5.555714 8.2180003e-05
5.556714 8.1439299e-05
5.557714 8.0695594e-05
5.558714 7.9948967e-05
5.559714 7.9199521e-05
5.560714 7.8447334e-05
5.561714 7.7692499e-05
5.562714 7.693509500000001e-05
5.563715 7.6175212e-05
5.564714 7.5412925e-05
5.565714 7.4648301e-05
5.566714 7.3881404e-05
5.567714 7.3112284e-05
5.568714 7.2340981e-05
5.569714 7.156754100000001e-05
5.570714 7.079198700000001e-05
5.571714 7.0014329e-05
5.572714 6.9234591e-05
5.573714 6.8452766e-05
5.574714 6.7668861e-05
5.575714 6.6882887e-05
5.576715 6.6094827e-05
5.577714 6.5304687e-05
5.578714 6.451246599999999e-05
5.579714 6.371817e-05
5.580714 6.2921811e-05
5.581714 6.212340500000001e-05
5.582714 6.1322976e-05
5.583714 6.052054000000001e-05
5.584714 5.971616e-05
5.585714 5.8909865e-05
5.586714 5.8101716000000004e-05
5.587714 5.729176599999999e-05
5.588714 5.6480098e-05
5.589714 5.5666770999999994e-05
5.590714 5.4851859000000004e-05
5.591714 5.4035451e-05
5.592714 5.3217616e-05
5.593714 5.2398440000000006e-05
5.594714 5.1577996e-05
5.595714 5.0756353e-05
5.596714 4.9933584e-05
5.597714 4.9109735e-05
5.598714 4.8284875e-05
5.599714 4.7459054e-05
5.600714 4.6632303e-05
5.601714 4.5804663e-05
5.602714 4.4976153e-05
5.603714 4.4146799e-05
5.604714 4.3316618e-05
5.605714 4.2485621e-05
5.606714 4.1653814e-05
5.607714 4.0821212e-05
5.608714 3.9987816e-05
5.609715 3.9153636e-05
5.610714 3.8318689e-05
5.611714 3.7482985e-05
5.612714 3.6646546e-05
5.613714 3.5809401e-05
5.614714 3.4971586e-05
5.615714 3.4133134e-05
5.616714 3.3294094e-05
5.617714 3.245452e-05
5.618714 3.1614474e-05
5.619714 3.0774015e-05
5.620714 2.9933219000000002e-05
5.621714 2.9092152e-05
5.622715 2.8250889e-05
5.623714 2.740951e-05
5.624714 2.6568088e-05
5.625714 2.57267e-05
5.626714 2.4885412000000004e-05
5.627714 2.4044292e-05
5.628714 2.3203398e-05
5.629714 2.2362788000000003e-05
5.630714 2.1522501000000002e-05
5.631714 2.068258e-05
5.632714 1.984306e-05
5.633714 1.9003961e-05
5.634714 1.8165302000000003e-05
5.635714 1.7327093e-05
5.636714 1.6489342e-05
5.637714 1.5652051e-05
5.638714 1.4815221e-05
5.639714 1.3978848e-05
5.640714 1.3142933000000001e-05
5.641714 1.2307476000000001e-05
5.642715 1.1472476e-05
5.643714 1.0637943999999999e-05
5.644714 9.8038882e-06
5.645714 8.970326299999999e-06
5.646714 8.1372811e-06
5.647714 7.304782899999999e-06
5.648714 6.472867400000001e-06
5.649714 5.6415779e-06
5.650714 4.8109627e-06
5.651714 3.9810772e-06
5.652714 3.1519803999999997e-06
5.653714 2.3237343999999997e-06
5.654714 1.4964048e-06
5.655715 6.7005752e-07
5.656714 -1.5524032e-07
5.657714 -9.7942339e-07
5.658714 -1.8024286e-06
5.659714 -2.6241965e-06
5.660714 -3.4446709999999997e-06
5.661714 -4.2638025e-06
5.662714 -5.081546199999999e-06
5.663714 -5.897865e-06
5.664714 -6.712726700000001e-06
5.665714 -7.526107000000001e-06
5.666714 -8.3379831e-06
5.667714 -9.1483422e-06
5.668715 -9.9571729e-06
5.669714 -1.0764469e-05
5.670714 -1.1570226000000001e-05
5.671714 -1.2374439999999999e-05
5.672714 -1.3177112999999998e-05
5.673714 -1.3978239000000001e-05
5.674714 -1.4777818e-05
5.675714 -1.5575843999999998e-05
5.676714 -1.6372304e-05
5.677714 -1.7167189e-05
5.678714 -1.7960479999999997e-05
5.679714 -1.8752152000000002e-05
5.680714 -1.9542179e-05
5.681714 -2.0330526e-05
5.682714 -2.1117161e-05
5.683714 -2.1902042e-05
5.684714 -2.2685123e-05
5.685714 -2.3466357e-05
5.686714 -2.4245702e-05
5.687714 -2.5023104e-05
5.688715 -2.5798516e-05
5.689714 -2.6571890999999997e-05
5.690714 -2.7343185000000002e-05
5.691714 -2.8112359000000003e-05
5.692714 -2.887937e-05
5.693714 -2.9644186999999998e-05
5.694714 -3.0406781e-05
5.695714 -3.116713e-05
5.696714 -3.1925211e-05
5.697714 -3.2681012e-05
5.698714 -3.3434522999999996e-05
5.699714 -3.4185743e-05
5.700714 -3.4934665999999996e-05
5.701715 -3.5681302000000006e-05
5.702714 -3.6425649e-05
5.703714 -3.7167715e-05
5.704714 -3.7907509e-05
5.705714 -3.8645038000000004e-05
5.706714 -3.9380302e-05
5.707714 -4.0113309e-05
5.708714 -4.0844057e-05
5.709714 -4.1572540000000005e-05
5.710714 -4.2298757e-05
5.711714 -4.3022689e-05
5.712714 -4.3744325e-05
5.713714 -4.4463647e-05
5.714714 -4.5180622e-05
5.715714 -4.5895231e-05
5.716714 -4.6607437e-05
5.717714 -4.7317209e-05
5.718714 -4.8024509e-05
5.719714 -4.8729311e-05
5.720714 -4.943156e-05
5.721714 -5.0131239999999995e-05
5.722714 -5.0828304999999996e-05
5.723714 -5.1522727e-05
5.724714 -5.2214477e-05
5.725714 -5.2903532999999996e-05
5.726714 -5.358986099999999e-05
5.727714 -5.4273454e-05
5.728714 -5.4954301999999995e-05
5.729714 -5.5632398e-05
5.730714 -5.630772600000001e-05
5.731714 -5.6980303e-05
5.732714 -5.7650129000000005e-05
5.733714 -5.831721e-05
5.734715 -5.8981556e-05
5.735714 -5.964319e-05
5.736714 -6.0302114e-05
5.737714 -6.095834799999999e-05
5.738714 -6.161190499999999e-05
5.739714 -6.226280799999999e-05
5.740714 -6.2911056e-05
5.741714 -6.3556661e-05
5.742714 -6.4199634e-05
5.743714 -6.483996900000001e-05
5.744714 -6.5477673e-05
5.745714 -6.6112744e-05
5.746714 -6.6745156e-05
5.747715 -6.7374918e-05
5.748714 -6.8001992e-05
5.749714 -6.8626372e-05
5.750714 -6.924804e-05
5.751714 -6.9866962e-05
5.752714 -7.0483117e-05
5.753714 -7.1096474e-05
5.754714 -7.1707018e-05
5.755714 -7.231472e-05
5.756714 -7.2919556e-05
5.757714 -7.3521505e-05
5.758714 -7.412055500000001e-05
5.759714 -7.4716695e-05
5.760714 -7.5309907e-05
5.761714 -7.590019200000001e-05
5.762714 -7.648754400000001e-05
5.763714 -7.7071968e-05
5.764714 -7.765347e-05
5.765714 -7.8232063e-05
5.766714 -7.8807767e-05
5.767715 -7.9380595e-05
5.768714 -7.9950564e-05
5.769714 -8.051769700000001e-05
5.770714 -8.1082027e-05
5.771714 -8.164356e-05
5.772714 -8.2202337e-05
5.773714 -8.2758373e-05
5.774714 -8.3311687e-05
5.775714 -8.3862295e-05
5.776714 -8.4410215e-05
5.777714 -8.4955468e-05
5.778714 -8.5498044e-05
5.779714 -8.603796e-05
5.780715 -8.6575204e-05
5.781714 -8.7109782e-05
5.782714 -8.7641689e-05
5.783714 -8.8170913e-05
5.784714 -8.8697436e-05
5.785714 -8.922124799999999e-05
5.786714 -8.9742326e-05
5.787714 -9.0260659e-05
5.788714 -9.0776228e-05
5.789714 -9.1289024e-05
5.790714 -9.1799023e-05
5.791714 -9.2306215e-05
5.792714 -9.281059800000001e-05
5.793715 -9.331216100000001e-05
5.794714 -9.3810905e-05
5.795714 -9.4306841e-05
5.796714 -9.4799975e-05
5.797714 -9.5290324e-05
5.798714 -9.577789799999999e-05
5.799714 -9.6262715e-05
5.800714 -9.6744805e-05
5.801714 -9.7224211e-05
5.802714 -9.7700956e-05
5.803714 -9.8175076e-05
5.804714 -9.8646615e-05
5.805714 -9.9115584e-05
5.806714 -9.958203e-05
5.807714 -0.00010004599
5.808714 -0.00010050748
5.809714 -0.00010096652999999999
5.810714 -0.00010142315
5.811714 -0.00010187739000000001
5.812714 -0.00010232922
5.813715 -0.00010277865
5.814714 -0.0001032257
5.815714 -0.00010367035
5.816714 -0.0001041126
5.817714 -0.00010455242000000001
5.818714 -0.00010498981
5.819714 -0.00010542474
5.820714 -0.00010585717999999999
5.821714 -0.00010628713000000002
5.822714 -0.00010671457000000001
5.823714 -0.00010713948
5.824714 -0.00010756183
5.825714 -0.00010798165
5.826715 -0.00010839890000000001
5.827714 -0.00010881362
5.828714 -0.00010922579000000001
5.829714 -0.00010963544
5.830714 -0.00011004258000000001
5.831714 -0.00011044726000000001
5.832714 -0.00011084951
5.833714 -0.00011124936
5.834714 -0.00011164684
5.835714 -0.00011204202
5.836714 -0.00011243492
5.837714 -0.00011282561000000001
5.838714 -0.00011321414
5.839714 -0.00011360054
5.840714 -0.00011398485
5.841714 -0.00011436710999999999
5.842714 -0.00011474733
5.843714 -0.00011512552999999999
5.844714 -0.00011550176
5.845714 -0.00011587599
5.846714 -0.00011624821999999999
5.847714 -0.00011661846
5.848714 -0.00011698668
5.849714 -0.00011735286
5.850714 -0.00011771697
5.851714 -0.00011807898
5.852714 -0.00011843886999999999
5.853714 -0.00011879657999999999
5.854714 -0.00011915212
5.855714 -0.00011950542
5.856714 -0.00011985646999999999
5.857714 -0.00012020527000000001
5.858714 -0.00012055179
5.859715 -0.00012089603999999999
5.860714 -0.00012123803
5.861714 -0.00012157775999999999
5.862714 -0.00012191525999999999
5.863714 -0.00012225058
5.864714 -0.00012258374
5.865714 -0.0001229148
5.866714 -0.00012324382
5.867714 -0.00012357084000000002
5.868714 -0.00012389595
5.869714 -0.00012421916999999998
5.870714 -0.00012454061
5.871714 -0.00012486029
5.872715 -0.00012517827
5.873714 -0.00012549458
5.874714 -0.00012580928999999998
5.875714 -0.00012612238
5.876714 -0.00012643391
5.877714 -0.00012674385
5.878714 -0.00012705221
5.879714 -0.00012735899
5.880714 -0.00012766412
5.881714 -0.0001279676
5.882714 -0.00012826938
5.883714 -0.0001285694
5.884714 -0.00012886763000000001
5.885714 -0.00012916403
5.886714 -0.00012945853000000002
5.887714 -0.00012975112
5.888714 -0.00013004172
5.889714 -0.00013033034
5.890714 -0.00013061696
5.891714 -0.00013090154
5.892715 -0.00013118412
5.893714 -0.0001314647
5.894714 -0.00013174331
5.895714 -0.00013201998
5.896714 -0.00013229477000000002
5.897714 -0.00013256773
5.898714 -0.00013283891
5.899714 -0.00013310838
5.900714 -0.00013337621999999998
5.901714 -0.00013364248
5.902714 -0.00013390724
5.903714 -0.00013417052
5.904714 -0.00013443241
5.905715 -0.00013469295
5.906714 -0.00013495214000000001
5.907714 -0.00013521001000000002
5.908714 -0.00013546655
5.909714 -0.00013572175
5.910714 -0.0001359756
5.911714 -0.00013622805
5.912714 -0.00013647905000000002
5.913714 -0.00013672853000000002
5.914714 -0.00013697646
5.915714 -0.00013722275
5.916714 -0.00013746732
5.917714 -0.00013771012
5.918715 -0.00013795106
5.919714 -0.00013819013
5.920714 -0.00013842725
5.921714 -0.00013866241
5.922714 -0.00013889559000000002
5.923714 -0.00013912677
5.924714 -0.00013935596
5.925714 -0.0001395832
5.926714 -0.0001398085
5.927714 -0.00014003195
5.928714 -0.00014025361
5.929714 -0.00014047354
5.930714 -0.00014069182
5.931714 -0.00014090855
5.932714 -0.0001411238
5.933714 -0.00014133766
5.934714 -0.00014155019
5.935714 -0.00014176147
5.936714 -0.00014197156999999999
5.937714 -0.00014218049000000002
5.938715 -0.00014238826
5.939714 -0.0001425949
5.940714 -0.00014280038
5.941714 -0.00014300467
5.942714 -0.00014320773
5.943714 -0.00014340949000000002
5.944714 -0.00014360988
5.945714 -0.00014380882
5.946714 -0.00014400621
5.947714 -0.00014420194
5.948714 -0.00014439593
5.949714 -0.00014458808
5.950714 -0.00014477831
5.951715 -0.00014496657
5.952714 -0.00014515276
5.953714 -0.00014533685999999998
5.954714 -0.00014551885000000002
5.955714 -0.0001456987
5.956714 -0.00014587644
5.957714 -0.0001460521
5.958714 -0.00014622571999999999
5.959714 -0.00014639736
5.960714 -0.00014656708
5.961714 -0.00014673499
5.962714 -0.00014690116999999998
5.963714 -0.00014706571
5.964714 -0.00014722868
5.965714 -0.00014739018
5.966714 -0.00014755026
5.967714 -0.000147709
5.968714 -0.00014786643
5.969714 -0.00014802256
5.970714 -0.00014817741
5.971714 -0.00014833095
5.972714 -0.00014848313
5.973714 -0.00014863390000000002
5.974714 -0.00014878318
5.975714 -0.00014893089
5.976714 -0.00014907693
5.977714 -0.00014922116
5.978714 -0.00014936348
5.979714 -0.0001495038
5.980714 -0.00014964195
5.981714 -0.00014977786
5.982714 -0.00014991144
5.983714 -0.00015004262000000001
5.984715 -0.00015017132
5.985714 -0.00015029753999999998
5.986714 -0.00015042125
5.987714 -0.00015054246
5.988714 -0.00015066121
5.989714 -0.00015077753999999998
5.990714 -0.00015089153
5.991714 -0.00015100326
5.992714 -0.00015111284
5.993714 -0.00015122035000000002
5.994714 -0.00015132591
5.995714 -0.00015142963999999998
5.996714 -0.00015153162
5.997715 -0.00015163191
5.998714 -0.00015173061
5.999714 -0.00015182778
6.000714 -0.00015192340000000002
6.001714 -0.00015201751
6.002714 -0.00015211008
6.003714 -0.00015220107
6.004714 -0.0001522904
6.005714 -0.00015237798
6.006714 -0.0001524637
6.007714 -0.00015254742
6.008714 -0.000152629
6.009714 -0.00015270832
6.010714 -0.00015278520999999998
6.011714 -0.00015285955
6.012714 -0.0001529312
6.013714 -0.00015300005
6.014714 -0.000153066
6.015714 -0.00015312896
6.016714 -0.00015318889
6.017715 -0.00015324576
6.018714 -0.00015329958
6.019714 -0.00015335037
6.020714 -0.00015339816999999998
6.021714 -0.00015344307
6.022714 -0.00015348518
6.023714 -0.00015352456
6.024714 -0.00015356135
6.025714 -0.00015359568
6.026714 -0.00015362765000000002
6.027714 -0.00015365739
6.028714 -0.00015368498
6.029714 -0.00015371053000000001
6.030715 -0.00015373406999999998
6.031714 -0.00015375563
6.032714 -0.00015377524
6.033714 -0.00015379287
6.034714 -0.00015380846999999998
6.035714 -0.00015382196000000002
6.036714 -0.00015383323
6.037714 -0.00015384218
6.038714 -0.00015384863
6.039714 -0.00015385247
6.040714 -0.00015385351000000001
6.041714 -0.00015385159000000002
6.042714 -0.00015384655
6.043715 -0.00015383824000000002
6.044714 -0.00015382655
6.045714 -0.00015381131
6.046714 -0.00015379247
6.047714 -0.00015376995
6.048714 -0.00015374372
6.049714 -0.00015371379
6.050714 -0.00015368016
6.051714 -0.00015364292000000001
6.052714 -0.00015360212
6.053714 -0.00015355787
6.054714 -0.00015351028
6.055714 -0.00015345948
6.056714 -0.00015340561000000001
6.057714 -0.00015334881999999999
6.058714 -0.0001532892
6.059714 -0.00015322689
6.060714 -0.00015316197999999998
6.061714 -0.00015309452
6.062714 -0.00015302458000000002
6.063715 -0.00015295212999999998
6.064714 -0.0001528772
6.065714 -0.00015279971000000002
6.066714 -0.00015271959
6.067714 -0.00015263673
6.068714 -0.00015255097000000002
6.069714 -0.00015246219
6.070714 -0.00015237020999999998
6.071714 -0.00015227482
6.072714 -0.00015217589
6.073714 -0.0001520732
6.074714 -0.00015196661000000002
6.075714 -0.00015185598
6.076715 -0.00015174116
6.077714 -0.00015162208
6.078714 -0.00015149865
6.079714 -0.00015137084
6.080714 -0.00015123868
6.081714 -0.00015110218
6.082714 -0.00015096140000000002
6.083714 -0.00015081645
6.084714 -0.00015066745
6.085714 -0.00015051453999999999
6.086714 -0.00015035788
6.087714 -0.00015019759
6.088714 -0.00015003387
6.089714 -0.00014986686
6.090714 -0.0001496967
6.091714 -0.00014952349
6.092714 -0.00014934732
6.093714 -0.00014916826
6.094714 -0.00014898633999999998
6.095714 -0.00014880153999999998
6.096714 -0.0001486138
6.097714 -0.00014842307
6.098714 -0.0001482292
6.099714 -0.00014803205
6.100714 -0.00014783147
6.101714 -0.00014762728999999998
6.102714 -0.00014741929
6.103714 -0.00014720729
6.104714 -0.00014699109
6.105714 -0.00014677053
6.106714 -0.00014654541
6.107714 -0.00014631564000000002
6.108714 -0.00014608107
6.109715 -0.00014584166
6.110714 -0.00014559733
6.111714 -0.00014534811999999999
6.112714 -0.00014509404
6.113714 -0.00014483519
6.114714 -0.00014457166000000001
6.115714 -0.00014430358000000002
6.116714 -0.00014403111
6.117714 -0.00014375441000000002
6.118714 -0.00014347369
6.119714 -0.0001431891
6.120714 -0.00014290082
6.121714 -0.00014260903
6.122715 -0.00014231385
6.123714 -0.00014201538
6.124714 -0.00014171369999999998
6.125714 -0.00014140886000000002
6.126714 -0.00014110086999999998
6.127714 -0.00014078967
6.128714 -0.00014047521
6.129714 -0.00014015737
6.130714 -0.00013983603
6.131714 -0.000139511
6.132714 -0.00013918211
6.133714 -0.00013884915999999998
6.134714 -0.00013851196
6.135714 -0.00013817032
6.136714 -0.00013782404
6.137714 -0.00013747298000000002
6.138714 -0.00013711699
6.139714 -0.00013675595
6.140714 -0.00013638981000000001
6.141714 -0.00013601855
6.142715 -0.00013564217999999999
6.143714 -0.00013526072
6.144714 -0.00013487428
6.145714 -0.00013448299
6.146714 -0.000134087
6.147714 -0.00013368649
6.148714 -0.00013328165
6.149714 -0.00013287269
6.150714 -0.00013245981000000002
6.151714 -0.0001320432
6.152714 -0.00013162305
6.153714 -0.00013119953
6.154714 -0.00013077275
6.155715 -0.00013034281
6.156714 -0.00012990976999999998
6.157714 -0.00012947363000000002
6.158714 -0.00012903438
6.159714 -0.00012859194
6.160714 -0.00012814621000000002
6.161714 -0.00012769707
6.162714 -0.00012724433
6.163714 -0.00012678784
6.164714 -0.00012632736
6.165714 -0.0001258627
6.166714 -0.00012539368
6.167714 -0.0001249201
6.168715 -0.00012444181
6.169714 -0.00012395865
6.170714 -0.00012347055
6.171714 -0.00012297742
6.172714 -0.00012247925999999998
6.173714 -0.00012197606999999999
6.174714 -0.00012146794
6.175714 -0.00012095496
6.176714 -0.00012043726999999999
6.177714 -0.00011991506000000001
6.178714 -0.00011938852
6.179714 -0.00011885787999999998
6.180714 -0.00011832337
6.181714 -0.00011778523
6.182714 -0.00011724366
6.183714 -0.00011669889
6.184714 -0.00011615109
6.185714 -0.00011560043
6.186714 -0.00011504701
6.187714 -0.00011449088999999999
6.188715 -0.00011393213
6.189714 -0.00011337071
6.190714 -0.00011280656
6.191714 -0.0001122396
6.192714 -0.00011166969
6.193714 -0.00011109669
6.194714 -0.00011052038999999999
6.195714 -0.00010994059000000001
6.196714 -0.00010935712
6.197714 -0.00010876975
6.198714 -0.00010817829999999999
6.199714 -0.00010758262000000002
6.200714 -0.00010698255000000001
6.201715 -0.00010637803999999999
6.202714 -0.00010576898
6.203714 -0.00010515537999999999
6.204714 -0.00010453725
6.205714 -0.00010391469
6.206714 -0.00010328781
6.207714 -0.00010265676
6.208714 -0.00010202174999999999
6.209714 -0.00010138299999999999
6.210714 -0.00010074075999999999
6.211714 -0.00010009526
6.212714 -9.9446777e-05
6.213714 -9.879554500000001e-05
6.214714 -9.8141822e-05
6.215714 -9.7485781e-05
6.216714 -9.6827625e-05
6.217714 -9.6167491e-05
6.218714 -9.550547e-05
6.219714 -9.4841619e-05
6.220714 -9.4175954e-05
6.221714 -9.350843e-05
6.222714 -9.283898000000001e-05
6.223714 -9.2167471e-05
6.224714 -9.1493774e-05
6.225714 -9.0817707e-05
6.226714 -9.013909299999999e-05
6.227714 -8.9457745e-05
6.228714 -8.8773464e-05
6.229714 -8.8086097e-05
6.230714 -8.7395466e-05
6.231714 -8.6701459e-05
6.232714 -8.600399e-05
6.233714 -8.5303003e-05
6.234715 -8.4598503e-05
6.235714 -8.389052900000001e-05
6.236714 -8.3179168e-05
6.237714 -8.2464555e-05
6.238714 -8.1746856e-05
6.239714 -8.102628599999999e-05
6.240714 -8.030309e-05
6.241714 -7.9577518e-05
6.242714 -7.884983699999999e-05
6.243714 -7.8120314e-05
6.244714 -7.7389211e-05
6.245714 -7.6656784e-05
6.246714 -7.5923242e-05
6.247715 -7.518877400000001e-05
6.248714 -7.4453533e-05
6.249714 -7.3717621e-05
6.250714 -7.2981101e-05
6.251714 -7.224398399999999e-05
6.252714 -7.1506241e-05
6.253714 -7.0767788e-05
6.254714 -7.002852799999999e-05
6.255714 -6.9288313e-05
6.256714 -6.8546973e-05
6.257714 -6.7804319e-05
6.258714 -6.7060171e-05
6.259714 -6.6314345e-05
6.260714 -6.5566661e-05
6.261714 -6.4816982e-05
6.262714 -6.4065176e-05
6.263714 -6.3311171e-05
6.264714 -6.2554926e-05
6.265714 -6.1796442e-05
6.266714 -6.103578e-05
6.267715 -6.0273049000000005e-05
6.268714 -5.9508386e-05
6.269714 -5.8741995e-05
6.270714 -5.7974097e-05
6.271714 -5.7204937000000006e-05
6.272714 -5.6434817e-05
6.273714 -5.5664009000000006e-05
6.274714 -5.4892813999999996e-05
6.275714 -5.4121517e-05
6.276714 -5.335039099999999e-05
6.277714 -5.2579674e-05
6.278714 -5.1809587000000004e-05
6.279714 -5.1040297e-05
6.280715 -5.0271933e-05
6.281714 -4.950457e-05
6.282714 -4.8738252e-05
6.283714 -4.7972964e-05
6.284714 -4.720865e-05
6.285714 -4.6445209e-05
6.286714 -4.5682514999999996e-05
6.287714 -4.4920408999999996e-05
6.288714 -4.4158725e-05
6.289714 -4.3397276e-05
6.290714 -4.2635887e-05
6.291714 -4.1874395e-05
6.292714 -4.1112654e-05
6.293715 -4.0350539999999995e-05
6.294714 -3.9587979e-05
6.295714 -3.8824928e-05
6.296714 -3.8061398e-05
6.297714 -3.729744e-05
6.298714 -3.6533154e-05
6.299714 -3.5768687e-05
6.300714 -3.5004227999999996e-05
6.301714 -3.4240003e-05
6.302714 -3.3476272e-05
6.303714 -3.2713299e-05
6.304714 -3.1951382000000005e-05
6.305714 -3.1190817e-05
6.306714 -3.0431883e-05
6.307714 -2.9674854e-05
6.308714 -2.8919973e-05
6.309714 -2.8167463000000003e-05
6.310714 -2.7417488e-05
6.311714 -2.6670189999999997e-05
6.312714 -2.5925658e-05
6.313715 -2.5183927999999998e-05
6.314714 -2.4444995000000004e-05
6.315714 -2.3708812e-05
6.316714 -2.2975289e-05
6.317714 -2.2244303e-05
6.318714 -2.1515713e-05
6.319714 -2.0789352e-05
6.320714 -2.0065053e-05
6.321714 -1.9342646e-05
6.322714 -1.8621978000000002e-05
6.323714 -1.7902905999999997e-05
6.324714 -1.7185325999999997e-05
6.325714 -1.6469166e-05
6.326715 -1.5754392e-05
6.327714 -1.5041016000000001e-05
6.328714 -1.4329099e-05
6.329714 -1.3618744000000001e-05
6.330714 -1.2910104e-05
6.331714 -1.2203371e-05
6.332714 -1.1498771e-05
6.333714 -1.0796562e-05
6.334714 -1.0097022e-05
6.335714 -9.4004399e-06
6.336714 -8.707109300000001e-06
6.337714 -8.0173152e-06
6.338714 -7.3313267e-06
6.339714 -6.6493897e-06
6.340714 -5.9717187999999995e-06
6.341714 -5.298487e-06
6.342714 -4.6298275e-06
6.343714 -3.9658254e-06
6.344714 -3.3065201999999996e-06
6.345714 -2.6519043000000003e-06
6.346714 -2.0019277e-06
6.347714 -1.3565002e-06
6.348714 -7.154993499999999e-07
6.349714 -7.877738999999999e-08
6.350714 5.5383098e-07
6.351714 1.182499e-06
6.352714 1.807398e-06
6.353714 2.4286884e-06
6.354714 3.0465117e-06
6.355714 3.6609816000000004e-06
6.356714 4.2721755e-06
6.357714 4.8801314999999996e-06
6.358714 5.4848442e-06
6.359715 6.0862610999999996e-06
6.360714 6.684283000000001e-06
6.361714 7.278765000000001e-06
6.362714 7.8695223e-06
6.363714 8.4563332e-06
6.364714 9.038947e-06
6.365714 9.6170908e-06
6.366714 1.0190479000000001e-05
6.367714 1.0758821e-05
6.368714 1.1321833e-05
6.369714 1.1879244e-05
6.370714 1.2430806999999999e-05
6.371714 1.2976309000000001e-05
6.372715 1.3515567e-05
6.373714 1.4048447e-05
6.374714 1.4574856000000001e-05
6.375714 1.5094743e-05
6.376714 1.5608109e-05
6.377714 1.6114996e-05
6.378714 1.6615485e-05
6.379714 1.7109689e-05
6.380714 1.7597749e-05
6.381714 1.8079822e-05
6.382714 1.8556076e-05
6.383714 1.9026679e-05
6.384714 1.9491792e-05
6.385714 1.9951557e-05
6.386714 2.040609e-05
6.387714 2.0855475e-05
6.388714 2.1299762e-05
6.389714 2.1738957e-05
6.390714 2.2173023e-05
6.391714 2.2601878e-05
6.392715 2.3025399999999998e-05
6.393714 2.3443427e-05
6.394714 2.3855758999999997e-05
6.395714 2.4262174999999998e-05
6.396714 2.4662427e-05
6.397714 2.5056257999999998e-05
6.398714 2.5443404000000002e-05
6.399714 2.5823607e-05
6.400714 2.6196631e-05
6.401714 2.6562245e-05
6.402714 2.6920261999999996e-05
6.403714 2.7270522e-05
6.404714 2.7612907e-05
6.405715 2.794734e-05
6.406714 2.8273791e-05
6.407714 2.8592274e-05
6.408714 2.8902837999999998e-05
6.409714 2.9205572e-05
6.410714 2.9500598e-05
6.411714 2.9788063e-05
6.412714 3.0068128e-05
6.413714 3.0340964999999997e-05
6.414714 3.0606748e-05
6.415714 3.0865638e-05
6.416714 3.1117779e-05
6.417714 3.1363297000000004e-05
6.418715 3.1602283e-05
6.419714 3.1834787e-05
6.420714 3.2060831e-05
6.421714 3.228038e-05
6.422714 3.2493372e-05
6.423714 3.2699691000000003e-05
6.424714 3.2899193999999995e-05
6.425714 3.3091698e-05
6.426714 3.3276987e-05
6.427714 3.3454836e-05
6.428714 3.3625000000000004e-05
6.429714 3.3787236e-05
6.430714 3.3941302e-05
6.431714 3.4086966e-05
6.432714 3.4224021e-05
6.433714 3.4352283e-05
6.434714 3.4471606e-05
6.435714 3.4581885e-05
6.436714 3.4683049e-05
6.437714 3.4775076e-05
6.438715 3.4857976e-05
6.439714 3.4931807e-05
6.440714 3.4996671e-05
6.441714 3.5052682e-05
6.442714 3.5100001e-05
6.443714 3.5138791e-05
6.444714 3.5169228e-05
6.445714 3.5191493000000004e-05
6.446714 3.5205758e-05
6.447714 3.5212187e-05
6.448714 3.5210908e-05
6.449714 3.5202038000000003e-05
6.450714 3.5185647e-05
6.451715 3.5161776e-05
6.452714 3.5130418e-05
6.453714 3.5091534e-05
6.454714 3.5045045000000004e-05
6.455714 3.4990836e-05
6.456714 3.4928755e-05
6.457714 3.4858633e-05
6.458714 3.4780271000000004e-05
6.459714 3.4693463e-05
6.460714 3.4597996999999995e-05
6.461714 3.4493667e-05
6.462714 3.4380272000000004e-05
6.463714 3.4257639e-05
6.464714 3.4125605e-05
6.465714 3.3984057e-05
6.466714 3.3832904e-05
6.467714 3.3672093999999996e-05
6.468714 3.3501621e-05
6.469714 3.3321516e-05
6.470714 3.313184e-05
6.471714 3.2932701e-05
6.472714 3.2724225e-05
6.473714 3.2506577e-05
6.474714 3.2279925e-05
6.475714 3.2044451e-05
6.476714 3.1800340000000004e-05
6.477714 3.1547779e-05
6.478714 3.1286928000000004e-05
6.479714 3.1017939e-05
6.480714 3.0740927e-05
6.481714 3.0455988e-05
6.482714 3.0163176e-05
6.483714 2.9862514000000002e-05
6.484715 2.9553982e-05
6.485714 2.9237529e-05
6.486714 2.8913067e-05
6.487714 2.8580476e-05
6.488714 2.8239617000000003e-05
6.489714 2.7890329000000002e-05
6.490714 2.7532431000000002e-05
6.491714 2.7165751e-05
6.492714 2.6790109999999997e-05
6.493714 2.6405343e-05
6.494714 2.6011296000000002e-05
6.495714 2.5607848999999996e-05
6.496714 2.5194899000000002e-05
6.497715 2.4772379e-05
6.498714 2.4340261e-05
6.499714 2.3898555999999998e-05
6.500714 2.3447308e-05
6.501714 2.2986589e-05
6.502714 2.2516517e-05
6.503714 2.2037230000000002e-05
6.504714 2.1548891e-05
6.505714 2.1051679e-05
6.506714 2.0545784e-05
6.507714 2.0031399e-05
6.508714 1.9508711000000002e-05
6.509714 1.8977896000000002e-05
6.510714 1.8439113e-05
6.511714 1.7892499000000003e-05
6.512714 1.7338161e-05
6.513714 1.6776174e-05
6.514714 1.6206583000000002e-05
6.515714 1.5629394e-05
6.516714 1.5044580000000002e-05
6.517715 1.4452087000000001e-05
6.518714 1.3851826999999999e-05
6.519714 1.3243691e-05
6.520714 1.2627554000000002e-05
6.521714 1.2003274999999999e-05
6.522714 1.137071e-05
6.523714 1.0729717e-05
6.524714 1.0080161e-05
6.525714 9.421924599999999e-06
6.526714 8.754909e-06
6.527714 8.0790421e-06
6.528714 7.394282900000001e-06
6.529714 6.7006219e-06
6.530715 5.998084899999999e-06
6.531714 5.2867307000000005e-06
6.532714 4.5666521e-06
6.533714 3.8379720999999995e-06
6.534714 3.1008412e-06
6.535714 2.3554305e-06
6.536714 1.6019285000000001e-06
6.537714 8.4053298e-07
6.538714 7.1446021e-08
6.539714 -7.0513404e-07
6.540714 -1.4890180000000001e-06
6.541714 -2.2800329e-06
6.542714 -3.0780257e-06
6.543715 -3.8828688e-06
6.544714 -4.6944642e-06
6.545714 -5.5127433e-06
6.546714 -6.3376703e-06
6.547714 -7.169239100000001e-06
6.548714 -8.0074742e-06
6.549714 -8.852427399999999e-06
6.550714 -9.7041706e-06
6.551714 -1.0562794e-05
6.552714 -1.1428402999999999e-05
6.553714 -1.2301103e-05
6.554714 -1.3181004e-05
6.555714 -1.4068206e-05
6.556714 -1.4962798e-05
6.557714 -1.5864849999999998e-05
6.558714 -1.677441e-05
6.559714 -1.7691498e-05
6.560714 -1.8616106e-05
6.561714 -1.9548196e-05
6.562714 -2.0487695e-05
6.563715 -2.1434506000000003e-05
6.564714 -2.2388498e-05
6.565714 -2.3349521e-05
6.566714 -2.4317401e-05
6.567714 -2.5291951e-05
6.568714 -2.6272970999999998e-05
6.569714 -2.7260265e-05
6.570714 -2.8253628999999996e-05
6.571714 -2.9252874e-05
6.572714 -3.0257825999999998e-05
6.573714 -3.1268326e-05
6.574714 -3.2284237e-05
6.575714 -3.3305457e-05
6.576715 -3.4331896000000005e-05
6.577714 -3.5363504e-05
6.578714 -3.6400255e-05
6.579714 -3.7442155e-05
6.580714 -3.848923e-05
6.581714 -3.9541527e-05
6.582714 -4.0599107e-05
6.583714 -4.1662050999999995e-05
6.584714 -4.2730434e-05
6.585714 -4.3804337000000005e-05
6.586714 -4.4883834e-05
6.587714 -4.5968991e-05
6.588714 -4.7059854e-05
6.589714 -4.8156447999999997e-05
6.590714 -4.9258773e-05
6.591714 -5.036681000000001e-05
6.592714 -5.1480504e-05
6.593714 -5.2599767999999997e-05
6.594714 -5.37245e-05
6.595714 -5.4854553e-05
6.596714 -5.598977899999999e-05
6.597714 -5.7129994999999996e-05
6.598714 -5.8275014999999995e-05
6.599714 -5.9424622e-05
6.600714 -6.0578617e-05
6.601714 -6.1736802e-05
6.602714 -6.2898965e-05
6.603714 -6.4064926e-05
6.604714 -6.5234514e-05
6.605714 -6.6407574e-05
6.606714 -6.7583977e-05
6.607714 -6.8763626e-05
6.608714 -6.9946441e-05
6.609715 -7.1132371e-05
6.610714 -7.2321387e-05
6.611714 -7.3513479e-05
6.612714 -7.470868e-05
6.613714 -7.5907002e-05
6.614714 -7.7108501e-05
6.615714 -7.8313224e-05
6.616714 -7.9521215e-05
6.617714 -8.0732519e-05
6.618714 -8.1947184e-05
6.619714 -8.3165224e-05
6.620714 -8.438665300000001e-05
6.621714 -8.561144700000001e-05
6.622715 -8.683957199999999e-05
6.623714 -8.8070971e-05
6.624714 -8.9305553e-05
6.625714 -9.0543205e-05
6.626714 -9.178380100000001e-05
6.627714 -9.3027182e-05
6.628714 -9.4273173e-05
6.629714 -9.5521591e-05
6.630714 -9.6772249e-05
6.631714 -9.8024952e-05
6.632714 -9.927949800000001e-05
6.633714 -0.00010053570000000001
6.634714 -0.0001017934
6.635714 -0.00010305239999999999
6.636714 -0.00010431258
6.637714 -0.00010557379999999999
6.638714 -0.00010683598
6.639714 -0.00010809900000000001
6.640714 -0.00010936284
6.641714 -0.00011062746
6.642715 -0.00011189281000000001
6.643714 -0.00011315896
6.644714 -0.00011442587000000001
6.645714 -0.00011569362
6.646714 -0.00011696219
6.647714 -0.00011823165
6.648714 -0.00011950202
6.649714 -0.00012077332
6.650714 -0.00012204558999999999
6.651714 -0.0001233188
6.652714 -0.00012459291
6.653714 -0.00012586788
6.654714 -0.00012714366
6.655715 -0.00012842014
6.656714 -0.00012969723
6.657714 -0.00013097477
6.658714 -0.00013225263
6.659714 -0.0001335306
6.660714 -0.00013480854
6.661714 -0.00013608623
6.662714 -0.00013736349
6.663714 -0.00013864012
6.664714 -0.00013991594
6.665714 -0.00014119075
6.666714 -0.00014246440999999998
6.667714 -0.00014373675
6.668715 -0.00014500765
6.669714 -0.000146277
6.670714 -0.00014754472
6.671714 -0.00014881072
6.672714 -0.00015007495
6.673714 -0.00015133741
6.674714 -0.00015259805
6.675714 -0.00015385688000000002
6.676714 -0.00015511393
6.677714 -0.00015636921
6.678714 -0.00015762272
6.679714 -0.0001588745
6.680714 -0.00016012456
6.681714 -0.00016137288
6.682714 -0.00016261946
6.683714 -0.00016386427
6.684714 -0.00016510726000000002
6.685714 -0.00016634834999999998
6.686714 -0.00016758748
6.687714 -0.00016882453
6.688715 -0.00017005939
6.689714 -0.00017129189
6.690714 -0.00017252189999999998
6.691714 -0.00017374925
6.692714 -0.00017497376
6.693714 -0.00017619527
6.694714 -0.0001774136
6.695714 -0.00017862856999999998
6.696714 -0.00017984003
6.697714 -0.00018104781
6.698714 -0.0001822518
6.699714 -0.00018345187
6.700714 -0.0001846479
6.701715 -0.00018583983
6.702714 -0.00018702758
6.703714 -0.0001882111
6.704714 -0.00018939034999999998
6.705714 -0.00019056533999999999
6.706714 -0.00019173606
6.707714 -0.00019290247999999998
6.708714 -0.00019406468
6.709714 -0.00019522261
6.710714 -0.00019637630000000003
6.711714 -0.00019752576
6.712714 -0.00019867098
6.713714 -0.00019981196
6.714714 -0.00020094862999999998
6.715714 -0.00020208097
6.716714 -0.00020320889999999998
6.717714 -0.00020433235
6.718714 -0.00020545124
6.719714 -0.00020656544
6.720714 -0.00020767481999999998
6.721714 -0.00020877924000000002
6.722714 -0.00020987856999999998
6.723714 -0.00021097260000000001
6.724714 -0.00021206124
6.725714 -0.00021314431
6.726714 -0.00021422162999999998
6.727714 -0.00021529308
6.728714 -0.00021635856000000003
6.729714 -0.00021741789
6.730714 -0.00021847102
6.731714 -0.00021951782
6.732714 -0.00022055822
6.733714 -0.00022159215
6.734715 -0.00022261960999999997
6.735714 -0.00022364055999999998
6.736714 -0.00022465499000000002
6.737714 -0.00022566289
6.738714 -0.00022666429
6.739714 -0.00022765914000000002
6.740714 -0.00022864754000000002
6.741714 -0.00022962940000000002
6.742714 -0.00023060477
6.743714 -0.00023157363
6.744714 -0.00023253601
6.745714 -0.00023349181999999998
6.746714 -0.00023444104
6.747715 -0.0002353836
6.748714 -0.00023631941999999997
6.749714 -0.00023724842
6.750714 -0.00023817050999999997
6.751714 -0.00023908553
6.752714 -0.00023999339
6.753714 -0.00024089393000000002
6.754714 -0.00024178705
6.755714 -0.00024267256000000002
6.756714 -0.00024355033
6.757714 -0.00024442024
6.758714 -0.00024528215000000004
6.759714 -0.00024613596
6.760714 -0.00024698154
6.761714 -0.00024781887
6.762714 -0.00024864778000000003
6.763714 -0.00024946826
6.764714 -0.00025028025
6.765714 -0.00025108372
6.766714 -0.00025187867
6.767715 -0.00025266504
6.768714 -0.00025344291
6.769714 -0.00025421225
6.770714 -0.00025497304000000003
6.771714 -0.00025572535
6.772714 -0.00025646918
6.773714 -0.00025720456
6.774714 -0.00025793145
6.775714 -0.00025864986
6.776714 -0.00025935979
6.777714 -0.00026006119
6.778714 -0.00026075402
6.779714 -0.00026143823
6.780715 -0.00026211374
6.781714 -0.00026278049
6.782714 -0.00026343835
6.783714 -0.00026408725
6.784714 -0.0002647271
6.785714 -0.00026535774
6.786714 -0.00026597911
6.787714 -0.00026659109
6.788714 -0.00026719354
6.789714 -0.00026778639
6.790714 -0.00026836958
6.791714 -0.00026894302
6.792714 -0.00026950661000000003
6.793715 -0.00027006033
6.794714 -0.00027060412
6.795714 -0.00027113795
6.796714 -0.00027166182
6.797714 -0.00027217569999999996
6.798714 -0.00027267963
6.799714 -0.00027317358
6.800714 -0.00027365761
6.801714 -0.00027413166
6.802714 -0.00027459580000000004
6.803714 -0.00027505002
6.804714 -0.00027549435999999996
6.805714 -0.0002759288
6.806714 -0.00027635331
6.807714 -0.00027676788
6.808714 -0.00027717249
6.809714 -0.00027756707
6.810714 -0.00027795161
6.811714 -0.00027832602
6.812714 -0.00027869023
6.813715 -0.00027904416
6.814714 -0.0002793877
6.815714 -0.0002797208
6.816714 -0.00028004335
6.817714 -0.00028035529
6.818714 -0.00028065650999999997
6.819714 -0.00028094694
6.820714 -0.00028122652
6.821714 -0.00028149518
6.822714 -0.00028175283999999997
6.823714 -0.00028199947
6.824714 -0.00028223508
6.825714 -0.00028245963
6.826715 -0.00028267311
6.827714 -0.00028287554
6.828714 -0.00028306697000000003
6.829714 -0.00028324736999999997
6.830714 -0.00028341678
6.831714 -0.00028357522
6.832714 -0.00028372276
6.833714 -0.00028385941
6.834714 -0.0002839852
6.835714 -0.00028410016
6.836714 -0.00028420428999999996
6.837714 -0.00028429761
6.838714 -0.00028438012
6.839714 -0.00028445177
6.840714 -0.00028451259
6.841714 -0.00028456247
6.842714 -0.00028460142
6.843714 -0.00028462939
6.844714 -0.00028464633
6.845714 -0.00028465213
6.846714 -0.00028464679
6.847714 -0.00028463016000000003
6.848714 -0.00028460224
6.849714 -0.00028456298
6.850714 -0.00028451225
6.851714 -0.00028445011
6.852714 -0.00028437646000000003
6.853714 -0.00028429129
6.854714 -0.00028419456
6.855714 -0.00028408631
6.856714 -0.00028396651
6.857714 -0.00028383515
6.858714 -0.00028369232
6.859715 -0.00028353797
6.860714 -0.00028337222000000004
6.861714 -0.00028319502999999996
6.862714 -0.00028300647
6.863714 -0.00028280658
6.864714 -0.00028259542
6.865714 -0.00028237297999999996
6.866714 -0.00028213926
6.867714 -0.00028189436
6.868714 -0.00028163824
6.869714 -0.0002813709
6.870714 -0.00028109234
6.871714 -0.00028080256
6.872715 -0.00028050149
6.873714 -0.00028018914999999997
6.874714 -0.00027986546
6.875714 -0.00027953042
6.876714 -0.000279184
6.877714 -0.00027882611
6.878714 -0.00027845672
6.879714 -0.00027807579999999997
6.880714 -0.00027768335
6.881714 -0.00027727930999999997
6.882714 -0.00027686369000000003
6.883714 -0.00027643648
6.884714 -0.00027599769999999996
6.885714 -0.00027554734
6.886714 -0.00027508543
6.887714 -0.00027461201
6.888714 -0.00027412713999999997
6.889714 -0.0002736308
6.890714 -0.0002731231
6.891714 -0.00027260407
6.892715 -0.00027207379
6.893714 -0.00027153226
6.894714 -0.00027097958
6.895714 -0.00027041576
6.896714 -0.00026984085
6.897714 -0.00026925483999999997
6.898714 -0.00026865782
6.899714 -0.00026804976
6.900714 -0.00026743066
6.901714 -0.00026680054
6.902714 -0.0002661594
6.903714 -0.00026550719999999996
6.904714 -0.00026484395
6.905715 -0.00026416958
6.906714 -0.00026348412000000004
6.907714 -0.00026278749
6.908714 -0.0002620797
6.909714 -0.00026136072000000003
6.910714 -0.00026063058
6.911714 -0.00025988922999999997
6.912714 -0.00025913666
6.913714 -0.00025837293999999997
6.914714 -0.00025759805
6.915714 -0.00025681204
6.916714 -0.00025601496
6.917714 -0.00025520687
6.918715 -0.00025438781000000003
6.919714 -0.00025355782
6.920714 -0.00025271702
6.921714 -0.00025186543999999996
6.922714 -0.00025100312000000003
6.923714 -0.00025013021
6.924714 -0.00024924672999999996
6.925714 -0.00024835272
6.926714 -0.00024744824999999997
6.927714 -0.00024653336
6.928714 -0.00024560811
6.929714 -0.00024467254
6.930714 -0.00024372657
6.931714 -0.00024277031
6.932714 -0.00024180371999999998
6.933714 -0.00024082681000000002
6.934714 -0.0002398396
6.935714 -0.00023884206
6.936714 -0.00023783415999999998
6.937714 -0.00023681594
6.938715 -0.00023578734
6.939714 -0.00023474838
6.940714 -0.00023369907
6.941714 -0.00023263944999999997
6.942714 -0.00023156952
6.943714 -0.00023048931000000002
6.944714 -0.00022939882
6.945714 -0.00022829818
6.946714 -0.00022718739
6.947714 -0.00022606653000000002
6.948714 -0.00022493568
6.949714 -0.00022379490000000001
6.950714 -0.0002226443
6.951715 -0.00022148391999999998
6.952714 -0.0002203139
6.953714 -0.00021913427
6.954714 -0.00021794513
6.955714 -0.00021674647999999998
6.956714 -0.00021553847
6.957714 -0.00021432111
6.958714 -0.00021309444999999998
6.959714 -0.00021185854
6.960714 -0.00021061339000000002
6.961714 -0.00020935902000000003
6.962714 -0.00020809546000000002
6.963714 -0.00020682266
6.964714 -0.00020554069
6.965714 -0.00020424955000000001
6.966714 -0.00020294917
6.967714 -0.00020163961000000001
6.968714 -0.00020032085
6.969714 -0.00019899291999999998
6.970714 -0.00019765585
6.971714 -0.00019630961
6.972714 -0.00019495426
6.973714 -0.00019358987999999999
6.974714 -0.0001922165
6.975714 -0.00019083416
6.976714 -0.00018944297
6.977714 -0.00018804303
6.978714 -0.00018663442
6.979714 -0.00018521722
6.980714 -0.00018379155
6.981714 -0.00018235748
6.982714 -0.00018091515
6.983714 -0.00017946463
6.984715 -0.00017800603000000002
6.985714 -0.00017653941
6.986714 -0.00017506485999999998
6.987714 -0.00017358245
6.988714 -0.00017209225
6.989714 -0.00017059427
6.990714 -0.00016908859000000002
6.991714 -0.00016757521999999998
6.992714 -0.00016605418
6.993714 -0.00016452549
6.994714 -0.00016298916
6.995714 -0.00016144519
6.996714 -0.00015989358
6.997715 -0.00015833435
6.998714 -0.00015676752000000002
6.999714 -0.00015519309
7.000714 -0.00015361111
7.001714 -0.00015202158
7.002714 -0.00015042458
7.003714 -0.00014882015
7.004714 -0.00014720838
7.005714 -0.00014558933
7.006714 -0.0001439631
7.007714 -0.00014232978
7.008714 -0.00014068949
7.009714 -0.00013904231
7.010714 -0.00013738839
7.011714 -0.00013572784
7.012714 -0.00013406076
7.013714 -0.00013238728
7.014714 -0.00013070749
7.015714 -0.00012902149
7.016714 -0.00012732935
7.017715 -0.00012563117000000002
7.018714 -0.00012392701
7.019714 -0.00012221691000000002
7.020714 -0.00012050092
7.021714 -0.00011877908
7.022714 -0.00011705137999999999
7.023714 -0.00011531787
7.024714 -0.00011357853
7.025714 -0.00011183338
7.026714 -0.00011008242
7.027714 -0.00010832566
7.028714 -0.00010656311
7.029714 -0.00010479477999999999
7.030715 -0.00010302069
7.031714 -0.00010124089
7.032714 -9.9455428e-05
7.033714 -9.766437200000001e-05
7.034714 -9.5867767e-05
7.035714 -9.406574e-05
7.036714 -9.2258375e-05
7.037714 -9.0445781e-05
7.038714 -8.8628082e-05
7.039714 -8.6805409e-05
7.040714 -8.4977887e-05
7.041714 -8.3145653e-05
7.042714 -8.1308843e-05
7.043715 -7.9467577e-05
7.044714 -7.7621985e-05
7.045714 -7.5772181e-05
7.046714 -7.3918261e-05
7.047714 -7.2060323e-05
7.048714 -7.0198445e-05
7.049714 -6.833269e-05
7.050714 -6.6463105e-05
7.051714 -6.4589733e-05
7.052714 -6.271261000000001e-05
7.053714 -6.0831752e-05
7.054714 -5.8947165e-05
7.055714 -5.7058861e-05
7.056714 -5.5166845e-05
7.057714 -5.3271128e-05
7.058714 -5.1371704999999995e-05
7.059714 -4.9468621999999996e-05
7.060714 -4.756188e-05
7.061714 -4.5651529e-05
7.062714 -4.3737614e-05
7.063715 -4.1820206e-05
7.064714 -3.9899378999999995e-05
7.065714 -3.7975229e-05
7.066714 -3.6047862e-05
7.067714 -3.4117397e-05
7.068714 -3.2183965e-05
7.069714 -3.0247699e-05
7.070714 -2.8308747e-05
7.071714 -2.6367255e-05
7.072714 -2.4423359999999998e-05
7.073714 -2.2477211e-05
7.074714 -2.052894e-05
7.075714 -1.8578674999999997e-05
7.076715 -1.6626528e-05
7.077714 -1.4672601e-05
7.078714 -1.271698e-05
7.079714 -1.0759737e-05
7.080714 -8.8009266e-06
7.081714 -6.8405917e-06
7.082714 -4.8787605e-06
7.083714 -2.9154489e-06
7.084714 -9.5066568e-07
7.085714 1.0155873999999999e-06
7.086714 2.9833117e-06
7.087714 4.9525074e-06
7.088714 6.9231730999999995e-06
7.089714 8.8952994e-06
7.090714 1.0868867e-05
7.091714 1.2843847e-05
7.092714 1.4820193e-05
7.093714 1.6797847999999998e-05
7.094714 1.8776736e-05
7.095714 2.0756762e-05
7.096714 2.2737818e-05
7.097714 2.4719782e-05
7.098714 2.6702516999999997e-05
7.099714 2.8685884e-05
7.100714 3.0669725e-05
7.101714 3.2653877999999996e-05
7.102714 3.4638191e-05
7.103714 3.6622504e-05
7.104714 3.8606674e-05
7.105714 4.0590552e-05
7.106714 4.2574015000000004e-05
7.107714 4.4556947e-05
7.108714 4.6539247e-05
7.109715 4.8520837e-05
7.110714 5.0501649000000005e-05
7.111714 5.2481640999999995e-05
7.112714 5.4460770000000003e-05
7.113714 5.6439022999999996e-05
7.114714 5.8416395999999994e-05
7.115714 6.0392881e-05
7.116714 6.2368485e-05
7.117714 6.4343226e-05
7.118714 6.6317097e-05
7.119714 6.8290097e-05
7.120714 7.0262223e-05
7.121714 7.223345599999999e-05
7.122715 7.4203746e-05
7.123714 7.6173052e-05
7.124714 7.8141301e-05
7.125714 8.0108407e-05
7.126714 8.2074263e-05
7.127714 8.4038743e-05
7.128714 8.600170500000001e-05
7.129714 8.796300799999999e-05
7.130714 8.9922486e-05
7.131714 9.187996900000001e-05
7.132714 9.3835291e-05
7.133714 9.5788278e-05
7.134714 9.773877999999999e-05
7.135714 9.9686622e-05
7.136714 0.00010163168000000001
7.137714 0.00010357381000000001
7.138714 0.00010551291999999999
7.139714 0.0001074489
7.140714 0.00010938169
7.141714 0.00011131123
7.142715 0.00011323747
7.143714 0.00011516040999999999
7.144714 0.00011708005999999999
7.145714 0.00011899639999999998
7.146714 0.00012090946000000001
7.147714 0.00012281926
7.148714 0.0001247258
7.149714 0.00012662911
7.150714 0.0001285292
7.151714 0.00013042605
7.152714 0.00013231967999999998
7.153714 0.00013421001999999998
7.154714 0.00013609703999999998
7.155715 0.00013798065
7.156714 0.00013986077
7.157714 0.00014173728
7.158714 0.00014361004000000002
7.159714 0.00014547894
7.160714 0.0001473438
7.161714 0.00014920446
7.162714 0.00015106075000000002
7.163714 0.00015291248
7.164714 0.00015475949
7.165714 0.00015660162
7.166714 0.00015843871
7.167714 0.00016027062
7.168715 0.00016209724
7.169714 0.00016391847
7.170714 0.00016573420000000002
7.171714 0.00016754439
7.172714 0.00016934898
7.173714 0.00017114796
7.174714 0.00017294133
7.175714 0.00017472909
7.176714 0.00017651123999999998
7.177714 0.00017828783
7.178714 0.00018005887
7.179714 0.00018182438
7.180714 0.0001835844
7.181714 0.00018533890000000002
7.182714 0.00018708791
7.183714 0.00018883139
7.184714 0.0001905693
7.185714 0.00019230158000000001
7.186714 0.00019402812
7.187714 0.00019574884000000001
7.188715 0.00019746359999999998
7.189714 0.00019917229
7.190714 0.00020087471
7.191714 0.00020257071
7.192714 0.00020426014
7.193714 0.00020594277
7.194714 0.00020761847
7.195714 0.00020928707999999998
7.196714 0.00021094838
7.197714 0.00021260228000000001
7.198714 0.00021424862000000002
7.199714 0.0002158873
7.200714 0.00021751823000000002
7.201715 0.00021914133999999998
7.202714 0.00022075658
7.203714 0.00022236397000000003
7.204714 0.00022396346
7.205714 0.0002255551
7.206714 0.00022713889
7.207714 0.00022871488
7.208714 0.00023028315000000001
7.209714 0.00023184368000000002
7.210714 0.00023339654999999997
7.211714 0.00023494181
7.212714 0.00023647945000000001
7.213714 0.00023800947
7.214714 0.00023953182000000002
7.215714 0.00024104653999999998
7.216714 0.00024255353
7.217714 0.00024405272000000002
7.218714 0.00024554399000000003
7.219714 0.00024702721999999997
7.220714 0.00024850223999999996
7.221714 0.00024996893
7.222714 0.00025142708000000004
7.223714 0.0002528765
7.224714 0.00025431705
7.225714 0.00025574852
7.226714 0.00025717079
7.227714 0.00025858365
7.228714 0.00025998695
7.229714 0.00026138059
7.230714 0.00026276446
7.231714 0.00026413848
7.232714 0.00026550258
7.233714 0.00026685677
7.234715 0.00026820103
7.235714 0.00026953533
7.236714 0.00027085978
7.237714 0.00027217436
7.238714 0.00027347917
7.239714 0.00027477424
7.240714 0.00027605963
7.241714 0.00027733536
7.242714 0.00027860153
7.243714 0.00027985814
7.244714 0.00028110519
7.245714 0.00028234269
7.246714 0.00028357065000000003
7.247715 0.00028478894
7.248714 0.00028599750000000003
7.249714 0.00028719626
7.250714 0.00028838506
7.251714 0.00028956379
7.252714 0.00029073225999999997
7.253714 0.00029189031999999997
7.254714 0.00029303783
7.255714 0.00029417458
7.256714 0.00029530045
7.257714 0.00029641521
7.258714 0.0002975188
7.259714 0.00029861103
7.260714 0.00029969187000000003
7.261714 0.00030076119000000003
7.262714 0.00030181891
7.263714 0.00030286503
7.264714 0.00030389954
7.265714 0.00030492245
7.266714 0.00030593378
7.267715 0.00030693361
7.268714 0.00030792198
7.269714 0.00030889898
7.270714 0.00030986462
7.271714 0.00031081904
7.272714 0.00031176223
7.273714 0.00031269428
7.274714 0.00031361521
7.275714 0.00031452505000000003
7.276714 0.00031542374
7.277714 0.00031631131999999997
7.278714 0.00031718764
7.279714 0.00031805266
7.280715 0.00031890629
7.281714 0.00031974837
7.282714 0.00032057876
7.283714 0.00032139730999999997
7.284714 0.00032220385000000004
7.285714 0.00032299818
7.286714 0.00032378018
7.287714 0.00032454971
7.288714 0.00032530656
7.289714 0.00032605062
7.290714 0.00032678179
7.291714 0.00032750001999999997
7.292714 0.00032820521
7.293715 0.00032889734
7.294714 0.00032957641000000003
7.295714 0.00033024241
7.296714 0.00033089541
7.297714 0.00033153549
7.298714 0.0003321627
7.299714 0.00033277715
7.300714 0.00033337894
7.301714 0.00033396816000000004
7.302714 0.00033454493999999997
7.303714 0.00033510933
7.304714 0.00033566142999999997
7.305714 0.00033620126
7.306714 0.00033672889
7.307714 0.00033724425000000003
7.308714 0.00033774742999999997
7.309714 0.00033823831
7.310714 0.00033871681
7.311714 0.00033918288
7.312714 0.00033963638000000004
7.313715 0.00034007717
7.314714 0.00034050508
7.315714 0.00034092
7.316714 0.00034132174
7.317714 0.00034171017000000003
7.318714 0.00034208513
7.319714 0.00034244649000000004
7.320714 0.00034279415
7.321714 0.00034312798
7.322714 0.00034344789
7.323714 0.00034375386999999997
7.324714 0.00034404593
7.325714 0.00034432401000000003
7.326715 0.00034458822
7.327714 0.00034483858
7.328714 0.00034507514
7.329714 0.00034529803
7.330714 0.00034550735
7.331714 0.00034570316999999996
7.332714 0.00034588566
7.333714 0.00034605484
7.334714 0.00034621089
7.335714 0.00034635382
7.336714 0.00034648369
7.337714 0.00034660059
7.338714 0.00034670445
7.339714 0.00034679531
7.340714 0.00034687313999999997
7.341714 0.00034693785000000003
7.342714 0.0003469894
7.343714 0.00034702762
7.344714 0.00034705242000000004
7.345714 0.00034706366
7.346714 0.00034706125
7.347714 0.00034704499
7.348714 0.00034701482
7.349714 0.00034697057
7.350714 0.00034691218
7.351714 0.00034683953
7.352714 0.00034675261000000003
7.353714 0.00034665134
7.354714 0.00034653574
7.355714 0.00034640582
7.356714 0.00034626164
7.357714 0.00034610325000000003
7.358714 0.00034593077
7.359715 0.00034574427
7.360714 0.00034554394
7.361714 0.00034532984
7.362714 0.00034510215
7.363714 0.00034486097
7.364714 0.00034460645
7.365714 0.00034433867
7.366714 0.00034405775
7.367714 0.00034376374
7.368714 0.00034345668999999997
7.369714 0.00034313659
7.370714 0.00034280349
7.371714 0.00034245731999999997
7.372715 0.00034209802
7.373714 0.00034172549
7.374714 0.00034133964
7.375714 0.00034094039
7.376714 0.00034052757000000003
7.377714 0.00034010109
7.378714 0.00033966078
7.379714 0.00033920658
7.380714 0.00033873835
7.381714 0.000338256
7.382714 0.00033775948
7.383714 0.00033724873
7.384714 0.00033672377
7.385714 0.00033618455
7.386714 0.00033563118999999997
7.387714 0.00033506374
7.388714 0.00033448225
7.389714 0.00033388687
7.390714 0.00033327772
7.391714 0.00033265494
7.392715 0.00033201869999999997
7.393714 0.00033136913999999996
7.394714 0.00033070644000000003
7.395714 0.00033003068000000003
7.396714 0.00032934204
7.397714 0.00032864058999999997
7.398714 0.00032792645
7.399714 0.00032719965000000003
7.400714 0.00032646028
7.401714 0.00032570831
7.402714 0.00032494374
7.403714 0.00032416654
7.404714 0.00032337664
7.405715 0.00032257399000000005
7.406714 0.00032175849
7.407714 0.00032093003
7.408714 0.00032008852
7.409714 0.00031923389
7.410714 0.00031836605
7.411714 0.00031748493
7.412714 0.00031659049
7.413714 0.00031568267999999996
7.414714 0.00031476147
7.415714 0.00031382692
7.416714 0.00031287909000000003
7.417714 0.00031191801
7.418715 0.0003109438
7.419714 0.00030995657
7.420714 0.00030895646
7.421714 0.00030794363
7.422714 0.00030691822
7.423714 0.00030588044
7.424714 0.00030483041
7.425714 0.00030376832
7.426714 0.0003026943
7.427714 0.0003016085
7.428714 0.00030051101
7.429714 0.00029940197
7.430714 0.00029828141
7.431714 0.00029714936
7.432714 0.00029600585000000003
7.433714 0.00029485088
7.434714 0.00029368441
7.435714 0.00029250639
7.436714 0.00029131675
7.437714 0.00029011546
7.438715 0.0002889024
7.439714 0.00028767747
7.440714 0.00028644065
7.441714 0.00028519187
7.442714 0.00028393104
7.443714 0.00028265817
7.444714 0.00028137322
7.445714 0.00028007623
7.446714 0.00027876729
7.447714 0.00027744641000000003
7.448714 0.00027611375
7.449714 0.00027476938
7.450714 0.00027341348
7.451715 0.00027204621000000005
7.452714 0.00027066776
7.453714 0.00026927828000000004
7.454714 0.000267878
7.455714 0.00026646708
7.456714 0.00026504567
7.457714 0.00026361399
7.458714 0.00026217217
7.459714 0.00026072034
7.460714 0.00025925863
7.461714 0.00025778708999999996
7.462714 0.00025630579
7.463714 0.00025481474
7.464714 0.00025331403
7.465714 0.00025180357000000004
7.466714 0.00025028337
7.467714 0.00024875335
7.468714 0.00024721351
7.469714 0.00024566377
7.470714 0.00024410408
7.471714 0.00024253438
7.472714 0.00024095471000000002
7.473714 0.00023936495
7.474714 0.00023776515
7.475714 0.00023615534999999998
7.476714 0.00023453558000000003
7.477714 0.00023290593
7.478714 0.00023126644999999998
7.479714 0.00022961732999999998
7.480714 0.00022795870999999998
7.481714 0.00022629074
7.482714 0.00022461359000000003
7.483714 0.00022292747
7.484715 0.00022123259
7.485714 0.00021952915000000002
7.486714 0.0002178173
7.487714 0.00021609726
7.488714 0.00021436922
7.489714 0.00021263327
7.490714 0.00021088961000000002
7.491714 0.00020913831
7.492714 0.00020737948000000003
7.493714 0.00020561315
7.494714 0.00020383939000000003
7.495714 0.00020205821
7.496714 0.00020026957
7.497715 0.00019847350000000002
7.498714 0.00019666998
7.499714 0.00019485890000000002
7.500714 0.0001930403
7.501714 0.00019121411999999997
7.502714 0.00018938034
7.503714 0.00018753896
7.504714 0.00018568996
7.505714 0.00018383341000000002
7.506714 0.00018196932
7.507714 0.0001800978
7.508714 0.00017821894
7.509714 0.00017633288999999999
7.510714 0.00017443975
7.511714 0.00017253976
7.512714 0.00017063305999999998
7.513714 0.00016871985
7.514714 0.00016680037
7.515714 0.00016487483
7.516714 0.00016294341000000002
7.517715 0.00016100635
7.518714 0.00015906381
7.519714 0.00015711603000000002
7.520714 0.00015516312
7.521714 0.00015320522
7.522714 0.00015124249
7.523714 0.000149275
7.524714 0.00014730281999999998
7.525714 0.00014532601
7.526714 0.0001433446
7.527714 0.00014135856999999998
7.528714 0.00013936796
7.529714 0.00013737273
7.530715 0.00013537289
7.531714 0.00013336838
7.532714 0.00013135924999999998
7.533714 0.00012934547
7.534714 0.00012732705
7.535714 0.00012530403
7.536714 0.00012327646999999998
7.537714 0.00012124442000000001
7.538714 0.00011920801999999999
7.539714 0.00011716734
7.540714 0.00011512255000000001
7.541714 0.00011307382
7.542714 0.00011102131
7.543715 0.00010896524
7.544714 0.00010690579000000001
7.545714 0.0001048432
7.546714 0.00010277766
7.547714 0.00010070939
7.548714 9.86386e-05
7.549714 9.656547500000001e-05
7.550714 9.4490179e-05
7.551714 9.2412893e-05
7.552714 9.0333731e-05
7.553714 8.8252813e-05
7.554714 8.6170235e-05
7.555714 8.4086059e-05
7.556714 8.2000355e-05
7.557714 7.9913144e-05
7.558714 7.782443799999999e-05
7.559714 7.5734266e-05
7.560714 7.364262199999999e-05
7.561714 7.1549505e-05
7.562714 6.9454916e-05
7.563715 6.735887700000001e-05
7.564714 6.5261412e-05
7.565714 6.316256e-05
7.566714 6.106237699999999e-05
7.567714 5.8960944e-05
7.568714 5.6858374000000007e-05
7.569714 5.4754763999999994e-05
7.570714 5.2650283999999996e-05
7.571714 5.0545088e-05
7.572714 4.8439369e-05
7.573714 4.6333324e-05
7.574714 4.4227156e-05
7.575714 4.2121093e-05
7.576715 4.0015351e-05
7.577714 3.7910149e-05
7.578714 3.5805706e-05
7.579714 3.3702218999999996e-05
7.580714 3.1599882e-05
7.581714 2.9498864e-05
7.582714 2.7399317999999996e-05
7.583714 2.5301372e-05
7.584714 2.3205133e-05
7.585714 2.1110689e-05
7.586714 1.9018103999999998e-05
7.587714 1.6927424000000002e-05
7.588714 1.4838680000000001e-05
7.589714 1.2751885999999999e-05
7.590714 1.0667049e-05
7.591714 8.5841776e-06
7.592714 6.5032729e-06
7.593714 4.4243427999999995e-06
7.594714 2.3474055e-06
7.595714 2.7249083e-07
7.596714 -1.8003558e-06
7.597714 -3.8710695e-06
7.598714 -5.9395649e-06
7.599714 -8.0057355e-06
7.600714 -1.0069452e-05
7.601714 -1.2130567e-05
7.602714 -1.418891e-05
7.603714 -1.6244296999999998e-05
7.604714 -1.8296529e-05
7.605714 -2.0345399e-05
7.606714 -2.2390691e-05
7.607714 -2.4432191000000002e-05
7.608714 -2.6469687e-05
7.609715 -2.850297e-05
7.610714 -3.0531847999999996e-05
7.611714 -3.2556139000000005e-05
7.612714 -3.4575677e-05
7.613714 -3.6590325e-05
7.614714 -3.8599953e-05
7.615714 -4.0604458999999995e-05
7.616714 -4.2603762e-05
7.617714 -4.4597789e-05
7.618714 -4.6586500999999995e-05
7.619714 -4.8569859000000005e-05
7.620714 -5.0547834e-05
7.621714 -5.2520414e-05
7.622715 -5.4487583e-05
7.623714 -5.6449318e-05
7.624714 -5.8405595e-05
7.625714 -6.0356381999999994e-05
7.626714 -6.2301626e-05
7.627714 -6.4241272e-05
7.628714 -6.617523800000001e-05
7.629714 -6.8103418e-05
7.630714 -7.0025698e-05
7.631714 -7.194192900000001e-05
7.632714 -7.3851965e-05
7.633714 -7.5755628e-05
7.634714 -7.7652743e-05
7.635714 -7.9543111e-05
7.636714 -8.1426521e-05
7.637714 -8.330279100000001e-05
7.638714 -8.5171706e-05
7.639714 -8.7033072e-05
7.640714 -8.8886719e-05
7.641714 -9.073246500000001e-05
7.642715 -9.2570167e-05
7.643714 -9.439967799999999e-05
7.644714 -9.622090099999999e-05
7.645714 -9.803371799999999e-05
7.646714 -9.983806399999999e-05
7.647714 -0.00010163389999999999
7.648714 -0.00010342116
7.649714 -0.00010519983
7.650714 -0.00010696990000000001
7.651714 -0.00010873134000000001
7.652714 -0.00011048417
7.653714 -0.00011222836000000001
7.654714 -0.00011396392
7.655715 -0.00011569082
7.656714 -0.00011740901999999999
7.657714 -0.00011911849999999999
7.658714 -0.00012081914
7.659714 -0.0001225109
7.660714 -0.00012419366
7.661714 -0.00012586730000000001
7.662714 -0.00012753168
7.663714 -0.00012918662
7.664714 -0.00013083196
7.665714 -0.00013246753
7.666714 -0.00013409309999999999
7.667714 -0.00013570851
7.668715 -0.00013731354
7.669714 -0.00013890801999999998
7.670714 -0.00014049175
7.671714 -0.00014206456999999999
7.672714 -0.00014362632
7.673714 -0.00014517685
7.674714 -0.00014671607000000001
7.675714 -0.00014824385000000002
7.676714 -0.00014976013
7.677714 -0.00015126484
7.678714 -0.00015275797
7.679714 -0.00015423947000000002
7.680714 -0.00015570932
7.681714 -0.00015716755999999998
7.682714 -0.00015861417
7.683714 -0.00016004916
7.684714 -0.00016147252
7.685714 -0.00016288428000000001
7.686714 -0.00016428442
7.687714 -0.0001656729
7.688715 -0.00016704969
7.689714 -0.00016841473
7.690714 -0.00016976795
7.691714 -0.00017110926
7.692714 -0.00017243854
7.693714 -0.00017375567
7.694714 -0.0001750605
7.695714 -0.00017635285
7.696714 -0.00017763259999999998
7.697714 -0.00017889957
7.698714 -0.00018015359
7.699714 -0.00018139448
7.700714 -0.00018262208
7.701715 -0.00018383625999999998
7.702714 -0.00018503684
7.703714 -0.00018622375
7.704714 -0.00018739685
7.705714 -0.00018855606
7.706714 -0.00018970132000000001
7.707714 -0.00019083259
7.708714 -0.00019194983
7.709714 -0.00019305303
7.710714 -0.00019414219
7.711714 -0.00019521732999999998
7.712714 -0.00019627846
7.713714 -0.00019732558
7.714714 -0.00019835869999999998
7.715714 -0.00019937788
7.716714 -0.00020038308
7.717714 -0.00020137431
7.718714 -0.00020235154
7.719714 -0.00020331474
7.720714 -0.00020426386999999999
7.721714 -0.00020519877999999997
7.722714 -0.00020611947000000002
7.723714 -0.00020702575999999998
7.724714 -0.00020791761
7.725714 -0.00020879480999999998
7.726714 -0.00020965724
7.727714 -0.00021050475000000001
7.728714 -0.00021133719
7.729714 -0.00021215442000000002
7.730714 -0.0002129563
7.731714 -0.00021374266999999998
7.732714 -0.00021451342
7.733714 -0.00021526846000000002
7.734715 -0.00021600774000000002
7.735714 -0.00021673112999999998
7.736714 -0.00021743865
7.737714 -0.00021813021000000003
7.738714 -0.00021880585
7.739714 -0.00021946557
7.740714 -0.00022010943
7.741714 -0.00022073743000000003
7.742714 -0.00022134964000000002
7.743714 -0.00022194611
7.744714 -0.00022252688999999998
7.745714 -0.00022309205
7.746714 -0.00022364160999999998
7.747715 -0.0002241756
7.748714 -0.00022469403000000002
7.749714 -0.00022519696
7.750714 -0.00022568428999999998
7.751714 -0.00022615604
7.752714 -0.00022661213
7.753714 -0.00022705249
7.754714 -0.00022747706
7.755714 -0.00022788567999999998
7.756714 -0.00022827828
7.757714 -0.00022865469999999998
7.758714 -0.00022901486
7.759714 -0.0002293586
7.760714 -0.00022968579000000002
7.761714 -0.00022999632
7.762714 -0.00023029013000000001
7.763714 -0.00023056709
7.764714 -0.00023082714
7.765714 -0.00023107019999999998
7.766714 -0.00023129630000000002
7.767715 -0.00023150536999999997
7.768714 -0.00023169748
7.769714 -0.00023187259999999998
7.770714 -0.00023203081000000003
7.771714 -0.00023217217
7.772714 -0.00023229672
7.773714 -0.00023240455
7.774714 -0.00023249571999999999
7.775714 -0.00023257037
7.776714 -0.00023262851
7.777714 -0.00023267018999999998
7.778714 -0.00023269552
7.779714 -0.0002327045
7.780715 -0.00023269715
7.781714 -0.00023267348
7.782714 -0.00023263351
7.783714 -0.00023257714
7.784714 -0.00023250434000000002
7.785714 -0.00023241503
7.786714 -0.00023230914
7.787714 -0.00023218665
7.788714 -0.00023204739
7.789714 -0.00023189132
7.790714 -0.00023171828999999999
7.791714 -0.00023152827
7.792714 -0.00023132116
7.793715 -0.00023109692
7.794714 -0.00023085549000000002
7.795714 -0.00023059688
7.796714 -0.00023032104999999998
7.797714 -0.00023002806000000002
7.798714 -0.00022971794
7.799714 -0.00022939071
7.800714 -0.00022904649
7.801714 -0.00022868535
7.802714 -0.00022830740999999998
7.803714 -0.00022791276
7.804714 -0.00022750155000000001
7.805714 -0.00022707386
7.806714 -0.00022662985
7.807714 -0.00022616957
7.808714 -0.00022569313
7.809714 -0.00022520064000000002
7.810714 -0.00022469211999999998
7.811714 -0.00022416764
7.812714 -0.00022362718999999998
7.813715 -0.00022307083
7.814714 -0.00022249849
7.815714 -0.00022191017999999998
7.816714 -0.00022130584999999997
7.817714 -0.00022068543
7.818714 -0.00022004887999999998
7.819714 -0.00021939612999999998
7.820714 -0.00021872711
7.821714 -0.00021804174
7.822714 -0.00021734002
7.823714 -0.00021662186
7.824714 -0.00021588726
7.825714 -0.00021513621999999998
7.826715 -0.00021436877
7.827714 -0.00021358492000000002
7.828714 -0.00021278474
7.829714 -0.00021196831
7.830714 -0.00021113574
7.831714 -0.00021028716
7.832714 -0.00020942268
7.833714 -0.00020854243
7.834714 -0.00020764659999999998
7.835714 -0.00020673533
7.836714 -0.00020580878
7.837714 -0.00020486705
7.838714 -0.00020391035
7.839714 -0.00020293874
7.840714 -0.00020195237
7.841714 -0.00020095131
7.842714 -0.00019993561
7.843714 -0.00019890537999999998
7.844714 -0.00019786062
7.845714 -0.00019680133
7.846714 -0.00019572753
7.847714 -0.00019463923
7.848714 -0.00019353633
7.849714 -0.00019241891
7.850714 -0.00019128684000000002
7.851714 -0.00019014012
7.852714 -0.00018897877
7.853714 -0.00018780273
7.854714 -0.00018661203
7.855714 -0.0001854067
7.856714 -0.00018418676
7.857714 -0.00018295228
7.858714 -0.00018170334
7.859715 -0.00018044005
7.860714 -0.00017916256
7.861714 -0.00017787098
7.862714 -0.00017656548
7.863714 -0.00017524625
7.864714 -0.00017391346
7.865714 -0.00017256732
7.866714 -0.00017120801
7.867714 -0.00016983572
7.868714 -0.00016845062999999998
7.869714 -0.00016705291
7.870714 -0.00016564272
7.871714 -0.00016422021
7.872715 -0.00016278545
7.873714 -0.00016133859999999998
7.874714 -0.00015987971
7.875714 -0.00015840882999999998
7.876714 -0.00015692601
7.877714 -0.00015543129000000002
7.878714 -0.00015392467
7.879714 -0.00015240616
7.880714 -0.00015087576999999998
7.881714 -0.0001493335
7.882714 -0.00014777934
7.883714 -0.0001462133
7.884714 -0.00014463543000000002
7.885714 -0.00014304575000000002
7.886714 -0.00014144433
7.887714 -0.00013983124
7.888714 -0.00013820660999999999
7.889714 -0.00013657054
7.890714 -0.00013492319
7.891714 -0.00013326471
7.892715 -0.00013159531
7.893714 -0.00012991518000000002
7.894714 -0.00012822453999999998
7.895714 -0.00012652362
7.896714 -0.00012481263
7.897714 -0.0001230918
7.898714 -0.00012136135999999999
7.899714 -0.00011962152
7.900714 -0.00011787248
7.901714 -0.00011611442000000001
7.902714 -0.00011434748999999999
7.903714 -0.00011257188000000001
7.904714 -0.00011078767999999999
7.905715 -0.00010899500000000001
7.906714 -0.00010719394
7.907714 -0.00010538453999999999
7.908714 -0.00010356688
7.909714 -0.00010174098
7.910714 -9.9906867e-05
7.911714 -9.8064595e-05
7.912714 -9.6214183e-05
7.913714 -9.435565900000001e-05
7.914714 -9.2489086e-05
7.915714 -9.0614509e-05
7.916714 -8.8732014e-05
7.917714 -8.6841686e-05
7.918715 -8.494365000000001e-05
7.919714 -8.3038049e-05
7.920714 -8.1125035e-05
7.921714 -7.9204807e-05
7.922714 -7.7277565e-05
7.923714 -7.5343536e-05
7.924714 -7.3402964e-05
7.925714 -7.1456083e-05
7.926714 -6.9503176e-05
7.927714 -6.7544482e-05
7.928714 -6.558027499999999e-05
7.929714 -6.3610793e-05
7.930714 -6.1636291e-05
7.931714 -5.9656981e-05
7.932714 -5.7673083e-05
7.933714 -5.5684790999999995e-05
7.934714 -5.3692263999999996e-05
7.935714 -5.1695661999999996e-05
7.936714 -4.9695109e-05
7.937714 -4.7690712999999996e-05
7.938715 -4.568256e-05
7.939714 -4.367073e-05
7.940714 -4.1655289000000004e-05
7.941714 -3.9636294e-05
7.942714 -3.7613799e-05
7.943714 -3.5587865e-05
7.944714 -3.3558553e-05
7.945714 -3.1525937000000004e-05
7.946714 -2.9490109999999998e-05
7.947714 -2.7451182000000003e-05
7.948714 -2.5409275e-05
7.949714 -2.3364541999999998e-05
7.950714 -2.1317155e-05
7.951715 -1.9267310000000002e-05
7.952714 -1.721523e-05
7.953714 -1.5161149e-05
7.954714 -1.3105327e-05
7.955714 -1.1048036e-05
7.956714 -8.9895551e-06
7.957714 -6.930171999999999e-06
7.958714 -4.8701743e-06
7.959714 -2.8098459e-06
7.960714 -7.494624499999999e-07
7.961714 1.3107115e-06
7.962714 3.3704278e-06
7.963714 5.4294571e-06
7.964714 7.4875884999999995e-06
7.965714 9.5446367e-06
7.966714 1.1600436e-05
7.967714 1.3654842e-05
7.968714 1.5707732e-05
7.969714 1.7759001e-05
7.970714 1.980856e-05
7.971714 2.1856329e-05
7.972714 2.3902231e-05
7.973714 2.5946201000000002e-05
7.974714 2.7988165e-05
7.975714 3.0028033e-05
7.976714 3.2065728e-05
7.977714 3.4101134e-05
7.978714 3.6134125e-05
7.979714 3.8164557999999996e-05
7.980714 4.0192262e-05
7.981714 4.2217044e-05
7.982714 4.4238692e-05
7.983714 4.6256965999999995e-05
7.984715 4.8271608e-05
7.985714 5.0282341e-05
7.986714 5.2288874e-05
7.987714 5.4290916e-05
7.988714 5.6288161e-05
7.989714 5.8280307e-05
7.990714 6.0267057999999996e-05
7.991714 6.2248114e-05
7.992714 6.422320100000001e-05
7.993714 6.619205799999999e-05
7.994714 6.8154441e-05
7.995714 7.0110127e-05
7.996714 7.2058913e-05
7.997715 7.4000644e-05
7.998714 7.593513399999999e-05
7.999714 7.7862268e-05
8.000714 7.9781927e-05
8.001715 8.1694003e-05
8.002714 8.359841099999999e-05
8.003715 8.5495054e-05
8.004714 8.738385300000001e-05
8.005714 8.926471100000001e-05
8.006714 9.1137537e-05
8.007714 9.3002222e-05
8.008715 9.4858638e-05
8.009714 9.6706651e-05
8.010715 9.854608200000001e-05
8.011714 0.00010037675000000001
8.012714 0.00010219845
8.013714 0.00010401096000000001
8.014714 0.00010581399999999999
8.015715 0.00010760732
8.016714 0.00010939062000000001
8.017715 0.00011116362000000001
8.018714 0.00011292599
8.019714 0.00011467741
8.020715 0.0001164176
8.021714 0.00011814623
8.022715 0.000119863
8.023714 0.00012156765
8.024714 0.00012325992
8.025714 0.00012493953
8.026714 0.00012660628999999998
8.027715 0.00012825998
8.028714 0.00012990045
8.029715 0.00013152752
8.030714 0.00013314109
8.031714 0.00013474101
8.032714 0.00013632722
8.033714 0.00013789961
8.034715 0.0001394581
8.035714 0.00014100259
8.036715 0.00014253303
8.037714 0.00014404931
8.038714 0.00014555133
8.039714 0.00014703895
8.040714 0.00014851205
8.041715 0.00014997046
8.042714 0.00015141398999999998
8.043715 0.00015284245
8.044714 0.00015425559
8.045714 0.00015565318999999998
8.046714 0.00015703495
8.047714 0.0001584006
8.048715 0.00015974985
8.049714 0.00016108238
8.050714 0.0001623979
8.051714 0.00016369611
8.052714 0.0001649767
8.053715 0.00016623939
8.054714 0.00016748390000000002
8.055715 0.00016870999
8.056714 0.00016991744
8.057714 0.00017110602
8.058714 0.00017227555
8.059714 0.00017342587
8.060715 0.00017455684
8.061714 0.00017566833
8.062715 0.00017676024
8.063714 0.00017783249000000002
8.064714 0.00017888498
8.065714 0.00017991764
8.066714 0.00018093042
8.067715 0.00018192322
8.068714 0.00018289597
8.069715 0.00018384857000000002
8.070714 0.00018478089
8.071714 0.00018569281
8.072714 0.00018658417
8.073714 0.00018745482
8.074715 0.00018830452000000001
8.075714 0.00018913307
8.076715 0.00018994025
8.077714 0.00019072579
8.078714 0.00019148943000000003
8.079714 0.00019223089
8.080714 0.00019294985
8.081715 0.00019364605999999999
8.082714 0.00019431922999999998
8.083714 0.00019496906
8.084714 0.00019559529
8.085714 0.00019619772
8.086715 0.00019677607
8.087714 0.00019733011
8.088715 0.00019785971
8.089714 0.00019836471
8.090714 0.00019884490000000003
8.091714 0.00019930021
8.092714 0.00019973052000000002
8.093715 0.00020013579
8.094714 0.00020051588999999998
8.095715 0.00020087084
8.096714 0.00020120053
8.097714 0.00020150493999999999
8.098714 0.00020178402000000002
8.099714 0.00020203767999999998
8.100715 0.00020226585
8.101714 0.00020246848
8.102715 0.00020264542
8.103714 0.00020279658
8.104714 0.00020292177
8.105714 0.00020302089
8.106714 0.00020309367
8.107715 0.00020313996
8.108714 0.00020315954
8.109715 0.00020315215
8.110714 0.00020311757
8.111714 0.00020305555999999998
8.112714 0.00020296581999999997
8.113714 0.00020284809999999997
8.114715 0.00020270224000000002
8.115714 0.00020252796
8.116714 0.00020232505000000002
8.117714 0.00020209332000000003
8.118714 0.00020183263
8.119715 0.0002015428
8.120714 0.00020122372
8.121715 0.00020087527
8.122714 0.0002004974
8.123714 0.00020009006
8.124714 0.00019965319
8.125714 0.00019918675000000003
8.126715 0.00019869074
8.127714 0.00019816512
8.128715 0.00019760988999999998
8.129714 0.00019702504
8.130714 0.00019641055999999998
8.131714 0.00019576638999999998
8.132714 0.00019509253
8.133715 0.00019438883
8.134714 0.00019365525
8.135715 0.00019289165999999999
8.136714 0.00019209791999999997
8.137714 0.00019127391999999998
8.138714 0.0001904195
8.139714 0.00018953443
8.140715 0.00018861855
8.141714 0.00018767165000000002
8.142715 0.00018669352000000002
8.143714 0.00018568396
8.144714 0.00018464276
8.145715 0.00018356975
8.146714 0.00018246475
8.147715 0.00018132756000000002
8.148714 0.00018015809999999999
8.149714 0.00017895619999999999
8.150714 0.0001777218
8.151714 0.00017645481
8.152715 0.00017515517
8.153714 0.00017382288
8.154715 0.00017245792
8.155714 0.00017106028999999999
8.156714 0.00016963002000000002
8.157714 0.00016816714
8.158714 0.00016667169
8.159715 0.00016514371
8.160714 0.00016358323
8.161715 0.00016199027
8.162714 0.00016036485
8.163714 0.00015870696
8.164714 0.00015701659
8.165714 0.00015529371000000001
8.166715 0.00015353825
8.167714 0.00015175015
8.168715 0.0001499293
8.169714 0.00014807562
8.170714 0.00014618896
8.171714 0.0001442692
8.172714 0.00014231617999999998
8.173715 0.00014032978
8.174714 0.00013830985
8.175714 0.00013625624
8.176714 0.00013416882
8.177714 0.00013204748999999998
8.178715 0.00012989213
8.179714 0.00012770269
8.180715 0.00012547908
8.181714 0.00012322128
8.182714 0.00012092927
8.183714 0.00011860309
8.184714 0.00011624273
8.185715 0.00011384826999999999
8.186714 0.00011141976
8.187715 0.00010895731
8.188714 0.00010646097
8.189714 0.00010393086
8.190714 0.00010136706
8.191714 9.876968099999999e-05
8.192715 9.6138785e-05
8.193714 9.3474466e-05
8.194715 9.0776786e-05
8.195714 8.8045783e-05
8.196714 8.5281488e-05
8.197714 8.2483905e-05
8.198714 7.965304e-05
8.199715 7.6788871e-05
8.200714 7.3891346e-05
8.201715 7.0960431e-05
8.202714 6.7996052e-05
8.203714 6.4998153e-05
8.204714 6.1966659e-05
8.205714 5.8901503e-05
8.206715 5.5802639e-05
8.207714 5.2669998000000003e-05
8.208714 4.9503552e-05
8.209714 4.6303279e-05
8.210714 4.3069184e-05
8.211715 3.9801279000000004e-05
8.212714 3.6499611e-05
8.213715 3.3164238e-05
8.214714 2.9795248e-05
8.215714 2.6392746e-05
8.216714 2.2956854e-05
8.217714 1.9487705e-05
8.218715 1.5985451e-05
8.219714 1.2450246e-05
8.220715 8.8822524e-06
8.221714 5.2816286e-06
8.222714 1.6485314e-06
8.223714 -2.0168903e-06
8.224714 -5.7144991e-06
8.225715 -9.4441695e-06
8.226714 -1.3205791e-05
8.227715 -1.6999272e-05
8.228714 -2.0824535e-05
8.229714 -2.468152e-05
8.230714 -2.8570183999999996e-05
8.231714 -3.2490496e-05
8.232715 -3.6442438e-05
8.233714 -4.0425999e-05
8.234715 -4.4441171e-05
8.235714 -4.8487948e-05
8.236714 -5.2566320999999996e-05
8.237714 -5.6676276000000006e-05
8.238714 -6.0817786e-05
8.239715 -6.4990809e-05
8.240714 -6.9195289e-05
8.241714 -7.3431147e-05
8.242714 -7.7698292e-05
8.243714 -8.1996598e-05
8.244715 -8.632591699999999e-05
8.245714 -9.0686103e-05
8.246715 -9.5076967e-05
8.247714 -9.949831099999999e-05
8.248714 -0.00010394991000000001
8.249714 -0.00010843156
8.250714 -0.00011294301
8.251715 -0.00011748400999999999
8.252714 -0.00012205435
8.253715 -0.00012665378
8.254714 -0.00013128208
8.255714 -0.00013593904
8.256714 -0.00014062443
8.257714 -0.00014533807
8.258715 -0.0001500798
8.259714 -0.00015484944
8.260715 -0.00015964686
8.261714 -0.00016447192
8.262714 -0.00016932452
8.263714 -0.00017420455
8.264714 -0.0001791119
8.265715 -0.00018404648
8.266714 -0.00018900822
8.267715 -0.00019399699000000002
8.268714 -0.00019901271999999998
8.269714 -0.00020405525
8.270715 -0.00020912453
8.271714 -0.00021422036
8.272715 -0.00021934260999999998
8.273714 -0.0002244911
8.274714 -0.00022966561999999998
8.275714 -0.00023486596
8.276714 -0.00024009189000000002
8.277715 -0.00024534320000000004
8.278714 -0.00025061954
8.279715 -0.00025592067
8.280714 -0.0002612463
8.281714 -0.00026659616
8.282714 -0.00027196991
8.283714 -0.00027736726
8.284715 -0.00028278794
8.285714 -0.0002882316
8.286715 -0.00029369800999999997
8.287714 -0.00029918688
8.288714 -0.00030469796
8.289714 -0.00031023098
8.290714 -0.00031578577
8.291715 -0.00032136206
8.292714 -0.00032695966
8.293715 -0.00033257841
8.294714 -0.00033821807
8.295714 -0.00034387849
8.296714 -0.00034955951
8.297714 -0.00035526098
8.298715 -0.00036098268
8.299714 -0.00036672441
8.300714 -0.00037248600999999996
8.301714 -0.00037826727999999997
8.302714 -0.00038406797
8.303715 -0.00038988787000000005
8.304714 -0.00039572669
8.305715 -0.00040158416
8.306714 -0.00040745999
8.307714 -0.00041335387999999994
8.308714 -0.00041926546
8.309714 -0.00042519446
8.310715 -0.00043114045999999995
8.311714 -0.00043710311
8.312715 -0.00044308217000000005
8.313714 -0.00044907706
8.314714 -0.00045508749999999997
8.315714 -0.00046111318
8.316714 -0.00046715363
8.317715 -0.00047320863999999996
8.318714 -0.00047927774000000004
8.319715 -0.00048536067
8.320714 -0.0004914571
8.321714 -0.00049756673
8.322714 -0.00050368926
8.323714 -0.00050982453
8.324715 -0.00051597217
8.325714 -0.00052213195
8.326715 -0.0005283036
8.327714 -0.0005344869400000001
8.328714 -0.0005406816900000001
8.329714 -0.00054688762
8.330714 -0.00055310438
8.331715 -0.00055933178
8.332714 -0.0005655696
8.333714 -0.00057181751
8.334714 -0.00057807524
8.335714 -0.00058434234
8.336715 -0.00059061863
8.337714 -0.00059690365
8.338715 -0.00060319708
8.339714 -0.00060949856
8.340714 -0.00061580763
8.341714 -0.00062212389
8.342714 -0.00062844697
8.343715 -0.0006347763699999999
8.344714 -0.00064111173
8.345715 -0.0006474526299999999
8.346714 -0.00065379854
8.347714 -0.00066014923
8.348714 -0.00066650414
8.349714 -0.00067286292
8.350715 -0.0006792252
8.351714 -0.0006855906100000001
8.352715 -0.00069195876
8.353714 -0.00069832936
8.354714 -0.00070470201
8.355714 -0.00071107647
8.356714 -0.0007174523499999999
8.357715 -0.00072382945
8.358714 -0.00073020742
8.359715 -0.0007365859300000001
8.360714 -0.00074296468
8.361714 -0.0007493433300000001
8.362714 -0.00075572157
8.363714 -0.00076209917
8.364715 -0.0007684756400000001
8.365714 -0.00077485065
8.366714 -0.0007812239299999999
8.367714 -0.0007875949400000001
8.368714 -0.0007939634100000001
8.369715 -0.00080032878
8.370714 -0.00080669079
8.371715 -0.00081304897
8.372714 -0.0008194028899999999
8.373714 -0.00082575198
8.374714 -0.00083209588
8.375714 -0.00083843406
8.376715 -0.00084476624
8.377714 -0.00085109177
8.378715 -0.0008574104900000001
8.379714 -0.0008637214700000001
8.380714 -0.00087002481
8.381714 -0.0008763197
8.382714 -0.00088260595
8.383715 -0.0008888831899999999
8.384714 -0.00089515088
8.385715 -0.00090140875
8.386714 -0.00090765643
8.387714 -0.00091389356
8.388714 -0.0009201197800000001
8.389714 -0.00092633472
8.390715 -0.0009325383000000001
8.391714 -0.0009387298599999999
8.392715 -0.0009449090599999999
8.393714 -0.00095107571
8.394714 -0.00095722935
8.395715 -0.00096336962
8.396714 -0.00096949607
8.397715 -0.00097560842
8.398714 -0.0009817061299999999
8.399714 -0.00098778883
8.400714 -0.0009938559700000001
8.401714 -0.0009999073
8.402715 -0.0010059422000000002
8.403714 -0.0010119604
8.404715 -0.0010179611
8.405714 -0.0010239442
8.406714 -0.0010299088999999998
8.407714 -0.0010358548
8.408714 -0.0010417815
8.409715 -0.0010476885
8.410714 -0.0010535755000000001
8.411715 -0.0010594418
8.412714 -0.0010652871
8.413714 -0.001071111
8.414714 -0.0010769128999999998
8.415714 -0.0010826927
8.416715 -0.0010884497
8.417714 -0.0010941838
8.418715 -0.0010998945
8.419714 -0.0011055814
8.420714 -0.0011112442
8.421714 -0.0011168826
8.422714 -0.0011224962
8.423715 -0.0011280847000000001
8.424714 -0.0011336476
8.425714 -0.0011391846
8.426714 -0.0011446954
8.427714 -0.0011501795
8.428715 -0.0011556365
8.429714 -0.0011610659999999999
8.430715 -0.0011664676
8.431714 -0.0011718409
8.432714 -0.0011771853
8.433714 -0.0011825005
8.434714 -0.0011877860000000001
8.435715 -0.0011930413
8.436714 -0.001198266
8.437715 -0.0012034596
8.438714 -0.0012086216
8.439714 -0.0012137516
8.440714 -0.0012188492
8.441714 -0.0012239138
8.442715 -0.0012289452
8.443714 -0.0012339428
8.444715 -0.0012389062
8.445714 -0.0012438351
8.446714 -0.0012487291
8.447714 -0.0012535877999999999
8.448714 -0.0012584109999999999
8.449715 -0.0012631981
8.450714 -0.0012679488
8.451715 -0.0012726629
8.452714 -0.00127734
8.453714 -0.0012819797000000002
8.454714 -0.0012865817
8.455714 -0.0012911456
8.456715 -0.001295671
8.457714 -0.0013001576000000001
8.458714 -0.001304605
8.459714 -0.0013090129
8.460714 -0.0013133807
8.461715 -0.0013177083
8.462714 -0.0013219950999999999
8.463715 -0.0013262407
8.464714 -0.0013304448000000001
8.465714 -0.0013346067000000001
8.466714 -0.0013387262
8.467714 -0.0013428028
8.468715 -0.0013468361
8.469714 -0.0013508256000000001
8.470715 -0.0013547709
8.471714 -0.0013586717
8.472714 -0.0013625274
8.473714 -0.0013663377
8.474714 -0.0013701022999999999
8.475715 -0.0013738208
8.476714 -0.0013774927
8.477715 -0.0013811179
8.478714 -0.0013846959
8.479714 -0.0013882264000000001
8.480714 -0.0013917091
8.481714 -0.0013951437
8.482715 -0.0013985297
8.483714 -0.0014018671
8.484715 -0.0014051556000000002
8.485714 -0.0014083947
8.486714 -0.0014115841999999999
8.487714 -0.0014147237
8.488714 -0.0014178131
8.489715 -0.0014208519
8.490714 -0.00142384
8.491714 -0.0014267767
8.492714 -0.001429662
8.493714 -0.0014324954
8.494715 -0.0014352767
8.495714 -0.0014380052
8.496715 -0.0014406808
8.497714 -0.0014433032
8.498714 -0.0014458719
8.499714 -0.0014483866
8.500714 -0.0014508469
8.501715 -0.0014532525
8.502714 -0.001455603
8.503715 -0.0014578981999999999
8.504714 -0.0014601376
8.505714 -0.0014623209000000001
8.506714 -0.0014644478999999999
8.507714 -0.0014665184
8.508715 -0.0014685318
8.509714 -0.0014704882
8.510715 -0.0014723872
8.511714 -0.0014742283
8.512714 -0.0014760117
8.513714 -0.0014777369
8.514714 -0.0014794037
8.515715 -0.0014810118999999998
8.516714 -0.0014825612
8.517715 -0.0014840514
8.518714 -0.0014854823
8.519714 -0.0014868537
8.520715 -0.0014881653
8.521714 -0.0014894168
8.522715 -0.001490608
8.523714 -0.0014917387
8.524714 -0.0014928085
8.525714 -0.0014938172
8.526714 -0.0014947645
8.527715 -0.0014956500999999999
8.528714 -0.0014964739
8.529715 -0.0014972352
8.530714 -0.0014979340999999998
8.531714 -0.0014985702
8.532714 -0.0014991432
8.533714 -0.0014996531
8.534715 -0.0015000993
8.535714 -0.0015004816
8.536715 -0.0015008001
8.537714 -0.0015010543
8.538714 -0.0015012442
8.539714 -0.0015013694
8.540714 -0.0015014299
8.541715 -0.0015014255
8.542714 -0.0015013560000000001
8.543715 -0.0015012214
8.544714 -0.0015010215
8.545714 -0.0015007561
8.546714 -0.0015004252
8.547714 -0.0015000285
8.548715 -0.0014995661
8.549714 -0.0014990378
8.550714 -0.0014984434
8.551714 -0.0014977829000000001
8.552714 -0.0014970559999999999
8.553715 -0.0014962627
8.554714 -0.0014954028
8.555715 -0.0014944761
8.556714 -0.0014934822999999999
8.557714 -0.0014924216
8.558714 -0.0014912935999999999
8.559714 -0.001490098
8.560715 -0.0014888349
8.561714 -0.0014875039000000001
8.562715 -0.0014861051
8.563714 -0.0014846381
8.564714 -0.0014831028
8.565714 -0.001481499
8.566714 -0.0014798269000000001
8.567715 -0.001478086
8.568714 -0.0014762763
8.569715 -0.0014743979
8.570714 -0.0014724504999999999
8.571714 -0.0014704340999999999
8.572714 -0.0014683488999999998
8.573714 -0.0014661946
8.574715 -0.0014639711
8.575714 -0.0014616784999999998
8.576715 -0.0014593168999999999
8.577714 -0.001456886
8.578714 -0.0014543861
8.579714 -0.0014518169
8.580714 -0.0014491785
8.581715 -0.0014464709
8.582714 -0.0014436941
8.583714 -0.001440848
8.584714 -0.0014379327
8.585714 -0.0014349480000000001
8.586715 -0.0014318939
8.587714 -0.0014287705000000002
8.588715 -0.0014255776
8.589714 -0.0014223151
8.590714 -0.001418983
8.591714 -0.0014155813999999999
8.592714 -0.0014121099999999998
8.593715 -0.0014085691
8.594714 -0.0014049584
8.595715 -0.001401278
8.596714 -0.001397528
8.597714 -0.0013937083
8.598714 -0.0013898189
8.599714 -0.0013858597
8.600715 -0.001381831
8.601714 -0.0013777327999999998
8.602715 -0.0013735651
8.603714 -0.0013693281
8.604714 -0.0013650219
8.605714 -0.0013606465
8.606714 -0.001356202
8.607715 -0.0013516886
8.608714 -0.0013471064
8.609715 -0.0013424555
8.610714 -0.001337736
8.611714 -0.001332948
8.612714 -0.0013280915
8.613714 -0.0013231668
8.614715 -0.0013181741
8.615714 -0.0013131132
8.616714 -0.0013079843
8.617714 -0.0013027876000000001
8.618714 -0.0012975229
8.619715 -0.0012921904999999999
8.620714 -0.0012867904
8.621715 -0.0012813228
8.622714 -0.0012757877
8.623714 -0.0012701851
8.624714 -0.0012645151
8.625714 -0.0012587778999999999
8.626715 -0.0012529733
8.627714 -0.0012471018
8.628715 -0.0012411632
8.629714 -0.0012351579
8.630714 -0.0012290860000000001
8.631714 -0.0012229477
8.632714 -0.0012167431
8.633715 -0.0012104724000000001
8.634714 -0.0012041359000000001
8.635715 -0.0011977337
8.636714 -0.0011912659999999999
8.637714 -0.0011847331000000001
8.638714 -0.0011781352000000001
8.639714 -0.0011714727
8.640715 -0.0011647458
8.641714 -0.0011579545
8.642715 -0.0011510993
8.643714 -0.0011441804
8.644714 -0.0011371981
8.645715 -0.0011301526
8.646714 -0.0011230441000000002
8.647715 -0.0011158728
8.648714 -0.001108639
8.649714 -0.0011013429
8.650714 -0.0010939847
8.651714 -0.0010865646000000001
8.652715 -0.0010790829
8.653714 -0.0010715396999999998
8.654715 -0.0010639353
8.655714 -0.00105627
8.656714 -0.0010485438
8.657714 -0.0010407571
8.658714 -0.0010329100000000002
8.659715 -0.0010250029
8.660714 -0.0010170361
8.661715 -0.0010090099
8.662714 -0.0010009244
8.663714 -0.0009927801299999999
8.664714 -0.00098457722
8.665714 -0.00097631619
8.666715 -0.0009679974
8.667714 -0.0009596209600000001
8.668715 -0.00095118739
8.669714 -0.00094269708
8.670714 -0.0009341503799999999
8.671714 -0.0009255475599999999
8.672714 -0.0009168890800000001
8.673715 -0.00090817521
8.674714 -0.0008994064000000001
8.675714 -0.00089058285
8.676714 -0.00088170509
8.677714 -0.0008727732200000001
8.678715 -0.00086378777
8.679714 -0.00085474885
8.680715 -0.0008456569999999999
8.681714 -0.0008365123899999999
8.682714 -0.0008273153100000001
8.683714 -0.0008180662000000001
8.684714 -0.00080876534
8.685715 -0.0007994130100000001
8.686714 -0.00079000947
8.687715 -0.0007805551800000001
8.688714 -0.00077105051
8.689714 -0.00076149581
8.690714 -0.00075189132
8.691714 -0.00074223753
8.692715 -0.00073253477
8.693714 -0.00072278353
8.694715 -0.00071298423
8.695714 -0.00070313731
8.696714 -0.00069324324
8.697714 -0.00068330246
8.698714 -0.00067331548
8.699715 -0.0006632827099999999
8.700714 -0.00065320464
8.701715 -0.00064308178
8.702714 -0.0006329146799999999
8.703714 -0.00062270374
8.704714 -0.00061244946
8.705714 -0.00060215225
8.706715 -0.0005918125699999999
8.707714 -0.000581431
8.708714 -0.00057100783
8.709714 -0.00056054364
8.710714 -0.00055003875
8.711715 -0.00053949361
8.712714 -0.00052890864
8.713715 -0.0005182842400000001
8.714714 -0.00050762083
8.715714 -0.00049691885
8.716714 -0.00048617871
8.717714 -0.00047540083999999996
8.718715 -0.00046458563000000003
8.719714 -0.00045373354
8.720715 -0.00044284502
8.721714 -0.00043192048999999996
8.722714 -0.00042096052999999995
8.723714 -0.00040996551
8.724714 -0.00039893603
8.725715 -0.00038787243
8.726714 -0.00037677539
8.727715 -0.00036564535999999997
8.728714 -0.00035448293
8.729714 -0.00034328859
8.730714 -0.00033206295
8.731714 -0.0003208065
8.732715 -0.00030951981
8.733714 -0.00029820336999999996
8.734715 -0.00028685781
8.735714 -0.00027548363
8.736714 -0.00026408131
8.737714 -0.00025265144
8.738714 -0.00024119449
8.739715 -0.00022971096
8.740714 -0.00021820138
8.741714 -0.00020666621000000002
8.742714 -0.00019510599
8.743714 -0.00018352118
8.744715 -0.00017191225
8.745714 -0.00016027969
8.746715 -0.00014862401
8.747714 -0.00013694568
8.748714 -0.00012524519
8.749714 -0.00011352305000000001
8.750714 -0.00010177979999999999
8.751715 -9.001594799999999e-05
8.752714 -7.823204e-05
8.753715 -6.6428623e-05
8.754714 -5.4606261000000006e-05
8.755714 -4.2765524e-05
8.756714 -3.0906997e-05
8.757714 -1.9031278e-05
8.758715 -7.1389685e-06
8.759714 4.7693252e-06
8.760715 1.6692991e-05
8.761714 2.8631418999999997e-05
8.762714 4.0583996e-05
8.763714 5.2550115000000005e-05
8.764714 6.452917200000001e-05
8.765715 7.6520581e-05
8.766714 8.8523763e-05
8.767715 0.00010053814
8.768714 0.00011256315
8.769714 0.00012459822
8.770715 0.00013664283
8.771714 0.00014869645000000002
8.772715 0.00016075854
8.773714 0.00017282861
8.774714 0.00018490612000000002
8.775714 0.0001969906
8.776714 0.00020908148999999998
8.777715 0.00022117833000000003
8.778714 0.00023328059000000002
8.779715 0.00024538776
8.780714 0.00025749932
8.781714 0.00026961475
8.782714 0.00028173345
8.783714 0.00029385492000000003
8.784715 0.00030597857
8.785714 0.00031810384000000003
8.786715 0.00033023009
8.787714 0.00034235679000000003
8.788714 0.00035448331
8.789714 0.00036660899000000004
8.790714 0.00037873325999999996
8.791715 0.00039085548
8.792714 0.00040297499999999997
8.793715 0.0004150912
8.794714 0.00042720349
8.795714 0.00043931121999999994
8.796714 0.00045141387
8.797714 0.00046351079
8.798715 0.00047560138
8.799714 0.00048768507
8.800714 0.00049976134
8.801714 0.0005118296
8.802714 0.00052388928
8.803715 0.0005359399
8.804714 0.00054798079
8.805715 0.0005600115899999999
8.806714 0.00057203169
8.807714 0.00058404066
8.808714 0.0005960379
8.809714 0.0006080229
8.810715 0.00061999517
8.811714 0.00063195412
8.812715 0.0006438992799999999
8.813714 0.00065582999
8.814714 0.00066774578
8.815714 0.0006796460199999999
8.816714 0.0006915302000000001
8.817715 0.0007033977
8.818714 0.00071524787
8.819715 0.00072708021
8.820714 0.0007388940499999999
8.821714 0.00075068883
8.822714 0.00076246388
8.823714 0.00077421864
8.824715 0.00078595258
8.825714 0.00079766496
8.826715 0.00080935524
8.827714 0.0008210228799999999
8.828714 0.00083266741
8.829714 0.00084428812
8.830714 0.0008558845399999999
8.831715 0.00086745613
8.832714 0.0008790023499999999
8.833714 0.00089052282
8.834714 0.00090201711
8.835714 0.00091348447
8.836715 0.00092492464
8.837714 0.00093633707
8.838715 0.0009477212200000001
8.839714 0.00095907662
8.840714 0.0009704030199999999
8.841714 0.0009816996699999999
8.842714 0.00099296612
8.843715 0.0010042021
8.844714 0.0010154069
8.845715 0.00102658
8.846714 0.0010377210000000001
8.847714 0.0010488292
8.848714 0.0010599042
8.849714 0.0010709453
8.850715 0.0010819521
8.851714 0.001092924
8.852715 0.0011038602
8.853714 0.0011147604000000001
8.854714 0.0011256239000000002
8.855714 0.0011364502
8.856714 0.0011472388
8.857715 0.0011579892
8.858714 0.0011687008
8.859715 0.001179373
8.860714 0.0011900054
8.861714 0.0012005975
8.862714 0.0012111489
8.863714 0.0012216591
8.864715 0.0012321277
8.865714 0.0012425542
8.866714 0.0012529382
8.867714 0.0012632792
8.868714 0.0012735772
8.869715 0.0012838314
8.870714 0.0012940413
8.871715 0.0013042069000000001
8.872714 0.0013143274
8.873714 0.0013244026
8.874714 0.001334432
8.875714 0.0013444153
8.876715 0.0013543518
8.877714 0.0013642412
8.878715 0.001374083
8.879714 0.0013838767999999999
8.880714 0.0013936219000000001
8.881714 0.0014033182
8.882714 0.001412965
8.883715 0.0014225618
8.884714 0.0014321081000000001
8.885715 0.0014416035
8.886714 0.0014510475
8.887714 0.0014604398
8.888714 0.0014697795999999998
8.889714 0.0014790669
8.890715 0.0014883011
8.891714 0.0014974818
8.892715 0.0015066088
8.893714 0.0015156816
8.894714 0.0015246997
8.895715 0.0015336631
8.896714 0.0015425712
8.897715 0.0015514239000000002
8.898714 0.0015602207
8.899714 0.0015689613
8.900714 0.0015776455
8.901714 0.0015862728
8.902715 0.001594843
8.903714 0.0016033557000000001
8.904715 0.0016118107
8.905714 0.0016202076999999998
8.906714 0.0016285460999999998
8.907714 0.001636826
8.908714 0.0016450464999999998
8.909715 0.0016532078000000001
8.910714 0.0016613088999999999
8.911715 0.0016693497000000001
8.912714 0.00167733
8.913714 0.0016852491
8.914714 0.0016931068
8.915714 0.0017009026
8.916715 0.0017086362
8.917714 0.0017163073000000001
8.918715 0.0017239154
8.919714 0.0017314599999999998
8.920714 0.0017389412999999998
8.921714 0.0017463586
8.922714 0.0017537115
8.923715 0.0017610002
8.924714 0.001768224
8.925714 0.0017753831
8.926714 0.001782477
8.927714 0.0017895056
8.928715 0.0017964686999999999
8.929714 0.0018033659
8.930715 0.0018101973
8.931714 0.0018169625
8.932714 0.0018236614999999998
8.933714 0.0018302941
8.934714 0.0018368600999999999
8.935715 0.0018433591000000002
8.936714 0.0018497909
8.937715 0.0018561555
8.938714 0.0018624527000000001
8.939714 0.001868682
8.940714 0.0018748432999999998
8.941714 0.0018809362
8.942715 0.0018869605
8.943714 0.0018929158999999999
8.944715 0.0018988023
8.945714 0.0019046191999999998
8.946714 0.0019103664999999999
8.947714 0.0019160438000000001
8.948714 0.001921651
8.949715 0.0019271878000000002
8.950714 0.0019326538999999998
8.951715 0.0019380495000000002
8.952714 0.0019433739
8.953714 0.0019486273
8.954714 0.0019538097999999998
8.955714 0.0019589209999999998
8.956715 0.0019639607
8.957714 0.0019689289000000003
8.958714 0.0019738256
8.959714 0.0019786505
8.960714 0.0019834039
8.961715 0.0019880856
8.962714 0.0019926952999999997
8.963715 0.0019972333
8.964714 0.0020016991
8.965714 0.002006093
8.966714 0.0020104149
8.967714 0.0020146645
8.968715 0.0020188418000000002
8.969714 0.0020229463
8.970715 0.0020269784999999998
8.971714 0.0020309379000000003
8.972714 0.0020348243
8.973714 0.0020386375
8.974714 0.0020423775
8.975715 0.002046044
8.976714 0.0020496371
8.977715 0.0020531564999999997
8.978714 0.0020566022
8.979714 0.0020599737
8.980714 0.0020632715
8.981714 0.0020664951
8.982715 0.0020696447
8.983714 0.0020727201999999998
8.984715 0.0020757215999999998
8.985714 0.0020786487
8.986714 0.0020815017999999998
8.987714 0.0020842805999999998
8.988714 0.0020869858
8.989715 0.0020896169999999998
8.990714 0.0020921741
8.991714 0.0020946576
8.992714 0.0020970674000000003
8.993714 0.0020994034
8.994715 0.0021016658
8.995714 0.002103855
8.996715 0.0021059703
8.997714 0.0021080121
8.998714 0.0021099806000000002
8.999714 0.0021118756000000002
9.000714 0.0021136973
9.001715 0.0021154456
9.002714 0.0021171202999999998
9.003715 0.0021187217
9.004714 0.0021202497
9.005714 0.0021217042
9.006714 0.0021230848
9.007714 0.0021243920999999997
9.008715 0.0021256257
9.009714 0.0021267859000000003
9.010715 0.0021278725
9.011714 0.0021288857000000003
9.012714 0.0021298256
9.013714 0.0021306918
9.014714 0.0021314848999999998
9.015715 0.0021322048000000002
9.016714 0.0021328518
9.017715 0.0021334259000000003
9.018714 0.0021339272
9.019714 0.0021343562999999997
9.020715 0.0021347128000000003
9.021714 0.0021349973
9.022715 0.0021352096
9.023714 0.0021353502
9.024714 0.0021354192
9.025714 0.0021354164
9.026714 0.0021353426
9.027715 0.0021351974
9.028714 0.0021349813
9.029715 0.0021346945
9.030714 0.0021343369
9.031714 0.0021339083
9.032714 0.0021334092000000002
9.033714 0.0021328397
9.034715 0.0021321997
9.035714 0.0021314896
9.036715 0.0021307093
9.037714 0.0021298589
9.038714 0.0021289385
9.039714 0.0021279484000000003
9.040714 0.0021268883
9.041715 0.0021257589
9.042714 0.0021245599999999997
9.043715 0.0021232918
9.044714 0.0021219546000000003
9.045714 0.0021205486
9.046714 0.0021190739
9.047714 0.002117531
9.048715 0.0021159203
9.049714 0.0021142416
9.050714 0.0021124955
9.051714 0.0021106822
9.052714 0.0021088019
9.053715 0.0021068547
9.054714 0.0021048414000000002
9.055715 0.0021027618
9.056714 0.0021006164
9.057714 0.0020984055
9.058714 0.0020961294
9.059714 0.0020937881
9.060715 0.0020913823
9.061714 0.0020889118
9.062715 0.0020863768000000003
9.063714 0.0020837777
9.064714 0.0020811145
9.065714 0.0020783877
9.066714 0.0020755971
9.067715 0.0020727433000000003
9.068714 0.0020698264
9.069715 0.0020668464
9.070714 0.0020638034
9.071714 0.0020606981999999998
9.072714 0.0020575304
9.073714 0.0020543006
9.074715 0.0020510090000000003
9.075714 0.0020476558
9.076715 0.0020442416
9.077714 0.0020407666
9.078714 0.0020372308
9.079714 0.0020336351
9.080714 0.0020299791
9.081715 0.0020262637999999998
9.082714 0.0020224894
9.083714 0.0020186561000000002
9.084714 0.0020147645
9.085714 0.0020108148
9.086715 0.0020068075
9.087714 0.0020027428
9.088715 0.001998621
9.089714 0.0019944428
9.090714 0.0019902081
9.091714 0.0019859175
9.092714 0.0019815714
9.093715 0.0019771698000000002
9.094714 0.0019727131
9.095715 0.0019682015
9.096714 0.0019636354
9.097714 0.0019590151999999998
9.098714 0.0019543408
9.099714 0.0019496129
9.100715 0.0019448315
9.101714 0.0019399969
9.102715 0.0019351092999999998
9.103714 0.0019301695000000002
9.104714 0.0019251773
9.105714 0.0019201332
9.106714 0.0019150379000000002
9.107715 0.0019098913999999999
9.108714 0.0019046942
9.109715 0.0018994466
9.110714 0.0018941491
9.111714 0.0018888022
9.112714 0.0018834061999999999
9.113714 0.0018779614
9.114715 0.0018724686
9.115714 0.001866928
9.116714 0.00186134
9.117714 0.0018557052
9.118714 0.0018500237000000001
9.119715 0.0018442960999999999
9.120714 0.0018385228
9.121715 0.0018327042000000002
9.122714 0.0018268404999999999
9.123714 0.0018209323000000003
9.124714 0.0018149796
9.125714 0.0018089828
9.126715 0.0018029424999999998
9.127714 0.0017968584999999999
9.128715 0.0017907316
9.129714 0.0017845619
9.130714 0.0017783499000000001
9.131714 0.0017720957
9.132714 0.0017657995999999997
9.133715 0.0017594622
9.134714 0.0017530838
9.135715 0.0017466646999999998
9.136714 0.0017402053
9.137714 0.0017337062999999999
9.138714 0.0017271677
9.139714 0.0017205902999999998
9.140715 0.0017139741
9.141714 0.0017073198
9.142715 0.0017006281
9.143714 0.001693899
9.144714 0.0016871332
9.145715 0.0016803310999999998
9.146714 0.0016734935
9.147715 0.0016666203
9.148714 0.0016597121
9.149714 0.0016527696
9.150714 0.0016457932
9.151714 0.0016387832
9.152715 0.0016317399000000002
9.153714 0.0016246637
9.154715 0.0016175551000000002
9.155714 0.0016104143000000002
9.156714 0.0016032417999999999
9.157714 0.0015960380999999997
9.158714 0.0015888031999999998
9.159715 0.0015815375999999998
9.160714 0.0015742418
9.161715 0.001566916
9.162714 0.0015595606
9.163714 0.0015521759
9.164714 0.0015447624
9.165714 0.0015373205000000002
9.166715 0.0015298503
9.167714 0.0015223526
9.168715 0.0015148275
9.169714 0.0015072757
9.170714 0.0014996975
9.171714 0.0014920934
9.172714 0.0014844637
9.173715 0.001476809
9.174714 0.0014691297
9.175714 0.0014614262
9.176714 0.0014536991
9.177714 0.0014459488
9.178715 0.0014381757000000001
9.179714 0.0014303802
9.180715 0.0014225629000000001
9.181714 0.0014147241
9.182714 0.0014068642
9.183714 0.0013989837000000001
9.184714 0.0013910828000000001
9.185715 0.0013831621
9.186714 0.0013752217
9.187715 0.001367262
9.188714 0.0013592836
9.189714 0.0013512864999999999
9.190714 0.0013432713
9.191714 0.0013352383
9.192715 0.0013271879
9.193714 0.0013191204
9.194715 0.0013110361
9.195714 0.0013029355
9.196714 0.0012948189
9.197714 0.0012866868
9.198714 0.0012785394
9.199715 0.0012703773
9.200714 0.0012622008
9.201715 0.0012540104
9.202714 0.0012458066000000001
9.203714 0.0012375897
9.204714 0.0012293603
9.205714 0.0012211186
9.206715 0.0012128653
9.207714 0.0012046005999999999
9.208714 0.0011963251999999999
9.209714 0.0011880393999999998
9.210714 0.0011797436
9.211715 0.0011714383
9.212714 0.0011631236999999999
9.213715 0.0011548004
9.214714 0.0011464688
9.215714 0.0011381292
9.216714 0.0011297818
9.217714 0.0011214271
9.218715 0.0011130654
9.219714 0.0011046971
9.220715 0.0010963224
9.221714 0.0010879416999999998
9.222714 0.0010795553
9.223714 0.0010711634000000001
9.224714 0.0010627666
9.225715 0.0010543651
9.226714 0.0010459591
9.227715 0.0010375493
9.228714 0.0010291357
9.229714 0.0010207187000000001
9.230714 0.0010122990000000001
9.231714 0.0010038765
9.232715 0.00099545196
9.233714 0.0009870255800000002
9.234715 0.00097859793
9.235714 0.00097016909
9.236714 0.00096173972
9.237714 0.0009533101499999999
9.238714 0.0009448807800000001
9.239715 0.00093645185
9.240714 0.0009280240200000001
9.241714 0.00091959746
9.242714 0.00091117263
9.243714 0.0009027498000000001
9.244715 0.00089432942
9.245714 0.0008859117800000001
9.246715 0.00087749722
9.247714 0.00086908603
9.248714 0.00086067848
9.249714 0.00085227502
9.250714 0.00084387575
9.251715 0.00083548102
9.252714 0.00082709121
9.253715 0.0008187064899999999
9.254714 0.0008103271299999999
9.255714 0.00080195359
9.256714 0.0007935858799999999
9.257714 0.00078522462
9.258715 0.00077686982
9.259714 0.0007685219300000001
9.260715 0.00076018132
9.261714 0.00075184826
9.262714 0.00074352301
9.263714 0.00073520605
9.264714 0.00072689763
9.265715 0.00071859804
9.266714 0.0007103077699999999
9.267715 0.000702027
9.268714 0.00069375624
9.269714 0.00068549566
9.270715 0.00067724568
9.271714 0.00066900666
9.272715 0.00066077887
9.273714 0.00065256263
9.274714 0.00064435826
9.275714 0.00063616603
9.276714 0.00062798622
9.277715 0.0006198191400000001
9.278714 0.0006116649700000001
9.279715 0.00060352404
9.280714 0.00059539657
9.281714 0.00058728278
9.282714 0.00057918287
9.283714 0.0005710970999999999
9.284715 0.00056302565
9.285714 0.0005549688
9.286715 0.00054692673
9.287714 0.0005388996699999999
9.288714 0.00053088784
9.289714 0.0005228915100000001
9.290714 0.0005149109700000001
9.291715 0.0005069463399999999
9.292714 0.00049899791
9.293715 0.00049106602
9.294714 0.00048315082000000004
9.295714 0.00047525264
9.296714 0.00046737173
9.297714 0.00045950837
9.298715 0.0004516628
9.299714 0.00044383537
9.300714 0.00043602627
9.301714 0.00042823580999999997
9.302714 0.00042046418000000004
9.303715 0.00041271173
9.304714 0.00040497862
9.305715 0.00039726518999999994
9.306714 0.0003895716
9.307714 0.00038189805
9.308714 0.00037424486
9.309714 0.00036661213
9.310715 0.00035900007
9.311714 0.00035140893
9.312715 0.00034383879
9.313714 0.00033628992
9.314714 0.00032876242
9.315714 0.00032125652
9.316714 0.00031377235000000004
9.317715 0.00030631011
9.318714 0.0002988699
9.319715 0.00029145194
9.320714 0.00028405641
9.321714 0.00027668342999999997
9.322714 0.00026933324
9.323714 0.00026200600999999997
9.324715 0.00025470188
9.325714 0.0002474211
9.326715 0.00024016383000000001
9.327714 0.00023293027999999997
9.328714 0.00022572062
9.329714 0.00021853509
9.330714 0.00021137381999999997
9.331715 0.00020423704
9.332714 0.00019712495
9.333714 0.00019003772
9.334714 0.00018297553
9.335714 0.00017593853000000002
9.336715 0.00016892692
9.337714 0.00016194083
9.338715 0.00015498041
9.339714 0.00014804583
9.340714 0.00014113717999999999
9.341714 0.00013425464
9.342714 0.00012739829
9.343715 0.00012056825999999999
9.344714 0.00011376462
9.345715 0.00010698753000000001
9.346714 0.00010023705
9.347714 9.3513285e-05
9.348714 8.6816323e-05
9.349714 8.0146282e-05
9.350715 7.3503236e-05
9.351714 6.6887299e-05
9.352715 6.029856599999999e-05
9.353714 5.3737148e-05
9.354714 4.7203145e-05
9.355714 4.0696673e-05
9.356714 3.4217851e-05
9.357715 2.7766794e-05
9.358714 2.1343627e-05
9.359715 1.4948477999999999e-05
9.360714 8.581471200000001e-06
9.361714 2.2427356e-06
9.362714 -4.0676014e-06
9.363714 -1.0349413e-05
9.364715 -1.6602576e-05
9.365714 -2.2826973e-05
9.366714 -2.9022488e-05
9.367714 -3.5189007e-05
9.368714 -4.1326433e-05
9.369715 -4.7434668e-05
9.370714 -5.3513621999999996e-05
9.371715 -5.9563222999999995e-05
9.372714 -6.5583379e-05
9.373714 -7.1574044e-05
9.374714 -7.7535151e-05
9.375714 -8.3466659e-05
9.376715 -8.9368507e-05
9.377714 -9.5240665e-05
9.378715 -0.00010108308
9.379714 -0.00010689575000000001
9.380714 -0.00011267864
9.381714 -0.00011843171
9.382714 -0.00012415492
9.383715 -0.00012984826
9.384714 -0.0001355117
9.385715 -0.00014114521
9.386714 -0.00014674876
9.387714 -0.0001523223
9.388714 -0.00015786579
9.389714 -0.00016337922
9.390715 -0.00016886249
9.391714 -0.0001743156
9.392715 -0.00017973845999999998
9.393714 -0.00018513106
9.394714 -0.00019049332
9.395715 -0.00019582519
9.396714 -0.00020112661
9.397715 -0.00020639758999999998
9.398714 -0.00021163798000000002
9.399714 -0.00021684782000000002
9.400714 -0.00022202707
9.401714 -0.00022717568
9.402715 -0.00023229359
9.403714 -0.00023738085
9.404715 -0.00024243741
9.405714 -0.00024746328
9.406714 -0.00025245845
9.407714 -0.00025742292999999996
9.408714 -0.00026235673
9.409715 -0.00026725986000000003
9.410714 -0.00027213233999999996
9.411715 -0.00027697424
9.412714 -0.00028178550999999997
9.413714 -0.00028656623
9.414714 -0.00029131641
9.415714 -0.00029603602
9.416715 -0.00030072517000000003
9.417714 -0.00030538383
9.418715 -0.00031001202
9.419714 -0.00031460977
9.420714 -0.00031917705
9.421714 -0.0003237139
9.422714 -0.00032822031
9.423715 -0.0003326963
9.424714 -0.00033714182
9.425714 -0.00034155689
9.426714 -0.00034594153999999996
9.427714 -0.00035029573
9.428715 -0.00035461946
9.429714 -0.00035891273
9.430715 -0.00036317554
9.431714 -0.00036740788999999995
9.432714 -0.00037160983
9.433714 -0.00037578134
9.434714 -0.00037992245
9.435715 -0.00038403323000000004
9.436714 -0.00038811363
9.437715 -0.00039216384
9.438714 -0.0003961838
9.439714 -0.00040017362
9.440714 -0.00040413338000000004
9.441714 -0.00040806317
9.442715 -0.00041196308
9.443714 -0.00041583316
9.444715 -0.00041967346
9.445714 -0.00042348411
9.446714 -0.00042726519
9.447714 -0.00043101681999999997
9.448714 -0.00043473901000000003
9.449715 -0.00043843193
9.450714 -0.00044209564
9.451715 -0.00044573021
9.452714 -0.00044933563
9.453714 -0.00045291199
9.454714 -0.00045645934
9.455714 -0.00045997772
9.456715 -0.00046346722
9.457714 -0.0004669278
9.458714 -0.00047035956000000004
9.459714 -0.00047376256999999997
9.460714 -0.00047713678999999995
9.461715 -0.00048048228
9.462714 -0.00048379902
9.463715 -0.00048708716
9.464714 -0.00049034675
9.465714 -0.00049357768
9.466714 -0.00049678015
9.467714 -0.0004999542900000001
9.468715 -0.00050310005
9.469714 -0.00050621752
9.470715 -0.00050930676
9.471714 -0.00051236793
9.472714 -0.00051540119
9.473714 -0.00051840652
9.474714 -0.00052138412
9.475715 -0.00052433406
9.476714 -0.00052725645
9.477715 -0.00053015151
9.478714 -0.0005330192399999999
9.479714 -0.00053585982
9.480714 -0.00053867325
9.481714 -0.0005414598
9.482715 -0.00054421948
9.483714 -0.00054695238
9.484715 -0.00054965867
9.485714 -0.0005523383600000001
9.486714 -0.00055499154
9.487714 -0.0005576182499999999
9.488714 -0.00056021868
9.489715 -0.00056279273
9.490714 -0.00056534063
9.491714 -0.0005678623
9.492714 -0.00057035786
9.493714 -0.00057282746
9.494715 -0.00057527109
9.495714 -0.0005776888
9.496715 -0.00058008068
9.497714 -0.0005824468600000001
9.498714 -0.0005847874
9.499714 -0.00058710243
9.500714 -0.00058939204
9.501715 -0.00059165641
9.502714 -0.00059389558
9.503715 -0.00059610975
9.504714 -0.00059829899
9.505714 -0.0006004635
9.506714 -0.00060260345
9.507714 -0.0006047190300000001
9.508715 -0.00060681027
9.509714 -0.00060887746
9.510715 -0.0006109207299999999
9.511714 -0.00061294013
9.512714 -0.00061493588
9.513714 -0.0006169080699999999
9.514714 -0.00061885685
9.515715 -0.00062078234
9.516714 -0.00062268468
9.517715 -0.0006245639299999999
9.518714 -0.00062642011
9.519714 -0.00062825343
9.520715 -0.00063006391
9.521714 -0.00063185162
9.522715 -0.0006336166700000001
9.523714 -0.00063535899
9.524714 -0.00063707885
9.525714 -0.00063877615
9.526714 -0.0006404509800000001
9.527715 -0.0006421035299999999
9.528714 -0.0006437338
9.529715 -0.00064534192
9.530714 -0.00064692804
9.531714 -0.00064849214
9.532714 -0.0006500344600000001
9.533714 -0.00065155509
9.534715 -0.00065305421
9.535714 -0.00065453191
9.536715 -0.00065598842
9.537714 -0.00065742388
9.538714 -0.00065883851
9.539714 -0.0006602324
9.540714 -0.00066160574
9.541715 -0.0006629587899999999
9.542714 -0.00066429157
9.543715 -0.0006656043300000001
9.544714 -0.00066689718
9.545714 -0.0006681702400000001
9.546714 -0.0006694237099999999
9.547714 -0.00067065766
9.548715 -0.00067187225
9.549714 -0.00067306746
9.550714 -0.00067424353
9.551714 -0.00067540045
9.552714 -0.00067653837
9.553715 -0.0006776573199999999
9.554714 -0.00067875735
9.555715 -0.0006798386
9.556714 -0.00068090103
9.557714 -0.0006819449000000001
9.558714 -0.00068297013
9.559714 -0.0006839769000000001
9.560715 -0.00068496529
9.561714 -0.00068593545
9.562715 -0.00068688742
9.563714 -0.0006878214200000001
9.564714 -0.00068873751
9.565714 -0.00068963595
9.566714 -0.0006905168
9.567715 -0.00069138027
9.568714 -0.00069222656
9.569715 -0.00069305574
9.570714 -0.00069386815
9.571714 -0.00069466387
9.572714 -0.00069544308
9.573714 -0.0006962060100000001
9.574715 -0.00069695279
9.575714 -0.00069768353
9.576715 -0.0006983983400000001
9.577714 -0.00069909743
9.578714 -0.0006997809099999999
9.579714 -0.00070044885
9.580714 -0.00070110132
9.581715 -0.00070173846
9.582714 -0.00070236033
9.583714 -0.0007029669599999999
9.584714 -0.00070355845
9.585714 -0.0007041348899999999
9.586715 -0.00070469632
9.587714 -0.00070524275
9.588715 -0.0007057743
9.589714 -0.0007062909799999999
9.590714 -0.00070679293
9.591714 -0.0007072802399999999
9.592714 -0.000707753
9.593715 -0.00070821134
9.594714 -0.0007086554
9.595715 -0.00070908527
9.596714 -0.00070950109
9.597714 -0.00070990309
9.598714 -0.0007102914
9.599714 -0.0007106662000000001
9.600715 -0.00071102763
9.601714 -0.00071137592
9.602715 -0.0007117113
9.603714 -0.00071203385
9.604714 -0.00071234376
9.605714 -0.00071264126
9.606714 -0.00071292643
9.607715 -0.0007131994600000001
9.608714 -0.00071346053
9.609715 -0.00071370964
9.610714 -0.00071394693
9.611714 -0.00071417253
9.612714 -0.00071438649
9.613714 -0.0007145889
9.614715 -0.0007147798
9.615714 -0.0007149592
9.616714 -0.00071512718
9.617714 -0.0007152838
9.618714 -0.00071542913
9.619715 -0.00071556324
9.620714 -0.00071568611
9.621715 -0.0007157978
9.622714 -0.00071589843
9.623714 -0.00071598806
9.624714 -0.00071606682
9.625714 -0.00071613481
9.626715 -0.00071619211
9.627714 -0.00071623895
9.628715 -0.00071627537
9.629714 -0.00071630161
9.630714 -0.00071631775
9.631714 -0.00071632403
9.632714 -0.00071632057
9.633715 -0.0007163076100000001
9.634714 -0.00071628519
9.635715 -0.00071625359
9.636714 -0.0007162129400000001
9.637714 -0.00071616332
9.638714 -0.00071610489
9.639714 -0.0007160377700000001
9.640715 -0.00071596205
9.641714 -0.00071587783
9.642715 -0.0007157852
9.643714 -0.0007156841100000001
9.644714 -0.0007155747
9.645715 -0.0007154570099999999
9.646714 -0.00071533104
9.647715 -0.0007151968
9.648714 -0.00071505438
9.649714 -0.00071490372
9.650714 -0.00071474501
9.651714 -0.00071457812
9.652715 -0.00071440318
9.653714 -0.0007142202300000001
9.654715 -0.00071402942
9.655714 -0.00071383074
9.656714 -0.00071362429
9.657714 -0.0007134101899999999
9.658714 -0.00071318868
9.659715 -0.00071295976
9.660714 -0.0007127237
9.661715 -0.00071248055
9.662714 -0.0007122305800000001
9.663714 -0.00071197383
9.664714 -0.00071171057
9.665714 -0.0007114409100000001
9.666715 -0.00071116501
9.667714 -0.00071088302
9.668715 -0.0007105950299999999
9.669714 -0.00071030122
9.670714 -0.0007100016799999999
9.671714 -0.0007096965
9.672714 -0.00070938568
9.673715 -0.00070906935
9.674714 -0.00070874758
9.675714 -0.0007084202500000001
9.676714 -0.00070808755
9.677714 -0.00070774936
9.678715 -0.0007074058
9.679714 -0.00070705678
9.680715 -0.00070670235
9.681714 -0.0007063424199999999
9.682714 -0.0007059771200000001
9.683714 -0.00070560636
9.684714 -0.00070523029
9.685715 -0.00070484889
9.686714 -0.0007044622200000001
9.687715 -0.00070407036
9.688714 -0.00070367341
9.689714 -0.0007032715500000001
9.690714 -0.00070286478
9.691714 -0.00070245324
9.692715 -0.0007020371400000001
9.693714 -0.0007016165499999999
9.694715 -0.00070119163
9.695714 -0.00070076253
9.696714 -0.00070032943
9.697714 -0.00069989242
9.698714 -0.00069945163
9.699715 -0.00069900721
9.700714 -0.0006985591900000001
9.701715 -0.00069810771
9.702714 -0.0006976528800000001
9.703714 -0.00069719463
9.704714 -0.00069673301
9.705714 -0.00069626813
9.706715 -0.00069579996
9.707714 -0.00069532853
9.708714 -0.00069485382
9.709714 -0.00069437574
9.710714 -0.00069389434
9.711715 -0.00069340958
9.712714 -0.00069292146
9.713715 -0.00069242997
9.714714 -0.00069193516
9.715714 -0.00069143698
9.716714 -0.0006909354899999999
9.717714 -0.00069043072
9.718715 -0.00068992281
9.719714 -0.0006894117200000001
9.720715 -0.0006888976299999999
9.721714 -0.00068838062
9.722714 -0.0006878607999999999
9.723714 -0.00068733834
9.724714 -0.00068681338
9.725715 -0.00068628601
9.726714 -0.00068575632
9.727715 -0.00068522454
9.728714 -0.00068469071
9.729714 -0.00068415507
9.730714 -0.0006836176
9.731714 -0.00068307841
9.732715 -0.00068253762
9.733714 -0.00068199515
9.734715 -0.0006814511800000001
9.735714 -0.00068090562
9.736714 -0.00068035852
9.737714 -0.0006798098199999999
9.738714 -0.00067925948
9.739715 -0.00067870756
9.740714 -0.00067815395
9.741714 -0.00067759856
9.742714 -0.0006770414100000001
9.743714 -0.00067648248
9.744715 -0.0006759216399999999
9.745714 -0.00067535893
9.746715 -0.0006747943200000001
9.747714 -0.00067422784
9.748714 -0.0006736595
9.749714 -0.00067308933
9.750714 -0.0006725174
9.751715 -0.00067194383
9.752714 -0.00067136862
9.753715 -0.00067079195
9.754714 -0.0006702139199999999
9.755714 -0.00066963466
9.756714 -0.00066905427
9.757714 -0.0006684728300000001
9.758715 -0.00066789048
9.759714 -0.00066730736
9.760715 -0.0006667234599999999
9.761714 -0.0006661390200000001
9.762714 -0.00066555399
9.763714 -0.0006649685
9.764714 -0.0006643825600000001
9.765715 -0.0006637962099999999
9.766714 -0.00066320936
9.767715 -0.00066262205
9.768714 -0.00066203429
9.769714 -0.00066144603
9.770715 -0.00066085718
9.771714 -0.00066026764
9.772715 -0.00065967752
9.773714 -0.00065908657
9.774714 -0.0006584948099999999
9.775714 -0.0006579021800000001
9.776714 -0.0006573086900000001
9.777715 -0.00065671434
9.778714 -0.00065611903
9.779715 -0.00065552281
9.780714 -0.00065492573
9.781714 -0.00065432782
9.782714 -0.0006537291
9.783714 -0.0006531296999999999
9.784715 -0.00065252971
9.785714 -0.00065192921
9.786715 -0.00065132831
9.787714 -0.00065072709
9.788714 -0.00065012573
9.789714 -0.00064952433
9.790714 -0.00064892288
9.791715 -0.00064832152
9.792714 -0.0006477203000000001
9.793715 -0.0006471194000000001
9.794714 -0.00064651867
9.795714 -0.00064591818
9.796714 -0.000645318
9.797714 -0.0006447180599999999
9.798715 -0.00064411834
9.799714 -0.00064351871
9.800714 -0.00064291926
9.801714 -0.00064231981
9.802714 -0.00064172027
9.803715 -0.0006411206
9.804714 -0.00064052065
9.805715 -0.00063992038
9.806714 -0.00063931975
9.807714 -0.00063871871
9.808714 -0.00063811717
9.809714 -0.0006375151300000001
9.810715 -0.00063691259
9.811714 -0.00063630955
9.812715 -0.0006357060999999999
9.813714 -0.0006351022
9.814714 -0.00063449793
9.815714 -0.00063389348
9.816714 -0.00063328885
9.817715 -0.00063268412
9.818714 -0.00063207945
9.819715 -0.00063147495
9.820714 -0.0006308706800000001
9.821714 -0.00063026673
9.822714 -0.0006296632399999999
9.823714 -0.00062906024
9.824715 -0.0006284577
9.825714 -0.00062785575
9.826715 -0.00062725439
9.827714 -0.00062665363
9.828714 -0.00062605332
9.829714 -0.00062545355
9.830714 -0.00062485419
9.831715 -0.0006242552
9.832714 -0.00062365648
9.833714 -0.00062305794
9.834714 -0.00062245945
9.835714 -0.000621861
9.836715 -0.00062126242
9.837714 -0.00062066365
9.838715 -0.00062006466
9.839714 -0.0006194653
9.840714 -0.0006188656699999999
9.841714 -0.0006182656300000001
9.842714 -0.00061766527
9.843715 -0.00061706455
9.844714 -0.00061646347
9.845715 -0.0006158621500000001
9.846714 -0.00061526066
9.847714 -0.00061465907
9.848714 -0.00061405749
9.849714 -0.0006134559499999999
9.850715 -0.00061285455
9.851714 -0.00061225337
9.852715 -0.00061165251
9.853714 -0.00061105202
9.854714 -0.00061045198
9.855714 -0.00060985235
9.856714 -0.0006092532199999999
9.857715 -0.0006086545900000001
9.858714 -0.00060805642
9.859715 -0.00060745861
9.860714 -0.00060686116
9.861714 -0.00060626403
9.862714 -0.00060566704
9.863714 -0.00060507018
9.864715 -0.0006044732800000001
9.865714 -0.00060387624
9.866714 -0.00060327902
9.867714 -0.0006026813899999999
9.868714 -0.0006020833999999999
9.869715 -0.00060148491
9.870714 -0.00060088591
9.871715 -0.00060028633
9.872714 -0.00059968611
9.873714 -0.00059908534
9.874714 -0.00059848394
9.875714 -0.0005978820399999999
9.876715 -0.00059727968
9.877714 -0.00059667691
9.878715 -0.00059607382
9.879714 -0.00059547056
9.880714 -0.00059486715
9.881714 -0.0005942637
9.882714 -0.0005936603
9.883715 -0.00059305703
9.884714 -0.00059245399
9.885715 -0.0005918511799999999
9.886714 -0.00059124864
9.887714 -0.00059064641
9.888714 -0.0005900444600000001
9.889714 -0.00058944279
9.890715 -0.0005888413399999999
9.891714 -0.00058824003
9.892715 -0.0005876388099999999
9.893714 -0.00058703749
9.894714 -0.0005864360399999999
9.895715 -0.00058583432
9.896714 -0.00058523224
9.897715 -0.00058462961
9.898714 -0.00058402634
9.899714 -0.00058342234
9.900714 -0.0005828175300000001
9.901714 -0.0005822118099999999
9.902715 -0.00058160517
9.903714 -0.00058099749
9.904715 -0.00058038886
9.905714 -0.00057977923
9.906714 -0.00057916859
9.907714 -0.0005785570500000001
9.908714 -0.00057794459
9.909715 -0.0005773313700000001
9.910714 -0.0005767174599999999
9.911715 -0.00057610287
9.912714 -0.0005754877699999999
9.913714 -0.00057487227
9.914714 -0.00057425636
9.915714 -0.00057364009
9.916715 -0.0005730234999999999
9.917714 -0.00057240673
9.918715 -0.0005717896800000001
9.919714 -0.0005711723999999999
9.920714 -0.00057055481
9.921714 -0.0005699369499999999
9.922714 -0.00056931867
9.923715 -0.0005686999
9.924714 -0.00056808053
9.925714 -0.00056746044
9.926714 -0.00056683953
9.927714 -0.0005662177000000001
9.928715 -0.00056559484
9.929714 -0.0005649708300000001
9.930715 -0.00056434565
9.931714 -0.0005637191
9.932714 -0.00056309113
9.933714 -0.00056246181
9.934714 -0.0005618309400000001
9.935715 -0.00056119866
9.936714 -0.00056056492
9.937715 -0.00055992973
9.938714 -0.00055929322
9.939714 -0.00055865539
9.940714 -0.00055801634
9.941714 -0.00055737619
9.942715 -0.00055673504
9.943714 -0.00055609289
9.944715 -0.0005554499200000001
9.945714 -0.00055480614
9.946714 -0.00055416167
9.947714 -0.00055351643
9.948714 -0.00055287055
9.949715 -0.00055222399
9.950714 -0.0005515768
9.951715 -0.0005509287799999999
9.952714 -0.00055027999
9.953714 -0.00054963029
9.954714 -0.00054897964
9.955714 -0.00054832785
9.956715 -0.00054767488
9.957714 -0.00054702055
9.958714 -0.00054636471
9.959714 -0.0005457072299999999
9.960714 -0.00054504803
9.961715 -0.00054438701
9.962714 -0.0005437239899999999
9.963715 -0.00054305892
9.964714 -0.00054239185
9.965714 -0.00054172265
9.966714 -0.00054105126
9.967714 -0.00054037787
9.968715 -0.00053970239
9.969714 -0.00053902486
9.970715 -0.00053834542
9.971714 -0.0005376641199999999
9.972714 -0.000536981
9.973714 -0.00053629628
9.974714 -0.00053560993
9.975715 -0.00053492208
9.976714 -0.00053423282
9.977715 -0.0005335422
9.978714 -0.0005328503
9.979714 -0.0005321570400000001
9.980714 -0.00053146255
9.981714 -0.00053076678
9.982715 -0.0005300696600000001
9.983714 -0.00052937112
9.984715 -0.00052867113
9.985714 -0.00052796963
9.986714 -0.00052726646
9.987714 -0.0005265614599999999
9.988714 -0.0005258546
9.989715 -0.00052514565
9.990714 -0.00052443461
9.991714 -0.00052372125
9.992714 -0.00052300547
9.993714 -0.00052228729
9.994715 -0.0005215666100000001
9.995714 -0.00052084333
9.996715 -0.00052011742
9.997714 -0.00051938891
9.998714 -0.0005186577699999999
9.999714 -0.00051792408
10.00071 -0.0005171878899999999
10.00171 -0.00051644929
10.00271 -0.00051570833
10.00371 -0.00051496513
10.00471 -0.00051421976
10.00571 -0.00051347229
10.00671 -0.0005127228199999999
10.00771 -0.00051197144
10.00871 -0.0005112182
10.00971 -0.00051046313
10.01071 -0.0005097062499999999
10.01171 -0.00050894755
10.01271 -0.00050818703
10.01371 -0.00050742465
10.01471 -0.00050666035
10.01571 -0.00050589397
10.01671 -0.0005051254899999999
10.01771 -0.00050435469
10.01871 -0.00050358158
10.01971 -0.00050280587
10.02071 -0.00050202757
10.02171 -0.0005012465
10.02271 -0.0005004626
10.02371 -0.0004996756600000001
10.02471 -0.0004988857200000001
10.02571 -0.00049809269
10.02671 -0.00049729642
10.02771 -0.0004964970200000001
10.02871 -0.00049569448
10.02971 -0.00049488881
10.03071 -0.00049408004
10.03171 -0.00049326823
10.03271 -0.00049245355
10.03371 -0.00049163596
10.03471 -0.00049081568
10.03571 -0.00048999268
10.03671 -0.00048916718
10.03771 -0.0004883391699999999
10.03871 -0.00048750880999999996
10.03971 -0.00048667616
10.04071 -0.00048584120000000005
10.04171 -0.00048500397
10.04271 -0.0004841645
10.04371 -0.00048332276
10.04471 -0.00048247865999999996
10.04571 -0.0004816322
10.04671 -0.00048078327000000004
10.04771 -0.00047993176
10.04871 -0.00047907752
10.04971 -0.00047822045000000006
10.05071 -0.00047736048
10.05171 -0.00047649742
10.05271 -0.00047563111999999997
10.05371 -0.00047476151
10.05471 -0.00047388849000000005
10.05571 -0.00047301196
10.05671 -0.00047213184
10.05771 -0.00047124813
10.05871 -0.00047036083
10.05971 -0.00046946989
10.06071 -0.00046857535000000006
10.06171 -0.00046767732
10.06271 -0.00046677583000000005
10.06371 -0.00046587097
10.06471 -0.00046496284
10.06571 -0.00046405148
10.06671 -0.00046313712
10.06771 -0.00046221976000000004
10.06871 -0.00046129953
10.06971 -0.00046037644000000006
10.07071 -0.00045945067
10.07171 -0.00045852216
10.07271 -0.00045759106999999997
10.07371 -0.00045665724000000003
10.07471 -0.00045572074
10.07571 -0.00045478150000000003
10.07671 -0.00045383949000000004
10.07771 -0.00045289457
10.07871 -0.0004519467
10.07971 -0.00045099569
10.08071 -0.00045004149000000003
10.08171 -0.00044908397
10.08271 -0.00044812296000000003
10.08371 -0.00044715839000000003
10.08471 -0.00044619013999999994
10.08571 -0.00044521816999999996
10.08671 -0.00044424232000000004
10.08771 -0.00044326265999999995
10.08871 -0.00044227904
10.08971 -0.00044129156000000005
10.09071 -0.00044030025
10.09171 -0.00043930509
10.09271 -0.00043830614
10.09371 -0.00043730356
10.09471 -0.0004362973
10.09571 -0.00043528762000000004
10.09671 -0.00043427453000000006
10.09771 -0.00043325821999999994
10.09871 -0.00043223872
10.09971 -0.00043121612999999997
10.10071 -0.00043019058
10.10171 -0.00042916213000000004
10.10271 -0.00042813072
10.10371 -0.00042709644
10.10471 -0.00042605934
10.10571 -0.00042501933000000004
10.10671 -0.00042397633
10.10771 -0.00042293032
10.10871 -0.00042188120999999996
10.10971 -0.00042082884000000005
10.11071 -0.00041977314
10.11171 -0.00041871394
10.11271 -0.0004176512
10.11371 -0.00041658473
10.11471 -0.00041551443
10.11571 -0.00041444013999999995
10.11671 -0.00041336189
10.11771 -0.00041227954
10.11871 -0.0004111931
10.11971 -0.00041010258
10.12071 -0.00040900781999999994
10.12171 -0.00040790901
10.12271 -0.00040680615999999996
10.12371 -0.00040569930000000003
10.12471 -0.00040458849000000004
10.12571 -0.000403474
10.12671 -0.00040235577000000003
10.12771 -0.000401234
10.12871 -0.00040010873
10.12971 -0.00039898014000000004
10.13071 -0.00039784832000000004
10.13171 -0.00039671335999999995
10.13271 -0.00039557534999999996
10.13371 -0.00039443426
10.13471 -0.0003932902
10.13571 -0.0003921431
10.13671 -0.000390993
10.13771 -0.00038983981
10.13871 -0.00038868347
10.13971 -0.00038752390999999996
10.14071 -0.00038636099
10.14171 -0.00038519465
10.14271 -0.00038402482
10.14371 -0.00038285134
10.14471 -0.00038167409
10.14571 -0.00038049297
10.14671 -0.00037930793000000003
10.14771 -0.00037811888
10.14871 -0.0003769258
10.14971 -0.00037572859
10.15071 -0.00037452733
10.15171 -0.00037332197
10.15271 -0.00037211259
10.15371 -0.00037089922
10.15471 -0.00036968197
10.15571 -0.00036846093
10.15671 -0.0003672362
10.15771 -0.00036600791
10.15871 -0.00036477622
10.15971 -0.00036354118
10.16071 -0.00036230294
10.16171 -0.00036106157
10.16271 -0.00035981718
10.16371 -0.00035856983
10.16471 -0.00035731953
10.16571 -0.00035606631
10.16671 -0.00035481019
10.16771 -0.00035355108
10.16871 -0.00035228902
10.16971 -0.00035102387
10.17071 -0.00034975553
10.17171 -0.00034848399
10.17271 -0.00034720906
10.17371 -0.00034593065
10.17471 -0.00034464867
10.17571 -0.00034336297
10.17671 -0.00034207351
10.17771 -0.00034078014
10.17871 -0.00033948286000000003
10.17971 -0.00033818158
10.18071 -0.00033687630999999996
10.18171 -0.00033556705
10.18271 -0.00033425383
10.18371 -0.0003329367
10.18471 -0.00033161575
10.18571 -0.0003302911
10.18671 -0.00032896280000000003
10.18771 -0.00032763101
10.18871 -0.00032629584
10.18971 -0.00032495743000000003
10.19071 -0.0003236159
10.19171 -0.0003222714
10.19271 -0.000320924
10.19371 -0.00031957384000000003
10.19471 -0.00031822092000000004
10.19571 -0.00031686529000000003
10.19671 -0.00031550705
10.19771 -0.00031414613000000003
10.19871 -0.00031278253
10.19971 -0.00031141619
10.20071 -0.00031004708000000004
10.20171 -0.00030867507
10.20271 -0.00030730009
10.20371 -0.00030592205
10.20471 -0.00030454082000000004
10.20571 -0.00030315634
10.20671 -0.00030176845
10.20771 -0.00030037713
10.20871 -0.00029898231
10.20971 -0.00029758389
10.21071 -0.00029618188
10.21171 -0.00029477628000000003
10.21271 -0.00029336707
10.21371 -0.00029195432
10.21471 -0.00029053808
10.21571 -0.00028911845
10.21671 -0.00028769555
10.21771 -0.00028626944
10.21871 -0.0002848403
10.21971 -0.00028340824
10.22071 -0.00028197339
10.22171 -0.00028053587
10.22271 -0.00027909580000000004
10.22371 -0.00027765328999999997
10.22471 -0.00027620845
10.22571 -0.00027476131
10.22671 -0.00027331187
10.22771 -0.00027186020000000003
10.22871 -0.0002704063
10.22971 -0.00026895011
10.23071 -0.00026749162
10.23171 -0.0002660307
10.23271 -0.00026456732
10.23371 -0.0002631014
10.23471 -0.00026163277
10.23571 -0.00026016139
10.23671 -0.00025868717
10.23771 -0.00025721004
10.23871 -0.00025572988
10.23971 -0.00025424667
10.24071 -0.00025276039999999996
10.24171 -0.00025127106
10.24271 -0.00024977862
10.24371 -0.00024828316
10.24471 -0.0002467847
10.24571 -0.00024528333000000004
10.24671 -0.00024377923000000001
10.24771 -0.00024227243000000002
10.24871 -0.0002407631
10.24971 -0.0002392514
10.25071 -0.00023773744000000002
10.25171 -0.00023622138
10.25271 -0.00023470334000000003
10.25371 -0.00023318344
10.25471 -0.00023166178
10.25571 -0.00023013845000000003
10.25671 -0.00022861351999999997
10.25771 -0.00022708703
10.25871 -0.00022555897999999998
10.25971 -0.00022402942000000002
10.26071 -0.00022249822
10.26171 -0.00022096542
10.26271 -0.0002194309
10.26371 -0.00021789458
10.26471 -0.00021635637
10.26571 -0.00021481621000000003
10.26671 -0.00021327397999999998
10.26771 -0.00021172959
10.26871 -0.00021018298000000002
10.26971 -0.00020863403999999997
10.27071 -0.00020708278
10.27171 -0.00020552914
10.27271 -0.00020397313000000003
10.27371 -0.00020241475000000003
10.27471 -0.00020085410999999998
10.27571 -0.00019929118
10.27671 -0.00019772614999999998
10.27771 -0.00019615907000000002
10.27871 -0.00019459006999999998
10.27971 -0.00019301928999999998
10.28071 -0.00019144686000000002
10.28171 -0.00018987297
10.28271 -0.00018829770999999999
10.28371 -0.00018672126
10.28471 -0.00018514369
10.28571 -0.00018356511
10.28671 -0.00018198563
10.28771 -0.00018040527
10.28871 -0.00017882409
10.28971 -0.0001772421
10.29071 -0.00017565930000000001
10.29171 -0.00017407564
10.29271 -0.00017249109
10.29371 -0.00017090558000000002
10.29471 -0.00016931904
10.29571 -0.00016773139
10.29671 -0.00016614255
10.29771 -0.00016455244
10.29871 -0.00016296098
10.29971 -0.00016136811
10.30071 -0.0001597738
10.30171 -0.00015817801000000002
10.30271 -0.00015658077
10.30371 -0.00015498209
10.30471 -0.000153382
10.30571 -0.00015178057
10.30671 -0.00015017789
10.30771 -0.00014857409
10.30871 -0.00014696925999999999
10.30971 -0.00014536357
10.31071 -0.00014375717
10.31171 -0.00014215017
10.31271 -0.00014054275
10.31371 -0.00013893504
10.31471 -0.00013732715
10.31571 -0.00013571921
10.31671 -0.00013411131
10.31771 -0.00013250356
10.31871 -0.00013089594
10.31971 -0.00012928855
10.32071 -0.00012768135
10.32171 -0.00012607433
10.32271 -0.00012446743
10.32371 -0.00012286063
10.32471 -0.00012125383
10.32571 -0.00011964698
10.32671 -0.00011803996
10.32771 -0.00011643272
10.32871 -0.00011482516000000001
10.32971 -0.00011321721
10.33071 -0.00011160881000000001
10.33171 -0.00010999994
10.33271 -0.00010839059
10.33371 -0.00010678073999999999
10.33471 -0.00010517043999999999
10.33571 -0.00010355974
10.33671 -0.00010194873
10.33771 -0.00010033749
10.33871 -9.8726139e-05
10.33971 -9.711479800000002e-05
10.34071 -9.550365100000001e-05
10.34171 -9.3892817e-05
10.34271 -9.228244800000001e-05
10.34371 -9.0672705e-05
10.34471 -8.9063718e-05
10.34571 -8.745562400000001e-05
10.34671 -8.5848524e-05
10.34771 -8.4242515e-05
10.34871 -8.2637678e-05
10.34971 -8.1034051e-05
10.35071 -7.9431652e-05
10.35171 -7.7830498e-05
10.35271 -7.6230572e-05
10.35371 -7.463182199999999e-05
10.35471 -7.3034198e-05
10.35571 -7.1437637e-05
10.35671 -6.9842076e-05
10.35771 -6.8247431e-05
10.35871 -6.6653638e-05
10.35971 -6.5060624e-05
10.36071 -6.346833699999999e-05
10.36171 -6.1876733e-05
10.36271 -6.0285798999999995e-05
10.36371 -5.8695537e-05
10.36471 -5.7105961999999994e-05
10.36571 -5.5517120000000006e-05
10.36671 -5.3929085000000004e-05
10.36771 -5.2341937e-05
10.36871 -5.0755800999999995e-05
10.36971 -4.9170778999999996e-05
10.37071 -4.7587031e-05
10.37171 -4.6004689e-05
10.37271 -4.4423905e-05
10.37371 -4.2844822999999996e-05
10.37471 -4.1267583e-05
10.37571 -3.9692321e-05
10.37671 -3.8119148000000004e-05
10.37771 -3.6548164e-05
10.37871 -3.4979448000000004e-05
10.37971 -3.3413059e-05
10.38071 -3.1849021000000004e-05
10.38171 -3.0287347e-05
10.38271 -2.8728027e-05
10.38371 -2.7171028999999997e-05
10.38471 -2.5616298999999998e-05
10.38571 -2.4063777e-05
10.38671 -2.2513395e-05
10.38771 -2.0965069e-05
10.38871 -1.9418725e-05
10.38971 -1.7874290999999998e-05
10.39071 -1.6331705e-05
10.39171 -1.4790916e-05
10.39271 -1.3251891999999999e-05
10.39371 -1.1714623e-05
10.39471 -1.0179117e-05
10.39571 -8.6454072e-06
10.39671 -7.1135503000000005e-06
10.39771 -5.5836246e-06
10.39871 -4.05573e-06
10.39971 -2.529984e-06
10.40071 -1.0065184e-06
10.40171 5.1452407e-07
10.40271 2.032994e-06
10.40371 3.5487409999999997e-06
10.40471 5.061618e-06
10.40571 6.571485e-06
10.40671 8.0782144e-06
10.40771 9.5816944e-06
10.40871 1.1081833e-05
10.40971 1.2578556e-05
10.41071 1.407182e-05
10.41171 1.5561594e-05
10.41271 1.7047878e-05
10.41371 1.8530692e-05
10.41471 2.0010067e-05
10.41571 2.1486061e-05
10.41671 2.2958734e-05
10.41771 2.4428160999999998e-05
10.41871 2.5894414e-05
10.41971 2.7357569e-05
10.42071 2.8817692e-05
10.42171 3.0274842000000002e-05
10.42271 3.1729053e-05
10.42371 3.3180352999999996e-05
10.42471 3.4628752e-05
10.42571 3.6074226e-05
10.42671 3.7516736e-05
10.42771 3.8956225e-05
10.42871 4.0392604e-05
10.42971 4.1825777e-05
10.43071 4.3255625e-05
10.43171 4.4682014e-05
10.43271 4.610481e-05
10.43371 4.7523875e-05
10.43471 4.8939063000000006e-05
10.43571 5.0350240999999997e-05
10.43671 5.1757291e-05
10.43771 5.316009e-05
10.43871 5.4558552e-05
10.43971 5.5952603e-05
10.44071 5.7342191e-05
10.44171 5.8727278e-05
10.44271 6.0107863000000006e-05
10.44371 6.1483968e-05
10.44471 6.2855622e-05
10.44571 6.422285999999999e-05
10.44671 6.558576e-05
10.44771 6.6944398e-05
10.44871 6.8298846e-05
10.44971 6.964917799999999e-05
10.45071 7.0995475e-05
10.45171 7.2337804e-05
10.45271 7.367621e-05
10.45371 7.5010735e-05
10.45471 7.6341388e-05
10.45571 7.766818200000001e-05
10.45671 7.899107e-05
10.45771 8.0310019e-05
10.45871 8.1624955e-05
10.45971 8.2935787e-05
10.46071 8.4242407e-05
10.46171 8.5544696e-05
10.46271 8.684252200000001e-05
10.46371 8.8135738e-05
10.46471 8.9424225e-05
10.46571 9.0707823e-05
10.46671 9.198642499999999e-05
10.46771 9.3259905e-05
10.46871 9.4528167e-05
10.46971 9.579112e-05
10.47071 9.7048712e-05
10.47171 9.830091599999999e-05
10.47271 9.954768499999999e-05
10.47371 0.00010078907
10.47471 0.00010202505
10.47571 0.00010325568000000001
10.47671 0.00010448106000000001
10.47771 0.00010570122
10.47871 0.00010691626
10.47971 0.00010812628000000001
10.48071 0.00010933132
10.48171 0.00011053151
10.48271 0.00011172688
10.48371 0.00011291750000000001
10.48471 0.00011410341
10.48571 0.00011528463
10.48671 0.00011646115
10.48771 0.00011763295
10.48871 0.00011879999
10.48971 0.00011996219
10.49071 0.00012111948
10.49171 0.00012227173
10.49271 0.00012341885999999998
10.49371 0.00012456075
10.49471 0.00012569726
10.49571 0.00012682827
10.49671 0.00012795366
10.49771 0.00012907332
10.49871 0.00013018715
10.49971 0.00013129508
10.50071 0.00013239703
10.50171 0.00013349296
10.50271 0.00013458285
10.50371 0.00013566671
10.50471 0.00013674457
10.50571 0.00013781645
10.50671 0.00013888242
10.50771 0.00013994253999999998
10.50871 0.00014099691999999999
10.50971 0.0001420456
10.51071 0.00014308869000000002
10.51171 0.00014412627000000001
10.51271 0.00014515844
10.51371 0.00014618522
10.51471 0.0001472067
10.51571 0.00014822288999999999
10.51671 0.0001492338
10.51771 0.00015023941999999998
10.51871 0.00015123974
10.51971 0.00015223469
10.52071 0.00015322420999999998
10.52171 0.00015420821
10.52271 0.00015518659
10.52371 0.00015615924
10.52471 0.00015712605999999998
10.52571 0.00015808690999999999
10.52671 0.00015904171
10.52771 0.00015999034
10.52871 0.00016093269
10.52971 0.00016186868
10.53071 0.00016279829
10.53171 0.00016372144
10.53271 0.00016463812
10.53371 0.00016554834
10.53471 0.00016645212
10.53571 0.0001673495
10.53671 0.00016824055
10.53771 0.00016912533000000001
10.53871 0.00017000393
10.53971 0.00017087648000000002
10.54071 0.00017174305
10.54171 0.00017260375
10.54271 0.00017345866999999998
10.54371 0.00017430791
10.54471 0.00017515152
10.54571 0.00017598959
10.54671 0.00017682214
10.54771 0.00017764919
10.54871 0.00017847075
10.54971 0.00017928678000000002
10.55071 0.00018009725
10.55171 0.00018090211
10.55271 0.00018170125
10.55371 0.00018249461
10.55471 0.00018328209000000002
10.55571 0.00018406358
10.55671 0.00018483898
10.55771 0.00018560820000000002
10.55871 0.00018637113
10.55971 0.00018712768
10.56071 0.00018787781000000002
10.56171 0.00018862146000000001
10.56271 0.0001893586
10.56371 0.00019008922
10.56471 0.00019081335
10.56571 0.00019153100999999998
10.56671 0.00019224223999999998
10.56771 0.00019294714
10.56871 0.00019364576999999998
10.56971 0.00019433818999999998
10.57071 0.00019502455999999998
10.57171 0.00019570497999999998
10.57271 0.00019637951000000002
10.57371 0.00019704826
10.57471 0.00019771132000000001
10.57571 0.00019836878
10.57671 0.00019902068000000002
10.57771 0.00019966706
10.57871 0.00020030793
10.57971 0.0002009433
10.58071 0.00020157318000000002
10.58171 0.00020219749999999997
10.58271 0.00020281620000000002
10.58371 0.00020342926999999998
10.58471 0.00020403659
10.58571 0.00020463810000000002
10.58671 0.00020523368999999999
10.58771 0.00020582327
10.58871 0.0002064068
10.58971 0.00020698420999999998
10.59071 0.00020755543999999998
10.59171 0.00020812042
10.59271 0.00020867915000000002
10.59371 0.00020923164
10.59471 0.00020977789000000002
10.59571 0.00021031792
10.59671 0.00021085182000000002
10.59771 0.00021137964
10.59871 0.00021190148999999998
10.59971 0.00021241743999999999
10.60071 0.00021292763000000002
10.60171 0.00021343214
10.60271 0.00021393112
10.60371 0.00021442468
10.60471 0.00021491289
10.60571 0.00021539585999999999
10.60671 0.00021587368
10.60771 0.00021634639
10.60871 0.00021681400999999998
10.60971 0.0002172766
10.61071 0.00021773417
10.61171 0.00021818666
10.61271 0.00021863409
10.61371 0.00021907638
10.61471 0.00021951353
10.61571 0.00021994538
10.61671 0.00022037191
10.61771 0.00022079303
10.61871 0.00022120864000000002
10.61971 0.00022161873000000002
10.62071 0.00022202320999999999
10.62171 0.00022242205
10.62271 0.0002228152
10.62371 0.00022320264
10.62471 0.00022358442
10.62571 0.00022396055000000002
10.62671 0.00022433107
10.62771 0.00022469605000000002
10.62871 0.00022505556
10.62971 0.00022540971
10.63071 0.00022575858999999998
10.63171 0.00022610233999999997
10.63271 0.00022644102999999998
10.63371 0.00022677486000000001
10.63471 0.00022710387
10.63571 0.00022742822000000002
10.63671 0.00022774798000000003
10.63771 0.00022806323
10.63871 0.00022837402999999998
10.63971 0.00022868048
10.64071 0.00022898257000000002
10.64171 0.00022928034
10.64271 0.00022957377
10.64371 0.00022986285
10.64471 0.00023014757
10.64571 0.00023042785
10.64671 0.00023070365
10.64771 0.00023097493000000003
10.64871 0.00023124164
10.64971 0.00023150371000000002
10.65071 0.00023176112000000001
10.65171 0.0002320138
10.65271 0.00023226175
10.65371 0.00023250495000000002
10.65471 0.00023274342
10.65571 0.00023297716
10.65671 0.00023320624
10.65771 0.00023343071000000003
10.65871 0.0002336506
10.65971 0.00023386606
10.66071 0.00023407717
10.66171 0.00023428402
10.66271 0.00023448674
10.66371 0.00023468546999999999
10.66471 0.00023488030000000002
10.66571 0.00023507134000000002
10.66671 0.00023525871999999999
10.66771 0.00023544250999999998
10.66871 0.00023562281999999998
10.66971 0.00023579967
10.67071 0.00023597315
10.67171 0.00023614329999999999
10.67271 0.00023631006999999998
10.67371 0.00023647353
10.67471 0.00023663365
10.67571 0.00023679042
10.67671 0.00023694379
10.67771 0.00023709367000000002
10.67871 0.0002372401
10.67971 0.00023738301
10.68071 0.00023752232000000002
10.68171 0.00023765804
10.68271 0.00023779012
10.68371 0.00023791855999999998
10.68471 0.00023804334
10.68571 0.00023816451
10.68671 0.00023828211000000003
10.68771 0.00023839616
10.68871 0.00023850677999999998
10.68971 0.00023861397999999997
10.69071 0.00023871792
10.69171 0.00023881867
10.69271 0.00023891635
10.69371 0.00023901105
10.69471 0.00023910295
10.69571 0.00023919215
10.69671 0.00023927876000000002
10.69771 0.00023936288000000002
10.69871 0.00023944458
10.69971 0.00023952396000000002
10.70071 0.00023960112999999998
10.70171 0.00023967611
10.70271 0.00023974897
10.70371 0.00023981968
10.70471 0.00023988830000000003
10.70571 0.00023995475999999999
10.70671 0.00024001913
10.70771 0.00024008132
10.70871 0.00024014134
10.70971 0.00024019914
10.71071 0.00024025471
10.71171 0.00024030799
10.71271 0.00024035894
10.71371 0.0002404076
10.71471 0.00024045391
10.71571 0.00024049793000000002
10.71671 0.00024053961
10.71771 0.00024057908
10.71871 0.00024061632999999998
10.71971 0.00024065143
10.72071 0.00024068448999999998
10.72171 0.00024071558000000003
10.72271 0.00024074482
10.72371 0.00024077227999999998
10.72471 0.00024079811000000002
10.72571 0.00024082242000000002
10.72671 0.00024084532
10.72771 0.00024086692
10.72871 0.00024088729
10.72971 0.00024090655
10.73071 0.00024092481000000002
10.73171 0.00024094209000000003
10.73271 0.00024095848
10.73371 0.00024097401000000001
10.73471 0.0002409887
10.73571 0.00024100256999999998
10.73671 0.00024101562
10.73771 0.00024102783
10.73871 0.00024103924
10.73971 0.00024104977000000003
10.74071 0.00024105943
10.74171 0.00024106819000000002
10.74271 0.00024107603
10.74371 0.00024108294000000003
10.74471 0.0002410889
10.74571 0.00024109393
10.74671 0.00024109804
10.74771 0.00024110127000000003
10.74871 0.00024110362999999998
10.74971 0.0002411052
10.75071 0.00024110606999999998
10.75171 0.00024110625
10.75271 0.00024110589
10.75371 0.00024110504
10.75471 0.00024110382
10.75571 0.00024110234
10.75671 0.00024110069999999997
10.75771 0.00024109902
10.75871 0.00024109738
10.75971 0.00024109588
10.76071 0.00024109459000000002
10.76171 0.00024109363
10.76271 0.00024109302
10.76371 0.00024109286
10.76471 0.00024109313
10.76571 0.0002410939
10.76671 0.00024109518
10.76771 0.00024109697
10.76871 0.00024109927
10.76971 0.00024110211000000003
10.77071 0.00024110541
10.77171 0.00024110916000000002
10.77271 0.00024111337
10.77371 0.00024111800000000002
10.77471 0.00024112305
10.77571 0.00024112850999999998
10.77671 0.00024113434999999998
10.77771 0.00024114063
10.77871 0.00024114734
10.77971 0.00024115454
10.78071 0.00024116224999999998
10.78171 0.00024117053
10.78271 0.00024117944
10.78371 0.00024118907999999998
10.78471 0.00024119952
10.78571 0.00024121081999999998
10.78671 0.00024122310000000002
10.78771 0.00024123644
10.78871 0.00024125096999999998
10.78971 0.00024126671
10.79071 0.00024128381
10.79171 0.00024130229000000002
10.79271 0.00024132228000000002
10.79371 0.00024134381000000003
10.79471 0.00024136693
10.79571 0.00024139165
10.79671 0.000241418
10.79771 0.00024144603999999998
10.79871 0.00024147572999999998
10.79971 0.00024150711
10.80071 0.00024154017
10.80171 0.00024157487
10.80271 0.0002416112
10.80371 0.00024164915000000003
10.80471 0.00024168870999999998
10.80571 0.00024172987
10.80671 0.00024177261
10.80771 0.00024181691
10.80871 0.00024186284
10.80971 0.00024191033
10.81071 0.00024195948999999997
10.81171 0.00024201031
10.81271 0.00024206283
10.81371 0.00024211713
10.81471 0.00024217322
10.81571 0.00024223122999999998
10.81671 0.00024229118000000001
10.81771 0.00024235318999999997
10.81871 0.00024241733000000002
10.81971 0.00024248368
10.82071 0.00024255229999999999
10.82171 0.00024262326
10.82271 0.00024269664
10.82371 0.00024277249
10.82471 0.00024285089
10.82571 0.00024293186
10.82671 0.00024301544
10.82771 0.00024310163999999998
10.82871 0.00024319047
10.82971 0.00024328199
10.83071 0.00024337612000000002
10.83171 0.00024347291
10.83271 0.00024357232
10.83371 0.00024367437
10.83471 0.00024377899999999998
10.83571 0.00024388619
10.83671 0.00024399592
10.83771 0.0002441082
10.83871 0.000244223
10.83971 0.00024434032
10.84071 0.00024446015
10.84171 0.0002445825
10.84271 0.00024470739
10.84371 0.00024483484000000004
10.84471 0.00024496486999999996
10.84571 0.00024509754
10.84671 0.0002452329
10.84771 0.00024537096
10.84871 0.0002455118
10.84971 0.00024565546999999997
10.85071 0.00024580206
10.85171 0.00024595161
10.85271 0.00024610417
10.85371 0.00024625976000000003
10.85471 0.00024641849
10.85571 0.00024658034
10.85671 0.00024674539
10.85771 0.00024691365000000003
10.85871 0.00024708513
10.85971 0.00024725987000000005
10.86071 0.00024743785999999996
10.86171 0.00024761905
10.86271 0.0002478035
10.86371 0.00024799112000000004
10.86471 0.00024818198
10.86571 0.000248376
10.86671 0.00024857316
10.86771 0.00024877345000000003
10.86871 0.00024897683
10.86971 0.00024918328999999997
10.87071 0.00024939277
10.87171 0.00024960532000000004
10.87271 0.00024982085
10.87371 0.00025003941999999997
10.87471 0.00025026102
10.87571 0.00025048566
10.87671 0.00025071338
10.87771 0.00025094416
10.87871 0.00025117808
10.87971 0.00025141512
10.88071 0.00025165536
10.88171 0.00025189881
10.88271 0.00025214554
10.88371 0.00025239553
10.88471 0.00025264890000000005
10.88571 0.00025290562
10.88671 0.00025316576
10.88771 0.00025342933
10.88871 0.00025369638
10.88971 0.00025396687
10.89071 0.00025424083
10.89171 0.00025451823
10.89271 0.00025479908
10.89371 0.00025508339
10.89471 0.00025537111
10.89571 0.00025566219
10.89671 0.00025595659
10.89771 0.00025625433999999997
10.89871 0.00025655534
10.89971 0.00025685956
10.90071 0.00025716697
10.90171 0.00025747754
10.90271 0.00025779123
10.90371 0.00025810803
10.90471 0.00025842787000000003
10.90571 0.00025875077000000004
10.90671 0.00025907671
10.90771 0.00025940572
10.90871 0.00025973775
10.90971 0.00026007281
10.91071 0.00026041091000000003
10.91171 0.00026075213
10.91271 0.00026109644
10.91371 0.00026144389
10.91471 0.00026179447999999996
10.91571 0.00026214825
10.91671 0.00026250518
10.91771 0.00026286534
10.91871 0.00026322872999999996
10.91971 0.00026359535
10.92071 0.00026396524000000003
10.92171 0.00026433833999999997
10.92271 0.00026471466
10.92371 0.00026509422
10.92471 0.00026547695999999996
10.92571 0.00026586285
10.92671 0.00026625187
10.92771 0.00026664397000000003
10.92871 0.00026703906000000003
10.92971 0.00026743714
10.93071 0.00026783815999999996
10.93171 0.000268242
10.93271 0.00026864868
10.93371 0.00026905809
10.93471 0.00026947023
10.93571 0.00026988498
10.93671 0.00027030235
10.93771 0.00027072228
10.93871 0.00027114479
10.93971 0.00027156977
10.94071 0.00027199726
10.94171 0.00027242725000000003
10.94271 0.00027285971
10.94371 0.00027329468
10.94471 0.00027373214000000004
10.94571 0.00027417209
10.94671 0.00027461456
10.94771 0.00027505952999999997
10.94871 0.00027550702
10.94971 0.00027595704
10.95071 0.00027640958
10.95171 0.00027686465000000004
10.95271 0.00027732224
10.95371 0.00027778233
10.95471 0.00027824492
10.95571 0.00027870994
10.95671 0.00027917737999999997
10.95771 0.0002796472
10.95871 0.00028011934
10.95971 0.00028059371
10.96071 0.00028107030999999997
10.96171 0.00028154905
10.96271 0.00028202980999999995
10.96371 0.00028251259000000004
10.96471 0.0002829973
10.96571 0.00028348388
10.96671 0.00028397221
10.96771 0.00028446232
10.96871 0.0002849541
10.96971 0.00028544753000000003
10.97071 0.00028594256
10.97171 0.00028643915000000004
10.97271 0.00028693726
10.97371 0.00028743689
10.97471 0.00028793802
10.97571 0.00028844065
10.97671 0.00028894476
10.97771 0.00028945037
10.97871 0.00028995746
10.97971 0.00029046605000000004
10.98071 0.00029097612
10.98171 0.00029148764000000004
10.98271 0.00029200064
10.98371 0.00029251506999999996
10.98471 0.00029303092
10.98571 0.00029354814999999997
10.98671 0.00029406674
10.98771 0.00029458663000000003
10.98871 0.00029510775
10.98971 0.00029563
10.99071 0.00029615337
10.99171 0.00029667776
10.99271 0.00029720306000000004
10.99371 0.00029772923
10.99471 0.00029825612
10.99571 0.00029878368
10.99671 0.00029931184
10.99771 0.00029984046
10.99871 0.00030036949
10.99971 0.00030089889
11.00071 0.00030142853
11.00171 0.0003019584
11.00271 0.00030248846
11.00371 0.0003030186
11.00471 0.00030354884
11.00571 0.00030407914
11.00671 0.00030460949
11.00771 0.00030513988
11.00871 0.00030567032
11.00971 0.00030620079
11.01071 0.00030673125
11.01171 0.00030726170999999995
11.01271 0.00030779221999999997
11.01371 0.00030832271
11.01471 0.00030885319
11.01571 0.00030938361
11.01671 0.000309914
11.01771 0.00031044424
11.01871 0.00031097434
11.01971 0.00031150421
11.02071 0.00031203378999999996
11.02171 0.00031256302
11.02271 0.00031309185
11.02371 0.0003136201
11.02471 0.00031414777
11.02571 0.00031467467999999997
11.02671 0.00031520079999999997
11.02771 0.00031572602
11.02871 0.0003162502
11.02971 0.00031677332
11.03071 0.00031729526
11.03171 0.00031781592
11.03271 0.00031833529000000003
11.03371 0.00031885329
11.03471 0.00031936984
11.03571 0.00031988493
11.03671 0.0003203985
11.03771 0.00032091054
11.03871 0.000321421
11.03971 0.00032192988
11.04071 0.00032243718
11.04171 0.00032294286
11.04271 0.0003234469
11.04371 0.00032394933
11.04471 0.00032445007
11.04571 0.00032494913
11.04671 0.00032544644
11.04771 0.00032594203
11.04871 0.00032643577
11.04971 0.00032692762
11.05071 0.00032741752
11.05171 0.0003279054
11.05271 0.00032839112
11.05371 0.00032887465
11.05471 0.00032935585999999996
11.05571 0.00032983462
11.05671 0.00033031088
11.05771 0.00033078447
11.05871 0.00033125534
11.05971 0.00033172337
11.06071 0.00033218846
11.06171 0.00033265051
11.06271 0.00033310948
11.06371 0.00033356525
11.06471 0.00033401777
11.06571 0.00033446702
11.06671 0.00033491292
11.06771 0.0003353555
11.06871 0.00033579468
11.06971 0.00033623044
11.07071 0.00033666281
11.07171 0.00033709175
11.07271 0.0003375173
11.07371 0.00033793942
11.07471 0.00033835811
11.07571 0.00033877336000000003
11.07671 0.00033918516
11.07771 0.00033959345
11.07871 0.00033999825
11.07971 0.00034039949
11.08071 0.00034079712
11.08171 0.00034119105
11.08271 0.00034158124
11.08371 0.00034196762
11.08471 0.00034235006
11.08571 0.00034272848
11.08671 0.00034310278
11.08771 0.00034347285999999997
11.08871 0.00034383861
11.08971 0.00034419992999999997
11.09071 0.0003445567
11.09171 0.00034490879
11.09271 0.00034525619
11.09371 0.00034559878
11.09471 0.00034593647
11.09571 0.00034626921
11.09671 0.00034659697000000004
11.09771 0.00034691964
11.09871 0.00034723726
11.09971 0.00034754978000000003
11.10071 0.00034785714
11.10171 0.00034815935
11.10271 0.00034845640999999996
11.10371 0.00034874829
11.10471 0.00034903501
11.10571 0.00034931649999999997
11.10671 0.00034959282
11.10771 0.0003498639
11.10871 0.0003501297
11.10971 0.00035039022
11.11071 0.0003506454
11.11171 0.00035089516999999997
11.11271 0.00035113951
11.11371 0.00035137832000000003
11.11471 0.00035161149
11.11571 0.00035183898
11.11671 0.00035206065
11.11771 0.00035227645
11.11871 0.00035248627
11.11971 0.00035268999
11.12071 0.00035288754
11.12171 0.0003530788
11.12271 0.00035326373
11.12371 0.00035344224
11.12471 0.00035361422
11.12571 0.00035377966
11.12671 0.00035393846
11.12771 0.00035409062
11.12871 0.00035423614
11.12971 0.00035437497
11.13071 0.00035450707000000004
11.13171 0.00035463247
11.13271 0.00035475116
11.13371 0.00035486314
11.13471 0.00035496843999999997
11.13571 0.00035506703
11.13671 0.00035515893000000003
11.13771 0.00035524411
11.13871 0.0003553226
11.13971 0.00035539433
11.14071 0.00035545931000000003
11.14171 0.00035551748
11.14271 0.00035556882
11.14371 0.00035561327
11.14471 0.00035565073999999997
11.14571 0.00035568116
11.14671 0.00035570447
11.14771 0.00035572059
11.14871 0.00035572937
11.14971 0.00035573078000000004
11.15071 0.00035572468
11.15171 0.00035571102
11.15271 0.00035568971
11.15371 0.00035566061
11.15471 0.00035562371
11.15571 0.00035557894
11.15671 0.00035552623
11.15771 0.00035546554
11.15871 0.00035539688
11.15971 0.00035532011999999996
11.16071 0.00035523535
11.16171 0.00035514254
11.16271 0.00035504165
11.16371 0.00035493274
11.16471 0.00035481582
11.16571 0.00035469086000000004
11.16671 0.00035455791
11.16771 0.00035441699
11.16871 0.00035426806
11.16971 0.00035411113
11.17071 0.00035394623
11.17171 0.00035377332
11.17271 0.00035359235
11.17371 0.00035340336
11.17471 0.00035320625
11.17571 0.00035300102
11.17671 0.00035278756
11.17771 0.00035256585
11.17871 0.00035233581
11.17971 0.00035209737000000004
11.18071 0.00035185044
11.18171 0.00035159501
11.18271 0.00035133094
11.18371 0.00035105822
11.18471 0.00035077678000000004
11.18571 0.00035048661
11.18671 0.00035018761
11.18771 0.00034987977
11.18871 0.00034956308
11.18971 0.00034923755
11.19071 0.00034890313
11.19171 0.00034855987
11.19271 0.00034820771
11.19371 0.00034784673000000003
11.19471 0.00034747695
11.19571 0.00034709833
11.19671 0.00034671093
11.19771 0.00034631482
11.19871 0.00034590996
11.19971 0.00034549636999999997
11.20071 0.00034507402
11.20171 0.00034464297
11.20271 0.00034420316
11.20371 0.00034375462
11.20471 0.00034329728
11.20571 0.00034283112
11.20671 0.00034235609
11.20771 0.00034187215
11.20871 0.00034137929
11.20971 0.00034087739
11.21071 0.00034036639
11.21171 0.00033984628999999996
11.21271 0.00033931699
11.21371 0.00033877845
11.21471 0.00033823062
11.21571 0.00033767349
11.21671 0.00033710701
11.21771 0.00033653114000000003
11.21871 0.00033594588
11.21971 0.00033535125000000004
11.22071 0.00033474723
11.22171 0.00033413385
11.22271 0.00033351113999999997
11.22371 0.00033287915
11.22471 0.00033223787
11.22571 0.0003315874
11.22671 0.0003309277
11.22771 0.00033025888
11.22871 0.00032958094
11.22971 0.00032889395
11.23071 0.00032819792
11.23171 0.00032749285
11.23271 0.00032677880999999997
11.23371 0.00032605576
11.23471 0.00032532378
11.23571 0.00032458281000000003
11.23671 0.00032383286
11.23771 0.00032307388999999997
11.23871 0.00032230591
11.23971 0.00032152889
11.24071 0.00032074277
11.24171 0.00031994755000000003
11.24271 0.00031914317
11.24371 0.00031832963
11.24471 0.00031750687
11.24571 0.00031667489
11.24671 0.0003158337
11.24771 0.0003149833
11.24871 0.00031412364
11.24971 0.00031325476
11.25071 0.00031237668999999996
11.25171 0.00031148940999999996
11.25271 0.00031059299
11.25371 0.00030968740000000003
11.25471 0.00030877277000000003
11.25571 0.00030784909
11.25671 0.0003069164
11.25771 0.00030597478
11.25871 0.00030502422
11.25971 0.00030406484
11.26071 0.00030309661
11.26171 0.00030211963000000003
11.26271 0.00030113388
11.26371 0.00030013939
11.26471 0.0002991362
11.26571 0.00029812431
11.26671 0.00029710369999999997
11.26771 0.00029607443000000003
11.26871 0.00029503644
11.26971 0.00029398973
11.27071 0.00029293433
11.27171 0.0002918702
11.27271 0.00029079733
11.27371 0.00028971574
11.27471 0.00028862539
11.27571 0.00028752634
11.27671 0.0002864185
11.27771 0.00028530196
11.27871 0.00028417674
11.27971 0.00028304285
11.28071 0.00028190032000000004
11.28171 0.00028074921
11.28271 0.00027958954
11.28371 0.00027842138
11.28471 0.00027724482
11.28571 0.00027605986
11.28671 0.0002748666
11.28771 0.00027366511
11.28871 0.00027245542
11.28971 0.00027123758
11.29071 0.0002700117
11.29171 0.00026877781
11.29271 0.00026753595999999996
11.29371 0.00026628618
11.29471 0.00026502851
11.29571 0.00026376301
11.29671 0.00026248967999999997
11.29771 0.00026120855999999995
11.29871 0.00025991967
11.29971 0.000258623
11.30071 0.00025731861000000003
11.30171 0.00025600648
11.30271 0.00025468664
11.30371 0.00025335908
11.30471 0.00025202385
11.30571 0.00025068093
11.30671 0.00024933036
11.30771 0.00024797218
11.30871 0.00024660642
11.30971 0.00024523313
11.31071 0.00024385231
11.31171 0.00024246406
11.31271 0.00024106839
11.31371 0.00023966538
11.31471 0.00023825507
11.31571 0.00023683759999999998
11.31671 0.00023541297000000003
11.31771 0.00023398125
11.31871 0.00023254252
11.31971 0.00023109685000000002
11.32071 0.00022964429999999998
11.32171 0.00022818492000000002
11.32271 0.00022671878999999998
11.32371 0.00022524598
11.32471 0.00022376648
11.32571 0.00022228041
11.32671 0.00022078777
11.32771 0.00021928863
11.32871 0.00021778299000000002
11.32971 0.00021627091
11.33071 0.00021475239
11.33171 0.00021322753000000002
11.33271 0.00021169633
11.33371 0.00021015881
11.33471 0.00020861503
11.33571 0.00020706502
11.33671 0.00020550883
11.33771 0.00020394649999999997
11.33871 0.00020237807999999997
11.33971 0.00020080361000000002
11.34071 0.00019922315
11.34171 0.00019763679
11.34271 0.00019604463
11.34371 0.00019444667
11.34471 0.000192843
11.34571 0.00019123372
11.34671 0.00018961888999999998
11.34771 0.00018799859
11.34871 0.00018637289000000002
11.34971 0.00018474186
11.35071 0.00018310558000000002
11.35171 0.0001814641
11.35271 0.00017981752
11.35371 0.00017816586
11.35471 0.00017650922
11.35571 0.00017484763
11.35671 0.00017318115
11.35771 0.00017150983000000002
11.35871 0.00016983371
11.35971 0.00016815284
11.36071 0.00016646728
11.36171 0.00016477707
11.36271 0.00016308225
11.36371 0.00016138288
11.36471 0.00015967901
11.36571 0.00015797069
11.36671 0.00015625799
11.36771 0.00015454098
11.36871 0.0001528197
11.36971 0.00015109424000000002
11.37071 0.00014936466
11.37171 0.00014763106000000001
11.37271 0.00014589347
11.37371 0.00014415201
11.37471 0.00014240676
11.37571 0.00014065777
11.37671 0.00013890512
11.37771 0.00013714891999999998
11.37871 0.00013538926
11.37971 0.00013362616
11.38071 0.00013185972
11.38171 0.00013009002
11.38271 0.00012831712
11.38371 0.00012654107999999999
11.38471 0.00012476196000000002
11.38571 0.00012297983
11.38671 0.00012119474999999999
11.38771 0.00011940677
11.38871 0.00011761596
11.38971 0.00011582233
11.39071 0.00011402599
11.39171 0.00011222697
11.39271 0.00011042536
11.39371 0.00010862117999999999
11.39471 0.00010681453
11.39571 0.00010500545
11.39671 0.00010319403
11.39771 0.00010138034999999999
11.39871 9.9564477e-05
11.39971 9.774648800000001e-05
11.40071 9.592646399999999e-05
11.40171 9.4104496e-05
11.40271 9.2280658e-05
11.40371 9.045504599999999e-05
11.40471 8.8627741e-05
11.40571 8.6798809e-05
11.40671 8.4968343e-05
11.40771 8.3136422e-05
11.40871 8.1303114e-05
11.40971 7.946849800000001e-05
11.41071 7.763264300000001e-05
11.41171 7.5795606e-05
11.41271 7.395746e-05
11.41371 7.2118263e-05
11.41471 7.0278071e-05
11.41571 6.843694699999999e-05
11.41671 6.6594941e-05
11.41771 6.4752118e-05
11.41871 6.2908526e-05
11.41971 6.106424199999999e-05
11.42071 5.9219309e-05
11.42171 5.7373796e-05
11.42271 5.5527778e-05
11.42371 5.3681316e-05
11.42471 5.183449e-05
11.42571 4.998737500000001e-05
11.42671 4.814005500000001e-05
11.42771 4.6292615e-05
11.42871 4.444513e-05
11.42971 4.2597702e-05
11.43071 4.0750407e-05
11.43171 3.8903343e-05
11.43271 3.70566e-05
11.43371 3.5210257e-05
11.43471 3.336441e-05
11.43571 3.1519133e-05
11.43671 2.9674510000000003e-05
11.43771 2.7830609000000002e-05
11.43871 2.5987509e-05
11.43971 2.4145271e-05
11.44071 2.2303961000000002e-05
11.44171 2.0463633999999998e-05
11.44271 1.8624343e-05
11.44371 1.6786142e-05
11.44471 1.494908e-05
11.44571 1.3113205e-05
11.44671 1.127857e-05
11.44771 9.4452211e-06
11.44871 7.6132103e-06
11.44971 5.7825932e-06
11.45071 3.9534275e-06
11.45171 2.1257749e-06
11.45271 2.9970235e-07
11.45371 -1.5247179999999998e-06
11.45471 -3.3474095e-06
11.45571 -5.168291e-06
11.45671 -6.9872762e-06
11.45771 -8.804276099999999e-06
11.45871 -1.0619196e-05
11.45971 -1.2431943999999999e-05
11.46071 -1.4242424e-05
11.46171 -1.6050539e-05
11.46271 -1.7856197999999998e-05
11.46371 -1.9659309e-05
11.46471 -2.1459782e-05
11.46571 -2.3257539e-05
11.46671 -2.5052495e-05
11.46771 -2.6844583e-05
11.46871 -2.8633735e-05
11.46971 -3.0419885999999998e-05
11.47071 -3.2202988000000004e-05
11.47171 -3.3982984999999995e-05
11.47271 -3.5759837e-05
11.47371 -3.7533496e-05
11.47471 -3.930393e-05
11.47571 -4.1071092e-05
11.47671 -4.2834955e-05
11.47771 -4.4595473e-05
11.47871 -4.6352605e-05
11.47971 -4.8106307e-05
11.48071 -4.9856533e-05
11.48171 -5.1603217e-05
11.48271 -5.3346309e-05
11.48371 -5.5085741e-05
11.48471 -5.6821438e-05
11.48571 -5.855332e-05
11.48671 -6.0281303e-05
11.48771 -6.2005302e-05
11.48871 -6.3725224e-05
11.48971 -6.5440975e-05
11.49071 -6.7152456e-05
11.49171 -6.8859589e-05
11.49271 -7.056226e-05
11.49371 -7.22604e-05
11.49471 -7.3953919e-05
11.49571 -7.5642731e-05
11.49671 -7.732678e-05
11.49771 -7.9005991e-05
11.49871 -8.068032e-05
11.49971 -8.2349715e-05
11.50071 -8.4014124e-05
11.50171 -8.5673526e-05
11.50271 -8.7327879e-05
11.50371 -8.8977168e-05
11.50471 -9.062136400000001e-05
11.50571 -9.226044999999999e-05
11.50671 -9.3894391e-05
11.50771 -9.5523183e-05
11.50871 -9.714677799999999e-05
11.50971 -9.8765145e-05
11.51071 -0.00010037827
11.51171 -0.00010198606999999999
11.51271 -0.00010358854000000001
11.51371 -0.00010518555
11.51471 -0.00010677709
11.51571 -0.00010836305
11.51671 -0.00010994337000000001
11.51771 -0.00011151793000000001
11.51871 -0.00011308665000000001
11.51971 -0.00011464944
11.52071 -0.00011620618
11.52171 -0.00011775679
11.52271 -0.00011930116999999999
11.52371 -0.00012083923
11.52471 -0.00012237088
11.52571 -0.00012389604
11.52671 -0.00012541464
11.52771 -0.00012692664
11.52871 -0.00012843196000000002
11.52971 -0.00012993059
11.53071 -0.00013142248
11.53171 -0.00013290762999999998
11.53271 -0.00013438599999999998
11.53371 -0.00013585761
11.53471 -0.00013732244
11.53571 -0.00013878051
11.53671 -0.0001402318
11.53771 -0.00014167630999999998
11.53871 -0.00014311405
11.53971 -0.00014454502
11.54071 -0.00014596918
11.54171 -0.00014738653
11.54271 -0.00014879701
11.54371 -0.00015020058
11.54471 -0.0001515972
11.54571 -0.00015298682
11.54671 -0.00015436935
11.54771 -0.00015574474
11.54871 -0.00015711287
11.54971 -0.00015847367
11.55071 -0.00015982704
11.55171 -0.00016117289
11.55271 -0.00016251113
11.55371 -0.00016384168
11.55471 -0.00016516447
11.55571 -0.00016647941
11.55671 -0.00016778644
11.55771 -0.00016908549000000002
11.55871 -0.00017037654
11.55971 -0.00017165956
11.56071 -0.00017293453
11.56171 -0.00017420143
11.56271 -0.00017546026
11.56371 -0.00017671103
11.56471 -0.00017795377
11.56571 -0.00017918848
11.56671 -0.00018041518
11.56771 -0.00018163389
11.56871 -0.00018284462
11.56971 -0.00018404738
11.57071 -0.00018524219
11.57171 -0.00018642901
11.57271 -0.00018760783
11.57371 -0.00018877861
11.57471 -0.00018994132999999999
11.57571 -0.00019109593
11.57671 -0.00019224232999999998
11.57771 -0.00019338044999999999
11.57871 -0.00019451024
11.57971 -0.00019563158
11.58071 -0.00019674439
11.58171 -0.00019784857
11.58271 -0.00019894403000000001
11.58371 -0.00020003072
11.58471 -0.00020110851
11.58571 -0.00020217738
11.58671 -0.00020323721
11.58771 -0.00020428802
11.58871 -0.00020532975
11.58971 -0.00020636237
11.59071 -0.00020738589
11.59171 -0.00020840032
11.59271 -0.00020940568
11.59371 -0.00021040198
11.59471 -0.00021138924000000002
11.59571 -0.00021236756000000002
11.59671 -0.00021333697
11.59771 -0.00021429748000000002
11.59871 -0.0002152492
11.59971 -0.00021619209999999999
11.60071 -0.00021712623999999998
11.60171 -0.00021805167
11.60271 -0.00021896834999999998
11.60371 -0.00021987632
11.60471 -0.00022077554
11.60571 -0.00022166594
11.60671 -0.00022254753
11.60771 -0.00022342022000000001
11.60871 -0.00022428396
11.60971 -0.00022513866
11.61071 -0.00022598418999999998
11.61171 -0.00022682052
11.61271 -0.00022764755
11.61371 -0.00022846516
11.61471 -0.00022927330999999998
11.61571 -0.00023007192
11.61671 -0.00023086091000000002
11.61771 -0.00023164025
11.61871 -0.00023240991
11.61971 -0.00023316989
11.62071 -0.00023392013
11.62171 -0.00023466067999999997
11.62271 -0.00023539158
11.62371 -0.00023611285
11.62471 -0.00023682454999999998
11.62571 -0.00023752677000000002
11.62671 -0.00023821950999999999
11.62771 -0.00023890286
11.62871 -0.00023957691000000002
11.62971 -0.00024024173000000002
11.63071 -0.00024089732
11.63171 -0.00024154376
11.63271 -0.00024218103999999998
11.63371 -0.00024280923
11.63471 -0.00024342829999999998
11.63571 -0.00024403826
11.63671 -0.00024463904999999996
11.63771 -0.00024523065
11.63871 -0.000245813
11.63971 -0.000246386
11.64071 -0.00024694957
11.64171 -0.00024750368
11.64271 -0.00024804822
11.64371 -0.00024858309
11.64471 -0.00024910826
11.64571 -0.00024962362
11.64671 -0.00025012912
11.64771 -0.0002506247
11.64871 -0.0002511104
11.64971 -0.00025158613
11.65071 -0.00025205195
11.65171 -0.00025250787999999997
11.65271 -0.00025295396
11.65371 -0.0002533902
11.65471 -0.00025381675999999997
11.65571 -0.00025423367
11.65671 -0.00025464103
11.65771 -0.00025503889
11.65871 -0.00025542738
11.65971 -0.00025580659
11.66071 -0.00025617657999999995
11.66171 -0.00025653742
11.66271 -0.00025688921
11.66371 -0.00025723193
11.66471 -0.00025756567
11.66571 -0.00025789038
11.66671 -0.00025820607
11.66771 -0.0002585127
11.66871 -0.00025881022000000004
11.66971 -0.00025909859999999997
11.67071 -0.00025937773
11.67171 -0.00025964753
11.67271 -0.00025990794
11.67371 -0.00026015886999999996
11.67471 -0.0002604002
11.67571 -0.0002606319
11.67671 -0.00026085386
11.67771 -0.00026106609
11.67871 -0.00026126852000000003
11.67971 -0.00026146115
11.68071 -0.00026164398
11.68171 -0.00026181704
11.68271 -0.00026198036
11.68371 -0.00026213403999999997
11.68471 -0.00026227813
11.68571 -0.00026241273
11.68671 -0.00026253795
11.68771 -0.00026265391
11.68871 -0.00026276072999999997
11.68971 -0.0002628585
11.69071 -0.00026294731
11.69171 -0.0002630273
11.69271 -0.00026309854
11.69371 -0.00026316109
11.69471 -0.00026321499999999997
11.69571 -0.00026326029
11.69671 -0.00026329701
11.69771 -0.00026332511
11.69871 -0.0002633446
11.69971 -0.00026335540000000003
11.70071 -0.00026335749
11.70171 -0.00026335076
11.70271 -0.00026333514
11.70371 -0.00026331054
11.70471 -0.00026327693000000003
11.70571 -0.00026323419
11.70671 -0.00026318228
11.70771 -0.00026312114000000004
11.70871 -0.00026305071999999997
11.70971 -0.00026297103
11.71071 -0.00026288205
11.71171 -0.00026278383
11.71271 -0.00026267639
11.71371 -0.00026255982
11.71471 -0.0002624342
11.71571 -0.00026229966
11.71671 -0.00026215628
11.71771 -0.00026200421
11.71871 -0.00026184354999999996
11.71971 -0.00026167445
11.72071 -0.00026149703
11.72171 -0.0002613114
11.72271 -0.00026111768000000005
11.72371 -0.00026091598
11.72471 -0.00026070634000000003
11.72571 -0.00026048886
11.72671 -0.0002602635
11.72771 -0.00026003036
11.72871 -0.00025978936
11.72971 -0.00025954046
11.73071 -0.00025928364
11.73171 -0.00025901882
11.73271 -0.00025874592
11.73371 -0.00025846489
11.73471 -0.0002581756
11.73571 -0.00025787801
11.73671 -0.00025757201
11.73771 -0.00025725756000000003
11.73871 -0.0002569346
11.73971 -0.00025660308
11.74071 -0.00025626307
11.74171 -0.00025591451
11.74271 -0.00025555746
11.74371 -0.00025519203
11.74471 -0.00025481827
11.74571 -0.00025443626
11.74671 -0.00025404618
11.74771 -0.00025364814
11.74871 -0.00025324227
11.74971 -0.00025282875
11.75071 -0.00025240774
11.75171 -0.00025197937
11.75271 -0.00025154377000000003
11.75371 -0.00025110105
11.75471 -0.00025065137
11.75571 -0.00025019474
11.75671 -0.00024973124
11.75771 -0.00024926092
11.75871 -0.00024878374999999996
11.75971 -0.00024829976
11.76071 -0.00024780890999999997
11.76171 -0.00024731110000000004
11.76271 -0.0002468063
11.76371 -0.00024629443999999996
11.76471 -0.00024577541
11.76571 -0.00024524915999999997
11.76671 -0.00024471553
11.76771 -0.0002441745
11.76871 -0.00024362602999999998
11.76971 -0.00024307005
11.77071 -0.00024250655
11.77171 -0.00024193553
11.77271 -0.00024135702
11.77371 -0.00024077108
11.77471 -0.00024017779
11.77571 -0.00023957725000000002
11.77671 -0.0002389696
11.77771 -0.00023835496000000001
11.77871 -0.00023773352
11.77971 -0.00023710542999999998
11.78071 -0.00023647083
11.78171 -0.00023582988
11.78271 -0.00023518278
11.78371 -0.00023452964999999998
11.78471 -0.00023387060999999998
11.78571 -0.00023320579
11.78671 -0.00023253523999999999
11.78771 -0.00023185903000000002
11.78871 -0.00023117715999999998
11.78971 -0.00023048967000000001
11.79071 -0.00022979651999999998
11.79171 -0.00022909767
11.79271 -0.00022839301
11.79371 -0.00022768249000000001
11.79471 -0.00022696605999999997
11.79571 -0.00022624353999999998
11.79671 -0.00022551490000000002
11.79771 -0.00022478005
11.79871 -0.00022403887999999998
11.79971 -0.00022329134000000002
11.80071 -0.00022253739000000001
11.80171 -0.00022177708000000002
11.80271 -0.00022101034999999998
11.80371 -0.00022023728
11.80471 -0.00021945793
11.80571 -0.00021867238000000002
11.80671 -0.00021788073
11.80771 -0.0002170832
11.80871 -0.00021627991
11.80971 -0.000215471
11.81071 -0.00021465671
11.81171 -0.00021383714000000002
11.81271 -0.00021301255
11.81371 -0.00021218307
11.81471 -0.00021134883
11.81571 -0.00021051001
11.81671 -0.0002096667
11.81771 -0.00020881896
11.81871 -0.00020796684999999999
11.81971 -0.00020711042999999998
11.82071 -0.00020624962
11.82171 -0.00020538448
11.82271 -0.00020451490999999998
11.82371 -0.00020364084
11.82471 -0.00020276218
11.82571 -0.00020187881
11.82671 -0.00020099067000000002
11.82771 -0.00020009763
11.82871 -0.00019919962
11.82971 -0.00019829656
11.83071 -0.00019738841000000002
11.83171 -0.00019647509
11.83271 -0.00019555662
11.83371 -0.00019463303
11.83471 -0.00019370436
11.83571 -0.0001927707
11.83671 -0.00019183212000000002
11.83771 -0.00019088882
11.83871 -0.0001899409
11.83971 -0.00018898852
11.84071 -0.0001880319
11.84171 -0.00018707123
11.84271 -0.00018610666
11.84371 -0.00018513841000000002
11.84471 -0.00018416663000000002
11.84571 -0.00018319149
11.84671 -0.00018221308
11.84771 -0.00018123153
11.84871 -0.00018024691
11.84971 -0.00017925927
11.85071 -0.00017826861
11.85171 -0.00017727492
11.85271 -0.00017627814999999998
11.85371 -0.00017527824
11.85471 -0.00017427509000000001
11.85571 -0.00017326861
11.85671 -0.00017225867
11.85771 -0.00017124518
11.85871 -0.00017022802
11.85971 -0.0001692071
11.86071 -0.00016818235
11.86171 -0.00016715369
11.86271 -0.00016612109
11.86371 -0.00016508457
11.86471 -0.00016404412
11.86571 -0.00016299981
11.86671 -0.00016195174
11.86771 -0.00016090003999999998
11.86871 -0.00015984482
11.86971 -0.00015878626
11.87071 -0.00015772456
11.87171 -0.00015665991000000002
11.87271 -0.00015559249
11.87371 -0.00015452250000000002
11.87471 -0.00015345012999999998
11.87571 -0.00015237557
11.87671 -0.00015129897000000001
11.87771 -0.00015022045999999999
11.87871 -0.00014914011999999998
11.87971 -0.00014805804
11.88071 -0.00014697426
11.88171 -0.00014588879
11.88271 -0.0001448016
11.88371 -0.00014371261999999998
11.88471 -0.00014262178
11.88571 -0.00014152898000000002
11.88671 -0.00014043412999999999
11.88771 -0.0001393371
11.88871 -0.00013823777
11.88971 -0.00013713603
11.89071 -0.00013603175
11.89171 -0.00013492487
11.89271 -0.00013381534
11.89371 -0.00013270312
11.89471 -0.00013158818000000001
11.89571 -0.00013047057
11.89671 -0.00012935037
11.89771 -0.00012822767
11.89871 -0.00012710259
11.89971 -0.00012597528
11.90071 -0.00012484591
11.90171 -0.00012371466
11.90271 -0.00012258176
11.90371 -0.0001214474
11.90471 -0.00012031178
11.90571 -0.00011917508999999999
11.90671 -0.00011803749999999999
11.90771 -0.00011689915999999999
11.90871 -0.0001157602
11.90971 -0.00011462071
11.91071 -0.00011348075
11.91171 -0.00011234035
11.91271 -0.00011119949
11.91371 -0.00011005814999999999
11.91471 -0.00010891622999999999
11.91571 -0.00010777367
11.91671 -0.00010663032
11.91771 -0.00010548609
11.91871 -0.00010434084
11.91971 -0.00010319440999999999
11.92071 -0.0001020467
11.92171 -0.0001008976
11.92271 -9.9747012e-05
11.92371 -9.8594876e-05
11.92471 -9.7441159e-05
11.92571 -9.6285839e-05
11.92671 -9.512898500000001e-05
11.92771 -9.3970647e-05
11.92871 -9.2810922e-05
11.92971 -9.1649952e-05
11.93071 -9.048789e-05
11.93171 -8.9324919e-05
11.93271 -8.816123199999999e-05
11.93371 -8.6997051e-05
11.93471 -8.5832568e-05
11.93571 -8.4667994e-05
11.93671 -8.3503522e-05
11.93771 -8.2339329e-05
11.93871 -8.1175557e-05
11.93971 -8.0012336e-05
11.94071 -7.884974e-05
11.94171 -7.768783799999999e-05
11.94271 -7.6526629e-05
11.94371 -7.5366108e-05
11.94471 -7.420623e-05
11.94571 -7.3046897e-05
11.94671 -7.1888019e-05
11.94771 -7.072947e-05
11.94871 -6.9571109e-05
11.94971 -6.84128e-05
11.95071 -6.725439900000001e-05
11.95171 -6.6095771e-05
11.95271 -6.4936808e-05
11.95371 -6.3777412e-05
11.95471 -6.2617517e-05
11.95571 -6.1457092e-05
11.95671 -6.0296139e-05
11.95771 -5.9134686e-05
11.95871 -5.7972807e-05
11.95971 -5.6810609e-05
11.96071 -5.5648229e-05
11.96171 -5.4485831999999993e-05
11.96271 -5.3323605999999995e-05
11.96371 -5.2161749000000006e-05
11.96471 -5.1000472e-05
11.96571 -4.9839986e-05
11.96671 -4.8680499000000007e-05
11.96771 -4.7522195000000004e-05
11.96871 -4.6365247e-05
11.96971 -4.5209802e-05
11.97071 -4.4055966e-05
11.97171 -4.2903829e-05
11.97271 -4.1753427e-05
11.97371 -4.0604763e-05
11.97471 -3.9457814e-05
11.97571 -3.8312506999999995e-05
11.97671 -3.7168758e-05
11.97771 -3.6026444e-05
11.97871 -3.4885429e-05
11.97971 -3.3745565e-05
11.98071 -3.2606695e-05
11.98171 -3.1468673e-05
11.98271 -3.0331358e-05
11.98371 -2.9194629e-05
11.98471 -2.8058386e-05
11.98571 -2.6922561e-05
11.98671 -2.5787122e-05
11.98771 -2.4652067e-05
11.98871 -2.3517435000000002e-05
11.98971 -2.23833e-05
11.99071 -2.1249774e-05
11.99171 -2.0116998e-05
11.99271 -1.8985143e-05
11.99371 -1.78544e-05
11.99471 -1.6724972e-05
11.99571 -1.5597078e-05
11.99671 -1.4470929e-05
11.99771 -1.334673e-05
11.99871 -1.2224673e-05
11.99971 -1.1104927e-05
12.00071 -9.9876317e-06
12.00171 -8.872896e-06
12.00271 -7.760795700000001e-06
12.00371 -6.651362799999999e-06
12.00471 -5.5445952e-06
12.00571 -4.4404526e-06
12.00671 -3.3388609e-06
12.00771 -2.2397147e-06
12.00871 -1.1428849000000002e-06
12.00971 -4.822352e-08
12.01071 1.044428e-06
12.01171 2.1352323999999997e-06
12.01271 3.2243488e-06
12.01371 4.3119229e-06
12.01471 5.398082999999999e-06
12.01571 6.482932199999999e-06
12.01671 7.566542600000001e-06
12.01771 8.6489514e-06
12.01871 9.7301594e-06
12.01971 1.081013e-05
12.02071 1.1888784e-05
12.02171 1.2966013999999999e-05
12.02271 1.4041670000000001e-05
12.02371 1.5115587000000001e-05
12.02471 1.6187566e-05
12.02571 1.7257405e-05
12.02671 1.8324884e-05
12.02771 1.9389795e-05
12.02871 2.0451928e-05
12.02971 2.1511094e-05
12.03071 2.2567129e-05
12.03171 2.3619891e-05
12.03271 2.4669279e-05
12.03371 2.5715227e-05
12.03471 2.6757698e-05
12.03571 2.7796713e-05
12.03671 2.8832309000000003e-05
12.03771 2.9864568999999997e-05
12.03871 3.0893605e-05
12.03971 3.1919555e-05
12.04071 3.2942572e-05
12.04171 3.3962817e-05
12.04271 3.4980457e-05
12.04371 3.5995654e-05
12.04471 3.7008555999999996e-05
12.04571 3.8019289e-05
12.04671 3.9027958e-05
12.04771 4.0034632e-05
12.04871 4.1039344999999995e-05
12.04971 4.2042095e-05
12.05071 4.304284e-05
12.05171 4.4041494e-05
12.05271 4.5037945e-05
12.05371 4.6032048e-05
12.05471 4.7023624e-05
12.05571 4.801247499999999e-05
12.05671 4.8998396000000004e-05
12.05771 4.9981168e-05
12.05871 5.096058e-05
12.05971 5.1936427999999996e-05
12.06071 5.290853e-05
12.06171 5.3876715e-05
12.06271 5.4840854e-05
12.06371 5.5800854e-05
12.06471 5.6756659e-05
12.06571 5.7708246e-05
12.06671 5.8655627e-05
12.06771 5.9598869000000005e-05
12.06871 6.0538059e-05
12.06971 6.147331000000001e-05
12.07071 6.2404774e-05
12.07171 6.333262400000001e-05
12.07271 6.4257023e-05
12.07371 6.5178136e-05
12.07471 6.609614e-05
12.07571 6.7011183e-05
12.07671 6.7923401e-05
12.07771 6.883288999999999e-05
12.07871 6.9739735e-05
12.07971 7.0643949e-05
12.08071 7.154554299999999e-05
12.08171 7.2444459e-05
12.08271 7.3340624e-05
12.08371 7.4233907e-05
12.08471 7.512416e-05
12.08571 7.6011207e-05
12.08671 7.6894838e-05
12.08771 7.7774848e-05
12.08871 7.8651004e-05
12.08971 7.9523107e-05
12.09071 8.039093e-05
12.09171 8.1254302e-05
12.09271 8.2113053e-05
12.09371 8.2967051e-05
12.09471 8.3816212e-05
12.09571 8.4660462e-05
12.09671 8.5499784e-05
12.09771 8.633419999999999e-05
12.09871 8.7163772e-05
12.09971 8.7988599e-05
12.10071 8.8808787e-05
12.10171 8.9624507e-05
12.10271 9.0435913e-05
12.10371 9.1243174e-05
12.10471 9.204648e-05
12.10571 9.2845988e-05
12.10671 9.3641847e-05
12.10771 9.443420499999999e-05
12.10871 9.5223157e-05
12.10971 9.600877300000001e-05
12.11071 9.6791098e-05
12.11171 9.7570114e-05
12.11271 9.834576500000001e-05
12.11371 9.9118006e-05
12.11471 9.9886711e-05
12.11571 0.0001006517
12.11671 0.00010141280000000001
12.11771 0.00010216984
12.11871 0.00010292259
12.11971 0.00010367083
12.12071 0.00010441436
12.12171 0.00010515297999999999
12.12271 0.0001058865
12.12371 0.00010661475
12.12471 0.00010733763
12.12571 0.00010805504
12.12671 0.0001087669
12.12771 0.00010947322
12.12871 0.00011017399
12.12971 0.0001108693
12.13071 0.00011155925000000001
12.13171 0.00011224394
12.13271 0.0001129235
12.13371 0.00011359812999999999
12.13471 0.00011426797
12.13571 0.00011493321
12.13671 0.00011559398
12.13771 0.00011625044999999998
12.13871 0.00011690274
12.13971 0.00011755094
12.14071 0.0001181951
12.14171 0.00011883525999999999
12.14271 0.00011947142
12.14371 0.00012010348
12.14471 0.00012073139000000001
12.14571 0.000121355
12.14671 0.00012197414999999999
12.14771 0.00012258866000000002
12.14871 0.00012319836
12.14971 0.00012380299
12.15071 0.00012440236
12.15171 0.00012499623
12.15271 0.00012558444
12.15371 0.00012616675999999998
12.15471 0.00012674308
12.15571 0.00012731325
12.15671 0.00012787720999999998
12.15771 0.00012843487
12.15871 0.00012898627
12.15971 0.0001295314
12.16071 0.00013007035000000002
12.16171 0.00013060321
12.16271 0.00013113012
12.16371 0.00013165122
12.16471 0.00013216669
12.16571 0.00013267668999999998
12.16671 0.0001331814
12.16771 0.00013368099
12.16871 0.00013417561999999998
12.16971 0.00013466539
12.17071 0.00013515041
12.17171 0.00013563074999999999
12.17271 0.00013610643
12.17371 0.00013657741999999998
12.17471 0.0001370437
12.17571 0.00013750514000000002
12.17671 0.00013796164000000002
12.17771 0.00013841302000000002
12.17871 0.0001388591
12.17971 0.00013929969
12.18071 0.00013973455
12.18171 0.00014016348
12.18271 0.00014058625
12.18371 0.00014100264
12.18471 0.00014141248
12.18571 0.0001418156
12.18671 0.00014221188
12.18771 0.00014260121000000001
12.18871 0.00014298355
12.18971 0.00014335887
12.19071 0.00014372719
12.19171 0.00014408856
12.19271 0.00014444308
12.19371 0.00014479087
12.19471 0.00014513208
12.19571 0.00014546686
12.19671 0.00014579535
12.19771 0.00014611775
12.19871 0.00014643419
12.19971 0.00014674483999999998
12.20071 0.0001470498
12.20171 0.00014734916
12.20271 0.00014764298
12.20371 0.00014793129
12.20471 0.00014821405
12.20571 0.00014849123
12.20671 0.00014876274
12.20771 0.00014902844
12.20871 0.00014928819
12.20971 0.00014954180999999999
12.21071 0.0001497891
12.21171 0.00015002987
12.21271 0.00015026390000000002
12.21371 0.00015049096000000002
12.21471 0.0001507109
12.21571 0.00015092353000000001
12.21671 0.00015112869
12.21771 0.00015132628
12.21871 0.00015151621
12.21971 0.00015169843
12.22071 0.00015187295
12.22171 0.00015203976
12.22271 0.00015219896999999998
12.22371 0.00015235065
12.22471 0.00015249491
12.22571 0.0001526319
12.22671 0.00015276178
12.22771 0.00015288471
12.22871 0.00015300085
12.22971 0.00015311032999999999
12.23071 0.0001532133
12.23171 0.00015330986
12.23271 0.00015340008999999998
12.23371 0.00015348403999999999
12.23471 0.00015356170999999998
12.23571 0.00015363308
12.23671 0.00015369808
12.23771 0.0001537566
12.23871 0.00015380852999999998
12.23971 0.00015385367
12.24071 0.00015389186
12.24171 0.00015392287
12.24271 0.0001539465
12.24371 0.00015396253
12.24471 0.00015397072
12.24571 0.00015397092
12.24671 0.00015396292
12.24771 0.00015394656
12.24871 0.00015392175
12.24971 0.00015388838
12.25071 0.00015384642
12.25171 0.00015379584
12.25271 0.00015373668
12.25371 0.00015366899
12.25471 0.00015359286
12.25571 0.00015350844
12.25671 0.00015341583999999998
12.25771 0.00015331523
12.25871 0.00015320677
12.25971 0.00015309064
12.26071 0.00015296698
12.26171 0.00015283590999999998
12.26271 0.00015269757
12.26371 0.00015255204
12.26471 0.00015239938
12.26571 0.00015223959
12.26671 0.00015207268
12.26771 0.0001518986
12.26871 0.00015171724000000001
12.26971 0.00015152851
12.27071 0.00015133224
12.27171 0.00015112826
12.27271 0.00015091638000000002
12.27371 0.00015069640999999998
12.27471 0.00015046812999999998
12.27571 0.00015023137
12.27671 0.00014998591
12.27771 0.00014973161
12.27871 0.00014946833
12.27971 0.00014919593
12.28071 0.00014891435
12.28171 0.00014862353
12.28271 0.00014832345
12.28371 0.00014801416
12.28471 0.00014769569
12.28571 0.00014736812999999998
12.28671 0.00014703159
12.28771 0.00014668618999999998
12.28871 0.00014633208
12.28971 0.0001459694
12.29071 0.0001455983
12.29171 0.00014521893
12.29271 0.00014483136999999998
12.29371 0.00014443574
12.29471 0.00014403212
12.29571 0.00014362054
12.29671 0.00014320101000000001
12.29771 0.0001427735
12.29871 0.00014233798
12.29971 0.00014189432000000002
12.30071 0.00014144241
12.30171 0.00014098209
12.30271 0.00014051323
12.30371 0.00014003559
12.30471 0.00013954904
12.30571 0.00013905333
12.30671 0.0001385483
12.30771 0.00013803378
12.30871 0.00013750961
12.30971 0.00013697568
12.31071 0.00013643186
12.31171 0.00013587811
12.31271 0.00013531437
12.31371 0.00013474066
12.31471 0.00013415702
12.31571 0.00013356351
12.31671 0.00013296024
12.31771 0.00013234732000000002
12.31871 0.00013172489
12.31971 0.00013109311
12.32071 0.00013045214000000001
12.32171 0.00012980213
12.32271 0.0001291432
12.32371 0.00012847552
12.32471 0.00012779915999999998
12.32571 0.00012711422
12.32671 0.00012642076
12.32771 0.00012571879
12.32871 0.00012500827999999999
12.32971 0.00012428922000000002
12.33071 0.00012356147
12.33171 0.00012282496000000001
12.33271 0.00012207954000000002
12.33371 0.00012132506
12.33471 0.00012056132
12.33571 0.00011978815
12.33671 0.00011900537999999999
12.33771 0.00011821280999999999
12.33871 0.00011741029000000001
12.33971 0.00011659763
12.34071 0.00011577475
12.34171 0.00011494152999999999
12.34271 0.0001140979
12.34371 0.00011324382
12.34471 0.0001123793
12.34571 0.00011150436
12.34671 0.00011061907
12.34771 0.0001097235
12.34871 0.00010881778
12.34971 0.00010790202999999999
12.35071 0.00010697639
12.35171 0.00010604102
12.35271 0.00010509606999999999
12.35371 0.00010414165000000001
12.35471 0.00010317790000000001
12.35571 0.00010220493
12.35671 0.00010122283
12.35771 0.00010023165
12.35871 9.9231409e-05
12.35971 9.8222108e-05
12.36071 9.720372399999999e-05
12.36171 9.617616600000001e-05
12.36271 9.513935300000001e-05
12.36371 9.4093184e-05
12.36471 9.3037517e-05
12.36571 9.197220300000001e-05
12.36671 9.089708899999999e-05
12.36771 8.981202200000001e-05
12.36871 8.871686e-05
12.36971 8.7611465e-05
12.37071 8.649572e-05
12.37171 8.5369521e-05
12.37271 8.4232801e-05
12.37371 8.3085507e-05
12.37471 8.1927647e-05
12.37571 8.075923600000001e-05
12.37671 7.9580303e-05
12.37771 7.8390951e-05
12.37871 7.7191271e-05
12.37971 7.5981387e-05
12.38071 7.4761437e-05
12.38171 7.3531567e-05
12.38271 7.2291925e-05
12.38371 7.1042672e-05
12.38471 6.9783937e-05
12.38571 6.851585099999999e-05
12.38671 6.7238523e-05
12.38771 6.5952037e-05
12.38871 6.465644999999999e-05
12.38971 6.3351797e-05
12.39071 6.2038066e-05
12.39171 6.0715234e-05
12.39271 5.9383234000000004e-05
12.39371 5.8041979e-05
12.39471 5.6691367999999996e-05
12.39571 5.5331276e-05
12.39671 5.3961566e-05
12.39771 5.2582088999999996e-05
12.39871 5.1192711e-05
12.39971 4.9793283e-05
12.40071 4.8383691e-05
12.40171 4.6963828e-05
12.40271 4.5533599000000005e-05
12.40371 4.4092944999999996e-05
12.40471 4.2641835000000005e-05
12.40571 4.1180262999999995e-05
12.40671 3.9708254e-05
12.40771 3.8225872e-05
12.40871 3.6733194999999996e-05
12.40971 3.5230339999999996e-05
12.41071 3.371743e-05
12.41171 3.2194615e-05
12.41271 3.0662051000000005e-05
12.41371 2.9119903e-05
12.41471 2.7568324999999997e-05
12.41571 2.6007478e-05
12.41671 2.4437503e-05
12.41771 2.2858527999999998e-05
12.41871 2.1270654e-05
12.41971 1.9673963e-05
12.42071 1.8068511e-05
12.42171 1.6454322e-05
12.42271 1.4831399e-05
12.42371 1.3199715e-05
12.42471 1.1559219e-05
12.42571 9.9098379e-06
12.42671 8.2514859e-06
12.42771 6.5840631e-06
12.42871 4.9074625e-06
12.42971 3.2215779999999996e-06
12.43071 1.5263073999999998e-06
12.43171 -1.7844178e-07
12.43271 -1.8927473e-06
12.43371 -3.6166693e-06
12.43471 -5.3502439999999996e-06
12.43571 -7.0934831e-06
12.43671 -8.84637e-06
12.43771 -1.0608865e-05
12.43871 -1.2380899999999999e-05
12.43971 -1.4162382999999999e-05
12.44071 -1.5953195999999997e-05
12.44171 -1.7753211999999997e-05
12.44271 -1.9562276999999998e-05
12.44371 -2.1380244e-05
12.44471 -2.320695e-05
12.44571 -2.5042234999999998e-05
12.44671 -2.6885948e-05
12.44771 -2.8737949000000002e-05
12.44871 -3.0598116000000005e-05
12.44971 -3.246634e-05
12.45071 -3.434254e-05
12.45171 -3.6226655e-05
12.45271 -3.8118651e-05
12.45371 -4.0018514e-05
12.45471 -4.1926262e-05
12.45571 -4.3841928e-05
12.45671 -4.5765563e-05
12.45771 -4.7697233000000005e-05
12.45871 -4.9637009000000004e-05
12.45971 -5.1584975999999996e-05
12.46071 -5.3541208e-05
12.46171 -5.5505774e-05
12.46271 -5.7478752000000005e-05
12.46371 -5.9460172e-05
12.46471 -6.1450072e-05
12.46571 -6.3448454e-05
12.46671 -6.5455293e-05
12.46771 -6.7470563e-05
12.46871 -6.9494178e-05
12.46971 -7.152605099999999e-05
12.47071 -7.3566065e-05
12.47171 -7.5614082e-05
12.47271 -7.7669944e-05
12.47371 -7.9733479e-05
12.47471 -8.1804512e-05
12.47571 -8.3882867e-05
12.47671 -8.596836100000001e-05
12.47771 -8.8060813e-05
12.47871 -9.0160069e-05
12.47971 -9.226597499999999e-05
12.48071 -9.4378402e-05
12.48171 -9.649723999999998e-05
12.48271 -9.8622399e-05
12.48371 -0.00010075382999999999
12.48471 -0.0001028915
12.48571 -0.00010503536
12.48671 -0.00010718544
12.48771 -0.00010934175
12.48871 -0.00011150431999999999
12.48971 -0.00011367322
12.49071 -0.00011584847
12.49171 -0.00011803013
12.49271 -0.00012021826000000001
12.49371 -0.00012241286999999999
12.49471 -0.00012461403
12.49571 -0.00012682171
12.49671 -0.00012903593
12.49771 -0.00013125663
12.49871 -0.00013348378999999998
12.49971 -0.0001357173
12.50071 -0.00013795706999999999
12.50171 -0.000140203
12.50271 -0.00014245493999999999
12.50371 -0.00014471275
12.50471 -0.00014697623
12.50571 -0.00014924522
12.50671 -0.00015151952
12.50771 -0.00015379898
12.50871 -0.00015608341
12.50971 -0.00015837263
12.51071 -0.00016066651
12.51171 -0.00016296489
12.51271 -0.00016526765
12.51371 -0.00016757468
12.51471 -0.00016988591
12.51571 -0.00017220127
12.51671 -0.0001745207
12.51771 -0.00017684417
12.51871 -0.00017917168000000002
12.51971 -0.00018150323000000002
12.52071 -0.00018383881
12.52171 -0.00018617845
12.52271 -0.00018852213
12.52371 -0.00019086987999999999
12.52471 -0.00019322169
12.52571 -0.00019557755999999999
12.52671 -0.00019793742
12.52771 -0.00020030125
12.52871 -0.00020266900000000002
12.52971 -0.00020504056
12.53071 -0.00020741586000000003
12.53171 -0.00020979473
12.53271 -0.00021217704
12.53371 -0.00021456265
12.53471 -0.00021695132000000003
12.53571 -0.00021934295
12.53671 -0.00022173731
12.53771 -0.00022413419
12.53871 -0.00022653344
12.53971 -0.00022893482000000003
12.54071 -0.00023133816
12.54171 -0.00023374333999999998
12.54271 -0.00023615016
12.54371 -0.0002385585
12.54471 -0.00024096823000000002
12.54571 -0.00024337926000000002
12.54671 -0.00024579151
12.54771 -0.00024820492
12.54871 -0.00025061943
12.54971 -0.000253035
12.55071 -0.00025545164
12.55171 -0.00025786931
12.55271 -0.00026028799
12.55371 -0.00026270768
12.55471 -0.00026512839
12.55571 -0.00026755006
12.55671 -0.00026997266
12.55771 -0.00027239616
12.55871 -0.00027482051
12.55971 -0.00027724559
12.56071 -0.00027967135
12.56171 -0.00028209765
12.56271 -0.00028452434
12.56371 -0.00028695131
12.56471 -0.00028937834
12.56571 -0.00029180528
12.56671 -0.00029423192999999997
12.56771 -0.00029665807
12.56871 -0.00029908356
12.56971 -0.00030150811
12.57071 -0.0003039316
12.57171 -0.00030635379
12.57271 -0.0003087745
12.57371 -0.00031119352999999997
12.57471 -0.00031361078
12.57571 -0.0003160261
12.57671 -0.00031843936
12.57771 -0.00032085043000000004
12.57871 -0.0003232592
12.57971 -0.00032566566
12.58071 -0.00032806968
12.58171 -0.00033047122000000003
12.58271 -0.00033287024
12.58371 -0.00033526671
12.58471 -0.00033766055
12.58571 -0.00034005175
12.58671 -0.00034244022
12.58771 -0.00034482592999999996
12.58871 -0.00034720880999999996
12.58971 -0.00034958872999999997
12.59071 -0.00035196565
12.59171 -0.00035433945
12.59271 -0.00035671003
12.59371 -0.00035907717
12.59471 -0.00036144074
12.59571 -0.00036380063000000004
12.59671 -0.00036615659
12.59771 -0.00036850845
12.59871 -0.00037085601
12.59971 -0.00037319908
12.60071 -0.00037553748000000004
12.60171 -0.00037787099
12.60271 -0.00038019941
12.60371 -0.0003825226
12.60471 -0.00038484036
12.60571 -0.00038715248
12.60671 -0.00038945890999999997
12.60771 -0.00039175948
12.60871 -0.00039405403999999997
12.60971 -0.00039634260000000004
12.61071 -0.00039862492999999995
12.61171 -0.00040090103999999995
12.61271 -0.00040317082
12.61371 -0.00040543423
12.61471 -0.00040769123
12.61571 -0.00040994164000000003
12.61671 -0.0004121855
12.61771 -0.00041442268
12.61871 -0.00041665317
12.61971 -0.00041887688
12.62071 -0.00042109364
12.62171 -0.00042330338999999994
12.62271 -0.00042550604999999994
12.62371 -0.00042770139
12.62471 -0.00042988936
12.62571 -0.00043206974
12.62671 -0.00043424229
12.62771 -0.00043640698
12.62871 -0.00043856344
12.62971 -0.00044071157000000004
12.63071 -0.00044285121000000005
12.63171 -0.00044498206000000005
12.63271 -0.00044710396
12.63371 -0.00044921676
12.63471 -0.00045132023999999997
12.63571 -0.00045341417000000005
12.63671 -0.00045549846
12.63771 -0.00045757292
12.63871 -0.00045963747999999997
12.63971 -0.00046169189
12.64071 -0.00046373610999999996
12.64171 -0.00046577006
12.64271 -0.00046779364
12.64371 -0.00046980681
12.64471 -0.00047180942999999997
12.64571 -0.00047380145
12.64671 -0.00047578278
12.64771 -0.00047775329
12.64871 -0.00047971307000000004
12.64971 -0.00048166189
12.65071 -0.00048359971
12.65171 -0.00048552643
12.65271 -0.000487442
12.65371 -0.0004893462599999999
12.65471 -0.00049123905
12.65571 -0.00049312025
12.65671 -0.0004949898100000001
12.65771 -0.00049684741
12.65871 -0.00049869295
12.65971 -0.00050052631
12.66071 -0.00050234726
12.66171 -0.00050415561
12.66271 -0.00050595122
12.66371 -0.0005077338300000001
12.66471 -0.0005095033400000001
12.66571 -0.0005112595300000001
12.66671 -0.00051300226
12.66771 -0.00051473144
12.66871 -0.00051644683
12.66971 -0.00051814832
12.67071 -0.00051983584
12.67171 -0.00052150913
12.67271 -0.00052316827
12.67371 -0.00052481305
12.67471 -0.00052644345
12.67571 -0.00052805931
12.67671 -0.00052966061
12.67771 -0.0005312473099999999
12.67871 -0.0005328192900000001
12.67971 -0.00053437643
12.68071 -0.0005359187500000001
12.68171 -0.0005374460199999999
12.68271 -0.00053895833
12.68371 -0.00054045545
12.68471 -0.00054193724
12.68571 -0.00054340371
12.68671 -0.00054485458
12.68771 -0.00054628986
12.68871 -0.0005477093099999999
12.68971 -0.00054911275
12.69071 -0.00055050014
12.69171 -0.0005518712
12.69271 -0.00055322589
12.69371 -0.0005545639399999999
12.69471 -0.0005558852500000001
12.69571 -0.0005571897000000001
12.69671 -0.00055847709
12.69771 -0.00055974724
12.69871 -0.0005610001199999999
12.69971 -0.00056223544
12.70071 -0.0005634532
12.70171 -0.00056465328
12.70271 -0.00056583553
12.70371 -0.0005669999600000001
12.70471 -0.00056814638
12.70571 -0.00056927483
12.70671 -0.0005703851
12.70771 -0.00057147727
12.70871 -0.0005725512
12.70971 -0.0005736068
12.71071 -0.00057464408
12.71171 -0.00057566299
12.71271 -0.0005766634300000001
12.71371 -0.00057764532
12.71471 -0.00057860861
12.71571 -0.00057955322
12.71671 -0.00058047899
12.71771 -0.00058138589
12.71871 -0.00058227379
12.71971 -0.0005831425399999999
12.72071 -0.0005839921
12.72171 -0.00058482228
12.72271 -0.00058563296
12.72371 -0.00058642399
12.72471 -0.0005871952899999999
12.72571 -0.0005879467199999999
12.72671 -0.0005886781299999999
12.72771 -0.00058938945
12.72871 -0.00059008048
12.72971 -0.00059075119
12.73071 -0.00059140143
12.73171 -0.00059203112
12.73271 -0.00059264021
12.73371 -0.00059322861
12.73471 -0.0005937962199999999
12.73571 -0.00059434301
12.73671 -0.00059486892
12.73771 -0.00059537388
12.73871 -0.00059585791
12.73971 -0.00059632093
12.74071 -0.0005967628999999999
12.74171 -0.00059718382
12.74271 -0.00059758358
12.74371 -0.00059796216
12.74471 -0.0005983195
12.74571 -0.00059865561
12.74671 -0.00059897038
12.74771 -0.0005992637899999999
12.74871 -0.00059953568
12.74971 -0.00059978606
12.75071 -0.0006000148499999999
12.75171 -0.00060022189
12.75271 -0.0006004072
12.75371 -0.0006005706400000001
12.75471 -0.00060071216
12.75571 -0.00060083157
12.75671 -0.00060092889
12.75771 -0.0006010039699999999
12.75871 -0.00060105676
12.75971 -0.0006010871899999999
12.76071 -0.0006010951399999999
12.76171 -0.00060108064
12.76271 -0.0006010435299999999
12.76371 -0.00060098382
12.76471 -0.00060090151
12.76571 -0.00060079651
12.76671 -0.00060066886
12.76771 -0.0006005185200000001
12.76871 -0.00060034549
12.76971 -0.00060014968
12.77071 -0.0005999311300000001
12.77171 -0.00059968988
12.77271 -0.00059942586
12.77371 -0.00059913914
12.77471 -0.00059882968
12.77571 -0.00059849745
12.77671 -0.00059814247
12.77771 -0.0005977647100000001
12.77871 -0.0005973641699999999
12.77971 -0.0005969407499999999
12.78071 -0.00059649456
12.78171 -0.00059602544
12.78271 -0.00059553345
12.78371 -0.00059501845
12.78471 -0.00059448043
12.78571 -0.00059391941
12.78671 -0.00059333524
12.78771 -0.00059272797
12.78871 -0.00059209751
12.78971 -0.00059144386
12.79071 -0.00059076697
12.79171 -0.0005900668799999999
12.79271 -0.0005893434700000001
12.79371 -0.00058859682
12.79471 -0.0005878268900000001
12.79571 -0.00058703367
12.79671 -0.0005862172200000001
12.79771 -0.00058537748
12.79871 -0.00058451456
12.79971 -0.00058362843
12.80071 -0.00058271917
12.80171 -0.00058178675
12.80271 -0.0005808312799999999
12.80371 -0.00057985271
12.80471 -0.00057885109
12.80571 -0.00057782649
12.80671 -0.00057677898
12.80771 -0.0005757085499999999
12.80871 -0.00057461525
12.80971 -0.00057349903
12.81071 -0.00057235998
12.81171 -0.00057119814
12.81271 -0.00057001348
12.81371 -0.0005688060799999999
12.81471 -0.0005675759
12.81571 -0.00056632293
12.81671 -0.00056504718
12.81771 -0.00056374874
12.81871 -0.00056242761
12.81971 -0.0005610837900000001
12.82071 -0.00055971723
12.82171 -0.00055832807
12.82271 -0.00055691626
12.82371 -0.00055548189
12.82471 -0.00055402497
12.82571 -0.00055254559
12.82671 -0.00055104374
12.82771 -0.00054951956
12.82871 -0.0005479730600000001
12.82971 -0.0005464043199999999
12.83071 -0.00054481338
12.83171 -0.00054320035
12.83271 -0.0005415653
12.83371 -0.0005399083399999999
12.83471 -0.00053822951
12.83571 -0.00053652889
12.83671 -0.00053480658
12.83771 -0.00053306267
12.83871 -0.0005312972
12.83971 -0.00052951032
12.84071 -0.00052770201
12.84171 -0.00052587238
12.84271 -0.00052402152
12.84371 -0.00052214946
12.84471 -0.00052025634
12.84571 -0.00051834209
12.84671 -0.00051640691
12.84771 -0.00051445077
12.84871 -0.00051247384
12.84971 -0.00051047614
12.85071 -0.00050845774
12.85171 -0.00050641866
12.85271 -0.00050435906
12.85371 -0.000502279
12.85471 -0.00050017861
12.85571 -0.0004980579
12.85671 -0.00049591708
12.85771 -0.00049375617
12.85871 -0.00049157529
12.85971 -0.00048937459
12.86071 -0.00048715424
12.86171 -0.00048491429
12.86271 -0.00048265483
12.86371 -0.00048037609
12.86471 -0.00047807811999999995
12.86571 -0.00047576109
12.86671 -0.00047342513999999996
12.86771 -0.00047107042
12.86871 -0.00046869695
12.86971 -0.00046630489
12.87071 -0.00046389441
12.87171 -0.00046146560999999993
12.87271 -0.00045901860999999995
12.87371 -0.00045655352000000004
12.87471 -0.00045407046
12.87571 -0.00045156953
12.87671 -0.00044905087000000004
12.87771 -0.00044651456
12.87871 -0.00044396074000000005
12.87971 -0.00044138956
12.88071 -0.00043880109
12.88171 -0.00043619548000000004
12.88271 -0.00043357286000000005
12.88371 -0.00043093337000000003
12.88471 -0.00042827714000000006
12.88571 -0.00042560427999999997
12.88671 -0.00042291499
12.88771 -0.00042020934
12.88871 -0.00041748754000000003
12.88971 -0.00041474972999999997
12.89071 -0.0004119961
12.89171 -0.00040922673
12.89271 -0.0004064419
12.89371 -0.00040364171
12.89471 -0.00040082627
12.89571 -0.00039799587999999995
12.89671 -0.00039515053000000003
12.89771 -0.00039229053000000005
12.89871 -0.00038941598
12.89971 -0.00038652711
12.90071 -0.00038362396000000005
12.90171 -0.00038070679999999997
12.90271 -0.00037777576999999997
12.90371 -0.00037483096
12.90471 -0.00037187265
12.90571 -0.00036890092000000003
12.90671 -0.00036591596
12.90771 -0.00036291792
12.90871 -0.00035990699
12.90971 -0.00035688330999999996
12.91071 -0.00035384705
12.91171 -0.00035079843
12.91271 -0.00034773752
12.91371 -0.00034466461
12.91471 -0.00034157980999999997
12.91571 -0.00033848332
12.91671 -0.00033537533
12.91771 -0.00033225604
12.91871 -0.00032912562
12.91971 -0.00032598429999999997
12.92071 -0.00032283222
12.92171 -0.00031966961
12.92271 -0.00031649665
12.92371 -0.00031331356
12.92471 -0.00031012053
12.92571 -0.00030691776
12.92671 -0.00030370547
12.92771 -0.00030048382
12.92871 -0.00029725302
12.92971 -0.00029401326
12.93071 -0.00029076473
12.93171 -0.00028750765
12.93271 -0.00028424215000000003
12.93371 -0.00028096847
12.93471 -0.00027768679
12.93571 -0.00027439728
12.93671 -0.00027110016
12.93771 -0.00026779555
12.93871 -0.00026448372
12.93971 -0.00026116484
12.94071 -0.00025783911
12.94171 -0.00025450672
12.94271 -0.00025116788
12.94371 -0.00024782280000000003
12.94471 -0.00024447165
12.94571 -0.00024111471
12.94671 -0.00023775215
12.94771 -0.00023438422
12.94871 -0.00023101111
12.94971 -0.00022763306
12.95071 -0.00022425029
12.95171 -0.00022086306
12.95271 -0.00021747153
12.95371 -0.00021407598000000003
12.95471 -0.0002106766
12.95571 -0.00020727364
12.95671 -0.00020386728
12.95771 -0.00020045779
12.95871 -0.00019704537
12.95971 -0.00019363019
12.96071 -0.00019021251
12.96171 -0.00018679251
12.96271 -0.00018337041
12.96371 -0.00017994641000000002
12.96471 -0.00017652072
12.96571 -0.00017309354
12.96671 -0.00016966507000000001
12.96771 -0.00016623551
12.96871 -0.00016280508
12.96971 -0.00015937396
12.97071 -0.00015594239
12.97171 -0.00015251057
12.97271 -0.00014907872
12.97371 -0.00014564705000000001
12.97471 -0.00014221577
12.97571 -0.00013878511
12.97671 -0.0001353553
12.97771 -0.00013192656
12.97871 -0.00012849912999999999
12.97971 -0.00012507325000000002
12.98071 -0.00012164913
12.98171 -0.00011822701999999999
12.98271 -0.00011480714000000001
12.98371 -0.00011138974
12.98471 -0.00010797503
12.98571 -0.00010456324
12.98671 -0.00010115459
12.98771 -9.774933e-05
12.98871 -9.4347655e-05
12.98971 -9.0949789e-05
12.99071 -8.7555946e-05
12.99171 -8.4166339e-05
12.99271 -8.078117700000001e-05
12.99371 -7.7400665e-05
12.99471 -7.4025013e-05
12.99571 -7.0654426e-05
12.99671 -6.7289113e-05
12.99771 -6.3929286e-05
12.99871 -6.0575155e-05
12.99971 -5.7226924000000005e-05
13.00071 -5.3884798000000004e-05
13.00171 -5.0549011e-05
13.00271 -4.7219768000000004e-05
13.00371 -4.3897299e-05
13.00471 -4.0581820999999996e-05
13.00571 -3.7273568e-05
13.00671 -3.3972768e-05
13.00771 -3.0679649e-05
13.00871 -2.7394449e-05
13.00971 -2.4117404e-05
13.01071 -2.0848739e-05
13.01171 -1.758869e-05
13.01271 -1.4337489e-05
13.01371 -1.1095361e-05
13.01471 -7.8625298e-06
13.01571 -4.6392138e-06
13.01671 -1.4256275e-06
13.01771 1.7780199999999999e-06
13.01871 4.971525100000001e-06
13.01971 8.1546908e-06
13.02071 1.1327324e-05
13.02171 1.4489235e-05
13.02271 1.7640244e-05
13.02371 2.0780166000000002e-05
13.02471 2.3908831000000002e-05
13.02571 2.7026056e-05
13.02671 3.0131666999999998e-05
13.02771 3.3225496000000005e-05
13.02871 3.6307367e-05
13.02971 3.9377099000000003e-05
13.03071 4.2434513e-05
13.03171 4.547943e-05
13.03271 4.8511663e-05
13.03371 5.1531015000000006e-05
13.03471 5.4537286999999995e-05
13.03571 5.7530292000000005e-05
13.03671 6.0509814e-05
13.03771 6.3475647e-05
13.03871 6.6427589e-05
13.03971 6.9365416e-05
13.04071 7.2288918e-05
13.04171 7.519788e-05
13.04271 7.8092091e-05
13.04371 8.097133600000001e-05
13.04471 8.3835414e-05
13.04571 8.6684116e-05
13.04671 8.9517255e-05
13.04771 9.2334625e-05
13.04871 9.5136033e-05
13.04971 9.7921327e-05
13.05071 0.00010069031000000001
13.05171 0.00010344281
13.05271 0.00010617869
13.05371 0.00010889777000000001
13.05471 0.0001115999
13.05571 0.00011428496
13.05671 0.00011695278
13.05771 0.00011960320000000001
13.05871 0.00012223612
13.05971 0.00012485139
13.06071 0.00012744883
13.06171 0.00013002832
13.06271 0.00013258971
13.06371 0.00013513284
13.06471 0.00013765756
13.06571 0.0001401637
13.06671 0.00014265111
13.06771 0.00014511962
13.06871 0.00014756906
13.06971 0.00014999927
13.07071 0.00015241005
13.07171 0.00015480126
13.07271 0.00015717272
13.07371 0.00015952427
13.07471 0.00016185575
13.07571 0.00016416699
13.07671 0.00016645787
13.07771 0.00016872823000000002
13.07871 0.00017097793999999998
13.07971 0.00017320688
13.08071 0.0001754149
13.08171 0.00017760193
13.08271 0.00017976786
13.08371 0.00018191257
13.08471 0.000184036
13.08571 0.00018613804
13.08671 0.00018821862
13.08771 0.00019027764999999999
13.08871 0.00019231506
13.08971 0.00019433076000000002
13.09071 0.00019632462
13.09171 0.00019829661000000002
13.09271 0.00020024663
13.09371 0.00020217458000000002
13.09471 0.00020408035999999998
13.09571 0.00020596383000000002
13.09671 0.00020782491
13.09771 0.00020966347
13.09871 0.00021147939
13.09971 0.00021327252999999997
13.10071 0.00021504277
13.10171 0.00021678998000000002
13.10271 0.00021851401
13.10371 0.00022021475
13.10471 0.00022189206
13.10571 0.00022354584
13.10671 0.000225176
13.10771 0.00022678239
13.10871 0.00022836496
13.10971 0.00022992363
13.11071 0.00023145828
13.11171 0.00023296891
13.11271 0.00023445546
13.11371 0.00023591786000000002
13.11471 0.00023735611
13.11571 0.00023877017
13.11671 0.00024016003
13.11771 0.00024152570999999998
13.11871 0.00024286715000000001
13.11971 0.00024418437000000003
13.12071 0.00024547739
13.12171 0.00024674616
13.12271 0.00024799068999999997
13.12371 0.00024921096
13.12471 0.00025040692
13.12571 0.00025157858
13.12671 0.00025272589
13.12771 0.00025384879000000003
13.12871 0.00025494728
13.12971 0.00025602126
13.13071 0.00025707066
13.13171 0.00025809545
13.13271 0.00025909558
13.13371 0.00026007096
13.13471 0.00026102155
13.13571 0.00026194728
13.13671 0.00026284811
13.13771 0.00026372402
13.13871 0.00026457495999999996
13.13971 0.0002654009
13.14071 0.00026620182
13.14171 0.00026697776
13.14271 0.00026772868
13.14371 0.00026845464
13.14471 0.00026915568000000003
13.14571 0.00026983182
13.14671 0.00027048311
13.14771 0.00027110959000000004
13.14871 0.00027171135999999997
13.14971 0.00027228841
13.15071 0.00027284084
13.15171 0.00027336869
13.15271 0.00027387205
13.15371 0.00027435092
13.15471 0.00027480542
13.15571 0.00027523554
13.15671 0.00027564126
13.15771 0.00027602268
13.15871 0.00027637981999999997
13.15971 0.00027671265000000003
13.16071 0.00027702119
13.16171 0.00027730543
13.16271 0.00027756541
13.16371 0.00027780109
13.16471 0.00027801248
13.16571 0.0002781996
13.16671 0.00027836247
13.16771 0.00027850107999999996
13.16871 0.00027861549
13.16971 0.00027870574
13.17071 0.00027877188
13.17171 0.00027881397
13.17271 0.00027883214
13.17371 0.00027882640999999996
13.17471 0.00027879696
13.17571 0.00027874387
13.17671 0.00027866727
13.17771 0.00027856734
13.17871 0.00027844417
13.17971 0.00027829796999999997
13.18071 0.0002781288
13.18171 0.0002779369
13.18271 0.00027772235
13.18371 0.00027748531
13.18471 0.00027722592
13.18571 0.0002769443
13.18671 0.00027664055
13.18771 0.00027631477
13.18871 0.00027596705
13.18971 0.00027559749
13.19071 0.00027520618
13.19171 0.00027479318
13.19271 0.00027435854
13.19371 0.00027390231
13.19471 0.0002734246
13.19571 0.00027292542000000004
13.19671 0.00027240485
13.19771 0.00027186295
13.19871 0.00027129981
13.19971 0.00027071553000000004
13.20071 0.00027011024
13.20171 0.00026948396
13.20271 0.00026883690000000003
13.20371 0.00026816917
13.20471 0.00026748091
13.20571 0.00026677235
13.20671 0.00026604362
13.20771 0.00026529488
13.20871 0.00026452637
13.20971 0.00026373834
13.21071 0.00026293094
13.21171 0.00026210439
13.21271 0.00026125888
13.21371 0.00026039463
13.21471 0.00025951185
13.21571 0.00025861075000000003
13.21671 0.00025769148000000003
13.21771 0.00025675422000000003
13.21871 0.00025579914
13.21971 0.00025482639
13.22071 0.00025383613
13.22171 0.00025282848
13.22271 0.00025180359
13.22371 0.00025076156
13.22471 0.00024970254
13.22571 0.00024862663
13.22671 0.00024753397
13.22771 0.00024642466
13.22871 0.00024529886
13.22971 0.00024415667
13.23071 0.00024299828999999997
13.23171 0.00024182389
13.23271 0.00024063363
13.23371 0.00023942771
13.23471 0.00023820632999999999
13.23571 0.00023696973
13.23671 0.00023571815
13.23771 0.00023445184
13.23871 0.00023317104
13.23971 0.00023187604
13.24071 0.00023056709
13.24171 0.00022924448
13.24271 0.00022790846
13.24371 0.00022655929000000002
13.24471 0.00022519725
13.24571 0.0002238226
13.24671 0.00022243553
13.24771 0.00022103632
13.24871 0.00021962517
13.24971 0.00021820231
13.25071 0.00021676788000000001
13.25171 0.0002153221
13.25271 0.00021386506
13.25371 0.000212397
13.25471 0.00021091805
13.25571 0.00020942837000000001
13.25671 0.00020792811
13.25771 0.00020641736999999998
13.25871 0.00020489638
13.25971 0.00020336522
13.26071 0.00020182415000000002
13.26171 0.00020027328
13.26271 0.00019871284
13.26371 0.00019714306999999998
13.26471 0.00019556421
13.26571 0.00019397651
13.26671 0.00019238017999999998
13.26771 0.00019077554000000003
13.26871 0.00018916288
13.26971 0.00018754248
13.27071 0.00018591467
13.27171 0.00018427975
13.27271 0.00018263802999999998
13.27371 0.00018098983
13.27471 0.00017933545999999998
13.27571 0.0001776752
13.27671 0.00017600936
13.27771 0.00017433820999999998
13.27871 0.00017266202
13.27971 0.00017098103999999998
13.28071 0.00016929549
13.28171 0.00016760562
13.28271 0.00016591162
13.28371 0.00016421369
13.28471 0.00016251201
13.28571 0.00016080677
13.28671 0.00015909816
13.28771 0.00015738632
13.28871 0.00015567143
13.28971 0.00015395372000000002
13.29071 0.00015223333
13.29171 0.00015051046999999999
13.29271 0.00014878536
13.29371 0.00014705823
13.29471 0.00014532931
13.29571 0.00014359886
13.29671 0.00014186713
13.29771 0.00014013443
13.29871 0.00013840106
13.29971 0.00013666731
13.30071 0.00013493351999999999
13.30171 0.00013319998
13.30271 0.00013146704
13.30371 0.000129735
13.30471 0.00012800421
13.30571 0.00012627494000000002
13.30671 0.00012454752
13.30771 0.00012282223
13.30871 0.00012109937
13.30971 0.00011937916
13.31071 0.00011766188
13.31171 0.00011594772
13.31271 0.0001142369
13.31371 0.00011252963
13.31471 0.00011082612
13.31571 0.00010912651000000001
13.31671 0.00010743098000000001
13.31771 0.00010573969999999999
13.31871 0.00010405283999999999
13.31971 0.00010237057
13.32071 0.00010069306000000001
13.32171 9.902048500000001e-05
13.32271 9.735306300000001e-05
13.32371 9.5691007e-05
13.32471 9.4034522e-05
13.32571 9.2383868e-05
13.32671 9.0739303e-05
13.32771 8.9101098e-05
13.32871 8.7469556e-05
13.32971 8.5844971e-05
13.33071 8.4227662e-05
13.33171 8.2617947e-05
13.33271 8.1016168e-05
13.33371 7.9422642e-05
13.33471 7.78377e-05
13.33571 7.626165899999999e-05
13.33671 7.4694839e-05
13.33771 7.3137528e-05
13.33871 7.1590017e-05
13.33971 7.005257899999999e-05
13.34071 6.852546299999999e-05
13.34171 6.7008898e-05
13.34271 6.5503087e-05
13.34371 6.4008248e-05
13.34471 6.2524538e-05
13.34571 6.1052128e-05
13.34671 5.9591184e-05
13.34771 5.8141831e-05
13.34871 5.6704221e-05
13.34971 5.5278485e-05
13.35071 5.3864761000000006e-05
13.35171 5.2463201e-05
13.35271 5.1073954e-05
13.35371 4.9697189e-05
13.35471 4.8333078000000006e-05
13.35571 4.6981819e-05
13.35671 4.5643623e-05
13.35771 4.431871e-05
13.35871 4.3007323999999996e-05
13.35971 4.170972e-05
13.36071 4.0426161e-05
13.36171 3.9156933e-05
13.36271 3.7902316e-05
13.36371 3.6662598000000005e-05
13.36471 3.5438072e-05
13.36571 3.4229017999999996e-05
13.36671 3.3035718e-05
13.36771 3.185844e-05
13.36871 3.0697441e-05
13.36971 2.9552956e-05
13.37071 2.8425211e-05
13.37171 2.7314411e-05
13.37271 2.6220738e-05
13.37371 2.5144362e-05
13.37471 2.4085428999999997e-05
13.37571 2.3044079e-05
13.37671 2.2020427e-05
13.37771 2.1014586e-05
13.37871 2.0026654e-05
13.37971 1.9056733e-05
13.38071 1.8104922e-05
13.38171 1.717132e-05
13.38271 1.6256037000000003e-05
13.38371 1.5359194e-05
13.38471 1.4480918e-05
13.38571 1.3621354e-05
13.38671 1.2780664e-05
13.38771 1.1959027e-05
13.38871 1.1156632e-05
13.38971 1.0373692e-05
13.39071 9.6104245e-06
13.39171 8.8670667e-06
13.39271 8.1438593e-06
13.39371 7.4410487e-06
13.39471 6.7588843e-06
13.39571 6.097612e-06
13.39671 5.4574727e-06
13.39771 4.8386955e-06
13.39871 4.2414985e-06
13.39971 3.6660822e-06
13.40071 3.1126291e-06
13.40171 2.581301e-06
13.40271 2.0722391e-06
13.40371 1.5855619e-06
13.40471 1.1213678e-06
13.40571 6.797353799999999e-07
13.40671 2.6072593000000004e-07
13.40771 -1.3561488999999999e-07
13.40871 -5.0925233e-07
13.40971 -8.6016021e-07
13.41071 -1.1883163e-06
13.41171 -1.493699e-06
13.41271 -1.7762822e-06
13.41371 -2.0360332000000002e-06
13.41471 -2.2729095e-06
13.41571 -2.4868536e-06
13.41671 -2.6777947e-06
13.41771 -2.8456441e-06
13.41871 -2.9902964e-06
13.41971 -3.1116289999999997e-06
13.42071 -3.2095030999999997e-06
13.42171 -3.2837654e-06
13.42271 -3.3342516e-06
13.42371 -3.3607872e-06
13.42471 -3.363192e-06
13.42571 -3.3412852999999997e-06
13.42671 -3.2948861e-06
13.42771 -3.2238226e-06
13.42871 -3.1279303e-06
13.42971 -3.0070591e-06
13.43071 -2.8610745999999998e-06
13.43171 -2.6898611e-06
13.43271 -2.4933231e-06
13.43371 -2.2713866e-06
13.43471 -2.0239989000000003e-06
13.43571 -1.7511284999999999e-06
13.43671 -1.4527629e-06
13.43771 -1.1289075e-06
13.43871 -7.795819099999999e-07
13.43971 -4.0481707e-07
13.44071 -4.6519479e-09
13.44171 4.2087129e-07
13.44271 8.717092799999999e-07
13.44371 1.347823e-06
13.44471 1.8491806999999999e-06
13.44571 2.3757607e-06
13.44671 2.9275547e-06
13.44771 3.5045687e-06
13.44871 4.1068251e-06
13.44971 4.7343626e-06
13.45071 5.3872359e-06
13.45171 6.0655147e-06
13.45271 6.769281699999999e-06
13.45371 7.4986289e-06
13.45471 8.253658e-06
13.45571 9.034472e-06
13.45671 9.8411746e-06
13.45771 1.0673866e-05
13.45871 1.1532637e-05
13.45971 1.2417567000000001e-05
13.46071 1.3328723999999999e-05
13.46171 1.4266152e-05
13.46271 1.5229881000000001e-05
13.46371 1.6219914e-05
13.46471 1.7236240999999998e-05
13.46571 1.8278818e-05
13.46671 1.9347587000000002e-05
13.46771 2.0442472e-05
13.46871 2.1563376e-05
13.46971 2.2710191e-05
13.47071 2.3882797000000003e-05
13.47171 2.5081064e-05
13.47271 2.6304868999999998e-05
13.47371 2.7554082999999998e-05
13.47471 2.8828583e-05
13.47571 3.0128257e-05
13.47671 3.1453003999999996e-05
13.47771 3.2802737e-05
13.47871 3.4177384e-05
13.47971 3.5576898e-05
13.48071 3.7001236999999995e-05
13.48171 3.8450383e-05
13.48271 3.9924342e-05
13.48371 4.1423115e-05
13.48471 4.2946732e-05
13.48571 4.4495217999999996e-05
13.48671 4.6068607e-05
13.48771 4.7666933e-05
13.48871 4.9290225e-05
13.48971 5.0938496e-05
13.49071 5.2611762e-05
13.49171 5.431001e-05
13.49271 5.6033213000000006e-05
13.49371 5.778133e-05
13.49471 5.9554287000000005e-05
13.49571 6.135199999999999e-05
13.49671 6.3174349e-05
13.49771 6.5021197e-05
13.49871 6.6892397e-05
13.49971 6.8787773e-05
13.50071 7.0707137e-05
13.50171 7.26503e-05
13.50271 7.4617066e-05
13.50371 7.6607222e-05
13.50471 7.862056500000001e-05
13.50571 8.0656901e-05
13.50671 8.2716048e-05
13.50771 8.4797819e-05
13.50871 8.6902065e-05
13.50971 8.902863999999999e-05
13.51071 9.1177412e-05
13.51171 9.334828000000001e-05
13.51271 9.5541145e-05
13.51371 9.7755924e-05
13.51471 9.9992565e-05
13.51571 0.00010225102000000001
13.51671 0.00010453123
13.51771 0.00010683316000000001
13.51871 0.00010915677
13.51971 0.000111502
13.52071 0.00011386881999999999
13.52171 0.00011625712
13.52271 0.00011866682000000001
13.52371 0.00012109786
13.52471 0.00012355006
13.52571 0.00012602331
13.52671 0.00012851743
13.52771 0.00013103224
13.52871 0.00013356754
13.52971 0.00013612308
13.53071 0.00013869862
13.53171 0.00014129391
13.53271 0.00014390869
13.53371 0.00014654265999999999
13.53471 0.00014919559999999998
13.53571 0.00015186722
13.53671 0.00015455723999999998
13.53771 0.00015726542000000002
13.53871 0.00015999153
13.53971 0.00016273535
13.54071 0.00016549666999999998
13.54171 0.00016827531
13.54271 0.00017107108
13.54371 0.00017388384
13.54471 0.00017671346
13.54571 0.0001795598
13.54671 0.00018242278
13.54771 0.00018530227000000001
13.54871 0.00018819818
13.54971 0.00019111039
13.55071 0.00019403881000000002
13.55171 0.00019698330000000002
13.55271 0.00019994377
13.55371 0.00020292007
13.55471 0.00020591202999999998
13.55571 0.00020891946000000002
13.55671 0.00021194218999999998
13.55771 0.00021497995000000002
13.55871 0.00021803253
13.55971 0.00022109966
13.56071 0.00022418108
13.56171 0.00022727643000000001
13.56271 0.00023038549
13.56371 0.0002335079
13.56471 0.00023664335999999998
13.56571 0.00023979155
13.56671 0.00024295216
13.56771 0.00024612491
13.56871 0.00024930944
13.56971 0.00025250554
13.57071 0.00025571287
13.57171 0.00025893123
13.57271 0.00026216042
13.57371 0.00026540017
13.57471 0.0002686503
13.57571 0.00027191065
13.57671 0.00027518104
13.57771 0.00027846129
13.57871 0.00028175127
13.57971 0.00028505083
13.58071 0.00028835982
13.58171 0.00029167809
13.58271 0.00029500547
13.58371 0.00029834177
13.58471 0.00030168685
13.58571 0.00030504045
13.58671 0.00030840235
13.58771 0.00031177235
13.58871 0.00031515012
13.58971 0.0003185354
13.59071 0.00032192788
13.59171 0.00032532723000000004
13.59271 0.00032873315
13.59371 0.00033214528
13.59471 0.00033556328
13.59571 0.00033898677
13.59671 0.00034241546
13.59771 0.00034584893
13.59871 0.00034928692
13.59971 0.00035272903
13.60071 0.00035617499999999997
13.60171 0.00035962453
13.60271 0.00036307733000000004
13.60371 0.00036653319
13.60471 0.00036999181
13.60571 0.00037345303000000003
13.60671 0.00037691661000000004
13.60771 0.0003803824
13.60871 0.00038385019000000003
13.60971 0.00038731978000000004
13.61071 0.00039079108999999994
13.61171 0.00039426391
13.61271 0.00039773804
13.61371 0.00040121331000000004
13.61471 0.00040468963
13.61571 0.00040816667
13.61671 0.00041164425999999996
13.61771 0.00041512216999999994
13.61871 0.00041860017
13.61971 0.00042207788999999994
13.62071 0.00042555512000000005
13.62171 0.00042903152000000006
13.62271 0.00043250679
13.62371 0.00043598056
13.62471 0.00043945241999999995
13.62571 0.00044292219
13.62671 0.00044638937000000004
13.62771 0.00044985371999999995
13.62871 0.00045331481000000003
13.62971 0.0004567723
13.63071 0.00046022586999999997
13.63171 0.00046367527000000004
13.63271 0.00046712012
13.63371 0.00047056014000000006
13.63471 0.00047399507999999996
13.63571 0.00047742473999999997
13.63671 0.00048084885
13.63771 0.00048426717999999996
13.63871 0.00048767961000000003
13.63971 0.00049108585
13.64071 0.00049448572
13.64171 0.00049787918
13.64271 0.0005012659099999999
13.64371 0.0005046458199999999
13.64471 0.0005080186799999999
13.64571 0.00051138427
13.64671 0.00051474244
13.64771 0.00051809293
13.64871 0.0005214355
13.64971 0.0005247699400000001
13.65071 0.00052809596
13.65171 0.0005314133
13.65271 0.0005347215400000001
13.65371 0.0005380205
13.65471 0.00054130978
13.65571 0.0005445891
13.65671 0.0005478581000000001
13.65771 0.00055111645
13.65871 0.00055436381
13.65971 0.00055759983
13.66071 0.00056082422
13.66171 0.00056403669
13.66271 0.00056723688
13.66371 0.0005704246200000001
13.66471 0.0005735996200000001
13.66571 0.00057676161
13.66671 0.00057991037
13.66771 0.00058304577
13.66871 0.00058616756
13.66971 0.0005892755800000001
13.67071 0.00059236968
13.67171 0.0005954497300000001
13.67271 0.0005985155
13.67371 0.00060156694
13.67471 0.00060460384
13.67571 0.000607626
13.67671 0.00061063329
13.67771 0.00061362553
13.67871 0.0006166025700000001
13.67971 0.00061956416
13.68071 0.00062251011
13.68171 0.00062544013
13.68271 0.00062835402
13.68371 0.0006312514
13.68471 0.0006341321300000001
13.68571 0.00063699581
13.68671 0.00063984221
13.68771 0.00064267092
13.68871 0.0006454817599999999
13.68971 0.00064827441
13.69071 0.0006510485
13.69171 0.00065380377
13.69271 0.00065653999
13.69371 0.00065925683
13.69471 0.00066195407
13.69571 0.00066463158
13.69671 0.00066728903
13.69771 0.00066992634
13.69871 0.00067254323
13.69971 0.00067513965
13.70071 0.00067771534
13.70171 0.00068027025
13.70271 0.00068280424
13.70371 0.00068531717
13.70471 0.00068780896
13.70571 0.0006902795099999999
13.70671 0.00069272864
13.70771 0.0006951562199999999
13.70871 0.0006975622
13.70971 0.0006999463900000001
13.71071 0.00070230858
13.71171 0.00070464866
13.71271 0.0007069664699999999
13.71371 0.0007092617100000001
13.71471 0.00071153427
13.71571 0.00071378381
13.71671 0.00071601021
13.71771 0.00071821314
13.71871 0.00072039243
13.71971 0.00072254779
13.72071 0.00072467906
13.72171 0.0007267859
13.72271 0.0007288681
13.72371 0.00073092556
13.72471 0.0007329579100000001
13.72571 0.00073496512
13.72671 0.00073694696
13.72771 0.00073890333
13.72871 0.00074083396
13.72971 0.0007427388499999999
13.73071 0.0007446178600000001
13.73171 0.00074647096
13.73271 0.00074829795
13.73371 0.00075009884
13.73471 0.0007518735899999999
13.73571 0.0007536221299999999
13.73671 0.00075534435
13.73771 0.00075704024
13.73871 0.00075870971
13.73971 0.0007603526200000001
13.74071 0.0007619690200000001
13.74171 0.00076355864
13.74271 0.0007651214200000001
13.74371 0.0007666572899999999
13.74471 0.00076816605
13.74571 0.00076964752
13.74671 0.0007711017099999999
13.74771 0.00077252835
13.74871 0.00077392724
13.74971 0.0007752983
13.75071 0.0007766411700000001
13.75171 0.00077795576
13.75271 0.00077924196
13.75371 0.00078049952
13.75471 0.00078172843
13.75571 0.00078292833
13.75671 0.0007840991200000001
13.75771 0.00078524081
13.75871 0.0007863533
13.75971 0.00078743651
13.76071 0.0007884903399999999
13.76171 0.0007895148
13.76271 0.0007905098800000001
13.76371 0.0007914754
13.76471 0.0007924114500000001
13.76571 0.0007933180300000001
13.76671 0.00079419515
13.76771 0.00079504271
13.76871 0.00079586089
13.76971 0.00079664951
13.77071 0.00079740867
13.77171 0.00079813826
13.77271 0.0007988383
13.77371 0.00079950869
13.77471 0.0008001495200000001
13.77571 0.00080076061
13.77671 0.0008013418700000001
13.77771 0.0008018932
13.77871 0.00080241452
13.77971 0.00080290574
13.78071 0.0008033668599999999
13.78171 0.0008037975899999999
13.78271 0.0008041979499999999
13.78371 0.00080456784
13.78471 0.00080490718
13.78571 0.00080521586
13.78671 0.00080549389
13.78771 0.0008057410900000001
13.78871 0.0008059574600000001
13.78971 0.00080614309
13.79071 0.0008062977900000001
13.79171 0.0008064218500000001
13.79271 0.00080651498
13.79371 0.0008065773700000001
13.79471 0.0008066090199999999
13.79571 0.00080661011
13.79671 0.0008065806499999999
13.79771 0.0008065207099999999
13.79871 0.00080643022
13.79971 0.00080630934
13.80071 0.00080615819
13.80171 0.00080597674
13.80271 0.00080576492
13.80371 0.00080552309
13.80471 0.00080525106
13.80571 0.00080494865
13.80671 0.0008046161400000001
13.80771 0.00080425361
13.80871 0.0008038608899999999
13.80971 0.0008034378
13.81071 0.0008029846
13.81171 0.0008025010200000001
13.81271 0.0008019871499999999
13.81371 0.000801443
13.81471 0.0008008682900000001
13.81571 0.0008002633
13.81671 0.00079962783
13.81771 0.0007989618999999999
13.81871 0.0007982655900000001
13.81971 0.00079753881
13.82071 0.0007967817499999999
13.82171 0.0007959944
13.82271 0.00079517667
13.82371 0.00079432884
13.82471 0.00079345082
13.82571 0.00079254287
13.82671 0.000791605
13.82771 0.00079063739
13.82871 0.00078964013
13.82971 0.0007886133100000001
13.83071 0.00078755711
13.83171 0.0007864716299999999
13.83271 0.0007853571299999999
13.83371 0.0007842135299999999
13.83471 0.0007830410099999999
13.83571 0.0007818397499999999
13.83671 0.00078060957
13.83771 0.00077935074
13.83871 0.00077806335
13.83971 0.0007767474000000001
13.84071 0.00077540299
[truncated: 217,402 more chars]
