# Supplementary material for: 2D Synthetic dataset of numerical simulations of long-period seismicity in a volcanic edifice and related sensitivity kernels
Source: Data Brief. 2021 Jan 25;34:106673. doi: 10.1016/j.dib.2020.106673 (PMC7841316; doi:10.1016/j.dib.2020.106673)
Supplement: Supplementary Data S1 — Supplementary Raw Research Data. This is open data under the CC BY license http://creativecommons.org/licenses/by/4.0/ [file mmc1.zip › Dataset/OUTPUT_SEISMOGRAMS/9000_3000/disp_Z_homo_15000_1795_SVF7e-1Hz.semd]

-1.714286 0.0
-1.713286 0.0
-1.712286 0.0
-1.711286 0.0
-1.710286 0.0
-1.709286 0.0
-1.708286 0.0
-1.707286 0.0
-1.706286 0.0
-1.705286 0.0
-1.704286 0.0
-1.703286 0.0
-1.702286 0.0
-1.701286 0.0
-1.700286 0.0
-1.699286 0.0
-1.698286 0.0
-1.697286 0.0
-1.696286 0.0
-1.695286 0.0
-1.694286 0.0
-1.693286 0.0
-1.692286 0.0
-1.691286 0.0
-1.690286 0.0
-1.689286 0.0
-1.688286 0.0
-1.687286 0.0
-1.686286 0.0
-1.685286 0.0
-1.684286 0.0
-1.683286 0.0
-1.682286 0.0
-1.681286 0.0
-1.680286 0.0
-1.679286 0.0
-1.678286 0.0
-1.677286 0.0
-1.676286 0.0
-1.675286 0.0
-1.674286 0.0
-1.673286 0.0
-1.672286 0.0
-1.671286 0.0
-1.670286 0.0
-1.669286 0.0
-1.668286 0.0
-1.667286 0.0
-1.666286 0.0
-1.665286 0.0
-1.664286 0.0
-1.663286 0.0
-1.662286 0.0
-1.661286 0.0
-1.660286 0.0
-1.659286 0.0
-1.658286 0.0
-1.657286 0.0
-1.656286 0.0
-1.655286 0.0
-1.654286 0.0
-1.653286 0.0
-1.652286 0.0
-1.651286 0.0
-1.650286 0.0
-1.649286 0.0
-1.648286 0.0
-1.647286 0.0
-1.646286 0.0
-1.645286 0.0
-1.644286 0.0
-1.643286 0.0
-1.642286 0.0
-1.641286 0.0
-1.640286 0.0
-1.639286 0.0
-1.638286 0.0
-1.637286 0.0
-1.636286 0.0
-1.635286 0.0
-1.634286 0.0
-1.633286 0.0
-1.632286 0.0
-1.631286 0.0
-1.630286 0.0
-1.629286 0.0
-1.628286 0.0
-1.627286 0.0
-1.626286 0.0
-1.625286 0.0
-1.624286 0.0
-1.623286 0.0
-1.622286 0.0
-1.621286 0.0
-1.620286 0.0
-1.619286 0.0
-1.618286 0.0
-1.617286 0.0
-1.616286 0.0
-1.615286 0.0
-1.614286 0.0
-1.613286 0.0
-1.612286 0.0
-1.611286 0.0
-1.610286 0.0
-1.609286 0.0
-1.608286 0.0
-1.607286 0.0
-1.606286 0.0
-1.605286 0.0
-1.604286 0.0
-1.603286 0.0
-1.602286 0.0
-1.601286 0.0
-1.600286 0.0
-1.599286 0.0
-1.598286 0.0
-1.597286 0.0
-1.596286 0.0
-1.595286 0.0
-1.594286 0.0
-1.593286 0.0
-1.592286 0.0
-1.591286 0.0
-1.590286 0.0
-1.589286 0.0
-1.588286 0.0
-1.587286 0.0
-1.586286 0.0
-1.585286 0.0
-1.584286 0.0
-1.583286 0.0
-1.582286 -1.2835324999999999e-36
-1.581286 -2.8364579e-36
-1.580286 -3.2572321999999996e-36
-1.579286 -6.2471018e-36
-1.578286 -8.8382366e-36
-1.577286 -1.0241084000000001e-35
-1.576286 -1.3308324e-35
-1.575286 -1.5578432e-35
-1.574286 -1.2355669e-35
-1.573286 -1.9730892e-36
-1.572286 8.6891967e-36
-1.571286 1.7217072e-35
-1.570286 2.3845277e-35
-1.569286 3.2063747e-35
-1.568286 4.6083931000000004e-35
-1.567286 6.9145806e-35
-1.566286 9.8902776e-35
-1.565286 1.2827528999999998e-34
-1.564286 1.4942035999999999e-34
-1.563286 1.5892154e-34
-1.562286 1.5489730000000002e-34
-1.561286 1.3910488e-34
-1.560286 1.1255245e-34
-1.559286 7.0144145e-35
-1.558286 0.0
-1.557286 -1.1278498e-34
-1.556286 -2.8148814999999997e-34
-1.555286 -5.1230546e-34
-1.554286 -8.0306138e-34
-1.553286 -1.1441939999999999e-33
-1.552286 -1.5200652e-33
-1.551286 -1.9084764e-33
-1.550286 -2.277126e-33
-1.549286 -2.5778996e-33
-1.548286 -2.7420274e-33
-1.547286 -2.6793459e-33
-1.546286 -2.2821538e-33
-1.545286 -1.4346452e-33
-1.544286 -2.5379603e-35
-1.543286 2.0386041000000002e-33
-1.542286 4.8155486000000005e-33
-1.541286 8.309219999999999e-33
-1.540286 1.2444028999999998e-32
-1.539286 1.7035959e-32
-1.538286 2.1763219999999997e-32
-1.537286 2.6143419e-32
-1.536286 2.9525273000000003e-32
-1.535286 3.110164e-32
-1.534286 2.994928e-32
-1.533286 2.5098611000000004e-32
-1.532286 1.5635498000000001e-32
-1.531286 8.3549108e-34
-1.530286 -1.9671965000000003e-32
-1.529286 -4.5717147e-32
-1.528286 -7.6397164e-32
-1.527286 -1.0990108e-31
-1.526286 -1.4338575e-31
-1.525286 -1.7293992e-31
-1.524286 -1.9367546e-31
-1.523286 -1.9998147e-31
-1.522286 -1.8596947000000002e-31
-1.521286 -1.4612501e-31
-1.520286 -7.6162557e-32
-1.519286 2.5947125e-32
-1.518286 1.5884246e-31
-1.517286 3.1663696e-31
-1.516286 4.8793771e-31
-1.515286 6.5520982e-31
-1.514286 7.9471066e-31
-1.513286 8.772292600000001e-31
-1.512286 8.6985113e-31
-1.511286 7.389197200000001e-31
-1.510286 4.5427446e-31
-1.509286 -5.29436e-33
-1.508286 -6.4562029e-31
-1.507286 -1.4502431999999999e-30
-1.506286 -2.373735e-30
-1.505286 -3.3362621999999995e-30
-1.504286 -4.2206013e-30
-1.503286 -4.8729566e-30
-1.502286 -5.1089435e-30
-1.501286 -4.7259099e-30
-1.500286 -3.5223709000000005e-30
-1.499286 -1.3246712000000001e-30
-1.498286 1.9799351e-30
-1.497286 6.4057266e-30
-1.496286 1.1829719999999999e-29
-1.495286 1.7956202e-29
-1.494286 2.4290305000000002e-29
-1.493286 3.0127236e-29
-1.492286 3.4563951e-29
-1.491286 3.6539588000000003e-29
-1.490286 3.4909439e-29
-1.489286 2.8554606e-29
-1.488286 1.6525764e-29
-1.487286 -1.7853536000000002e-30
-1.486286 -2.6458558e-29
-1.485286 -5.6859499e-29
-1.484286 -9.1478654e-29
-1.483286 -1.2782233e-28
-1.482286 -1.6238524999999998e-28
-1.481286 -1.9073374e-28
-1.480286 -2.0772435e-28
-1.479286 -2.0787429e-28
-1.478286 -1.8588671e-28
-1.477286 -1.3731692e-28
-1.476286 -5.9344212e-29
-1.475286 4.8408892999999997e-29
-1.474286 1.8309177000000001e-28
-1.473286 3.3797768e-28
-1.472286 5.0206947e-28
-1.471286 6.600820900000001e-28
-1.470286 7.929168700000001e-28
-1.469286 8.7871863e-28
-1.468286 8.9456655e-28
-1.467286 8.1878813e-28
-1.466286 6.3381083e-28
-1.465286 3.2937446e-28
-1.464286 -9.4165138e-29
-1.463286 -6.2280234e-28
-1.462286 -1.2265523e-27
-1.461286 -1.8583038000000002e-27
-1.460286 -2.4543297e-27
-1.459286 -2.9368731000000002e-27
-1.458286 -3.2190989000000002e-27
-1.457286 -3.2125043999999998e-27
-1.456286 -2.8366213000000004e-27
-1.455286 -2.0305189e-27
-1.454286 -7.6527472999999995e-28
-1.453286 9.4376616e-28
-1.452286 3.0264232000000002e-27
-1.451286 5.350485e-27
-1.450286 7.7196292e-27
-1.449286 9.8780802e-27
-1.448286 1.1523270999999999e-26
-1.447286 1.2327191e-26
-1.446286 1.1966291e-26
-1.445286 1.0158789e-26
-1.444286 6.7071106e-27
-1.443286 1.5420009e-27
-1.442286 -5.2361768000000006e-27
-1.441286 -1.3324294e-26
-1.440286 -2.2197185000000002e-26
-1.439286 -3.1107883000000003e-26
-1.438286 -3.911219e-26
-1.437286 -4.5120899e-26
-1.436286 -4.7980828e-26
-1.435286 -4.6582785000000003e-26
-1.434286 -3.9991340999999997e-26
-1.433286 -2.7587591e-26
-1.432286 -9.2125697e-27
-1.431286 1.4704045e-26
-1.430286 4.3047351e-26
-1.429286 7.397078e-26
-1.428286 1.0491676999999998e-25
-1.427286 1.3271806e-25
-1.426286 1.5378787999999999e-25
-1.425286 1.6439924999999998e-25
-1.424286 1.6104443e-25
-1.423286 1.4085453e-25
-1.422286 1.0204833e-25
-1.421286 4.4368876e-26
-1.420286 -3.0541534e-26
-1.419286 -1.1888231e-25
-1.418286 -2.1460549e-25
-1.417286 -3.0954455e-25
-1.416286 -3.9379659e-25
-1.415286 -4.5637364e-25
-1.414286 -4.861133499999999e-25
-1.413286 -4.7281006e-25
-1.412286 -4.084934e-25
-1.411286 -2.8875134e-25
-1.410286 -1.1396626000000002e-25
-1.409286 1.0968546e-25
-1.408286 3.6962736e-25
-1.407286 6.4681826e-25
-1.406286 9.1635007e-25
-1.405286 1.1487851e-24
-1.404286 1.3122469e-24
-1.403286 1.375201e-24
-1.402286 1.30978e-24
-1.401286 1.0954138e-24
-1.400286 7.224553799999999e-25
-1.399286 1.9542087999999998e-25
-1.398286 -4.645640000000001e-25
-1.397286 -1.2185239e-24
-1.396286 -2.0099657e-24
-1.395286 -2.7670575000000002e-24
-1.394286 -3.4067966e-24
-1.393286 -3.8411298e-24
-1.392286 -3.984786e-24
-1.391286 -3.7643567000000005e-24
-1.390286 -3.1279524e-24
-1.389286 -2.0545734e-24
-1.388286 -5.6219671e-25
-1.387286 1.2864703999999999e-24
-1.386286 3.3815916e-24
-1.385286 5.5680268e-24
-1.384286 7.6519958e-24
-1.383286 9.412816499999999e-24
-1.382286 1.0619509e-23
-1.381286 1.1051500999999999e-23
-1.380286 1.0522163e-23
-1.379286 8.903335e-24
-1.378286 6.1486056e-24
-1.377286 2.3128154000000002e-24
-1.376286 -2.4348466e-24
-1.375286 -7.8066144e-24
-1.374286 -1.3402796000000002e-23
-1.373286 -1.8730602e-23
-1.372286 -2.3235469e-23
-1.371286 -2.6343993e-23
-1.370286 -2.7516274e-23
-1.369286 -2.6304192e-23
-1.368286 -2.2410848e-23
-1.367286 -1.5745576e-23
-1.366286 -6.4683131e-24
-1.365286 4.9828236e-24
-1.364286 1.7886325e-23
-1.363286 3.1258705e-23
-1.362286 4.3904902e-23
-1.361286 5.449756799999999e-23
-1.360286 6.1682336e-23
-1.359286 6.4203037e-23
-1.358286 6.1038117e-23
-1.357286 5.153682e-23
-1.356286 3.5542049e-23
-1.355286 1.3485996000000002e-23
-1.354286 -1.3554900999999998e-23
-1.353286 -4.3857327999999993e-23
-1.352286 -7.5109281e-23
-1.351286 -1.0453302e-22
-1.350286 -1.2907137e-22
-1.349286 -1.4562947e-22
-1.348286 -1.5135808e-22
-1.347286 -1.4395806e-22
-1.346286 -1.2198107e-22
-1.345286 -8.509763099999999e-23
-1.344286 -3.4302815e-23
-1.343286 2.79693e-23
-1.342286 9.784675700000001e-23
-1.341286 1.70154e-22
-1.340286 2.3868714e-22
-1.339286 2.9662597999999997e-22
-1.338286 3.3706558999999996e-22
-1.337286 3.5363633e-22
-1.336286 3.4116798e-22
-1.335286 2.9634382e-22
-1.334286 2.1828201000000003e-22
-1.333286 1.0898026e-22
-1.332286 -2.6438003e-23
-1.331286 -1.7972782e-22
-1.330286 -3.3981390000000004e-22
-1.329286 -4.9338378e-22
-1.328286 -6.2577231e-22
-1.327286 -7.2209811e-22
-1.326286 -7.6858268e-22
-1.325286 -7.5395791e-22
-1.324286 -6.708437600000001e-22
-1.323286 -5.1696607e-22
-1.322286 -2.9608023e-22
-1.321286 -1.8475468e-23
-1.320286 2.9904352e-22
-1.319286 6.3376774e-22
-1.318286 9.5831194e-22
-1.317286 1.2424312e-21
-1.316286 1.4553398e-21
-1.315286 1.5683908e-21
-1.314286 1.5579215999999999e-21
-1.313286 1.4080328000000002e-21
-1.312286 1.1130439e-21
-1.311286 6.793644900000001e-22
-1.310286 1.2653854e-22
-1.309286 -5.1273569e-22
-1.308286 -1.1937462000000001e-21
-1.307286 -1.8621158000000002e-21
-1.306286 -2.457308e-21
-1.305286 -2.9171332000000003e-21
-1.304286 -3.1829868999999997e-21
-1.303286 -3.2054593e-21
-1.302286 -2.9498712e-21
-1.301286 -2.4012451e-21
-1.300286 -1.5682022e-21
-1.299286 -4.8530683e-22
-1.298286 7.8654883e-22
-1.297286 2.1620106e-21
-1.296286 3.5355064e-21
-1.295286 4.7878092e-21
-1.294286 5.7946453e-21
-1.293286 6.4368582000000006e-21
-1.292286 6.6114381999999994e-21
-1.291286 6.242559899999999e-21
-1.290286 5.2916581e-21
-1.289286 3.7655319e-21
-1.288286 1.7215103e-21
-1.287286 -7.3114461e-22
-1.286286 -3.4341939e-21
-1.285286 -6.1880198999999996e-21
-1.284286 -8.763772599999999e-21
-1.283286 -1.0919553e-20
-1.282286 -1.2419701e-20
-1.281286 -1.3055876e-20
-1.280286 -1.2668296e-20
-1.279286 -1.1165304e-20
-1.278286 -8.5393701e-21
-1.277286 -4.8777176e-21
-1.276286 -3.6604893000000003e-22
-1.275286 4.7157319e-21
-1.274286 1.0006343e-20
-1.273286 1.5084361000000002e-20
-1.272286 1.9496985e-20
-1.271286 2.2794740000000002e-20
-1.270286 2.4569830999999997e-20
-1.269286 2.4495305000000002e-20
-1.268286 2.2361829000000002e-20
-1.267286 1.8108732e-20
-1.266286 1.1846056999999999e-20
-1.265286 3.8647943e-21
-1.264286 -5.3668877e-21
-1.263286 -1.5222679999999998e-20
-1.262286 -2.4952559e-20
-1.261286 -3.3731473000000003e-20
-1.260286 -4.0719834e-20
-1.259286 -4.5132118e-20
-1.258286 -4.6308730000000007e-20
-1.257286 -4.3785481e-20
-1.256286 -3.7354545e-20
-1.255286 -2.7110802e-20
-1.254286 -1.3477911e-20
-1.253286 2.790372e-21
-1.252286 2.0636625000000002e-20
-1.251286 3.8754823e-20
-1.250286 5.5672597e-20
-1.249286 6.985673599999999e-20
-1.248286 7.983545499999999e-20
-1.247286 8.432887200000001e-20
-1.246286 8.237739999999999e-20
-1.245286 7.3456799e-20
-1.244286 5.756862499999999e-20
-1.243286 3.5295767e-20
-1.242286 7.8146398e-21
-1.241286 -2.3141448e-20
-1.240286 -5.536962399999999e-20
-1.239286 -8.633319000000001e-20
-1.238286 -1.1333911e-19
-1.237286 -1.3374643e-19
-1.236286 -1.451912e-19
-1.235286 -1.4581066e-19
-1.234286 -1.3444812000000002e-19
-1.233286 -1.1081959e-19
-1.232286 -7.5624937e-20
-1.231286 -3.058905e-20
-1.230286 2.1576847999999998e-20
-1.229286 7.7298377e-20
-1.228286 1.3234371e-19
-1.227286 1.8210317e-19
-1.226286 2.2192731e-19
-1.225286 2.4750207e-19
-1.224286 2.5523427e-19
-1.223286 2.4261777000000003e-19
-1.222286 2.0854859e-19
-1.221286 1.5355858e-19
-1.220286 7.9940337e-20
-1.219286 -8.257967000000001e-21
-1.218286 -1.0538093000000001e-19
-1.217286 -2.0446025e-19
-1.216286 -2.9764622e-19
-1.215286 -3.7675557000000003e-19
-1.214286 -4.339024000000001e-19
-1.213286 -4.6216919e-19
-1.212286 -4.5626644e-19
-1.211286 -4.1312498000000005e-19
-1.210286 -3.3236529e-19
-1.209286 -2.1659274e-19
-1.208286 -7.1476594e-20
-1.207286 9.4414175e-20
-1.206286 2.7002766e-19
-1.205286 4.4248734e-19
-1.204286 5.9795917e-19
-1.203286 7.226744200000001e-19
-1.202286 8.0403757e-19
-1.201286 8.317352e-19
-1.200286 7.9875581e-19
-1.199286 7.0222997e-19
-1.198286 5.4400781e-19
-1.197286 3.3090716000000003e-19
-1.196286 7.458699799999999e-20
-1.195286 -2.0897318999999997e-19
-1.194286 -5.0037642e-19
-1.193286 -7.7805141999999995e-19
-1.192286 -1.0197647e-18
-1.191286 -1.2043028e-18
-1.190286 -1.3132087e-18
-1.189286 -1.3324385e-18
-1.188286 -1.2538078e-18
-1.187286 -1.0760953e-18
-1.186286 -8.0569225e-19
-1.185286 -4.5671012e-19
-1.184286 -5.0490243e-20
-1.183286 3.8549525e-19
-1.182286 8.1931973e-19
-1.181286 1.2167746e-18
-1.180286 1.5439107999999999e-18
-1.179286 1.7697805e-18
-1.178286 1.8691758e-18
-1.177286 1.8251455999999998e-18
-1.176286 1.631062e-18
-1.175286 1.2920286000000001e-18
-1.174286 8.2544911e-19
-1.173286 2.6063732e-19
-1.172286 -3.6259208e-19
-1.171286 -9.9632289e-19
-1.170286 -1.5878162e-18
-1.169286 -2.0834709e-18
-1.168286 -2.4331939e-18
-1.167286 -2.5948488e-18
-1.166286 -2.5384162e-18
-1.165286 -2.2495007e-18
-1.164286 -1.7318391e-18
-1.163286 -1.0085261e-18
-1.162286 -1.2176321999999998e-19
-1.161286 8.6895856e-19
-1.160286 1.8902100000000003e-18
-1.159286 2.8593462e-18
-1.158286 3.6903260999999996e-18
-1.157286 4.3002445e-18
-1.156286 4.6161237e-18
-1.155286 4.5814542e-18
-1.154286 4.1619773e-18
-1.153286 3.3502187999999996e-18
-1.152286 2.1683485e-18
-1.151286 6.6903636e-19
-1.150286 -1.0659023000000001e-18
-1.149286 -2.9291356999999997e-18
-1.148286 -4.7936273e-18
-1.147286 -6.520374e-18
-1.146286 -7.9676602e-18
-1.145286 -9.0012773e-18
-1.144286 -9.505037399999999e-18
-1.143286 -9.390827e-18
-1.142286 -8.6074263e-18
-1.141286 -7.1473194e-18
-1.140286 -5.0508194e-18
-1.139286 -2.4069629e-18
-1.138286 6.4916298e-19
-1.137286 3.9427515e-18
-1.136286 7.26907e-18
-1.135286 1.0406225e-17
-1.134286 1.3130125e-17
-1.133286 1.5230631e-17
-1.132286 1.6527687999999998e-17
-1.131286 1.6886174e-17
-1.130286 1.6228211e-17
-1.129286 1.4541816e-17
-1.128286 1.1884998e-17
-1.127286 8.3847699e-18
-1.126286 4.2309022e-18
-1.125286 -3.3530194e-19
-1.124286 -5.0365363e-18
-1.123286 -9.57827e-18
-1.122286 -1.3669432e-17
-1.121286 -1.7043477e-17
-1.120286 -1.9478238e-17
-1.119286 -2.0813036e-17
-1.118286 -2.0961687e-17
-1.117286 -1.9920324e-17
-1.116286 -1.7769326e-17
-1.115286 -1.4669027e-17
-1.114286 -1.0849302999999998e-17
-1.113286 -6.5936021e-18
-1.112286 -2.2183278e-18
-1.111286 1.9510937e-18
-1.110286 5.6059103e-18
-1.109286 8.4796721e-18
-1.108286 1.0371881000000001e-17
-1.107286 1.1167727e-17
-1.106286 1.0852098e-17
-1.105286 9.5163155e-18
-1.104286 7.3564416e-18
-1.103286 4.6625641e-18
-1.102286 1.7991034999999998e-18
-1.101286 -8.230502e-19
-1.100286 -2.7810061000000003e-18
-1.099286 -3.6786392e-18
-1.098286 -3.1867359e-18
-1.097286 -1.0811726e-18
-1.096286 2.7243824000000004e-18
-1.095286 8.154605e-18
-1.094286 1.496037e-17
-1.093286 2.2720423e-17
-1.092286 3.0857913e-17
-1.091286 3.8671610999999996e-17
-1.090286 4.5380354e-17
-1.089286 5.0178043e-17
-1.088286 5.2295465000000004e-17
-1.087286 5.1064491000000004e-17
-1.086286 4.5979822e-17
-1.085286 3.6753416e-17
-1.084286 2.3357261999999998e-17
-1.083286 6.0508016e-18
-1.082286 -1.4609571e-17
-1.081286 -3.7780399e-17
-1.080286 -6.2360588e-17
-1.079286 -8.7039294e-17
-1.078286 -1.1036009999999999e-16
-1.077286 -1.3079835e-16
-1.076286 -1.4684766e-16
-1.075286 -1.5711116000000002e-16
-1.074286 -1.6039243999999998e-16
-1.073286 -1.5578112e-16
-1.072286 -1.4272774000000002e-16
-1.071286 -1.2110319e-16
-1.070286 -9.1237825e-17
-1.069286 -5.3936694000000003e-17
-1.068286 -1.046795e-17
-1.067286 3.7476837e-17
-1.066286 8.7850138e-17
-1.065286 1.3834149e-16
-1.064286 1.8649173999999998e-16
-1.063286 2.2982231000000003e-16
-1.062286 2.6597182e-16
-1.061286 2.9283086999999996e-16
-1.060286 3.0866594e-16
-1.059286 3.1222335e-16
-1.058286 3.0280578e-16
-1.057286 2.8031561000000004e-16
-1.056286 2.4526232e-16
-1.055286 1.9873386e-16
-1.054286 1.4233484e-16
-1.053286 7.809726e-17
-1.052286 8.3712875e-18
-1.051286 -6.4295126e-17
-1.050286 -1.3727876e-16
-1.049286 -2.0799742000000002e-16
-1.048286 -2.7401326e-16
-1.047286 -3.331179e-16
-1.046286 -3.8339693e-16
-1.045286 -4.2327282999999996e-16
-1.044286 -4.5152729e-16
-1.043286 -4.6730531e-16
-1.042286 -4.701041499999999e-16
-1.041286 -4.5975038e-16
-1.040286 -4.3636809e-16
-1.039286 -4.0034159999999997e-16
-1.038286 -3.5227538e-16
-1.037286 -2.9295373e-16
-1.036286 -2.2330388e-16
-1.035286 -1.4436523999999999e-16
-1.034286 -5.726894e-17
-1.033286 3.6768757e-17
-1.032286 1.3643609e-16
-1.031286 2.4029671e-16
-1.030286 3.4674241e-16
-1.029286 4.5393071e-16
-1.028286 5.5971433e-16
-1.027286 6.615719400000001e-16
-1.026286 7.5655279e-16
-1.025286 8.4124905e-16
-1.024286 9.1181004e-16
-1.023286 9.6401018e-16
-1.022286 9.9337824e-16
-1.021286 9.9539052e-16
-1.020286 9.6572344e-16
-1.019286 9.0055385e-16
-1.018286 7.968884300000001e-16
-1.017286 6.5290073e-16
-1.016286 4.6824759e-16
-1.015286 2.4434046999999996e-16
-1.014286 -1.5454036000000002e-17
-1.013286 -3.0570319000000003e-16
-1.012286 -6.1890104e-16
-1.011286 -9.4557166e-16
-1.010286 -1.2744826999999999e-15
-1.009286 -1.5929626e-15
-1.008286 -1.8873118e-15
-1.007286 -2.1432913e-15
-1.006286 -2.3466752999999998e-15
-1.005286 -2.4838497e-15
-1.004286 -2.5424384e-15
-1.003286 -2.5119407000000002e-15
-1.002286 -2.3843582000000003e-15
-1.001286 -2.1547872999999998e-15
-1.000286 -1.8219525e-15
-0.9992857 -1.3886473e-15
-0.9982857 -8.6205008e-16
-0.9972857 -2.5388092e-16
-0.9962857 4.1963538000000004e-16
-0.9952857 1.1380247e-15
-0.9942857 1.8770548e-15
-0.9932857 2.6094628000000003e-15
-0.9922857 3.3059053999999998e-15
-0.9912857 3.9360973e-15
-0.9902857 4.4700913e-15
-0.9892857 4.8796304e-15
-0.9882857 5.1395061e-15
-0.9872857 5.2288429e-15
-0.9862857 5.1322358e-15
-0.9852857 4.8406841e-15
-0.9842857 4.3522644e-15
-0.9832857 3.6725211000000006e-15
-0.9822857 2.8145535e-15
-0.9812857 1.7988095000000002e-15
-0.9802857 6.5259757e-16
-0.9792857 -5.9065353e-16
-0.9782857 -1.8923601000000002e-15
-0.9772857 -3.2099409e-15
-0.9762857 -4.4981357e-15
-0.9752857 -5.7104519e-15
-0.9742857 -6.8007071e-15
-0.9732857 -7.7246348e-15
-0.9722857 -8.4415026e-15
-0.9712857 -8.9156981e-15
-0.9702857 -9.1182184e-15
-0.9692857 -9.0279968e-15
-0.9682857 -8.6329982e-15
-0.9672857 -7.931005700000001e-15
-0.9662857 -6.9300516999999996e-15
-0.9652857 -5.6484531e-15
-0.9642857 -4.1144404000000006e-15
-0.9632857 -2.3653981e-15
-0.9622857 -4.4676319e-16
-0.9612857 1.5893483e-15
-0.9602857 3.6856978e-15
-0.9592857 5.7815715999999995e-15
-0.9582857 7.8144368e-15
-0.9572857 9.7215282e-15
-0.9562857 1.1441335e-14
-0.9552857 1.2914961000000002e-14
-0.9542857 1.4087398000000001e-14
-0.9532857 1.4908710000000002e-14
-0.9522857 1.5335218e-14
-0.9512857 1.5330709e-14
-0.9502857 1.4867701e-14
-0.9492857 1.3928771e-14
-0.9482857 1.2507917000000001e-14
-0.9472857 1.0611883e-14
-0.9462857 8.2613612e-15
-0.9452857 5.4919433e-15
-0.9442857 2.3547051e-15
-0.9432857 -1.0836881e-15
-0.9422857 -4.7414466e-15
-0.9412857 -8.5227496e-15
-0.9402857 -1.2319484e-14
-0.9392857 -1.6013617e-14
-0.9382857 -1.9480143e-14
-0.9372857 -2.2590541e-14
-0.9362857 -2.5216645e-14
-0.9352857 -2.7234849e-14
-0.9342857 -2.8530537e-14
-0.9332857 -2.9002652e-14
-0.9322857 -2.856832e-14
-0.9312857 -2.7167393000000002e-14
-0.9302857 -2.4766809e-14
-0.9292857 -2.1364547000000002e-14
-0.9282857 -1.6992979e-14
-0.9272857 -1.1721386000000001e-14
-0.9262857 -5.6573271e-15
-0.9252857 1.0533838999999999e-15
-0.9242857 8.2283606e-15
-0.9232857 1.5652148e-14
-0.9222857 2.3081645e-14
-0.9212857 3.0253396e-14
-0.9202857 3.6892584e-14
-0.9192857 4.2723362e-14
-0.9182857 4.748013e-14
-0.9172857 5.0919158e-14
-0.9162857 5.2829974e-14
-0.9152857 5.3045904000000004e-14
-0.9142857 5.1453238999999995e-14
-0.9132857 4.7998504e-14
-0.9122857 4.2693481e-14
-0.9112857 3.5617791e-14
-0.9102857 2.6918900000000003e-14
-0.9092857 1.680959e-14
-0.9082857 5.5629769e-15
-0.9072857 -6.494690000000001e-15
-0.9062857 -1.8993262e-14
-0.9052857 -3.1529679e-14
-0.9042857 -4.3680438e-14
-0.9032857 -5.5015245000000006e-14
-0.9022857 -6.511148099999999e-14
-0.9012857 -7.356913699999999e-14
-0.9002857 -8.0025693e-14
-0.8992857 -8.4170458e-14
-0.8982857 -8.5757755e-14
-0.8972857 -8.4618364e-14
-0.8962857 -8.0668559e-14
-0.8952857 -7.391627199999999e-14
-0.8942857 -6.4463924e-14
-0.8932857 -5.2507705e-14
-0.8922857 -3.8333270000000004e-14
-0.8912857 -2.2307985999999998e-14
-0.8902857 -4.8701996e-15
-0.8892857 1.3483978e-14
-0.8882857 3.2215662e-14
-0.8872857 5.0759281e-14
-0.8862857 6.85391e-14
-0.8852857 8.4985563e-14
-0.8842857 9.9551136e-14
-0.8832857 1.1172528000000001e-13
-0.8822857 1.2104847e-13
-0.8812857 1.2712530999999998e-13
-0.8802857 1.2963652e-13
-0.8792857 1.2834998e-13
-0.8782857 1.2313059e-13
-0.8772857 1.1394870000000002e-13
-0.8762857 1.0088680999999999e-13
-0.8752857 8.4143919e-14
-0.8742857 6.4036972e-14
-0.8732857 4.0998997e-14
-0.8722857 1.5573339999999998e-14
-0.8712857 -1.1596113000000002e-14
-0.8702857 -3.9778801000000003e-14
-0.8692857 -6.8175183e-14
-0.8682857 -9.593772599999999e-14
-0.8672857 -1.2219449e-13
-0.8662857 -1.4607454e-13
-0.8652857 -1.6673416000000002e-13
-0.8642857 -1.8338313999999999e-13
-0.8632857 -1.9531047e-13
-0.8622857 -2.0190857999999997e-13
-0.8612857 -2.0269598000000003e-13
-0.8602857 -1.9733761e-13
-0.8592857 -1.8566276e-13
-0.8582857 -1.6768006000000001e-13
-0.8572857 -1.4358894e-13
-0.8562857 -1.1378690000000002e-13
-0.8552857 -7.8871838e-14
-0.8542857 -3.96385e-14
-0.8532857 2.9318338000000003e-15
-0.8522857 4.7689103999999994e-14
-0.8512857 9.3340087e-14
-0.8502857 1.3848186999999999e-13
-0.8492857 1.8164249e-13
-0.8482857 2.2132778e-13
-0.8472857 2.5607248e-13
-0.8462857 2.844938e-13
-0.8452857 3.0534477e-13
-0.8442857 3.1756512e-13
-0.8432857 3.2032732e-13
-0.8422857 3.130756e-13
-0.8412857 2.9555654e-13
-0.8402857 2.6784006e-13
-0.8392857 2.3033018e-13
-0.8382857 1.8376534e-13
-0.8372857 1.2920843e-13
-0.8362857 6.8026592e-14
-0.8352857 1.8616446e-15
-0.8342857 -6.7408915e-14
-0.8332857 -1.3771961e-13
-0.8322857 -2.0687295000000002e-13
-0.8312857 -2.7260299e-13
-0.8302857 -3.3264517e-13
-0.8292857 -3.8481121999999996e-13
-0.8282857 -4.2706656e-13
-0.8272857 -4.576079e-13
-0.8262857 -4.7493756e-13
-0.8252857 -4.7793097e-13
-0.8242857 -4.65894e-13
-0.8232857 -4.3860623999999996e-13
-0.8222857 -3.9634798e-13
-0.8212857 -3.3990867e-13
-0.8202857 -2.7057591000000004e-13
-0.8192857 -1.9010534000000002e-13
-0.8182857 -1.0067264999999999e-13
-0.8172857 -4.8097691e-15
-0.8162857 9.467161300000001e-14
-0.8152857 1.9476612e-13
-0.8142857 2.9236678e-13
-0.8132857 3.8436022e-13
-0.8122857 4.6772194e-13
-0.8112857 5.3960954e-13
-0.8102857 5.9745151e-13
-0.8092857 6.3903016e-13
-0.8082857 6.6255646e-13
-0.8072857 6.6673542e-13
-0.8062857 6.5081992e-13
-0.8052857 6.1465069e-13
-0.8042857 5.5868006e-13
-0.8032857 4.839779e-13
-0.8022857 3.9221767e-13
-0.8012857 2.8564194e-13
-0.8002857 1.6700736e-13
-0.7992857 3.9510739e-14
-0.7982857 -9.3301727e-14
-0.7972857 -2.2763816e-13
-0.7962857 -3.5957319e-13
-0.7952857 -4.8516404e-13
-0.7942857 -6.005655899999999e-13
-0.7932857 -7.0214e-13
-0.7922857 -7.865584400000001e-13
-0.7912857 -8.508917800000001e-13
-0.7902857 -8.926899699999999e-13
-0.7892857 -9.1004966e-13
-0.7882857 -9.016704700000001e-13
-0.7872857 -8.669011200000001e-13
-0.7862857 -8.057749000000001e-13
-0.7852857 -7.190348299999999e-13
-0.7842857 -6.0814713e-13
-0.7832857 -4.7530136e-13
-0.7822857 -3.233943e-13
-0.7812857 -1.5599467e-13
-0.7802857 2.2713803e-14
-0.7792857 2.0801308e-13
-0.7782857 3.9475589e-13
-0.7772857 5.774940999999999e-13
-0.7762857 7.5062781e-13
-0.7752857 9.0856989e-13
-0.7742857 1.0459211e-12
-0.7732857 1.1576489e-12
-0.7722857 1.2392628e-12
-0.7712857 1.2869802000000002e-12
-0.7702857 1.2978759e-12
-0.7692857 1.2700121000000002e-12
-0.7682857 1.2025428e-12
-0.7672857 1.0957903e-12
-0.7662857 9.512933000000002e-13
-0.7652857 7.718209099999999e-13
-0.7642857 5.6135423e-13
-0.7632857 3.2503081e-13
-0.7622857 6.905128e-14
-0.7612857 -1.9945401999999998e-13
-0.7602857 -4.725992800000001e-13
-0.7592857 -7.4195699e-13
-0.7582857 -9.9880863e-13
-0.7572857 -1.2344261e-12
-0.7562857 -1.4403753e-12
-0.7552857 -1.6088307e-12
-0.7542857 -1.7328856000000002e-12
-0.7532857 -1.8068456e-12
-0.7522857 -1.8264866e-12
-0.7512857 -1.7892663e-12
-0.7502857 -1.6944738000000001e-12
-0.7492857 -1.5433124999999998e-12
-0.7482857 -1.3389069e-12
-0.7472857 -1.0862382e-12
-0.7462857 -7.9200748e-13
-0.7452857 -4.644377399999999e-13
-0.7442857 -1.1302155e-13
-0.7432857 2.5177305e-13
-0.7422857 6.1882758e-13
-0.7412857 9.7671801e-13
-0.7402857 1.3140691e-12
-0.7392857 1.6199087e-12
-0.7382857 1.8840129000000002e-12
-0.7372857 2.0972353e-12
-0.7362857 2.2518091e-12
-0.7352857 2.3416172000000003e-12
-0.7342857 2.3624172e-12
-0.7332857 2.3120173e-12
-0.7322857 2.1903879e-12
-0.7312857 1.9997082000000003e-12
-0.7302857 1.7443363e-12
-0.7292857 1.4307050999999999e-12
-0.7282857 1.0671434e-12
-0.7272857 6.6363041e-13
-0.7262857 2.3149097e-13
-0.7252857 -2.1695063e-13
-0.7242857 -6.687466599999999e-13
-0.7232857 -1.1107135e-12
-0.7222857 -1.5298159999999997e-12
-0.7212857 -1.9135345e-12
-0.7202857 -2.2502055e-12
-0.7192857 -2.52933e-12
-0.7182857 -2.7418426000000002e-12
-0.7172857 -2.8803464000000003e-12
-0.7162857 -2.939309e-12
-0.7152857 -2.9152254999999997e-12
-0.7142857 -2.8067446e-12
-0.7132857 -2.6147611e-12
-0.7122857 -2.3424645e-12
-0.7112857 -1.9953425e-12
-0.7102857 -1.5811269e-12
-0.7092857 -1.1096801e-12
-0.7082857 -5.928113400000001e-13
-0.7072857 -4.4024e-14
-0.7062857 5.2180677e-13
-0.7052857 1.0888174000000001e-12
-0.7042857 1.6405910000000002e-12
-0.7032857 2.1606281e-12
-0.7022857 2.6328354e-12
-0.7012857 3.0420155000000002e-12
-0.7002857 3.3743384e-12
-0.6992857 3.6177773e-12
-0.6982857 3.7625027e-12
-0.6972857 3.8012165e-12
-0.6962857 3.7294305e-12
-0.6952857 3.5456769e-12
-0.6942857 3.2516545e-12
-0.6932857 2.8523052e-12
-0.6922857 2.3558126e-12
-0.6912857 1.7735232999999998e-12
-0.6902857 1.1197778e-12
-0.6892857 4.1164620000000005e-13
-0.6882857 -3.3143766e-13
-0.6872857 -1.0881466e-12
-0.6862857 -1.8358306e-12
-0.6852857 -2.5511775e-12
-0.6842857 -3.2109481e-12
-0.6832857 -3.7927571e-12
-0.6822857 -4.2758698e-12
-0.6812857 -4.6419811e-12
-0.6802857 -4.8759374e-12
-0.6792857 -4.9663663e-12
-0.6782857 -4.9061859e-12
-0.6772857 -4.6929694000000004e-12
-0.6762857 -4.3291498e-12
-0.6752857 -3.8220597e-12
-0.6742857 -3.1838040999999998e-12
-0.6732857 -2.4309769e-12
-0.6722857 -1.5842327e-12
-0.6712857 -6.677259e-13
-0.6702857 2.9156454e-13
-0.6692857 1.2646124e-12
-0.6682857 2.221203e-12
-0.6672857 3.1308574e-12
-0.6662857 3.9638018e-12
-0.6652857 4.691954399999999e-12
-0.6642857 5.289904100000001e-12
-0.6632857 5.735846199999999e-12
-0.6622857 6.0124357e-12
-0.6612857 6.1075155e-12
-0.6602857 6.0146834e-12
-0.6592857 5.7336540999999994e-12
-0.6582857 5.2703932e-12
-0.6572857 4.637008e-12
-0.6562857 3.8513907e-12
-0.6552857 2.9366273000000002e-12
-0.6542857 1.9202e-12
-0.6532857 8.3302522e-13
-0.6522857 -2.9162840000000003e-13
-0.6512857 -1.4192863999999998e-12
-0.6502857 -2.5154258e-12
-0.6492857 -3.5465970999999998e-12
-0.6482857 -4.481467e-12
-0.6472857 -5.2917502e-12
-0.6462857 -5.9530112999999994e-12
-0.6452857 -6.445321e-12
-0.6442857 -6.7537637e-12
-0.6432857 -6.868792800000001e-12
-0.6422857 -6.7864375e-12
-0.6412857 -6.5083552e-12
-0.6402857 -6.0417417e-12
-0.6392857 -5.3990913e-12
-0.6382857 -4.5978121e-12
-0.6372857 -3.6597092e-12
-0.6362857 -2.6103410999999998e-12
-0.6352857 -1.4782719e-12
-0.6342857 -2.9424472e-13
-0.6332857 9.0969153e-13
-0.6322857 2.1010692999999996e-12
-0.6312857 3.2478645e-12
-0.6302857 4.3193022000000004e-12
-0.6292857 5.2865786e-12
-0.6282857 6.1234851e-12
-0.6272857 6.806929599999999e-12
-0.6262857 7.3173591e-12
-0.6252857 7.6391028e-12
-0.6242857 7.7606588e-12
-0.6232857 7.6749384e-12
-0.6222857 7.379492e-12
-0.6212857 6.876714899999999e-12
-0.6202857 6.1740293e-12
-0.6192857 5.2840307e-12
-0.6182857 4.2245589e-12
-0.6172857 3.0186657999999997e-12
-0.6162857 1.6944354e-12
-0.6152857 2.8461662000000003e-13
-0.6142857 -1.1739531e-12
-0.6132857 -2.6411509e-12
-0.6122857 -4.0745883e-12
-0.6112857 -5.430825300000001e-12
-0.6102857 -6.666733399999999e-12
-0.6092857 -7.7409562e-12
-0.6082857 -8.615398400000001e-12
-0.6072857 -9.2566769e-12
-0.6062857 -9.637471800000001e-12
-0.6052857 -9.7377164e-12
-0.6042857 -9.5455727e-12
-0.6032857 -9.058152e-12
-0.6022857 -8.281964300000001e-12
-0.6012857 -7.233059e-12
-0.6002857 -5.9368614e-12
-0.5992857 -4.4276845000000005e-12
-0.5982857 -2.7479206000000002e-12
-0.5972857 -9.4691439e-13
-0.5962857 9.204620600000002e-13
-0.5952857 2.7955133e-12
-0.5942857 4.617657e-12
-0.5932857 6.326538499999999e-12
-0.5922857 7.864246200000001e-12
-0.5912857 9.1775308e-12
-0.5902857 1.0219935e-11
-0.5892857 1.0953706e-11
-0.5882857 1.13514e-11
-0.5872857 1.1397064e-11
-0.5862857 1.1086946e-11
-0.5852857 1.0429661e-11
-0.5842857 9.4458261e-12
-0.5832857 8.1671859e-12
-0.5822857 6.6352766e-12
-0.5812857 4.8997207e-12
-0.5802857 3.0162528e-12
-0.5792857 1.0445858e-12
-0.5782857 -9.5376901e-13
-0.5772857 -2.9176284000000002e-12
-0.5762857 -4.7881309e-12
-0.5752857 -6.510529e-12
-0.5742857 -8.0357419e-12
-0.5732857 -9.3216464e-12
-0.5722857 -1.0334091000000001e-11
-0.5712857 -1.1047629e-11
-0.5702857 -1.1445977e-11
-0.5692857 -1.1522186000000001e-11
-0.5682857 -1.127856e-11
-0.5672857 -1.0726289e-11
-0.5662857 -9.8848426e-12
-0.5652857 -8.7811323e-12
-0.5642857 -7.4484615e-12
-0.5632857 -5.9253228e-12
-0.5622857 -4.2540844e-12
-0.5612857 -2.479639e-12
-0.5602857 -6.480716e-13
-0.5592857 1.1945762e-12
-0.5582857 3.0033989e-12
-0.5572857 4.7355359e-12
-0.5562857 6.3508843e-12
-0.5552857 7.8126308e-12
-0.5542857 9.0876247e-12
-0.5532857 1.0146653e-11
-0.5522857 1.0964658e-11
-0.5512857 1.1520964000000002e-11
-0.5502857 1.1799550000000001e-11
-0.5492857 1.1789388e-11
-0.5482857 1.1484869999999999e-11
-0.5472857 1.0886267000000001e-11
-0.5462857 1.0000204000000001e-11
-0.5452857 8.840077e-12
-0.5442857 7.4263383e-12
-0.5432857 5.7865929999999996e-12
-0.5422857 3.9554555e-12
-0.5412857 1.974128e-12
-0.5402857 -1.1030428999999999e-13
-0.5392857 -2.2458487000000002e-12
-0.5382857 -4.3768171e-12
-0.5372857 -6.4452309e-12
-0.5362857 -8.3923625e-12
-0.5352857 -1.0160364e-11
-0.5342857 -1.1693934e-11
-0.5332857 -1.2941982e-11
-0.5322857 -1.3859274e-11
-0.5312857 -1.4408003000000001e-11
-0.5302857 -1.4559289000000003e-11
-0.5292857 -1.429455e-11
-0.5282857 -1.3606710000000001e-11
-0.5272857 -1.2501179000000001e-11
-0.5262857 -1.0996527000000001e-11
-0.5252857 -9.1247742e-12
-0.5242857 -6.9312266e-12
-0.5232857 -4.4737658e-12
-0.5222857 -1.8215687e-12
-0.5212857 9.4675829e-13
-0.5202857 3.7456021e-12
-0.5192857 6.485244700000001e-12
-0.5182857 9.075122500000001e-12
-0.5172857 1.1427288e-11
-0.5162857 1.3459903999999999e-11
-0.5152857 1.5100577e-11
-0.5142857 1.6289364e-11
-0.5132857 1.6981284999999998e-11
-0.5122857 1.714824e-11
-0.5112857 1.6780215e-11
-0.5102857 1.5885763e-11
-0.5092857 1.4491753e-11
-0.5082857 1.2642399000000001e-11
-0.5072857 1.0397647e-11
-0.5062857 7.8309809e-12
-0.5052857 5.0267411e-12
-0.5042857 2.0770569000000003e-12
-0.5032857 -9.2152069e-13
-0.5022857 -3.8715603e-12
-0.5012857 -6.6783466e-12
-0.5002857 -9.2533965e-12
-0.4992857 -1.1517756e-11
-0.4982857 -1.3404916e-11
-0.4972857 -1.4863190999999998e-11
-0.4962857 -1.585745e-11
-0.4952857 -1.6370057e-11
-0.4942857 -1.6400963e-11
-0.4932857 -1.5966938e-11
-0.4922857 -1.509997e-11
-0.4912857 -1.3844946999999999e-11
-0.4902857 -1.2256781000000001e-11
-0.4892857 -1.0397173e-11
-0.4882857 -8.331288e-12
-0.4872857 -6.1245503e-12
-0.4862857 -3.8398155e-12
-0.4852857 -1.5350925e-12
-0.4842857 7.3805411e-13
-0.4832857 2.9353675999999997e-12
-0.4822857 5.0200356e-12
-0.4812857 6.9621831999999996e-12
-0.4802857 8.737853e-12
-0.4792857 1.032764e-11
-0.4782857 1.1715176e-11
-0.4772857 1.2885653e-11
-0.4762857 1.3824556e-11
-0.4752857 1.4516744999999999e-11
-0.4742857 1.4945984e-11
-0.4732857 1.5094977e-11
-0.4722857 1.4945903999999998e-11
-0.4712857 1.4481463000000001e-11
-0.4702857 1.3686322000000001e-11
-0.4692857 1.2548937999999999e-11
-0.4682857 1.1063627999999999e-11
-0.4672857 9.2327418e-12
-0.4662857 7.068824e-12
-0.4652857 4.5965663e-12
-0.4642857 1.8543892e-12
-0.4632857 -1.1045377e-12
-0.4622857 -4.2120096e-12
-0.4612857 -7.3853846e-12
-0.4602857 -1.0529175e-11
-0.4592857 -1.3537701e-11
-0.4582857 -1.6298776e-11
-0.4572857 -1.8698339e-11
-0.4562857 -2.0625834e-11
-0.4552857 -2.1980054e-11
-0.4542857 -2.2675094e-11
-0.4532857 -2.2646025e-11
-0.4522857 -2.1853851e-11
-0.4512857 -2.0289377e-11
-0.4502857 -1.7975653e-11
-0.4492857 -1.4968746e-11
-0.4482857 -1.1356709999999999e-11
-0.4472857 -7.2567589e-12
-0.4462857 -2.8107301e-12
-0.4452857 1.8208957e-12
-0.4442857 6.466087600000001e-12
-0.4432857 1.0949067e-11
-0.4422857 1.5098364e-11
-0.4412857 1.875468e-11
-0.4402857 2.1778148e-11
-0.4392857 2.4054602999999998e-11
-0.4382857 2.5500576e-11
-0.4372857 2.6066795e-11
-0.4362857 2.5740019e-11
-0.4352857 2.4543188000000002e-11
-0.4342857 2.2533865999999998e-11
-0.4332857 1.9801097e-11
-0.4322857 1.6460824e-11
-0.4312857 1.2650120999999998e-11
-0.4302857 8.5205368e-12
-0.4292857 4.2308540000000006e-12
-0.4282857 -6.0325369e-14
-0.4272857 -4.2018045e-12
-0.4262857 -8.0564245e-12
-0.4252857 -1.1506719e-11
-0.4242857 -1.4459278e-11
-0.4232857 -1.6847564e-11
-0.4222857 -1.8633048e-11
-0.4212857 -1.9804639e-11
-0.4202857 -2.0376502000000002e-11
-0.4192857 -2.038452e-11
-0.4182857 -1.9881682e-11
-0.4172857 -1.8932836000000002e-11
-0.4162857 -1.7609216e-11
-0.4152857 -1.5983204e-11
-0.4142857 -1.4123716e-11
-0.4132857 -1.2092543e-11
-0.4122857 -9.9418757e-12
-0.4112857 -7.713105100000001e-12
-0.4102857 -5.4369002e-12
-0.4092857 -3.1344125999999997e-12
-0.4082857 -8.1940383e-13
-0.4072857 1.4989793000000001e-12
-0.4062857 3.8130814e-12
-0.4052857 6.1135849999999995e-12
-0.4042857 8.3865904e-12
-0.4032857 1.0611194e-11
-0.4022857 1.2757751e-11
-0.4012857 1.4786955e-11
-0.4002857 1.6649835e-11
-0.3992857 1.8288691e-11
-0.3982857 1.9638935e-11
-0.3972857 2.0631793000000002e-11
-0.3962857 2.1197761000000002e-11
-0.3952857 2.1270671e-11
-0.3942857 2.0792179999999998e-11
-0.3932857 1.9716439e-11
-0.3922857 1.801469e-11
-0.3912857 1.5679462999999998e-11
-0.3902857 1.2728059e-11
-0.3892857 9.2050086e-12
-0.3882857 5.1832219000000005e-12
-0.3872857 7.6362104e-13
-0.3862857 -3.9268969e-12
-0.3852857 -8.7391628e-12
-0.3842857 -1.3507026000000001e-11
-0.3832857 -1.8054015e-11
-0.3822857 -2.220103e-11
-0.3812857 -2.5774653999999997e-11
-0.3802857 -2.8615622e-11
-0.3792857 -3.0586924e-11
-0.3782857 -3.1581099e-11
-0.3772857 -3.1526282e-11
-0.3762857 -3.0390661e-11
-0.3752857 -2.818512e-11
-0.3742857 -2.4963925999999998e-11
-0.3732857 -2.0823433999999997e-11
-0.3722857 -1.5898884e-11
-0.3712857 -1.0359435e-11
-0.3702857 -4.401646e-12
-0.3692857 1.7583023e-12
-0.3682857 7.8933571e-12
-0.3672857 1.3774957999999999e-11
-0.3662857 1.9182655e-11
-0.3652857 2.3913578000000002e-11
-0.3642857 2.7791354e-11
-0.3632857 3.0674064e-11
-0.3622857 3.2460804e-11
-0.3612857 3.3096496e-11
-0.3602857 3.2574598999999996e-11
-0.3592857 3.0937479e-11
-0.3582857 2.8274339000000004e-11
-0.3572857 2.4716709e-11
-0.3562857 2.0431653e-11
-0.3552857 1.5613041e-11
-0.3542857 1.0471353e-11
-0.3532857 5.222612e-12
-0.3522857 7.711665899999999e-14
-0.3512857 -4.7713108e-12
-0.3502857 -9.154892699999999e-12
-0.3492857 -1.2939668e-11
-0.3482857 -1.6030998e-11
-0.3472857 -1.8376499e-11
-0.3462857 -1.9966239e-11
-0.3452857 -2.0830296999999998e-11
-0.3442857 -2.103386e-11
-0.3432857 -2.0670271e-11
-0.3422857 -1.9852521e-11
-0.3412857 -1.8703772e-11
-0.3402857 -1.7347563e-11
-0.3392857 -1.5898349e-11
-0.3382857 -1.445298e-11
-0.3372857 -1.3083686000000002e-11
-0.3362857 -1.1833037999999999e-11
-0.3352857 -1.0711244999999999e-11
-0.3342857 -9.6960173e-12
-0.3332857 -8.7350883e-12
-0.3322857 -7.7513279e-12
-0.3312857 -6.6501770000000005e-12
-0.3302857 -5.328995e-12
-0.3292857 -3.6877212e-12
-0.3282857 -1.640119e-12
-0.3272857 8.752198299999999e-13
-0.3262857 3.8849898e-12
-0.3252857 7.3732653e-12
-0.3242857 1.1276347e-11
-0.3232857 1.5481007e-11
-0.3222857 1.9826538e-11
-0.3212857 2.411077e-11
-0.3202857 2.8099891000000004e-11
-0.3192857 3.1541599e-11
-0.3182857 3.4180837000000004e-11
-0.3172857 3.5777072e-11
-0.3162857 3.6121979e-11
-0.3152857 3.5056205e-11
-0.3142857 3.248405e-11
-0.3132857 2.8384843999999998e-11
-0.3122857 2.2820146e-11
-0.3112857 1.593603e-11
-0.3102857 7.9601127e-12
-0.3092857 -8.0667733e-13
-0.3082857 -1.0003246e-11
-0.3072857 -1.9225715e-11
-0.3062857 -2.8048083e-11
-0.3052857 -3.6044954e-11
-0.3042857 -4.2815071e-11
-0.3032857 -4.8004190000000004e-11
-0.3022857 -5.1325984e-11
-0.3012857 -5.2579637000000005e-11
-0.3002857 -5.1663036e-11
-0.2992857 -4.8580681999999995e-11
-0.2982857 -4.3445659000000004e-11
-0.2972857 -3.6475429000000004e-11
-0.2962857 -2.7981569e-11
-0.2952857 -1.8353908e-11
-0.2942857 -8.0399127e-12
-0.2932857 2.4795304e-12
-0.2922857 1.2716531e-11
-0.2912857 2.220322e-11
-0.2902857 3.0517694e-11
-0.2892857 3.7307221e-11
-0.2882857 4.2307184000000003e-11
-0.2872857 4.5354546e-11
-0.2862857 4.6394887e-11
-0.2852857 4.5482600999999997e-11
-0.2842857 4.2774259e-11
-0.2832857 3.8515624e-11
-0.2822857 3.3023278e-11
-0.2812857 2.6662177e-11
-0.2802857 1.982069e-11
-0.2792857 1.2884917000000001e-11
-0.2782857 6.214019400000001e-12
-0.2772857 1.1826828e-13
-0.2762857 -5.1587278000000005e-12
-0.2752857 -9.4524981e-12
-0.2742857 -1.2684165e-11
-0.2732857 -1.4860598e-11
-0.2722857 -1.6068405e-11
-0.2712857 -1.6462359000000002e-11
-0.2702857 -1.6249187e-11
-0.2692857 -1.566794e-11
-0.2682857 -1.4968369e-11
-0.2672857 -1.4388879e-11
-0.2662857 -1.4135615e-11
-0.2652857 -1.4364172e-11
-0.2642857 -1.516524e-11
-0.2632857 -1.6555236e-11
-0.2622857 -1.847262e-11
-0.2612857 -2.0780254e-11
-0.2602857 -2.3273741e-11
-0.2592857 -2.5695274e-11
-0.2582857 -2.7752147e-11
-0.2572857 -2.9138738e-11
-0.2562857 -2.9560493e-11
-0.2552857 -2.8758226999999997e-11
-0.2542857 -2.6530983e-11
-0.2532857 -2.2755796e-11
-0.2522857 -1.7402787000000002e-11
-0.2512857 -1.0544411e-11
-0.2502857 -2.3580017e-12
-0.2492857 6.8787871e-12
-0.2482857 1.6799518e-11
-0.2472857 2.6966902999999997e-11
-0.2462857 3.6896105e-11
-0.2452857 4.6081953e-11
-0.2442857 5.4028396000000004e-11
-0.2432857 6.0278291e-11
-0.2422857 6.4441649e-11
-0.2412857 6.6220537e-11
-0.2402857 6.5429064e-11
-0.2392857 6.2007192e-11
-0.2382857 5.602754e-11
-0.2372857 4.7694688e-11
-0.2362857 3.7337004e-11
-0.2352857 2.5391424000000004e-11
-0.2342857 1.2382003999999999e-11
-0.2332857 -1.1065989e-12
-0.2322857 -1.4459201e-11
-0.2312857 -2.7062133000000002e-11
-0.2302857 -3.8335459e-11
-0.2292857 -4.7763611e-11
-0.2282857 -5.4922748999999993e-11
-0.2272857 -5.9503368e-11
-0.2262857 -6.1326795e-11
-0.2252857 -6.0354667e-11
-0.2242857 -5.6690785e-11
-0.2232857 -5.0575173999999994e-11
-0.2222857 -4.2370694e-11
-0.2212857 -3.254283e-11
-0.2202857 -2.1633918e-11
-0.2192857 -1.0233186e-11
-0.2182857 1.0556406e-12
-0.2172857 1.1647275e-11
-0.2162857 2.1006451e-11
-0.2152857 2.867631e-11
-0.2142857 3.4301969e-11
-0.2132857 3.7647945000000003e-11
-0.2122857 3.8608453e-11
-0.2112857 3.7210122e-11
-0.2102857 3.3607011999999995e-11
-0.2092857 2.8068406000000004e-11
-0.2082857 2.0960158000000002e-11
-0.2072857 1.2720821e-11
-0.2062857 3.8340116e-12
-0.2052857 -5.2013071e-12
-0.2042857 -1.3900858000000001e-11
-0.2032857 -2.1823613e-11
-0.2022857 -2.8597212000000003e-11
-0.2012857 -3.3938735e-11
-0.2002857 -3.7669577e-11
-0.1992857 -3.972356e-11
-0.1982857 -4.0147722e-11
-0.1972857 -3.9095729e-11
-0.1962857 -3.6814236999999997e-11
-0.1952857 -3.3622993000000005e-11
-0.1942857 -2.9889852e-11
-0.1932857 -2.6002236000000002e-11
-0.1922857 -2.2336859e-11
-0.1912857 -1.9229658e-11
-0.1902857 -1.6948019e-11
-0.1892857 -1.566723e-11
-0.1882857 -1.545293e-11
-0.1872857 -1.6250987e-11
-0.1862857 -1.7885738e-11
-0.1852857 -2.0067083e-11
-0.1842857 -2.2406275000000002e-11
-0.1832857 -2.4439652e-11
-0.1822857 -2.565904e-11
-0.1812857 -2.5547023e-11
-0.1802857 -2.3614860999999998e-11
-0.1792857 -1.9440656e-11
-0.1782857 -1.2705157999999999e-11
-0.1772857 -3.2227683e-12
-0.1762857 9.0345408e-12
-0.1752857 2.3922207999999998e-11
-0.1742857 4.1118346e-11
-0.1732857 6.0129983e-11
-0.1722857 8.0310324e-11
-0.1712857 1.0088643000000001e-10
-0.1702857 1.2099596e-10
-0.1692857 1.3973107e-10
-0.1682857 1.5618697e-10
-0.1672857 1.6951249e-10
-0.1662857 1.7895943e-10
-0.1652857 1.8392770000000002e-10
-0.1642857 1.8400342000000002e-10
-0.1632857 1.789873e-10
-0.1622857 1.6891135e-10
-0.1612857 1.5404237e-10
-0.1602857 1.3487176e-10
-0.1592857 1.1209175e-10
-0.1582857 8.6559167e-11
-0.1572857 5.9248591e-11
-0.1562857 3.119763e-11
-0.1552857 3.4475230000000004e-12
-0.1542857 -2.3017289999999998e-11
-0.1532857 -4.7326818e-11
-0.1522857 -6.8776663e-11
-0.1512857 -8.686922699999999e-11
-0.1502857 -1.0134227000000001e-10
-0.1492857 -1.1218262e-10
-0.1482857 -1.1962394e-10
-0.1472857 -1.2412859e-10
-0.1462857 -1.2635423e-10
-0.1452857 -1.2710743e-10
-0.1442857 -1.2728691000000002e-10
-0.1432857 -1.2782009999999998e-10
-0.1422857 -1.29597e-10
-0.1412857 -1.3340549e-10
-0.1402857 -1.3987247e-10
-0.1392857 -1.4941438e-10
-0.1382857 -1.6220074e-10
-0.1372857 -1.7813291e-10
-0.1362857 -1.9683976999999997e-10
-0.1352857 -2.1769097e-10
-0.1342857 -2.3982678e-10
-0.1332857 -2.6220311000000003e-10
-0.1322857 -2.8364884e-10
-0.1312857 -3.0293205000000004e-10
-0.1302857 -3.1883096e-10
-0.1292857 -3.3020529e-10
-0.1282857 -3.3606311999999997e-10
-0.1272857 -3.3561931e-10
-0.1262857 -3.2834116999999996e-10
-0.1252857 -3.1397862e-10
-0.1242857 -2.9257644e-10
-0.1232857 -2.6446804999999997e-10
-0.1222857 -2.3025056e-10
-0.1212857 -1.9074354e-10
-0.1202857 -1.4693325e-10
-0.1192857 -9.990693200000001e-11
-0.1182857 -5.0781123999999994e-11
-0.1172857 -6.2889321e-13
-0.1162857 4.9588723999999994e-11
-0.1152857 9.9082504e-11
-0.1142857 1.4728164e-10
-0.1132857 1.9386377999999998e-10
-0.1122857 2.3876632000000004e-10
-0.1112857 2.8217766999999996e-10
-0.1102857 3.2450940999999996e-10
-0.1092857 3.6635044e-10
-0.1082857 4.0840608000000005e-10
-0.1072857 4.5142583e-10
-0.1062857 4.9612484e-10
-0.1052857 5.4310389e-10
-0.1042857 5.9277318e-10
-0.1032857 6.452852599999999e-10
-0.1022857 7.0048225e-10
-0.1012857 7.5786079e-10
-0.1002857 8.1655811e-10
-9.9285714E-02 8.753607200000001e-10
-9.8285712E-02 9.3273583e-10
-9.7285718E-02 9.8688445e-10
-9.6285716E-02 1.0358134e-09
-9.5285714E-02 1.0774227e-09
-9.4285712E-02 1.1096023e-09
-9.3285717E-02 1.1303344000000001e-09
-9.2285715E-02 1.1377925e-09
-9.1285713E-02 1.1304333e-09
-9.0285711E-02 1.1070744e-09
-8.9285716E-02 1.0669521e-09
-8.8285714E-02 1.0097575e-09
-8.7285712E-02 9.3564783e-10
-8.6285718E-02 8.452320400000001e-10
-8.5285716E-02 7.395316100000001e-10
-8.4285714E-02 6.1992026e-10
-8.3285712E-02 4.8804446e-10
-8.2285717E-02 3.4573184e-10
-8.1285715E-02 1.9489191000000002e-10
-8.0285713E-02 3.7416953e-11
-7.9285711E-02 -1.249116e-10
-7.8285716E-02 -2.905049e-10
-7.7285714E-02 -4.5803092000000003e-10
-7.6285712E-02 -6.2645826e-10
-7.5285718E-02 -7.950752e-10
-7.4285716E-02 -9.6348346e-10
-7.3285714E-02 -1.131566e-09
-7.2285712E-02 -1.2994307e-09
-7.1285717E-02 -1.4673337e-09
-7.0285715E-02 -1.6355877e-09
-6.9285713E-02 -1.8044597e-09
-6.8285711E-02 -1.9740678e-09
-6.7285717E-02 -2.1442816e-09
-6.6285715E-02 -2.3146353e-09
-6.5285712E-02 -2.4842593e-09
-6.4285718E-02 -2.6518362000000003e-09
-6.3285716E-02 -2.8155849000000002e-09
-6.2285714E-02 -2.9732764999999996e-09
-6.1285716E-02 -3.1222801999999997e-09
-6.0285714E-02 -3.2596405000000003e-09
-5.9285715E-02 -3.3821782e-09
-5.8285713E-02 -3.486611e-09
-5.7285715E-02 -3.5696852e-09
-5.6285713E-02 -3.6283146999999997e-09
-5.5285715E-02 -3.6597135000000003e-09
-5.4285713E-02 -3.6615169000000002e-09
-5.3285714E-02 -3.6318872e-09
-5.2285716E-02 -3.5695901000000003e-09
-5.1285714E-02 -3.4740453999999998e-09
-5.0285716E-02 -3.3453441e-09
-4.9285714E-02 -3.1842345e-09
-4.8285715E-02 -2.9920764e-09
-4.7285713E-02 -2.7707675e-09
-4.6285715E-02 -2.5226481e-09
-4.5285713E-02 -2.2503863e-09
-4.4285715E-02 -1.9568547999999998e-09
-4.3285713E-02 -1.6450038999999998e-09
-4.2285714E-02 -1.3177412e-09
-4.1285716E-02 -9.7782251e-10
-4.0285714E-02 -6.2776598e-10
-3.9285716E-02 -2.6979194e-10
-3.8285714E-02 9.4206446e-11
-3.7285715E-02 4.6265604e-10
-3.6285713E-02 8.342653800000001e-10
-3.5285715E-02 1.2079539000000002e-09
-3.4285713E-02 1.5827548999999998e-09
-3.3285715E-02 1.9576988e-09
-3.2285713E-02 2.3316857e-09
-3.1285714E-02 2.7033582e-09
-3.0285714E-02 3.0709798999999996e-09
-2.9285714E-02 3.4323353e-09
-2.8285714E-02 3.7846541999999994e-09
-2.7285714E-02 4.1245701e-09
-2.6285714E-02 4.4481186e-09
-2.5285713E-02 4.7507734e-09
-2.4285715E-02 5.0275228e-09
-2.3285715E-02 5.2729800000000005e-09
-2.2285715E-02 5.481518e-09
-2.1285715E-02 5.6474317999999995e-09
-2.0285714E-02 5.765109899999999e-09
-1.9285714E-02 5.8292128000000005e-09
-1.8285714E-02 5.8348548e-09
-1.7285714E-02 5.7777651e-09
-1.6285714E-02 5.6544405e-09
-1.5285715E-02 5.4622661e-09
-1.4285714E-02 5.1996046e-09
-1.3285714E-02 4.8658501e-09
-1.2285714E-02 4.4614479e-09
-1.1285714E-02 3.9878802000000006e-09
-1.0285715E-02 3.4476141000000003e-09
-9.2857145E-03 2.8440262e-09
-8.2857143E-03 2.1812958e-09
-7.2857141E-03 1.4642767999999998e-09
-6.2857145E-03 6.983710500000001e-10
-5.2857143E-03 -1.1060192e-10
-4.2857141E-03 -9.5651742e-10
-3.2857142E-03 -1.8330390999999998e-09
-2.2857143E-03 -2.7336832e-09
-1.2857143E-03 -3.6518476e-09
-2.8571428E-04 -4.580805500000001e-09
7.1428571E-04 -5.5136652000000006e-09
1.7142857E-03 -6.4432973e-09
2.7142856E-03 -7.3622317e-09
3.7142858E-03 -8.2625531e-09
4.7142855E-03 -9.135784499999999e-09
5.7142857E-03 -9.972775399999999e-09
6.7142858E-03 -1.0763592e-08
7.7142855E-03 -1.1497445e-08
8.7142857E-03 -1.2162639999999999e-08
9.7142858E-03 -1.2746552e-08
1.0714286E-02 -1.3235633e-08
1.1714286E-02 -1.3615451999999998e-08
1.2714285E-02 -1.3870774e-08
1.3714286E-02 -1.3985671999999998e-08
1.4714286E-02 -1.3943646e-08
1.5714286E-02 -1.3727797999999999e-08
1.6714286E-02 -1.3320992e-08
1.7714286E-02 -1.2706035000000001e-08
1.8714286E-02 -1.1865892e-08
1.9714287E-02 -1.0783869e-08
2.0714285E-02 -9.4438075e-09
2.1714285E-02 -7.8302489e-09
2.2714285E-02 -5.9285611e-09
2.3714285E-02 -3.7250064e-09
2.4714286E-02 -1.20682e-09
2.5714286E-02 1.6377966999999998e-09
2.6714286E-02 4.8196881e-09
2.7714286E-02 8.348814e-09
2.8714286E-02 1.2234366000000001e-08
2.9714286E-02 1.6484882e-08
3.0714286E-02 2.1108407e-08
3.1714287E-02 2.6112629e-08
3.2714285E-02 3.150501e-08
3.3714287E-02 3.7292822e-08
3.4714285E-02 4.3483234e-08
3.5714287E-02 5.008331e-08
3.6714286E-02 5.7100052000000005e-08
3.7714284E-02 6.4540384e-08
3.8714286E-02 7.2411105e-08
3.9714284E-02 8.0718754e-08
4.0714286E-02 8.9469487e-08
4.1714285E-02 9.8668995e-08
4.2714287E-02 1.0832234e-07
4.3714285E-02 1.1843385e-07
4.4714287E-02 1.2900694e-07
4.5714285E-02 1.4004404000000002e-07
4.6714287E-02 1.515465e-07
4.7714286E-02 1.6351439e-07
4.8714284E-02 1.7594655e-07
4.9714286E-02 1.8884048e-07
5.0714284E-02 2.0219253e-07
5.1714286E-02 2.1599799999999997e-07
5.2714285E-02 2.3025122e-07
5.3714287E-02 2.4494584e-07
5.4714285E-02 2.6007498e-07
5.5714287E-02 2.7563161e-07
5.6714285E-02 2.9160885e-07
5.7714287E-02 3.0800027000000003e-07
5.8714285E-02 3.2480001e-07
5.9714288E-02 3.4200318e-07
6.0714286E-02 3.5960601e-07
6.1714284E-02 3.7760604e-07
6.2714286E-02 3.9600216e-07
6.3714288E-02 4.1479455e-07
6.4714283E-02 4.3398463000000004e-07
6.5714285E-02 4.5357472999999996e-07
6.6714287E-02 4.7356825e-07
6.7714289E-02 4.939693499999999e-07
6.8714283E-02 5.1478279e-07
6.9714285E-02 5.3601377e-07
7.0714287E-02 5.5766773e-07
7.1714282E-02 5.7975007e-07
7.2714284E-02 6.0226588e-07
7.3714286E-02 6.2521983e-07
7.4714288E-02 6.4861623e-07
7.5714283E-02 6.7245907e-07
7.6714285E-02 6.9675217e-07
7.7714287E-02 7.214993e-07
7.8714289E-02 7.4670412e-07
7.9714283E-02 7.723699900000001e-07
8.0714285E-02 7.985007300000001e-07
8.1714287E-02 8.2510105e-07
8.2714289E-02 8.521764599999999e-07
8.3714284E-02 8.797338899999999e-07
8.4714286E-02 9.0778212e-07
8.5714288E-02 9.363311899999999e-07
8.6714283E-02 9.653924800000001e-07
8.7714285E-02 9.949791199999999e-07
8.8714287E-02 1.0251057e-06
8.9714289E-02 1.0557881e-06
9.0714283E-02 1.0870431e-06
9.1714285E-02 1.118888e-06
9.2714287E-02 1.151341e-06
9.3714289E-02 1.184419e-06
9.4714284E-02 1.2181389e-06
9.5714286E-02 1.2525164e-06
9.6714288E-02 1.2875657e-06
9.7714283E-02 1.3232997e-06
9.8714285E-02 1.3597297e-06
9.9714287E-02 1.3968652e-06
0.1007143 1.4347146e-06
0.1017143 1.4732840999999999e-06
0.1027143 1.5125785e-06
0.1037143 1.552602e-06
0.1047143 1.5933574e-06
0.1057143 1.6348482e-06
0.1067143 1.6770775e-06
0.1077143 1.7200492e-06
0.1087143 1.7637671e-06
0.1097143 1.8082359000000001e-06
0.1107143 1.8534605e-06
0.1117143 1.8994477000000002e-06
0.1127143 1.946206e-06
0.1137143 1.9937445e-06
0.1147143 2.0420741e-06
0.1157143 2.0912051e-06
0.1167143 2.1411481e-06
0.1177143 2.1919126e-06
0.1187143 2.2435074e-06
0.1197143 2.2959398e-06
0.1207143 2.3492162999999997e-06
0.1217143 2.4033419e-06
0.1227143 2.4583191e-06
0.1237143 2.5141487e-06
0.1247143 2.5708289000000002e-06
0.1257143 2.6283566e-06
0.1267143 2.6867282e-06
0.1277143 2.7459404000000003e-06
0.1287143 2.805989e-06
0.1297143 2.8668708e-06
0.1307143 2.9285825e-06
0.1317143 2.9911213000000002e-06
0.1327143 3.0544860999999997e-06
0.1337143 3.1186772e-06
0.1347143 3.1836983e-06
0.1357143 3.2495560000000002e-06
0.1367143 3.31626e-06
0.1377143 3.3838212000000004e-06
0.1387143 3.4522503999999996e-06
0.1397143 3.5215591999999997e-06
0.1407143 3.5917607999999997e-06
0.1417143 3.6628713e-06
0.1427143 3.7349078e-06
0.1437143 3.8078884000000003e-06
0.1447143 3.8818293e-06
0.1457143 3.9567436e-06
0.1467143 4.0326434e-06
0.1477143 4.1095394e-06
0.1487143 4.1874415e-06
0.1497143 4.2663604e-06
0.1507143 4.3463071e-06
0.1517143 4.4272920000000006e-06
0.1527143 4.5093238e-06
0.1537143 4.5924111e-06
0.1547143 4.6765628e-06
0.1557143 4.761791e-06
0.1567143 4.8481091e-06
0.1577143 4.935531800000001e-06
0.1587143 5.0240775e-06
0.1597143 5.1137668e-06
0.1607143 5.2046222e-06
0.1617143 5.296666899999999e-06
0.1627143 5.389926e-06
0.1637143 5.4844243e-06
0.1647143 5.5801891e-06
0.1657143 5.677251e-06
0.1667143 5.7756406e-06
0.1677143 5.8753890999999995e-06
0.1687143 5.9765242e-06
0.1697143 6.0790711000000006e-06
0.1707143 6.1830548e-06
0.1717143 6.2884979000000004e-06
0.1727143 6.3954246e-06
0.1737143 6.5038599e-06
0.1747143 6.6138256e-06
0.1757143 6.7253431e-06
0.1767143 6.8384317e-06
0.1777143 6.9531083e-06
0.1787143 7.069390799999999e-06
0.1797143 7.1872996e-06
0.1807143 7.3068584e-06
0.1817143 7.4280919e-06
0.1827143 7.5510243e-06
0.1837143 7.6756798e-06
0.1847143 7.802081099999999e-06
0.1857143 7.9302531e-06
0.1867143 8.0602256e-06
0.1877143 8.1920305e-06
0.1887143 8.3257049e-06
0.1897143 8.461285e-06
0.1907143 8.5988049e-06
0.1917143 8.7382944e-06
0.1927143 8.879783300000001e-06
0.1937143 9.0233058e-06
0.1947143 9.168900300000001e-06
0.1957143 9.316603e-06
0.1967143 9.4664458e-06
0.1977143 9.618457900000001e-06
0.1987143 9.772663399999999e-06
0.1997143 9.9290844e-06
0.2007143 1.0087745e-05
0.2017143 1.0248672e-05
0.2027143 1.0411893e-05
0.2037143 1.0577437999999999e-05
0.2047143 1.0745332e-05
0.2057143 1.0915597999999999e-05
0.2067143 1.1088257000000001e-05
0.2077143 1.126333e-05
0.2087143 1.1440844e-05
0.2097143 1.1620828e-05
0.2107143 1.1803321e-05
0.2117143 1.1988357e-05
0.2127143 1.2175968e-05
0.2137143 1.2366188e-05
0.2147143 1.2559049e-05
0.2157143 1.2754586e-05
0.2167143 1.2952842e-05
0.2177143 1.3153857e-05
0.2187143 1.3357672e-05
0.2197143 1.3564328e-05
0.2207143 1.3773864999999998e-05
0.2217143 1.398632e-05
0.2227143 1.4201723000000001e-05
0.2237143 1.4420102e-05
0.2247143 1.4641489e-05
0.2257143 1.4865914000000001e-05
0.2267143 1.5093414e-05
0.2277143 1.5324015e-05
0.2287143 1.5557744e-05
0.2297143 1.5794629e-05
0.2307143 1.6034697e-05
0.2317143 1.6277981e-05
0.2327143 1.6524517e-05
0.2337143 1.6774336999999997e-05
0.2347143 1.7027477e-05
0.2357143 1.7283979000000002e-05
0.2367143 1.7543886e-05
0.2377143 1.7807243999999998e-05
0.2387143 1.8074105e-05
0.2397143 1.8344525e-05
0.2407143 1.8618555000000002e-05
0.2417143 1.8896253000000002e-05
0.2427143 1.9177683e-05
0.2437143 1.9462907e-05
0.2447143 1.9751988e-05
0.2457143 2.0044995000000002e-05
0.2467143 2.0341982e-05
0.2477143 2.0643004e-05
0.2487143 2.0948109999999998e-05
0.2497143 2.1257347e-05
0.2507143 2.1570769e-05
0.2517143 2.1888431e-05
0.2527143 2.2210394e-05
0.2537143 2.2536714999999998e-05
0.2547143 2.2867452e-05
0.2557143 2.3202648999999998e-05
0.2567143 2.3542346e-05
0.2577143 2.3886594e-05
0.2587143 2.4235450000000002e-05
0.2597143 2.4588985000000004e-05
0.2607143 2.4947271999999998e-05
0.2617143 2.5310381999999998e-05
0.2627143 2.5678385999999996e-05
0.2637143 2.605135e-05
0.2647143 2.6429353e-05
0.2657143 2.6812483999999997e-05
0.2667143 2.7200838000000003e-05
0.2677143 2.759451e-05
0.2687143 2.7993575999999997e-05
0.2697143 2.8398119e-05
0.2707143 2.8808207999999998e-05
0.2717143 2.9223906e-05
0.2727143 2.9645304e-05
0.2737143 3.0072474e-05
0.2747143 3.0505478e-05
0.2757143 3.0944378e-05
0.2767143 3.138922e-05
0.2777143 3.1840051e-05
0.2787143 3.2296920999999996e-05
0.2797143 3.2759891e-05
0.2807143 3.3229026e-05
0.2817143 3.3704399e-05
0.2827143 3.4186075e-05
0.2837143 3.4674107e-05
0.2847143 3.5168549e-05
0.2857143 3.5669464e-05
0.2867143 3.6176925000000004e-05
0.2877143 3.6691014e-05
0.2887143 3.7211828e-05
0.2897143 3.7739454e-05
0.2907143 3.8273964e-05
0.2917143 3.8815438e-05
0.2927143 3.9363948e-05
0.2937143 3.9919578e-05
0.2947143 4.0482425e-05
0.2957143 4.1052584000000004e-05
0.2967143 4.1630136e-05
0.2977143 4.221516e-05
0.2987143 4.2807716e-05
0.2997143 4.3407874000000004e-05
0.3007143 4.4015698e-05
0.3017143 4.4631244e-05
0.3027143 4.5254592e-05
0.3037143 4.588581e-05
0.3047143 4.6524994e-05
0.3057143 4.7172227e-05
0.3067143 4.782759200000001e-05
0.3077143 4.8491160000000005e-05
0.3087143 4.9163020000000005e-05
0.3097143 4.9843277e-05
0.3107143 5.053202e-05
0.3117143 5.1229375000000006e-05
0.3127143 5.1935466999999994e-05
0.3137143 5.2650415e-05
0.3147143 5.3374333000000005e-05
0.3157143 5.4107345999999995e-05
0.3167143 5.4849568e-05
0.3177143 5.5601123e-05
0.3187143 5.6362148e-05
0.3197143 5.7132769e-05
0.3207143 5.7913138000000004e-05
0.3217143 5.8703374999999996e-05
0.3227143 5.95036e-05
0.3237143 6.0313909e-05
0.3247143 6.1134398e-05
0.3257143 6.1965181e-05
0.3267143 6.280639e-05
0.3277143 6.365816600000001e-05
0.3287143 6.4520646e-05
0.3297143 6.5393948e-05
0.3307143 6.6278176e-05
0.3317143 6.7173437e-05
0.3327143 6.8079845e-05
0.3337143 6.8997542e-05
0.3347143 6.992668800000001e-05
0.3357143 7.086743500000001e-05
0.3367143 7.1819949e-05
0.3377143 7.2784354e-05
0.3387143 7.376078800000001e-05
0.3397143 7.4749369e-05
0.3407143 7.5750256e-05
0.3417143 7.6763627e-05
0.3427143 7.778965e-05
0.3437143 7.8828475e-05
0.3447143 7.988022e-05
0.3457143 8.094500600000001e-05
0.3467143 8.2022956e-05
0.3477143 8.3114219e-05
0.3487143 8.421895400000001e-05
0.3497143 8.5337314e-05
0.3507143 8.6469441e-05
0.3517143 8.7615456e-05
0.3527143 8.8775454e-05
0.3537143 8.9949543e-05
0.3547143 9.1137832e-05
0.3557143 9.2340457e-05
0.3567143 9.355760500000001e-05
0.3577143 9.4789448e-05
0.3587143 9.6036138e-05
0.3597143 9.72978e-05
0.3607143 9.8574549e-05
0.3617143 9.986650900000001e-05
0.3627143 0.00010117383999999999
0.3637143 0.00010249674
0.3647143 0.00010383545999999999
0.3657143 0.00010519019
0.3667143 0.00010656111
0.3677143 0.00010794831000000001
0.3687143 0.00010935197
0.3697143 0.00011077226000000001
0.3707143 0.00011220939
0.3717143 0.00011366357999999999
0.3727143 0.00011513507
0.3737143 0.00011662403999999999
0.3747143 0.00011813063
0.3757143 0.00011965499
0.3767143 0.00012119731
0.3777143 0.00012275776
0.3787143 0.00012433656999999998
0.3797143 0.00012593393
0.3807143 0.00012755008000000002
0.3817143 0.00012918521
0.3827143 0.00013083945
0.3837143 0.000132513
0.3847143 0.00013420604
0.3857143 0.00013591883999999999
0.3867143 0.00013765172
0.3877143 0.0001394049
0.3887143 0.00014117863
0.3897143 0.00014297308
0.3907143 0.00014478844
0.3917143 0.00014662501000000001
0.3927143 0.00014848307
0.3937143 0.00015036293000000002
0.3947143 0.00015226486
0.3957143 0.00015418906
0.3967143 0.00015613577
0.3977143 0.00015810518
0.3987143 0.00016009751000000002
0.3997143 0.00016211302
0.4007143 0.000164152
0.4017143 0.00016621481
0.4027143 0.00016830165
0.4037143 0.00017041276000000002
0.4047143 0.00017254827999999998
0.4057143 0.00017470836
0.4067143 0.00017689325000000002
0.4077143 0.00017910328
0.4087143 0.00018133885
0.4097143 0.00018360029
0.4107143 0.00018588778
0.4117143 0.00018820144
0.4127143 0.00019054145
0.4137143 0.0001929081
0.4147143 0.00019530175
0.4157143 0.0001977229
0.4167143 0.00020017186999999998
0.4177143 0.00020264895000000001
0.4187143 0.00020515429
0.4197143 0.00020768805
0.4207143 0.00021025040999999998
0.4217143 0.00021284184
0.4227143 0.00021546273
0.4237143 0.00021811356000000002
0.4247143 0.00022079469
0.4257143 0.00022350638999999998
0.4267143 0.00022624881
0.4277143 0.00022902209000000002
0.4287143 0.00023182640000000003
0.4297143 0.00023466209
0.4307143 0.00023752962
0.4317143 0.00024042946999999998
0.4327143 0.000243362
0.4337143 0.00024632745
0.4347143 0.00024932601
0.4357143 0.0002523579
0.4367143 0.00025542345
0.4377143 0.00025852319
0.4387143 0.00026165776
0.4397143 0.00026482769000000004
0.4407143 0.00026803325
0.4417143 0.00027127462
0.4427143 0.00027455200999999997
0.4437143 0.00027786566
0.4447143 0.00028121608
0.4457143 0.00028460383
0.4467143 0.00028802948999999997
0.4477143 0.00029149359999999997
0.4487143 0.00029499647
0.4497143 0.00029853834000000004
0.4507143 0.00030211941000000004
0.4517143 0.00030574005999999996
0.4527143 0.00030940068
0.4537143 0.00031310192
0.4547143 0.00031684428
0.4557143 0.00032062812
0.4567143 0.00032445375000000003
0.4577143 0.0003283214
0.4587143 0.00033223134
0.4597143 0.00033618394
0.4607143 0.0003401798
0.4617143 0.00034421955
0.4627143 0.00034830391
0.4637143 0.00035243336
0.4647143 0.00035660821
0.4657143 0.00036082877
0.4667143 0.0003650953
0.4677143 0.00036940819
0.4687143 0.00037376803
0.4697143 0.00037817548999999996
0.4707143 0.00038263119999999994
0.4717143 0.00038713561000000004
0.4727143 0.00039168903999999997
0.4737143 0.00039629176
0.4747143 0.00040094419000000003
0.4757143 0.00040564686999999995
0.4767143 0.00041040043
0.4777143 0.00041520551999999996
0.4787143 0.00042006263
0.4797143 0.00042497213
0.4807143 0.00042993432999999996
0.4817143 0.00043494952
0.4827143 0.00044001821999999996
0.4837143 0.00044514099
0.4847143 0.00045031852
0.4857143 0.00045555138999999996
0.4867143 0.00046084028
0.4877143 0.0004661857
0.4887143 0.00047158815000000005
0.4897143 0.00047704821
0.4907143 0.00048256633999999997
0.4917143 0.00048814327
0.4927143 0.00049377963
0.4937143 0.00049947603
0.4947143 0.00050523304
0.4957143 0.00051105098
0.4967143 0.00051693037
0.4977143 0.00052287182
0.4987143 0.0005288761699999999
0.4997143 0.00053494405
0.5007143 0.00054107622
0.5017143 0.00054727329
0.5027143 0.0005535358
0.5037143 0.00055986425
0.5047143 0.00056625918
0.5057143 0.0005727210900000001
0.5067143 0.00057925063
0.5077143 0.0005858485600000001
0.5087143 0.00059251556
0.5097143 0.0005992522299999999
0.5107143 0.00060605921
0.5117143 0.0006129371299999999
0.5127143 0.0006198867099999999
0.5137143 0.00062690874
0.5147143 0.00063400407
0.5157143 0.00064117335
0.5167143 0.00064841715
0.5177143 0.00065573599
0.5187143 0.00066313055
0.5197143 0.00067060155
0.5207143 0.00067814981
0.5217143 0.00068577606
0.5227143 0.0006934810199999999
0.5237143 0.00070126539
0.5247143 0.00070912965
0.5257143 0.00071707468
0.5267143 0.00072510147
0.5277143 0.0007332108
0.5287143 0.0007414033
0.5297143 0.0007496793800000001
0.5307143 0.00075803964
0.5317143 0.0007664847499999999
0.5327143 0.0007750154499999999
0.5337143 0.0007836326400000001
0.5347143 0.00079233714
0.5357143 0.00080112977
0.5367143 0.00081001126
0.5377143 0.00081898233
0.5387143 0.0008280439
0.5397143 0.0008371968800000001
0.5407143 0.00084644225
0.5417143 0.00085578076
0.5427143 0.00086521341
0.5437143 0.00087474091
0.5447143 0.00088436382
0.5457143 0.0008940828600000001
0.5467143 0.00090389885
0.5477143 0.00091381271
0.5487143 0.00092382561
0.5497143 0.00093393865
0.5507143 0.00094415273
0.5517143 0.00095446858
0.5527143 0.0009648867499999999
0.5537143 0.0009754080600000001
0.5547143 0.00098603359
0.5557143 0.00099676445
0.5567143 0.0010076017
0.5577143 0.0010185463
0.5587143 0.001029599
0.5597143 0.0010407605000000001
0.5607143 0.0010520314
0.5617143 0.0010634129
0.5627143 0.0010749061999999999
0.5637143 0.0010865131
0.5647143 0.0010982345
0.5657143 0.0011100713
0.5667143 0.0011220244
0.5677143 0.0011340941
0.5687143 0.0011462814
0.5697143 0.0011585873
0.5707143 0.0011710136999999999
0.5717143 0.0011835622
0.5727143 0.0011962335
0.5737143 0.001209028
0.5747143 0.0012219462
0.5757143 0.001234989
0.5767143 0.0012481577
0.5777143 0.0012614541
0.5787143 0.0012748797
0.5797143 0.0012884359
0.5807143 0.0013021231
0.5817143 0.0013159421
0.5827143 0.0013298932
0.5837143 0.0013439772
0.5847143 0.0013581954000000001
0.5857143 0.001372549
0.5867143 0.0013870402
0.5877143 0.0014016705
0.5887143 0.0014164407
0.5897143 0.0014313513
0.5907143 0.0014464026999999999
0.5917143 0.0014615959
0.5927143 0.001476933
0.5937143 0.0014924166
0.5947143 0.0015080482
0.5957143 0.0015238285
0.5967143 0.0015397571000000001
0.5977143 0.0015558342000000001
0.5987143 0.0015720607
0.5997143 0.0015884381000000002
0.6007143 0.0016049693
0.6017143 0.0016216568999999998
0.6027143 0.0016385024
0.6037143 0.0016555055
0.6047143 0.0016726662999999998
0.6057143 0.001689985
0.6067143 0.0017074636999999998
0.6077143 0.0017251052
0.6087143 0.0017429116
0.6097143 0.0017608842000000002
0.6107143 0.0017790229
0.6117143 0.0017973280000000002
0.6127143 0.0018158002
0.6137143 0.0018344415000000002
0.6147143 0.0018532546
0.6157143 0.0018722418000000002
0.6167143 0.0018914055999999999
0.6177143 0.0019107465
0.6187143 0.0019302651999999999
0.6197143 0.0019499622999999998
0.6207143 0.0019698384
0.6217143 0.0019898953
0.6227143 0.0020101354000000003
0.6237143 0.0020305606
0.6247143 0.0020511729000000003
0.6257143 0.0020719728
0.6267143 0.0020929612
0.6277143 0.0021141391999999998
0.6287143 0.0021355083
0.6297143 0.0021570713
0.6307143 0.0021788306
0.6317143 0.0022007878
0.6327143 0.0022229435
0.6337143 0.0022452981
0.6347143 0.0022678527
0.6357143 0.0022906088000000002
0.6367143 0.0023135688
0.6377143 0.0023367343999999997
0.6387143 0.0023601076
0.6397143 0.0023836903
0.6407143 0.0024074838
0.6417143 0.0024314895
0.6427143 0.002455709
0.6437143 0.0024801437
0.6447143 0.0025047953
0.6457143 0.0025296662
0.6467143 0.0025547575
0.6477143 0.0025800704
0.6487143 0.0026056059
0.6497143 0.0026313657
0.6507143 0.0026573518000000003
0.6517143 0.0026835659999999996
0.6527143 0.0027100099
0.6537143 0.002736685
0.6547143 0.0027635931
0.6557143 0.0027907363
0.6567143 0.0028181164
0.6577143 0.0028457345
0.6587143 0.0028735923
0.6597143 0.0029016914
0.6607143 0.0029300326999999998
0.6617143 0.0029586181
0.6627143 0.0029874504
0.6637143 0.0030165322000000002
0.6647143 0.0030458657
0.6657143 0.0030754531
0.6667143 0.0031052946999999996
0.6677143 0.0031353916999999998
0.6687143 0.0031657455000000004
0.6697143 0.0031963576
0.6707143 0.003227231
0.6717143 0.0032583677
0.6727143 0.0032897715
0.6737143 0.0033214433999999996
0.6747143 0.0033533852000000005
0.6757143 0.0033855973000000003
0.6767143 0.0034180819
0.6777143 0.0034508400999999998
0.6787143 0.0034838748
0.6797143 0.0035171888000000004
0.6807143 0.0035507856
0.6817143 0.0035846660000000002
0.6827143 0.0036188310000000003
0.6837143 0.003653282
0.6847143 0.0036880207
0.6857143 0.0037230497
0.6867143 0.0037583714999999997
0.6877143 0.0037939888
0.6887143 0.0038299037
0.6897143 0.0038661185999999998
0.6907143 0.0039026358999999997
0.6917143 0.003939457
0.6927143 0.0039765836999999995
0.6937143 0.0040140178
0.6947143 0.0040517611000000005
0.6957143 0.0040898161
0.6967143 0.0041281859
0.6977143 0.0041668725
0.6987143 0.0042058778
0.6997143 0.0042452029
0.7007143 0.00428485
0.7017143 0.0043248205
0.7027143 0.004365115500000001
0.7037143 0.004405739299999999
0.7047143 0.0044466957
0.7057143 0.0044879875
0.7067143 0.0045296158
0.7077143 0.0045715802
0.7087143 0.0046138804
0.7097143 0.0046565183
0.7107143 0.0046994985
0.7117143 0.0047428268
0.7127143 0.004786508
0.7137143 0.0048305446
0.7147143 0.004874936
0.7157143 0.0049196806
0.7167143 0.0049647784
0.7177143 0.0050102328
0.7187143 0.0050560473
0.7197143 0.0051022271000000004
0.7207143 0.0051487765000000005
0.7217143 0.0051956962
0.7227143 0.0052429859
0.7237143 0.0052906453
0.7247143 0.0053386753
0.7257143 0.0053870804999999996
0.7267143 0.0054358672000000005
0.7277143 0.0054850421
0.7287143 0.0055346092
0.7297143 0.0055845678
0.7307143 0.0056349152
0.7317143 0.0056856505
0.7327143 0.0057367753
0.7337143 0.0057882964
0.7347143 0.0058402198
0.7357143 0.0058925514
0.7367143 0.0059452923
0.7377143 0.0059984406
0.7387143 0.0060519935
0.7397143 0.0061059509
0.7407143 0.006160319
0.7417143 0.0062151077
0.7427143 0.006270325
0.7437143 0.006325975100000001
0.7447143 0.006382054599999999
0.7457143 0.0064385589
0.7467143 0.0064954845999999995
0.7477143 0.0065528322
0.7487143 0.006610612
0.7497143 0.0066688350000000006
0.7507143 0.006727508300000001
0.7517143 0.006786633499999999
0.7527143 0.0068462068
0.7537143 0.0069062226
0.7547143 0.006966680699999999
0.7557143 0.0070275892
0.7567143 0.0070889581999999994
0.7577143 0.0071507951
0.7587143 0.0072131021
0.7597143 0.0072758761
0.7607143 0.007339109999999999
0.7617143 0.0074028008
0.7627143 0.007466952999999999
0.7637143 0.007531576599999999
0.7647143 0.007596682600000001
0.7657143 0.0076622797
0.7667143 0.0077283701000000005
0.7677143 0.007794950199999999
0.7687143 0.0078620134
0.7697143 0.0079295605
0.7707143 0.0079975951
0.7717143 0.0080661259
0.7727143 0.0081351602
0.7737143 0.008204702999999999
0.7747143 0.0082747531
0.7757143 0.0083453036
0.7767143 0.008416354800000001
0.7777143 0.008487911
0.7787143 0.0085599801
0.7797143 0.0086325708
0.7807143 0.0087056927
0.7817143 0.0087793473
0.7827143 0.0088535329
0.7837143 0.0089282439
0.7847143 0.009003478
0.7857143 0.0090792353
0.7867143 0.0091555252
0.7877143 0.0092323571
0.7887143 0.0093097391
0.7897143 0.0093876748
0.7907143 0.009466163500000001
0.7917143 0.0095452022
0.7927143 0.009624786599999999
0.7937143 0.0097049226
0.7947143 0.0097856202
0.7957143 0.009866889
0.7967143 0.0099487355
0.7977143 0.010031158
0.7987143 0.010114151
0.7997143 0.010197705999999999
0.8007143 0.010281825
0.8017143 0.010366517
0.8027143 0.010451794
0.8037143 0.010537669999999999
0.8047143 0.010624149999999999
0.8057143 0.010711229
0.8067143 0.010798902
0.8077143 0.010887163
0.8087143 0.010976013
0.8097143 0.011065463000000001
0.8107143 0.011155523
0.8117143 0.011246205
0.8127143 0.011337511
0.8137143 0.011429434
0.8147143 0.011521972
0.8157143 0.01161512
0.8167143 0.011708883
0.8177143 0.011803271
0.8187143 0.011898296999999999
0.8197143 0.011993972
0.8207143 0.012090296
0.8217143 0.012187263
0.8227143 0.012284861000000001
0.8237143 0.012383087999999999
0.8247143 0.01248195
0.8257143 0.012581465
0.8267143 0.012681644999999998
0.8277143 0.012782494999999998
0.8287143 0.012884017
0.8297143 0.012986196
0.8307143 0.013089022999999998
0.8317143 0.013192502
0.8327143 0.013296647
0.8337143 0.013401478999999999
0.8347143 0.013507005
0.8357143 0.013613219
0.8367143 0.013720109999999999
0.8377143 0.013827672
0.8387143 0.013935904
0.8397143 0.014044817
0.8407143 0.014154428
0.8417143 0.014264749
0.8427143 0.014375783
0.8437143 0.014487526
0.8447143 0.01459997
0.8457143 0.014713108
0.8467143 0.014826945
0.8477143 0.014941495999999999
0.8487143 0.015056774
0.8497143 0.015172786
0.8507143 0.015289533
0.8517143 0.015407005999999999
0.8527143 0.015525197
0.8537143 0.015644102
0.8547143 0.01576373
0.8557143 0.015884094
0.8567143 0.016005208
0.8577143 0.016127077
0.8587143 0.016249702999999997
0.8597143 0.016373077
0.8607143 0.016497191
0.8617143 0.016622043
0.8627143 0.016747649
0.8637143 0.016874024
0.8647143 0.017001177
0.8657143 0.017129112
0.8667143 0.017257822
0.8677143 0.017387295
0.8687143 0.017517526000000002
0.8697143 0.017648523
0.8707143 0.017780301
0.8717143 0.017912866
0.8727143 0.01804622
0.8737143 0.018180364
0.8747143 0.018315295000000002
0.8757143 0.018451017
0.8767143 0.018587531
0.8777143 0.018724849
0.8787143 0.018862978
0.8797143 0.019001919000000003
0.8807143 0.019141665
0.8817143 0.019282216
0.8827143 0.01942357
0.8837143 0.01956573
0.8847143 0.019708695
0.8857143 0.019852477
0.8867143 0.019997082
0.8877143 0.020142514
0.8887143 0.020288775
0.8897143 0.020435876
0.8907143 0.020583816999999997
0.8917143 0.020732595
0.8927143 0.020882210999999998
0.8937143 0.021032662
0.8947143 0.021183949
0.8957143 0.021336075
0.8967143 0.021489033
0.8977143 0.021642829
0.8987143 0.021797472000000002
0.8997143 0.021952970000000002
0.9007143 0.02210933
0.9017143 0.022266561
0.9027143 0.022424663
0.9037143 0.022583628
0.9047143 0.022743453
0.9057143 0.022904143
0.9067143 0.023065699000000002
0.9077143 0.023228135
0.9087143 0.023391451
0.9097143 0.023555646
0.9107143 0.023720716
0.9117143 0.023886658999999998
0.9127143 0.024053478
0.9137143 0.024221181
0.9147143 0.024389784
0.9157143 0.024559290999999997
0.9167143 0.024729702
0.9177143 0.024901007000000003
0.9187143 0.025073189
0.9197143 0.025246249000000002
0.9207143 0.025420194
0.9217143 0.025595041
0.9227143 0.025770802000000002
0.9237143 0.025947482
0.9247143 0.026125083000000004
0.9257143 0.026303591
0.9267143 0.026483001
0.9277143 0.02666332
0.9287143 0.026844557999999998
0.9297143 0.02702674
0.9307143 0.027209867
0.9317143 0.027393922
0.9327143 0.027578889
0.9337143 0.027764754000000003
0.9347143 0.02795152
0.9357143 0.028139201
0.9367143 0.028327829000000002
0.9377143 0.028517417
0.9387143 0.028707969
0.9397143 0.028899466000000002
0.9407143 0.029091886
0.9417143 0.029285231999999998
0.9427143 0.029479509
0.9437143 0.029674733999999998
0.9447143 0.029870911000000003
0.9457143 0.030068039999999997
0.9467143 0.030266111999999998
0.9477143 0.030465107
0.9487143 0.030665024000000003
0.9497143 0.030865869
0.9507143 0.031067667
0.9517143 0.031270427
0.9527143 0.03147416
0.9537143 0.031678853
0.9547143 0.031884506
0.9557143 0.03209112
0.9567143 0.032298694999999995
0.9577143 0.032507221
0.9587143 0.032716693000000005
0.9597143 0.03292711
0.9607143 0.03313848
0.9617143 0.033350798
0.9627143 0.033564077000000005
0.9637143 0.033778318999999994
0.9647143 0.033993541999999995
0.9657143 0.034209753999999995
0.9667143 0.03442695
0.9677143 0.034645118
0.9687143 0.034864241000000004
0.9697143 0.035084313
0.9707143 0.035305339
0.9717143 0.035527328
0.9727143 0.035750284
0.9737143 0.035974206
0.9747143 0.036199088
0.9757143 0.036424934000000006
0.9767143 0.036651746
0.9777143 0.03687953
0.9787143 0.037108303999999995
0.9797143 0.037338067
0.9807143 0.037568811
0.9817143 0.037800521000000004
0.9827143 0.038033185
0.9837143 0.038266796
0.9847143 0.038501355
0.9857143 0.038736881
0.9867143 0.038973396
0.9877143 0.039210901
0.9887143 0.039449384
0.9897143 0.03968883
0.9907143 0.039929239
0.9917143 0.040170611
0.9927143 0.040412971
0.9937143 0.040656328
0.9947143 0.040900669
0.9957143 0.041145968000000005
0.9967143 0.041392204
0.9977143 0.041639365
0.9987143 0.041887461
0.9997143 0.042136505
1.000714 0.042386528
1.001714 0.042637539
1.002714 0.042889532
1.003714 0.043142491000000005
1.004714 0.043396399
1.005714 0.043651243
1.006714 0.043907028
1.007714 0.044163765
1.008714 0.04442147
1.009714 0.044680157
1.010714 0.044939804
1.011714 0.045200394000000005
1.012714 0.045461915
1.013714 0.045724367
1.014714 0.045987766
1.015714 0.046252125
1.016714 0.046517455
1.017714 0.046783738000000005
1.018714 0.047050943
1.019714 0.047319045000000004
1.020714 0.047588033999999994
1.021714 0.047857943
1.022714 0.048128801
1.023714 0.04840063
1.024714 0.048673424
1.025714 0.048947148
1.026714 0.049221759999999996
1.027714 0.049497245
1.028714 0.049773627
1.029714 0.05005094
1.030714 0.050329219
1.031714 0.050608469999999996
1.032714 0.050888653
1.033714 0.051169714
1.034714 0.051451636999999995
1.035714 0.051734421999999995
1.036714 0.052018097
1.037714 0.052302703
1.038714 0.052588258000000006
1.039714 0.052874726999999996
1.040714 0.053162070000000006
1.041714 0.05345024400000001
1.042714 0.053739245
1.043714 0.054029096
1.044714 0.05431984299999999
1.045714 0.054611498
1.046714 0.054904062000000003
1.047714 0.055197498
1.048714 0.05549177300000001
1.049714 0.055786867999999996
1.050714 0.056082784
1.051714 0.056379545
1.052714 0.056677178
1.053714 0.056975696
1.054714 0.057275098999999996
1.055714 0.057575357
1.056714 0.057876430000000006
1.057714 0.058178295
1.058714 0.058480946000000006
1.059714 0.058784422999999995
1.060714 0.059088744
1.061714 0.059393909999999994
1.062714 0.059699896
1.063714 0.060006668
1.064714 0.060314190000000004
1.065714 0.06062247
1.066714 0.060931529
1.067714 0.06124138600000001
1.068714 0.061552046000000006
1.069714 0.061863492
1.070714 0.062175677
1.071714 0.062488577999999996
1.072714 0.062802178
1.073714 0.063116517
1.074714 0.063431624
1.075714 0.06374752800000001
1.076714 0.064064196
1.077714 0.06438159
1.078714 0.064699684
1.079714 0.065018458
1.080714 0.065337901
1.081714 0.065658044
1.082714 0.065978884
1.083714 0.066300429
1.084714 0.066622678
1.085714 0.066945615
1.086714 0.067269203
1.087714 0.067593419
1.088714 0.06791828200000001
1.089714 0.068243814
1.090714 0.068570039
1.091714 0.068896933
1.092714 0.069224433
1.093714 0.069552503
1.094714 0.069881114
1.095714 0.07021029599999999
1.096714 0.070540101
1.097714 0.07087054000000001
1.098714 0.071201613
1.099714 0.071533269
1.100714 0.071865454
1.101714 0.072198163
1.102714 0.07253142
1.103714 0.072865246
1.104714 0.07319967299999999
1.105714 0.073534681
1.106714 0.073870225
1.107714 0.074206246
1.108714 0.07454271
1.109714 0.07487961
1.110714 0.075216964
1.111714 0.075554807
1.112714 0.075893174
1.113714 0.07623205899999999
1.114714 0.076571404
1.115714 0.076911174
1.116714 0.077251327
1.117714 0.07759186
1.118714 0.077932782
1.119714 0.078274106
1.120714 0.078615837
1.121714 0.07895797
1.122714 0.07930047600000001
1.123714 0.079643336
1.124714 0.07998654
1.125714 0.080330099
1.126714 0.080674031
1.127714 0.081018324
1.128714 0.081362977
1.129714 0.08170795
1.130714 0.082053215
1.131714 0.082398736
1.132714 0.08274446599999999
1.133714 0.08309040000000001
1.134714 0.083436543
1.135714 0.083782937
1.136714 0.084129605
1.137714 0.084476551
1.138714 0.084823731
1.139714 0.08517112
1.140714 0.08551869
1.141714 0.085866434
1.142714 0.086214347
1.143714 0.086562411
1.144714 0.086910615
1.145714 0.08725893
1.146714 0.087607332
1.147714 0.087955775
1.148714 0.088304275
1.149714 0.088652869
1.150714 0.089001603
1.151714 0.089350512
1.152714 0.089699571
1.153714 0.090048712
1.154714 0.090397859
1.155714 0.090746972
1.156714 0.091096031
1.157714 0.091445039
1.158714 0.091794005
1.159714 0.09214293700000001
1.160714 0.092491828
1.161714 0.092840655
1.162714 0.093189377
1.163714 0.093537994
1.164714 0.093886518
1.165714 0.094234996
1.166714 0.094583427
1.167714 0.094931771
1.168714 0.095279934
1.169714 0.095627859
1.170714 0.09597552699999999
1.171714 0.096322934
1.172714 0.096670125
1.173714 0.097017136
1.174714 0.097363978
1.175714 0.097710628
1.176714 0.098057045
1.177714 0.098403182
1.178714 0.098749029
1.179714 0.099094561
1.180714 0.099439756
1.181714 0.09978458999999999
1.182714 0.10012902
1.183714 0.10047299000000001
1.184714 0.10081651999999999
1.185714 0.10115961000000001
1.186714 0.10150224999999999
1.187714 0.10184445
1.188714 0.10218626000000001
1.189714 0.10252771000000001
1.190714 0.10286875999999999
1.191714 0.10320934
1.192714 0.10354939
1.193714 0.10388884999999999
1.194714 0.10422769000000001
1.195714 0.10456594
1.196714 0.10490358000000001
1.197714 0.10524064
1.198714 0.10557710000000001
1.199714 0.10591294
1.200714 0.10624814
1.201714 0.10658271
1.202714 0.10691666000000001
1.203714 0.10724993000000001
1.204714 0.10758248000000001
1.205714 0.10791426
1.206714 0.10824521000000001
1.207714 0.10857537
1.208714 0.10890468
1.209714 0.10923318
1.210714 0.10956087
1.211714 0.10988772999999999
1.212714 0.11021373999999999
1.213714 0.11053892000000001
1.214714 0.11086327
1.215714 0.11118674
1.216714 0.11150928000000002
1.217714 0.11183082
1.218714 0.11215133000000001
1.219714 0.11247080000000001
1.220714 0.11278922
1.221714 0.11310661000000001
1.222714 0.11342297999999999
1.223714 0.11373833
1.224714 0.11405261
1.225714 0.11436580999999998
1.226714 0.11467788000000001
1.227714 0.11498879
1.228714 0.11529848
1.229714 0.11560692
1.230714 0.11591411
1.231714 0.11622006
1.232714 0.11652475000000001
1.233714 0.11682819
1.234714 0.11713036
1.235714 0.11743123
1.236714 0.11773083000000001
1.237714 0.11802913999999999
1.238714 0.11832617
1.239714 0.11862188
1.240714 0.11891619
1.241714 0.11920903
1.242714 0.11950032999999999
1.243714 0.11979006
1.244714 0.12007824
1.245714 0.12036489
1.246714 0.12065002
1.247714 0.12093367999999999
1.248714 0.12121585
1.249714 0.12149649000000001
1.250714 0.12177556
1.251714 0.12205300000000001
1.252714 0.12232877
1.253714 0.12260284
1.254714 0.12287522999999999
1.255714 0.12314593
1.256714 0.12341490999999999
1.257714 0.12368208000000001
1.258714 0.12394742
1.259714 0.12421088000000001
1.260714 0.12447249999999999
1.261714 0.12473232
1.262714 0.12499042
1.263714 0.12524675999999998
1.264714 0.12550127
1.265714 0.12575386
1.266714 0.12600442
1.267714 0.12625289
1.268714 0.12649929000000001
1.269714 0.12674367
1.270714 0.12698609
1.271714 0.12722656000000002
1.272714 0.12746501
1.273714 0.12770134
1.274714 0.12793549
1.275714 0.12816745
1.276714 0.12839725999999999
1.277714 0.12862500000000002
1.278714 0.12885063
1.279714 0.12907407999999998
1.280714 0.12929527
1.281714 0.12951407
1.282714 0.12973043
1.283714 0.12994438
1.284714 0.130156
1.285714 0.13036536
1.286714 0.13057245
1.287714 0.1307772
1.288714 0.13097951
1.289714 0.13117928
1.290714 0.13137647
1.291714 0.13157112999999998
1.292714 0.13176332
1.293714 0.13195307
1.294714 0.13214033
1.295714 0.13232501
1.296714 0.132507
1.297714 0.13268625
1.298714 0.13286275
1.299714 0.13303658000000002
1.300714 0.1332078
1.301714 0.13337642
1.302714 0.13354236
1.303714 0.1337055
1.304714 0.13386577
1.305714 0.13402313
1.306714 0.13417761
1.307714 0.13432929
1.308714 0.13447815999999999
1.309714 0.13462421
1.310714 0.13476737
1.311714 0.13490749999999999
1.312714 0.13504456
1.313714 0.1351785
1.314714 0.13530944
1.315714 0.13543739999999999
1.316714 0.13556237000000002
1.317714 0.13568426
1.318714 0.13580297
1.319714 0.13591839
1.320714 0.13603051
1.321714 0.13613938
1.322714 0.1362451
1.323714 0.13634770000000002
1.324714 0.13644712
1.325714 0.13654323000000002
1.326714 0.13663588999999998
1.327714 0.13672505
1.328714 0.13681072
1.329714 0.13689301
1.330714 0.13697202
1.331714 0.13704774
1.332714 0.13712005000000002
1.333714 0.13718882
1.334714 0.13725389000000002
1.335714 0.13731522
1.336714 0.13737293
1.337714 0.13742715
1.338714 0.13747790000000001
1.339714 0.13752514
1.340714 0.13756867
1.341714 0.13760831
1.342714 0.13764403
1.343714 0.13767589
1.344714 0.13770402
1.345714 0.13772846
1.346714 0.13774926999999998
1.347714 0.13776632
1.348714 0.13777949
1.349714 0.13778866
1.350714 0.1377938
1.351714 0.13779494
1.352714 0.13779218999999998
1.353714 0.13778558
1.354714 0.13777504
1.355714 0.13776044
1.356714 0.13774164
1.357714 0.13771856999999998
1.358714 0.13769129
1.359714 0.13765992
1.360714 0.13762453
1.361714 0.13758511
1.362714 0.13754156
1.363714 0.13749371
1.364714 0.13744145
1.365714 0.13738477
1.366714 0.13732377
1.367714 0.13725854999999998
1.368714 0.13718918
1.369714 0.13711559999999998
1.370714 0.13703768
1.371714 0.13695529
1.372714 0.13686839
1.373714 0.13677698000000002
1.374714 0.13668109
1.375714 0.13658076
1.376714 0.13647598
1.377714 0.13636665
1.378714 0.13625268000000001
1.379714 0.13613395
1.380714 0.13601045
1.381714 0.13588226
1.382714 0.13574946000000002
1.383714 0.13561214
1.384714 0.13547025999999998
1.385714 0.13532377
1.386714 0.13517255
1.387714 0.13501653
1.388714 0.13485566000000002
1.389714 0.13468995
1.390714 0.13451945
1.391714 0.13434418
1.392714 0.13416407
1.393714 0.13397912
1.394714 0.13378928
1.395714 0.13359456
1.396714 0.13339493
1.397714 0.13319039
1.398714 0.13298089999999999
1.399714 0.1327664
1.400714 0.13254686
1.401714 0.13232226
1.402714 0.13209255
1.403714 0.1318577
1.404714 0.13161771
1.405714 0.13137258
1.406714 0.13112238
1.407714 0.13086711
1.408714 0.13060676
1.409714 0.13034126000000001
1.410714 0.13007058999999999
1.411714 0.12979469
1.412714 0.12951348
1.413714 0.12922694
1.414714 0.12893509
1.415714 0.12863795
1.416714 0.12833555000000002
1.417714 0.12802789
1.418714 0.12771494
1.419714 0.12739666
1.420714 0.12707299
1.421714 0.12674392
1.422714 0.1264095
1.423714 0.12606969
1.424714 0.1257245
1.425714 0.12537381
1.426714 0.12501753
1.427714 0.12465562000000001
1.428714 0.12428806
1.429714 0.12391494
1.430714 0.12353632
1.431714 0.12315223
1.432714 0.12276263
1.433714 0.12236741999999999
1.434714 0.12196649
1.435714 0.12155985
1.436714 0.12114755
1.437714 0.1207296
1.438714 0.12030604
1.439714 0.11987682999999999
1.440714 0.11944186
1.441714 0.1190011
1.442714 0.11855449000000001
1.443714 0.11810204
1.444714 0.11764383
1.445714 0.11717989000000001
1.446714 0.1167102
1.447714 0.11623472
1.448714 0.11575337000000001
1.449714 0.11526613000000001
1.450714 0.11477296000000001
1.451714 0.11427385999999999
1.452714 0.11376886
1.453714 0.11325799
1.454714 0.11274122
1.455714 0.11221851
1.456714 0.1116898
1.457714 0.11115509999999999
1.458714 0.11061439
1.459714 0.11006772000000001
1.460714 0.10951511
1.461714 0.10895651
1.462714 0.10839185000000001
1.463714 0.10782107
1.464714 0.10724411
1.465714 0.10666098000000002
1.466714 0.10607169000000001
1.467714 0.10547631
1.468714 0.10487488
1.469714 0.10426743000000001
1.470714 0.10365393
1.471714 0.10303437
1.472714 0.10240868
1.473714 0.10177684
1.474714 0.10113881000000001
1.475714 0.10049462999999999
1.476714 0.099844264
1.477714 0.09918767
1.478714 0.09852479
1.479714 0.09785558800000001
1.480714 0.09718004699999999
1.481714 0.096498162
1.482714 0.09581000199999999
1.483714 0.095115678
1.484714 0.094415253
1.485714 0.093708694
1.486714 0.092995929
1.487714 0.09227682
1.488714 0.091551285
1.489714 0.090819329
1.490714 0.090080983
1.491714 0.08933635499999999
1.492714 0.088585517
1.493714 0.087828463
1.494714 0.08706518
1.495714 0.086295599
1.496714 0.08551970199999999
1.497714 0.084737508
1.498714 0.08394912
1.499714 0.08315457400000001
1.500714 0.082353811
1.501714 0.081546686
1.502714 0.080733048
1.503714 0.079912838
1.504714 0.079086103
1.505714 0.078252947
1.506714 0.077413517
1.507714 0.076567905
1.508714 0.075716118
1.509714 0.074858143
1.510714 0.07399389299999999
1.511714 0.073123304
1.512714 0.072246382
1.513714 0.071363145
1.514714 0.070473616
1.515714 0.069577759
1.516714 0.068675529
1.517714 0.06776689600000001
1.518714 0.066851854
1.519714 0.06593044399999999
1.520714 0.065002713
1.521714 0.06406873
1.522714 0.063128577
1.523714 0.062182272000000004
1.524714 0.061229774
1.525714 0.060271024
1.526714 0.059305946
1.527714 0.058334525
1.528714 0.057356776
1.529714 0.05637276299999999
1.530714 0.05538254
1.531714 0.054386142000000005
1.532714 0.053383573
1.533714 0.052374828
1.534714 0.051359896
1.535714 0.050338748
1.536714 0.049311381999999994
1.537714 0.048277812
1.538714 0.047238049
1.539714 0.046192107
1.540714 0.045139971
1.541714 0.044081654000000005
1.542714 0.043017152
1.543714 0.041946498
1.544714 0.040869767
1.545714 0.039787017
1.546714 0.038698281
1.547714 0.037603537
1.548714 0.036502752
1.549714 0.035395863
1.550714 0.034282798999999996
1.551714 0.033163541
1.552714 0.032038137
1.553714 0.030906659000000003
1.554714 0.029769223
1.555714 0.028625899
1.556714 0.027476726000000003
1.557714 0.026321696
1.558714 0.025160777000000002
1.559714 0.023993933999999998
1.560714 0.022821201
1.561714 0.021642619999999998
1.562714 0.020458226
1.563714 0.019267995
1.564714 0.018071877
1.565714 0.016869819
1.566714 0.015661823
1.567714 0.014447946
1.568714 0.013228311
1.569714 0.012003056
1.570714 0.010772236
1.571714 0.0095358395
1.572714 0.0082937542
1.573714 0.007045874400000001
1.574714 0.0057921181
1.575714 0.0045325014000000005
1.576714 0.0032671378
1.577714 0.0019961863
1.578714 0.00071978043
1.579714 -0.00056202648
1.580714 -0.0018492565
1.581714 -0.0031419557000000003
1.582714 -0.0044401491000000005
1.583714 -0.0057437916
1.584714 -0.0070528135
1.585714 -0.0083671548
1.586714 -0.009686819999999999
1.587714 -0.011011933
1.588714 -0.012342629
1.589714 -0.013678988
1.590714 -0.015020960000000002
1.591714 -0.016368361
1.592714 -0.017720951
1.593714 -0.019078526999999998
1.594714 -0.020441019999999997
1.595714 -0.021808503
1.596714 -0.023181122
1.597714 -0.024558988
1.598714 -0.025942101
1.599714 -0.027330357000000003
1.600714 -0.028723606
1.601714 -0.030121762999999996
1.602714 -0.031524836
1.603714 -0.032932908000000004
1.604714 -0.034346038999999995
1.605714 -0.035764198
1.606714 -0.037187236
1.607714 -0.038614951
1.608714 -0.040047197
1.609714 -0.041483953999999996
1.610714 -0.04292535
1.611714 -0.044371581
1.612714 -0.045822791
1.613714 -0.047279001
1.614714 -0.048740042
1.615714 -0.050205650000000004
1.616714 -0.051675603
1.617714 -0.053149799
1.618714 -0.05462829699999999
1.619714 -0.056111235999999995
1.620714 -0.057598727
1.621714 -0.059090747
1.622714 -0.060587132
1.623714 -0.062087685
1.624714 -0.063592312
1.625714 -0.065101084
1.626714 -0.066614168
1.627714 -0.0681317
1.628714 -0.069653668
1.629714 -0.071179861
1.630714 -0.07270996
1.631714 -0.07424367899999999
1.632714 -0.07578095
1.633714 -0.077321898
1.634714 -0.078866776
1.635714 -0.080415787
1.636714 -0.08196896499999999
1.637714 -0.08352612499999999
1.638714 -0.085086987
1.639714 -0.08665131200000001
1.640714 -0.08821903
1.641714 -0.089790247
1.642714 -0.091365108
1.643714 -0.092943665
1.644714 -0.094525772
1.645714 -0.096111163
1.646714 -0.09769956799999999
1.647714 -0.099290919
1.648714 -0.10088536999999999
1.649714 -0.10248317
1.650714 -0.10408455
1.651714 -0.10568956
1.652714 -0.10729794999999999
1.653714 -0.10890936
1.654714 -0.11052345000000001
1.655714 -0.11214009999999999
1.656714 -0.11375941
1.657714 -0.11538162
1.658714 -0.11700690999999999
1.659714 -0.11863526
1.660714 -0.12026645
1.661714 -0.12190017
1.662714 -0.12353623999999999
1.663714 -0.12517464
1.664714 -0.12681558
1.665714 -0.12845922
1.666714 -0.13010560999999998
1.667714 -0.13175455
1.668714 -0.13340567
1.669714 -0.13505863
1.670714 -0.13671333000000002
1.671714 -0.13836990999999998
1.672714 -0.14002869
1.673714 -0.14168995
1.674714 -0.14335371
1.675714 -0.14501972
1.676714 -0.14668759
1.677714 -0.14835700000000002
1.678714 -0.15002784
1.679714 -0.15170024000000001
1.680714 -0.15337440000000002
1.681714 -0.15505047
1.682714 -0.15672829
1.683714 -0.15840759
1.684714 -0.16008801
1.685714 -0.16176942
1.686714 -0.16345192
1.687714 -0.16513579
1.688714 -0.16682125
1.689714 -0.16850829
1.690714 -0.17019663
1.691714 -0.1718858
1.692714 -0.17357544
1.693714 -0.17526544
1.694714 -0.17695599
1.695714 -0.17864741
1.696714 -0.18033992000000001
1.697714 -0.18203346
1.698714 -0.18372776
1.699714 -0.18542248
1.700714 -0.18711741
1.701714 -0.18881256
1.702714 -0.19050807
1.703714 -0.19220414
1.704714 -0.19390073000000002
1.705714 -0.19559755
1.706714 -0.19729419
1.707714 -0.19899036
1.708714 -0.20068595
1.709714 -0.20238122
1.710714 -0.20407645000000002
1.711714 -0.20577188
1.712714 -0.20746747000000001
1.713714 -0.20916287
1.714714 -0.21085769
1.715714 -0.21255165
1.716714 -0.21424473000000002
1.717714 -0.21593703
1.718714 -0.21762874
1.719714 -0.21931985
1.720714 -0.22101016
1.721714 -0.22269941
1.722714 -0.22438734000000002
1.723714 -0.22607387999999998
1.724714 -0.22775915
1.725714 -0.22944338
1.726714 -0.23112665
1.727714 -0.23280885
1.728714 -0.23448966000000002
1.729714 -0.23616869
1.730714 -0.23784562999999997
1.731714 -0.23952046999999999
1.732714 -0.24119336
1.733714 -0.24286454999999998
1.734714 -0.24453416
1.735714 -0.24620206
1.736714 -0.24786801
1.737714 -0.24953173
1.738714 -0.25119302
1.739714 -0.25285194
1.740714 -0.25450857
1.741714 -0.25616300000000003
1.742714 -0.25781505
1.743714 -0.25946443999999996
1.744714 -0.26111086
1.745714 -0.26275406
1.746714 -0.26439407
1.747714 -0.26603108000000003
1.748714 -0.2676653
1.749714 -0.26929684000000004
1.750714 -0.27092552999999997
1.751714 -0.27255111
1.752714 -0.27417326
1.753714 -0.27579180999999997
1.754714 -0.27740675
1.755714 -0.27901813999999997
1.756714 -0.28062607
1.757714 -0.28223044
1.758714 -0.28383101
1.759714 -0.28542751
1.760714 -0.28701973999999997
1.761714 -0.28860779
1.762714 -0.29019173
1.763714 -0.29177172
1.764714 -0.29334773
1.765714 -0.29491957
1.766714 -0.29648696
1.767714 -0.29804963
1.768714 -0.29960745
1.769714 -0.30116044999999997
1.770714 -0.30270871
1.771714 -0.30425220999999997
1.772714 -0.30579090000000003
1.773714 -0.30732455
1.774714 -0.30885299
1.775714 -0.31037615
1.776714 -0.31189406
1.777714 -0.31340679
1.778714 -0.3149143
1.779714 -0.31641642999999997
1.780714 -0.31791292
1.781714 -0.3194036
1.782714 -0.32088836
1.783714 -0.32236716000000004
1.784714 -0.32384002
1.785714 -0.32530698999999996
1.786714 -0.32676803
1.787714 -0.32822301000000004
1.788714 -0.32967171
1.789714 -0.33111391
1.790714 -0.33254959
1.791714 -0.33397877000000004
1.792714 -0.33540151
1.793714 -0.33681768
1.794714 -0.33822705
1.795714 -0.33962936
1.796714 -0.34102446
1.797714 -0.34241232
1.798714 -0.34379305
1.799714 -0.3451668
1.800714 -0.34653354000000003
1.801714 -0.34789313
1.802714 -0.34924527
1.803714 -0.35058968
1.804714 -0.35192615
1.805714 -0.35325477
1.806714 -0.35457572000000004
1.807714 -0.35588909
1.808714 -0.35719478
1.809714 -0.35849242
1.810714 -0.35978161999999997
1.811714 -0.36106226
1.812714 -0.36233442000000005
1.813714 -0.36359830000000004
1.814714 -0.364854
1.815714 -0.36610144
1.816714 -0.36734033
1.817714 -0.36857029999999996
1.818714 -0.36979106
1.819714 -0.37100252
1.820714 -0.37220488
1.821714 -0.37339835
1.822714 -0.37458304
1.823714 -0.37575874
1.824714 -0.37692511
1.825714 -0.37808171
1.826714 -0.37922829
1.827714 -0.38036492
1.828714 -0.38149185
1.829714 -0.38260932000000003
1.830714 -0.38371726
1.831714 -0.38481539
1.832714 -0.38590315
1.833714 -0.38698022
1.834714 -0.38804658999999997
1.835714 -0.3891025
1.836714 -0.39014833
1.837714 -0.39118417
1.838714 -0.39220979
1.839714 -0.39322454999999995
1.840714 -0.39422800999999996
1.841714 -0.39521987000000003
1.842714 -0.39620036
1.843714 -0.39716987
1.844714 -0.39812867
1.845714 -0.39907675
1.846714 -0.40001366
1.847714 -0.40093893
1.848714 -0.40185223
1.849714 -0.40275361000000004
1.850714 -0.40364340000000004
1.851714 -0.40452187000000006
1.852714 -0.40538902
1.853714 -0.4062444
1.854714 -0.40708743000000003
1.855714 -0.40791756
1.856714 -0.40873465999999997
1.857714 -0.409539
1.858714 -0.41033113
1.859714 -0.41111144
1.860714 -0.41187974
1.861714 -0.41263554999999996
1.862714 -0.41337813999999995
1.863714 -0.41410718
1.864714 -0.41482272
1.865714 -0.41552511999999997
1.866714 -0.41621481
1.867714 -0.41689174000000007
1.868714 -0.4175555
1.869714 -0.41820527999999996
1.870714 -0.41884067
1.871714 -0.41946173
1.872714 -0.42006889999999997
1.873714 -0.42066285000000003
1.874714 -0.42124390999999994
1.875714 -0.42181164000000004
1.876714 -0.42236525999999996
1.877714 -0.42290399
1.878714 -0.42342744
1.879714 -0.42393585
1.880714 -0.42442990999999997
1.881714 -0.4249101
1.882714 -0.42537636999999995
1.883714 -0.42582816
1.884714 -0.42626481000000005
1.885714 -0.42668580999999994
1.886714 -0.42709131
1.887714 -0.42748176000000004
1.888714 -0.42785774
1.889714 -0.42821941999999996
1.890714 -0.42856628999999996
1.891714 -0.42889747
1.892714 -0.42921212000000003
1.893714 -0.42951005000000003
1.894714 -0.42979168
1.895714 -0.43005771000000004
1.896714 -0.43030875
1.897714 -0.43054465
1.898714 -0.43076477
1.899714 -0.43096831
1.900714 -0.43115475999999997
1.901714 -0.43132426
1.902714 -0.43147723000000004
1.903714 -0.43161418
1.904714 -0.43173530000000004
1.905714 -0.43184012000000005
1.906714 -0.4319279
1.907714 -0.43199793000000003
1.908714 -0.43205018
1.909714 -0.43208506
1.910714 -0.43210327
1.911714 -0.43210521999999996
1.912714 -0.43209065
1.913714 -0.43205884000000006
1.914714 -0.43200901999999997
1.915714 -0.43194066
1.916714 -0.43185386
1.917714 -0.43174918
1.918714 -0.43162708
1.919714 -0.43148785
1.920714 -0.43133106
1.921714 -0.43115597
1.922714 -0.43096207
1.923714 -0.43074925999999997
1.924714 -0.43051806
1.925714 -0.43026897999999997
1.926714 -0.43000234000000004
1.927714 -0.42971778000000005
1.928714 -0.42941445000000006
1.929714 -0.42909150999999995
1.930714 -0.42874864
1.931714 -0.42838603000000003
1.932714 -0.42800447
1.933714 -0.42760456
1.934714 -0.4271864
1.935714 -0.42674947
1.936714 -0.42629301999999997
1.937714 -0.42581655999999996
1.938714 -0.42531998000000004
1.939714 -0.42480361
1.940714 -0.42426790999999997
1.941714 -0.42371307
1.942714 -0.42313882
1.943714 -0.42254444999999996
1.944714 -0.42192945
1.945714 -0.42129345
1.946714 -0.42063682
1.947714 -0.41996012
1.948714 -0.41926382
1.949714 -0.41854800999999997
1.950714 -0.41781212
1.951714 -0.41705538
1.952714 -0.41627721
1.953714 -0.41547744000000003
1.954714 -0.41465648000000005
1.955714 -0.41381493
1.956714 -0.41295309
1.957714 -0.41207075
1.958714 -0.41116732
1.959714 -0.41024233
1.960714 -0.4092955
1.961714 -0.40832715999999997
1.962714 -0.40733777000000004
1.963714 -0.40632761
1.964714 -0.40529650000000006
1.965714 -0.40424377999999994
1.966714 -0.40316874999999996
1.967714 -0.40207095
1.968714 -0.40095048
1.969714 -0.39980779
1.970714 -0.3986435
1.971714 -0.39745783
1.972714 -0.39625047
1.973714 -0.39502089
1.974714 -0.39376859
1.975714 -0.39249337
1.976714 -0.39119543999999995
1.977714 -0.38987515
1.978714 -0.38853269
1.979714 -0.38716788
1.980714 -0.38578021
1.981714 -0.38436917
1.982714 -0.38293457999999997
1.983714 -0.38147666
1.984714 -0.37999586
1.985714 -0.37849261
1.986714 -0.37696694
1.987714 -0.37541848
1.988714 -0.37384660000000003
1.989714 -0.3722508
1.990714 -0.37063094999999996
1.991714 -0.3689873
1.992714 -0.36732024
1.993714 -0.36562979
1.994714 -0.36391574000000004
1.995714 -0.36217773000000003
1.996714 -0.36041539
1.997714 -0.35862871
1.998714 -0.35681806
1.999714 -0.35498384
2.000714 -0.35312623
2.001714 -0.35124498
2.002714 -0.34933956
2.003714 -0.34740942
2.004714 -0.3454542
2.005714 -0.34347398
2.006714 -0.3414691
2.007714 -0.33943990999999996
2.008714 -0.33738657
2.009714 -0.33530881999999995
2.010714 -0.33320622
2.011714 -0.33107838
2.012714 -0.3289253
2.013714 -0.32674719
2.014714 -0.32454447
2.015714 -0.32231736
2.016714 -0.3200656
2.017714 -0.31778857
2.018714 -0.31548573
2.019714 -0.31315684
2.020714 -0.31080210999999996
2.021714 -0.30842207
2.022714 -0.30601704
2.023714 -0.30358711
2.024714 -0.30113193
2.025714 -0.29865094000000003
2.026714 -0.29614375
2.027714 -0.29361033999999997
2.028714 -0.29105106000000003
2.029714 -0.28846629
2.030714 -0.28585629
2.031714 -0.28322067
2.032714 -0.28055885
2.033714 -0.27787038
2.034714 -0.27515516
2.035714 -0.27241350999999997
2.036714 -0.26964592
2.037714 -0.26685286
2.038714 -0.26403421
2.039714 -0.26118951
2.040714 -0.25831803000000003
2.041714 -0.25541943
2.042714 -0.2524938
2.043714 -0.24954169
2.044714 -0.24656360000000002
2.045714 -0.24355964000000002
2.046714 -0.24052943999999998
2.047714 -0.23747229
2.048714 -0.23438765
2.049714 -0.23127547
2.050714 -0.22813615
2.051714 -0.22497035
2.052714 -0.2217785
2.053714 -0.21856036
2.054714 -0.21531524
2.055714 -0.21204235999999999
2.056714 -0.20874140000000002
2.057714 -0.20541276
2.058714 -0.20205721000000001
2.059714 -0.19867534
2.060714 -0.1952672
2.061714 -0.19183204
2.062714 -0.18836898000000002
2.063714 -0.18487745
2.064714 -0.18135764000000001
2.065714 -0.17781038
2.066714 -0.17423645999999998
2.067714 -0.17063614
2.068714 -0.16700900999999999
2.069714 -0.16335425
2.070714 -0.15967106
2.071714 -0.15595932
2.072714 -0.15221968
2.073714 -0.14845304
2.074714 -0.14465997
2.075714 -0.14084022000000002
2.076714 -0.13699279
2.077714 -0.13311664
2.078714 -0.12921125
2.079714 -0.12527691
2.080714 -0.12131461
2.081714 -0.11732525
2.082714 -0.11330915000000001
2.083714 -0.10926593000000001
2.084714 -0.10519475999999998
2.085714 -0.10109489999999999
2.086714 -0.096966204
2.087714 -0.09280917600000001
2.088714 -0.08862458100000001
2.089714 -0.084412977
2.090714 -0.08017413200000001
2.091714 -0.07590722500000001
2.092714 -0.071611337
2.093714 -0.067286042
2.094714 -0.06293173099999999
2.095714 -0.058549381
2.096714 -0.054139941000000004
2.097714 -0.049703678999999994
2.098714 -0.045240141
2.099714 -0.040748404
2.100714 -0.03622768
2.101714 -0.031677741
2.102714 -0.027099112
2.103714 -0.022492612
2.104714 -0.017858819
2.105714 -0.013197674999999999
2.106714 -0.008508491699999999
2.107714 -0.0037903636
2.108714 0.00095719433
2.109714 0.0057338581
2.110714 0.010538787
2.111714 0.015371118
2.112714 0.020230494999999998
2.113714 0.025117327
2.114714 0.030032516000000002
2.115714 0.034976902000000004
2.116714 0.039950709
2.117714 0.044953357
2.118714 0.049983931
2.119714 0.055041746
2.120714 0.060126744
2.121714 0.065239548
2.122714 0.070381106
2.123714 0.07555192000000001
2.124714 0.080751796
2.125714 0.085979927
2.126714 0.091235514
2.127714 0.09651816199999999
2.128714 0.10182812000000001
2.129714 0.10716623
2.130714 0.11253329000000001
2.131714 0.11792957999999999
2.132714 0.12335465000000001
2.133714 0.12880762
2.134714 0.13428768000000002
2.135714 0.13979473
2.136714 0.14532937
2.137714 0.15089248
2.138714 0.15648464
2.139714 0.16210576
2.140714 0.16775513
2.141714 0.17343184
2.142714 0.17913535
2.143714 0.18486582000000001
2.144714 0.19062399
2.145714 0.19641069
2.146714 0.20222627
2.147714 0.20807034
2.148714 0.21394216
2.149714 0.21984102
2.150714 0.22576672
2.151714 0.23171967
2.152714 0.23770058
2.153714 0.24371
2.154714 0.24974793
2.155714 0.25581378
2.156714 0.26190672000000004
2.157714 0.26802621
2.158714 0.27417221999999997
2.159714 0.28034537
2.160714 0.28654635
2.161714 0.29277551999999996
2.162714 0.29903261000000003
2.163714 0.30531695
2.164714 0.3116278
2.165714 0.31796483999999997
2.166714 0.32432827
2.167714 0.33071858
2.168714 0.33713635
2.169714 0.34358164
2.170714 0.35005414
2.171714 0.35655329
2.172714 0.36307855
2.173714 0.36962987
2.174714 0.37620761
2.175714 0.38281237
2.176714 0.38944457
2.177714 0.39610416000000004
2.178714 0.40279063
2.179714 0.40950318999999996
2.180714 0.41624121000000003
2.181714 0.42300462000000005
2.182714 0.42979373
2.183714 0.43660914999999995
2.184714 0.44345125
2.185714 0.45031984
2.186714 0.45721447
2.187714 0.46413447999999996
2.188714 0.4710794
2.189714 0.47804941
2.190714 0.48504509
2.191714 0.49206689000000003
2.192714 0.49911495
2.193714 0.50618886
2.194714 0.51328777
2.195714 0.5204110900000001
2.196714 0.52755862
2.197714 0.5347307299999999
2.198714 0.54192818
2.199714 0.5491514200000001
2.200714 0.55640051
2.201714 0.56367484
2.202714 0.57097352
2.203714 0.57829591
2.204714 0.5856418999999999
2.205714 0.59301183
2.206714 0.6004061500000001
2.207714 0.60782507
2.208714 0.61526843
2.209714 0.62273559
2.210714 0.63022599
2.211714 0.63773929
2.212714 0.64527574
2.213714 0.65283598
2.214714 0.6604206300000001
2.215714 0.66802967
2.216714 0.67566261
2.217714 0.6833184
2.218714 0.69099627
2.219714 0.69869589
2.220714 0.7064175300000001
2.221714 0.71416176
2.222714 0.7219291299999999
2.223714 0.72971955
2.224714 0.7375324600000001
2.225714 0.74536717
2.226714 0.7532232
2.227714 0.76110051
2.228714 0.76899962
2.229714 0.77692107
2.230714 0.78486493
2.231714 0.79283062
2.232714 0.80081709
2.233714 0.80882339
2.234714 0.81684925
2.235714 0.8248952199999999
2.236714 0.8329622400000001
2.237714 0.8410510600000001
2.238714 0.84916158
2.239714 0.8572931400000001
2.240714 0.86544463
2.241714 0.8736153099999999
2.242714 0.8818049
2.243714 0.89001385
2.244714 0.8982427399999999
2.245714 0.90649175
2.246714 0.91476012
2.247714 0.92304684
2.248714 0.93135107
2.249714 0.93967272
2.250714 0.94801234
2.251714 0.9563711500000001
2.252714 0.9647496999999999
2.253714 0.9731479
2.254714 0.9815648200000001
2.255714 0.98999925
2.256714 0.99845007
2.257714 1.0069171
2.258714 1.0154008
2.259714 1.0239018
2.260714 1.0324204
2.261714 1.0409561
2.262714 1.049508
2.263714 1.058075
2.264714 1.0666571999999999
2.265714 1.0752546
2.266714 1.0838683
2.267714 1.0924988
2.268714 1.1011462
2.269714 1.1098093
2.270714 1.1184869
2.271714 1.1271778
2.272714 1.1358818
2.273714 1.1445994
2.274714 1.1533318000000001
2.275714 1.1620793
2.276714 1.1708416
2.277714 1.1796176
2.278714 1.1884062000000002
2.279714 1.1972066
2.280714 1.2060191
2.281714 1.2148445
2.282714 1.2236834
2.283714 1.2325356
2.284714 1.2414002
2.285714 1.2502757999999998
2.286714 1.2591614
2.287714 1.2680571999999999
2.288714 1.2769637
2.289714 1.285882
2.290714 1.2948126
2.291714 1.3037547999999999
2.292714 1.3127073
2.293714 1.3216685000000001
2.294714 1.3306377
2.295714 1.3396152
2.296714 1.3486018
2.297714 1.3575983
2.298714 1.3666045
2.299714 1.3756194
2.300714 1.3846419
2.301714 1.3936709999999999
2.302714 1.4027065
2.303714 1.4117493
2.304714 1.4208005
2.305714 1.4298602
2.306714 1.4389277
2.307714 1.4480015000000002
2.308714 1.4570801
2.309714 1.4661626
2.310714 1.4752494999999999
2.311714 1.4843418000000002
2.312714 1.4934403
2.313714 1.5025447
2.314714 1.5116541000000001
2.315714 1.5207668
2.316714 1.529882
2.317714 1.5389998
2.318714 1.5481206
2.319714 1.5572450999999998
2.320714 1.5663736000000001
2.321714 1.575505
2.322714 1.5846379000000002
2.323714 1.5937712
2.324714 1.6029043
2.325714 1.612038
2.326714 1.6211729000000001
2.327714 1.6303097999999998
2.328714 1.6394483000000002
2.329714 1.648587
2.330714 1.6577244000000002
2.331714 1.6668595000000002
2.332714 1.6759924999999998
2.333714 1.6851237000000001
2.334714 1.694254
2.335714 1.7033834
2.336714 1.7125108999999998
2.337714 1.7216353
2.338714 1.7307552
2.339714 1.7398706
2.340714 1.7489819
2.341714 1.75809
2.342714 1.7671954
2.343714 1.776297
2.344714 1.7853933999999998
2.345714 1.7944828
2.346714 1.8035641000000002
2.347714 1.8126377999999999
2.348714 1.821705
2.349714 1.8307661999999998
2.350714 1.8398214
2.351714 1.8488696
2.352714 1.8579092
2.353714 1.8669394999999998
2.354714 1.8759605
2.355714 1.8849725000000002
2.356714 1.8939761
2.357714 1.9029709999999997
2.358714 1.9119559000000002
2.359714 1.9209292
2.360714 1.9298895999999999
2.361714 1.938837
2.362714 1.9477719
2.363714 1.9566953000000002
2.364714 1.9656075
2.365714 1.9745078
2.366714 1.9833948000000001
2.367714 1.9922672
2.368714 2.0011240999999997
2.369714 2.0099652999999997
2.370714 2.0187912999999997
2.371714 2.0276026999999996
2.372714 2.036399
2.373714 2.0451794999999997
2.374714 2.0539425
2.375714 2.0626871
2.376714 2.071413
2.377714 2.0801211
2.378714 2.0888118
2.379714 2.0974854
2.380714 2.1061406000000003
2.381714 2.1147756
2.382714 2.1233886
2.383714 2.1319792
2.384714 2.1405473
2.385714 2.1490941
2.386714 2.1576198
2.387714 2.1661242
2.388714 2.1746064
2.389714 2.1830646
2.390714 2.1914981
2.391714 2.1999067
2.392714 2.208291
2.393714 2.2166512999999997
2.394714 2.2249872
2.395714 2.2332973999999997
2.396714 2.2415804
2.397714 2.2498346999999996
2.398714 2.2580599
2.399714 2.2662569
2.400714 2.2744261000000003
2.401714 2.2825681
2.402714 2.2906817
2.403714 2.2987654
2.404714 2.3068175
2.405714 2.3148369
2.406714 2.3228241
2.407714 2.3307798
2.408714 2.3387041
2.409714 2.3465959
2.410714 2.3544542
2.411714 2.3622775
2.412714 2.3700651
2.413714 2.3778172
2.414714 2.3855347
2.415714 2.3932178
2.416714 2.400866
2.417714 2.4084777
2.418714 2.4160516
2.419714 2.4235861
2.420714 2.4310807
2.421714 2.4385355
2.422714 2.4459513
2.423714 2.4533276
2.424714 2.4606636
2.425714 2.4679583000000003
2.426714 2.4752105
2.427714 2.4824195000000002
2.428714 2.4895856000000003
2.429714 2.4967089000000002
2.430714 2.5037892
2.431714 2.5108257
2.432714 2.5178168000000003
2.433714 2.5247612999999998
2.434714 2.5316583
2.435714 2.5385077999999996
2.436714 2.5453102
2.437714 2.5520658000000003
2.438714 2.5587743
2.439714 2.5654348000000002
2.440714 2.5720457
2.441714 2.5786059
2.442714 2.5851149
2.443714 2.5915727
2.444714 2.5979793
2.445714 2.6043341
2.446714 2.6106361000000002
2.447714 2.6168839999999998
2.448714 2.6230762000000003
2.449714 2.6292127
2.450714 2.6352938
2.451714 2.6413200000000003
2.452714 2.6472913
2.453714 2.6532069
2.454714 2.6590651
2.455714 2.6648642000000002
2.456714 2.6706032
2.457714 2.6762819
2.458714 2.6819006
2.459714 2.6874598
2.460714 2.6929591
2.461714 2.6983970999999998
2.462714 2.7037721
2.463714 2.7090831
2.464714 2.71433
2.465714 2.7195133
2.466714 2.7246334
2.467714 2.7296895
2.468714 2.7346799
2.469714 2.7396027
2.470714 2.7444564000000002
2.471714 2.7492404
2.472714 2.7539553000000003
2.473714 2.7586019
2.474714 2.7631801
2.475714 2.7676893000000002
2.476714 2.772128
2.477714 2.7764944
2.478714 2.7807874999999997
2.479714 2.7850075
2.480714 2.7891548
2.481714 2.7932297
2.482714 2.7972311
2.483714 2.8011568000000002
2.484714 2.8050048000000003
2.485714 2.8087739000000003
2.486714 2.8124642
2.487714 2.8160768999999997
2.488714 2.819613
2.489714 2.8230722999999998
2.490714 2.8264532
2.491714 2.8297536
2.492714 2.8329717
2.493714 2.8361063
2.494714 2.8391579
2.495714 2.8421272
2.496714 2.8450141
2.497714 2.8478177000000002
2.498714 2.8505363
2.499714 2.8531676
2.500714 2.8557111
2.501714 2.8581668000000002
2.502714 2.8605357000000002
2.503714 2.8628184
2.504714 2.8650146000000003
2.505714 2.8671222
2.506714 2.8691391
2.507714 2.8710632
2.508714 2.8728938
2.509714 2.8746316000000003
2.510714 2.8762776
2.511714 2.8778322
2.512714 2.8792948
2.513714 2.8806627000000002
2.514714 2.8819339
2.515714 2.8831072
2.516714 2.8841831
2.517714 2.8851625
2.518714 2.8860455
2.519714 2.8868318
2.520714 2.8875191
2.521714 2.8881053
2.522714 2.888589
2.523714 2.8889697
2.524714 2.8892484
2.525714 2.8894262
2.526714 2.8895034
2.527714 2.8894788
2.528714 2.8893497
2.529714 2.8891139
2.530714 2.88877
2.531714 2.8883187
2.532714 2.8877607
2.533714 2.8870964
2.534714 2.8863252999999998
2.535714 2.8854456
2.536714 2.8844548000000003
2.537714 2.8833518
2.538714 2.8821366
2.539714 2.8808104
2.540714 2.8793737
2.541714 2.8778262
2.542714 2.8761664
2.543714 2.8743917
2.544714 2.8725004
2.545714 2.8704913
2.546714 2.8683651
2.547714 2.8661229
2.548714 2.8637649
2.549714 2.8612904
2.550714 2.8586974
2.551714 2.8559839
2.552714 2.8531486
2.553714 2.8501914999999998
2.554714 2.8471136
2.555714 2.8439155
2.556714 2.8405966
2.557714 2.8371556
2.558714 2.8335899
2.559714 2.8298978
2.560714 2.826079
2.561714 2.8221341
2.562714 2.8180644
2.563714 2.8138699
2.564714 2.8095497000000003
2.565714 2.8051019
2.566714 2.8005240000000002
2.567714 2.7958149000000003
2.568714 2.7909743000000002
2.569714 2.7860029
2.570714 2.7809016
2.571714 2.77567
2.572714 2.7703065
2.573714 2.7648093
2.574714 2.7591769
2.575714 2.7534088000000003
2.576714 2.7475059
2.577714 2.7414691
2.578714 2.7352985
2.579714 2.7289929
2.580714 2.7225504000000003
2.581714 2.7159687
2.582714 2.7092465999999997
2.583714 2.7023841
2.584714 2.6953818000000003
2.585714 2.6882406000000003
2.586714 2.6809603
2.587714 2.6735399
2.588714 2.6659776
2.589714 2.6582718
2.590714 2.650422
2.591714 2.6424287
2.592714 2.6342920999999997
2.593714 2.6260123
2.594714 2.6175883
2.595714 2.6090188
2.596714 2.600302
2.597714 2.5914369
2.598714 2.5824236000000003
2.599714 2.5732627
2.600714 2.5639547
2.601714 2.5544997
2.602714 2.5448963
2.603714 2.5351426999999997
2.604714 2.5252377999999998
2.605714 2.515181
2.606714 2.5049723999999998
2.607714 2.4946121000000003
2.608714 2.4841001
2.609714 2.4734355999999997
2.610714 2.4626173000000002
2.611714 2.4516445
2.612714 2.4405164999999998
2.613714 2.4292333
2.614714 2.4177957
2.615714 2.4062036
2.616714 2.3944566
2.617714 2.3825534
2.618714 2.3704922
2.619714 2.3582725
2.620714 2.3458935
2.621714 2.3333559
2.622714 2.3206596999999998
2.623714 2.307805
2.624714 2.2947911000000003
2.625714 2.2816170000000002
2.626714 2.268282
2.627714 2.2547852
2.628714 2.2411266
2.629714 2.2273067
2.630714 2.2133254
2.631714 2.1991819
2.632714 2.1848753
2.633714 2.1704042
2.634714 2.1557683
2.635714 2.1409674
2.636714 2.1260019000000003
2.637714 2.1108726
2.638714 2.0955795
2.639714 2.0801216
2.640714 2.064498
2.641714 2.0487078
2.642714 2.0327501000000003
2.643714 2.0166254
2.644714 2.0003336
2.645714 1.9838747
2.646714 1.9672481
2.647714 1.9504528
2.648714 1.9334878999999998
2.649714 1.9163530000000002
2.650714 1.8990489
2.651714 1.8815760000000001
2.652714 1.8639347000000002
2.653714 1.8461246
2.654714 1.8281450000000001
2.655714 1.8099952
2.656714 1.7916743
2.657714 1.7731817
2.658714 1.7545176999999998
2.659714 1.735682
2.660714 1.7166752
2.661714 1.6974967
2.662714 1.6781457
2.663714 1.6586216
2.664714 1.6389240999999999
2.665714 1.6190538
2.666714 1.5990109999999997
2.667714 1.5787962999999998
2.668714 1.5584094
2.669714 1.5378494
2.670714 1.5171154
2.671714 1.4962071000000001
2.672714 1.4751242
2.673714 1.4538674999999999
2.674714 1.4324373
2.675714 1.4108338
2.676714 1.3890568
2.677714 1.3671056
2.678714 1.3449795
2.679714 1.3226781
2.680714 1.3002019
2.681714 1.2775512
2.682714 1.2547266
2.683714 1.2317277
2.684714 1.2085545
2.685714 1.185206
2.686714 1.1616819
2.687714 1.1379819
2.688714 1.1141067
2.689714 1.0900569
2.690714 1.0658329
2.691714 1.0414348
2.692714 1.0168622
2.693714 0.9921143800000001
2.694714 0.9671907900000001
2.695714 0.94209136
2.696714 0.91681704
2.697714 0.8913685600000001
2.698714 0.8657462899999999
2.699714 0.83995024
2.700714 0.8139796600000001
2.701714 0.78783389
2.702714 0.76151281
2.703714 0.7350171
2.704714 0.70834775
2.705714 0.6815056300000001
2.706714 0.65449104
2.707714 0.62730354
2.708714 0.5999422600000001
2.709714 0.57240669
2.710714 0.54469709
2.711714 0.51681427
2.712714 0.4887593
2.713714 0.46053281999999995
2.714714 0.43213479000000005
2.715714 0.40356465999999996
2.716714 0.37482176
2.717714 0.34590596
2.718714 0.31681785
2.719714 0.28755867
2.720714 0.25812967000000003
2.721714 0.22853152000000002
2.722714 0.19876412000000002
2.723714 0.16882693
2.724714 0.13871946
2.725714 0.10844179
2.726714 0.077994645
2.727714 0.04737906
2.728714 0.01659596
2.729714 -0.014354335
2.730714 -0.045472218
2.731714 -0.076758198
2.732714 -0.10821244
2.733714 -0.13983425
2.734714 -0.17162223
2.735714 -0.20357468
2.736714 -0.23569057000000002
2.737714 -0.26796977
2.738714 -0.30041297
2.739714 -0.333021
2.740714 -0.36579387
2.741714 -0.39873072
2.742714 -0.43183006
2.743714 -0.46509048000000003
2.744714 -0.49851122
2.745714 -0.53209225
2.746714 -0.56583392
2.747714 -0.59973639
2.748714 -0.6337990499999999
2.749714 -0.6680205
2.750714 -0.70239902
2.751714 -0.7369332000000001
2.752714 -0.7716227299999999
2.753714 -0.80646807
2.754714 -0.84147016
2.755714 -0.87662917
2.756714 -0.9119438900000001
2.757714 -0.9474124800000001
2.758714 -0.98303296
2.759714 -1.0188041
2.760714 -1.0547259
2.761714 -1.0907992
2.762714 -1.1270242
2.763714 -1.1634006000000001
2.764714 -1.1999268
2.765714 -1.2366007
2.766714 -1.2734205
2.767714 -1.3103856
2.768714 -1.3474964
2.769714 -1.3847535
2.770714 -1.4221569
2.771714 -1.4597050999999999
2.772714 -1.4973959000000001
2.773714 -1.5352268
2.774714 -1.5731964
2.775714 -1.6113046999999998
2.776714 -1.6495521999999998
2.777714 -1.68794
2.778714 -1.7264677
2.779714 -1.7651334
2.780714 -1.8039348
2.781714 -1.8428693999999999
2.782714 -1.8819362
2.783714 -1.9211349999999998
2.784714 -1.9604666
2.785714 -1.9999309
2.786714 -2.0395266
2.787714 -2.0792517999999998
2.788714 -2.1191036
2.789714 -2.1590808
2.790714 -2.199183
2.791714 -2.2394106000000003
2.792714 -2.2797644
2.793714 -2.320244
2.794714 -2.3608474
2.795714 -2.4015717
2.796714 -2.4424141
2.797714 -2.4833731
2.798714 -2.5244486999999998
2.799714 -2.5656413
2.800714 -2.6069509
2.801714 -2.6483761
2.802714 -2.6899148
2.803714 -2.7315645
2.804714 -2.7733235
2.805714 -2.8151913
2.806714 -2.8571679999999997
2.807714 -2.8992535999999998
2.808714 -2.9414469
2.809714 -2.9837461
2.810714 -3.0261487
2.811714 -3.0686519999999997
2.812714 -3.111255
2.813714 -3.1539571000000004
2.814714 -3.1967584
2.815714 -3.2396592
2.816714 -3.2826573
2.817714 -3.3257503
2.818714 -3.3689361
2.819714 -3.4122128000000003
2.820714 -3.4555797
2.821714 -3.4990367
2.822714 -3.5425827
2.823714 -3.5862163000000002
2.824714 -3.6299354999999998
2.825714 -3.6737382
2.826714 -3.7176225
2.827714 -3.7615865
2.828714 -3.8056299
2.829714 -3.8497525999999995
2.830714 -3.8939539
2.831714 -3.9382324000000004
2.832714 -3.982586
2.833714 -4.027012
2.834714 -4.0715076
2.835714 -4.1160714
2.836714 -4.1607026
2.837714 -4.2054001
2.838714 -4.250163199999999
2.839714 -4.2949904
2.840714 -4.3398798
2.841714 -4.3848284
2.842714 -4.4298343
2.843714 -4.474897299999999
2.844714 -4.5200165
2.845714 -4.5651913
2.846714 -4.6104199999999995
2.847714 -4.6557005
2.848714 -4.7010295
2.849714 -4.7464047
2.850714 -4.7918241
2.851714 -4.8372872
2.852714 -4.8827935
2.853714 -4.9283423
2.854714 -4.9739316
2.855714 -5.0195586
2.856714 -5.0652206
2.857714 -5.1109161
2.858714 -5.156644099999999
2.859714 -5.2024037000000005
2.860714 -5.2481931
2.861714 -5.2940112
2.862714 -5.3398546
2.863714 -5.385720699999999
2.864714 -5.4316074
2.865714 -5.477513
2.866714 -5.523438
2.867714 -5.5693813
2.868714 -5.6153413
2.869714 -5.6613155
2.870714 -5.707300099999999
2.871714 -5.7532929
2.872714 -5.7992913
2.873714 -5.8452953
2.874714 -5.8913037
2.875714 -5.9373159
2.876714 -5.9833288
2.877714 -6.0293388000000006
2.878714 -6.0753442
2.879714 -6.1213429999999995
2.880714 -6.1673351
2.881714 -6.2133193
2.882714 -6.2592939
2.883714 -6.3052565000000005
2.884714 -6.351204200000001
2.885714 -6.3971333
2.886714 -6.4430423
2.887714 -6.4889289
2.888714 -6.534793199999999
2.889714 -6.580633700000001
2.890714 -6.6264487999999995
2.891714 -6.6722356
2.892714 -6.7179903
2.893714 -6.7637116
2.894714 -6.8093978
2.895714 -6.855049
2.896714 -6.9006637
2.897714 -6.9462389
2.898714 -6.9917709
2.899714 -7.0372559
2.900714 -7.0826918
2.901714 -7.1280777
2.902714 -7.173412999999999
2.903714 -7.2186977
2.904714 -7.263929399999999
2.905714 -7.3091052
2.906714 -7.354222200000001
2.907714 -7.3992766
2.908714 -7.4442662
2.909714 -7.4891903
2.910714 -7.5340487
2.911714 -7.5788386
2.912714 -7.623557
2.913714 -7.6682008999999995
2.914714 -7.7127665
2.915714 -7.7572525
2.916714 -7.8016579
2.917714 -7.8459822
2.918714 -7.890225200000001
2.919714 -7.9343833
2.920714 -7.978452
2.921714 -8.022429
2.922714 -8.0663122
2.923714 -8.1101008
2.924714 -8.153793199999999
2.925714 -8.1973881
2.926714 -8.2408823
2.927714 -8.2842737
2.928714 -8.3275586
2.929714 -8.3707333
2.930714 -8.4137976
2.931714 -8.456751
2.932714 -8.499591800000001
2.933714 -8.542316399999999
2.934714 -8.5849226
2.935714 -8.627407300000002
2.936714 -8.669766800000001
2.937714 -8.7120004
2.938714 -8.754107399999999
2.939714 -8.7960847
2.940714 -8.8379316
2.941714 -8.8796459
2.942714 -8.921224599999999
2.943714 -8.9626648
2.944714 -9.0039648
2.945714 -9.0451226
2.946714 -9.0861343
2.947714 -9.1269985
2.948714 -9.1677152
2.949714 -9.2082813
2.950714 -9.248694
2.951714 -9.288949500000001
2.952714 -9.329045599999999
2.953714 -9.3689807
2.954714 -9.4087526
2.955714 -9.4483614
2.956714 -9.487804800000001
2.957714 -9.527079800000001
2.958714 -9.5661841
2.959714 -9.6051149
2.960714 -9.643868399999999
2.961714 -9.6824437
2.962714 -9.720840299999999
2.963714 -9.759055799999999
2.964714 -9.7970881
2.965714 -9.834934800000001
2.966714 -9.872593
2.967714 -9.9100597
2.968714 -9.947332000000001
2.969714 -9.9844083
2.970714 -10.021289999999999
2.971714 -10.05797
2.972714 -10.09445
2.973714 -10.13073
2.974714 -10.1668
2.975714 -10.20266
2.976714 -10.23831
2.977714 -10.27375
2.978714 -10.30897
2.979714 -10.34398
2.980714 -10.37877
2.981714 -10.41334
2.982714 -10.44769
2.983714 -10.48181
2.984714 -10.5157
2.985714 -10.54936
2.986714 -10.5828
2.987714 -10.61599
2.988714 -10.64896
2.989714 -10.68168
2.990714 -10.714170000000001
2.991714 -10.746410000000001
2.992714 -10.77841
2.993714 -10.81016
2.994714 -10.841660000000001
2.995714 -10.87292
2.996714 -10.90392
2.997714 -10.93467
2.998714 -10.965160000000001
2.999714 -10.995389999999999
3.000714 -11.02536
3.001714 -11.05507
3.002714 -11.084520000000001
3.003714 -11.1137
3.004714 -11.14261
3.005714 -11.17125
3.006714 -11.199620000000001
3.007714 -11.22771
3.008714 -11.255519999999999
3.009714 -11.28305
3.010714 -11.3103
3.011714 -11.33727
3.012714 -11.363959999999999
3.013714 -11.39036
3.014714 -11.416469999999999
3.015714 -11.44229
3.016714 -11.46782
3.017714 -11.49305
3.018714 -11.517990000000001
3.019714 -11.54264
3.020714 -11.566980000000001
3.021714 -11.59103
3.022714 -11.61476
3.023714 -11.63819
3.024714 -11.66131
3.025714 -11.68411
3.026714 -11.70662
3.027714 -11.728810000000001
3.028714 -11.75069
3.029714 -11.77225
3.030714 -11.79349
3.031714 -11.81441
3.032714 -11.834999999999999
3.033714 -11.855269999999999
3.034714 -11.87522
3.035714 -11.89485
3.036714 -11.91415
3.037714 -11.93312
3.038714 -11.95175
3.039714 -11.97004
3.040714 -11.988
3.041714 -12.00562
3.042714 -12.022910000000001
3.043714 -12.03987
3.044714 -12.05648
3.045714 -12.07274
3.046714 -12.08865
3.047714 -12.10421
3.048714 -12.119430000000001
3.049714 -12.134300000000001
3.050714 -12.14882
3.051714 -12.16299
3.052714 -12.1768
3.053714 -12.190249999999999
3.054714 -12.20335
3.055714 -12.21608
3.056714 -12.22845
3.057714 -12.24047
3.058714 -12.25213
3.059714 -12.26342
3.060714 -12.27434
3.061714 -12.284889999999999
3.062714 -12.295069999999999
3.063714 -12.30488
3.064714 -12.314319999999999
3.065714 -12.3234
3.066714 -12.3321
3.067714 -12.34042
3.068714 -12.34836
3.069714 -12.35591
3.070714 -12.36309
3.071714 -12.36989
3.072714 -12.37631
3.073714 -12.38236
3.074714 -12.388010000000001
3.075714 -12.393279999999999
3.076714 -12.39815
3.077714 -12.40264
3.078714 -12.40674
3.079714 -12.41045
3.080714 -12.413780000000001
3.081714 -12.41671
3.082714 -12.41925
3.083714 -12.42139
3.084714 -12.42313
3.085714 -12.42447
3.086714 -12.425419999999999
3.087714 -12.425980000000001
3.088714 -12.42614
3.089714 -12.425899999999999
3.090714 -12.42525
3.091714 -12.42419
3.092714 -12.42273
3.093714 -12.42087
3.094714 -12.4186
3.095714 -12.41594
3.096714 -12.41286
3.097714 -12.40938
3.098714 -12.40549
3.099714 -12.40118
3.100714 -12.39646
3.101714 -12.391340000000001
3.102714 -12.38581
3.103714 -12.37987
3.104714 -12.373520000000001
3.105714 -12.36675
3.106714 -12.35956
3.107714 -12.35196
3.108714 -12.34394
3.109714 -12.335519999999999
3.110714 -12.32668
3.111714 -12.31742
3.112714 -12.30774
3.113714 -12.29764
3.114714 -12.28712
3.115714 -12.27619
3.116714 -12.26483
3.117714 -12.25306
3.118714 -12.24087
3.119714 -12.22827
3.120714 -12.21523
3.121714 -12.20177
3.122714 -12.18789
3.123714 -12.173580000000001
3.124714 -12.15886
3.125714 -12.14372
3.126714 -12.128160000000001
3.127714 -12.112169999999999
3.128714 -12.09577
3.129714 -12.07893
3.130714 -12.06167
3.131714 -12.04398
3.132714 -12.02588
3.133714 -12.00736
3.134714 -11.98841
3.135714 -11.96904
3.136714 -11.94923
3.137714 -11.928999999999998
3.138714 -11.908349999999999
3.139714 -11.88728
3.140714 -11.86579
3.141714 -11.84388
3.142714 -11.82154
3.143714 -11.79878
3.144714 -11.77559
3.145714 -11.75197
3.146714 -11.72793
3.147714 -11.703470000000001
3.148714 -11.6786
3.149714 -11.6533
3.150714 -11.62758
3.151714 -11.60143
3.152714 -11.57485
3.153714 -11.54785
3.154714 -11.52044
3.155714 -11.49262
3.156714 -11.46438
3.157714 -11.43571
3.158714 -11.40663
3.159714 -11.37711
3.160714 -11.34718
3.161714 -11.31683
3.162714 -11.286069999999999
3.163714 -11.25489
3.164714 -11.2233
3.165714 -11.19129
3.166714 -11.158859999999999
3.167714 -11.12602
3.168714 -11.09276
3.169714 -11.059090000000001
3.170714 -11.02501
3.171714 -10.99053
3.172714 -10.95563
3.173714 -10.92031
3.174714 -10.884580000000001
3.175714 -10.84845
3.176714 -10.811900000000001
3.177714 -10.77496
3.178714 -10.73761
3.179714 -10.69986
3.180714 -10.661710000000001
3.181714 -10.623140000000001
3.182714 -10.58418
3.183714 -10.54481
3.184714 -10.505040000000001
3.185714 -10.46488
3.186714 -10.42431
3.187714 -10.38335
3.188714 -10.34199
3.189714 -10.30023
3.190714 -10.25808
3.191714 -10.215530000000001
3.192714 -10.1726
3.193714 -10.12927
3.194714 -10.08555
3.195714 -10.041450000000001
3.196714 -9.9969596
3.197714 -9.952081
3.198714 -9.906817199999999
3.199714 -9.861171200000001
3.200714 -9.8151453
3.201714 -9.7687416
3.202714 -9.721959400000001
3.203714 -9.674798
3.204714 -9.6272588
3.205714 -9.5793426
3.206714 -9.5310524
3.207714 -9.4823912
3.208714 -9.433361099999999
3.209714 -9.3839623
3.210714 -9.3341947
3.211714 -9.2840604
3.212714 -9.2335604
3.213714 -9.1826975
3.214714 -9.131474
3.215714 -9.0798922
3.216714 -9.0279534
3.217714 -8.9756578
3.218714 -8.9230061
3.219714 -8.8700004
3.220714 -8.8166438
3.221714 -8.7629385
3.222714 -8.7088868
3.223714 -8.6544894
3.224714 -8.599747
3.225714 -8.5446618
3.226714 -8.489237
3.227714 -8.4334753
3.228714 -8.3773777
3.229714 -8.3209455
3.230714 -8.264179500000001
3.231714 -8.2070805
3.232714 -8.149650699999999
3.233714 -8.0918938
3.234714 -8.0338135
3.235714 -7.9754122
3.236714 -7.916691200000001
3.237714 -7.8576505
3.238714 -7.798291
3.239714 -7.738614800000001
3.240714 -7.678625
3.241714 -7.6183259
3.242714 -7.5577214
3.243714 -7.496812899999999
3.244714 -7.435599
3.245714 -7.3740788
3.246714 -7.3122539
3.247714 -7.2501294
3.248714 -7.1877122
3.249714 -7.125007399999999
3.250714 -7.062017900000001
3.251714 -6.9987431
3.252714 -6.935179199999999
3.253714 -6.8713255
3.254714 -6.8071850000000005
3.255714 -6.742764299999999
3.256714 -6.678070099999999
3.257714 -6.6131078
3.258714 -6.5478764
3.259714 -6.482373900000001
3.260714 -6.4165972
3.261714 -6.3505478
3.262714 -6.2842324000000005
3.263714 -6.2176599999999995
3.264714 -6.1508384
3.265714 -6.0837705
3.266714 -6.0164534
3.267714 -5.9488814
3.268714 -5.8810532
3.269714 -5.8129728
3.270714 -5.7446495
3.271714 -5.6760933
3.272714 -5.607310699999999
3.273714 -5.5382997000000005
3.274714 -5.4690555000000005
3.275714 -5.3995732
3.276714 -5.329854
3.277714 -5.259905799999999
3.278714 -5.189739899999999
3.279714 -5.1193662
3.280714 -5.0487857
3.281714 -4.9779944
3.282714 -4.906985199999999
3.283714 -4.8357565
3.284714 -4.7643136
3.285714 -4.6926681
3.286714 -4.6208326
3.287714 -4.5488141
3.288714 -4.4766106
3.289714 -4.4042151
3.290714 -4.3316212
3.291714 -4.2588286
3.292714 -4.1858472
3.293714 -4.1126907
3.294714 -4.0393695
3.295714 -3.9658867
3.296714 -3.8922355
3.297714 -3.8184077
3.298714 -3.7443999
3.299714 -3.6702182
3.300714 -3.5958759
3.301714 -3.5213880000000004
3.302714 -3.4467619
3.303714 -3.3719957000000003
3.304714 -3.2970797000000003
3.305714 -3.2220062
3.306714 -3.1467751
3.307714 -3.0713972
3.308714 -2.9958883
3.309714 -2.9202614
3.310714 -2.8445194
3.311714 -2.7686555000000004
3.312714 -2.692659
3.313714 -2.6165254
3.314714 -2.5402609
3.315714 -2.4638804
3.316714 -2.3874
3.317714 -2.3108283
3.318714 -2.2341628
3.319714 -2.1573927
3.320714 -2.0805089
3.321714 -2.0035114
3.322714 -1.9264119
3.323714 -1.8492275999999999
3.324714 -1.7719727
3.325714 -1.6946506000000001
3.326714 -1.6172536000000002
3.327714 -1.5397697
3.328714 -1.4621926
3.329714 -1.3845278
3.330714 -1.3067908
3.331714 -1.2289992
3.332714 -1.1511627
3.333714 -1.0732795
3.334714 -0.99533955
3.335714 -0.91733327
3.336714 -0.83926041
3.337714 -0.76113241
3.338714 -0.68296692
3.339714 -0.60477844
3.340714 -0.52657048
3.341714 -0.44833529
3.342714 -0.37006063
3.343714 -0.29173929
3.344714 -0.21337613000000002
3.345714 -0.13498656
3.346714 -0.056588516000000005
3.347714 0.021807264
3.348714 0.10020167999999999
3.349714 0.17860476
3.350714 0.2570264
3.351714 0.33546754
3.352714 0.41391719000000005
3.353714 0.49235784
3.354714 0.5707752
3.355714 0.6491654099999999
3.356714 0.72753602
3.357714 0.80589894
3.358714 0.8842607
3.359714 0.96261604
3.360714 1.0409495
3.361714 1.119243
3.362714 1.1974858
3.363714 1.2756792
3.364714 1.3538333
3.365714 1.4319581
3.366714 1.5100555
3.367714 1.5881155
3.368714 1.6661215999999999
3.369714 1.7440594999999999
3.370714 1.8219249
3.371714 1.8997239
3.372714 1.977467
3.373714 2.0551595999999996
3.374714 2.1327967
3.375714 2.2103636
3.376714 2.2878436
3.377714 2.3652271999999996
3.378714 2.4425155
3.379714 2.5197184
3.380714 2.5968457000000003
3.381714 2.6738996
3.382714 2.7508708
3.383714 2.8277429
3.384714 2.9045014
3.385714 2.9811416
3.386714 3.0576685
3.387714 3.1340916000000005
3.388714 3.2104157
3.389714 3.286637
3.390714 3.3627420999999997
3.391714 3.4387156
3.392714 3.5145484
3.393714 3.5902411
3.394714 3.665803
3.395714 3.7412427
3.396714 3.8165614
3.397714 3.8917501
3.398714 3.9667938
3.399714 4.0416796
3.400714 4.1164029
3.401714 4.190968300000001
3.402714 4.265384
3.403714 4.3396551
3.404714 4.4137783
3.405714 4.4877421
3.406714 4.5615327
3.407714 4.635141
3.408714 4.7085673
3.409714 4.7818188
3.410714 4.8549026
3.411714 4.9278196
3.412714 5.0005615
3.413714 5.0731152
3.414714 5.1454701
3.415714 5.2176226
3.416714 5.2895762
3.417714 5.3613372
3.418714 5.4329094
3.419714 5.5042889
3.420714 5.575465
3.421714 5.6464266
3.422714 5.7171658
3.423714 5.7876822
3.424714 5.857980599999999
3.425714 5.928066
3.426714 5.9979402
3.427714 6.0675971
3.428714 6.1370271999999995
3.429714 6.2062215
3.430714 6.2751755000000005
3.431714 6.3438915
3.432714 6.4123741999999995
3.433714 6.480626000000001
3.434714 6.548643899999999
3.435714 6.6164188
3.436714 6.6839419
3.437714 6.751205000000001
3.438714 6.8182081000000005
3.439714 6.884954899999999
3.440714 6.9514491
3.441714 7.017690699999999
3.442714 7.083676
3.443714 7.1493961
3.444714 7.214845
3.445714 7.280017399999999
3.446714 7.3449135
3.447714 7.4095376
3.448714 7.473891200000001
3.449714 7.5379714
3.450714 7.601772199999999
3.451714 7.665287
3.452714 7.728510299999999
3.453714 7.7914409000000004
3.454714 7.8540817
3.455714 7.9164349
3.456714 7.9784996999999995
3.457714 8.0402717
3.458714 8.1017449
3.459714 8.1629127
3.460714 8.223771300000001
3.461714 8.2843207
3.462714 8.3445616
3.463714 8.4044963
3.464714 8.464123299999999
3.465714 8.5234381
3.466714 8.5824363
3.467714 8.6411119
3.468714 8.6994641
3.469714 8.7574944
3.470714 8.8152036
3.471714 8.872591700000001
3.472714 8.929655
3.473714 8.9863889
3.474714 9.0427868
3.475714 9.0988465
3.476714 9.1545679
3.477714 9.2099532
3.478714 9.265002599999999
3.479714 9.319715200000001
3.480714 9.3740873
3.481714 9.428115199999999
3.482714 9.4817951
3.483714 9.5351242
3.484714 9.588103
3.485714 9.6407302
3.486714 9.6930064
3.487714 9.744929500000001
3.488714 9.796498
3.489714 9.8477073
3.490714 9.8985538
3.491714 9.9490374
3.492714 9.9991582
3.493714 10.04892
3.494714 10.098310000000001
3.495714 10.14734
3.496714 10.196
3.497714 10.2443
3.498714 10.29221
3.499714 10.33976
3.500714 10.38693
3.501714 10.433720000000001
3.502714 10.48014
3.503714 10.52618
3.504714 10.57184
3.505714 10.61712
3.506714 10.66202
3.507714 10.70653
3.508714 10.75067
3.509714 10.794410000000001
3.510714 10.837769999999999
3.511714 10.88074
3.512714 10.92332
3.513714 10.96551
3.514714 11.007309999999999
3.515714 11.04871
3.516714 11.08972
3.517714 11.13034
3.518714 11.17056
3.519714 11.21038
3.520714 11.24981
3.521714 11.28885
3.522714 11.32748
3.523714 11.36571
3.524714 11.40354
3.525714 11.44096
3.526714 11.47798
3.527714 11.5146
3.528714 11.55082
3.529714 11.586630000000001
3.530714 11.62203
3.531714 11.65703
3.532714 11.691609999999999
3.533714 11.7258
3.534714 11.75957
3.535714 11.79293
3.536714 11.82589
3.537714 11.85843
3.538714 11.89055
3.539714 11.92226
3.540714 11.953560000000001
3.541714 11.98445
3.542714 12.01492
3.543714 12.04499
3.544714 12.07464
3.545714 12.10388
3.546714 12.1327
3.547714 12.1611
3.548714 12.18909
3.549714 12.21666
3.550714 12.24382
3.551714 12.27056
3.552714 12.29687
3.553714 12.32277
3.554714 12.34824
3.555714 12.3733
3.556714 12.39795
3.557714 12.422170000000001
3.558714 12.445979999999999
3.559714 12.46938
3.560714 12.49235
3.561714 12.5149
3.562714 12.53703
3.563714 12.558739999999998
3.564714 12.58003
3.565714 12.60091
3.566714 12.62137
3.567714 12.641399999999999
3.568714 12.66102
3.569714 12.68021
3.570714 12.69898
3.571714 12.71734
3.572714 12.73528
3.573714 12.75281
3.574714 12.769910000000001
3.575714 12.7866
3.576714 12.802859999999999
3.577714 12.8187
3.578714 12.834129999999998
3.579714 12.84914
3.580714 12.863740000000002
3.581714 12.877920000000001
3.582714 12.89169
3.583714 12.905040000000001
3.584714 12.91797
3.585714 12.93048
3.586714 12.94257
3.587714 12.95425
3.588714 12.96552
3.589714 12.976389999999999
3.590714 12.98683
3.591714 12.996859999999998
3.592714 13.00647
3.593714 13.015669999999998
3.594714 13.02446
3.595714 13.032850000000002
3.596714 13.04083
3.597714 13.048399999999999
3.598714 13.05556
3.599714 13.062299999999999
3.600714 13.06864
3.601714 13.074559999999998
3.602714 13.08009
3.603714 13.08522
3.604714 13.08995
3.605714 13.09427
3.606714 13.09819
3.607714 13.1017
3.608714 13.10481
3.609714 13.10751
3.610714 13.10982
3.611714 13.11174
3.612714 13.11325
3.613714 13.114370000000001
3.614714 13.11508
3.615714 13.1154
3.616714 13.11532
3.617714 13.11486
3.618714 13.11401
3.619714 13.112770000000001
3.620714 13.111149999999999
3.621714 13.109129999999999
3.622714 13.10671
3.623714 13.103909999999999
3.624714 13.100719999999999
3.625714 13.09714
3.626714 13.09319
3.627714 13.088859999999999
3.628714 13.08415
3.629714 13.07906
3.630714 13.073580000000002
3.631714 13.06772
3.632714 13.06148
3.633714 13.054879999999999
3.634714 13.047900000000002
3.635714 13.040560000000001
3.636714 13.03284
3.637714 13.024740000000001
3.638714 13.016269999999999
3.639714 13.007430000000001
3.640714 12.99822
3.641714 12.98866
3.642714 12.97875
3.643714 12.96848
3.644714 12.957840000000001
3.645714 12.946840000000002
3.646714 12.935469999999999
3.647714 12.923729999999999
3.648714 12.91165
3.649714 12.89922
3.650714 12.88645
3.651714 12.87333
3.652714 12.85985
3.653714 12.84601
3.654714 12.83183
3.655714 12.817300000000001
3.656714 12.80244
3.657714 12.78725
3.658714 12.77172
3.659714 12.75586
3.660714 12.73964
3.661714 12.723080000000001
3.662714 12.70618
3.663714 12.688949999999998
3.664714 12.671399999999998
3.665714 12.65354
3.666714 12.63535
3.667714 12.616840000000002
3.668714 12.59798
3.669714 12.578790000000001
3.670714 12.559280000000001
3.671714 12.53947
3.672714 12.519350000000001
3.673714 12.49892
3.674714 12.47818
3.675714 12.45711
3.676714 12.43573
3.677714 12.41403
3.678714 12.39203
3.679714 12.36975
3.680714 12.34717
3.681714 12.324300000000001
3.682714 12.301120000000001
3.683714 12.27763
3.684714 12.25383
3.685714 12.22974
3.686714 12.20536
3.687714 12.1807
3.688714 12.15577
3.689714 12.13055
3.690714 12.10504
3.691714 12.079239999999999
3.692714 12.05315
3.693714 12.026779999999999
3.694714 12.00016
3.695714 11.97328
3.696714 11.94613
3.697714 11.91871
3.698714 11.891
3.699714 11.863
3.700714 11.83474
3.701714 11.80622
3.702714 11.77747
3.703714 11.74846
3.704714 11.719209999999999
3.705714 11.68968
3.706714 11.65989
3.707714 11.62984
3.708714 11.59954
3.709714 11.56902
3.710714 11.538260000000001
3.711714 11.50728
3.712714 11.47604
3.713714 11.444550000000001
3.714714 11.412799999999999
3.715714 11.38082
3.716714 11.34862
3.717714 11.31621
3.718714 11.28359
3.719714 11.250739999999999
3.720714 11.21766
3.721714 11.184330000000001
3.722714 11.150780000000001
3.723714 11.117009999999999
3.724714 11.08303
3.725714 11.048869999999999
3.726714 11.0145
3.727714 10.97991
3.728714 10.9451
3.729714 10.91008
3.730714 10.87485
3.731714 10.83943
3.732714 10.803840000000001
3.733714 10.76806
3.734714 10.73209
3.735714 10.69591
3.736714 10.65952
3.737714 10.62293
3.738714 10.58616
3.739714 10.54922
3.740714 10.51212
3.741714 10.47485
3.742714 10.43739
3.743714 10.39974
3.744714 10.36191
3.745714 10.3239
3.746714 10.28574
3.747714 10.24743
3.748714 10.20897
3.749714 10.170350000000001
3.750714 10.13155
3.751714 10.092569999999998
3.752714 10.053420000000001
3.753714 10.01413
3.754714 9.9747114
3.755714 9.935157
3.756714 9.8954618
3.757714 9.8556124
3.758714 9.815602
3.759714 9.7754359
3.760714 9.7351305
3.761714 9.6947022
3.762714 9.6541584
3.763714 9.6134946
3.764714 9.5726982
3.765714 9.5317595
3.766714 9.4906807
3.767714 9.449473
3.768714 9.408153599999999
3.769714 9.3667328
3.770714 9.3252093
3.771714 9.2835717
3.772714 9.2418075
3.773714 9.1999128
3.774714 9.157896000000001
3.775714 9.1157734
3.776714 9.0735592
3.777714 9.0312593
3.778714 8.9888677
3.779714 8.9463755
3.780714 8.903775399999999
3.781714 8.8610709
3.782714 8.8182732
3.783714 8.775395900000001
3.784714 8.7324448
3.785714 8.6894169
3.786714 8.646303399999999
3.787714 8.6030938
3.788714 8.5597888
3.789714 8.5163996
3.790714 8.4729396
3.791714 8.4294215
3.792714 8.3858475
3.793714 8.342209500000001
3.794714 8.298497600000001
3.795714 8.2547061
3.796714 8.2108401
3.797714 8.1669122
3.798714 8.1229359
3.799714 8.0789156
3.800714 8.0348454
3.801714 7.9907148999999995
3.802714 7.9465196
3.803714 7.9022631
3.804714 7.8579582
3.805714 7.813619800000001
3.806714 7.7692546
3.807714 7.724861099999999
3.808714 7.680427300000001
3.809714 7.6359436
3.810714 7.5914076999999995
3.811714 7.5468287
3.812714 7.502220599999999
3.813714 7.4575946
3.814714 7.4129529
3.815714 7.3682882
3.816714 7.3235914
3.817714 7.2788596
3.818714 7.2340988
3.819714 7.189323
3.820714 7.1445458
3.821714 7.0997715
3.822714 7.054992
3.823714 7.0101947
3.824714 6.965371200000001
3.825714 6.920523200000001
3.826714 6.875663299999999
3.827714 6.8308078
3.828714 6.7859672
3.829714 6.7411408
3.830714 6.6963173000000005
3.831714 6.6514842000000005
3.832714 6.6066392
3.833714 6.5617912
3.834714 6.5169573
3.835714 6.4721517
3.836714 6.427376
3.837714 6.3826203
3.838714 6.337870700000001
3.839714 6.2931187
3.840714 6.2483698
3.841714 6.2036406
3.842714 6.1589483000000005
3.843714 6.1143015
3.844714 6.069693
3.845714 6.0251079
3.846714 5.9805334000000006
3.847714 5.9359685
3.848714 5.8914263
3.849714 5.8469258
3.850714 5.8024805
3.851714 5.7580899
3.852714 5.713743
3.853714 5.6694251
3.854714 5.6251291000000005
3.855714 5.580863
3.856714 5.5366442000000005
3.857714 5.4924894
3.858714 5.4484047
3.859714 5.404380000000001
3.860714 5.3603984
3.861714 5.316447500000001
3.862714 5.2725289
3.863714 5.2286588
3.864714 5.184858299999999
3.865714 5.1411401
3.866714 5.0975021
3.867714 5.0539285000000005
3.868714 5.0104026
3.869714 4.9669188
3.870714 4.923486
3.871714 4.8801236
3.872714 4.8368488
3.873714 4.7936644
3.874714 4.7505599
3.875714 4.7075171
3.876714 4.6645246
3.877714 4.6215866000000005
3.878714 4.5787219
3.879714 4.5359522
3.880714 4.4932887
3.881714 4.4507258
3.882714 4.4082455
3.883714 4.3658298
3.884714 4.3234728
3.885714 4.2811867
3.886714 4.2389929
3.887714 4.1969094
3.888714 4.154939199999999
3.889714 4.1130688
3.890714 4.0712789
3.891714 4.0295575
3.892714 3.9879095
3.893714 3.9463546000000003
3.894714 3.9049148999999996
3.895714 3.8635998999999996
3.896714 3.8224019
3.897714 3.7813008000000004
3.898714 3.7402783000000004
3.899714 3.6993305999999997
3.900714 3.658472
3.901714 3.6177266
3.902714 3.5771124000000003
3.903714 3.5366304
3.904714 3.4962658
3.905714 3.4559969
3.906714 3.4158122
3.907714 3.3757168999999996
3.908714 3.3357303999999997
3.909714 3.2958746
3.910714 3.2561584999999997
3.911714 3.2165742999999996
3.912714 3.1771019
3.913714 3.1377233999999996
3.914714 3.0984368
3.915714 3.0592574
3.916714 3.0202081
3.917714 2.9813058999999997
3.918714 2.9425506
3.919714 2.9039254
3.920714 2.8654089000000003
3.921714 2.8269896
3.922714 2.7886741
3.923714 2.7504822
3.924714 2.7124354999999998
3.925714 2.6745431
3.926714 2.6367966
3.927714 2.599176
3.928714 2.561664
3.929714 2.5242584
3.930714 2.4869733000000003
3.931714 2.4498303999999997
3.932714 2.412845
3.933714 2.3760159
3.934714 2.3393266
3.935714 2.3027569000000003
3.936714 2.2662961999999998
3.937714 2.2299519
3.938714 2.1937449
3.939714 2.1576958
3.940714 2.1218132
3.941714 2.0860882000000003
3.942714 2.0505011
3.943714 2.0150346999999997
3.944714 1.9796856000000003
3.945714 1.9444667
3.946714 1.9093981
3.947714 1.8744942
3.948714 1.8397542
3.949714 1.8051634
3.950714 1.7707035
3.951714 1.7363654
3.952714 1.7021563
3.953714 1.6680948
3.954714 1.6341999
3.955714 1.6004786
3.956714 1.5669215
3.957714 1.5335101
3.958714 1.5002275
3.959714 1.4670703999999999
3.960714 1.4340507
3.961714 1.4011869
3.962714 1.3684927
3.963714 1.3359686000000002
3.964714 1.3036021
3.965714 1.2713772
3.966714 1.2392858
3.967714 1.2073333
3.968714 1.1755357
3.969714 1.1439089
3.970714 1.1124583000000001
3.971714 1.0811758
3.972714 1.0500447
3.973714 1.0190507
3.974714 0.9881912700000001
3.975714 0.9574768100000001
3.976714 0.92692431
3.977714 0.89654634
3.978714 0.8663435500000001
3.979714 0.83630495
3.980714 0.8064158300000001
3.981714 0.77666766
3.982714 0.74706362
3.983714 0.7176163099999999
3.984714 0.68833912
3.985714 0.65923738
3.986714 0.63030487
3.987714 0.6015280700000001
3.988714 0.5728954900000001
3.989714 0.54440531
3.990714 0.51606661
3.991714 0.48789391000000004
3.992714 0.45989775000000005
3.993714 0.43207807000000004
3.994714 0.40442491999999997
3.995714 0.37692492
3.996714 0.34957011
3.997714 0.3223628
3.998714 0.29531363
3.999714 0.26843434
4.000714 0.24173013
4.001714 0.21519659
4.002714 0.18882314
4.003714 0.16260035
4.004714 0.13652622
4.005714 0.11060742999999999
4.006714 0.084854855
4.007714 0.059276272
4.008714 0.033871136999999996
4.009714 0.0086310625
4.010714 -0.016454713
4.011714 -0.041392367
4.012714 -0.066179642
4.013714 -0.09080746099999999
4.014714 -0.11526584999999999
4.015714 -0.13955022
4.016714 -0.16366384
4.017715 -0.18761544
4.018714 -0.21141334
4.019714 -0.23506016000000002
4.020714 -0.25855161
4.021714 -0.28187963
4.022714 -0.30503813
4.023714 -0.32802706
4.024714 -0.35085219
4.025714 -0.37352149
4.026714 -0.39603962
4.027714 -0.41840496
4.028714 -0.44061070999999996
4.029714 -0.46264953000000003
4.030715 -0.48451819
4.031714 -0.50621992
4.032714 -0.52776206
4.033714 -0.5491516999999999
4.034714 -0.5703912999999999
4.035714 -0.59147761
4.036714 -0.6124041
4.037714 -0.63316557
4.038714 -0.65376116
4.039714 -0.67419466
4.040714 -0.6944718299999999
4.041714 -0.71459636
4.042714 -0.73456778
4.043715 -0.75438195
4.044714 -0.7740342499999999
4.045714 -0.7935229699999999
4.046714 -0.81285071
4.047714 -0.8320226300000001
4.048714 -0.85104359
4.049714 -0.86991489
4.050714 -0.8886341000000001
4.051714 -0.9071962899999999
4.052714 -0.9255976399999999
4.053714 -0.9438375000000001
4.054714 -0.96191894
4.055714 -0.97984672
4.056714 -0.9976245499999999
4.057714 -1.0152531
4.058714 -1.0327302999999999
4.059714 -1.0500534000000001
4.060714 -1.0672208
4.061714 -1.0842335
4.062714 -1.1010944999999999
4.063715 -1.1178061
4.064714 -1.1343692
4.065714 -1.1507821999999999
4.066714 -1.1670425
4.067714 -1.1831483
4.068714 -1.1991002000000002
4.069714 -1.2149006
4.070714 -1.2305531
4.071714 -1.2460601
4.072714 -1.261422
4.073714 -1.2766378
4.074714 -1.2917052
4.075714 -1.3066229
4.076715 -1.3213911999999999
4.077714 -1.3360115000000001
4.078714 -1.3504854
4.079714 -1.3648142
4.080714 -1.3789981999999998
4.081714 -1.3930376
4.082714 -1.4069326
4.083714 -1.420684
4.084714 -1.4342928
4.085714 -1.4477604
4.086714 -1.4610869
4.087714 -1.474272
4.088714 -1.4873147999999998
4.089714 -1.5002145
4.090714 -1.5129712
4.091714 -1.5255852
4.092714 -1.5380573
4.093714 -1.5503892
4.094714 -1.5625821000000002
4.095714 -1.5746379000000001
4.096714 -1.5865577
4.097714 -1.5983425
4.098714 -1.6099926
4.099714 -1.6215073
4.100714 -1.6328862
4.101714 -1.6441284
4.102714 -1.6552338
4.103714 -1.6662031000000002
4.104714 -1.6770378
4.105714 -1.6877389
4.106714 -1.6983073000000002
4.107714 -1.7087437
4.108714 -1.7190484
4.109715 -1.7292218000000001
4.110714 -1.7392649999999998
4.111714 -1.7491792999999998
4.112714 -1.7589658000000001
4.113714 -1.7686250000000001
4.114714 -1.7781554000000002
4.115714 -1.7875553999999998
4.116714 -1.7968243
4.117714 -1.8059626
4.118714 -1.8149723999999998
4.119714 -1.8238571
4.120714 -1.8326188
4.121714 -1.8412583
4.122715 -1.8497748
4.123714 -1.8581670000000001
4.124714 -1.8664340000000001
4.125714 -1.8745771000000002
4.126714 -1.8825985
4.127714 -1.8905008
4.128714 -1.8982848
4.129714 -1.9059498000000001
4.130714 -1.9134939
4.131714 -1.9209156
4.132714 -1.9282158
4.133714 -1.9353976
4.134714 -1.9424647
4.135714 -1.9494194999999999
4.136714 -1.9562617
4.137714 -1.9629885999999999
4.138714 -1.9695970999999999
4.139714 -1.9760862000000001
4.140714 -1.9824576999999999
4.141714 -1.9887157
4.142715 -1.9948643
4.143714 -2.0009052
4.144714 -2.0068374
4.145714 -2.0126578999999998
4.146714 -2.0183645
4.147714 -2.0239577
4.148714 -2.0294407
4.149714 -2.0348182
4.150714 -2.040093
4.151714 -2.0452647
4.152714 -2.0503296
4.153714 -2.0552838
4.154714 -2.0601263000000003
4.155715 -2.0648599
4.156714 -2.0694897
4.157714 -2.0740207
4.158714 -2.0784549
4.159714 -2.0827906
4.160714 -2.0870233
4.161714 -2.0911492
4.162714 -2.0951685
4.163714 -2.0990852
4.164714 -2.1029055000000003
4.165714 -2.1066333999999998
4.166714 -2.1102686999999998
4.167714 -2.1138079
4.168715 -2.1172466
4.169714 -2.1205827999999998
4.170714 -2.1238189000000003
4.171714 -2.1269606
4.172714 -2.1300137
4.173714 -2.1329798
4.174714 -2.1358563
4.175714 -2.1386379
4.176714 -2.1413205
4.177714 -2.1439038
4.178714 -2.1463924999999997
4.179714 -2.1487936
4.180714 -2.1511124
4.181714 -2.1533493
4.182714 -2.1555003
4.183714 -2.15756
4.184714 -2.1595256
4.185714 -2.1613993000000002
4.186714 -2.1631869000000004
4.187714 -2.1648951
4.188715 -2.1665266
4.189714 -2.1680789
4.190714 -2.1695461
4.191714 -2.170923
4.192714 -2.1722091
4.193714 -2.1734098
4.194714 -2.1745328
4.195714 -2.1755837
4.196714 -2.1765632999999998
4.197714 -2.1774668
4.198714 -2.1782881
4.199714 -2.1790229
4.200714 -2.1796731
4.201715 -2.1802453
4.202714 -2.1807471
4.203714 -2.1811822000000003
4.204714 -2.1815484
4.205714 -2.1818394000000003
4.206714 -2.1820487
4.207714 -2.1821753999999998
4.208714 -2.182224
4.209714 -2.1822026
4.210714 -2.182118
4.211714 -2.1819718
4.212714 -2.1817595
4.213714 -2.1814737
4.214714 -2.18111
4.215714 -2.1806698
4.216714 -2.18016
4.217714 -2.1795893
4.218714 -2.1789625
4.219714 -2.1782778
4.220714 -2.1775283
4.221714 -2.1767067
4.222714 -2.1758102
4.223714 -2.1748429
4.224714 -2.1738128999999997
4.225714 -2.1727279
4.226714 -2.1715906
4.227714 -2.1703966
4.228714 -2.1691388
4.229714 -2.1678110999999998
4.230714 -2.1664139
4.231714 -2.1649539
4.232714 -2.1634405
4.233714 -2.1618797
4.234715 -2.1602703
4.235714 -2.1586061
4.236714 -2.156879
4.237714 -2.1550855
4.238714 -2.1532283999999997
4.239714 -2.1513166
4.240714 -2.1493586
4.241714 -2.1473579
4.242714 -2.1453111000000002
4.243714 -2.14321
4.244714 -2.1410478
4.245714 -2.1388235
4.246714 -2.1365423000000003
4.247715 -2.1342136000000003
4.248714 -2.1318444999999997
4.249714 -2.1294355
4.250714 -2.1269809
4.251714 -2.1244727
4.252714 -2.1219064
4.253714 -2.1192838
4.254714 -2.1166133
4.255714 -2.1139042
4.256714 -2.1111615
4.257714 -2.1083824
4.258714 -2.1055594
4.259714 -2.1026842
4.260714 -2.0997537
4.261714 -2.0967722
4.262714 -2.0937487
4.263714 -2.0906912
4.264714 -2.0876018
4.265714 -2.0844763
4.266714 -2.0813068
4.267715 -2.0780874000000003
4.268714 -2.0748192
4.269714 -2.0715095
4.270714 -2.0681675999999998
4.271714 -2.0647997
4.272714 -2.0614049999999997
4.273714 -2.0579763
4.274714 -2.0545047
4.275714 -2.0509852
4.276714 -2.0474201
4.277714 -2.0438169999999998
4.278714 -2.0401848
4.279714 -2.0365279
4.280715 -2.0328435999999996
4.281714 -2.029125
4.282714 -2.0253651
4.283714 -2.0215623
4.284714 -2.0177225
4.285714 -2.0138548999999997
4.286714 -2.0099673
4.287714 -2.006061
4.288714 -2.0021301
4.289714 -1.9981654000000002
4.290714 -1.9941606
4.291714 -1.9901155
4.292714 -1.9860372000000002
4.293715 -1.9819355
4.294714 -1.9778164
4.295714 -1.9736797
4.296714 -1.9695185
4.297714 -1.965325
4.298714 -1.9610954
4.299714 -1.9568329999999998
4.300714 -1.9525458999999998
4.301714 -1.9482426000000002
4.302714 -1.9439262999999998
4.303714 -1.9395928999999998
4.304714 -1.9352341
4.305714 -1.9308428999999998
4.306714 -1.926418
4.307714 -1.9219647999999998
4.308714 -1.917493
4.309714 -1.9130102999999998
4.310714 -1.9085186
4.311714 -1.9040116999999999
4.312714 -1.8994807999999999
4.313715 -1.8949196000000001
4.314714 -1.8903283
4.315714 -1.8857136
4.316714 -1.8810845999999999
4.317714 -1.8764473
4.318714 -1.8718008000000002
4.319714 -1.8671382
4.320714 -1.8624524
4.321714 -1.8577399
4.322714 -1.8530043
4.323714 -1.8482544
4.324714 -1.8434989999999998
4.325714 -1.8387413
4.326715 -1.8339769999999997
4.327714 -1.8291969000000001
4.328714 -1.824392
4.329714 -1.8195597000000001
4.330714 -1.8147054999999999
4.331714 -1.8098386000000002
4.332714 -1.8049678
4.333714 -1.8000951
4.334714 -1.7952158999999999
4.335714 -1.7903217999999999
4.336714 -1.785407
4.337714 -1.7804725000000001
4.338714 -1.7755257
4.339714 -1.7705762999999999
4.340714 -1.7656295999999998
4.341714 -1.7606838
4.342714 -1.7557302000000001
4.343714 -1.7507596
4.344714 -1.7457666
4.345714 -1.740754
4.346714 -1.7357314
4.347714 -1.7307088000000002
4.348714 -1.7256912
4.349714 -1.7206749000000001
4.350714 -1.7156512
4.351714 -1.7106112
4.352714 -1.7055529999999999
4.353714 -1.7004825000000001
4.354714 -1.6954098000000002
4.355714 -1.6903434
4.356714 -1.6852846000000001
4.357714 -1.6802267999999998
4.358714 -1.6751597
4.359715 -1.6700758
4.360714 -1.6649755
4.361714 -1.6598671999999999
4.362714 -1.6547617000000001
4.363714 -1.6496655999999998
4.364714 -1.6445775
4.365714 -1.6394883
4.366714 -1.6343879
4.367714 -1.6292714
4.368714 -1.6241427999999998
4.369714 -1.6190126999999999
4.370714 -1.6138919
4.371714 -1.6087852
4.372715 -1.6036879
4.373714 -1.5985890999999999
4.374714 -1.593479
4.375714 -1.5883545999999997
4.376714 -1.5832227
4.377714 -1.5780948
4.378714 -1.5729805
4.379714 -1.5678804000000002
4.380714 -1.5627865
4.381714 -1.557687
4.382714 -1.5525744
4.383714 -1.5474501999999999
4.384714 -1.5423248
4.385714 -1.5372107
4.386714 -1.5321152
4.387714 -1.5270356
4.388714 -1.5219607
4.389714 -1.5168783
4.390714 -1.5117832
4.391714 -1.5066804
4.392715 -1.5015827000000002
4.393714 -1.496502
4.394714 -1.4914421
4.395714 -1.4863964
4.396714 -1.4813517
4.397714 -1.4762975
4.398714 -1.4712323
4.399714 -1.466165
4.400714 -1.4611094999999998
4.401714 -1.4560755
4.402714 -1.4510625
4.403714 -1.4460598
4.404714 -1.4410539
4.405715 -1.436037
4.406714 -1.4310128
4.407714 -1.425994
4.408714 -1.4209947
4.409714 -1.4160214
4.410714 -1.4110690000000001
4.411714 -1.4061234
4.412714 -1.4011712
4.413714 -1.3962076
4.414714 -1.3912400999999999
4.415714 -1.3862832
4.416714 -1.3813492
4.417714 -1.3764402
4.418715 -1.3715471
4.419714 -1.3666557
4.420714 -1.3617561
4.421714 -1.3568498
4.422714 -1.3519491
4.423714 -1.3470694
4.424714 -1.3422197
4.425714 -1.3373962
4.426714 -1.332585
4.427714 -1.3277706999999999
4.428714 -1.3229461
4.429714 -1.3181171
4.430714 -1.3132984
4.431714 -1.3085044000000001
4.432714 -1.3037398
4.433714 -1.2989967999999998
4.434714 -1.2942603000000001
4.435714 -1.2895178
4.436714 -1.2847680000000001
4.437714 -1.2800216
4.438715 -1.2752947000000001
4.439714 -1.2705982
4.440714 -1.2659309
4.441714 -1.2612801
4.442714 -1.2566298999999999
4.443714 -1.2519719
4.444714 -1.2473105
4.445714 -1.2426604
4.446714 -1.2380375000000001
4.447714 -1.2334484
4.448714 -1.2288865
4.449714 -1.224336
4.450714 -1.2197821
4.451715 -1.2152204
4.452714 -1.2106597000000001
4.453714 -1.2061161
4.454714 -1.2016022
4.455714 -1.1971192
4.456714 -1.1926565999999998
4.457714 -1.1881987
4.458714 -1.1837355
4.459714 -1.1792696
4.460714 -1.1748146
4.461714 -1.1703867
4.462714 -1.1659943000000002
4.463714 -1.1616321
4.464714 -1.1572850000000001
4.465714 -1.152937
4.466714 -1.1485818
4.467714 -1.1442264
4.468714 -1.1398864
4.469714 -1.1355762
4.470714 -1.1312997
4.471714 -1.1270479999999998
4.472714 -1.1228057
4.473714 -1.1185608999999999
4.474714 -1.1143134000000001
4.475714 -1.1100747
4.476714 -1.1058605000000001
4.477714 -1.1016804999999998
4.478714 -1.097532
4.479714 -1.0934015
4.480714 -1.0892734
4.481714 -1.0851401999999999
4.482714 -1.0810073
4.483714 -1.0768895
4.484715 -1.072802
4.485714 -1.0687504
4.486714 -1.0647274
4.487714 -1.0607178
4.488714 -1.0567085
4.489714 -1.0526963
4.490714 -1.0486901
4.491714 -1.0447046999999998
4.492714 -1.0407511
4.493714 -1.0368294
4.494714 -1.0329288
4.495714 -1.029035
4.496714 -1.0251394
4.497715 -1.0212449000000001
4.498714 -1.0173644000000002
4.499714 -1.0135123
4.500714 -1.0096952
4.501714 -1.0059082000000001
4.502714 -1.0021374
4.503714 -0.99836905
4.504714 -0.99459821
4.505714 -0.9908316699999999
4.506714 -0.98708328
4.507714 -0.9833653499999999
4.508714 -0.97968085
4.509714 -0.97602187
4.510714 -0.97237499
4.511714 -0.96873045
4.512714 -0.9650883299999999
4.513714 -0.96145831
4.514714 -0.95785344
4.515714 -0.95428145
4.516714 -0.9507393499999999
4.517715 -0.9472155899999999
4.518714 -0.9436970600000001
4.519714 -0.94017731
4.520714 -0.9366607299999999
4.521714 -0.93315952
4.522714 -0.92968605
4.523714 -0.9262450999999999
4.524714 -0.92283124
4.525714 -0.91943257
4.526714 -0.91603855
4.527714 -0.91264686
4.528714 -0.90926467
4.529714 -0.9059040799999999
4.530715 -0.90257414
4.531714 -0.89927502
4.532714 -0.89599816
4.533714 -0.8927316399999999
4.534714 -0.8894681
4.535714 -0.8862090300000001
4.536714 -0.8829638399999999
4.537714 -0.8797436000000001
4.538714 -0.8765541
4.539714 -0.8733918900000001
4.540714 -0.8702466299999999
4.541714 -0.8671076
4.542714 -0.86397054
4.543715 -0.8608401800000001
4.544714 -0.85772723
4.545714 -0.8546416600000001
4.546714 -0.85158665
4.547714 -0.8485566800000001
4.548714 -0.84554143
4.549714 -0.8425324200000001
4.550714 -0.8395284399999999
4.551714 -0.83653592
4.552714 -0.83356472
4.553714 -0.83062164
4.554714 -0.82770586
4.555714 -0.82480926
4.556714 -0.8219216999999999
4.557714 -0.8190374800000001
4.558714 -0.8161587600000001
4.559714 -0.8132944799999999
4.560714 -0.81045479
4.561714 -0.80764471
4.562714 -0.8048611699999999
4.563715 -0.8020955099999999
4.564714 -0.7993387100000001
4.565714 -0.79658758
4.566714 -0.7938461399999999
4.567714 -0.79112314
4.568714 -0.7884261199999999
4.569714 -0.78575648
4.570714 -0.78310845
4.571714 -0.78047263
4.572714 -0.7778418300000001
4.573714 -0.77521554
4.574714 -0.7726003
4.575714 -0.77000526
4.576715 -0.7674367599999999
4.577714 -0.76489421
4.578714 -0.76237088
4.579714 -0.75985836
4.580714 -0.75735189
4.581714 -0.7548535200000001
4.582714 -0.7523708
4.583714 -0.7499117399999999
4.584714 -0.74747973
4.585714 -0.74507138
4.586714 -0.74267839
4.587714 -0.7402929899999999
4.588714 -0.7379125799999999
4.589714 -0.73554129
4.590714 -0.7331874700000001
4.591714 -0.73085809
4.592714 -0.72855465
4.593714 -0.72627235
4.594714 -0.7240030399999999
4.595714 -0.72174054
4.596714 -0.71948431
4.597714 -0.71723978
4.598714 -0.71501452
4.599714 -0.7128133
4.600714 -0.71063493
4.601714 -0.70847301
4.602714 -0.70632007
4.603714 -0.70417249
4.604714 -0.70203282
4.605714 -0.69990847
4.606714 -0.69780699
4.607714 -0.69573149
4.608714 -0.69367886
4.609715 -0.69164159
4.610714 -0.6896125200000001
4.611714 -0.68758922
4.612714 -0.6855750899999999
4.613714 -0.68357689
4.614714 -0.68160035
4.615714 -0.6796465300000001
4.616714 -0.6777111
4.617714 -0.67578731
4.618714 -0.67387037
4.619714 -0.67196069
4.620714 -0.6700635899999999
4.621714 -0.6681859
4.622715 -0.66633155
4.623714 -0.66449894
4.624714 -0.66268183
4.625714 -0.66087325
4.626714 -0.65906961
4.627714 -0.6572729900000001
4.628714 -0.65548965
4.629714 -0.65372619
4.630714 -0.65198559
4.631714 -0.65026558
4.632714 -0.64856024
4.633714 -0.64686388
4.634714 -0.64517464
4.635714 -0.64349528
4.636714 -0.64183124
4.637714 -0.6401869
4.638714 -0.63856258
4.639714 -0.63695409
4.640714 -0.6353554299999999
4.641714 -0.6337627299999999
4.642715 -0.63217655
4.643714 -0.63060191
4.644714 -0.6290452999999999
4.645714 -0.62751081
4.646714 -0.62599769
4.647714 -0.62450101
4.648714 -0.62301462
4.649714 -0.6215347
4.650714 -0.62006181
4.651714 -0.61860015
4.652714 -0.61715464
4.653714 -0.6157275799999999
4.654714 -0.61431718
4.655715 -0.61291875
4.656714 -0.61152773
4.657714 -0.61014276
4.658714 -0.60876659
4.659714 -0.6074045299999999
4.660714 -0.60606133
4.661714 -0.6047382
4.662714 -0.6034320200000001
4.663714 -0.6021372500000001
4.664714 -0.60084919
4.665714 -0.59956675
4.666714 -0.59829303
4.667714 -0.59703337
4.668715 -0.59579196
4.669714 -0.5945692300000001
4.670714 -0.59336158
4.671714 -0.59216362
4.672714 -0.59097153
4.673714 -0.58978531
4.674714 -0.58860881
4.675714 -0.5874473100000001
4.676714 -0.58630412
4.677714 -0.58517847
4.678714 -0.5840658200000001
4.679714 -0.58296076
4.680714 -0.58186036
4.681714 -0.58076615
4.682714 -0.5796832
4.683714 -0.57861712
4.684714 -0.5775705
4.685714 -0.5765410599999999
4.686714 -0.57552299
4.687714 -0.57451036
4.688715 -0.5735007599999999
4.689714 -0.5724967
4.690714 -0.5715041399999999
4.691714 -0.5705286700000001
4.692714 -0.56957193
4.693714 -0.56863055
4.694714 -0.5676981999999999
4.695714 -0.56676967
4.696714 -0.5658443099999999
4.697714 -0.56492663
4.698714 -0.56402348
4.699714 -0.56313965
4.700714 -0.56227455
4.701715 -0.56142216
4.702714 -0.56057461
4.703714 -0.5597272
4.704714 -0.55888118
4.705714 -0.55804332
4.706714 -0.55722147
4.707714 -0.55641979
4.708714 -0.5556359000000001
4.709714 -0.55486257
4.710714 -0.55409232
4.711714 -0.55332249
4.712714 -0.55255718
4.713714 -0.5518045699999999
4.714714 -0.55107172
4.715714 -0.5503595299999999
4.716714 -0.54966197
4.717714 -0.5489693999999999
4.718714 -0.54827468
4.719714 -0.54757772
4.720714 -0.54688565
4.721714 -0.5462083000000001
4.722714 -0.54555186
4.723714 -0.54491493
4.724714 -0.5442892199999999
4.725714 -0.5436650900000001
4.726714 -0.5430379
4.727714 -0.54241116
4.728714 -0.54179435
4.729714 -0.54119681
4.730714 -0.54062139
4.731714 -0.54006218
4.732714 -0.53950823
4.733714 -0.5389505099999999
4.734715 -0.53838785
4.735714 -0.5378278400000001
4.736714 -0.53728214
4.737714 -0.53675878
4.738714 -0.53625703
4.739714 -0.53576748
4.740714 -0.53527835
4.741714 -0.53478293
4.742714 -0.5342842999999999
4.743714 -0.53379326
4.744714 -0.53332141
4.745714 -0.5328733
4.746714 -0.53244336
4.747715 -0.53201937
4.748714 -0.5315904
4.749714 -0.5311539900000001
4.750714 -0.5307179399999999
4.751714 -0.53029512
4.752714 -0.52989498
4.753714 -0.52951709
4.754714 -0.52915122
4.755714 -0.52878368
4.756714 -0.52840626
4.757714 -0.5280219
4.758714 -0.5276429
4.759714 -0.52728294
4.760714 -0.52694832
4.761714 -0.5266337200000001
4.762714 -0.52632573
4.763714 -0.52601169
4.764714 -0.5256878700000001
4.765714 -0.52536218
4.766714 -0.5250487
4.767715 -0.52475831
4.768714 -0.52449116
4.769714 -0.52423631
4.770714 -0.52397861
4.771714 -0.52370876
4.772714 -0.5234293600000001
4.773714 -0.5231536
4.774714 -0.5228966500000001
4.775714 -0.5226657299999999
4.776714 -0.52245534
4.777714 -0.52225091
4.778714 -0.5220383399999999
4.779714 -0.52181338
4.780715 -0.52158437
4.781714 -0.52136681
4.782714 -0.5211731
4.783714 -0.5210042899999999
4.784714 -0.52084923
4.785714 -0.5206916500000001
4.786714 -0.52052112
4.787714 -0.52033975
4.788714 -0.52016079
4.789714 -0.51999986
4.790714 -0.51986449
4.791714 -0.5197489599999999
4.792714 -0.51963786
4.793715 -0.51951618
4.794714 -0.51937932
4.795714 -0.51923608
4.796714 -0.5191029500000001
4.797714 -0.51899343
4.798714 -0.5189091
4.799714 -0.51883878
4.800714 -0.51876586
4.801714 -0.5186792
4.802714 -0.51858062
4.803714 -0.51848353
4.804714 -0.51840381
4.805714 -0.5183494200000001
4.806714 -0.5183148200000001
4.807714 -0.51828464
4.808714 -0.51824376
4.809714 -0.51818732
4.810714 -0.51812404
4.811714 -0.51807044
4.812714 -0.51803999
4.813715 -0.5180342099999999
4.814714 -0.51804185
4.815714 -0.51804613
4.816714 -0.5180358399999999
4.817714 -0.51801251
4.818714 -0.51798928
4.819714 -0.51798197
4.820714 -0.51799845
4.821714 -0.51803337
4.822714 -0.51807179
4.823714 -0.51809908
4.824714 -0.51811063
4.825714 -0.51811491
4.826715 -0.518128
4.827714 -0.51816306
4.828714 -0.51822169
4.829714 -0.51829303
4.830714 -0.51836125
4.831714 -0.51841578
4.832714 -0.5184580999999999
4.833714 -0.51850062
4.834714 -0.51855803
4.835714 -0.51863748
4.836714 -0.51873368
4.837714 -0.51883254
4.838714 -0.51892037
4.839714 -0.5189929200000001
4.840714 -0.51905811
4.841714 -0.51913084
4.842714 -0.51922309
4.843714 -0.5193362499999999
4.844714 -0.51946039
4.845714 -0.51958119
4.846714 -0.51968931
4.847714 -0.5197864
4.848714 -0.51988373
4.849714 -0.51999432
4.850714 -0.52012433
4.851714 -0.52026883
4.852714 -0.52041523
4.853714 -0.5205517199999999
4.854714 -0.52067498
4.855714 -0.52079237
4.856714 -0.52091689
4.857714 -0.5210585400000001
4.858714 -0.52121794
4.859715 -0.5213861799999999
4.860714 -0.52155093
4.861714 -0.5217046000000001
4.862714 -0.5218491399999999
4.863714 -0.52199434
4.864714 -0.52215098
4.865714 -0.5223237000000001
4.866714 -0.52250787
4.867714 -0.5226929699999999
4.868714 -0.5228697299999999
4.869714 -0.52303625
4.870714 -0.52319905
4.871714 -0.5233686000000001
4.872715 -0.52355235
4.873714 -0.52374993
4.874714 -0.52395365
4.875714 -0.52415389
4.876714 -0.52434551
4.877714 -0.52453089
4.878714 -0.52471794
4.879714 -0.5249145000000001
4.880714 -0.52512293
4.881714 -0.52533871
4.882714 -0.52555376
4.883714 -0.52576181
4.884714 -0.5259627
4.885714 -0.5261621400000001
4.886714 -0.52636773
4.887714 -0.52658385
4.888714 -0.5268089499999999
4.889714 -0.5270370299999999
4.890714 -0.52726185
4.891714 -0.5274812200000001
4.892715 -0.52769822
4.893714 -0.5279187599999999
4.894714 -0.52814721
4.895714 -0.5283834900000001
4.896714 -0.52862312
4.897714 -0.52886056
4.898714 -0.52909306
4.899714 -0.52932231
4.900714 -0.5295529999999999
4.901714 -0.52978927
4.902714 -0.53003188
4.903714 -0.5302778
4.904714 -0.5305226
4.905715 -0.5307637199999999
4.906714 -0.5310024600000001
4.907714 -0.53124293
4.908714 -0.5314890800000001
4.909714 -0.53174174
4.910714 -0.53199814
4.911714 -0.53225392
4.912714 -0.53250631
4.913714 -0.53275609
4.914714 -0.5330069500000001
4.915714 -0.53326241
4.916714 -0.53352304
4.917714 -0.53378567
4.918715 -0.53404574
4.919714 -0.5343004600000001
4.920714 -0.53455122
4.921714 -0.534803
4.922714 -0.53506102
4.923714 -0.5353271500000001
4.924714 -0.53559844
4.925714 -0.53586918
4.926714 -0.53613479
4.927714 -0.53639528
4.928714 -0.53665517
4.929714 -0.53692027
4.930714 -0.53719319
4.931714 -0.5374710500000001
4.932714 -0.53774696
4.933714 -0.53801471
4.934714 -0.5382733
4.935714 -0.53852806
4.936714 -0.53878753
4.937714 -0.53905761
4.938715 -0.5393377
4.939714 -0.53962087
4.940714 -0.53989836
4.941714 -0.54016574
4.942714 -0.54042614
4.943714 -0.54068821
4.944714 -0.54096039
4.945714 -0.54124463
4.946714 -0.54153479
4.947714 -0.54182038
4.948714 -0.5420934900000001
4.949714 -0.5423544899999999
4.950714 -0.54261186
4.951715 -0.54287673
4.952714 -0.54315529
4.953714 -0.54344442
4.954714 -0.54373327
4.955714 -0.54401071
4.956714 -0.5442728299999999
4.957714 -0.5445260599999999
4.958714 -0.54478315
4.959714 -0.5450549499999999
4.960714 -0.54534301
4.961714 -0.54563829
4.962714 -0.5459269
4.963714 -0.54619941
4.964714 -0.54645711
4.965714 -0.54671126
4.966714 -0.54697548
4.967714 -0.54725637
4.968714 -0.54754857
4.969714 -0.54783821
4.970714 -0.54811193
4.971714 -0.54836627
4.972714 -0.54861028
4.973714 -0.54886006
4.974714 -0.54912814
4.975714 -0.54941522
4.976714 -0.54970947
4.977714 -0.54999432
4.978714 -0.55025932
4.979714 -0.55050724
4.980714 -0.55075218
4.981714 -0.55101016
4.982714 -0.55128806
4.983714 -0.5515788699999999
4.984715 -0.55186595
4.985714 -0.55213417
4.986714 -0.55238013
4.987714 -0.55261469
4.988714 -0.55285585
4.989714 -0.5531171300000001
4.990714 -0.55339835
4.991714 -0.55368571
4.992714 -0.55396082
4.993714 -0.55421321
4.994714 -0.55444711
4.995714 -0.55467892
4.996714 -0.55492632
4.997715 -0.55519626
4.998714 -0.55548004
4.999714 -0.55575897
5.000714 -0.55601671
5.001714 -0.5562501
5.002714 -0.55647143
5.003714 -0.5567003
5.004714 -0.55695064
5.005714 -0.55722147
5.006714 -0.55749756
5.007714 -0.55775964
5.008714 -0.55799736
5.009714 -0.55821622
5.010714 -0.55843396
5.011714 -0.55866861
5.012714 -0.55892635
5.013714 -0.55919732
5.014714 -0.55946186
5.015714 -0.55970373
5.016714 -0.55992077
5.017715 -0.5601265
5.018714 -0.56034112
5.019714 -0.56057819
5.020714 -0.5608356999999999
5.021714 -0.56109745
5.022714 -0.5613440199999999
5.023714 -0.5615656299999999
5.024714 -0.56176856
5.025714 -0.5619708400000001
5.026714 -0.56219022
5.027714 -0.56243213
5.028714 -0.56268601
5.029714 -0.56293258
5.030715 -0.56315656
5.031714 -0.5633571199999999
5.032714 -0.56354818
5.033714 -0.56374921
5.034714 -0.56397221
5.035714 -0.56421375
5.036714 -0.56445724
5.037714 -0.5646839300000001
5.038714 -0.56488542
5.039714 -0.5650690300000001
5.040714 -0.56525269
5.041714 -0.56545301
5.042714 -0.5656743399999999
5.043715 -0.56590601
5.044714 -0.56612976
5.045714 -0.5663320900000001
5.046714 -0.56651328
5.047714 -0.56668697
5.048714 -0.56687086
5.049714 -0.56707473
5.050714 -0.56729401
5.051714 -0.5675129099999999
5.052714 -0.56771492
5.053714 -0.56789396
5.054714 -0.56805839
5.055714 -0.56822519
5.056714 -0.56840875
5.057714 -0.56861122
5.058714 -0.56882151
5.059714 -0.56902282
5.060714 -0.56920382
5.061714 -0.56936606
5.062714 -0.56952238
5.063715 -0.56968792
5.064714 -0.5698699500000001
5.065714 -0.57006301
5.066714 -0.5702531000000001
5.067714 -0.5704271599999999
5.068714 -0.57058232
5.069714 -0.57072761
5.070714 -0.5708780099999999
5.071714 -0.57104416
5.072714 -0.57122554
5.073714 -0.57141078
5.074714 -0.57158549
5.075714 -0.57174186
5.076715 -0.57188328
5.077714 -0.57202177
5.078714 -0.57216943
5.079714 -0.57233032
5.080714 -0.57249796
5.081714 -0.5726603299999999
5.082714 -0.57280832
5.083714 -0.57294201
5.084714 -0.57307063
5.085714 -0.5732059
5.086714 -0.5733540300000001
5.087714 -0.57351138
5.088714 -0.57366709
5.089714 -0.57381052
5.090714 -0.5739382900000001
5.091714 -0.57405639
5.092714 -0.57417573
5.093714 -0.57430463
5.094714 -0.57444321
5.095714 -0.57458379
5.096714 -0.57471655
5.097714 -0.5748366
5.098714 -0.57494729
5.099714 -0.57505779
5.100714 -0.57517635
5.101714 -0.5753044500000001
5.102714 -0.57543572
5.103714 -0.57556047
5.104714 -0.5756725100000001
5.105714 -0.57577351
5.106714 -0.57587181
5.107714 -0.5759764900000001
5.108714 -0.57609091
5.109715 -0.5762103000000001
5.110714 -0.57632527
5.111714 -0.57642837
5.112714 -0.57651927
5.113714 -0.5766050899999999
5.114714 -0.5766951
5.115714 -0.57679419
5.116714 -0.57689939
5.117714 -0.5770018299999999
5.118714 -0.57709343
5.119714 -0.5771728700000001
5.120714 -0.57724696
5.121714 -0.57732612
5.122715 -0.57741697
5.123714 -0.57751746
5.124714 -0.5776179
5.125714 -0.57770726
5.126714 -0.57778079
5.127714 -0.57784314
5.128714 -0.5779054
5.129714 -0.57797711
5.130714 -0.57805977
5.131714 -0.5781455
5.132714 -0.5782225200000001
5.133714 -0.5782838
5.134714 -0.57833223
5.135714 -0.57837931
5.136714 -0.5784373300000001
5.137714 -0.57851067
5.138714 -0.57859235
5.139714 -0.57866839
5.140714 -0.57872715
5.141714 -0.5787671999999999
5.142715 -0.57879873
5.143714 -0.57883686
5.144714 -0.57889144
5.145714 -0.57896012
5.146714 -0.57902974
5.147714 -0.57908534
5.148714 -0.57912041
5.149714 -0.5791416899999999
5.150714 -0.5791649200000001
5.151714 -0.57920408
5.152714 -0.57926159
5.153714 -0.57932623
5.154714 -0.57938024
5.155715 -0.57941149
5.156714 -0.57942183
5.157714 -0.57942625
5.158714 -0.5794431099999999
5.159714 -0.5794818
5.160714 -0.57953619
5.161714 -0.57958835
5.162714 -0.57962062
5.163714 -0.57962746
5.164714 -0.57961955
5.165714 -0.57961685
5.166714 -0.57963529
5.167714 -0.57967589
5.168715 -0.57972386
5.169714 -0.5797583599999999
5.170714 -0.5797666499999999
5.171714 -0.5797527299999999
5.172714 -0.57973512
5.173714 -0.57973443
5.174714 -0.5797592
5.175714 -0.5798000799999999
5.176714 -0.57983538
5.177714 -0.57984549
5.178714 -0.5798261100000001
5.179714 -0.57979142
5.180714 -0.57976483
5.181714 -0.57976367
5.182714 -0.5797876000000001
5.183714 -0.57981885
5.184714 -0.57983408
5.185714 -0.57982001
5.186714 -0.57978272
5.187714 -0.57974346
5.188715 -0.5797246
5.189714 -0.57973452
5.190714 -0.5797614799999999
5.191714 -0.5797813199999999
5.192714 -0.57977336
5.193714 -0.57973415
5.194714 -0.57967999
5.195714 -0.57963626
5.196714 -0.57962053
5.197714 -0.57963086
5.198714 -0.57964716
5.199714 -0.57964446
5.200714 -0.57960958
5.201715 -0.57955016
5.202714 -0.57948958
5.203714 -0.57945144
5.204714 -0.57944399
5.205714 -0.57945452
5.206714 -0.57945764
5.207714 -0.57943249
5.208714 -0.57937638
5.209714 -0.5793068600000001
5.210714 -0.57924986
5.211714 -0.57922252
5.212714 -0.57922169
5.213714 -0.5792259200000001
5.214714 -0.5792097199999999
5.215714 -0.57916031
5.216714 -0.57908627
5.217714 -0.57901158
5.218714 -0.5789598
5.219714 -0.57893842
5.220714 -0.5789340900000001
5.221714 -0.57892143
5.222714 -0.57888012
5.223714 -0.57880837
5.224714 -0.57872413
5.225714 -0.57865307
5.226714 -0.57861158
5.227714 -0.57859598
5.228714 -0.57858489
5.229714 -0.5785536499999999
5.230714 -0.5784905
5.231714 -0.5784043600000001
5.232714 -0.57831872
5.233714 -0.57825609
5.234715 -0.57822298
5.235714 -0.57820594
5.236714 -0.5781807
5.237714 -0.57812845
5.238714 -0.57804808
5.239714 -0.57795686
5.240714 -0.57787872
5.241714 -0.57782819
5.242714 -0.5778009500000001
5.243714 -0.57777674
5.244714 -0.5777329200000001
5.245714 -0.5776594399999999
5.246714 -0.57756538
5.247715 -0.57747271
5.248714 -0.57740179
5.249714 -0.57735806
5.250714 -0.57732887
5.251714 -0.57729222
5.252714 -0.5772315
5.253714 -0.57714623
5.254714 -0.57705222
5.255714 -0.57697054
5.256714 -0.57691336
5.257714 -0.57687606
5.258714 -0.57684043
5.259714 -0.5767869800000001
5.260714 -0.57670777
5.261714 -0.5766115199999999
5.262714 -0.5765176399999999
5.263714 -0.57644327
5.264714 -0.57639224
5.265714 -0.57635279
5.266714 -0.57630581
5.267715 -0.57623754
5.268714 -0.57614841
5.269714 -0.5760524
5.270714 -0.57596723
5.271714 -0.57590287
5.272714 -0.575855
5.273714 -0.5758082999999999
5.274714 -0.57574711
5.275714 -0.5756658
5.276714 -0.5755723
5.277714 -0.57548261
5.278714 -0.57540997
5.279714 -0.57535614
5.280715 -0.5753106
5.281714 -0.5752577400000001
5.282714 -0.57518724
5.283714 -0.57510058
5.284714 -0.57500964
5.285714 -0.57492857
5.286714 -0.57486421
5.287714 -0.57481215
5.288714 -0.57476005
5.289714 -0.57469611
5.290714 -0.57461709
5.291714 -0.57452987
5.292714 -0.5744468
5.293715 -0.57437713
5.294714 -0.5743209699999999
5.295714 -0.57426961
5.296714 -0.57421154
5.297714 -0.57414034
5.298714 -0.57405857
5.299714 -0.57397578
5.300714 -0.57390165
5.301714 -0.5738396699999999
5.302714 -0.57378504
5.303714 -0.57372837
5.304714 -0.57366211
5.305714 -0.5735856
5.306714 -0.57350523
5.307714 -0.57342993
5.308714 -0.57336511
5.309714 -0.57330932
5.310714 -0.57325573
5.311714 -0.57319701
5.312714 -0.57313037
5.313715 -0.57305903
5.314714 -0.57298969
5.315714 -0.5729275300000001
5.316714 -0.57287267
5.317714 -0.5728201900000001
5.318714 -0.57276376
5.319714 -0.5727000999999999
5.320714 -0.57263123
5.321714 -0.57256306
5.322714 -0.57250117
5.323714 -0.5724471099999999
5.324714 -0.5723977
5.325714 -0.57234759
5.326715 -0.57229297
5.327714 -0.5722342499999999
5.328714 -0.57217535
5.329714 -0.57212063
5.330714 -0.5720715000000001
5.331714 -0.5720254
5.332714 -0.57197758
5.333714 -0.57192473
5.334714 -0.5718673599999999
5.335714 -0.5718097600000001
5.336714 -0.57175695
5.337714 -0.57171127
5.338714 -0.57167062
5.339714 -0.57163024
5.340714 -0.5715860500000001
5.341714 -0.57153748
5.342714 -0.57148803
5.343714 -0.57144258
5.344714 -0.57140384
5.345714 -0.57137022
5.346714 -0.57133711
5.347714 -0.57129995
5.348714 -0.57125785
5.349714 -0.5712141700000001
5.350714 -0.5711745
5.351714 -0.57114256
5.352714 -0.57111764
5.353714 -0.57109469
5.354714 -0.57106777
5.355714 -0.57103401
5.356714 -0.5709957800000001
5.357714 -0.57095899
5.358714 -0.57092928
5.359715 -0.57090805
5.360714 -0.5708915600000001
5.361714 -0.57087359
5.362714 -0.57085007
5.363714 -0.57082195
5.364714 -0.57079485
5.365714 -0.5707751
5.366714 -0.57076551
5.367714 -0.57076295
5.368714 -0.57076025
5.369714 -0.57075084
5.370714 -0.57073305
5.371714 -0.57071121
5.372715 -0.57069287
5.373714 -0.57068369
5.374714 -0.57068379
5.375714 -0.5706877
5.376714 -0.5706884
5.377714 -0.5706823
5.378714 -0.57067187
5.379714 -0.57066404
5.380714 -0.5706656299999999
5.381714 -0.57067852
5.382714 -0.57069804
5.383714 -0.57071582
5.384714 -0.57072542
5.385714 -0.57072625
5.386714 -0.5707243
5.387714 -0.57072793
5.388714 -0.5707426
5.389714 -0.57076728
5.390714 -0.57079541
5.391714 -0.5708195699999999
5.392715 -0.57083671
5.393714 -0.57085021
5.394714 -0.57086758
5.395714 -0.57089534
5.396714 -0.57093427
5.397714 -0.57097883
5.398714 -0.5710204600000001
5.399714 -0.5710533799999999
5.400714 -0.57107839
5.401714 -0.57110237
5.402714 -0.5711338899999999
5.403714 -0.57117753
5.404714 -0.57123108
5.405715 -0.57128705
5.406714 -0.5713379000000001
5.407714 -0.57138102
5.408714 -0.5714204199999999
5.409714 -0.5714638200000001
5.410714 -0.57151727
5.411714 -0.57158098
5.412714 -0.5716491
5.413714 -0.57171383
5.414714 -0.57177073
5.415714 -0.5718219600000001
5.416714 -0.57187495
5.417714 -0.57193763
5.418715 -0.57201306
5.419714 -0.57209767
5.420714 -0.5721834
5.421714 -0.5722630799999999
5.422714 -0.57233488
5.423714 -0.57240343
5.424714 -0.5724764400000001
5.425714 -0.57255938
5.426714 -0.5726519
5.427714 -0.5727483
5.428714 -0.57284152
5.429714 -0.57292837
5.430714 -0.5730115800000001
5.431714 -0.57309833
5.432714 -0.57319528
5.433714 -0.57330402
5.434714 -0.57342001
5.435714 -0.5735354
5.436714 -0.5736441800000001
5.437714 -0.57374598
5.438715 -0.57384609
5.439714 -0.5739520300000001
5.440714 -0.5740684
5.441714 -0.57419389
5.442714 -0.5743225599999999
5.443714 -0.57444782
5.444714 -0.57456717
5.445714 -0.57468377
5.446714 -0.57480433
5.447714 -0.57493444
5.448714 -0.57507469
5.449714 -0.5752203499999999
5.450714 -0.57536443
5.451715 -0.57550259
5.452714 -0.57563595
5.453714 -0.57577044
5.454714 -0.57591293
5.455714 -0.5760666
5.456714 -0.57622888
5.457714 -0.5763932599999999
5.458714 -0.5765535900000001
5.459714 -0.57670814
5.460714 -0.5768606
5.461714 -0.57701748
5.462714 -0.57718358
5.463714 -0.57735885
5.464714 -0.57753846
5.465714 -0.5777163
5.466714 -0.5778892
5.467714 -0.5780592099999999
5.468714 -0.5782322000000001
5.469714 -0.5784140400000001
5.470714 -0.57860645
5.471714 -0.5788057999999999
5.472714 -0.57900543
5.473714 -0.57920003
5.474714 -0.57938895
5.475714 -0.57957671
5.476714 -0.57976972
5.477714 -0.5799722900000001
5.478714 -0.5801836
5.479714 -0.58039874
5.480714 -0.5806119200000001
5.481714 -0.58082077
5.482714 -0.58102775
5.483714 -0.58123865
5.484715 -0.58145849
5.485714 -0.58168825
5.486714 -0.58192387
5.487714 -0.58215917
5.488714 -0.58238972
5.489714 -0.58261594
5.490714 -0.58284267
5.491714 -0.58307606
5.492714 -0.58331941
5.493714 -0.58357101
5.494714 -0.58382521
5.495714 -0.5840763
5.496714 -0.58432217
5.497715 -0.58456571
5.498714 -0.58481279
5.499714 -0.5850683
5.500714 -0.58533298
5.501714 -0.5856029700000001
5.502714 -0.58587263
5.503714 -0.58613843
5.504714 -0.58640135
5.505714 -0.58666635
5.506714 -0.586939
5.507714 -0.58722175
5.508714 -0.58751213
5.509714 -0.58780429
5.510714 -0.58809272
5.511714 -0.5883758
5.512714 -0.58865678
5.513714 -0.5889416199999999
5.514714 -0.58923517
5.515714 -0.58953799
5.516714 -0.5898462600000001
5.517715 -0.59015448
5.518714 -0.59045926
5.519714 -0.59076147
5.520714 -0.59106578
5.521714 -0.59137717
5.522714 -0.59169768
5.523714 -0.59202467
5.524714 -0.59235264
5.525714 -0.5926767399999999
5.526714 -0.59299604
5.527714 -0.59331409
5.528714 -0.59363674
5.529714 -0.59396857
5.530715 -0.59430976
5.531714 -0.59465626
5.532714 -0.59500257
5.533714 -0.5953452100000001
5.534714 -0.595685
5.535714 -0.59602638
5.536714 -0.59637418
5.537714 -0.59673041
5.538714 -0.59709274
5.539714 -0.59745624
5.540714 -0.59781643
5.541714 -0.59817261
5.542714 -0.59852819
5.543715 -0.59888866
5.544714 -0.59925783
5.545714 -0.5996354899999999
5.546714 -0.60001751
5.547714 -0.60039856
5.548714 -0.60077556
5.549714 -0.60114963
5.550714 -0.60152523
5.551714 -0.6019072599999999
5.552714 -0.6022977199999999
5.553714 -0.60269455
5.554714 -0.6030930200000001
5.555714 -0.60348879
5.556714 -0.60388101
5.557714 -0.60427263
5.558714 -0.60466849
5.559714 -0.6050720300000001
5.560714 -0.60548293
5.561714 -0.60589737
5.562714 -0.6063106500000001
5.563715 -0.60672024
5.564714 -0.60712756
5.565714 -0.60753715
5.566714 -0.60795359
5.567714 -0.60837856
5.568714 -0.6088097100000001
5.569714 -0.6092421699999999
5.570714 -0.6096716999999999
5.571714 -0.6100974
5.572714 -0.6105220899999999
5.573714 -0.61095031
5.574714 -0.61138514
5.575714 -0.61182636
5.576715 -0.61227051
5.577714 -0.61271349
5.578714 -0.61315335
5.579714 -0.61359187
5.580714 -0.61403327
5.581714 -0.6144817
5.582714 -0.6149381899999999
5.583714 -0.61540008
5.584714 -0.61586248
5.585714 -0.61632153
5.586714 -0.61677671
5.587714 -0.6172310599999999
5.588714 -0.61768894
5.589714 -0.61815321
5.590714 -0.6186232
5.591714 -0.6190953299999999
5.592714 -0.6195657400000001
5.593714 -0.62003294
5.594714 -0.62049897
5.595714 -0.6209682200000001
5.596714 -0.62144422
5.597714 -0.62192753
5.598714 -0.62241508
5.599714 -0.62290216
5.600714 -0.62338556
5.601714 -0.62386561
5.602714 -0.6243458900000001
5.603714 -0.6248307399999999
5.604714 -0.6253222
5.605714 -0.62581878
5.606714 -0.62631625
5.607714 -0.62681073
5.608714 -0.62730131
5.609715 -0.62779053
5.610714 -0.6282828300000001
5.611714 -0.62878155
5.612714 -0.62928651
5.613714 -0.62979423
5.614714 -0.63030021
5.615714 -0.6308020999999999
5.616714 -0.63130143
5.617714 -0.63180258
5.618714 -0.6323098699999999
5.619714 -0.63282475
5.620714 -0.6333444300000001
5.621714 -0.63386378
5.622715 -0.63437875
5.623714 -0.63488875
5.624714 -0.6353972
5.625714 -0.6359089600000001
5.626714 -0.63642701
5.627714 -0.6369504100000001
5.628714 -0.6374750299999999
5.629714 -0.6379963399999999
5.630714 -0.63851271
5.631714 -0.63902684
5.632714 -0.63954401
5.633714 -0.64006862
5.634714 -0.64060101
5.635714 -0.64113708
5.636714 -0.64167054
5.637714 -0.64219697
5.638714 -0.64271665
5.639714 -0.64323423
5.640714 -0.64375564
5.641714 -0.64428421
5.642715 -0.64481841
5.643714 -0.64535337
5.644714 -0.6458843599999999
5.645714 -0.64641032
5.646714 -0.6469348899999999
5.647714 -0.64746412
5.648714 -0.6480021899999999
5.649714 -0.64854822
5.650714 -0.64909635
5.651714 -0.6496392200000001
5.652714 -0.6501724
5.653714 -0.65069739
5.654714 -0.65122033
5.655715 -0.65174815
5.656714 -0.6522841300000001
5.657714 -0.65282583
5.658714 -0.65336702
5.659714 -0.65390221
5.660714 -0.6544305
5.661714 -0.65495647
5.662714 -0.65548713
5.663714 -0.65602702
5.664714 -0.65657482
5.665714 -0.65712412
5.666714 -0.65766727
5.667714 -0.65820045
5.668715 -0.6587263200000001
5.669714 -0.65925238
5.670714 -0.65978589
5.671714 -0.66032899
5.672714 -0.66087721
5.673714 -0.6614223100000001
5.674714 -0.66195759
5.675714 -0.66248244
5.676714 -0.66300263
5.677714 -0.6635265
5.678714 -0.66405945
5.679714 -0.6646005
5.680714 -0.6651429
5.681714 -0.66567892
5.682714 -0.66620512
5.683714 -0.6667247000000001
5.684714 -0.66724555
5.685714 -0.66777449
5.686714 -0.66831266
5.687714 -0.66885408
5.688715 -0.66938931
5.689714 -0.66991155
5.690714 -0.67042103
5.691714 -0.6709252
5.692714 -0.67143394
5.693714 -0.67195343
5.694714 -0.67248237
5.695714 -0.67301313
5.696714 -0.67353714
5.697714 -0.6740504900000001
5.698714 -0.67455652
5.699714 -0.67506311
5.700714 -0.6755772
5.701715 -0.67609944
5.702714 -0.6766234999999999
5.703714 -0.6771400599999999
5.704714 -0.6776429199999999
5.705714 -0.67813345
5.706714 -0.67861993
5.707714 -0.67911232
5.708714 -0.67961607
5.709714 -0.68012867
5.710714 -0.68064127
5.711714 -0.6811446
5.712714 -0.68163495
5.713714 -0.68211621
5.714714 -0.68259719
5.715714 -0.68308525
5.716714 -0.68358136
5.717714 -0.6840793399999999
5.718714 -0.6845702
5.719714 -0.6850482
5.720714 -0.68551488
5.721714 -0.68597817
5.722714 -0.68644709
5.723714 -0.6869255599999999
5.724714 -0.68740994
5.725714 -0.68789111
5.726714 -0.68836063
5.727714 -0.68881619
5.728714 -0.68926318
5.729714 -0.689711
5.730714 -0.69016716
5.731714 -0.69063217
5.732714 -0.6910996
5.733714 -0.69156033
5.734715 -0.69200858
5.735714 -0.69244555
5.736714 -0.6928781
5.737714 -0.69331387
5.738714 -0.69375583
5.739714 -0.6942000700000001
5.740714 -0.69463854
5.741714 -0.69506452
5.742714 -0.69547738
5.743714 -0.6958832
5.744714 -0.6962911700000001
5.745714 -0.69670756
5.746714 -0.69713187
5.747715 -0.6975572099999999
5.748714 -0.69797495
5.749714 -0.6983800299999999
5.750714 -0.69877394
5.751714 -0.6991630000000001
5.752714 -0.69955382
5.753714 -0.69994857
5.754714 -0.7003434000000001
5.755714 -0.70073144
5.756714 -0.70110746
5.757714 -0.70147193
5.758714 -0.70183072
5.759714 -0.70219147
5.760714 -0.70255864
5.761714 -0.70293061
5.762714 -0.70330082
5.763714 -0.70366208
5.764714 -0.70401141
5.765714 -0.70435139
5.766714 -0.70468811
5.767715 -0.7050267
5.768714 -0.70536784
5.769714 -0.7057074
5.770714 -0.70603932
5.771714 -0.70635988
5.772714 -0.70667034
5.773714 -0.7069759099999999
5.774714 -0.70728227
5.775714 -0.70759174
5.776714 -0.70790173
5.777714 -0.7082066
5.778714 -0.70850165
5.779714 -0.70878612
5.780715 -0.70906375
5.781714 -0.70933998
5.782714 -0.70961812
5.783714 -0.70989728
5.784714 -0.71017295
5.785714 -0.7104401899999999
5.786714 -0.7106969599999999
5.787714 -0.7109453
5.788714 -0.7111896799999999
5.789714 -0.71143364
5.790714 -0.71167718
5.791714 -0.71191676
5.792714 -0.71214777
5.793715 -0.71236799
5.794714 -0.71257921
5.795714 -0.71278615
5.796714 -0.71299318
5.797714 -0.71320147
5.798714 -0.71340823
5.799714 -0.71360855
5.800714 -0.7137990599999999
5.801714 -0.71397973
5.802714 -0.71415384
5.803714 -0.7143252999999999
5.804714 -0.71449559
5.805714 -0.71466253
5.806714 -0.71482174
5.807714 -0.7149698200000001
5.808714 -0.7151071
5.809714 -0.71523762
5.810714 -0.7153667499999999
5.811714 -0.7154974199999999
5.812714 -0.71562817
5.813715 -0.71575409
5.814714 -0.71587008
5.815714 -0.7159742099999999
5.816714 -0.71606897
5.817714 -0.71615921
5.818714 -0.71624848
5.819714 -0.7163363
5.820714 -0.71641831
5.821714 -0.71648923
5.822714 -0.71654683
5.823714 -0.71659372
5.824714 -0.71663596
5.825714 -0.71667903
5.826715 -0.71672415
5.827714 -0.71676727
5.828714 -0.71680173
5.829714 -0.71682287
5.830714 -0.71683102
5.831714 -0.71683149
5.832714 -0.7168306
5.833714 -0.7168314
5.834714 -0.71683121
5.835714 -0.7168232
5.836714 -0.7168010300000001
5.837714 -0.71676322
5.838714 -0.71671428
5.839714 -0.71666175
5.840714 -0.71661128
5.841714 -0.71656257
5.842714 -0.71650958
5.843714 -0.71644471
5.844714 -0.71636392
5.845714 -0.71626985
5.846714 -0.71616997
5.847714 -0.71607176
5.848714 -0.71597733
5.849714 -0.71588159
5.850714 -0.71577546
5.851714 -0.71565169
5.852714 -0.7155096599999999
5.853714 -0.71535585
5.854714 -0.71519939
5.855714 -0.71504614
5.856714 -0.7148947999999999
5.857714 -0.71473783
5.858714 -0.71456661
5.859715 -0.71437755
5.860714 -0.71417484
5.861714 -0.71396749
5.862714 -0.71376329
5.863714 -0.71356324
5.864714 -0.71336068
5.865714 -0.7131452699999999
5.866714 -0.71290988
5.867714 -0.71265525
5.868714 -0.71238973
5.869714 -0.7121237
5.870714 -0.71186284
5.871714 -0.71160435
5.872715 -0.71133883
5.873714 -0.7110567299999999
5.874714 -0.71075461
5.875714 -0.71043749
5.876714 -0.71011544
5.877714 -0.70979674
5.878714 -0.7094821
5.879714 -0.70916405
5.880714 -0.7088320300000001
5.881714 -0.7084794799999999
5.882714 -0.70810821
5.883714 -0.70772762
5.884714 -0.70734825
5.885714 -0.7069747399999999
5.886714 -0.70660268
5.887714 -0.7062212600000001
5.888714 -0.7058204600000001
5.889714 -0.7053975
5.890714 -0.70495871
5.891714 -0.70451526
5.892715 -0.70407582
5.893714 -0.70364089
5.894714 -0.70320275
5.895714 -0.70275073
5.896714 -0.70227869
5.897714 -0.70178895
5.898714 -0.70129079
5.899714 -0.70079402
5.900714 -0.70030214
5.901714 -0.69980957
5.902714 -0.6993053499999999
5.903714 -0.6987801299999999
5.904714 -0.69823251
5.905715 -0.69766995
5.906714 -0.69710389
5.907714 -0.69654244
5.908714 -0.69598509
5.909714 -0.6954235
5.910714 -0.69484715
5.911714 -0.6942505
5.912714 -0.69363639
5.913714 -0.69301398
5.914714 -0.69239228
5.915714 -0.6917737
5.916714 -0.69115255
5.917714 -0.69051865
5.918715 -0.68986425
5.919714 -0.68918932
5.920714 -0.6885014899999999
5.921714 -0.6878112399999999
5.922714 -0.6871248600000001
5.923714 -0.68644052
5.924714 -0.68574967
5.925714 -0.6850428900000001
5.926714 -0.68431604
5.927714 -0.6835728
5.928714 -0.68282206
5.929714 -0.68207164
5.930714 -0.68132291
5.931714 -0.6805701200000001
5.932714 -0.67980434
5.933714 -0.67901961
5.934714 -0.67821685
5.935714 -0.67740334
5.936714 -0.67658755
5.937714 -0.67577339
5.938715 -0.67495778
5.939714 -0.6741327699999999
5.940714 -0.67329085
5.941714 -0.67243008
5.942714 -0.67155524
5.943714 -0.67067444
5.944714 -0.66979355
5.945714 -0.66891238
5.946714 -0.6680251100000001
5.947714 -0.66712447
5.948714 -0.6662066999999999
5.949714 -0.66527408
5.950714 -0.66433321
5.951715 -0.6633901999999999
5.952714 -0.66244625
5.953714 -0.66149705
5.954714 -0.66053546
5.955714 -0.65955669
5.956714 -0.65856143
5.957714 -0.65755546
5.958714 -0.65654553
5.959714 -0.65553491
5.960714 -0.65452131
5.961714 -0.65349881
5.962714 -0.6524620600000001
5.963714 -0.65141008
5.964714 -0.6503468800000001
5.965714 -0.64927828
5.966714 -0.64820778
5.967714 -0.6471335899999999
5.968714 -0.64605004
5.969714 -0.64495136
5.970714 -0.64383587
5.971714 -0.6427072899999999
5.972714 -0.64157238
5.973714 -0.64043622
5.974714 -0.63929874
5.975714 -0.6381550300000001
5.976714 -0.63699866
5.977714 -0.6358264
5.978714 -0.6346403199999999
5.979714 -0.63344631
5.980714 -0.63224956
5.981714 -0.63105067
5.982714 -0.62984498
5.983714 -0.62862565
5.984715 -0.6273885699999999
5.985714 -0.62613566
5.986714 -0.62487395
5.987714 -0.6236109400000001
5.988714 -0.62234937
5.989714 -0.62108533
5.990714 -0.61981073
5.991714 -0.6185188
5.992714 -0.6172087500000001
5.993714 -0.61588646
5.994714 -0.61456016
5.995714 -0.6132348400000001
5.996714 -0.61190841
5.997715 -0.61057308
5.998714 -0.6092208
5.999714 -0.60784896
6.000714 -0.60646269
6.001714 -0.6050718
6.002714 -0.60368404
6.003714 -0.60229963
6.004714 -0.60091065
6.005714 -0.5995061700000001
6.006714 -0.59807948
6.007714 -0.59663286
6.008714 -0.59517622
6.009714 -0.59372061
6.010714 -0.59227073
6.011714 -0.59082163
6.012714 -0.58936211
6.013714 -0.58788224
6.014714 -0.58638039
6.015714 -0.58486466
6.016714 -0.58334745
6.017715 -0.58183693
6.018714 -0.58033117
6.019714 -0.5788187499999999
6.020714 -0.57728649
6.021714 -0.5757281599999999
6.022714 -0.57414933
6.023714 -0.57256399
6.024714 -0.5709854000000001
6.025714 -0.56941737
6.026714 -0.5678515900000001
6.027714 -0.5662729
6.028714 -0.56466949
6.029714 -0.5630406600000001
6.030715 -0.5613976199999999
6.031714 -0.5597558300000001
6.032714 -0.55812448
6.033714 -0.55649984
6.034714 -0.55486755
6.035714 -0.55321231
6.036714 -0.55152825
6.037714 -0.5498236
6.038714 -0.54811556
6.039714 -0.54641915
6.040714 -0.54473709
6.041714 -0.54305778
6.042714 -0.54136263
6.043715 -0.5396383299999999
6.044714 -0.5378857699999999
6.045714 -0.53611947
6.046714 -0.53435792
6.047714 -0.53261123
6.048714 -0.53087412
6.049714 -0.52912924
6.050714 -0.5273589399999999
6.051714 -0.5255572
6.052714 -0.5237342300000001
6.053714 -0.5219097699999999
6.054714 -0.5201002100000001
6.055714 -0.51830756
6.056714 -0.5165175999999999
6.057714 -0.5147092
6.058714 -0.51286835
6.059714 -0.5109975999999999
6.060714 -0.50911456
6.061714 -0.50724042
6.062714 -0.50538564
6.063715 -0.50354321
6.064714 -0.50169285
6.065714 -0.49981475000000003
6.066714 -0.49790265
6.067714 -0.49596843
6.068714 -0.49403412
6.069714 -0.49211745999999995
6.070714 -0.49021961
6.071714 -0.48832446
6.072714 -0.48640914999999996
6.073714 -0.4844592
6.074714 -0.48247860000000004
6.075714 -0.48048729
6.076715 -0.47850818000000006
6.077714 -0.47655194
6.078714 -0.47460976
6.079714 -0.47265911
6.080714 -0.4706786
6.081714 -0.46866219
6.082714 -0.46662339
6.083714 -0.46458635
6.084714 -0.46256976
6.085714 -0.46057444999999997
6.086714 -0.45858277
6.087714 -0.45657032
6.088714 -0.4545223
6.089714 -0.45244349
6.090714 -0.45035533
6.091714 -0.44828164
6.092714 -0.44623264
6.093714 -0.44419803
6.094714 -0.44215359
6.095714 -0.44007715999999997
6.096714 -0.43796329000000006
6.097714 -0.43582711
6.098714 -0.43369437999999993
6.099714 -0.43158447
6.100714 -0.42949766
6.101714 -0.42741517999999995
6.102714 -0.42531169
6.103714 -0.42317244000000004
6.104714 -0.42100307
6.105714 -0.41882591
6.106714 -0.41666524
6.107714 -0.41453083999999996
6.108714 -0.41241133999999996
6.109715 -0.41028172999999996
6.110714 -0.40811971
6.111714 -0.40592058
6.112714 -0.4037004
6.113714 -0.40148539000000005
6.114714 -0.39929454
6.115714 -0.39712721
6.116714 -0.39496352
6.117714 -0.39277775000000004
6.118714 -0.39055545
6.119714 -0.38830317000000003
6.120714 -0.38604405999999997
6.121714 -0.3838026
6.122715 -0.38158825999999996
6.123714 -0.37938934
6.124714 -0.37718078
6.125714 -0.3749409
6.126714 -0.37266579
6.127714 -0.37037188000000004
6.128714 -0.3680849
6.129714 -0.36582283
6.130714 -0.36358382
6.131714 -0.36134748
6.132714 -0.35908844
6.133714 -0.35679326
6.134714 -0.35446932999999997
6.135714 -0.35214003
6.136714 -0.34982935000000004
6.137714 -0.34754602
6.138714 -0.34527807
6.139714 -0.34300082
6.140714 -0.34069347
6.141714 -0.33835277
6.142715 -0.33599501
6.143714 -0.33364494
6.144714 -0.33131926
6.145714 -0.32901543
6.146714 -0.32671343
6.147714 -0.32438914999999996
6.148714 -0.32203054999999997
6.149714 -0.31964571999999997
6.150714 -0.31725746
6.151714 -0.31488843
6.152714 -0.31254617
6.153714 -0.31021846999999997
6.154714 -0.3078816
6.155715 -0.30551611
6.156714 -0.30311968
6.157714 -0.30070827
6.158714 -0.29830546
6.159714 -0.29592649
6.160714 -0.29356834
6.161714 -0.29121186000000004
6.162714 -0.2888347
6.163714 -0.28642628000000003
6.164714 -0.28399469
6.165714 -0.28156133
6.166714 -0.27914664
6.167714 -0.27675666
6.168715 -0.27437918
6.169714 -0.27199201
6.170714 -0.26957779000000004
6.171714 -0.26713538
6.172714 -0.26468036
6.173714 -0.26223457
6.174714 -0.25981151999999996
6.175714 -0.25740771
6.176714 -0.25500524999999996
6.177714 -0.25258400000000003
6.178714 -0.25013494000000003
6.179714 -0.24766608
6.180714 -0.24519686
6.181714 -0.2427452
6.182714 -0.24031557
6.183714 -0.2378962
6.184714 -0.23546719
6.185714 -0.2330137
6.186714 -0.23053576999999997
6.187714 -0.22804818999999998
6.188715 -0.22557043
6.189714 -0.22311398999999998
6.190714 -0.22067496999999997
6.191714 -0.21823705000000002
6.192714 -0.21578253
6.193714 -0.21330409
6.194714 -0.2108094
6.195714 -0.20831555999999998
6.196714 -0.20583754
6.197714 -0.20337831
6.198714 -0.20092695
6.199714 -0.19846626
6.200714 -0.19598432999999998
6.201715 -0.19348245
6.202714 -0.19097424
6.203714 -0.18847658
6.204714 -0.18599859000000002
6.205714 -0.18353588999999998
6.206714 -0.18107387
6.207714 -0.17859749
6.208714 -0.1761011
6.209714 -0.17359165000000001
6.210714 -0.17108365
6.211714 -0.16858912
6.212714 -0.16610965
6.213714 -0.1636356
6.214714 -0.16115300999999999
6.215714 -0.15865313
6.216714 -0.15613848
6.217714 -0.15362111
6.218714 -0.15111465000000002
6.219714 -0.14862533
6.220714 -0.14614805
6.221714 -0.14366998
6.222714 -0.14117901
6.223714 -0.13867158
6.224714 -0.13615444000000002
6.225714 -0.13363984
6.226714 -0.13113717
6.227714 -0.128647
6.228714 -0.12616125
6.229714 -0.12366918000000002
6.230714 -0.12116492000000001
6.231714 -0.11865138
6.232714 -0.11613815999999999
6.233714 -0.11363478
6.234715 -0.11114408
6.235714 -0.10866028999999999
6.236714 -0.10617281
6.237714 -0.10367326
6.238714 -0.10116092
6.239714 -0.098643056
6.240714 -0.096130033
6.241714 -0.093628699
6.242714 -0.091138389
6.243714 -0.08865207800000001
6.244714 -0.086161634
6.245714 -0.083663419
6.246714 -0.08116043199999999
6.247715 -0.07865971399999999
6.248714 -0.076167
6.249714 -0.07368243
6.250714 -0.07120032700000001
6.251714 -0.068713113
6.252714 -0.06621661599999999
6.253714 -0.063713058
6.254714 -0.061209738
6.255714 -0.058714335000000006
6.256714 -0.05623000300000001
6.257714 -0.053753663
6.258714 -0.051278371
6.259714 -0.048798100999999997
6.260714 -0.046311572
6.261714 -0.043822583
6.262714 -0.041336825
6.263714 -0.038857581
6.264714 -0.0363834
6.265714 -0.033909388
6.266714 -0.031431072
6.267715 -0.028948046
6.268714 -0.026464721
6.269714 -0.023987553000000002
6.270714 -0.021520678
6.271714 -0.019062989
6.272714 -0.016608724
6.273714 -0.014151177
6.274714 -0.011687005
6.275714 -0.0092181843
6.276714 -0.006750322800000001
6.277714 -0.0042885898
6.278714 -0.0018341480999999999
6.279714 0.0006163863
6.280715 0.0030681264999999997
6.281714 0.005523801500000001
6.282714 0.0079813544
6.283714 0.010435071
6.284714 0.012879539
6.285714 0.015313682
6.286714 0.017741945
6.287714 0.020171664
6.288714 0.022608264
6.289714 0.025051576
6.290714 0.027495820999999997
6.291714 0.029933374000000002
6.292714 0.032359804
6.293715 0.034776729
6.294714 0.037190522
6.295714 0.03960774
6.296714 0.042030425
6.297714 0.044454567
6.298714 0.046872909
6.299714 0.049280172000000004
6.300714 0.051677076
6.301714 0.054070289
6.302714 0.056468067
6.303714 0.058874564000000004
6.304714 0.061286625
6.305714 0.06369546200000001
6.306714 0.066092209
6.307714 0.068473746
6.308714 0.070844853
6.309714 0.07321508
6.310714 0.07559243800000001
6.311714 0.077978015
6.312714 0.080365257
6.313715 0.082744443
6.314714 0.085109426
6.315714 0.087461958
6.316714 0.08981069
6.317714 0.092165312
6.318714 0.094529759
6.319714 0.096899172
6.320714 0.099262793
6.321714 0.10161102000000001
6.322714 0.10394193999999998
6.323714 0.10626291999999998
6.324714 0.10858598
6.325714 0.11091996999999999
6.326715 0.11326454
6.327714 0.11561031
6.328714 0.11794491
6.329714 0.12026117
6.330714 0.12256191000000001
6.331714 0.12485808000000001
6.332714 0.12716136
6.333714 0.12947626
6.334714 0.13179678
6.335714 0.13411035
6.336714 0.13640623
6.337714 0.13868292999999998
6.338714 0.14094951
6.339714 0.14321984
6.340714 0.1455034
6.341714 0.14779878999999999
6.342714 0.15009438
6.343714 0.15237579
6.344714 0.1546353
6.345714 0.15687697
6.346714 0.15911412
6.347714 0.16136047
6.348714 0.16362098
6.349714 0.16588849
6.350714 0.16814837
6.351714 0.17038829
6.352714 0.17260662999999998
6.353714 0.17481374
6.354714 0.1770252
6.355714 0.17925146
6.356714 0.18149066
6.357714 0.18372963
6.358714 0.18595242
6.359715 0.18815079
6.360714 0.19032981
6.361714 0.1925046
6.362714 0.19469041
6.363714 0.19689242
6.364714 0.19910217000000002
6.365714 0.20130302
6.366714 0.20348114999999997
6.367714 0.20563490999999998
6.368714 0.20777597
6.369714 0.20992183
6.370714 0.2120842
6.371714 0.2142611
6.372715 0.21643813
6.373714 0.21859785
6.374714 0.22073131999999998
6.375714 0.22284416
6.376714 0.22495287
6.377714 0.22707387999999998
6.378714 0.22921255000000001
6.379714 0.23135936
6.380714 0.23349616999999998
6.381714 0.23560813
6.382714 0.23769361
6.383714 0.23976560000000002
6.384714 0.24184315
6.385714 0.24393890000000001
6.386714 0.24605063
6.387714 0.24816263
6.388714 0.25025604
6.389714 0.25232125
6.390714 0.25436433
6.391714 0.25640304999999997
6.392715 0.25845498
6.393714 0.26052587
6.394714 0.26260561
6.395714 0.26467491
6.396714 0.26671812
6.397714 0.26873366
6.398714 0.27073533
6.399714 0.27274315
6.400714 0.27477018999999997
6.401714 0.27681373
6.402714 0.27885688
6.403714 0.28087966999999997
6.404714 0.28287224
6.405715 0.28484135
6.406714 0.28680605000000003
6.407714 0.28878504
6.408714 0.29078436
6.409714 0.29279329000000004
6.410714 0.29479156
6.411714 0.29676275
6.412714 0.29870527999999996
6.413714 0.30063349
6.414714 0.30256815
6.415714 0.30452257
6.416714 0.30649367
6.417714 0.30846389
6.418715 0.31041277
6.419714 0.31233062
6.420714 0.31422492999999996
6.421714 0.31611554
6.422714 0.31802149
6.423714 0.31994842
6.424714 0.32188473
6.425714 0.32380912
6.426714 0.32570480999999996
6.427714 0.32757043
6.428714 0.32942111
6.429714 0.33127826
6.430714 0.3331556
6.431714 0.33504993
6.432714 0.33694347
6.433714 0.33881571
6.434714 0.34065717
6.435714 0.34247569
6.436714 0.34429120999999996
6.437714 0.34612247
6.438715 0.34797436000000004
6.439714 0.34983451
6.440714 0.35168144
6.441714 0.35349869
6.442714 0.35528576
6.443714 0.35705848
6.444714 0.35883866
6.445714 0.36063972
6.446714 0.36245801
6.447714 0.36427529999999997
6.448714 0.36607098
6.449714 0.36783577
6.450714 0.36957766999999997
6.451715 0.37131649
6.452714 0.37307052
6.453714 0.37484416000000004
6.454714 0.37662505999999996
6.455714 0.37839231
6.456714 0.38013053
6.457714 0.38184008999999997
6.458714 0.38353705
6.459714 0.38524261
6.460714 0.38696887999999996
6.461714 0.38871111
6.462714 0.39045066
6.463714 0.39216722000000004
6.464714 0.39385231
6.465714 0.39551454
6.466714 0.39717378
6.467714 0.39884793
6.468714 0.40054107
6.469714 0.40224110999999996
6.470714 0.40392796999999997
6.471714 0.40558735
6.472714 0.40722005000000006
6.473714 0.40884153
6.474714 0.41047134
6.475714 0.41211993
6.476714 0.41378164
6.477714 0.41543832
6.478714 0.41707130000000003
6.479714 0.41867383
6.480714 0.42025559
6.481714 0.42183613
6.482714 0.42343223
6.483714 0.42504696
6.484715 0.42666788
6.485714 0.42827561999999997
6.486714 0.42985673
6.487714 0.43141218
6.488714 0.43295654
6.489714 0.43450766
6.490714 0.43607461000000003
6.491714 0.43765167000000005
6.492714 0.4392222
6.493714 0.44077014999999997
6.494714 0.44229096
6.495714 0.44379486
6.496714 0.44530011
6.497715 0.44682109999999997
6.498714 0.44835894
6.499714 0.44990070000000004
6.500714 0.45142797999999995
6.501714 0.45292889999999997
6.502714 0.45440532
6.503714 0.45587127
6.504714 0.45734308999999995
6.505714 0.45882850000000003
6.506714 0.46032183
6.507714 0.46180831
6.508714 0.46327454
6.509714 0.46471752999999993
6.510714 0.46614702
6.511714 0.46757888
6.512714 0.46902425
6.513714 0.47048222999999995
6.514714 0.47194036
6.515714 0.47338270000000005
6.516714 0.47480026
6.517715 0.47619682999999996
6.518714 0.47758585
6.519714 0.47898157
6.520714 0.48038973
6.521714 0.48180413
6.522714 0.48321127
6.523714 0.48459955000000005
6.524714 0.48596704999999996
6.525714 0.48732241000000004
6.526714 0.48867855
6.527714 0.49004373
6.528714 0.49141599
6.529714 0.49278452
6.530715 0.49413727
6.531714 0.49546924000000003
6.532714 0.4967859
6.533714 0.49809958
6.534714 0.49942136000000004
6.535714 0.5007539400000001
6.536714 0.50208997
6.537714 0.5034171
6.538714 0.50472608
6.539714 0.50601652
6.540714 0.5072962999999999
6.541714 0.50857589
6.542714 0.5098609700000001
6.543715 0.5111489
6.544714 0.51243096
6.545714 0.51369891
6.546714 0.51495088
6.547714 0.51619285
6.548714 0.51743463
6.549714 0.51868311
6.550714 0.51993742
6.551714 0.52118953
6.552714 0.52242954
6.553714 0.52365214
6.554714 0.52485964
6.555714 0.5260603
6.556714 0.52726236
6.557714 0.52846894
6.558714 0.5296763
6.559714 0.53087715
6.560714 0.5320658899999999
6.561714 0.5332428499999999
6.562714 0.53441357
6.563715 0.53558466
6.564714 0.53675878
6.565714 0.53793243
6.566714 0.53909817
6.567714 0.54024975
6.568714 0.54138647
6.569714 0.54251379
6.570714 0.54363972
6.571714 0.5447695
6.572714 0.54590246
6.573714 0.5470326600000001
6.574714 0.54815328
6.575714 0.54926132
6.576715 0.55035935
6.577714 0.55145328
6.578714 0.5525476300000001
6.579714 0.55364226
6.580714 0.55473223
6.581714 0.5558115
6.582714 0.55687763
6.583714 0.55793403
6.584714 0.5589878199999999
6.585714 0.56004538
6.586714 0.5611076
6.587714 0.56216917
6.588714 0.56322189
6.589714 0.5642599899999999
6.590714 0.56528384
6.591714 0.5662994
6.592714 0.56731394
6.593714 0.5683308
6.594714 0.56934743
6.595714 0.57035726
6.596714 0.5713550399999999
6.597714 0.5723407
6.598714 0.57332013
6.599714 0.57430104
6.600714 0.57528755
6.601714 0.5762766100000001
6.602714 0.57725976
6.603714 0.5782281499999999
6.604714 0.5791786099999999
6.605714 0.58011571
6.606714 0.58104899
6.607714 0.58198669
6.608714 0.5829304900000001
6.609715 0.58387457
6.610714 0.5848097600000001
6.611714 0.58573019
6.612714 0.58663734
6.613714 0.58753896
6.614714 0.58844355
6.615714 0.5893541
6.616714 0.5902654
6.617714 0.5911673000000001
6.618714 0.5920514
6.619714 0.5929171599999999
6.620714 0.59377258
6.621714 0.59462949
6.622715 0.5954957599999999
6.623714 0.59636999
6.624714 0.59724259
6.625714 0.5981019700000001
6.626714 0.59894207
6.627714 0.59976648
6.628714 0.60058571
6.629714 0.60140989
6.630714 0.60224179
6.631714 0.6030748100000001
6.632714 0.6038975400000001
6.633714 0.60470174
6.634714 0.60548834
6.635714 0.6062672499999999
6.636714 0.60705091
6.637714 0.60784593
6.638714 0.60864841
6.639714 0.6094460399999999
6.640714 0.61022611
6.641714 0.61098374
6.642715 0.61172494
6.643714 0.61246278
6.644714 0.6132085300000001
6.645714 0.6139643
6.646714 0.61472161
6.647714 0.6154675000000001
6.648714 0.61619333
6.649714 0.61690081
6.650714 0.61760098
6.651714 0.61830687
6.652714 0.61902441
6.653714 0.61974837
6.654714 0.62046554
6.655715 0.6211634300000001
6.656714 0.6218385
6.657714 0.6224987599999999
6.658714 0.62315855
6.659714 0.62382896
6.660714 0.62451046
6.661714 0.62519275
6.662714 0.6258616699999999
6.663714 0.6265086599999999
6.664714 0.62713642
6.665714 0.6277571
6.666714 0.62838406
6.667714 0.62902272
6.668715 0.62966687
6.669714 0.63030296
6.670714 0.6309190800000001
6.671714 0.63151303
6.672714 0.6320939400000001
6.673714 0.6326763
6.674714 0.6332702
6.675714 0.63387472
6.676714 0.63447845
6.677714 0.63506719
6.678714 0.63563325
6.679714 0.63618063
6.680714 0.63672215
6.681714 0.63727065
6.682714 0.63783051
6.683714 0.63839466
6.684714 0.6389494499999999
6.685714 0.6394838
6.686714 0.63999686
6.687714 0.6404985200000001
6.688715 0.64100297
6.689714 0.6415191100000001
6.690714 0.6420447
6.691714 0.6425678300000001
6.692714 0.64307493
6.693714 0.64355964
6.694714 0.6440269799999999
6.695714 0.6444896999999999
6.696714 0.64495974
6.697714 0.6454401200000001
6.698714 0.6459229599999999
6.699714 0.6463951
6.700714 0.64684697
6.701715 0.64727915
6.702714 0.64770202
6.703714 0.6481288
6.704714 0.6485667500000001
6.705714 0.64901211
6.706714 0.64945281
6.707714 0.64987633
6.708714 0.65027806
6.709714 0.65066414
6.710714 0.65104715
6.711714 0.6514377
6.712714 0.65183723
6.713714 0.65223724
6.714714 0.6526252300000001
6.715714 0.65299328
6.716714 0.65334355
6.717714 0.6536866100000001
6.718714 0.65403441
6.719714 0.65439222
6.720714 0.65475507
6.721714 0.65511107
6.722714 0.65544941
6.723714 0.65576769
6.724714 0.6560731200000001
6.725714 0.65637762
6.726714 0.65668975
6.727714 0.65700882
6.728714 0.65732552
6.729714 0.6576282
6.730714 0.6579108499999999
6.731714 0.65817717
6.732714 0.65843808
6.733714 0.65870434
6.734715 0.65897931
6.735714 0.65925694
6.736714 0.65952595
6.737714 0.65977746
6.738714 0.66001099
6.739714 0.6602346
6.740714 0.66045928
6.741714 0.66069127
6.742714 0.6609277299999999
6.743714 0.66115865
6.744714 0.6613737
6.745714 0.66156923
6.746714 0.6617507899999999
6.747715 0.66192946
6.748714 0.66211433
6.749714 0.66230656
6.750714 0.6624986
6.751714 0.6626795000000001
6.752714 0.66284235
6.753714 0.66298884
6.754714 0.66312808
6.755714 0.66327015
6.756714 0.66341925
6.757714 0.66357073
6.758714 0.6637142500000001
6.759714 0.66384096
6.760714 0.6639495
6.761714 0.66404683
6.762714 0.6641435
6.763714 0.6642464100000001
6.764714 0.66435416
6.765714 0.66445782
6.766714 0.66454713
6.767715 0.66461749
6.768714 0.66467314
6.769714 0.6647244600000001
6.770714 0.66478094
6.771714 0.66484492
6.772714 0.6649097900000001
6.773714 0.66496488
6.774714 0.6650023199999999
6.775714 0.66502248
6.776714 0.66503347
6.777714 0.66504525
6.778714 0.66506281
6.779714 0.66508241
6.780715 0.66509433
6.781714 0.66508953
6.782714 0.66506597
6.783714 0.66503035
6.784714 0.6649939300000001
6.785714 0.66496492
6.786714 0.6649431299999999
6.787714 0.66491994
6.788714 0.66488404
6.789714 0.66482886
6.790714 0.6647568199999999
6.791714 0.66467747
6.792714 0.6646006799999999
6.793715 0.66452995
6.794714 0.66445987
6.795714 0.6643800099999999
6.796714 0.66428226
6.797714 0.66416659
6.798714 0.66404119
6.799714 0.6639172799999999
6.800714 0.66380142
6.801714 0.66369087
6.802714 0.66357534
6.803714 0.66344379
6.804714 0.66329176
6.805714 0.66312416
6.806714 0.66295215
6.807714 0.6627854
6.808714 0.66262553
6.809714 0.66246516
6.810714 0.66229277
6.811714 0.66210078
6.812714 0.66189053
6.813715 0.66167163
6.814714 0.6614551399999999
6.815714 0.66124634
6.816714 0.66104089
6.817714 0.6608278000000001
6.818714 0.66059702
6.819714 0.66034631
6.820714 0.66008284
6.821714 0.65981853
6.822714 0.65956204
6.823714 0.65931273
6.824714 0.65906094
6.825714 0.65879431
6.826715 0.65850592
6.827714 0.658199
6.828714 0.6578845
6.829714 0.65757376
6.830714 0.65727076
6.831714 0.65696975
6.832714 0.65665916
6.833714 0.65632961
6.834714 0.6559805
6.835714 0.65562059
6.836714 0.65526213
6.837714 0.65491237
6.838714 0.65456866
6.839714 0.65421984
6.840714 0.65385364
6.841714 0.6534649499999999
6.842714 0.65305894
6.843714 0.65264772
6.844714 0.65224222
6.845714 0.65184482
6.846714 0.65144785
6.847714 0.6510387599999999
6.848714 0.6506087300000001
6.849714 0.65015866
6.850714 0.64969873
6.851714 0.64924136
6.852714 0.64879297
6.853714 0.6483494799999999
6.854714 0.64789909
6.855714 0.6474302200000001
6.856714 0.64693936
6.857714 0.64643351
6.858714 0.64592538
6.859715 0.64542484
6.860714 0.6449321800000001
6.861714 0.64443764
6.862714 0.64392816
6.863714 0.6433958200000001
6.864714 0.64284336
6.865714 0.64228224
6.866714 0.64172503
6.867714 0.64117704
6.868714 0.6406328600000001
6.869714 0.64007994
6.870714 0.63950741
6.871714 0.63891332
6.872715 0.63830595
6.873714 0.63769822
6.874714 0.63709868
6.875714 0.6365058
6.876714 0.63590868
6.877714 0.63529424
6.878714 0.6346561
6.879714 0.63399901
6.880714 0.63333558
6.881714 0.63267811
6.882714 0.63203038
6.883714 0.6313852
6.884714 0.63072955
6.885714 0.63005318
6.886714 0.62935562
6.887714 0.62864642
6.888714 0.62793838
6.889714 0.62723877
6.890714 0.62654419
6.891714 0.6258426699999999
6.892715 0.6251216399999999
6.893714 0.62437644
6.894714 0.6236135
6.895714 0.62284628
6.896714 0.62208627
6.897714 0.62133563
6.898714 0.62058582
6.899714 0.61982344
6.900714 0.61903941
6.901714 0.61823498
6.902714 0.61742072
6.903714 0.61660935
6.904714 0.61580674
6.905715 0.61500804
6.906714 0.61420063
6.907714 0.61337277
6.908714 0.6125214
6.909714 0.6116543
6.910714 0.61078505
6.911714 0.60992395
6.912714 0.6090711799999999
6.913714 0.6082166499999999
6.914714 0.6073468799999999
6.915714 0.60645393
6.916714 0.60554063
6.917714 0.60461853
6.918715 0.6037002
6.919714 0.60279057
6.920714 0.60188402
6.921714 0.60096788
6.922714 0.60003148
6.923714 0.59907325
6.924714 0.59810183
6.925714 0.5971303699999999
6.926714 0.59616747
6.927714 0.59521128
6.928714 0.59425058
6.929714 0.5932721799999999
6.930714 0.59226961
6.931714 0.59124734
6.932714 0.59021791
6.933714 0.58919354
6.934714 0.58817826
6.935714 0.58716526
6.936714 0.58614188
6.937714 0.58509819
6.938715 0.5840335
6.939714 0.58295676
6.940714 0.58188033
6.941714 0.58081136
6.942714 0.57974681
6.943714 0.57867547
6.944714 0.5775854
6.945714 0.57647205
6.946714 0.57534147
6.947714 0.57420651
6.948714 0.57307831
6.949714 0.5719591900000001
6.950714 0.5708411299999999
6.951715 0.56971116
6.952714 0.56855986
6.953714 0.56738746
6.954714 0.5662034300000001
6.955714 0.56501958
6.956714 0.5638422399999999
6.957714 0.56266794
6.958714 0.56148595
6.959714 0.5602857099999999
6.960714 0.55906423
6.961714 0.55782814
6.962714 0.5565894299999999
6.963714 0.55535738
6.964714 0.55413232
6.965714 0.5529054400000001
6.966714 0.5516644599999999
6.967714 0.55040172
6.968714 0.54911906
6.969714 0.54782657
6.970714 0.54653571
6.971714 0.54525174
6.972714 0.54397047
6.973714 0.54268138
6.974714 0.54137488
6.975714 0.54004858
6.976714 0.53870906
6.977714 0.5373668899999999
6.978714 0.5360296
6.979714 0.53469641
6.980714 0.53335871
6.981714 0.53200605
6.982714 0.53063319
6.983714 0.5292435600000001
6.984715 0.52784719
6.985714 0.52645393
6.986714 0.525067
6.987714 0.5236811
6.988714 0.52228579
6.989714 0.52087265
6.990714 0.51944056
6.991714 0.51799617
6.992714 0.51654913
6.993714 0.51510567
6.994714 0.5136644499999999
6.995714 0.5122178199999999
6.996714 0.51075723
6.997715 0.50927913
6.998714 0.50778752
6.999714 0.50629112
7.000714 0.50479732
7.001714 0.5033073
7.002714 0.50181504
7.003714 0.5003113800000001
7.004714 0.49879006000000004
7.005714 0.49725183999999994
7.006714 0.49570375
7.007714 0.4941544
7.008714 0.49260841000000005
7.009714 0.49106348
7.010714 0.48951232000000006
7.011714 0.48794774
7.012714 0.48636766000000003
7.013714 0.48477612
7.014714 0.48318043999999993
7.015714 0.48158583
7.016714 0.47999187
7.017715 0.47839284
7.018714 0.47678165
7.019714 0.47515482
7.020714 0.47351479999999996
7.021714 0.47186841
7.022714 0.47022215999999994
7.023714 0.46857814000000003
7.024714 0.46693268
7.025714 0.46527903
7.026714 0.46361196000000005
7.027714 0.46193114999999996
7.028714 0.46024118
7.029714 0.45854803
7.030715 0.45685507000000003
7.031714 0.45516058
7.032714 0.45345919
7.033714 0.45174574
7.034714 0.45001898
7.035714 0.44828239000000003
7.036714 0.44654183999999997
7.037714 0.44480148
7.038714 0.44306088000000005
7.039714 0.44131554000000006
7.040714 0.43955995
7.041714 0.43779141
7.042714 0.43601189
7.043715 0.43422649999999996
7.044714 0.43243999000000005
7.045714 0.43065334
7.046714 0.42886306
7.047714 0.42706387999999995
7.048714 0.42525241
7.049714 0.42342944
7.050714 0.42159953
7.051714 0.41976776
7.052714 0.41793608000000004
7.053714 0.41610212
7.054714 0.4142608
7.055714 0.41240816999999996
7.056714 0.41054408000000003
7.057714 0.4086724
7.058714 0.40679835
7.059714 0.40492471
7.060714 0.40304981999999995
7.061714 0.40116854999999996
7.062714 0.39927596
7.063715 0.39737076
7.064714 0.39545619000000004
7.065714 0.39353799
7.066714 0.39162026
7.067714 0.38970276000000004
7.068714 0.38778100000000004
7.069714 0.38584934
7.070714 0.38390504
7.071714 0.38195019999999996
7.072714 0.3799903
7.073714 0.37803054
7.074714 0.37607201
7.075714 0.37411088000000003
7.076715 0.37214102
7.077714 0.37015832
7.078714 0.36816376
7.079714 0.36616283
7.080714 0.36416205
7.081714 0.36216439
7.082714 0.36016712
7.083714 0.35816354
7.084714 0.35614744
7.085714 0.35411734
7.086714 0.35207754
7.087714 0.35003528
7.088714 0.34799587
7.089714 0.34595896000000004
7.090714 0.34391887
7.091714 0.34186860999999996
7.092714 0.33980471
7.093714 0.33772993
7.094714 0.33565136
7.095714 0.33357569
7.096714 0.33150446
7.097714 0.32943264
7.098714 0.32735192
7.099714 0.32525617
7.100714 0.32314562999999996
7.101714 0.32102696000000003
7.102714 0.31890895
7.103714 0.31679668
7.104714 0.31468838
7.105714 0.31257656
7.106714 0.31045333
7.107714 0.30831580999999997
7.108714 0.30616818
7.109715 0.30401885
7.110714 0.30187459
7.111714 0.29973574000000003
7.112714 0.29759565
7.113714 0.29544495
7.114714 0.29327793
7.115714 0.29109649000000004
7.116714 0.28890907000000005
7.117714 0.28672523
7.118714 0.28454938
7.119714 0.28237791
7.120714 0.28020169
7.121714 0.27801227
7.122715 0.27580764
7.123714 0.27359368
7.124714 0.27138009
7.125714 0.26917383
7.126714 0.26697428
7.127714 0.26477347
7.128714 0.26256137
7.129714 0.26033276
7.130714 0.25809074
7.131714 0.25584491
7.132714 0.25360488999999997
7.133714 0.25137394999999996
7.134714 0.24914676
7.135714 0.24691303
7.136714 0.24466438
7.137714 0.24240015
7.138714 0.24012793000000002
7.139714 0.23785857000000002
7.140714 0.23559891000000002
7.141714 0.2333472
7.142715 0.23109436
7.143714 0.22883003000000002
7.144714 0.22654959
7.145714 0.22425727999999998
7.146714 0.22196327
7.147714 0.21967681
7.148714 0.21739978999999998
7.149714 0.21512547999999998
7.150714 0.21284289999999997
7.151714 0.2105443
7.152714 0.20823055000000001
7.153714 0.20591065
7.154714 0.20359598999999998
7.155715 0.20129281999999998
7.156714 0.19899827999999997
7.157714 0.19670231000000002
7.158714 0.19439466
7.159714 0.19207163
7.160714 0.18973862000000002
7.161714 0.18740626999999999
7.162714 0.18508312
7.163714 0.18276968
7.164714 0.18045793000000002
7.165714 0.17813664999999998
7.166714 0.17579905
7.167714 0.17344747
7.168715 0.17109205
7.169714 0.16874416
7.170714 0.16640894
7.171714 0.1640821
7.172714 0.16175295
7.173714 0.15941170999999998
7.174714 0.15705606
7.175714 0.15469262
7.176714 0.15233233999999998
7.177714 0.14998285
7.178714 0.14764322
7.179714 0.14530441
7.180714 0.14295537
7.181714 0.14059052
7.182714 0.13821365
7.183714 0.13583548
7.184714 0.13346662
7.185714 0.13111056
7.186714 0.12876146
7.187714 0.12640825
7.188715 0.12404217000000001
7.189714 0.12166275
7.190714 0.11927814999999999
7.191714 0.11689959
7.192714 0.11453376
7.193714 0.11217829000000001
7.194714 0.10982332
7.195714 0.10745818000000001
7.196714 0.10507861
7.197714 0.10268962999999999
7.198714 0.10030209
7.199714 0.09792532100000001
7.200714 0.095560809
7.201715 0.093201204
7.202714 0.090835406
7.203714 0.088456203
7.204714 0.086065324
7.205714 0.083672447
7.206714 0.081288815
7.207714 0.078919716
7.208714 0.076561002
7.209714 0.07420191000000001
7.210714 0.07183227
7.211714 0.069449318
7.212714 0.067059393
7.213714 0.064673461
7.214714 0.062299578
7.215714 0.059937342
7.216714 0.05757823199999999
7.217714 0.055211561
7.218714 0.05283196799999999
7.219714 0.05044335800000001
7.220714 0.04805655
7.221714 0.045682149
7.222714 0.043323469999999996
7.223714 0.040974282
7.224714 0.038622934
7.225714 0.036260101
7.226714 0.033884912
7.227714 0.031505353
7.228714 0.029132692999999998
7.229714 0.026773749
7.230714 0.024426279999999998
7.231714 0.022080607999999998
7.232714 0.019726389
7.233714 0.017359904
7.234715 0.014986857
7.235714 0.012618738
7.236714 0.010265157
7.237714 0.0079273581
7.238714 0.0055973436
7.239714 0.0032632244000000005
7.240714 0.0009172333200000001
7.241714 -0.0014390325
7.242714 -0.0037956866
7.243714 -0.0061412435999999996
7.244714 -0.0084703992
7.245714 -0.010787623999999999
7.246714 -0.013104144000000002
7.247715 -0.015430305
7.248714 -0.017768539
7.249714 -0.02011168
7.250714 -0.022447808
7.251714 -0.024768323000000002
7.252714 -0.027073774
7.253714 -0.029373431
7.254714 -0.031678879
7.255714 -0.033995949000000004
7.256714 -0.036320512
7.257714 -0.038641042
7.258714 -0.040946246
7.259714 -0.043232724
7.260714 -0.045507352
7.261714 -0.047782817
7.262714 -0.050069235
7.263714 -0.052367476999999996
7.264714 -0.054668693
7.265714 -0.056960357999999996
7.266714 -0.059234711999999995
7.267715 -0.061493926000000004
7.268714 -0.063748454
7.269714 -0.066009682
7.270714 -0.068281894
7.271714 -0.070559036
7.272714 -0.07282861
7.273714 -0.075080025
7.274714 -0.077311875
7.275714 -0.07953310300000001
7.276714 -0.081757247
7.277714 -0.083993532
7.278714 -0.086240767
7.279714 -0.088488177
7.280715 -0.0907226
7.281714 -0.092937268
7.282714 -0.095136202
7.283714 -0.097331294
7.284714 -0.099534076
7.285714 -0.10174772
7.286714 -0.10396473
7.287714 -0.10617186999999999
7.288714 -0.10835916000000001
7.289714 -0.11052672
7.290714 -0.11268483
7.291714 -0.11484709
7.292714 -0.11702132999999999
7.293715 -0.1192042
7.294714 -0.12138330000000001
7.295714 -0.12354541
7.296714 -0.12568532
7.297714 -0.12780930999999998
7.298714 -0.12993092
7.299714 -0.13206194
7.300714 -0.13420441
7.301714 -0.13634933
7.302714 -0.13848261
7.303714 -0.1405946
7.304714 -0.14268640999999999
7.305714 -0.14476917
7.306714 -0.14685632
7.307714 -0.14895437
7.308714 -0.15105837
7.309714 -0.15315503
7.310714 -0.15523167
7.311714 -0.15728481
7.312714 -0.15932267
7.313715 -0.16135995
7.314714 -0.16340807
7.315714 -0.16546763
7.316714 -0.16752793000000002
7.317714 -0.1695741
7.318714 -0.17159675
7.319714 -0.17359818
7.320714 -0.17559046
7.321714 -0.17758722
7.322714 -0.17959425
7.323714 -0.18160561
7.324714 -0.18360756
7.325714 -0.18558797
7.326715 -0.18754469000000001
7.327714 -0.18948717
7.328714 -0.19143035
7.329714 -0.19338472
7.330714 -0.19534924
7.331714 -0.19731182
7.332714 -0.19925721000000002
7.333714 -0.20117696999999998
7.334714 -0.20307489
7.335714 -0.20496427999999997
7.336714 -0.20685906
7.337714 -0.20876438
7.338714 -0.21067332
7.339714 -0.21257158
7.340714 -0.2144472
7.341714 -0.21629866999999997
7.342714 -0.21813599999999997
7.343714 -0.21997395000000003
7.344714 -0.22182215
7.345714 -0.22367847000000002
7.346714 -0.22553024
7.347714 -0.22736262000000002
7.348714 -0.2291684
7.349714 -0.23095286
7.350714 -0.23273018
7.351714 -0.23451406000000002
7.352714 -0.23630862
7.353714 -0.23810569999999998
7.354714 -0.23989023
7.355714 -0.24165029
7.356714 -0.243385
7.357714 -0.24510489
7.358714 -0.24682484
7.359715 -0.24855398
7.360714 -0.25028961
7.361714 -0.25201906
7.362714 -0.25372808
7.363714 -0.25541058
7.364714 -0.25707271000000004
7.365714 -0.25872889
7.366714 -0.26039206
7.367714 -0.26206512
7.368714 -0.26373884000000003
7.369714 -0.26539792
7.370714 -0.26703095
7.371714 -0.26863781000000003
7.372715 -0.27022962
7.373714 -0.2718213
7.374714 -0.27342145
7.375714 -0.27502689
7.376714 -0.27662478
7.377714 -0.27820142
7.378714 -0.2797514
7.379714 -0.28128142
7.380714 -0.28280572000000004
7.381714 -0.28433667
7.382714 -0.28587640000000003
7.383714 -0.28741534
7.384714 -0.2889384
7.385714 -0.2904349
7.386714 -0.29190548
7.387714 -0.29336151
7.388714 -0.29481746999999997
7.389714 -0.29628125
7.390714 -0.29774900000000004
7.391714 -0.29920775
7.392715 -0.30064424
7.393714 -0.30205382000000003
7.394714 -0.30344354
7.395714 -0.30482756
7.396714 -0.30621770000000004
7.397714 -0.30761561
7.398714 -0.3090116
7.399714 -0.31039105
7.400714 -0.31174389
7.401714 -0.31307114
7.402714 -0.31438409
7.403714 -0.31569658
7.404714 -0.31701585
7.405715 -0.31833781
7.406714 -0.31964984
7.407714 -0.32093932000000003
7.408714 -0.32220215
7.409714 -0.32344547
7.410714 -0.32468294
7.411714 -0.32592565
7.412714 -0.32717476
7.413714 -0.32842059
7.414714 -0.32964898
7.415714 -0.33085055
7.416714 -0.33202676999999997
7.417714 -0.33318877999999996
7.418715 -0.33435011000000003
7.419714 -0.33551774
7.420714 -0.33668755
7.421714 -0.33784729999999996
7.422714 -0.33898486
7.423714 -0.34009621
7.424714 -0.34118802
7.425714 -0.34227308
7.426714 -0.34336168
7.427714 -0.34445464
7.428714 -0.3455427
7.429714 -0.3466127
7.430714 -0.34765617000000004
7.431714 -0.34867502
7.432714 -0.34968031
7.433714 -0.35068509
7.434714 -0.35169588
7.435714 -0.35270855
7.436714 -0.35371107999999996
7.437714 -0.35469148
7.438715 -0.35564548
7.439714 -0.3565792
7.440714 -0.35750479
7.441714 -0.35843218
7.442714 -0.35936257
7.443714 -0.36028775
7.444714 -0.36119567
7.445714 -0.36207866
7.446714 -0.36293854999999997
7.447714 -0.36378563
7.448714 -0.3646319
7.449714 -0.36548316000000003
7.450714 -0.36633511
7.451715 -0.36717604000000004
7.452714 -0.36799442000000004
7.453714 -0.36878611
7.454714 -0.36955697
7.455714 -0.37031879
7.456714 -0.37108156999999997
7.457714 -0.37184716
7.458714 -0.37260831
7.459714 -0.37335379
7.460714 -0.37407605
7.461714 -0.3747761
7.462714 -0.37546293
7.463714 -0.37614738
7.464714 -0.37683481
7.465714 -0.37752143
7.466714 -0.37819655
7.467714 -0.37884957
7.468714 -0.3794767
7.469714 -0.38008352
7.470714 -0.38068127
7.471714 -0.38127967
7.472714 -0.38188086
7.473714 -0.38247825999999996
7.474714 -0.38306108
7.475714 -0.38362138
7.476714 -0.38415927
7.477714 -0.38468249
7.478714 -0.38520114
7.479714 -0.38572089
7.480714 -0.38623912
7.481714 -0.3867466
7.482714 -0.38723371
7.483714 -0.38769664
7.484715 -0.38814021
7.485714 -0.38857465
7.486714 -0.38900909
7.487714 -0.38944583
7.488714 -0.38987882
7.489714 -0.39029773
7.490714 -0.39069448
7.491714 -0.39106845
7.492714 -0.3914265
7.493714 -0.39177839999999997
7.494714 -0.39213034
7.495714 -0.39248099000000003
7.496714 -0.39282249999999996
7.497715 -0.39314581000000004
7.498714 -0.39344667
7.499714 -0.39372862999999997
7.500714 -0.39400067
7.501714 -0.39427135999999996
7.502714 -0.39454331000000004
7.503714 -0.39481133999999996
7.504714 -0.39506582999999995
7.505714 -0.39529889
7.506714 -0.39550932
7.507714 -0.39570335999999995
7.508714 -0.39589056
7.509714 -0.39607760999999997
7.510714 -0.39626425000000004
7.511714 -0.39644358
7.512714 -0.39660679
7.513714 -0.39674891
7.514714 -0.39687194
7.515714 -0.3969836
7.516714 -0.39709201
7.517715 -0.39720042000000005
7.518714 -0.39730496000000004
7.519714 -0.39739707
7.520714 -0.39746924000000006
7.521714 -0.39751981
7.522714 -0.39755418000000003
7.523714 -0.39758137
7.524714 -0.39760852
7.525714 -0.39763617999999995
7.526714 -0.39765825
7.527714 -0.39766589
7.528714 -0.39765317999999994
7.529714 -0.39762082000000004
7.530715 -0.39757541
7.531714 -0.39752494000000005
7.532714 -0.39747357
7.533714 -0.39741877000000003
7.534714 -0.39735328999999997
7.535714 -0.39726994
7.536714 -0.39716638
7.537714 -0.39704689000000004
7.538714 -0.39691981
7.539714 -0.39679212
7.540714 -0.39666494999999996
7.541714 -0.39653284
7.542714 -0.39638727999999995
7.543715 -0.39622192000000006
7.544714 -0.39603659
7.545714 -0.39583729
7.546714 -0.39563207
7.547714 -0.39542611
7.548714 -0.39521833
7.549714 -0.3950024
7.550714 -0.39477096999999994
7.551714 -0.39452072
7.552714 -0.39425440999999994
7.553714 -0.39397916
7.554714 -0.39370181
7.555714 -0.39342428
7.556714 -0.39314227
7.557714 -0.39284801999999996
7.558714 -0.39253519000000003
7.559714 -0.39220313
7.560714 -0.39185723
7.561714 -0.39150560999999995
7.562714 -0.39115390000000005
7.563715 -0.39080177000000005
7.564714 -0.39044321
7.565714 -0.39007056
7.566714 -0.38967945
7.567714 -0.38927156
7.568714 -0.38885337
7.569714 -0.38843197
7.570714 -0.38801036
7.571714 -0.38758558
7.572714 -0.38715082
7.573714 -0.38669999
7.574714 -0.38623174
7.575714 -0.38575057
7.576715 -0.38526373
7.577714 -0.3847765
7.578714 -0.38428870000000004
7.579714 -0.3837947
7.580714 -0.38328695
7.581714 -0.38276089
7.582714 -0.38221786
7.583714 -0.38166421
7.584714 -0.38110733
7.585714 -0.380551
7.586714 -0.37999325
7.587714 -0.37942794
7.588714 -0.37884891
7.589714 -0.37825408
7.590714 -0.37764674
7.591714 -0.37703319
7.592714 -0.3764184
7.593714 -0.37580254
7.594714 -0.37518076
7.595714 -0.37454632
7.596714 -0.37389505
7.597714 -0.3732282
7.598714 -0.37255178
7.599714 -0.37187277
7.600714 -0.37119479
7.601714 -0.37051595000000004
7.602714 -0.36983022000000004
7.603714 -0.36913144999999997
7.604714 -0.36841731
7.605714 -0.36769067
7.606714 -0.36695749
7.607714 -0.36622274
7.608714 -0.36548714000000004
7.609715 -0.36474673999999996
7.610714 -0.36399573999999996
7.611714 -0.36323052
7.612714 -0.36245212
7.613714 -0.36166557
7.614714 -0.36087674
7.615714 -0.36008833
7.616714 -0.3592982
7.617714 -0.35850082
7.618714 -0.35769090000000003
7.619714 -0.35686677
7.620714 -0.35603149
7.621714 -0.35519076
7.622715 -0.35434922
7.623714 -0.35350756
7.624714 -0.35266227
7.625714 -0.35180815
7.626714 -0.35094192999999996
7.627714 -0.3500643
7.628714 -0.34917938
7.629714 -0.34829178
7.630714 -0.34740339
7.631714 -0.34651209
7.632714 -0.3456132
7.633714 -0.34470276
7.634714 -0.34378027
7.635714 -0.34284913
7.636714 -0.34191448
7.637714 -0.34097997
7.638714 -0.34004543
7.639714 -0.33910724
7.640714 -0.33816083
7.641714 -0.33720362000000004
7.642715 -0.33623669
7.643714 -0.33526376
7.644714 -0.33428848
7.645714 -0.3333119
7.646714 -0.33233182
7.647714 -0.33134445999999995
7.648714 -0.3303472
7.649714 -0.3293406
7.650714 -0.32832811
7.651714 -0.32731388
7.652714 -0.32630001999999997
7.653714 -0.32528532
7.654714 -0.32426605
7.655715 -0.32323855
7.656714 -0.32220164
7.657714 -0.32115730000000003
7.658714 -0.32010917
7.659714 -0.31905996
7.660714 -0.31800957
7.661714 -0.31695529
7.662714 -0.31589379
7.663714 -0.31482365
7.664714 -0.31374639
7.665714 -0.31266566
7.666714 -0.31158468
7.667714 -0.31050411
7.668715 -0.30942158999999997
7.669714 -0.30833334
7.670714 -0.30723684
7.671714 -0.30613260000000003
7.672714 -0.30502378999999996
7.673714 -0.30391405
7.674714 -0.30280496
7.675714 -0.30169496
7.676714 -0.30058043
7.677714 -0.29945835
7.678714 -0.29832851
7.679714 -0.29719376
7.680714 -0.29605818
7.681714 -0.29492422
7.682714 -0.29379104
7.683714 -0.29265499
7.684714 -0.29151215999999996
7.685714 -0.29036109
7.686714 -0.2892039
7.687714 -0.28804487
7.688715 -0.28688763
7.689714 -0.28573257999999996
7.690714 -0.28457667
7.691714 -0.28341538
7.692714 -0.28224601000000005
7.693714 -0.28106957
7.694714 -0.27989028
7.695714 -0.27871274
7.696714 -0.27753881
7.697714 -0.27636626999999997
7.698714 -0.27519024
7.699714 -0.27400652999999997
7.700714 -0.27281458
7.701715 -0.27161799
7.702714 -0.2704222
7.703714 -0.26923092
7.704714 -0.2680436
7.705714 -0.26685575
7.706714 -0.26566191
7.707714 -0.2644595
7.708714 -0.26325057
7.709714 -0.26204055
7.710714 -0.26083463
7.711714 -0.25963420000000004
7.712714 -0.25843589
7.713714 -0.25723374000000004
7.714714 -0.25602323
7.715714 -0.25480454999999996
7.716714 -0.25358261000000004
7.717714 -0.25236397
7.718714 -0.25115251
7.719714 -0.24994686000000002
7.720714 -0.24874124000000003
7.721714 -0.24752928999999999
7.722714 -0.2463083
7.723714 -0.24508109999999997
7.724714 -0.24385415
7.725714 -0.24263321
7.726714 -0.24141951
7.727714 -0.24020881000000002
7.728714 -0.23899435
7.729714 -0.23777129
7.730714 -0.23654033
7.731714 -0.23530738
7.732714 -0.23407979999999998
7.733714 -0.23286161
7.734715 -0.23165082
7.735714 -0.23044061000000002
7.736714 -0.22922389
7.737714 -0.22799789
7.738714 -0.22676598999999997
7.739714 -0.22553542999999998
7.740714 -0.22431256000000002
7.741714 -0.22309853000000002
7.742714 -0.22188862999999998
7.743714 -0.22067539
7.744714 -0.21945372999999999
7.745714 -0.21822448
7.746714 -0.21699399
7.747715 -0.21577014
7.748714 -0.21455709
7.749714 -0.21335261000000003
7.750714 -0.21214949000000002
7.751714 -0.21094026
7.752714 -0.20972209000000003
7.753714 -0.20849868
7.754714 -0.20727778
7.755714 -0.20606611000000002
7.756714 -0.20486491
7.757714 -0.20366919
7.758714 -0.20247106
7.759714 -0.20126505
7.760714 -0.20005174
7.761714 -0.19883752999999998
7.762714 -0.19763039999999998
7.763714 -0.19643474
7.764714 -0.19524848
7.765714 -0.19406447000000002
7.766714 -0.19287522
7.767715 -0.19167789
7.768714 -0.19047617
7.769714 -0.18927788
7.770714 -0.18808988000000001
7.771714 -0.18691358
7.772714 -0.18574408
7.773714 -0.18457342
7.774714 -0.1833958
7.775714 -0.18221136
7.776714 -0.18102606999999998
7.777714 -0.17984775
7.778714 -0.178681
7.779714 -0.17752422999999998
7.780715 -0.17637081
7.781714 -0.17521351
7.782714 -0.17404931999999998
7.783714 -0.17288150000000002
7.784714 -0.17171749
7.785714 -0.17056406
7.786714 -0.16942299
7.787714 -0.16828991000000001
7.788714 -0.16715716
7.789714 -0.16601877
7.790714 -0.16487425
7.791714 -0.1637288
7.792714 -0.16258988
7.793715 -0.16146234
7.794714 -0.16034545
7.795714 -0.15923352
7.796714 -0.1581198
7.797714 -0.15700097000000002
7.798714 -0.15587944
7.799714 -0.15476173
7.800714 -0.15365428
7.801714 -0.15255925
7.802714 -0.1514731
7.803714 -0.15038879
7.804714 -0.14930029
7.805714 -0.1482063
7.806714 -0.14711103
7.807714 -0.14602139
7.808714 -0.14494268
7.809714 -0.14387530999999998
7.810714 -0.14281484
7.811714 -0.14175504
7.812714 -0.14069211
7.813715 -0.13962715
7.814714 -0.13856543999999998
7.815714 -0.13751299
7.816714 -0.13647258
7.817714 -0.1354419
7.818714 -0.13441502
7.819714 -0.13338603
7.820714 -0.13235286
7.821714 -0.13131845
7.822714 -0.13028897
7.823714 -0.12926994
7.824714 -0.12826287
7.825714 -0.12726452
7.826715 -0.12626903
7.827714 -0.12527179
7.828714 -0.12427232999999999
7.829714 -0.12327452
7.830714 -0.12228407
7.831714 -0.12130484999999999
7.832714 -0.1203364
7.833714 -0.11937429999999999
7.834714 -0.11841295999999998
7.835714 -0.11744927999999999
7.836714 -0.11648455
7.837714 -0.11552377
7.838714 -0.1145724
7.839714 -0.11363300000000001
7.840714 -0.11270353999999999
7.841714 -0.11177869
7.842714 -0.11085313
7.843714 -0.10992492
7.844714 -0.10899677999999999
7.845714 -0.10807435000000001
7.846714 -0.10716284
7.847714 -0.10626377
7.848714 -0.10537410999999999
7.849714 -0.10448826
7.850714 -0.10360159000000001
7.851714 -0.10271340999999999
7.852714 -0.10182730999999999
7.853714 -0.10094882000000001
7.854714 -0.10008188999999999
7.855714 -0.09922620400000001
7.856714 -0.09837735
7.857714 -0.09752960799999999
7.858714 -0.096679665
7.859715 -0.095828908
7.860714 -0.094982743
7.861714 -0.094147323
7.862714 -0.093325705
7.863714 -0.092515867
7.864714 -0.09171188
7.865714 -0.090907543
7.866714 -0.090100267
7.867714 -0.089292671
7.868714 -0.08849091199999999
7.869714 -0.087700773
7.870714 -0.086923939
7.871714 -0.086156937
7.872715 -0.08539338
7.873714 -0.084628182
7.874714 -0.083860953
7.875714 -0.08309641300000001
7.876714 -0.08234140100000001
7.877714 -0.081600429
7.878714 -0.080872636
7.879714 -0.08015213
7.880714 -0.079431682
7.881714 -0.078707398
7.882714 -0.07798135
7.883714 -0.077260414
7.884714 -0.076551968
7.885714 -0.075859152
7.886714 -0.075178797
7.887714 -0.074503355
7.888714 -0.073825725
7.889714 -0.073143793
7.890714 -0.072461838
7.891714 -0.07178776399999999
7.892715 -0.071127957
7.893714 -0.070483069
7.894714 -0.069847587
7.895714 -0.069213443
7.896714 -0.06857538199999999
7.897714 -0.06793458
7.898714 -0.06729801
7.899714 -0.066673942
7.900714 -0.066066434
7.901714 -0.065472425
7.902714 -0.064883515
7.903714 -0.064291264
7.904714 -0.063692679
7.905715 -0.063092308
7.906714 -0.062499463
7.907714 -0.061922311
7.908714 -0.061362685
7.909714 -0.060814951
7.910714 -0.060269725999999996
7.911714 -0.059720024000000003
7.912714 -0.059165816999999996
7.913714 -0.058613962
7.914714 -0.058073556
7.915714 -0.057549722
7.916714 -0.057040044
7.917714 -0.056535972000000004
7.918715 -0.056028435999999994
7.919714 -0.055513968
7.920714 -0.054997241
7.921714 -0.054488279
7.922714 -0.053996086
7.923714 -0.053522788
7.924714 -0.053062179
7.925714 -0.052603631
7.926714 -0.052138907
7.927714 -0.051667407
7.928714 -0.051196449000000005
7.929714 -0.05073633500000001
7.930714 -0.050293544
7.931714 -0.049866468
7.932714 -0.049446506
7.933714 -0.049023871999999996
7.934714 -0.048594194
7.935714 -0.048161545
7.936714 -0.047735832
7.937714 -0.047326233
7.938715 -0.046935005
7.939714 -0.04655582
7.940714 -0.04617775
7.941714 -0.04579236
7.942714 -0.045399219000000005
7.943714 -0.045006251000000004
7.944714 -0.044624595
7.945714 -0.04426137
7.946714 -0.043915067
7.947714 -0.043576607
7.948714 -0.043235306
7.949714 -0.042885871
7.950714 -0.042531744
7.951715 -0.042182681
7.952714 -0.041848142
7.953714 -0.041530922
7.954714 -0.041225273
7.955714 -0.040920763
7.956714 -0.040609253
7.957714 -0.040290444
7.958714 -0.039972205
7.959714 -0.039665512
7.960714 -0.039377229
7.961714 -0.039105592
7.962714 -0.038841253
7.963714 -0.038573309
7.964714 -0.038296269
7.965714 -0.038013438000000004
7.966714 -0.037734525
7.967714 -0.037469124
7.968714 -0.0372204
7.969714 -0.036983142
7.970714 -0.036747422
7.971714 -0.036505339000000005
7.972714 -0.036256394
7.973714 -0.036007847
7.974714 -0.035769917
7.975714 -0.035548952
7.976714 -0.035343162
7.977714 -0.035143693000000004
7.978714 -0.03494031
7.979714 -0.034727962
7.980714 -0.03450989
7.981714 -0.034295305000000005
7.982714 -0.034093216999999995
7.983714 -0.033906542
7.984715 -0.033730359
7.985714 -0.033555378000000004
7.986714 -0.033374224
7.987714 -0.033186344
7.988714 -0.032998301
7.989714 -0.032819319
7.990714 -0.0326551
7.991714 -0.03250404
7.992714 -0.032358264
7.993714 -0.03220879
7.994714 -0.032051341000000004
7.995714 -0.031888962
7.996714 -0.03172982
7.997715 -0.031581703999999995
7.998714 -0.031446945
7.999714 -0.031321027
8.000714 -0.031195764
8.001715 -0.0310648
8.002714 -0.030927743999999997
8.003715 -0.030790243
8.004714 -0.030660073
8.005714 -0.030541911999999997
8.006714 -0.030434289
8.007714 -0.030330634999999998
8.008715 -0.030223704999999997
8.009714 -0.030110310999999997
8.010715 -0.029993258000000002
8.011714 -0.029879290000000003
8.012714 -0.029774505
8.013714 -0.029680351
8.014714 -0.029592778
8.015715 -0.029505027
8.016714 -0.029412081
8.017715 -0.029313791
8.018714 -0.029214718999999997
8.019714 -0.029120874
8.020715 -0.029035663
8.021714 -0.028957802
8.022715 -0.028882377
8.023714 -0.028804360999999997
8.024714 -0.028721985
8.025714 -0.0286378
8.026714 -0.028556789
8.027715 -0.028482892
8.028714 -0.028416316
8.029715 -0.028353441
8.030714 -0.028289207999999996
8.031714 -0.028220355
8.032714 -0.028147297999999998
8.033714 -0.028073494
8.034715 -0.028002923
8.035714 -0.027937413
8.036715 -0.027875669000000002
8.037714 -0.027814502
8.038714 -0.027751259000000004
8.039714 -0.027685694
8.040714 -0.027620001
8.041715 -0.027557104000000002
8.042714 -0.027498524
8.043715 -0.027443258999999998
8.044714 -0.027388489
8.045714 -0.027331492
8.046714 -0.027271362999999996
8.047714 -0.027209343
8.048715 -0.027147633999999997
8.049714 -0.027087666
8.050714 -0.027029053
8.051714 -0.026970022
8.052714 -0.026908881000000003
8.053715 -0.026845413999999998
8.054714 -0.026781062
8.055715 -0.026717830999999997
8.056714 -0.026656696
8.057714 -0.026596762
8.058714 -0.026535871000000003
8.059714 -0.026472148999999997
8.060715 -0.026405401999999998
8.061714 -0.026337226
8.062715 -0.026269731
8.063714 -0.026203733
8.064714 -0.026137845
8.065714 -0.026069237999999998
8.066714 -0.025995614000000004
8.067715 -0.025916996
8.068714 -0.025835968
8.069715 -0.025756049
8.070714 -0.02567925
8.071714 -0.025604485
8.072714 -0.025528113
8.073714 -0.025446293999999998
8.074715 -0.025357611999999998
8.075714 -0.025264101000000004
8.076715 -0.025169825
8.077714 -0.025077889000000003
8.078714 -0.024987978
8.079714 -0.02489624
8.080714 -0.024797747
8.081715 -0.024689961000000003
8.082714 -0.02457482
8.083714 -0.024457835000000004
8.084714 -0.024344583
8.085714 -0.024236875
8.086715 -0.024131213000000002
8.087714 -0.024020769
8.088715 -0.023899711
8.089714 -0.023767006
8.090714 -0.023627149
8.091714 -0.023487114
8.092714 -0.023351595
8.093715 -0.023219657
8.094714 -0.023085186
8.095715 -0.022940991
8.096714 -0.022783839
8.097714 -0.022616939000000003
8.098714 -0.022448061
8.099714 -0.022284348
8.100715 -0.022127202999999998
8.101714 -0.021970848
8.102715 -0.021805678
8.103714 -0.021624388
8.104714 -0.021426877
8.105714 -0.021220553
8.106714 -0.021015656
8.107715 -0.020818588
8.108714 -0.020627638
8.109715 -0.020434016
8.110714 -0.020227615
8.111714 -0.020003720000000003
8.112714 -0.019766171
8.113714 -0.019524734999999998
8.114715 -0.019288364
8.115714 -0.019058812
8.116714 -0.01882901
8.117714 -0.018587493
8.118714 -0.018326032
8.119715 -0.018045458
8.120714 -0.017755591
8.121715 -0.017469155
8.122714 -0.017193484999999998
8.123714 -0.016925485
8.124714 -0.016653334000000002
8.125714 -0.016363933
8.126715 -0.016051273
8.127714 -0.015720232
8.128715 -0.015383217000000001
8.129714 -0.015051790999999998
8.130714 -0.014728853
8.131714 -0.014406600000000002
8.132714 -0.014071769000000001
8.133715 -0.013714674
8.134714 -0.013336036
8.135715 -0.012946866999999999
8.136714 -0.012561322
8.137714 -0.01218714
8.138714 -0.011820049
8.139714 -0.011446007000000001
8.140715 -0.011050004
8.141714 -0.010625766
8.142715 -0.010179919
8.143714 -0.0097277611
8.144714 -0.009283349199999999
8.145715 -0.0088503562
8.146714 -0.0084196923
8.147715 -0.0079755868
8.148714 -0.0075061143
8.149714 -0.007011105500000001
8.150714 -0.0065022265
8.151714 -0.0059950489
8.152715 -0.0054983509
8.153714 -0.0050078434
8.154715 -0.0045086264
8.155714 -0.0039848761
8.156714 -0.0034304539000000003
8.157714 -0.0028533140999999996
8.158714 -0.0022706372
8.159715 -0.0016977608999999999
8.160714 -0.0011381016999999999
8.161715 -0.0005807688
8.162714 -7.4848792e-06
8.163714 0.0005956175299999999
8.164714 0.0012290935
8.165714 0.0018800254000000001
8.166715 0.0025307782999999997
8.167714 0.0031708178999999997
8.168715 0.0038038026
8.169714 0.004445143
8.170714 0.0051116593
8.171714 0.0058101792
8.172714 0.0065327484
8.173715 0.0072617084000000005
8.174714 0.007981427900000001
8.175714 0.00868891
8.176714 0.0093961899
8.177714 0.010122808
8.178715 0.010883186999999999
8.179714 0.011677227
8.180715 0.012490290000000001
8.181714 0.013302723999999998
8.182714 0.014102637999999999
8.183714 0.014893565000000001
8.184714 0.015691943
8.185715 0.016516157
8.186714 0.017374365
8.187715 0.018259215
8.188714 0.019152941
8.189714 0.020039512
8.190714 0.020915653
8.191714 0.021793372000000002
8.192715 0.022692262
8.193714 0.023626564
8.194715 0.024595600999999998
8.195714 0.025583932000000004
8.196714 0.026571262
8.197714 0.027545622999999998
8.198714 0.028511195
8.199715 0.029485558999999998
8.200714 0.030488221
8.201715 0.031527932
8.202714 0.032597201
8.203714 0.033677512
8.204714 0.034751784
8.205714 0.035815791
8.206715 0.036880941
8.207714 0.037966596000000005
8.208714 0.039087079000000004
8.209714 0.040242029
8.210714 0.041416535
8.211715 0.042590975999999996
8.212714 0.043754152
8.213715 0.044910909
8.214714 0.046079187
8.215714 0.047278425
8.216714 0.048516906
8.217714 0.049786409
8.218715 0.051067658999999994
8.219714 0.052342994999999996
8.220715 0.053607788999999996
8.221714 0.054873293
8.222714 0.056158926
8.223714 0.057479343
8.224714 0.058834761
8.225715 0.060211046
8.226714 0.061589351
8.227715 0.06295887900000001
8.228714 0.064324279
8.229714 0.065702724
8.230714 0.067112595
8.231714 0.068561267
8.232715 0.07004017800000001
8.233714 0.071530335
8.234715 0.073014776
8.235714 0.074489583
8.236714 0.075966364
8.237714 0.07746458299999999
8.238714 0.078998762
8.239715 0.080569205
8.240714 0.082162104
8.241714 0.083758985
8.242714 0.085349102
8.243714 0.08693651200000001
8.244715 0.088537228
8.245714 0.09016837600000001
8.246715 0.091836654
8.247714 0.093533797
8.248714 0.095242064
8.249714 0.09694597099999999
8.250714 0.098642614
8.251715 0.10034365
8.252714 0.10206768
8.253715 0.10382814
8.254714 0.10562468000000001
8.255714 0.10744363999999999
8.256714 0.10926726
8.257714 0.11108541
8.258715 0.11290207999999999
8.259714 0.11473245000000001
8.260715 0.11659254000000001
8.261714 0.11848854
8.262714 0.12041272
8.263714 0.12234877
8.264714 0.1242827
8.265715 0.12621232000000002
8.266714 0.12814862
8.267715 0.13010852
8.268714 0.13210367
8.269714 0.1341328
8.270715 0.13618269000000002
8.271714 0.13823695
8.272715 0.14028685
8.273714 0.14233683
8.274714 0.14440141
8.275714 0.1464954
8.276714 0.14862421
8.277715 0.15078047
8.278714 0.1529493
8.279715 0.15511833
8.280714 0.15728601
8.281714 0.15946247
8.282714 0.16166269
8.283714 0.1638963
8.284715 0.16616124
8.285714 0.16844511
8.286715 0.17073342
8.287714 0.17301912
8.288714 0.17530719
8.289714 0.17761118
8.290714 0.17994418
8.291715 0.18231031
8.292714 0.18470222
8.293715 0.18710633
8.294714 0.18951193
8.295714 0.19191832
8.296714 0.19433499999999998
8.297714 0.19677509999999998
8.298715 0.19924645
8.299714 0.20174643
8.300714 0.20426366999999998
8.301714 0.20678586
8.302714 0.20930786
8.303715 0.21183512000000002
8.304714 0.21437993000000002
8.305715 0.21695325
8.306714 0.21955743000000003
8.307714 0.22218486
8.308714 0.22482316
8.309714 0.2274635
8.310715 0.23010634
8.311714 0.23276077
8.312715 0.2354383
8.313714 0.23814502999999998
8.314714 0.24087764000000003
8.315714 0.24362583999999998
8.316714 0.24637936
8.317715 0.24913491
8.318714 0.25189822
8.319715 0.2546801
8.320714 0.25748904
8.321714 0.26032552000000003
8.322714 0.26318184
8.323714 0.26604723999999996
8.324715 0.26891525
8.325714 0.27178782
8.326715 0.27467391999999996
8.327714 0.27758335
8.328714 0.28052018
8.329714 0.28348011
8.330714 0.28645347
8.331715 0.28943177
8.332714 0.29241329
8.333714 0.29540407
8.334714 0.29841359
8.335714 0.30144828
8.336715 0.30450714
8.337714 0.30758257
8.338715 0.31066565
8.339714 0.31375219000000004
8.340714 0.3168456
8.341714 0.31995443
8.342714 0.32308651
8.343715 0.32624356
8.344714 0.32941992
8.345715 0.33260637
8.346714 0.33579625
8.347714 0.33898978
8.348714 0.34219383
8.349714 0.34541722999999996
8.350715 0.3486648
8.351714 0.35193423
8.352715 0.35521789
8.353714 0.35850804000000003
8.354714 0.36180219999999996
8.355714 0.36510464
8.356714 0.36842315
8.357715 0.37176359999999997
8.358714 0.37512546
8.359715 0.37850216000000003
8.360714 0.38188538
8.361714 0.38527071
8.362714 0.38866069999999997
8.363714 0.39206324000000004
8.364715 0.39548636
8.365714 0.39893285999999994
8.366714 0.40239859
8.367714 0.40587508
8.368714 0.40935534
8.369715 0.41283824999999996
8.370714 0.41632908
8.371715 0.41983556
8.372714 0.42336239
8.373714 0.42690784
8.374714 0.43046515999999996
8.375714 0.43402704999999997
8.376715 0.43759109
8.377714 0.44116131
8.378715 0.44474588
8.379714 0.44835131
8.380714 0.45197796999999995
8.381714 0.45561939
8.382714 0.45926641
8.383715 0.46291286
8.384714 0.46655969
8.385715 0.47021382
8.386714 0.47388378999999997
8.387714 0.47757379
8.388714 0.48128106
8.389714 0.48499811000000004
8.390715 0.48871781000000003
8.391714 0.49243853000000004
8.392715 0.49616517
8.393714 0.49990568999999996
8.394714 0.50366535
8.395715 0.50744279
8.396714 0.5112305699999999
8.397715 0.51501975
8.398714 0.51880581
8.399714 0.5225916899999999
8.400714 0.5263858899999999
8.401714 0.5301970500000001
8.402715 0.53402814
8.403714 0.53787455
8.404715 0.54172706
8.405714 0.54557803
8.406714 0.54942616
8.407714 0.55327723
8.408714 0.55713993
8.409715 0.56101978
8.410714 0.56491522
8.411715 0.5688185299999999
8.412714 0.5727212899999999
8.413714 0.5766199399999999
8.414714 0.58051855
8.415714 0.58442601
8.416715 0.58835023
8.417714 0.59229243
8.418715 0.59624608
8.419714 0.60020075
8.420714 0.60414881
8.421714 0.60809026
8.422714 0.6120325999999999
8.423715 0.61598574
8.424714 0.61995559
8.425714 0.62394012
8.426714 0.62793088
8.427714 0.63191871
8.428715 0.63589984
8.429714 0.6398784000000001
8.430715 0.64386334
8.431714 0.64786221
8.432714 0.65187574
8.433714 0.65589682
8.434714 0.65991511
8.435715 0.6639237
8.436714 0.66792388
8.437715 0.67192432
8.438714 0.6759355300000001
8.439714 0.67996294
8.440714 0.68400321
8.441714 0.68804631
8.442715 0.69208201
8.443714 0.69610626
8.444715 0.7001237
8.445714 0.70414431
8.446714 0.70817643
8.447714 0.71222112
8.448714 0.71627134
8.449715 0.7203166799999999
8.450714 0.7243503800000001
8.451715 0.72837388
8.452714 0.73239594
8.453714 0.7364267
8.454714 0.7404708799999999
8.455714 0.74452413
8.456715 0.74857576
8.457714 0.75261532
8.458714 0.75663934
8.459714 0.76065361
8.460714 0.76466915
8.461715 0.7686950300000001
8.462714 0.77273231
8.463715 0.77677337
8.464714 0.78080702
8.465714 0.78482572
8.466714 0.7888305
8.467714 0.79283006
8.468715 0.79683475
8.469714 0.8008493999999999
8.470715 0.80486983
8.471714 0.80888541
8.472714 0.81288591
8.473714 0.81686843
8.474714 0.82083903
8.475715 0.82480898
8.476714 0.8287872199999999
8.477715 0.8327743000000001
8.478714 0.83676195
8.479714 0.84073823
8.480714 0.8446953300000001
8.481714 0.8486344499999999
8.482715 0.8525649099999999
8.483714 0.8564976999999999
8.484715 0.86043822
8.485714 0.8643823700000001
8.486714 0.8683192500000001
8.487714 0.87223826
8.488714 0.87613603
8.489715 0.88001834
8.490714 0.8838963700000001
8.491714 0.88777915
8.492714 0.8916671399999999
8.493714 0.8955521500000001
8.494715 0.89942226
8.495714 0.90326993
8.496715 0.9070969200000001
8.497714 0.91091292
8.498714 0.9147293900000001
8.499714 0.9185513500000001
8.500714 0.92237415
8.501715 0.92618633
8.502714 0.92997663
8.503715 0.93374122
8.504714 0.93748607
8.505714 0.94122272
8.506714 0.94496049
8.507714 0.9487004
8.508715 0.9524343500000001
8.509714 0.95615061
8.510715 0.9598416300000001
8.511714 0.9635088999999999
8.512714 0.96716201
8.513714 0.97081214
8.514714 0.9744644199999999
8.515715 0.97811418
8.516714 0.9817495900000001
8.517715 0.9853594
8.518714 0.98894006
8.519714 0.9924977999999999
8.520715 0.99604465
8.521714 0.9995903800000001
8.522715 1.0031359
8.523714 1.0066728
8.524714 1.0101886
8.525714 1.0136752
8.526714 1.0171337
8.527715 1.0205736
8.528714 1.0240063000000001
8.529715 1.0274372
8.530714 1.0308618999999999
8.531714 1.0342689999999999
8.532714 1.0376477
8.533714 1.0409945
8.534715 1.0443160999999999
8.535714 1.0476246
8.536715 1.0509294
8.537714 1.0542312
8.538714 1.057521
8.539714 1.060786
8.540714 1.0640176
8.541715 1.0672169
8.542714 1.0703935
8.543715 1.0735594
8.544714 1.0767202
8.545714 1.079872
8.546714 1.0830035
8.547714 1.0861039
8.548715 1.0891696
8.549714 1.0922071
8.550714 1.0952281
8.551714 1.0982422
8.552714 1.1012498000000002
8.553715 1.1042416
8.554714 1.1072045000000001
8.555715 1.1101301
8.556714 1.1130196
8.557714 1.1158834
8.558714 1.1187336
8.559714 1.1215762
8.560715 1.1244073
8.561714 1.1272153
8.562715 1.1299891
8.563714 1.1327251999999999
8.564714 1.1354297
8.565714 1.1381143999999999
8.566714 1.1407881
8.567715 1.1434513
8.568714 1.1460949
8.569715 1.1487059000000002
8.570714 1.1512763000000001
8.571714 1.1538077
8.572714 1.1563106
8.573714 1.1587973999999999
8.574715 1.1612738
8.575714 1.1637358
8.576715 1.1661715
8.577714 1.1685696
8.578714 1.1709265
8.579714 1.1732483999999999
8.580714 1.1755468999999998
8.581715 1.1778314
8.582714 1.1801019
8.583714 1.1823499
8.584714 1.1845626999999999
8.585714 1.1867325
8.586715 1.1888613
8.587714 1.1909596
8.588715 1.1930390000000002
8.589714 1.1951053
8.590714 1.1971532999999999
8.591714 1.1991713
8.592714 1.2011481
8.593715 1.2030799
8.594714 1.2049733
8.595715 1.2068403
8.596714 1.2086904
8.597714 1.210524
8.598714 1.2123324
8.599714 1.2141035999999998
8.600715 1.21583
8.601714 1.2175133
8.602715 1.2191636000000001
8.603714 1.2207923
8.604714 1.2224040999999999
8.605714 1.2239941
8.606714 1.2255508
8.607715 1.227063
8.608714 1.2285282
8.609715 1.2299529999999999
8.610714 1.2313494
8.611714 1.2327265
8.612714 1.2340844
8.613714 1.2354142000000001
8.614715 1.2367038000000001
8.615714 1.2379457
8.616714 1.2391419000000001
8.617714 1.2403022
8.618714 1.2414377
8.619715 1.2425532
8.620714 1.2436437
8.621715 1.2446981
8.622714 1.2457061999999999
8.623714 1.2466659
8.624714 1.2475839
8.625714 1.2484718000000001
8.626715 1.2493378
8.627714 1.2501811
8.628715 1.2509926
8.629714 1.2517606000000001
8.630714 1.2524782
8.631714 1.2531482
8.632714 1.2537809
8.633715 1.2543874
8.634714 1.254972
8.635715 1.2555295
8.636714 1.2560487
8.637714 1.2565198
8.638714 1.2569409
8.639714 1.2573185
8.640715 1.2576638
8.641714 1.257984
8.642715 1.258278
8.643714 1.2585369000000002
8.644714 1.2587496999999999
8.645715 1.2589110000000001
8.646714 1.2590242999999999
8.647715 1.2590998
8.648714 1.2591478
8.649714 1.259172
8.650714 1.2591664
8.651714 1.2591199000000002
8.652715 1.2590231
8.653714 1.2588744
8.654715 1.2586806000000001
8.655714 1.2584522
8.656714 1.2581966
8.657714 1.2579127
8.658714 1.2575921
8.659715 1.2572246
8.660714 1.2568054
8.661715 1.2563380000000002
8.662714 1.2558322
8.663714 1.255297
8.664714 1.2547350000000002
8.665714 1.2541402
8.666715 1.2535018
8.667714 1.2528113
8.668715 1.2520679
8.669714 1.2512788000000001
8.670714 1.2504544
8.671714 1.2496016
8.672714 1.2487193
8.673715 1.2477989999999999
8.674714 1.2468312000000001
8.675714 1.2458108
8.676714 1.2447414
8.677714 1.2436318
8.678715 1.2424907
8.679714 1.2413203
8.680715 1.2401149
8.681714 1.2388647
8.682714 1.2375623
8.683714 1.2362076
8.684714 1.2348076
8.685715 1.2333722999999999
8.686714 1.2319075000000002
8.687715 1.2304115
8.688714 1.2288759999999999
8.689714 1.2272916999999999
8.690714 1.2256540999999999
8.691714 1.2239668000000001
8.692715 1.2222382
8.693714 1.2204767
8.694715 1.2186842999999998
8.695714 1.2168556000000001
8.696714 1.2149819
8.697714 1.2130565
8.698714 1.2110797
8.699715 1.2090581
8.700714 1.2070007
8.701715 1.2049125
8.702714 1.2027914000000002
8.703714 1.2006297000000001
8.704714 1.1984191
8.705714 1.196156
8.706715 1.1938437
8.707714 1.1914902
8.708714 1.1891029
8.709714 1.1866833
8.710714 1.1842269
8.711715 1.1817253
8.712714 1.1791730999999999
8.713715 1.1765704
8.714714 1.1739233999999998
8.715714 1.1712402
8.716714 1.1685251
8.717714 1.1657762999999999
8.718715 1.1629867
8.719714 1.1601489
8.720715 1.1572597
8.721714 1.1543219
8.722714 1.1513427
8.723714 1.1483287
8.724714 1.1452816
8.725715 1.1421976
8.726714 1.1390698
8.727715 1.1358933999999998
8.728714 1.1326684999999999
8.729714 1.1294003000000001
8.730714 1.1260957
8.731714 1.1227582999999999
8.732715 1.1193863
8.733714 1.1159736999999998
8.734715 1.1125137
8.735714 1.1090037000000001
8.736714 1.1054465
8.737714 1.1018480000000002
8.738714 1.0982145
8.739715 1.094548
8.740714 1.0908457
8.741714 1.0871019000000002
8.742714 1.083312
8.743714 1.0794754
8.744715 1.0755959000000002
8.745714 1.0716788
8.746715 1.0677275
8.747714 1.0637412000000002
8.748714 1.0597153
8.749714 1.0556444
8.750714 1.0515261999999999
8.751715 1.0473629
8.752714 1.0431599999999999
8.753715 1.0389226999999999
8.754714 1.0346533999999998
8.755714 1.0303496
8.756714 1.0260064
8.757714 1.0216192000000002
8.758715 1.0171866999999999
8.759714 1.0127112
8.760715 1.0081975
8.761714 1.0036493
8.762714 0.9990670700000001
8.763714 0.99444818
8.764714 0.98978849
8.765715 0.9850858699999999
8.766714 0.98034097
8.767715 0.97555751
8.768714 0.97073968
8.769714 0.96588964
8.770715 0.96100597
8.771714 0.9560847699999999
8.772715 0.95112212
8.773714 0.9461164500000001
8.774714 0.94106933
8.775714 0.93598496
8.776714 0.93086753
8.777715 0.9257189000000001
8.778714 0.9205375800000001
8.779715 0.91532022
8.780714 0.91006327
8.781714 0.9047657299999999
8.782714 0.8994293400000001
8.783714 0.89405747
8.784715 0.8886531
8.785714 0.88321669
8.786715 0.8777463799999999
8.787714 0.872239
8.788714 0.86669251
8.789714 0.8611074599999999
8.790714 0.8554868400000001
8.791715 0.8498345500000001
8.792714 0.8441532999999999
8.793715 0.8384427099999999
8.794714 0.8326996999999999
8.795714 0.82692029
8.796714 0.82110176
8.797714 0.81524458
8.798715 0.8093520099999999
8.799714 0.80342842
8.800714 0.7974768099999999
8.801714 0.7914971599999999
8.802714 0.7854864899999999
8.803715 0.77944123
8.804714 0.77335951
8.805715 0.76724263
8.806714 0.76109441
8.807714 0.7549187199999999
8.808714 0.74871676
8.809714 0.74248649
8.810715 0.73622358
8.811714 0.7299243000000001
8.812715 0.7235881900000001
8.813714 0.71721864
8.814714 0.71082124
8.815714 0.70440066
8.816714 0.69795768
8.817715 0.6914889399999999
8.818714 0.68498901
8.819715 0.67845378
8.820714 0.67188335
8.821714 0.66528199
8.822714 0.65865545
8.823714 0.65200743
8.824715 0.64533721
8.825714 0.6386402099999999
8.826715 0.63191121
8.827714 0.62514814
8.828714 0.6183536300000001
8.829714 0.6115337799999999
8.830714 0.60469434
8.831715 0.59783696
8.832714 0.59095798
8.833714 0.58405073
8.834714 0.57710982
8.835714 0.57013473
8.836715 0.56313062
8.837714 0.55610524
8.838715 0.54906425
8.839714 0.54200781
8.840714 0.53493064
8.841714 0.52782567
8.842714 0.5206888500000001
8.843715 0.513522
8.844714 0.5063317700000001
8.845715 0.49912548
8.846714 0.49190614
8.847714 0.48467051
8.848714 0.47741127000000005
8.849714 0.47012190000000004
8.850715 0.46280124
8.851714 0.45545463999999997
8.852715 0.44809096000000004
8.853714 0.44071698000000004
8.854714 0.43333312
8.855714 0.42593325
8.856714 0.41850869999999996
8.857715 0.41105398000000004
8.858714 0.40357057
8.859715 0.39606611
8.860714 0.38854978
8.861714 0.38102632
8.862714 0.37349319999999997
8.863714 0.36594248
8.864715 0.35836617
8.865714 0.35076187999999997
8.866714 0.34313465
8.867714 0.33549386999999997
8.868714 0.32784727
8.869715 0.3201959
8.870714 0.31253337
8.871715 0.3048501
8.872714 0.2971397
8.873714 0.28940353
8.874714 0.28164999
8.875714 0.27388954
8.876715 0.26612806
8.877714 0.25836322
8.878715 0.25058621999999997
8.879714 0.24278767
8.880714 0.23496393
8.881714 0.22711963000000002
8.882714 0.21926481000000003
8.883715 0.21140836
8.884714 0.20355233
8.885715 0.19569078
8.886714 0.1878138
8.887714 0.17991432999999998
8.888714 0.17199314
8.889714 0.16405872000000002
8.890715 0.15612199000000002
8.891714 0.14818939
8.892715 0.14025884000000002
8.893714 0.13232112
8.894714 0.12436602000000001
8.895715 0.11638907
8.896714 0.1083946
8.897715 0.10039308999999999
8.898714 0.092394487
8.899714 0.08440194699999999
8.900714 0.07641004
8.901714 0.06840856499999999
8.902715 0.060389563
8.903714 0.052352739
8.904715 0.044305946
8.905714 0.036260203
8.906714 0.028222648
8.907714 0.020191954
8.908714 0.01215935
8.909715 0.00411451
8.910714 -0.0039475308
8.911715 -0.012022889
8.912714 -0.020101113
8.913714 -0.028171763
8.914714 -0.036230939000000004
8.915714 -0.044283579
8.916715 -0.052339985
8.917714 -0.060408912
8.918715 -0.06849169699999999
8.919714 -0.076581299
8.920714 -0.084666774
8.921714 -0.09274027
8.922714 -0.10080191
8.923715 -0.10885948999999999
8.924714 -0.11692306000000001
8.925714 -0.12499815
8.926714 -0.13308193
8.927714 -0.14116484
8.928715 -0.14923661
8.929714 -0.15729279999999998
8.930715 -0.16533749
8.931714 -0.17338044
8.932714 -0.18143062
8.933714 -0.18949027
8.934714 -0.19755324
8.935715 -0.20560880999999998
8.936714 -0.21364842999999997
8.937715 -0.22167091
8.938714 -0.22968287
8.939714 -0.23769402999999997
8.940714 -0.2457107
8.941714 -0.2537315
8.942715 -0.26174819
8.943714 -0.26975089999999996
8.944715 -0.27773452000000004
8.945714 -0.28570183
8.946714 -0.29366156
8.947714 -0.30162255
8.948714 -0.30958785
8.949715 -0.31755245
8.950714 -0.32550639000000003
8.951715 -0.33344084
8.952714 -0.34135353999999996
8.953714 -0.34924988
8.954714 -0.35713912999999997
8.955714 -0.36502831999999996
8.956715 -0.37291762
8.957714 -0.38080022
8.958714 -0.38866666
8.959714 -0.39651091
8.960714 -0.40433407
8.961715 -0.41214339
8.962714 -0.41994723
8.963715 -0.42774947
8.964714 -0.43554674000000004
8.965714 -0.44333031
8.966714 -0.45109154
8.967714 -0.4588271
8.968715 -0.46654111
8.969714 -0.47424206999999996
8.970715 -0.48193754999999994
8.971714 -0.48962901
8.972714 -0.49731103
8.973714 -0.50497451
8.974714 -0.5126124200000001
8.975715 -0.52022412
8.976714 -0.52781533
8.977715 -0.5353941600000001
8.978714 -0.54296558
8.979714 -0.55052806
8.980714 -0.5580744200000001
8.981714 -0.5655962999999999
8.982715 -0.57308939
8.983714 -0.58055618
8.984715 -0.58800401
8.985714 -0.59544053
8.986714 -0.60286843
8.987714 -0.61028376
8.988714 -0.61767809
8.989715 -0.6250437799999999
8.990714 -0.63237865
8.991714 -0.63968715
8.992714 -0.6469770300000001
8.993714 -0.6542543399999999
8.994715 -0.6615194
8.995714 -0.66876649
8.996715 -0.6759874100000001
8.997714 -0.6831767
8.998714 -0.69033494
8.999714 -0.69746827
9.000714 -0.70458418
9.001715 -0.7116864900000001
9.002714 -0.7187728299999999
9.003715 -0.72583575
9.004714 -0.73286747
9.005714 -0.73986463
9.006714 -0.74683041
9.007714 -0.7537722099999999
9.008715 -0.76069692
9.009714 -0.76760622
9.010715 -0.77449549
9.011714 -0.78135654
9.012714 -0.7881828599999999
9.013714 -0.7949735
9.014714 -0.80173342
9.015715 -0.80847023
9.016714 -0.8151891600000001
9.017715 -0.82188938
9.018714 -0.8285643500000001
9.019714 -0.83520617
9.020715 -0.84181046
9.021714 -0.84837899
9.022715 -0.85491883
9.023714 -0.8614371500000001
9.024714 -0.86793667
9.025714 -0.87441364
9.026714 -0.88086007
9.027715 -0.8872686
9.028714 -0.8936370699999999
9.029715 -0.89997016
9.030714 -0.90627586
9.031714 -0.91256034
9.032714 -0.9188238499999999
9.033714 -0.92506064
9.034715 -0.93126213
9.035714 -0.93742292
9.036715 -0.9435436700000001
9.037714 -0.94963089
9.038714 -0.9556924
9.039714 -0.96173175
9.040714 -0.9677459500000001
9.041715 -0.97372746
9.042714 -0.97966855
9.043715 -0.98556671
9.044714 -0.9914261299999999
9.045714 -0.99725481
9.046714 -1.0030592
9.047714 -1.0088400000000002
9.048715 -1.0145916
9.049714 -1.0203050999999999
9.050714 -1.0259747
9.051714 -1.0316005
9.052714 -1.037189
9.053715 -1.0427483
9.054714 -1.0482829
9.055715 -1.0537905
9.056714 -1.0592636
9.057714 -1.0646944999999999
9.058714 -1.0700802
9.059714 -1.0754244
9.060715 -1.080735
9.061714 -1.0860186
9.062715 -1.0912761
9.063714 -1.0965017000000001
9.064714 -1.1016865
9.065714 -1.1068245
9.066714 -1.1119161
9.067715 -1.1169681
9.068714 -1.1219894
9.069715 -1.1269846000000001
9.070714 -1.1319512999999999
9.071714 -1.1368815
9.072714 -1.1417666
9.073714 -1.1466034999999999
9.074715 -1.1513956
9.075714 -1.1561512
9.076715 -1.1608775
9.077714 -1.1655757
9.078714 -1.1702401
9.079714 -1.1748617
9.080714 -1.1794344
9.081715 -1.1839593000000002
9.082714 -1.1884438000000002
9.083714 -1.1928967000000001
9.084714 -1.1973224
9.085714 -1.2017175
9.086715 -1.2060731999999998
9.087714 -1.2103806
9.088715 -1.2146367
9.089714 -1.2188461
9.090714 -1.2230181
9.091714 -1.2271604
9.092714 -1.2312738
9.093715 -1.2353523
9.094714 -1.2393866
9.095715 -1.2433704
9.096714 -1.2473051000000002
9.097714 -1.2511981
9.098714 -1.2550582
9.099714 -1.2588891
9.100715 -1.2626869
9.101714 -1.2664421000000001
9.102715 -1.2701463
9.103714 -1.2737974
9.104714 -1.2774013000000002
9.105714 -1.2809684
9.106714 -1.2845064
9.107715 -1.2880155
9.108714 -1.2914884999999998
9.109715 -1.2949152
9.110714 -1.2982892
9.111714 -1.3016121999999999
9.112714 -1.3048926
9.113714 -1.3081395
9.114715 -1.3113564
9.115714 -1.3145388
9.116714 -1.3176771
9.117714 -1.3207631
9.118714 -1.3237956
9.119715 -1.3267816
9.120714 -1.3297318
9.121715 -1.3326533
9.122714 -1.3355453
9.123714 -1.3383988
9.124714 -1.3412029
9.125714 -1.3439515000000002
9.126715 -1.3466475
9.127714 -1.3493007
9.128715 -1.3519214
9.129714 -1.3545131
9.130714 -1.3570708
9.131714 -1.3595841
9.132714 -1.3620445
9.133715 -1.364451
9.134714 -1.3668113000000002
9.135715 -1.3691366
9.136714 -1.3714336
9.137714 -1.3737002
9.138714 -1.3759265
9.139714 -1.3781006
9.140715 -1.3802174
9.141714 -1.3822815
9.142715 -1.3843044
9.143714 -1.3862970000000001
9.144714 -1.3882628
9.145715 -1.3901952
9.146714 -1.3920823
9.147715 -1.3939149
9.148714 -1.3956924000000002
9.149714 -1.3974232
9.150714 -1.399119
9.151714 -1.400787
9.152715 -1.4024246
9.153714 -1.4040213
9.154715 -1.4055653
9.155714 -1.4070523
9.156714 -1.4084882
9.157714 -1.4098855000000001
9.158714 -1.4112552
9.159715 -1.4125997
9.160714 -1.4139109
9.161715 -1.4151752
9.162714 -1.4163828
9.163714 -1.4175339
9.164714 -1.4186382000000002
9.165714 -1.4197091
9.166715 -1.4207539999999999
9.167714 -1.42177
9.168715 -1.4227455999999998
9.169714 -1.423669
9.170714 -1.4245357
9.171714 -1.4253523000000001
9.172714 -1.426132
9.173715 -1.4268859
9.174714 -1.4276153999999999
9.175714 -1.4283111
9.176714 -1.4289586
9.177714 -1.4295482
9.178715 -1.4300813
9.179714 -1.4305698
9.180715 -1.4310281
9.181714 -1.4314639
9.182714 -1.4318733
9.183714 -1.4322435
9.184714 -1.4325611999999999
9.185715 -1.4328223
9.186714 -1.4330336000000001
9.187715 -1.4332091999999998
9.188714 -1.4333604
9.189714 -1.4334879999999999
9.190714 -1.4335818
9.191714 -1.4336273
9.192715 -1.4336157999999999
9.193714 -1.4335495999999999
9.194715 -1.4334418
9.195714 -1.4333073
9.196714 -1.4331534
9.197714 -1.4329746
9.198714 -1.4327569
9.199715 -1.4324863
9.200714 -1.4321587
9.201715 -1.4317821
9.202714 -1.4313711999999998
9.203714 -1.4309379
9.204714 -1.4304832
9.205714 -1.4299965
9.206715 -1.4294632
9.207714 -1.4288748
9.208714 -1.4282345
9.209714 -1.4275556
9.210714 -1.4268529
9.211715 -1.4261323
9.212714 -1.4253877
9.213715 -1.424604
9.214714 -1.4237674
9.215714 -1.4228748
9.216714 -1.4219353000000001
9.217714 -1.4209646
9.218715 -1.4199746
9.219714 -1.4189658
9.220715 -1.4179272
9.221714 -1.4168439
9.222714 -1.4157075
9.223714 -1.4145211
9.224714 -1.4132983
9.225715 -1.4120532
9.226714 -1.4107915
9.227715 -1.4095061
9.228714 -1.4081824
9.229714 -1.4068073
9.230714 -1.4053787
9.231714 -1.403907
9.232715 -1.4024082
9.233714 -1.4008935
9.234715 -1.3993624
9.235714 -1.3978028999999998
9.236714 -1.3962
9.237714 -1.3945453
9.238714 -1.3928426
9.239715 -1.3911056
9.240714 -1.3893480999999999
9.241714 -1.3875755
9.242714 -1.3857806
9.243714 -1.3839493
9.244715 -1.3820696000000001
9.245714 -1.3801404
9.246715 -1.3781725
9.247714 -1.3761813
9.248714 -1.3741767999999999
9.249714 -1.3721572
9.250714 -1.3701102
9.251715 -1.3680206
9.252714 -1.3658808999999998
9.253715 -1.3636963
9.254714 -1.3614803
9.255714 -1.3592469
9.256714 -1.3570004
9.257714 -1.3547337
9.258715 -1.3524326999999998
9.259714 -1.3500866999999999
9.260715 -1.3476953999999999
9.261714 -1.3452690999999999
9.262714 -1.3428223
9.263714 -1.3403637
9.264714 -1.3378905
9.265715 -1.3353905
9.266714 -1.3328498
9.267715 -1.3302628
9.268714 -1.3276354000000001
9.269714 -1.3249815999999999
9.270715 -1.3223141
9.271714 -1.319636
9.272715 -1.3169393
9.273714 -1.3142104
9.274714 -1.3114394999999999
9.275714 -1.3086268
9.276714 -1.3057825
9.277715 -1.3029201000000001
9.278714 -1.300047
9.279715 -1.2971598000000002
9.280714 -1.2942469
9.281714 -1.2912964
9.282714 -1.2883041
9.283714 -1.2852768
9.284715 -1.2822278
9.285714 -1.2791677
9.286715 -1.2760983
9.287714 -1.2730107
9.288714 -1.2698922
9.289714 -1.2667344
9.290714 -1.2635387
9.291715 -1.2603159
9.292714 -1.2570783
9.293715 -1.2538325
9.294714 -1.2505746
9.295714 -1.2472936000000001
9.296714 -1.2439788
9.297714 -1.2406274
9.298715 -1.2372458
9.299714 -1.2338461
9.300714 -1.2304371
9.301714 -1.2270189
9.302714 -1.2235827
9.303715 -1.2201167000000002
9.304714 -1.2166145
9.305715 -1.2130794
9.306714 -1.2095223
9.307714 -1.2059548
9.308714 -1.2023818
9.309714 -1.1987983
9.310715 -1.1951937
9.311714 -1.1915584
9.312715 -1.1878905
9.313714 -1.184197
9.314714 -1.1804890000000001
9.315714 -1.1767737999999999
9.316714 -1.1730501
9.317715 -1.1693097
9.318714 -1.1655423
9.319715 -1.1617436
9.320714 -1.1579178
9.321714 -1.1540754
9.322714 -1.150226
9.323714 -1.1463725
9.324715 -1.1425087999999999
9.325714 -1.1386245
9.326715 -1.1347116000000002
9.327714 -1.1307699
9.328714 -1.1268072
9.329714 -1.1228338
9.330714 -1.118856
9.331715 -1.1148721
9.332714 -1.1108738999999999
9.333714 -1.1068527
9.334714 -1.102805
9.335714 -1.0987356
9.336715 -1.0946536
9.337714 -1.0905669
9.338715 -1.0864763
9.339714 -1.0823753999999999
9.340714 -1.0782549000000001
9.341714 -1.0741089000000001
9.342714 -1.069939
9.343715 -1.0657535
9.344714 -1.0615618
9.345715 -1.0573687999999999
9.346714 -1.0531718
9.347714 -1.0489626
9.348714 -1.0447332999999999
9.349714 -1.0404815
9.350715 -1.0362118
9.351714 -1.0319323
9.352715 -1.0276495
9.353714 -1.0233634
9.354714 -1.0190681
9.355714 -1.0147559
9.356714 -1.0104232
9.357715 -1.0060723
9.358714 -1.0017111
9.359715 -0.99734738
9.360714 -0.99298414
9.361714 -0.9886174500000001
9.362714 -0.98423967
9.363714 -0.9798442900000001
9.364715 -0.9754301999999999
9.365714 -0.9710024100000001
9.366714 -0.96656857
9.367714 -0.9621338
9.368714 -0.95769772
9.369715 -0.95325494
9.370714 -0.94879912
9.371715 -0.9443274700000001
9.372714 -0.9398425
9.373714 -0.9353507299999999
9.374714 -0.9308579399999999
9.375714 -0.92636561
9.376715 -0.92186993
9.377714 -0.9173644700000001
9.378715 -0.91284486
9.379714 -0.9083115500000001
9.380714 -0.9037699600000001
9.381714 -0.8992265899999999
9.382714 -0.89468537
9.383715 -0.8901448
9.384714 -0.8855997600000001
9.385715 -0.88104457
9.386714 -0.8764769
9.387714 -0.87189935
9.388714 -0.86731724
9.389714 -0.8627351400000001
9.390715 -0.8581537800000001
9.391714 -0.8535699900000001
9.392715 -0.84897932
9.393714 -0.8443792400000001
9.394714 -0.8397711400000001
9.395715 -0.83515961
9.396714 -0.8305494700000001
9.397715 -0.82594268
9.398714 -0.8213371
9.399714 -0.8167278
9.400714 -0.81211049
9.401714 -0.80748443
9.402715 -0.8028524
9.403714 -0.79821907
9.404715 -0.79358788
9.405714 -0.78895912
9.406714 -0.78433016
9.407714 -0.77969786
9.408714 -0.77506076
9.409715 -0.7704202099999999
9.410714 -0.76577947
9.411715 -0.7611413499999999
9.412714 -0.7565062
9.413714 -0.75187176
9.414714 -0.74723461
9.415714 -0.74259266
9.416715 -0.73794662
9.417714 -0.7332995099999999
9.418715 -0.72865491
9.419714 -0.72401464
9.420714 -0.71937805
9.421714 -0.7147427199999999
9.422714 -0.7101064100000001
9.423715 -0.70546847
9.424714 -0.70083039
9.425714 -0.69619454
9.426714 -0.69156238
9.427714 -0.68693352
9.428715 -0.68230638
9.429714 -0.67767939
9.430715 -0.6730523
9.431714 -0.6684266999999999
9.432714 -0.66380496
9.433714 -0.6591885399999999
9.434714 -0.65457718
9.435715 -0.649969
9.436714 -0.64536184
9.437715 -0.64075482
9.438714 -0.63614887
9.439714 -0.631546
9.440714 -0.62694806
9.441714 -0.6223556100000001
9.442715 -0.61776778
9.443714 -0.61318334
9.444715 -0.60860198
9.445714 -0.6040247599999999
9.446714 -0.59945355
9.447714 -0.59488961
9.448714 -0.59033241
9.449715 -0.58577997
9.450714 -0.5812299
9.451715 -0.57668122
9.452714 -0.57213502
9.453714 -0.56759389
9.454714 -0.5630604499999999
9.455714 -0.55853566
9.456715 -0.55401828
9.457714 -0.54950612
9.458714 -0.5449978200000001
9.459714 -0.54049375
9.460714 -0.53599607
9.461715 -0.53150714
9.462714 -0.52702767
9.463715 -0.52255616
9.464714 -0.5180897200000001
9.465714 -0.51362612
9.466714 -0.5091656499999999
9.467714 -0.50471118
9.468715 -0.50026649
9.469714 -0.49583404
9.470715 -0.49141315
9.471714 -0.48700063000000005
9.472714 -0.48259282000000003
9.473714 -0.47818809000000007
9.474714 -0.47378778
9.475715 -0.46939560999999996
9.476714 -0.46501504
9.477715 -0.46064690999999997
9.478714 -0.45628897
9.479714 -0.4519375
9.480714 -0.44759009000000005
9.481714 -0.44324733
9.482715 -0.43891295999999996
9.483714 -0.43459125
9.484715 -0.43028421
9.485714 -0.42599011000000003
9.486714 -0.4217044
9.487714 -0.41742274
9.488714 -0.41314382000000005
9.489715 -0.40887049000000003
9.490714 -0.40460810999999997
9.491714 -0.40036122999999996
9.492714 -0.39613075
9.493714 -0.39191339
9.494715 -0.38770398
9.495714 -0.38349892
9.496715 -0.37929858
9.497714 -0.37510707
9.498714 -0.37092932
9.499714 -0.36676773
9.500714 -0.36262039
9.501715 -0.35848236
9.502714 -0.35434900999999996
9.503715 -0.35021943
9.504714 -0.34609735
9.505714 -0.34198901000000004
9.506714 -0.33789936
9.507714 -0.33382885
9.508715 -0.32977303
9.509714 -0.32572541
9.510715 -0.32168146999999997
9.511714 -0.31764151
9.512714 -0.31361035
9.513714 -0.30959412000000003
9.514714 -0.30559618
9.515715 -0.30161517
9.516714 -0.29764597000000004
9.517715 -0.29368340000000004
9.518714 -0.28972591000000003
9.519714 -0.28577682000000004
9.520715 -0.28184233000000003
9.521714 -0.2779274
9.522715 -0.27403231
9.523714 -0.27015238999999996
9.524714 -0.26628079
9.525714 -0.26241282
9.526714 -0.25854905
9.527715 -0.25469502
9.528714 -0.25085791
9.529715 -0.24704202000000003
9.530714 -0.24324630000000003
9.531714 -0.23946513
9.532714 -0.23569218
9.533714 -0.23192449
9.534715 -0.22816435000000002
9.535714 -0.22441756
9.536715 -0.22068955
9.537714 -0.21698147
9.538714 -0.21328947
9.539714 -0.20960718
9.540714 -0.20592997
9.541715 -0.20225822999999998
9.542714 -0.19859746
9.543715 -0.19495498
9.544714 -0.1913354
9.545714 -0.1877378
9.546714 -0.18415622
9.547714 -0.18058348
9.548715 -0.1770156
9.549714 -0.17345412999999998
9.550714 -0.16990498
9.551714 -0.16637449999999998
9.552714 -0.16286530999999999
9.553715 -0.1593748
9.554714 -0.155897
9.555715 -0.1524267
9.556714 -0.14896309
9.557714 -0.1455104
9.558714 -0.14207525
9.559714 -0.13866236
9.560715 -0.13527134000000002
9.561714 -0.13189678999999999
9.562715 -0.12853155
9.563714 -0.12517124
9.564714 -0.12181697000000001
9.565714 -0.11847467
9.566714 -0.1151514
9.567715 -0.11185098
9.568714 -0.10857177999999999
9.569715 -0.10530797
9.570714 -0.1020534
9.571714 -0.098805549
9.572714 -0.09556711899999999
9.573714 -0.092344149
9.574715 -0.08914195899999999
9.575714 -0.085961644
9.576715 -0.08279928
9.577714 -0.079648488
9.578714 -0.07650457000000001
9.579714 -0.07336765399999999
9.580714 -0.070242718
9.581715 -0.06713652399999999
9.582714 -0.064053369
9.583714 -0.060992379000000006
9.584714 -0.057948049
9.585714 -0.054913695
9.586715 -0.051885599
9.587714 -0.048865273
9.588715 -0.045858391
9.589714 -0.04287117
9.590714 -0.039906468
9.591714 -0.036962117999999995
9.592714 -0.034032483
9.593715 -0.031112187000000003
9.594714 -0.028199606
9.595715 -0.025297905
9.596714 -0.022412905
9.597714 -0.019549266000000003
9.598714 -0.01670738
9.599714 -0.013883029
9.600715 -0.011069999
9.601714 -0.0082640334
9.602715 -0.0054655808000000005
9.603714 -0.0026796004
9.604714 8.7471886e-05
9.605714 0.0028316921000000003
9.606714 0.0055539847
9.607715 0.008259507
9.608714 0.010954405
9.609715 0.013642023
9.610714 0.016320939
9.611714 0.018986034
9.612714 0.021631840000000003
9.613714 0.024256026
9.614715 0.026860798
9.615714 0.029451351
9.616714 0.032032426999999995
9.617714 0.034605185000000004
9.618714 0.037166403
9.619715 0.039710511999999996
9.620714 0.042233197
9.621715 0.044734240999999994
9.622714 0.047217807
9.623714 0.049689948
9.624714 0.052154901999999996
9.625714 0.054612482000000004
9.626715 0.057058170000000005
9.627714 0.059485878
9.628715 0.06189159500000001
9.629714 0.064275722
9.630714 0.066642644
9.631714 0.068997877
9.632714 0.071344658
9.633715 0.073682016
9.634714 0.076005631
9.635715 0.078310753
9.636714 0.080595393
9.637714 0.082861696
9.638714 0.08511458300000001
9.639714 0.08735859900000001
9.640715 0.089594902
9.641714 0.091820362
9.642715 0.094029325
9.643714 0.096217048
9.644714 0.09838259999999999
9.645715 0.10052951
9.646714 0.10266366
9.647715 0.10478982
9.648714 0.1069089
9.649714 0.10901751999999999
9.650714 0.11111023
9.651714 0.11318293000000001
9.652715 0.11523533999999999
9.653714 0.11727098999999999
9.654715 0.11929489
9.655714 0.12131026
9.656714 0.12331642
9.657714 0.12530923
9.658714 0.12728376
9.659715 0.12923754
9.660714 0.13117231
9.661715 0.13309317
9.662714 0.13500546
9.663714 0.13691154
9.664714 0.13880919
9.665714 0.14069285
9.666715 0.14255691
9.667714 0.14439902999999998
9.668715 0.14622158000000002
9.669714 0.14803017000000002
9.670714 0.14983023
9.671714 0.15162376
9.672714 0.15340822
9.673715 0.15517828
9.674714 0.15692931000000002
9.675714 0.15866036
9.676714 0.16037490000000001
9.677714 0.16207856
9.678715 0.16377551
9.679714 0.16546561
9.680715 0.16714430000000002
9.681714 0.16880527
9.682714 0.17044438
9.683714 0.17206251
9.684714 0.17366513
9.685715 0.1752592
9.686714 0.17684895
9.687715 0.17843327
9.688714 0.18000642
9.689714 0.1815616
9.690714 0.18309519
9.691714 0.18460900000000002
9.692715 0.18610914
9.693714 0.18760207
9.694715 0.18909044
9.695714 0.19057125
9.696714 0.19203773
9.697714 0.19348364
9.698714 0.19490753
9.699715 0.19631385999999998
9.700714 0.19771042
9.701715 0.19910345000000002
9.702714 0.20049368
9.703714 0.20187565000000002
9.704714 0.20324099
9.705714 0.20458372
9.706715 0.20590414999999998
9.707714 0.20720875
9.708714 0.20850622
9.709714 0.20980196999999998
9.710714 0.21109455000000002
9.711715 0.21237659
9.712714 0.21363952999999997
9.713715 0.21487914
9.714714 0.21609846000000002
9.715714 0.21730589
9.716714 0.21850990999999997
9.717714 0.21971345
9.718715 0.22091188000000003
9.719714 0.22209578
9.720715 0.22325707
9.721714 0.22439436999999998
9.722714 0.2255141
9.723714 0.22662670999999998
9.724714 0.22773999
9.725715 0.22885408000000002
9.726714 0.22996126
9.727715 0.23105083999999998
9.728714 0.23211595
9.729714 0.23315803
9.730714 0.23418604
9.731714 0.23521059
9.732715 0.236237
9.733714 0.23726176
9.734715 0.23827469
9.735714 0.23926566000000002
9.736714 0.24023134999999998
9.737714 0.24117774
9.738714 0.24211649
9.739715 0.24305754000000002
9.740714 0.24400258
9.741714 0.24494376999999998
9.742714 0.24586871999999999
9.743714 0.24676826
9.744715 0.24764251
9.745714 0.24850084
9.746715 0.24935575000000001
9.747714 0.25021483
9.748714 0.25107577
9.749714 0.25192790000000004
9.750714 0.25275925
9.751715 0.25356447
9.752714 0.25434861999999997
9.753715 0.25512400999999996
9.754714 0.2559023
9.755714 0.2566867
9.756714 0.25746978000000004
9.757714 0.25823803
9.758715 0.25898066999999997
9.759714 0.25969676
9.760715 0.260396
9.761714 0.26109254000000004
9.762714 0.26179589
9.763714 0.26250479
9.764714 0.26320794
9.765715 0.26389139
9.766714 0.26454774
9.767715 0.26518092
9.768714 0.26580371999999997
9.769714 0.26642931999999997
9.770715 0.26706257
9.771714 0.26769687
9.772715 0.26831834
9.773714 0.26891516
9.774714 0.26948545
9.775714 0.2700388
9.776714 0.27059012000000005
9.777715 0.27115005000000003
9.778714 0.27171785
9.779715 0.27228179
9.780714 0.27282662
9.781714 0.27334348
9.782714 0.27383573
9.783714 0.27431666000000005
9.784715 0.27480097
9.785714 0.27529518
9.786715 0.27579349
9.787714 0.27628173
9.788714 0.27674688000000003
9.789714 0.27718565
9.790714 0.27760672000000003
9.791715 0.27802498000000003
9.792714 0.27845159999999997
9.793715 0.27888651999999997
9.794714 0.27931833
9.795714 0.27973163
9.796714 0.28011729
9.797714 0.28047857
9.798715 0.28082919
9.799714 0.28118466
9.800714 0.2815522
9.801714 0.28192622
9.802714 0.28229207
9.803715 0.28263559
9.804714 0.28295233000000003
9.805715 0.28325028
9.806714 0.28354446
9.807714 0.28384682
9.808714 0.28415841999999997
9.809714 0.28446876
9.810715 0.28476287
9.811714 0.28503139
9.812715 0.28527696
9.813714 0.28551255999999997
9.814714 0.28575307
9.815714 0.28600553
9.816714 0.28626431999999996
9.817715 0.28651485
9.818714 0.28674299999999997
9.819715 0.28694442000000003
9.820714 0.28712729000000003
9.821714 0.28730702999999996
9.822714 0.28749635
9.823714 0.28769705
9.824715 0.28789914
9.825714 0.28808764
9.826715 0.28825253
9.827714 0.28839528
9.828714 0.28852758
9.829714 0.28866338999999996
9.830714 0.28880956
9.831715 0.28896115
9.832714 0.28910474
9.833714 0.28922746
9.834714 0.2893257
9.835714 0.28940756
9.836715 0.28948791
9.837714 0.28957868999999997
9.838715 0.28968125
9.839714 0.28978560999999997
9.840714 0.28987688
9.841714 0.28994506999999997
9.842714 0.28999129
9.843715 0.29002673
9.844714 0.29006511999999995
9.845715 0.29011366
9.846714 0.2901685
9.847714 0.29021762
9.848714 0.29024914999999996
9.849714 0.29025937
9.850715 0.29025534000000003
9.851714 0.29025017
9.852715 0.2902542
9.853714 0.2902681
9.854714 0.29028233
9.855714 0.29028335
9.856714 0.29026242
9.857715 0.29022126000000004
9.858714 0.29017092
9.859715 0.29012447
9.860714 0.29008863
9.861714 0.29005967
9.862714 0.29002619
9.863714 0.28997683
9.864715 0.28990782
9.865714 0.28982523
9.866714 0.28974074
9.867714 0.2896637
9.868714 0.28959492000000003
9.869715 0.28952623
9.870714 0.28944609
9.871715 0.28934737
9.872714 0.28923213999999997
9.873714 0.2891103
9.874714 0.28899305
9.875714 0.28888546
9.876715 0.28878327000000004
9.877714 0.28867577
9.878715 0.28855285999999997
9.879714 0.28841163000000003
9.880714 0.2882581
9.881714 0.28810315000000003
9.882714 0.28795528
9.883715 0.28781523
9.884714 0.28767581000000003
9.885715 0.28752694
9.886714 0.28736248999999997
9.887714 0.28718424
9.888714 0.28700051000000004
9.889714 0.28682046
9.890715 0.28664786000000003
9.891714 0.28647871
9.892715 0.28630395000000003
9.893714 0.28611561
9.894714 0.28591221
9.895715 0.28569968
9.896714 0.28548741
9.897715 0.28528208
9.898714 0.28508336
9.899714 0.28488432999999996
9.900714 0.28467616
9.901714 0.28445390000000004
9.902715 0.28421957999999997
9.903714 0.28398065
9.904715 0.28374488000000003
9.905714 0.28351531
9.906714 0.28328847
9.907714 0.28305694
9.908714 0.28281456
9.909715 0.28256057
9.910714 0.28229991
9.911715 0.2820398
9.912714 0.28178475
9.913714 0.2815336
9.914714 0.2812803
9.915714 0.2810182
9.916715 0.2807444
9.917714 0.28046179
9.918715 0.28017713
9.919714 0.27989657
9.920714 0.27962176
9.921714 0.27934897
9.922714 0.27907179000000004
9.923715 0.27878527000000003
9.924714 0.27848908
9.925714 0.27818733
9.926714 0.27788552
9.927714 0.27758663
9.928715 0.27728938000000003
9.929714 0.2769893
9.930715 0.27668211
9.931714 0.27636683
9.932714 0.27604662
9.933714 0.27572666
9.934714 0.27541071
9.935715 0.27509858
9.936714 0.27478624
9.937715 0.27446852
9.938714 0.27414241
9.939714 0.27380891
9.940714 0.273472
9.941714 0.27313598
9.942715 0.27280257
9.943714 0.27247008
9.944715 0.27213497
9.945714 0.27179455
9.946714 0.27144887
9.947714 0.27110064
9.948714 0.27075330999999997
9.949715 0.27040835
9.950714 0.27006431
9.951715 0.26971775
9.952714 0.26936557
9.953714 0.26900719
9.954714 0.268645
9.955714 0.26828260000000004
9.956715 0.26792251
9.957714 0.26756448
9.958714 0.2672059
9.959714 0.26684373
9.960714 0.2664767
9.961715 0.2661061
9.962714 0.26573471
9.963715 0.26536479
9.964714 0.26499634
9.965714 0.26462717999999996
9.966714 0.26425465000000004
9.967714 0.26387759
9.968715 0.26349728
9.969714 0.26311667
9.970715 0.26273818
9.971714 0.26236197
9.972714 0.26198565
9.973714 0.26160595000000003
9.974714 0.26122099000000004
9.975715 0.26083165
9.976714 0.26044102999999996
9.977715 0.26005236000000004
9.978714 0.2596668
9.979714 0.25928267
9.980714 0.2588968
9.981714 0.25850681
9.982715 0.25811286
9.983714 0.25771768
9.984715 0.25732452
9.985714 0.25693472
9.986714 0.25654656
9.987714 0.25615629
9.988714 0.25576069
9.989715 0.25535943
9.990714 0.25495554
9.991714 0.25455349000000005
9.992714 0.25415628
9.993714 0.25376338
9.994715 0.25337103
9.995714 0.25297478
9.996715 0.25257259
9.997714 0.25216625000000004
9.998714 0.25176022
9.999714 0.25135851
10.00071 0.25096191
10.00171 0.25056731
10.00271 0.25016982000000004
10.00371 0.24976621
10.00471 0.24935729
10.00571 0.24894755
10.00671 0.24854221999999998
10.00771 0.24814361000000001
10.00871 0.24774943
10.00971 0.24735400999999999
10.01071 0.24695217
10.01171 0.24654267
10.01271 0.24612917999999998
10.01371 0.24571802999999998
10.01471 0.24531395000000003
10.01571 0.24491702
10.01671 0.24452251000000003
10.01771 0.24412419000000002
10.01871 0.24371853
10.01971 0.24330723
10.02071 0.24289619
10.02171 0.24249146
10.02271 0.24209499999999998
10.02371 0.24170314
10.02471 0.24130899
10.02571 0.24090684
10.02671 0.24049624000000003
10.02771 0.24008253000000002
10.02871 0.23967328000000002
10.02971 0.23927351
10.03071 0.23888221
10.03171 0.23849310999999998
10.03271 0.23809881000000002
10.03371 0.23769585
10.03471 0.23728702000000002
10.03571 0.23687957
10.03671 0.23648028999999998
10.03771 0.23609074
10.03871 0.2357061
10.03971 0.23531816
10.04071 0.23492076
10.04171 0.23451406000000002
10.04271 0.23410447999999998
10.04371 0.23370073
10.04471 0.23330809
10.04571 0.23292499
10.04671 0.23254417
10.04771 0.23215758
10.04871 0.23176186
10.04971 0.23136063999999998
10.05071 0.23096206
10.05171 0.23057323000000002
10.05271 0.23019526
10.05371 0.22982217
10.05471 0.22944483999999998
10.05571 0.2290569
10.05671 0.22865906
10.05771 0.2282589
10.05871 0.22786594999999998
10.05971 0.22748569
10.06071 0.22711605
10.06171 0.22674885
10.06271 0.22637539
10.06371 0.22599215
10.06471 0.22560311
10.06571 0.22521694000000003
10.06671 0.22484097
10.06771 0.22447621
10.06871 0.22411651
10.06971 0.22375255
10.07071 0.22337821000000002
10.07171 0.22299469
10.07271 0.22261001
10.07371 0.22223382
10.07471 0.22187119
10.07571 0.22151927000000002
10.07671 0.22116913000000002
10.07771 0.2208116
10.07871 0.22044315
10.07971 0.22006817
10.08071 0.21969588
10.08171 0.21933424
10.08271 0.21898468999999998
10.08371 0.21864146
10.08471 0.21829547000000002
10.08571 0.21794054
10.08671 0.21757758
10.08771 0.21721396999999998
10.08871 0.21685862000000003
10.08971 0.21651592
10.09071 0.21618267000000002
10.09171 0.21585007
10.09271 0.21550944
10.09371 0.21515784000000002
10.09471 0.2148001
10.09571 0.21444570999999998
10.09671 0.21410279000000002
10.09771 0.21377299
10.09871 0.21345075
10.09971 0.21312707
10.10071 0.2127955
10.10171 0.21245617
10.10271 0.2121154
10.10371 0.21178126
10.10471 0.211458
10.10571 0.21114318999999998
10.10671 0.21082934
10.10771 0.21050891000000002
10.10871 0.21017948
10.10971 0.20984539
10.11071 0.20951512
10.11171 0.20919586999999998
10.11271 0.20888899
10.11371 0.20858932000000002
10.11471 0.20828844999999999
10.11571 0.20798023000000002
10.11671 0.20766435000000003
10.11771 0.20734634999999998
10.11871 0.20703370999999998
10.11971 0.20673098
10.12071 0.20643696
10.12171 0.20614574000000002
10.12271 0.20585082999999998
10.12371 0.20554953
10.12471 0.20524452
10.12571 0.20494216999999998
10.12671 0.20464815
10.12771 0.20436387999999997
10.12871 0.20408556
10.12971 0.20380665
10.13071 0.20352213
10.13171 0.20323164999999999
10.13271 0.20293959
10.13371 0.20265225
10.13471 0.20237394999999997
10.13571 0.20210443
10.13671 0.20183923
10.13771 0.20157269
10.13871 0.20130139
10.13971 0.20102607
10.14071 0.20075083999999999
10.14171 0.20048032
10.14271 0.20021677
10.14371 0.19995884999999997
10.14471 0.19970273
10.14571 0.19944478000000002
10.14671 0.19918394
10.14771 0.19892245
10.14871 0.19866438
10.14971 0.19841308
10.15071 0.19816911999999998
10.15171 0.19792991
10.15271 0.19769124000000002
10.15371 0.19744958
10.15471 0.19720404000000002
10.15571 0.19695663
10.15671 0.19671097
10.15771 0.19647032
10.15871 0.19623579
10.15971 0.19600607999999997
10.16071 0.19577844
10.16171 0.19555040999999998
10.16271 0.19532122999999998
10.16371 0.19509221
10.16471 0.19486585
10.16571 0.19464429
10.16671 0.19442792
10.16771 0.19421501
10.16871 0.19400258
10.16971 0.19378815
10.17071 0.19357119
10.17171 0.19335378
10.17271 0.19313949
10.17371 0.19293153
10.17471 0.19273075
10.17571 0.19253498000000002
10.17671 0.19234014
10.17771 0.19214245000000002
10.17871 0.19194076999999998
10.17971 0.19173733999999998
10.18071 0.19153658999999998
10.18171 0.19134252999999998
10.18271 0.19115616
10.18371 0.19097488
10.18471 0.19079398
10.18571 0.19060971999999998
10.18671 0.19042186
10.18771 0.19023403
10.18871 0.19005151
10.18971 0.18987769
10.19071 0.18971161
10.19171 0.18954815
10.19271 0.18938106000000002
10.19371 0.18920703
10.19471 0.18902813000000002
10.19571 0.18885091
10.19671 0.18868251
10.19771 0.18852613
10.19871 0.18837883
10.19971 0.18823318
10.20071 0.18808187
10.20171 0.18792240000000002
10.20271 0.18775873999999998
10.20371 0.18759879000000002
10.20471 0.18744915
10.20571 0.18731062
10.20671 0.1871775
10.20771 0.18704115999999998
10.20871 0.18689592
10.20971 0.18674314
10.21071 0.18659076
10.21171 0.18644837
10.21271 0.18632091
10.21371 0.18620514999999999
10.21471 0.18609141
10.21571 0.18596951
10.21671 0.18583542
10.21771 0.18569398
10.21871 0.18555593
10.21971 0.18543099000000002
10.22071 0.18532148
10.22171 0.18522070000000002
10.22271 0.18511724000000002
10.22371 0.18500261
10.22471 0.18487687
10.22571 0.18474887
10.22671 0.18463043999999998
10.22771 0.18452849000000002
10.22871 0.18444016000000002
10.22971 0.18435436
10.23071 0.18425903
10.23171 0.18414904
10.23271 0.18402999
10.23371 0.18391478
10.23471 0.18381535999999998
10.23571 0.18373486
10.23671 0.18366537
10.23771 0.18359291
10.23871 0.18350645999999998
10.23971 0.18340519
10.24071 0.18329903
10.24171 0.18320215
10.24271 0.18312355
10.24371 0.18306107
10.24471 0.18300267
10.24571 0.18293445
10.24671 0.18284995999999998
10.24771 0.18275476000000002
10.24871 0.18266294000000002
10.24971 0.18258793
10.25071 0.18253352
10.25171 0.18249108
10.25271 0.18244502
10.25371 0.18238290999999998
10.25471 0.18230365
10.25571 0.18221826000000002
10.25671 0.18214278
10.25771 0.18208773
10.25871 0.18205113
10.25971 0.18201985
10.26071 0.18197823999999999
10.26171 0.18191853
10.26271 0.18184598
10.26371 0.18177551
10.26471 0.18172176
10.26571 0.1816894
10.26671 0.18166987
10.26771 0.18164695
10.26871 0.18160749
10.26971 0.18155015
10.27071 0.18148633
10.27171 0.18143281
10.27271 0.1814006
10.27371 0.18138766
10.27471 0.18138014
10.27571 0.18136142
10.27671 0.18132306
10.27771 0.18127037
10.27871 0.18121889
10.27971 0.1811842
10.28071 0.18117165000000002
10.28171 0.18117286000000002
10.28271 0.18117134000000001
10.28371 0.18115340000000002
10.28471 0.18111718999999998
10.28571 0.18107387
10.28671 0.18104024
10.28771 0.18102748
10.28871 0.18103376
10.28971 0.18104541
10.29071 0.18104586
10.29171 0.18102668000000002
10.29271 0.18099305
10.29371 0.18096042
10.29471 0.18094425
10.29571 0.18094991
10.29671 0.18096911
10.29771 0.18098544
10.29871 0.18098523
10.29971 0.18096647
10.30071 0.18094006
10.30171 0.18092259
10.30271 0.18092532
10.30371 0.18094692
10.30471 0.18097437
10.30571 0.18099169
10.30671 0.18099053
10.30771 0.18097553
10.30871 0.18096116
10.30971 0.18096196
10.31071 0.18098293000000001
10.31171 0.18101620999999998
10.31271 0.18104635
10.31371 0.18106051
10.31471 0.18105693
10.31571 0.1810461
10.31671 0.18104375
10.31771 0.18106055000000001
10.31871 0.18109524
10.31971 0.18113557
10.32071 0.18116646
10.32171 0.18117988
10.32271 0.1811799
10.32371 0.18117976
10.32471 0.18119292
10.32571 0.18122416
10.32671 0.18126661
10.32771 0.18130641
10.32871 0.18133209
10.32971 0.18134213000000002
10.33071 0.18134583999999998
10.33171 0.18135721000000002
10.33271 0.18138561
10.33371 0.18142962
10.33471 0.18147818
10.33571 0.18151781
10.33671 0.18154144
10.33771 0.18155286
10.33871 0.18156396
10.33971 0.18158675
10.34071 0.18162559
10.34171 0.18167448
10.34271 0.18172133
10.34371 0.18175601
10.34471 0.18177696000000002
10.34571 0.18179202
10.34671 0.18181297999999999
10.34771 0.18184773999999998
10.34871 0.18189518999999998
10.34971 0.18194611
10.35071 0.18198938
10.35171 0.18201938
10.35271 0.18203951999999998
10.35371 0.18205983
10.35471 0.18209026
10.35571 0.18213421999999999
10.35671 0.1821865
10.35771 0.18223689
10.35871 0.18227691
10.35971 0.18230514
10.36071 0.1823279
10.36171 0.18235475
10.36271 0.1823922
10.36371 0.1824395
10.36471 0.18248952000000002
10.36571 0.18253365
10.36671 0.18256755
10.36771 0.18259388999999998
10.36871 0.1826204
10.36971 0.1826546
10.37071 0.18269897000000002
10.37171 0.1827494
10.37271 0.18279812
10.37371 0.18283876000000002
10.37471 0.18287034
10.37571 0.18289764
10.37671 0.18292782
10.37771 0.18296563999999998
10.37871 0.18301057999999998
10.37971 0.18305744000000002
10.38071 0.18309996
10.38171 0.18313496999999998
10.38271 0.18316421
10.38371 0.18319293
10.38471 0.1832263
10.38571 0.18326602
10.38671 0.18330944000000002
10.38771 0.1833515
10.38871 0.18338808
10.38971 0.18341858
10.39071 0.18344605
10.39171 0.18347499
10.39271 0.18350841
10.39371 0.18354602
10.39471 0.18358475
10.39571 0.18362091
10.39671 0.18365254
10.39771 0.18368054
10.39871 0.18370772
10.39971 0.18373688999999999
10.40071 0.18376902
10.40171 0.18380287
10.40271 0.18383591
10.40371 0.18386606
10.40471 0.18389281999999998
10.40571 0.18391733
10.40671 0.18394141
10.40771 0.18396638999999998
10.40871 0.1839924
10.40971 0.18401857
10.41071 0.18404378
10.41171 0.1840673
10.41271 0.18408913
10.41371 0.18410968
10.41471 0.18412946
10.41571 0.18414888
10.41671 0.18416818000000001
10.41771 0.18418748999999998
10.41871 0.18420676
10.41971 0.18422558
10.42071 0.18424323
10.42171 0.18425891
10.42271 0.18427228
10.42371 0.18428384
10.42471 0.18429477
10.42571 0.18430623000000002
10.42671 0.18431848
10.42771 0.18433045
10.42871 0.18434019000000001
10.42971 0.18434617
10.43071 0.18434836999999998
10.43171 0.18434866
10.43271 0.18434975
10.43371 0.18435352
10.43471 0.18435958
10.43571 0.18436532
10.43671 0.18436745
10.43771 0.18436416
10.43871 0.18435641
10.43971 0.18434741
10.44071 0.18434054
10.44171 0.18433697000000002
10.44271 0.18433464
10.44371 0.18432946
10.44471 0.18431802
10.44571 0.18429996999999998
10.44671 0.18427862
10.44771 0.1842589
10.44871 0.18424415
10.44971 0.18423374
10.45071 0.18422327000000002
10.45171 0.18420725000000002
10.45271 0.18418273
10.45371 0.18415136
10.45471 0.18411840000000002
10.45571 0.18408932
10.45671 0.18406607
10.45771 0.18404563
10.45871 0.18402187
10.45971 0.18398958
10.46071 0.18394813999999998
10.46171 0.18390202
10.46271 0.183858
10.46371 0.18382067
10.46471 0.18378915
10.46571 0.18375752
10.46671 0.18371856
10.46771 0.1836686
10.46871 0.18361007000000001
10.46971 0.18355005000000002
10.47071 0.18349564999999998
10.47171 0.18344922
10.47271 0.18340666
10.47371 0.18335993
10.47471 0.18330238999999998
10.47571 0.1832332
10.47671 0.18315803
10.47771 0.18308536
10.47871 0.18302088
10.47971 0.18296356
10.48071 0.18290624
10.48171 0.18284034000000002
10.48271 0.18276167000000001
10.48371 0.18267327
10.48471 0.18258357
10.48571 0.1825008
10.48671 0.18242740000000002
10.48771 0.18235819
10.48871 0.18228365
10.48971 0.18219611
10.49071 0.1820949
10.49171 0.18198683
10.49271 0.1818818
10.49371 0.18178623
10.49471 0.1816988
10.49571 0.18161138
10.49671 0.18151440000000002
10.49771 0.18140334
10.49871 0.18128181
10.49971 0.18115924
10.50071 0.18104453
10.50171 0.18093999
10.50271 0.18083962
10.50371 0.18073287
10.50471 0.18061156
10.50571 0.18047534
10.50671 0.18033191999999998
10.50771 0.18019205
10.50871 0.18006242
10.50971 0.17994132
10.51071 0.17981981
10.51171 0.17968775
10.51271 0.17954061999999998
10.51371 0.1793826
10.51471 0.17922375999999998
10.51571 0.17907331999999998
10.51671 0.17893328
10.51771 0.17879705
10.51871 0.17865361000000002
10.51971 0.17849481
10.52071 0.17832073999999998
10.52171 0.17813978
10.52271 0.17796302
10.52371 0.17779695
10.52471 0.17763927
10.52571 0.17748039
10.52671 0.17730994
10.52771 0.17712369
10.52871 0.17692624999999998
10.52971 0.17672797999999998
10.53071 0.17653799
10.53171 0.17635792
10.53271 0.17618083
10.53371 0.1759958
10.53471 0.17579524
10.53571 0.17558
10.53671 0.17535883
10.53771 0.17514263
10.53871 0.17493719000000002
10.53971 0.17473937
10.54071 0.17453926
10.54171 0.17432666
10.54271 0.17409794
10.54371 0.17385823
10.54471 0.17361793
10.54571 0.17338569
10.54671 0.17316259
10.54771 0.17294155
10.54871 0.17271212
10.54971 0.17246759
10.55071 0.17220946
10.55171 0.17194647
10.55271 0.17168868
10.55371 0.17144072
10.55471 0.17119868
10.55571 0.17095269
10.55671 0.17069347
10.55771 0.17041847999999998
10.55871 0.17013353
10.55971 0.16984883
10.56071 0.16957218
10.56171 0.16930389
10.56271 0.16903669000000002
10.56371 0.16876077
10.56471 0.16847044
10.56571 0.16816787
10.56671 0.1678615
10.56771 0.16756024
10.56871 0.16726740999999998
10.56971 0.16697841
10.57071 0.16668384
10.57171 0.16637578
10.57271 0.16605305
10.57371 0.16572195
10.57471 0.16539202
10.57571 0.16506965
10.57671 0.16475396
10.57771 0.16443753
10.57871 0.16411156000000002
10.57971 0.16377182
10.58071 0.1634214
10.58171 0.16306853999999998
10.58271 0.16272095
10.58371 0.16238055
10.58471 0.16204214
10.58571 0.16169697
10.58671 0.16133855
10.58771 0.16096703
10.58871 0.16058898
10.58971 0.16021284
10.59071 0.15984332
10.59171 0.15947826999999998
10.59271 0.15911029999999998
10.59371 0.15873194
10.59471 0.15834075
10.59571 0.15794091
10.59671 0.15754035
10.59771 0.15714528
10.59871 0.15675595
10.59971 0.15636648
10.60071 0.15596878
10.60171 0.15555805
10.60271 0.1551359
10.60371 0.15470912
10.60471 0.15428507
10.60571 0.1538667
10.60671 0.15345064
10.60771 0.1530297
10.60871 0.15259786
10.60971 0.15215441
10.61071 0.15170443
10.61171 0.15125523
10.61271 0.15081129999999998
10.61371 0.15037119
10.61471 0.14992848
10.61571 0.14947611
10.61671 0.1490112
10.61771 0.14853696
10.61871 0.14806048
10.61971 0.14758788
10.62071 0.14712022
10.62171 0.14665287
10.62271 0.1461787
10.62371 0.14569303
10.62471 0.14519679000000002
10.62571 0.14469579999999999
10.62671 0.14419677
10.62771 0.14370258
10.62871 0.14321038
10.62971 0.14271346000000001
10.63071 0.14220596
10.63171 0.14168684
10.63271 0.14116068
10.63371 0.14063452999999998
10.63471 0.1401131
10.63571 0.13959555999999998
10.63671 0.13907603999999998
10.63771 0.13854771
10.63871 0.13800736000000002
10.63971 0.13745759999999999
10.64071 0.13690507
10.64171 0.13635592
10.64271 0.13581158000000002
10.64371 0.13526785
10.64471 0.1347178
10.64571 0.1341565
10.64671 0.13358441999999998
10.64771 0.13300703
10.64871 0.13243111999999999
10.64971 0.13186003
10.65071 0.13129135
10.65171 0.13071853
10.65271 0.13013533
10.65371 0.12954011999999998
10.65471 0.12893705
10.65571 0.12833327
10.65671 0.12773417
10.65771 0.12713975
10.65871 0.12654461
10.65971 0.12594167
10.66071 0.12532693
10.66171 0.12470215
10.66271 0.12407363
10.66371 0.12344788000000001
10.66471 0.12282714000000002
10.66571 0.12220787
10.66671 0.12158314
10.66771 0.12094731
10.66871 0.12029994000000001
10.66971 0.11964601
10.67071 0.11899268
10.67171 0.11834434
10.67271 0.11769966
10.67371 0.11705257
10.67471 0.11639625999999999
10.67571 0.11572792000000001
10.67671 0.11505061999999999
10.67771 0.11437127000000001
10.67871 0.11369602000000001
10.67971 0.11302614999999999
10.68071 0.1123572
10.68171 0.11168205999999999
10.68271 0.11099572
10.68371 0.11029858
10.68471 0.10959608
10.68571 0.10889497000000001
10.68671 0.10819867000000001
10.68771 0.10750495
10.68871 0.10680753
10.68971 0.10610032999999999
10.69071 0.10538164000000001
10.69171 0.10465536
10.69271 0.10392839999999999
10.69371 0.10320608
10.69471 0.10248862
10.69571 0.10177102
10.69671 0.10104649
10.69771 0.10031090000000001
10.69871 0.099565543
10.69971 0.098816049
10.70071 0.098068581
10.70171 0.097325642
10.70271 0.09658443700000001
10.70371 0.09583890199999999
10.70471 0.095083844
10.70571 0.09431853500000001
10.70671 0.093547191
10.70771 0.092776143
10.70871 0.092009595
10.70971 0.09124684100000001
10.71071 0.09048281899999999
10.71171 0.089711521
10.71271 0.088929967
10.71371 0.088140066
10.71471 0.087347149
10.71571 0.086556282
10.71671 0.085768837
10.71771 0.08498167200000001
10.71871 0.084189407
10.71971 0.08338817899999999
10.72071 0.082578341
10.72171 0.081764226
10.72271 0.080951262
10.72371 0.080142368
10.72471 0.07933607000000001
10.72571 0.0785276
10.72671 0.077712111
10.72771 0.076887832
10.72871 0.076057058
10.72971 0.075224368
10.73071 0.074393395
10.73171 0.073564396
10.73271 0.07273423300000001
10.73371 0.071898714
10.73471 0.071055611
10.73571 0.070206216
10.73671 0.06935448599999999
10.73771 0.068504282
10.73871 0.067656749
10.73971 0.06680957700000001
10.74071 0.065958611
10.74171 0.06510068199999999
10.74271 0.064235675
10.74371 0.063366472
10.74471 0.062496883999999996
10.74571 0.061629078000000004
10.74671 0.060762261
10.74771 0.059893489
10.74871 0.059019908
10.74971 0.05814082699999999
10.75071 0.057258096
10.75171 0.056374655
10.75271 0.055492239
10.75371 0.054610026000000006
10.75471 0.053725141
10.75571 0.05283471
10.75671 0.051937933000000006
10.75771 0.051036780000000004
10.75871 0.050134707
10.75971 0.049234368
10.76071 0.048335898
10.76171 0.047436974
10.76271 0.046534574
10.76371 0.045627134
10.76471 0.044715565
10.76571 0.043802394
10.76671 0.042889704
10.76771 0.041977406
10.76871 0.041063174
10.76971 0.040144142
10.77071 0.039219187
10.77171 0.038290067000000004
10.77271 0.037360538
10.77371 0.036433921
10.77471 0.035510799999999995
10.77571 0.034588491
10.77671 0.033662741999999996
10.77771 0.032730546
10.77871 0.031792128
10.77971 0.030850686
10.78071 0.029910073000000002
10.78171 0.028972002
10.78271 0.028034776999999997
10.78371 0.027094551
10.78471 0.026148235000000002
10.78571 0.025196015000000002
10.78671 0.024241628
10.78771 0.023289991
10.78871 0.022343788
10.78971 0.021401343
10.79071 0.020457403
10.79171 0.019506449
10.79271 0.018546391
10.79371 0.017580099
10.79471 0.016613641000000002
10.79571 0.015652306
10.79671 0.014697084
10.79771 0.013743996000000001
10.79871 0.012786845
10.79971 0.011821536
10.80071 0.010849009
10.80171 0.0098747114
10.80271 0.0089048539
10.80371 0.0079419755
10.80471 0.006982912599999999
10.80571 0.0060207064999999995
10.80671 0.0050493018
10.80771 0.004067894
10.80871 0.0030818937
10.80971 0.0020996746
10.81071 0.0011271389
10.81171 0.00016370650000000002
10.81271 -0.0007975078000000001
10.81371 -0.0017653088
10.81471 -0.0027446709
10.81571 -0.0037334547
10.81671 -0.0047238474999999995
10.81771 -0.0057076279
10.81871 -0.006681742500000001
10.81971 -0.0076503995
10.82071 -0.0086221771
10.82171 -0.0096040312
10.82271 -0.010596254999999999
10.82371 -0.011591903
10.82471 -0.012581233999999998
10.82571 -0.01355829
10.82671 -0.014525208
10.82771 -0.015491208
10.82871 -0.016466783
10.82971 -0.017456828
10.83071 -0.018457294
10.83171 -0.019457663
10.83271 -0.020447742999999997
10.83371 -0.021424296
10.83471 -0.022393081
10.83571 -0.023364917
10.83671 -0.024348339
10.83771 -0.025343767
10.83871 -0.026343158000000002
10.83971 -0.027335444
10.84071 -0.028314145
10.84171 -0.029282019
10.84271 -0.030249513999999998
10.84371 -0.031227901000000002
10.84471 -0.032221619
10.84571 -0.033224994
10.84671 -0.034225621
10.84771 -0.035212329
10.84871 -0.036182499
10.84971 -0.037143854
10.85071 -0.038109458
10.85171 -0.039089166
10.85271 -0.040083169
10.85371 -0.041081946
10.85471 -0.04207266
10.85571 -0.043047805
10.85671 -0.04401023
10.85771 -0.04497123
10.85871 -0.045942867
10.85971 -0.046929668
10.86071 -0.047925304
10.86171 -0.048916542
10.86271 -0.049891975000000005
10.86371 -0.050849712
10.86471 -0.051798869
10.86571 -0.052753807
10.86671 -0.05372473999999999
10.86771 -0.054711051
10.86871 -0.055701623
10.86971 -0.056682119999999996
10.87071 -0.057644345
10.87171 -0.05859152299999999
10.87271 -0.059536006
10.87371 -0.060490920000000004
10.87471 -0.06146130600000001
10.87571 -0.062440697
10.87671 -0.06341543000000001
10.87771 -0.06437385500000001
10.87871 -0.065314269
10.87971 -0.06624624900000001
10.88071 -0.067184458
10.88171 -0.06813891799999999
10.88271 -0.069108274
10.88371 -0.070080516
10.88471 -0.071040704
10.88571 -0.071980694
10.88671 -0.072904391
10.88771 -0.073825079
10.88871 -0.074756594
10.88971 -0.075704197
10.89071 -0.076661207
10.89171 -0.07761354200000001
10.89271 -0.078549219
10.89371 -0.079466373
10.89471 -0.080374547
10.89571 -0.081288291
10.89671 -0.082217419
10.89771 -0.08316036
10.89871 -0.08410504099999999
10.89971 -0.085036759
10.90071 -0.08594782
10.90171 -0.08684256500000001
10.90271 -0.087734492
10.90371 -0.088637345
10.90471 -0.089556107
10.90571 -0.090483803
10.90671 -0.091406261
10.90771 -0.092311483
10.90871 -0.093197596
10.90971 -0.09407397
10.91071 -0.094954891
10.91171 -0.095849985
10.91271 -0.09675780299999999
10.91371 -0.097666762
10.91471 -0.09856281100000001
10.91571 -0.099438732
10.91671 -0.10029885
10.91771 -0.10115616
10.91871 -0.10202366000000002
10.91971 -0.10290585
10.92071 -0.10379574999999999
10.92171 -0.10467961
10.92271 -0.10554594
10.92371 -0.10639305
10.92471 -0.10722997999999999
10.92571 -0.10807040000000001
10.92671 -0.10892354
10.92771 -0.10978807000000002
10.92871 -0.11065312000000001
10.92971 -0.11150560999999999
10.93071 -0.11233885
10.93171 -0.11315692999999999
10.93271 -0.11397192
10.93371 -0.11479581
10.93471 -0.11563261999999999
10.93571 -0.11647578
10.93671 -0.11731255999999998
10.93771 -0.11813245
10.93871 -0.11893397
10.93971 -0.11972548000000001
10.94071 -0.12051951000000001
10.94171 -0.12132443999999999
10.94271 -0.12213903000000001
10.94371 -0.1229534
10.94471 -0.12375563
10.94571 -0.12453969000000001
10.94671 -0.12530925
10.94771 -0.12607516
10.94871 -0.12684815000000002
10.94971 -0.1276318
10.95071 -0.12842025999999998
10.95171 -0.12920219
10.95271 -0.12996831
10.95371 -0.13071737
10.95471 -0.13145688
10.95571 -0.13219793999999999
10.95671 -0.13294794999999998
10.95771 -0.13370579000000002
10.95871 -0.13446279
10.95971 -0.13520853
10.96071 -0.13593765
10.96171 -0.13665325
10.96271 -0.13736464
10.96371 -0.13808099999999998
10.96471 -0.13880535
10.96571 -0.13953265
10.96671 -0.14025323
10.96771 -0.14095922
10.96871 -0.14164962
10.96971 -0.14233085
10.97071 -0.1430124
10.97171 -0.14370056
10.97271 -0.14439444999999998
10.97371 -0.14508679000000002
10.97471 -0.14576875
10.97571 -0.14643577
10.97671 -0.14709033000000002
10.97771 -0.14774007
10.97871 -0.14839263
10.97971 -0.14905062
10.98071 -0.14971001
10.98171 -0.15036297
10.98271 -0.15100307999999998
10.98371 -0.15162947999999998
10.98471 -0.15224725
10.98571 -0.15286397000000002
10.98671 -0.15348467999999998
10.98771 -0.15410866
10.98871 -0.15472998999999998
10.98971 -0.15534156
10.99071 -0.1559396
10.99171 -0.15652602000000002
10.99271 -0.15710695
10.99371 -0.15768863
10.99471 -0.15827342
10.99571 -0.15885845
10.99671 -0.15943774
10.99771 -0.16000619
10.99871 -0.16056283999999998
10.99971 -0.16111134000000002
11.00071 -0.16165731
11.00171 -0.16220453
11.00271 -0.16275253
11.00371 -0.16329696
11.00471 -0.16383245
11.00571 -0.16435615
11.00671 -0.16486946
11.00771 -0.165377
11.00871 -0.16588359
11.00971 -0.16639122
11.01071 -0.16689793
11.01171 -0.16739928
11.01271 -0.16789124
11.01371 -0.16837268
11.01471 -0.16884580999999999
11.01571 -0.16931456
11.01671 -0.16978185
11.01771 -0.17024784
11.01871 -0.17070989
11.01971 -0.1711645
11.02071 -0.17160968
11.02171 -0.17204618
11.02271 -0.17247701000000001
11.02371 -0.17290544
11.02471 -0.17333294999999999
11.02571 -0.17375831
11.02671 -0.17417837
11.02771 -0.17458997
11.02871 -0.17499175
11.02971 -0.17538475
11.03071 -0.17577152000000001
11.03171 -0.17615452
11.03271 -0.1765346
11.03371 -0.17691078000000002
11.03471 -0.17728104
11.03571 -0.17764382
11.03671 -0.17799906
11.03771 -0.17834817
11.03871 -0.17869307
11.03971 -0.17903494
11.04071 -0.17937337
11.04171 -0.17970656000000002
11.04271 -0.18003234999999998
11.04371 -0.18034936
11.04471 -0.18065778
11.04571 -0.18095915
11.04671 -0.18125555
11.04771 -0.18154837
11.04871 -0.18183769
11.04971 -0.18212239
11.05071 -0.18240085
11.05171 -0.18267196
11.05271 -0.18293561
11.05371 -0.18319268
11.05471 -0.18344433
11.05571 -0.18369117999999998
11.05671 -0.18393284000000001
11.05771 -0.18416817
11.05871 -0.18439592
11.05971 -0.18461567999999998
11.06071 -0.18482825
11.06171 -0.18503536
11.06271 -0.18523873
11.06371 -0.18543912
11.06471 -0.18563581
11.06571 -0.18582694
11.06671 -0.18601046
11.06771 -0.18618524
11.06871 -0.18635158999999998
11.06971 -0.18651102
11.07071 -0.18666519999999998
11.07171 -0.18681496
11.07271 -0.18695983
11.07371 -0.18709851
11.07471 -0.18722987
11.07571 -0.18735380999999998
11.07671 -0.18747152
11.07771 -0.18758466000000001
11.07871 -0.18769428
11.07971 -0.18779987
11.08071 -0.18789949
11.08171 -0.18799074
11.08271 -0.18807224
11.08371 -0.18814444
11.08471 -0.1882095
11.08571 -0.18827008
11.08671 -0.18832784
11.08771 -0.18838256
11.08871 -0.18843251
11.08971 -0.18847554
11.09071 -0.1885106
11.09171 -0.18853818
11.09271 -0.18855984
11.09371 -0.18857686999999998
11.09471 -0.18858914999999998
11.09571 -0.18859505999999998
11.09671 -0.18859239
11.09771 -0.18857995
11.09871 -0.1885585
11.09971 -0.18853062
11.10071 -0.18849927
11.10171 -0.18846609
11.10271 -0.18843047000000002
11.10371 -0.18838991
11.10471 -0.18834161
11.10571 -0.18828402
11.10671 -0.18821765999999998
11.10771 -0.18814451000000001
11.10871 -0.1880665
11.10971 -0.18798420000000002
11.11071 -0.18789652
11.11171 -0.18780157
11.11271 -0.18769818
11.11371 -0.18758692
11.11471 -0.18746986999999998
11.11571 -0.18734933
11.11671 -0.18722628
11.11771 -0.18709955
11.11871 -0.18696642
11.11971 -0.18682422
11.12071 -0.18667192
11.12171 -0.18651071
11.12271 -0.18634319
11.12371 -0.1861718
11.12471 -0.18599741
11.12571 -0.18581901
11.12671 -0.18563461
11.12771 -0.18544277
11.12871 -0.18524347
11.12971 -0.18503804
11.13071 -0.18482804
11.13171 -0.18461399
11.13271 -0.18439484
11.13371 -0.18416856
11.13471 -0.18393348
11.13571 -0.18368944999999998
11.13671 -0.18343807
11.13771 -0.18318176
11.13871 -0.18292235
11.13971 -0.18266008
11.14071 -0.18239357
11.14171 -0.18212078999999998
11.14271 -0.18184035
11.14371 -0.1815522
11.14471 -0.18125742
11.14571 -0.18095730000000002
11.14671 -0.18065240999999999
11.14771 -0.18034226
11.14871 -0.18002578
11.14971 -0.17970226
11.15071 -0.17937197000000002
11.15171 -0.17903602
11.15271 -0.17869568
11.15371 -0.17835146999999998
11.15471 -0.17800285000000002
11.15571 -0.1776485
11.15671 -0.17728723999999998
11.15771 -0.17691867
11.15871 -0.17654336
11.15971 -0.17616234
11.16071 -0.1757764
11.16171 -0.17538565
11.16271 -0.17498966
11.16371 -0.17458790000000002
11.16471 -0.17418027
11.16571 -0.17376713
11.16671 -0.17334891
11.16771 -0.17292562
11.16871 -0.17249675
11.16971 -0.17206157
11.17071 -0.17161972
11.17171 -0.17117165
11.17271 -0.17071841999999998
11.17371 -0.17026105
11.17471 -0.16979981
11.17571 -0.16933408
11.17671 -0.16886276
11.17771 -0.16838511
11.17871 -0.1679013
11.17971 -0.16741228
11.18071 -0.16691899000000002
11.18171 -0.16642156
11.18271 -0.16591898
11.18371 -0.1654098
11.18471 -0.16489320000000002
11.18571 -0.16436978
11.18671 -0.1638415
11.18771 -0.16331045
11.18871 -0.16277751
11.18971 -0.16224162
11.19071 -0.16170030999999999
11.19171 -0.16115133
11.19271 -0.16059413
11.19371 -0.16003033
11.19471 -0.15946272
11.19571 -0.15889334
11.19671 -0.15832207
11.19771 -0.15774657
11.19871 -0.1571639
11.19971 -0.15657261
11.20071 -0.15597395
11.20171 -0.15537119
11.20271 -0.1547675
11.20371 -0.15416368
11.20471 -0.1535574
11.20571 -0.1529446
11.20671 -0.15232215
11.20771 -0.15169007999999998
11.20871 -0.15105184
11.20971 -0.1504121
11.21071 -0.14977379
11.21171 -0.14913600999999999
11.21271 -0.14849452
11.21371 -0.14784450000000002
11.21471 -0.14718379
11.21571 -0.14651441
11.21671 -0.14584141
11.21771 -0.14516943
11.21871 -0.14449951
11.21971 -0.14382823
11.22071 -0.14314989
11.22171 -0.14246037
11.22271 -0.14176011
11.22371 -0.14105407
11.22471 -0.1403486
11.22571 -0.13964729
11.22671 -0.13894836
11.22771 -0.1382457
11.22871 -0.13753283
11.22971 -0.13680723
11.23071 -0.13607222
11.23171 -0.13533486
11.23271 -0.13460137
11.23371 -0.13387293
11.23471 -0.13314472
11.23571 -0.13240905
11.23671 -0.13166054
11.23771 -0.13089974000000001
11.23871 -0.13013304
11.23971 -0.12936847
11.24071 -0.12861034
11.24171 -0.12785622000000002
11.24271 -0.12709842
11.24371 -0.12632906
11.24471 -0.12554548000000001
11.24571 -0.12475217999999999
11.24671 -0.1239581
11.24771 -0.12317078999999999
11.24871 -0.12239128
11.24971 -0.12161329000000001
11.25071 -0.12082719
11.25171 -0.12002638999999998
11.25271 -0.11921175
11.25371 -0.11839116999999999
11.25471 -0.11757441
11.25571 -0.11676658999999999
11.25671 -0.11596471
11.25771 -0.11515956000000001
11.25871 -0.11434188
11.25971 -0.11350866
11.26071 -0.11266535
11.26171 -0.11182243
11.26271 -0.11098854000000001
11.26371 -0.11016461
11.26471 -0.10934308
11.26571 -0.10851274999999999
11.26671 -0.10766619
11.26771 -0.10680477
11.26871 -0.1059379
11.26971 -0.10507688
11.27071 -0.10422749
11.27171 -0.10338607
11.27271 -0.10254196
11.27371 -0.1016845
11.27471 -0.10081027
11.27571 -0.099925429
11.27671 -0.099041732
11.27771 -0.09816871
11.27871 -0.097307249
11.27971 -0.096448831
11.28071 -0.09558111200000001
11.28171 -0.09469614
11.28271 -0.093795772
11.28371 -0.092890637
11.28471 -0.091993215
11.28571 -0.09110964
11.28671 -0.0902356
11.28771 -0.089359144
11.28871 -0.08846859
11.28971 -0.0875603
11.29071 -0.08664113700000001
11.29171 -0.085723994
11.29271 -0.084819237
11.29371 -0.083927799
11.29471 -0.083040528
11.29571 -0.082144293
11.29671 -0.081230747
11.29771 -0.08030202
11.29871 -0.079369388
11.29971 -0.078445883
11.30071 -0.077537587
11.30171 -0.076639507
11.30271 -0.07573875499999999
11.30371 -0.074823026
11.30471 -0.073888752
11.30571 -0.072943518
11.30671 -0.07200114199999999
11.30771 -0.071072637
11.30871 -0.070158992
11.30971 -0.06925063199999999
11.31071 -0.068333885
11.31171 -0.0674001
11.31271 -0.06645148399999999
11.31371 -0.06549960199999999
11.31471 -0.06455767999999999
11.31571 -0.06363171299999999
11.31671 -0.06271638
11.31771 -0.06179849700000001
11.31871 -0.060865731000000006
11.31971 -0.059914832999999994
11.32071 -0.058953876999999995
11.32171 -0.057997036
11.32271 -0.057055306
11.32371 -0.056129298
11.32471 -0.055208907
11.32571 -0.054280051999999995
11.32671 -0.053333997
11.32771 -0.052373100000000006
11.32871 -0.051409204
11.32971 -0.05045573899999999
11.33071 -0.049518794000000005
11.33171 -0.048593144000000005
11.33271 -0.047665802
11.33371 -0.046724727
11.33471 -0.045766893999999995
11.33571 -0.044800329
11.33671 -0.043838785
11.33771 -0.042892575999999995
11.33871 -0.041961711
11.33971 -0.041035851
11.34071 -0.040101158
11.34171 -0.039149466
11.34271 -0.038183713
11.34371 -0.03721604
11.34471 -0.036259831
11.34571 -0.035320988
11.34671 -0.034394197
11.34771 -0.033466604999999996
11.34871 -0.032526400000000004
11.34971 -0.031570601
11.35071 -0.030606889
11.35171 -0.029648314
11.35271 -0.028704506
11.35371 -0.027775232
11.35471 -0.026850606
11.35571 -0.025917767
11.35671 -0.024969559
11.35771 -0.024009397999999998
11.35871 -0.023049115000000002
11.35971 -0.022101183
11.36071 -0.021170533999999998
11.36171 -0.020251369
11.36271 -0.019331025
11.36371 -0.018398307
11.36471 -0.017450762
11.36571 -0.016496111
11.36671 -0.015546988
11.36771 -0.014612552
11.36871 -0.013692553
11.36971 -0.012777757
11.37071 -0.011856337
11.37171 -0.01092189
11.37271 -0.009977725100000001
11.37371 -0.00903459
11.37471 -0.0081034064
11.37571 -0.0071879273
11.37671 -0.0062821913
11.37771 -0.0053744716
11.37871 -0.0044550503
11.37971 -0.0035226389
11.38071 -0.0025852227
11.38171 -0.0016548014
11.38271 -0.0007395568
11.38371 0.00016135324
11.38471 0.0010569944
11.38571 0.0019584939
11.38671 0.0028716697
11.38771 0.0037933456
11.38871 0.0047137259
11.38971 0.0056231191
11.39071 0.0065184562
11.39171 0.0074052376000000005
11.39271 0.008293690199999999
11.39371 0.009191750700000001
11.39471 0.010099634
11.39571 0.011009611
11.39671 0.011911103999999999
11.39771 0.012797689
11.39871 0.013671312000000001
11.39971 0.014540977
11.40071 0.015416808
11.40171 0.016303489
11.40271 0.017197378
11.40371 0.018089138
11.40471 0.018970025
11.40571 0.019837588
11.40671 0.020697013
11.40771 0.021557316
11.40871 0.022425053
11.40971 0.02329984
11.41071 0.024174619
11.41171 0.025040472999999997
11.41271 0.025892683000000003
11.41371 0.026733943000000003
11.41471 0.027572601999999998
11.41571 0.028417139999999997
11.41671 0.029270604
11.41771 0.030128664
11.41871 0.030982581999999998
11.41971 0.031825004000000004
11.42071 0.032654719
11.42171 0.033477208
11.42271 0.034300762
11.42371 0.035130814999999996
11.42471 0.035966345000000004
11.42571 0.036800693
11.42671 0.037626183
11.42771 0.038439329
11.42871 0.039243166
11.42971 0.040045116
11.43071 0.040851926
11.43171 0.041665093
11.43271 0.042479855000000004
11.43371 0.04328842
11.43471 0.04408517
11.43571 0.044870365
11.43671 0.045649876
11.43771 0.046431163
11.43871 0.047218273
11.43971 0.048009204
11.44071 0.04879738
11.44171 0.049576134
11.44271 0.050343188999999997
11.44371 0.051102106
11.44471 0.051859737
11.44571 0.052621495
11.44671 0.053387647
11.44771 0.054153160000000006
11.44871 0.054911128
11.44971 0.055657454999999995
11.45071 0.056393613
11.45171 0.057125639
11.45271 0.05786001
11.45371 0.058599311
11.45471 0.059340498000000005
11.45571 0.060077012
11.45671 0.06080321
11.45771 0.061518111
11.45871 0.062225962999999995
11.45971 0.062933267
11.46071 0.063644303
11.46171 0.06435819699999999
11.46271 0.065069523
11.46371 0.065772032
11.46471 0.066462875
11.46571 0.067144586
11.46671 0.06782337399999999
11.46771 0.068504928
11.46871 0.06919056200000001
11.46971 0.06987634100000001
11.47071 0.070555718
11.47171 0.071223947
11.47271 0.07188122799999999
11.47371 0.072532508
11.47471 0.073184073
11.47571 0.073839253
11.47671 0.074496143
11.47771 0.07514890199999999
11.47871 0.07579171800000001
11.47971 0.076422782
11.48071 0.07704555199999999
11.48171 0.077666418
11.48271 0.07829040400000001
11.48371 0.07891772500000001
11.48471 0.079543615
11.48571 0.080161472
11.48671 0.080767286
11.48771 0.081362313
11.48871 0.081952213
11.48971 0.082543236
11.49071 0.083138037
11.49171 0.083733833
11.49271 0.084324338
11.49371 0.084903947
11.49471 0.085471565
11.49571 0.08603131900000001
11.49671 0.086589798
11.49771 0.087151583
11.49871 0.087716151
11.49971 0.08827816299999999
11.50071 0.08883103099999999
11.50171 0.089371356
11.50271 0.08990123200000001
11.50371 0.090426882
11.50471 0.090954505
11.50571 0.091486098
11.50671 0.092018081
11.50771 0.09254362099999999
11.50871 0.093057117
11.50971 0.09355796499999999
11.51071 0.094050891
11.51171 0.09454283899999999
11.51271 0.095038343
11.51371 0.095536525
11.51471 0.096031692
11.51571 0.096517184
11.51671 0.096989865
11.51771 0.097452244
11.51871 0.097910804
11.51971 0.09837164500000001
11.52071 0.098836352
11.52171 0.099300838
11.52271 0.099757954
11.52371 0.10020221
11.52471 0.10063342
11.52571 0.10105687999999999
11.52671 0.10147989
11.52771 0.10190698000000001
11.52871 0.10233694
11.52971 0.10276362
11.53071 0.10318005
11.53171 0.10358298999999999
11.53271 0.10397504
11.53371 0.10436289000000001
11.53471 0.10475280000000001
11.53571 0.10514638
11.53671 0.10553951
11.53771 0.10592506
11.53871 0.10629765
11.53971 0.10665732
11.54071 0.10700955000000001
11.54171 0.10736171
11.54271 0.10771826000000001
11.54371 0.10807771000000001
11.54471 0.10843368
11.54571 0.10877893
11.54671 0.10911019
11.54771 0.10943019999999999
11.54871 0.10974589
11.54971 0.11006375
11.55071 0.11038559
11.55171 0.11070732999999999
11.55271 0.11102169999999999
11.55371 0.11132309000000001
11.55471 0.1116113
11.55571 0.11189162
11.55671 0.11217134000000001
11.55771 0.11245498
11.55871 0.11274122
11.55971 0.11302382000000001
11.56071 0.11329573000000001
11.56171 0.11355376
11.56271 0.11380069999999999
11.56371 0.11404352000000001
11.56471 0.11428882
11.56571 0.11453846
11.56671 0.11478839
11.56771 0.11503126999999999
11.56871 0.11526127
11.56971 0.11547786
11.57071 0.11568606
11.57171 0.11589313000000001
11.57271 0.11610371
11.57371 0.11631683
11.57471 0.11652657
11.57571 0.11672595000000001
11.57671 0.11691162000000001
11.57771 0.117086
11.57871 0.11725572
11.57971 0.1174273
11.58071 0.11760283
11.58171 0.11777866000000001
11.58271 0.11794779000000001
11.58371 0.11810449999999999
11.58471 0.11824809
11.58571 0.11838337
11.58671 0.11851739
11.58771 0.11865484000000001
11.58871 0.11879498000000001
11.58971 0.11893209
11.59071 0.11905924
11.59171 0.11917276
11.59271 0.11927465999999999
11.59371 0.11937122
11.59471 0.11946891999999999
11.59571 0.11957018
11.59671 0.11967188999999999
11.59771 0.11976757
11.59871 0.11985164999999999
11.59971 0.11992317000000001
11.60071 0.11998641
11.60171 0.12004801999999999
11.60271 0.12011257
11.60371 0.12017958999999999
11.60471 0.12024379999999998
11.60571 0.12029856
11.60671 0.12034022
11.60771 0.12037047
11.60871 0.12039526
11.60971 0.12042087
11.61071 0.12044992
11.61171 0.12047972
11.61271 0.12050417000000001
11.61371 0.12051773999999998
11.61471 0.12051914999999999
11.61571 0.12051207000000001
11.61671 0.12050265
11.61771 0.1204954
11.61871 0.12049018
11.61971 0.12048235
11.62071 0.12046576
11.62171 0.12043689
11.62271 0.1203971
11.62371 0.1203518
11.62471 0.12030693
11.62571 0.12026513
11.62671 0.12022408999999999
11.62771 0.12017817000000001
11.62871 0.1201221
11.62971 0.12005445
11.63071 0.11997846
11.63171 0.11989982
11.63271 0.11982290000000001
11.63371 0.11974780000000002
11.63471 0.11967034
11.63571 0.11958482000000001
11.63671 0.11948778
11.63771 0.11938027
11.63871 0.11926712
11.63971 0.11915384999999999
11.64071 0.11904299000000002
11.64171 0.11893257
11.64271 0.11881742
11.64371 0.11869267
11.64471 0.11855687
11.64571 0.11841293
11.64671 0.1182661
11.64771 0.11812056
11.64871 0.11797658
11.64971 0.11783049999999999
11.65071 0.11767717000000001
11.65171 0.11751341
11.65271 0.11734009999999999
11.65371 0.11716163
11.65471 0.11698295
11.65571 0.11680634
11.65671 0.11662986
11.65771 0.11644864999999999
11.65871 0.11625804
11.65971 0.11605666
11.66071 0.11584723
11.66171 0.11563475000000001
11.66271 0.11542325
11.66371 0.11521324000000001
11.66471 0.11500149000000001
11.66571 0.11478332999999999
11.66671 0.11455580000000001
11.66771 0.11431965
11.66871 0.11407877999999999
11.66971 0.1138376
11.67071 0.11359794
11.67171 0.11335786999999999
11.67271 0.11311282
11.67371 0.11285862
11.67471 0.11259429000000001
11.67571 0.11232265999999999
11.67671 0.11204866
11.67771 0.11177611999999999
11.67871 0.11150539000000001
11.67971 0.11123321
11.68071 0.11095492000000001
11.68171 0.11066756000000001
11.68271 0.11037169
11.68371 0.11007093
11.68471 0.1097694
11.68571 0.10946889
11.68671 0.10916757999999999
11.68771 0.10886139
11.68871 0.10854667
11.68971 0.10822285
11.69071 0.10789292
11.69171 0.10756155
11.69271 0.10723213000000001
11.69371 0.10690448
11.69471 0.10657496999999999
11.69571 0.10623882999999999
11.69671 0.10589326
11.69771 0.10553921000000001
11.69871 0.10518061
11.69971 0.10482182
11.70071 0.10446466
11.70171 0.10410728999999999
11.70271 0.10374556
11.70371 0.10337583
11.70471 0.1029975
11.70571 0.10261347
11.70671 0.10222817999999999
11.70771 0.10184464
11.70871 0.10146233
11.70971 0.10107746000000001
11.71071 0.10068547
11.71171 0.10028406000000001
11.71271 0.099874823
11.71371 0.09946228200000001
11.71471 0.09905097499999999
11.71571 0.098642474
11.71671 0.09823439199999999
11.71771 0.09782189699999999
11.71871 0.097400928
11.71971 0.096970855
11.72071 0.09653485
11.72171 0.09609777500000001
11.72271 0.095662894
11.72371 0.09522971200000001
11.72471 0.094794319
11.72571 0.094352092
11.72671 0.093900913
11.72771 0.093442708
11.72871 0.092982291
11.72971 0.092524162
11.73071 0.092069444
11.73171 0.091614982
11.73271 0.091155269
11.73371 0.090686011
11.73471 0.090206938
11.73571 0.089722063
11.73671 0.089237123
11.73771 0.08875585600000001
11.73871 0.088277634
11.73971 0.087797968
11.74071 0.08731156699999999
11.74171 0.08681594599999999
11.74271 0.086313125
11.74371 0.085808308
11.74471 0.085306319
11.74571 0.084808259
11.74671 0.084310572
11.74771 0.08380729699999999
11.74871 0.083293981
11.74971 0.082770741
11.75071 0.08224237200000001
11.75171 0.081715325
11.75271 0.081193581
11.75371 0.080676045
11.75471 0.080157263
11.75571 0.07963100199999999
11.75671 0.07909437999999999
11.75771 0.07854977199999999
11.75871 0.07800319
11.75971 0.07746025799999999
11.76071 0.07692239
11.76171 0.076385733
11.76271 0.075843686
11.76371 0.07529135299999999
11.76471 0.07472891
11.76571 0.07416171099999999
11.76671 0.073596917
11.76771 0.073038798
11.76871 0.072485895
11.76971 0.07193188099999999
11.77071 0.07136967
11.77171 0.07079608000000001
11.77271 0.070213905
11.77371 0.069630088
11.77471 0.069051108
11.77571 0.068478653
11.77671 0.067908433
11.77771 0.067333033
11.77871 0.066746928
11.77971 0.06615030000000001
11.78071 0.065549102
11.78171 0.064951263
11.78271 0.064361485
11.78371 0.063778035
11.78471 0.063193741
11.78571 0.062600611
11.78671 0.061995023999999996
11.78771 0.061380141
11.78871 0.060763832999999996
11.78971 0.060153490999999996
11.79071 0.059551193
11.79171 0.058952357999999996
11.79271 0.058348855000000005
11.79371 0.057734536999999995
11.79471 0.057109469
11.79571 0.056480046
11.79671 0.055854813999999996
11.79771 0.05523871500000001
11.79871 0.054629636
11.79971 0.054019579000000005
11.80071 0.053399731
11.80171 0.052766246
11.80271 0.052122842
11.80371 0.05147849400000001
11.80471 0.050841662
11.80571 0.050214881999999995
11.80671 0.04959323
11.80771 0.048967700999999995
11.80871 0.048331264
11.80971 0.047683553
11.81071 0.047031086
11.81171 0.04638281
11.81271 0.04574396
11.81371 0.045112324999999995
11.81471 0.044479512
11.81571 0.043836408
11.81671 0.04317929
11.81771 0.042512515
11.81871 0.041845929999999996
11.81971 0.041188617000000004
11.82071 0.040543088
11.82171 0.039903715
11.82271 0.039260444
11.82371 0.038605367
11.82471 0.037937833000000004
11.82571 0.037264737
11.82671 0.036595764999999995
11.82771 0.035936863
11.82871 0.035286212000000004
11.82971 0.034635435
11.83071 0.03397527
11.83171 0.033301921000000005
11.83271 0.032619809
11.83371 0.031938864
11.83471 0.031268058
11.83571 0.030609462
11.83671 0.029956762
11.83771 0.029299268
11.83871 0.028628829999999997
11.83971 0.027945098999999998
11.84071 0.027255714000000004
11.84171 0.026571227
11.84271 0.025898186
11.84371 0.025234919
11.84471 0.024572769
11.84571 0.023901994
11.84671 0.023218345999999997
11.84771 0.022525953999999997
11.84871 0.02183461
11.84971 0.021153194
11.85071 0.020483712
11.85171 0.019819863
11.85271 0.01915113
11.85371 0.018469754
11.85471 0.017775907
11.85571 0.017077671
11.85671 0.016385785
11.85771 0.01570663
11.85871 0.015038063
11.85971 0.014370860000000001
11.86071 0.013694813000000002
11.86171 0.013005425000000001
11.86271 0.012306795
11.86371 0.011608812999999999
11.86471 0.010920525
11.86571 0.010244142000000001
11.86671 0.0095736272
11.86771 0.0088987981
11.86871 0.0082122118
11.86971 0.0075142052
11.87071 0.006812770199999999
11.87171 0.006118276399999999
11.87271 0.0054366177
11.87371 0.0047652757
11.87471 0.0040949544
11.87571 0.0034156840999999996
11.87671 0.0027233646
11.87771 0.0020224168000000002
11.87871 0.0013228278
11.87971 0.00063353773
11.88071 -4.3429483e-05
11.88171 -0.00071421327
11.88271 -0.0013889477
11.88371 -0.0020749794
11.88471 -0.0027719954
11.88571 -0.0034722438
11.88671 -0.004165700699999999
11.88771 -0.0048467249
11.88871 -0.0055177672
11.88971 -0.0061876817
11.89071 -0.0068658039
11.89171 -0.007555721800000001
11.89271 -0.0082529135
11.89371 -0.008947758
11.89471 -0.009631926499999999
11.89571 -0.010303922
11.89671 -0.010970055
11.89771 -0.01164025
11.89871 -0.012321488
11.89971 -0.013013187
11.90071 -0.013707633
11.90171 -0.014395067000000001
11.90271 -0.015070080999999999
11.90371 -0.015735079
11.90471 -0.016398539
11.90571 -0.017069298
11.90671 -0.017750701
11.90771 -0.018438432
11.90871 -0.019123498
11.90971 -0.019798288
11.91071 -0.020461679
11.91171 -0.021119797
11.91271 -0.021781919
11.91371 -0.022454301
11.91471 -0.023136
11.91571 -0.023819463
11.91671 -0.024495450999999998
11.91771 -0.025159044999999998
11.91871 -0.025812772
11.91971 -0.026464829000000002
11.92071 -0.027123591
11.92171 -0.027792137999999997
11.92271 -0.028466329
11.92371 -0.029137704
11.92471 -0.029799191
11.92571 -0.030449807
11.92671 -0.031095295000000002
11.92771 -0.031744234999999996
11.92871 -0.032402307
11.92971 -0.033068517000000006
11.93071 -0.033735836
11.93171 -0.034395815
11.93271 -0.035044132000000006
11.93371 -0.035683339
11.93471 -0.036321094000000005
11.93571 -0.036965066
11.93671 -0.037617861999999995
11.93771 -0.038275379
11.93871 -0.038929575
11.93971 -0.039573811
11.94071 -0.040207192
11.94171 -0.040835084
11.94271 -0.041465502
11.94371 -0.042103813000000004
11.94471 -0.042749246000000005
11.94571 -0.043395453
11.94671 -0.044034785
11.94771 -0.044663313999999996
11.94871 -0.045283377
11.94971 -0.045901938999999996
11.95071 -0.046525913
11.95171 -0.047157586
11.95271 -0.047793108
11.95371 -0.048425046
11.95471 -0.049047254000000005
11.95571 -0.04965887100000001
11.95671 -0.050264812000000006
11.95771 -0.050872483
11.95871 -0.051486923
11.95971 -0.05210758
11.96071 -0.052728765999999996
11.96171 -0.05334348
11.96271 -0.053947984000000004
11.96371 -0.054544209999999996
11.96471 -0.055138376999999995
11.96571 -0.05573681
11.96671 -0.056341778999999995
11.96771 -0.056950003
11.96871 -0.057554845
11.96971 -0.058150652
11.97071 -0.058736436999999996
11.97171 -0.059316435
11.97271 -0.059897301
11.97371 -0.060483738
11.97471 -0.061075493999999994
11.97571 -0.061667606
11.97671 -0.062253698999999996
11.97771 -0.062830147
11.97871 -0.063398393
11.97971 -0.063963886
11.98071 -0.064532482
11.98171 -0.065106602
11.98271 -0.065683696
11.98371 -0.066257926
11.98471 -0.06682397799999999
11.98571 -0.067380455
11.98671 -0.067930686
11.98771 -0.068480457
11.98871 -0.06903425099999999
11.98971 -0.06959232900000001
11.99071 -0.07015068
11.99171 -0.07070369300000001
11.99271 -0.071247859
11.99371 -0.071784004
11.99471 -0.072316738
11.99571 -0.072851416
11.99671 -0.073390669
11.99771 -0.073932688
11.99871 -0.074472441
11.99971 -0.075004855
12.00071 -0.075528014
12.00171 -0.076044264
12.00271 -0.076558592
12.00371 -0.07707536
12.00471 -0.077595556
12.00571 -0.078116264
12.00671 -0.078632677
12.00771 -0.079141243
12.00871 -0.079641986
12.00971 -0.080138416
12.01071 -0.080635183
12.01171 -0.08113503600000001
12.01271 -0.081637013
12.01371 -0.082137034
12.01471 -0.082630472
12.01571 -0.083115045
12.01671 -0.083592208
12.01771 -0.084066181
12.01871 -0.084541296
12.01971 -0.08501932000000001
12.02071 -0.085498457
12.02171 -0.085974619
12.02271 -0.08644409800000001
12.02371 -0.08690586
12.02471 -0.08736207400000001
12.02571 -0.087816594
12.02671 -0.088272349
12.02771 -0.08872943000000001
12.02871 -0.089185039
12.02971 -0.089635275
12.03071 -0.090077647
12.03171 -0.090512674
12.03271 -0.090943591
12.03371 -0.09137432200000001
12.03471 -0.091807067
12.03571 -0.092240988
12.03671 -0.092672755
12.03771 -0.093098613
12.03871 -0.093516614
12.03971 -0.093927706
12.04071 -0.094334997
12.04171 -0.09474173400000001
12.04271 -0.09514929300000001
12.04371 -0.095556426
12.04471 -0.09596020699999999
12.04571 -0.096357951
12.04671 -0.09674895
12.04771 -0.097134919
12.04871 -0.097518845
12.04971 -0.09790303900000001
12.05071 -0.098287605
12.05171 -0.09867030900000001
12.05271 -0.099047832
12.05371 -0.099417754
12.05471 -0.09977996800000001
12.05571 -0.10013675999999999
12.05671 -0.10049145999999999
12.05771 -0.10084652999999999
12.05871 -0.10120219
12.05971 -0.10155648
12.06071 -0.10190646
12.06171 -0.10225005999999999
12.06271 -0.10258717
12.06371 -0.10291958
12.06471 -0.10324973
12.06571 -0.10357902000000001
12.06671 -0.10390695000000001
12.06771 -0.10423129
12.06871 -0.10454954999999999
12.06971 -0.10486047999999999
12.07071 -0.10516506999999999
12.07171 -0.10546602999999999
12.07271 -0.10576631
12.07371 -0.10606742
12.07471 -0.10636841000000001
12.07571 -0.10666638999999999
12.07671 -0.10695808999999999
12.07771 -0.10724167999999999
12.07871 -0.10751772
12.07971 -0.10778881
12.08071 -0.10805789999999998
12.08171 -0.10832659
12.08271 -0.10859413999999999
12.08371 -0.10885805
12.08471 -0.10911562999999999
12.08571 -0.10936590999999998
12.08671 -0.10961031
12.08771 -0.1098519
12.08871 -0.11009348000000001
12.08971 -0.11033574
12.09071 -0.11057649
12.09171 -0.11081182
12.09271 -0.11103832
12.09371 -0.11125518000000001
12.09471 -0.1114648
12.09571 -0.11167147
12.09671 -0.11187886000000001
12.09771 -0.11208777
12.09871 -0.11229561999999998
12.09971 -0.11249804
12.10071 -0.11269159999999999
12.10171 -0.11287602
12.10271 -0.11305435000000001
12.10371 -0.11323111
12.10471 -0.11340922
12.10571 -0.11358799000000001
12.10671 -0.11376330000000001
12.10771 -0.11393016000000002
12.10871 -0.11408593
12.10971 -0.1142323
12.11071 -0.11437448
12.11171 -0.11451803999999999
12.11271 -0.11466544
12.11371 -0.11481417
12.11471 -0.1149582
12.11571 -0.11509157
12.11671 -0.11521216000000001
12.11771 -0.11532309
12.11871 -0.11543078999999999
12.11971 -0.1155409
12.12071 -0.11565459
12.12171 -0.11576773000000001
12.12271 -0.11587351
12.12371 -0.11596698999999999
12.12471 -0.11604846
12.12571 -0.11612354
12.12671 -0.11619963000000001
12.12771 -0.11628103
12.12871 -0.11636581
12.12971 -0.11644668
12.13071 -0.11651542999999999
12.13171 -0.11656813999999999
12.13271 -0.11660794999999999
12.13371 -0.11664324
12.13471 -0.11668240999999999
12.13571 -0.1167286
12.13671 -0.11677758
12.13771 -0.11682051000000002
12.13871 -0.11684963999999999
12.13971 -0.11686347
12.14071 -0.11686777
12.14171 -0.11687183
12.14271 -0.11688225000000001
12.14371 -0.11689824
12.14471 -0.11691183
12.14571 -0.11691290000000001
12.14671 -0.11689578
12.14771 -0.11686329000000001
12.14871 -0.11682528
12.14971 -0.11679252000000001
12.15071 -0.11676976000000001
12.15171 -0.11675253999999999
12.15271 -0.11672989999999998
12.15371 -0.11669132
12.15471 -0.11663355
12.15571 -0.11656272999999999
12.15671 -0.11649029000000001
12.15771 -0.11642553
12.15871 -0.1163693
12.15971 -0.11631339000000002
12.16071 -0.11624582
12.16171 -0.11615889
12.16271 -0.11605448
12.16371 -0.11594311999999998
12.16471 -0.11583723000000001
12.16571 -0.1157429
12.16671 -0.11565558
12.16771 -0.11556279000000001
12.16871 -0.11545196
12.16971 -0.11531867999999999
12.17071 -0.11516965
12.17171 -0.11501854000000002
12.17271 -0.11487710000000001
12.17371 -0.11474767999999999
12.17471 -0.11462158
12.17571 -0.11448480999999999
12.17671 -0.11432729999999999
12.17771 -0.11414954000000001
12.17871 -0.11396227999999999
12.17971 -0.11377936
12.18071 -0.11360843
12.18171 -0.11344560000000001
12.18271 -0.11327780999999999
12.18371 -0.11309136
12.18471 -0.11288106
12.18571 -0.11265393000000001
12.18671 -0.11242494
12.18771 -0.11220741000000001
12.18871 -0.11200429
12.18971 -0.11180615
12.19071 -0.11159717
12.19171 -0.11136534
12.19271 -0.11111014999999999
12.19371 -0.11084282
12.19471 -0.11057879999999999
12.19571 -0.11032752
12.19671 -0.11008619
12.19771 -0.10984171
12.19871 -0.10957947
12.19971 -0.10929329000000002
12.20071 -0.10898965000000001
12.20171 -0.1086837
12.20271 -0.10838922
12.20371 -0.10810943
12.20471 -0.10783462
12.20571 -0.10754821
12.20671 -0.10723748999999999
12.20771 -0.10690182
12.20871 -0.10655306
12.20971 -0.10620785
12.21071 -0.10587679
12.21171 -0.10555765999999998
12.21271 -0.10523709
12.21371 -0.10489949
12.21471 -0.10453744999999999
12.21571 -0.10415656999999999
12.21671 -0.10377162
12.21771 -0.10339667
12.21871 -0.10303558
12.21971 -0.10267932999999999
12.22071 -0.10231187
12.22171 -0.10192079999999999
12.22271 -0.10150557
12.22371 -0.10107804999999999
12.22471 -0.10065477
12.22571 -0.10024619
12.22671 -0.09984984100000001
12.22771 -0.099452015
12.22871 -0.099036691
12.22971 -0.098595943
12.23071 -0.09813495
12.23171 -0.09766839199999999
12.23271 -0.097210641
12.23371 -0.096766313
12.23471 -0.096327427
12.23571 -0.095878914
12.23671 -0.095408782
12.23771 -0.094916188
12.23871 -0.09441198199999999
12.23971 -0.093911466
12.24071 -0.093424163
12.24171 -0.092947407
12.24271 -0.09246798
12.24371 -0.09197071200000001
12.24471 -0.091448374
12.24571 -0.090906315
12.24671 -0.090358884
12.24771 -0.08982006099999999
12.24871 -0.089294458
12.24971 -0.088774593
12.25071 -0.088246143
12.25171 -0.087697513
12.25271 -0.087127439
12.25371 -0.086545543
12.25471 -0.08596569
12.25571 -0.085396576
12.25671 -0.084835896
12.25771 -0.08427190500000001
12.25871 -0.08369127800000001
12.25971 -0.083088008
12.26071 -0.082467409
12.26171 -0.081842666
12.26271 -0.081226206
12.26371 -0.08062164399999999
12.26471 -0.080021593
12.26571 -0.079412654
12.26671 -0.07878420900000001
12.26771 -0.078135188
12.26871 -0.077474437
12.26971 -0.07681457800000001
12.27071 -0.076163549
12.27171 -0.075519498
12.27271 -0.074872276
12.27371 -0.074210454
12.27471 -0.073529041
12.27571 -0.072832807
12.27671 -0.07213301700000001
12.27771 -0.071439915
12.27871 -0.070755905
12.27971 -0.070074009
12.28071 -0.069382525
12.28171 -0.068672706
12.28271 -0.067944359
12.28371 -0.067205803
12.28471 -0.066468236
12.28571 -0.065738399
12.28671 -0.065014401
12.28771 -0.06428727599999999
12.28871 -0.063547195
12.28971 -0.062789989
12.29071 -0.062019721
12.29171 -0.061245722
12.29271 -0.060476165
12.29371 -0.059712538
12.29471 -0.058948726
12.29571 -0.058175163999999994
12.29671 -0.057385257
12.29771 -0.056579761
12.29871 -0.055766222
12.29971 -0.054953998000000004
12.30071 -0.054148195
12.30171 -0.053346512
12.30271 -0.05254099400000001
12.30371 -0.051723432
12.30471 -0.050890679
12.30571 -0.050046458
12.30671 -0.049198559
12.30771 -0.048353433
12.30871 -0.047511898
12.30971 -0.04666874
12.31071 -0.045816376
12.31171 -0.044950072
12.31271 -0.044071139
12.31371 -0.043186056
12.31471 -0.04230215
12.31571 -0.041422804
12.31671 -0.040545317
12.31771 -0.039662840000000005
12.31871 -0.03876893
12.31971 -0.037861691
12.32071 -0.036944795
12.32171 -0.036024809
12.32271 -0.03510672
12.32371 -0.034190711
12.32471 -0.033272259
12.32571 -0.032345376999999995
12.32671 -0.031406761
12.32771 -0.030458
12.32871 -0.029504456
12.32971 -0.028551626000000004
12.33071 -0.027601476
12.33171 -0.026651178
12.33271 -0.025695067999999998
12.33371 -0.024728407
12.33471 -0.023750482
12.33571 -0.02276492
12.33671 -0.021777170000000002
12.33771 -0.020790865999999998
12.33871 -0.019805509
12.33971 -0.018816984
12.34071 -0.017820435
12.34171 -0.016813572
12.34271 -0.015798135
12.34371 -0.014778624999999998
12.34471 -0.013759239999999999
12.34571 -0.012741065000000001
12.34671 -0.011721433
12.34771 -0.010695818
12.34871 -0.0096609307
12.34971 -0.008616913
12.35071 -0.007567212
12.35171 -0.0065162349
12.35271 -0.0054664095
12.35371 -0.0044166049
12.35471 -0.0033629512
12.35571 -0.0023014558
12.35671 -0.0012306253
12.35771 -0.00015238166
12.35871 0.0009292806699999999
12.35971 0.0020109793999999997
12.36071 0.0030921277000000003
12.36171 0.0041751788
12.36271 0.0052638559
12.36371 0.0063605745000000005
12.36471 0.007464806500000001
12.36571 0.0085734748
12.36671 0.0096830612
12.36771 0.010792
12.36871 0.011901748
12.36971 0.013015822
12.37071 0.014137468000000002
12.37171 0.015267517000000001
12.37271 0.016403839
12.37371 0.017542722
12.37471 0.018681271
12.37571 0.019819217
12.37671 0.020958955
12.37771 0.022103855999999998
12.37871 0.023255977
12.37971 0.02441472
12.38071 0.025577284
12.38171 0.026740594
12.38271 0.027903379000000002
12.38371 0.029067043
12.38471 0.030234715000000002
12.38571 0.031409150999999996
12.38671 0.032590859
12.38771 0.033777751
12.38871 0.034966453999999994
12.38971 0.036154492
12.39071 0.037341885
12.39171 0.0385311
12.39271 0.039725398999999995
12.39371 0.04092668
12.39471 0.042134209000000006
12.39571 0.043345106
12.39671 0.044556209
12.39771 0.045766128
12.39871 0.046976123
12.39971 0.048189206
12.40071 0.049408112000000004
12.40171 0.050633481999999994
12.40271 0.05186340999999999
12.40371 0.05309472899999999
12.40471 0.054325128
12.40571 0.055554707
12.40671 0.05678595
12.40771 0.058022077
12.40871 0.059264875
12.40971 0.060513441
12.41071 0.061764673000000006
12.41171 0.063015212
12.41271 0.06426356800000001
12.41371 0.06551109799999999
12.41471 0.06676109599999999
12.41571 0.068016618
12.41671 0.069278484
12.41771 0.070544728
12.41871 0.071811903
12.41971 0.07307736100000001
12.42071 0.074341049
12.42171 0.075605535
12.42271 0.076874305
12.42371 0.078149384
12.42471 0.079429912
12.42571 0.080712582
12.42671 0.081993762
12.42771 0.08327188
12.42871 0.08454848999999999
12.42971 0.085827266
12.43071 0.087111577
12.43171 0.088402163
12.43271 0.089696579
12.43371 0.090990693
12.43471 0.092281413
12.43571 0.09356875099999999
12.43671 0.094855874
12.43771 0.096147077
12.43871 0.09744493300000001
12.43971 0.09874852799999999
12.44071 0.10005401000000001
12.44171 0.10135706000000001
12.44271 0.10265578
12.44371 0.10395186999999999
12.44471 0.10524953
12.44571 0.10655252
12.44671 0.10786152
12.44771 0.10917351
12.44871 0.11048369
12.44971 0.11178871
12.45071 0.11308898
12.45171 0.11438866
12.45271 0.11569302000000001
12.45371 0.11700497000000001
12.45471 0.11832301
12.45571 0.11964215
12.45671 0.12095697
12.45771 0.1222652
12.45871 0.12356907
12.45971 0.12487380000000001
12.46071 0.12618407
12.46171 0.12750070000000002
12.46271 0.12882011999999998
12.46371 0.13013667
12.46471 0.13144653
12.46571 0.13275045
12.46671 0.13405347
12.46771 0.13536159
12.46871 0.13667771
12.46971 0.13799939
12.47071 0.13932021
12.47171 0.14063379
12.47271 0.14193798
12.47371 0.14323628
12.47471 0.1445357
12.47571 0.14584211
12.47671 0.14715643
12.47771 0.14847394
12.47871 0.14978750000000002
12.47971 0.15109234000000002
12.48071 0.15238929999999998
12.48171 0.15368431
12.48271 0.15498429
12.48371 0.15629228
12.48471 0.15760504
12.48571 0.15891494
12.48671 0.16021488
12.48771 0.16150315
12.48871 0.16278487
12.48971 0.16406879
12.49071 0.16536172000000002
12.49171 0.16666396
12.49271 0.16796901
12.49371 0.16926773
12.49471 0.17055433
12.49571 0.17183006
12.49671 0.17310239
12.49771 0.17437978999999998
12.49871 0.17566598
12.49971 0.17695717
12.50071 0.17824452
12.50171 0.17952012
12.50271 0.18078247
12.50371 0.18203782
12.50471 0.18329624
12.50571 0.18456491
12.50671 0.18584324
12.50771 0.18712286
12.50871 0.18839283999999998
12.50971 0.18964679
12.51071 0.19088697999999998
12.51171 0.19212293
12.51271 0.19336503
12.51371 0.19461769
12.51471 0.19587632000000002
12.51571 0.19713049
12.51671 0.19837091999999998
12.51771 0.19959588999999997
12.51871 0.20081254
12.51971 0.20203216000000002
12.52071 0.20326255
12.52171 0.20450253999999998
12.52271 0.20574224
12.52371 0.20696948999999998
12.52471 0.20817765000000002
12.52571 0.20937020999999997
12.52671 0.2105586
12.52771 0.21175474000000002
12.52871 0.21296330000000002
12.52971 0.21417841999999998
12.53071 0.21538769000000002
12.53171 0.21658036999999997
12.53271 0.21775446
12.53371 0.21891814999999998
12.53471 0.22008431
12.53571 0.22126173000000002
12.53671 0.22244907000000003
12.53771 0.22363539
12.53871 0.22480735
12.53971 0.22595801999999998
12.54071 0.22709166999999997
12.54171 0.22822113
12.54271 0.22935946000000001
12.54371 0.23051125
12.54471 0.23166947
12.54571 0.23282005
12.54671 0.23395105000000002
12.54771 0.23506059999999998
12.54871 0.23615814
12.54971 0.23725807999999998
12.55071 0.23837017
12.55171 0.23949288
12.55271 0.2406142
12.55371 0.24171951
12.55471 0.24280133999999998
12.55571 0.24386437000000002
12.55671 0.24492247
12.55771 0.24598956
12.55871 0.24707033
12.55971 0.24815709
12.56071 0.24923468000000001
12.56171 0.25029047
12.56271 0.2513228
12.56371 0.25234206
12.56471 0.25336382
12.56571 0.25439842
12.56671 0.25544398999999995
12.56771 0.25648756
12.56871 0.25751349
12.56971 0.25851384
12.57071 0.25949369
12.57171 0.2604678
12.57271 0.26145088
12.57371 0.26244787
12.57471 0.26345057
12.57571 0.26444313
12.57671 0.26541236
12.57771 0.26635655999999996
12.57871 0.26728653
12.57971 0.26821839000000003
12.58071 0.26916277
12.58171 0.2701177
12.58271 0.27106975
12.58371 0.27200289
12.58471 0.27290919999999996
12.58571 0.27379408
12.58671 0.27467278
12.58771 0.27556038
12.58871 0.27646178
12.58971 0.27736847
12.59071 0.27826393
12.59171 0.27913463
12.59271 0.27997870999999996
12.59371 0.28080721000000003
12.59471 0.28163653
12.59571 0.28247759
12.59671 0.28332854
12.59771 0.28417616
12.59871 0.28500464
12.59971 0.2858062
12.60071 0.28658626
12.60171 0.28735988
12.60271 0.28814173
12.60371 0.28893626
12.60471 0.28973458999999996
12.60571 0.29052027999999996
12.60671 0.29127998
12.60771 0.29201214000000003
12.60871 0.29272786
12.60971 0.29344360999999997
12.61071 0.2941703
12.61171 0.29490632
12.61271 0.29563883
12.61371 0.29635237999999997
12.61471 0.2970393
12.61571 0.2977046
12.61671 0.29836257
12.61771 0.29902700000000004
12.61871 0.29970189
12.61971 0.30037856
12.62071 0.30104141
12.62171 0.30167811
12.62271 0.3022878
12.62371 0.30288161
12.62471 0.30347544
12.62571 0.3040795
12.62671 0.30469187
12.62771 0.30529981
12.62871 0.30588838
12.62971 0.30645016
12.63071 0.30698988
12.63171 0.30752108
12.63271 0.30805673
12.63371 0.30860055999999997
12.63471 0.30914459
12.63571 0.30967458
12.63671 0.31017964000000003
12.63771 0.31065943
12.63871 0.31112456
12.63971 0.31158945
12.64071 0.31206284
12.64171 0.31254201
12.64271 0.31301458
12.64371 0.31346672
12.64471 0.31389203
12.64571 0.31429569
12.64671 0.31469063999999997
12.64771 0.31508896
12.64871 0.31549393
12.64971 0.31589805000000004
12.65071 0.31628837
12.65171 0.31665517
12.65271 0.31699843
12.65371 0.31732775
12.65471 0.31765562
12.65571 0.31798898999999997
12.65671 0.31832452
12.65771 0.31865085
12.65871 0.31895612
12.65971 0.31923591
12.66071 0.31949616999999997
12.66171 0.31974914
12.66271 0.32000532
12.66371 0.32026665
12.66471 0.32052539999999996
12.66571 0.32076954
12.66671 0.32099069
12.66771 0.32118955
12.66871 0.321375
12.66971 0.32155786
12.67071 0.32174343
12.67171 0.32192797
12.67271 0.32210138
12.67371 0.32225413999999997
12.67471 0.3223839
12.67571 0.32249712
12.67671 0.32260474
12.67771 0.3227148
12.67871 0.32282711000000003
12.67971 0.32293345
12.68071 0.32302297
12.68171 0.32308945
12.68271 0.32313519999999996
12.68371 0.32316931
12.68471 0.3232013
12.68571 0.32323475
12.68671 0.32326509
12.68771 0.32328293
12.68871 0.32328069
12.68971 0.3232578
12.69071 0.32322103999999996
12.69171 0.32317976
12.69271 0.32313941
12.69371 0.32309766
12.69471 0.32304591
12.69571 0.32297507999999997
12.69671 0.32288181
12.69771 0.32277063
12.69871 0.322651
12.69971 0.32253086
12.70071 0.32241137000000003
12.70171 0.32228629999999997
12.70271 0.32214639
12.70371 0.32198575999999995
12.70471 0.32180587
12.70571 0.32161435
12.70671 0.32141956
12.70771 0.32122477
12.70871 0.32102573
12.70971 0.32081357
12.71071 0.320581
12.71171 0.32032738
12.71271 0.32005939
12.71371 0.31978650999999997
12.71471 0.31951466
12.71571 0.31924206
12.71671 0.31896045
12.71771 0.31866061
12.71871 0.31833865
12.71971 0.31799867
12.72071 0.31764985
12.72171 0.31730013
12.72271 0.31695077
12.72371 0.31659536
12.72471 0.31622422
12.72571 0.31583123
12.72671 0.31541811999999997
12.72771 0.31499348
12.72871 0.31456702999999997
12.72971 0.31414286
12.73071 0.31371645000000004
12.73171 0.31327766
12.73271 0.31281747
12.73371 0.31233423
12.73471 0.31183488
12.73571 0.3113304
12.73671 0.31082835000000003
12.73771 0.31032765
12.73871 0.30981924
12.73971 0.30929218
12.74071 0.30874107
12.74171 0.30816994
12.74271 0.30758958000000003
12.74371 0.30701039
12.74471 0.30643514
12.74571 0.30585694999999996
12.74671 0.30526384
12.74771 0.30464677
12.74871 0.30400597
12.74971 0.30335097
12.75071 0.30269437
12.75171 0.30204327999999997
12.75271 0.30139445
12.75371 0.30073627999999997
12.75471 0.30005649
12.75571 0.29935057
12.75671 0.29862489999999997
12.75771 0.29789277
12.75871 0.29716543
12.75971 0.29644455999999997
12.76071 0.29572096999999997
12.76171 0.29498051999999997
12.76271 0.29421367
12.76371 0.29342195
12.76471 0.29261715
12.76571 0.2918134
12.76671 0.29101775
12.76771 0.29022526
12.76871 0.28942218000000003
12.76971 0.28859517
12.77071 0.2877404
12.77171 0.28686642
12.77271 0.28598865
12.77371 0.28511924
12.77471 0.28425886
12.77571 0.28339601
12.77671 0.28251456
12.77771 0.28160445
12.77871 0.28066842
12.77971 0.27972042999999996
12.78071 0.27877633
12.78171 0.27784333
12.78271 0.27691512
12.78371 0.27597605000000003
12.78471 0.27501159
12.78571 0.27401817
12.78671 0.27300583
12.78771 0.27199169
12.78871 0.27098858
12.78971 0.26999635
12.79071 0.26900184
12.79171 0.2679874
12.79271 0.26694268000000004
12.79371 0.26587162
12.79471 0.26478993
12.79571 0.26371491
12.79671 0.2626539
12.79771 0.26159948
12.79871 0.2605343
12.79971 0.25944267000000004
12.80071 0.25832110999999996
12.80171 0.25718072
12.80271 0.25603999
12.80371 0.25491246
12.80471 0.25379767000000003
12.80571 0.25268137
12.80671 0.2515449
12.80771 0.25037767
12.80871 0.24918432000000001
12.80971 0.2479817
12.81071 0.24678793000000002
12.81171 0.24561035
12.81271 0.24444067
12.81371 0.24326043000000003
12.81471 0.24205323
12.81571 0.24081569000000003
12.81671 0.23955978
12.81771 0.23830496
12.81871 0.23706532
12.81971 0.23584024
12.82071 0.23461478000000002
12.82171 0.2333696
12.82271 0.23209387
12.82371 0.23079251
12.82471 0.229483
12.82571 0.22818387999999998
12.82671 0.2269025
12.82771 0.22563017
12.82871 0.22434785
12.82971 0.22303888
12.83071 0.22169992
12.83171 0.22034335
12.83271 0.21898902
12.83371 0.21765118000000003
12.83471 0.21632911999999999
12.83571 0.21500769000000003
12.83671 0.21366742
12.83771 0.21229752000000002
12.83871 0.21090312
12.83971 0.20950192
12.84071 0.2081125
12.84171 0.20674209
12.84271 0.20538179999999998
12.84371 0.20401249999999999
12.84471 0.20261747000000002
12.84571 0.20119341
12.84671 0.19975257999999999
12.84771 0.19831464
12.84871 0.19689375000000003
12.84971 0.19548927
12.85071 0.19408638
12.85171 0.19266614
12.85271 0.19121811
12.85371 0.18974743
12.85471 0.18827141
12.85571 0.18680814
12.85671 0.1853645
12.85771 0.18393162
12.85871 0.1824908
12.85971 0.18102578
12.86071 0.17953347
12.86171 0.17802588
12.86271 0.17652219
12.86371 0.17503612000000002
12.86471 0.17356706
12.86571 0.17210076000000002
12.86671 0.17061898
12.86771 0.1691117
12.86871 0.16758372
12.86971 0.16605149
12.87071 0.16453204
12.87171 0.16303182
12.87271 0.16154237
12.87371 0.16004606999999998
12.87471 0.15852785
12.87571 0.15698514
12.87671 0.15542958
12.87771 0.15387934
12.87871 0.15234720000000002
12.87971 0.1508323
12.88071 0.14932094
12.88171 0.14779581
12.88271 0.14624742999999998
12.88371 0.14468037
12.88471 0.14311003
12.88571 0.14155242
12.88671 0.14001353
12.88771 0.13848562
12.88871 0.13695253
12.88971 0.13540061
12.89071 0.13382775
12.89171 0.1322448
12.89271 0.13066835000000002
12.89371 0.12910976
12.89471 0.12756773999999999
12.89571 0.12602928
12.89671 0.12447847999999999
12.89771 0.12290693000000001
12.89871 0.12131926999999999
12.89971 0.11972997
12.90071 0.11815375
12.90171 0.11659603
12.90271 0.11504956000000001
12.90371 0.11349957
12.90471 0.1119337
12.90571 0.11035025000000001
12.90671 0.10875916
12.90771 0.10717534000000001
12.90871 0.10560869
12.90971 0.10405760000000001
12.91071 0.10251022
12.91171 0.10095240999999999
12.91271 0.09937713599999999
12.91371 0.097789126
12.91471 0.096201675
12.91571 0.094627839
12.91671 0.09307193700000001
12.91771 0.09152693099999999
12.91871 0.08997935800000001
12.91971 0.088418392
12.92071 0.086843024
12.92171 0.085262611
12.92271 0.083690556
12.92371 0.08213540999999999
12.92471 0.080595311
12.92571 0.079059409
12.92671 0.07751520599999999
12.92771 0.075956905
12.92871 0.07438916899999999
12.92971 0.072823913
12.93071 0.07127234099999999
12.93171 0.069737615
12.93271 0.068212976
12.93371 0.066686486
12.93471 0.06514914
12.93571 0.063600903
12.93671 0.062050717000000005
12.93771 0.060510478
12.93871 0.058987172
12.93971 0.057478307
12.94071 0.055973721
12.94171 0.054462410999999995
12.94271 0.052939833000000006
12.94371 0.051410816
12.94471 0.049886224
12.94571 0.048375718
12.94671 0.046881463
12.94771 0.045396941
12.94871 0.043911568
12.94971 0.042417945
12.95071 0.040916831
12.95171 0.039416589
12.95271 0.037927515
12.95371 0.03645492
12.95471 0.034995624
12.95571 0.033540183
12.95671 0.032079261
12.95771 0.030609883999999997
12.95871 0.029137439999999997
12.95971 0.027672082
12.96071 0.026222027000000002
12.96171 0.024788236
12.96271 0.023363974
12.96371 0.021939472999999998
12.96471 0.02050851
12.96571 0.019072511
12.96671 0.017639445
12.96771 0.016218382
12.96871 0.014813406
12.96971 0.013420975
12.97071 0.012032474000000001
12.97171 0.010640167999999998
12.97271 0.0092425311
12.97371 0.007845354399999999
12.97471 0.0064579144
12.97571 0.0050867839
12.97671 0.0037314712
12.97771 0.0023847624
12.97871 0.0010375595000000001
12.97971 -0.00031507516
12.98071 -0.0016706761
12.98171 -0.0030210806
12.98271 -0.0043578639
12.98371 -0.0056778532
12.98471 -0.0069850343
12.98571 -0.0082876424
12.98671 -0.009592432599999999
12.98771 -0.010900068
12.98871 -0.012204692
12.98971 -0.013497952
12.99071 -0.014774720000000002
12.99171 -0.016036637
12.99271 -0.017291053
12.99371 -0.0185461
12.99471 -0.01980519
12.99571 -0.021064638
12.99671 -0.022316005
12.99771 -0.023551594999999998
12.99871 -0.024769434999999996
12.99971 -0.025974420999999998
13.00071 -0.027174919
13.00171 -0.028377119
13.00271 -0.029580958999999997
13.00371 -0.030780266
13.00471 -0.031967048
13.00571 -0.033136935
13.00671 -0.034292112
13.00771 -0.035439775
13.00871 -0.036587156
13.00971 -0.03773651
13.01071 -0.038883451
13.01171 -0.040019769
13.01271 -0.041138887
13.01371 -0.042240249
13.01471 -0.043329725
13.01571 -0.044415749
13.01671 -0.045503743
13.01771 -0.046592543
13.01871 -0.047675241
13.01971 -0.048743782
13.02071 -0.049794266999999996
13.02171 -0.050829409000000006
13.02271 -0.051856518
13.02371 -0.05288244
13.02471 -0.053908845
13.02571 -0.054931063999999995
13.02671 -0.05594127
13.02771 -0.056933804000000005
13.02871 -0.05790908499999999
13.02971 -0.058873434
13.03071 -0.059834861999999996
13.03171 -0.060797738999999996
13.03271 -0.06175980699999999
13.03371 -0.062713586
13.03471 -0.06365127599999999
13.03571 -0.06456984
13.03671 -0.065472908
13.03771 -0.066368264
13.03871 -0.067262613
13.03971 -0.068157108
13.04071 -0.069046678
13.04171 -0.06992353
13.04271 -0.07078243699999999
13.04371 -0.071624276
13.04471 -0.0724554
13.04571 -0.07328328799999999
13.04671 -0.07411142600000001
13.04771 -0.07493685700000001
13.04871 -0.07575203800000001
13.04971 -0.076549861
13.05071 -0.07732836500000001
13.05171 -0.078092073
13.05271 -0.078849035
13.05371 -0.07960549
13.05471 -0.080361805
13.05571 -0.081112288
13.05671 -0.081849034
13.05771 -0.082567218
13.05871 -0.083268224
13.05971 -0.083958585
13.06071 -0.084645464
13.06171 -0.085331738
13.06271 -0.086014019
13.06371 -0.08668492700000001
13.06471 -0.087338075
13.06571 -0.087972428
13.06671 -0.088593079
13.06771 -0.089207897
13.06871 -0.08982232500000001
13.06971 -0.090435747
13.07071 -0.091041916
13.07171 -0.091633108
13.07271 -0.09220521300000001
13.07371 -0.092760363
13.07471 -0.09330540200000001
13.07571 -0.093847216
13.07671 -0.094388088
13.07771 -0.094924233
13.07871 -0.095448439
13.07971 -0.095955009
13.08071 -0.096443662
13.08171 -0.096919772
13.08271 -0.097390782
13.08371 -0.097861164
13.08471 -0.09832941
13.08571 -0.098788948
13.08671 -0.09923253700000001
13.08771 -0.09965699900000001
13.08871 -0.10006533999999999
13.08971 -0.10046466000000001
13.09071 -0.10086145
13.09171 -0.10125727
13.09271 -0.10164782
13.09371 -0.10202599
13.09471 -0.10238668000000001
13.09571 -0.10273026000000002
13.09671 -0.10306227
13.09771 -0.10338967000000002
13.09871 -0.10371599000000001
13.09971 -0.10403895
13.10071 -0.10435194
13.10171 -0.10464846000000001
13.10271 -0.10492655
13.10371 -0.10519012999999999
13.10471 -0.10544645
13.10571 -0.10570138
13.10671 -0.10595547999999999
13.10771 -0.10620378999999999
13.10871 -0.10643922
13.10971 -0.10665723999999999
13.11071 -0.10685889
13.11171 -0.10704997
13.11271 -0.10723693
13.11371 -0.10742252999999999
13.11471 -0.1076039
13.11571 -0.10777459
13.11671 -0.10792895999999999
13.11771 -0.10806613
13.11871 -0.10819072999999998
13.11971 -0.10830983999999999
13.12071 -0.10842831
13.12171 -0.1085456
13.12271 -0.10865605
13.12371 -0.10875276
13.12471 -0.1088321
13.12571 -0.10889609
13.12671 -0.10895099000000001
13.12771 -0.10900304
13.12871 -0.10905432999999999
13.12971 -0.10910146
13.13071 -0.10913800000000001
13.13171 -0.10915892
13.13271 -0.10916404
13.13371 -0.10915825
13.13471 -0.10914811
13.13571 -0.10913747
13.13671 -0.10912481
13.13771 -0.10910424999999999
13.13871 -0.10906948
13.13971 -0.10901806
13.14071 -0.10895313000000001
13.14171 -0.10888139
13.14271 -0.10880865
13.14371 -0.10873606999999999
13.14471 -0.10865947
13.14571 -0.10857218
13.14671 -0.10846955000000001
13.14771 -0.10835201
13.14871 -0.10822475999999999
13.14971 -0.10809416
13.15071 -0.10796351
13.15171 -0.10783082
13.15271 -0.10769032
13.15371 -0.10753642
13.15471 -0.10736764000000001
13.15571 -0.10718770999999999
13.15671 -0.10700312000000001
13.15771 -0.10681879000000001
13.15871 -0.10663471999999999
13.15971 -0.10644598999999999
13.16071 -0.10624598
13.16171 -0.10603075
13.16271 -0.10580168
13.16371 -0.10556455
13.16471 -0.10532577
13.16571 -0.10508825999999999
13.16671 -0.10484968
13.16771 -0.10460420000000001
13.16871 -0.10434655999999999
13.16971 -0.10407566000000001
13.17071 -0.10379523
13.17171 -0.10351125000000001
13.17271 -0.10322784000000002
13.17371 -0.10294436000000001
13.17471 -0.10265586000000002
13.17571 -0.10235636999999999
13.17671 -0.10204300999999999
13.17771 -0.10171805999999999
13.17871 -0.10138757000000001
13.17971 -0.10105750999999999
13.18071 -0.10073
13.18171 -0.10040199
13.18271 -0.1000674
13.18371 -0.099721167
13.18471 -0.09936248
13.18571 -0.098995236
13.18671 -0.09862527900000001
13.18771 -0.098256464
13.18871 -0.097888173
13.18971 -0.09751591700000001
13.19071 -0.097134564
13.19171 -0.096741976
13.19271 -0.096340606
13.19371 -0.095935952
13.19471 -0.09553292799999999
13.19571 -0.095132587
13.19671 -0.094731385
13.19771 -0.094323477
13.19871 -0.093904539
13.19971 -0.093474559
13.20071 -0.09303777499999999
13.20171 -0.092599937
13.20271 -0.092164607
13.20371 -0.091731065
13.20471 -0.091295078
13.20571 -0.090851967
13.20671 -0.090399833
13.20771 -0.089940854
13.20871 -0.089479703
13.20971 -0.089020323
13.21071 -0.088563235
13.21171 -0.088105188
13.21271 -0.087641354
13.21371 -0.087168609
13.21471 -0.086687703
13.21571 -0.086202851
13.21671 -0.085719064
13.21771 -0.08523900799999999
13.21871 -0.084761414
13.21971 -0.084282126
13.22071 -0.083796936
13.22171 -0.08330433599999999
13.22271 -0.082806387
13.22371 -0.082307192
13.22471 -0.081810093
13.22571 -0.081315497
13.22671 -0.08082076699999999
13.22771 -0.080322189
13.22871 -0.07981765099999999
13.22971 -0.079308159
13.23071 -0.078797241
13.23171 -0.078288635
13.23271 -0.07778384
13.23371 -0.077281223
13.23471 -0.076777162
13.23571 -0.076268497
13.23671 -0.075754581
13.23771 -0.075237651
13.23871 -0.07472125
13.23971 -0.07420792799999999
13.24071 -0.073697703
13.24171 -0.07318829900000001
13.24271 -0.072676898
13.24371 -0.072162173
13.24471 -0.071645214
13.24571 -0.07112874300000001
13.24671 -0.070615247
13.24771 -0.07010530100000001
13.24871 -0.069597276
13.24971 -0.069088541
13.25071 -0.06857730299999999
13.25171 -0.068063871
13.25271 -0.067550415
13.25371 -0.067039509
13.25471 -0.066532439
13.25571 -0.06602848900000001
13.25671 -0.06552561500000001
13.25771 -0.065021997
13.25871 -0.06451737099999999
13.25971 -0.064013241
13.26071 -0.063511793
13.26171 -0.06301442
13.26271 -0.06252081400000001
13.26371 -0.062029285
13.26471 -0.061538065
13.26571 -0.061046612
13.26671 -0.060556026000000006
13.26771 -0.060068250999999996
13.26871 -0.059584726
13.26971 -0.05910538
13.27071 -0.058628782
13.27171 -0.058153260000000005
13.27271 -0.057678239000000006
13.27371 -0.057204754999999996
13.27471 -0.05673485
13.27571 -0.056270167
13.27671 -0.055810803
13.27771 -0.055355270000000005
13.27871 -0.054901571
13.27971 -0.054448663
13.28071 -0.053997309
13.28171 -0.053549599
13.28271 -0.05310755799999999
13.28371 -0.05267174
13.28471 -0.052240875
13.28571 -0.05181281
13.28671 -0.051386125
13.28771 -0.050961319000000005
13.28871 -0.050540600000000005
13.28971 -0.050126423999999996
13.29071 -0.049719762
13.29171 -0.049319315999999995
13.29271 -0.048922305
13.29371 -0.048526356
13.29471 -0.048131225
13.29571 -0.047739159
13.29671 -0.047353571000000004
13.29771 -0.046976858999999996
13.29871 -0.046608842
13.29971 -0.046246908999999996
13.30071 -0.045887826
13.30171 -0.04553
13.30271 -0.045174686
13.30371 -0.044825184
13.30471 -0.044484602000000005
13.30571 -0.044153648000000004
13.30671 -0.043830014
13.30771 -0.043509869
13.30871 -0.043190524
13.30971 -0.042872486
13.31071 -0.042559416
13.31171 -0.042255979
13.31271 -0.041964839000000004
13.31371 -0.041684872
13.31471 -0.041411826
13.31571 -0.041141038000000005
13.31671 -0.0408705
13.31771 -0.040602204
13.31871 -0.040340846
13.31971 -0.040090692
13.32071 -0.039852737
13.32171 -0.039624007
13.32271 -0.039399636
13.32371 -0.039176288
13.32471 -0.038954674
13.32571 -0.038739375
13.32671 -0.038535992
13.32771 -0.038347437
13.32871 -0.038171839
13.32971 -0.038003564000000004
13.33071 -0.037836743
13.33171 -0.037669129
13.33271 -0.037503656
13.33371 -0.037346652
13.33471 -0.037203796
13.33571 -0.03707647
13.33671 -0.036960893
13.33771 -0.036850688
13.33871 -0.036741202
13.33971 -0.036632727000000004
13.34071 -0.036530427
13.34171 -0.036440961
13.34271 -0.036367989
13.34371 -0.036309584000000006
13.34471 -0.036259348000000004
13.34571 -0.036210578
13.34671 -0.036160796
13.34771 -0.036113642
13.34871 -0.036076736
13.34971 -0.036056846000000004
13.35071 -0.036055481
13.35171 -0.03606783
13.35271 -0.036085795999999996
13.35371 -0.036103252
13.35471 -0.036120028
13.35571 -0.036142053
13.35671 -0.036177482000000004
13.35771 -0.036231321
13.35871 -0.036302116
13.35971 -0.036382931
13.36071 -0.036466029
13.36171 -0.036548185999999996
13.36271 -0.036633047
13.36371 -0.036728949999999996
13.36471 -0.036843482
13.36571 -0.036978371999999995
13.36671 -0.037128128999999996
13.36771 -0.037283415
13.36871 -0.03743704
13.36971 -0.037588683000000005
13.37071 -0.037745218
13.37171 -0.037916348
13.37271 -0.03810839
13.37371 -0.03832021
13.37471 -0.038544054
13.37571 -0.038770723
13.37671 -0.038995731
13.37771 -0.039222345
13.37871 -0.039459474
13.37971 -0.039715748
13.38071 -0.039993669
13.38171 -0.040287772
13.38271 -0.040588048
13.38371 -0.040886507
13.38471 -0.041182552
13.38571 -0.041483561
13.38671 -0.041800257
13.38771 -0.042139800000000005
13.38871 -0.042501109
13.38971 -0.04287553
13.39071 -0.043252442
13.39171 -0.043626199000000004
13.39271 -0.043999817000000004
13.39371 -0.044382978
13.39471 -0.044785638
13.39571 -0.045211433
13.39671 -0.045655221999999995
13.39771 -0.046106480000000005
13.39871 -0.046556292
13.39971 -0.047003353000000005
13.40071 -0.047455021
13.40171 -0.047922577
13.40271 -0.048413832
13.40371 -0.048927899
13.40471 -0.049455609000000005
13.40571 -0.049985386
13.40671 -0.050510769000000004
13.40771 -0.051034631999999996
13.40871 -0.051567330999999994
13.40971 -0.052119931
13.41071 -0.052697008
13.41171 -0.053293671
13.41271 -0.053898833
13.41371 -0.054502574
13.41471 -0.05510276
13.41571 -0.055706489000000005
13.41671 -0.056325457999999995
13.41771 -0.056968158
13.41871 -0.057634175999999995
13.41971 -0.058314279999999996
13.42071 -0.058996386000000005
13.42171 -0.05967344000000001
13.42271 -0.060348102
13.42371 -0.06103107
13.42471 -0.06173416599999999
13.42571 -0.062462653
13.42671 -0.063211843
13.42771 -0.063970254
13.42871 -0.064727169
13.42971 -0.06547969000000001
13.43071 -0.06623457299999999
13.43171 -0.067003671
13.43271 -0.067796005
13.43371 -0.06861165200000001
13.43471 -0.069441571
13.43571 -0.070273492
13.43671 -0.07110000000000001
13.43771 -0.07192348700000001
13.43871 -0.072754704
13.43971 -0.07360581100000001
13.44071 -0.074482476
13.44171 -0.075380248
13.44271 -0.076287467
13.44371 -0.077192904
13.44471 -0.078093045
13.44571 -0.078994234
13.44671 -0.079908327
13.44771 -0.08084472499999999
13.44871 -0.081804104
13.44971 -0.082777953
13.45071 -0.08375423500000001
13.45171 -0.084725395
13.45271 -0.085693429
13.45371 -0.08666865800000001
13.45471 -0.087662967
13.45571 -0.088681997
13.45671 -0.089721387
13.45771 -0.090769562
13.45871 -0.091815233
13.45971 -0.092854653
13.46071 -0.093893911
13.46171 -0.094944786
13.46271 -0.09601697099999999
13.46371 -0.097111735
13.46471 -0.09822126
13.46571 -0.09933388800000001
13.46671 -0.10044193
13.46771 -0.10154669
13.46871 -0.10265749
13.46971 -0.10378544
13.47071 -0.1049359
13.47171 -0.10610491
13.47271 -0.10728167999999999
13.47371 -0.10845567
13.47471 -0.1096234
13.47571 -0.11079073999999998
13.47671 -0.11196903999999999
13.47771 -0.11316766
13.47871 -0.11438797
13.47971 -0.11562259
13.48071 -0.11686026999999999
13.48171 -0.11809325999999999
13.48271 -0.1193222
13.48371 -0.12055543
13.48471 -0.12180328
13.48571 -0.12307109
13.48671 -0.12435578
13.48771 -0.12564792
13.48871 -0.12693807000000001
13.48971 -0.12822304
13.49071 -0.12950797
13.49171 -0.13080286
13.49271 -0.13211593
13.49371 -0.13344825000000002
13.49471 -0.13479294
13.49571 -0.1361397
13.49671 -0.13748143999999998
13.49771 -0.13881869
13.49871 -0.14015903
13.49971 -0.14151196
13.50071 -0.14288274
13.50171 -0.14426904999999998
13.50271 -0.14566277
13.50371 -0.14705547
13.50471 -0.14844387
13.50571 -0.14983183
13.50671 -0.15122758
13.50771 -0.15263805
13.50871 -0.15406425
13.50971 -0.15550057
13.51071 -0.15693856
13.51171 -0.15837238
13.51271 -0.15980256
13.51371 -0.16123548
13.51471 -0.16267911000000002
13.51571 -0.16413783
13.51671 -0.16560963
13.51771 -0.16708761
13.51871 -0.16856445
13.51971 -0.1700371
13.52071 -0.17150842
13.52171 -0.17298502999999998
13.52271 -0.17447280999999998
13.52371 -0.17597307
13.52471 -0.17748193
13.52571 -0.17899296
13.52671 -0.1805015
13.52771 -0.18200764
13.52871 -0.18351583
13.52971 -0.18503184
13.53071 -0.18655878
13.53171 -0.18809515
13.53271 -0.18963582
13.53371 -0.19117537
13.53471 -0.19271149
13.53571 -0.19424625
13.53671 -0.19578453999999998
13.53771 -0.19733088999999998
13.53871 -0.19888654
13.53971 -0.20044901999999998
13.54071 -0.20201376000000001
13.54171 -0.20357716999999997
13.54271 -0.2051387
13.54371 -0.20670075999999998
13.54471 -0.20826696
13.54571 -0.20983960000000002
13.54671 -0.21141816
13.54771 -0.2129999
13.54871 -0.21458154
13.54971 -0.21616145999999997
13.55071 -0.21774048999999998
13.55171 -0.21932116
13.55271 -0.22090603999999997
13.55371 -0.22249611000000002
13.55471 -0.22409027
13.55571 -0.22568621000000003
13.55671 -0.22728175
13.55771 -0.22887604
13.55871 -0.23046973999999998
13.55971 -0.23206443999999998
13.56071 -0.23366162000000001
13.56171 -0.2352617
13.56271 -0.23686406000000002
13.56371 -0.23846736000000002
13.56471 -0.24007023
13.56571 -0.2416719
13.56671 -0.24327242
13.56771 -0.24487252999999998
13.56871 -0.24647322
13.56971 -0.24807542
13.57071 -0.24967941000000002
13.57171 -0.25128466000000005
13.57271 -0.25289
13.57371 -0.25449409
13.57471 -0.25609613000000003
13.57571 -0.25769635
13.57671 -0.25929594
13.57771 -0.26089624
13.57871 -0.26249775999999997
13.57971 -0.26409959
13.58071 -0.26569965
13.58171 -0.26729589
13.58271 -0.26888759
13.58371 -0.27047603000000003
13.58471 -0.27206405
13.58571 -0.27365424
13.58671 -0.27524721999999996
13.58771 -0.27684108
13.58871 -0.2784322
13.58971 -0.28001743
13.59071 -0.28159602
13.59171 -0.28317014
13.59271 -0.28474347
13.59371 -0.28631871000000003
13.59471 -0.28789563
13.59571 -0.28947105
13.59671 -0.29104087
13.59771 -0.29260279
13.59871 -0.29415805
13.59971 -0.2957108
13.60071 -0.29726536
13.60171 -0.29882321
13.60271 -0.30038166
13.60371 -0.30193527000000003
13.60471 -0.30347919
13.60571 -0.30501233
13.60671 -0.30653819
13.60771 -0.30806269
13.60871 -0.30959037
13.60971 -0.31112125
13.61071 -0.31265075999999997
13.61171 -0.31417254
13.61271 -0.31568261000000003
13.61371 -0.317182
13.61471 -0.31867612
13.61571 -0.32017101
13.61671 -0.32166922
13.61771 -0.32316784
13.61871 -0.32466014
13.61971 -0.32614006
13.62071 -0.32760629
13.62171 -0.32906339
13.62271 -0.33051888
13.62371 -0.33197841
13.62471 -0.3334417
13.62571 -0.33490267
13.62671 -0.33635306000000004
13.62771 -0.33778783
13.62871 -0.3392084
13.62971 -0.34062157
13.63071 -0.34203501
13.63171 -0.34345214
13.63271 -0.34486956
13.63371 -0.34627942
13.63471 -0.34767457
13.63571 -0.34905344
13.63671 -0.35042129
13.63771 -0.35178668
13.63871 -0.35315577
13.63971 -0.3545281
13.64071 -0.35589659
13.64171 -0.3572521
13.64271 -0.35858939
13.64371 -0.35991045
13.64471 -0.36122326
13.64571 -0.36253636
13.64671 -0.36385313
13.64771 -0.36516949
13.64871 -0.3664765
13.64971 -0.36776639
13.65071 -0.36903762
13.65171 -0.37029602
13.65271 -0.37155089
13.65371 -0.37280868
13.65471 -0.37406867
13.65571 -0.37532335
13.65671 -0.37656336
13.65771 -0.37778362000000004
13.65871 -0.37898673
13.65971 -0.38018103000000003
13.66071 -0.38137513
13.66171 -0.38257195
13.66271 -0.38376672
13.66371 -0.38495015
13.66471 -0.38611460000000003
13.66571 -0.38725918000000004
13.66671 -0.38839029
13.66771 -0.38951737999999997
13.66871 -0.39064651
13.66971 -0.39177644
13.67071 -0.39289924000000004
13.67171 -0.39400579
13.67271 -0.39509167
13.67371 -0.39615999
13.67471 -0.39721927999999995
13.67571 -0.39827754000000004
13.67671 -0.39933682
13.67771 -0.40039192
13.67871 -0.40143384000000004
13.67971 -0.40245591999999997
13.68071 -0.40345821
13.68171 -0.40444732
13.68271 -0.40543186
13.68371 -0.40641674
13.68471 -0.40739961
13.68571 -0.4083727
13.68671 -0.40932790999999996
13.68771 -0.41026236
13.68871 -0.41117994
13.68971 -0.41208891
13.69071 -0.41299593000000007
13.69171 -0.41390182
13.69271 -0.41480106
13.69371 -0.41568559
13.69471 -0.41655027000000006
13.69571 -0.41739628999999995
13.69671 -0.41823004999999996
13.69771 -0.4190587
13.69871 -0.41988510999999995
13.69971 -0.42070597
13.70071 -0.42151399000000006
13.70171 -0.42230310000000004
13.70271 -0.42307242
13.70371 -0.42382674
13.70471 -0.42457338
13.70571 -0.42531699999999995
13.70671 -0.42605652
13.70771 -0.42678597
13.70871 -0.42749881
13.70971 -0.42819213
13.71071 -0.4288686
13.71171 -0.42953440000000004
13.71271 -0.43019471
13.71371 -0.43085003000000005
13.71471 -0.43149594999999996
13.71571 -0.43212622
13.71671 -0.43273731000000004
13.71771 -0.43333089
13.71871 -0.43391250000000003
13.71971 -0.43448782999999996
13.72071 -0.43505858999999997
13.72171 -0.43562134
13.72271 -0.43616988999999995
13.72371 -0.43669967000000004
13.72471 -0.43721078
13.72571 -0.43770787
13.72671 -0.43819668000000006
13.72771 -0.43867985
13.72871 -0.43915509999999996
13.72971 -0.4396168
13.73071 -0.44006007
13.73171 -0.44048433
13.73271 -0.44089402
13.73371 -0.44129527999999996
13.73471 -0.4416917
13.73571 -0.44208155000000005
13.73671 -0.44245878
13.73771 -0.4428172
13.73871 -0.4431549
13.73971 -0.44347555
13.74071 -0.44378606000000004
13.74171 -0.44409158000000004
13.74271 -0.44439184
13.74371 -0.44468114999999997
13.74471 -0.44495239999999997
13.74571 -0.44520213000000003
13.74671 -0.44543329
13.74771 -0.44565317000000004
13.74871 -0.44586849
13.74971 -0.44608042
13.75071 -0.44628331
13.75171 -0.44646850000000005
13.75271 -0.44663018
13.75371 -0.44676964
13.75471 -0.44689472
13.75571 -0.44701458000000005
13.75671 -0.44713337
13.75771 -0.44724713
13.75871 -0.44734641
13.75971 -0.44742259
13.76071 -0.44747405
13.76171 -0.44750734
13.76271 -0.44753309
13.76371 -0.44755851999999996
13.76471 -0.44758213
13.76571 -0.44759461
13.76671 -0.44758478
13.76771 -0.44754739
13.76871 -0.44748709
13.76971 -0.44741564999999994
13.77071 -0.44734413000000006
13.77171 -0.44727530000000004
13.77271 -0.44720126000000004
13.77371 -0.44710864
13.77471 -0.44698748
13.77571 -0.44683819
13.77671 -0.44667143
13.77771 -0.44650133
13.77871 -0.44633565
13.77971 -0.44617048
13.78071 -0.44599245000000004
13.78171 -0.44578789
13.78271 -0.44555198
13.78371 -0.44529265999999995
13.78471 -0.44502546
13.78571 -0.44476311
13.78671 -0.44450671
13.78771 -0.44424464
13.78871 -0.44396003
13.78971 -0.44364198
13.79071 -0.44329334000000004
13.79171 -0.44292901
13.79271 -0.44256621
13.79371 -0.44221296
13.79471 -0.44186241
13.79571 -0.44149723999999996
13.79671 -0.44110115
13.79771 -0.4406699
13.79871 -0.44021453
13.79971 -0.43975408000000005
13.80071 -0.43930289999999994
13.80171 -0.43886071
13.80271 -0.43841265
13.80371 -0.43793889
13.80471 -0.43742815
13.80571 -0.43688538
13.80671 -0.43632899999999997
13.80771 -0.43577868000000003
13.80871 -0.43524206000000004
13.80971 -0.43470942999999995
13.81071 -0.43416
13.81171 -0.43357555
13.81271 -0.43295277000000004
13.81371 -0.43230588
13.81471 -0.43165721
13.81571 -0.43102241999999996
13.81671 -0.43040002
13.81771 -0.42977197999999994
13.81871 -0.42911582
13.81971 -0.42841961
13.82071 -0.42769015000000005
13.82171 -0.42694858
13.82271 -0.42621642
13.82371 -0.42550107
13.82471 -0.42479057000000003
13.82571 -0.42406144
13.82671 -0.42329439999999996
13.82771 -0.42248740999999995
13.82871 -0.42165737000000003
13.82971 -0.42082919
13.83071 -0.42001926000000006
13.83171 -0.41922433
13.83271 -0.41842354
13.83371 -0.41759219
13.83471 -0.41671805
13.83571 -0.41580969
13.83671 -0.41489075
13.83771 -0.41398442999999996
13.83871 -0.41309791
13.83971 -0.41221753
13.84071 -0.41131792
13.84171 -0.41037905
13.84271 -0.40939975999999995
13.84371 -0.40839873000000004
13.84471 -0.40740212
13.84571 -0.40642624
13.84671 -0.40546632
13.84771 -0.40449961
13.84871 -0.40350039000000004
13.84971 -0.40245713
13.85071 -0.40138033000000006
13.85171 -0.40029567
13.85271 -0.39922711
13.85371 -0.39818118999999996
13.85471 -0.39714254
13.85571 -0.39608432000000005
13.85671 -0.39498596
13.85771 -0.39384690999999994
13.85871 -0.39268675999999997
13.85971 -0.39153234000000003
13.86071 -0.39039967000000003
13.86171 -0.38928324
13.86271 -0.38815974
13.86371 -0.38700372
13.86471 -0.38580466
13.86571 -0.38457436
13.86671 -0.3833391
13.86771 -0.38212241999999996
13.86871 -0.38092944
13.86971 -0.37974346999999997
13.87071 -0.37853697000000003
13.87171 -0.37728962
13.87271 -0.37600172
13.87371 -0.37469377
13.87471 -0.37339283
13.87571 -0.37211461
13.87671 -0.37085332
13.87771 -0.36958584
13.87871 -0.36828741
13.87971 -0.36694836000000003
13.88071 -0.36558060000000003
13.88171 -0.36420969
13.88271 -0.36285771
13.88371 -0.36152848000000004
13.88471 -0.36020491
13.88571 -0.35886022
13.88671 -0.35747571
13.88771 -0.356053
13.88871 -0.35461294
13.88971 -0.3531819
13.89071 -0.35177443999999997
13.89171 -0.35038411
13.89271 -0.34898810999999996
13.89371 -0.34756262
13.89471 -0.3460987
13.89571 -0.34460796
13.89671 -0.34311455999999996
13.89771 -0.34163895
13.89871 -0.34018422
13.89971 -0.33873417
13.90071 -0.33726431
13.90171 -0.3357582
13.90271 -0.33421845
13.90371 -0.33266509
13.90471 -0.33112227
13.90571 -0.32960238999999997
13.90671 -0.32809821
13.90771 -0.3265878
13.90871 -0.32504916
13.90971 -0.32347459
13.91071 -0.32187549000000004
13.91171 -0.32027436
13.91271 -0.31868983
13.91371 -0.31712449
13.91471 -0.31556364
13.91571 -0.31398544
13.91671 -0.31237579
13.91771 -0.31073755000000003
13.91871 -0.30908866
13.91971 -0.30745
13.92071 -0.30583153
13.92171 -0.30422572000000003
13.92271 -0.30261283
13.92371 -0.30097391
13.92471 -0.29930328
13.92571 -0.297612
13.92671 -0.2959203
13.92771 -0.29424434
13.92871 -0.29258576999999997
13.92971 -0.29093132
13.93071 -0.28926202
13.93171 -0.28756591
13.93271 -0.28584586
13.93371 -0.28411716000000004
13.93471 -0.28239712
13.93571 -0.28069344999999996
13.93671 -0.27899933
13.93771 -0.27729815
13.93871 -0.27557483
13.93971 -0.27382566999999997
13.94071 -0.27206072
13.94171 -0.27029696000000003
13.94271 -0.26854714
13.94371 -0.26681174
13.94471 -0.26507906
13.94571 -0.26333337
13.94671 -0.26156537
13.94771 -0.25977796999999997
13.94871 -0.25798401
13.94971 -0.25619734
13.95071 -0.25442373
13.95171 -0.25265741
13.95271 -0.25088531000000003
13.95371 -0.24909607999999997
13.95471 -0.24728759
13.95571 -0.24546811
13.95671 -0.24365056000000002
13.95771 -0.24184391000000002
13.95871 -0.24004743999999997
13.95971 -0.23825152
13.96071 -0.23644436000000002
13.96171 -0.23461971
13.96271 -0.23278082
13.96371 -0.23093787000000002
13.96471 -0.22910116000000003
13.96571 -0.22727441999999998
13.96671 -0.22545282
13.96771 -0.22362672999999997
13.96871 -0.22178835000000002
13.96971 -0.21993679000000002
13.97071 -0.21807833000000001
13.97171 -0.21622186
13.97271 -0.21437284999999998
13.97371 -0.21252988
13.97471 -0.21068596
13.97571 -0.20883349
13.97671 -0.20696933
13.97771 -0.20509677
13.97871 -0.20322299
13.97971 -0.20135429
13.98071 -0.19949207000000002
13.98171 -0.19763228
13.98271 -0.19576857
13.98371 -0.19389656
13.98471 -0.19201668
13.98571 -0.19013338999999999
13.98671 -0.18825195
13.98771 -0.18637481
13.98871 -0.18450029
13.98971 -0.18262413
13.99071 -0.18074268000000002
13.99171 -0.17885546
13.99271 -0.17696531
13.99371 -0.17507620999999998
13.99471 -0.17319054
13.99571 -0.17130756
13.99671 -0.16942418
13.99771 -0.16753736
13.99871 -0.16564622
13.99971 -0.16375248
14.00071 -0.16185904
14.00171 -0.15996787
14.00271 -0.15807868
14.00371 -0.15618945
14.00471 -0.15429821000000002
14.00571 -0.15240456
14.00671 -0.15051002
14.00771 -0.14861673
14.00871 -0.14672576
14.00971 -0.14483619
14.01071 -0.1429458
14.01171 -0.14105286
14.01271 -0.13915757
14.01371 -0.13726219
14.01471 -0.13536945
14.01571 -0.13348063
14.01671 -0.13159458000000002
14.01771 -0.1297085
14.01871 -0.12782001
14.01971 -0.12592894
14.02071 -0.12403760000000001
14.02171 -0.12214914
14.02271 -0.12026524999999999
14.02371 -0.11838475
14.02471 -0.11650438
14.02571 -0.11462106
14.02671 -0.11273431999999999
14.02771 -0.11084693000000001
14.02871 -0.1089633
14.02971 -0.10708648
14.03071 -0.10521602
14.03171 -0.10334803
14.03271 -0.10147772
14.03371 -0.099602679
14.03471 -0.097724528
14.03571 -0.095847982
14.03671 -0.093977677
14.03771 -0.09211504400000001
14.03871 -0.090257329
14.03971 -0.088399521
14.04071 -0.086537929
14.04171 -0.084672886
14.04271 -0.082808733
14.04371 -0.080950966
14.04471 -0.079102413
14.04571 -0.077261106
14.04671 -0.07542138300000001
14.04771 -0.073577586
14.04871 -0.071727892
14.04971 -0.069875689
14.05071 -0.068027503
14.05171 -0.066188816
14.05271 -0.064360502
14.05371 -0.062538357
14.05471 -0.060715979999999996
14.05571 -0.058889109999999995
14.05671 -0.057058518999999995
14.05771 -0.055229431
14.05871 -0.05340788
14.05971 -0.051596534
14.06071 -0.04979276
14.06171 -0.047990359999999996
14.06271 -0.046183824000000005
14.06371 -0.044372215
14.06471 -0.042560056
14.06571 -0.040754521999999994
14.06671 -0.038960797
14.06771 -0.037178653
14.06871 -0.035402595
14.06971 -0.033625431
14.07071 -0.031842952
14.07171 -0.030056590999999997
14.07271 -0.028272316999999998
14.07371 -0.026496580999999998
14.07471 -0.024732022000000003
14.07571 -0.022975866
14.07671 -0.021222008
14.07771 -0.019465365000000002
14.07871 -0.01770549
14.07971 -0.015946972
14.08071 -0.014196373
14.08171 -0.012457749
14.08271 -0.010729812
14.08371 -0.009006651800000001
14.08471 -0.0072815630000000004
14.08571 -0.0055514232
14.08671 -0.0038187263
14.08771 -0.0020899384
14.08871 -0.00037130312
14.08971 0.0013350904999999999
14.09071 0.0030324079
14.09171 0.0047266873
14.09271 0.0064226682
14.09371 0.0081206657
14.09471 0.0098165568
14.09571 0.011504804
14.09671 0.013182362999999999
14.09771 0.01485082
14.09871 0.016515303000000002
14.09971 0.018180934
14.10071 0.019849268
14.10171 0.021517098999999998
14.10271 0.023178498999999998
14.10371 0.024828632
14.10471 0.02646682
14.10571 0.028096879
14.10671 0.029724515999999996
14.10771 0.031353621
14.10871 0.032983915
14.10971 0.034611428
14.11071 0.036231391
14.11171 0.037841444
14.11271 0.039443059
14.11371 0.041040225
14.11471 0.042636471
14.11571 0.044232293
14.11671 0.045824784
14.11771 0.047409653999999996
14.11871 0.048984226000000006
14.11971 0.050549314
14.12071 0.052108715
14.12171 0.05366670700000001
14.12271 0.055225246000000006
14.12371 0.056782755
14.12471 0.05833525800000001
14.12571 0.059878983000000004
14.12671 0.061412708999999996
14.12771 0.06293826699999999
14.12871 0.064458983
14.12971 0.065977307
14.13071 0.067493203
14.13171 0.069004449
14.13271 0.070508471
14.13371 0.072004332
14.13471 0.073493447
14.13571 0.07497854500000001
14.13671 0.076461618
14.13771 0.077942398
14.13871 0.07941837
14.13971 0.080886367
14.14071 0.08234462
14.14171 0.083793869
14.14271 0.085236761
14.14371 0.086676079
14.14471 0.088112993
14.14571 0.08954657199999999
14.14671 0.090974738
14.14771 0.092395965
14.14871 0.093810319
14.14971 0.095219217
14.15071 0.096624077
14.15171 0.098024926
14.15271 0.09942007
14.15371 0.10080708000000001
14.15471 0.10218456
14.15571 0.10355326000000001
14.15671 0.1049157
14.15771 0.10627471
14.15871 0.10763162
14.15971 0.10898552000000002
14.16071 0.11033403
14.16171 0.11167502
14.16271 0.11300799
14.16371 0.11433420999999999
14.16471 0.11565552999999999
14.16571 0.1169727
14.16671 0.11828461
14.16771 0.11958904
14.16871 0.12088425000000001
14.16971 0.12217057
14.17071 0.12345044999999999
14.17171 0.12472706
14.17271 0.12600217
14.17371 0.12727489
14.17471 0.1285421
14.17571 0.12980043
14.17671 0.13104841
14.17771 0.13228734
14.17871 0.13352024
14.17971 0.1347497
14.18071 0.13597603
14.18171 0.13719710000000002
14.18271 0.13841003
14.18371 0.13961342999999998
14.18471 0.14080867
14.18571 0.14199914
14.18671 0.14318784
14.18771 0.14437519
14.18871 0.14555834
14.18971 0.14673284
14.19071 0.14789548
14.19171 0.14904644
14.19271 0.15018926000000002
14.19371 0.15132853
14.19471 0.15246691
14.19571 0.15360345
14.19671 0.15473434
14.19771 0.15585566
14.19871 0.15696618
14.19971 0.15806825000000002
14.20071 0.15916611
14.20171 0.16026282
14.20271 0.16135779
14.20371 0.16244699
14.20471 0.16352548
14.20571 0.16459088
14.20671 0.16564518
14.20771 0.16669368
14.20871 0.16774156
14.20971 0.16879053
14.21071 0.16983763
14.21171 0.17087717
14.21271 0.17190452
14.21371 0.17291924
14.21471 0.17392527
14.21571 0.17492817
14.21671 0.17593121
14.21771 0.17693298999999998
14.21871 0.17792828
14.21971 0.17891168999999998
14.22071 0.17988145
14.22171 0.18084091
14.22271 0.18179644
14.22371 0.18275318
14.22471 0.18371152999999998
14.22571 0.18466662
14.22671 0.18561151
14.22771 0.18654173
14.22871 0.18745841
14.22971 0.18836751000000002
14.23071 0.18927591
14.23171 0.19018679000000002
14.23271 0.19109742
14.23371 0.19200102
14.23471 0.19289135
14.23571 0.19376703
14.23671 0.19463254
14.23771 0.19549525
14.23871 0.19636035000000002
14.23971 0.19722716
14.24071 0.1980894
14.24171 0.19893929999999999
14.24271 0.19977288
14.24371 0.20059280000000002
14.24471 0.20140676999999998
14.24571 0.20222248999999998
14.24671 0.20304255
14.24771 0.20386262
14.24871 0.20467425
14.24971 0.20547053
14.25071 0.20625074
14.25171 0.20702088
14.25271 0.20778961
14.25371 0.20856249999999998
14.25471 0.2093381
14.25571 0.21010882000000003
14.25671 0.21086604999999997
14.25771 0.21160594000000002
14.25871 0.21233216
14.25971 0.21305364
14.26071 0.21377852999999997
14.26171 0.21450887000000002
14.26271 0.21523898
14.26371 0.21595918
14.26471 0.21666221
14.26571 0.21734810000000002
14.26671 0.21802429
14.26771 0.21870066
14.26871 0.21938307
14.26971 0.22006927
14.27071 0.22075039
14.27171 0.2214168
14.27271 0.22206455
14.27371 0.22269810999999998
14.27471 0.22332743
14.27571 0.2239614
14.27671 0.22460193999999997
14.27771 0.22524265
14.27871 0.22587301
14.27971 0.22648543
14.28071 0.22708031
14.28171 0.22766592
14.28271 0.22825287
14.28371 0.22884709999999997
14.28471 0.22944573
14.28571 0.23003898
14.28671 0.23061642
14.28771 0.23117395999999998
14.28871 0.23171661999999998
14.28971 0.23225532
14.29071 0.23279977
14.29171 0.23335213999999999
14.29271 0.23390562
14.29371 0.234449
14.29471 0.23497406
14.29571 0.23548095
14.29671 0.23597816
14.29771 0.23647679000000002
14.29871 0.23698318000000002
14.29971 0.23749461000000002
14.30071 0.23800109
14.30171 0.23849180000000003
14.30271 0.23896242
14.30371 0.23941795999999999
14.30471 0.23986965
14.30571 0.2403277
14.30671 0.24079457
14.30771 0.2412634
14.30871 0.24172245
14.30971 0.24216275
14.31071 0.24258392
14.31171 0.24299427999999998
14.31271 0.24340543999999997
14.31371 0.24382463
14.31471 0.24425010000000003
14.31571 0.24467224999999998
14.31671 0.24508005000000002
14.31771 0.24546838999999998
14.31871 0.24584138
14.31971 0.24620977000000002
14.32071 0.24658381000000001
14.32171 0.24696656
14.32271 0.24735186999999997
14.32371 0.24772822
14.32471 0.24808624
14.32571 0.24842476
14.32671 0.24875163
14.32771 0.24907859
14.32871 0.2494138
14.32971 0.24975663999999997
14.33071 0.25009827
14.33171 0.25042742
14.33271 0.2507377
14.33371 0.25103159999999997
14.33471 0.25131879
14.33571 0.25160969
14.33671 0.25190865
14.33771 0.25221112
14.33871 0.25250667
14.33971 0.25278586
14.34071 0.25304637
14.34171 0.25329471
14.34271 0.25354198
14.34371 0.25379681
14.34471 0.25405993
14.34571 0.25432361
14.34671 0.25457668
14.34771 0.25481156
14.34871 0.2550289
14.34971 0.25523715
14.35071 0.25544692999999996
14.35171 0.25566425000000004
14.35271 0.25588686
14.35371 0.25610584
14.35471 0.25631149999999997
14.35571 0.25649974
14.35671 0.25667474
14.35771 0.25684617
14.35871 0.25702296
14.35971 0.25720748
14.36071 0.25739399999999996
14.36171 0.25757220999999997
14.36271 0.25773379
14.36371 0.25787761000000003
14.36471 0.25801053
14.36571 0.25814301
14.36671 0.25828257000000004
14.36771 0.25842928
14.36871 0.25857578
14.36971 0.25871214000000003
14.37071 0.25883217000000003
14.37171 0.25893722
14.37271 0.25903527
14.37371 0.25913557
14.37471 0.25924274
14.37571 0.25935373
14.37671 0.25945986
14.37771 0.25955234
14.37871 0.25962803
14.37971 0.25969152
14.38071 0.25975229
14.38171 0.25981881
14.38271 0.25989325
14.38371 0.25997006
14.38471 0.26003941999999997
14.38571 0.26009334
14.38671 0.26013064
14.38771 0.26015756
14.38871 0.26018373
14.38971 0.26021614
14.39071 0.26025479
14.39171 0.26029288
14.39271 0.26032128
14.39371 0.26033444
14.39471 0.260334
14.39571 0.26032776
14.39671 0.26032464
14.39771 0.26032892
14.39871 0.26033728
14.39971 0.26034082
14.40071 0.26033057
14.40171 0.26030317
14.40271 0.2602631
14.40371 0.26022
14.40471 0.26018277
14.40571 0.26015406
14.40671 0.26012880000000005
14.40771 0.26009749
14.40871 0.2600522
14.40971 0.25999153
14.41071 0.25992135
14.41171 0.25985087
14.41271 0.25978663
14.41371 0.25972822
14.41471 0.25966843
14.41571 0.25959793000000003
14.41671 0.25951137999999996
14.41771 0.25941103
14.41871 0.25930554
14.41971 0.25920463
14.42071 0.25911301000000003
14.42171 0.25902726
14.42271 0.25893794
14.42371 0.25883544999999997
14.42471 0.25871594
14.42571 0.25858361999999996
14.42671 0.25844804
14.42771 0.25831801
14.42871 0.25819605
14.42971 0.25807694
14.43071 0.25795125
14.43171 0.25781160000000003
14.43271 0.25765738
14.43371 0.2574953
14.43471 0.25733509
14.43571 0.25718301
14.43671 0.25703772
14.43771 0.25689094
14.43871 0.25673257
14.43971 0.25655709
14.44071 0.25636721
14.44171 0.25617236
14.44271 0.25598272
14.44371 0.25580307
14.44471 0.25562984
14.44571 0.25545347
14.44671 0.25526456999999997
14.44771 0.25505987
14.44871 0.25484404
14.44971 0.25462653
14.45071 0.25441532
14.45171 0.25421171
14.45271 0.25400938
14.45371 0.25379863
14.45471 0.25357276
14.45571 0.25333262
14.45671 0.25308628
14.45771 0.25284402
14.45871 0.25261173000000003
14.45971 0.25238721
14.46071 0.25216141000000003
14.46171 0.25192411
14.46271 0.25167017999999997
14.46371 0.25140280000000004
14.46471 0.25113123
14.46571 0.25086482
14.46671 0.25060729000000004
14.46771 0.25035440999999997
14.46871 0.25009698999999996
14.46971 0.24982711999999999
14.47071 0.24954322999999998
14.47171 0.24925123000000002
14.47271 0.24896057
14.47371 0.24867798
14.47471 0.24840301
14.47571 0.24812815
14.47671 0.24784359
14.47771 0.24754342
14.47871 0.2472295
14.47971 0.24691024
14.48071 0.24659543
14.48171 0.24629009
14.48271 0.24599149
14.48371 0.24569106999999998
14.48471 0.24537996
14.48571 0.24505464999999998
14.48671 0.24471900000000002
14.48771 0.2443816
14.48871 0.24405005000000002
14.48971 0.24372609
14.49071 0.24340446
14.49171 0.24307652000000002
14.49271 0.24273591
14.49371 0.24238265999999997
14.49471 0.24202329
14.49571 0.24166671
14.49671 0.24131845999999998
14.49771 0.24097722000000002
14.49871 0.24063562000000002
14.49971 0.24028493
14.50071 0.23992048000000002
14.50171 0.23954447999999998
14.50271 0.23916455
14.50371 0.23878876000000002
14.50471 0.23842063
14.50571 0.23805709000000003
14.50671 0.23769068000000002
14.50771 0.23731447
14.50871 0.23692653
14.50971 0.23653111000000002
14.51071 0.23613577
14.51171 0.23574646999999999
14.51271 0.23536364999999998
14.51371 0.23498201999999999
14.51471 0.23459392
14.51571 0.23419417
14.51671 0.23378348
14.51771 0.23336788
14.51871 0.23295500000000002
14.51971 0.23254927
14.52071 0.23214926
14.52171 0.23174867999999998
14.52271 0.23134046
14.52371 0.23092108000000003
14.52471 0.23049279
14.52571 0.23006184000000002
14.52671 0.22963455000000002
14.52771 0.22921322000000002
14.52871 0.22879485
14.52971 0.22837311999999999
14.53071 0.22794269
14.53171 0.22750255000000003
14.53271 0.22705672
14.53371 0.22661167000000002
14.53471 0.22617215000000002
14.53571 0.22573832
14.53671 0.22530546
14.53771 0.22486709
14.53871 0.22441885
14.53971 0.22396122
14.54071 0.22349916000000003
14.54171 0.22303897
14.54271 0.22258435000000001
14.54371 0.22213429
14.54471 0.22168388
14.54571 0.22122748
14.54671 0.22076238
14.54771 0.22029038999999997
14.54871 0.2198166
14.54971 0.21934605000000001
14.55071 0.21888053
14.55171 0.21841730999999998
14.55271 0.21795097
14.55371 0.21747683999999998
14.55471 0.21699390000000002
14.55571 0.21650563
14.55671 0.2160178
14.55771 0.21553503
14.55871 0.21505789
14.55971 0.21458267999999997
14.56071 0.2141037
14.56171 0.21361677999999998
14.56271 0.21312176000000002
14.56371 0.21262248000000003
14.56471 0.21212427
14.56571 0.21163058
14.56671 0.21114082
14.56771 0.21065087
14.56871 0.2101558
14.56971 0.20965312
14.57071 0.20914448
14.57171 0.20863467
14.57271 0.20812866000000002
14.57371 0.20762833
14.57471 0.20713117
14.57571 0.20663168
14.57671 0.20612481
14.57771 0.20560904000000002
14.57871 0.20508734
14.57971 0.20456544999999998
14.58071 0.20404828
14.58171 0.20353709999999997
14.58271 0.20302881
14.58371 0.20251803
14.58471 0.20200063000000001
14.58571 0.20147627
14.58671 0.20094861
14.58771 0.20042276
14.58871 0.19990185000000002
14.58971 0.1993848
14.59071 0.19886694
14.59171 0.19834288
14.59271 0.19781017
14.59371 0.19727102
14.59471 0.19673118
14.59571 0.19619644000000003
14.59671 0.19566915000000001
14.59771 0.19514668000000002
14.59871 0.19462311999999998
14.59971 0.19409290999999998
14.60071 0.19355421
14.60171 0.19300998
14.60271 0.19246588
14.60371 0.19192656
14.60471 0.19139262999999998
14.60571 0.19086032
14.60671 0.19032407
14.60771 0.18978034
14.60871 0.18923016
14.60971 0.18867862
14.61071 0.18813169999999999
14.61171 0.18759231
14.61271 0.18705826
14.61371 0.18652341
14.61471 0.18598149
14.61571 0.18542999999999998
14.61671 0.18487184
14.61771 0.18431345
14.61871 0.18376082
14.61971 0.18321569000000001
14.62071 0.1826746
14.62171 0.18213131
14.62271 0.18158091
14.62371 0.18102309
14.62471 0.18046235
14.62571 0.1799049
14.62671 0.17935446
14.62771 0.17880971
14.62871 0.17826493
14.62971 0.17771381
14.63071 0.17715361
14.63171 0.17658714
14.63271 0.17602114
14.63371 0.17546205
14.63471 0.17491182
14.63571 0.17436673
14.63671 0.17381966
14.63771 0.17326471
14.63871 0.17270088
14.63971 0.17213267000000002
14.64071 0.17156698
14.64171 0.17100853
14.64271 0.17045684
14.64371 0.1699066
14.64471 0.16935134999999998
14.64571 0.16878786
14.64671 0.16821846
14.64771 0.16764958
14.64871 0.1670875
14.64971 0.16653421000000002
14.65071 0.16598591999999998
14.65171 0.1654354
14.65271 0.16487667
14.65371 0.16430881
14.65471 0.16373661
14.65571 0.16316747999999998
14.65671 0.16260658
14.65771 0.16205361
14.65871 0.16150303
14.65971 0.1609479
14.66071 0.16038439000000002
14.66171 0.15981438
14.66271 0.15924412000000002
14.66371 0.15868003
14.66471 0.15812438
14.66571 0.15757376
14.66671 0.15702139
14.66771 0.15646165
14.66871 0.15589386
14.66971 0.15532282
14.67071 0.15475565
14.67171 0.15419709
14.67271 0.15364636
14.67371 0.15309765
14.67471 0.15254387
14.67571 0.15198133
14.67671 0.1514121
14.67771 0.1508426
14.67871 0.15027936
14.67971 0.14972478
14.68071 0.14917572999999998
14.68171 0.14862576
14.68271 0.14806953
14.68371 0.1475064
14.68471 0.14694075
14.68571 0.14637901
14.68671 0.14582518
14.68771 0.14527809
14.68871 0.14473213
14.68971 0.14418092999999998
14.69071 0.14362168
14.69171 0.14305693
14.69271 0.14249304
14.69371 0.14193598999999998
14.69471 0.14138758
14.69571 0.14084438
14.69671 0.14030015
14.69771 0.13975
14.69871 0.13919359
14.69971 0.13863507
14.70071 0.13808021
14.70171 0.13753235
14.70271 0.13699017
14.70371 0.13644868000000002
14.70471 0.13590270000000002
14.70571 0.13535048
14.70671 0.13479487999999998
14.70771 0.13424151
14.70871 0.13369493999999998
14.70971 0.13315569000000002
14.71071 0.13261994
14.71171 0.13208204
14.71271 0.13153832
14.71371 0.1309894
14.71471 0.13043961
14.71571 0.12989398000000002
14.71671 0.12935488
14.71771 0.12882057
14.71871 0.12828658
14.71971 0.12774892
14.72071 0.12720691
14.72171 0.12666348
14.72271 0.12612313
14.72371 0.12558863
14.72471 0.12505911
14.72571 0.12453066
14.72671 0.12399898
14.72771 0.12346242
14.72871 0.12292308
14.72971 0.12238539000000001
14.73071 0.12185313
14.73171 0.12132691999999999
14.73271 0.12080391
14.73371 0.12027993
14.73471 0.11975232000000001
14.73571 0.11922178
14.73671 0.11869165000000001
14.73771 0.11816539000000001
14.73871 0.11764404
14.73971 0.11712544
14.74071 0.11660582
14.74171 0.1160826
14.74271 0.11555635
14.74371 0.11503063999999999
14.74471 0.11450953999999999
14.74571 0.11399483
14.74671 0.11348464
14.74771 0.11297471
14.74871 0.11246126000000001
14.74971 0.11194359999999999
14.75071 0.11142453999999999
14.75171 0.1109084
14.75271 0.1103979
14.75371 0.10989222000000001
14.75471 0.10938762
14.75571 0.10888015000000001
14.75671 0.10836871000000001
14.75771 0.10785598
14.75871 0.10734671999999999
14.75971 0.10684437999999999
14.76071 0.10634845
14.76171 0.10585454000000001
14.76271 0.10535718
14.76371 0.10485352
14.76471 0.10434547000000001
14.76571 0.10383856999999999
14.76671 0.10333832
14.76771 0.10284650000000001
14.76871 0.10235988
14.76971 0.10187251000000001
14.77071 0.10137976000000001
14.77171 0.10088166
14.77271 0.10038301000000001
14.77371 0.099889957
14.77471 0.099405681
14.77571 0.09892784299999999
14.77671 0.098449923
14.77771 0.09796555400000001
14.77871 0.09747307
14.77971 0.096976984
14.78071 0.096485304
14.78171 0.096004305
14.78271 0.09553426100000001
14.78371 0.095069077
14.78471 0.094600214
14.78571 0.094122312
14.78671 0.093636801
14.78771 0.09315092999999999
14.78871 0.09267286500000001
14.78971 0.09220603399999999
14.79071 0.091746659
14.79171 0.091286248
14.79271 0.090817438
14.79371 0.090339244
14.79471 0.089858129
14.79571 0.08938392299999999
14.79671 0.088923238
14.79771 0.08847484700000001
14.79871 0.08803014099999999
14.79971 0.087578571
14.80071 0.08711461
14.80171 0.086641475
14.80271 0.086169102
14.80371 0.085707643
14.80471 0.085260696
14.80571 0.08482292200000001
14.80671 0.084383611
14.80771 0.083933957
14.80871 0.08347310399999999
14.80971 0.08300888000000001
14.81071 0.082552625
14.81171 0.08211146300000001
14.81271 0.08168327
14.81371 0.08125779
14.81471 0.080823275
14.81571 0.080374349
14.81671 0.079915754
14.81771 0.079459447
14.81871 0.079016812
14.81971 0.07859115700000001
14.82071 0.07817549
14.82171 0.077757105
14.82271 0.07732602
14.82371 0.076881627
14.82471 0.076433126
14.82571 0.07599339000000001
14.82671 0.075570296
14.82771 0.07516136999999999
14.82871 0.07475529
14.82971 0.074339419
14.83071 0.073908258
14.83171 0.073467277
14.83271 0.073029398
14.83371 0.07260646700000001
14.83471 0.072201353
14.83571 0.07180596
14.83671 0.071406492
14.83771 0.070992584
14.83871 0.070564181
14.83971 0.070131634
14.84071 0.06970886
14.84171 0.069304119
14.84271 0.068914553
14.84371 0.06852807699999999
14.84471 0.06813140399999999
14.84571 0.067718874
14.84671 0.067296228
14.84771 0.066876749
14.84871 0.066472421
14.84971 0.06608594
14.85071 0.06570891100000001
14.85171 0.065327418
14.85271 0.06493128000000001
14.85371 0.064520829
14.85471 0.064106716
14.85571 0.063702877
14.85671 0.063317287
14.85771 0.062946713
14.85871 0.062578864
14.85971 0.06220052599999999
14.86071 0.061806291
14.86171 0.061402027
14.86271 0.061000941999999996
14.86371 0.060614774999999996
14.86471 0.060246051999999994
14.86571 0.059886539
14.86671 0.059522758
14.86771 0.059145002
14.86871 0.058753724
14.86971 0.05835918700000001
14.87071 0.05797458
14.87171 0.057607307
14.87271 0.057254109000000004
14.87371 0.056903338000000005
14.87471 0.056542712
14.87571 0.05616739500000001
14.87671 0.055783091
14.87771 0.055402116
14.87871 0.055035175
14.87971 0.054684293
14.88071 0.054341589999999995
14.88171 0.053994579
14.88271 0.053634477
14.88371 0.053261925
14.88471 0.052886445000000004
14.88571 0.052520062
14.88671 0.052169402
14.88771 0.051831477
14.88871 0.051495869
14.88971 0.051151757
14.89071 0.050795026
14.89171 0.050430826
14.89271 0.05006992699999999
14.89371 0.049721455000000005
14.89471 0.049386849
14.89571 0.049059006
14.89671 0.048727135000000005
14.89771 0.048383902
14.89871 0.048030209000000004
14.89971 0.047674445999999995
14.90071 0.047326862000000004
14.90171 0.04699284
14.90271 0.04666954
14.90371 0.046348001
14.90471 0.046019201
14.90571 0.04567994
14.90671 0.045334737
14.90771 0.044992584
14.90871 0.044660881
14.90971 0.0443406
14.91071 0.044025856
14.91171 0.043708007
14.91271 0.043381457
14.91371 0.043047251999999994
14.91471 0.042712202000000005
14.91571 0.04238422
14.91671 0.042067064
14.91771 0.041757984
14.91871 0.041449716
14.91971 0.041135359999999996
14.92071 0.040812857
14.92171 0.040486146
14.92271 0.040162343
14.92371 0.039846994000000004
14.92471 0.039540559999999995
14.92571 0.039238404000000005
14.92671 0.038934109
14.92771 0.038623807
14.92871 0.038308598
14.92971 0.037993555
14.93071 0.037684143
14.93171 0.037382502000000005
14.93271 0.037086115
14.93371 0.036789611
14.93471 0.036488406
14.93571 0.036181681
14.93671 0.035872773
14.93771 0.035566837
14.93871 0.035267445
14.93971 0.034974434
14.94071 0.034684289
14.94171 0.034392709
14.94271 0.034097489
14.94371 0.033799792
14.94471 0.033503075
14.94571 0.033210532
14.94671 0.032922858
14.94771 0.032637859000000005
14.94871 0.032352039
14.94971 0.032063011999999995
14.95071 0.031771086
14.95171 0.031478967999999996
14.95271 0.031189909
14.95371 0.030905608
14.95471 0.030625268
14.95571 0.030346378
14.95671 0.030066524
14.95771 0.029784985
14.95871 0.029502984
14.95971 0.02922258
14.96071 0.028945046000000002
14.96171 0.028669936
14.96271 0.028395449
14.96371 0.028119786
14.96471 0.027842473
14.96571 0.027564727
14.96671 0.027288615999999998
14.96771 0.027015663
14.96871 0.026745878999999997
14.96971 0.026477868
14.97071 0.026209885000000002
14.97171 0.025941056
14.97271 0.025671857000000003
14.97371 0.025403596
14.97471 0.025137296
14.97571 0.024872857999999998
14.97671 0.024609121999999997
14.97771 0.024344772
14.97871 0.024079418
14.97971 0.023814014
14.98071 0.023550287
14.98171 0.023289563
14.98271 0.023031817
14.98371 0.022775641
14.98471 0.022519163
14.98571 0.022261291000000002
14.98671 0.022002394
14.98771 0.021743962000000002
14.98871 0.021487496000000002
14.98971 0.021233418
14.99071 0.020980807
14.99171 0.020728137
14.99271 0.020474488000000002
14.99371 0.02022035
14.99471 0.0199674
14.99571 0.019717357999999997
14.99671 0.01947072
14.99771 0.019226261
14.99871 0.018981688
14.99971 0.018735051
15.00071 0.01848597
15.00171 0.018235855
15.00271 0.01798696
15.00371 0.017740927
15.00471 0.017497783
15.00571 0.017256083000000002
15.00671 0.017014061
15.00771 0.016770969
15.00871 0.016527655000000002
15.00971 0.016285965
15.01071 0.016047376000000002
15.01171 0.015811816
15.01271 0.015577511999999998
15.01371 0.015342036
15.01471 0.015103834000000002
15.01571 0.014863262000000002
15.01671 0.014622396
15.01771 0.01438374
15.01871 0.014148692000000001
15.01971 0.013916765
15.02071 0.013686058999999999
15.02171 0.013454621000000002
15.02271 0.013221764999999998
15.02371 0.012988444000000002
15.02471 0.012756449999999999
15.02571 0.012527037000000001
15.02671 0.012299925
15.02771 0.012073402
15.02871 0.011845455
15.02971 0.011615174
15.03071 0.011383445
15.03171 0.011152479
15.03271 0.010924447
15.03371 0.010700134
15.03471 0.010478508
15.03571 0.010257446
15.03671 0.010035116
15.03771 0.0098110904
15.03871 0.009586453200000001
15.03971 0.0093629053
15.04071 0.0091415008
15.04171 0.0089219116
15.04271 0.0087027111
15.04371 0.0084824547
15.04471 0.0082607876
15.04571 0.0080387916
15.04671 0.0078183271
15.04771 0.0076008109
15.04871 0.007386259700000001
15.04971 0.0071732531000000006
15.05071 0.0069598223
15.05171 0.006744676600000001
15.05271 0.0065279404
15.05371 0.0063109386
15.05471 0.0060952298
15.05571 0.00588156
15.05671 0.005669459999999999
15.05771 0.0054577213
15.05871 0.0052453775000000005
15.05971 0.005032472499999999
15.06071 0.0048200566999999995
15.06171 0.004609426099999999
15.06271 0.0044011427
15.06371 0.0041945368
15.06471 0.0039880579000000005
15.06571 0.0037802503
15.06671 0.0035706897
15.06771 0.003360249
15.06871 0.0031505137
15.06971 0.0029427583
15.07071 0.0027371867
15.07171 0.0025329311
15.07271 0.0023287805
15.07371 0.0021240994
15.07471 0.0019192661
15.07571 0.0017153278999999999
15.07671 0.0015131272
15.07771 0.0013125446000000001
15.07871 0.0011124308
15.07971 0.00091131215
15.08071 0.00070840965
15.08171 0.00050425142
15.08271 0.00030043686
15.08371 9.8667169e-05
15.08471 -0.00010030993999999999
15.08571 -0.00029714092
15.08671 -0.00049338428
15.08771 -0.00069044468
15.08871 -0.0008886468099999999
15.08971 -0.0010870974000000001
15.09071 -0.0012844172
15.09171 -0.001479827
15.09271 -0.0016738057
15.09371 -0.0018678244
15.09471 -0.0020633066
15.09571 -0.0022605248999999997
15.09671 -0.0024582305000000002
15.09771 -0.002654329
15.09871 -0.0028472008
15.09971 -0.0030367995
15.10071 -0.0032247739
15.10171 -0.0034134762
15.10271 -0.0036044905
15.10371 -0.0037976435
15.10471 -0.0039911687
15.10571 -0.0041829204
15.10671 -0.0043718388
15.10771 -0.0045586585
15.10871 -0.004745369
15.10971 -0.0049337777
15.11071 -0.005124147
15.11171 -0.005314876400000001
15.11271 -0.0055035052
15.11371 -0.0056883979
15.11471 -0.0058699883
15.11571 -0.0060506922
15.11671 -0.006233467100000001
15.11771 -0.0064199092
15.11871 -0.006609151
15.11971 -0.006798316499999999
15.12071 -0.0069843009000000005
15.12171 -0.0071657356
15.12271 -0.0073438474
15.12371 -0.0075216267
15.12471 -0.007701823799999999
15.12571 -0.0078851001
15.12671 -0.0080695827
15.12771 -0.0082521539
15.12871 -0.008430647
15.12971 -0.0086054657
15.13071 -0.0087794848
15.13171 -0.0089562222
15.13271 -0.009137441500000001
15.13371 -0.0093217954
15.13471 -0.0095054726
15.13571 -0.009684532400000001
15.13671 -0.0098574426
15.13771 -0.010026150000000001
15.13871 -0.010194926
15.13971 -0.010367665
15.14071 -0.010545387
15.14171 -0.010725582
15.14271 -0.010903879
15.14371 -0.011076964
15.14471 -0.011244849
15.14571 -0.011410913
15.14671 -0.011579658
15.14771 -0.011753609
15.14871 -0.011931443
15.14971 -0.012108665000000001
15.15071 -0.012280491999999999
15.15171 -0.012445076
15.15271 -0.012604932000000001
15.15371 -0.012765519000000001
15.15471 -0.012931797
15.15571 -0.013104963999999998
15.15671 -0.013281571
15.15771 -0.013455634
15.15871 -0.013622474
15.15971 -0.013781791000000002
15.16071 -0.013937889999999998
15.16171 -0.014096867999999999
15.16271 -0.014262549999999999
15.16371 -0.01443386
15.16471 -0.014605436000000001
15.16571 -0.014771167
15.16671 -0.014928363
15.16771 -0.01507976
15.16871 -0.015231932000000002
15.16971 -0.015391038
15.17071 -0.015558665
15.17171 -0.015730548
15.17271 -0.01589915
15.17371 -0.016058504
15.17471 -0.016208178
15.17571 -0.016353694
15.17671 -0.016503021
15.17771 -0.016661354
15.17871 -0.016827615
15.17971 -0.016995051
15.18071 -0.017155628
15.18171 -0.017305398
15.18271 -0.017447261999999998
15.18371 -0.017589211
15.18471 -0.017739105
15.18571 -0.017899361
15.18671 -0.018065152
15.18771 -0.018227407
15.18871 -0.018378756
15.18971 -0.018518526
15.19071 -0.018653415
15.19171 -0.018793257
15.19271 -0.018944567
15.19371 -0.0191061
15.19471 -0.019269464
15.19571 -0.0194245
15.19671 -0.019565986
15.19771 -0.019697213
15.19871 -0.019827981
15.19971 -0.019968204
15.20071 -0.020121287
15.20171 -0.020281703
15.20271 -0.020438476
15.20371 -0.020582405
15.20471 -0.020712276
15.20571 -0.020835879
15.20671 -0.020965025999999998
15.20771 -0.021107749
15.20871 -0.021262826
15.20971 -0.021420351
15.21071 -0.021568134
15.21171 -0.021699783
15.21271 -0.021819111000000002
15.21371 -0.021937852
15.21471 -0.022068014
15.21571 -0.022213893999999998
15.21671 -0.022369029
15.21771 -0.022520266
15.21871 -0.022656371999999998
15.21971 -0.022775549
15.22071 -0.022886822
15.22171 -0.023004228
15.22271 -0.023137559999999998
15.22371 -0.023285748999999998
15.22471 -0.023437376000000003
15.22571 -0.023578091
15.22671 -0.023700144
15.22771 -0.02380769
15.22871 -0.023914248
15.22971 -0.024033853
15.23071 -0.024171674
15.23171 -0.024320369
15.23271 -0.024464712000000003
15.23371 -0.024591587
15.23471 -0.024698762000000003
15.23571 -0.024796606
15.23671 -0.024901444000000002
15.23771 -0.025024818
15.23871 -0.025165759
15.23971 -0.025311235
15.24071 -0.025444623000000003
15.24171 -0.025556708
15.24271 -0.025651895
15.24371 -0.025745464
15.24471 -0.02585352
15.24571 -0.025982263999999998
15.24671 -0.026123676999999998
15.24771 -0.026260645000000003
15.24871 -0.026378228000000004
15.24971 -0.026473653
15.25071 -0.026558375
15.25171 -0.026650688999999998
15.25271 -0.026763676000000004
15.25371 -0.026896420999999997
15.25471 -0.02703442
15.25571 -0.027159011
15.25671 -0.027259700999999997
15.25771 -0.027341238
15.25871 -0.02742064
15.25971 -0.027516051
15.26071 -0.027634719
15.26171 -0.027768064
15.26271 -0.027897203
15.26371 -0.028005378999999997
15.26471 -0.028089108
15.26571 -0.028160631000000002
15.26671 -0.028239920999999998
15.26771 -0.028341485000000003
15.26871 -0.028464640000000003
15.26971 -0.028593794999999998
15.27071 -0.028708637999999998
15.27171 -0.028797590999999997
15.27271 -0.028865588999999997
15.27371 -0.028931006000000002
15.27471 -0.029013614
15.27571 -0.029121496
15.27671 -0.029245589000000002
15.27771 -0.02936552
15.27871 -0.029462989
15.27971 -0.029533873999999998
15.28071 -0.029591049
15.28171 -0.029655955999999997
15.28271 -0.02974447
15.28371 -0.029856362
15.28471 -0.029975371
15.28571 -0.030079909
15.28671 -0.030157368999999996
15.28771 -0.030212555000000002
15.28871 -0.030264621999999998
15.28971 -0.030334454
15.29071 -0.030430825
15.29171 -0.030544463999999997
15.29271 -0.030654039999999997
15.29371 -0.030740153
15.29471 -0.030798139
15.29571 -0.030841201
15.29671 -0.030891772
15.29771 -0.030966757999999997
15.29871 -0.031066404
15.29971 -0.03117412
15.30071 -0.031267456
15.30171 -0.031332936
15.30271 -0.031375008999999995
15.30371 -0.031413135
15.30471 -0.03146893
15.30571 -0.03155185
15.30671 -0.031652857
15.30771 -0.031750323000000004
15.30871 -0.031824255999999995
15.30971 -0.031869483
15.31071 -0.031899102
15.31171 -0.031935874999999996
15.31271 -0.031997261
15.31371 -0.03208394
15.31471 -0.032179398
15.31571 -0.032260822
15.31671 -0.032314137
15.31771 -0.032343250000000004
15.31871 -0.032367406
15.31971 -0.032408437000000005
15.32071 -0.032476342
15.32171 -0.032562698
15.32271 -0.032646256
15.32371 -0.032706984
15.32471 -0.032739315
15.32571 -0.032755829
15.32671 -0.032778971999999997
15.32771 -0.032826295
15.32871 -0.032898923000000004
15.32971 -0.032980862
15.33071 -0.033049542
15.33171 -0.033090607
15.33271 -0.033107249
15.33371 -0.033117938
15.33471 -0.033144164000000004
15.33571 -0.033196268
15.33671 -0.033266752000000004
15.33771 -0.033335362
15.33871 -0.033382568
15.33971 -0.033402475
15.34071 -0.03340668
15.34171 -0.033416575999999996
15.34271 -0.033449233
15.34371 -0.033506175
15.34471 -0.033572435
15.34571 -0.033626411
15.34671 -0.033654005
15.34771 -0.033657758999999995
15.34871 -0.033655015
15.34971 -0.033666426
15.35071 -0.033702457
15.35171 -0.033756698
15.35271 -0.033810335999999996
15.35371 -0.033844687
15.35471 -0.033853468
15.35571 -0.033846762
15.35671 -0.033844172
15.35771 -0.033861765
15.35871 -0.033901495000000004
15.35971 -0.033949988
15.36071 -0.033987442
15.36171 -0.034000658
15.36271 -0.033991644
15.36371 -0.033976181
15.36471 -0.033973434000000004
15.36571 -0.03399346
15.36671 -0.034030856
15.36771 -0.034068545
15.36871 -0.034089098
15.36971 -0.034086054000000005
15.37071 -0.034067873
15.37171 -0.034052052
15.37271 -0.034053446
15.37371 -0.03407457
15.37471 -0.034104159999999994
15.37571 -0.034124823
15.37671 -0.034124596
15.37771 -0.034104747
15.37871 -0.034078804000000004
15.37971 -0.034063551000000004
15.38071 -0.034068021000000004
15.38171 -0.034087713
15.38271 -0.034107722
15.38371 -0.034112562
15.38471 -0.034096176
15.38571 -0.034065617
15.38671 -0.034036141
15.38771 -0.034021112
15.38871 -0.034023426
15.38971 -0.034033964
15.39071 -0.034037928
15.39171 -0.034024686
15.39271 -0.033994636
15.39371 -0.033958664
15.39471 -0.033930744
15.39571 -0.033918681
15.39671 -0.033919108999999996
15.39771 -0.033919886
15.39871 -0.033908174
15.39971 -0.033878781999999996
15.40071 -0.033837333
15.40171 -0.033796352
15.40271 -0.033767009
15.40371 -0.033751971
15.40471 -0.033744003
15.40571 -0.033730987
15.40671 -0.033703953
15.40771 -0.033662736
15.40871 -0.033615745
15.40971 -0.033574167
15.41071 -0.033544586
15.41171 -0.033524861999999996
15.41271 -0.03350586
15.41371 -0.033477647
15.41471 -0.033435994
15.41571 -0.033384925
15.41671 -0.033333815999999995
15.41771 -0.033291118
15.41871 -0.033258926
15.41971 -0.033231862
15.42071 -0.033200849
15.42171 -0.033159091
15.42271 -0.033106335
15.42371 -0.033048712
15.42471 -0.032994483
[truncated: 824,004 more chars]
