# Supplementary material for: 2D Synthetic dataset of numerical simulations of long-period seismicity in a volcanic edifice and related sensitivity kernels
Source: Data Brief. 2021 Jan 25;34:106673. doi: 10.1016/j.dib.2020.106673 (PMC7841316; doi:10.1016/j.dib.2020.106673)
Supplement: Supplementary Data S1 — Supplementary Raw Research Data. This is open data under the CC BY license http://creativecommons.org/licenses/by/4.0/ [file mmc1.zip › Dataset/OUTPUT_SEISMOGRAMS/9000_3000/disp_Z_homo_16000_1580_ISO7e-1Hz.semd]

-1.714286 0.0
-1.713286 0.0
-1.712286 0.0
-1.711286 0.0
-1.710286 0.0
-1.709286 0.0
-1.708286 0.0
-1.707286 0.0
-1.706286 0.0
-1.705286 0.0
-1.704286 0.0
-1.703286 0.0
-1.702286 0.0
-1.701286 0.0
-1.700286 0.0
-1.699286 0.0
-1.698286 0.0
-1.697286 0.0
-1.696286 0.0
-1.695286 0.0
-1.694286 0.0
-1.693286 0.0
-1.692286 0.0
-1.691286 0.0
-1.690286 -1.1762697e-36
-1.689286 -4.0704653999999996e-36
-1.688286 -1.0788081e-35
-1.687286 -2.5744066e-35
-1.686286 -5.7934943e-35
-1.685286 -1.2385617e-34
-1.684286 -2.5625445e-34
-1.683286 -5.1597565e-34
-1.682286 -1.0117511000000001e-33
-1.681286 -1.9347667e-33
-1.680286 -3.6130667e-33
-1.679286 -6.5975246e-33
-1.678286 -1.1794145999999999e-32
-1.677286 -2.0663016e-32
-1.676286 -3.5512285999999997e-32
-1.675286 -5.9923015e-32
-1.674286 -9.9351286e-32
-1.673286 -1.6196378e-31
-1.672286 -2.5977253e-31
-1.671286 -4.1014243e-31
-1.670286 -6.377451400000001e-31
-1.669286 -9.7702513e-31
-1.668286 -1.4752162000000001e-30
-1.667286 -2.1958941e-30
-1.666286 -3.2229625e-30
-1.665286 -4.6648159e-30
-1.664286 -6.6582081e-30
-1.663286 -9.3710216e-30
-1.662286 -1.3002674e-29
-1.661286 -1.7780262e-29
-1.660286 -2.3947672e-29
-1.659286 -3.1743774e-29
-1.658286 -4.1364283e-29
-1.657286 -5.2900025e-29
-1.656286 -6.6241965e-29
-1.655286 -8.0940328e-29
-1.654286 -9.600156100000001e-29
-1.653286 -1.0960265e-28
-1.652286 -1.1869681e-28
-1.651286 -1.1847879e-28
-1.650286 -1.0167078999999999e-28
-1.649286 -5.7582197e-29
-1.648286 2.9112921e-29
-1.647286 1.7994666999999998e-28
-1.646286 4.246525799999999e-28
-1.645286 8.036737900000001e-28
-1.644286 1.3712837999999999e-27
-1.643286 2.1994321999999998e-27
-1.642286 3.3824373e-27
-1.641286 5.0426621e-27
-1.640286 7.337314e-27
-1.639286 1.0466523000000001e-26
-1.638286 1.4682841e-26
-1.637286 2.0302333e-26
-1.636286 2.7717384e-26
-1.635286 3.7411379000000003e-26
-1.634286 4.9975345e-26
-1.633286 6.6126641e-26
-1.632286 8.672975799999999e-26
-1.631286 1.1281917e-25
-1.630286 1.4562419e-25
-1.629286 1.8659565000000001e-25
-1.628286 2.3743409e-25
-1.627286 3.001192e-25
-1.626286 3.7693977e-25
-1.625286 4.7052364e-25
-1.624286 5.8386685e-25
-1.623286 7.2036066e-25
-1.622286 8.8381549e-25
-1.621286 1.0784801999999999e-24
-1.620286 1.3090549e-24
-1.619286 1.5806951e-24
-1.618286 1.8990059e-24
-1.617286 2.2700226e-24
-1.616286 2.7001757000000004e-24
-1.615286 3.1962367e-24
-1.614286 3.765243e-24
-1.613286 4.414396e-24
-1.612286 5.1509308e-24
-1.611286 5.9819537999999996e-24
-1.610286 6.914242e-24
-1.609286 7.954003799999999e-24
-1.608286 9.106592999999999e-24
-1.607286 1.0376177e-23
-1.606286 1.176535e-23
-1.605286 1.3274692e-23
-1.604286 1.4902274e-23
-1.603286 1.6643088e-23
-1.602286 1.8488427e-23
-1.601286 2.042519e-23
-1.600286 2.2435128e-23
-1.599286 2.4494008e-23
-1.598286 2.6570726e-23
-1.597286 2.8626345e-23
-1.596286 3.0613064e-23
-1.595286 3.2473144e-23
-1.594286 3.4137756e-23
-1.593286 3.5525801e-23
-1.592286 3.6542675e-23
-1.591286 3.7079009e-23
-1.590286 3.700939e-23
-1.589286 3.6191061999999997e-23
-1.588286 3.4462663e-23
-1.587286 3.1642969e-23
-1.586286 2.7529685e-23
-1.585286 2.1898335000000003e-23
-1.584286 1.4501220000000002e-23
-1.583286 5.066538e-24
-1.582286 -6.7023471e-24
-1.581286 -2.1127423000000002e-23
-1.580286 -3.8556289e-23
-1.579286 -5.9362123e-23
-1.578286 -8.39433e-23
-1.577286 -1.1272257e-22
-1.576286 -1.4614578e-22
-1.575286 -1.8468003000000001e-22
-1.574286 -2.2881118e-22
-1.573286 -2.7904071e-22
-1.572286 -3.3588171000000003e-22
-1.571286 -3.9985395e-22
-1.570286 -4.7147806e-22
-1.569286 -5.512685e-22
-1.568286 -6.397253300000001e-22
-1.567286 -7.373247000000001e-22
-1.566286 -8.4450810000000005e-22
-1.565286 -9.6166964e-22
-1.564286 -1.0891421e-21
-1.563286 -1.2271814e-21
-1.562286 -1.3759484e-21
-1.561286 -1.5354903e-21
-1.560286 -1.7057188e-21
-1.559286 -1.8863868e-21
-1.558286 -2.0770643e-21
-1.557286 -2.2771101e-21
-1.556286 -2.4856442000000003e-21
-1.555286 -2.7015173e-21
-1.554286 -2.9232787e-21
-1.553286 -3.1491441000000002e-21
-1.552286 -3.3769614e-21
-1.551286 -3.6041764e-21
-1.550286 -3.8277988999999995e-21
-1.549286 -4.0443686999999995e-21
-1.548286 -4.2499222e-21
-1.547286 -4.4399616e-21
-1.546286 -4.6094263e-21
-1.545286 -4.7526673e-21
-1.544286 -4.8634262e-21
-1.543286 -4.9348175e-21
-1.542286 -4.9593202e-21
-1.541286 -4.9287736e-21
-1.540286 -4.8343825999999995e-21
-1.539286 -4.6667329e-21
-1.538286 -4.4158152e-21
-1.537286 -4.0710628e-21
-1.536286 -3.6213998e-21
-1.535286 -3.0553059000000003e-21
-1.534286 -2.360893e-21
-1.533286 -1.5259990000000001e-21
-1.532286 -5.3829821e-22
-1.531286 6.1457286e-22
-1.530286 1.9448703e-21
-1.529286 3.4645821e-21
-1.528286 5.1852480000000004e-21
-1.527286 7.1177638e-21
-1.526286 9.2721688e-21
-1.525286 1.1657415e-20
-1.524286 1.428113e-20
-1.523286 1.7149353e-20
-1.522286 2.0266271e-20
-1.521286 2.3633947e-20
-1.520286 2.7252037e-20
-1.519286 3.1117501e-20
-1.518286 3.5224325999999995e-20
-1.517286 3.9563237e-20
-1.516286 4.4121436999999995e-20
-1.515286 4.8882335e-20
-1.514286 5.3825309999999995e-20
-1.513286 5.892548600000001e-20
-1.512286 6.4153541e-20
-1.511286 6.9475538e-20
-1.510286 7.4852792e-20
-1.509286 8.0241785e-20
-1.508286 8.5594129e-20
-1.507286 9.0856551e-20
-1.506286 9.5970965e-20
-1.505286 1.0087458e-19
-1.504286 1.0550007999999999e-19
-1.503286 1.0977584e-19
-1.502286 1.1362624e-19
-1.501286 1.1697200999999999e-19
-1.500286 1.1973067999999998e-19
-1.499286 1.2181703e-19
-1.498286 1.2314366000000002e-19
-1.497286 1.236216e-19
-1.496286 1.2316097e-19
-1.495286 1.2167167999999999e-19
-1.494286 1.190642e-19
-1.493286 1.1525033e-19
-1.492286 1.1014406e-19
-1.491286 1.0366237000000001e-19
-1.490286 9.5726153e-20
-1.489286 8.6260983e-20
-1.488286 7.5198059e-20
-1.487286 6.2474987e-20
-1.486286 4.8036606e-20
-1.485286 3.1835753e-20
-1.484286 1.3833994e-20
-1.483286 -5.9977315999999994e-21
-1.482286 -2.7678499e-20
-1.481286 -5.1216894000000004e-20
-1.480286 -7.6610571e-20
-1.479286 -1.0384591e-19
-1.478286 -1.3289777000000001e-19
-1.477286 -1.6372933e-19
-1.476286 -1.96292e-19
-1.475286 -2.3052549999999997e-19
-1.474286 -2.6635795e-19
-1.473286 -3.0370613e-19
-1.472286 -3.4247571e-19
-1.471286 -3.8256166e-19
-1.470286 -4.238486e-19
-1.469286 -4.6621127e-19
-1.468286 -5.0951511e-19
-1.467286 -5.536166e-19
-1.466286 -5.9836371e-19
-1.465286 -6.4359652e-19
-1.464286 -6.8914735e-19
-1.463286 -7.3484116e-19
-1.462286 -7.804957199999999e-19
-1.461286 -8.2592175e-19
-1.460286 -8.7092263e-19
-1.459286 -9.152944099999999e-19
-1.458286 -9.588252e-19
-1.457286 -1.0012945e-18
-1.456286 -1.0424727e-18
-1.455286 -1.0821195e-18
-1.454286 -1.1199834e-18
-1.453286 -1.1557994999999999e-18
-1.452286 -1.1892885000000001e-18
-1.451286 -1.2201545000000001e-18
-1.450286 -1.2480833999999999e-18
-1.449286 -1.2727405999999999e-18
-1.448286 -1.2937688999999999e-18
-1.447286 -1.3107865e-18
-1.446286 -1.3233849e-18
-1.445286 -1.3311267e-18
-1.444286 -1.3335439e-18
-1.443286 -1.3301362e-18
-1.442286 -1.3203695e-18
-1.441286 -1.3036757e-18
-1.440286 -1.2794512000000001e-18
-1.439286 -1.2470581e-18
-1.438286 -1.2058243e-18
-1.437286 -1.1550454e-18
-1.436286 -1.0939867e-18
-1.435286 -1.0218875e-18
-1.434286 -9.3796401e-19
-1.433286 -8.4141595e-19
-1.432286 -7.314326e-19
-1.431286 -6.0720029e-19
-1.430286 -4.6791168e-19
-1.429286 -3.1277553e-19
-1.428286 -1.4102826e-19
-1.427286 4.8053761e-20
-1.426286 2.5514043e-19
-1.425286 4.808333e-19
-1.424286 7.2564985e-19
-1.423286 9.90007e-19
-1.422286 1.2742038e-18
-1.421286 1.5784035999999999e-18
-1.420286 1.9026159e-18
-1.419286 2.246678e-18
-1.418286 2.6102369e-18
-1.417286 2.9927314000000003e-18
-1.416286 3.3933746999999998e-18
-1.415286 3.8111384e-18
-1.414286 4.2447374e-18
-1.413286 4.6926162999999996e-18
-1.412286 5.1529381e-18
-1.411286 5.6235745e-18
-1.410286 6.1020996999999996e-18
-1.409286 6.5857865e-18
-1.408286 7.071603900000001e-18
-1.407286 7.5562232e-18
-1.406286 8.0360209e-18
-1.405286 8.5070918e-18
-1.404286 8.965262000000001e-18
-1.403286 9.4061086e-18
-1.402286 9.8249831e-18
-1.401286 1.021704e-17
-1.400286 1.0577265e-17
-1.399286 1.0900519e-17
-1.398286 1.1181573e-17
-1.397286 1.1415154e-17
-1.396286 1.1595998000000002e-17
-1.395286 1.1718898e-17
-1.394286 1.1778761000000001e-17
-1.393286 1.1770668999999998e-17
-1.392286 1.1689935e-17
-1.391286 1.1532167000000002e-17
-1.390286 1.1293331e-17
-1.389286 1.0969816e-17
-1.388286 1.0558491999999999e-17
-1.387286 1.0056775e-17
-1.386286 9.4626832e-18
-1.385286 8.7748961e-18
-1.384286 7.992803300000001e-18
-1.383286 7.1165534e-18
-1.382286 6.1470958e-18
-1.381286 5.0862160000000006e-18
-1.380286 3.9365641999999994e-18
-1.379286 2.7016748000000002e-18
-1.378286 1.3859791e-18
-1.377286 -5.1925352e-21
-1.376286 -1.4656170000000001e-18
-1.375286 -2.9881961e-18
-1.374286 -4.5649833e-18
-1.373286 -6.1872218e-18
-1.372286 -7.8453926e-18
-1.371286 -9.5292738e-18
-1.370286 -1.1228009000000001e-17
-1.369286 -1.2930187e-17
-1.368286 -1.4623930000000002e-17
-1.367286 -1.6296991000000002e-17
-1.366286 -1.7936857999999998e-17
-1.365286 -1.9530869e-17
-1.364286 -2.1066324e-17
-1.363286 -2.2530619e-17
-1.362286 -2.3911359e-17
-1.361286 -2.5196499999999997e-17
-1.360286 -2.637447e-17
-1.359286 -2.7434306e-17
-1.358286 -2.8365773e-17
-1.357286 -2.9159492000000003e-17
-1.356286 -2.9807058e-17
-1.355286 -3.0301154e-17
-1.354286 -3.0635645e-17
-1.353286 -3.0805682e-17
-1.352286 -3.0807781e-17
-1.351286 -3.0639889000000004e-17
-1.350286 -3.0301447999999996e-17
-1.349286 -2.9793435e-17
-1.348286 -2.9118386e-17
-1.347286 -2.8280416e-17
-1.346286 -2.7285211999999997e-17
-1.345286 -2.6140011000000003e-17
-1.344286 -2.4853569e-17
-1.343286 -2.3436108e-17
-1.342286 -2.1899247e-17
-1.341286 -2.0255928e-17
-1.340286 -1.8520309000000002e-17
-1.339286 -1.6707667000000002e-17
-1.338286 -1.4834275e-17
-1.337286 -1.2917269e-17
-1.336286 -1.0974517e-17
-1.335286 -9.0244668e-18
-1.334286 -7.086000699999999e-18
-1.333286 -5.1782786e-18
-1.332286 -3.3205831e-18
-1.331286 -1.5321643999999998e-18
-1.330286 1.6791482e-19
-1.329286 1.7609313e-18
-1.328286 3.2286456e-18
-1.327286 4.5534422e-18
-1.326286 5.718465e-18
-1.325286 6.7077400999999995e-18
-1.324286 7.5062925e-18
-1.323286 8.1002534e-18
-1.322286 8.4769573e-18
-1.321286 8.625030299999999e-18
-1.320286 8.534467000000001e-18
-1.319286 8.1967046e-18
-1.318286 7.604685e-18
-1.317286 6.7529099e-18
-1.316286 5.6374962999999996e-18
-1.315286 4.2562242e-18
-1.314286 2.6085843e-18
-1.313286 6.958277999999999e-19
-1.312286 -1.4789851999999999e-18
-1.311286 -3.910928e-18
-1.310286 -6.5931465e-18
-1.309286 -9.5167898e-18
-1.308286 -1.267093e-17
-1.307286 -1.6042469000000002e-17
-1.306286 -1.9616042e-17
-1.305286 -2.3373890999999998e-17
-1.304286 -2.7295745e-17
-1.303286 -3.1358676e-17
-1.302286 -3.5536938e-17
-1.301286 -3.9801814e-17
-1.300286 -4.4121431e-17
-1.299286 -4.8460593e-17
-1.298286 -5.2780591000000004e-17
-1.297286 -5.703904e-17
-1.296286 -6.1189693e-17
-1.295286 -6.5182303e-17
-1.294286 -6.8962466e-17
-1.293286 -7.247153700000001e-17
-1.292286 -7.5646536e-17
-1.291286 -7.842012900000001e-17
-1.290286 -8.072064199999999e-17
-1.289286 -8.2472151e-17
-1.288286 -8.359461899999999e-17
-1.287286 -8.4004131e-17
-1.286286 -8.36132e-17
-1.285286 -8.2331173e-17
-1.284286 -8.006475500000001e-17
-1.283286 -7.6718593e-17
-1.282286 -7.2196034e-17
-1.281286 -6.639995399999999e-17
-1.280286 -5.9233737e-17
-1.279286 -5.0602345e-17
-1.278286 -4.0413548e-17
-1.277286 -2.8579248e-17
-1.276286 -1.5016925e-17
-1.275286 3.4881181e-19
-1.274286 1.7584571e-17
-1.273286 3.6746434e-17
-1.272286 5.787814299999999e-17
-1.271286 8.1009235e-17
-1.270286 1.0615312e-16
-1.269286 1.3330518e-16
-1.268286 1.6244083e-16
-1.267286 1.9351365000000002e-16
-1.266286 2.2645353e-16
-1.265286 2.6116500999999997e-16
-1.264286 2.9752558000000003e-16
-1.263286 3.3538433e-16
-1.262286 3.7456066e-16
-1.261286 4.1484315000000003e-16
-1.260286 4.5598898e-16
-1.259286 4.977232199999999e-16
-1.258286 5.3973887e-16
-1.257286 5.816968999999999e-16
-1.256286 6.232269099999999e-16
-1.255286 6.6392816e-16
-1.254286 7.033708700000001e-16
-1.253286 7.4109816e-16
-1.252286 7.7662838e-16
-1.251286 8.0945802e-16
-1.250286 8.390648e-16
-1.249286 8.6491179e-16
-1.248286 8.864514100000001e-16
-1.247286 9.0313019e-16
-1.246286 9.1439407e-16
-1.245286 9.196939e-16
-1.244286 9.1849143e-16
-1.243286 9.1026561e-16
-1.242286 8.945193200000001e-16
-1.241286 8.707861e-16
-1.240286 8.3863723e-16
-1.239286 7.9768881e-16
-1.238286 7.4760915e-16
-1.237286 6.8812564e-16
-1.236286 6.190319e-16
-1.235286 5.4019464e-16
-1.234286 4.5156005e-16
-1.233286 3.5315992e-16
-1.232286 2.4511730999999997e-16
-1.231286 1.2765148e-16
-1.230286 1.0822950000000001e-18
-1.229286 -1.3416620000000001e-16
-1.228286 -2.7756308e-16
-1.227286 -4.2846872e-16
-1.226286 -5.8613406e-16
-1.225286 -7.4970084e-16
-1.224286 -9.1820324e-16
-1.223286 -1.0905703e-15
-1.222286 -1.2656299e-15
-1.221286 -1.442114e-15
-1.220286 -1.6186647e-15
-1.219286 -1.7938426e-15
-1.218286 -1.9661349e-15
-1.217286 -2.1339662e-15
-1.216286 -2.2957096e-15
-1.215286 -2.4496995e-15
-1.214286 -2.5942449e-15
-1.213286 -2.7276438e-15
-1.212286 -2.8481991999999998e-15
-1.211286 -2.9542345e-15
-1.210286 -3.0441107000000003e-15
-1.209286 -3.1162438e-15
-1.208286 -3.1691222e-15
-1.207286 -3.2013236e-15
-1.206286 -3.211534e-15
-1.205286 -3.1985644999999996e-15
-1.204286 -3.1613678e-15
-1.203286 -3.099056e-15
-1.202286 -3.0109146e-15
-1.201286 -2.8964182e-15
-1.200286 -2.7552437e-15
-1.199286 -2.5872825e-15
-1.198286 -2.3926512e-15
-1.197286 -2.1717003e-15
-1.196286 -1.9250212e-15
-1.195286 -1.6534512e-15
-1.194286 -1.3580769000000001e-15
-1.193286 -1.0402343e-15
-1.192286 -7.0150756e-16
-1.191286 -3.4372475e-16
-1.190286 3.1048372e-17
-1.189286 4.2051731999999997e-16
-1.188286 8.221701300000001e-16
-1.187286 1.233291e-15
-1.186286 1.6509762000000001e-15
-1.185286 2.0721531e-15
-1.184286 2.4935993e-15
-1.183286 2.9119663e-15
-1.182286 3.3238033e-15
-1.181286 3.7255827999999996e-15
-1.180286 4.113729e-15
-1.179286 4.4846457e-15
-1.178286 4.8347466e-15
-1.177286 5.1604854000000004e-15
-1.176286 5.4583872e-15
-1.175286 5.7250791e-15
-1.174286 5.957323e-15
-1.173286 6.1520453e-15
-1.172286 6.3063661e-15
-1.171286 6.4176318e-15
-1.170286 6.4834396999999996e-15
-1.169286 6.5016673999999995e-15
-1.168286 6.4704965999999996e-15
-1.167286 6.3884363e-15
-1.166286 6.254345e-15
-1.165286 6.067447199999999e-15
-1.164286 5.8273518e-15
-1.163286 5.5340633e-15
-1.162286 5.1879934e-15
-1.161286 4.7899687e-15
-1.160286 4.3412341e-15
-1.159286 3.843455e-15
-1.158286 3.2987146e-15
-1.157286 2.70951e-15
-1.156286 2.0787435999999997e-15
-1.155286 1.4097115e-15
-1.154286 7.0609006e-16
-1.153286 -2.8081236e-17
-1.152286 -7.884197599999999e-16
-1.151286 -1.5702219000000002e-15
-1.150286 -2.3684881000000003e-15
-1.149286 -3.1779495e-15
-1.148286 -3.9930973e-15
-1.147286 -4.808214e-15
-1.146286 -5.617406000000001e-15
-1.145286 -6.4146368e-15
-1.144286 -7.193764100000001e-15
-1.143286 -7.948575e-15
-1.142286 -8.6728233e-15
-1.141286 -9.3602673e-15
-1.140286 -1.000471e-14
-1.139286 -1.0600035e-14
-1.138286 -1.1140247e-14
-1.137286 -1.1619510999999998e-14
-1.136286 -1.2032188e-14
-1.135286 -1.2372875e-14
-1.134286 -1.2636445000000001e-14
-1.133286 -1.2818079e-14
-1.132286 -1.2913307e-14
-1.131286 -1.2918043e-14
-1.130286 -1.2828616e-14
-1.129286 -1.2641809e-14
-1.128286 -1.2354893e-14
-1.127286 -1.1965651999999999e-14
-1.126286 -1.1472422e-14
-1.125286 -1.0874117e-14
-1.124286 -1.0170258e-14
-1.123286 -9.3610018e-15
-1.122286 -8.4471638e-15
-1.121286 -7.430245800000001e-15
-1.120286 -6.3124561e-15
-1.119286 -5.0967312e-15
-1.118286 -3.7867531000000005e-15
-1.117286 -2.3869653e-15
-1.116286 -9.0258656e-16
-1.115286 6.6037989e-16
-1.114286 2.2951388e-15
-1.113286 3.9941005e-15
-1.112286 5.7488813999999994e-15
-1.111286 7.5503114e-15
-1.110286 9.3884411e-15
-1.109286 1.125256e-14
-1.108286 1.3131220000000001e-14
-1.107286 1.5012256999999998e-14
-1.106286 1.6882834e-14
-1.105286 1.8729476e-14
-1.104286 2.0538124e-14
-1.103286 2.2294188e-14
-1.102286 2.3982617999999998e-14
-1.101286 2.5587970999999997e-14
-1.100286 2.7094501000000002e-14
-1.099286 2.8486242e-14
-1.098286 2.9747117e-14
-1.097286 3.0861038999999996e-14
-1.096286 3.1812035e-14
-1.095286 3.2584365e-14
-1.094286 3.3162661e-14
-1.093286 3.3532062e-14
-1.092286 3.3678374e-14
-1.091286 3.3588205e-14
-1.090286 3.3249137e-14
-1.089286 3.2649886e-14
-1.088286 3.1780456000000004e-14
-1.087286 3.0632319e-14
-1.086286 2.9198568e-14
-1.085286 2.7474083e-14
-1.084286 2.5455693e-14
-1.083286 2.3142327000000004e-14
-1.082286 2.053516e-14
-1.081286 1.7637741999999997e-14
-1.080286 1.4456131e-14
-1.079286 1.0998997e-14
-1.078286 7.277715000000001e-15
-1.077286 3.3064431e-15
-1.076286 -8.978244799999998e-16
-1.075286 -5.3152247e-15
-1.074286 -9.9230168e-15
-1.073286 -1.4695601e-14
-1.072286 -1.960456e-14
-1.071286 -2.461874e-14
-1.070286 -2.9704347e-14
-1.069286 -3.482509e-14
-1.068286 -3.9942336e-14
-1.067286 -4.5015322000000003e-14
-1.066286 -5.0001377e-14
-1.065286 -5.4856188000000004e-14
-1.064286 -5.9534097e-14
-1.063286 -6.3988421e-14
-1.062286 -6.81718e-14
-1.061286 -7.203658899999999e-14
-1.060286 -7.5535248e-14
-1.059286 -7.8620783e-14
-1.058286 -8.1247178e-14
-1.057286 -8.3369864e-14
-1.056286 -8.494618699999999e-14
-1.055286 -8.5935892e-14
-1.054286 -8.6301604e-14
-1.053286 -8.6009319e-14
-1.052286 -8.5028868e-14
-1.051286 -8.3334399e-14
-1.050286 -8.0904818e-14
-1.049286 -7.7724214e-14
-1.048286 -7.3782277e-14
-1.047286 -6.907464699999999e-14
-1.046286 -6.3603265e-14
-1.045286 -5.7376651e-14
-1.044286 -5.0410159999999993e-14
-1.043286 -4.272616e-14
-1.042286 -3.4354174e-14
-1.041286 -2.5330954e-14
-1.040286 -1.570049e-14
-1.039286 -5.5139578e-15
-1.038286 5.1704112e-15
-1.037286 1.6287522e-14
-1.036286 2.7765686999999998e-14
-1.035286 3.9526962e-14
-1.034286 5.1487565e-14
-1.033286 6.3558356e-14
-1.032286 7.5645405e-14
-1.031286 8.7650604e-14
-1.030286 9.9472341e-14
-1.029286 1.1100627e-13
-1.028286 1.2214611999999998e-13
-1.027286 1.327845e-13
-1.026286 1.4281383e-13
-1.025286 1.5212729e-13
-1.024286 1.6061972e-13
-1.023286 1.6818868999999998e-13
-1.022286 1.7473541e-13
-1.021286 1.8016574999999997e-13
-1.020286 1.8439127999999998e-13
-1.019286 1.8733019e-13
-1.018286 1.8890826999999997e-13
-1.017286 1.8905981e-13
-1.016286 1.8772848e-13
-1.015286 1.8486818e-13
-1.014286 1.804437e-13
-1.013286 1.7443154e-13
-1.012286 1.6682038e-13
-1.011286 1.5761168e-13
-1.010286 1.4682004e-13
-1.009286 1.3447357e-13
-1.008286 1.2061405e-13
-1.007286 1.0529702e-13
-1.006286 8.859174799999999e-14
-1.005286 7.0581138e-14
-1.004286 5.1361389e-14
-1.003286 3.1041645e-14
-1.002286 9.743461e-15
-1.001286 -1.2399832e-14
-1.000286 -3.5243879e-14
-0.9992857 -5.863417199999999e-14
-0.9982857 -8.240703100000001e-14
-0.9972857 -1.0639067999999999e-13
-0.9962857 -1.3040643e-13
-0.9952857 -1.5426992999999998e-13
-0.9942857 -1.7779253e-13
-0.9932857 -2.0078266e-13
-0.9922857 -2.2304734e-13
-0.9912857 -2.4439363e-13
-0.9902857 -2.6463025e-13
-0.9892857 -2.8356905000000003e-13
-0.9882857 -3.010267e-13
-0.9872857 -3.1682613e-13
-0.9862857 -3.3079817e-13
-0.9852857 -3.4278299e-13
-0.9842857 -3.5263161e-13
-0.9832857 -3.6020733e-13
-0.9822857 -3.6538692999999996e-13
-0.9812857 -3.6806216e-13
-0.9802857 -3.6814063999999997e-13
-0.9792857 -3.6554706e-13
-0.9782857 -3.6022414e-13
-0.9772857 -3.5213328e-13
-0.9762857 -3.4125545e-13
-0.9752857 -3.2759156000000004e-13
-0.9742857 -3.1116293e-13
-0.9732857 -2.9201155999999996e-13
-0.9722857 -2.7020021e-13
-0.9712857 -2.4581231e-13
-0.9702857 -2.1895181e-13
-0.9692857 -1.8974279000000002e-13
-0.9682857 -1.5832898e-13
-0.9672857 -1.2487303e-13
-0.9662857 -8.9555809e-14
-0.9652857 -5.2575408999999995e-14
-0.9642857 -1.4146076e-14
-0.9632857 2.5502963e-14
-0.9622857 6.612882e-14
-0.9612857 1.0747636000000001e-13
-0.9602857 1.492797e-13
-0.9592857 1.9126383000000001e-13
-0.9582857 2.3314631e-13
-0.9572857 2.7463893e-13
-0.9562857 3.1544962000000003e-13
-0.9552857 3.5528416e-13
-0.9542857 3.9384817e-13
-0.9532857 4.3084898e-13
-0.9522857 4.6599742e-13
-0.9512857 4.9900985e-13
-0.9502857 5.2960998e-13
-0.9492857 5.5753072e-13
-0.9482857 5.8251608e-13
-0.9472857 6.0432286e-13
-0.9462857 6.2272244e-13
-0.9452857 6.3750245e-13
-0.9442857 6.4846831e-13
-0.9432857 6.554448500000001e-13
-0.9422857 6.5827767e-13
-0.9412857 6.5683458e-13
-0.9402857 6.5100674e-13
-0.9392857 6.4070987e-13
-0.9382857 6.2588535e-13
-0.9372857 6.0650104e-13
-0.9362857 5.825521999999999e-13
-0.9352857 5.5406212e-13
-0.9342857 5.2108268e-13
-0.9332857 4.8369486e-13
-0.9322857 4.4200889999999997e-13
-0.9312857 3.9616459e-13
-0.9302857 3.4633132e-13
-0.9292857 2.9270782000000004e-13
-0.9282857 2.3552198e-13
-0.9272857 1.7503038e-13
-0.9262857 1.1151777e-13
-0.9252857 4.5296277999999995e-14
-0.9242857 -2.32955e-14
-0.9232857 -9.3893539e-14
-0.9222857 -1.6610964999999999e-13
-0.9212857 -2.3953289e-13
-0.9202857 -3.1373115999999996e-13
-0.9192857 -3.8825292999999995e-13
-0.9182857 -4.6262928e-13
-0.9172857 -5.3637586e-13
-0.9162857 -6.0899539e-13
-0.9152857 -6.7997992e-13
-0.9142857 -7.488136299999999e-13
-0.9132857 -8.1497563e-13
-0.9122857 -8.7794287e-13
-0.9112857 -9.3719334e-13
-0.9102857 -9.9220931e-13
-0.9092857 -1.0424806000000002e-12
-0.9082857 -1.0875085e-12
-0.9072857 -1.1268089e-12
-0.9062857 -1.1599166999999999e-12
-0.9052857 -1.1863887e-12
-0.9042857 -1.2058081999999999e-12
-0.9032857 -1.2177887e-12
-0.9022857 -1.2219776999999999e-12
-0.9012857 -1.2180604e-12
-0.9002857 -1.2057638e-12
-0.8992857 -1.1848601000000001e-12
-0.8982857 -1.1551705e-12
-0.8972857 -1.1165685e-12
-0.8962857 -1.0689832e-12
-0.8952857 -1.0124022e-12
-0.8942857 -9.4687425e-13
-0.8932857 -8.725120400000001e-13
-0.8922857 -7.8949366e-13
-0.8912857 -6.9806488e-13
-0.8902857 -5.9853999e-13
-0.8892857 -4.9130283e-13
-0.8882857 -3.7680704999999995e-13
-0.8872857 -2.5557597e-13
-0.8862857 -1.282018e-13
-0.8852857 4.6556157000000005e-15
-0.8842857 1.4227071e-13
-0.8832857 2.8385467000000003e-13
-0.8822857 4.2855856000000005e-13
-0.8812857 5.7547702e-13
-0.8802857 7.236526e-13
-0.8792857 8.720807299999999e-13
-0.8782857 1.0197153e-12
-0.8772857 1.1654748e-12
-0.8762857 1.3082492000000001e-12
-0.8752857 1.4469069000000002e-12
-0.8742857 1.5803028e-12
-0.8732857 1.7072862e-12
-0.8722857 1.8267097e-12
-0.8712857 1.9374383e-12
-0.8702857 2.0383582e-12
-0.8692857 2.1283864e-12
-0.8682857 2.2064807999999998e-12
-0.8672857 2.2716495e-12
-0.8662857 2.3229602e-12
-0.8652857 2.3595507e-12
-0.8642857 2.3806373000000003e-12
-0.8632857 2.3855245e-12
-0.8622857 2.3736137999999998e-12
-0.8612857 2.3444121999999998e-12
-0.8602857 2.2975389e-12
-0.8592857 2.2327340000000002e-12
-0.8582857 2.1498633e-12
-0.8572857 2.0489254e-12
-0.8562857 1.9300553999999997e-12
-0.8552857 1.7935287e-12
-0.8542857 1.6397645e-12
-0.8532857 1.4693264000000001e-12
-0.8522857 1.2829233999999999e-12
-0.8512857 1.0814093e-12
-0.8502857 8.657803300000001e-13
-0.8492857 6.371724e-13
-0.8482857 3.9685632e-13
-0.8472857 1.4623213e-13
-0.8462857 -1.1317782999999999e-13
-0.8452857 -3.7973711000000003e-13
-0.8442857 -6.5170465e-13
-0.8432857 -9.2724536e-13
-0.8422857 -1.2044416e-12
-0.8412857 -1.4813063e-12
-0.8402857 -1.7557963000000001e-12
-0.8392857 -2.0258268e-12
-0.8382857 -2.2892871e-12
-0.8372857 -2.5440558e-12
-0.8362857 -2.7880179e-12
-0.8352857 -3.0190812e-12
-0.8342857 -3.2351939e-12
-0.8332857 -3.4343615e-12
-0.8322857 -3.6146636000000003e-12
-0.8312857 -3.7742717e-12
-0.8302857 -3.9114653e-12
-0.8292857 -4.0246486e-12
-0.8282857 -4.1123652999999995e-12
-0.8272857 -4.1733144e-12
-0.8262857 -4.2063636e-12
-0.8252857 -4.210562200000001e-12
-0.8242857 -4.1851525000000004e-12
-0.8232857 -4.1295804000000005e-12
-0.8222857 -4.0435046e-12
-0.8212857 -3.9268034e-12
-0.8202857 -3.779581e-12
-0.8192857 -3.6021709000000003e-12
-0.8182857 -3.3951391e-12
-0.8172857 -3.1592842e-12
-0.8162857 -2.895636e-12
-0.8152857 -2.605452e-12
-0.8142857 -2.2902129000000003e-12
-0.8132857 -1.9516157e-12
-0.8122857 -1.5915643999999998e-12
-0.8112857 -1.2121601e-12
-0.8102857 -8.1568815e-13
-0.8092857 -4.0460498000000005e-13
-0.8082857 1.8477913e-14
-0.8072857 4.5081046e-13
-0.8062857 8.8952224e-13
-0.8052857 1.331642e-12
-0.8042857 1.7741178e-12
-0.8032857 2.2138383e-12
-0.8022857 2.6476551e-12
-0.8012857 3.0724046999999996e-12
-0.8002857 3.4849317e-12
-0.7992857 3.8821123e-12
-0.7982857 4.2608769000000005e-12
-0.7972857 4.6182334e-12
-0.7962857 4.9512897999999995e-12
-0.7952857 5.2572767e-12
-0.7942857 5.5335676000000005e-12
-0.7932857 5.7777012e-12
-0.7922857 5.9873994e-12
-0.7912857 6.1605872e-12
-0.7902857 6.295408399999999e-12
-0.7892857 6.3902429e-12
-0.7882857 6.4437184e-12
-0.7872857 6.4547251e-12
-0.7862857 6.4224261e-12
-0.7852857 6.3462656000000005e-12
-0.7842857 6.2259754e-12
-0.7832857 6.0615811999999996e-12
-0.7822857 5.8534049000000005e-12
-0.7812857 5.6020662e-12
-0.7802857 5.3084805e-12
-0.7792857 4.9738574000000005e-12
-0.7782857 4.5996945e-12
-0.7772857 4.1877712e-12
-0.7762857 3.7401407e-12
-0.7752857 3.2591178e-12
-0.7742857 2.7472684e-12
-0.7732857 2.2073943e-12
-0.7722857 1.6425187000000002e-12
-0.7712857 1.0558688000000001e-12
-0.7702857 4.5085802000000004e-13
-0.7692857 -1.6893397e-13
-0.7682857 -7.9978113e-13
-0.7672857 -1.4378328e-12
-0.7662857 -2.0791361e-12
-0.7652857 -2.7196583e-12
-0.7642857 -3.3553110000000003e-12
-0.7632857 -3.9819737e-12
-0.7622857 -4.5955186e-12
-0.7612857 -5.1918342e-12
-0.7602857 -5.766850299999999e-12
-0.7592857 -6.316562499999999e-12
-0.7582857 -6.837056099999999e-12
-0.7572857 -7.3245304e-12
-0.7562857 -7.7753206e-12
-0.7552857 -8.1859236e-12
-0.7542857 -8.5530168e-12
-0.7532857 -8.8734833e-12
-0.7522857 -9.1444288e-12
-0.7512857 -9.3632045e-12
-0.7502857 -9.5274239e-12
-0.7492857 -9.6349815e-12
-0.7482857 -9.6840681e-12
-0.7472857 -9.6731874e-12
-0.7462857 -9.6011686e-12
-0.7452857 -9.467180200000001e-12
-0.7442857 -9.270739e-12
-0.7432857 -9.0117224e-12
-0.7422857 -8.690373e-12
-0.7412857 -8.3073075e-12
-0.7402857 -7.8635191e-12
-0.7392857 -7.3603822e-12
-0.7382857 -6.7996512e-12
-0.7372857 -6.1834610999999994e-12
-0.7362857 -5.5143233999999994e-12
-0.7352857 -4.7951213e-12
-0.7342857 -4.029103e-12
-0.7332857 -3.2198717000000003e-12
-0.7322857 -2.3713758e-12
-0.7312857 -1.4878938e-12
-0.7302857 -5.7401953e-13
-0.7292857 3.6535579999999997e-13
-0.7282857 1.3250634e-12
-0.7272857 2.2996797e-12
-0.7262857 3.2835499999999997e-12
-0.7252857 4.2708153e-12
-0.7242857 5.255441e-12
-0.7232857 6.2312473e-12
-0.7222857 7.1919426e-12
-0.7212857 8.1311565e-12
-0.7202857 9.0424765e-12
-0.7192857 9.9194863e-12
-0.7182857 1.0755805e-11
-0.7172857 1.1545128e-11
-0.7162857 1.2281266e-11
-0.7152857 1.2958192e-11
-0.7142857 1.3570078999999998e-11
-0.7132857 1.4111348e-11
-0.7122857 1.4576709e-11
-0.7112857 1.4961207e-11
-0.7102857 1.5260259000000002e-11
-0.7092857 1.5469706999999998e-11
-0.7082857 1.5585844e-11
-0.7072857 1.5605467000000002e-11
-0.7062857 1.5525907e-11
-0.7052857 1.5345066e-11
-0.7042857 1.5061451e-11
-0.7032857 1.4674202000000002e-11
-0.7022857 1.4183118999999999e-11
-0.7012857 1.3588684999999999e-11
-0.7002857 1.2892085e-11
-0.6992857 1.2095221e-11
-0.6982857 1.1200721e-11
-0.6972857 1.0211943e-11
-0.6962857 9.1329803e-12
-0.6952857 7.9686502e-12
-0.6942857 6.7244855e-12
-0.6932857 5.406719e-12
-0.6922857 4.022260600000001e-12
-0.6912857 2.5786685e-12
-0.6902857 1.0841169e-12
-0.6892857 -4.5264389999999996e-13
-0.6882857 -2.0223328000000003e-12
-0.6872857 -3.6151884999999996e-12
-0.6862857 -5.2210244e-12
-0.6852857 -6.8292906e-12
-0.6842857 -8.4291393e-12
-0.6832857 -1.0009494e-11
-0.6822857 -1.1559125e-11
-0.6812857 -1.3066725e-11
-0.6802857 -1.4520989000000001e-11
-0.6792857 -1.5910701e-11
-0.6782857 -1.7224812000000002e-11
-0.6772857 -1.8452531e-11
-0.6762857 -1.9583411e-11
-0.6752857 -2.0607432e-11
-0.6742857 -2.1515088e-11
-0.6732857 -2.2297469000000003e-11
-0.6722857 -2.2946345e-11
-0.6712857 -2.3454242000000003e-11
-0.6702857 -2.381452e-11
-0.6692857 -2.4021434e-11
-0.6682857 -2.4070207e-11
-0.6672857 -2.3957087000000002e-11
-0.6662857 -2.3679396e-11
-0.6652857 -2.3235577e-11
-0.6642857 -2.2625237e-11
-0.6632857 -2.1849162e-11
-0.6622857 -2.0909353e-11
-0.6612857 -1.9809027e-11
-0.6602857 -1.8552626e-11
-0.6592857 -1.7145806e-11
-0.6582857 -1.5595422e-11
-0.6572857 -1.3909498e-11
-0.6562857 -1.2097199e-11
-0.6552857 -1.0168775e-11
-0.6542857 -8.1355136e-12
-0.6532857 -6.0096722999999995e-12
-0.6522857 -3.8044051e-12
-0.6512857 -1.5336817e-12
-0.6502857 7.878009500000001e-13
-0.6492857 3.1447165e-12
-0.6482857 5.5212118e-12
-0.6472857 7.901015600000001e-12
-0.6462857 1.0267554e-11
-0.6452857 1.2604065999999999e-11
-0.6442857 1.4893726000000002e-11
-0.6432857 1.7119768e-11
-0.6422857 1.9265613000000002e-11
-0.6412857 2.1314988e-11
-0.6402857 2.325206e-11
-0.6392857 2.506155e-11
-0.6382857 2.6728861e-11
-0.6372857 2.8240187000000002e-11
-0.6362857 2.9582632000000004e-11
-0.6352857 3.0744317e-11
-0.6342857 3.1714475000000004e-11
-0.6332857 3.2483543e-11
-0.6322857 3.3043254e-11
-0.6312857 3.3386705e-11
-0.6302857 3.3508428e-11
-0.6292857 3.3404445e-11
-0.6282857 3.3072305e-11
-0.6272857 3.251113e-11
-0.6262857 3.1721633e-11
-0.6252857 3.0706126e-11
-0.6242857 2.9468517e-11
-0.6232857 2.8014307000000004e-11
-0.6222857 2.6350555000000002e-11
-0.6212857 2.4485850000000003e-11
-0.6202857 2.2430252e-11
-0.6192857 2.0195247e-11
-0.6182857 1.7793664e-11
-0.6172857 1.5239607e-11
-0.6162857 1.2548357000000001e-11
-0.6152857 9.7362778e-12
-0.6142857 6.8207098e-12
-0.6132857 3.819855e-12
-0.6122857 7.5265832e-13
-0.6112857 -2.3613185000000002e-12
-0.6102857 -5.5020269e-12
-0.6092857 -8.6490649e-12
-0.6082857 -1.1781816e-11
-0.6072857 -1.4879584e-11
-0.6062857 -1.7921732e-11
-0.6052857 -2.0887823e-11
-0.6042857 -2.3757758999999996e-11
-0.6032857 -2.6511908999999998e-11
-0.6022857 -2.9131247e-11
-0.6012857 -3.1597473e-11
-0.6002857 -3.3893144e-11
-0.5992857 -3.6001782e-11
-0.5982857 -3.7907988e-11
-0.5972857 -3.9597552e-11
-0.5962857 -4.1057533e-11
-0.5952857 -4.2276355e-11
-0.5942857 -4.3243889e-11
-0.5932857 -4.395151e-11
-0.5922857 -4.4392161999999996e-11
-0.5912857 -4.4560411000000004e-11
-0.5902857 -4.4452476e-11
-0.5892857 -4.4066262000000003e-11
-0.5882857 -4.3401375e-11
-0.5872857 -4.2459135e-11
-0.5862857 -4.1242571e-11
-0.5852857 -3.9756403000000005e-11
-0.5842857 -3.800703e-11
-0.5832857 -3.6002486000000005e-11
-0.5822857 -3.3752414e-11
-0.5812857 -3.1268e-11
-0.5802857 -2.8561927e-11
-0.5792857 -2.5648296000000002e-11
-0.5782857 -2.2542561e-11
-0.5772857 -1.9261438e-11
-0.5762857 -1.5822825e-11
-0.5752857 -1.2245696e-11
-0.5742857 -8.5500109e-12
-0.5732857 -4.7565989e-12
-0.5722857 -8.8705314e-13
-0.5712857 3.0363868e-12
-0.5702857 6.9909539000000004e-12
-0.5692857 1.0953476e-11
-0.5682857 1.4900499e-11
-0.5672857 1.8808418e-11
-0.5662857 2.2653601000000002e-11
-0.5652857 2.6412517e-11
-0.5642857 3.0061877e-11
-0.5632857 3.3578746999999996e-11
-0.5622857 3.6940687e-11
-0.5612857 4.0125878e-11
-0.5602857 4.3113245e-11
-0.5592857 4.5882585e-11
-0.5582857 4.8414690000000004e-11
-0.5572857 5.069145e-11
-0.5562857 5.2695988e-11
-0.5552857 5.4412757e-11
-0.5542857 5.5827641000000004e-11
-0.5532857 5.6928073e-11
-0.5522857 5.7703115e-11
-0.5512857 5.8143545e-11
-0.5502857 5.8241937e-11
-0.5492857 5.7992737999999996e-11
-0.5482857 5.739234e-11
-0.5472857 5.643912e-11
-0.5462857 5.5133491e-11
-0.5452857 5.3477947e-11
-0.5442857 5.1477084e-11
-0.5432857 4.913762e-11
-0.5422857 4.6468390000000003e-11
-0.5412857 4.3480356e-11
-0.5402857 4.0186572e-11
-0.5392857 3.6602158e-11
-0.5382857 3.2744266e-11
-0.5372857 2.8632009000000002e-11
-0.5362857 2.4286400000000004e-11
-0.5352857 1.9730268e-11
-0.5342857 1.4988161e-11
-0.5332857 1.0086238e-11
-0.5322857 5.0521462999999995e-12
-0.5312857 -8.5112713e-14
-0.5302857 -5.2953312e-12
-0.5292857 -1.0547254e-11
-0.5282857 -1.5808745999999998e-11
-0.5272857 -2.1046978e-11
-0.5262857 -2.6228611999999996e-11
-0.5252857 -3.1320007e-11
-0.5242857 -3.628742e-11
-0.5232857 -4.1097228e-11
-0.5222857 -4.5716138e-11
-0.5212857 -5.0111423e-11
-0.5202857 -5.425114e-11
-0.5192857 -5.8104362e-11
-0.5182857 -6.1641409e-11
-0.5172857 -6.4834059e-11
-0.5162857 -6.765579799999999e-11
-0.5152857 -7.008201e-11
-0.5142857 -7.209020200000001e-11
-0.5132857 -7.366020200000001e-11
-0.5122857 -7.4774345e-11
-0.5112857 -7.5417656e-11
-0.5102857 -7.557801e-11
-0.5092857 -7.5246276e-11
-0.5082857 -7.4416455e-11
-0.5072857 -7.3085781e-11
-0.5062857 -7.1254824e-11
-0.5052857 -6.8927541e-11
-0.5042857 -6.611133099999999e-11
-0.5032857 -6.2817053e-11
-0.5022857 -5.9059029e-11
-0.5012857 -5.4855008e-11
-0.5002857 -5.0226105000000004e-11
-0.4992857 -4.5196729e-11
-0.4982857 -3.9794473e-11
-0.4972857 -3.4049976e-11
-0.4962857 -2.799677e-11
-0.4952857 -2.1671085e-11
-0.4942857 -1.5111647999999998e-11
-0.4932857 -8.3594522e-12
-0.4922857 -1.4574967e-12
-0.4912857 5.5494834e-12
-0.4902857 1.261531e-11
-0.4892857 1.9692674e-11
-0.4882857 2.6733455e-11
-0.4872857 3.3689056e-11
-0.4862857 4.0510753e-11
-0.4852857 4.7150044000000006e-11
-0.4842857 5.3559007e-11
-0.4832857 5.9690653e-11
-0.4822857 6.5499288e-11
-0.4812857 7.094087100000001e-11
-0.4802857 7.597334799999999e-11
-0.4792857 8.0556986e-11
-0.4782857 8.4654706e-11
-0.4772857 8.823238899999999e-11
-0.4762857 9.1259151e-11
-0.4752857 9.3707626e-11
-0.4742857 9.555420699999999e-11
-0.4732857 9.6779247e-11
-0.4722857 9.7367264e-11
-0.4712857 9.7307112e-11
-0.4702857 9.659208099999999e-11
-0.4692857 9.522001199999999e-11
-0.4682857 9.3193368e-11
-0.4672857 9.051923700000001e-11
-0.4662857 8.7209347e-11
-0.4652857 8.3280003e-11
-0.4642857 7.8752028e-11
-0.4632857 7.3650634e-11
-0.4622857 6.800528e-11
-0.4612857 6.184948900000001e-11
-0.4602857 5.5220633999999995e-11
-0.4592857 4.8159691e-11
-0.4582857 4.0710962e-11
-0.4572857 3.2921785e-11
-0.4562857 2.4842197e-11
-0.4552857 1.6524591e-11
-0.4542857 8.023348199999999e-12
-0.4532857 -6.05545e-13
-0.4522857 -9.304894800000001e-12
-0.4512857 -1.8016708e-11
-0.4502857 -2.6682606e-11
-0.4492857 -3.5244244e-11
-0.4482857 -4.3643732e-11
-0.4472857 -5.1824045e-11
-0.4462857 -5.972944e-11
-0.4452857 -6.7305845e-11
-0.4442857 -7.4501272e-11
-0.4432857 -8.126615699999999e-11
-0.4422857 -8.7553733e-11
-0.4412857 -9.3320371e-11
-0.4402857 -9.8525864e-11
-0.4392857 -1.0313373e-10
-0.4382857 -1.0711148000000001e-10
-0.4372857 -1.1043078999999999e-10
-0.4362857 -1.1306777999999999e-10
-0.4352857 -1.1500307e-10
-0.4342857 -1.1622201e-10
-0.4332857 -1.1671468999999998e-10
-0.4322857 -1.1647607e-10
-0.4312857 -1.1550592999999999e-10
-0.4302857 -1.1380895e-10
-0.4292857 -1.1139456e-10
-0.4282857 -1.0827693e-10
-0.4272857 -1.0447484e-10
-0.4262857 -1.0001154e-10
-0.4252857 -9.491453800000001e-11
-0.4242857 -8.9215484e-11
-0.4232857 -8.2949842e-11
-0.4222857 -7.6156702e-11
-0.4212857 -6.887848e-11
-0.4202857 -6.1160625e-11
-0.4192857 -5.3051308000000006e-11
-0.4182857 -4.460109e-11
-0.4172857 -3.5862591999999996e-11
-0.4162857 -2.6890129999999998e-11
-0.4152857 -1.7739369e-11
-0.4142857 -8.4669562e-12
-0.4132857 8.698426099999999e-13
-0.4122857 1.0213506e-11
-0.4112857 1.950662e-11
-0.4102857 2.8692228999999997e-11
-0.4092857 3.7714187e-11
-0.4082857 4.6517494e-11
-0.4072857 5.5048624999999995e-11
-0.4062857 6.3255846e-11
-0.4052857 7.1089505e-11
-0.4042857 7.8502314e-11
-0.4032857 8.5449627e-11
-0.4022857 9.188966900000001e-11
-0.4012857 9.778376e-11
-0.4002857 1.0309655e-10
-0.3992857 1.0779614e-10
-0.3982857 1.1185433000000001e-10
-0.3972857 1.1524668e-10
-0.3962857 1.1795267e-10
-0.3952857 1.1995577999999999e-10
-0.3942857 1.2124356e-10
-0.3932857 1.218077e-10
-0.3922857 1.21644e-10
-0.3912857 1.2075249e-10
-0.3902857 1.1913727e-10
-0.3892857 1.168066e-10
-0.3882857 1.1377277e-10
-0.3872857 1.1005206e-10
-0.3862857 1.0566464e-10
-0.3852857 1.0063446e-10
-0.3842857 9.498910999999999e-11
-0.3832857 8.875968499999999e-11
-0.3822857 8.1980641e-11
-0.3812857 7.4689593e-11
-0.3802857 6.6927144e-11
-0.3792857 5.873668e-11
-0.3782857 5.0164147999999995e-11
-0.3772857 4.1257831e-11
-0.3762857 3.2068117e-11
-0.3752857 2.2647242e-11
-0.3742857 1.3049035999999999e-11
-0.3732857 3.3286531e-12
-0.3722857 -6.457704699999999e-12
-0.3712857 -1.6253069e-11
-0.3702857 -2.5999998e-11
-0.3692857 -3.5640867e-11
-0.3682857 -4.5118174e-11
-0.3672857 -5.4374837e-11
-0.3662857 -6.3354514e-11
-0.3652857 -7.2001899e-11
-0.3642857 -8.0263026e-11
-0.3632857 -8.8085599e-11
-0.3622857 -9.541926700000001e-11
-0.3612857 -1.0221597e-10
-0.3602857 -1.0843016999999999e-10
-0.3592857 -1.1401922000000001e-10
-0.3582857 -1.1894358e-10
-0.3572857 -1.2316712e-10
-0.3562857 -1.2665738000000002e-10
-0.3552857 -1.2938579e-10
-0.3542857 -1.3132796e-10
-0.3532857 -1.324638e-10
-0.3522857 -1.3277781e-10
-0.3512857 -1.3225919e-10
-0.3502857 -1.3090201999999999e-10
-0.3492857 -1.2870536e-10
-0.3482857 -1.2567336000000002e-10
-0.3472857 -1.2181536e-10
-0.3462857 -1.1714587e-10
-0.3452857 -1.1168461e-10
-0.3442857 -1.0545651e-10
-0.3432857 -9.8491603e-11
-0.3422857 -9.0824977e-11
-0.3412857 -8.2496623e-11
-0.3402857 -7.355128900000001e-11
-0.3392857 -6.4038277e-11
-0.3382857 -5.4011205999999994e-11
-0.3372857 -4.3527755e-11
-0.3362857 -3.2649355e-11
-0.3352857 -2.1440857e-11
-0.3342857 -9.9701687e-12
-0.3332857 1.6921401999999998e-12
-0.3322857 1.3473262e-11
-0.3312857 2.5298602999999997e-11
-0.3302857 3.7092245e-11
-0.3292857 4.8777452999999995e-11
-0.3282857 6.027716300000001e-11
-0.3272857 7.1514528e-11
-0.3262857 8.2413422e-11
-0.3252857 9.289899599999999e-11
-0.3242857 1.0289820999999999e-10
-0.3232857 1.1234039e-10
-0.3222857 1.2115772e-10
-0.3212857 1.292858e-10
-0.3202857 1.3666412e-10
-0.3192857 1.4323655e-10
-0.3182857 1.4895185e-10
-0.3172857 1.5376401e-10
-0.3162857 1.5763273999999998e-10
-0.3152857 1.6052378000000002e-10
-0.3142857 1.6240923999999999e-10
-0.3132857 1.6326787999999999e-10
-0.3122857 1.6308537e-10
-0.3112857 1.6185443e-10
-0.3102857 1.5957499e-10
-0.3092857 1.5625428e-10
-0.3082857 1.5190685e-10
-0.3072857 1.4655451e-10
-0.3062857 1.402263e-10
-0.3052857 1.3295828000000001e-10
-0.3042857 1.2479342e-10
-0.3032857 1.1578123e-10
-0.3022857 1.0597757000000001e-10
-0.3012857 9.5444204e-11
-0.3002857 8.424840100000001e-11
-0.2992857 7.2462517e-11
-0.2982857 6.0163457e-11
-0.2972857 4.743215400000001e-11
-0.2962857 3.4352965e-11
-0.2952857 2.101309e-11
-0.2942857 7.5019221e-12
-0.2932857 -6.089606500000001e-12
-0.2922857 -1.9669695e-11
-0.2912857 -3.3146359e-11
-0.2902857 -4.6428117000000007e-11
-0.2892857 -5.9424682e-11
-0.2882857 -7.204763e-11
-0.2872857 -8.421108300000001e-11
-0.2862857 -9.583233699999999e-11
-0.2852857 -1.0683252e-10
-0.2842857 -1.1713715e-10
-0.2832857 -1.2667671e-10
-0.2822857 -1.3538719e-10
-0.2812857 -1.4321053e-10
-0.2802857 -1.5009508e-10
-0.2792857 -1.55996e-10
-0.2782857 -1.6087548999999999e-10
-0.2772857 -1.6470319e-10
-0.2762857 -1.6745629e-10
-0.2752857 -1.6911972e-10
-0.2742857 -1.6968622e-10
-0.2732857 -1.6915637e-10
-0.2722857 -1.6753855e-10
-0.2712857 -1.6484886e-10
-0.2702857 -1.6111091e-10
-0.2692857 -1.5635565e-10
-0.2682857 -1.5062102e-10
-0.2672857 -1.4395172e-10
-0.2662857 -1.3639877e-10
-0.2652857 -1.2801905e-10
-0.2642857 -1.1887489e-10
-0.2632857 -1.0903352e-10
-0.2622857 -9.8566543e-11
-0.2612857 -8.7549369e-11
-0.2602857 -7.6060583e-11
-0.2592857 -6.418135900000001e-11
-0.2582857 -5.199484e-11
-0.2572857 -3.9585475999999995e-11
-0.2562857 -2.7038407999999997e-11
-0.2552857 -1.443883e-11
-0.2542857 -1.8713594e-12
-0.2532857 1.0580565e-11
-0.2522857 2.2835276e-11
-0.2512857 3.4813447e-11
-0.2502857 4.6438623e-11
-0.2492857 5.7637737999999994e-11
-0.2482857 6.8341578e-11
-0.2472857 7.8485211e-11
-0.2462857 8.8008382e-11
-0.2452857 9.6855857e-11
-0.2442857 1.0497772e-10
-0.2432857 1.1232966e-10
-0.2422857 1.1887308e-10
-0.2412857 1.2457537e-10
-0.2402857 1.2940996e-10
-0.2392857 1.3335636e-10
-0.2382857 1.364002e-10
-0.2372857 1.3853321e-10
-0.2362857 1.397531e-10
-0.2352857 1.4006346e-10
-0.2342857 1.3947362e-10
-0.2332857 1.3799844999999999e-10
-0.2322857 1.3565808e-10
-0.2312857 1.3247771e-10
-0.2302857 1.2848729e-10
-0.2292857 1.2372122e-10
-0.2282857 1.1821798e-10
-0.2272857 1.1201986e-10
-0.2262857 1.0517249999999999e-10
-0.2252857 9.7724606e-11
-0.2242857 8.9727536e-11
-0.2232857 8.1234916e-11
-0.2222857 7.2302272e-11
-0.2212857 6.2986649e-11
-0.2202857 5.3346248999999995e-11
-0.2192857 4.3440054e-11
-0.2182857 3.3327491e-11
-0.2172857 2.3068094999999997e-11
-0.2162857 1.2721173e-11
-0.2152857 2.3455079e-12
-0.2142857 -8.000935e-12
-0.2132857 -1.8261277e-11
-0.2122857 -2.8379984e-11
-0.2112857 -3.8303093e-11
-0.2102857 -4.7978434e-11
-0.2092857 -5.7355834e-11
-0.2082857 -6.6387277e-11
-0.2072857 -7.5027072e-11
-0.2062857 -8.3232005e-11
-0.2052857 -9.096146099999999e-11
-0.2042857 -9.8177532e-11
-0.2032857 -1.0484513e-10
-0.2022857 -1.1093204e-10
-0.2012857 -1.1640905e-10
-0.2002857 -1.2124996e-10
-0.1992857 -1.2543165e-10
-0.1982857 -1.2893415999999999e-10
-0.1972857 -1.3174066e-10
-0.1962857 -1.3383756000000001e-10
-0.1952857 -1.3521448999999999e-10
-0.1942857 -1.3586431e-10
-0.1932857 -1.3578317e-10
-0.1922857 -1.3497046e-10
-0.1912857 -1.3342888e-10
-0.1902857 -1.3116439e-10
-0.1892857 -1.2818623e-10
-0.1882857 -1.2450692e-10
-0.1872857 -1.2014219e-10
-0.1862857 -1.1511105e-10
-0.1852857 -1.0943566e-10
-0.1842857 -1.0314137000000001e-10
-0.1832857 -9.6256607e-11
-0.1822857 -8.8812865e-11
-0.1812857 -8.0844603e-11
-0.1802857 -7.238917000000001e-11
-0.1792857 -6.34867e-11
-0.1782857 -5.4179989e-11
-0.1772857 -4.4514381e-11
-0.1762857 -3.4537596e-11
-0.1752857 -2.429957e-11
-0.1742857 -1.3852267000000001e-11
-0.1732857 -3.2494681e-12
-0.1722857 7.4534563e-12
-0.1712857 1.8199792000000002e-11
-0.1702857 2.8931748e-11
-0.1692857 3.9590743e-11
-0.1682857 5.0117706e-11
-0.1672857 6.045340000000001e-11
-0.1662857 7.0538757e-11
-0.1652857 8.031522000000001e-11
-0.1642857 8.972509699999999e-11
-0.1632857 9.8711957e-11
-0.1622857 1.0722097e-10
-0.1612857 1.151993e-10
-0.1602857 1.2259649e-10
-0.1592857 1.2936482e-10
-0.1582857 1.3545971999999998e-10
-0.1572857 1.4084007e-10
-0.1562857 1.4546859e-10
-0.1552857 1.4931214e-10
-0.1542857 1.5234207e-10
-0.1532857 1.5453447000000002e-10
-0.1522857 1.5587042e-10
-0.1512857 1.5633628e-10
-0.1502857 1.5592383e-10
-0.1492857 1.5463042e-10
-0.1482857 1.5245912e-10
-0.1472857 1.494188e-10
-0.1462857 1.4552413e-10
-0.1452857 1.407956e-10
-0.1442857 1.3525944e-10
-0.1432857 1.289475e-10
-0.1422857 1.2189715e-10
-0.1412857 1.1415103e-10
-0.1402857 1.0575681e-10
-0.1392857 9.676693e-11
-0.1382857 8.723823e-11
-0.1372857 7.7231575e-11
-0.1362857 6.6811454e-11
-0.1352857 5.6045517e-11
-0.1342857 4.5004094e-11
-0.1332857 3.3759679e-11
-0.1322857 2.2386398e-11
-0.1312857 1.0959446e-11
-0.1302857 -4.4548249e-13
-0.1292857 -1.1752774999999999e-11
-0.1282857 -2.2887483000000002e-11
-0.1272857 -3.3775917e-11
-0.1262857 -4.4346213e-11
-0.1252857 -5.4528907e-11
-0.1242857 -6.425748099999999e-11
-0.1232857 -7.346888400000001e-11
-0.1222857 -8.2104056e-11
-0.1212857 -9.0108357e-11
-0.1202857 -9.743203399999999e-11
-0.1192857 -1.0403058e-10
-0.1182857 -1.0986509000000001e-10
-0.1172857 -1.1490258e-10
-0.1162857 -1.1911616e-10
-0.1152857 -1.2248532e-10
-0.1142857 -1.2499599e-10
-0.1132857 -1.2664063e-10
-0.1122857 -1.2741827e-10
-0.1112857 -1.2733448000000002e-10
-0.1102857 -1.2640123e-10
-0.1092857 -1.2463677e-10
-0.1082857 -1.2206542000000002e-10
-0.1072857 -1.187173e-10
-0.1062857 -1.14628e-10
-0.1052857 -1.0983829999999999e-10
-0.1042857 -1.0439367e-10
-0.1032857 -9.834391300000001e-11
-0.1022857 -9.174264e-11
-0.1012857 -8.4646797e-11
-0.1002857 -7.711614e-11
-9.9285714E-02 -6.921266900000001e-11
-9.8285712E-02 -6.1000104e-11
-9.7285718E-02 -5.2543294e-11
-9.6285716E-02 -4.3907662e-11
-9.5285714E-02 -3.5158646e-11
-9.4285712E-02 -2.6361148e-11
-9.3285717E-02 -1.7578995e-11
-9.2285715E-02 -8.874424499999999e-12
-9.1285713E-02 -3.0759379e-13
-9.0285711E-02 8.063879e-12
-8.9285716E-02 1.6185341e-11
-8.8285714E-02 2.4005494000000003e-11
-8.7285712E-02 3.1476736e-11
-8.6285718E-02 3.8555473e-11
-8.5285716E-02 4.5202367e-11
-8.4285714E-02 5.1382547e-11
-8.3285712E-02 5.7065767e-11
-8.2285717E-02 6.2226515e-11
-8.1285715E-02 6.6844078e-11
-8.0285713E-02 7.0902545e-11
-7.9285711E-02 7.4390765e-11
-7.8285716E-02 7.730227e-11
-7.7285714E-02 7.9635148e-11
-7.6285712E-02 8.139187e-11
-7.5285718E-02 8.257907200000001e-11
-7.4285716E-02 8.3207323e-11
-7.3285714E-02 8.329085e-11
-7.2285712E-02 8.2847233e-11
-7.1285717E-02 8.1897087e-11
-7.0285715E-02 8.046370599999999e-11
-6.9285713E-02 7.8572728e-11
-6.8285711E-02 7.6251754e-11
-6.7285717E-02 7.353e-11
-6.6285715E-02 7.0437921e-11
-6.5285712E-02 6.7006844e-11
-6.4285718E-02 6.3268639e-11
-6.3285716E-02 5.9255373e-11
-6.2285714E-02 5.4998985e-11
-6.1285716E-02 5.0531004000000003e-11
-6.0285714E-02 4.5882281000000006e-11
-5.9285715E-02 4.108273e-11
-5.8285713E-02 3.6161131999999995e-11
-5.7285715E-02 3.1144946e-11
-5.6285713E-02 2.6060168000000002e-11
-5.5285715E-02 2.0931205e-11
-5.4285713E-02 1.5780805e-11
-5.3285714E-02 1.0630011e-11
-5.2285716E-02 5.4981434e-12
-5.1285714E-02 4.0281969e-13
-5.0285716E-02 -4.639992599999999e-12
-4.9285714E-02 -9.6159009e-12
-4.8285715E-02 -1.4511982e-11
-4.7285713E-02 -1.9316661e-11
-4.6285715E-02 -2.4019556e-11
-4.5285713E-02 -2.8611326e-11
-4.4285715E-02 -3.3083488999999995e-11
-4.3285713E-02 -3.7428239e-11
-4.2285714E-02 -4.1638259e-11
-4.1285716E-02 -4.570652700000001e-11
-4.0285714E-02 -4.962614e-11
-3.9285716E-02 -5.339012100000001e-11
-3.8285714E-02 -5.6991255e-11
-3.7285715E-02 -6.0421931e-11
-3.6285713E-02 -6.3674012e-11
-3.5285715E-02 -6.6738704e-11
-3.4285713E-02 -6.9606473e-11
-3.3285715E-02 -7.2266975e-11
-3.2285713E-02 -7.4709e-11
-3.1285714E-02 -7.692048000000001e-11
-3.0285714E-02 -7.888848500000001e-11
-2.9285714E-02 -8.0599286e-11
-2.8285714E-02 -8.2038418e-11
-2.7285714E-02 -8.3190795e-11
-2.6285714E-02 -8.4040842e-11
-2.5285713E-02 -8.4572659e-11
-2.4285715E-02 -8.4770212e-11
-2.3285715E-02 -8.461754e-11
-2.2285715E-02 -8.409898199999999e-11
-2.1285715E-02 -8.319943e-11
-2.0285714E-02 -8.19046e-11
-1.9285714E-02 -8.0201292e-11
-1.8285714E-02 -7.8077665e-11
-1.7285714E-02 -7.5523534e-11
-1.6285714E-02 -7.253063699999999e-11
-1.5285715E-02 -6.9092908e-11
-1.4285714E-02 -6.5206732e-11
-1.3285714E-02 -6.0871192e-11
-1.2285714E-02 -5.6088304999999994e-11
-1.1285714E-02 -5.0863204e-11
-1.0285715E-02 -4.520433e-11
-9.2857145E-03 -3.9123563e-11
-8.2857143E-03 -3.2636342e-11
-7.2857141E-03 -2.5761728e-11
-6.2857145E-03 -1.8522449e-11
-5.2857143E-03 -1.0944887e-11
-4.2857141E-03 -3.059031e-12
-3.2857142E-03 5.1016116999999995e-12
-2.2857143E-03 1.3500151e-11
-1.2857143E-03 2.2096488000000002e-11
-2.8571428E-04 3.0847533e-11
7.1428571E-04 3.9707471000000005e-11
1.7142857E-03 4.862805e-11
2.7142856E-03 5.7558911000000004e-11
3.7142858E-03 6.644797e-11
4.7142855E-03 7.524179800000001e-11
5.7142857E-03 8.3886056e-11
6.7142858E-03 9.2325908e-11
7.7142855E-03 1.0050653e-10
8.7142857E-03 1.0837353e-10
9.7142858E-03 1.1587347e-10
1.0714286E-02 1.2295431e-10
1.1714286E-02 1.2956591e-10
1.2714285E-02 1.3566049e-10
1.3714286E-02 1.4119309e-10
1.4714286E-02 1.4612198e-10
1.5714286E-02 1.504091e-10
1.6714286E-02 1.5402044e-10
1.7714286E-02 1.5692635e-10
1.8714286E-02 1.5910189e-10
1.9714287E-02 1.6052707999999998e-10
2.0714285E-02 1.6118713e-10
2.1714285E-02 1.6107261e-10
2.2714285E-02 1.6017954e-10
2.3714285E-02 1.5850954e-10
2.4714286E-02 1.5606977999999999e-10
2.5714286E-02 1.5287295e-10
2.6714286E-02 1.4893722e-10
2.7714286E-02 1.4428606e-10
2.8714286E-02 1.3894804e-10
2.9714286E-02 1.3295663e-10
3.0714286E-02 1.2634986e-10
3.1714287E-02 1.1917002e-10
3.2714285E-02 1.1146325000000001e-10
3.3714287E-02 1.0327918e-10
3.4714285E-02 9.467043000000001e-11
3.5714287E-02 8.5692185e-11
3.6714286E-02 7.6401662e-11
3.7714284E-02 6.6857614e-11
3.8714286E-02 5.7119798e-11
3.9714284E-02 4.7248451999999997e-11
4.0714286E-02 3.7303748e-11
4.1714285E-02 2.7345285999999997e-11
4.2714287E-02 1.7431556e-11
4.3714285E-02 7.6194456e-12
4.4714287E-02 -2.0362411e-12
4.5714285E-02 -1.1483241e-11
4.6714287E-02 -2.0672252e-11
4.7714286E-02 -2.9557327e-11
4.8714284E-02 -3.8096222e-11
4.9714286E-02 -4.6250704e-11
5.0714284E-02 -5.3986823e-11
5.1714286E-02 -6.1275117e-11
5.2714285E-02 -6.809079099999999e-11
5.3714287E-02 -7.4413842e-11
5.4714285E-02 -8.0229118e-11
5.5714287E-02 -8.552633399999999e-11
5.6714285E-02 -9.0300055e-11
5.7714287E-02 -9.454960700000001e-11
5.8714285E-02 -9.8278959e-11
5.9714288E-02 -1.0149655999999999e-10
6.0714286E-02 -1.0421511e-10
6.1714284E-02 -1.0645134e-10
6.2714286E-02 -1.0822568999999999e-10
6.3714288E-02 -1.0956204e-10
6.4714283E-02 -1.1048736e-10
6.5714285E-02 -1.1103129e-10
6.6714287E-02 -1.1122587e-10
6.7714289E-02 -1.1110506e-10
6.8714283E-02 -1.1070437e-10
6.9714285E-02 -1.1006047e-10
7.0714287E-02 -1.0921080999999999e-10
7.1714282E-02 -1.0819315000000001e-10
7.2714284E-02 -1.0704529e-10
7.3714286E-02 -1.058046e-10
7.4714288E-02 -1.0450775e-10
7.5714283E-02 -1.0319037e-10
7.6714285E-02 -1.0188674e-10
7.7714287E-02 -1.006295e-10
7.8714289E-02 -9.9449474e-11
7.9714283E-02 -9.837541999999999e-11
8.0714285E-02 -9.743387699999999e-11
8.1714287E-02 -9.664902300000001e-11
8.2714289E-02 -9.6042597e-11
8.3714284E-02 -9.5633798e-11
8.4714286E-02 -9.5439292e-11
8.5714288E-02 -9.5473206e-11
8.6714283E-02 -9.5747152e-11
8.7714285E-02 -9.6270301e-11
8.8714287E-02 -9.704948399999999e-11
8.9714289E-02 -9.808929899999998e-11
9.0714283E-02 -9.939225000000001e-11
9.1714285E-02 -1.0095892e-10
9.2714287E-02 -1.0278811999999999e-10
9.3714289E-02 -1.048771e-10
9.4714284E-02 -1.0722169999999999e-10
9.5714286E-02 -1.0981659e-10
9.6714288E-02 -1.1265547e-10
9.7714283E-02 -1.1573119e-10
9.8714285E-02 -1.1903601e-10
9.9714287E-02 -1.2256175e-10
0.1007143 -1.2629993e-10
0.1017143 -1.3024192e-10
0.1027143 -1.3437913e-10
0.1037143 -1.38703e-10
0.1047143 -1.4320519e-10
0.1057143 -1.4787754999999998e-10
0.1067143 -1.5271225e-10
0.1077143 -1.5770171e-10
0.1087143 -1.6283859e-10
0.1097143 -1.6811583e-10
0.1107143 -1.7352646999999999e-10
0.1117143 -1.7906366e-10
0.1127143 -1.8472053e-10
0.1137143 -1.9049002999999998e-10
0.1147143 -1.9636482000000002e-10
0.1157143 -2.0233713e-10
0.1167143 -2.083986e-10
0.1177143 -2.1454006e-10
0.1187143 -2.2075146e-10
0.1197143 -2.2702157e-10
0.1207143 -2.3333796e-10
0.1217143 -2.3968672e-10
0.1227143 -2.4605238e-10
0.1237143 -2.5241775e-10
0.1247143 -2.5876387e-10
0.1257143 -2.6506982e-10
0.1267143 -2.7131277e-10
0.1277143 -2.7746783e-10
0.1287143 -2.8350811e-10
0.1297143 -2.8940476e-10
0.1307143 -2.9512694e-10
0.1317143 -3.0064198e-10
0.1327143 -3.0591545e-10
0.1337143 -3.1091137e-10
0.1347143 -3.1559234e-10
0.1357143 -3.1991981e-10
0.1367143 -3.2385427e-10
0.1377143 -3.2735557e-10
0.1387143 -3.3038323e-10
0.1397143 -3.3289669e-10
0.1407143 -3.3485573e-10
0.1417143 -3.3622081e-10
0.1427143 -3.3695343000000004e-10
0.1437143 -3.370165e-10
0.1447143 -3.3637474e-10
0.1457143 -3.3499503e-10
0.1467143 -3.3284681e-10
0.1477143 -3.2990247e-10
0.1487143 -3.2613760000000003e-10
0.1497143 -3.2153139e-10
0.1507143 -3.1606694e-10
0.1517143 -3.0973149e-10
0.1527143 -3.0251669e-10
0.1537143 -2.9441879000000004e-10
0.1547143 -2.8543877e-10
0.1557143 -2.7558253e-10
0.1567143 -2.6486091999999997e-10
0.1577143 -2.5328979e-10
0.1587143 -2.4088997e-10
0.1597143 -2.2768718e-10
0.1607143 -2.1371199e-10
0.1617143 -1.9899956000000002e-10
0.1627143 -1.8358949e-10
0.1637143 -1.6752561e-10
0.1647143 -1.5085559e-10
0.1657143 -1.3363066e-10
0.1667143 -1.1590526000000001e-10
0.1677143 -9.7736565e-11
0.1687143 -7.9184136e-11
0.1697143 -6.0309402e-11
0.1707143 -4.1175201e-11
0.1717143 -2.1845301e-11
0.1727143 -2.3838919e-12
0.1737143 1.7144924999999998e-11
0.1747143 3.6677627e-11
0.1757143 5.6151768e-11
0.1767143 7.5506452e-11
0.1777143 9.468280100000001e-11
0.1787143 1.1362440000000001e-10
0.1797143 1.3227766e-10
0.1807143 1.5059228e-10
0.1817143 1.6852148e-10
0.1827143 1.8602239999999998e-10
0.1837143 2.0305626e-10
0.1847143 2.1958863e-10
0.1857143 2.3558956e-10
0.1867143 2.5103368e-10
0.1877143 2.6590026e-10
0.1887143 2.8017322e-10
0.1897143 2.9384106e-10
0.1907143 3.0689677999999997e-10
0.1917143 3.193377e-10
0.1927143 3.3116526e-10
0.1937143 3.423848e-10
0.1947143 3.530053e-10
0.1957143 3.6303898000000003e-10
0.1967143 3.7250103e-10
0.1977143 3.8140909999999995e-10
0.1987143 3.8978308e-10
0.1997143 3.976445e-10
0.2007143 4.0501617e-10
0.2017143 4.1192176e-10
0.2027143 4.1838525e-10
0.2037143 4.2443063e-10
0.2047143 4.3008132e-10
0.2057143 4.3535982e-10
0.2067143 4.402873e-10
0.2077143 4.4488327999999995e-10
0.2087143 4.4916518e-10
0.2097143 4.5314815e-10
0.2107143 4.5684463e-10
0.2117143 4.6026429000000006e-10
0.2127143 4.6341367999999996e-10
0.2137143 4.6629627e-10
0.2147143 4.6891224e-10
0.2157143 4.712584099999999e-10
0.2167143 4.7332836e-10
0.2177143 4.751124e-10
0.2187143 4.7659771e-10
0.2197143 4.7776852e-10
0.2207143 4.786062200000001e-10
0.2217143 4.7908964e-10
0.2227143 4.7919546e-10
0.2237143 4.788982600000001e-10
0.2247143 4.7817106e-10
0.2257143 4.7698555e-10
0.2267143 4.7531263e-10
0.2277143 4.7312271e-10
0.2287143 4.7038614e-10
0.2297143 4.670736e-10
0.2307143 4.6315660000000003e-10
0.2317143 4.586078e-10
0.2327143 4.5340150999999996e-10
0.2337143 4.4751402999999995e-10
0.2347143 4.4092395e-10
0.2357143 4.3361261e-10
0.2367143 4.2556427e-10
0.2377143 4.1676653e-10
0.2387143 4.0721042e-10
0.2397143 3.9689063999999997e-10
0.2407143 3.8580580000000004e-10
0.2417143 3.7395846e-10
0.2427143 3.6135515000000004e-10
0.2437143 3.4800645000000003e-10
0.2447143 3.3392693999999997e-10
0.2457143 3.1913504e-10
0.2467143 3.03653e-10
0.2477143 2.8750667e-10
0.2487143 2.7072534999999997e-10
0.2497143 2.5334149e-10
0.2507143 2.3539044e-10
0.2517143 2.1691016999999999e-10
0.2527143 1.9794095e-10
0.2537143 1.7852495e-10
0.2547143 1.587059e-10
0.2557143 1.3852873e-10
0.2567143 1.180392e-10
0.2577143 9.728353099999999e-11
0.2587143 7.6307987e-11
0.2597143 5.5158607e-11
0.2607143 3.3880780999999995e-11
0.2617143 1.2518991e-11
0.2627143 -8.8835027e-12
0.2637143 -3.0284838e-11
0.2647143 -5.1644875e-11
0.2657143 -7.2925265e-11
0.2667143 -9.4089667e-11
0.2677143 -1.1510376e-10
0.2687143 -1.3593538e-10
0.2697143 -1.5655434e-10
0.2707143 -1.7693251999999998e-10
0.2717143 -1.9704373e-10
0.2727143 -2.1686350999999999e-10
0.2737143 -2.3636891e-10
0.2747143 -2.555383e-10
0.2757143 -2.7435101e-10
0.2767143 -2.92787e-10
0.2777143 -3.1082649e-10
0.2787143 -3.2844962e-10
0.2797143 -3.4563593e-10
0.2807143 -3.6236394e-10
0.2817143 -3.786106e-10
0.2827143 -3.9435095999999997e-10
0.2837143 -4.0955759000000005e-10
0.2847143 -4.2420004e-10
0.2857143 -4.3824435999999996e-10
0.2867143 -4.5165277999999996e-10
0.2877143 -4.6438305e-10
0.2887143 -4.7638803e-10
0.2897143 -4.876154999999999e-10
0.2907143 -4.9800762e-10
0.2917143 -5.0750073e-10
0.2927143 -5.160249e-10
0.2937143 -5.2350385e-10
0.2947143 -5.2985472e-10
0.2957143 -5.3498781e-10
0.2967143 -5.388067999999999e-10
0.2977143 -5.4120866e-10
0.2987143 -5.4208352e-10
0.2997143 -5.4131495e-10
0.3007143 -5.3878013e-10
0.3017143 -5.3435008e-10
0.3027143 -5.278900600000001e-10
0.3037143 -5.1925981e-10
0.3047143 -5.0831383e-10
0.3057143 -4.9490217e-10
0.3067143 -4.788706800000001e-10
0.3077143 -4.6006167999999995e-10
0.3087143 -4.3831445e-10
0.3097143 -4.1346592e-10
0.3107143 -3.8535121e-10
0.3117143 -3.5380436000000004e-10
0.3127143 -3.1865889999999997e-10
0.3137143 -2.7974873e-10
0.3147143 -2.3690847e-10
0.3157143 -1.8997421e-10
0.3167143 -1.387842e-10
0.3177143 -8.3179649e-11
0.3187143 -2.3005008e-11
0.3197143 4.1891222e-11
0.3207143 1.1165618999999999e-10
0.3217143 1.8643197e-10
0.3227143 2.6635521e-10
0.3237143 3.515567e-10
0.3247143 4.4216106e-10
0.3257143 5.3828643e-10
0.3267143 6.4004422e-10
0.3277143 7.475390099999999e-10
0.3287143 8.608683200000001e-10
0.3297143 9.8012267e-10
0.3307143 1.1053854e-09
0.3317143 1.236733e-09
0.3327143 1.3742348e-09
0.3337143 1.5179536e-09
0.3347143 1.6679456e-09
0.3357143 1.8242605e-09
0.3367143 1.986942e-09
0.3377143 2.1560283e-09
0.3387143 2.3315521e-09
0.3397143 2.5135416e-09
0.3407143 2.7020202000000002e-09
0.3417143 2.8970074999999997e-09
0.3427143 3.0985190000000003e-09
0.3437143 3.3065679000000002e-09
0.3447143 3.5211636e-09
0.3457143 3.7423141000000006e-09
0.3467143 3.9700254e-09
0.3477143 4.2043018e-09
0.3487143 4.445147e-09
0.3497143 4.6925637e-09
0.3507143 4.946555e-09
0.3517143 5.2071236e-09
0.3527143 5.4742731e-09
0.3537143 5.748008e-09
0.3547143 6.0283334e-09
0.3557143 6.315256e-09
0.3567143 6.6087837e-09
0.3577143 6.9089254999999994e-09
0.3587143 7.2156925999999995e-09
0.3597143 7.5290982e-09
0.3607143 7.8491567e-09
0.3617143 8.1758843e-09
0.3627143 8.5092981e-09
0.3637143 8.8494177e-09
0.3647143 9.1962639e-09
0.3657143 9.5498588e-09
0.3667143 9.9102254e-09
0.3677143 1.0277388e-08
0.3687143 1.0651371e-08
0.3697143 1.1032202e-08
0.3707143 1.1419903e-08
0.3717143 1.1814504000000001e-08
0.3727143 1.2216027e-08
0.3737143 1.2624499e-08
0.3747143 1.3039944e-08
0.3757143 1.3462387e-08
0.3767143 1.3891849e-08
0.3777143 1.4328352e-08
0.3787143 1.4771918e-08
0.3797143 1.5222565e-08
0.3807143 1.5680308e-08
0.3817143 1.6145163e-08
0.3827143 1.6617142e-08
0.3837143 1.7096258000000003e-08
0.3847143 1.7582517e-08
0.3857143 1.8075928e-08
0.3867143 1.8576493e-08
0.3877143 1.9084215e-08
0.3887143 1.9599092e-08
0.3897143 2.0121122999999998e-08
0.3907143 2.0650302e-08
0.3917143 2.1186622000000002e-08
0.3927143 2.1730073e-08
0.3937143 2.2280647e-08
0.3947143 2.2838327e-08
0.3957143 2.3403102e-08
0.3967143 2.3974950000000002e-08
0.3977143 2.4553856e-08
0.3987143 2.5139801e-08
0.3997143 2.5732763000000003e-08
0.4007143 2.6332717e-08
0.4017143 2.6939639000000002e-08
0.4027143 2.7553509000000002e-08
0.4037143 2.8174296e-08
0.4047143 2.8801974999999997e-08
0.4057143 2.9436517e-08
0.4067143 3.0077896e-08
0.4077143 3.0726077e-08
0.4087143 3.1381034e-08
0.4097143 3.2042730000000004e-08
0.4107143 3.2711134e-08
0.4117143 3.3386213e-08
0.4127143 3.4067929e-08
0.4137143 3.4756248e-08
0.4147143 3.5451130999999996e-08
0.4157143 3.6152538999999995e-08
0.4167143 3.6860437e-08
0.4177143 3.7574779e-08
0.4187143 3.8295528e-08
0.4197143 3.9022638e-08
0.4207143 3.9756065e-08
0.4217143 4.0495768e-08
0.4227143 4.1241699e-08
0.4237143 4.1993808e-08
0.4247143 4.2752051999999995e-08
0.4257143 4.3516379e-08
0.4267143 4.4286741e-08
0.4277143 4.5063089e-08
0.4287143 4.5845372e-08
0.4297143 4.6633541e-08
0.4307143 4.7427545000000003e-08
0.4317143 4.8227339000000004e-08
0.4327143 4.9032866999999994e-08
0.4337143 4.9844089999999995e-08
0.4347143 5.0660959e-08
0.4357143 5.1483423e-08
0.4367143 5.2311449999999996e-08
0.4377143 5.3144994e-08
0.4387143 5.398402299999999e-08
0.4397143 5.4828497e-08
0.4407143 5.5678395e-08
0.4417143 5.6533689000000005e-08
0.4427143 5.7394356000000005e-08
0.4437143 5.8260385e-08
0.4447143 5.9131766e-08
0.4457143 6.0008498e-08
0.4467143 6.0890581e-08
0.4477143 6.177802699999999e-08
0.4487143 6.2670852e-08
0.4497143 6.356908900000001e-08
0.4507143 6.4472766e-08
0.4517143 6.5381928e-08
0.4527143 6.629662899999999e-08
0.4537143 6.7216926e-08
0.4547143 6.8142891e-08
0.4557143 6.9074607e-08
0.4567143 7.0012157e-08
0.4577143 7.0955636e-08
0.4587143 7.190516e-08
0.4597143 7.286084000000001e-08
0.4607143 7.3822803e-08
0.4617143 7.4791184e-08
0.4627143 7.576613200000001e-08
0.4637143 7.6747797e-08
0.4647143 7.773634e-08
0.4657143 7.8731932e-08
0.4667143 7.973475199999999e-08
0.4677143 8.0744983e-08
0.4687143 8.1762819e-08
0.4697143 8.2788459e-08
0.4707143 8.382211e-08
0.4717143 8.4863977e-08
0.4727143 8.5914281e-08
0.4737143 8.697324e-08
0.4747143 8.804107399999999e-08
0.4757143 8.9118013e-08
0.4767143 9.0204294e-08
0.4777143 9.1300145e-08
0.4787143 9.2405805e-08
0.4797143 9.3521513e-08
0.4807143 9.4647512e-08
0.4817143 9.5784047e-08
0.4827143 9.6931352e-08
0.4837143 9.808968100000001e-08
0.4847143 9.9259279e-08
0.4857143 1.0044038e-07
0.4867143 1.0163324e-07
0.4877143 1.028381e-07
0.4887143 1.0405521999999999e-07
0.4897143 1.0528483e-07
0.4907143 1.0652717999999999e-07
0.4917143 1.0778251999999999e-07
0.4927143 1.0905109000000001e-07
0.4937143 1.1033314e-07
0.4947143 1.1162893000000001e-07
0.4957143 1.1293869e-07
0.4967143 1.1426269000000001e-07
0.4977143 1.1560117e-07
0.4987143 1.1695439000000001e-07
0.4997143 1.1832261000000001e-07
0.5007143 1.1970609e-07
0.5017143 1.211051e-07
0.5027143 1.2251991e-07
0.5037143 1.2395077e-07
0.5047143 1.2539798e-07
0.5057143 1.2686182e-07
0.5067143 1.2834257e-07
0.5077143 1.2984052e-07
0.5087143 1.3135596000000002e-07
0.5097143 1.3288921e-07
0.5107143 1.3444058e-07
0.5117143 1.3601037e-07
0.5127143 1.3759892000000001e-07
0.5137143 1.3920656e-07
0.5147143 1.4083361e-07
0.5157143 1.4248043000000001e-07
0.5167143 1.4414735e-07
0.5177143 1.4583474e-07
0.5187143 1.4754297e-07
0.5197143 1.4927239e-07
0.5207143 1.5102339e-07
0.5217143 1.5279635e-07
0.5227143 1.5459166e-07
0.5237143 1.5640971e-07
0.5247143 1.5825088e-07
0.5257143 1.6011559e-07
0.5267143 1.6200424e-07
0.5277143 1.6391725e-07
0.5287143 1.6585502000000002e-07
0.5297143 1.6781796e-07
0.5307143 1.698065e-07
0.5317143 1.7182104999999998e-07
0.5327143 1.7386201e-07
0.5337143 1.7592984e-07
0.5347143 1.7802492e-07
0.5357143 1.8014769e-07
0.5367143 1.8229853999999998e-07
0.5377143 1.8447791e-07
0.5387143 1.8668620000000002e-07
0.5397143 1.8892383e-07
0.5407143 1.9119122e-07
0.5417143 1.9348876000000002e-07
0.5427143 1.9581687000000002e-07
0.5437143 1.9817593999999998e-07
0.5447143 2.0056636000000003e-07
0.5457143 2.0298856e-07
0.5467143 2.0544291e-07
0.5477143 2.0792980999999998e-07
0.5487143 2.1044966000000002e-07
0.5497143 2.1300285999999999e-07
0.5507143 2.1558979000000002e-07
0.5517143 2.1821085e-07
0.5527143 2.2086641000000002e-07
0.5537143 2.2355686e-07
0.5547143 2.2628261e-07
0.5557143 2.2904403e-07
0.5567143 2.3184152e-07
0.5577143 2.3467548e-07
0.5587143 2.3754627e-07
0.5597143 2.4045431999999996e-07
0.5607143 2.4340003e-07
0.5617143 2.463838e-07
0.5627143 2.4940603e-07
0.5637143 2.5246714000000004e-07
0.5647143 2.5556752e-07
0.5657143 2.5870763e-07
0.5667143 2.6188787e-07
0.5677143 2.6510869e-07
0.5687143 2.6837053000000003e-07
0.5697143 2.7167382000000004e-07
0.5707143 2.7501903e-07
0.5717143 2.7840662999999997e-07
0.5727143 2.8183708999999997e-07
0.5737143 2.8531086e-07
0.5747143 2.8882845e-07
0.5757143 2.9239033e-07
0.5767143 2.9599700000000003e-07
0.5777143 2.9964897000000004e-07
0.5787143 3.0334675e-07
0.5797143 3.0709084e-07
0.5807143 3.1088179e-07
0.5817143 3.1472012e-07
0.5827143 3.1860636e-07
0.5837143 3.2254108000000003e-07
0.5847143 3.2652483e-07
0.5857143 3.3055814e-07
0.5867143 3.3464158e-07
0.5877143 3.3877572e-07
0.5887143 3.4296113e-07
0.5897143 3.4719838e-07
0.5907143 3.5148806e-07
0.5917143 3.5583073999999996e-07
0.5927143 3.6022699999999996e-07
0.5937143 3.6467744e-07
0.5947143 3.6918262e-07
0.5957143 3.7374313e-07
0.5967143 3.7835957000000004e-07
0.5977143 3.8303249000000004e-07
0.5987143 3.8776248999999995e-07
0.5997143 3.9255013e-07
0.6007143 3.9739603000000005e-07
0.6017143 4.0230072999999994e-07
0.6027143 4.072648e-07
0.6037143 4.1228877999999996e-07
0.6047143 4.1737329e-07
0.6057143 4.2251886000000005e-07
0.6067143 4.2772607999999995e-07
0.6077143 4.3299546e-07
0.6087143 4.3832759999999996e-07
0.6097143 4.4372306000000004e-07
0.6107143 4.4918242e-07
0.6117143 4.5470618e-07
0.6127143 4.6029496000000005e-07
0.6137143 4.6594927999999994e-07
0.6147143 4.7166968000000004e-07
0.6157143 4.7745679e-07
0.6167143 4.8331108e-07
0.6177143 4.8923314e-07
0.6187143 4.9522355e-07
0.6197143 5.0128288e-07
0.6207143 5.0741171e-07
0.6217143 5.1361058e-07
0.6227143 5.1988009e-07
0.6237143 5.262208e-07
0.6247143 5.3263332e-07
0.6257143 5.3911826e-07
0.6267143 5.456762199999999e-07
0.6277143 5.523078e-07
0.6287143 5.5901364e-07
0.6297143 5.657943400000001e-07
0.6307143 5.726505900000001e-07
0.6317143 5.79583e-07
0.6327143 5.865922e-07
0.6337143 5.9367888e-07
0.6347143 6.008437300000001e-07
0.6357143 6.0808745e-07
0.6367143 6.154107e-07
0.6377143 6.2281424e-07
0.6387143 6.3029884e-07
0.6397143 6.378651800000001e-07
0.6407143 6.4551404e-07
0.6417143 6.532462100000001e-07
0.6427143 6.6106249e-07
0.6437143 6.6896368e-07
0.6447143 6.7695063e-07
0.6457143 6.8502413e-07
0.6467143 6.9318511e-07
0.6477143 7.014343800000001e-07
0.6487143 7.0977286e-07
0.6497143 7.182015e-07
0.6507143 7.2672117e-07
0.6517143 7.3533282e-07
0.6527143 7.4403741e-07
0.6537143 7.5283593e-07
0.6547143 7.6172935e-07
0.6557143 7.707186e-07
0.6567143 7.7980475e-07
0.6577143 7.889888700000001e-07
0.6587143 7.982720299999999e-07
0.6597143 8.0765519e-07
0.6607143 8.171395099999999e-07
0.6617143 8.2672607e-07
0.6627143 8.364159100000001e-07
0.6637143 8.462102099999999e-07
0.6647143 8.5611012e-07
0.6657143 8.661167799999999e-07
0.6667143 8.7623135e-07
0.6677143 8.86455e-07
0.6687143 8.967888700000001e-07
0.6697143 9.072341099999999e-07
0.6707143 9.1779198e-07
0.6717143 9.284637100000001e-07
0.6727143 9.392503700000001e-07
0.6737143 9.5015329e-07
0.6747143 9.6117363e-07
0.6757143 9.723126299999999e-07
0.6767143 9.8357145e-07
0.6777143 9.949514100000001e-07
0.6787143 1.0064537e-06
0.6797143 1.0180795e-06
0.6807143 1.02983e-06
0.6817143 1.0417065e-06
0.6827143 1.0537103e-06
0.6837143 1.0658423999999999e-06
0.6847143 1.0781043e-06
0.6857143 1.090497e-06
0.6867143 1.1030219e-06
0.6877143 1.1156803e-06
0.6887143 1.1284731e-06
0.6897143 1.1414018e-06
0.6907143 1.1544675e-06
0.6917143 1.1676715e-06
0.6927143 1.1810148000000001e-06
0.6937143 1.1944988e-06
0.6947143 1.2081246e-06
0.6957143 1.2218934999999998e-06
0.6967143 1.2358067e-06
0.6977143 1.2498653e-06
0.6987143 1.2640706e-06
0.6997143 1.2784239e-06
0.7007143 1.2929262000000001e-06
0.7017143 1.3075788999999999e-06
0.7027143 1.3223833e-06
0.7037143 1.3373404e-06
0.7047143 1.3524516e-06
0.7057143 1.367718e-06
0.7067143 1.3831411e-06
0.7077143 1.3987219e-06
0.7087143 1.4144619e-06
0.7097143 1.4303621e-06
0.7107143 1.446424e-06
0.7117143 1.462649e-06
0.7127143 1.4790383e-06
0.7137143 1.4955933e-06
0.7147143 1.5123153999999999e-06
0.7157143 1.5292059000000001e-06
0.7167143 1.5462664e-06
0.7177143 1.5634981e-06
0.7187143 1.5809027000000002e-06
0.7197143 1.5984815e-06
0.7207143 1.6162362e-06
0.7217143 1.6341682e-06
0.7227143 1.652279e-06
0.7237143 1.6705703e-06
0.7247143 1.6890437000000002e-06
0.7257143 1.7077008000000001e-06
0.7267143 1.7265433999999998e-06
0.7277143 1.7455729e-06
0.7287143 1.7647911999999999e-06
0.7297143 1.7841998000000001e-06
0.7307143 1.8038007000000002e-06
0.7317143 1.8235955e-06
0.7327143 1.8435861e-06
0.7337143 1.8637741999999998e-06
0.7347143 1.8841618000000002e-06
0.7357143 1.9047507e-06
0.7367143 1.9255426e-06
0.7377143 1.9465395e-06
0.7387143 1.9677433e-06
0.7397143 1.9891559e-06
0.7407143 2.0107791e-06
0.7417143 2.0326148e-06
0.7427143 2.0546651e-06
0.7437143 2.0769317e-06
0.7447143 2.0994168e-06
0.7457143 2.1221222e-06
0.7467143 2.1450498e-06
0.7477143 2.1682016e-06
0.7487143 2.1915795e-06
0.7497143 2.2151855e-06
0.7507143 2.2390218e-06
0.7517143 2.26309e-06
0.7527143 2.2873923e-06
0.7537143 2.3119306e-06
0.7547143 2.3367067999999997e-06
0.7557143 2.3617231e-06
0.7567143 2.3869811000000002e-06
0.7577143 2.412483e-06
0.7587143 2.4382307999999997e-06
0.7597143 2.4642262000000002e-06
0.7607143 2.4904713e-06
0.7617143 2.516968e-06
0.7627143 2.5437181e-06
0.7637143 2.5707237e-06
0.7647143 2.5979867e-06
0.7657143 2.6255089e-06
0.7667143 2.6532921999999997e-06
0.7677143 2.6813384e-06
0.7687143 2.7096494e-06
0.7697143 2.7382269e-06
0.7707143 2.767073e-06
0.7717143 2.7961892000000002e-06
0.7727143 2.8255775e-06
0.7737143 2.8552396e-06
0.7747143 2.8851774e-06
0.7757143 2.9153925e-06
0.7767143 2.9458871000000003e-06
0.7777143 2.9766628e-06
0.7787143 3.0077217e-06
0.7797143 3.0390655000000005e-06
0.7807143 3.0706961000000003e-06
0.7817143 3.1026153999999997e-06
0.7827143 3.1348257000000005e-06
0.7837143 3.1673288e-06
0.7847143 3.2001264e-06
0.7857143 3.2332206e-06
0.7867143 3.2666136e-06
0.7877143 3.3003072e-06
0.7887143 3.3343034999999996e-06
0.7897143 3.3686046000000004e-06
0.7907143 3.4032126e-06
0.7917143 3.4381298e-06
0.7927143 3.4733578000000003e-06
0.7937143 3.5088990999999997e-06
0.7947143 3.5447556e-06
0.7957143 3.5809297e-06
0.7967143 3.6174231999999998e-06
0.7977143 3.6542384999999996e-06
0.7987143 3.6913782e-06
0.7997143 3.7288441e-06
0.8007143 3.7666386e-06
0.8017143 3.8047640999999998e-06
0.8027143 3.8432229999999995e-06
0.8037143 3.882017600000001e-06
0.8047143 3.92115e-06
0.8057143 3.9606227999999995e-06
0.8067143 4.0004384e-06
0.8077143 4.0405993e-06
0.8087143 4.0811081e-06
0.8097143 4.1219671e-06
0.8107143 4.1631793e-06
0.8117143 4.2047468e-06
0.8127143 4.2466723e-06
0.8137143 4.2889585e-06
0.8147143 4.3316080999999995e-06
0.8157143 4.3746233e-06
0.8167143 4.4180069e-06
0.8177143 4.4617618e-06
0.8187143 4.5058901e-06
0.8197143 4.5503945999999996e-06
0.8207143 4.5952781000000005e-06
0.8217143 4.6405432e-06
0.8227143 4.6861924000000005e-06
0.8237143 4.7322285e-06
0.8247143 4.7786539e-06
0.8257143 4.8254711999999995e-06
0.8267143 4.8726832e-06
0.8277143 4.9202924000000005e-06
0.8287143 4.9683013e-06
0.8297143 5.0167127e-06
0.8307143 5.0655292e-06
0.8317143 5.1147531e-06
0.8327143 5.1643873e-06
0.8337143 5.2144344e-06
0.8347143 5.2648968e-06
0.8357143 5.3157769999999996e-06
0.8367143 5.3670782e-06
0.8377143 5.4188025e-06
0.8387143 5.4709528e-06
0.8397143 5.5235315e-06
0.8407143 5.5765412e-06
0.8417143 5.6299847e-06
0.8427143 5.6838644e-06
0.8437143 5.7381833e-06
0.8447143 5.7929437e-06
0.8457143 5.848148299999999e-06
0.8467143 5.9037998e-06
0.8477143 5.9599007e-06
0.8487143 6.0164538e-06
0.8497143 6.0734614e-06
0.8507143 6.130926500000001e-06
0.8517143 6.1888514e-06
0.8527143 6.247238799999999e-06
0.8537143 6.3060916e-06
0.8547143 6.3654119999999996e-06
0.8557143 6.4252020999999995e-06
0.8567143 6.485465300000001e-06
0.8577143 6.546203200000001e-06
0.8587143 6.6074193e-06
0.8597143 6.6691157e-06
0.8607143 6.7312946e-06
0.8617143 6.7939588e-06
0.8627143 6.857111100000001e-06
0.8637143 6.920753699999999e-06
0.8647143 6.9848894999999994e-06
0.8657143 7.0495203999999995e-06
0.8667143 7.1146502000000004e-06
0.8677143 7.1802809e-06
0.8687143 7.2464154e-06
0.8697143 7.313055800000001e-06
0.8707143 7.380205600000001e-06
0.8717143 7.447866999999999e-06
0.8727143 7.5160436e-06
0.8737143 7.5847375000000005e-06
0.8747143 7.6539514e-06
0.8757143 7.723687600000001e-06
0.8767143 7.7939497e-06
0.8777143 7.864739599999999e-06
0.8787143 7.936060299999999e-06
0.8797143 8.0079147e-06
0.8807143 8.080306199999999e-06
0.8817143 8.1532363e-06
0.8827143 8.2267086e-06
0.8837143 8.300725800000001e-06
0.8847143 8.3752902e-06
0.8857143 8.4504052e-06
0.8867143 8.526072999999999e-06
0.8877143 8.6022965e-06
0.8887143 8.679079099999999e-06
0.8897143 8.756423100000001e-06
0.8907143 8.834332e-06
0.8917143 8.912807899999999e-06
0.8927143 8.9918544e-06
0.8937143 9.071473499999999e-06
0.8947143 9.151669599999999e-06
0.8957143 9.2324449e-06
0.8967143 9.313802000000001e-06
0.8977143 9.3957446e-06
0.8987143 9.4782756e-06
0.8997143 9.5613977e-06
0.9007143 9.6451146e-06
0.9017143 9.7294283e-06
0.9027143 9.8143424e-06
0.9037143 9.8998591e-06
0.9047143 9.9859818e-06
0.9057143 1.0072714000000001e-05
0.9067143 1.0160057e-05
0.9077143 1.0248015e-05
0.9087143 1.0336591e-05
0.9097143 1.0425788e-05
0.9107143 1.0515608e-05
0.9117143 1.0606053e-05
0.9127143 1.0697128e-05
0.9137143 1.0788833999999999e-05
0.9147143 1.0881175e-05
0.9157143 1.0974152e-05
0.9167143 1.1067769e-05
0.9177143 1.1162027999999999e-05
0.9187143 1.1256932e-05
0.9197143 1.1352484e-05
0.9207143 1.1448686000000001e-05
0.9217143 1.1545540000000001e-05
0.9227143 1.1643049e-05
0.9237143 1.1741216e-05
0.9247143 1.1840042e-05
0.9257143 1.1939531000000001e-05
0.9267143 1.2039683000000001e-05
0.9277143 1.2140504000000001e-05
0.9287143 1.2241993e-05
0.9297143 1.2344154e-05
0.9307143 1.2446989e-05
0.9317143 1.2550500000000001e-05
0.9327143 1.2654689e-05
0.9337143 1.2759560000000001e-05
0.9347143 1.2865114000000002e-05
0.9357143 1.2971354e-05
0.9367143 1.3078281999999999e-05
0.9377143 1.3185899999999999e-05
0.9387143 1.3294211e-05
0.9397143 1.3403215e-05
0.9407143 1.3512917e-05
0.9417143 1.3623318e-05
0.9427143 1.3734421999999999e-05
0.9437143 1.3846228e-05
0.9447143 1.3958740000000002e-05
0.9457143 1.4071959e-05
0.9467143 1.4185888e-05
0.9477143 1.4300528000000001e-05
0.9487143 1.4415882e-05
0.9497143 1.4531952000000001e-05
0.9507143 1.4648739e-05
0.9517143 1.4766245999999998e-05
0.9527143 1.4884473e-05
0.9537143 1.5003424e-05
0.9547143 1.5123101e-05
0.9557143 1.5243505e-05
0.9567143 1.5364638e-05
0.9577143 1.5486502e-05
0.9587143 1.5609099e-05
0.9597143 1.5732432e-05
0.9607143 1.5856502999999998e-05
0.9617143 1.5981311e-05
0.9627143 1.6106861e-05
0.9637143 1.6233153e-05
0.9647143 1.636019e-05
0.9657143 1.6487972e-05
0.9667143 1.6616502e-05
0.9677143 1.6745783e-05
0.9687143 1.6875813e-05
0.9697143 1.7006596e-05
0.9707143 1.7138132e-05
0.9717143 1.7270423e-05
0.9727143 1.7403470999999998e-05
0.9737143 1.7537276e-05
0.9747143 1.7671840000000002e-05
0.9757143 1.7807164e-05
0.9767143 1.7943252e-05
0.9777143 1.8080102e-05
0.9787143 1.8217717e-05
0.9797143 1.8356099e-05
0.9807143 1.8495247e-05
0.9817143 1.8635164e-05
0.9827143 1.8775852e-05
0.9837143 1.8917311e-05
0.9847143 1.9059543e-05
0.9857143 1.9202548e-05
0.9867143 1.9346329e-05
0.9877143 1.9490886000000002e-05
0.9887143 1.9636219e-05
0.9897143 1.9782331e-05
0.9907143 1.992922e-05
0.9917143 2.0076888999999997e-05
0.9927143 2.0225338999999998e-05
0.9937143 2.037457e-05
0.9947143 2.0524583e-05
0.9957143 2.0675378e-05
0.9967143 2.0826955e-05
0.9977143 2.0979317e-05
0.9987143 2.1132462e-05
0.9997143 2.1286391000000002e-05
1.000714 2.1441103000000002e-05
1.001714 2.15966e-05
1.002714 2.1752880999999998e-05
1.003714 2.1909945e-05
1.004714 2.2067793e-05
1.005714 2.2226426e-05
1.006714 2.2385844e-05
1.007714 2.2546043999999998e-05
1.008714 2.2707029e-05
1.009714 2.2868797000000002e-05
1.010714 2.3031347e-05
1.011714 2.3194681e-05
1.012714 2.3358798e-05
1.013714 2.3523697e-05
1.014714 2.3689376999999998e-05
1.015714 2.3855839000000003e-05
1.016714 2.4023080000000002e-05
1.017714 2.4191103999999997e-05
1.018714 2.4359906e-05
1.019714 2.4529486999999997e-05
1.020714 2.4699847e-05
1.021714 2.4870982e-05
1.022714 2.5042894e-05
1.023714 2.5215579e-05
1.024714 2.5389036e-05
1.025714 2.5563267000000003e-05
1.026714 2.5738268000000003e-05
1.027714 2.5914039000000003e-05
1.028714 2.6090578e-05
1.029714 2.6267884e-05
1.030714 2.6445954e-05
1.031714 2.6624789000000003e-05
1.032714 2.6804386e-05
1.033714 2.6984742e-05
1.034714 2.7165856e-05
1.035714 2.7347727e-05
1.036714 2.7530351000000003e-05
1.037714 2.7713727e-05
1.038714 2.7897855e-05
1.039714 2.8082729e-05
1.040714 2.8268349e-05
1.041714 2.8454713e-05
1.042714 2.8641819e-05
1.043714 2.882966e-05
1.044714 2.9018240999999998e-05
1.045714 2.9207555e-05
1.046714 2.9397599999999998e-05
1.047714 2.9588372000000003e-05
1.048714 2.9779868999999998e-05
1.049714 2.9972091e-05
1.050714 3.0165032e-05
1.051714 3.0358688999999998e-05
1.052714 3.0553062e-05
1.053714 3.0748146e-05
1.054714 3.0943937e-05
1.055714 3.1140434000000004e-05
1.056714 3.1337629e-05
1.057714 3.1535523999999995e-05
1.058714 3.1734112e-05
1.059714 3.1933387999999995e-05
1.060714 3.2133352e-05
1.061714 3.2333998e-05
1.062714 3.2535323e-05
1.063714 3.2737321e-05
1.064714 3.2939991e-05
1.065714 3.3143326e-05
1.066714 3.334732e-05
1.067714 3.3551973e-05
1.068714 3.3757277e-05
1.069714 3.3963229e-05
1.070714 3.4169827e-05
1.071714 3.4377064e-05
1.072714 3.4584934e-05
1.073714 3.4793436e-05
1.074714 3.5002563e-05
1.075714 3.5212309999999996e-05
1.076714 3.542267e-05
1.077714 3.5633640999999996e-05
1.078714 3.5845216e-05
1.079714 3.6057389e-05
1.080714 3.6270154e-05
1.081714 3.6483506999999996e-05
1.082714 3.669744e-05
1.083714 3.6911948e-05
1.084714 3.7127023e-05
1.085714 3.7342662e-05
1.086714 3.7558857e-05
1.087714 3.7775601e-05
1.088714 3.7992888e-05
1.089714 3.8210712e-05
1.090714 3.8429064e-05
1.091714 3.864794e-05
1.092714 3.886733e-05
1.093714 3.9087229e-05
1.094714 3.9307628e-05
1.095714 3.9528521e-05
1.096714 3.9749901e-05
1.097714 3.9971758e-05
1.098714 4.0194087e-05
1.099714 4.0416879e-05
1.100714 4.0640126e-05
1.101714 4.0863819e-05
1.102714 4.1087952e-05
1.103714 4.1312514999999996e-05
1.104714 4.1537501e-05
1.105714 4.17629e-05
1.106714 4.1988704e-05
1.107714 4.2214904e-05
1.108714 4.2441491e-05
1.109714 4.2668455e-05
1.110714 4.2895789e-05
1.111714 4.3123481e-05
1.112714 4.335152e-05
1.113714 4.3579897e-05
1.114714 4.3808603e-05
1.115714 4.4037624999999995e-05
1.116714 4.4266955e-05
1.117714 4.4496579e-05
1.118714 4.4726491e-05
1.119714 4.4956677999999996e-05
1.120714 4.518713e-05
1.121714 4.5417835e-05
1.122714 4.5648784e-05
1.123714 4.5879963e-05
1.124714 4.6111367000000003e-05
1.125714 4.6342981e-05
1.126714 4.6574795e-05
1.127714 4.6806798e-05
1.128714 4.7038978e-05
1.129714 4.7271325e-05
1.130714 4.7503826e-05
1.131714 4.7736472e-05
1.132714 4.7969246e-05
1.133714 4.8202139e-05
1.134714 4.8435139999999996e-05
1.135714 4.8668232e-05
1.136714 4.8901404e-05
1.137714 4.913463799999999e-05
1.138714 4.9367924e-05
1.139714 4.9601248999999996e-05
1.140714 4.983459100000001e-05
1.141714 5.0067945000000005e-05
1.142714 5.0301293e-05
1.143714 5.0534623999999995e-05
1.144714 5.0767919999999994e-05
1.145714 5.1001166e-05
1.146714 5.123434899999999e-05
1.147714 5.146745299999999e-05
1.148714 5.1700459e-05
1.149714 5.1933364e-05
1.150714 5.2166143e-05
1.151714 5.2398786e-05
1.152714 5.263127599999999e-05
1.153714 5.2863600999999996e-05
1.154714 5.3095743999999994e-05
1.155714 5.3327693e-05
1.156714 5.3559432e-05
1.157714 5.3790944e-05
1.158714 5.4022212e-05
1.159714 5.4253223e-05
1.160714 5.4483962e-05
1.161714 5.4714411e-05
1.162714 5.4944547e-05
1.163714 5.517436e-05
1.164714 5.5403831e-05
1.165714 5.5632938000000005e-05
1.166714 5.5861665e-05
1.167714 5.6089992999999994e-05
1.168714 5.631790100000001e-05
1.169714 5.6545377000000006e-05
1.170714 5.6772393e-05
1.171714 5.6998937e-05
1.172714 5.722498e-05
1.173714 5.7450512e-05
1.174714 5.767551e-05
1.175714 5.7899956e-05
1.176714 5.8123828e-05
1.177714 5.8347104e-05
1.178714 5.8569771000000004e-05
1.179714 5.8791801000000005e-05
1.180714 5.9013183e-05
1.181714 5.9233889e-05
1.182714 5.9453907e-05
1.183714 5.9673209e-05
1.184714 5.9891778e-05
1.185714 6.010959100000001e-05
1.186714 6.032663000000001e-05
1.187714 6.0542880000000005e-05
1.188714 6.075831e-05
1.189714 6.0972906000000003e-05
1.190714 6.118664799999999e-05
1.191714 6.139951e-05
1.192714 6.1611473e-05
1.193714 6.182251e-05
1.194714 6.2032603e-05
1.195714 6.224172499999999e-05
1.196714 6.2449857e-05
1.197714 6.2656972e-05
1.198714 6.286304599999999e-05
1.199714 6.3068057e-05
1.200714 6.327197799999999e-05
1.201714 6.3474783e-05
1.202714 6.3676453e-05
1.203714 6.3876956e-05
1.204714 6.407627799999999e-05
1.205714 6.4274383e-05
1.206714 6.4471254e-05
1.207714 6.466685800000001e-05
1.208714 6.4861177e-05
1.209714 6.5054184e-05
1.210714 6.524585399999999e-05
1.211714 6.5436166e-05
1.212714 6.562509599999999e-05
1.213714 6.5812617e-05
1.214714 6.5998699e-05
1.215714 6.618332700000001e-05
1.216714 6.6366471e-05
1.217714 6.6548108e-05
1.218714 6.6728211e-05
1.219714 6.690675e-05
1.220714 6.7083704e-05
1.221714 6.7259043e-05
1.222714 6.7432745e-05
1.223714 6.7604776e-05
1.224714 6.777511299999999e-05
1.225714 6.7943728e-05
1.226714 6.8110592e-05
1.227714 6.8275676e-05
1.228714 6.8438948e-05
1.229714 6.8600377e-05
1.230714 6.8759937e-05
1.231714 6.8917598e-05
1.232714 6.907332599999999e-05
1.233714 6.9227093e-05
1.234714 6.9378871e-05
1.235714 6.952863e-05
1.236714 6.967633799999999e-05
1.237714 6.9821965e-05
1.238714 6.9965478e-05
1.239714 7.0106853e-05
1.240714 7.0246057e-05
1.241714 7.038306100000001e-05
1.242714 7.0517837e-05
1.243714 7.0650356e-05
1.244714 7.078058400000001e-05
1.245714 7.0908493e-05
1.246714 7.1034054e-05
1.247714 7.1157234e-05
1.248714 7.1278004e-05
1.249714 7.1396335e-05
1.250714 7.1512193e-05
1.251714 7.162554999999999e-05
1.252714 7.1736372e-05
1.253714 7.1844624e-05
1.254714 7.1950279e-05
1.255714 7.2053302e-05
1.256714 7.2153659e-05
1.257714 7.2251322e-05
1.258714 7.2346251e-05
1.259714 7.2438417e-05
1.260714 7.252778e-05
1.261714 7.2614313e-05
1.262714 7.2697975e-05
1.263714 7.2778738e-05
1.264714 7.2856562e-05
1.265714 7.293141899999999e-05
1.266714 7.3003275e-05
1.267714 7.307209599999999e-05
1.268714 7.3137846e-05
1.269714 7.3200499e-05
1.270714 7.3260014e-05
1.271714 7.3316357e-05
1.272714 7.3369495e-05
1.273714 7.3419392e-05
1.274714 7.3466015e-05
1.275714 7.350932899999999e-05
1.276714 7.3549302e-05
1.277714 7.3585898e-05
1.278714 7.3619077e-05
1.279714 7.364881199999999e-05
1.280714 7.3675062e-05
1.281714 7.369779400000001e-05
1.282714 7.3716973e-05
1.283714 7.3732559e-05
1.284714 7.3744513e-05
1.285714 7.3752801e-05
1.286714 7.375738299999999e-05
1.287714 7.3758218e-05
1.288714 7.3755268e-05
1.289714 7.3748498e-05
1.290714 7.3737868e-05
1.291714 7.3723334e-05
1.292714 7.3704859e-05
1.293714 7.3682412e-05
1.294714 7.365595100000001e-05
1.295714 7.362543200000001e-05
1.296714 7.3590826e-05
1.297714 7.3552087e-05
1.298714 7.350918200000001e-05
1.299714 7.346207599999999e-05
1.300714 7.341072899999999e-05
1.301714 7.3355102e-05
1.302714 7.3295161e-05
1.303714 7.3230871e-05
1.304714 7.316219200000001e-05
1.305714 7.308909199999999e-05
1.306714 7.3011535e-05
1.307714 7.2929481e-05
1.308714 7.284289199999999e-05
1.309714 7.2751732e-05
1.310714 7.2655962e-05
1.311714 7.2555542e-05
1.312714 7.2450433e-05
1.313714 7.23406e-05
1.314714 7.2225998e-05
1.315714 7.2106587e-05
1.316714 7.1982333e-05
1.317714 7.1853185e-05
1.318714 7.1719109e-05
1.319714 7.1580058e-05
1.320714 7.143599400000001e-05
1.321714 7.1286877e-05
1.322714 7.1132661e-05
1.323714 7.0973311e-05
1.324714 7.0808784e-05
1.325714 7.0639038e-05
1.326714 7.046404e-05
1.327714 7.0283744e-05
1.328714 7.0098116e-05
1.329714 6.9907117e-05
1.330714 6.9710705e-05
1.331714 6.950884299999999e-05
1.332714 6.930149e-05
1.333714 6.90886e-05
1.334714 6.8870139e-05
1.335714 6.8646068e-05
1.336714 6.8416347e-05
1.337714 6.8180941e-05
1.338714 6.793980599999999e-05
1.339714 6.7692901e-05
1.340714 6.744018600000001e-05
1.341714 6.7181622e-05
1.342714 6.691717000000001e-05
1.343714 6.664678800000001e-05
1.344714 6.637043300000001e-05
1.345714 6.6088069e-05
1.346714 6.5799657e-05
1.347714 6.5505156e-05
1.348714 6.5204523e-05
1.349714 6.4897716e-05
1.350714 6.458469700000001e-05
1.351714 6.426543e-05
1.352714 6.393987099999999e-05
1.353714 6.3607979e-05
1.354714 6.326971500000001e-05
1.355714 6.2925039e-05
1.356714 6.2573912e-05
1.357714 6.221629300000001e-05
1.358714 6.1852148e-05
1.359714 6.148143300000001e-05
1.360714 6.1104112e-05
1.361714 6.0720146e-05
1.362714 6.0329495e-05
1.363714 5.9932119999999996e-05
1.364714 5.9527986000000005e-05
1.365714 5.9117053e-05
1.366714 5.8699282999999996e-05
1.367714 5.827464e-05
1.368714 5.7843084e-05
1.369714 5.7404577000000006e-05
1.370714 5.6959078e-05
1.371714 5.6506548e-05
1.372714 5.6046952e-05
1.373714 5.5580244e-05
1.374714 5.5106386e-05
1.375714 5.4625337e-05
1.376714 5.4137064e-05
1.377714 5.3641520000000006e-05
1.378714 5.3138666e-05
1.379714 5.2628468e-05
1.380714 5.2110892e-05
1.381714 5.1585891000000006e-05
1.382714 5.1053433000000005e-05
1.383714 5.0513484e-05
1.384714 4.9966002e-05
1.385714 4.9410959999999996e-05
1.386714 4.8848312000000004e-05
1.387714 4.8278031e-05
1.388714 4.7700075e-05
1.389714 4.7114408999999995e-05
1.390714 4.6521001e-05
1.391714 4.5919812999999996e-05
1.392714 4.5310813e-05
1.393714 4.4693959e-05
1.394714 4.4069222e-05
1.395714 4.3436569e-05
1.396714 4.2795961e-05
1.397714 4.2147366e-05
1.398714 4.1490749999999996e-05
1.399714 4.0826077e-05
1.400714 4.0153316e-05
1.401714 3.9472430999999996e-05
1.402714 3.8783388999999995e-05
1.403714 3.8086156e-05
1.404714 3.7380698e-05
1.405714 3.6666983999999996e-05
1.406714 3.5944979e-05
1.407714 3.5214649e-05
1.408714 3.4475966e-05
1.409714 3.3728897999999996e-05
1.410714 3.2973412e-05
1.411714 3.2209479e-05
1.412714 3.1437071e-05
1.413714 3.0656159e-05
1.414714 2.9866712e-05
1.415714 2.9068703999999996e-05
1.416714 2.8262104e-05
1.417714 2.7446885000000002e-05
1.418714 2.6623013e-05
1.419714 2.5790464999999997e-05
1.420714 2.4949206999999997e-05
1.421714 2.4099214000000003e-05
1.422714 2.3240455e-05
1.423714 2.23729e-05
1.424714 2.1496523e-05
1.425714 2.0611292e-05
1.426714 1.971718e-05
1.427714 1.881416e-05
1.428714 1.7902207e-05
1.429714 1.6981291e-05
1.430714 1.6051388e-05
1.431714 1.5112471999999998e-05
1.432714 1.4164516e-05
1.433714 1.3207493000000001e-05
1.434714 1.2241379e-05
1.435714 1.1266151e-05
1.436714 1.0281782999999999e-05
1.437714 9.2882523e-06
1.438714 8.2855365e-06
1.439714 7.2736142e-06
1.440714 6.2524649e-06
1.441714 5.2220674e-06
1.442714 4.182401600000001e-06
1.443714 3.1334473000000004e-06
1.444714 2.0751845e-06
1.445714 1.0075908e-06
1.446714 -6.9351885e-08
1.447714 -1.1556618e-06
1.448714 -2.2513587e-06
1.449714 -3.3564618e-06
1.450714 -4.4709878e-06
1.451714 -5.5949570000000005e-06
1.452714 -6.7283878000000005e-06
1.453714 -7.8712972e-06
1.454714 -9.023703000000001e-06
1.455714 -1.0185622e-05
1.456714 -1.1357069e-05
1.457714 -1.2538061e-05
1.458714 -1.3728611999999999e-05
1.459714 -1.492874e-05
1.460714 -1.6138458e-05
1.461714 -1.735778e-05
1.462714 -1.8586721e-05
1.463714 -1.9825291e-05
1.464714 -2.1073504e-05
1.465714 -2.2331371e-05
1.466714 -2.3598900999999998e-05
1.467714 -2.4876104e-05
1.468714 -2.6162991e-05
1.469714 -2.7459569000000002e-05
1.470714 -2.8765845e-05
1.471714 -3.008183e-05
1.472714 -3.1407527e-05
1.473714 -3.2742943e-05
1.474714 -3.4088086e-05
1.475714 -3.544296e-05
1.476714 -3.6807572e-05
1.477714 -3.8181921e-05
1.478714 -3.9566015e-05
1.479714 -4.0959861e-05
1.480714 -4.2363459e-05
1.481714 -4.3776814e-05
1.482714 -4.5199926e-05
1.483714 -4.66328e-05
1.484714 -4.8075441e-05
1.485714 -4.9527847e-05
1.486714 -5.0990019000000003e-05
1.487714 -5.2461962e-05
1.488714 -5.3943676999999994e-05
1.489714 -5.5435163e-05
1.490714 -5.693642000000001e-05
1.491714 -5.8447449e-05
1.492714 -5.9968244e-05
1.493714 -6.149881e-05
1.494714 -6.3039136e-05
1.495714 -6.458921599999999e-05
1.496714 -6.614905e-05
1.497714 -6.7718628e-05
1.498714 -6.9297943e-05
1.499714 -7.0886989e-05
1.500714 -7.248575600000001e-05
1.501714 -7.4094237e-05
1.502714 -7.5712421e-05
1.503714 -7.7340303e-05
1.504714 -7.8977865e-05
1.505714 -8.0625108e-05
1.506714 -8.2282014e-05
1.507714 -8.394857200000001e-05
1.508714 -8.5624771e-05
1.509714 -8.7310599e-05
1.510714 -8.9006039e-05
1.511714 -9.0711075e-05
1.512714 -9.2425694e-05
1.513714 -9.4149874e-05
1.514714 -9.588360399999999e-05
1.515714 -9.7626867e-05
1.516714 -9.937963299999999e-05
1.517714 -0.00010114189
1.518714 -0.00010291362000000001
1.519714 -0.0001046948
1.520714 -0.00010648541
1.521714 -0.00010828543
1.522714 -0.00011009483
1.523714 -0.0001119136
1.524714 -0.00011374169
1.525714 -0.00011557909999999999
1.526714 -0.00011742579000000001
1.527714 -0.00011928175
1.528714 -0.00012114692999999999
1.529714 -0.00012302131999999998
1.530714 -0.00012490489
1.531714 -0.00012679759
1.532714 -0.0001286994
1.533714 -0.00013061029
1.534714 -0.00013253024
1.535714 -0.00013445921
1.536714 -0.00013639716
1.537714 -0.00013834406000000002
1.538714 -0.00014029988000000001
1.539714 -0.00014226458
1.540714 -0.00014423813
1.541714 -0.00014622048999999999
1.542714 -0.00014821162
1.543714 -0.00015021149
1.544714 -0.00015222005
1.545714 -0.00015423725999999998
1.546714 -0.00015626308999999998
1.547714 -0.00015829750000000001
1.548714 -0.00016034043
1.549714 -0.00016239185
1.550714 -0.00016445172
1.551714 -0.00016651999
1.552714 -0.00016859661
1.553714 -0.00017068155999999999
1.554714 -0.00017277478
1.555714 -0.00017487621999999999
1.556714 -0.00017698584
1.557714 -0.00017910359
1.558714 -0.0001812294
1.559714 -0.00018336325
1.560714 -0.00018550506
1.561714 -0.0001876548
1.562714 -0.00018981241
1.563714 -0.00019197782
1.564714 -0.00019415098999999998
1.565714 -0.00019633187
1.566714 -0.00019852038999999998
1.567714 -0.00020071650000000002
1.568714 -0.00020292014
1.569714 -0.00020513123
1.570714 -0.00020734974
1.571714 -0.00020957559
1.572714 -0.00021180871999999998
1.573714 -0.00021404906
1.574714 -0.00021629655000000002
1.575714 -0.00021855114
1.576714 -0.00022081275999999997
1.577714 -0.00022308133999999997
1.578714 -0.0002253568
1.579714 -0.00022763911
1.580714 -0.00022992816999999998
1.581714 -0.00023222392
1.582714 -0.00023452631000000002
1.583714 -0.00023683524
1.584714 -0.00023915065000000002
1.585714 -0.00024147248000000001
1.586714 -0.00024380065
1.587714 -0.0002461351
1.588714 -0.00024847575
1.589714 -0.00025082252
1.590714 -0.00025317534
1.591714 -0.00025553413
1.592714 -0.00025789884
1.593714 -0.00026026937
1.594714 -0.00026264563
1.595714 -0.00026502757
1.596714 -0.00026741509
1.597714 -0.00026980811
1.598714 -0.00027220653
1.599714 -0.00027461027999999997
1.600714 -0.00027701928999999996
1.601714 -0.00027943345
1.602714 -0.00028185268
1.603714 -0.00028427689
1.604714 -0.00028670599
1.605714 -0.00028913989
1.606714 -0.00029157852
1.607714 -0.00029402177
1.608714 -0.00029646953
1.609714 -0.00029892176
1.610714 -0.00030137832999999997
1.611714 -0.00030383917
1.612714 -0.00030630417
1.613714 -0.00030877325
1.614714 -0.0003112463
1.615714 -0.00031372322
1.616714 -0.00031620393
1.617714 -0.00031868833
1.618714 -0.00032117631999999997
1.619714 -0.00032366781
1.620714 -0.00032616269
1.621714 -0.00032866087
1.622714 -0.00033116223000000003
1.623714 -0.00033366669
1.624714 -0.00033617411999999996
1.625714 -0.00033868444
1.626714 -0.00034119753
1.627714 -0.0003437133
1.628714 -0.00034623165
1.629714 -0.00034875245
1.630714 -0.00035127559000000004
1.631714 -0.00035380099000000004
1.632714 -0.0003563285
1.633714 -0.00035885803
1.634714 -0.00036138947
1.635714 -0.00036392271
1.636714 -0.00036645763
1.637714 -0.00036899413999999997
1.638714 -0.00037153211
1.639714 -0.00037407141999999997
1.640714 -0.00037661196
1.641714 -0.00037915361
1.642714 -0.00038169627999999996
1.643714 -0.00038423982
1.644714 -0.00038678413
1.645714 -0.00038932912999999997
1.646714 -0.00039187462
1.647714 -0.00039442057000000003
1.648714 -0.00039696679000000005
1.649714 -0.00039951319
1.650714 -0.00040205969000000003
1.651714 -0.00040460613
1.652714 -0.00040715239999999995
1.653714 -0.00040969834999999996
1.654714 -0.00041224389
1.655714 -0.00041478888
1.656714 -0.00041733319
1.657714 -0.00041987669
1.658714 -0.00042241927000000005
1.659714 -0.00042496081
1.660714 -0.00042750116
1.661714 -0.0004300402
1.662714 -0.00043257783
1.663714 -0.00043511386
1.664714 -0.00043764821000000004
1.665714 -0.0004401807
1.666714 -0.00044271123
1.667714 -0.00044523968000000004
1.668714 -0.00044776589
1.669714 -0.00045028973999999995
1.670714 -0.00045281113
1.671714 -0.00045532988
1.672714 -0.00045784590999999996
1.673714 -0.00046035902000000006
1.674714 -0.00046286914000000007
1.675714 -0.00046537612
1.676714 -0.00046787977
1.677714 -0.00047038002
1.678714 -0.00047287672
1.679714 -0.00047536972999999996
1.680714 -0.00047785893000000003
1.681714 -0.00048034417
1.682714 -0.00048282527
1.683714 -0.00048530213999999994
1.684714 -0.00048777461
1.685714 -0.00049024256
1.686714 -0.00049270584
1.687714 -0.00049516429
1.688714 -0.00049761779
1.689714 -0.0005000661999999999
1.690714 -0.00050250937
1.691714 -0.00050494714
1.692714 -0.00050737935
1.693714 -0.00050980589
1.694714 -0.0005122266
1.695714 -0.0005146413499999999
1.696714 -0.00051704997
1.697714 -0.00051945235
1.698714 -0.00052184832
1.699714 -0.00052423775
1.700714 -0.0005266204400000001
1.701714 -0.0005289963199999999
1.702714 -0.00053136519
1.703714 -0.00053372692
1.704714 -0.0005360813699999999
1.705714 -0.00053842841
1.706714 -0.00054076786
1.707714 -0.00054309958
1.708714 -0.00054542347
1.709714 -0.00054773936
1.710714 -0.0005500470700000001
1.711714 -0.0005523465
1.712714 -0.00055463747
1.713714 -0.0005569198000000001
1.714714 -0.0005591934000000001
1.715714 -0.00056145809
1.716714 -0.00056371373
1.717714 -0.0005659601799999999
1.718714 -0.00056819727
1.719714 -0.00057042485
1.720714 -0.00057264278
1.721714 -0.0005748509
1.722714 -0.00057704906
1.723714 -0.0005792371200000001
1.724714 -0.00058141491
1.725714 -0.00058358232
1.726714 -0.00058573914
1.727714 -0.00058788528
1.728714 -0.00059002055
1.729714 -0.00059214481
1.730714 -0.00059425793
1.731714 -0.00059635972
1.732714 -0.0005984500599999999
1.733714 -0.0006005288
1.734714 -0.00060259576
1.735714 -0.00060465086
1.736714 -0.00060669386
1.737714 -0.0006087246700000001
1.738714 -0.00061074311
1.739714 -0.00061274905
1.740714 -0.0006147422900000001
1.741714 -0.00061672272
1.742714 -0.00061869018
1.743714 -0.00062064455
1.744714 -0.00062258564
1.745714 -0.00062451331
1.746714 -0.00062642744
1.747714 -0.00062832787
1.748714 -0.00063021444
1.749714 -0.0006320869900000001
1.750714 -0.00063394536
1.751714 -0.00063578946
1.752714 -0.0006376190899999999
1.753714 -0.00063943412
1.754714 -0.00064123437
1.755714 -0.00064301971
1.756714 -0.00064479
1.757714 -0.0006465451
1.758714 -0.00064828482
1.759714 -0.0006500090900000001
1.760714 -0.00065171771
1.761714 -0.00065341055
1.762714 -0.00065508743
1.763714 -0.00065674826
1.764714 -0.00065839286
1.765714 -0.00066002112
1.766714 -0.00066163288
1.767714 -0.0006632280000000001
1.768714 -0.00066480634
1.769714 -0.0006663677600000001
1.770714 -0.00066791213
1.771714 -0.0006694393099999999
1.772714 -0.00067094916
1.773714 -0.00067244155
1.774714 -0.00067391629
1.775714 -0.00067537326
1.776714 -0.00067681231
1.777714 -0.00067823335
1.778714 -0.0006796362
1.779714 -0.00068102072
1.780714 -0.0006823867400000001
1.781714 -0.00068373415
1.782714 -0.00068506283
1.783714 -0.0006863726000000001
1.784714 -0.00068766335
1.785714 -0.00068893492
1.786714 -0.0006901872
1.787714 -0.0006914200600000001
1.788714 -0.00069263338
1.789714 -0.0006938269999999999
1.790714 -0.00069500079
1.791714 -0.00069615467
1.792714 -0.00069728844
1.793714 -0.00069840203
1.794714 -0.00069949533
1.795714 -0.00070056817
1.796714 -0.0007016204599999999
1.797714 -0.00070265201
1.798714 -0.0007036627699999999
1.799714 -0.00070465258
1.800714 -0.0007056213199999999
1.801714 -0.00070656888
1.802714 -0.0007074951599999999
1.803714 -0.00070840001
1.804714 -0.0007092833100000001
1.805714 -0.00071014492
1.806714 -0.00071098475
1.807714 -0.0007118026600000001
1.808714 -0.00071259856
1.809714 -0.00071337231
1.810714 -0.00071412378
1.811714 -0.00071485292
1.812714 -0.00071555955
1.813714 -0.0007162436300000001
1.814714 -0.00071690497
1.815714 -0.00071754353
1.816714 -0.00071815916
1.817714 -0.00071875179
1.818714 -0.00071932132
1.819714 -0.00071986765
1.820714 -0.00072039065
1.821714 -0.00072089024
1.822714 -0.0007213663099999999
1.823714 -0.00072181879
1.824714 -0.00072224752
1.825714 -0.00072265243
1.826714 -0.0007230334199999999
1.827714 -0.00072339035
1.828714 -0.00072372318
1.829714 -0.00072403177
1.830714 -0.00072431603
1.831714 -0.0007245758799999999
1.832714 -0.00072481121
1.833714 -0.00072502189
1.834714 -0.00072520788
1.835714 -0.00072536909
1.836714 -0.00072550542
1.837714 -0.00072561684
1.838714 -0.0007257031900000001
1.839714 -0.00072576445
1.840714 -0.0007258004600000001
1.841714 -0.00072581124
1.842714 -0.00072579664
1.843714 -0.00072575663
1.844714 -0.0007256911
1.845714 -0.0007256000099999999
1.846714 -0.00072548323
1.847714 -0.00072534076
1.848714 -0.0007251725
1.849714 -0.00072497837
1.850714 -0.00072475832
1.851714 -0.0007245123
1.852714 -0.00072424023
1.853714 -0.00072394205
1.854714 -0.00072361768
1.855714 -0.00072326707
1.856714 -0.00072289017
1.857714 -0.0007224869
1.858714 -0.00072205717
1.859714 -0.00072160096
1.860714 -0.0007211181999999999
1.861714 -0.00072060884
1.862714 -0.00072007283
1.863714 -0.00071951013
1.864714 -0.00071892064
1.865714 -0.00071830436
1.866714 -0.00071766121
1.867714 -0.00071699119
1.868714 -0.00071629424
1.869714 -0.0007155702899999999
1.870714 -0.00071481932
1.871714 -0.00071404129
1.872714 -0.00071323616
1.873714 -0.00071240388
1.874714 -0.00071154445
1.875714 -0.00071065783
1.876714 -0.00070974397
1.877714 -0.00070880287
1.878714 -0.0007078344900000001
1.879714 -0.00070683877
1.880714 -0.0007058157300000001
1.881714 -0.0007047653100000001
1.882714 -0.0007036875100000001
1.883714 -0.00070258234
1.884714 -0.00070144974
1.885714 -0.00070028968
1.886714 -0.00069910216
1.887714 -0.00069788716
1.888714 -0.00069664466
1.889714 -0.00069537464
1.890714 -0.0006940771100000001
1.891714 -0.00069275206
1.892714 -0.00069139951
1.893714 -0.0006900194399999999
1.894714 -0.00068861182
1.895714 -0.00068717668
1.896714 -0.00068571403
1.897714 -0.00068422387
1.898714 -0.0006827062
1.899714 -0.00068116105
1.900714 -0.0006795884
1.901714 -0.00067798833
1.902714 -0.00067636079
1.903714 -0.00067470583
1.904714 -0.00067302344
1.905714 -0.00067131364
1.906714 -0.00066957646
1.907714 -0.0006678119499999999
1.908714 -0.00066602011
1.909714 -0.0006642009300000001
1.910714 -0.00066235448
1.911714 -0.0006604807399999999
1.912714 -0.0006585797600000001
1.913714 -0.00065665158
1.914714 -0.00065469626
1.915714 -0.0006527137900000001
1.916714 -0.00065070421
1.917714 -0.00064866754
1.918714 -0.0006466038
1.919714 -0.0006445130600000001
1.920714 -0.00064239534
1.921714 -0.00064025066
1.922714 -0.00063807911
1.923714 -0.00063588072
1.924714 -0.0006336555500000001
1.925714 -0.00063140365
1.926714 -0.00062912504
1.927714 -0.0006268198399999999
1.928714 -0.0006244880300000001
1.929714 -0.00062212971
1.930714 -0.00061974492
1.931714 -0.00061733376
1.932714 -0.00061489627
1.933714 -0.0006124325
1.934714 -0.00060994257
1.935714 -0.0006074265
1.936714 -0.00060488442
1.937714 -0.00060231637
1.938714 -0.00059972244
1.939714 -0.00059710273
1.940714 -0.00059445733
1.941714 -0.00059178628
1.942714 -0.00058908968
1.943714 -0.00058636761
1.944714 -0.00058362016
1.945714 -0.00058084743
1.946714 -0.0005780494999999999
1.947714 -0.00057522643
1.948714 -0.00057237835
1.949714 -0.0005695053
1.950714 -0.0005666074200000001
1.951714 -0.0005636848100000001
1.952714 -0.0005607375
1.953714 -0.0005577656300000001
1.954714 -0.0005547693
1.955714 -0.0005517486
1.956714 -0.00054870361
1.957714 -0.00054563448
1.958714 -0.00054254128
1.959714 -0.00053942417
1.960714 -0.00053628319
1.961714 -0.00053311846
1.962714 -0.00052993014
1.963714 -0.0005267183
1.964714 -0.0005234831
1.965714 -0.0005202246
1.966714 -0.00051694296
1.967714 -0.00051363832
1.968714 -0.00051031079
1.969714 -0.00050696053
1.970714 -0.0005035876300000001
1.971714 -0.00050019225
1.972714 -0.00049677451
1.973714 -0.00049333457
1.974714 -0.00048987254
1.975714 -0.00048638858000000005
1.976714 -0.00048288284
1.977714 -0.00047935550000000006
1.978714 -0.00047580666
1.979714 -0.00047223648
1.980714 -0.00046864511
1.981714 -0.00046503269
1.982714 -0.00046139939999999995
1.983714 -0.00045774536
1.984714 -0.00045407077999999997
1.985714 -0.00045037577000000005
1.986714 -0.00044666049000000003
1.987714 -0.0004429251
1.988714 -0.0004391698
1.989714 -0.00043539471
1.990714 -0.00043159998
1.991714 -0.00042778579
1.992714 -0.00042395232000000003
1.993714 -0.00042009974
1.994714 -0.0004162282
1.995714 -0.00041233784
1.996714 -0.00040842888
1.997714 -0.00040450144999999997
1.998714 -0.0004005557
1.999714 -0.00039659185000000003
2.000714 -0.00039261004
2.001714 -0.00038861044
2.002714 -0.00038459324999999995
2.003714 -0.00038055859
2.004714 -0.00037650668
2.005714 -0.00037243767
2.006714 -0.00036835176999999996
2.007714 -0.00036424913
2.008714 -0.00036012996
2.009714 -0.00035599442
2.010714 -0.00035184271000000003
2.011714 -0.00034767502
2.012714 -0.00034349152
2.013714 -0.00033929241
2.014714 -0.00033507789999999996
2.015714 -0.00033084815999999997
2.016714 -0.00032660339
2.017714 -0.00032234377
2.018714 -0.00031806953000000003
2.019714 -0.00031378086000000003
2.020714 -0.00030947795
2.021714 -0.00030516101
2.022714 -0.00030083022
2.023714 -0.00029648584
2.024714 -0.00029212804
2.025714 -0.00028775708000000004
2.026714 -0.00028337313000000004
2.027714 -0.00027897643
2.028714 -0.00027456722
2.029714 -0.00027014571
2.030714 -0.00026571213
2.031714 -0.00026126670000000004
2.032714 -0.00025680963
2.033714 -0.00025234117
2.034714 -0.00024786151999999997
2.035714 -0.00024337091000000002
2.036714 -0.00023886957
2.037714 -0.00023435773000000002
2.038714 -0.00022983559
2.039714 -0.00022530337
2.040714 -0.00022076129000000002
2.041714 -0.00021620958
2.042714 -0.00021164844000000002
2.043714 -0.00020707812
2.044714 -0.00020249881
2.045714 -0.00019791075
2.046714 -0.00019331414
2.047714 -0.00018870921
2.048714 -0.00018409619000000002
2.049714 -0.0001794753
2.050714 -0.00017484675
2.051714 -0.00017021077
2.052714 -0.00016556758999999998
2.053714 -0.00016091742
2.054714 -0.0001562605
2.055714 -0.00015159704
2.056714 -0.00014692728
2.057714 -0.00014225143
2.058714 -0.00013756973999999998
2.059714 -0.00013288242999999998
2.060714 -0.00012818971999999998
2.061714 -0.00012349186
2.062714 -0.00011878909
2.063714 -0.00011408165000000001
2.064714 -0.00010936976999999999
2.065714 -0.0001046537
2.066714 -9.9933686e-05
2.067714 -9.5209981e-05
2.068714 -9.0482837e-05
2.069714 -8.5752509e-05
2.070714 -8.1019255e-05
2.071714 -7.6283328e-05
2.072714 -7.1544986e-05
2.073714 -6.6804483e-05
2.074714 -6.2062077e-05
2.075714 -5.7318016e-05
2.076714 -5.2572551e-05
2.077714 -4.7825937999999996e-05
2.078714 -4.3078418e-05
2.079714 -3.8330236e-05
2.080714 -3.3581634000000004e-05
2.081714 -2.8832849e-05
2.082714 -2.4084119e-05
2.083714 -1.9335681e-05
2.084714 -1.4587781000000001e-05
2.085714 -9.8406517e-06
2.086714 -5.094533199999999e-06
2.087714 -3.4966276999999996e-07
2.088714 4.393722e-06
2.089714 9.135384e-06
2.090714 1.3875088000000001e-05
2.091714 1.8612589999999998e-05
2.092714 2.3347646e-05
2.093714 2.8080011999999998e-05
2.094714 3.280945e-05
2.095714 3.7535713e-05
2.096714 4.2258552e-05
2.097714 4.6977718e-05
2.098714 5.1692962e-05
2.099714 5.6404031e-05
2.100714 6.1110677e-05
2.101714 6.5812657e-05
2.102714 7.0509725e-05
2.103714 7.5201632e-05
2.104714 7.9888133e-05
2.105714 8.4568984e-05
2.106714 8.924394e-05
2.107714 9.391275200000001e-05
2.108714 9.8575185e-05
2.109714 0.00010323099999999999
2.110714 0.00010787995
2.111714 0.00011252179999999999
2.112714 0.0001171563
2.113714 0.00012178322
2.114714 0.0001264023
2.115714 0.00013101331
2.116714 0.00013561603
2.117714 0.0001402102
2.118714 0.00014479559
2.119714 0.00014937197
2.120714 0.00015393907
2.121714 0.00015849668
2.122714 0.00016304454
2.123714 0.0001675824
2.124714 0.00017211004
2.125714 0.00017662719
2.126714 0.00018113363000000002
2.127714 0.00018562912
2.128714 0.00019011339000000001
2.129714 0.00019458622999999999
2.130714 0.00019904739
2.131714 0.00020349662000000002
2.132714 0.0002079337
2.133714 0.00021235839999999998
2.134714 0.00021677047000000002
2.135714 0.00022116969000000002
2.136714 0.00022555585
2.137714 0.0002299287
2.138714 0.00023428804
2.139714 0.00023863365
2.140714 0.0002429653
2.141714 0.00024728281
2.142714 0.00025158595
2.143714 0.00025587449
2.144714 0.00026014825
2.145714 0.00026440703
2.146714 0.00026865064
2.147714 0.00027287886000000003
2.148714 0.00027709148
2.149714 0.00028128829
2.150714 0.0002854691
2.151714 0.0002896337
2.152714 0.00029378186000000004
2.153714 0.00029791338
2.154714 0.00030202805
2.155714 0.00030612562
2.156714 0.00031020588
2.157714 0.00031426862
2.158714 0.00031831362
2.159714 0.00032234063
2.160714 0.00032634946
2.161714 0.00033033987
2.162714 0.00033431163
2.163714 0.00033826454
2.164714 0.00034219838
2.165714 0.00034611294
2.166714 0.00035000801
2.167714 0.00035388339
2.168714 0.0003577389
2.169714 0.00036157433
2.170714 0.00036538947
2.171714 0.00036918418
2.172714 0.00037295824
2.173714 0.00037671148
2.174714 0.00038044373
2.175714 0.00038415483
2.176714 0.00038784456
2.177714 0.00039151282
2.178714 0.0003951594
2.179714 0.00039878413999999994
2.180714 0.00040238688
2.181714 0.00040596742
2.182714 0.00040952564
2.183714 0.00041306134000000005
2.184714 0.0004165744
2.185714 0.00042006459
2.186714 0.00042353176000000005
2.187714 0.00042697579000000005
2.188714 0.00043039645000000004
2.189714 0.00043379359
2.190714 0.00043716705000000004
2.191714 0.00044051661999999997
2.192714 0.00044384219
2.193714 0.00044714357000000005
2.194714 0.00045042057
2.195714 0.00045367306
2.196714 0.00045690084999999996
2.197714 0.00046010382000000004
2.198714 0.00046328182
2.199714 0.00046643471999999994
2.200714 0.00046956233999999997
2.201714 0.00047266458
2.202714 0.00047574126000000006
2.203714 0.0004787923
2.204714 0.00048181755
2.205714 0.00048481688
2.206714 0.0004877902
2.207714 0.00049073738
2.208714 0.00049365826
2.209714 0.0004965527800000001
2.210714 0.00049942078
2.211714 0.00050226208
2.212714 0.00050507665
2.213714 0.0005078643
2.214714 0.00051062493
2.215714 0.00051335837
2.216714 0.0005160645299999999
2.217714 0.00051874322
2.218714 0.00052139435
2.219714 0.00052401779
2.220714 0.00052661339
2.221714 0.0005291810300000001
2.222714 0.00053172062
2.223714 0.000534232
2.224714 0.0005367150600000001
2.225714 0.0005391697
2.226714 0.00054159582
2.227714 0.0005439932899999999
2.228714 0.0005463620699999999
2.229714 0.0005487020600000001
2.230714 0.00055101318
2.231714 0.00055329533
2.232714 0.0005555484700000001
2.233714 0.00055777255
2.234714 0.00055996748
2.235714 0.00056213321
2.236714 0.0005642697000000001
2.237714 0.00056637691
2.238714 0.00056845474
2.239714 0.00057050315
2.240714 0.00057252209
2.241714 0.0005745115200000001
2.242714 0.0005764713500000001
2.243714 0.00057840148
2.244714 0.00058030187
2.245714 0.00058217247
2.246714 0.0005840132
2.247714 0.00058582395
2.248714 0.0005876047000000001
2.249714 0.00058935534
2.250714 0.00059107579
2.251714 0.00059276599
2.252714 0.00059442591
2.253714 0.00059605545
2.254714 0.00059765457
2.255714 0.00059922318
2.256714 0.00060076122
2.257714 0.00060226871
2.258714 0.00060374555
2.259714 0.00060519174
2.260714 0.0006066072300000001
2.261714 0.0006079920199999999
2.262714 0.00060934608
2.263714 0.0006106694400000001
2.264714 0.00061196201
2.265714 0.0006132238499999999
2.266714 0.00061445494
2.267714 0.00061565524
2.268714 0.0006168247600000001
2.269714 0.0006179635
2.270714 0.00061907144
2.271714 0.0006201486
2.272714 0.00062119493
2.273714 0.00062221043
2.274714 0.00062319509
2.275714 0.00062414892
2.276714 0.00062507188
2.277714 0.00062596396
2.278714 0.00062682511
2.279714 0.00062765539
2.280714 0.0006284547
2.281714 0.00062922309
2.282714 0.00062996055
2.283714 0.00063066705
2.284714 0.0006313426199999999
2.285714 0.0006319872200000001
2.286714 0.0006326009
2.287714 0.00063318371
2.288714 0.00063373564
2.289714 0.00063425668
2.290714 0.0006347469499999999
2.291714 0.00063520642
2.292714 0.00063563512
2.293714 0.0006360331099999999
2.294714 0.00063640045
2.295714 0.0006367372
2.296714 0.0006370434200000001
2.297714 0.00063731914
2.298714 0.00063756438
2.299714 0.0006377792
2.300714 0.0006379636
2.301714 0.0006381176699999999
2.302714 0.0006382414499999999
2.303714 0.00063833495
2.304714 0.00063839816
2.305714 0.0006384311699999999
2.306714 0.00063843399
2.307714 0.00063840662
2.308714 0.00063834909
2.309714 0.00063826146
2.310714 0.00063814373
2.311714 0.00063799598
2.312714 0.00063781822
2.313714 0.00063761049
2.314714 0.00063737289
2.315714 0.0006371054
2.316714 0.0006368081400000001
2.317714 0.00063648117
2.318714 0.00063612456
2.319714 0.00063573839
2.320714 0.0006353227499999999
2.321714 0.0006348777300000001
2.322714 0.00063440343
2.323714 0.00063389994
2.324714 0.00063336734
2.325714 0.00063280572
2.326714 0.00063221519
2.327714 0.00063159582
2.328714 0.00063094772
2.329714 0.0006302709200000001
2.330714 0.0006295655599999999
2.331714 0.00062883173
2.332714 0.00062806948
2.333714 0.00062727891
2.334714 0.00062646009
2.335714 0.0006256130700000001
2.336714 0.0006247379099999999
2.337714 0.00062383469
2.338714 0.00062290351
2.339714 0.0006219444
2.340714 0.00062095746
2.341714 0.00061994278
2.342714 0.0006189004099999999
2.343714 0.00061783048
2.344714 0.00061673304
2.345714 0.00061560822
2.346714 0.00061445608
2.347714 0.0006132767300000001
2.348714 0.00061207033
2.349714 0.0006108369699999999
2.350714 0.0006095767299999999
2.351714 0.00060828975
2.352714 0.0006069761600000001
2.353714 0.00060563607
2.354714 0.0006042695999999999
2.355714 0.00060287689
2.356714 0.00060145803
2.357714 0.00060001312
2.358714 0.00059854233
2.359714 0.0005970457099999999
2.360714 0.0005955234
2.361714 0.00059397548
2.362714 0.00059240206
2.363714 0.00059080321
2.364714 0.00058917908
2.365714 0.00058752971
2.366714 0.0005858552
2.367714 0.00058415562
2.368714 0.00058243108
2.369714 0.00058068167
2.370714 0.00057890747
2.371714 0.0005771086300000001
2.372714 0.00057528518
2.373714 0.00057343727
2.374714 0.00057156503
2.375714 0.00056966855
2.376714 0.00056774797
2.377714 0.00056580343
2.378714 0.0005638350599999999
2.379714 0.00056184299
2.380714 0.00055982737
2.381714 0.00055778833
2.382714 0.000555726
2.383714 0.00055364053
2.384714 0.00055153209
2.385714 0.0005494007799999999
2.386714 0.00054724678
2.387714 0.00054507018
2.388714 0.00054287111
2.389714 0.00054064967
2.390714 0.0005384059499999999
2.391714 0.0005361400800000001
2.392714 0.0005338521500000001
2.393714 0.00053154231
2.394714 0.00052921059
2.395714 0.00052685709
2.396714 0.00052448195
2.397714 0.0005220852
2.398714 0.00051966695
2.399714 0.00051722732
2.400714 0.00051476636
2.401714 0.00051228421
2.402714 0.00050978097
2.403714 0.00050725675
2.404714 0.0005047116700000001
2.405714 0.0005021458
2.406714 0.00049955934
2.407714 0.00049695236
2.408714 0.00049432501
2.409714 0.00049167747
2.410714 0.00048900984
2.411714 0.00048632223
2.412714 0.00048361485
2.413714 0.00048088777
2.414714 0.00047814119
2.415714 0.00047537524
2.416714 0.00047259004999999996
2.417714 0.00046978571
2.418714 0.00046696236000000004
2.419714 0.00046412015
2.420714 0.00046125915
2.421714 0.00045837946
2.422714 0.00045548122000000003
2.423714 0.00045256452
2.424714 0.0004496294
2.425714 0.00044667599
2.426714 0.00044370436
2.427714 0.00044071458
2.428714 0.00043770674
2.429714 0.0004346809
2.430714 0.00043163718
2.431714 0.00042857564
2.432714 0.00042549640999999997
2.433714 0.00042239953
2.434714 0.00041928511000000003
2.435714 0.00041615326000000004
2.436714 0.00041300409
2.437714 0.00040983768
2.438714 0.00040665418
2.439714 0.00040345367
2.440714 0.00040023629
2.441714 0.00039700212
2.442714 0.00039375126999999997
2.443714 0.00039048386
2.444714 0.00038720000000000003
2.445714 0.00038389976
2.446714 0.00038058324
2.447714 0.00037725055999999997
2.448714 0.00037390177999999997
2.449714 0.00037053696
2.450714 0.00036715620999999997
2.451714 0.00036375959
2.452714 0.00036034714
2.453714 0.00035691894
2.454714 0.00035347502
2.455714 0.00035001549
2.456714 0.00034654035999999997
2.457714 0.00034304969
2.458714 0.00033954354
2.459714 0.000336022
2.460714 0.00033248511000000003
2.461714 0.00032893292
2.462714 0.00032536552
2.463714 0.00032178298
2.464714 0.00031818536
2.465714 0.00031457275
2.466714 0.00031094526
2.467714 0.00030730296
2.468714 0.00030364591999999997
2.469714 0.00029997425
2.470714 0.00029628799999999997
2.471714 0.00029258726
2.472714 0.00028887212
2.473714 0.00028514262
2.474714 0.00028139887
2.475714 0.0002776409
2.476714 0.00027386877
2.477714 0.00027008254999999996
2.478714 0.00026628225
2.479714 0.00026246789000000003
2.480714 0.00025863952999999996
2.481714 0.00025479717
2.482714 0.00025094082000000004
2.483714 0.00024707049
2.484714 0.00024318617
2.485714 0.0002392879
2.486714 0.00023537564
2.487714 0.00023144942000000003
2.488714 0.00022750924
2.489714 0.00022355509
2.490714 0.00021958701
2.491714 0.00021560499999999998
2.492714 0.00021160906
2.493714 0.00020759924
2.494714 0.00020357554
2.495714 0.00019953799999999997
2.496714 0.00019548662999999998
2.497714 0.00019142149000000002
2.498714 0.00018734258
2.499714 0.00018324996
2.500714 0.00017914365
2.501714 0.00017502367
2.502714 0.00017089006
2.503714 0.00016674286
2.504714 0.00016258208000000002
2.505714 0.00015840773
2.506714 0.00015421982
2.507714 0.00015001838
2.508714 0.00014580338
2.509714 0.00014157483
2.510714 0.00013733271
2.511714 0.00013307698
2.512714 0.00012880762
2.513714 0.00012452459
2.514714 0.00012022786999999999
2.515714 0.0001159174
2.516714 0.00011159314999999998
2.517714 0.00010725507
2.518714 0.00010290315
2.519714 9.8537328e-05
2.520714 9.4157565e-05
2.521714 8.976383e-05
2.522714 8.5356095e-05
2.523714 8.0934336e-05
2.524714 7.6498515e-05
2.525714 7.2048607e-05
2.526714 6.758458e-05
2.527714 6.3106398e-05
2.528714 5.861404e-05
2.529714 5.4107476999999994e-05
2.530714 4.9586669e-05
2.531714 4.5051578e-05
2.532714 4.0502161e-05
2.533714 3.5938365e-05
2.534714 3.136013e-05
2.535714 2.6767392999999998e-05
2.536714 2.2160089e-05
2.537714 1.7538153e-05
2.538714 1.2901501999999999e-05
2.539714 8.250057e-06
2.540714 3.5837367e-06
2.541714 -1.0975483999999999e-06
2.542714 -5.793887e-06
2.543714 -1.0505376e-05
2.544714 -1.5232100999999999e-05
2.545714 -1.9974163e-05
2.546714 -2.4731656e-05
2.547714 -2.9504669999999997e-05
2.548714 -3.4293285e-05
2.549714 -3.9097586e-05
2.550714 -4.3917646e-05
2.551714 -4.8753536999999994e-05
2.552714 -5.3605334e-05
2.553714 -5.8473103e-05
2.554714 -6.3356907e-05
2.555714 -6.825681000000001e-05
2.556714 -7.3172868e-05
2.557714 -7.8105148e-05
2.558714 -8.305372e-05
2.559714 -8.801864599999999e-05
2.560714 -9.2999994e-05
2.561714 -9.7997838e-05
2.562714 -0.00010301227
2.563714 -0.00010804338000000001
2.564714 -0.00011309127
2.565714 -0.00011815604999999999
2.566714 -0.00012323784
2.567714 -0.00012833676
2.568714 -0.00013345294
2.569714 -0.00013858653
2.570714 -0.00014373765000000001
2.571714 -0.00014890644
2.572714 -0.00015409305
2.573714 -0.00015929763
2.574714 -0.00016452034
2.575714 -0.0001697613
2.576714 -0.00017502068
2.577714 -0.00018029863
2.578714 -0.00018559527
2.579714 -0.00019091076
2.580714 -0.00019624522000000002
2.581714 -0.00020159878000000002
2.582714 -0.00020697157
2.583714 -0.00021236374
2.584714 -0.00021777539
2.585714 -0.00022320662
2.586714 -0.00022865756
2.587714 -0.00023412836
2.588714 -0.00023961909000000002
2.589714 -0.00024512988
2.590714 -0.00025066086
2.591714 -0.00025621214
2.592714 -0.00026178386
2.593714 -0.00026737616
2.594714 -0.00027298918
2.595714 -0.00027862307
2.596714 -0.00028427796
2.597714 -0.00028995403
2.598714 -0.0002956514
2.599714 -0.00030137026
2.600714 -0.00030711078
2.601714 -0.00031287311
2.602714 -0.00031865745
2.603714 -0.00032446394
2.604714 -0.00033029276
2.605714 -0.00033614408
2.606714 -0.00034201807
2.607714 -0.00034791490000000004
2.608714 -0.00035383471
2.609714 -0.00035977766
2.610714 -0.00036574393
2.611714 -0.00037173363
2.612714 -0.00037774693999999997
2.613714 -0.00038378398000000005
2.614714 -0.00038984489999999996
2.615714 -0.00039592983
2.616714 -0.00040203890000000005
2.617714 -0.00040817222000000004
2.618714 -0.00041432999999999997
2.619714 -0.00042051233
2.620714 -0.00042671936
2.621714 -0.00043295126
2.622714 -0.00043920821999999995
2.623714 -0.00044549038
2.624714 -0.00045179791
2.625714 -0.00045813094
2.626714 -0.00046448972
2.627714 -0.00047087442
2.628714 -0.00047728521999999997
2.629714 -0.00048372235
2.630714 -0.00049018595
2.631714 -0.00049667624
2.632714 -0.00050319341
2.633714 -0.00050973767
2.634714 -0.00051630918
2.635714 -0.00052290811
2.636714 -0.0005295346499999999
2.637714 -0.00053618896
2.638714 -0.0005428712
2.639714 -0.00054958155
2.640714 -0.0005563201299999999
2.641714 -0.00056308709
2.642714 -0.00056988256
2.643714 -0.00057670668
2.644714 -0.00058355959
2.645714 -0.0005904414099999999
2.646714 -0.0005973523
2.647714 -0.00060429238
2.648714 -0.00061126175
2.649714 -0.00061826058
2.650714 -0.00062528898
2.651714 -0.00063234711
2.652714 -0.00063943512
2.653714 -0.00064655314
2.654714 -0.00065370136
2.655714 -0.00066087996
2.656714 -0.00066808907
2.657714 -0.0006753288299999999
2.658714 -0.0006825994700000001
2.659714 -0.00068990116
2.660714 -0.00069723405
2.661714 -0.00070459837
2.662714 -0.00071199424
2.663714 -0.0007194218600000001
2.664714 -0.0007268814
2.665714 -0.000734373
2.666714 -0.00074189684
2.667714 -0.00074945306
2.668714 -0.00075704179
2.669714 -0.0007646632199999999
2.670714 -0.0007723174299999999
2.671714 -0.0007800045800000001
2.672714 -0.0007877248199999999
2.673714 -0.0007954782599999999
2.674714 -0.00080326499
2.675714 -0.0008110850999999999
2.676714 -0.00081893868
2.677714 -0.0008268259099999999
2.678714 -0.00083474688
2.679714 -0.0008427016800000001
2.680714 -0.0008506905
2.681714 -0.0008587134300000001
2.682714 -0.00086677055
2.683714 -0.00087486196
2.684714 -0.00088298775
2.685714 -0.0008911481000000001
2.686714 -0.0008993431000000001
2.687714 -0.00090757294
2.688714 -0.0009158376099999999
2.689714 -0.00092413729
2.690714 -0.00093247208
2.691714 -0.00094084216
2.692714 -0.0009492475300000001
2.693714 -0.00095768837
2.694714 -0.0009661647700000001
2.695714 -0.0009746767300000001
2.696714 -0.00098322444
2.697714 -0.00099180788
2.698714 -0.0010004272
2.699714 -0.0010090824
2.700714 -0.0010177735
2.701714 -0.0010265007
2.702714 -0.001035264
2.703714 -0.0010440634
2.704714 -0.0010528989000000001
2.705714 -0.0010617706
2.706714 -0.0010706785
2.707714 -0.0010796228
2.708714 -0.0010886033000000002
2.709714 -0.0010976202
2.710714 -0.0011066735
2.711714 -0.0011157632000000002
2.712714 -0.0011248894
2.713714 -0.0011340521
2.714714 -0.0011432515
2.715714 -0.0011524874
2.716714 -0.00116176
2.717714 -0.0011710693
2.718714 -0.0011804152999999999
2.719714 -0.0011897982
2.720714 -0.001199218
2.721714 -0.0012086745
2.722714 -0.001218168
2.723714 -0.0012276983
2.724714 -0.0012372656
2.725714 -0.0012468698
2.726714 -0.0012565108
2.727714 -0.0012661886
2.728714 -0.0012759033
2.729714 -0.0012856547999999998
2.730714 -0.0012954431
2.731714 -0.0013052680999999999
2.732714 -0.0013151296
2.733714 -0.0013250278000000002
2.734714 -0.0013349625
2.735714 -0.0013449337
2.736714 -0.0013549412
2.737714 -0.001364985
2.738714 -0.001375065
2.739714 -0.0013851813
2.740714 -0.0013953335
2.741714 -0.0014055217
2.742714 -0.0014157459
2.743714 -0.0014260059
2.744714 -0.0014363018000000001
2.745714 -0.0014466333
2.746714 -0.0014570004
2.747714 -0.001467403
2.748714 -0.0014778411000000002
2.749714 -0.0014883146000000001
2.750714 -0.0014988233
2.751714 -0.0015093671
2.752714 -0.0015199459999999999
2.753714 -0.0015305598999999998
2.754714 -0.0015412084
2.755714 -0.0015518917000000001
2.756714 -0.0015626095999999997
2.757714 -0.0015733615999999999
2.758714 -0.0015841479999999998
2.759714 -0.0015949685
2.760714 -0.0016058228
2.761714 -0.0016167107
2.762714 -0.0016276321
2.763714 -0.0016385868
2.764714 -0.0016495746000000002
2.765714 -0.0016605951
2.766714 -0.0016716484
2.767714 -0.0016827341999999998
2.768714 -0.0016938522
2.769714 -0.0017050023
2.770714 -0.0017161841000000002
2.771714 -0.0017273975999999999
2.772714 -0.0017386426
2.773714 -0.0017499187
2.774714 -0.0017612258
2.775714 -0.0017725635000000002
2.776714 -0.0017839317000000001
2.777714 -0.00179533
2.778714 -0.0018067583
2.779714 -0.0018182163
2.780714 -0.0018297037999999999
2.781714 -0.0018412204
2.782714 -0.0018527659
2.783714 -0.0018643398999999999
2.784714 -0.0018759420999999998
2.785714 -0.0018875723999999998
2.786714 -0.0018992303
2.787714 -0.0019109155
2.788714 -0.0019226276
2.789714 -0.0019343663000000002
2.790714 -0.0019461310999999999
2.791714 -0.001957922
2.792714 -0.0019697383
2.793714 -0.00198158
2.794714 -0.0019934463
2.795714 -0.0020053370000000003
2.796714 -0.0020172518
2.797714 -0.0020291902000000002
2.798714 -0.0020411519
2.799714 -0.0020531363
2.800714 -0.0020651432000000003
2.801714 -0.0020771722
2.802714 -0.0020892228
2.803714 -0.0021012947
2.804714 -0.0021133874
2.805714 -0.0021255006
2.806714 -0.0021376338
2.807714 -0.0021497865
2.808714 -0.0021619584
2.809714 -0.0021741491000000003
2.810714 -0.0021863580000000002
2.811714 -0.0021985847
2.812714 -0.0022108288
2.813714 -0.0022230899
2.814714 -0.0022353674
2.815714 -0.0022476608
2.816714 -0.0022599697000000004
2.817714 -0.0022722936
2.818714 -0.0022846318
2.819714 -0.0022969837999999997
2.820714 -0.0023093491
2.821714 -0.0023217273
2.822714 -0.0023341177
2.823714 -0.0023465198000000003
2.824714 -0.0023589329
2.825714 -0.0023713565
2.826714 -0.00238379
2.827714 -0.0023962327999999997
2.828714 -0.0024086841
2.829714 -0.0024211437
2.830714 -0.0024336106
2.831714 -0.0024460845
2.832714 -0.0024585647999999997
2.833714 -0.0024710507
2.834714 -0.0024835417
2.835714 -0.0024960371
2.836714 -0.0025085363
2.837714 -0.0025210386
2.838714 -0.0025335434
2.839714 -0.0025460502
2.840714 -0.0025585583
2.841714 -0.0025710668999999998
2.842714 -0.0025835754
2.843714 -0.0025960831
2.844714 -0.0026085891999999998
2.845714 -0.0026210932
2.846714 -0.0026335942
2.847714 -0.0026460915
2.848714 -0.0026585847
2.849714 -0.0026710728000000003
2.850714 -0.0026835551
2.851714 -0.0026960306
2.852714 -0.0027084989
2.853714 -0.0027209589
2.854714 -0.0027334103
2.855714 -0.002745852
2.856714 -0.0027582833
2.857714 -0.0027707034
2.858714 -0.0027831114
2.859714 -0.0027955068
2.860714 -0.0028078884
2.861714 -0.0028202559
2.862714 -0.0028326082
2.863714 -0.0028449444
2.864714 -0.0028572638
2.865714 -0.0028695658
2.866714 -0.0028818493
2.867714 -0.0028941136
2.868714 -0.0029063578
2.869714 -0.002918581
2.870714 -0.0029307825
2.871714 -0.0029429613
2.872714 -0.0029551165
2.873714 -0.0029672474
2.874714 -0.0029793529
2.875714 -0.0029914322999999997
2.876714 -0.0030034846
2.877714 -0.0030155086
2.878714 -0.0030275038000000002
2.879714 -0.0030394689
2.880714 -0.0030514033
2.881714 -0.0030633058
2.882714 -0.0030751755000000005
2.883714 -0.0030870113000000003
2.884714 -0.0030988124999999996
2.885714 -0.0031105780999999997
2.886714 -0.003122307
2.887714 -0.003133998
2.888714 -0.0031456503999999995
2.889714 -0.0031572631999999996
2.890714 -0.0031688352
2.891714 -0.0031803658
2.892714 -0.0031918535
2.893714 -0.0032032975
2.894714 -0.0032146971000000003
2.895714 -0.0032260508
2.896714 -0.0032373580000000005
2.897714 -0.0032486176000000003
2.898714 -0.0032598284
2.899714 -0.0032709897
2.900714 -0.0032821001
2.901714 -0.0032931588000000003
2.902714 -0.0033041643999999998
2.903714 -0.0033151162
2.904714 -0.003326013
2.905714 -0.0033368535
2.906714 -0.0033476368000000005
2.907714 -0.0033583616
2.908714 -0.003369027
2.909714 -0.0033796317
2.910714 -0.0033901749999999996
2.911714 -0.0034006553
2.912714 -0.0034110715
2.913714 -0.0034214227
2.914714 -0.0034317075999999998
2.915714 -0.0034419248999999997
2.916714 -0.0034520736999999998
2.917714 -0.0034621527000000003
2.918714 -0.0034721612
2.919714 -0.0034820975999999997
2.920714 -0.0034919605
2.921714 -0.0035017492
2.922714 -0.0035114626
2.923714 -0.0035210993
2.924714 -0.0035306581
2.925714 -0.0035401375000000002
2.926714 -0.0035495369999999997
2.927714 -0.0035588550000000005
2.928714 -0.0035680903
2.929714 -0.0035772419999999996
2.930714 -0.0035863086
2.931714 -0.0035952889
2.932714 -0.0036041816000000003
2.933714 -0.0036129859000000003
2.934714 -0.0036217003
2.935714 -0.0036303234
2.936714 -0.0036388541
2.937714 -0.0036472913000000005
2.938714 -0.0036556336
2.939714 -0.0036638798
2.940714 -0.0036720285
2.941714 -0.0036800785999999996
2.942714 -0.003688029
2.943714 -0.0036958783
2.944714 -0.003703625
2.945714 -0.0037112681000000002
2.946714 -0.0037188063000000004
2.947714 -0.0037262384
2.948714 -0.0037335627000000004
2.949714 -0.0037407786
2.950714 -0.0037478843
2.951714 -0.0037548787
2.952714 -0.0037617607
2.953714 -0.0037685287999999996
2.954714 -0.0037751815
2.955714 -0.0037817179
2.956714 -0.0037881364000000002
2.957714 -0.0037944359000000004
2.958714 -0.003800615
2.959714 -0.0038066726
2.960714 -0.0038126071999999996
2.961714 -0.0038184175
2.962714 -0.0038241022000000003
2.963714 -0.0038296599
2.964714 -0.0038350896
2.965714 -0.0038403898000000003
2.966714 -0.0038455589999999997
2.967714 -0.0038505961
2.968714 -0.0038554997
2.969714 -0.0038602683999999997
2.970714 -0.0038649010000000004
2.971714 -0.0038693961
2.972714 -0.0038737525999999996
2.973714 -0.0038779689999999998
2.974714 -0.0038820439
2.975714 -0.0038859758
2.976714 -0.0038897637
2.977714 -0.0038934060000000003
2.978714 -0.0038969013999999996
2.979714 -0.0039002487
2.980714 -0.0039034465
2.981714 -0.0039064937
2.982714 -0.0039093888
2.983714 -0.0039121303
2.984714 -0.0039147169
2.985714 -0.0039171475
2.986714 -0.0039194205
2.987714 -0.0039215349
2.988714 -0.0039234892
2.989714 -0.0039252819999999996
2.990714 -0.0039269122
2.991714 -0.0039283783
2.992714 -0.003929679199999999
2.993714 -0.0039308132
2.994714 -0.0039317791
2.995714 -0.0039325754
2.996714 -0.0039332012
2.997714 -0.0039336548
2.998714 -0.0039339349
2.999714 -0.0039340404
3.000714 -0.003933969900000001
3.001714 -0.0039337217
3.002714 -0.003933295
3.003714 -0.0039326882
3.004714 -0.0039318998
3.005714 -0.0039309289
3.006714 -0.0039297737999999995
3.007714 -0.0039284332
3.008714 -0.003926906
3.009714 -0.0039251907
3.010714 -0.0039232862
3.011714 -0.0039211911
3.012714 -0.0039189043
3.013714 -0.0039164242
3.014714 -0.0039137500000000006
3.015714 -0.00391088
3.016714 -0.0039078132000000005
3.017714 -0.0039045481
3.018714 -0.0039010836000000003
3.019714 -0.0038974184
3.020714 -0.0038935508000000002
3.021714 -0.0038894799000000002
3.022714 -0.0038852046
3.023714 -0.0038807233
3.024714 -0.003876035
3.025714 -0.0038711382999999998
3.026714 -0.0038660317
3.027714 -0.0038607141
3.028714 -0.0038551843
3.029714 -0.0038494411
3.030714 -0.0038434831
3.031714 -0.0038373095
3.032714 -0.0038309185999999998
3.033714 -0.0038243095
3.034714 -0.0038174806999999996
3.035714 -0.003810431
3.036714 -0.0038031594
3.037714 -0.0037956645
3.038714 -0.0037879454
3.039714 -0.0037800007999999998
3.040714 -0.0037718295
3.041714 -0.0037634301000000004
3.042714 -0.0037548018999999998
3.043714 -0.0037459435
3.044714 -0.0037368536
3.045714 -0.0037275313
3.046714 -0.0037179754000000002
3.047714 -0.0037081849
3.048714 -0.0036981582999999997
3.049714 -0.0036878948
3.050714 -0.0036773934
3.051714 -0.0036666526000000005
3.052714 -0.0036556714000000002
3.053714 -0.003644449
3.054714 -0.0036329839
3.055714 -0.0036212754
3.056714 -0.0036093221
3.057714 -0.0035971228
3.058714 -0.003584677
3.059714 -0.003571983
3.060714 -0.0035590401
3.061714 -0.0035458474
3.062714 -0.0035324036
3.063714 -0.0035187076999999996
3.064714 -0.0035047589000000005
3.065714 -0.0034905559
3.066714 -0.0034760978000000003
3.067714 -0.003461384
3.068714 -0.0034464134
3.069714 -0.0034311847999999997
3.070714 -0.0034156972
3.071714 -0.0033999499
3.072714 -0.003383942
3.073714 -0.0033676726
3.074714 -0.0033511408999999997
3.075714 -0.0033343458
3.076714 -0.0033172866000000002
3.077714 -0.0032999622
3.078714 -0.0032823718
3.079714 -0.0032645148000000003
3.080714 -0.0032463903999999997
3.081714 -0.0032279975
3.082714 -0.0032093350000000002
3.083714 -0.0031904026000000004
3.084714 -0.0031711992
3.085714 -0.003151724
3.086714 -0.0031319762999999995
3.087714 -0.0031119554
3.088714 -0.0030916605999999998
3.089714 -0.0030710908
3.090714 -0.0030502453
3.091714 -0.0030291236
3.092714 -0.0030077247999999997
3.093714 -0.0029860481000000003
3.094714 -0.0029640929
3.095714 -0.0029418585
3.096714 -0.0029193443
3.097714 -0.0028965496
3.098714 -0.0028734739
3.099714 -0.0028501165
3.100714 -0.0028264767
3.101714 -0.0028025539
3.102714 -0.0027783477
3.103714 -0.0027538574
3.104714 -0.0027290826
3.105714 -0.0027040225
3.106714 -0.0026786769
3.107714 -0.0026530452
3.108714 -0.0026271267
3.109714 -0.0026009213
3.110714 -0.0025744283000000002
3.111714 -0.0025476471
3.112714 -0.0025205774
3.113714 -0.0024932189
3.114714 -0.0024655709999999997
3.115714 -0.0024376333
3.116714 -0.0024094055
3.117714 -0.0023808871
3.118714 -0.0023520775
3.119714 -0.0023229768000000003
3.120714 -0.0022935843
3.121714 -0.0022638998
3.122714 -0.0022339231
3.123714 -0.0022036537999999997
3.124714 -0.0021730917
3.125714 -0.0021422366
3.126714 -0.002111088
3.127714 -0.0020796459
3.128714 -0.0020479099
3.129714 -0.0020158801
3.130714 -0.0019835561
3.131714 -0.001950938
3.132714 -0.0019180254
3.133714 -0.0018848183
3.134714 -0.0018513167
3.135714 -0.0018175204
3.136714 -0.0017834293
3.137714 -0.0017490434000000002
3.138714 -0.0017143628
3.139714 -0.0016793874
3.140714 -0.0016441172000000001
3.141714 -0.0016085522000000001
3.142714 -0.0015726923999999998
3.143714 -0.0015365378
3.144714 -0.0015000884999999999
3.145714 -0.0014633447
3.146714 -0.0014263062
3.147714 -0.0013889734
3.148714 -0.0013513461999999999
3.149714 -0.0013134249
3.150714 -0.0012752094
3.151714 -0.0012367002000000002
3.152714 -0.0011978972
3.153714 -0.0011588008
3.154714 -0.0011194111
3.155714 -0.0010797285
3.156714 -0.0010397531999999999
3.157714 -0.0009994854700000001
3.158714 -0.00095892574
3.159714 -0.00091807424
3.160714 -0.00087693134
3.161714 -0.00083549749
3.162714 -0.00079377305
3.163714 -0.00075175853
3.164714 -0.0007094543
3.165714 -0.0006668608899999999
3.166714 -0.00062397876
3.167714 -0.00058080841
3.168714 -0.00053735039
3.169714 -0.0004936051899999999
3.170714 -0.00044957342000000004
3.171714 -0.00040525565
3.172714 -0.00036065247999999997
3.173714 -0.00031576453
3.174714 -0.00027059241
3.175714 -0.00022513675
3.176714 -0.00017939823
3.177714 -0.00013337751
3.178714 -8.7075279e-05
3.179714 -4.0492239e-05
3.180714 6.370878199999999e-06
3.181714 5.3513332e-05
3.182714 0.00010093436
3.183714 0.00014863318
3.184714 0.00019660899
3.185714 0.00024486095999999997
3.186714 0.00029338823
3.187714 0.00034218995
3.188714 0.00039126517000000004
3.189714 0.00044061303
3.190714 0.00049023251
3.191714 0.00054012271
3.192714 0.00059028257
3.193714 0.0006407111
3.194714 0.00069140724
3.195714 0.00074236996
3.196714 0.0007935980599999999
3.197714 0.0008450904699999999
3.198714 0.00089684609
3.199714 0.00094886373
3.200714 0.0010011422
3.201714 0.0010536804
3.202714 0.0011064769
3.203714 0.0011595306
3.204714 0.0012128402
3.205714 0.0012664044
3.206714 0.0013202221
3.207714 0.0013742918
3.208714 0.0014286123
3.209714 0.0014831821
3.210714 0.0015380001000000001
3.211714 0.0015930647000000002
3.212714 0.0016483747000000002
3.213714 0.0017039287
3.214714 0.0017597251000000002
3.215714 0.0018157624999999998
3.216714 0.0018720395
3.217714 0.0019285544
3.218714 0.0019853058
3.219714 0.0020422922
3.220714 0.0020995119
3.221714 0.0021569636
3.222714 0.0022146454
3.223714 0.0022725557
3.224714 0.0023306928
3.225714 0.002389055
3.226714 0.0024476409
3.227714 0.0025064483
3.228714 0.0025654756
3.229714 0.0026247209
3.230714 0.0026841828
3.231714 0.0027438591
3.232714 0.0028037481
3.233714 0.0028638478
3.234714 0.0029241566
3.235714 0.0029846724
3.236714 0.0030453932
3.237714 0.0031063172999999996
3.238714 0.0031674426
3.239714 0.0032287672999999997
3.240714 0.0032902891999999997
3.241714 0.0033520064
3.242714 0.0034139171000000003
3.243714 0.0034760193
3.244714 0.0035383106
3.245714 0.0036007888
3.246714 0.0036634523
3.247714 0.0037262987000000005
3.248714 0.0037893256
3.249714 0.0038525312000000003
3.250714 0.0039159131
3.251714 0.003979469
3.252714 0.0040431969
3.253714 0.0041070944
3.254714 0.0041711592
3.255714 0.0042353888
3.256714 0.004299781
3.257714 0.0043643333
3.258714 0.004429043099999999
3.259714 0.0044939083
3.260714 0.0045589266
3.261714 0.0046240952
3.262714 0.0046894117999999995
3.263714 0.004754874
3.264714 0.0048204790999999995
3.265714 0.0048862246
3.266714 0.0049521081
3.267714 0.0050181272
3.268714 0.0050842791
3.269714 0.0051505613
3.270714 0.0052169715
3.271714 0.0052835068
3.272714 0.0053501648
3.273714 0.0054169424
3.274714 0.0054838376
3.275714 0.0055508473
3.276714 0.0056179688
3.277714 0.0056851997
3.278714 0.0057525369
3.279714 0.0058199777
3.280714 0.0058875197
3.281714 0.0059551599
3.282714 0.0060228951
3.283714 0.006090723
3.284714 0.0061586405
3.285714 0.0062266445
3.286714 0.006294732200000001
3.287714 0.0063629006
3.288714 0.0064311468999999994
3.289714 0.0064994674
3.290714 0.006567860000000001
3.291714 0.006636321600000001
3.292714 0.0067048488
3.293714 0.0067734385
3.294714 0.0068420879
3.295714 0.006910794
3.296714 0.006979554000000001
3.297714 0.007048364200000001
3.298714 0.007117221700000001
3.299714 0.007186123500000001
3.300714 0.0072550669
3.301714 0.0073240481
3.302714 0.0073930642000000005
3.303714 0.0074621115
3.304714 0.007531188
3.305714 0.0076002892
3.306714 0.007669413
3.307714 0.0077385557
3.308714 0.0078077144
3.309714 0.0078768855
3.310714 0.0079460653
3.311714 0.0080152509
3.312714 0.008084439499999999
3.313714 0.008153627299999999
3.314714 0.008222810700000001
3.315714 0.0082919869
3.316714 0.0083611521
3.317714 0.008430302800000001
3.318714 0.0084994361
3.319714 0.0085685482
3.320714 0.0086376356
3.321714 0.0087066946
3.322714 0.0087757224
3.323714 0.0088447152
3.324714 0.0089136694
3.325714 0.0089825815
3.326714 0.0090514484
3.327714 0.009120265899999999
3.328714 0.009189031
3.329714 0.00925774
3.330714 0.0093263894
3.331714 0.0093949755
3.332714 0.0094634954
3.333714 0.0095319447
3.334714 0.0096003205
3.335714 0.0096686184
3.336714 0.009736835599999999
3.337714 0.0098049684
3.338714 0.009873013199999999
3.339714 0.0099409663
3.340714 0.010008824
3.341714 0.010076583
3.342714 0.010144239
3.343714 0.010211789
3.344714 0.010279228
3.345714 0.010346553999999999
3.346714 0.010413762
3.347714 0.01048085
3.348714 0.010547812
3.349714 0.010614645
3.350714 0.010681345
3.351714 0.010747909
3.352714 0.010814332999999999
3.353714 0.010880612999999999
3.354714 0.010946744000000001
3.355714 0.011012725000000001
3.356714 0.01107855
3.357714 0.011144216
3.358714 0.011209719
3.359714 0.011275056
3.360714 0.011340222
3.361714 0.011405215
3.362714 0.011470029
3.363714 0.011534662000000001
3.364714 0.01159911
3.365714 0.011663368
3.366714 0.011727434
3.367714 0.011791302
3.368714 0.01185497
3.369714 0.011918434
3.370714 0.01198169
3.371714 0.012044734
3.372714 0.012107562
3.373714 0.012170171
3.374714 0.012232555
3.375714 0.012294714
3.376714 0.012356641
3.377714 0.012418332
3.378714 0.012479785
3.379714 0.012540995
3.380714 0.012601957
3.381714 0.012662669
3.382714 0.012723127
3.383714 0.012783325
3.384714 0.012843261
3.385714 0.012902931
3.386714 0.012962331
3.387714 0.013021457
3.388714 0.013080304999999999
3.389714 0.013138869999999999
3.390714 0.013197151
3.391714 0.013255142
3.392714 0.01331284
3.393714 0.013370242000000001
3.394714 0.013427343000000001
3.395714 0.013484141000000002
3.396714 0.01354063
3.397714 0.013596807999999998
3.398714 0.013652669
3.399714 0.013708213
3.400714 0.013763431000000001
3.401714 0.013818324
3.402714 0.013872885000000001
3.403714 0.013927110999999999
3.404714 0.013980998
3.405714 0.014034544
3.406714 0.014087743
3.407714 0.014140591
3.408714 0.014193085000000001
3.409714 0.014245222000000002
3.410714 0.014296998
3.411714 0.014348407999999998
3.412714 0.014399449000000002
3.413714 0.014450117
3.414714 0.014500409
3.415714 0.014550319
3.416714 0.014599845000000002
3.417714 0.014648984
3.418714 0.014697730999999999
3.419714 0.014746082999999998
3.420714 0.014794036
3.421714 0.014841586999999998
3.422714 0.014888732
3.423714 0.014935468999999998
3.424714 0.014981791999999999
3.425714 0.015027699
3.426714 0.015073185
3.427714 0.015118250000000001
3.428714 0.015162886
3.429714 0.015207092
3.430714 0.015250864
3.431714 0.015294198000000002
3.432714 0.015337091
3.433714 0.015379539
3.434714 0.015421538999999998
3.435714 0.015463088000000002
3.436714 0.015504181
3.437714 0.015544813999999999
3.438714 0.015584984999999999
3.439714 0.01562469
3.440714 0.015663925000000002
3.441714 0.015702687
3.442714 0.015740971
3.443714 0.015778776
3.444714 0.015816096999999998
3.445714 0.015852931
3.446714 0.015889276
3.447714 0.015925126999999997
3.448714 0.015960481
3.449714 0.015995336
3.450714 0.016029687
3.451714 0.016063532000000002
3.452714 0.016096867
3.453714 0.016129691
3.454714 0.016161999
3.455714 0.016193787
3.456714 0.016225055000000002
3.457714 0.016255798000000002
3.458714 0.016286012
3.459714 0.016315694999999998
3.460714 0.016344843999999997
3.461714 0.016373456
3.462714 0.016401528
3.463714 0.016429056999999997
3.464714 0.016456041
3.465714 0.016482474
3.466714 0.016508356
3.467714 0.016533682
3.468714 0.016558451000000002
3.469714 0.016582658
3.470714 0.016606301
3.471714 0.016629376
3.472714 0.01665188
3.473714 0.016673813000000003
3.474714 0.016695169
3.475714 0.016715948
3.476714 0.016736145
3.477714 0.016755758
3.478714 0.016774784
3.479714 0.016793222
3.480714 0.016811068000000002
3.481714 0.016828321
3.482714 0.016844977
3.483714 0.016861034
3.484714 0.016876489
3.485714 0.016891340999999997
3.486714 0.016905586
3.487714 0.016919221999999998
3.488714 0.016932248
3.489714 0.01694466
3.490714 0.016956458
3.491714 0.016967636
3.492714 0.016978195
3.493714 0.016988131
3.494714 0.016997443
3.495714 0.017006128
3.496714 0.017014182000000003
3.497714 0.017021605
3.498714 0.017028394000000002
3.499714 0.017034546
3.500714 0.017040060000000003
3.501714 0.017044932999999998
3.502714 0.017049164000000002
3.503714 0.017052749000000002
3.504714 0.017055689
3.505714 0.017057979
3.506714 0.017059618999999998
3.507714 0.017060607000000002
3.508714 0.017060942000000003
3.509714 0.01706062
3.510714 0.017059641
3.511714 0.017058002000000003
3.512714 0.017055703
3.513714 0.017052742
3.514714 0.017049117
3.515714 0.017044826000000003
3.516714 0.017039868
3.517714 0.017034242
3.518714 0.017027947
3.519714 0.017020981
3.520714 0.017013341
3.521714 0.017005028000000002
3.522714 0.016996038999999998
3.523714 0.016986374
3.524714 0.01697603
3.525714 0.016965005
3.526714 0.0169533
3.527714 0.016940913
3.528714 0.016927842999999998
3.529714 0.016914086999999998
3.530714 0.016899646
3.531714 0.016884516
3.532714 0.016868697999999998
3.533714 0.016852192
3.534714 0.016834994
3.535714 0.016817106000000002
3.536714 0.016798524
3.537714 0.01677925
3.538714 0.016759282
3.539714 0.01673862
3.540714 0.016717263
3.541714 0.016695212
3.542714 0.016672463
3.543714 0.016649016
3.544714 0.016624873000000002
3.545714 0.016600032
3.546714 0.016574493
3.547714 0.016548255
3.548714 0.016521318
3.549714 0.016493681
3.550714 0.016465344
3.551714 0.016436306999999997
3.552714 0.01640657
3.553714 0.016376132
3.554714 0.016344992000000003
3.555714 0.016313151
3.556714 0.016280609
3.557714 0.016247363
3.558714 0.016213415
3.559714 0.016178766
3.560714 0.016143413000000002
3.561714 0.016107358000000002
3.562714 0.016070599999999997
3.563714 0.016033139999999998
3.564714 0.015994978
3.565714 0.015956114
3.566714 0.015916549000000002
3.567714 0.015876282000000002
3.568714 0.015835314
3.569714 0.015793645999999998
3.570714 0.015751278
3.571714 0.01570821
3.572714 0.015664444
3.573714 0.015619979
3.574714 0.015574817000000001
3.575714 0.015528958
3.576714 0.015482403
3.577714 0.015435151
3.578714 0.015387205000000001
3.579714 0.015338565999999998
3.580714 0.015289233
3.581714 0.015239208
3.582714 0.01518849
3.583714 0.015137082999999999
3.584714 0.015084985
3.585714 0.015032197999999998
3.586714 0.014978723
3.587714 0.014924561
3.588714 0.014869712
3.589714 0.014814177
3.590714 0.014757959000000001
3.591714 0.014701056
3.592714 0.014643472
3.593714 0.014585207
3.594714 0.014526263000000001
3.595714 0.014466640999999999
3.596714 0.014406341999999999
3.597714 0.01434537
3.598714 0.014283722999999998
3.599714 0.014221405000000001
3.600714 0.014158417
3.601714 0.014094760999999999
3.602714 0.014030438999999999
3.603714 0.013965453000000001
3.604714 0.013899803
3.605714 0.013833492999999999
3.606714 0.013766525000000002
3.607714 0.013698899
3.608714 0.013630619
3.609714 0.013561684999999999
3.610714 0.013492101
3.611714 0.013421867
3.612714 0.013350986
3.613714 0.013279458999999999
3.614714 0.013207289
3.615714 0.013134479
3.616714 0.013061027999999999
3.617714 0.012986941
3.618714 0.012912218999999999
3.619714 0.012836864
3.620714 0.01276088
3.621714 0.012684267
3.622714 0.012607028000000001
3.623714 0.012529167
3.624714 0.012450686
3.625714 0.012371586
3.626714 0.012291870000000002
3.627714 0.012211542
3.628714 0.012130605
3.629714 0.01204906
3.630714 0.011966912
3.631714 0.011884163
3.632714 0.011800816
3.633714 0.011716874
3.634714 0.01163234
3.635714 0.011547216999999999
3.636714 0.011461508
3.637714 0.011375215000000001
3.638714 0.011288343
3.639714 0.011200894
3.640714 0.011112871
3.641714 0.011024278
3.642714 0.010935117
3.643714 0.010845391
3.644714 0.010755104
3.645714 0.010664258
3.646714 0.010572858000000001
3.647714 0.010480904999999999
3.648714 0.010388403
3.649714 0.010295357
3.650714 0.010201769000000001
3.651714 0.010107642
3.652714 0.010012980000000001
3.653714 0.0099177872
3.654714 0.0098220669
3.655714 0.0097258227
3.656714 0.0096290583
3.657714 0.0095317781
3.658714 0.0094339855
3.659714 0.009335684399999999
3.660714 0.0092368784
3.661714 0.0091375718
3.662714 0.0090377689
3.663714 0.008937473500000001
3.664714 0.0088366898
3.665714 0.0087354216
3.666714 0.0086336731
3.667714 0.0085314481
3.668714 0.0084287509
3.669714 0.0083255858
3.670714 0.0082219565
3.671714 0.0081178667
3.672714 0.008013321300000001
3.673714 0.0079083242
3.674714 0.0078028788
3.675714 0.0076969896
3.676714 0.0075906617
3.677714 0.0074838979
3.678714 0.0073767034
3.679714 0.007269082600000001
3.680714 0.007161039
3.681714 0.007052577700000001
3.682714 0.0069437032
3.683714 0.006834419800000001
3.684714 0.0067247318000000006
3.685714 0.0066146444
3.686714 0.0065041618999999995
3.687714 0.0063932886
3.688714 0.0062820305
3.689714 0.0061703910999999995
3.690714 0.0060583762999999995
3.691714 0.0059459904
3.692714 0.005833238500000001
3.693714 0.005720125800000001
3.694714 0.0056066569
3.695714 0.0054928365
3.696714 0.0053786701999999995
3.697714 0.0052641622
3.698714 0.0051493178
3.699714 0.0050341419
3.700714 0.0049186394
3.701714 0.004802814900000001
3.702714 0.0046866735
3.703714 0.00457022
3.704714 0.0044534594
3.705714 0.0043363965
3.706714 0.0042190361
3.707714 0.0041013835
3.708714 0.0039834435
3.709714 0.0038652212000000003
3.710714 0.0037467213000000003
3.711714 0.0036279492999999998
3.712714 0.0035089106
3.713714 0.0033896100000000004
3.714714 0.0032700529
3.715714 0.0031502448000000002
3.716714 0.0030301911
3.717714 0.0029098972
3.718714 0.0027893684
3.719714 0.0026686103
3.720714 0.0025476281999999998
3.721714 0.0024264276
3.722714 0.0023050143
3.723714 0.0021833937
3.724714 0.0020615713
3.725714 0.0019395526
3.726714 0.0018173432
3.727714 0.0016949485
3.728714 0.0015723741
3.729714 0.0014496253999999999
3.730714 0.0013267079
3.731714 0.001203627
3.732714 0.0010803882000000001
3.733714 0.0009569968800000001
3.734714 0.0008334584
3.735714 0.00070977821
3.736714 0.00058596179
3.737714 0.00046201452999999995
3.738714 0.00033794194999999997
3.739714 0.00021374954
3.740714 8.9442824e-05
3.741714 -3.4972598e-05
3.742714 -0.00015949111
3.743714 -0.00028410705
3.744714 -0.00040881469000000003
3.745714 -0.00053360832
3.746714 -0.00065848217
3.747714 -0.00078343037
3.748714 -0.00090844705
3.749714 -0.0010335265
3.750714 -0.0011586627
3.751714 -0.0012838498
3.752714 -0.0014090818999999998
3.753714 -0.0015343529999999998
3.754714 -0.0016596576000000001
3.755714 -0.0017849895999999998
3.756714 -0.0019103431
3.757714 -0.0020357124
3.758714 -0.0021610917
3.759714 -0.0022864751
3.760714 -0.0024118572
3.761714 -0.0025372321
3.762714 -0.0026625941
3.763714 -0.0027879376
3.764714 -0.0029132569000000002
3.765714 -0.0030385463
3.766714 -0.0031638003
3.767714 -0.0032890133
3.768714 -0.0034141798
3.769714 -0.0035392938999999997
3.770714 -0.0036643497999999997
3.771714 -0.0037893420000000002
3.772714 -0.0039142647000000004
3.773714 -0.0040391125
3.774714 -0.004163879200000001
3.775714 -0.0042885593000000005
3.776714 -0.0044131466
3.777714 -0.0045376353
3.778714 -0.0046620196
3.779714 -0.0047862937
3.780714 -0.0049104518
3.781714 -0.0050344874999999996
3.782714 -0.0051583953
3.783714 -0.0052821691
3.784714 -0.0054058033
3.785714 -0.0055292916
3.786714 -0.0056526285
3.787714 -0.0057758083
3.788714 -0.0058988250999999995
3.789714 -0.0060216731
3.790714 -0.0061443468000000005
3.791714 -0.0062668405
3.792714 -0.0063891486
3.793714 -0.0065112660999999995
3.794714 -0.0066331864
3.795714 -0.0067549051999999995
3.796714 -0.006876415899999999
3.797714 -0.0069977134
3.798714 -0.0071187926
3.799714 -0.007239647699999999
3.800714 -0.007360272900000001
3.801714 -0.007480663
3.802714 -0.0076008131
3.803714 -0.0077207165
3.804714 -0.0078403682
3.805714 -0.007959763
3.806714 -0.0080788952
3.807714 -0.0081977589
3.808714 -0.0083163482
3.809714 -0.0084346582
3.810714 -0.0085526823
3.811714 -0.008670416
3.812714 -0.0087878529
3.813714 -0.0089049878
3.814714 -0.0090218149
3.815714 -0.0091383285
3.816714 -0.009254523300000001
3.817714 -0.0093703944
3.818714 -0.009485935899999999
3.819714 -0.0096011427
3.820714 -0.0097160089
3.821714 -0.0098305296
3.822714 -0.0099446996
3.823714 -0.010058514
3.824714 -0.010171967
3.825714 -0.010285055000000001
3.826714 -0.010397772
3.827714 -0.010510113
3.828714 -0.010622072
3.829714 -0.010733646
3.830714 -0.010844829
3.831714 -0.010955616
3.832714 -0.011066002
3.833714 -0.011175981
3.834714 -0.01128555
3.835714 -0.011394703
3.836714 -0.011503435
3.837714 -0.01161174
3.838714 -0.011719614
3.839714 -0.011827052
3.840714 -0.011934049
3.841714 -0.0120406
3.842714 -0.012146698999999999
3.843714 -0.012252342000000001
3.844714 -0.012357524
3.845714 -0.01246224
3.846714 -0.012566484999999999
3.847714 -0.012670254999999998
3.848714 -0.012773544999999999
3.849714 -0.012876350000000002
3.850714 -0.012978663999999999
3.851714 -0.013080485000000001
3.852714 -0.013181809000000001
3.853714 -0.013282629
3.854714 -0.013382941
3.855714 -0.013482741999999999
3.856714 -0.013582026999999998
3.857714 -0.013680792
3.858714 -0.013779031999999998
3.859714 -0.013876744000000002
3.860714 -0.013973923
3.861714 -0.014070566
3.862714 -0.014166666
3.863714 -0.014262222000000001
3.864714 -0.014357226999999998
3.865714 -0.014451677000000001
3.866714 -0.014545569
3.867714 -0.014638899
3.868714 -0.014731662
3.869714 -0.014823854000000001
3.870714 -0.014915471999999999
3.871714 -0.015006509999999999
3.872714 -0.015096964000000001
3.873714 -0.015186833
3.874714 -0.015276109999999999
3.875714 -0.015364792
3.876714 -0.015452875000000001
3.877714 -0.015540355999999998
3.878714 -0.015627228
3.879714 -0.01571349
3.880714 -0.015799138
3.881714 -0.015884168
3.882714 -0.015968576
3.883714 -0.016052359999999998
3.884714 -0.016135516
3.885714 -0.01621804
3.886714 -0.016299929
3.887714 -0.016381180999999998
3.888714 -0.016461792
3.889714 -0.016541757
3.890714 -0.016621074
3.891714 -0.01669974
3.892714 -0.016777751
3.893714 -0.016855105000000002
3.894714 -0.016931799
3.895714 -0.017007829
3.896714 -0.017083191999999997
3.897714 -0.017157884999999998
3.898714 -0.017231905
3.899714 -0.017305249999999998
3.900714 -0.017377914999999997
3.901714 -0.017449897000000002
3.902714 -0.017521196
3.903714 -0.017591806
3.904714 -0.017661725
3.905714 -0.01773095
3.906714 -0.017799478
3.907714 -0.017867306
3.908714 -0.017934432
3.909714 -0.018000854
3.910714 -0.018066569
3.911714 -0.018131574
3.912714 -0.018195865999999998
3.913714 -0.018259443
3.914714 -0.018322305
3.915714 -0.018384447
3.916714 -0.018445868
3.917714 -0.018506566000000002
3.918714 -0.018566538
3.919714 -0.018625784
3.920714 -0.0186843
3.921714 -0.018742085000000002
3.922714 -0.018799138
3.923714 -0.018855455
3.924714 -0.018911036
3.925714 -0.018965878
3.926714 -0.019019979
3.927714 -0.019073336
3.928714 -0.01912595
3.929714 -0.019177818
3.930714 -0.019228936
3.931714 -0.019279304
3.932714 -0.019328920000000003
3.933714 -0.019377781
3.934714 -0.019425887
3.935714 -0.019473236
3.936714 -0.019519825999999997
3.937714 -0.019565655
3.938714 -0.019610723
3.939714 -0.019655027000000002
3.940714 -0.019698567
3.941714 -0.019741341
3.942714 -0.019783348
3.943714 -0.019824588
3.944714 -0.019865057999999998
3.945714 -0.019904759
3.946714 -0.019943688999999997
3.947714 -0.019981849
3.948714 -0.020019236
3.949714 -0.02005585
3.950714 -0.020091691000000002
3.951714 -0.020126757999999998
3.952714 -0.02016105
3.953714 -0.020194566
3.954714 -0.020227305
3.955714 -0.020259267
3.956714 -0.020290451
3.957714 -0.020320858
3.958714 -0.020350484999999998
3.959714 -0.020379333
3.960714 -0.020407401000000002
3.961714 -0.020434688
3.962714 -0.020461194999999998
3.963714 -0.020486918
3.964714 -0.02051186
3.965714 -0.020536019
3.966714 -0.020559395
3.967714 -0.020581989000000002
3.968714 -0.020603799
3.969714 -0.020624827
3.970714 -0.020645071
3.971714 -0.020664533
3.972714 -0.020683212
3.973714 -0.020701108
3.974714 -0.020718221000000002
3.975714 -0.020734553
3.976714 -0.020750103
3.977714 -0.020764871
3.978714 -0.02077886
3.979714 -0.020792069
3.980714 -0.020804497999999998
3.981714 -0.020816148
3.982714 -0.020827019999999998
3.983714 -0.020837114
3.984714 -0.020846431999999998
3.985714 -0.020854973
3.986714 -0.020862737
3.987714 -0.020869728
3.988714 -0.020875945
3.989714 -0.020881386999999998
3.990714 -0.020886057
3.991714 -0.020889954
3.992714 -0.020893079999999998
3.993714 -0.020895433999999997
3.994714 -0.020897019
3.995714 -0.020897833999999997
3.996714 -0.02089788
3.997714 -0.02089716
3.998714 -0.020895674
3.999714 -0.020893423
4.000714 -0.020890408
4.001714 -0.02088663
4.002714 -0.020882091
4.003714 -0.020876795
4.004714 -0.020870740000000002
4.005714 -0.020863928
4.006714 -0.020856361
4.007714 -0.020848041
4.008714 -0.020838970999999998
4.009714 -0.02082915
4.010714 -0.020818581
4.011714 -0.020807266999999997
4.012714 -0.020795208
4.013714 -0.020782407
4.014714 -0.020768864
4.015714 -0.020754583
4.016714 -0.020739566
4.017715 -0.020723812
4.018714 -0.020707324
4.019714 -0.020690105
4.020714 -0.020672157
4.021714 -0.020653480999999998
4.022714 -0.020634077
4.023714 -0.020613951000000002
4.024714 -0.020593101
4.025714 -0.020571532
4.026714 -0.020549243999999998
4.027714 -0.02052624
4.028714 -0.020502524
4.029714 -0.020478095
4.030715 -0.020452957
4.031714 -0.020427113
4.032714 -0.020400564000000003
4.033714 -0.020373313
4.034714 -0.020345363
4.035714 -0.020316717999999998
4.036714 -0.020287378000000002
4.037714 -0.020257349
4.038714 -0.020226631
4.039714 -0.020195228
4.040714 -0.020163142
4.041714 -0.020130376999999998
4.042714 -0.020096937
4.043715 -0.020062823
4.044714 -0.020028038
4.045714 -0.019992585
4.046714 -0.019956467000000002
4.047714 -0.019919687
4.048714 -0.019882248
4.049714 -0.019844153
4.050714 -0.019805403
4.051714 -0.019766002
4.052714 -0.019725953
4.053714 -0.019685259
4.054714 -0.019643923
4.055714 -0.019601948
4.056714 -0.019559337
4.057714 -0.019516092
4.058714 -0.019472218
4.059714 -0.019427716
4.060714 -0.019382591
4.061714 -0.019336845
4.062714 -0.019290483
4.063715 -0.019243508
4.064714 -0.019195923
4.065714 -0.019147732
4.066714 -0.019098938
4.067714 -0.019049546
4.068714 -0.018999558
4.069714 -0.018948979
4.070714 -0.018897811
4.071714 -0.01884606
4.072714 -0.018793729000000002
4.073714 -0.018740819
4.074714 -0.018687337000000002
4.075714 -0.018633285
4.076715 -0.018578667
4.077714 -0.018523488
4.078714 -0.018467749999999998
4.079714 -0.018411457
4.080714 -0.018354613
4.081714 -0.018297222000000002
4.082714 -0.018239286
4.083714 -0.018180809000000003
4.084714 -0.018121797000000002
4.085714 -0.01806225
4.086714 -0.018002175999999998
4.087714 -0.017941575999999997
4.088714 -0.017880452999999998
4.089714 -0.017818814000000002
4.090714 -0.017756662
4.091714 -0.017693998
4.092714 -0.01763083
4.093714 -0.017567160999999998
4.094714 -0.017502994
4.095714 -0.017438334
4.096714 -0.017373185000000003
4.097714 -0.017307553
4.098714 -0.017241441
4.099714 -0.017174853
4.100714 -0.017107793
4.101714 -0.017040267
4.102714 -0.016972277
4.103714 -0.016903828000000003
4.104714 -0.016834924
4.105714 -0.01676557
4.106714 -0.01669577
4.107714 -0.016625528
4.108714 -0.016554847999999997
4.109715 -0.016483734
4.110714 -0.016412191
4.111714 -0.016340222
4.112714 -0.016267832
4.113714 -0.016195024
4.114714 -0.016121803
4.115714 -0.016048174
4.116714 -0.015974139
4.117714 -0.015899705
4.118714 -0.015824875000000002
4.119714 -0.015749653
4.120714 -0.015674043999999998
4.121714 -0.015598052
4.122715 -0.015521684
4.123714 -0.015444942
4.124714 -0.015367829000000001
4.125714 -0.015290354
4.126714 -0.015212518000000001
4.127714 -0.015134328
4.128714 -0.015055787
4.129714 -0.014976900000000001
4.130714 -0.014897670000000002
4.131714 -0.014818105000000002
4.132714 -0.014738207000000001
4.133714 -0.014657981
4.134714 -0.014577432000000001
4.135714 -0.014496564000000002
4.136714 -0.014415382999999999
4.137714 -0.014333893000000002
4.138714 -0.014252095999999999
4.139714 -0.014169998999999999
4.140714 -0.014087605999999999
4.141714 -0.014004919999999999
4.142715 -0.013921946999999999
4.143714 -0.013838691
4.144714 -0.013755156000000001
4.145714 -0.013671345
4.146714 -0.013587266
4.147714 -0.013502920000000002
4.148714 -0.013418313999999999
4.149714 -0.013333451
4.150714 -0.013248337
4.151714 -0.013162976
4.152714 -0.013077370999999999
4.153714 -0.012991529000000002
4.154714 -0.012905455
4.155715 -0.012819152
4.156714 -0.012732625000000001
4.157714 -0.012645878
4.158714 -0.012558917000000001
4.159714 -0.012471747000000002
4.160714 -0.012384371000000002
4.161714 -0.012296795000000001
4.162714 -0.012209022
4.163714 -0.012121059
4.164714 -0.012032908
4.165714 -0.011944576
4.166714 -0.011856066
4.167714 -0.011767383
4.168715 -0.011678530999999999
4.169714 -0.011589515
4.170714 -0.011500339
4.171714 -0.011411006999999999
4.172714 -0.011321524999999999
4.173714 -0.011231895
4.174714 -0.011142123
4.175714 -0.011052212
4.176714 -0.010962168999999999
4.177714 -0.010871996
4.178714 -0.010781698
4.179714 -0.01069128
4.180714 -0.010600746
4.181714 -0.0105101
4.182714 -0.010419349
4.183714 -0.010328495
4.184714 -0.010237543
4.185714 -0.010146498
4.186714 -0.010055365
4.187714 -0.009964146699999999
4.188715 -0.0098728495
4.189714 -0.009781477299999999
4.190714 -0.0096900345
4.191714 -0.0095985255
4.192714 -0.0095069547
4.193714 -0.0094153263
4.194714 -0.009323644899999999
4.195714 -0.0092319147
4.196714 -0.009140140199999999
4.197714 -0.0090483256
4.198714 -0.0089564746
4.199714 -0.0088645917
4.200714 -0.008772681
4.201715 -0.0086807471
4.202714 -0.0085887936
4.203714 -0.0084968247
4.204714 -0.0084048443
4.205714 -0.008312857199999999
4.206714 -0.008220866600000001
4.207714 -0.0081288774
4.208714 -0.0080368933
4.209714 -0.0079449186
4.210714 -0.0078529571
4.211714 -0.007761013000000001
4.212714 -0.0076690907
4.213714 -0.0075771939
4.214714 -0.0074853277
4.215714 -0.0073934956
4.216714 -0.007301701399999999
4.217714 -0.007209950100000001
4.218714 -0.0071182447
4.219714 -0.007026590200000001
4.220714 -0.0069349902
4.221714 -0.0068434492
4.222714 -0.006751970800000001
4.223714 -0.006660558600000001
4.224714 -0.0065692169
4.225714 -0.0064779502
4.226714 -0.0063867614000000005
4.227714 -0.006295654699999999
4.228714 -0.0062046340000000005
4.229714 -0.006113703399999999
4.230714 -0.006022866
4.231714 -0.0059321257
4.232714 -0.0058414862
4.233714 -0.0057509507
4.234715 -0.0056605233
4.235714 -0.0055702076
4.236714 -0.0054800072
4.237714 -0.0053899257
4.238714 -0.0052999669000000004
4.239714 -0.0052101343
4.240714 -0.0051204315000000005
4.241714 -0.005030862299999999
4.242714 -0.0049414299000000005
4.243714 -0.0048521382
4.244714 -0.004762990999999999
4.245714 -0.0046739914999999995
4.246714 -0.0045851433
4.247715 -0.0044964505
4.248714 -0.0044079159
4.249714 -0.0043195436000000005
4.250714 -0.0042313368
4.251714 -0.0041432988
4.252714 -0.0040554332
4.253714 -0.0039677437999999995
4.254714 -0.0038802333000000004
4.255714 -0.003792905
4.256714 -0.0037057627000000003
4.257714 -0.0036188092
4.258714 -0.0035320478000000002
4.259714 -0.0034454813000000003
4.260714 -0.0033591132
4.261714 -0.0032729462
4.262714 -0.0031869837
4.263714 -0.0031012285
4.264714 -0.0030156836
4.265714 -0.0029303521
4.266714 -0.0028452368
4.267715 -0.0027603408
4.268714 -0.0026756668
4.269714 -0.0025912179
4.270714 -0.0025069969
4.271714 -0.0024230067
4.272714 -0.0023392502
4.273714 -0.0022557303999999998
4.274714 -0.0021724503
4.275714 -0.0020894127
4.276714 -0.0020066205000000004
4.277714 -0.0019240766
4.278714 -0.0018417836999999999
4.279714 -0.0017597447
4.280715 -0.0016779625999999998
4.281714 -0.0015964399
4.282714 -0.0015151793999999999
4.283714 -0.0014341838
4.284714 -0.0013534558
4.285714 -0.001272998
4.286714 -0.0011928129
4.287714 -0.0011129031
4.288714 -0.0010332709
4.289714 -0.0009539189699999999
4.290714 -0.0008748495000000001
4.291714 -0.00079606498
4.292714 -0.0007175677200000001
4.293715 -0.0006393600000000001
4.294714 -0.00056144409
4.295714 -0.00048382226
4.296714 -0.00040649675000000004
4.297714 -0.00032946974999999997
4.298714 -0.00025274351
4.299714 -0.00017632022
4.300714 -0.00010020209
4.301714 -2.4391289e-05
4.302714 5.1109987e-05
4.303714 0.00012629957000000002
4.304714 0.00020117529000000003
4.305714 0.00027573501
4.306714 0.00034997658999999997
4.307714 0.00042389793000000004
4.308714 0.00049749692
4.309714 0.0005707715400000001
4.310714 0.00064371975
4.311714 0.00071633954
4.312714 0.0007886289500000001
4.313715 0.00086058608
4.314714 0.00093220915
4.315714 0.0010034963
4.316714 0.0010744456
4.317714 0.0011450555
4.318714 0.0012153242000000001
4.319714 0.0012852501
4.320714 0.0013548316000000001
4.321714 0.0014240671
4.322714 0.001492955
4.323714 0.001561494
4.324714 0.0016296823999999998
4.325714 0.0016975189
4.326715 0.001765002
4.327714 0.0018321301
4.328714 0.0018989022000000001
4.329714 0.0019653164
4.330714 0.0020313715
4.331714 0.0020970661
4.332714 0.002162399
4.333714 0.0022273684999999997
4.334714 0.0022919734
4.335714 0.0023562123
4.336714 0.0024200837
4.337714 0.0024835865
4.338714 0.002546719
4.339714 0.0026094804
4.340714 0.0026718690000000003
4.341714 0.0027338835999999997
4.342714 0.0027955231000000003
4.343714 0.0028567865
4.344714 0.0029176725
4.345714 0.0029781799
4.346714 0.0030383077000000003
4.347714 0.0030980550999999998
4.348714 0.0031574207
4.349714 0.003216404
4.350714 0.0032750042
4.351714 0.0033332201999999997
4.352714 0.0033910513999999997
4.353714 0.0034484969
4.354714 0.0035055557
4.355714 0.0035622274
4.356714 0.0036185113
4.357714 0.0036744066
4.358714 0.0037299126999999995
4.359715 0.0037850291999999997
4.360714 0.0038397549000000002
4.361714 0.0038940896
4.362714 0.0039480324999999995
4.363714 0.0040015831
4.364714 0.0040547409
4.365714 0.0041075051000000005
4.366714 0.0041598749
4.367714 0.00421185
4.368714 0.004263429900000001
4.369714 0.0043146141
4.370714 0.0043654018
4.371714 0.0044157925
4.372715 0.004465786
4.373714 0.0045153818
4.374714 0.0045645793
4.375714 0.0046133784
4.376714 0.0046617784
4.377714 0.0047097794
4.378714 0.0047573812
4.379714 0.0048045833
4.380714 0.0048513859
4.381714 0.0048977887
4.382714 0.0049437916
4.383714 0.0049893948
4.384714 0.0050345978
4.385714 0.0050794009
4.386714 0.0051238043
4.387714 0.0051678075
4.388714 0.0052114108
4.389714 0.0052546144000000005
4.390714 0.0052974181
4.391714 0.005339822
4.392715 0.0053818265
4.393714 0.0054234311
4.394714 0.0054646363
4.395714 0.0055054417
4.396714 0.0055458477
4.397714 0.0055858545
4.398714 0.0056254619
4.399714 0.0056646702
4.400714 0.0057034795
4.401714 0.0057418896
4.402714 0.0057799010000000005
4.403714 0.0058175137
4.404714 0.0058547281000000005
4.405715 0.0058915444
4.406714 0.0059279631
4.407714 0.0059639846
4.408714 0.0059996091
4.409714 0.0060348371
4.410714 0.006069669
4.411714 0.006104105
4.412714 0.006138146299999999
4.413714 0.006171793199999999
4.414714 0.0062050458000000005
4.415714 0.006237905500000001
4.416714 0.006270372299999999
4.417714 0.0063024469
4.418715 0.0063341299999999994
4.419714 0.0063654225000000005
4.420714 0.006396324900000001
4.421714 0.006426838099999999
4.422714 0.006456962
4.423714 0.0064866980999999995
4.424714 0.006516047099999999
4.425714 0.0065450091
4.426714 0.006573584699999999
4.427714 0.0066017754
4.428714 0.0066295812
4.429714 0.006657002800000001
4.430714 0.006684041000000001
4.431714 0.0067106965
4.432714 0.0067369692
4.433714 0.0067628607
4.434714 0.0067883716999999994
4.435714 0.006813502799999999
4.436714 0.0068382549
4.437714 0.0068626287
4.438715 0.0068866255
4.439714 0.0069102462
4.440714 0.0069334914
4.441714 0.0069563619
4.442714 0.0069788598999999995
4.443714 0.0070009854000000005
4.444714 0.007022739700000001
4.445714 0.0070441244999999994
4.446714 0.007065140399999999
4.447714 0.0070857888
4.448714 0.0071060713
4.449714 0.0071259885
4.450714 0.007145541900000001
4.451715 0.0071647322
4.452714 0.007183561
4.453714 0.0072020288
4.454714 0.0072201372
4.455714 0.0072378869000000005
4.456714 0.0072552792999999996
4.457714 0.007272316
4.458714 0.0072889976
4.459714 0.0073053248000000005
4.460714 0.0073212992
4.461714 0.007336921399999999
4.462714 0.0073521929
4.463714 0.0073671152
4.464714 0.0073816889
4.465714 0.0073959156000000005
4.466714 0.007409795899999999
4.467714 0.0074233314
4.468714 0.0074365234
4.469714 0.007449373499999999
4.470714 0.0074618823
4.471714 0.0074740521
4.472714 0.0074858843
4.473714 0.0074973796
4.474714 0.0075085401
4.475714 0.0075193668
4.476714 0.0075298616
4.477714 0.0075400261000000005
4.478714 0.0075498618
4.479714 0.00755937
4.480714 0.0075685522
4.481714 0.007577410000000001
4.482714 0.0075859453999999995
4.483714 0.0075941593
4.484715 0.0076020529
4.485714 0.0076096287
4.486714 0.0076168872
4.487714 0.007623829899999999
4.488714 0.007630458299999999
4.489714 0.0076367738
4.490714 0.0076427772
4.491714 0.0076484706
4.492714 0.0076538548
4.493714 0.007658932
4.494714 0.0076637028999999995
4.495714 0.0076681696
4.496714 0.0076723329
4.497715 0.0076761949
4.498714 0.0076797573
4.499714 0.0076830212
4.500714 0.0076859884
4.501714 0.0076886608
4.502714 0.0076910401
4.503714 0.0076931275999999995
4.504714 0.0076949254
4.505714 0.007696435200000001
4.506714 0.007697659000000001
4.507714 0.0076985983
4.508714 0.0076992546
4.509714 0.007699630799999999
4.510714 0.0076997276
4.511714 0.007699547100000001
4.512714 0.0076990909
4.513714 0.007698360400000001
4.514714 0.0076973578
4.515714 0.0076960845
4.516714 0.007694542
4.517715 0.0076927317
4.518714 0.0076906559
4.519714 0.0076883152
4.520714 0.0076857118999999995
4.521714 0.0076828474
4.522714 0.0076797231
4.523714 0.007676340500000001
4.524714 0.007672701799999999
4.525714 0.0076688076999999995
4.526714 0.0076646603999999995
4.527714 0.0076602613
4.528714 0.0076556127
4.529714 0.007650716
4.530715 0.0076455726
4.531714 0.0076401848
4.532714 0.0076345539
4.533714 0.0076286822
4.534714 0.0076225719
4.535714 0.0076162243
4.536714 0.0076096418
4.537714 0.007602825600000001
4.538714 0.0075957782
4.539714 0.0075885006999999996
4.540714 0.007580995599999999
4.541714 0.0075732648999999996
4.542714 0.007565310100000001
4.543715 0.0075571326
4.544714 0.0075487347
4.545714 0.0075401178
4.546714 0.0075312841
4.547714 0.007522235
4.548714 0.0075129719
4.549714 0.007503496500000001
4.550714 0.00749381
4.551714 0.0074839147
4.552714 0.0074738113
4.553714 0.0074635019999999995
4.554714 0.0074529889000000005
4.555714 0.0074422729
4.556714 0.0074313561
4.557714 0.007420239899999999
4.558714 0.0074089265
4.559714 0.0073974174
4.560714 0.0073857147000000005
4.561714 0.0073738200000000005
4.562714 0.007361734599999999
4.563715 0.0073494615
4.564714 0.007337001399999999
4.565714 0.007324357300000001
4.566714 0.0073115305
4.567714 0.0072985233
4.568714 0.0072853371
4.569714 0.0072719740000000005
4.570714 0.0072584357
4.571714 0.007244724100000001
4.572714 0.0072308409
4.573714 0.0072167881000000005
4.574714 0.0072025672
4.575714 0.0071881804999999995
4.576715 0.0071736285
4.577714 0.0071589136
4.578714 0.0071440372
4.579714 0.0071290015
4.580714 0.007113807099999999
4.581714 0.0070984563
4.582714 0.0070829497000000005
4.583714 0.0070672897
4.584714 0.0070514776
4.585714 0.0070355149
4.586714 0.0070194037
4.587714 0.0070031456
4.588714 0.006986741900000001
4.589714 0.006970194200000001
4.590714 0.0069535045999999994
4.591714 0.0069366746
4.592714 0.0069197063999999996
4.593714 0.006902602
4.594714 0.0068853624
4.595714 0.0068679903
4.596714 0.0068504873
4.597714 0.0068328547
4.598714 0.006815094799999999
4.599714 0.0067972091
4.600714 0.006779199600000001
4.601714 0.0067610679
4.602714 0.0067428155
4.603714 0.0067244444
4.604714 0.0067059555
4.605714 0.0066873508
4.606714 0.006668632
4.607714 0.0066498011
4.608714 0.0066308588
4.609715 0.006611806699999999
4.610714 0.0065926462
4.611714 0.0065733788
4.612714 0.0065540065
4.613714 0.0065345303
4.614714 0.0065149514
4.615714 0.0064952714000000005
4.616714 0.0064754917000000006
4.617714 0.0064556145
4.618714 0.0064356405
4.619714 0.0064155713
4.620714 0.0063954089
4.621714 0.0063751547999999995
4.622715 0.0063548104999999995
4.623714 0.0063343781
4.624714 0.0063138592
4.625714 0.006293255099999999
4.626714 0.0062725674
4.627714 0.0062517982
4.628714 0.0062309489
4.629714 0.0062100211
4.630714 0.0061890161
4.631714 0.006167935499999999
4.632714 0.0061467814
4.633714 0.0061255545
4.634714 0.006104257
4.635714 0.0060828901
4.636714 0.0060614548
4.637714 0.0060399529
4.638714 0.0060183855
4.639714 0.005996754
4.640714 0.0059750597
4.641714 0.0059533037999999995
4.642715 0.005931487599999999
4.643714 0.0059096124
4.644714 0.0058876798
4.645714 0.0058656908
4.646714 0.005843646399999999
4.647714 0.0058215486
4.648714 0.0057993984
4.649714 0.0057771973
4.650714 0.0057549463
4.651714 0.0057326473
4.652714 0.0057103018
4.653714 0.0056879107
4.654714 0.0056654761
4.655715 0.0056429992
4.656714 0.0056204812
4.657714 0.0055979239
4.658714 0.0055753284
4.659714 0.0055526965
4.660714 0.0055300294
4.661714 0.005507328400000001
4.662714 0.0054845946999999996
4.663714 0.0054618296
4.664714 0.0054390344
4.665714 0.0054162105
4.666714 0.0053933589
4.667714 0.0053704804
4.668715 0.0053475764
4.669714 0.0053246479999999995
4.670714 0.0053016964
4.671714 0.0052787222000000005
4.672714 0.0052557269
4.673714 0.0052327112
4.674714 0.0052096766
4.675714 0.0051866238
4.676714 0.005163553899999999
4.677714 0.0051404681
4.678714 0.0051173676000000005
4.679714 0.0050942537
4.680714 0.0050711270999999995
4.681714 0.0050479892
4.682714 0.0050248414000000005
4.683714 0.0050016850000000005
4.684714 0.0049785209
4.685714 0.0049553506
4.686714 0.0049321752000000005
4.687714 0.0049089958
4.688715 0.0048858139
4.689714 0.0048626305
4.690714 0.0048394468
4.691714 0.004816263800000001
4.692714 0.0047930826
4.693714 0.004769904300000001
4.694714 0.00474673
4.695714 0.0047235604
4.696714 0.004700396700000001
4.697714 0.0046772398
4.698714 0.0046540907
4.699714 0.0046309498
4.700714 0.0046078185
4.701715 0.0045846973
4.702714 0.004561587000000001
4.703714 0.0045384888
4.704714 0.0045154033
4.705714 0.0044923312
4.706714 0.0044692737
4.707714 0.0044462315
4.708714 0.0044232052000000004
4.709714 0.0044001961
4.710714 0.0043772052
4.711714 0.0043542332
4.712714 0.0043312808
4.713714 0.0043083495
4.714714 0.004285440099999999
4.715714 0.0042625536
4.716714 0.0042396907
4.717714 0.0042168529
4.718714 0.0041940406
4.719714 0.0041712552
4.720714 0.0041484975
4.721714 0.0041257681
4.722714 0.0041030678
4.723714 0.0040803978
4.724714 0.0040577586
4.725714 0.0040351510999999994
4.726714 0.0040125759999999995
4.727714 0.0039900337
4.728714 0.0039675251
4.729714 0.0039450508
4.730714 0.0039226114
4.731714 0.0039002076
4.732714 0.0038778398000000004
4.733714 0.0038555088
4.734715 0.0038332149
4.735714 0.0038109589
4.736714 0.0037887413999999997
4.737714 0.0037665632
4.738714 0.0037444246000000003
4.739714 0.0037223268
4.740714 0.0037002701
4.741714 0.0036782556000000003
4.742714 0.0036562837000000004
4.743714 0.0036343554000000003
4.744714 0.0036124711
4.745714 0.003590632
4.746714 0.0035688387
4.747715 0.0035470915
4.748714 0.0035253917
4.749714 0.0035037399000000004
4.750714 0.0034821365000000004
4.751714 0.0034605822
4.752714 0.0034390778000000003
4.753714 0.0034176235000000004
4.754714 0.0033962201999999998
4.755714 0.0033748685000000002
4.756714 0.0033535684999999997
4.757714 0.0033323208999999996
4.758714 0.0033111261
4.759714 0.0032899843
4.760714 0.0032688964
4.761714 0.0032478623
4.762714 0.0032268825
4.763714 0.0032059572
4.764714 0.0031850872
4.765714 0.0031642729
4.766714 0.0031435142
4.767715 0.0031228119
4.768714 0.0031021666999999998
4.769714 0.0030815787
4.770714 0.0030610485
4.771714 0.0030405767
4.772714 0.0030201638
4.773714 0.0029998102
4.774714 0.0029795166
4.775714 0.0029592837
4.776714 0.0029391118
4.777714 0.0029190013999999998
4.778714 0.0028989530999999997
4.779714 0.0028789672999999997
4.780715 0.0028590446
4.781714 0.0028391854
4.782714 0.0028193901
4.783714 0.0027996588
4.784714 0.0027799921
4.785714 0.0027603901
4.786714 0.0027408532
4.787714 0.0027213817
4.788714 0.0027019758
4.789714 0.0026826356000000003
4.790714 0.0026633612
4.791714 0.0026441528
4.792714 0.0026250109
4.793715 0.0026059353000000003
4.794714 0.0025869263
4.795714 0.0025679841
4.796714 0.002549109
4.797714 0.0025303012
4.798714 0.0025115609
4.799714 0.0024928884
4.800714 0.0024742839999999998
4.801714 0.0024557478999999998
4.802714 0.0024372806
4.803714 0.0024188825
4.804714 0.0024005538
4.805714 0.002382295
4.806714 0.0023641063
4.807714 0.0023459881
4.808714 0.0023279408
4.809714 0.0023099647
4.810714 0.0022920598
4.811714 0.0022742266
4.812714 0.0022564651
4.813715 0.0022387756
4.814714 0.0022211583
4.815714 0.0022036133
4.816714 0.0021861406
4.817714 0.0021687403
4.818714 0.0021514126
4.819714 0.0021341573
4.820714 0.0021169746
4.821714 0.0020998645
4.822714 0.0020828269
4.823714 0.0020658621
4.824714 0.0020489698999999998
4.825714 0.0020321504
4.826715 0.0020154036999999996
4.827714 0.0019987299
4.828714 0.0019821291
4.829714 0.0019656014
4.830714 0.001949147
4.831714 0.0019327661
4.832714 0.0019164587
4.833714 0.0019002250999999998
4.834714 0.0018840656
4.835714 0.0018679804000000001
4.836714 0.0018519697
4.837714 0.0018360335
4.838714 0.0018201721
4.839714 0.0018043854999999999
4.840714 0.0017886738
4.841714 0.0017730372
4.842714 0.0017574757
4.843714 0.0017419894
4.844714 0.0017265782000000002
4.845714 0.0017112419000000002
4.846714 0.0016959806
4.847714 0.0016807942
4.848714 0.0016656826000000001
4.849714 0.0016506458000000001
4.850714 0.0016356832999999999
4.851714 0.0016207952
4.852714 0.0016059814
4.853714 0.0015912417
4.854714 0.0015765761000000001
4.855714 0.0015619846000000002
4.856714 0.0015474669
4.857714 0.001533023
4.858714 0.001518653
4.859715 0.0015043568
4.860714 0.0014901345000000001
4.861714 0.0014759861000000001
4.862714 0.0014619117
4.863714 0.0014479113
4.864714 0.001433985
4.865714 0.0014201329999999999
4.866714 0.0014063552
4.867714 0.0013926518
4.868714 0.0013790227
4.869714 0.001365468
4.870714 0.0013519876
4.871714 0.0013385817
4.872715 0.0013252499
4.873714 0.0013119924
4.874714 0.001298809
4.875714 0.0012856995000000001
4.876714 0.0012726638
4.877714 0.0012597015
4.878714 0.0012468127000000002
4.879714 0.001233997
4.880714 0.0012212541
4.881714 0.0012085839000000001
4.882714 0.0011959862
4.883714 0.0011834606
4.884714 0.0011710071
4.885714 0.0011586253
4.886714 0.0011463152
4.887714 0.0011340766000000001
4.888714 0.0011219093999999998
4.889714 0.0011098135
4.890714 0.0010977888
4.891714 0.0010858354
4.892715 0.0010739532
4.893714 0.0010621419999999999
4.894714 0.001050402
4.895714 0.001038733
4.896714 0.0010271351
4.897714 0.0010156083
4.898714 0.0010041523999999998
4.899714 0.0009927674
4.900714 0.00098145329
4.901714 0.0009702098400000001
4.902714 0.0009590368799999999
4.903714 0.0009479343100000001
4.904714 0.00093690187
4.905715 0.00092593937
4.906714 0.00091504644
4.907714 0.00090422291
4.908714 0.0008934684
4.909714 0.00088278266
4.910714 0.00087216531
4.911714 0.0008616160800000001
4.912714 0.0008511346999999999
4.913714 0.0008407208
4.914714 0.00083037412
4.915714 0.00082009446
4.916714 0.00080988157
4.917714 0.0007997351499999999
4.918715 0.00078965504
4.919714 0.0007796411400000001
4.920714 0.0007696932699999999
4.921714 0.0007598113399999999
4.922714 0.00074999521
4.923714 0.00074024479
4.924714 0.00073056003
4.925714 0.00072094081
4.926714 0.00071138702
4.927714 0.00070189858
4.928714 0.0006924754
4.929714 0.00068311729
4.930714 0.00067382412
4.931714 0.0006645957
4.932714 0.00065543186
4.933714 0.00064633232
4.934714 0.00063729681
4.935714 0.0006283250999999999
4.936714 0.00061941682
4.937714 0.00061057167
4.938715 0.0006017893200000001
4.939714 0.0005930694
4.940714 0.0005844116000000001
4.941714 0.00057581556
4.942714 0.0005672809
4.943714 0.00055880737
4.944714 0.0005503946299999999
4.945714 0.00054204238
4.946714 0.00053375038
4.947714 0.00052551841
4.948714 0.00051734623
4.949714 0.0005092337199999999
4.950714 0.0005011806500000001
4.951715 0.0004931869200000001
4.952714 0.00048525238999999994
4.953714 0.00047737698999999995
4.954714 0.00046956056000000004
4.955714 0.00046180303
4.956714 0.00045410424999999996
4.957714 0.00044646408000000005
4.958714 0.00043888244
4.959714 0.0004313591
4.960714 0.00042389393
4.961714 0.00041648664
4.962714 0.00040913700999999997
4.963714 0.00040184477
4.964714 0.00039460961000000003
4.965714 0.00038743119
4.966714 0.00038030917
4.967714 0.00037324316999999996
4.968714 0.00036623278
4.969714 0.00035927762000000004
4.970714 0.00035237730999999997
4.971714 0.00034553143
4.972714 0.0003387396
4.973714 0.00033200141999999996
4.974714 0.00032531659
4.975714 0.00031868476
4.976714 0.00031210561
4.977714 0.0003055789
4.978714 0.00029910436
4.979714 0.00029268181
4.980714 0.00028631105
4.981714 0.00027999192
4.982714 0.00027372428
4.983714 0.00026750799
4.984715 0.00026134296
4.985714 0.00025522904
4.986714 0.00024916615
4.987714 0.00024315414000000002
4.988714 0.00023719288
4.989714 0.00023128220999999997
4.990714 0.00022542195
4.991714 0.00021961187
4.992714 0.00021385175999999998
4.993714 0.00020814135999999998
4.994714 0.00020248036999999998
4.995714 0.00019686847
4.996714 0.00019130533999999998
4.997715 0.0001857906
4.998714 0.00018032388
4.999714 0.0001749048
5.000714 0.00016953298
5.001714 0.00016420804
5.002714 0.00015892961
5.003714 0.00015369732
5.004714 0.00014851083
5.005714 0.00014336985
5.006714 0.00013827405000000001
5.007714 0.00013322319
5.008714 0.00012821704
5.009714 0.00012325537
5.010714 0.000118338
5.011714 0.00011346478000000001
5.012714 0.00010863555
5.013714 0.00010385019
5.014714 9.910855899999999e-05
5.015714 9.4410552e-05
5.016714 8.9756037e-05
5.017715 8.514487599999999e-05
5.018714 8.0576922e-05
5.019714 7.605200400000001e-05
5.020714 7.1569923e-05
5.021714 6.7130469e-05
5.022714 6.2733392e-05
5.023714 5.837841299999999e-05
5.024714 5.4065237e-05
5.025714 4.9793539e-05
5.026714 4.5562979e-05
5.027714 4.137319e-05
5.028714 3.7223802e-05
5.029714 3.3114438e-05
5.030715 2.9044719e-05
5.031714 2.5014276e-05
5.032714 2.1022751e-05
5.033714 1.7069806e-05
5.034714 1.3155121999999999e-05
5.035714 9.2784092e-06
5.036714 5.4394071e-06
5.037714 1.6378849999999998e-06
5.038714 -2.1263565000000003e-06
5.039714 -5.853488399999999e-06
5.040714 -9.5436555e-06
5.041714 -1.3196977e-05
5.042714 -1.6813554e-05
5.043715 -2.0393476999999998e-05
5.044714 -2.3936826e-05
5.045714 -2.7443684e-05
5.046714 -3.0914137000000004e-05
5.047714 -3.4348284e-05
5.048714 -3.7746244e-05
5.049714 -4.1108156999999996e-05
5.050714 -4.4434191000000004e-05
5.051714 -4.7724541000000006e-05
5.052714 -5.097944e-05
5.053714 -5.4199148e-05
5.054714 -5.7383954e-05
5.055714 -6.0534177e-05
5.056714 -6.365015100000001e-05
5.057714 -6.6732247e-05
5.058714 -6.978083299999999e-05
5.059714 -7.2796291e-05
5.060714 -7.5779002e-05
5.061714 -7.872934e-05
5.062714 -8.1647664e-05
5.063715 -8.4534315e-05
5.064714 -8.7389611e-05
5.065714 -9.021384200000001e-05
5.066714 -9.3007264e-05
5.067714 -9.5770099e-05
5.068714 -9.850252799999999e-05
5.069714 -0.00010120472
5.070714 -0.00010387677999999999
5.071714 -0.00010651881
5.072714 -0.00010913088
5.073714 -0.00011171305
5.074714 -0.00011426535999999999
5.075714 -0.00011678784000000001
5.076715 -0.00011928054
5.077714 -0.00012174351
5.078714 -0.00012417681
5.079714 -0.00012658053999999998
5.080714 -0.00012895481000000001
5.081714 -0.00013129976
5.082714 -0.00013361556
5.083714 -0.00013590242
5.084714 -0.00013816057
5.085714 -0.00014039027
5.086714 -0.00014259183
5.087714 -0.00014476554
5.088714 -0.00014691174
5.089714 -0.00014903075
5.090714 -0.00015112291
5.091714 -0.00015318856
5.092714 -0.00015522801
5.093714 -0.00015724157
5.094714 -0.00015922953
5.095714 -0.00016119214
5.096714 -0.00016312963
5.097714 -0.0001650422
5.098714 -0.00016693
5.099714 -0.00016879318
5.100714 -0.00017063183999999998
5.101714 -0.00017244605999999999
5.102714 -0.00017423590999999998
5.103714 -0.00017600141999999999
5.104714 -0.00017774263999999998
5.105714 -0.0001794596
5.106714 -0.00018115233999999999
5.107714 -0.00018282090999999998
5.108714 -0.00018446536
5.109715 -0.00018608581000000002
5.110714 -0.00018768235
5.111714 -0.00018925512
5.112714 -0.00019080428
5.113714 -0.00019233005
5.114714 -0.00019383265000000002
5.115714 -0.00019531232999999999
5.116714 -0.00019676935999999998
5.117714 -0.00019820402
5.118714 -0.00019961661999999997
5.119714 -0.00020100745
5.120714 -0.0002023768
5.121714 -0.00020372497
5.122715 -0.00020505222000000002
5.123714 -0.00020635880000000002
5.124714 -0.00020764492
5.125714 -0.00020891077
5.126714 -0.00021015651
5.127714 -0.00021138223
5.128714 -0.00021258804
5.129714 -0.00021377398
5.130714 -0.00021494006000000003
5.131714 -0.00021608629999999998
5.132714 -0.00021721265999999999
5.133714 -0.00021831911000000002
5.134714 -0.00021940559
5.135714 -0.00022047208999999998
5.136714 -0.00022151855
5.137714 -0.00022254496
5.138714 -0.00022355132
5.139714 -0.00022453767
5.140714 -0.00022550406999999998
5.141714 -0.00022645065
5.142715 -0.00022737752
5.143714 -0.00022828488
5.144714 -0.00022917291
5.145714 -0.00023004186
5.146714 -0.00023089198999999997
5.147714 -0.00023172361
5.148714 -0.00023253698999999999
5.149714 -0.00023333246
5.150714 -0.00023411030000000001
5.151714 -0.00023487084
5.152714 -0.00023561433000000002
5.153714 -0.00023634104000000002
5.154714 -0.0002370512
5.155715 -0.00023774501
5.156714 -0.00023842259999999998
5.157714 -0.00023908412
5.158714 -0.00023972966
5.159714 -0.00024035924
5.160714 -0.00024097287
5.161714 -0.00024157055
5.162714 -0.00024215224
5.163714 -0.00024271787
5.164714 -0.00024326736999999999
5.165714 -0.00024380067
5.166714 -0.00024431772
5.167714 -0.00024481844
5.168715 -0.00024530282
5.169714 -0.00024577082
5.170714 -0.00024622248
5.171714 -0.00024665783
5.172714 -0.00024707696999999996
5.173714 -0.00024748000999999997
5.174714 -0.00024786709
5.175714 -0.00024823842
5.176714 -0.00024859416
5.177714 -0.00024893456999999997
5.178714 -0.00024925985
5.179714 -0.00024957026
5.180714 -0.00024986603
5.181714 -0.00025014739999999996
5.182714 -0.00025041459
5.183714 -0.00025066779
5.184714 -0.00025090717
5.185714 -0.00025113285999999997
5.186714 -0.00025134498
5.187714 -0.00025154359
5.188715 -0.00025172872
5.189714 -0.00025190038
5.190714 -0.00025205857
5.191714 -0.0002522032
5.192714 -0.00025233426
5.193714 -0.00025245163
5.194714 -0.00025255526
5.195714 -0.00025264508
5.196714 -0.000252721
5.197714 -0.00025278298
5.198714 -0.00025283098
5.199714 -0.00025286502
5.200714 -0.00025288512
5.201715 -0.00025289135
5.202714 -0.00025288382
5.203714 -0.00025286264999999997
5.204714 -0.00025282799999999997
5.205714 -0.00025278007
5.206714 -0.00025271904
5.207714 -0.00025264515
5.208714 -0.00025255863
5.209714 -0.0002524597
5.210714 -0.0002523486
5.211714 -0.00025222553
5.212714 -0.00025209067
5.213714 -0.00025194417999999997
5.214714 -0.0002517862
5.215714 -0.0002516168
5.216714 -0.00025143604
5.217714 -0.00025124393000000003
5.218714 -0.00025104048000000004
5.219714 -0.00025082559
5.220714 -0.00025059919
5.221714 -0.00025036118
5.222714 -0.00025011141
5.223714 -0.00024984977
5.224714 -0.0002495761
5.225714 -0.00024929029
5.226714 -0.00024899221000000005
5.227714 -0.00024868175
5.228714 -0.00024835886
5.229714 -0.00024802348
5.230714 -0.00024767560000000003
5.231714 -0.00024731528000000003
5.232714 -0.00024694259
5.233714 -0.00024655761999999997
5.234715 -0.00024616054
5.235714 -0.00024575149
5.236714 -0.00024533069
5.237714 -0.00024489837
5.238714 -0.00024445474
5.239714 -0.00024400000999999998
5.240714 -0.00024353443999999998
5.241714 -0.00024305821
5.242714 -0.00024257151000000001
5.243714 -0.0002420745
5.244714 -0.00024156729999999998
5.245714 -0.00024105002
5.246714 -0.0002405227
5.247715 -0.00023998537
5.248714 -0.00023943798999999998
5.249714 -0.00023888051
5.250714 -0.00023831285
5.251714 -0.00023773487000000002
5.252714 -0.00023714647
5.253714 -0.0002365475
5.254714 -0.0002359378
5.255714 -0.00023531725
5.256714 -0.00023468572000000002
5.257714 -0.00023404309
5.258714 -0.00023338928
5.259714 -0.00023272423000000002
5.260714 -0.00023204793
5.261714 -0.00023136038
5.262714 -0.00023066164
5.263714 -0.00022995177
5.264714 -0.00022923091
5.265714 -0.00022849918
5.266714 -0.00022775673
5.267715 -0.00022700374
5.268714 -0.00022624039999999998
5.269714 -0.0002254669
5.270714 -0.00022468339
5.271714 -0.00022389004
5.272714 -0.00022308700000000001
5.273714 -0.00022227437
5.274714 -0.00022145225
5.275714 -0.00022062067999999998
5.276714 -0.00021977969
5.277714 -0.00021892924
5.278714 -0.00021806932
5.279714 -0.00021719981999999998
5.280715 -0.00021632065000000002
5.281714 -0.00021543171000000001
5.282714 -0.00021453286
5.283714 -0.00021362396
5.284714 -0.00021270487000000002
5.285714 -0.00021177548
5.286714 -0.00021083567000000002
5.287714 -0.00020988539
5.288714 -0.00020892455
5.289714 -0.00020795314000000002
5.290714 -0.00020697116
5.291714 -0.00020597865
5.292714 -0.00020497571000000002
5.293715 -0.00020396242
5.294714 -0.00020293892
5.295714 -0.00020190537
5.296714 -0.00020086192999999998
5.297714 -0.00019980878000000002
5.298714 -0.00019874611999999998
5.299714 -0.00019767413
5.300714 -0.00019659294
5.301714 -0.00019550271
5.302714 -0.00019440354
5.303714 -0.00019329552
5.304714 -0.00019217873
5.305714 -0.00019105316
5.306714 -0.00018991882
5.307714 -0.00018877562
5.308714 -0.00018762349
5.309714 -0.00018646231
5.310714 -0.00018529193999999998
5.311714 -0.00018411222000000002
5.312714 -0.00018292299
5.313715 -0.00018172407
5.314714 -0.0001805153
5.315714 -0.00017929655
5.316714 -0.00017806766
5.317714 -0.00017682855
5.318714 -0.00017557915
5.319714 -0.00017431939999999998
5.320714 -0.00017304932
5.321714 -0.00017176894
5.322714 -0.00017047834
5.323714 -0.00016917760999999999
5.324714 -0.0001678669
5.325714 -0.00016654637
5.326715 -0.00016521618999999998
5.327714 -0.00016387656
5.328714 -0.00016252767000000002
5.329714 -0.00016116969
5.330714 -0.00015980281
5.331714 -0.00015842719
5.332714 -0.00015704296
5.333714 -0.00015565023
5.334714 -0.00015424907
5.335714 -0.00015283953
5.336714 -0.00015142159
5.337714 -0.00014999524
5.338714 -0.00014856041000000002
5.339714 -0.00014711702000000002
5.340714 -0.00014566497
5.341714 -0.00014420410999999998
5.342714 -0.00014273434
5.343714 -0.00014125548999999998
5.344714 -0.00013976745
5.345714 -0.00013827009
5.346714 -0.00013676332
5.347714 -0.00013524704999999998
5.348714 -0.00013372122000000002
5.349714 -0.00013218582
5.350714 -0.00013064086
5.351714 -0.00012908638
5.352714 -0.00012752243
5.353714 -0.00012594913
5.354714 -0.00012436658
5.355714 -0.00012277492
5.356714 -0.00012117430000000001
5.357714 -0.00011956488
5.358714 -0.0001179468
5.359715 -0.00011632021
5.360714 -0.00011468525000000001
5.361714 -0.00011304202000000001
5.362714 -0.0001113906
5.363714 -0.00010973106999999999
5.364714 -0.00010806345
5.365714 -0.00010638776
5.366714 -0.00010470394
5.367714 -0.00010301196
5.368714 -0.00010131173999999999
5.369714 -9.9603176e-05
5.370714 -9.7886164e-05
5.371714 -9.616059100000001e-05
5.372715 -9.4426326e-05
5.373714 -9.2683263e-05
5.374714 -9.0931292e-05
5.375714 -8.9170334e-05
5.376714 -8.7400321e-05
5.377714 -8.5621224e-05
5.378714 -8.383303199999999e-05
5.379714 -8.203577400000001e-05
5.380714 -8.0229506e-05
5.381714 -7.841432000000001e-05
5.382714 -7.6590328e-05
5.383714 -7.4757673e-05
5.384714 -7.2916515e-05
5.385714 -7.106702900000001e-05
5.386714 -6.9209398e-05
5.387714 -6.7343802e-05
5.388714 -6.5470419e-05
5.389714 -6.3589414e-05
5.390714 -6.1700928e-05
5.391714 -5.9805092e-05
5.392715 -5.7901997e-05
5.393714 -5.5991705e-05
5.394714 -5.4074258000000003e-05
5.395714 -5.2149659e-05
5.396714 -5.0217881e-05
5.397714 -4.8278866e-05
5.398714 -4.6332536e-05
5.399714 -4.4378796999999994e-05
5.400714 -4.2417537e-05
5.401714 -4.0448637e-05
5.402714 -3.8471981e-05
5.403714 -3.6487458e-05
5.404714 -3.4494965e-05
5.405715 -3.2494424000000004e-05
5.406714 -3.0485771e-05
5.407714 -2.8468975e-05
5.408714 -2.6444029999999998e-05
5.409714 -2.4410966e-05
5.410714 -2.2369834e-05
5.411714 -2.0320721e-05
5.412714 -1.8263736e-05
5.413714 -1.6199016000000002e-05
5.414714 -1.4126709e-05
5.415714 -1.2046981e-05
5.416714 -9.9600015e-06
5.417714 -7.8659433e-06
5.418715 -5.7649718e-06
5.419714 -3.6572419999999998e-06
5.420714 -1.5428931e-06
5.421714 5.7795568e-07
5.422714 2.7052092e-06
5.423714 4.8387975e-06
5.424714 6.9786779e-06
5.425714 9.1248332e-06
5.426714 1.1277270999999999e-05
5.427714 1.3436022e-05
5.428714 1.5601135e-05
5.429714 1.7772673e-05
5.430714 1.9950707e-05
5.431714 2.2135312e-05
5.432714 2.4326559000000003e-05
5.433714 2.6524515e-05
5.434714 2.8729232000000004e-05
5.435714 3.0940744999999996e-05
5.436714 3.3159068e-05
5.437714 3.538419e-05
5.438715 3.7616078e-05
5.439714 3.9854675e-05
5.440714 4.2099893e-05
5.441714 4.4351625999999995e-05
5.442714 4.6609748e-05
5.443714 4.8874114000000005e-05
5.444714 5.1144571e-05
5.445714 5.3420962e-05
5.446714 5.5703123e-05
5.447714 5.79909e-05
5.448714 6.0284140000000004e-05
5.449714 6.2582717e-05
5.450714 6.4886507e-05
5.451715 6.7195418e-05
5.452714 6.9509377e-05
5.453714 7.1828333e-05
5.454714 7.415225700000001e-05
5.455714 7.6481149e-05
5.456714 7.881502e-05
5.457714 8.1153905e-05
5.458714 8.349784399999999e-05
5.459714 8.5846892e-05
5.460714 8.8201097e-05
5.461714 9.056051300000001e-05
5.462714 9.2925183e-05
5.463714 9.5295138e-05
5.464714 9.7670386e-05
5.465714 0.00010005093
5.466714 0.00010243673
5.467714 0.00010482773
5.468714 0.00010722387
5.469714 0.00010962501000000001
5.470714 0.00011203105
5.471714 0.00011444182
5.472714 0.00011685718
5.473714 0.00011927693000000001
5.474714 0.00012170091
5.475714 0.00012412890999999998
5.476714 0.00012656075000000002
5.477714 0.00012899625000000001
5.478714 0.00013143524999999998
5.479714 0.0001338776
5.480714 0.00013632317
5.481714 0.00013877186
5.482714 0.00014122359
5.483714 0.00014367829
5.484715 0.00014613593
5.485714 0.00014859649999999998
5.486714 0.00015106001
5.487714 0.00015352649000000001
5.488714 0.00015599597
5.489714 0.00015846848999999998
5.490714 0.0001609441
5.491714 0.00016342284
5.492714 0.00016590475000000001
5.493714 0.00016838984
5.494714 0.00017087813
5.495714 0.0001733696
5.496714 0.00017586421999999998
5.497715 0.00017836193
5.498714 0.00018086264999999998
5.499714 0.00018336629999999999
5.500714 0.00018587273
5.501714 0.00018838182
5.502714 0.00019089341000000002
5.503714 0.00019340735
5.504714 0.00019592344
5.505714 0.00019844153
5.506714 0.00020096144999999998
5.507714 0.00020348305
5.508714 0.00020600614000000002
5.509714 0.00020853060999999999
5.510714 0.00021105632000000002
5.511714 0.00021358317000000002
5.512714 0.00021611105999999998
5.513714 0.00021863996000000003
5.514714 0.00022116976
5.515714 0.00022370048
5.516714 0.00022623205000000003
5.517715 0.00022876446999999997
5.518714 0.00023129774
5.519714 0.00023383184
5.520714 0.00023636676
5.521714 0.0002389025
5.522714 0.00024143901
5.523714 0.00024397627
5.524714 0.00024651424
5.525714 0.00024905282
5.526714 0.00025159195
5.527714 0.00025413150999999996
5.528714 0.00025667139
5.529714 0.00025921144999999996
5.530715 0.00026175153
5.531714 0.00026429148000000003
5.532714 0.00026683113
5.533714 0.0002693703
5.534714 0.00027190881
5.535714 0.00027444651000000004
5.536714 0.00027698322
5.537714 0.00027951882999999997
5.538714 0.00028205318000000003
5.539714 0.00028458614
5.540714 0.00028711765
5.541714 0.00028964762000000004
5.542714 0.00029217597
5.543715 0.00029470266
5.544714 0.00029722767
5.545714 0.00029975099
5.546714 0.00030227261
5.547714 0.0003047925
5.548714 0.00030731069
5.549714 0.00030982717
5.550714 0.00031234194000000004
5.551714 0.00031485499
5.552714 0.00031736627
5.553714 0.00031987572
5.554714 0.00032238331000000004
5.555714 0.00032488895
5.556714 0.00032739251
5.557714 0.00032989392
5.558714 0.00033239298
5.559714 0.00033488959
5.560714 0.00033738354
5.561714 0.00033987467
5.562714 0.00034236280000000003
5.563715 0.00034484774
5.564714 0.0003473293
5.565714 0.00034980731
5.566714 0.00035228155999999995
5.567714 0.00035475193
5.568714 0.00035721825
5.569714 0.00035968042
5.570714 0.00036213828
5.571714 0.00036459176
5.572714 0.00036704078
5.573714 0.00036948525
5.574714 0.00037192515
5.575714 0.00037436041
5.576715 0.00037679101000000003
5.577714 0.00037921695000000004
5.578714 0.00038163815999999996
5.579714 0.00038405464999999994
5.580714 0.00038646640000000005
5.581714 0.00038887332999999996
5.582714 0.00039127544
5.583714 0.00039367264
5.584714 0.00039606484
5.585714 0.00039845199
5.586714 0.00040083396
5.587714 0.00040321065000000004
5.588714 0.00040558189
5.589714 0.00040794757
5.590714 0.00041030753000000005
5.591714 0.00041266162
5.592714 0.00041500966
5.593714 0.00041735152
5.594714 0.00041968701
5.595714 0.00042201599999999994
5.596714 0.0004243383
5.597714 0.00042665383
5.598714 0.00042896245
5.599714 0.00043126402
5.600714 0.00043355844
5.601714 0.00043584569
5.602714 0.00043812561000000004
5.603714 0.00044039816
5.604714 0.00044266330000000003
5.605714 0.00044492098999999996
5.606714 0.00044717117000000003
5.607714 0.00044941376
5.608714 0.00045164875
5.609715 0.00045387605
5.610714 0.00045609563000000003
5.611714 0.00045830743
5.612714 0.00046051131999999995
5.613714 0.00046270725
5.614714 0.00046489508
5.615714 0.00046707473
5.616714 0.00046924605999999996
5.617714 0.00047140893
5.618714 0.00047356316000000004
5.619714 0.00047570861
5.620714 0.00047784515
5.621714 0.00047997260000000005
5.622715 0.00048209081000000003
5.623714 0.00048419961000000005
5.624714 0.00048629881000000004
5.625714 0.00048838833
5.626714 0.00049046803
5.627714 0.00049253777
5.628714 0.00049459745
5.629714 0.00049664695
5.630714 0.00049868622
5.631714 0.00050071521
5.632714 0.00050273384
5.633714 0.00050474205
5.634714 0.00050673984
5.635714 0.00050872713
5.636714 0.0005107039200000001
5.637714 0.00051267016
5.638714 0.0005146258000000001
5.639714 0.0005165708
5.640714 0.0005185051099999999
5.641714 0.0005204286899999999
5.642715 0.00052234145
5.643714 0.00052424334
5.644714 0.00052613423
5.645714 0.0005280139700000001
5.646714 0.00052988248
5.647714 0.00053173962
5.648714 0.00053358526
5.649714 0.00053541921
5.650714 0.00053724139
5.651714 0.00053905155
5.652714 0.00054084958
5.653714 0.00054263533
5.654714 0.00054440861
5.655715 0.0005461693
5.656714 0.00054791731
5.657714 0.0005496524400000001
5.658714 0.00055137461
5.659714 0.00055308369
5.660714 0.00055477963
5.661714 0.0005564623300000001
5.662714 0.00055813171
5.663714 0.00055978767
5.664714 0.00056143022
5.665714 0.00056305926
5.666714 0.00056467475
5.667714 0.00056627664
5.668715 0.0005678648400000001
5.669714 0.00056943936
5.670714 0.0005710000999999999
5.671714 0.00057254701
5.672714 0.00057408001
5.673714 0.00057559901
5.674714 0.0005771039
5.675714 0.00057859461
5.676714 0.00058007099
5.677714 0.00058153296
5.678714 0.0005829804199999999
5.679714 0.00058441324
5.680714 0.0005858312800000001
5.681714 0.0005872344
5.682714 0.00058862252
5.683714 0.0005899954899999999
5.684714 0.00059135323
5.685714 0.00059269564
5.686714 0.00059402259
5.687714 0.00059533404
5.688715 0.00059662984
5.689714 0.00059790996
5.690714 0.00059917434
5.691714 0.00060042289
5.692714 0.00060165553
5.693714 0.00060287225
5.694714 0.00060407301
5.695714 0.0006052577199999999
5.696714 0.00060642633
5.697714 0.00060757884
5.698714 0.0006087151599999999
5.699714 0.00060983525
5.700714 0.0006109390100000001
5.701715 0.00061202641
5.702714 0.00061309734
5.703714 0.00061415176
5.704714 0.0006151895399999999
5.705714 0.00061621063
5.706714 0.00061721489
5.707714 0.00061820224
5.708714 0.00061917253
5.709714 0.00062012568
5.710714 0.0006210616
5.711714 0.00062198014
5.712714 0.00062288123
5.713714 0.00062376475
5.714714 0.00062463059
5.715714 0.0006254787
5.716714 0.00062630893
5.717714 0.00062712124
5.718714 0.00062791555
5.719714 0.00062869176
5.720714 0.00062944982
5.721714 0.0006301897399999999
5.722714 0.0006309113800000001
5.723714 0.00063161474
5.724714 0.00063229977
5.725714 0.00063296643
5.726714 0.0006336146699999999
5.727714 0.00063424445
5.728714 0.00063485572
5.729714 0.00063544844
5.730714 0.00063602256
5.731714 0.00063657803
5.732714 0.00063711482
5.733714 0.00063763277
5.734715 0.00063813191
5.735714 0.00063861212
5.736714 0.00063907332
5.737714 0.00063951543
5.738714 0.00063993839
5.739714 0.00064034207
5.740714 0.00064072642
5.741714 0.00064109136
5.742714 0.00064143678
5.743714 0.00064176265
5.744714 0.00064206884
5.745714 0.00064235528
5.746714 0.0006426219399999999
5.747715 0.00064286874
5.748714 0.00064309561
5.749714 0.00064330252
5.750714 0.00064348937
5.751714 0.00064365618
5.752714 0.00064380288
5.753714 0.00064392943
5.754714 0.0006440358
5.755714 0.00064412197
5.756714 0.00064418791
5.757714 0.0006442335699999999
5.758714 0.0006442589399999999
5.759714 0.00064426399
5.760714 0.00064424867
5.761714 0.00064421297
5.762714 0.00064415685
5.763714 0.00064408032
5.764714 0.0006439832800000001
5.765714 0.0006438657199999999
5.766714 0.00064372762
5.767715 0.00064356891
5.768714 0.0006433896000000001
5.769714 0.00064318961
5.770714 0.0006429688699999999
5.771714 0.0006427273500000001
5.772714 0.00064246501
5.773714 0.00064218179
5.774714 0.0006418776100000001
5.775714 0.00064155247
5.776714 0.00064120627
5.777714 0.0006408389699999999
5.778714 0.0006404505299999999
5.779714 0.00064004089
5.780715 0.00063961002
5.781714 0.00063915782
5.782714 0.00063868429
5.783714 0.00063818939
5.784714 0.00063767307
5.785714 0.00063713528
5.786714 0.00063657599
5.787714 0.00063599518
5.788714 0.00063539283
5.789714 0.00063476891
5.790714 0.0006341234
5.791714 0.00063345628
5.792714 0.00063276757
5.793715 0.00063205721
5.794714 0.0006313251999999999
5.795714 0.00063057155
5.796714 0.0006297963000000001
5.797714 0.00062899935
5.798714 0.00062818076
5.799714 0.00062734052
5.800714 0.00062647864
5.801714 0.00062559507
5.802714 0.0006246897999999999
5.803714 0.00062376284
5.804714 0.0006228141999999999
5.805714 0.00062184386
5.806714 0.00062085178
5.807714 0.0006198379700000001
5.808714 0.0006188023699999999
5.809714 0.00061774504
5.810714 0.0006166658700000001
5.811714 0.00061556493
5.812714 0.00061444216
5.813715 0.00061329756
5.814714 0.00061213113
5.815714 0.00061094288
5.816714 0.0006097328
5.817714 0.00060850089
5.818714 0.00060724715
5.819714 0.00060597163
5.820714 0.00060467432
5.821714 0.00060335524
5.822714 0.00060201442
5.823714 0.0006006519
5.824714 0.0005992677
5.825714 0.00059786184
5.826715 0.00059643435
5.827714 0.00059498525
5.828714 0.0005935145499999999
5.829714 0.0005920222500000001
5.830714 0.0005905084
5.831714 0.00058897299
5.832714 0.00058741603
5.833714 0.00058583751
5.834714 0.00058423739
5.835714 0.00058261571
5.836714 0.0005809723900000001
5.837714 0.00057930747
5.838714 0.0005776209
5.839714 0.0005759126499999999
5.840714 0.00057418265
5.841714 0.0005724309599999999
5.842714 0.00057065749
5.843714 0.00056886229
5.844714 0.0005670453
5.845714 0.0005652065700000001
5.846714 0.00056334611
5.847714 0.00056146391
5.848714 0.00055956002
5.849714 0.00055763448
5.850714 0.00055568735
5.851714 0.0005537187
5.852714 0.00055172859
5.853714 0.00054971711
5.854714 0.00054768429
5.855714 0.00054563029
5.856714 0.0005435551899999999
5.857714 0.00054145903
5.858714 0.00053934195
5.859715 0.00053720401
5.860714 0.00053504527
5.861714 0.0005328658500000001
5.862714 0.00053066578
5.863714 0.00052844512
5.864714 0.00052620389
5.865714 0.00052394212
5.866714 0.00052165983
5.867714 0.0005193570799999999
5.868714 0.0005170338199999999
5.869714 0.0005146901
5.870714 0.00051232587
5.871714 0.0005099411700000001
5.872715 0.00050753597
5.873714 0.0005051103
5.874714 0.0005026641700000001
5.875714 0.00050019762
5.876714 0.00049771065
5.877714 0.00049520336
5.878714 0.00049267574
5.879714 0.00049012788
5.880714 0.00048755983
5.881714 0.00048497172
5.882714 0.00048236361
5.883714 0.00047973563000000004
5.884714 0.00047708786
5.885714 0.00047442045
5.886714 0.00047173348
5.887714 0.0004690271
5.888714 0.00046630139000000003
5.889714 0.00046355644
5.890714 0.00046079234999999997
5.891714 0.00045800925
5.892715 0.00045520719
5.893714 0.00045238621
5.894714 0.00044954635999999997
5.895714 0.00044668768
5.896714 0.00044381022000000004
5.897714 0.00044091398
5.898714 0.00043799900999999997
5.899714 0.00043506529000000003
5.900714 0.00043211289000000003
5.901714 0.0004291418
5.902714 0.00042615202000000004
5.903714 0.00042314359
5.904714 0.00042011652
5.905715 0.0004170709
5.906714 0.00041400675999999997
5.907714 0.00041092421000000004
5.908714 0.00040782338
5.909714 0.00040470430999999993
5.910714 0.00040156718999999997
5.911714 0.00039841216
5.912714 0.00039523934
5.913714 0.00039204888
5.914714 0.00038884095
5.915714 0.00038561575
5.916714 0.00038237344999999997
5.917714 0.0003791142
5.918715 0.00037583818
5.919714 0.00037254551
5.920714 0.00036923634
5.921714 0.0003659108
5.922714 0.00036256899
5.923714 0.000359211
5.924714 0.00035583691
5.925714 0.00035244677
5.926714 0.00034904062
5.927714 0.00034561851000000003
5.928714 0.00034218046000000004
5.929714 0.00033872648
5.930714 0.00033525659999999996
5.931714 0.00033177084
5.932714 0.00032826922
5.933714 0.00032475179999999997
5.934714 0.00032121861
5.935714 0.00031766974
5.936714 0.00031410525
5.937714 0.00031052525
5.938715 0.00030692988
5.939714 0.00030331925999999996
5.940714 0.00029969356
5.941714 0.00029605296
5.942714 0.00029239766000000003
5.943714 0.00028872785
5.944714 0.00028504376
5.945714 0.00028134559
5.946714 0.00027763356
5.947714 0.00027390788
5.948714 0.00027016874
5.949714 0.00026641635
5.950714 0.00026265087999999997
5.951715 0.00025887248000000003
5.952714 0.0002550813
5.953714 0.00025127745
5.954714 0.00024746105
5.955714 0.00024363216999999997
5.956714 0.00023979089
5.957714 0.00023593726999999998
5.958714 0.00023207135
5.959714 0.00022819317999999997
5.960714 0.00022430277
5.961714 0.00022040019000000002
5.962714 0.0002164855
5.963714 0.00021255873000000002
5.964714 0.00020861999
5.965714 0.00020466932
5.966714 0.00020070688000000002
5.967714 0.00019673277999999997
5.968714 0.00019274717
5.969714 0.00018875020999999998
5.970714 0.0001847421
5.971714 0.00018072305
5.972714 0.00017669329000000002
5.973714 0.00017265303
5.974714 0.00016860251
5.975714 0.000164542
5.976714 0.0001604717
5.977714 0.00015639185
5.978714 0.00015230268
5.979714 0.00014820437000000002
5.980714 0.00014409712
5.981714 0.0001399811
5.982714 0.00013585645
5.983714 0.00013172329999999998
5.984715 0.00012758175000000002
5.985714 0.00012343188999999999
5.986714 0.0001192738
5.987714 0.00011510753
5.988714 0.00011093313
5.989714 0.00010675066
5.990714 0.00010256016
5.991714 9.8361693e-05
5.992714 9.415532500000001e-05
5.993714 8.994113600000001e-05
5.994714 8.5719228e-05
5.995714 8.1489719e-05
5.996714 7.7252759e-05
5.997715 7.3008516e-05
5.998714 6.875717999999999e-05
5.999714 6.4498977e-05
6.000714 6.0234139999999996e-05
6.001714 5.5962926e-05
6.002714 5.1685612000000005e-05
6.003714 4.740248e-05
6.004714 4.311382e-05
6.005714 3.881992e-05
6.006714 3.4521059e-05
6.007714 3.0217515e-05
6.008714 2.5909542999999997e-05
6.009714 2.1597384e-05
6.010714 1.7281252999999998e-05
6.011714 1.2961344e-05
6.012714 8.6378236e-06
6.013714 4.3108322e-06
6.014714 -1.9513271999999998e-08
6.015714 -4.3531191e-06
6.016714 -8.6899121e-06
6.017715 -1.3029833e-05
6.018714 -1.7372834e-05
6.019714 -2.1718874000000002e-05
6.020714 -2.6067912e-05
6.021714 -3.0419901e-05
6.022714 -3.4774783e-05
6.023714 -3.9132487e-05
6.024714 -4.3492920999999996e-05
6.025714 -4.7855974000000006e-05
6.026714 -5.2221503e-05
6.027714 -5.6589346e-05
6.028714 -6.0959308999999995e-05
6.029714 -6.5331176e-05
6.030715 -6.9704708e-05
6.031714 -7.4079645e-05
6.032714 -7.8455707e-05
6.033714 -8.2832605e-05
6.034714 -8.721004299999999e-05
6.035714 -9.1587731e-05
6.036714 -9.5965379e-05
6.037714 -0.00010034269999999999
6.038714 -0.00010471942
6.039714 -0.00010909529999999999
6.040714 -0.00011347011
6.041714 -0.00011784364
6.042714 -0.00012221572
6.043715 -0.00012658618
6.044714 -0.0001309549
6.045714 -0.00013532177
6.046714 -0.00013968671
6.047714 -0.00014404962
6.048714 -0.00014841045
6.049714 -0.00015276911
6.050714 -0.00015712554000000002
6.051714 -0.00016147968
6.052714 -0.00016583143
6.053714 -0.00017018068
6.054714 -0.00017452732
6.055714 -0.00017887118
6.056714 -0.00018321209
6.057714 -0.00018754986
6.058714 -0.00019188426
6.059714 -0.00019621505
6.060714 -0.00020054192
6.061714 -0.00020486461000000002
6.062714 -0.00020918283000000002
6.063715 -0.00021349626000000002
6.064714 -0.00021780459
6.065714 -0.00022210750000000001
6.066714 -0.00022640472
6.067714 -0.00023069595000000003
6.068714 -0.00023498091999999999
6.069714 -0.00023925941
6.070714 -0.00024353119
6.071714 -0.00024779608
6.072714 -0.00025205393
6.073714 -0.00025630459
6.074714 -0.00026054797
6.075714 -0.00026478401
6.076715 -0.00026901262
6.077714 -0.00027323376
6.078714 -0.00027744738
6.079714 -0.00028165346000000004
6.080714 -0.00028585193
6.081714 -0.00029004276999999997
6.082714 -0.0002942259
6.083714 -0.00029840123
6.084714 -0.00030256864999999997
6.085714 -0.00030672802
6.086714 -0.00031087916
6.087714 -0.00031502187999999997
6.088714 -0.00031915595
6.089714 -0.00032328112000000003
6.090714 -0.00032739711
6.091714 -0.00033150361000000003
6.092714 -0.00033560034
6.093714 -0.00033968697
6.094714 -0.00034376317
6.095714 -0.00034782863
6.096714 -0.00035188305
6.097714 -0.00035592614
6.098714 -0.00035995761
6.099714 -0.00036397723000000003
6.100714 -0.00036798481
6.101714 -0.00037198013
6.102714 -0.00037596303000000003
6.103714 -0.00037993341
6.104714 -0.00038389117000000005
6.105714 -0.00038783619
6.106714 -0.00039176844
6.107714 -0.00039568785999999996
6.108714 -0.00039959446000000003
6.109715 -0.00040348818
6.110714 -0.000407369
6.111714 -0.00041123685
6.112714 -0.0004150917
6.113714 -0.0004189335
6.114714 -0.0004227621
6.115714 -0.00042657739
6.116714 -0.00043037920999999997
6.117714 -0.00043416735
6.118714 -0.00043794166
6.119714 -0.00044170183
6.120714 -0.00044544768
6.121714 -0.00044917888
6.122715 -0.00045289512000000004
6.123714 -0.00045659617000000006
6.124714 -0.00046028167
6.125714 -0.00046395134999999995
6.126714 -0.00046760492000000005
6.127714 -0.00047124213
6.128714 -0.00047486274
6.129714 -0.00047846652
6.130714 -0.00048205325000000006
6.131714 -0.00048562279
6.132714 -0.000489175
6.133714 -0.00049270975
6.134714 -0.0004962269900000001
6.135714 -0.00049972664
6.136714 -0.00050320864
6.137714 -0.00050667295
6.138714 -0.00051011957
6.139714 -0.0005135485
6.140714 -0.00051695965
6.141714 -0.00052035302
6.142715 -0.0005237285200000001
6.143714 -0.0005270861
6.144714 -0.00053042568
6.145714 -0.00053374711
6.146714 -0.00053705021
6.147714 -0.00054033485
6.148714 -0.0005436008
6.149714 -0.00054684783
6.150714 -0.00055007572
6.151714 -0.00055328419
6.152714 -0.00055647297
6.153714 -0.0005596417899999999
6.154714 -0.00056279041
6.155715 -0.00056591857
6.156714 -0.000569026
6.157714 -0.0005721125
6.158714 -0.00057517786
6.159714 -0.0005782219
6.160714 -0.00058124447
6.161714 -0.00058424548
6.162714 -0.0005872248
6.163714 -0.00059018244
6.164714 -0.0005931182800000001
6.165714 -0.0005960324000000001
6.166714 -0.00059892473
6.167714 -0.00060179532
6.168715 -0.00060464413
6.169714 -0.0006074712
6.170714 -0.0006102765799999999
6.171714 -0.00061306023
6.172714 -0.00061582209
6.173714 -0.00061856213
6.174714 -0.00062128029
6.175714 -0.00062397644
6.176714 -0.00062665044
6.177714 -0.00062930217
6.178714 -0.0006319314300000001
6.179714 -0.00063453799
6.180714 -0.00063712168
6.181714 -0.00063968223
6.182714 -0.0006422193599999999
6.183714 -0.00064473284
6.184714 -0.00064722244
6.185714 -0.00064968795
6.186714 -0.0006521291199999999
6.187714 -0.0006545457399999999
6.188715 -0.00065693766
6.189714 -0.00065930476
6.190714 -0.00066164689
6.191714 -0.0006639639700000001
6.192714 -0.00066625594
6.193714 -0.00066852281
6.194714 -0.0006707645300000001
6.195714 -0.0006729811500000001
6.196714 -0.00067517271
6.197714 -0.00067733922
6.198714 -0.00067948076
6.199714 -0.00068159743
6.200714 -0.00068368922
6.201715 -0.0006857561899999999
6.202714 -0.00068779832
6.203714 -0.00068981562
6.204714 -0.0006918080499999999
6.205714 -0.0006937755599999999
6.206714 -0.00069571811
6.207714 -0.00069763555
6.208714 -0.00069952775
6.209714 -0.00070139454
6.210714 -0.00070323576
6.211714 -0.0007050512499999999
6.212714 -0.00070684077
6.213714 -0.00070860415
6.214714 -0.00071034119
6.215714 -0.00071205168
6.216714 -0.00071373547
6.217714 -0.00071539243
6.218714 -0.00071702243
6.219714 -0.00071862532
6.220714 -0.0007202010200000001
6.221714 -0.00072174953
6.222714 -0.00072327075
6.223714 -0.00072476473
6.224714 -0.00072623147
6.225714 -0.00072767098
6.226714 -0.0007290833299999999
6.227714 -0.00073046854
6.228714 -0.0007318266899999999
6.229714 -0.00073315787
6.230714 -0.00073446208
6.231714 -0.00073573938
6.232714 -0.0007369898
6.233714 -0.00073821334
6.234715 -0.00073941001
6.235714 -0.00074057975
6.236714 -0.0007417225299999999
6.237714 -0.00074283826
6.238714 -0.0007439268299999999
6.239714 -0.00074498817
6.240714 -0.00074602217
6.241714 -0.00074702866
6.242714 -0.0007480076
6.243714 -0.00074895879
6.244714 -0.00074988216
6.245714 -0.0007507776
6.246714 -0.00075164503
6.247715 -0.00075248436
6.248714 -0.00075329558
6.249714 -0.0007540787000000001
6.250714 -0.00075483367
6.251714 -0.00075556059
6.252714 -0.00075625944
6.253714 -0.00075693038
6.254714 -0.00075757343
6.255714 -0.0007581887500000001
6.256714 -0.00075877642
6.257714 -0.00075933658
6.258714 -0.00075986932
6.259714 -0.00076037472
6.260714 -0.00076085294
6.261714 -0.000761304
6.262714 -0.00076172801
6.263714 -0.00076212496
6.264714 -0.0007624948900000001
6.265714 -0.00076283777
6.266714 -0.00076315364
6.267715 -0.0007634423100000001
6.268714 -0.00076370379
6.269714 -0.0007639379900000001
6.270714 -0.00076414481
6.271714 -0.00076432416
6.272714 -0.00076447586
6.273714 -0.0007645998300000001
6.274714 -0.0007646960500000001
6.275714 -0.00076476435
6.276714 -0.0007648046399999999
6.277714 -0.0007648169200000001
6.278714 -0.0007648011
6.279714 -0.0007647572600000001
6.280715 -0.0007646854100000001
6.281714 -0.0007645855500000001
6.282714 -0.00076445776
6.283714 -0.0007643022399999999
6.284714 -0.00076411907
6.285714 -0.0007639083399999999
6.286714 -0.00076367023
6.287714 -0.00076340493
6.288714 -0.0007631126199999999
6.289714 -0.00076279339
6.290714 -0.00076244742
6.291714 -0.00076207484
6.292714 -0.0007616758
6.293715 -0.00076125039
6.294714 -0.00076079873
6.295714 -0.00076032088
6.296714 -0.00075981688
6.297714 -0.00075928679
6.298714 -0.00075873058
6.299714 -0.00075814833
6.300714 -0.00075753996
6.301714 -0.0007569055
6.302714 -0.00075624489
6.303714 -0.00075555813
6.304714 -0.00075484518
6.305714 -0.0007541060799999999
6.306714 -0.00075334078
6.307714 -0.00075254934
6.308714 -0.0007517318
6.309714 -0.00075088819
6.310714 -0.00075001863
6.311714 -0.00074912314
6.312714 -0.00074820186
6.313715 -0.00074725494
6.314714 -0.00074628247
6.315714 -0.00074528461
6.316714 -0.00074426152
6.317714 -0.0007432133299999999
6.318714 -0.0007421401699999999
6.319714 -0.00074104223
6.320714 -0.00073991964
6.321714 -0.0007387725
6.322714 -0.00073760093
6.323714 -0.00073640508
6.324714 -0.00073518499
6.325714 -0.00073394076
6.326715 -0.00073267242
6.327714 -0.00073138003
6.328714 -0.00073006363
6.329714 -0.00072872326
6.330714 -0.00072735893
6.331714 -0.00072597068
6.332714 -0.0007245585
6.333714 -0.0007231225
6.334714 -0.00072166272
6.335714 -0.0007201792
6.336714 -0.00071867198
6.337714 -0.0007171412099999999
6.338714 -0.00071558698
6.339714 -0.00071400946
6.340714 -0.00071240875
6.341714 -0.00071078503
6.342714 -0.00070913848
6.343714 -0.00070746933
6.344714 -0.00070577776
6.345714 -0.00070406395
6.346714 -0.0007023281299999999
6.347714 -0.00070057054
6.348714 -0.00069879134
6.349714 -0.00069699076
6.350714 -0.00069516896
6.351714 -0.00069332609
6.352714 -0.0006914623100000001
6.353714 -0.00068957779
6.354714 -0.00068767258
6.355714 -0.00068574682
6.356714 -0.0006838005900000001
6.357714 -0.00068183399
6.358714 -0.0006798470199999999
6.359715 -0.00067783976
6.360714 -0.00067581227
6.361714 -0.00067376459
6.362714 -0.0006716967599999999
6.363714 -0.00066960883
6.364714 -0.0006675008500000001
6.365714 -0.00066537291
6.366714 -0.0006632250499999999
6.367714 -0.0006610574000000001
6.368714 -0.00065887011
6.369714 -0.00065666327
6.370714 -0.0006544370499999999
6.371714 -0.00065219165
6.372715 -0.00064992723
6.373714 -0.00064764399
6.374714 -0.0006453421500000001
6.375714 -0.00064302194
6.376714 -0.0006406835799999999
6.377714 -0.00063832726
6.378714 -0.00063595326
6.379714 -0.00063356174
6.380714 -0.00063115294
6.381714 -0.00062872709
6.382714 -0.00062628437
6.383714 -0.00062382496
6.384714 -0.00062134905
6.385714 -0.00061885676
6.386714 -0.00061634823
6.387714 -0.00061382366
6.388714 -0.00061128312
6.389714 -0.0006087267600000001
6.390714 -0.00060615466
6.391714 -0.0006035669700000001
6.392715 -0.00060096381
6.393714 -0.00059834529
6.394714 -0.00059571148
6.395714 -0.00059306258
6.396714 -0.00059039867
6.397714 -0.00058771993
6.398714 -0.00058502646
6.399714 -0.0005823184900000001
6.400714 -0.00057959614
6.401714 -0.00057685957
6.402714 -0.00057410898
6.403714 -0.00057134457
6.404714 -0.0005685665199999999
6.405715 -0.00056577501
6.406714 -0.00056297022
6.407714 -0.00056015238
6.408714 -0.00055732162
6.409714 -0.00055447817
6.410714 -0.00055162222
6.411714 -0.0005487539100000001
6.412714 -0.0005458733999999999
6.413714 -0.00054298084
6.414714 -0.00054007642
6.415714 -0.00053716026
6.416714 -0.00053423246
6.417714 -0.0005312931999999999
6.418715 -0.00052834262
6.419714 -0.0005253807999999999
6.420714 -0.00052240794
6.421714 -0.00051942416
6.422714 -0.00051642955
6.423714 -0.00051342431
6.424714 -0.00051040861
6.425714 -0.00050738258
6.426714 -0.00050434646
6.427714 -0.00050130038
6.428714 -0.00049824457
6.429714 -0.00049517921
6.430714 -0.00049210453
6.431714 -0.00048902075
6.432714 -0.0004859281
6.433714 -0.00048282682
6.434714 -0.00047971706999999994
6.435714 -0.00047659914
6.436714 -0.00047347326
6.437714 -0.00047033959
6.438715 -0.00046719842
6.439714 -0.00046404989
6.440714 -0.00046089422
6.441714 -0.00045773162999999993
6.442714 -0.00045456227
6.443714 -0.00045138626999999997
6.444714 -0.00044820381
6.445714 -0.00044501507999999995
6.446714 -0.00044182016
6.447714 -0.00043861919
6.448714 -0.00043541231
6.449714 -0.00043219961000000003
6.450714 -0.00042898128
6.451715 -0.00042575739000000004
6.452714 -0.00042252805
6.453714 -0.00041929342999999996
6.454714 -0.00041605363
6.455714 -0.00041280878
6.456714 -0.00040955906
6.457714 -0.00040630462
6.458714 -0.00040304558000000006
6.459714 -0.00039978212999999997
6.460714 -0.00039651441
6.461714 -0.00039324263999999996
6.462714 -0.00038996699999999996
6.463714 -0.00038668763
6.464714 -0.00038340480999999997
6.465714 -0.00038011867
6.466714 -0.00037682942
6.467714 -0.00037353725
6.468714 -0.00037024236
6.469714 -0.00036694494
6.470714 -0.00036364518
6.471714 -0.00036034328
6.472714 -0.0003570394
6.473714 -0.00035373375
6.474714 -0.00035042649
6.475714 -0.00034711777
6.476714 -0.00034380778000000004
6.477714 -0.00034049667
6.478714 -0.00033718463
6.479714 -0.0003338718
6.480714 -0.00033055833000000004
6.481714 -0.00032724437999999997
6.482714 -0.00032393011
6.483714 -0.00032061568999999996
6.484715 -0.00031730124
6.485714 -0.00031398695000000004
6.486714 -0.00031067298
6.487714 -0.00030735946
6.488714 -0.00030404658
6.489714 -0.00030073447
6.490714 -0.00029742332
6.491714 -0.00029411328
6.492714 -0.00029080450000000004
6.493714 -0.00028749714
6.494714 -0.00028419138
6.495714 -0.00028088734
6.496714 -0.00027758522
6.497715 -0.00027428514
6.498714 -0.00027098724
6.499714 -0.00026769169000000003
6.500714 -0.00026439861
6.501714 -0.00026110818
6.502714 -0.00025782049
6.503714 -0.00025453571
6.504714 -0.00025125398
6.505714 -0.00024797541
6.506714 -0.00024470016
6.507714 -0.00024142837
6.508714 -0.00023816015
6.509714 -0.00023489565
6.510714 -0.00023163502000000003
6.511714 -0.00022837839000000001
6.512714 -0.00022512593
6.513714 -0.00022187774000000001
6.514714 -0.00021863398000000002
6.515714 -0.00021539480999999998
6.516714 -0.00021216038
6.517715 -0.00020893083
6.518714 -0.00020570631
6.519714 -0.00020248697
6.520714 -0.00019927297
6.521714 -0.00019606446
6.522714 -0.00019286156
6.523714 -0.00018966444
6.524714 -0.00018647326
6.525714 -0.00018328814
6.526714 -0.00018010921
6.527714 -0.00017693663000000002
6.528714 -0.00017377052
6.529714 -0.00017061102
6.530715 -0.00016745823
6.531714 -0.00016431229000000002
6.532714 -0.00016117331
6.533714 -0.00015804141
6.534714 -0.00015491668999999999
6.535714 -0.00015179927
6.536714 -0.00014868926
6.537714 -0.00014558675999999998
6.538714 -0.00014249188
6.539714 -0.00013940471000000002
6.540714 -0.00013632535
6.541714 -0.00013325391
6.542714 -0.00013019048
6.543715 -0.00012713516999999998
6.544714 -0.00012408807
6.545714 -0.00012104928
6.546714 -0.0001180189
6.547714 -0.00011499701999999998
6.548714 -0.00011198375
6.549714 -0.00010897919
6.550714 -0.00010598344000000001
6.551714 -0.00010299659
6.552714 -0.00010001876
6.553714 -9.7050042e-05
6.554714 -9.409055199999999e-05
6.555714 -9.114039e-05
6.556714 -8.819966999999999e-05
6.557714 -8.5268499e-05
6.558714 -8.2346992e-05
6.559714 -7.943525600000001e-05
6.560714 -7.653341099999999e-05
6.561714 -7.364157000000001e-05
6.562714 -7.0759847e-05
6.563715 -6.7888357e-05
6.564714 -6.5027217e-05
6.565714 -6.2176542e-05
6.566714 -5.9336446e-05
6.567714 -5.6507037e-05
6.568714 -5.3688422000000006e-05
6.569714 -5.0880709e-05
6.570714 -4.8083996000000005e-05
6.571714 -4.5298387e-05
6.572714 -4.252397e-05
6.573714 -3.9760837e-05
6.574714 -3.7009067e-05
6.575714 -3.4268743e-05
6.576715 -3.1539938e-05
6.577714 -2.8822716999999997e-05
6.578714 -2.6117149000000002e-05
6.579714 -2.3423291e-05
6.580714 -2.0741201e-05
6.581714 -1.8070932e-05
6.582714 -1.5412535e-05
6.583714 -1.2766058000000001e-05
6.584714 -1.0131549e-05
6.585714 -7.509055400000001e-06
6.586714 -4.8986237e-06
6.587714 -2.300302e-06
6.588714 2.8586009e-07
6.589714 2.8598127e-06
6.590714 5.4215043000000005e-06
6.591714 7.9708812e-06
6.592714 1.0507888e-05
6.593714 1.3032469000000001e-05
6.594714 1.5544565e-05
6.595714 1.8044118e-05
6.596714 2.0531068e-05
6.597714 2.3005357e-05
6.598714 2.5466926e-05
6.599714 2.7915718e-05
6.600714 3.0351673999999998e-05
6.601714 3.2774740999999995e-05
6.602714 3.5184865999999996e-05
6.603714 3.7581998e-05
6.604714 3.9966091e-05
6.605714 4.2337101e-05
6.606714 4.4694983e-05
6.607714 4.7039697e-05
6.608714 4.9371204e-05
6.609715 5.1689466e-05
6.610714 5.399444900000001e-05
6.611714 5.6286115000000004e-05
6.612714 5.8564427000000005e-05
6.613714 6.0829348e-05
6.614714 6.3080842e-05
6.615714 6.5318869e-05
6.616714 6.7543391e-05
6.617714 6.9754361e-05
6.618714 7.195174e-05
6.619714 7.4135482e-05
6.620714 7.630554300000001e-05
6.621714 7.8461881e-05
6.622715 8.0604445e-05
6.623714 8.273319700000001e-05
6.624714 8.4848091e-05
6.625714 8.694908599999999e-05
6.626714 8.903614900000001e-05
6.627714 9.1109251e-05
6.628714 9.3168359e-05
6.629714 9.5213454e-05
6.630714 9.724451500000001e-05
6.631714 9.926153600000001e-05
6.632714 0.0001012645
6.633714 0.00010325343
6.634714 0.00010522831
6.635714 0.00010718916
6.636714 0.00010913597999999999
6.637714 0.00011106878999999999
6.638714 0.0001129876
6.639714 0.00011489243
6.640714 0.00011678329
6.641714 0.00011866018999999999
6.642715 0.00012052316
6.643714 0.00012237216999999998
6.644714 0.00012420725
6.645714 0.00012602839
6.646714 0.00012783557
6.647714 0.00012962880000000001
6.648714 0.00013140806
6.649714 0.00013317332000000002
6.650714 0.00013492456
6.651714 0.00013666177
6.652714 0.00013838491
6.653714 0.00014009396
6.654714 0.00014178891
6.655715 0.00014346973
6.656714 0.00014513641
6.657714 0.00014678894
6.658714 0.00014842733
6.659714 0.00015005156
6.660714 0.00015166165
6.661714 0.00015325762
6.662714 0.00015483949
6.663714 0.0001564073
6.664714 0.00015796109
6.665714 0.00015950087999999998
6.666714 0.00016102673
6.667714 0.00016253869
6.668715 0.00016403679000000001
6.669714 0.00016552109
6.670714 0.00016699163
6.671714 0.00016844846
6.672714 0.00016989160999999998
6.673714 0.00017132111
6.674714 0.000172737
6.675714 0.0001741393
6.676714 0.00017552803
6.677714 0.0001769032
6.678714 0.00017826483
6.679714 0.00017961291
6.680714 0.00018094746
6.681714 0.00018226848
6.682714 0.00018357597
6.683714 0.00018486993999999998
6.684714 0.0001861504
6.685714 0.00018741736
6.686714 0.00018867084
6.687714 0.00018991087
6.688715 0.00019113747000000002
6.689714 0.00019235069
6.690714 0.00019355059000000002
6.691714 0.00019473719
6.692714 0.00019591055
6.693714 0.00019707074
6.694714 0.00019821784
6.695714 0.00019935189
6.696714 0.00020047298000000003
6.697714 0.00020158116
6.698714 0.00020267646
6.699714 0.00020375899
6.700714 0.00020482876
6.701715 0.00020588581999999997
6.702714 0.00020693024000000002
6.703714 0.00020796201
6.704714 0.00020898117
6.705714 0.00020998772999999998
6.706714 0.00021098171999999997
6.707714 0.00021196313
6.708714 0.00021293197
6.709714 0.00021388826
6.710714 0.00021483197000000002
6.711714 0.00021576313
6.712714 0.00021668175000000002
6.713714 0.00021758785
6.714714 0.00021848145
6.715714 0.0002193626
6.716714 0.00022023135
6.717714 0.00022108775
6.718714 0.00022193187000000002
6.719714 0.00022276379
6.720714 0.00022358358
6.721714 0.00022439136999999999
6.722714 0.00022518725000000001
6.723714 0.00022597133
6.724714 0.00022674369000000002
6.725714 0.00022750448000000002
6.726714 0.00022825379
6.727714 0.00022899173
6.728714 0.0002297184
6.729714 0.00023043385
6.730714 0.00023113820999999998
6.731714 0.00023183152
6.732714 0.00023251384
6.733714 0.00023318520999999999
6.734715 0.00023384566
6.735714 0.00023449521999999997
6.736714 0.00023513392
6.737714 0.00023576172
6.738714 0.00023637864999999998
6.739714 0.00023698474
6.740714 0.00023757996
6.741714 0.00023816430999999997
6.742714 0.00023873781
6.743714 0.00023930049
6.744714 0.00023985239999999998
6.745714 0.00024039355
6.746714 0.00024092399
6.747715 0.00024144379
6.748714 0.00024195303
6.749714 0.0002424518
6.750714 0.00024294020000000002
6.751714 0.00024341832
6.752714 0.00024388627999999998
6.753714 0.00024434421
6.754714 0.0002447922
6.755714 0.0002452304
6.756714 0.00024565888
6.757714 0.00024607778
6.758714 0.00024648716
6.759714 0.00024688711
6.760714 0.00024727772
6.761714 0.00024765902000000004
6.762714 0.00024803107
6.763714 0.00024839389
6.764714 0.00024874751000000003
6.765714 0.00024909193
6.766714 0.00024942717
6.767715 0.00024975325
6.768714 0.00025007014
6.769714 0.00025037786999999997
6.770714 0.00025067643
6.771714 0.00025096585
6.772714 0.00025124618
6.773714 0.00025151744
6.774714 0.00025177969
6.775714 0.00025203298999999996
6.776714 0.00025227744
6.777714 0.00025251311
6.778714 0.00025274014000000003
6.779714 0.00025295865
6.780715 0.00025316876
6.781714 0.00025337065
6.782714 0.00025356442
6.783714 0.0002537502
6.784714 0.00025392817
6.785714 0.00025409843000000004
6.786714 0.00025426109
6.787714 0.00025441625
6.788714 0.00025456402
6.789714 0.00025470445
6.790714 0.00025483757
6.791714 0.00025496344999999997
6.792714 0.00025508209
6.793715 0.0002551935
6.794714 0.00025529766
6.795714 0.00025539455
6.796714 0.00025548413
6.797714 0.00025556639999999996
6.798714 0.00025564132
6.799714 0.00025570887
6.800714 0.00025576903
6.801714 0.00025582183
6.802714 0.00025586726
6.803714 0.00025590537
6.804714 0.00025593619999999997
6.805714 0.00025595981999999997
6.806714 0.00025597635
6.807714 0.0002559859
6.808714 0.00025598860999999996
6.809714 0.00025598461
6.810714 0.00025597406
6.811714 0.00025595712
6.812714 0.00025593397
6.813715 0.00025590475
6.814714 0.00025586962
6.815714 0.00025582872
6.816714 0.00025578215
6.817714 0.00025573006
6.818714 0.00025567251
6.819714 0.00025560958
6.820714 0.00025554129
6.821714 0.00025546767000000003
6.822714 0.00025538873
6.823714 0.00025530446
6.824714 0.00025521481
6.825714 0.00025511974
6.826715 0.00025501924
6.827714 0.00025491322000000005
6.828714 0.00025480165000000003
6.829714 0.00025468451
6.830714 0.00025456175000000003
6.831714 0.00025443337
6.832714 0.00025429938
6.833714 0.00025415982000000003
6.834714 0.00025401471
6.835714 0.00025386416
6.836714 0.00025370825
6.837714 0.00025354709
6.838714 0.00025338081
6.839714 0.00025320956
6.840714 0.00025303348000000003
6.841714 0.00025285271
6.842714 0.00025266743
6.843714 0.00025247778
6.844714 0.00025228387
6.845714 0.00025208583
6.846714 0.00025188376
6.847714 0.00025167774
6.848714 0.00025146783
6.849714 0.00025125405
6.850714 0.00025103642999999996
6.851714 0.00025081495
6.852714 0.00025058955000000003
6.853714 0.00025036022
6.854714 0.00025012689
6.855714 0.00024988951
6.856714 0.00024964801999999997
6.857714 0.00024940234
6.858714 0.00024915244
6.859715 0.00024889825
6.860714 0.0002486398
6.861714 0.00024837709
6.862714 0.00024811015
6.863714 0.00024783902999999996
6.864714 0.00024756382
6.865714 0.00024728460999999996
6.866714 0.00024700155
6.867714 0.00024671479
6.868714 0.00024642447
6.869714 0.0002461308
6.870714 0.00024583392
6.871714 0.00024553400999999996
6.872715 0.00024523124
6.873714 0.00024492576
6.874714 0.00024461769
6.875714 0.00024430717
6.876714 0.00024399426
6.877714 0.00024367901000000002
6.878714 0.00024336143
6.879714 0.00024304154
6.880714 0.00024271927999999998
6.881714 0.00024239458999999997
6.882714 0.00024206737999999997
6.883714 0.00024173755
6.884714 0.000241405
6.885714 0.00024106957
6.886714 0.00024073117
6.887714 0.0002403897
6.888714 0.00024004505000000003
6.889714 0.00023969715
6.890714 0.00023934591999999998
6.891714 0.00023899137999999998
6.892715 0.00023863352
6.893714 0.00023827238
6.894714 0.00023790803
6.895714 0.00023754058
6.896714 0.00023717014000000002
6.897714 0.00023679687999999998
6.898714 0.00023642099000000002
6.899714 0.00023604262000000002
6.900714 0.00023566197
6.901714 0.00023527921
6.902714 0.00023489451000000003
6.903714 0.00023450805000000002
6.904714 0.00023411994
6.905715 0.00023373031999999997
6.906714 0.00023333926
6.907714 0.00023294680999999998
6.908714 0.00023255297000000002
6.909714 0.00023215775000000002
6.910714 0.0002317611
6.911714 0.00023136295
6.912714 0.0002309632
6.913714 0.00023056175
6.914714 0.00023015848
6.915714 0.00022975325000000002
6.916714 0.00022934596
6.917714 0.00022893651
6.918715 0.00022852478
6.919714 0.00022811071
6.920714 0.00022769425000000002
6.921714 0.00022727538
6.922714 0.00022685413
6.923714 0.00022643052999999998
6.924714 0.00022600468
6.925714 0.00022557667
6.926714 0.00022514662
6.927714 0.00022471468
6.928714 0.00022428098
6.929714 0.00022384572
6.930714 0.00022340905
6.931714 0.00022297111
6.932714 0.00022253203
6.933714 0.00022209193999999998
6.934714 0.00022165093000000002
6.935714 0.00022120904999999998
6.936714 0.00022076633
6.937714 0.00022032277
6.938715 0.00021987832
6.939714 0.00021943292
6.940714 0.00021898646999999997
6.941714 0.00021853884
6.942714 0.00021808989
6.943714 0.00021763949000000002
6.944714 0.00021718747
6.945714 0.0002167337
6.946714 0.00021627803999999998
6.947714 0.00021582041
6.948714 0.00021536068000000002
6.949714 0.00021489882000000002
6.950714 0.00021443479000000002
6.951715 0.00021396861
6.952714 0.00021350033
6.953714 0.00021303003
6.954714 0.00021255785
6.955714 0.00021208392999999998
6.956714 0.00021160843000000003
6.957714 0.00021113156
6.958714 0.0002106535
6.959714 0.00021017445000000003
6.960714 0.00020969462
6.961714 0.00020921416
6.962714 0.00020873324000000003
6.963714 0.00020825197999999997
6.964714 0.00020777047000000002
6.965714 0.00020728878
6.966714 0.00020680691
6.967714 0.00020632483
6.968714 0.00020584246
6.969714 0.00020535969999999998
6.970714 0.00020487643999999997
6.971714 0.0002043925
6.972714 0.00020390769
6.973714 0.00020342181
6.974714 0.00020293471
6.975714 0.00020244618000000002
6.976714 0.00020195603
6.977714 0.00020146413000000002
6.978714 0.00020097036
6.979714 0.00020047463999999998
6.980714 0.00019997692
6.981714 0.00019947718000000003
6.982714 0.00019897545000000002
6.983714 0.00019847179999999998
6.984715 0.00019796635
6.985714 0.00019745924
6.986714 0.00019695062
6.987714 0.00019644067
6.988714 0.00019592958
6.989714 0.00019541756
6.990714 0.00019490478
6.991714 0.00019439142
6.992714 0.00019387762
6.993714 0.00019336351
6.994714 0.00019284916999999998
6.995714 0.00019233466
6.996714 0.00019181998
6.997715 0.00019130512
6.998714 0.00019079
6.999714 0.00019027452
7.000714 0.00018975857
7.001714 0.000189242
7.002714 0.00018872464000000002
7.003714 0.00018820633
7.004714 0.00018768691
7.005714 0.0001871662
7.006714 0.00018664408
7.007714 0.00018612044
7.008714 0.00018559518
7.009714 0.00018506827000000002
7.010714 0.00018453968
7.011714 0.00018400945
7.012714 0.00018347762
7.013714 0.00018294429
7.014714 0.00018240959
7.015714 0.00018187367
7.016714 0.00018133669
7.017715 0.00018079884
7.018714 0.00018026027999999998
7.019714 0.0001797212
7.020714 0.00017918175
7.021714 0.00017864205
7.022714 0.00017810222
7.023714 0.00017756232
7.024714 0.00017702240000000001
7.025714 0.00017648244
7.026714 0.00017594241
7.027714 0.00017540222
7.028714 0.00017486174
7.029714 0.00017432084
7.030715 0.00017377935
7.031714 0.00017323708
7.032714 0.00017269385
7.033714 0.00017214948
7.034714 0.00017160377
7.035714 0.00017105657
7.036714 0.00017050774999999998
7.037714 0.00016995721000000001
7.038714 0.00016940489
7.039714 0.00016885077
7.040714 0.00016829488
7.041714 0.00016773727
7.042714 0.00016717804
7.043715 0.00016661735
7.044714 0.00016605536
7.045714 0.00016549227
7.046714 0.00016492828
7.047714 0.00016436362000000001
7.048714 0.0001637985
7.049714 0.00016323311
7.050714 0.00016266765
7.051714 0.00016210227999999998
7.052714 0.00016153709
7.053714 0.00016097219
7.054714 0.00016040761
7.055714 0.00015984335
7.056714 0.00015927935
7.057714 0.00015871553
7.058714 0.00015815177
7.059714 0.0001575879
7.060714 0.00015702374
7.061714 0.00015645909
7.062714 0.00015589375
7.063715 0.00015532752
7.064714 0.0001547602
7.065714 0.00015419162
7.066714 0.00015362162
7.067714 0.00015305012
7.068714 0.00015247701
7.069714 0.00015190228
7.070714 0.00015132593
7.071714 0.00015074801
7.072714 0.0001501686
7.073714 0.00014958785
7.074714 0.00014900588999999998
7.075714 0.00014842292
7.076715 0.00014783911
7.077714 0.00014725468
7.078714 0.00014666981
7.079714 0.00014608470000000001
7.080714 0.00014549951000000002
7.081714 0.00014491437
7.082714 0.00014432941999999998
7.083714 0.00014374471
7.084714 0.00014316028999999998
7.085714 0.00014257615
7.086714 0.00014199227
7.087714 0.00014140855
7.088714 0.00014082492000000002
7.089714 0.00014024123000000002
7.090714 0.00013965735
7.091714 0.0001390731
7.092714 0.00013848834
7.093714 0.00013790292
7.094714 0.0001373167
7.095714 0.00013672958
7.096714 0.00013614147
7.097714 0.00013555229999999999
7.098714 0.00013496206
7.099714 0.00013437077
7.100714 0.00013377849999999999
7.101714 0.00013318532
7.102714 0.00013259138
7.103714 0.00013199681
7.104714 0.00013140178
7.105714 0.00013080648
7.106714 0.00013021109
7.107714 0.00012961581000000001
7.108714 0.00012902079999999998
7.109715 0.00012842623
7.110714 0.00012783222
7.111714 0.00012723887
7.112714 0.00012664624
7.113714 0.00012605436
7.114714 0.00012546323
7.115714 0.00012487276999999998
7.116714 0.00012428292
7.117714 0.00012369354
7.118714 0.00012310451000000001
7.119714 0.00012251564
7.120714 0.00012192679
7.121714 0.00012133777000000001
7.122715 0.00012074841999999999
7.123714 0.00012015857000000001
7.124714 0.00011956812
7.125714 0.00011897694999999999
7.126714 0.00011838499
7.127714 0.00011779223
7.128714 0.00011719867
7.129714 0.00011660437000000001
7.130714 0.00011600943
7.131714 0.00011541396
7.132714 0.00011481814
7.133714 0.00011422214
7.134714 0.0001136262
7.135714 0.00011303051
7.136714 0.0001124353
7.137714 0.00011184079
7.138714 0.00011124717999999999
7.139714 0.00011065464
7.140714 0.00011006333999999999
7.141714 0.00010947339
7.142715 0.00010888486
7.143714 0.00010829782
7.144714 0.00010771223999999999
7.145714 0.00010712809999999999
7.146714 0.00010654531
7.147714 0.0001059638
7.148714 0.0001053834
7.149714 0.00010480398
7.150714 0.00010422539
7.151714 0.00010364745
7.152714 0.00010307002
7.153714 0.00010249295
7.154714 0.00010191611
7.155715 0.00010133942
7.156714 0.00010076281999999998
7.157714 0.00010018625
7.158714 9.9609747e-05
7.159714 9.9033332e-05
7.160714 9.8457087e-05
7.161714 9.7881127e-05
7.162714 9.730558800000001e-05
7.163714 9.6730616e-05
7.164714 9.6156396e-05
7.165714 9.5583107e-05
7.166714 9.5010932e-05
7.167714 9.4440048e-05
7.168715 9.3870619e-05
7.169714 9.3302782e-05
7.170714 9.273665600000001e-05
7.171714 9.2172326e-05
7.172714 9.1609854e-05
7.173714 9.1049259e-05
7.174714 9.0490539e-05
7.175714 8.993365e-05
7.176714 8.9378528e-05
7.177714 8.882509e-05
7.178714 8.8273231e-05
7.179714 8.7722839e-05
7.180714 8.7173794e-05
7.181714 8.6625988e-05
7.182714 8.6079319e-05
7.183714 8.5533708e-05
7.184714 8.4989091e-05
7.185714 8.4445429e-05
7.186714 8.3902722e-05
7.187714 8.336099299999999e-05
7.188715 8.2820299e-05
7.189714 8.228072899999999e-05
7.190714 8.17424e-05
7.191714 8.120545099999999e-05
7.192714 8.0670037e-05
7.193714 8.013632899999999e-05
7.194714 7.9604496e-05
7.195714 7.907471500000001e-05
7.196714 7.854714599999999e-05
7.197714 7.8021941e-05
7.198714 7.7499226e-05
7.199714 7.6979103e-05
7.200714 7.6461646e-05
7.201715 7.5946895e-05
7.202714 7.5434855e-05
7.203714 7.4925504e-05
7.204714 7.4418784e-05
7.205714 7.3914617e-05
7.206714 7.341288899999999e-05
7.207714 7.291347999999999e-05
7.208714 7.2416253e-05
7.209714 7.1921073e-05
7.210714 7.1427803e-05
7.211714 7.0936312e-05
7.212714 7.0446492e-05
7.213714 6.9958259e-05
7.214714 6.9471548e-05
7.215714 6.8986327e-05
7.216714 6.8502595e-05
7.217714 6.8020387e-05
7.218714 6.7539764e-05
7.219714 6.706083e-05
7.220714 6.6583709e-05
7.221714 6.6108544e-05
7.222714 6.5635493e-05
7.223714 6.5164738e-05
7.224714 6.4696451e-05
7.225714 6.4230812e-05
7.226714 6.3767988e-05
7.227714 6.3308124e-05
7.228714 6.2851353e-05
7.229714 6.239778300000001e-05
7.230714 6.1947486e-05
7.231714 6.1500509e-05
7.232714 6.105687499999999e-05
7.233714 6.0616566e-05
7.234715 6.0179536e-05
7.235714 5.9745724e-05
7.236714 5.9315039000000004e-05
7.237714 5.8887383e-05
7.238714 5.8462637999999995e-05
7.239714 5.8040695e-05
7.240714 5.7621435000000006e-05
7.241714 5.7204761e-05
7.242714 5.6790576999999995e-05
7.243714 5.6378815000000004e-05
7.244714 5.596942899999999e-05
7.245714 5.556239e-05
7.246714 5.5157705e-05
7.247715 5.4755395e-05
7.248714 5.4355519e-05
7.249714 5.3958155e-05
7.250714 5.3563399999999996e-05
7.251714 5.3171362e-05
7.252714 5.2782161e-05
7.253714 5.2395927000000005e-05
7.254714 5.201278e-05
7.255714 5.1632837999999995e-05
7.256714 5.1256217e-05
7.257714 5.0883e-05
7.258714 5.0513256e-05
7.259714 5.0147036999999994e-05
7.260714 4.9784364000000006e-05
7.261714 4.9425238999999996e-05
7.262714 4.9069632e-05
7.263714 4.8717492999999996e-05
7.264714 4.8368759e-05
7.265714 4.8023338e-05
7.266714 4.7681141000000005e-05
7.267715 4.7342064000000004e-05
7.268714 4.7006003000000005e-05
7.269714 4.6672854999999995e-05
7.270714 4.6342532e-05
7.271714 4.6014958000000004e-05
7.272714 4.5690072e-05
7.273714 4.5367838e-05
7.274714 4.5048236e-05
7.275714 4.4731277e-05
7.276714 4.441699e-05
7.277714 4.4105428e-05
7.278714 4.3796666e-05
7.279714 4.3490795e-05
7.280715 4.3187913e-05
7.281714 4.2888132e-05
7.282714 4.2591566e-05
7.283714 4.2298324999999996e-05
7.284714 4.2008509e-05
7.285714 4.1722208e-05
7.286714 4.1439498e-05
7.287714 4.1160425e-05
7.288714 4.0885017999999995e-05
7.289714 4.0613278e-05
7.290714 4.0345188e-05
7.291714 4.0080695e-05
7.292714 3.981973e-05
7.293715 3.9562203999999996e-05
7.294714 3.9308006e-05
7.295714 3.9057016e-05
7.296714 3.8809107999999996e-05
7.297714 3.8564153e-05
7.298714 3.832202e-05
7.299714 3.8082592000000005e-05
7.300714 3.7845763e-05
7.301714 3.7611442999999995e-05
7.302714 3.7379561e-05
7.303714 3.7150073e-05
7.304714 3.6922953000000004e-05
7.305714 3.6698202e-05
7.306714 3.6475841999999995e-05
7.307714 3.6255917999999995e-05
7.308714 3.6038489e-05
7.309714 3.5823635e-05
7.310714 3.5611441e-05
7.311714 3.5401999e-05
7.312714 3.5195401e-05
7.313715 3.4991734e-05
7.314714 3.4791077e-05
7.315714 3.4593495e-05
7.316714 3.4399034e-05
7.317714 3.4207721e-05
7.318714 3.4019564e-05
7.319714 3.3834542000000004e-05
7.320714 3.3652617e-05
7.321714 3.3473728e-05
7.322714 3.3297791999999996e-05
7.323714 3.3124712e-05
7.324714 3.2954378000000004e-05
7.325714 3.278667e-05
7.326715 3.2621466e-05
7.327714 3.2458641e-05
7.328714 3.2298075e-05
7.329714 3.2139661e-05
7.330714 3.1983299e-05
7.331714 3.1828904e-05
7.332714 3.1676412999999996e-05
7.333714 3.1525775e-05
7.334714 3.1376965e-05
7.335714 3.1229968e-05
7.336714 3.1084787e-05
7.337714 3.0941442e-05
7.338714 3.0799961e-05
7.339714 3.0660379e-05
7.340714 3.0522733e-05
7.341714 3.0387062000000002e-05
7.342714 3.0253394999999997e-05
7.343714 3.0121754e-05
7.344714 2.9992148000000002e-05
7.345714 2.9864568999999997e-05
7.346714 2.973899e-05
7.347714 2.961537e-05
7.348714 2.9493643e-05
7.349714 2.9373726e-05
7.350714 2.9255517e-05
7.351714 2.91389e-05
7.352714 2.9023747000000003e-05
7.353714 2.8909921e-05
7.354714 2.8797279999999998e-05
7.355714 2.8685682000000003e-05
7.356714 2.8574988e-05
7.357714 2.846507e-05
7.358714 2.8355811e-05
7.359715 2.8247106e-05
7.360714 2.8138868e-05
7.361714 2.803103e-05
7.362714 2.7923542000000003e-05
7.363714 2.7816378e-05
7.364714 2.7709527e-05
7.365714 2.7602994e-05
7.366714 2.7496796e-05
7.367714 2.7390962e-05
7.368714 2.7285526e-05
7.369714 2.7180522000000002e-05
7.370714 2.7075981e-05
7.371714 2.6971927000000002e-05
7.372715 2.6868372e-05
7.373714 2.6765312e-05
7.374714 2.6662724e-05
7.375714 2.6560568e-05
7.376714 2.6458775e-05
7.377714 2.6357262e-05
7.378714 2.6255920999999998e-05
7.379714 2.6154621000000003e-05
7.380714 2.6053218e-05
7.381714 2.5951547000000002e-05
7.382714 2.584944e-05
7.383714 2.5746714999999996e-05
7.384714 2.5643192e-05
7.385714 2.5538691e-05
7.386714 2.5433039000000002e-05
7.387714 2.5326074e-05
7.388714 2.5217648000000002e-05
7.389714 2.5107630000000002e-05
7.390714 2.4995907e-05
7.391714 2.4882388e-05
7.392715 2.4766996e-05
7.393714 2.4649677000000003e-05
7.394714 2.4530397e-05
7.395714 2.4409130000000002e-05
7.396714 2.4285868000000003e-05
7.397714 2.4160605e-05
7.398714 2.4033345999999998e-05
7.399714 2.390409e-05
7.400714 2.3772831999999998e-05
7.401714 2.3639561e-05
7.402714 2.3504251e-05
7.403714 2.3366863e-05
7.404714 2.3227339e-05
7.405715 2.3085603e-05
7.406714 2.294156e-05
7.407714 2.2795096e-05
7.408714 2.2646078e-05
7.409714 2.2494359e-05
7.410714 2.2339778e-05
7.411714 2.2182164e-05
7.412714 2.2021339e-05
7.413714 2.1857127000000002e-05
7.414714 2.168935e-05
7.415714 2.1517836e-05
7.416714 2.1342424e-05
7.417714 2.1162967e-05
7.418715 2.097933e-05
7.419714 2.0791396e-05
7.420714 2.0599063e-05
7.421714 2.0402251e-05
7.422714 2.0200892e-05
7.423714 1.9994935e-05
7.424714 1.9784339e-05
7.425714 1.9569073e-05
7.426714 1.9349109e-05
7.427714 1.9124423e-05
7.428714 1.8894983e-05
7.429714 1.8660754e-05
7.430714 1.8421686999999998e-05
7.431714 1.8177720999999998e-05
7.432714 1.7928775000000002e-05
7.433714 1.7674752e-05
7.434714 1.7415529999999998e-05
7.435714 1.7150973000000002e-05
7.436714 1.6880918e-05
7.437714 1.6605192e-05
7.438715 1.63236e-05
7.439714 1.6035936e-05
7.440714 1.574199e-05
7.441714 1.5441543e-05
7.442714 1.5134378e-05
7.443714 1.4820283999999999e-05
7.444714 1.4499057999999998e-05
7.445714 1.417051e-05
7.446714 1.3834467e-05
7.447714 1.3490775e-05
7.448714 1.3139302e-05
7.449714 1.2779937e-05
7.450714 1.241259e-05
7.451715 1.2037194999999999e-05
7.452714 1.16537e-05
7.453714 1.1262069e-05
7.454714 1.0862282e-05
7.455714 1.0454324e-05
7.456714 1.0038185e-05
7.457714 9.613850699999999e-06
7.458714 9.1813043e-06
7.459714 8.7405155e-06
7.460714 8.2914418e-06
7.461714 7.834021399999999e-06
7.462714 7.3681711e-06
7.463714 6.8937865000000005e-06
7.464714 6.410739700000001e-06
7.465714 5.9188807e-06
7.466714 5.4180362000000005e-06
7.467714 4.9080153e-06
7.468714 4.3886093e-06
7.469714 3.8595964e-06
7.470714 3.3207471000000004e-06
7.471714 2.7718265e-06
7.472714 2.2126017e-06
7.473714 1.6428454999999998e-06
7.474714 1.0623393e-06
7.475714 4.7087809e-07
7.476714 -1.317256e-07
7.477714 -7.4564053e-07
7.478714 -1.3710147e-06
7.479714 -2.0079746e-06
7.480714 -2.6566262e-06
7.481714 -3.3170561000000004e-06
7.482714 -3.9893333e-06
7.483714 -4.6735138e-06
7.484715 -5.3696422e-06
7.485714 -6.0777573e-06
7.486714 -6.7978959e-06
7.487714 -7.5300981000000004e-06
7.488714 -8.2744101e-06
7.489714 -9.0308902e-06
7.490714 -9.7996107e-06
7.491714 -1.0580661e-05
7.492714 -1.137415e-05
7.493714 -1.2180206e-05
7.494714 -1.2998979e-05
7.495714 -1.3830636000000001e-05
7.496714 -1.4675364000000002e-05
7.497715 -1.5533361e-05
7.498714 -1.6404837e-05
7.499714 -1.7290012999999998e-05
7.500714 -1.8189107e-05
7.501714 -1.9102339e-05
7.502714 -2.0029923e-05
7.503714 -2.097206e-05
7.504714 -2.1928938e-05
7.505714 -2.2900728e-05
7.506714 -2.3887582999999998e-05
7.507714 -2.4889633e-05
7.508714 -2.5906987999999998e-05
7.509714 -2.6939736e-05
7.510714 -2.7987946e-05
7.511714 -2.9051668e-05
7.512714 -3.0130942999999997e-05
7.513714 -3.1225795e-05
7.514714 -3.2336251000000003e-05
7.515714 -3.3462337e-05
7.516714 -3.4604074e-05
7.517715 -3.5761499e-05
7.518714 -3.6934664999999995e-05
7.519714 -3.8123633e-05
7.520714 -3.9328492e-05
7.521714 -4.0549344e-05
7.522714 -4.1786319e-05
7.523714 -4.3039572e-05
7.524714 -4.4309272e-05
7.525714 -4.5595615e-05
7.526714 -4.6898813e-05
7.527714 -4.8219090000000007e-05
7.528714 -4.9556672e-05
7.529714 -5.0911801999999995e-05
7.530715 -5.2284713e-05
7.531714 -5.3675632000000006e-05
7.532714 -5.5084780000000004e-05
7.533714 -5.6512356999999993e-05
7.534714 -5.795855000000001e-05
7.535714 -5.9423513e-05
7.536714 -6.0907388000000006e-05
7.537714 -6.2410288e-05
7.538714 -6.3932293e-05
7.539714 -6.5473466e-05
7.540714 -6.7033852e-05
7.541714 -6.861346300000001e-05
7.542714 -7.0212309e-05
7.543715 -7.1830385e-05
7.544714 -7.346767499999999e-05
7.545714 -7.5124171e-05
7.546714 -7.679987e-05
7.547714 -7.849477e-05
7.548714 -8.020889499999999e-05
7.549714 -8.194227199999999e-05
7.550714 -8.3694965e-05
7.551714 -8.5467047e-05
7.552714 -8.7258621e-05
7.553714 -8.906981199999999e-05
7.554714 -9.0900772e-05
7.555714 -9.2751668e-05
7.556714 -9.4622686e-05
7.557714 -9.6514032e-05
7.558714 -9.8425903e-05
7.559714 -0.00010035851
7.560714 -0.00010231207
7.561714 -0.00010428679
7.562714 -0.00010628286
7.563715 -0.00010830046
7.564714 -0.00011033974999999999
7.565714 -0.00011240087
7.566714 -0.00011448393
7.567714 -0.00011658901999999999
7.568714 -0.00011871622
7.569714 -0.00012086557
7.570714 -0.00012303709000000001
7.571714 -0.00012523078999999998
7.572714 -0.00012744667
7.573714 -0.00012968472
7.574714 -0.00013194492
7.575714 -0.00013422725
7.576715 -0.00013653171
7.577714 -0.00013885828999999998
7.578714 -0.000141207
7.579714 -0.00014357788
7.580714 -0.00014597097000000001
7.581714 -0.00014838633
7.582714 -0.00015082405999999998
7.583714 -0.00015328426
7.584714 -0.00015576704
7.585714 -0.00015827255000000002
7.586714 -0.00016080094
7.587714 -0.00016335235
7.588714 -0.00016592696
7.589714 -0.00016852491
7.590714 -0.00017114636
7.591714 -0.00017379144
7.592714 -0.00017646028
7.593714 -0.00017915297
7.594714 -0.00018186961
7.595714 -0.00018461026
7.596714 -0.00018737495
7.597714 -0.00019016371
7.598714 -0.00019297652
7.599714 -0.00019581337
7.600714 -0.00019867420999999998
7.601714 -0.00020155896000000002
7.602714 -0.0002044676
7.603714 -0.00020740003000000002
7.604714 -0.00021035620999999998
7.605714 -0.00021333607999999998
7.606714 -0.00021633957
7.607714 -0.00021936667
7.608714 -0.00022241736
7.609715 -0.00022549164
7.610714 -0.00022858952999999999
7.611714 -0.00023171109999999998
7.612714 -0.00023485641000000002
7.613714 -0.00023802553999999998
7.614714 -0.00024121859
7.615714 -0.00024443571
7.616714 -0.00024767699
7.617714 -0.00025094259
7.618714 -0.00025423265
7.619714 -0.00025754725
7.620714 -0.00026088654999999997
7.621714 -0.00026425066
7.622715 -0.00026763964
7.623714 -0.00027105357
7.624714 -0.00027449248
7.625714 -0.00027795641
7.626714 -0.00028144532
7.627714 -0.00028495917
7.628714 -0.00028849793
7.629714 -0.00029206149
7.630714 -0.00029564976000000004
7.631714 -0.00029926264
7.632714 -0.0003029
7.633714 -0.00030656172
7.634714 -0.00031024767
7.635714 -0.00031395772999999997
7.636714 -0.0003176918
7.637714 -0.00032144976
7.638714 -0.00032523158
7.639714 -0.00032903714999999996
7.640714 -0.00033286644
7.641714 -0.00033671945
7.642715 -0.00034059617
7.643714 -0.00034449660999999996
7.644714 -0.0003484208
7.645714 -0.00035236878
7.646714 -0.00035634064
7.647714 -0.00036033639
7.648714 -0.00036435611000000003
7.649714 -0.00036839983
7.650714 -0.00037246764
7.651714 -0.00037655952
7.652714 -0.00038067551
7.653714 -0.00038481562
7.654714 -0.00038897979
7.655715 -0.00039316801
7.656714 -0.0003973802
7.657714 -0.00040161626
7.658714 -0.00040587611
7.659714 -0.0004101596
7.660714 -0.00041446665000000006
7.661714 -0.00041879707000000004
7.662714 -0.00042315072999999997
7.663714 -0.00042752744999999997
7.664714 -0.00043192708000000003
7.665714 -0.00043634950000000005
7.666714 -0.00044079457
7.667714 -0.00044526214
7.668715 -0.00044975208999999995
7.669714 -0.00045426436
7.670714 -0.00045879883000000005
7.671714 -0.00046335545
7.672714 -0.00046793416000000005
7.673714 -0.00047253498
7.674714 -0.00047715780000000003
7.675714 -0.00048180264
7.676714 -0.00048646943
7.677714 -0.0004911582
7.678714 -0.00049586888
7.679714 -0.00050060144
7.680714 -0.0005053557699999999
7.681714 -0.0005101318900000001
7.682714 -0.0005149296600000001
7.683714 -0.00051974898
7.684714 -0.00052458972
7.685714 -0.00052945179
7.686714 -0.00053433496
7.687714 -0.00053923909
7.688715 -0.00054416396
7.689714 -0.00054910938
7.690714 -0.00055407513
7.691714 -0.00055906098
7.692714 -0.0005640667
7.693714 -0.00056909212
7.694714 -0.00057413699
7.695714 -0.00057920111
7.696714 -0.00058428432
7.697714 -0.0005893864
7.698714 -0.00059450722
7.699714 -0.0005996465899999999
7.700714 -0.0006048044299999999
7.701715 -0.00060998063
7.702714 -0.00061517508
7.703714 -0.00062038766
7.704714 -0.0006256183
7.705714 -0.00063086695
7.706714 -0.00063613352
7.707714 -0.0006414179100000001
7.708714 -0.00064672004
7.709714 -0.00065203981
7.710714 -0.0006573770900000001
7.711714 -0.00066273178
7.712714 -0.0006681037100000001
7.713714 -0.00067349274
7.714714 -0.0006788986400000001
7.715714 -0.00068432123
7.716714 -0.00068976028
7.717714 -0.00069521552
7.718714 -0.00070068672
7.719714 -0.00070617361
7.720714 -0.00071167588
7.721714 -0.00071719328
7.722714 -0.00072272551
7.723714 -0.00072827229
7.724714 -0.0007338333499999999
7.725714 -0.00073940846
7.726714 -0.00074499731
7.727714 -0.00075059966
7.728714 -0.00075621529
7.729714 -0.00076184397
7.730714 -0.00076748547
7.731714 -0.0007731396200000001
7.732714 -0.00077880622
7.733714 -0.0007844851099999999
7.734715 -0.0007901760899999999
7.735714 -0.00079587899
7.736714 -0.0008015937100000001
7.737714 -0.0008073199799999999
7.738714 -0.0008130576100000001
7.739714 -0.00081880653
7.740714 -0.0008245664499999999
7.741714 -0.0008303371
7.742714 -0.00083611831
7.743714 -0.0008419098799999999
7.744714 -0.0008477114500000001
7.745714 -0.0008535228500000001
7.746714 -0.0008593437099999999
7.747715 -0.0008651737499999999
7.748714 -0.00087101271
7.749714 -0.0008768602999999999
7.750714 -0.00088271618
7.751714 -0.00088858005
7.752714 -0.0008944516600000001
7.753714 -0.00090033063
7.754714 -0.00090621661
7.755714 -0.00091210941
7.756714 -0.00091800866
7.757714 -0.0009239141
7.758714 -0.0009298254599999999
7.759714 -0.00093574245
7.760714 -0.0009416648
7.761714 -0.00094759234
7.762714 -0.0009535247999999999
7.763714 -0.00095946189
7.764714 -0.0009654033399999999
7.765714 -0.00097134898
7.766714 -0.00097729853
7.767715 -0.00098325163
7.768714 -0.00098920809
7.769714 -0.0009951676500000001
7.770714 -0.0010011299
7.771714 -0.0010070947
7.772714 -0.0010130615
7.773714 -0.0010190302
7.774714 -0.0010250003
7.775714 -0.0010309715
7.776714 -0.0010369436
7.777714 -0.0010429159
7.778714 -0.0010488883
7.779714 -0.0010548604
7.780715 -0.0010608318
7.781714 -0.0010668021
7.782714 -0.001072771
7.783714 -0.0010787382
7.784714 -0.0010847032
7.785714 -0.0010906658999999999
7.786714 -0.0010966257
7.787714 -0.0011025823999999999
7.788714 -0.0011085358000000002
7.789714 -0.0011144854999999999
7.790714 -0.0011204313
7.791714 -0.0011263727
7.792714 -0.0011323096000000002
7.793715 -0.0011382417
7.794714 -0.0011441685999999999
7.795714 -0.0011500901
7.796714 -0.0011560058
7.797714 -0.0011619154
7.798714 -0.0011678187
7.799714 -0.0011737152
7.800714 -0.0011796047000000001
7.801714 -0.0011854868
7.802714 -0.0011913611
7.803714 -0.0011972273
7.804714 -0.001203085
7.805714 -0.0012089337000000002
7.806714 -0.0012147732
7.807714 -0.0012206031
7.808714 -0.0012264228999999999
7.809714 -0.0012322322
7.810714 -0.0012380307
7.811714 -0.0012438179
7.812714 -0.0012495934
7.813715 -0.0012553570000000001
7.814714 -0.0012611082
7.815714 -0.0012668465999999998
7.816714 -0.001272572
7.817714 -0.0012782839000000002
7.818714 -0.001283982
7.819714 -0.0012896658999999998
7.820714 -0.0012953353
7.821714 -0.0013009898
7.822714 -0.001306629
7.823714 -0.0013122527
7.824714 -0.0013178604
7.825714 -0.0013234517999999999
7.826715 -0.0013290264
7.827714 -0.001334584
7.828714 -0.0013401241
7.829714 -0.0013456463
7.830714 -0.0013511504
7.831714 -0.0013566359
7.832714 -0.0013621023000000001
7.833714 -0.0013675491999999999
7.834714 -0.0013729764999999999
7.835714 -0.0013783835000000001
7.836714 -0.0013837699
7.837714 -0.0013891353
7.838714 -0.0013944793
7.839714 -0.0013998016
7.840714 -0.0014051017
7.841714 -0.0014103794000000002
7.842714 -0.0014156341
7.843714 -0.0014208655999999999
7.844714 -0.0014260736000000001
7.845714 -0.0014312576
7.846714 -0.0014364173
7.847714 -0.0014415523000000001
7.848714 -0.0014466623
7.849714 -0.0014517469
7.850714 -0.0014568056999999998
7.851714 -0.0014618384
7.852714 -0.0014668444999999999
7.853714 -0.0014718238
7.854714 -0.0014767757999999999
7.855714 -0.0014817000999999999
7.856714 -0.0014865963
7.857714 -0.001491464
7.858714 -0.0014963028
7.859715 -0.0015011123
7.860714 -0.001505892
7.861714 -0.0015106416
7.862714 -0.0015153606
7.863714 -0.0015200486
7.864714 -0.0015247052
7.865714 -0.0015293301
7.866714 -0.0015339227
7.867714 -0.0015384827
7.868714 -0.0015430098000000002
7.869714 -0.0015475035999999998
7.870714 -0.0015519638
7.871714 -0.0015563899
7.872715 -0.0015607817
7.873714 -0.0015651385
7.874714 -0.0015694602999999998
7.875714 -0.0015737467
7.876714 -0.0015779973000000001
7.877714 -0.0015822116999999998
7.878714 -0.0015863896
7.879714 -0.0015905305
7.880714 -0.0015946343
7.881714 -0.0015987005000000002
7.882714 -0.0016027287
7.883714 -0.0016067184
7.884714 -0.0016106694999999999
7.885714 -0.0016145813999999998
7.886714 -0.0016184538000000002
7.887714 -0.0016222862999999998
7.888714 -0.0016260782999999999
7.889714 -0.0016298296
7.890714 -0.0016335398
7.891714 -0.0016372085000000002
7.892715 -0.0016408354000000001
7.893714 -0.0016444201
7.894714 -0.0016479619999999998
7.895714 -0.001651461
7.896714 -0.0016549167
7.897714 -0.0016583286
7.898714 -0.0016616965000000002
7.899714 -0.00166502
7.900714 -0.0016682989
7.901714 -0.0016715327
7.902714 -0.0016747212000000002
7.903714 -0.0016778639999999998
7.904714 -0.0016809608
7.905715 -0.0016840115
7.906714 -0.0016870154000000002
7.907714 -0.0016899723
7.908714 -0.0016928820000000002
7.909714 -0.0016957437999999998
7.910714 -0.0016985576
7.911714 -0.001701323
7.912714 -0.0017040395999999998
7.913714 -0.0017067072
7.914714 -0.0017093251
7.915714 -0.0017118931000000002
7.916714 -0.001714411
7.917714 -0.0017168780999999998
7.918715 -0.0017192942000000002
7.919714 -0.0017216589000000001
7.920714 -0.0017239718999999998
7.921714 -0.0017262328999999997
7.922714 -0.0017284416
7.923714 -0.0017305973999999999
7.924714 -0.0017327004
7.925714 -0.00173475
7.926714 -0.001736746
7.927714 -0.0017386881
7.928714 -0.0017405762
7.929714 -0.0017424098999999998
7.930714 -0.0017441890999999998
7.931714 -0.0017459133
7.932714 -0.0017475823999999998
7.933714 -0.0017491962
7.934714 -0.0017507544
7.935714 -0.0017522567
7.936714 -0.0017537028
7.937714 -0.0017550925
7.938715 -0.0017564254000000002
7.939714 -0.0017577015
7.940714 -0.0017589202
7.941714 -0.0017600811999999998
7.942714 -0.0017611843000000002
7.943714 -0.0017622288999999999
7.944714 -0.001763215
7.945714 -0.0017641421
7.946714 -0.0017650099999999998
7.947714 -0.0017658182
7.948714 -0.0017665665
7.949714 -0.0017672546
7.950714 -0.0017678822000000002
7.951715 -0.0017684489999999998
7.952714 -0.0017689548
7.953714 -0.0017693994
7.954714 -0.0017697825
7.955714 -0.0017701039
7.956714 -0.0017703633000000002
7.957714 -0.0017705605999999998
7.958714 -0.0017706958
7.959714 -0.0017707685
7.960714 -0.0017707787000000002
7.961714 -0.0017707261999999999
7.962714 -0.0017706107
7.963714 -0.0017704320000000002
7.964714 -0.0017701899000000002
7.965714 -0.0017698843
7.966714 -0.0017695151
7.967714 -0.0017690817999999999
7.968714 -0.0017685843
7.969714 -0.0017680223999999999
7.970714 -0.0017673958
7.971714 -0.0017667042
7.972714 -0.0017659475
7.973714 -0.0017651252999999999
7.974714 -0.0017642375
7.975714 -0.0017632837999999999
7.976714 -0.0017622639
7.977714 -0.0017611776
7.978714 -0.0017600247
7.979714 -0.0017588049999999998
7.980714 -0.0017575185
7.981714 -0.001756165
7.982714 -0.0017547442
7.983714 -0.001753256
7.984715 -0.0017517003999999998
7.985714 -0.0017500774
7.986714 -0.0017483868
7.987714 -0.0017466283999999998
7.988714 -0.0017448022999999998
7.989714 -0.0017429083999999997
7.990714 -0.0017409466
7.991714 -0.0017389168
7.992714 -0.0017368189
7.993714 -0.0017346529
7.994714 -0.0017324183999999998
7.995714 -0.0017301156
7.996714 -0.0017277441999999999
7.997715 -0.0017253042
7.998714 -0.0017227954
7.999714 -0.0017202176
8.000714 -0.0017175705999999998
8.001715 -0.0017148543000000001
8.002714 -0.0017120685
8.003715 -0.001709213
8.004714 -0.0017062879000000002
8.005714 -0.0017032928000000002
8.006714 -0.0017002275999999999
8.007714 -0.0016970924
8.008715 -0.0016938869999999998
8.009714 -0.0016906111
8.010715 -0.0016872648999999998
8.011714 -0.0016838483000000003
8.012714 -0.0016803613
8.013714 -0.0016768041
8.014714 -0.0016731765
8.015715 -0.0016694785
8.016714 -0.0016657101
8.017715 -0.0016618714999999998
8.018714 -0.0016579626
8.019714 -0.0016539836
8.020715 -0.0016499343000000001
8.021714 -0.0016458151
8.022715 -0.0016416256
8.023714 -0.001637366
8.024714 -0.0016330365
8.025714 -0.0016286367
8.026714 -0.0016241669
8.027715 -0.0016196269000000002
8.028714 -0.0016150167
8.029715 -0.001610336
8.030714 -0.0016055852
8.031714 -0.0016007639999999997
8.032714 -0.0015958722
8.033714 -0.00159091
8.034715 -0.0015858772000000001
8.035714 -0.001580774
8.036715 -0.0015756003
8.037714 -0.0015703559000000001
8.038714 -0.0015650412000000002
8.039714 -0.0015596561
8.040714 -0.0015542008
8.041715 -0.0015486752
8.042714 -0.0015430795
8.043715 -0.0015374138
8.044714 -0.0015316783999999998
8.045714 -0.0015258733
8.046714 -0.0015199986999999999
8.047714 -0.0015140547
8.048715 -0.0015080415
8.049714 -0.0015019594
8.050714 -0.0014958083
8.051714 -0.0014895885
8.052714 -0.0014833001
8.053715 -0.0014769432
8.054714 -0.0014705179999999999
8.055715 -0.0014640243999999999
8.056714 -0.0014574626999999999
8.057714 -0.0014508329
8.058714 -0.0014441349
8.059714 -0.001437369
8.060715 -0.0014305351
8.061714 -0.0014236334
8.062715 -0.0014166639
8.063714 -0.0014096267
8.064714 -0.0014025219
8.065714 -0.0013953496
8.066714 -0.00138811
8.067715 -0.0013808033
8.068714 -0.0013734297
8.069715 -0.0013659893
8.070714 -0.0013584823
8.071714 -0.0013509091
8.072714 -0.0013432698999999999
8.073714 -0.001335565
8.074715 -0.0013277945
8.075714 -0.0013199589
8.076715 -0.0013120585
8.077714 -0.0013040934
8.078714 -0.0012960641
8.079714 -0.0012879706
8.080714 -0.0012798135
8.081715 -0.0012715927
8.082714 -0.0012633087000000001
8.083714 -0.0012549615
8.084714 -0.0012465514
8.085714 -0.0012380786
8.086715 -0.0012295432000000001
8.087714 -0.0012209453
8.088715 -0.0012122852
8.089714 -0.0012035631
8.090714 -0.001194779
8.091714 -0.0011859332
8.092714 -0.0011770258
8.093715 -0.001168057
8.094714 -0.0011590272
8.095715 -0.0011499365
8.096714 -0.0011407851
8.097714 -0.0011315735999999999
8.098714 -0.0011223020000000002
8.099714 -0.0011129709
8.100715 -0.0011035805
8.101714 -0.0010941313
8.102715 -0.0010846236
8.103714 -0.0010750579
8.104714 -0.0010654346999999999
8.105714 -0.0010557542
8.106714 -0.0010460169
8.107715 -0.0010362232
8.108714 -0.0010263736
8.109715 -0.0010164684000000001
8.110714 -0.0010065079
8.111714 -0.00099649251
8.112714 -0.00098642258
8.113714 -0.0009762984500000001
8.114715 -0.00096612039
8.115714 -0.0009558885699999999
8.116714 -0.0009456034599999999
8.117714 -0.00093526523
8.118714 -0.00092487417
8.119715 -0.00091443053
8.120714 -0.0009039345999999999
8.121715 -0.00089338664
8.122714 -0.00088278712
8.123714 -0.0008721362100000001
8.124714 -0.0008614343600000001
8.125714 -0.0008506819499999999
8.126715 -0.00083987943
8.127714 -0.00082902716
8.128715 -0.0008181256799999999
8.129714 -0.00080717546
8.130714 -0.00079617694
8.131714 -0.00078513067
8.132714 -0.0007740372
8.133715 -0.00076289698
8.134714 -0.00075171051
8.135715 -0.00074047834
8.136714 -0.00072920097
8.137714 -0.0007178789
8.138714 -0.00070651258
8.139714 -0.00069510243
8.140715 -0.0006836488899999999
8.141714 -0.0006721524199999999
8.142715 -0.00066061334
8.143714 -0.00064903206
8.144714 -0.00063740895
8.145715 -0.00062574431
8.146714 -0.00061403853
8.147715 -0.00060229195
8.148714 -0.0005905049
8.149714 -0.0005786777400000001
8.150714 -0.00056681088
8.151714 -0.00055490473
8.152715 -0.0005429597
8.153714 -0.00053097619
8.154715 -0.00051895477
8.155714 -0.0005068958699999999
8.156714 -0.0004948000399999999
8.157714 -0.00048266784000000005
8.158714 -0.00047049988999999995
8.159715 -0.00045829674000000004
8.160714 -0.00044605904
8.161715 -0.00043378736
8.162714 -0.00042148239999999996
8.163714 -0.00040914474000000004
8.164714 -0.00039677498000000006
8.165714 -0.00038437374000000005
8.166715 -0.00037194161
8.167714 -0.00035947915
8.168715 -0.00034698689
8.169714 -0.00033446538
8.170714 -0.00032191508
8.171714 -0.00030933645
8.172714 -0.00029672994999999997
8.173715 -0.000284096
8.174714 -0.00027143503
8.175714 -0.00025874745
8.176714 -0.00024603362
8.177714 -0.00023329399
8.178715 -0.00022052895
8.179714 -0.00020773896000000002
8.180715 -0.00019492445
8.181714 -0.0001820859
8.182714 -0.0001692238
8.183714 -0.00015633869000000001
8.184714 -0.00014343112
8.185715 -0.00013050167999999998
8.186714 -0.00011755098999999999
8.187715 -0.00010457968000000001
8.188714 -9.1588419e-05
8.189714 -7.8577887e-05
8.190714 -6.554877200000001e-05
8.191714 -5.250177e-05
8.192715 -3.9437566e-05
8.193714 -2.6356852e-05
8.194715 -1.3260297999999999e-05
8.195714 -1.4855577e-07
8.196714 1.2977743e-05
8.197714 2.6117993000000004e-05
8.198714 3.9271617e-05
8.199715 5.2438065e-05
8.200714 6.561682e-05
8.201715 7.8807381e-05
8.202714 9.2009276e-05
8.203714 0.00010522205
8.204714 0.00011844524999999999
8.205714 0.00013167844
8.206715 0.00014492118000000002
8.207714 0.00015817303
8.208714 0.00017143352
8.209714 0.00018470217
8.210714 0.00019797849
8.211715 0.00021126193
8.212714 0.00022455195
8.213715 0.00023784794
8.214714 0.0002511493
8.215714 0.00026445536999999996
8.216714 0.00027776548
8.217714 0.00029107894
8.218715 0.00030439500999999996
8.219714 0.00031771299
8.220715 0.00033103213
8.221714 0.0003443517
8.222714 0.00035767098
8.223714 0.00037098928
8.224714 0.00038430589
8.225715 0.00039762017
8.226714 0.00041093149
8.227715 0.00042423921999999996
8.228714 0.0004375428
8.229714 0.00045084175000000004
8.230714 0.00046413552000000005
8.231714 0.00047742360000000003
8.232715 0.0004907055899999999
8.233714 0.00050398098
8.234715 0.0005172493699999999
8.235714 0.00053051035
8.236714 0.00054376342
8.237714 0.00055700816
8.238714 0.00057024413
8.239715 0.00058347077
8.240714 0.0005966876
8.241714 0.0006098940500000001
8.242714 0.00062308955
8.243714 0.00063627344
8.244715 0.00064944511
8.245714 0.00066260386
8.246715 0.0006757489699999999
8.247714 0.0006888796600000001
8.248714 0.00070199526
8.249714 0.00071509494
8.250714 0.00072817797
8.251715 0.00074124364
8.252714 0.0007542912
8.253715 0.00076731994
8.254714 0.00078032917
8.255714 0.0007933182099999999
8.256714 0.00080628643
8.257714 0.0008192333599999999
8.258715 0.00083215837
8.259714 0.000845061
8.260715 0.00085794081
8.261714 0.0008707972500000001
8.262714 0.00088363004
8.263714 0.00089643872
8.264714 0.00090922294
8.265715 0.0009219822499999999
8.266714 0.00093471626
8.267715 0.0009474246300000001
8.268714 0.00096010681
8.269714 0.0009727624300000001
8.270715 0.0009853910299999998
8.271714 0.00099799199
8.272715 0.0010105648
8.273714 0.0010231088999999999
8.274714 0.0010356235
8.275714 0.0010481082
8.276714 0.0010605620000000001
8.277715 0.0010729844
8.278714 0.0010853746
8.279715 0.0010977318999999999
8.280714 0.0011100556
8.281714 0.0011223448
8.282714 0.001134599
8.283714 0.0011468174
8.284715 0.0011589996
8.285714 0.0011711447
8.286715 0.0011832523
8.287714 0.0011953219
8.288714 0.0012073529
8.289714 0.001219345
8.290714 0.0012312977
8.291715 0.0012432106
8.292714 0.0012550834
8.293715 0.0012669158
8.294714 0.0012787073
8.295714 0.0012904575999999998
8.296714 0.0013021664
8.297714 0.0013138333
8.298715 0.0013254579
8.299714 0.0013370398
8.300714 0.0013485786
8.301714 0.0013600736
8.302714 0.0013715244
8.303715 0.0013829304
8.304714 0.0013942911
8.305715 0.0014056058
8.306714 0.0014168739
8.307714 0.0014280946
8.308714 0.0014392674
8.309714 0.0014503915
8.310715 0.0014614663
8.311714 0.0014724911999999999
8.312715 0.0014834655000000002
8.313714 0.0014943887
8.314714 0.0015052603000000001
8.315714 0.0015160797
8.316714 0.0015268466
8.317715 0.0015375604999999998
8.318714 0.001548221
8.319715 0.0015588277
8.320714 0.0015693805999999998
8.321714 0.0015798791
8.322714 0.0015903232000000001
8.323714 0.0016007125
8.324715 0.0016110467000000001
8.325714 0.0016213258000000001
8.326715 0.0016315494999999999
8.327714 0.0016417171999999999
8.328714 0.001651829
8.329714 0.0016618844000000001
8.330714 0.0016718828
8.331715 0.001681824
8.332714 0.0016917074
8.333714 0.0017015327
8.334714 0.0017112991999999997
8.335714 0.0017210062999999999
8.336715 0.0017306533
8.337714 0.0017402397
8.338715 0.001749765
8.339714 0.0017592285
8.340714 0.0017686295999999998
8.341714 0.0017779677
8.342714 0.0017872424
8.343715 0.001796453
8.344714 0.0018055992999999998
8.345715 0.0018146808
8.346714 0.0018236970999999998
8.347714 0.001832648
8.348714 0.0018415332
8.349714 0.0018503524
8.350715 0.0018591055999999998
8.351714 0.0018677923
8.352715 0.0018764126999999999
8.353714 0.0018849666999999999
8.354714 0.0018934539
8.355714 0.0019018744
8.356714 0.0019102281
8.357715 0.0019185146999999999
8.358714 0.001926734
8.359715 0.0019348858
8.360714 0.0019429697
8.361714 0.0019509855
8.362714 0.0019589328
8.363714 0.0019668112
8.364715 0.0019746203
8.365714 0.0019823598
8.366714 0.0019900288
8.367714 0.0019976271
8.368714 0.0020051541000000003
8.369715 0.0020126094
8.370714 0.0020199925
8.371715 0.002027303
8.372714 0.0020345404
8.373714 0.0020417042999999998
8.374714 0.0020487945000000002
8.375714 0.0020558107
8.376715 0.0020627527
8.377714 0.0020696203
8.378715 0.0020764133
8.379714 0.0020831318
8.380714 0.0020897754
8.381714 0.0020963445
8.382714 0.0021028389
8.383715 0.0021092585
8.384714 0.0021156033
8.385715 0.0021218735
8.386714 0.0021280688
8.387714 0.0021341893
8.388714 0.0021402348000000002
8.389714 0.002146205
8.390715 0.0021521
8.391714 0.0021579195
8.392715 0.0021636631999999998
8.393714 0.0021693308
8.394714 0.002174922
8.395715 0.0021804362
8.396714 0.0021858734
8.397715 0.002191233
8.398714 0.0021965148
8.399714 0.0022017182
8.400714 0.0022068431
8.401714 0.0022118891000000003
8.402715 0.002216856
8.403714 0.0022217435
8.404715 0.0022265514
8.405714 0.0022312799
8.406714 0.0022359286999999997
8.407714 0.0022404976
8.408714 0.0022449871
8.409715 0.0022493969
8.410714 0.0022537271
8.411715 0.0022579781000000004
8.412714 0.0022621498
8.413714 0.0022662425
8.414714 0.0022702563
8.415714 0.0022741911
8.416715 0.0022780472
8.417714 0.0022818247
8.418715 0.0022855234
8.419714 0.0022891433999999997
8.420714 0.0022926846000000003
8.421714 0.0022961469
8.422714 0.00229953
8.423715 0.0023028339
8.424714 0.0023060579999999997
8.425714 0.0023092025
8.426714 0.0023122668
8.427714 0.0023152506
8.428715 0.0023181539
8.429714 0.0023209765
8.430715 0.0023237179
8.431714 0.0023263779
8.432714 0.0023289565
8.433714 0.0023314537
8.434714 0.0023338690999999997
8.435715 0.002336203
8.436714 0.0023384557
8.437715 0.002340627
8.438714 0.0023427172000000003
8.439714 0.0023447265
8.440714 0.0023466549
8.441714 0.002348503
8.442715 0.0023502709
8.443714 0.0023519589000000002
8.444715 0.0023535675
8.445714 0.0023550967
8.446714 0.0023565468
8.447714 0.0023579179
8.448714 0.0023592102
8.449715 0.0023604238000000002
8.450714 0.0023615588
8.451715 0.0023626151
8.452714 0.0023635927999999997
8.453714 0.0023644918
8.454714 0.002365312
8.455714 0.0023660532
8.456715 0.0023667153000000002
8.457714 0.0023672983
8.458714 0.002367802
8.459714 0.0023682262000000003
8.460714 0.0023685709000000003
8.461715 0.0023688360999999996
8.462714 0.0023690216
8.463715 0.0023691276999999998
8.464714 0.0023691543999999998
8.465714 0.0023691018
8.466714 0.0023689703
8.467714 0.00236876
8.468715 0.0023684713999999997
8.469714 0.0023681045
8.470715 0.0023676597
8.471714 0.0023671377
8.472714 0.0023665385000000002
8.473714 0.0023658627
8.474714 0.0023651108
8.475715 0.0023642828
8.476714 0.0023633791
8.477715 0.0023623999
8.478714 0.0023613455
8.479714 0.0023602161
8.480714 0.0023590117
8.481714 0.0023577324
8.482715 0.0023563784
8.483714 0.0023549495
8.484715 0.0023534458000000003
8.485714 0.0023518672999999998
8.486714 0.0023502138
8.487714 0.0023484855999999998
8.488714 0.0023466824
8.489715 0.0023448045
8.490714 0.0023428516
8.491714 0.0023408242
8.492714 0.0023387221999999997
8.493714 0.0023365457
8.494715 0.0023342953000000002
8.495714 0.0023319712
8.496715 0.0023295737
8.497714 0.0023271034
8.498714 0.0023245604
8.499714 0.0023219456
8.500714 0.0023192593
8.501715 0.0023165019
8.502714 0.0023136741
8.503715 0.0023107763
8.504714 0.002307809
8.505714 0.0023047725000000002
8.506714 0.0023016673
8.507714 0.0022984936999999998
8.508715 0.0022952521000000003
8.509714 0.0022919427
8.510715 0.0022885657
8.511714 0.0022851213000000003
8.512714 0.0022816095
8.513714 0.0022780305
8.514714 0.0022743843
8.515715 0.002270671
8.516714 0.0022668906
8.517715 0.0022630433
8.518714 0.0022591288
8.519714 0.0022551476
8.520715 0.0022510996
8.521714 0.0022469852
8.522715 0.0022428045
8.523714 0.0022385576999999998
8.524714 0.0022342454
8.525714 0.0022298678000000002
8.526714 0.0022254255000000002
8.527715 0.0022209189
8.528714 0.0022163485
8.529715 0.002211715
8.530714 0.002207019
8.531714 0.0022022607
8.532714 0.0021974411
8.533714 0.0021925605
8.534715 0.0021876196000000002
8.535714 0.0021826187999999997
8.536715 0.0021775586
8.537714 0.0021724393999999997
8.538714 0.0021672617
8.539714 0.0021620255
8.540714 0.0021567314
8.541715 0.0021513795
8.542714 0.00214597
8.543715 0.0021405032
8.544714 0.0021349793
8.545714 0.0021293983
8.546714 0.0021237604
8.547714 0.0021180656000000003
8.548715 0.0021123144000000003
8.549714 0.0021065069
8.550714 0.0021006432
8.551714 0.0020947238
8.552714 0.002088749
8.553715 0.0020827192000000003
8.554714 0.0020766349
8.555715 0.0020704965
8.556714 0.0020643045
8.557714 0.0020580595
8.558714 0.0020517622
8.559714 0.0020454132
8.560715 0.0020390131
8.561714 0.0020325624
8.562715 0.0020260619
8.563714 0.0020195119
8.564714 0.0020129131000000003
8.565714 0.0020062662
8.566714 0.0019995714
8.567715 0.0019928293000000003
8.568714 0.0019860402999999998
8.569715 0.0019792047000000003
8.570714 0.0019723228
8.571714 0.0019653946000000003
8.572714 0.0019584206
8.573714 0.0019514009000000001
8.574715 0.0019443358
8.575714 0.0019372253999999998
8.576715 0.0019300698
8.577714 0.0019228693
8.578714 0.0019156243
8.579714 0.0019083349000000001
8.580714 0.0019010013000000001
8.581715 0.001893624
8.582714 0.0018862034
8.583714 0.0018787400999999999
8.584714 0.0018712346
8.585714 0.0018636874
8.586715 0.0018560991999999998
8.587714 0.0018484705
8.588715 0.0018408019999999999
8.589714 0.0018330944
8.590714 0.0018253484
8.591714 0.0018175645999999998
8.592714 0.0018097436999999997
8.593715 0.0018018862
8.594714 0.0017939929
8.595715 0.0017860642
8.596714 0.0017781007000000001
8.597714 0.0017701027999999998
8.598714 0.0017620709
8.599714 0.0017540053
8.600715 0.0017459062
8.601714 0.0017377743
8.602715 0.0017296094
8.603714 0.0017214119
8.604714 0.0017131821000000002
8.605714 0.00170492
8.606714 0.0016966260000000001
8.607715 0.0016883002999999999
8.608714 0.0016799430999999997
8.609715 0.0016715547000000002
8.610714 0.0016631355000000002
8.611714 0.0016546859
8.612714 0.0016462063000000002
8.613714 0.0016376973
8.614715 0.0016291593
8.615714 0.0016205929999999998
8.616714 0.001611999
8.617714 0.0016033776999999998
8.618714 0.00159473
8.619715 0.0015860565
8.620714 0.0015773579
8.621715 0.0015686348
8.622714 0.0015598878
8.623714 0.0015511175999999998
8.624714 0.0015423246
8.625714 0.0015335093999999999
8.626715 0.0015246726000000001
8.627714 0.0015158144
8.628715 0.0015069354
8.629714 0.0014980358
8.630714 0.0014891159
8.631714 0.0014801761
8.632714 0.0014712165
8.633715 0.0014622373
8.634714 0.0014532388
8.635715 0.0014442214
8.636714 0.0014351850999999999
8.637714 0.0014261303
8.638714 0.0014170574
8.639714 0.0014079666
8.640715 0.0013988581999999999
8.641714 0.0013897329
8.642715 0.001380591
8.643714 0.0013714331999999999
8.644714 0.0013622598
8.645715 0.0013530715
8.646714 0.001343869
8.647715 0.0013346528
8.648714 0.0013254236
8.649714 0.0013161821
8.650714 0.0013069288
8.651714 0.0012976643
8.652715 0.0012883893
8.653714 0.0012791043
8.654715 0.0012698097
8.655714 0.0012605061
8.656714 0.0012511939
8.657714 0.0012418734
8.658714 0.0012325449
8.659715 0.0012232087
8.660714 0.0012138652
8.661715 0.0012045145
8.662714 0.0011951568
8.663714 0.0011857923
8.664714 0.0011764212
8.665714 0.0011670438
8.666715 0.0011576602
8.667714 0.0011482708
8.668715 0.0011388757000000002
8.669714 0.0011294755
8.670714 0.0011200703
8.671714 0.0011106607
8.672714 0.0011012469999999999
8.673715 0.0010918299
8.674714 0.0010824098
8.675714 0.0010729874
8.676714 0.0010635631
8.677714 0.0010541376
8.678715 0.0010447115
8.679714 0.0010352853999999999
8.680715 0.0010258598
8.681714 0.0010164355000000002
8.682714 0.0010070128000000001
8.683714 0.00099759236
8.684714 0.00098817454
8.685715 0.00097875982
8.686714 0.00096934855
8.687715 0.0009599411
8.688714 0.00095053765
8.689714 0.00094113857
8.690714 0.00093174403
8.691714 0.0009223542300000001
8.692715 0.0009129693400000001
8.693714 0.00090358944
8.694715 0.00089421483
8.695714 0.0008848456699999999
8.696714 0.00087548215
8.697714 0.00086612454
8.698714 0.0008567730199999999
8.699715 0.0008474279600000001
8.700714 0.00083808973
8.701715 0.00082875858
8.702714 0.00081943499
8.703714 0.0008101194
8.704714 0.00080081236
8.705714 0.00079151432
8.706715 0.00078222574
8.707714 0.0007729471699999999
8.708714 0.0007636791499999999
8.709714 0.00075442217
8.710714 0.00074517675
8.711715 0.00073594338
8.712714 0.00072672246
8.713715 0.00071751442
8.714714 0.00070831961
8.715714 0.0006991384
8.716714 0.0006899710599999999
8.717714 0.0006808178599999999
8.718715 0.00067167898
8.719714 0.00066255461
8.720715 0.0006534449300000001
8.721714 0.00064435008
8.722714 0.00063527018
8.723714 0.00062620538
8.724714 0.00061715587
8.725715 0.00060812176
8.726714 0.0005991032600000001
8.727715 0.0005901005799999999
8.728714 0.00058111395
8.729714 0.00057214365
8.730714 0.00056319
8.731714 0.00055425335
8.732715 0.00054533407
8.733714 0.00053643257
8.734715 0.0005275493099999999
8.735714 0.00051868474
8.736714 0.0005098393100000001
8.737714 0.00050101348
8.738714 0.00049220776
8.739715 0.00048342254
8.740714 0.00047465824
8.741714 0.00046591526
8.742714 0.00045719398
8.743714 0.00044849471
8.744715 0.00043981776999999997
8.745714 0.00043116332999999996
8.746715 0.00042253168
8.747714 0.00041392295
8.748714 0.00040533723
8.749714 0.00039677466
8.750714 0.00038823532
8.751715 0.00037971931
8.752714 0.00037122668
8.753715 0.00036275746
8.754714 0.00035431176
8.755714 0.00034588966
8.756714 0.00033749127
8.757714 0.00032911672999999997
8.758715 0.00032076623
8.759714 0.00031243997
8.760715 0.00030413817
8.761714 0.0002958611
8.762714 0.0002876091
8.763714 0.00027938249
8.764714 0.00027118163
8.765715 0.00026300686
8.766714 0.00025485858
8.767715 0.00024673716000000003
8.768714 0.00023864296999999998
8.769714 0.00023057638999999998
8.770715 0.00022253776
8.771714 0.00021452737999999997
8.772715 0.00020654554
8.773714 0.00019859249
8.774714 0.00019066842
8.775714 0.00018277354
8.776714 0.00017490797999999998
8.777715 0.00016707186
8.778714 0.00015926524
8.779715 0.0001514882
8.780714 0.00014374077
8.781714 0.00013602298
8.782714 0.00012833486
8.783714 0.00012067644000000001
8.784715 0.00011304774999999999
8.785714 0.00010544885
8.786715 9.787980800000001e-05
8.787714 9.034072800000001e-05
8.788714 8.2831735e-05
8.789714 7.5352978e-05
8.790714 6.7904642e-05
8.791715 6.048694e-05
8.792714 5.3100098000000005e-05
8.793715 4.5744372e-05
8.794714 3.8420026e-05
8.795714 3.1127342000000004e-05
8.796714 2.3866599000000003e-05
8.797714 1.6638072e-05
8.798715 9.442028e-06
8.799714 2.2787201e-06
8.800714 -4.8516231e-06
8.801714 -1.1948798e-05
8.802714 -1.901263e-05
8.803715 -2.6042977e-05
8.804714 -3.3039728e-05
8.805715 -4.0002806e-05
8.806714 -4.6932157999999996e-05
8.807714 -5.3827762e-05
8.808714 -6.0689621e-05
8.809714 -6.7517755e-05
8.810715 -7.431219200000001e-05
8.811714 -8.1072972e-05
8.812715 -8.7800123e-05
8.813714 -9.449367400000001e-05
8.814714 -0.00010115365
8.815714 -0.00010778002999999999
8.816714 -0.00011437280000000001
8.817715 -0.00012093191000000001
8.818714 -0.00012745727
8.819715 -0.00013394878
8.820714 -0.0001404063
8.821714 -0.00014682969
8.822714 -0.00015321875
8.823714 -0.00015957329
8.824715 -0.0001658931
8.825714 -0.00017217795
8.826715 -0.00017842765000000002
8.827714 -0.00018464196999999998
8.828714 -0.00019082070000000001
8.829714 -0.00019696365
8.830714 -0.00020307068
8.831715 -0.00020914165000000001
8.832714 -0.00021517644
8.833714 -0.00022117496999999998
8.834714 -0.00022713721
8.835714 -0.00023306312999999998
8.836715 -0.00023895276999999997
8.837714 -0.00024480617
8.838715 -0.00025062338
8.839714 -0.00025640452
8.840714 -0.00026214964
8.841714 -0.00026785884999999996
8.842714 -0.00027353226
8.843715 -0.00027916997
8.844714 -0.00028477205
8.845715 -0.00029033856
8.846714 -0.00029586955999999997
8.847714 -0.00030136507
8.848714 -0.00030682511
8.849714 -0.00031224963
8.850715 -0.00031763859
8.851714 -0.00032299192
8.852715 -0.00032830951
8.853714 -0.00033359129
8.854714 -0.00033883709
8.855714 -0.00034404682
8.856714 -0.00034922033999999996
8.857715 -0.00035435751
8.858714 -0.00035945823
8.859715 -0.00036452238000000004
8.860714 -0.00036954988999999996
8.861714 -0.00037454067
8.862714 -0.00037949471
8.863714 -0.00038441199
8.864715 -0.00038929247
8.865714 -0.00039413621000000004
8.866714 -0.00039894329999999996
8.867714 -0.00040371377999999996
8.868714 -0.00040844774999999997
8.869715 -0.00041314529
8.870714 -0.00041780653999999996
8.871715 -0.00042243163999999996
8.872714 -0.00042702068
8.873714 -0.00043157374
8.874714 -0.00043609098
8.875714 -0.00044057247000000004
8.876715 -0.00044501826
8.877714 -0.0004494284
8.878715 -0.00045380293000000003
8.879714 -0.00045814185999999994
8.880714 -0.00046244518
8.881714 -0.00046671285
8.882714 -0.00047094486000000003
8.883715 -0.00047514112999999996
8.884714 -0.00047930162000000003
8.885715 -0.00048342627
8.886714 -0.00048751499000000004
8.887714 -0.00049156774
8.888714 -0.00049558448
8.889714 -0.00049956516
8.890715 -0.0005035098199999999
8.891714 -0.00050741842
8.892715 -0.000511291
8.893714 -0.00051512766
8.894714 -0.00051892844
8.895715 -0.00052269343
8.896714 -0.0005264227599999999
8.897715 -0.00053011663
8.898714 -0.00053377512
8.899714 -0.00053739845
8.900714 -0.00054098678
8.901714 -0.00054454026
8.902715 -0.0005480591
8.903714 -0.00055154342
8.904715 -0.0005549934
8.905714 -0.00055840919
8.906714 -0.00056179088
8.907714 -0.00056513859
8.908714 -0.00056845238
8.909715 -0.00057173233
8.910714 -0.0005749785
8.911715 -0.00057819088
8.912714 -0.00058136948
8.913714 -0.00058451433
8.914714 -0.00058762539
8.915714 -0.0005907026199999999
8.916715 -0.00059374602
8.917714 -0.00059675558
8.918715 -0.00059973127
8.919714 -0.00060267307
8.920714 -0.0006055810400000001
8.921714 -0.00060845518
8.922714 -0.00061129558
8.923715 -0.00061410228
8.924714 -0.00061687538
8.925714 -0.000619615
8.926714 -0.00062232125
8.927714 -0.0006249943
8.928715 -0.00062763434
8.929714 -0.00063024154
8.930715 -0.00063281609
8.931714 -0.00063535813
8.932714 -0.0006378679200000001
8.933714 -0.00064034562
8.934714 -0.00064279138
8.935715 -0.00064520536
8.936714 -0.00064758774
8.937715 -0.00064993865
8.938714 -0.00065225822
8.939714 -0.00065454656
8.940714 -0.0006568037399999999
8.941714 -0.00065902982
8.942715 -0.00066122489
8.943714 -0.00066338898
8.944715 -0.00066552216
8.945714 -0.00066762441
8.946714 -0.00066969578
8.947714 -0.00067173632
8.948714 -0.00067374608
8.949715 -0.0006757251
8.950714 -0.00067767342
8.951715 -0.00067959113
8.952714 -0.00068147833
8.953714 -0.00068333511
8.954714 -0.0006851616
8.955714 -0.00068695795
8.956715 -0.00068872428
8.957714 -0.00069046077
8.958714 -0.0006921676200000001
8.959714 -0.00069384505
8.960714 -0.00069549324
8.961715 -0.00069711236
8.962714 -0.00069870266
8.963715 -0.00070026431
8.964714 -0.0007017974900000001
8.965714 -0.00070330243
8.966714 -0.00070477927
8.967714 -0.00070622814
8.968715 -0.00070764922
8.969714 -0.00070904262
8.970715 -0.0007104084500000001
8.971714 -0.00071174682
8.972714 -0.0007130578099999999
8.973714 -0.00071434151
8.974714 -0.00071559798
8.975715 -0.00071682725
8.976714 -0.00071802938
8.977715 -0.0007192044
8.978714 -0.00072035241
8.979714 -0.00072147345
8.980714 -0.00072256762
8.981714 -0.0007236349999999999
8.982715 -0.00072467569
8.983714 -0.00072568982
8.984715 -0.00072667749
8.985714 -0.0007276388700000001
8.986714 -0.0007285741
8.987714 -0.00072948337
8.988714 -0.00073036686
8.989715 -0.00073122474
8.990714 -0.00073205724
8.991714 -0.00073286456
8.992714 -0.0007336469
8.993714 -0.00073440451
8.994715 -0.0007351375200000001
8.995714 -0.00073584615
8.996715 -0.00073653064
8.997714 -0.00073719111
8.998714 -0.00073782771
8.999714 -0.00073844062
9.000714 -0.00073902993
9.001715 -0.0007395957700000001
9.002714 -0.00074013824
9.003715 -0.00074065742
9.004714 -0.00074115342
9.005714 -0.00074162626
9.006714 -0.00074207605
9.007714 -0.00074250283
9.008715 -0.0007429067
9.009714 -0.0007432877299999999
9.010715 -0.00074364598
9.011714 -0.00074398154
9.012714 -0.00074429454
9.013714 -0.0007445850800000001
9.014714 -0.00074485329
9.015715 -0.00074509931
9.016714 -0.00074532327
9.017715 -0.0007455254
9.018714 -0.00074570585
9.019714 -0.00074586483
9.020715 -0.0007460025700000001
9.021714 -0.00074611926
9.022715 -0.00074621507
9.023714 -0.0007462902400000001
9.024714 -0.00074634499
9.025714 -0.00074637951
9.026714 -0.00074639402
9.027715 -0.0007463886500000001
9.028714 -0.00074636359
9.029715 -0.0007463190299999999
9.030714 -0.00074625509
9.031714 -0.00074617187
9.032714 -0.00074606946
9.033714 -0.000745948
9.034715 -0.0007458075300000001
9.035714 -0.00074564819
9.036715 -0.00074546997
9.037714 -0.0007452729700000001
9.038714 -0.00074505724
9.039714 -0.0007448228599999999
9.040714 -0.0007445698900000001
9.041715 -0.0007442984
9.042714 -0.0007440085
9.043715 -0.00074370028
9.044714 -0.00074337386
9.045714 -0.0007430293399999999
9.046714 -0.00074266686
9.047714 -0.0007422866
9.048715 -0.0007418886999999999
9.049714 -0.00074147338
9.050714 -0.00074104078
9.051714 -0.0007405911199999999
9.052714 -0.00074012464
9.053715 -0.00073964147
9.054714 -0.0007391418899999999
9.055715 -0.0007386260200000001
9.056714 -0.0007380941
9.057714 -0.0007375463200000001
9.058714 -0.00073698284
9.059714 -0.00073640381
9.060715 -0.00073580936
9.061714 -0.0007351996800000001
9.062715 -0.00073457486
9.063714 -0.0007339349800000001
9.064714 -0.00073328015
9.065714 -0.0007326104
9.066714 -0.00073192587
9.067715 -0.00073122656
9.068714 -0.0007305126
9.069715 -0.00072978401
9.070714 -0.0007290408600000001
9.071714 -0.0007282832
9.072714 -0.00072751113
9.073714 -0.00072672474
9.074715 -0.00072592416
9.075714 -0.00072510943
9.076715 -0.0007242807
9.077714 -0.00072343814
9.078714 -0.00072258185
9.079714 -0.0007217120100000001
9.080714 -0.0007208288
9.081715 -0.0007199324
9.082714 -0.00071902296
9.083714 -0.0007181006799999999
9.084714 -0.0007171657699999999
9.085714 -0.00071621839
9.086715 -0.00071525878
9.087714 -0.00071428703
9.088715 -0.00071330337
9.089714 -0.00071230788
9.090714 -0.00071130071
9.091714 -0.00071028198
9.092714 -0.0007092518
9.093715 -0.0007082102900000001
9.094714 -0.00070715746
9.095715 -0.00070609344
9.096714 -0.0007050182400000001
9.097714 -0.00070393189
9.098714 -0.0007028345
9.099714 -0.00070172605
9.100715 -0.0007006066399999999
9.101714 -0.0006994762800000001
9.102715 -0.0006983350400000001
9.103714 -0.00069718303
9.104714 -0.00069602029
9.105714 -0.0006948469
9.106714 -0.0006936629700000001
9.107715 -0.00069246867
9.108714 -0.00069126409
9.109715 -0.00069004941
9.110714 -0.00068882482
9.111714 -0.00068759045
9.112714 -0.00068634649
9.113714 -0.00068509316
9.114715 -0.0006838306
9.115714 -0.0006825589899999999
9.116714 -0.0006812785599999999
9.117714 -0.00067998944
9.118714 -0.00067869182
9.119715 -0.00067738579
9.120714 -0.0006760715200000001
9.121715 -0.00067474907
9.122714 -0.00067341857
9.123714 -0.00067208007
9.124714 -0.00067073365
9.125714 -0.00066937932
9.126715 -0.00066801717
9.127714 -0.00066664716
9.128715 -0.0006652693199999999
9.129714 -0.00066388366
9.130714 -0.00066249022
9.131714 -0.00066108901
9.132714 -0.00065968002
9.133715 -0.0006582633
9.134714 -0.00065683889
9.135715 -0.00065540689
9.136714 -0.00065396734
9.137714 -0.00065252034
9.138714 -0.00065106601
9.139714 -0.0006496045
9.140715 -0.0006481359399999999
9.141714 -0.00064666046
9.142715 -0.00064517831
9.143714 -0.00064368955
9.144714 -0.00064219444
9.145715 -0.00064069313
9.146714 -0.00063918583
9.147715 -0.00063767266
9.148714 -0.0006361537999999999
9.149714 -0.0006346293500000001
9.150714 -0.00063309949
9.151714 -0.00063156431
9.152715 -0.0006300239
9.153714 -0.0006284783
9.154715 -0.00062692757
9.155714 -0.00062537179
9.156714 -0.00062381096
9.157714 -0.00062224508
9.158714 -0.00062067415
9.159715 -0.0006190981799999999
9.160714 -0.0006175171600000001
9.161715 -0.00061593109
9.162714 -0.00061433998
9.163714 -0.00061274382
9.164714 -0.00061114265
9.165714 -0.00060953653
9.166715 -0.00060792549
9.167714 -0.00060630964
9.168715 -0.00060468906
9.169714 -0.0006030638399999999
9.170714 -0.00060143411
9.171714 -0.00059980002
9.172714 -0.00059816171
9.173715 -0.0005965193399999999
9.174714 -0.0005948730600000001
9.175714 -0.00059322301
9.176714 -0.00059156937
9.177714 -0.00058991227
9.178715 -0.00058825181
9.179714 -0.00058658816
9.180715 -0.00058492137
9.181714 -0.0005832515399999999
9.182714 -0.0005815787500000001
9.183714 -0.0005799030100000001
9.184714 -0.0005782243999999999
9.185715 -0.00057654288
9.186714 -0.00057485845
9.187715 -0.0005731711099999999
9.188714 -0.00057148081
9.189714 -0.00056978752
9.190714 -0.00056809122
9.191714 -0.00056639187
9.192715 -0.00056468948
9.193714 -0.0005629840399999999
9.194715 -0.0005612756000000001
9.195714 -0.00055956416
9.196714 -0.00055784976
9.197714 -0.00055613245
9.198714 -0.00055441237
9.199715 -0.00055268961
9.200714 -0.0005509643
9.201715 -0.0005492365699999999
9.202714 -0.00054750658
9.203714 -0.0005457744900000001
9.204714 -0.00054404049
9.205714 -0.00054230472
9.206715 -0.00054056736
9.207714 -0.00053882854
9.208714 -0.00053708841
9.209714 -0.00053534704
9.210714 -0.00053360459
9.211715 -0.0005318610900000001
9.212714 -0.00053011659
9.213715 -0.0005283711299999999
9.214714 -0.00052662467
9.215714 -0.00052487726
9.216714 -0.0005231288
9.217714 -0.0005213793
9.218715 -0.00051962866
9.219714 -0.0005178768300000001
9.220715 -0.00051612374
9.221714 -0.00051436932
9.222714 -0.00051261354
9.223714 -0.00051085635
9.224714 -0.0005090977500000001
9.225715 -0.00050733775
9.226714 -0.00050557633
9.227715 -0.00050381359
9.228714 -0.0005020495799999999
9.229714 -0.00050028439
9.230714 -0.00049851815
9.231714 -0.000496751
9.232715 -0.0004949830800000001
9.233714 -0.00049321452
9.234715 -0.00049144546
9.235714 -0.00048967613
9.236714 -0.00048790662
9.237714 -0.00048613711000000003
9.238714 -0.00048436767999999997
9.239715 -0.00048259849
9.240714 -0.00048082961
9.241714 -0.00047906109999999995
9.242714 -0.000477293
9.243714 -0.00047552535000000004
9.244715 -0.00047375811
9.245714 -0.00047199122999999995
9.246715 -0.00047022472
9.247714 -0.00046845847999999997
9.248714 -0.00046669247
9.249714 -0.0004649266
9.250714 -0.00046316077
9.251715 -0.00046139493999999994
9.252714 -0.00045962902000000006
9.253715 -0.00045786301
9.254714 -0.00045609685999999994
9.255714 -0.00045433057
9.256714 -0.00045256414999999997
9.257714 -0.00045079764
9.258715 -0.00044903113
9.259714 -0.00044726471000000004
9.260715 -0.00044549852000000005
9.261714 -0.00044373268999999997
9.262714 -0.00044196731
9.263714 -0.00044020258
9.264714 -0.00043843866000000005
9.265715 -0.00043667569000000004
9.266714 -0.00043491382
9.267715 -0.00043315313000000005
9.268714 -0.0004313938
9.269714 -0.00042963588
9.270715 -0.00042787947
9.271714 -0.00042612455
9.272715 -0.00042437118000000003
9.273714 -0.00042261935999999997
9.274714 -0.00042086899
9.275714 -0.00041912008
9.276714 -0.00041737253
9.277715 -0.00041562625
9.278714 -0.00041388112
9.279715 -0.00041213707
9.280714 -0.00041039398000000004
9.281714 -0.00040865179
9.282714 -0.00040691043
9.283714 -0.00040516984
9.284715 -0.00040343002000000006
9.285714 -0.00040169093
9.286715 -0.00039995260999999997
9.287714 -0.00039821512
9.288714 -0.00039647853
9.289714 -0.00039474293999999994
9.290714 -0.00039300848999999997
9.291715 -0.00039127530999999996
9.292714 -0.00038954358
9.293715 -0.00038781345
9.294714 -0.00038608509
9.295714 -0.00038435864999999996
9.296714 -0.00038263429
9.297714 -0.00038091211999999997
9.298715 -0.00037919226
9.299714 -0.00037747479
9.300714 -0.00037575978
9.301714 -0.00037404725
9.302714 -0.00037233719
9.303715 -0.00037062957000000003
9.304714 -0.00036892432000000004
9.305715 -0.00036722136
9.306714 -0.00036552059999999997
9.307714 -0.00036382191
9.308714 -0.00036212518
9.309714 -0.00036043029
9.310715 -0.00035873713
9.311714 -0.00035704561
9.312715 -0.00035535563
9.313714 -0.00035366713
9.314714 -0.00035198007
9.315714 -0.00035029443000000003
9.316714 -0.00034861025
9.317715 -0.0003469276
9.318714 -0.00034524655000000003
9.319715 -0.00034356722
9.320714 -0.00034188972
9.321714 -0.00034021423000000004
9.322714 -0.00033854092000000003
9.323714 -0.00033686993000000003
9.324715 -0.00033520146
9.325714 -0.00033353565
9.326715 -0.00033187266
9.327714 -0.00033021261
9.328714 -0.00032855562
9.329714 -0.00032690175
9.330714 -0.00032525106
9.331715 -0.00032360356
9.332714 -0.00032195921
9.333714 -0.00032031801
9.334714 -0.00031867985
9.335714 -0.00031704465
9.336715 -0.00031541229000000003
9.337714 -0.00031378263
9.338715 -0.00031215557
9.339714 -0.00031053098000000004
9.340714 -0.00030890873999999996
9.341714 -0.00030728875
9.342714 -0.00030567090999999996
9.343715 -0.00030405517
9.344714 -0.00030244152999999997
9.345715 -0.00030082997
9.346714 -0.00029922054999999997
9.347714 -0.00029761331
9.348714 -0.00029600837
9.349714 -0.00029440585
9.350715 -0.00029280588
9.351714 -0.00029120865
9.352715 -0.00028961431
9.353714 -0.00028802301
9.354714 -0.00028643494
9.355714 -0.00028485024000000003
9.356714 -0.00028326906000000003
9.357715 -0.0002816915
9.358714 -0.00028011763999999997
9.359715 -0.00027854753
9.360714 -0.00027698118
9.361714 -0.00027541857
9.362714 -0.00027385965
9.363714 -0.00027230434999999997
9.364715 -0.00027075256999999997
9.365714 -0.00026920416
9.366714 -0.00026765899
9.367714 -0.00026611692
9.368714 -0.00026457778
9.369715 -0.00026304144
9.370714 -0.00026150778
9.371715 -0.0002599767
9.372714 -0.00025844811
9.373714 -0.00025692198
9.374714 -0.00025539827999999996
9.375714 -0.00025387703
9.376715 -0.00025235831
9.377714 -0.00025084221
9.378715 -0.00024932883
9.379714 -0.00024781834
9.380714 -0.0002463109
9.381714 -0.00024480671
9.382714 -0.00024330595
9.383715 -0.00024180880999999997
9.384714 -0.00024031547000000002
9.385715 -0.00023882608
9.386714 -0.00023734081000000002
9.387714 -0.00023585974000000002
9.388714 -0.00023438297000000002
9.389714 -0.00023291052
9.390715 -0.00023144240999999999
9.391714 -0.00022997863
9.392715 -0.00022851909000000002
9.393714 -0.0002270637
9.394714 -0.00022561235
9.395715 -0.00022416489000000003
9.396714 -0.00022272116
9.397715 -0.00022128101999999999
9.398714 -0.00021984431
9.399714 -0.00021841088000000003
9.400714 -0.00021698061
9.401714 -0.0002155534
9.402715 -0.00021412918
9.403714 -0.00021270791
9.404715 -0.00021128958000000002
9.405714 -0.00020987422000000002
9.406714 -0.00020846192000000002
9.407714 -0.00020705277
9.408714 -0.00020564689
9.409715 -0.00020424445
9.410714 -0.00020284563
9.411715 -0.00020145057999999998
9.412714 -0.0002000595
9.413714 -0.00019867257
9.414714 -0.00019728996
9.415714 -0.0001959118
9.416715 -0.00019453821
9.417714 -0.00019316926
9.418715 -0.00019180502
9.419714 -0.00019044551
9.420714 -0.00018909069
9.421714 -0.00018774051
9.422714 -0.00018639486999999998
9.423715 -0.00018505365
9.424714 -0.00018371671
9.425714 -0.00018238391
9.426714 -0.00018105507
9.427714 -0.00017973003
9.428715 -0.00017840865
9.429714 -0.00017709079
9.430715 -0.00017577634
9.431714 -0.00017446521
9.432714 -0.00017315735000000002
9.433714 -0.00017185278
9.434714 -0.00017055149
9.435715 -0.00016925358
9.436714 -0.00016795913999999998
9.437715 -0.0001666683
9.438714 -0.00016538124
9.439714 -0.00016409813999999998
9.440714 -0.00016281919
9.441714 -0.00016154459
9.442715 -0.00016027453
9.443714 -0.00015900921999999998
9.444715 -0.00015774881999999998
9.445714 -0.00015649345999999999
9.446714 -0.00015524324
9.447714 -0.00015399826000000002
9.448714 -0.00015275853
9.449715 -0.00015152403
9.450714 -0.00015029474
9.451715 -0.00014907055
9.452714 -0.00014785134
9.453714 -0.00014663698
9.454714 -0.00014542728999999998
9.455714 -0.00014422211
9.456715 -0.00014302125
9.457714 -0.00014182453
9.458714 -0.0001406318
9.459714 -0.00013944292
9.460714 -0.00013825777
9.461715 -0.00013707628
9.462714 -0.0001358984
9.463715 -0.00013472413000000002
9.464714 -0.00013355352
9.465714 -0.00013238664
9.466714 -0.00013122360000000002
9.467714 -0.00013006455
9.468715 -0.00012890965
9.469714 -0.0001277591
9.470715 -0.00012661309
9.471714 -0.00012547181
9.472714 -0.00012433546
9.473714 -0.00012320421
9.474714 -0.00012207821000000002
9.475715 -0.00012095757999999999
9.476714 -0.00011984240000000001
9.477715 -0.00011873273
9.478714 -0.00011762857
9.479714 -0.00011652987
9.480714 -0.00011543659000000001
9.481714 -0.00011434860999999999
9.482715 -0.00011326579
9.483714 -0.00011218798
9.484715 -0.000111115
9.485714 -0.00011004669
9.486714 -0.00010898285999999999
9.487714 -0.00010792336000000001
9.488714 -0.00010686804000000001
9.489715 -0.00010581677999999999
9.490714 -0.00010476947999999999
9.491714 -0.00010372611
9.492714 -0.00010268665
9.493714 -0.00010165111999999999
9.494715 -0.00010061959
9.495714 -9.9592171e-05
9.496715 -9.856898899999999e-05
9.497714 -9.755021899999999e-05
9.498714 -9.653604100000001e-05
9.499714 -9.5526639e-05
9.500714 -9.4522215e-05
9.501715 -9.352296500000001e-05
9.502714 -9.252905799999999e-05
9.503715 -9.1540647e-05
9.504714 -9.0557859e-05
9.505714 -8.9580789e-05
9.506714 -8.8609482e-05
9.507714 -8.7643951e-05
9.508715 -8.6684167e-05
9.509714 -8.5730068e-05
9.510715 -8.4781539e-05
9.511714 -8.3838449e-05
9.512714 -8.2900641e-05
9.513714 -8.1967931e-05
9.514714 -8.1040139e-05
9.515715 -8.0117076e-05
9.516714 -7.9198566e-05
9.517715 -7.828445e-05
9.518714 -7.7374585e-05
9.519714 -7.6468876e-05
9.520715 -7.5567249e-05
9.521714 -7.466968e-05
9.522715 -7.3776181e-05
9.523714 -7.2886809e-05
9.524714 -7.200165399999999e-05
9.525714 -7.1120843e-05
9.526714 -7.0244533e-05
9.527715 -6.937290799999999e-05
9.528714 -6.8506159e-05
9.529715 -6.7644493e-05
9.530714 -6.6788107e-05
9.531714 -6.5937184e-05
9.532714 -6.5091893e-05
9.533714 -6.4252373e-05
9.534715 -6.341873e-05
9.535714 -6.2591033e-05
9.536715 -6.176930999999999e-05
9.537714 -6.0953545e-05
9.538714 -6.0143685000000004e-05
9.539714 -5.9339641e-05
9.540714 -5.8541275e-05
9.541715 -5.774844e-05
9.542714 -5.6960954e-05
9.543715 -5.6178629e-05
9.544714 -5.5401273e-05
9.545714 -5.4628697e-05
9.546714 -5.386072e-05
9.547714 -5.3097187e-05
9.548715 -5.2337975e-05
9.549714 -5.1582992e-05
9.550714 -5.0832182e-05
9.551714 -5.0085531999999994e-05
9.552714 -4.934306e-05
9.553715 -4.8604841000000005e-05
9.554714 -4.7870969e-05
9.555715 -4.7141582999999996e-05
9.556714 -4.6416838e-05
9.557714 -4.569691e-05
9.558714 -4.4981985e-05
9.559714 -4.4272247e-05
9.560715 -4.3567873999999996e-05
9.561714 -4.2869032999999996e-05
9.562715 -4.2175859e-05
9.563714 -4.1488462e-05
9.564714 -4.0806918e-05
9.565714 -4.0131263e-05
9.566714 -3.9461491e-05
9.567715 -3.879756e-05
9.568714 -3.8139387e-05
9.569715 -3.7486856e-05
9.570714 -3.6839822e-05
9.571714 -3.6198119e-05
9.572714 -3.5561567000000005e-05
9.573714 -3.4929977e-05
9.574715 -3.4303164e-05
9.575714 -3.3680956e-05
9.576715 -3.3063196e-05
9.577714 -3.2449756e-05
9.578714 -3.184054e-05
9.579714 -3.1235484e-05
9.580714 -3.0634564e-05
9.581715 -3.0037799e-05
9.582714 -2.9445246000000003e-05
9.583714 -2.8856994e-05
9.584714 -2.8273168999999997e-05
9.585714 -2.7693918e-05
9.586715 -2.7119409999999997e-05
9.587714 -2.6549824e-05
9.588715 -2.5985346e-05
9.589714 -2.5426149e-05
9.590714 -2.4872395e-05
9.591714 -2.4324223e-05
9.592714 -2.3781747e-05
9.593715 -2.3245046e-05
9.594714 -2.2714161e-05
9.595715 -2.2189092999999998e-05
9.596714 -2.1669804e-05
9.597714 -2.1156218e-05
9.598714 -2.0648223e-05
9.599714 -2.0145679000000002e-05
9.600715 -1.9648419000000002e-05
9.601714 -1.9156263e-05
9.602715 -1.8669022e-05
9.603714 -1.8186501999999998e-05
9.604714 -1.7708524e-05
9.605714 -1.7234922e-05
9.606714 -1.6765551e-05
9.607715 -1.6300301e-05
9.608714 -1.5839092e-05
9.609715 -1.5381882e-05
9.610714 -1.4928668e-05
9.611714 -1.4479485e-05
9.612714 -1.4034407e-05
9.613714 -1.3593538e-05
9.614715 -1.3157009e-05
9.615714 -1.2724972e-05
9.616714 -1.2297592e-05
9.617714 -1.187504e-05
9.618714 -1.1457483e-05
9.619715 -1.1045078e-05
9.620714 -1.0637962e-05
9.621715 -1.0236246e-05
9.622714 -9.8400129e-06
9.623714 -9.4493068e-06
9.624714 -9.0641365e-06
9.625714 -8.6844707e-06
9.626715 -8.3102421e-06
9.627714 -7.9413482e-06
9.628715 -7.577654800000001e-06
9.629714 -7.219004100000001e-06
9.630714 -6.8652199000000005e-06
9.631714 -6.5161146e-06
9.632714 -6.171499200000001e-06
9.633715 -5.8311894e-06
9.634714 -5.4950146e-06
9.635715 -5.1628245e-06
9.636714 -4.8344958e-06
9.637714 -4.509937e-06
9.638714 -4.189091e-06
9.639714 -3.8719389e-06
9.640715 -3.5584981999999997e-06
9.641714 -3.2488223999999997e-06
9.642715 -2.9429975000000003e-06
9.643714 -2.6411371e-06
9.644714 -2.343377e-06
9.645715 -2.0498682000000003e-06
9.646714 -1.7607686e-06
9.647715 -1.4762366e-06
9.648714 -1.1964217e-06
9.649714 -9.2145847e-07
9.650714 -6.5145875e-07
9.651714 -3.8650652e-07
9.652715 -1.2665369e-07
9.653714 1.2808282e-07
9.654715 3.7772243e-07
9.655714 6.2232037e-07
9.656714 8.619657000000001e-07
9.657714 1.0967776e-06
9.658714 1.3269004e-06
9.659715 1.5524977e-06
9.660714 1.7737454e-06
9.661715 1.9908239e-06
9.662714 2.2039107e-06
9.663714 2.413173e-06
9.664714 2.6187609e-06
9.665714 2.8208014e-06
9.666715 3.0193931000000002e-06
9.667714 3.214603e-06
9.668715 3.4064641e-06
9.669714 3.5949746e-06
9.670714 3.7800998e-06
9.671714 3.9617735e-06
9.672714 4.139903e-06
9.673715 4.3143743e-06
9.674714 4.4850577e-06
9.675714 4.6518153e-06
9.676714 4.8145075e-06
9.677714 4.9730016e-06
9.678715 5.1271776e-06
9.679714 5.2769348e-06
9.680715 5.4221974e-06
9.681714 5.5629194e-06
9.682714 5.6990856e-06
9.683714 5.8307151e-06
9.684714 5.9578596e-06
9.685715 6.080603e-06
9.686714 6.1990576e-06
9.687715 6.3133591e-06
9.688714 6.4236616000000005e-06
9.689714 6.5301322e-06
9.690714 6.6329427e-06
9.691714 6.7322630999999995e-06
9.692715 6.8282546e-06
9.693714 6.921062799999999e-06
9.694715 7.0108122e-06
9.695714 7.0976014e-06
9.696714 7.181499500000001e-06
9.697714 7.262544e-06
9.698714 7.3407392e-06
9.699715 7.4160582e-06
9.700714 7.4884454000000005e-06
9.701715 7.5578193e-06
9.702714 7.6240767e-06
9.703714 7.6870997e-06
9.704714 7.7467611e-06
9.705714 7.8029331e-06
9.706715 7.8554919e-06
9.707714 7.9043247e-06
9.708714 7.949337500000001e-06
9.709714 7.9904595e-06
9.710714 8.0276457e-06
9.711715 8.0608821e-06
9.712714 8.090186299999999e-06
9.713715 8.115608100000001e-06
9.714714 8.1372264e-06
9.715714 8.1551491e-06
9.716714 8.1695063e-06
9.717714 8.180448e-06
9.718715 8.188136e-06
9.719714 8.1927389e-06
9.720715 8.194424300000001e-06
9.721714 8.1933528e-06
9.722714 8.1896722e-06
9.723714 8.1835104e-06
9.724714 8.174971799999999e-06
9.725715 8.164133199999999e-06
9.726714 8.1510414e-06
9.727715 8.1357129e-06
9.728714 8.1181327e-06
9.729714 8.098257399999999e-06
9.730714 8.0760174e-06
9.731714 8.0513232e-06
9.732715 8.0240675e-06
9.733714 7.9941337e-06
9.734715 7.9613997e-06
9.735714 7.9257468e-06
9.736714 7.8870649e-06
9.737714 7.8452572e-06
9.738714 7.8002472e-06
9.739715 7.7519815e-06
9.740714 7.7004344e-06
9.741714 7.6456075e-06
9.742714 7.5875327e-06
9.743714 7.5262690000000005e-06
9.744715 7.4619030999999995e-06
9.745714 7.3945422e-06
9.746715 7.3243143e-06
9.747714 7.2513593e-06
9.748714 7.1758251e-06
9.749714 7.0978621999999995e-06
9.750714 7.0176164000000006e-06
9.751715 6.9352232e-06
9.752714 6.8508037e-06
9.753715 6.7644585e-06
9.754714 6.6762667e-06
9.755714 6.5862814e-06
9.756714 6.4945289999999996e-06
9.757714 6.4010095e-06
9.758715 6.3056994e-06
9.759714 6.208551199999999e-06
9.760715 6.1094987e-06
9.761714 6.008462299999999e-06
9.762714 5.905351900000001e-06
9.763714 5.8000744e-06
9.764714 5.692538e-06
9.765715 5.5826582e-06
9.766714 5.4703627e-06
9.767715 5.3555961e-06
9.768714 5.2383232e-06
9.769714 5.1185321e-06
9.770715 4.9962356e-06
9.771714 4.8714710000000005e-06
9.772715 4.7443006e-06
9.773714 4.6148081000000004e-06
9.774714 4.4830966e-06
9.775714 4.3492839999999996e-06
9.776714 4.2134992e-06
9.777715 4.0758767e-06
9.778714 3.9365499e-06
9.779715 3.7956475e-06
9.780714 3.6532875e-06
9.781714 3.5095723999999997e-06
9.782714 3.3645857999999997e-06
9.783714 3.2183888000000004e-06
9.784715 3.0710183e-06
9.785714 2.9224861e-06
9.786715 2.7727793e-06
9.787714 2.6218615e-06
9.788714 2.4696751e-06
9.789714 2.3161451e-06
9.790714 2.1611839e-06
9.791715 2.0046949e-06
9.792714 1.8465785e-06
9.793715 1.6867376999999998e-06
9.794714 1.5250828e-06
9.795714 1.3615367999999999e-06
9.796714 1.1960393000000001e-06
9.797714 1.0285499999999999e-06
9.798715 8.590517600000001e-07
9.799714 6.875521500000001e-07
9.800714 5.1408349e-07
9.801714 3.3870238e-07
9.802714 1.6148799e-07
9.803715 -1.7460772e-08
9.804714 -1.9802886e-07
9.805715 -3.8008938e-07
9.806714 -5.6350848e-07
9.807714 -7.4815052e-07
9.808714 -9.3388319e-07
9.809714 -1.1205824e-06
9.810715 -1.3081367999999999e-06
9.811714 -1.4964520000000001e-06
9.812715 -1.6854532e-06
9.813714 -1.8750878e-06
9.814714 -2.0653264e-06
9.815714 -2.2561629e-06
9.816714 -2.4476137000000002e-06
9.817715 -2.6397153e-06
9.818714 -2.8325221e-06
9.819715 -3.0261024000000004e-06
9.820714 -3.2205342e-06
9.821714 -3.4159007999999997e-06
9.822714 -3.6122856e-06
9.823714 -3.8097681000000003e-06
9.824715 -4.0084188e-06
9.825714 -4.2082963e-06
9.826715 -4.4094421e-06
9.827714 -4.6118803e-06
9.828714 -4.8156146e-06
9.829714 -5.0206278e-06
9.830714 -5.2268831e-06
9.831715 -5.4343239e-06
9.832714 -5.6428778e-06
9.833714 -5.8524580999999995e-06
9.834714 -6.0629674000000006e-06
9.835714 -6.2743034e-06
9.836715 -6.4863613e-06
9.837714 -6.6990388e-06
9.838715 -6.9122406999999995e-06
9.839714 -7.125881800000001e-06
9.840714 -7.339890100000001e-06
9.841714 -7.5542111e-06
9.842714 -7.7688085e-06
9.843715 -7.983663900000001e-06
9.844714 -8.1987793e-06
9.845715 -8.4141732e-06
9.846714 -8.629881900000001e-06
9.847714 -8.8459544e-06
9.848714 -9.0624496e-06
9.849714 -9.279434499999999e-06
9.850715 -9.4969778e-06
9.851714 -9.7151471e-06
9.852715 -9.934004899999999e-06
9.853714 -1.0153604e-05
9.854714 -1.0373985e-05
9.855714 -1.0595173e-05
9.856714 -1.0817176e-05
9.857715 -1.1039984e-05
9.858714 -1.1263567999999999e-05
9.859715 -1.1487881e-05
9.860714 -1.171286e-05
9.861714 -1.1938427999999999e-05
9.862714 -1.2164496e-05
9.863714 -1.2390968999999999e-05
9.864715 -1.2617745e-05
9.865714 -1.2844727000000001e-05
9.866714 -1.3071818000000002e-05
9.867714 -1.3298930999999999e-05
9.868714 -1.3525992e-05
9.869715 -1.3752940999999999e-05
9.870714 -1.3979731999999999e-05
9.871715 -1.4206342999999999e-05
9.872714 -1.4432766e-05
9.873714 -1.4659014e-05
9.874714 -1.4885119e-05
9.875714 -1.5111128e-05
9.876715 -1.5337101999999998e-05
9.877714 -1.556311e-05
9.878715 -1.5789232e-05
9.879714 -1.6015545000000003e-05
9.880714 -1.624213e-05
9.881714 -1.6469059e-05
9.882714 -1.6696397e-05
9.883715 -1.6924196e-05
9.884714 -1.7152492e-05
9.885715 -1.7381304e-05
9.886714 -1.7610635e-05
9.887714 -1.7840469e-05
9.888714 -1.8070769e-05
9.889714 -1.8301485e-05
9.890715 -1.8532549e-05
9.891714 -1.8763883e-05
9.892715 -1.8995401e-05
9.893714 -1.9227008000000003e-05
9.894714 -1.9458611e-05
9.895715 -1.9690117e-05
9.896714 -1.9921441e-05
9.897715 -2.0152508e-05
9.898714 -2.0383253e-05
9.899714 -2.0613625e-05
9.900714 -2.0843592e-05
9.901714 -2.1073139e-05
9.902715 -2.1302264e-05
9.903714 -2.1530988e-05
9.904715 -2.1759341000000002e-05
9.905714 -2.1987368e-05
9.906714 -2.2215126999999997e-05
9.907714 -2.2442678e-05
9.908714 -2.2670089e-05
9.909715 -2.2897426e-05
9.910714 -2.3124753e-05
9.911715 -2.3352125e-05
9.912714 -2.3579591e-05
9.913714 -2.3807188000000002e-05
9.914714 -2.4034934999999998e-05
9.915714 -2.4262843000000002e-05
9.916715 -2.4490907e-05
9.917714 -2.4719102000000004e-05
9.918715 -2.4947397000000003e-05
9.919714 -2.5175743e-05
9.920714 -2.5404083e-05
9.921714 -2.5632356999999998e-05
9.922714 -2.5860501e-05
9.923715 -2.6088446e-05
9.924714 -2.6316126999999997e-05
9.925714 -2.6543489e-05
9.926714 -2.6770479e-05
9.927714 -2.6997059999999997e-05
9.928715 -2.7223203e-05
9.929714 -2.7448897e-05
9.930715 -2.7674141999999998e-05
9.931714 -2.7898952e-05
9.932714 -2.8123355e-05
9.933714 -2.8347389999999998e-05
9.934714 -2.8571105e-05
9.935715 -2.8794557e-05
9.936714 -2.9017804e-05
9.937715 -2.9240906e-05
9.938714 -2.9463922e-05
9.939714 -2.9686905e-05
9.940714 -2.9909896000000002e-05
9.941714 -3.0132931999999998e-05
9.942715 -3.0356037000000003e-05
9.943714 -3.0579216e-05
9.944715 -3.0802462e-05
9.945714 -3.102576e-05
9.946714 -3.1249073000000005e-05
9.947714 -3.1472356e-05
9.948714 -3.1695555e-05
9.949715 -3.1918606e-05
9.950714 -3.214144e-05
9.951715 -3.2363988e-05
9.952714 -3.2586177999999996e-05
9.953714 -3.2807946999999997e-05
9.954714 -3.3029237999999996e-05
9.955714 -3.3250004e-05
9.956715 -3.3470209e-05
9.957714 -3.3689832e-05
9.958714 -3.3908867e-05
9.959714 -3.4127322e-05
9.960714 -3.434522e-05
9.961715 -3.4562598e-05
9.962714 -3.4779507e-05
9.963715 -3.4996002999999997e-05
9.964714 -3.5212159e-05
9.965714 -3.5428042e-05
9.966714 -3.5643728e-05
9.967714 -3.5859287e-05
9.968715 -3.6074786000000004e-05
9.969714 -3.6290288e-05
9.970715 -3.6505838e-05
9.971714 -3.672148e-05
9.972714 -3.6937234e-05
9.973714 -3.7153112e-05
9.974714 -3.7369111e-05
9.975715 -3.7585212e-05
9.976714 -3.7801387999999994e-05
9.977715 -3.8017598e-05
9.978714 -3.823379e-05
9.979714 -3.8449909000000004e-05
9.980714 -3.8665897000000004e-05
9.981714 -3.8881689e-05
9.982715 -3.9097226999999996e-05
9.983714 -3.9312459e-05
9.984715 -3.9527339e-05
9.985714 -3.9741826000000004e-05
9.986714 -3.9955893e-05
9.987714 -4.0169527e-05
9.988714 -4.0382724e-05
9.989715 -4.0595495e-05
9.990714 -4.0807859e-05
9.991714 -4.1019848e-05
9.992714 -4.1231505e-05
9.993714 -4.1442871e-05
9.994715 -4.1654002000000004e-05
9.995714 -4.1864945e-05
9.996715 -4.2075754e-05
9.997714 -4.2286479e-05
9.998714 -4.2497157e-05
9.999714 -4.2707828e-05
10.00071 -4.2918515e-05
10.00171 -4.3129234e-05
10.00271 -4.3339989e-05
10.00371 -4.3550776e-05
10.00471 -4.3761576999999995e-05
10.00571 -4.3972369e-05
10.00671 -4.4183119e-05
10.00771 -4.4393789e-05
10.00871 -4.460434e-05
10.00971 -4.4814729e-05
10.01071 -4.5024916e-05
10.01171 -4.5234867e-05
10.01271 -4.5444551e-05
10.01371 -4.5653945e-05
10.01471 -4.5863040999999997e-05
10.01571 -4.6071833e-05
10.01671 -4.6280330999999996e-05
10.01771 -4.6488557e-05
10.01871 -4.6696545e-05
10.01971 -4.6904333e-05
10.02071 -4.7111968e-05
10.02171 -4.7319506e-05
10.02271 -4.7527007e-05
10.02371 -4.7734528e-05
10.02471 -4.7942132e-05
10.02571 -4.8149872e-05
10.02671 -4.8357794e-05
10.02771 -4.8565943e-05
10.02871 -4.8774347999999996e-05
10.02971 -4.8983031e-05
10.03071 -4.9191998999999997e-05
10.03171 -4.9401251000000003e-05
10.03271 -4.961077e-05
10.03371 -4.9820534e-05
10.03471 -5.0030502e-05
10.03571 -5.0240635000000004e-05
10.03671 -5.0450882e-05
10.03771 -5.0661191e-05
10.03871 -5.0871512e-05
10.03971 -5.1081798000000004e-05
10.04071 -5.1292e-05
10.04171 -5.1502076e-05
10.04271 -5.1711999e-05
10.04371 -5.1921745000000004e-05
10.04471 -5.2131304e-05
10.04571 -5.2340681e-05
10.04671 -5.2549893000000004e-05
10.04771 -5.2758963e-05
10.04871 -5.2967931e-05
10.04971 -5.3176836e-05
10.05071 -5.3385736e-05
10.05171 -5.3594681e-05
10.05271 -5.3803734e-05
10.05371 -5.4012958e-05
10.05471 -5.4222409e-05
10.05571 -5.4432132e-05
10.05671 -5.4642179999999995e-05
10.05771 -5.4852592e-05
10.05871 -5.506339e-05
10.05971 -5.5274597e-05
10.06071 -5.548622e-05
10.06171 -5.5698251e-05
10.06271 -5.5910687000000004e-05
10.06371 -5.6123503e-05
10.06471 -5.6336671e-05
10.06571 -5.655016400000001e-05
10.06671 -5.6763939999999996e-05
10.06771 -5.6977967e-05
10.06871 -5.719221e-05
10.06971 -5.740664099999999e-05
10.07071 -5.7621236e-05
10.07171 -5.7835973e-05
10.07271 -5.8050841e-05
10.07371 -5.826584e-05
10.07471 -5.8480981e-05
10.07571 -5.8696276e-05
10.07671 -5.8911752e-05
10.07771 -5.9127439e-05
10.07871 -5.9343375e-05
10.07971 -5.9559608e-05
10.08071 -5.9776175e-05
10.08171 -5.9993124e-05
10.08271 -6.0210493e-05
10.08371 -6.0428317000000005e-05
10.08471 -6.0646635999999995e-05
10.08571 -6.0865465999999996e-05
10.08671 -6.108482500000001e-05
10.08771 -6.1304718e-05
10.08871 -6.1525139e-05
10.08971 -6.174608399999999e-05
10.09071 -6.1967523e-05
10.09171 -6.2189434e-05
10.09271 -6.2411783e-05
10.09371 -6.263453000000001e-05
10.09471 -6.2857634e-05
10.09571 -6.3081058e-05
10.09671 -6.3304765e-05
10.09771 -6.3528722e-05
10.09871 -6.3752901e-05
10.09971 -6.3977291e-05
10.10071 -6.4201879e-05
10.10171 -6.4426666e-05
10.10271 -6.465167e-05
10.10371 -6.487691200000001e-05
10.10471 -6.5102427e-05
10.10571 -6.532826e-05
10.10671 -6.5554457e-05
10.10771 -6.5781074e-05
10.10871 -6.6008175e-05
10.10971 -6.6235816e-05
10.11071 -6.646406e-05
10.11171 -6.6692957e-05
10.11271 -6.6922559e-05
10.11371 -6.7152911e-05
10.11471 -6.7384042e-05
10.11571 -6.7615974e-05
10.11671 -6.784872e-05
10.11771 -6.808227799999999e-05
10.11871 -6.8316638e-05
10.11971 -6.8551776e-05
10.12071 -6.8787665e-05
10.12171 -6.9024264e-05
10.12271 -6.9261534e-05
10.12371 -6.949943e-05
10.12471 -6.9737905e-05
10.12571 -6.9976915e-05
10.12671 -7.0216419e-05
10.12771 -7.0456389e-05
10.12871 -7.0696791e-05
10.12971 -7.0937614e-05
10.13071 -7.1178846e-05
10.13171 -7.1420493e-05
10.13271 -7.1662566e-05
10.13371 -7.190508299999999e-05
10.13471 -7.2148077e-05
10.13571 -7.2391583e-05
10.13671 -7.263564e-05
10.13771 -7.2880289e-05
10.13871 -7.3125574e-05
10.13971 -7.337154099999999e-05
10.14071 -7.3618224e-05
10.14171 -7.3865652e-05
10.14271 -7.4113848e-05
10.14371 -7.436282799999999e-05
10.14471 -7.461259799999999e-05
10.14571 -7.486315200000001e-05
10.14671 -7.5114474e-05
10.14771 -7.536654000000001e-05
10.14871 -7.561932299999999e-05
10.14971 -7.5872777e-05
10.15071 -7.6126867e-05
10.15171 -7.6381548e-05
10.15271 -7.6636775e-05
10.15371 -7.689251299999999e-05
10.15471 -7.714872400000001e-05
10.15571 -7.7405377e-05
10.15671 -7.7662452e-05
10.15771 -7.791994099999999e-05
10.15871 -7.8177845e-05
10.15971 -7.843617600000001e-05
10.16071 -7.8694961e-05
10.16171 -7.895423e-05
10.16271 -7.921402699999999e-05
10.16371 -7.9474398e-05
10.16471 -7.9735406e-05
10.16571 -7.9997102e-05
10.16671 -8.0259548e-05
10.16771 -8.0522801e-05
10.16871 -8.078690699999999e-05
10.16971 -8.1051911e-05
10.17071 -8.1317847e-05
10.17171 -8.1584739e-05
10.17271 -8.1852596e-05
10.17371 -8.212141400000001e-05
10.17471 -8.2391182e-05
10.17571 -8.2661865e-05
10.17671 -8.2933428e-05
10.17771 -8.3205822e-05
10.17871 -8.3478983e-05
10.17971 -8.3752855e-05
10.18071 -8.4027374e-05
10.18171 -8.4302474e-05
10.18271 -8.457809e-05
10.18371 -8.4854173e-05
10.18471 -8.5130671e-05
10.18571 -8.5407549e-05
10.18671 -8.568478599999999e-05
10.18771 -8.5962364e-05
10.18871 -8.6240289e-05
10.18971 -8.6518577e-05
10.19071 -8.6797257e-05
10.19171 -8.7076364e-05
10.19271 -8.7355949e-05
10.19371 -8.7636062e-05
10.19471 -8.791676e-05
10.19571 -8.8198107e-05
10.19671 -8.8480158e-05
10.19771 -8.8762965e-05
10.19871 -8.9046569e-05
10.19971 -8.9331007e-05
10.20071 -8.9616304e-05
10.20171 -8.990247100000001e-05
10.20271 -9.0189502e-05
10.20371 -9.047738600000001e-05
10.20471 -9.076608799999999e-05
10.20571 -9.1055574e-05
10.20671 -9.1345788e-05
10.20771 -9.1636679e-05
10.20871 -9.1928177e-05
10.20971 -9.2220222e-05
10.21071 -9.2512749e-05
10.21171 -9.280569799999999e-05
10.21271 -9.309902100000001e-05
10.21371 -9.3392669e-05
10.21471 -9.3686617e-05
10.21571 -9.398084400000001e-05
10.21671 -9.427535e-05
10.21771 -9.4570146e-05
10.21871 -9.4865254e-05
10.21971 -9.5160709e-05
10.22071 -9.5456551e-05
10.22171 -9.5752841e-05
10.22271 -9.604964399999999e-05
10.22371 -9.6347014e-05
10.22471 -9.6645022e-05
10.22571 -9.694372199999998e-05
10.22671 -9.7243151e-05
10.22771 -9.754336400000001e-05
10.22871 -9.7844372e-05
10.22971 -9.8146199e-05
10.23071 -9.844883399999999e-05
10.23171 -9.875225300000001e-05
10.23271 -9.905642199999999e-05
10.23371 -9.9361296e-05
10.23471 -9.966679499999999e-05
10.23571 -9.9972851e-05
10.23671 -0.00010027939000000001
10.23771 -0.00010058629000000001
10.23871 -0.00010089349999999999
10.23971 -0.00010120091
10.24071 -0.00010150844
10.24171 -0.00010181603
10.24271 -0.00010212362000000001
10.24371 -0.00010243117
10.24471 -0.00010273865000000001
10.24571 -0.00010304604999999999
10.24671 -0.00010335337
10.24771 -0.00010366066
10.24871 -0.00010396794
10.24971 -0.00010427528
10.25071 -0.00010458276
10.25171 -0.00010489043999999998
10.25271 -0.00010519840999999999
10.25371 -0.00010550674
10.25471 -0.0001058155
10.25571 -0.00010612478
10.25671 -0.00010643461
10.25771 -0.00010674504
10.25871 -0.00010705609999999999
10.25971 -0.00010736779
10.26071 -0.00010768010999999999
10.26171 -0.00010799301
10.26271 -0.00010830645000000001
10.26371 -0.00010862036
10.26471 -0.00010893465999999999
10.26571 -0.00010924925
10.26671 -0.00010956404
10.26771 -0.00010987892999999999
10.26871 -0.00011019381
10.26971 -0.00011050859
10.27071 -0.00011082318
10.27171 -0.00011113751
10.27271 -0.00011145152999999998
10.27371 -0.00011176519
10.27471 -0.00011207848
10.27571 -0.00011239138
10.27671 -0.00011270392
10.27771 -0.00011301615000000001
10.27871 -0.00011332811
10.27971 -0.00011363986
10.28071 -0.00011395148
10.28171 -0.00011426304999999999
10.28271 -0.00011457464000000001
10.28371 -0.00011488634
10.28471 -0.0001151982
10.28571 -0.00011551027999999999
10.28671 -0.00011582263000000001
10.28771 -0.00011613525
10.28871 -0.00011644818
10.28971 -0.00011676136
10.29071 -0.00011707477000000001
10.29171 -0.00011738835999999999
10.29271 -0.00011770203000000001
10.29371 -0.00011801570000000001
10.29471 -0.00011832926999999999
10.29571 -0.00011864263000000001
10.29671 -0.00011895567000000001
10.29771 -0.00011926826999999999
10.29871 -0.00011958033
10.29971 -0.00011989176
10.30071 -0.00012020248
10.30171 -0.00012051243999999999
10.30271 -0.00012082158
10.30371 -0.0001211299
10.30471 -0.00012143739
10.30571 -0.00012174408999999998
10.30671 -0.00012205003
10.30771 -0.00012235529
10.30871 -0.00012265995
10.30971 -0.00012296408000000002
10.31071 -0.0001232678
10.31171 -0.00012357117999999999
10.31271 -0.00012387433
10.31371 -0.00012417731
10.31471 -0.00012448022000000002
10.31571 -0.00012478308
10.31671 -0.00012508594
10.31771 -0.00012538879
10.31871 -0.00012569163000000002
10.31971 -0.00012599442000000002
10.32071 -0.00012629706000000002
10.32171 -0.00012659949999999998
10.32271 -0.00012690163000000001
10.32371 -0.0001272033
10.32471 -0.00012750443
10.32571 -0.00012780484
10.32671 -0.00012810441999999998
10.32771 -0.00012840304
10.32871 -0.00012870058
10.32971 -0.00012899694000000002
10.33071 -0.00012929204
10.33171 -0.00012958582
10.33271 -0.00012987823
10.33371 -0.00013016929
10.33471 -0.00013045899999999998
10.33571 -0.00013074741
10.33671 -0.00013103459
10.33771 -0.0001313206
10.33871 -0.00013160555
10.33971 -0.00013188955999999998
10.34071 -0.0001321727
10.34171 -0.00013245511
10.34271 -0.00013273688
10.34371 -0.00013301808
10.34471 -0.00013329878
10.34571 -0.00013357903
10.34671 -0.00013385885
10.34771 -0.00013413824
10.34871 -0.00013441716000000002
10.34971 -0.00013469554
10.35071 -0.00013497331
10.35171 -0.00013525035
10.35271 -0.00013552656
10.35371 -0.00013580177999999998
10.35471 -0.00013607588
10.35571 -0.00013634870999999998
10.35671 -0.00013662012
10.35771 -0.00013688999
10.35871 -0.0001371582
10.35971 -0.00013742465
10.36071 -0.00013768927
10.36171 -0.00013795202
10.36271 -0.00013821289000000002
10.36371 -0.00013847186
10.36471 -0.000138729
10.36571 -0.00013898436
10.36671 -0.00013923802999999999
10.36771 -0.00013949011
10.36871 -0.00013974069999999998
10.36971 -0.00013998992
10.37071 -0.0001402379
10.37171 -0.00014048474000000002
10.37271 -0.00014073054
10.37371 -0.00014097538
10.37471 -0.00014121933
10.37571 -0.00014146240999999998
10.37671 -0.00014170462
10.37771 -0.00014194594
10.37871 -0.00014218632
10.37971 -0.00014242568
10.38071 -0.00014266391
10.38171 -0.00014290087999999998
10.38271 -0.00014313645
10.38371 -0.00014337047
10.38471 -0.00014360279
10.38571 -0.00014383326
10.38671 -0.00014406171999999998
10.38771 -0.00014428806
10.38871 -0.00014451216
10.38971 -0.00014473394
10.39071 -0.00014495336
10.39171 -0.00014517037
10.39271 -0.00014538500000000002
10.39371 -0.00014559728
10.39471 -0.00014580725999999999
10.39571 -0.00014601502
10.39671 -0.00014622068
10.39771 -0.00014642436
10.39871 -0.00014662619
10.39971 -0.00014682627999999999
10.40071 -0.00014702476
10.40171 -0.00014722175
10.40271 -0.00014741732
10.40371 -0.00014761157
10.40471 -0.00014780452
10.40571 -0.00014799617
10.40671 -0.00014818653000000002
10.40771 -0.00014837552
10.40871 -0.00014856307
10.40971 -0.00014874907
10.41071 -0.0001489334
10.41171 -0.00014911587
10.41271 -0.00014929635
10.41371 -0.00014947467
10.41471 -0.00014965065
10.41571 -0.00014982413
10.41671 -0.00014999498000000002
10.41771 -0.00015016308
10.41871 -0.00015032832
10.41971 -0.00015049064
10.42071 -0.00015065001000000002
10.42171 -0.00015080642
10.42271 -0.00015095991
10.42371 -0.00015111054
10.42471 -0.00015125842
10.42571 -0.00015140364
10.42671 -0.00015154635
10.42771 -0.0001516867
10.42871 -0.00015182482
10.42971 -0.00015196085
10.43071 -0.00015209495
10.43171 -0.00015222721
10.43271 -0.00015235773
10.43371 -0.00015248659
10.43471 -0.00015261379
10.43571 -0.00015273936000000001
10.43671 -0.00015286324
10.43771 -0.00015298538
10.43871 -0.00015310567
10.43971 -0.00015322398
10.44071 -0.00015334016
10.44171 -0.00015345404
10.44271 -0.00015356545
10.44371 -0.00015367419999999998
10.44471 -0.00015378014
10.44571 -0.00015388307999999998
10.44671 -0.00015398289
10.44771 -0.00015407944
10.44871 -0.00015417266
10.44971 -0.00015426249
10.45071 -0.00015434890000000002
10.45171 -0.00015443192
10.45271 -0.00015451159
10.45371 -0.00015458799
10.45471 -0.00015466122
10.45571 -0.00015473142
10.45671 -0.00015479874000000002
10.45771 -0.0001548633
10.45871 -0.00015492527000000002
10.45971 -0.0001549848
10.46071 -0.00015504201
10.46171 -0.000155097
10.46271 -0.00015514985
10.46371 -0.00015520062
10.46471 -0.00015524932
10.46571 -0.00015529594000000002
10.46671 -0.00015534041
10.46771 -0.00015538267
10.46871 -0.00015542258000000002
10.46971 -0.00015546002
10.47071 -0.00015549483
10.47171 -0.00015552685
10.47271 -0.00015555588
10.47371 -0.00015558178
10.47471 -0.00015560436999999998
10.47571 -0.00015562351000000002
10.47671 -0.0001556391
10.47771 -0.00015565105
10.47871 -0.00015565929
10.47971 -0.00015566381999999998
10.48071 -0.00015566463
10.48171 -0.0001556618
10.48271 -0.00015565540000000001
10.48371 -0.00015564553000000001
10.48471 -0.00015563235
10.48571 -0.00015561598000000002
10.48671 -0.00015559658
10.48771 -0.00015557432
10.48871 -0.00015554936
10.48971 -0.00015552181
10.49071 -0.00015549181
10.49171 -0.00015545944
10.49271 -0.00015542475
10.49371 -0.00015538778
10.49471 -0.0001553485
10.49571 -0.00015530686
10.49671 -0.00015526277000000002
10.49771 -0.00015521612
10.49871 -0.00015516674
10.49971 -0.00015511447999999999
10.50071 -0.00015505914999999998
10.50171 -0.00015500057
10.50271 -0.00015493853999999998
10.50371 -0.00015487288
10.50471 -0.00015480344000000002
10.50571 -0.00015473009
10.50671 -0.00015465272
10.50771 -0.00015457125
10.50871 -0.00015448566
10.50971 -0.00015439592999999999
10.51071 -0.00015430214
10.51171 -0.00015420435
10.51271 -0.00015410268
10.51371 -0.00015399727
10.51471 -0.00015388828
10.51571 -0.00015377587
10.51671 -0.00015366026
10.51771 -0.00015354158
10.51871 -0.00015342002
10.51971 -0.00015329573
10.52071 -0.00015316882
10.52171 -0.00015303939
10.52271 -0.00015290747999999998
10.52371 -0.00015277311
10.52471 -0.00015263628
10.52571 -0.0001524969
10.52671 -0.00015235488
10.52771 -0.00015221010000000002
10.52871 -0.00015206241
10.52971 -0.00015191164
10.53071 -0.00015175759
10.53171 -0.00015160009000000002
10.53271 -0.00015143895000000002
10.53371 -0.00015127401
10.53471 -0.00015110513
10.53571 -0.00015093218
10.53671 -0.00015075507000000002
10.53771 -0.00015057376
10.53871 -0.00015038821999999999
10.53971 -0.0001501985
10.54071 -0.00015000464
10.54171 -0.00014980675
10.54271 -0.00014960494
10.54371 -0.00014939937999999998
10.54471 -0.0001491902
10.54571 -0.00014897760000000002
10.54671 -0.00014876174
10.54771 -0.00014854278000000002
10.54871 -0.00014832086
10.54971 -0.00014809613
10.55071 -0.00014786865
10.55171 -0.0001476385
10.55271 -0.00014740571
10.55371 -0.00014717025
10.55471 -0.00014693208
10.55571 -0.00014669109
10.55671 -0.00014644719000000002
10.55771 -0.00014620023
10.55871 -0.00014595004
10.55971 -0.00014569644
10.56071 -0.00014543924999999998
10.56171 -0.00014517831
10.56271 -0.00014491344000000002
10.56371 -0.0001446445
10.56471 -0.00014437137
10.56571 -0.00014409397
10.56671 -0.00014381225
10.56771 -0.00014352619
10.56871 -0.00014323583
10.56971 -0.00014294124
10.57071 -0.00014264250000000002
10.57171 -0.00014233976
10.57271 -0.00014203316999999999
10.57371 -0.00014172291000000002
10.57471 -0.00014140915
10.57571 -0.00014109207000000002
10.57671 -0.00014077187
10.57771 -0.00014044871
10.57871 -0.00014012271000000002
10.57971 -0.000139794
10.58071 -0.00013946263
10.58171 -0.00013912867
10.58271 -0.0001387921
10.58371 -0.00013845288
10.58471 -0.00013811094
10.58571 -0.00013776618
10.58671 -0.00013741842999999998
10.58771 -0.00013706755
10.58871 -0.00013671336
10.58971 -0.00013635566
10.59071 -0.00013599429000000002
10.59171 -0.00013562906000000002
10.59271 -0.00013525982
10.59371 -0.00013488644
10.59471 -0.00013450882
10.59571 -0.0001341269
10.59671 -0.00013374065
10.59771 -0.00013335008999999998
10.59871 -0.00013295527
10.59971 -0.00013255628
10.60071 -0.00013215326
10.60171 -0.00013174636
10.60271 -0.00013133574
10.60371 -0.0001309216
10.60471 -0.00013050412
10.60571 -0.0001300835
10.60671 -0.00012965992
10.60771 -0.00012923352
10.60871 -0.00012880445
10.60971 -0.00012837278
10.61071 -0.00012793859
10.61171 -0.00012750189
10.61271 -0.00012706267
10.61371 -0.00012662088
10.61471 -0.00012617641
10.61571 -0.00012572914
10.61671 -0.00012527893
10.61771 -0.0001248256
10.61871 -0.00012436899
10.61971 -0.0001239089
10.62071 -0.00012344517
10.62171 -0.00012297763
10.62271 -0.00012250615
10.62371 -0.00012203062
10.62471 -0.00012155097000000001
10.62571 -0.00012106714
10.62671 -0.00012057915000000001
10.62771 -0.00012008703
10.62871 -0.00011959087
10.62971 -0.00011909077000000001
10.63071 -0.00011858688
10.63171 -0.00011807934
10.63271 -0.00011756837
10.63371 -0.00011705412
10.63471 -0.00011653680000000001
10.63571 -0.00011601657000000001
10.63671 -0.00011549358999999999
10.63771 -0.00011496801999999999
10.63871 -0.00011443996
10.63971 -0.00011390947
10.64071 -0.0001133766
10.64171 -0.00011284134
10.64271 -0.00011230366
10.64371 -0.00011176347
10.64471 -0.00011122067
10.64571 -0.00011067514
10.64671 -0.00011012671
10.64771 -0.00010957523
10.64871 -0.00010902051999999999
10.64971 -0.00010846243
10.65071 -0.0001079008
10.65171 -0.00010733551
10.65271 -0.00010676644
10.65371 -0.00010619352
10.65471 -0.00010561673
10.65571 -0.00010503607000000001
10.65671 -0.00010445156999999999
10.65771 -0.00010386331000000001
10.65871 -0.00010327140000000001
10.65971 -0.00010267597
10.66071 -0.00010207718999999999
10.66171 -0.00010147525
10.66271 -0.00010087032
10.66371 -0.0001002626
10.66471 -9.965227699999999e-05
10.66571 -9.903949399999999e-05
10.66671 -9.842440200000001e-05
10.66771 -9.7807117e-05
10.66871 -9.7187717e-05
10.66971 -9.6566237e-05
10.67071 -9.594268699999999e-05
10.67171 -9.5317029e-05
10.67271 -9.4689187e-05
10.67371 -9.4059055e-05
10.67471 -9.3426502e-05
10.67571 -9.2791373e-05
10.67671 -9.2153505e-05
10.67771 -9.151272e-05
10.67871 -9.0868843e-05
10.67971 -9.0221721e-05
10.68071 -8.957121100000001e-05
10.68171 -8.8917193e-05
10.68271 -8.8259588e-05
10.68371 -8.7598346e-05
10.68471 -8.6933454e-05
10.68571 -8.6264947e-05
10.68671 -8.559288700000001e-05
10.68771 -8.4917383e-05
10.68871 -8.423856500000001e-05
10.68971 -8.3556597e-05
10.69071 -8.287166200000001e-05
10.69171 -8.218395399999999e-05
10.69271 -8.149366999999999e-05
10.69371 -8.080101e-05
10.69471 -8.010615e-05
10.69571 -7.940924999999999e-05
10.69671 -7.8710451e-05
10.69771 -7.800985e-05
10.69871 -7.7307521e-05
10.69971 -7.660349300000001e-05
10.70071 -7.5897754e-05
10.70171 -7.5190263e-05
10.70271 -7.4480937e-05
10.70371 -7.3769672e-05
10.70471 -7.3056333e-05
10.70571 -7.234077100000001e-05
10.70671 -7.1622827e-05
10.70771 -7.0902348e-05
10.70871 -7.0179175e-05
10.70971 -6.945317100000001e-05
10.71071 -6.8724216e-05
10.71171 -6.799222100000001e-05
10.71271 -6.7257133e-05
10.71371 -6.651892499999999e-05
10.71471 -6.5777618e-05
10.71571 -6.5033259e-05
10.71671 -6.4285933e-05
10.71771 -6.3535759e-05
10.71871 -6.2782885e-05
10.71971 -6.202747e-05
10.72071 -6.1269697e-05
10.72171 -6.0509751e-05
10.72271 -5.9747811e-05
10.72371 -5.8984051e-05
10.72471 -5.8218626e-05
10.72571 -5.745167200000001e-05
10.72671 -5.6683290999999995e-05
10.72771 -5.5913546e-05
10.72871 -5.514248199999999e-05
10.72971 -5.4370088e-05
10.73071 -5.3596334999999996e-05
10.73171 -5.282115e-05
10.73271 -5.2044436e-05
10.73371 -5.1266068e-05
10.73471 -5.0485908999999995e-05
10.73571 -4.9703811999999996e-05
10.73671 -4.8919622e-05
10.73771 -4.813319899999999e-05
10.73871 -4.7344409e-05
10.73971 -4.6553137e-05
10.74071 -4.5759302e-05
10.74171 -4.4962846e-05
10.74271 -4.416375e-05
10.74371 -4.3362030000000005e-05
10.74471 -4.2557738e-05
10.74571 -4.1750960000000005e-05
10.74671 -4.0941813000000004e-05
10.74771 -4.0130445e-05
10.74871 -3.9317018e-05
10.74971 -3.8501716e-05
10.75071 -3.7684728000000005e-05
10.75171 -3.686624e-05
10.75271 -3.6046433000000005e-05
10.75371 -3.5225469e-05
10.75471 -3.4403489999999996e-05
10.75571 -3.3580608000000004e-05
10.75671 -3.2756904e-05
10.75771 -3.1932427e-05
10.75871 -3.1107186e-05
10.75971 -3.0281154e-05
10.76071 -2.9454273e-05
10.76171 -2.8626451000000004e-05
10.76271 -2.7797577e-05
10.76371 -2.6967516e-05
10.76471 -2.6136124e-05
10.76571 -2.5303247999999997e-05
10.76671 -2.4468746999999997e-05
10.76771 -2.3632481e-05
10.76871 -2.2794333e-05
10.76971 -2.1954212e-05
10.77071 -2.1112051e-05
10.77171 -2.0267821e-05
10.77271 -1.9421525e-05
10.77371 -1.8573203e-05
10.77471 -1.7722930999999997e-05
10.77571 -1.6870817e-05
10.77671 -1.6016998e-05
10.77771 -1.5161633000000001e-05
10.77871 -1.4304902e-05
10.77971 -1.344699e-05
10.78071 -1.2588087e-05
10.78171 -1.1728379e-05
10.78271 -1.0868037e-05
10.78371 -1.0007214e-05
10.78471 -9.1460393e-06
10.78571 -8.2846114e-06
10.78671 -7.422995899999999e-06
10.78771 -6.5612241000000006e-06
10.78871 -5.699291700000001e-06
10.78971 -4.8371618e-06
10.79071 -3.9747668e-06
10.79171 -3.1120129999999997e-06
10.79271 -2.2487859e-06
10.79371 -1.384956e-06
10.79471 -5.2038684e-07
10.79571 3.4505851999999997e-07
10.79671 1.2115097e-06
10.79771 2.0790825e-06
10.79871 2.9478718e-06
10.79971 3.8179472e-06
10.80071 4.689349e-06
10.80171 5.5620852e-06
10.80271 6.4361295e-06
10.80371 7.3114229e-06
10.80471 8.1878746e-06
10.80571 9.0653664e-06
10.80671 9.9437571e-06
10.80771 1.0822887e-05
10.80871 1.1702585000000001e-05
10.80971 1.2582677e-05
10.81071 1.3462991e-05
10.81171 1.4343364999999998e-05
10.81271 1.5223652e-05
10.81371 1.6103728e-05
10.81471 1.6983494999999997e-05
10.81571 1.7862885e-05
10.81671 1.8741864000000002e-05
10.81771 1.9620425e-05
10.81871 2.0498601e-05
10.81971 2.1376447e-05
10.82071 2.2254045e-05
10.82171 2.3131498e-05
10.82271 2.4008924000000002e-05
10.82371 2.4886443999999996e-05
10.82471 2.5764185999999998e-05
10.82571 2.6642269e-05
10.82671 2.7520801000000002e-05
10.82771 2.8399867e-05
10.82871 2.9279531e-05
10.82971 3.0159825e-05
10.83071 3.1040753e-05
10.83171 3.1922283000000005e-05
10.83271 3.2804357e-05
10.83371 3.3686881999999995e-05
10.83471 3.4569734e-05
10.83571 3.5452773999999996e-05
10.83671 3.6335837e-05
10.83771 3.7218749e-05
10.83871 3.8101331e-05
10.83971 3.8983404e-05
10.84071 3.9864801e-05
10.84171 4.0745368000000004e-05
10.84271 4.1624975e-05
10.84371 4.2503513e-05
10.84471 4.3380905e-05
10.84571 4.4257106e-05
10.84671 4.5132106e-05
10.84771 4.6005923e-05
10.84871 4.6878606e-05
10.84971 4.7750234e-05
10.85071 4.8620905e-05
10.85171 4.949074e-05
10.85271 5.0359859e-05
10.85371 5.1228397999999993e-05
10.85471 5.2096476000000006e-05
10.85571 5.2964213999999995e-05
10.85671 5.3831711999999994e-05
10.85771 5.4699046000000005e-05
10.85871 5.556626700000001e-05
10.85971 5.6433395999999996e-05
10.86071 5.7300429e-05
10.86171 5.8167319e-05
10.86271 5.9033994e-05
10.86371 5.9900349999999996e-05
10.86471 6.0766257e-05
10.86571 6.163157300000001e-05
10.86671 6.249613299999999e-05
10.86771 6.3359767e-05
10.86871 6.422230299999999e-05
10.86971 6.508357199999999e-05
10.87071 6.5943414e-05
10.87171 6.6801692e-05
10.87271 6.765828899999999e-05
10.87371 6.8513111e-05
10.87471 6.9366098e-05
10.87571 7.021722e-05
10.87671 7.1066472e-05
10.87771 7.1913882e-05
10.87871 7.2759508e-05
10.87971 7.3603422e-05
10.88071 7.4445717e-05
10.88171 7.528649299999999e-05
10.88271 7.6125866e-05
10.88371 7.6963948e-05
10.88471 7.7800837e-05
10.88571 7.8636617e-05
10.88671 7.9471363e-05
10.88771 8.0305125e-05
10.88871 8.1137921e-05
10.88971 8.1969745e-05
10.89071 8.2800557e-05
10.89171 8.363029500000001e-05
10.89271 8.4458861e-05
10.89371 8.5286143e-05
10.89471 8.611200999999999e-05
10.89571 8.693631299999999e-05
10.89671 8.7758895e-05
10.89771 8.8579588e-05
10.89871 8.9398247e-05
10.89971 9.0214729e-05
10.90071 9.1028897e-05
10.90171 9.184065e-05
10.90271 9.264990099999999e-05
10.90371 9.3456595e-05
10.90471 9.4260707e-05
10.90571 9.5062239e-05
10.90671 9.5861219e-05
10.90771 9.6657698e-05
10.90871 9.7451766e-05
10.90971 9.824350399999999e-05
10.91071 9.9033025e-05
10.91171 9.9820431e-05
10.91271 0.00010060585
10.91371 0.00010138937
10.91471 0.00010217109
10.91571 0.00010295108
10.91671 0.00010372939
10.91771 0.00010450606
10.91871 0.00010528106
10.91971 0.00010605437
10.92071 0.00010682592999999999
10.92171 0.00010759563999999999
10.92271 0.00010836341
10.92371 0.00010912909000000001
10.92471 0.00010989253000000001
10.92571 0.00011065357
10.92671 0.00011141206
10.92771 0.00011216781
10.92871 0.00011292069999999999
10.92971 0.00011367057999999999
10.93071 0.00011441732
10.93171 0.00011516084
10.93271 0.00011590107
10.93371 0.00011663794999999999
10.93471 0.00011737148
10.93571 0.00011810167999999999
10.93671 0.0001188286
10.93771 0.00011955229
10.93871 0.00012027285
10.93971 0.00012099038
10.94071 0.00012170497
10.94171 0.00012241674
10.94271 0.0001231258
10.94371 0.00012383226
10.94471 0.00012453619000000001
10.94571 0.00012523766
10.94671 0.00012593671
10.94771 0.00012663336
10.94871 0.00012732759
10.94971 0.00012801937
10.95071 0.00012870863
10.95171 0.00012939529
10.95271 0.00013007923
10.95371 0.00013076033
10.95471 0.00013143843000000001
10.95571 0.00013211342
10.95671 0.00013278512
10.95771 0.00013345342000000001
10.95871 0.00013411818
10.95971 0.00013477927999999998
10.96071 0.00013543663
10.96171 0.00013609017
10.96271 0.00013673985
10.96371 0.00013738564
10.96471 0.00013802756
10.96571 0.00013866564
10.96671 0.00013929994
10.96771 0.00013993051
10.96871 0.00014055745999999998
10.96971 0.00014118087
10.97071 0.00014180084
10.97171 0.00014241747
10.97271 0.00014303082999999998
10.97371 0.00014364101
10.97471 0.00014424807
10.97571 0.00014485203
10.97671 0.00014545290999999998
10.97771 0.0001460507
10.97871 0.00014664535
10.97971 0.0001472368
10.98071 0.00014782496999999999
10.98171 0.00014840975
10.98271 0.00014899103
10.98371 0.00014956867999999998
10.98471 0.00015014255
10.98571 0.0001507125
10.98671 0.00015127843
10.98771 0.00015184019
10.98871 0.00015239768000000002
10.98971 0.00015295083999999998
10.99071 0.00015349959
10.99171 0.00015404389999999998
10.99271 0.00015458378
10.99371 0.00015511922
10.99471 0.00015565029
10.99571 0.00015617704
10.99671 0.00015669957
10.99771 0.00015721796
10.99871 0.00015773234
10.99971 0.0001582428
11.00071 0.00015874946
11.00171 0.00015925242
11.00271 0.00015975178
11.00371 0.00016024760000000001
11.00471 0.00016073993000000002
11.00571 0.00016122881
11.00671 0.00016171423
11.00771 0.00016219617
11.00871 0.00016267457999999998
11.00971 0.00016314938
11.01071 0.00016362047
11.01171 0.00016408775
11.01271 0.00016455107
11.01371 0.00016501031
11.01471 0.00016546533
11.01571 0.00016591599
11.01671 0.00016636218
11.01771 0.00016680377
11.01871 0.00016724068
11.01971 0.00016767283
11.02071 0.00016810017
11.02171 0.00016852267
11.02271 0.00016894035
11.02371 0.00016935322
11.02471 0.00016976135
11.02571 0.0001701648
11.02671 0.00017056366
11.02771 0.00017095800999999999
11.02871 0.00017134797999999999
11.02971 0.00017173368
11.03071 0.00017211519
11.03171 0.00017249261
11.03271 0.00017286601999999998
11.03371 0.00017323549
11.03471 0.00017360106
11.03571 0.00017396275
11.03671 0.00017432054
11.03771 0.00017467443
11.03871 0.00017502434000000002
11.03971 0.00017537021999999998
11.04071 0.00017571197999999999
11.04171 0.00017604951
11.04271 0.00017638272
11.04371 0.00017671149000000002
11.04471 0.00017703571
11.04571 0.0001773553
11.04671 0.00017767015
11.04771 0.0001779802
11.04871 0.00017828539
11.04971 0.00017858571
11.05071 0.00017888113
11.05171 0.00017917168000000002
11.05271 0.0001794574
11.05371 0.00017973833
11.05471 0.00018001457
11.05571 0.0001802862
11.05671 0.00018055332
11.05771 0.00018081604000000001
11.05871 0.00018107446
11.05971 0.00018132869
11.06071 0.00018157881000000002
11.06171 0.0001818249
11.06271 0.000182067
11.06371 0.00018230518
11.06471 0.00018253943
11.06571 0.00018276974
11.06671 0.00018299608
11.06771 0.00018321839
11.06871 0.0001834366
11.06971 0.00018365063000000002
11.07071 0.00018386035
11.07171 0.00018406565999999999
11.07271 0.00018426646000000002
11.07371 0.00018446260999999999
11.07471 0.00018465403
11.07571 0.00018484062
11.07671 0.00018502232
11.07771 0.00018519905
11.07871 0.00018537081
11.07971 0.00018553757999999998
11.08071 0.00018569938
11.08171 0.00018585625
11.08271 0.00018600828
11.08371 0.00018615553
11.08471 0.00018629812
11.08571 0.00018643617
11.08671 0.00018656979999999998
11.08771 0.00018669913000000002
11.08871 0.00018682429
11.08971 0.00018694538999999998
11.09071 0.00018706252
11.09171 0.00018717578
11.09271 0.00018728523
11.09371 0.00018739091
11.09471 0.00018749284
11.09571 0.00018759101
11.09671 0.00018768538000000002
11.09771 0.00018777591
11.09871 0.00018786254
11.09971 0.00018794517000000002
11.10071 0.00018802372
11.10171 0.00018809808000000002
11.10271 0.00018816816000000002
11.10371 0.00018823387
11.10471 0.00018829512
11.10571 0.00018835185
11.10671 0.00018840399999999998
11.10771 0.00018845154
11.10871 0.00018849448
11.10971 0.00018853282999999998
11.11071 0.00018856663
11.11171 0.00018859594
11.11271 0.00018862084999999998
11.11371 0.00018864146
11.11471 0.00018865787
11.11571 0.00018867021
11.11671 0.0001886786
11.11771 0.00018868316
11.11871 0.000188684
11.11971 0.00018868122000000002
11.12071 0.00018867491
11.12171 0.00018866515
11.12271 0.00018865196
11.12371 0.00018863539
11.12471 0.00018861541
11.12571 0.00018859201
11.12671 0.00018856516
11.12771 0.0001885348
11.12871 0.00018850085000000002
11.12971 0.00018846323
11.13071 0.00018842186
11.13171 0.00018837665
11.13271 0.00018832750999999998
11.13371 0.00018827438
11.13471 0.00018821721999999998
11.13571 0.00018815597000000002
11.13671 0.00018809061999999999
11.13771 0.00018802118
11.13871 0.00018794767
11.13971 0.00018787015
11.14071 0.00018778868
11.14171 0.00018770337000000001
11.14271 0.00018761432
11.14371 0.00018752164
11.14471 0.00018742547
11.14571 0.00018732594999999998
11.14671 0.00018722319
11.14771 0.00018711733
11.14871 0.00018700846
11.14971 0.00018689668
11.15071 0.00018678207
11.15171 0.00018666468
11.15271 0.00018654453999999998
11.15371 0.00018642164
11.15471 0.00018629598000000002
11.15571 0.00018616753000000002
11.15671 0.00018603621999999998
11.15771 0.00018590199
11.15871 0.00018576476000000002
11.15971 0.00018562445
11.16071 0.00018548095999999998
11.16171 0.00018533423
11.16271 0.00018518417000000002
11.16371 0.00018503075
11.16471 0.00018487393
11.16571 0.00018471369
11.16671 0.00018455004
11.16771 0.00018438302000000001
11.16871 0.00018421269
11.16971 0.00018403914
11.17071 0.00018386246
11.17171 0.00018368277
11.17271 0.00018350021
11.17371 0.00018331492999999998
11.17471 0.00018312709000000002
11.17571 0.00018293681
11.17671 0.00018274426
11.17771 0.00018254956000000002
11.17871 0.00018235282
11.17971 0.00018215414
11.18071 0.0001819536
11.18171 0.00018175125
11.18271 0.00018154711
11.18371 0.00018134119
11.18471 0.00018113346
11.18571 0.00018092389
11.18671 0.00018071242
11.18771 0.00018049898
11.18871 0.00018028347000000001
11.18971 0.00018006583
11.19071 0.00017984598
11.19171 0.00017962384
11.19271 0.00017939935
11.19371 0.00017917248
11.19471 0.0001789432
11.19571 0.0001787115
11.19671 0.00017847740999999998
11.19771 0.00017824098000000002
11.19871 0.00017800227
11.19971 0.00017776138
11.20071 0.00017751842
11.20171 0.00017727351
11.20271 0.0001770268
11.20371 0.00017677842
11.20471 0.00017652851
11.20571 0.00017627721000000002
11.20671 0.00017602465
11.20771 0.00017577095
11.20871 0.00017551621000000002
11.20971 0.0001752605
11.21071 0.00017500389
11.21171 0.00017474641
11.21271 0.00017448807
11.21371 0.00017422886
11.21471 0.00017396877
11.21571 0.00017370774
11.21671 0.00017344571
11.21771 0.00017318263
11.21871 0.00017291842
11.21971 0.00017265303
11.22071 0.00017238639
11.22171 0.00017211846
11.22271 0.00017184923
11.22371 0.00017157868
11.22471 0.00017130682
11.22571 0.00017103368
11.22671 0.00017075935000000002
11.22771 0.0001704839
11.22871 0.00017020742
11.22971 0.00016993006
11.23071 0.00016965195
11.23171 0.00016937323
11.23271 0.00016909407
11.23371 0.00016881463
11.23471 0.00016853504000000001
11.23571 0.00016825544999999999
11.23671 0.000167976
11.23771 0.00016769677
11.23871 0.00016741787
11.23971 0.00016713935
11.24071 0.00016686125
11.24171 0.00016658358
11.24271 0.00016630634
11.24371 0.00016602947
11.24471 0.00016575294
11.24571 0.00016547667
11.24671 0.00016520059
11.24771 0.00016492463
11.24871 0.0001646487
11.24971 0.00016437273
11.25071 0.00016409665
11.25171 0.00016382043
11.25271 0.00016354402
11.25371 0.00016326743
11.25471 0.00016299069000000002
11.25571 0.00016271384
11.25671 0.00016243696
11.25771 0.00016216014000000002
11.25871 0.0001618835
11.25971 0.00016160717
11.26071 0.00016133131
11.26171 0.00016105606
11.26271 0.0001607816
11.26371 0.00016050808
11.26471 0.00016023565
11.26571 0.00015996446
11.26671 0.00015969463
11.26771 0.00015942625
11.26871 0.00015915941
11.26971 0.00015889417
11.27071 0.00015863055
11.27171 0.00015836856
11.27271 0.00015810818
11.27371 0.00015784938
11.27471 0.00015759209
11.27571 0.00015733626
11.27671 0.00015708181
11.27771 0.00015682866
11.27871 0.00015657675
11.27971 0.00015632603
11.28071 0.00015607643000000002
11.28171 0.00015582793
11.28271 0.00015558053
11.28371 0.00015533423
11.28471 0.00015508906
11.28571 0.0001548451
11.28671 0.00015460242
11.28771 0.00015436115
11.28871 0.00015412138
11.28971 0.00015388327
11.29071 0.00015364699
11.29171 0.00015341266
11.29271 0.00015318044
11.29371 0.00015295049
11.29471 0.00015272294
11.29571 0.00015249791
11.29671 0.0001522755
11.29771 0.0001520558
11.29871 0.00015183886
11.29971 0.00015162469
11.30071 0.00015141333
11.30171 0.00015120474000000002
11.30271 0.00015099890000000002
11.30371 0.00015079574
11.30471 0.00015059521
11.30571 0.00015039723
11.30671 0.00015020171
11.30771 0.00015000859
11.30871 0.00014981779
11.30971 0.00014962926
11.31071 0.00014944297
11.31171 0.0001492589
11.31271 0.00014907705
11.31371 0.00014889745
11.31471 0.00014872015
11.31571 0.00014854525
11.31671 0.00014837283
11.31771 0.00014820303
11.31871 0.00014803596000000001
11.31971 0.00014787179
11.32071 0.00014771065
11.32171 0.0001475527
11.32271 0.00014739809
11.32371 0.00014724695
11.32471 0.00014709941
11.32571 0.00014695556
11.32671 0.00014681549
11.32771 0.00014667925
11.32871 0.00014654687
11.32971 0.00014641835
11.33071 0.00014629366999999998
11.33171 0.00014617278
11.33271 0.00014605564000000001
11.33371 0.00014594215
11.33471 0.00014583222
11.33571 0.00014572578
11.33671 0.00014562271
11.33771 0.00014552294
11.33871 0.00014542637999999999
11.33971 0.00014533299999999999
11.34071 0.00014524273
11.34171 0.00014515557
11.34271 0.00014507153
11.34371 0.00014499064
11.34471 0.00014491297
11.34571 0.0001448386
11.34671 0.00014476764
11.34771 0.00014470021
11.34871 0.00014463645
11.34971 0.00014457652
11.35071 0.00014452056
11.35171 0.00014446874
11.35271 0.0001444212
11.35371 0.00014437805
11.35471 0.00014433944
11.35571 0.00014430543
11.35671 0.00014427610999999998
11.35771 0.00014425152
11.35871 0.00014423168
11.35971 0.00014421659
11.36071 0.00014420619
11.36171 0.00014420044
11.36271 0.00014419927
11.36371 0.00014420258
11.36471 0.00014421028
11.36571 0.00014422226999999998
11.36671 0.00014423845
11.36771 0.00014425873
11.36871 0.00014428304
11.36971 0.0001443113
11.37071 0.00014434348000000002
11.37171 0.00014437958
11.37271 0.00014441958
11.37371 0.00014446353999999999
11.37471 0.00014451149
11.37571 0.00014456352
11.37671 0.00014461973
11.37771 0.00014468022
11.37871 0.00014474514
11.37971 0.0001448146
11.38071 0.00014488875
11.38171 0.00014496769
11.38271 0.00014505156
11.38371 0.00014514045
11.38471 0.00014523445
11.38571 0.00014533362
11.38671 0.00014543799
11.38771 0.00014554759
11.38871 0.00014566237
11.38971 0.00014578233000000002
11.39071 0.00014590738
11.39171 0.00014603746
11.39271 0.00014617247
11.39371 0.0001463123
11.39471 0.00014645684
11.39571 0.000146606
11.39671 0.00014675966000000001
11.39771 0.00014691774000000001
11.39871 0.00014708016
11.39971 0.00014724687
11.40071 0.00014741785
11.40171 0.00014759307
11.40271 0.00014777256999999998
11.40371 0.00014795639
11.40471 0.0001481446
11.40571 0.0001483373
11.40671 0.00014853457999999998
11.40771 0.00014873657
11.40871 0.0001489434
11.40971 0.00014915519000000002
11.41071 0.00014937206999999998
11.41171 0.00014959415
11.41271 0.00014982156
11.41371 0.00015005436
11.41471 0.00015029261
11.41571 0.00015053637
11.41671 0.00015078563000000002
11.41771 0.00015104036
11.41871 0.00015130054
11.41971 0.00015156608
11.42071 0.00015183689
11.42171 0.00015211286
11.42271 0.00015239386999999998
11.42371 0.00015267979
11.42471 0.00015297046
11.42571 0.00015326576
11.42671 0.00015356557
11.42771 0.00015386976999999999
11.42871 0.00015417827
11.42971 0.000154491
11.43071 0.00015480791
11.43171 0.000155129
11.43271 0.00015545426
11.43371 0.00015578373
11.43471 0.00015611747000000002
11.43571 0.00015645556
11.43671 0.0001567981
11.43771 0.00015714519
11.43871 0.00015749695
11.43971 0.0001578535
11.44071 0.00015821496
11.44171 0.00015858143
11.44271 0.000158953
11.44371 0.00015932975
11.44471 0.00015971171
11.44571 0.00016009891
11.44671 0.00016049135
11.44771 0.00016088898999999998
11.44871 0.00016129177
11.44971 0.00016169961
11.45071 0.00016211241999999998
11.45171 0.00016253006
11.45271 0.0001629524
11.45371 0.00016337932
11.45471 0.00016381067
11.45571 0.00016424630999999998
11.45671 0.00016468612
11.45771 0.00016512998
11.45871 0.00016557781
11.45971 0.00016602952
11.46071 0.00016648507
11.46171 0.00016694446
11.46271 0.00016740766999999998
11.46371 0.00016787473
11.46471 0.0001683457
11.46571 0.00016882063
11.46671 0.00016929963
11.46771 0.00016978278
11.46871 0.00017027016
11.46971 0.00017076188
11.47071 0.00017125802
11.47171 0.00017175867
11.47271 0.00017226386
11.47371 0.00017277362999999998
11.47471 0.000173288
11.47571 0.00017380696
11.47671 0.00017433046
11.47771 0.00017485843
11.47871 0.00017539077999999999
11.47971 0.00017592738
11.48071 0.00017646811
11.48171 0.00017701282
11.48271 0.00017756133999999999
11.48371 0.00017811353
11.48471 0.00017866922
11.48571 0.00017922826999999998
11.48671 0.00017979052999999998
11.48771 0.00018035588
11.48871 0.00018092423
11.48971 0.00018149552
11.49071 0.0001820697
11.49171 0.00018264673999999998
11.49271 0.00018322665000000002
11.49371 0.00018380949
11.49471 0.0001843953
11.49571 0.00018498414
11.49671 0.00018557611
11.49771 0.0001861713
11.49871 0.00018676982
11.49971 0.00018737175
11.50071 0.00018797717
11.50171 0.00018858616
11.50271 0.00018919875999999999
11.50371 0.00018981499
11.50471 0.00019043484
11.50571 0.00019105830000000002
11.50671 0.00019168529
11.50771 0.00019231571999999997
11.50871 0.00019294948000000002
11.50971 0.00019358645
11.51071 0.00019422644
11.51171 0.00019486929000000003
11.51271 0.00019551480000000001
11.51371 0.00019616281999999997
11.51471 0.00019681313
11.51571 0.00019746558
11.51671 0.00019811997999999998
11.51771 0.00019877622999999998
11.51871 0.0001994342
11.51971 0.00020009379
11.52071 0.00020075494999999998
11.52171 0.00020141765
11.52271 0.00020208190000000001
11.52371 0.0002027477
11.52471 0.00020341511
11.52571 0.00020408418
11.52671 0.000204755
11.52771 0.00020542764
11.52871 0.00020610219
11.52971 0.00020677874
11.53071 0.00020745736
11.53171 0.00020813811
11.53271 0.00020882102999999997
11.53371 0.00020950612999999998
11.53471 0.00021019341000000003
11.53571 0.00021088280999999998
11.53671 0.00021157426999999997
11.53771 0.0002122677
11.53871 0.00021296296
11.53971 0.00021365991000000002
11.54071 0.0002143584
11.54171 0.00021505823
11.54271 0.00021575924999999997
11.54371 0.00021646124
11.54471 0.00021716405
11.54571 0.00021786748
11.54671 0.0002185714
11.54771 0.00021927567
11.54871 0.00021998017
11.54971 0.00022068482000000002
11.55071 0.00022138956
11.55171 0.00022209438
11.55271 0.00022279926
11.55371 0.00022350423
11.55471 0.00022420932
11.55571 0.00022491457999999998
11.55671 0.00022562009999999998
11.55771 0.00022632594000000002
11.55871 0.00022703214
11.55971 0.00022773879000000002
11.56071 0.00022844592
11.56171 0.00022915358
11.56271 0.00022986175999999999
11.56371 0.00023057046
11.56471 0.00023127960999999998
11.56571 0.00023198916
11.56671 0.00023269894999999999
11.56771 0.00023340887999999998
11.56871 0.00023411881000000003
11.56971 0.00023482853000000002
11.57071 0.00023553784999999998
11.57171 0.00023624657
11.57271 0.0002369545
11.57371 0.0002376614
11.57471 0.0002383671
11.57571 0.00023907141
11.57671 0.00023977417999999998
11.57771 0.00024047526
11.57871 0.00024117458
11.57971 0.00024187202
11.58071 0.00024256756
11.58171 0.00024326116
11.58271 0.00024395288
11.58371 0.00024464273
11.58471 0.00024533077999999996
11.58571 0.00024601711
11.58671 0.00024670181999999997
11.58771 0.00024738501
11.58871 0.00024806675
11.58971 0.00024874714
11.59071 0.00024942624
11.59171 0.00025010411
11.59271 0.00025078075
11.59371 0.00025145616
11.59471 0.00025213030000000003
11.59571 0.0002528031
11.59671 0.00025347447
11.59771 0.00025414424
11.59871 0.00025481228999999997
11.59971 0.0002554784
11.60071 0.00025614238
11.60171 0.00025680399
11.60271 0.00025746303000000003
11.60371 0.00025811928000000003
11.60471 0.0002587725
11.60571 0.00025942252
11.60671 0.00026006915
11.60771 0.00026071225
11.60871 0.00026135167000000003
11.60971 0.00026198734000000003
11.61071 0.00026261919
11.61171 0.00026324717
11.61271 0.00026387129000000003
11.61371 0.00026449158999999997
11.61471 0.00026510809000000003
11.61571 0.00026572086
11.61671 0.00026632997
11.61771 0.00026693549
11.61871 0.00026753751
11.61971 0.00026813609
11.62071 0.00026873126
11.62171 0.00026932306999999996
11.62271 0.00026991154
11.62371 0.00027049662
11.62471 0.00027107826
11.62571 0.00027165638
11.62671 0.00027223089
11.62771 0.00027280162
11.62871 0.00027336844
11.62971 0.00027393114
11.63071 0.00027448953
11.63171 0.00027504341
11.63271 0.00027559258
11.63371 0.00027613685
11.63471 0.00027667602
11.63571 0.00027720992
11.63671 0.0002777384
11.63771 0.00027826136
11.63871 0.00027877868
11.63971 0.00027929034
11.64071 0.00027979629
11.64171 0.00028029654
11.64271 0.00028079111999999997
11.64371 0.00028128011
11.64471 0.00028176357
11.64571 0.0002822416
11.64671 0.00028271429
11.64771 0.00028318173
11.64871 0.000283644
11.64971 0.00028410118
11.65071 0.00028455331
11.65171 0.00028500044
11.65271 0.00028544257
11.65371 0.00028587965
11.65471 0.00028631162
11.65571 0.00028673837
11.65671 0.00028715976
11.65771 0.00028757563
11.65871 0.00028798579
11.65971 0.00028839003999999997
11.66071 0.00028878812
11.66171 0.00028917984000000004
11.66271 0.00028956494999999997
11.66371 0.00028994323
11.66471 0.00029031448
11.66571 0.00029067851
11.66671 0.00029103517
11.66771 0.00029138432
11.66871 0.00029172588
11.66971 0.00029205978000000003
11.67071 0.00029238602000000003
11.67171 0.00029270459
11.67271 0.00029301555
11.67371 0.00029331898
11.67471 0.00029361497
11.67571 0.00029390362
11.67671 0.00029418507
11.67771 0.00029445941
11.67871 0.00029472677999999996
11.67971 0.00029498729
11.68071 0.00029524096999999997
11.68171 0.00029548789
11.68271 0.00029572809
11.68371 0.00029596154
11.68471 0.0002961882
11.68571 0.00029640798000000004
11.68671 0.00029662078
11.68771 0.00029682644
11.68871 0.0002970248
11.68971 0.00029721566
11.69071 0.00029739883000000003
11.69171 0.00029757408999999996
11.69271 0.00029774124000000004
11.69371 0.00029790003
11.69471 0.00029805033000000004
11.69571 0.00029819194
11.69671 0.00029832472000000004
11.69771 0.00029844857000000004
11.69871 0.0002985634
11.69971 0.00029866917
11.70071 0.00029876589
11.70171 0.00029885359
11.70271 0.00029893230999999997
11.70371 0.00029900211000000003
11.70471 0.00029906312
11.70571 0.00029911544
11.70671 0.00029915921
11.70771 0.00029919452
11.70871 0.00029922148
11.70971 0.00029924022
11.71071 0.00029925077
11.71171 0.00029925318
11.71271 0.00029924747
11.71371 0.00029923365
11.71471 0.00029921162
11.71571 0.00029918131
11.71671 0.00029914261
11.71771 0.00029909538
11.71871 0.00029903943
11.71971 0.00029897458
11.72071 0.00029890064
11.72171 0.00029881742
11.72271 0.00029872469
11.72371 0.00029862230999999997
11.72471 0.00029851009999999997
11.72571 0.00029838791
11.72671 0.00029825565
11.72771 0.00029811322
11.72871 0.00029796061
11.72971 0.00029779778
11.73071 0.0002976248
11.73171 0.00029744172
11.73271 0.00029724863000000004
11.73371 0.00029704568
11.73471 0.00029683297
11.73571 0.00029661066
11.73671 0.00029637889999999996
11.73771 0.00029613784000000003
11.73871 0.00029588761999999996
11.73971 0.00029562832
11.74071 0.00029536004
11.74171 0.00029508284999999997
11.74271 0.00029479675
11.74371 0.00029450173
11.74471 0.00029419771
11.74571 0.00029388461
11.74671 0.00029356233
11.74771 0.00029323068999999996
11.74871 0.00029288951000000003
11.74971 0.00029253861
11.75071 0.00029217777000000003
11.75171 0.00029180678
11.75271 0.00029142548000000003
11.75371 0.00029103364
11.75471 0.00029063112
11.75571 0.00029021778
11.75671 0.00028979352
11.75771 0.00028935829
11.75871 0.00028891202
11.75971 0.00028845477
11.76071 0.00028798659000000003
11.76171 0.00028750753
11.76271 0.00028701775
11.76371 0.00028651737
11.76471 0.00028600657
11.76571 0.00028548552
11.76671 0.00028495438
11.76771 0.00028441334
11.76871 0.00028386255
11.76971 0.00028330217
11.77071 0.0002827323
11.77171 0.00028215301999999997
11.77271 0.00028156437
11.77371 0.00028096638
11.77471 0.00028035902
11.77571 0.00027974222
11.77671 0.00027911587
11.77771 0.00027847989
11.77871 0.00027783408
11.77971 0.00027717831
11.78071 0.00027651237999999997
11.78171 0.00027583612
11.78271 0.00027514939
11.78371 0.00027445200999999997
11.78471 0.00027374385000000003
11.78571 0.00027302483
11.78671 0.00027229485
11.78771 0.00027155386
11.78871 0.00027080189
11.78971 0.00027003896
11.79071 0.00026926514
11.79171 0.00026848052
11.79271 0.00026768523
11.79371 0.00026687944
11.79471 0.00026606333
11.79571 0.00026523705
11.79671 0.0002644008
11.79771 0.00026355472
11.79871 0.00026269897
11.79971 0.0002618337
11.80071 0.00026095902
11.80171 0.00026007499
11.80271 0.00025918164000000003
11.80371 0.00025827898999999997
11.80471 0.00025736699000000003
11.80571 0.00025644561
11.80671 0.00025551471
11.80771 0.00025457421
11.80871 0.00025362394
11.80971 0.00025266377
11.81071 0.00025169352
11.81171 0.00025071303999999996
11.81271 0.00024972218999999996
11.81371 0.00024872083
11.81471 0.00024770889
11.81571 0.00024668625
11.81671 0.0002456529
11.81771 0.00024460887
11.81871 0.00024355417999999998
11.81971 0.00024248888999999998
11.82071 0.00024141313999999998
11.82171 0.00024032706
11.82271 0.00023923083
11.82371 0.00023812463
11.82471 0.00023700869999999997
11.82571 0.00023588323
11.82671 0.00023474843000000003
11.82771 0.00023360451
11.82871 0.00023245166
11.82971 0.00023129003
11.83071 0.00023011974
11.83171 0.00022894086999999998
11.83271 0.0002277535
11.83371 0.00022655764999999998
11.83471 0.00022535328000000001
11.83571 0.00022414035
11.83671 0.00022291877
11.83771 0.0002216884
11.83871 0.00022044915
11.83971 0.00021920084
11.84071 0.00021794333
11.84171 0.00021667647
11.84271 0.00021540010999999997
11.84371 0.00021411415
11.84471 0.00021281849
11.84571 0.00021151307
11.84671 0.00021019787000000001
11.84771 0.00020887288999999997
11.84871 0.00020753821
11.84971 0.00020619389000000002
11.85071 0.00020484005999999997
11.85171 0.00020347688
11.85271 0.00020210455
11.85371 0.00020072325
11.85471 0.0001993332
11.85571 0.00019793463
11.85671 0.00019652775
11.85771 0.00019511276
11.85871 0.00019368988
11.85971 0.00019225926999999997
11.86071 0.00019082106
11.86171 0.00018937535000000002
11.86271 0.00018792222999999998
11.86371 0.00018646172
11.86471 0.00018499381
11.86571 0.00018351849000000002
11.86671 0.00018203568
11.86771 0.00018054529
11.86871 0.00017904722
11.86971 0.00017754135
11.87071 0.00017602754999999998
11.87171 0.00017450569999999998
11.87271 0.00017297571999999999
11.87371 0.00017143749
11.87471 0.00016989097
11.87571 0.00016833613000000002
11.87671 0.00016677297
11.87771 0.00016520153000000002
11.87871 0.00016362187
11.87971 0.00016203411999999998
11.88071 0.00016043842
11.88171 0.00015883495
11.88271 0.00015722389
11.88371 0.00015560547
11.88471 0.00015397991
11.88571 0.00015234742
11.88671 0.00015070825
11.88771 0.0001490626
11.88871 0.00014741065
11.88971 0.00014575259
11.89071 0.00014408853
11.89171 0.00014241859
11.89271 0.00014074284999999998
11.89371 0.00013906132
11.89471 0.00013737401000000002
11.89571 0.00013568089999999998
11.89671 0.00013398191
11.89771 0.00013227695
11.89871 0.00013056596
11.89971 0.00012884879999999999
11.90071 0.00012712537
11.90171 0.00012539559000000002
11.90271 0.00012365936
11.90371 0.00012191660999999999
11.90471 0.00012016729
11.90571 0.00011841140999999999
11.90671 0.00011664899
11.90771 0.00011488009
11.90871 0.00011310481000000001
11.90971 0.00011132327
11.91071 0.00010953563
11.91171 0.00010774207999999999
11.91271 0.00010594285
11.91371 0.00010413816000000001
11.91471 0.00010232823
11.91571 0.00010051330999999999
11.91671 9.8693624e-05
11.91771 9.6869394e-05
11.91871 9.5040821e-05
11.91971 9.320807e-05
11.92071 9.137128799999999e-05
11.92171 8.9530585e-05
11.92271 8.7686027e-05
11.92371 8.5837655e-05
11.92471 8.398548099999999e-05
11.92571 8.2129469e-05
11.92671 8.0269575e-05
11.92771 7.8405725e-05
11.92871 7.6537833e-05
11.92971 7.4665809e-05
11.93071 7.2789555e-05
11.93171 7.0908982e-05
11.93271 6.902402e-05
11.93371 6.7134613e-05
11.93471 6.5240738e-05
11.93571 6.3342395e-05
11.93671 6.1439624e-05
11.93771 5.9532492999999994e-05
11.93871 5.7621111000000006e-05
11.93971 5.5705618e-05
11.94071 5.3786181000000005e-05
11.94171 5.1863002999999996e-05
11.94271 4.9936295e-05
11.94371 4.8006291e-05
11.94471 4.6073225e-05
11.94571 4.413734e-05
11.94671 4.2198866e-05
11.94771 4.0258024e-05
11.94871 3.8315011e-05
11.94971 3.6370002e-05
11.95071 3.4423144e-05
11.95171 3.2474546e-05
11.95271 3.0524288e-05
11.95371 2.8572415999999998e-05
11.95471 2.6618942999999998e-05
11.95571 2.4663854e-05
11.95671 2.270711e-05
11.95771 2.0748649e-05
11.95871 1.8788399999999998e-05
11.95971 1.6826282000000003e-05
11.96071 1.4862214e-05
11.96171 1.2896123e-05
11.96271 1.0927952e-05
11.96371 8.9576588e-06
11.96471 6.985229100000001e-06
11.96571 5.0106749e-06
11.96671 3.0340406000000004e-06
11.96771 1.0554024000000001e-06
11.96871 -9.251310799999999e-07
11.96971 -2.907421e-06
11.97071 -4.8913002e-06
11.97171 -6.8765786e-06
11.97271 -8.8630465e-06
11.97371 -1.0850482999999999e-05
11.97471 -1.283866e-05
11.97571 -1.4827350999999999e-05
11.97671 -1.6816336999999998e-05
11.97771 -1.880541e-05
11.97871 -2.0794384e-05
11.97971 -2.2783097e-05
11.98071 -2.477141e-05
11.98171 -2.6759218e-05
11.98271 -2.8746447e-05
11.98371 -3.0733054e-05
11.98471 -3.2719023999999995e-05
11.98571 -3.4704365000000004e-05
11.98671 -3.6689116e-05
11.98771 -3.8673323e-05
11.98871 -4.0657051e-05
11.98971 -4.2640363e-05
11.99071 -4.4623326e-05
11.99171 -4.6605995999999996e-05
11.99271 -4.8588419e-05
11.99371 -5.0570617e-05
11.99471 -5.2552593e-05
11.99571 -5.4534314e-05
11.99671 -5.6515728e-05
11.99771 -5.8496749000000006e-05
11.99871 -6.0477265e-05
11.99971 -6.2457127e-05
12.00071 -6.443616500000001e-05
12.00171 -6.6414191e-05
12.00271 -6.8391e-05
12.00371 -7.0366377e-05
12.00471 -7.23401e-05
12.00571 -7.4311947e-05
12.00671 -7.6281714e-05
12.00771 -7.8249207e-05
12.00871 -8.0214255e-05
12.00971 -8.217669999999999e-05
12.01071 -8.4136423e-05
12.01171 -8.6093331e-05
12.01271 -8.8047358e-05
12.01371 -8.999847399999999e-05
12.01471 -9.1946663e-05
12.01571 -9.3891953e-05
12.01671 -9.5834378e-05
12.01771 -9.7773989e-05
12.01871 -9.9710849e-05
12.01971 -0.00010164503000000001
12.02071 -0.00010357659000000001
12.02171 -0.00010550558
12.02271 -0.00010743205
12.02371 -0.00010935603
12.02471 -0.00011127751000000001
12.02571 -0.00011319646000000001
12.02671 -0.00011511283000000001
12.02771 -0.00011702654000000001
12.02871 -0.00011893745000000001
12.02971 -0.00012084545
12.03071 -0.00012275036
12.03171 -0.00012465200999999999
12.03271 -0.0001265502
12.03371 -0.00012844471
12.03471 -0.00013033534
12.03571 -0.00013222188
12.03671 -0.00013410414
12.03771 -0.00013598193
12.03871 -0.00013785508
12.03971 -0.00013972344
12.04071 -0.00014158692
12.04171 -0.0001434454
12.04271 -0.00014529884
12.04371 -0.00014714719
12.04471 -0.00014899047000000001
12.04571 -0.00015082867000000002
12.04671 -0.00015266183
12.04771 -0.00015449001
12.04871 -0.00015631326
12.04971 -0.00015813166
12.05071 -0.00015994525999999998
12.05171 -0.00016175412
12.05271 -0.00016355829000000002
12.05371 -0.00016535777
12.05471 -0.00016715258
12.05571 -0.0001689427
12.05671 -0.00017072808
12.05771 -0.00017250866
12.05871 -0.00017428432
12.05971 -0.00017605494999999998
12.06071 -0.0001778204
12.06171 -0.00017958052
12.06271 -0.00018133513
12.06371 -0.00018308406
12.06471 -0.0001848271
12.06571 -0.0001865641
12.06671 -0.00018829487
12.06771 -0.00019001925
12.06871 -0.0001917371
12.06971 -0.0001934483
12.07071 -0.00019515276
12.07171 -0.00019685037000000003
12.07271 -0.00019854112
12.07371 -0.00020022499
12.07471 -0.00020190193000000001
12.07571 -0.00020357199
12.07671 -0.00020523520999999998
12.07771 -0.00020689159999999997
12.07871 -0.00020854125
12.07971 -0.00021018418
12.08071 -0.00021182045
12.08171 -0.00021345010999999998
12.08271 -0.00021507316999999998
12.08371 -0.00021668966
12.08471 -0.00021829956
12.08571 -0.00021990284000000001
12.08671 -0.00022149945
12.08771 -0.00022308932000000001
12.08871 -0.00022467234000000003
12.08971 -0.00022624838
12.09071 -0.00022781733000000001
12.09171 -0.00022937902
12.09271 -0.0002309333
12.09371 -0.00023248001
12.09471 -0.00023401897
12.09571 -0.00023555003
12.09671 -0.00023707305000000002
12.09771 -0.00023858788000000002
12.09871 -0.00024009441
12.09971 -0.00024159256
12.10071 -0.00024308224
12.10171 -0.0002445634
12.10271 -0.00024603603000000003
12.10371 -0.00024750013
12.10471 -0.00024895571
12.10571 -0.00025040283
12.10671 -0.00025184151999999997
12.10771 -0.00025327186
12.10871 -0.0002546939
12.10971 -0.00025610773
12.11071 -0.0002575134
12.11171 -0.00025891095
12.11271 -0.00026030045000000003
12.11371 -0.00026168191
12.11471 -0.00026305534
12.11571 -0.00026442069000000003
12.11671 -0.00026577794999999997
12.11771 -0.00026712705
12.11871 -0.00026846789999999997
12.11971 -0.00026980039999999997
12.12071 -0.00027112442
12.12171 -0.00027243982
12.12271 -0.00027374645
12.12371 -0.00027504416
12.12471 -0.00027633282
12.12571 -0.00027761228
12.12671 -0.00027888238
12.12771 -0.00028014304
12.12871 -0.00028139410999999996
12.12971 -0.00028263553
12.13071 -0.00028386723
12.13171 -0.00028508916
12.13271 -0.00028630129
12.13371 -0.00028750362
12.13471 -0.00028869617
12.13571 -0.00028987899
12.13671 -0.00029105210999999997
12.13771 -0.00029221558
12.13871 -0.00029336948
12.13971 -0.00029451385
12.14071 -0.00029564874
12.14171 -0.00029677421
12.14271 -0.00029789032
12.14371 -0.00029899707
12.14471 -0.00030009446
12.14571 -0.00030118249
12.14671 -0.00030226113
12.14771 -0.00030333035
12.14871 -0.00030439007
12.14971 -0.00030544021999999996
12.15071 -0.00030648071
12.15171 -0.00030751141
12.15271 -0.00030853224999999996
12.15371 -0.00030954311
12.15471 -0.00031054387000000003
12.15571 -0.00031153443
12.15671 -0.00031251470000000003
12.15771 -0.00031348461
12.15871 -0.00031444408
12.15971 -0.00031539307
12.16071 -0.00031633156000000003
12.16171 -0.00031725951
12.16271 -0.00031817694
12.16371 -0.00031908387
12.16471 -0.00031998034
12.16571 -0.00032086639
12.16671 -0.00032174207
12.16771 -0.00032260743
12.16871 -0.00032346254
12.16971 -0.00032430746000000003
12.17071 -0.00032514222
12.17171 -0.00032596687999999997
12.17271 -0.00032678145
12.17371 -0.00032758594
12.17471 -0.00032838036
12.17571 -0.00032916471
12.17671 -0.00032993892
12.17771 -0.00033070294000000003
12.17871 -0.0003314567
12.17971 -0.00033220012
12.18071 -0.00033293313
12.18171 -0.00033365561
12.18271 -0.00033436747
12.18371 -0.0003350686
12.18471 -0.00033575893
12.18571 -0.00033643835
12.18671 -0.0003371068
12.18771 -0.00033776421
12.18871 -0.00033841054
12.18971 -0.00033904576
12.19071 -0.00033966985
12.19171 -0.00034028285
12.19271 -0.00034088475
12.19371 -0.00034147561
12.19471 -0.00034205548
12.19571 -0.00034262440999999997
12.19671 -0.0003431825
12.19771 -0.00034372981
12.19871 -0.00034426640999999996
12.19971 -0.0003447924
12.20071 -0.00034530783
12.20171 -0.00034581276000000003
12.20271 -0.00034630722999999997
12.20371 -0.00034679128
12.20471 -0.00034726493
12.20571 -0.00034772816
12.20671 -0.00034818097
12.20771 -0.00034862335
12.20871 -0.00034905522
12.20971 -0.00034947657
12.21071 -0.0003498873
12.21171 -0.00035028736
12.21271 -0.00035067667
12.21371 -0.00035105516000000003
12.21471 -0.00035142275
12.21571 -0.00035177941
12.21671 -0.00035212506
12.21771 -0.00035245967
12.21871 -0.00035278317000000004
12.21971 -0.00035309558
12.22071 -0.0003533969
12.22171 -0.00035368712
12.22271 -0.00035396627
12.22371 -0.00035423438
12.22471 -0.00035449149999999997
12.22571 -0.00035473768
12.22671 -0.00035497296
12.22771 -0.00035519743
12.22871 -0.00035541113
12.22971 -0.00035561411
12.23071 -0.00035580642
12.23171 -0.00035598812
12.23271 -0.00035615922
12.23371 -0.00035631977000000003
12.23471 -0.00035646973999999996
12.23571 -0.00035660917
12.23671 -0.00035673802000000003
12.23771 -0.00035685628000000003
12.23871 -0.00035696391
12.23971 -0.00035706089
12.24071 -0.00035714718
12.24171 -0.00035722271
12.24271 -0.00035728747
12.24371 -0.00035734141999999995
12.24471 -0.00035738453
12.24571 -0.00035741677
12.24671 -0.00035743814999999996
12.24771 -0.00035744863
12.24871 -0.00035744824
12.24971 -0.00035743701
12.25071 -0.00035741496000000003
12.25171 -0.00035738215
12.25271 -0.0003573386
12.25371 -0.00035728442000000003
12.25471 -0.00035721964
12.25571 -0.00035714434
12.25671 -0.00035705858999999997
12.25771 -0.00035696246
12.25871 -0.000356856
12.25971 -0.00035673929
12.26071 -0.00035661235000000003
12.26171 -0.00035647522
12.26271 -0.00035632795
12.26371 -0.00035617053999999996
12.26471 -0.00035600298999999996
12.26571 -0.0003558253
12.26671 -0.00035563746
12.26771 -0.00035543943999999996
12.26871 -0.00035523121
12.26971 -0.00035501273
12.27071 -0.00035478395
12.27171 -0.00035454484000000004
12.27271 -0.00035429534
12.27371 -0.00035403546
12.27471 -0.00035376514999999997
12.27571 -0.00035348442
12.27671 -0.00035319322
12.27771 -0.00035289158
12.27871 -0.00035257954
12.27971 -0.0003522571
12.28071 -0.00035192431
12.28171 -0.00035158123
12.28271 -0.00035122789
12.28371 -0.00035086439
12.28471 -0.00035049079
12.28571 -0.00035010717
12.28671 -0.00034971358000000004
12.28771 -0.00034931013
12.28871 -0.00034889686
12.28971 -0.00034847385000000004
12.29071 -0.00034804118000000004
12.29171 -0.00034759887
12.29271 -0.00034714699
12.29371 -0.00034668556
12.29471 -0.0003462146
12.29571 -0.00034573412999999996
12.29671 -0.00034524419000000003
12.29771 -0.00034474474
12.29871 -0.00034423579
12.29971 -0.00034371733
12.30071 -0.00034318934
12.30171 -0.00034265181000000004
12.30271 -0.00034210475
12.30371 -0.00034154814
12.30471 -0.00034098198
12.30571 -0.00034040629
12.30671 -0.00033982108000000003
12.30771 -0.00033922636
12.30871 -0.00033862218
12.30971 -0.00033800857
12.31071 -0.00033738556
12.31171 -0.00033675321
12.31271 -0.00033611157
12.31371 -0.00033546069
12.31471 -0.00033480062
12.31571 -0.00033413143999999997
12.31671 -0.00033345318000000003
12.31771 -0.00033276592
12.31871 -0.00033206968
12.31971 -0.00033136453
12.32071 -0.00033065048
12.32171 -0.00032992757
12.32271 -0.00032919584
12.32371 -0.00032845528000000003
12.32471 -0.00032770592000000003
12.32571 -0.00032694777
12.32671 -0.00032618082
12.32771 -0.00032540509
12.32871 -0.00032462056
12.32971 -0.00032382725000000003
12.33071 -0.00032302517
12.33171 -0.00032221431
12.33271 -0.00032139469000000003
12.33371 -0.00032056635
12.33471 -0.00031972928999999997
12.33571 -0.00031888358
12.33671 -0.00031802923999999996
12.33771 -0.00031716636
12.33871 -0.00031629497000000003
12.33971 -0.00031541515
12.34071 -0.00031452696
12.34171 -0.00031363049
12.34271 -0.00031272582
12.34371 -0.00031181301000000005
12.34471 -0.00031089214
12.34571 -0.0003099633
12.34671 -0.00030902654
12.34771 -0.00030808193999999996
12.34871 -0.00030712954
12.34971 -0.00030616941
12.35071 -0.00030520157
12.35171 -0.00030422607
12.35271 -0.0003032429
12.35371 -0.00030225212
12.35471 -0.00030125373000000003
12.35571 -0.00030024771
12.35671 -0.00029923408
12.35771 -0.00029821283
12.35871 -0.00029718396000000003
12.35971 -0.00029614748
12.36071 -0.0002951034
12.36171 -0.00029405170999999996
12.36271 -0.00029299242
12.36371 -0.00029192554
12.36471 -0.00029085111
12.36571 -0.00028976915
12.36671 -0.00028867971
12.36771 -0.00028758281999999996
12.36871 -0.00028647853
12.36971 -0.00028536692
12.37071 -0.00028424803999999997
12.37171 -0.00028312195
12.37271 -0.00028198873999999997
12.37371 -0.00028084846
12.37471 -0.00027970118
12.37571 -0.00027854699
12.37671 -0.00027738592999999997
12.37771 -0.00027621807
12.37871 -0.00027504348
12.37971 -0.0002738622
12.38071 -0.00027267431
12.38171 -0.00027147983
12.38271 -0.00027027879
12.38371 -0.00026907123
12.38471 -0.00026785719000000003
12.38571 -0.0002666367
12.38671 -0.00026540977
12.38771 -0.00026417644999999996
12.38871 -0.00026293674
12.38971 -0.00026169068
12.39071 -0.00026043831
12.39171 -0.00025917965999999997
12.39271 -0.00025791476
12.39371 -0.00025664365
12.39471 -0.00025536638000000003
12.39571 -0.00025408300999999996
12.39671 -0.00025279356999999996
12.39771 -0.00025149814
12.39871 -0.00025019673999999997
12.39971 -0.00024888946
12.40071 -0.00024757634999999996
12.40171 -0.00024625747
12.40271 -0.00024493287999999996
12.40371 -0.00024360263000000002
12.40471 -0.00024226679
12.40571 -0.0002409254
12.40671 -0.00023957849999999998
12.40771 -0.00023822613
12.40871 -0.00023686835
12.40971 -0.00023550515
12.41071 -0.00023413659000000002
12.41171 -0.00023276268
12.41271 -0.00023138346
12.41371 -0.00022999893000000003
12.41471 -0.00022860911
12.41571 -0.00022721403999999997
12.41671 -0.00022581370999999998
12.41771 -0.00022440815
12.41871 -0.00022299739
12.41971 -0.00022158144000000002
12.42071 -0.00022016033999999998
12.42171 -0.00021873414
12.42271 -0.00021730286
12.42371 -0.00021586657
12.42471 -0.00021442531
12.42571 -0.00021297917
12.42671 -0.00021152819
12.42771 -0.00021007245
12.42871 -0.00020861203000000002
12.42971 -0.00020714701
12.43071 -0.00020567745000000002
12.43171 -0.00020420345999999997
12.43271 -0.00020272507
12.43371 -0.00020124238999999998
12.43471 -0.00019975548
12.43571 -0.00019826443000000001
12.43671 -0.00019676929
12.43771 -0.00019527010000000003
12.43871 -0.00019376694
12.43971 -0.00019225980999999998
12.44071 -0.0001907488
12.44171 -0.00018923391
12.44271 -0.00018771518000000001
12.44371 -0.00018619264
12.44471 -0.00018466632
12.44571 -0.00018313622000000002
12.44671 -0.00018160238
12.44771 -0.00018006481
12.44871 -0.00017852352000000002
12.44971 -0.00017697855
12.45071 -0.00017542992
12.45171 -0.00017387765000000002
12.45271 -0.00017232178
12.45371 -0.00017076233
12.45471 -0.00016919935
12.45571 -0.00016763288
12.45671 -0.00016606297
12.45771 -0.00016448967
12.45871 -0.00016291303
12.45971 -0.00016133313
12.46071 -0.00015975
12.46171 -0.00015816372
12.46271 -0.00015657434
12.46371 -0.00015498193000000002
12.46471 -0.00015338655
12.46571 -0.00015178828
12.46671 -0.00015018715
12.46771 -0.00014858322
12.46871 -0.00014697656
12.46971 -0.00014536722
12.47071 -0.00014375523999999998
12.47171 -0.00014214069
12.47271 -0.00014052358
12.47371 -0.00013890398
12.47471 -0.00013728193
12.47571 -0.00013565746
12.47671 -0.00013403062
12.47771 -0.00013240145
12.47871 -0.00013076999
12.47971 -0.00012913628
12.48071 -0.00012750036
12.48171 -0.00012586228000000001
12.48271 -0.00012422208
12.48371 -0.00012257982
12.48471 -0.00012093554
12.48571 -0.00011928930000000001
12.48671 -0.00011764115
12.48771 -0.00011599113999999999
12.48871 -0.00011433933999999999
12.48971 -0.00011268580000000001
12.49071 -0.00011103058000000001
12.49171 -0.00010937372000000001
12.49271 -0.00010771529
12.49371 -0.00010605535
12.49471 -0.00010439394
12.49571 -0.00010273112000000001
12.49671 -0.00010106694000000001
12.49771 -9.9401439e-05
12.49871 -9.7734664e-05
12.49971 -9.6066651e-05
12.50071 -9.439745e-05
12.50171 -9.272708899999999e-05
12.50271 -9.105560299999999e-05
12.50371 -8.938302499999999e-05
12.50471 -8.770938400000001e-05
12.50571 -8.6034714e-05
12.50671 -8.4359039e-05
12.50771 -8.2682396e-05
12.50871 -8.1004811e-05
12.50971 -7.932632100000001e-05
12.51071 -7.7646956e-05
12.51171 -7.5966756e-05
12.51271 -7.4285765e-05
12.51371 -7.2604024e-05
12.51471 -7.0921584e-05
12.51571 -6.9238496e-05
12.51671 -6.7554816e-05
12.51771 -6.5870609e-05
12.51871 -6.4185929e-05
12.51971 -6.2500851e-05
12.52071 -6.0815443999999994e-05
12.52171 -5.9129775e-05
12.52271 -5.7443917999999997e-05
12.52371 -5.5757947999999995e-05
12.52471 -5.4071944e-05
12.52571 -5.2385968e-05
12.52671 -5.07001e-05
12.52771 -4.9014403000000004e-05
12.52871 -4.7328942e-05
12.52971 -4.5643779e-05
12.53071 -4.3958971e-05
12.53171 -4.2274573e-05
12.53271 -4.0590629e-05
12.53371 -3.8907183e-05
12.53471 -3.7224274e-05
12.53571 -3.5541936e-05
12.53671 -3.3860198e-05
12.53771 -3.2179085e-05
12.53871 -3.0498623000000003e-05
12.53971 -2.8818831999999997e-05
12.54071 -2.7139731e-05
12.54171 -2.5461344e-05
12.54271 -2.3783691e-05
12.54371 -2.2106796e-05
12.54471 -2.0430684e-05
12.54571 -1.8755385e-05
12.54671 -1.7080932e-05
12.54771 -1.540736e-05
12.54871 -1.3734716e-05
12.54971 -1.2063045000000001e-05
12.55071 -1.0392399e-05
12.55171 -8.7228365e-06
12.55271 -7.0544189e-06
12.55371 -5.3872117e-06
12.55471 -3.7212832000000003e-06
12.55571 -2.0567041e-06
12.55671 -3.9354617e-07
12.55771 1.2681185e-06
12.55871 2.9282181999999997e-06
12.55971 4.586683e-06
12.56071 6.2434452e-06
12.56171 7.8984407e-06
12.56271 9.5516079e-06
12.56371 1.1202891e-05
12.56471 1.2852240000000001e-05
12.56571 1.4499605999999999e-05
12.56671 1.6144948e-05
12.56771 1.7788225999999998e-05
12.56871 1.9429405e-05
12.56971 2.1068455e-05
12.57071 2.2705345e-05
12.57171 2.4340045e-05
12.57271 2.5972528e-05
12.57371 2.7602766e-05
12.57471 2.9230727999999998e-05
12.57571 3.0856378e-05
12.57671 3.2479679e-05
12.57771 3.4100589e-05
12.57871 3.5719063e-05
12.57971 3.733505e-05
12.58071 3.8948497e-05
12.58171 4.055934e-05
12.58271 4.2167514e-05
12.58371 4.3772954000000003e-05
12.58471 4.5375588999999996e-05
12.58571 4.6975347e-05
12.58671 4.8572156e-05
12.58771 5.0165943e-05
12.58871 5.1756638e-05
12.58971 5.3344177999999996e-05
12.59071 5.4928501000000004e-05
12.59171 5.6509543e-05
12.59271 5.8087260999999995e-05
12.59371 5.9661602000000004e-05
12.59471 6.1232532e-05
12.59571 6.2800012e-05
12.59671 6.4364019e-05
12.59771 6.592453e-05
12.59871 6.7481523e-05
12.59971 6.9034985e-05
12.60071 7.05849e-05
12.60171 7.213125700000001e-05
12.60271 7.367403899999999e-05
12.60371 7.5213228e-05
12.60471 7.6748796e-05
12.60571 7.828072100000001e-05
12.60671 7.9808967e-05
12.60771 8.1333491e-05
12.60871 8.285423999999999e-05
12.60971 8.4371152e-05
12.61071 8.5884164e-05
12.61171 8.7393198e-05
12.61271 8.8898179e-05
12.61371 9.039901e-05
12.61471 9.189560599999999e-05
12.61571 9.338787100000001e-05
12.61671 9.4875713e-05
12.61771 9.6359031e-05
12.61871 9.783774399999999e-05
12.61971 9.9311762e-05
12.62071 0.00010078101
12.62171 0.00010224539000000001
12.62271 0.00010370488
12.62371 0.0001051594
12.62471 0.00010660890999999999
12.62571 0.00010805338
12.62671 0.00010949277999999999
12.62771 0.0001109271
12.62871 0.00011235633
12.62971 0.00011378046000000002
12.63071 0.0001151995
12.63171 0.00011661346000000001
12.63271 0.00011802232
12.63371 0.00011942609
12.63471 0.00012082477
12.63571 0.00012221835
12.63671 0.00012360681
12.63771 0.00012499013
12.63871 0.00012636825
12.63971 0.00012774115
12.64071 0.00012910875
12.64171 0.00013047101
12.64271 0.00013182782
12.64371 0.00013317912
12.64471 0.00013452481
12.64571 0.00013586478999999999
12.64671 0.00013719897
12.64771 0.00013852725
12.64871 0.00013984954
12.64971 0.00014116575
12.65071 0.00014247579
12.65171 0.00014377957000000002
12.65271 0.00014507705
12.65371 0.00014636814
12.65471 0.00014765282
12.65571 0.00014893103
12.65671 0.00015020275
12.65771 0.00015146798
12.65871 0.00015272667
12.65971 0.00015397883999999999
12.66071 0.00015522448
12.66171 0.00015646359999999998
12.66271 0.00015769618000000002
12.66371 0.00015892222999999998
12.66471 0.00016014172
12.66571 0.00016135466
12.66671 0.00016256101
12.66771 0.00016376075
12.66871 0.00016495381
12.66971 0.00016614016
12.67071 0.00016731972
12.67171 0.00016849241
12.67271 0.00016965814
12.67371 0.00017081683
12.67471 0.00017196837
12.67571 0.00017311268
12.67671 0.00017424962
12.67771 0.00017537913999999999
12.67871 0.0001765011
12.67971 0.00017761544
12.68071 0.00017872206
12.68171 0.00017982091999999998
12.68271 0.00018091193000000001
12.68371 0.00018199506
12.68471 0.00018307028
12.68571 0.00018413756
12.68671 0.00018519689000000002
12.68771 0.00018624829
12.68871 0.00018729174
12.68971 0.00018832727
12.69071 0.00018935489
12.69171 0.00019037461
12.69271 0.00019138645
12.69371 0.00019239042
12.69471 0.00019338652000000002
12.69571 0.00019437473000000002
12.69671 0.00019535505
12.69771 0.00019632741
12.69871 0.0001972918
12.69971 0.00019824813
12.70071 0.00019919635
12.70171 0.00020013633
12.70271 0.000201068
12.70371 0.00020199125
12.70471 0.00020290594999999997
12.70571 0.00020381201
12.70671 0.00020470929
12.70771 0.00020559769
12.70871 0.00020647708
12.70971 0.00020734738
12.71071 0.00020820848
12.71171 0.00020906034
12.71271 0.00020990287
12.71371 0.00021073604
12.71471 0.00021155979
12.71571 0.00021237411
12.71671 0.00021317901000000001
12.71771 0.00021397449999999998
12.71871 0.00021476058
12.71971 0.00021553728
12.72071 0.00021630465
12.72171 0.00021706269000000002
12.72271 0.00021781143
12.72371 0.00021855089000000002
12.72471 0.00021928111
12.72571 0.00022000206
12.72671 0.00022071374
12.72771 0.00022141614
12.72871 0.0002221092
12.72971 0.00022279289
12.73071 0.00022346712000000002
12.73171 0.00022413183
12.73271 0.00022478689
12.73371 0.00022543221999999998
12.73471 0.00022606771000000002
12.73571 0.00022669324
12.73671 0.00022730871000000002
12.73771 0.00022791401
12.73871 0.00022850902
12.73971 0.00022909367000000002
12.74071 0.00022966785
12.74171 0.00023023151
12.74271 0.00023078457999999998
12.74371 0.00023132701999999998
12.74471 0.0002318588
12.74571 0.00023237992000000002
12.74671 0.00023289037000000001
12.74771 0.00023339018999999999
12.74871 0.00023387938
12.74971 0.00023435796
12.75071 0.00023482598
12.75171 0.00023528345999999998
12.75271 0.00023573040999999998
12.75371 0.00023616687000000002
12.75471 0.00023659284000000002
12.75571 0.00023700829
12.75671 0.00023741325
12.75771 0.00023780765
12.75871 0.00023819146000000002
12.75971 0.00023856460000000002
12.76071 0.00023892701
12.76171 0.00023927859999999998
12.76271 0.00023961925
12.76371 0.00023994887000000002
12.76471 0.00024026733
12.76571 0.00024057454
12.76671 0.00024087035
12.76771 0.00024115468
12.76871 0.00024142741
12.76971 0.00024168849
12.77071 0.00024193779999999999
12.77171 0.00024217532
12.77271 0.00024240098
12.77371 0.00024261478000000002
12.77471 0.00024281671
12.77571 0.00024300677999999998
12.77671 0.00024318499
12.77771 0.00024335141
12.77871 0.00024350607
12.77971 0.00024364904000000003
12.78071 0.00024378035
12.78171 0.00024390006
12.78271 0.00024400822
12.78371 0.00024410485000000002
12.78471 0.00024418998
12.78571 0.00024426361
12.78671 0.00024432572000000004
12.78771 0.00024437632
12.78871 0.00024441531
12.78971 0.00024444266
12.79071 0.00024445831
12.79171 0.00024446215
12.79271 0.00024445407999999997
12.79371 0.00024443398
12.79471 0.00024440173999999996
12.79571 0.00024435722
12.79671 0.00024430033
12.79771 0.00024423096
12.79871 0.00024414899
12.79971 0.00024405435
12.80071 0.00024394696999999998
12.80171 0.00024382678000000002
12.80271 0.00024369375999999998
12.80371 0.00024354789999999997
12.80471 0.00024338917
12.80571 0.00024321762
12.80671 0.00024303324
12.80771 0.00024283610999999998
12.80871 0.00024262627000000002
12.80971 0.00024240376
12.81071 0.00024216865000000002
12.81171 0.000241921
12.81271 0.00024166084
12.81371 0.00024138822
12.81471 0.00024110318
12.81571 0.00024080573
12.81671 0.00024049587
12.81771 0.00024017356000000003
12.81871 0.00023983879999999998
12.81971 0.00023949150999999998
12.82071 0.00023913165
12.82171 0.00023875912000000002
12.82271 0.00023837381
12.82371 0.00023797566000000002
12.82471 0.00023756454000000002
12.82571 0.00023714034999999998
12.82671 0.000236703
12.82771 0.00023625239000000001
12.82871 0.00023578843
12.82971 0.00023531106
12.83071 0.00023482023
12.83171 0.00023431592
12.83271 0.0002337981
12.83371 0.00023326677
12.83471 0.00023272195999999998
12.83571 0.00023216369
12.83671 0.00023159203000000002
12.83771 0.00023100702
12.83871 0.0002304087
12.83971 0.00022979718
12.84071 0.00022917252
12.84171 0.00022853478000000002
12.84271 0.00022788404
12.84371 0.00022722031
12.84471 0.00022654365
12.84571 0.00022585405
12.84671 0.00022515151
12.84771 0.00022443601000000002
12.84871 0.00022370753
12.84971 0.00022296599
12.85071 0.00022221136000000002
12.85171 0.00022144354
12.85271 0.00022066242
12.85371 0.00021986793
12.85471 0.00021905996
12.85571 0.00021823842
12.85671 0.00021740319999999998
12.85771 0.00021655425999999998
12.85871 0.00021569151000000003
12.85971 0.0002148149
12.86071 0.00021392439
12.86171 0.00021301996000000001
12.86271 0.00021210164999999997
12.86371 0.00021116946
12.86471 0.00021022342
12.86571 0.00020926361
12.86671 0.00020829011000000002
12.86771 0.00020730299
12.86871 0.00020630234000000003
12.86971 0.00020528826
12.87071 0.00020426081999999998
12.87171 0.00020322013
12.87271 0.00020216625999999998
12.87371 0.00020109926
12.87471 0.00020001919
12.87571 0.00019892606999999998
12.87671 0.00019781992
12.87771 0.00019670074
12.87871 0.00019556849000000002
12.87971 0.00019442314
12.88071 0.00019326461999999997
12.88171 0.00019209289999999997
12.88271 0.00019090785
12.88371 0.00018970941
12.88471 0.00018849748000000001
12.88571 0.000187272
12.88671 0.00018603287
12.88771 0.00018478003
12.88871 0.00018351343
12.88971 0.00018223303
12.89071 0.00018093881
12.89171 0.00017963076
12.89271 0.0001783089
12.89371 0.00017697329
12.89471 0.00017562396
12.89571 0.00017426099
12.89671 0.00017288447
12.89771 0.00017149450000000002
12.89871 0.00017009118
12.89971 0.00016867460000000002
12.90071 0.00016724489
12.90171 0.00016580212
12.90271 0.0001643464
12.90371 0.00016287779
12.90471 0.00016139636
12.90571 0.00015990214999999998
12.90671 0.00015839519
12.90771 0.00015687548
12.90871 0.00015534301
12.90971 0.00015379776
12.91071 0.00015223969
12.91171 0.00015066875
12.91271 0.00014908487
12.91371 0.00014748799999999998
12.91471 0.00014587807
12.91571 0.00014425501999999998
12.91671 0.00014261881
12.91771 0.00014096938
12.91871 0.00013930672
12.91971 0.00013763082
12.92071 0.00013594169999999999
12.92171 0.00013423936
12.92271 0.00013252387
12.92371 0.0001307953
12.92471 0.00012905372
12.92571 0.00012729923
12.92671 0.00012553196
12.92771 0.00012375201000000002
12.92871 0.00012195951
12.92971 0.00012015457
12.93071 0.00011833733000000001
12.93171 0.0001165079
12.93271 0.00011466636
12.93371 0.00011281282
12.93471 0.00011094734
12.93571 0.00010906997
12.93671 0.00010718076000000001
12.93771 0.00010527971
12.93871 0.00010336682
12.93971 0.00010144209
12.94071 9.950548499999999e-05
12.94171 9.755694900000002e-05
12.94271 9.559644199999999e-05
12.94371 9.3623925e-05
12.94471 9.1639345e-05
12.94571 8.9642657e-05
12.94671 8.7633833e-05
12.94771 8.561285100000001e-05
12.94871 8.3579704e-05
12.94971 8.1534409e-05
12.95071 7.9477002e-05
12.95171 7.7407532e-05
12.95271 7.5326079e-05
12.95371 7.3232735e-05
12.95471 7.1127607e-05
12.95571 6.9010827e-05
12.95671 6.6882529e-05
12.95771 6.4742858e-05
12.95871 6.259196e-05
12.95971 6.0429977e-05
12.96071 5.8257063999999996e-05
12.96171 5.6073344e-05
12.96271 5.3878944e-05
12.96371 5.167397e-05
12.96471 4.9458509e-05
12.96571 4.7232637999999996e-05
12.96671 4.4996401e-05
12.96771 4.2749835e-05
12.96871 4.0492952e-05
12.96971 3.8225753e-05
12.97071 3.5948221e-05
12.97171 3.3660334e-05
12.97271 3.1362057e-05
12.97371 2.9053361999999998e-05
12.97471 2.6734216000000003e-05
12.97571 2.4404594e-05
12.97671 2.2064484e-05
12.97771 1.9713886e-05
12.97871 1.7352815999999998e-05
12.97971 1.498131e-05
12.98071 1.2599421999999999e-05
12.98171 1.0207228e-05
12.98271 7.8048259e-06
12.98371 5.3923305e-06
12.98471 2.9698745e-06
12.98571 5.3760556e-07
12.98671 -1.9043179e-06
12.98771 -4.3557304e-06
12.98871 -6.8164631e-06
12.98971 -9.286347999999999e-06
12.99071 -1.1765222e-05
12.99171 -1.4252932e-05
12.99271 -1.6749334e-05
12.99371 -1.9254303e-05
12.99471 -2.1767728e-05
12.99571 -2.4289516999999998e-05
12.99671 -2.6819598e-05
12.99771 -2.9357915e-05
12.99871 -3.1904432e-05
12.99971 -3.4459129e-05
13.00071 -3.7021991e-05
13.00171 -3.9593019e-05
13.00271 -4.2172215000000004e-05
13.00371 -4.4759584999999996e-05
13.00471 -4.7355132000000004e-05
13.00571 -4.9958851e-05
13.00671 -5.2570726e-05
13.00771 -5.5190731e-05
13.00871 -5.7818818000000005e-05
13.00971 -6.0454925999999994e-05
13.01071 -6.309896899999999e-05
13.01171 -6.5750839e-05
13.01271 -6.8410418e-05
13.01371 -7.1077568e-05
13.01471 -7.375213e-05
13.01571 -7.643394e-05
13.01671 -7.9122816e-05
13.01771 -8.1818581e-05
13.01871 -8.4521048e-05
13.01971 -8.723003999999999e-05
13.02071 -8.9945388e-05
13.02171 -9.266692000000001e-05
13.02271 -9.539448900000001e-05
13.02371 -9.812796400000001e-05
13.02471 -0.00010086724
13.02571 -0.00010361219
13.02671 -0.00010636277
13.02771 -0.00010911889999999999
13.02871 -0.00011188054
13.02971 -0.00011464765
13.03071 -0.00011742022000000001
13.03171 -0.00012019823999999999
13.03271 -0.0001229817
13.03371 -0.00012577059
13.03471 -0.00012856489
13.03571 -0.00013136456
13.03671 -0.00013416958999999998
13.03771 -0.00013697991
13.03871 -0.00013979545
13.03971 -0.00014261612
13.04071 -0.00014544181
13.04171 -0.00014827239
13.04271 -0.00015110769
13.04371 -0.00015394755
13.04471 -0.00015679179
13.04571 -0.00015964021
13.04671 -0.00016249259
13.04771 -0.00016534873000000001
13.04871 -0.00016820842000000002
13.04971 -0.00017107144
13.05071 -0.0001739376
13.05171 -0.00017680670999999998
13.05271 -0.00017967861
13.05371 -0.00018255314
13.05471 -0.00018543016
13.05571 -0.00018830954
13.05671 -0.00019119120000000002
13.05771 -0.00019407507
13.05871 -0.00019696108
13.05971 -0.00019984918
13.06071 -0.00020273935
13.06171 -0.00020563156999999998
13.06271 -0.00020852578
13.06371 -0.000211422
13.06471 -0.00021432017999999998
13.06571 -0.00021722028
13.06671 -0.00022012227
13.06771 -0.00022302609000000002
13.06871 -0.00022593163
13.06971 -0.0002288388
13.07071 -0.00023174747999999998
13.07171 -0.0002346575
13.07271 -0.00023756872
13.07371 -0.00024048095
13.07471 -0.00024339397
13.07571 -0.0002463076
13.07671 -0.0002492216
13.07771 -0.00025213576
13.07871 -0.00025504985
13.07971 -0.00025796364000000004
13.08071 -0.00026087691
13.08171 -0.00026378948
13.08271 -0.00026670116
13.08371 -0.00026961177
13.08471 -0.00027252117
13.08571 -0.00027542924
13.08671 -0.00027833585
13.08771 -0.00028124089
13.08871 -0.00028414431
13.08971 -0.00028704603
13.09071 -0.00028994602
13.09171 -0.00029284422
13.09271 -0.00029574057
13.09371 -0.00029863504
13.09471 -0.00030152758
13.09571 -0.00030441813
13.09671 -0.00030730662
13.09771 -0.00031019295000000004
13.09871 -0.00031307702
13.09971 -0.00031595871
13.10071 -0.00031883787000000003
13.10171 -0.00032171436
13.10271 -0.00032458795
13.10371 -0.00032745847
13.10471 -0.00033032572
13.10571 -0.00033318945
13.10671 -0.00033604945
13.10771 -0.00033890549
13.10871 -0.00034175732
13.10971 -0.00034460475
13.11071 -0.00034744755
13.11171 -0.00035028552
13.11271 -0.00035311848
13.11371 -0.00035594628
13.11471 -0.00035876874
13.11571 -0.00036158576
13.11671 -0.00036439721
13.11771 -0.00036720303
13.11871 -0.00037000311
13.11971 -0.00037279742
13.12071 -0.00037558588999999997
13.12171 -0.00037836849
13.12271 -0.00038114515
13.12371 -0.00038391581
13.12471 -0.00038668044999999997
13.12571 -0.00038943895
13.12671 -0.00039219125999999995
13.12771 -0.00039493730000000004
13.12871 -0.00039767692
13.12971 -0.00040040995
13.13071 -0.00040313629999999995
13.13171 -0.00040585574
13.13271 -0.00040856803
13.13371 -0.000411273
13.13471 -0.00041397043
13.13571 -0.00041666008
13.13671 -0.00041934168000000004
13.13771 -0.000422015
13.13871 -0.00042467982
13.13971 -0.00042733586
13.14071 -0.00042998295
13.14171 -0.00043262085
13.14271 -0.00043524933
13.14371 -0.00043786826999999995
13.14471 -0.00044047752000000003
13.14571 -0.00044307693999999997
13.14671 -0.00044566646000000006
13.14771 -0.00044824592
13.14871 -0.00045081529
13.14971 -0.00045337451
13.15071 -0.00045592355
13.15171 -0.00045846236
13.15271 -0.00046099084999999995
13.15371 -0.00046350901
13.15471 -0.00046601681
13.15571 -0.00046851414
13.15671 -0.00047100098
13.15771 -0.00047347721
13.15871 -0.00047594272000000003
13.15971 -0.00047839735000000005
13.16071 -0.00048084098000000005
13.16171 -0.00048327342
13.16271 -0.00048569449999999996
13.16371 -0.00048810397999999997
13.16471 -0.00049050163
13.16571 -0.00049288724
13.16671 -0.00049526052
13.16771 -0.00049762129
13.16871 -0.00049996929
13.16971 -0.00050230428
13.17071 -0.0005046260399999999
13.17171 -0.00050693438
13.17271 -0.00050922913
13.17371 -0.00051151005
13.17471 -0.0005137770600000001
13.17571 -0.0005160300100000001
13.17671 -0.00051826878
13.17771 -0.00052049327
13.17871 -0.0005227034299999999
13.17971 -0.00052489918
13.18071 -0.00052708046
13.18171 -0.00052924725
13.18271 -0.00053139947
13.18371 -0.0005335371
13.18471 -0.00053566005
13.18571 -0.0005377682599999999
13.18671 -0.0005398616399999999
13.18771 -0.0005419401100000001
13.18871 -0.00054400357
13.18971 -0.00054605189
13.19071 -0.00054808488
13.19171 -0.00055010241
13.19271 -0.0005521042599999999
13.19371 -0.0005540902699999999
13.19471 -0.00055606019
13.19571 -0.0005580138299999999
13.19671 -0.0005599509700000001
13.19771 -0.00056187141
13.19871 -0.00056377489
13.19971 -0.00056566123
13.20071 -0.00056753024
13.20171 -0.00056938175
13.20271 -0.00057121561
13.20371 -0.00057303168
13.20471 -0.0005748298
13.20571 -0.00057660991
13.20671 -0.0005783719200000001
13.20771 -0.00058011574
13.20871 -0.00058184137
13.20971 -0.00058354872
13.21071 -0.00058523779
13.21171 -0.00058690853
13.21271 -0.0005885609
13.21371 -0.0005901949
13.21471 -0.00059181043
13.21571 -0.0005934075
13.21671 -0.00059498602
13.21771 -0.0005965459000000001
13.21871 -0.00059808699
13.21971 -0.00059960921
13.22071 -0.00060111242
13.22171 -0.00060259645
13.22271 -0.0006040611000000001
13.22371 -0.00060550619
13.22471 -0.00060693151
13.22571 -0.0006083368599999999
13.22671 -0.0006097220200000001
13.22771 -0.0006110867599999999
13.22871 -0.0006124309
13.22971 -0.0006137542599999999
13.23071 -0.00061505662
13.23171 -0.00061633782
13.23271 -0.0006175977
13.23371 -0.00061883616
13.23471 -0.00062005306
13.23571 -0.00062124836
13.23671 -0.00062242198
13.23771 -0.00062357385
13.23871 -0.00062470394
13.23971 -0.00062581225
13.24071 -0.0006268987399999999
13.24171 -0.00062796344
13.24271 -0.00062900635
13.24371 -0.00063002744
13.24471 -0.00063102675
13.24571 -0.00063200423
13.24671 -0.00063295984
13.24771 -0.00063389352
13.24871 -0.00063480525
13.24971 -0.00063569491
13.25071 -0.0006365623900000001
13.25171 -0.00063740758
13.25271 -0.00063823036
13.25371 -0.00063903058
13.25471 -0.0006398080599999999
13.25571 -0.00064056262
13.25671 -0.0006412941300000001
13.25771 -0.0006420023499999999
13.25871 -0.00064268716
13.25971 -0.00064334836
13.26071 -0.00064398582
13.26171 -0.00064459941
13.26271 -0.00064518899
13.26371 -0.0006457544700000001
13.26471 -0.00064629576
13.26571 -0.0006468128
13.26671 -0.00064730552
13.26771 -0.00064777396
13.26871 -0.00064821802
13.26971 -0.00064863775
13.27071 -0.00064903315
13.27171 -0.00064940427
13.27271 -0.0006497511100000001
13.27371 -0.00065007366
13.27471 -0.00065037193
13.27571 -0.0006506459199999999
13.27671 -0.00065089562
13.27771 -0.00065112104
13.27871 -0.00065132208
13.27971 -0.0006514986999999999
13.28071 -0.00065165086
13.28171 -0.00065177842
13.28271 -0.00065188128
13.28371 -0.00065195936
13.28471 -0.00065201248
13.28571 -0.0006520405299999999
13.28671 -0.0006520434
13.28771 -0.00065202094
13.28871 -0.00065197301
13.28971 -0.00065189952
13.29071 -0.00065180034
13.29171 -0.00065167537
13.29271 -0.00065152458
13.29371 -0.0006513479100000001
13.29471 -0.00065114532
13.29571 -0.00065091681
13.29671 -0.00065066238
13.29771 -0.00065038207
13.29871 -0.00065007594
13.29971 -0.00064974402
13.30071 -0.00064938636
13.30171 -0.00064900305
13.30271 -0.00064859414
13.30371 -0.00064815968
13.30471 -0.00064769974
13.30571 -0.00064721435
13.30671 -0.00064670357
13.30771 -0.00064616738
13.30871 -0.00064560581
13.30971 -0.00064501878
13.31071 -0.00064440633
13.31171 -0.00064376832
13.31271 -0.00064310475
13.31371 -0.00064241549
13.31471 -0.0006417004399999999
13.31571 -0.00064095952
13.31671 -0.00064019264
13.31771 -0.0006393997
13.31871 -0.00063858056
13.31971 -0.00063773518
13.32071 -0.00063686343
13.32171 -0.00063596531
13.32271 -0.00063504076
13.32371 -0.00063408975
13.32471 -0.00063311231
13.32571 -0.00063210846
13.32671 -0.00063107823
13.32771 -0.0006300216700000001
13.32871 -0.00062893887
13.32971 -0.00062782997
13.33071 -0.00062669501
13.33171 -0.00062553413
13.33271 -0.00062434742
13.33371 -0.00062313497
13.33471 -0.00062189692
13.33571 -0.00062063336
13.33671 -0.00061934434
13.33771 -0.00061802994
13.33871 -0.00061669025
13.33971 -0.00061532528
13.34071 -0.00061393503
13.34171 -0.00061251953
13.34271 -0.00061107876
13.34371 -0.0006096127
13.34471 -0.00060812131
13.34571 -0.0006066045400000001
13.34671 -0.00060506236
13.34771 -0.00060349475
13.34871 -0.00060190164
13.34971 -0.00060028301
13.35071 -0.00059863887
13.35171 -0.00059696922
13.35271 -0.00059527406
13.35371 -0.0005935534299999999
13.35471 -0.00059180734
13.35571 -0.0005900359199999999
13.35671 -0.00058823925
13.35771 -0.0005864174
13.35871 -0.00058457053
13.35971 -0.00058269879
13.36071 -0.00058080227
13.36171 -0.00057888114
13.36271 -0.0005769356
13.36371 -0.00057496572
13.36471 -0.0005729717
13.36571 -0.0005709536699999999
13.36671 -0.00056891172
13.36771 -0.00056684594
13.36871 -0.00056475646
13.36971 -0.00056264334
13.37071 -0.00056050662
13.37171 -0.00055834639
13.37271 -0.00055616265
13.37371 -0.0005539554
13.37471 -0.00055172468
13.37571 -0.00054947045
13.37671 -0.0005471927600000001
13.37771 -0.00054489155
13.37871 -0.00054256689
13.37971 -0.0005402188
13.38071 -0.00053784729
13.38171 -0.0005354524099999999
13.38271 -0.0005330342400000001
13.38371 -0.00053059284
13.38471 -0.0005281283399999999
13.38571 -0.00052564087
13.38671 -0.0005231305300000001
13.38771 -0.00052059754
13.38871 -0.00051804204
13.38971 -0.0005154642200000001
13.39071 -0.00051286429
13.39171 -0.00051024244
13.39271 -0.00050759891
13.39371 -0.0005049338600000001
13.39471 -0.0005022474899999999
13.39571 -0.00049954001
13.39671 -0.00049681157
13.39771 -0.00049406235
13.39871 -0.00049129249
13.39971 -0.00048850206
13.40071 -0.00048569123
13.40171 -0.00048286006
13.40271 -0.00048000865999999994
13.40371 -0.00047713705999999996
13.40471 -0.00047424533
13.40571 -0.00047133349000000004
13.40671 -0.00046840159
13.40771 -0.00046544974
13.40871 -0.00046247796
13.40971 -0.00045948632
13.41071 -0.00045647489
13.41171 -0.00045344373000000005
13.41271 -0.00045039300999999996
13.41371 -0.00044732283000000004
13.41471 -0.00044423332
13.41571 -0.00044112471
13.41671 -0.00043799714
13.41771 -0.00043485084
13.41871 -0.00043168601999999995
13.41971 -0.00042850288
13.42071 -0.00042530168999999995
13.42171 -0.00042208271
13.42271 -0.00041884618
13.42371 -0.00041559233
13.42471 -0.00041232141999999995
13.42571 -0.00040903365000000006
13.42671 -0.00040572921999999995
13.42771 -0.00040240839
13.42871 -0.00039907127
13.42971 -0.00039571805
13.43071 -0.00039234887
13.43171 -0.00038896392
13.43271 -0.00038556322999999996
13.43371 -0.00038214693999999997
13.43471 -0.00037871516
13.43571 -0.00037526797
13.43671 -0.00037180546
13.43771 -0.00036832773
13.43871 -0.00036483486
13.43971 -0.00036132699
13.44071 -0.00035780420000000005
13.44171 -0.00035426665
13.44271 -0.0003507145
13.44371 -0.00034714792
13.44471 -0.0003435671
13.44571 -0.00033997226
13.44671 -0.00033636363
13.44771 -0.00033274148
13.44871 -0.00032910605
13.44971 -0.00032545760999999997
13.45071 -0.00032179645999999996
13.45171 -0.00031812287
13.45271 -0.00031443715
13.45371 -0.00031073955
13.45471 -0.00030703036
13.45571 -0.00030330982
13.45671 -0.00029957821
13.45771 -0.00029583573
13.45871 -0.00029208261
13.45971 -0.00028831905
13.46071 -0.00028454524
13.46171 -0.00028076131
13.46271 -0.00027696742
13.46371 -0.00027316373
13.46471 -0.00026935036
13.46571 -0.00026552741
13.46671 -0.00026169503
13.46771 -0.00025785332
13.46871 -0.00025400243
13.46971 -0.00025014249
13.47071 -0.00024627366
13.47171 -0.00024239611999999998
13.47271 -0.00023851003
13.47371 -0.00023461562
13.47471 -0.00023071314
13.47571 -0.00022680281
13.47671 -0.00022288489
13.47771 -0.00021895967
13.47871 -0.00021502744
13.47971 -0.00021108851
13.48071 -0.00020714317
13.48171 -0.00020319176
13.48271 -0.00019923457
13.48371 -0.0001952719
13.48471 -0.00019130402999999999
13.48571 -0.00018733125
13.48671 -0.00018335384
13.48771 -0.00017937202000000002
13.48871 -0.00017538605
13.48971 -0.00017139613
13.49071 -0.00016740245
13.49171 -0.00016340518
13.49271 -0.00015940451
13.49371 -0.00015540058
13.49471 -0.00015139354
13.49571 -0.00014738354000000002
13.49671 -0.00014337071000000001
13.49771 -0.0001393552
13.49871 -0.00013533718
13.49971 -0.0001313168
13.50071 -0.00012729425
13.50171 -0.00012326973999999999
13.50271 -0.00011924348
13.50371 -0.00011521569000000001
13.50471 -0.00011118665
13.50571 -0.00010715662
13.50671 -0.0001031259
13.50771 -9.9094802e-05
13.50871 -9.506363799999999e-05
13.50971 -9.1032734e-05
13.51071 -8.7002417e-05
13.51171 -8.297302000000001e-05
13.51271 -7.8944868e-05
13.51371 -7.4918273e-05
13.51471 -7.0893543e-05
13.51571 -6.6870962e-05
13.51671 -6.285080799999999e-05
13.51771 -5.8833330999999996e-05
13.51871 -5.481876399999999e-05
13.51971 -5.0807323999999996e-05
13.52071 -4.6799201e-05
13.52171 -4.2794576e-05
13.52271 -3.879361e-05
13.52371 -3.4796454e-05
13.52471 -3.0803255e-05
13.52571 -2.6814152000000004e-05
13.52671 -2.2829285e-05
13.52771 -1.8848799e-05
13.52871 -1.4872849000000002e-05
13.52971 -1.0901601e-05
13.53071 -6.935237499999999e-06
13.53171 -2.9739565e-06
13.53271 9.82023e-07
13.53371 4.9324626e-06
13.53471 8.8771053e-06
13.53571 1.2815673e-05
13.53671 1.6747873e-05
13.53771 2.06734e-05
13.53871 2.4591932e-05
13.53971 2.8503146e-05
13.54071 3.2406714e-05
13.54171 3.6302307999999995e-05
13.54271 4.0189605e-05
13.54371 4.4068292e-05
13.54471 4.7938073e-05
13.54571 5.1798662e-05
13.54671 5.5649787e-05
13.54771 5.9491208e-05
13.54871 6.3322693e-05
13.54971 6.7144038e-05
13.55071 7.0955048e-05
13.55171 7.4755559e-05
13.55271 7.8545406e-05
13.55371 8.2324442e-05
13.55471 8.6092524e-05
13.55571 8.9849516e-05
13.55671 9.3595276e-05
13.55771 9.7329655e-05
13.55871 0.0001010525
13.55971 0.00010476365
13.56071 0.00010846292
13.56171 0.0001121501
13.56271 0.00011582498
13.56371 0.00011948732999999999
13.56471 0.0001231369
13.56571 0.0001267734
13.56671 0.00013039655
13.56771 0.00013400607
13.56871 0.00013760165
13.56971 0.00014118298000000002
13.57071 0.00014474975
13.57171 0.00014830167
13.57271 0.00015183845
13.57371 0.00015535981
13.57471 0.00015886548
13.57571 0.00016235522
13.57671 0.00016582881000000001
13.57771 0.00016928605
13.57871 0.00017272675
13.57971 0.00017615076
13.58071 0.00017955795
13.58171 0.00018294818
13.58271 0.00018632134
13.58371 0.00018967733
13.58471 0.00019301604
13.58571 0.0001963374
13.58671 0.00019964127
13.58771 0.00020292757000000002
13.58871 0.00020619617999999997
13.58971 0.00020944694
13.59071 0.00021267969999999998
13.59171 0.00021589428
13.59271 0.0002190905
13.59371 0.00022226811
13.59471 0.00022542688000000001
13.59571 0.00022856655000000003
13.59671 0.00023168684
13.59771 0.00023478749
13.59871 0.0002378682
13.59971 0.00024092867
13.60071 0.00024396861
13.60171 0.00024698775
13.60271 0.00024998581
13.60371 0.00025296254000000003
13.60471 0.00025591769
13.60571 0.00025885104
13.60671 0.0002617624
13.60771 0.00026465160999999997
13.60871 0.00026751853999999997
13.60971 0.00027036303
13.61071 0.00027318500999999997
13.61171 0.00027598438999999997
13.61271 0.00027876109999999996
13.61371 0.00028151508
13.61471 0.00028424627
13.61571 0.00028695461
13.61671 0.00028964005
13.61771 0.00029230252
13.61871 0.00029494197
13.61971 0.00029755829
13.62071 0.00030015137
13.62171 0.00030272108
13.62271 0.00030526726
13.62371 0.00030778974
13.62471 0.00031028835
13.62571 0.00031276288
13.62671 0.00031521311
13.62771 0.00031763879999999997
13.62871 0.00032003973
13.62971 0.00032241564
13.63071 0.00032476635
13.63171 0.00032709161
13.63271 0.00032939122
13.63371 0.000331665
13.63471 0.00033391277
13.63571 0.00033613437
13.63671 0.00033832969
13.63771 0.00034049863
13.63871 0.0003426411
13.63971 0.00034475706
13.64071 0.00034684649
13.64171 0.00034890934
13.64271 0.00035094561
13.64371 0.00035295527
13.64471 0.00035493836000000003
13.64571 0.00035689486
13.64671 0.00035882476
13.64771 0.00036072801999999997
13.64871 0.00036260462
13.64971 0.00036445451
13.65071 0.0003662776
13.65171 0.00036807378
13.65271 0.00036984295
13.65371 0.00037158496999999997
13.65471 0.00037329968999999996
13.65571 0.00037498694
13.65671 0.00037664652
13.65771 0.00037827824000000003
13.65871 0.00037988193
13.65971 0.00038145738000000003
13.66071 0.00038300445
13.66171 0.00038452295
13.66271 0.0003860127
13.66371 0.00038747362000000007
13.66471 0.00038890562
13.66571 0.00039030860999999997
13.66671 0.00039168253
13.66771 0.00039302736000000003
13.66871 0.00039434311999999997
13.66971 0.00039562987999999994
13.67071 0.00039688766000000003
13.67171 0.00039811653
13.67271 0.00039931655999999997
13.67371 0.00040048785
13.67471 0.00040163045
13.67571 0.00040274448999999996
13.67671 0.00040383001999999996
13.67771 0.00040488708000000005
13.67871 0.00040591571999999996
13.67971 0.00040691593
13.68071 0.00040788777
13.68171 0.00040883115
13.68271 0.00040974604999999997
13.68371 0.00041063236
13.68471 0.00041149001
13.68571 0.00041231887999999996
13.68671 0.00041311882
13.68771 0.00041388971000000006
13.68871 0.0004146314
13.68971 0.00041534377
13.69071 0.00041602671000000004
13.69171 0.00041668008999999997
13.69271 0.00041730382000000003
13.69371 0.00041789784999999994
13.69471 0.00041846209999999996
13.69571 0.00041899661
13.69671 0.00041950137999999997
13.69771 0.00041997646
13.69871 0.00042042188
13.69971 0.0004208378
13.70071 0.00042122429
13.70171 0.00042158154000000004
13.70271 0.00042190964
13.70371 0.00042220881
13.70471 0.00042247916
13.70571 0.00042272086
13.70671 0.00042293404000000003
13.70771 0.00042311881
13.70871 0.00042327529
13.70971 0.00042340357
13.71071 0.00042350370999999997
13.71171 0.00042357569
13.71271 0.00042361958000000004
13.71371 0.00042363536
13.71471 0.00042362298999999996
13.71571 0.00042358242
13.71671 0.00042351357
13.71771 0.0004234164
13.71871 0.00042329084
13.71971 0.00042313686000000004
13.72071 0.00042295442
13.72171 0.00042274345999999995
13.72271 0.00042250398999999996
13.72371 0.00042223605
13.72471 0.00042193969
13.72571 0.000421615
13.72671 0.00042126208
13.72771 0.00042088109000000003
13.72871 0.00042047218
13.72971 0.00042003552999999997
13.73071 0.00041957136999999997
13.73171 0.00041907992
13.73271 0.00041856147
13.73371 0.00041801618
13.73471 0.00041744429000000003
13.73571 0.00041684607
13.73671 0.00041622166
13.73771 0.00041557123
13.73871 0.00041489497999999995
13.73971 0.00041419303
13.74071 0.00041346548
13.74171 0.00041271236999999996
13.74271 0.00041193375
13.74371 0.00041112961999999995
13.74471 0.00041030003000000004
13.74571 0.00040944492
13.74671 0.0004085643
13.74771 0.00040765813000000006
13.74871 0.00040672639
13.74971 0.00040576906
13.75071 0.00040478617000000005
13.75171 0.00040377772
13.75271 0.00040274376
13.75371 0.00040168443000000004
13.75471 0.00040059981
13.75571 0.00039949009
13.75671 0.00039835545
13.75771 0.00039719612
13.75871 0.00039601231999999997
13.75971 0.00039480437
13.76071 0.00039357259999999995
13.76171 0.00039231726999999994
13.76271 0.00039103875
13.76371 0.00038973731000000003
13.76471 0.00038841331
13.76571 0.00038706703000000004
13.76671 0.00038569879
13.76771 0.00038430881
13.76871 0.00038289731000000005
13.76971 0.00038146454
13.77071 0.00038001062
13.77171 0.00037853572
13.77271 0.0003770399
13.77371 0.00037552325
13.77471 0.00037398583999999997
13.77571 0.00037242769
13.77671 0.00037084883
13.77771 0.0003692493
13.77871 0.0003676291
13.77971 0.00036598829
13.78071 0.00036432691
13.78171 0.00036264505
13.78271 0.00036094284
13.78371 0.00035922039
13.78471 0.00035747789
13.78571 0.00035571554
13.78671 0.00035393360999999996
13.78771 0.00035213238
13.78871 0.00035031214
13.78971 0.00034847326
13.79071 0.00034661604999999997
13.79171 0.0003447409
13.79271 0.00034284817
13.79371 0.00034093824999999997
13.79471 0.00033901149
13.79571 0.00033706822
13.79671 0.00033510876
13.79771 0.00033313339999999997
13.79871 0.00033114240999999997
13.79971 0.00032913599000000004
13.80071 0.00032711434000000004
13.80171 0.00032507761999999997
13.80271 0.00032302598
13.80371 0.00032095949999999995
13.80471 0.00031887828
13.80571 0.00031678237
13.80671 0.00031467187
13.80771 0.00031254681
13.80871 0.00031040729
13.80971 0.0003082534
13.81071 0.00030608524
13.81171 0.00030390295
13.81271 0.00030170672
13.81371 0.00029949676
13.81471 0.00029727332
13.81571 0.00029503669
13.81671 0.00029278719000000003
13.81771 0.00029052517
13.81871 0.00028825102000000003
13.81971 0.00028596514
13.82071 0.00028366796
13.82171 0.00028135994
13.82271 0.00027904146
13.82371 0.00027671297
13.82471 0.00027437486
13.82571 0.0002720275
13.82671 0.00026967125
13.82771 0.00026730643
13.82871 0.00026493331
13.82971 0.00026255211
13.83071 0.00026016305
13.83171 0.00025776628
13.83271 0.00025536192
13.83371 0.00025295008
13.83471 0.00025053082000000003
13.83571 0.00024810424
13.83671 0.00024567037
[truncated: 217,522 more chars]
