# Supplementary material for: 2D Synthetic dataset of numerical simulations of long-period seismicity in a volcanic edifice and related sensitivity kernels
Source: Data Brief. 2021 Jan 25;34:106673. doi: 10.1016/j.dib.2020.106673 (PMC7841316; doi:10.1016/j.dib.2020.106673)
Supplement: Supplementary Data S1 — Supplementary Raw Research Data. This is open data under the CC BY license http://creativecommons.org/licenses/by/4.0/ [file mmc1.zip › Dataset/OUTPUT_SEISMOGRAMS/9000_3000/disp_Z_homo_16000_1580_SVF7e-1Hz.semd]

-1.714286 0.0
-1.713286 0.0
-1.712286 0.0
-1.711286 0.0
-1.710286 0.0
-1.709286 0.0
-1.708286 0.0
-1.707286 0.0
-1.706286 0.0
-1.705286 0.0
-1.704286 0.0
-1.703286 0.0
-1.702286 0.0
-1.701286 0.0
-1.700286 0.0
-1.699286 0.0
-1.698286 0.0
-1.697286 0.0
-1.696286 0.0
-1.695286 0.0
-1.694286 0.0
-1.693286 0.0
-1.692286 0.0
-1.691286 0.0
-1.690286 0.0
-1.689286 0.0
-1.688286 0.0
-1.687286 0.0
-1.686286 0.0
-1.685286 0.0
-1.684286 0.0
-1.683286 0.0
-1.682286 0.0
-1.681286 0.0
-1.680286 0.0
-1.679286 0.0
-1.678286 0.0
-1.677286 0.0
-1.676286 0.0
-1.675286 0.0
-1.674286 0.0
-1.673286 0.0
-1.672286 0.0
-1.671286 0.0
-1.670286 0.0
-1.669286 0.0
-1.668286 0.0
-1.667286 0.0
-1.666286 0.0
-1.665286 0.0
-1.664286 0.0
-1.663286 0.0
-1.662286 0.0
-1.661286 0.0
-1.660286 0.0
-1.659286 0.0
-1.658286 0.0
-1.657286 0.0
-1.656286 0.0
-1.655286 0.0
-1.654286 0.0
-1.653286 0.0
-1.652286 0.0
-1.651286 0.0
-1.650286 0.0
-1.649286 0.0
-1.648286 0.0
-1.647286 0.0
-1.646286 0.0
-1.645286 0.0
-1.644286 0.0
-1.643286 0.0
-1.642286 0.0
-1.641286 0.0
-1.640286 0.0
-1.639286 0.0
-1.638286 0.0
-1.637286 0.0
-1.636286 0.0
-1.635286 0.0
-1.634286 0.0
-1.633286 0.0
-1.632286 0.0
-1.631286 0.0
-1.630286 0.0
-1.629286 0.0
-1.628286 0.0
-1.627286 0.0
-1.626286 0.0
-1.625286 0.0
-1.624286 0.0
-1.623286 0.0
-1.622286 0.0
-1.621286 0.0
-1.620286 0.0
-1.619286 0.0
-1.618286 0.0
-1.617286 0.0
-1.616286 0.0
-1.615286 0.0
-1.614286 0.0
-1.613286 0.0
-1.612286 0.0
-1.611286 0.0
-1.610286 0.0
-1.609286 0.0
-1.608286 0.0
-1.607286 0.0
-1.606286 0.0
-1.605286 0.0
-1.604286 0.0
-1.603286 0.0
-1.602286 0.0
-1.601286 0.0
-1.600286 0.0
-1.599286 0.0
-1.598286 0.0
-1.597286 0.0
-1.596286 0.0
-1.595286 0.0
-1.594286 0.0
-1.593286 0.0
-1.592286 0.0
-1.591286 0.0
-1.590286 0.0
-1.589286 0.0
-1.588286 0.0
-1.587286 0.0
-1.586286 0.0
-1.585286 0.0
-1.584286 0.0
-1.583286 0.0
-1.582286 0.0
-1.581286 0.0
-1.580286 0.0
-1.579286 0.0
-1.578286 0.0
-1.577286 0.0
-1.576286 0.0
-1.575286 0.0
-1.574286 0.0
-1.573286 0.0
-1.572286 0.0
-1.571286 0.0
-1.570286 0.0
-1.569286 0.0
-1.568286 0.0
-1.567286 0.0
-1.566286 0.0
-1.565286 0.0
-1.564286 0.0
-1.563286 0.0
-1.562286 0.0
-1.561286 0.0
-1.560286 0.0
-1.559286 0.0
-1.558286 0.0
-1.557286 0.0
-1.556286 0.0
-1.555286 0.0
-1.554286 0.0
-1.553286 0.0
-1.552286 0.0
-1.551286 0.0
-1.550286 0.0
-1.549286 0.0
-1.548286 0.0
-1.547286 0.0
-1.546286 0.0
-1.545286 0.0
-1.544286 0.0
-1.543286 0.0
-1.542286 0.0
-1.541286 0.0
-1.540286 0.0
-1.539286 0.0
-1.538286 0.0
-1.537286 0.0
-1.536286 0.0
-1.535286 0.0
-1.534286 0.0
-1.533286 0.0
-1.532286 0.0
-1.531286 0.0
-1.530286 0.0
-1.529286 0.0
-1.528286 0.0
-1.527286 0.0
-1.526286 0.0
-1.525286 0.0
-1.524286 0.0
-1.523286 0.0
-1.522286 0.0
-1.521286 0.0
-1.520286 0.0
-1.519286 0.0
-1.518286 0.0
-1.517286 0.0
-1.516286 0.0
-1.515286 0.0
-1.514286 0.0
-1.513286 0.0
-1.512286 0.0
-1.511286 0.0
-1.510286 0.0
-1.509286 0.0
-1.508286 0.0
-1.507286 0.0
-1.506286 0.0
-1.505286 0.0
-1.504286 0.0
-1.503286 -1.422073e-36
-1.502286 -3.3318814e-36
-1.501286 -1.2244008000000001e-36
-1.500286 3.9582461e-36
-1.499286 8.7224843e-36
-1.498286 1.3214870000000002e-35
-1.497286 1.01422e-35
-1.496286 -1.6242043e-36
-1.495286 -1.3507348e-35
-1.494286 -1.8450095999999998e-35
-1.493286 -1.1897384e-35
-1.492286 3.7790957e-36
-1.491286 1.8259367000000002e-35
-1.490286 2.7505289e-35
-1.489286 3.2445317e-35
-1.488286 2.7453401000000003e-35
-1.487286 1.7574072e-35
-1.486286 1.1434478999999999e-35
-1.485286 1.4448666e-35
-1.484286 2.2705719e-35
-1.483286 2.5831747e-35
-1.482286 1.5012971e-35
-1.481286 -1.2647423e-35
-1.480286 -5.0509725e-35
-1.479286 -8.390231699999999e-35
-1.478286 -1.0651155999999999e-34
-1.477286 -1.1352222e-34
-1.476286 -1.1232716e-34
-1.475286 -1.1116624e-34
-1.474286 -1.1332279000000001e-34
-1.473286 -1.1123271e-34
-1.472286 -9.0777863e-35
-1.471286 -3.9389818e-35
-1.470286 4.7166289000000005e-35
-1.469286 1.6294620999999999e-34
-1.468286 2.9566845e-34
-1.467286 4.341749100000001e-34
-1.466286 5.7114985e-34
-1.465286 7.042969e-34
-1.464286 8.290255e-34
-1.463286 9.3178418e-34
-1.462286 9.8605831e-34
-1.461286 9.5795945e-34
-1.460286 8.148263e-34
-1.459286 5.3533834e-34
-1.458286 1.1477731e-34
-1.457286 -4.357905e-34
-1.456286 -1.0940760999999999e-33
-1.455286 -1.8292575e-33
-1.454286 -2.5997762000000004e-33
-1.453286 -3.3466473e-33
-1.452286 -3.9881676000000003e-33
-1.451286 -4.421267e-33
-1.450286 -4.5328588999999996e-33
-1.449286 -4.2170705e-33
-1.448286 -3.3953813e-33
-1.447286 -2.03178e-33
-1.446286 -1.4222838e-34
-1.445286 2.1998123e-33
-1.444286 4.8581e-33
-1.443286 7.6270769e-33
-1.442286 1.0227546000000001e-32
-1.441286 1.2311232e-32
-1.440286 1.3480847e-32
-1.439286 1.3328354000000002e-32
-1.438286 1.1488281000000001e-32
-1.437286 7.6987017e-33
-1.436286 1.8619251e-33
-1.435286 -5.9004622e-33
-1.434286 -1.5202263e-32
-1.433286 -2.5359511e-32
-1.432286 -3.5375986000000003e-32
-1.431286 -4.3957611e-32
-1.430286 -4.9568099e-32
-1.429286 -5.0535544e-32
-1.428286 -4.5212713e-32
-1.427286 -3.218434e-32
-1.426286 -1.0506395e-32
-1.425286 2.0043470999999999e-32
-1.424286 5.872823e-32
-1.423286 1.0365292e-31
-1.422286 1.5163523e-31
-1.421286 1.9817905e-31
-1.420286 2.3758724e-31
-1.419286 2.6324524e-31
-1.418286 2.6809568e-31
-1.417286 2.4530393999999998e-31
-1.416286 1.8908879e-31
-1.415286 9.5665459e-32
-1.414286 -3.5777210999999996e-32
-1.413286 -2.0216554e-31
-1.412286 -3.9581374e-31
-1.411286 -6.0400992e-31
-1.410286 -8.0904633e-31
-1.409286 -9.8881299e-31
-1.408286 -1.1180414e-30
-1.407286 -1.1702333000000001e-30
-1.406286 -1.1202348e-30
-1.405286 -9.4733325e-31
-1.404286 -6.3865754e-31
-1.403286 -1.9257841000000002e-31
-1.402286 3.7827283e-31
-1.401286 1.0448004e-30
-1.400286 1.7605045e-30
-1.399286 2.4622329e-30
-1.398286 3.0729659000000004e-30
-1.397286 3.5068375999999994e-30
-1.396286 3.6763953e-30
-1.395286 3.5018453e-30
-1.394286 2.921747e-30
-1.393286 1.9043213e-30
-1.392286 4.5826574000000005e-31
-1.391286 -1.3582467e-30
-1.390286 -3.4318369e-30
-1.389286 -5.5929004000000006e-30
-1.388286 -7.6205824e-30
-1.387286 -9.254663499999999e-30
-1.386286 -1.0214761e-29
-1.385286 -1.0226494999999999e-29
-1.384286 -9.053445300000001e-30
-1.383286 -6.532748700000001e-30
-1.382286 -2.6112958000000002e-30
-1.381286 2.621358e-30
-1.380286 8.9078069e-30
-1.379286 1.5810003e-29
-1.378286 2.2713259e-29
-1.377286 2.885064e-29
-1.376286 3.3349953e-29
-1.375286 3.5303495e-29
-1.374286 3.3858293e-29
-1.373286 2.8321728000000003e-29
-1.372286 1.8274524e-29
-1.371286 3.6804417e-30
-1.370286 -1.5020102e-29
-1.369286 -3.6846388e-29
-1.368286 -6.0257481e-29
-1.367286 -8.3188146e-29
-1.366286 -1.0314915e-28
-1.365286 -1.1739554000000001e-28
-1.364286 -1.2315969e-28
-1.363286 -1.1793829e-28
-1.362286 -9.981408400000001e-29
-1.361286 -6.7785427e-29
-1.360286 -2.2069976999999998e-29
-1.359286 3.5655534e-29
-1.358286 1.0211864000000001e-28
-1.357286 1.7245409e-28
-1.356286 2.4037562e-28
-1.355286 2.9853392e-28
-1.354286 3.3906150999999996e-28
-1.353286 3.5428602000000003e-28
-1.352286 3.3757140000000003e-28
-1.351286 2.8422425e-28
-1.350286 1.9238347e-28
-1.349286 6.3795183e-29
-1.348286 -9.5632183e-29
-1.347286 -2.7559644e-28
-1.346286 -4.615844700000001e-28
-1.345286 -6.3553484e-28
-1.344286 -7.7700831e-28
-1.343286 -8.6484554e-28
-1.342286 -8.7923712e-28
-1.341286 -8.0407011e-28
-1.340286 -6.2935983e-28
-1.339286 -3.535287e-28
-1.338286 1.4739724999999998e-29
-1.337286 4.5535108e-28
-1.336286 9.3661599e-28
-1.335286 1.4162428e-27
-1.334286 1.8436352999999998e-27
-1.333286 2.1635099999999998e-27
-1.332286 2.3207129e-27
-1.331286 2.2659639e-27
-1.330286 1.9621051e-27
-1.329286 1.3903034e-27
-1.328286 5.5554427e-28
-1.327286 -5.0928291e-28
-1.326286 -1.741403e-27
-1.325286 -3.0488753e-27
-1.324286 -4.3144456999999994e-27
-1.323286 -5.402712e-27
-1.322286 -6.1704749e-27
-1.321286 -6.4797943e-27
-1.320286 -6.212901899999999e-27
-1.319286 -5.2877749e-27
-1.318286 -3.6729085e-27
-1.317286 -1.3996342e-27
-1.316286 1.4297067e-27
-1.315286 4.6392956000000004e-27
-1.314286 7.984328400000001e-27
-1.313286 1.1163234e-26
-1.312286 1.3837730999999998e-26
-1.311286 1.5660066e-26
-1.310286 1.6305941000000002e-26
-1.309286 1.5510787e-26
-1.308286 1.3106331999999998e-26
-1.307286 9.0538382e-27
-1.306286 3.4701051e-27
-1.305286 -3.3575916e-27
-1.304286 -1.0971018e-26
-1.303286 -1.875745e-26
-1.302286 -2.5984327e-26
-1.301286 -3.1851675e-26
-1.300286 -3.5560084e-26
-1.299286 -3.6390022999999996e-26
-1.298286 -3.3786473e-26
-1.297286 -2.74413e-26
-1.296286 -1.7364765e-26
-1.295286 -3.9372439e-27
-1.294286 1.2067300000000001e-26
-1.293286 2.9493072e-26
-1.292286 4.6854e-26
-1.291286 6.2426453e-26
-1.290286 7.4380512e-26
-1.289286 8.094301300000001e-26
-1.288286 8.058114e-26
-1.287286 7.2191746e-26
-1.286286 5.5278388e-26
-1.285286 3.0096789e-26
-1.284286 -2.2506982e-27
-1.283286 -3.9788771e-26
-1.282286 -7.9724178e-26
-1.281286 -1.185891e-25
-1.280286 -1.5247234e-25
-1.279286 -1.7732909e-25
-1.278286 -1.8935086e-25
-1.277286 -1.8536860000000002e-25
-1.276286 -1.6325483999999998e-25
-1.275286 -1.2228586e-25
-1.274286 -6.3422698e-26
-1.273286 1.0527777e-26
-1.272286 9.4904984e-26
-1.271286 1.8336312999999999e-25
-1.270286 2.6822563e-25
-1.269286 3.4101852e-25
-1.268286 3.9315795e-25
-1.267286 4.1674817e-25
-1.266286 4.054299e-25
-1.265286 3.5520557999999997e-25
-1.264286 2.6515928e-25
-1.263286 1.3798795e-25
-1.262286 -1.9734153e-26
-1.261286 -1.9762097999999999e-25
-1.260286 -3.8191114e-25
-1.259286 -5.5628665e-25
-1.258286 -7.0305048e-25
-1.257286 -8.0460215e-25
-1.256286 -8.4511231e-25
-1.255286 -8.1226581e-25
-1.254286 -6.989168200000001e-25
-1.253286 -5.0448598999999995e-25
-1.252286 -2.3593087e-25
-1.251286 9.186162900000001e-26
-1.250286 4.5637795e-25
-1.249286 8.285425299999999e-25
-1.248286 1.174547e-24
-1.247286 1.4583749e-24
-1.246286 1.6448756e-24
-1.245286 1.7031729e-24
-1.244286 1.6101276999999999e-24
-1.243286 1.3535382999999999e-24
-1.242286 9.3474247e-25
-1.241286 3.7029817e-25
-1.240286 -3.0753276e-25
-1.239286 -1.0516992e-24
-1.238286 -1.8027667e-24
-1.237286 -2.4927823e-24
-1.236286 -3.050424e-24
-1.235286 -3.4071250999999995e-24
-1.234286 -3.5037232e-24
-1.233286 -3.2970944e-24
-1.232286 -2.7661555999999998e-24
-1.231286 -1.9166069000000003e-24
-1.230286 -7.838212100000001e-25
-1.229286 5.6661664e-25
-1.228286 2.0410605999999998e-24
-1.227286 3.5227849999999994e-24
-1.226286 4.879697e-24
-1.225286 5.9744128e-24
-1.224286 6.6760762e-24
-1.223286 6.873057899999999e-24
-1.222286 6.4854830999999994e-24
-1.221286 5.4764271e-24
-1.220286 3.8605845e-24
-1.219286 1.7093151999999998e-24
-1.218286 -8.488557e-25
-1.217286 -3.6328881e-24
-1.216286 -6.4192416e-24
-1.215286 -8.9570004e-24
-1.214286 -1.0987350000000001e-23
-1.213286 -1.2266156e-23
-1.212286 -1.2587947e-23
-1.211286 -1.1809281e-23
-1.210286 -9.869265000000001e-24
-1.209286 -6.8050248e-24
-1.208286 -2.7600838e-24
-1.207286 2.0159500999999997e-24
-1.206286 7.1773856e-24
-1.205286 1.2302367000000002e-23
-1.204286 1.6922045e-23
-1.203286 2.0557414000000002e-23
-1.202286 2.2761351e-23
-1.201286 2.3162659999999999e-23
-1.200286 2.1508311999999998e-23
-1.199286 1.7699942000000002e-23
-1.198286 1.1820606000000001e-23
-1.197286 4.14834e-24
-1.196286 -4.8461658e-24
-1.195286 -1.4519363e-23
-1.194286 -2.4092258000000003e-23
-1.193286 -3.2704077999999996e-23
-1.192286 -3.9479215e-23
-1.191286 -4.3603014e-23
-1.190286 -4.4400642e-23
-1.189286 -4.1412451e-23
-1.188286 -3.4458729e-23
-1.187286 -2.3687033e-23
-1.186286 -9.5959598e-24
-1.185286 6.969362399999999e-24
-1.184286 2.4852796999999998e-23
-1.183286 4.2654054e-23
-1.182286 5.882445500000001e-23
-1.181286 7.1786392e-23
-1.180286 8.0068489e-23
-1.179286 8.2446304e-23
-1.178286 7.8076645e-23
-1.177286 6.6612943e-23
-1.176286 4.8289272e-23
-1.175286 2.3962135999999998e-23
-1.174286 -4.8982743e-24
-1.173286 -3.6272098e-23
-1.172286 -6.7709317e-23
-1.171286 -9.650004299999999e-23
-1.170286 -1.1988570999999998e-22
-1.169286 -1.3529674000000001e-22
-1.168286 -1.4059818e-22
-1.167286 -1.3432208e-22
-1.166286 -1.1586491e-22
-1.165286 -8.5628504e-23
-1.164286 -4.5086527000000003e-23
-1.163286 3.236957e-24
-1.162286 5.588371e-23
-1.161286 1.0867142000000002e-22
-1.160286 1.5698837e-22
-1.159286 1.9615512e-22
-1.158286 2.218279e-22
-1.157286 2.3041252e-22
-1.156286 2.1945367e-22
-1.155286 1.8796321000000002e-22
-1.154286 1.3665295e-22
-1.153286 6.8042532e-23
-1.152286 -1.3579413e-23
-1.151286 -1.0235156e-22
-1.150286 -1.9119238999999998e-22
-1.149286 -2.722938e-22
-1.148286 -3.3772725e-22
-1.147286 -3.8012127e-22
-1.146286 -3.9335881999999997e-22
-1.145286 -3.7323656000000005e-22
-1.144286 -3.1802464e-22
-1.143286 -2.2886882e-22
-1.142286 -1.0998382e-22
-1.141286 3.140012e-23
-1.140286 1.8535782e-22
-1.139286 3.3985642e-22
-1.138286 4.8158499e-22
-1.137286 5.969783399999999e-22
-1.136286 6.7336567e-22
-1.135286 7.0015547e-22
-1.134286 6.699567700000001e-22
-1.133286 5.7953315e-22
-1.132286 4.304883e-22
-1.131286 2.2959838e-22
-1.130286 -1.127191e-23
-1.129286 -2.7570146e-22
-1.128286 -5.436883e-22
-1.127286 -7.9302443e-22
-1.126286 -1.0009872e-21
-1.125286 -1.1462283e-21
-1.124286 -1.2107159e-21
-1.123286 -1.1815658e-21
-1.122286 -1.0525957999999999e-21
-1.121286 -8.2544591e-22
-1.120286 -5.1013162e-22
-1.119286 -1.2493452e-22
-1.118286 3.0441549e-22
-1.117286 7.4625792e-22
-1.116286 1.1651494e-21
-1.115286 1.5245141000000001e-21
-1.114286 1.789616e-21
-1.113286 1.9306309e-21
-1.112286 1.9255688e-21
-1.111286 1.7627884e-21
-1.110286 1.4428582e-21
-1.109286 9.7954886e-22
-1.108286 3.9980125e-22
-1.107286 -2.5742131000000003e-22
-1.106286 -9.433954400000001e-22
-1.105286 -1.6029248e-21
-1.104286 -2.1784642e-21
-1.103286 -2.6148038e-21
-1.102286 -2.8639665e-21
-1.101286 -2.8899146e-21
-1.100286 -2.6726487999999996e-21
-1.099286 -2.2112870999999997e-21
-1.098286 -1.5257709e-21
-1.097286 -6.5692455e-22
-1.096286 3.352806e-22
-1.095286 1.3752637e-21
-1.094286 2.3770249e-21
-1.093286 3.2506771e-21
-1.092286 3.9098673e-21
-1.091286 4.2795148999999995e-21
-1.090286 4.3032223999999996e-21
-1.089286 3.9496893e-21
-1.088286 3.2174932e-21
-1.087286 2.1376938999999997e-21
-1.086286 7.7386521e-22
-1.085286 -7.8065297e-22
-1.084286 -2.4082603999999998e-21
-1.083286 -3.9751077e-21
-1.082286 -5.3411228999999995e-21
-1.081286 -6.371363200000001e-21
-1.080286 -6.9478432e-21
-1.079286 -6.9808738e-21
-1.078286 -6.4189454e-21
-1.077286 -5.2562055e-21
-1.076286 -3.5367358e-21
-1.075286 -1.3550160000000001e-21
-1.074286 1.147759e-21
-1.073286 3.7915391e-21
-1.072286 6.369140500000001e-21
-1.071286 8.6611803e-21
-1.070286 1.0453257e-20
-1.069286 1.1554145e-20
-1.068286 1.181359e-20
-1.067286 1.1138167e-20
-1.066286 9.5037689e-21
-1.065286 6.9633453e-21
-1.064286 3.6488733e-21
-1.063286 -2.3310541999999997e-22
-1.062286 -4.4125556e-21
-1.061286 -8.5732431e-21
-1.060286 -1.2375312e-20
-1.059286 -1.5481665e-20
-1.058286 -1.7586238e-20
-1.057286 -1.8441874000000002e-20
-1.056286 -1.7885453e-20
-1.055286 -1.5857873e-20
-1.054286 -1.2416817e-20
-1.053286 -7.740685600000001e-21
-1.052286 -2.1226866e-21
-1.051286 4.0451045000000006e-21
-1.050286 1.029709e-20
-1.049286 1.6127412000000002e-20
-1.048286 2.1028891999999998e-20
-1.047286 2.4534776e-20
-1.046286 2.6259996e-20
-1.045286 2.5938514e-20
-1.044286 2.345343e-20
-1.043286 1.8856896e-20
-1.042286 1.2377571e-20
-1.041286 4.4142176000000004e-21
-1.040286 -4.4849393e-21
-1.039286 -1.3656359e-20
-1.038286 -2.2366966e-20
-1.037286 -2.9868667e-20
-1.036286 -3.5457851e-20
-1.035286 -3.8535419e-20
-1.034286 -3.8662588e-20
-1.033286 -3.560771e-20
-1.032286 -2.9379682e-20
-1.031286 -2.0244322e-20
-1.030286 -8.7211318e-21
-1.029286 4.4407434999999996e-21
-1.028286 1.8306922e-20
-1.027286 3.182045e-20
-1.026286 4.3878921999999997e-20
-1.025286 5.3420741999999995e-20
-1.024286 5.951408e-20
-1.023286 6.144126300000001e-20
-1.022286 5.8771223e-20
-1.021286 5.1413147e-20
-1.020286 3.9645405e-20
-1.019286 2.4115705e-20
-1.018286 5.8105544000000005e-21
-1.017286 -1.4005389e-20
-1.016286 -3.3876824999999996e-20
-1.015286 -5.226641e-20
-1.014286 -6.7676481e-20
-1.013286 -7.8774378e-20
-1.012286 -8.451095400000001e-20
-1.011286 -8.422187000000001e-20
-1.010286 -7.7702229e-20
-1.009286 -6.5246814e-20
-1.008286 -4.7650743e-20
-1.007286 -2.6168314e-20
-1.006286 -2.4312649e-21
-1.005286 2.1668973999999997e-20
-1.004286 4.4127329000000003e-20
-1.003286 6.2988955e-20
-1.002286 7.6518564e-20
-1.001286 8.336157e-20
-1.000286 8.2683533e-20
-0.9992857 7.4274978e-20
-0.9982857 5.8610921e-20
-0.9972857 3.6856977e-20
-0.9962857 1.0817833e-20
-0.9952857 -1.7172093e-20
-0.9942857 -4.4411238e-20
-0.9932857 -6.8037645e-20
-0.9922857 -8.5266519e-20
-0.9912857 -9.36415e-20
-0.9902857 -9.128022899999999e-20
-0.9892857 -7.7093238e-20
-0.9882857 -5.0955861e-20
-0.9872857 -1.3814714e-20
-0.9862857 3.2285759000000005e-20
-0.9852857 8.426591e-20
-0.9842857 1.3816499e-19
-0.9832857 1.8938201000000001e-19
-0.9822857 2.3299051e-19
-0.9812857 2.6410756e-19
-0.9802857 2.7829145000000004e-19
-0.9792857 2.7193777e-19
-0.9782857 2.4264249e-19
-0.9772857 1.8950043e-19
-0.9762857 1.1331147e-19
-0.9752857 1.6672391e-20
-0.9742857 -9.605961000000001e-20
-0.9732857 -2.189368e-19
-0.9722857 -3.4471846999999996e-19
-0.9712857 -4.652812599999999e-19
-0.9702857 -5.7211749e-19
-0.9692857 -6.5688997e-19
-0.9682857 -7.1200621e-19
-0.9672857 -7.3117217e-19
-0.9662857 -7.098864000000001e-19
-0.9652857 -6.458379e-19
-0.9642857 -5.3917692e-19
-0.9632857 -3.9263504999999996e-19
-0.9622857 -2.1148169000000002e-19
-0.9612857 -3.3133521e-21
-0.9602857 2.2231499e-19
-0.9592857 4.5439733e-19
-0.9582857 6.8109292e-19
-0.9572857 8.9041275e-19
-0.9562857 1.0709314e-18
-0.9552857 1.2124747e-18
-0.9542857 1.3067362e-18
-0.9532857 1.3477742000000001e-18
-0.9522857 1.3323545e-18
-0.9512857 1.2601092e-18
-0.9502857 1.1334997e-18
-0.9492857 9.575857999999999e-19
-0.9482857 7.3961821e-19
-0.9472857 4.884900999999999e-19
-0.9462857 2.1409419000000002e-19
-0.9452857 -7.3357561e-20
-0.9442857 -3.6399053e-19
-0.9432857 -6.4883958e-19
-0.9422857 -9.2028383e-19
-0.9412857 -1.1723031e-18
-0.9402857 -1.4005336e-18
-0.9392857 -1.6021172e-18
-0.9382857 -1.7753648e-18
-0.9372857 -1.9192695e-18
-0.9362857 -2.0329245999999998e-18
-0.9352857 -2.1149142e-18
-0.9342857 -2.1627518e-18
-0.9332857 -2.1724369999999997e-18
-0.9322857 -2.1382023e-18
-0.9312857 -2.0524990999999998e-18
-0.9302857 -1.9062623e-18
-0.9292857 -1.689462e-18
-0.9282857 -1.3919343000000001e-18
-0.9272857 -1.0044542e-18
-0.9262857 -5.1998884e-19
-0.9252857 6.4949274e-20
-0.9242857 7.4894734e-19
-0.9232857 1.5244477000000001e-18
-0.9222857 2.3767288e-18
-0.9212857 3.2832271999999996e-18
-0.9202857 4.2133016e-18
-0.9192857 5.1285301000000005e-18
-0.9182857 5.9835971000000006e-18
-0.9172857 6.727797299999999e-18
-0.9162857 7.307145499999999e-18
-0.9152857 7.667030499999999e-18
-0.9142857 7.7553133e-18
-0.9132857 7.525722200000001e-18
-0.9122857 6.9413591e-18
-0.9112857 5.9780989e-18
-0.9102857 4.6276568000000006e-18
-0.9092857 2.9000917e-18
-0.9082857 8.255311000000001e-19
-0.9072857 -1.5450671e-18
-0.9062857 -4.1402422e-18
-0.9052857 -6.869524300000001e-18
-0.9042857 -9.626094700000001e-18
-0.9032857 -1.2290548e-17
-0.9022857 -1.4735611e-17
-0.9012857 -1.6831618e-17
-0.9002857 -1.8452494e-17
-0.8992857 -1.9481957e-17
-0.8982857 -1.9819635e-17
-0.8972857 -1.9386803e-17
-0.8962857 -1.8131423000000002e-17
-0.8952857 -1.603226e-17
-0.8942857 -1.3101825e-17
-0.8932857 -9.3880075e-18
-0.8922857 -4.9742596999999996e-18
-0.8912857 2.1702871000000002e-20
-0.8902857 5.4506763e-18
-0.8892857 1.1136147999999999e-17
-0.8882857 1.6879737e-17
-0.8872857 2.246773e-17
-0.8862857 2.7678453e-17
-0.8852857 3.2290218e-17
-0.8842857 3.6089544e-17
-0.8832857 3.8879332e-17
-0.8822857 4.0486686e-17
-0.8812857 4.0770086e-17
-0.8802857 3.962565e-17
-0.8792857 3.6992299999999997e-17
-0.8782857 3.2855619e-17
-0.8772857 2.7250387e-17
-0.8762857 2.0261675e-17
-0.8752857 1.2024585000000001e-17
-0.8742857 2.7226397999999997e-18
-0.8732857 -7.4150803e-18
-0.8722857 -1.8117989e-17
-0.8712857 -2.9079152e-17
-0.8702857 -3.9961506e-17
-0.8692857 -5.0405114e-17
-0.8682857 -6.003544499999999e-17
-0.8672857 -6.847264100000001e-17
-0.8662857 -7.5341813e-17
-0.8652857 -8.0284258e-17
-0.8642857 -8.2969519e-17
-0.8632857 -8.3108082e-17
-0.8622857 -8.046448e-17
-0.8612857 -7.4870366e-17
-0.8602857 -6.6237191e-17
-0.8592857 -5.4567844000000003e-17
-0.8582857 -3.9966738e-17
-0.8572857 -2.2647668e-17
-0.8562857 -2.9388001999999998e-18
-0.8552857 1.8715801e-17
-0.8542857 4.1758673e-17
-0.8532857 6.552590800000001e-17
-0.8522857 8.9258971e-17
-0.8512857 1.1212145e-16
-0.8502857 1.3322082e-16
-0.8492857 1.5163502000000002e-16
-0.8482857 1.6644334e-16
-0.8472857 1.7676107000000002e-16
-0.8462857 1.8177683e-16
-0.8452857 1.8079139e-16
-0.8442857 1.7325672e-16
-0.8432857 1.5881346e-16
-0.8422857 1.3732489000000001e-16
-0.8412857 1.0890571999999999e-16
-0.8402857 7.3943681e-17
-0.8392857 3.3112141e-17
-0.8382857 -1.2627797000000001e-17
-0.8372857 -6.2036959e-17
-0.8362857 -1.136203e-16
-0.8352857 -1.6566190000000002e-16
-0.8342857 -2.1627229e-16
-0.8332857 -2.6344724000000002e-16
-0.8322857 -3.0513655e-16
-0.8312857 -3.3932036e-16
-0.8302857 -3.6409083e-16
-0.8292857 -3.7773567e-16
-0.8282857 -3.7882068e-16
-0.8272857 -3.6626762999999997e-16
-0.8262857 -3.3942364e-16
-0.8252857 -2.9811957e-16
-0.8242857 -2.4271357e-16
-0.8232857 -1.7411749e-16
-0.8222857 -9.380380099999999e-17
-0.8212857 -3.7914534e-18
-0.8202857 9.3390211e-17
-0.8192857 1.9475942999999999e-16
-0.8182857 2.9696127e-16
-0.8172857 3.9636630000000004e-16
-0.8162857 4.8918605e-16
-0.8152857 5.7160215e-16
-0.8142857 6.3990461e-16
-0.8132857 6.906349299999999e-16
-0.8122857 7.2072851000000005e-16
-0.8112857 7.2765077e-16
-0.8102857 7.0952186e-16
-0.8092857 6.6522535e-16
-0.8082857 5.9449462e-16
-0.8072857 4.979745999999999e-16
-0.8062857 3.7725478e-16
-0.8052857 2.3487099000000003e-16
-0.8042857 7.4274946e-17
-0.8032857 -1.0022864e-16
-0.8022857 -2.8357704e-16
-0.8012857 -4.7007483e-16
-0.8002857 -6.535468e-16
-0.7992857 -8.2751521e-16
-0.7982857 -9.8539702e-16
-0.7972857 -1.1207166e-15
-0.7962857 -1.2273272e-15
-0.7952857 -1.2996362e-15
-0.7942857 -1.3328261000000001e-15
-0.7932857 -1.3230661000000001e-15
-0.7922857 -1.2677046e-15
-0.7912857 -1.1654375e-15
-0.7902857 -1.016444e-15
-0.7892857 -8.2248363e-16
-0.7882857 -5.8694838e-16
-0.7872857 -3.1486537e-16
-0.7862857 -1.2846432999999999e-17
-0.7852857 3.110184e-16
-0.7842857 6.4732392e-16
-0.7832857 9.8556825e-16
-0.7822857 1.3144245e-15
-0.7812857 1.6220603000000001e-15
-0.7802857 1.8964997e-15
-0.7792857 2.1260166e-15
-0.7782857 2.2995533000000003e-15
-0.7772857 2.4071469000000002e-15
-0.7762857 2.4403555e-15
-0.7752857 2.3926664e-15
-0.7742857 2.259869e-15
-0.7732857 2.0403802999999998e-15
-0.7722857 1.7355027000000002e-15
-0.7712857 1.3496015e-15
-0.7702857 8.901872899999999e-16
-0.7692857 3.6789159999999996e-16
-0.7682857 -2.0367249999999998e-16
-0.7672857 -8.081691899999999e-16
-0.7662857 -1.426919e-15
-0.7652857 -2.0393939000000003e-15
-0.7642857 -2.6238192e-15
-0.7632857 -3.1578646e-15
-0.7622857 -3.6194102e-15
-0.7612857 -3.9873573e-15
-0.7602857 -4.2424634e-15
-0.7592857 -4.3681651e-15
-0.7582857 -4.3513595e-15
-0.7572857 -4.1831126000000006e-15
-0.7562857 -3.8592621e-15
-0.7552857 -3.380883e-15
-0.7542857 -2.7545938e-15
-0.7532857 -1.9926776e-15
-0.7522857 -1.113003e-15
-0.7512857 -1.3873829e-16
-0.7502857 9.0214849e-16
-0.7492857 1.9775933e-15
-0.7482857 3.0523325e-15
-0.7472857 4.0889695e-15
-0.7462857 5.0491793e-15
-0.7452857 5.8950191e-15
-0.7442857 6.5902988e-15
-0.7432857 7.101963600000001e-15
-0.7422857 7.401441400000001e-15
-0.7412857 7.4659013e-15
-0.7402857 7.279375299999999e-15
-0.7392857 6.8336904e-15
-0.7382857 6.129179399999999e-15
-0.7372857 5.1751215e-15
-0.7362857 3.9898987e-15
-0.7352857 2.6008377000000003e-15
-0.7342857 1.0437377999999999e-15
-0.7332857 -6.3791681e-16
-0.7322857 -2.3940453e-15
-0.7312857 -4.1693346999999994e-15
-0.7302857 -5.9048467e-15
-0.7292857 -7.539822099999999e-15
-0.7282857 -9.0136389e-15
-0.7272857 -1.0267854e-14
-0.7262857 -1.1248277e-14
-0.7252857 -1.1907006e-14
-0.7242857 -1.2204349999999999e-14
-0.7232857 -1.2110586999999998e-14
-0.7222857 -1.1607467e-14
-0.7212857 -1.0689423e-14
-0.7202857 -9.3644244e-15
-0.7192857 -7.654421e-15
-0.7182857 -5.5953627000000006e-15
-0.7172857 -3.2367475e-15
-0.7162857 -6.4070391e-16
-0.7152857 2.1193921e-15
-0.7142857 4.9607454e-15
-0.7132857 7.7933774e-15
-0.7122857 1.0522715e-14
-0.7112857 1.3052476000000001e-14
-0.7102857 1.5287761e-14
-0.7092857 1.7138278e-14
-0.7082857 1.8521589e-14
-0.7072857 1.9366278999999998e-14
-0.7062857 1.961494e-14
-0.7052857 1.9226859e-14
-0.7042857 1.8180298e-14
-0.7032857 1.6474281e-14
-0.7022857 1.4129783e-14
-0.7012857 1.1190254e-14
-0.7002857 7.721422e-15
-0.6992857 3.8103235e-15
-0.6982857 -4.3643402e-16
-0.6972857 -4.8951834e-15
-0.6962857 -9.4284329e-15
-0.6952857 -1.3888758e-14
-0.6942857 -1.8123259e-14
-0.6932857 -2.1978444e-14
-0.6922857 -2.5305419000000003e-14
-0.6912857 -2.7965187e-14
-0.6902857 -2.9833922000000005e-14
-0.6892857 -3.0807981e-14
-0.6882857 -3.0808499e-14
-0.6872857 -2.9785384e-14
-0.6862857 -2.7720498e-14
-0.6852857 -2.4629926000000002e-14
-0.6842857 -2.0565178e-14
-0.6832857 -1.5613226e-14
-0.6822857 -9.8953261e-15
-0.6812857 -3.5645972e-15
-0.6802857 3.1976103000000002e-15
-0.6792857 1.0186502e-14
-0.6782857 1.7179668000000002e-14
-0.6772857 2.39438e-14
-0.6762857 3.024211e-14
-0.6752857 3.5842206999999996e-14
-0.6742857 4.05242e-14
-0.6732857 4.4088748e-14
-0.6722857 4.6364757e-14
-0.6712857 4.7216475e-14
-0.6702857 4.6549679999999996e-14
-0.6692857 4.43167e-14
-0.6682857 4.0520094999999996e-14
-0.6672857 3.5214749e-14
-0.6662857 2.8508305e-14
-0.6652857 2.0559796000000002e-14
-0.6642857 1.1576515999999999e-14
-0.6632857 1.8091019e-15
-0.6622857 -8.4549988e-15
-0.6612857 -1.8899577e-14
-0.6602857 -2.9188975e-14
-0.6592857 -3.8978414999999997e-14
-0.6582857 -4.7925044999999993e-14
-0.6572857 -5.569933e-14
-0.6562857 -6.1996501e-14
-0.6552857 -6.6547572e-14
-0.6542857 -6.912963e-14
-0.6532857 -6.957502199999999e-14
-0.6522857 -6.777907399999999e-14
-0.6512857 -6.3706036e-14
-0.6502857 -5.7393004e-14
-0.6492857 -4.8951606000000003e-14
-0.6482857 -3.8567332e-14
-0.6472857 -2.6496416000000002e-14
-0.6462857 -1.3060302999999999e-14
-0.6452857 1.3622352e-15
-0.6442857 1.6345133e-14
-0.6432857 3.1426971e-14
-0.6422857 4.6124528e-14
-0.6412857 5.9947539e-14
-0.6402857 7.2414228e-14
-0.6392857 8.3067187e-14
-0.6382857 9.1489077e-14
-0.6372857 9.7317638e-14
-0.6362857 1.0025956e-13
-0.6352857 1.0010266e-13
-0.6342857 9.6725932e-14
-0.6332857 9.0107111e-14
-0.6322857 8.0327311e-14
-0.6312857 6.7572615e-14
-0.6302857 5.2132300000000003e-14
-0.6292857 3.4393723e-14
-0.6282857 1.4833802e-14
-0.6272857 -5.992721000000001e-15
-0.6262857 -2.7468024e-14
-0.6252857 -4.8928593999999994e-14
-0.6242857 -6.9684781e-14
-0.6232857 -8.9042041e-14
-0.6222857 -1.0632313000000001e-13
-0.6212857 -1.2089066e-13
-0.6202857 -1.321693e-13
-0.6192857 -1.3966684e-13
-0.6182857 -1.4299344e-13
-0.6172857 -1.4187828e-13
-0.6162857 -1.3618301e-13
-0.6152857 -1.2591147e-13
-0.6142857 -1.1121509999999999e-13
-0.6132857 -9.239382399999999e-14
-0.6122857 -6.9892119e-14
-0.6112857 -4.4290227999999997e-14
-0.6102857 -1.6290601999999998e-14
-0.6092857 1.3300166e-14
-0.6082857 4.359353e-14
-0.6072857 7.3644703e-14
-0.6062857 1.0248120000000001e-13
-0.6052857 1.2913336e-13
-0.6042857 1.5266585e-13
-0.6032857 1.7220929e-13
-0.6022857 1.8699084999999998e-13
-0.6012857 1.9636271000000001e-13
-0.6002857 1.9982767e-13
-0.5992857 1.9706056e-13
-0.5982857 1.8792489e-13
-0.5972857 1.7248374e-13
-0.5962857 1.5100475e-13
-0.5952857 1.2395846e-13
-0.5942857 9.201021399999999e-14
-0.5932857 5.6005278e-14
-0.5922857 1.6947811e-14
-0.5912857 -2.4026097000000002e-14
-0.5902857 -6.5680444e-14
-0.5892857 -1.0671563e-13
-0.5882857 -1.4580791e-13
-0.5872857 -1.81651e-13
-0.5862857 -2.1299825e-13
-0.5852857 -2.3870432e-13
-0.5842857 -2.57765e-13
-0.5832857 -2.6935368e-13
-0.5822857 -2.7285333e-13
-0.5812857 -2.6788268e-13
-0.5802857 -2.5431592e-13
-0.5792857 -2.322947e-13
-0.5782857 -2.022321e-13
-0.5772857 -1.648082e-13
-0.5762857 -1.2095691e-13
-0.5752857 -7.1844625e-14
-0.5742857 -1.8840743e-14
-0.5732857 3.6518984e-14
-0.5722857 9.257547100000001e-14
-0.5712857 1.4759451e-13
-0.5702857 1.9981871e-13
-0.5692857 2.4752194e-13
-0.5682857 2.8906416e-13
-0.5672857 3.2294558e-13
-0.5662857 3.4785792e-13
-0.5652857 3.6273130999999994e-13
-0.5642857 3.667753e-13
-0.5632857 3.5951233e-13
-0.5622857 3.4080275e-13
-0.5612857 3.1085972e-13
-0.5602857 2.7025395e-13
-0.5592857 2.1990729e-13
-0.5582857 1.6107512e-13
-0.5572857 9.5317909e-14
-0.5562857 2.4462213999999996e-14
-0.5552857 -4.9447825e-14
-0.5542857 -1.2420734e-13
-0.5532857 -1.9751445e-13
-0.5522857 -2.6703893e-13
-0.5512857 -3.3049415e-13
-0.5502857 -3.8570975e-13
-0.5492857 -4.3070317e-13
-0.5482857 -4.6374749e-13
-0.5472857 -4.8343351e-13
-0.5462857 -4.8872382e-13
-0.5452857 -4.7899692e-13
-0.5442857 -4.5407979e-13
-0.5432857 -4.1426750999999997e-13
-0.5422857 -3.6032878999999997e-13
-0.5412857 -2.934969e-13
-0.5402857 -2.1544577e-13
-0.5392857 -1.2825159e-13
-0.5382857 -3.4340492e-14
-0.5372857 6.3576197e-14
-0.5362857 1.6257773000000002e-13
-0.5352857 2.5961865e-13
-0.5342857 3.5162006000000003e-13
-0.5332857 4.3556475000000003e-13
-0.5322857 5.085933099999999e-13
-0.5312857 5.680983900000001e-13
-0.5302857 6.118138e-13
-0.5292857 6.378959e-13
-0.5282857 6.4499386e-13
-0.5272857 6.3230696e-13
-0.5262857 5.9962614e-13
-0.5252857 5.4735879e-13
-0.5242857 4.7653447e-13
-0.5232857 3.887916e-13
-0.5222857 2.8634478e-13
-0.5212857 1.7193293e-13
-0.5202857 4.8749663000000004e-14
-0.5192857 -7.9642591e-14
-0.5182857 -2.0941259e-13
-0.5172857 -3.3657163e-13
-0.5162857 -4.570932e-13
-0.5152857 -5.6703727e-13
-0.5142857 -6.6267572e-13
-0.5132857 -7.4061495e-13
-0.5122857 -7.979116399999999e-13
-0.5112857 -8.321780199999999e-13
-0.5102857 -8.416725e-13
-0.5092857 -8.2537321e-13
-0.5082857 -7.8303114e-13
-0.5072857 -7.1520082e-13
-0.5062857 -6.2324642e-13
-0.5052857 -5.0932299e-13
-0.5042857 -3.7633216000000004e-13
-0.5032857 -2.2785329999999997e-13
-0.5022857 -6.8051215e-14
-0.5012857 9.8436949e-14
-0.5002857 2.6663297e-13
-0.4992857 4.3136318000000005e-13
-0.4982857 5.874146e-13
-0.4972857 7.2969644e-13
-0.4962857 8.534028e-13
-0.4952857 9.5417084e-13
-0.4942857 1.0282292e-12
-0.4932857 1.0725328e-12
-0.4922857 1.0848777e-12
-0.4912857 1.0639935e-12
-0.4902857 1.0096086e-12
-0.4892857 9.224863e-13
-0.4882857 8.0442905e-13
-0.4872857 6.582505599999999e-13
-0.4862857 4.8771556e-13
-0.4852857 2.9744795999999997e-13
-0.4842857 9.2809972e-14
-0.4832857 -1.2024538e-13
-0.4822857 -3.3534371e-13
-0.4812857 -5.4587648e-13
-0.4802857 -7.4520019e-13
-0.4792857 -9.2684183e-13
-0.4782857 -1.0847044e-12
-0.4772857 -1.2132663999999999e-12
-0.4762857 -1.3077676999999999e-12
-0.4752857 -1.3643782e-12
-0.4742857 -1.3803401e-12
-0.4732857 -1.354082e-12
-0.4722857 -1.2852994e-12
-0.4712857 -1.1749967e-12
-0.4702857 -1.0254911e-12
-0.4692857 -8.4037569e-13
-0.4682857 -6.244412e-13
-0.4672857 -3.8355981e-13
-0.4662857 -1.245315e-13
-0.4652857 1.4510207e-13
-0.4642857 4.1727193e-13
-0.4632857 6.8361823e-13
-0.4622857 9.3574195e-13
-0.4612857 1.1654646e-12
-0.4602857 1.3650881e-12
-0.4592857 1.5276465e-12
-0.4582857 1.6471413e-12
-0.4572857 1.7187549e-12
-0.4562857 1.7390305e-12
-0.4552857 1.7060162e-12
-0.4542857 1.6193658999999998e-12
-0.4532857 1.4803925000000001e-12
-0.4522857 1.2920706e-12
-0.4512857 1.0589881999999999e-12
-0.4502857 7.872460599999999e-13
-0.4492857 4.8430688e-13
-0.4482857 1.5879866e-13
-0.4472857 -1.7972483000000002e-13
-0.4462857 -5.2105846e-13
-0.4452857 -8.5464871e-13
-0.4442857 -1.1699153e-12
-0.4432857 -1.4565823999999998e-12
-0.4422857 -1.7050098999999998e-12
-0.4412857 -1.9065116e-12
-0.4402857 -2.0536532e-12
-0.4392857 -2.1405183e-12
-0.4382857 -2.1629323e-12
-0.4372857 -2.1186384e-12
-0.4362857 -2.0074166e-12
-0.4352857 -1.8311407e-12
-0.4342857 -1.5937713000000001e-12
-0.4332857 -1.3012813999999999e-12
-0.4322857 -9.615174100000001e-13
-0.4312857 -5.8399589e-13
-0.4302857 -1.7964302e-13
-0.4292857 2.3951670999999997e-13
-0.4282857 6.6071471e-13
-0.4272857 1.0708239e-12
-0.4262857 1.4567659e-12
-0.4252857 1.8059252e-12
-0.4242857 2.1065596e-12
-0.4232857 2.3481903e-12
-0.4222857 2.5219622e-12
-0.4212857 2.6209593e-12
-0.4202857 2.6404666e-12
-0.4192857 2.5781667000000002e-12
-0.4182857 2.4342643000000002e-12
-0.4172857 2.2115348e-12
-0.4162857 1.9152902e-12
-0.4152857 1.5532655e-12
-0.4142857 1.1354230000000001e-12
-0.4132857 6.736846099999999e-13
-0.4122857 1.8159432999999998e-13
-0.4112857 -3.2607611e-13
-0.4102857 -8.337686700000001e-13
-0.4092857 -1.3256142e-12
-0.4082857 -1.7859268000000002e-12
-0.4072857 -2.1997027e-12
-0.4062857 -2.5531067e-12
-0.4052857 -2.8339308e-12
-0.4042857 -3.0320110000000003e-12
-0.4032857 -3.1395849e-12
-0.4022857 -3.1515833e-12
-0.4012857 -3.0658378e-12
-0.4002857 -2.8832036e-12
-0.3992857 -2.6075889e-12
-0.3982857 -2.2458862e-12
-0.3972857 -1.8078094999999999e-12
-0.3962857 -1.3056401e-12
-0.3952857 -7.538844e-13
-0.3942857 -1.6885697e-13
-0.3932857 4.3180083999999994e-13
-0.3922857 1.0296515e-12
-0.3912857 1.6060261e-12
-0.3902857 2.1426064e-12
-0.3892857 2.6220042e-12
-0.3882857 3.0283219999999997e-12
-0.3872857 3.3476775e-12
-0.3862857 3.5686697e-12
-0.3852857 3.6827773e-12
-0.3842857 3.6846716e-12
-0.3832857 3.5724363000000004e-12
-0.3822857 3.3476805e-12
-0.3812857 3.0155463999999995e-12
-0.3802857 2.5846052e-12
-0.3792857 2.0666450000000002e-12
-0.3782857 1.4763552e-12
-0.3772857 8.309134e-13
-0.3762857 1.4948841e-13
-0.3752857 -5.473263500000001e-13
-0.3742857 -1.238133e-12
-0.3732857 -1.901384e-12
-0.3722857 -2.5160510999999998e-12
-0.3712857 -3.0622901e-12
-0.3702857 -3.5220781999999996e-12
-0.3692857 -3.8798056e-12
-0.3682857 -4.1228021e-12
-0.3672857 -4.241778e-12
-0.3662857 -4.2311674e-12
-0.3652857 -4.0893599e-12
-0.3642857 -3.8188121e-12
-0.3632857 -3.4260347999999996e-12
-0.3622857 -2.9214511999999997e-12
-0.3612857 -2.319133e-12
-0.3602857 -1.6364146000000001e-12
-0.3592857 -8.9339953e-13
-0.3582857 -1.1237141999999999e-13
-0.3572857 6.8287347e-13
-0.3562857 1.4677526000000002e-12
-0.3552857 2.2176581e-12
-0.3542857 2.9087321000000003e-12
-0.3532857 3.5186304e-12
-0.3522857 4.0272493e-12
-0.3512857 4.4173934e-12
-0.3502857 4.675361e-12
-0.3492857 4.7914275000000005e-12
-0.3482857 4.760205600000001e-12
-0.3472857 4.5808755e-12
-0.3462857 4.2572686e-12
-0.3452857 3.7978057e-12
-0.3442857 3.2152866e-12
-0.3432857 2.526536e-12
-0.3422857 1.7519142e-12
-0.3412857 9.1470952e-13
-0.3402857 4.042883e-14
-0.3392857 -8.4399184e-13
-0.3382857 -1.7110304e-12
-0.3372857 -2.5334488e-12
-0.3362857 -3.2851631000000003e-12
-0.3352857 -3.9420832e-12
-0.3342857 -4.4828958e-12
-0.3332857 -4.8897647e-12
-0.3322857 -5.1489221999999995e-12
-0.3312857 -5.2511364000000005e-12
-0.3302857 -5.1920345e-12
-0.3292857 -4.9722708e-12
-0.3282857 -4.5975353e-12
-0.3272857 -4.0784003e-12
-0.3262857 -3.4300125e-12
-0.3252857 -2.6716356e-12
-0.3242857 -1.8260629e-12
-0.3232857 -9.189142e-13
-0.3222857 2.2157768999999998e-14
-0.3212857 9.6832654e-13
-0.3202857 1.8904894e-12
-0.3192857 2.7601744e-12
-0.3182857 3.5504260000000004e-12
-0.3172857 4.2366453e-12
-0.3162857 4.7973551000000005e-12
-0.3152857 5.2148695e-12
-0.3142857 5.4758447e-12
-0.3132857 5.5716946e-12
-0.3122857 5.4988596000000004e-12
-0.3112857 5.2589186e-12
-0.3102857 4.8585480999999994e-12
-0.3092857 4.3093215e-12
-0.3082857 3.6273616999999998e-12
-0.3072857 2.832858e-12
-0.3062857 1.9494568e-12
-0.3052857 1.0035499e-12
-0.3042857 2.3479888e-14
-0.3032857 -9.6131184e-13
-0.3022857 -1.92117e-12
-0.3012857 -2.8271153e-12
-0.3002857 -3.6517159e-12
-0.2992857 -4.3699124e-12
-0.2982857 -4.9597747e-12
-0.2972857 -5.4031659e-12
-0.2962857 -5.6862928e-12
-0.2952857 -5.8001265e-12
-0.2942857 -5.7406872e-12
-0.2932857 -5.5091740999999996e-12
-0.2922857 -5.1119451e-12
-0.2912857 -4.5603424e-12
-0.2902857 -3.8703693e-12
-0.2892857 -3.0622267e-12
-0.2882857 -2.1597221e-12
-0.2872857 -1.1895677e-12
-0.2862857 -1.8058973e-13
-0.2852857 8.3712885e-13
-0.2842857 1.8331472e-12
-0.2832857 2.7775788e-12
-0.2822857 3.6419926e-12
-0.2812857 4.4002745e-12
-0.2802857 5.0294211e-12
-0.2792857 5.5102448e-12
-0.2782857 5.8279641e-12
-0.2772857 5.9726631e-12
-0.2762857 5.9396051e-12
-0.2752857 5.729385699999999e-12
-0.2742857 5.3479302e-12
-0.2732857 4.806323800000001e-12
-0.2722857 4.1204894e-12
-0.2712857 3.3107149999999998e-12
-0.2702857 2.4010472e-12
-0.2692857 1.4185663e-12
-0.2682857 3.9257097e-13
-0.2672857 -6.4630863e-13
-0.2662857 -1.6670359000000002e-12
-0.2652857 -2.6391055000000003e-12
-0.2642857 -3.5334671e-12
-0.2632857 -4.3234059e-12
-0.2622857 -4.985352e-12
-0.2612857 -5.4995932e-12
-0.2602857 -5.8508692000000004e-12
-0.2592857 -6.028828799999999e-12
-0.2582857 -6.0283348e-12
-0.2572857 -5.8496082e-12
-0.2562857 -5.4982087999999996e-12
-0.2552857 -4.9848546e-12
-0.2542857 -4.3250837e-12
-0.2532857 -3.5387681000000004e-12
-0.2522857 -2.6494975e-12
-0.2512857 -1.6838507000000001e-12
-0.2502857 -6.7057968e-13
-0.2492857 3.6026628000000005e-13
-0.2482857 1.3782498e-12
-0.2472857 2.3534595e-12
-0.2462857 3.2574014e-12
-0.2452857 4.0638418e-12
-0.2442857 4.749575e-12
-0.2432857 5.2950916e-12
-0.2422857 5.6851293000000004e-12
-0.2412857 5.9090882e-12
-0.2402857 5.961300700000001e-12
-0.2392857 5.8411494e-12
-0.2382857 5.5530348e-12
-0.2372857 5.1061965e-12
-0.2362857 4.5143902e-12
-0.2352857 3.7954381e-12
-0.2342857 2.9706662e-12
-0.2332857 2.0642478e-12
-0.2322857 1.1024751e-12
-0.2312857 1.1298474000000001e-13
-0.2302857 -8.7604162e-13
-0.2292857 -1.8366749e-12
-0.2282857 -2.7420157e-12
-0.2272857 -3.5669279e-12
-0.2262857 -4.2887121e-12
-0.2252857 -4.8877003e-12
-0.2242857 -5.347755e-12
-0.2232857 -5.6566697e-12
-0.2222857 -5.806452900000001e-12
-0.2212857 -5.7935014e-12
-0.2202857 -5.6186565e-12
-0.2192857 -5.2871444e-12
-0.2182857 -4.8084129e-12
-0.2172857 -4.1958566e-12
-0.2162857 -3.4664507999999997e-12
-0.2152857 -2.6402974e-12
-0.2142857 -1.7400945e-12
-0.2132857 -7.905465200000001e-13
-0.2122857 1.822745e-13
-0.2112857 1.1516015000000001e-12
-0.2102857 2.0906652e-12
-0.2092857 2.9733918999999996e-12
-0.2082857 3.7750927e-12
-0.2072857 4.4731250999999995e-12
-0.2062857 5.0475181e-12
-0.2052857 5.4815388e-12
-0.2042857 5.7621856e-12
-0.2032857 5.8805954e-12
-0.2022857 5.8323511e-12
-0.2012857 5.6176763e-12
-0.2002857 5.2415131e-12
-0.1992857 4.7134659e-12
-0.1982857 4.047614e-12
-0.1972857 3.2621888e-12
-0.1962857 2.3791185e-12
-0.1952857 1.4234494000000002e-12
-0.1942857 4.2265805e-13
-0.1932857 -5.9413085e-13
-0.1922857 -1.5969966e-12
-0.1912857 -2.5561244e-12
-0.1902857 -3.4427265e-12
-0.1892857 -4.2299541e-12
-0.1882857 -4.8937678e-12
-0.1872857 -5.4137335e-12
-0.1862857 -5.7737188e-12
-0.1852857 -5.962455299999999e-12
-0.1842857 -5.973950599999999e-12
-0.1832857 -5.807725400000001e-12
-0.1822857 -5.4688713e-12
-0.1812857 -4.9679146e-12
-0.1802857 -4.3204969e-12
-0.1792857 -3.5468722000000003e-12
-0.1782857 -2.6712416e-12
-0.1772857 -1.7209470000000001e-12
-0.1762857 -7.255545299999999e-13
-0.1752857 2.8413899999999997e-13
-0.1742857 1.2771377e-12
-0.1732857 2.2232794e-12
-0.1722857 3.0942276e-12
-0.1712857 3.8643906e-12
-0.1702857 4.5117301e-12
-0.1692857 5.01843e-12
-0.1682857 5.3714025e-12
-0.1672857 5.5626168e-12
-0.1662857 5.5892391000000004e-12
-0.1652857 5.4535881e-12
-0.1642857 5.1629138e-12
-0.1632857 4.7290124000000004e-12
-0.1622857 4.1677003e-12
-0.1612857 3.4981719e-12
-0.1602857 2.7422685e-12
-0.1592857 1.9236936000000003e-12
-0.1582857 1.0672048e-12
-0.1572857 1.9781432e-13
-0.1562857 -6.5996966e-13
-0.1552857 -1.4828400999999998e-12
-0.1542857 -2.2493065000000002e-12
-0.1532857 -2.9402126000000003e-12
-0.1522857 -3.5391486e-12
-0.1512857 -4.0327496e-12
-0.1502857 -4.4108878e-12
-0.1492857 -4.666755099999999e-12
-0.1482857 -4.7968522999999994e-12
-0.1472857 -4.800894300000001e-12
-0.1462857 -4.68165e-12
-0.1452857 -4.4447244e-12
-0.1442857 -4.0983018e-12
-0.1432857 -3.6528593999999995e-12
-0.1422857 -3.1208597e-12
-0.1412857 -2.5164330999999998e-12
-0.1402857 -1.8550545e-12
-0.1392857 -1.1532184e-12
-0.1382857 -4.2811362e-13
-0.1372857 3.0270323e-13
-0.1362857 1.0216381e-12
-0.1352857 1.7113923e-12
-0.1342857 2.3553017e-12
-0.1332857 2.9376803e-12
-0.1322857 3.4441637e-12
-0.1312857 3.862046e-12
-0.1302857 4.1806077e-12
-0.1292857 4.39142e-12
-0.1282857 4.4886207e-12
-0.1272857 4.469143e-12
-0.1262857 4.3328909999999995e-12
-0.1252857 4.082837e-12
-0.1242857 3.7250419e-12
-0.1232857 3.2685788e-12
-0.1222857 2.7253627e-12
-0.1212857 2.1098767e-12
-0.1202857 1.4388042e-12
-0.1192857 7.3057024e-13
-0.1182857 4.8041753e-15
-0.1172857 -7.182586100000001e-13
-0.1162857 -1.4184132999999999e-12
-0.1152857 -2.0761364999999997e-12
-0.1142857 -2.6732262e-12
-0.1132857 -3.1933996000000003e-12
-0.1122857 -3.6228284e-12
-0.1112857 -3.9505823e-12
-0.1102857 -4.1689657e-12
-0.1092857 -4.2737264e-12
-0.1082857 -4.2641306e-12
-0.1072857 -4.1428981e-12
-0.1062857 -3.9160048e-12
-0.1052857 -3.5923612999999998e-12
-0.1042857 -3.1833866e-12
-0.1032857 -2.7024996e-12
-0.1022857 -2.1645542e-12
-0.1012857 -1.5852488e-12
-0.1002857 -9.8054033e-13
-9.9285714E-02 -3.6609162000000004e-13
-9.8285712E-02 2.4322098e-13
-9.7285718E-02 8.3371581e-13
-9.6285716E-02 1.3932149e-12
-9.5285714E-02 1.9112411e-12
-9.4285712E-02 2.3791062e-12
-9.3285717E-02 2.7898933e-12
-9.2285715E-02 3.1383445e-12
-9.1285713E-02 3.4206762e-12
-9.0285711E-02 3.6343401999999998e-12
-8.9285716E-02 3.7777632e-12
-8.8285714E-02 3.8500883e-12
-8.7285712E-02 3.8509455000000005e-12
-8.6285718E-02 3.780282e-12
-8.5285716E-02 3.638266e-12
-8.4285714E-02 3.4252796e-12
-8.3285712E-02 3.142001e-12
-8.2285717E-02 2.7895795e-12
-8.1285715E-02 2.3698887e-12
-8.0285713E-02 1.8858379e-12
-7.9285711E-02 1.341719e-12
-7.8285716E-02 7.4355601e-13
-7.7285714E-02 9.942055600000001e-14
-7.6285712E-02 -5.8032095e-13
-7.5285718E-02 -1.2828632e-12
-7.4285716E-02 -1.9929504e-12
-7.3285714E-02 -2.6930205e-12
-7.2285712E-02 -3.3635174e-12
-7.1285717E-02 -3.9833767000000005e-12
-7.0285715E-02 -4.5306793e-12
-6.9285713E-02 -4.9834506e-12
-6.8285711E-02 -5.320581900000001e-12
-6.7285717E-02 -5.5228286e-12
-6.6285715E-02 -5.5738376e-12
-6.5285712E-02 -5.4611521e-12
-6.4285718E-02 -5.177132799999999e-12
-6.3285716E-02 -4.7197431e-12
-6.2285714E-02 -4.0931404e-12
-6.1285716E-02 -3.3080336e-12
-6.0285714E-02 -2.3817696e-12
-5.9285715E-02 -1.3381159e-12
-5.8285713E-02 -2.0673673e-13
-5.7285715E-02 9.7763653e-13
-5.6285713E-02 2.1763168e-12
-5.5285715E-02 3.3480160000000002e-12
-5.4285713E-02 4.4503897e-12
-5.3285714E-02 5.4417134e-12
-5.2285716E-02 6.282608e-12
-5.1285714E-02 6.9377480000000005e-12
-5.0285716E-02 7.3774618e-12
-4.9285714E-02 7.5791505e-12
-4.8285715E-02 7.5284512e-12
-4.7285713E-02 7.2200783e-12
-4.6285715E-02 6.6583044e-12
-4.5285713E-02 5.8570417000000004e-12
-4.4285715E-02 4.8395197e-12
-4.3285713E-02 3.6375633000000004e-12
-4.2285714E-02 2.2904991e-12
-4.1285716E-02 8.437269800000001e-13
-4.0285714E-02 -6.5297499e-13
-3.9285716E-02 -2.1473485e-12
-3.8285714E-02 -3.5866678e-12
-3.7285715E-02 -4.9197815e-12
-3.6285713E-02 -6.0990939e-12
-3.5285715E-02 -7.0824036e-12
-3.4285713E-02 -7.8345167e-12
-3.3285715E-02 -8.3285755e-12
-3.2285713E-02 -8.5470415e-12
-3.1285714E-02 -8.4823025e-12
-3.0285714E-02 -8.1368662e-12
-2.9285714E-02 -7.5231589e-12
-2.8285714E-02 -6.662927199999999e-12
-2.7285714E-02 -5.5862819e-12
-2.6285714E-02 -4.330438e-12
-2.5285713E-02 -2.9382089e-12
-2.4285715E-02 -1.4563266e-12
-2.3285715E-02 6.6339488e-14
-2.2285715E-02 1.5805862e-12
-2.1285715E-02 3.0386267e-12
-2.0285714E-02 4.3957164000000005e-12
-1.9285714E-02 5.6115916e-12
-1.8285714E-02 6.6516732e-12
-1.7285714E-02 7.4879955e-12
-1.6285714E-02 8.0998508e-12
-1.5285715E-02 8.4741303e-12
-1.4285714E-02 8.605383099999999e-12
-1.3285714E-02 8.495607e-12
-1.2285714E-02 8.1537973e-12
-1.1285714E-02 7.5952929e-12
-1.0285715E-02 6.840964e-12
-9.2857145E-03 5.916281199999999e-12
-8.2857143E-03 4.8503265e-12
-7.2857141E-03 3.6747793e-12
-6.2857145E-03 2.4229184e-12
-5.2857143E-03 1.1286734e-12
-4.2857141E-03 -1.7425021000000001e-13
-3.2857142E-03 -1.4531537999999999e-12
-2.2857143E-03 -2.6770278e-12
-1.2857143E-03 -3.8171282e-12
-2.8571428E-04 -4.847453e-12
7.1428571E-04 -5.7451277000000005e-12
1.7142857E-03 -6.4907173e-12
2.7142856E-03 -7.068485200000001e-12
3.7142858E-03 -7.4666097e-12
4.7142855E-03 -7.6773738e-12
5.7142857E-03 -7.6973313e-12
6.7142858E-03 -7.5274476e-12
7.7142855E-03 -7.1732069e-12
8.7142857E-03 -6.6446733e-12
9.7142858E-03 -5.956479999999999e-12
1.0714286E-02 -5.1277294e-12
1.1714286E-02 -4.1817735e-12
1.2714285E-02 -3.1458492e-12
1.3714286E-02 -2.0505484000000003e-12
1.4714286E-02 -9.2910934e-13
1.5714286E-02 1.8346732e-13
1.6714286E-02 1.2514672e-12
1.7714286E-02 2.2396463e-12
1.8714286E-02 3.114512e-12
1.9714287E-02 3.8456560000000005e-12
2.0714285E-02 4.407076500000001e-12
2.1714285E-02 4.7784303000000004e-12
2.2714285E-02 4.9461452e-12
2.3714285E-02 4.9043228e-12
2.4714286E-02 4.6553656e-12
2.5714286E-02 4.2102752e-12
2.6714286E-02 3.5885781e-12
2.7714286E-02 2.8178542e-12
2.8714286E-02 1.9328658e-12
2.9714286E-02 9.7430134e-13
3.0714286E-02 -1.283088e-14
3.1714287E-02 -9.8109768e-13
3.2714285E-02 -1.882742e-12
3.3714287E-02 -2.6718909e-12
3.4714285E-02 -3.306755e-12
3.5714287E-02 -3.7516939e-12
3.6714286E-02 -3.9790311e-12
3.7714284E-02 -3.97051e-12
3.8714286E-02 -3.7182981e-12
3.9714284E-02 -3.2254733000000003e-12
4.0714286E-02 -2.5059582999999998e-12
4.1714285E-02 -1.5838933000000001e-12
4.2714287E-02 -4.9247563e-13
4.3714285E-02 7.276711000000001e-13
4.4714287E-02 2.0305128e-12
4.5714285E-02 3.3668874999999998e-12
4.6714287E-02 4.6869269999999996e-12
4.7714286E-02 5.9424748000000006e-12
4.8714284E-02 7.0893696e-12
4.9714286E-02 8.0894655e-12
5.0714284E-02 8.9122808e-12
5.1714286E-02 9.5361754e-12
5.2714285E-02 9.949001e-12
5.3714287E-02 1.0148182000000001e-11
5.4714285E-02 1.0140219e-11
5.5714287E-02 9.9396511e-12
5.6714285E-02 9.5675468e-12
5.7714287E-02 9.049611900000001e-12
5.8714285E-02 8.4140492e-12
5.9714288E-02 7.6893089e-12
6.0714286E-02 6.9018731e-12
6.1714284E-02 6.0742359e-12
6.2714286E-02 5.223223900000001e-12
6.3714288E-02 4.3587756e-12
6.4714283E-02 3.4832826999999996e-12
6.5714285E-02 2.5915397e-12
6.6714287E-02 1.6713203e-12
6.7714289E-02 7.0454333e-13
6.8714283E-02 -3.3105487e-13
6.9714285E-02 -1.4598496000000003e-12
7.0714287E-02 -2.7060078999999997e-12
7.1714282E-02 -4.0910641e-12
7.2714284E-02 -5.6315626e-12
7.3714286E-02 -7.3369147e-12
7.4714288E-02 -9.2076181e-12
7.5714283E-02 -1.1233949e-11
7.6714285E-02 -1.3395218000000001e-11
7.7714287E-02 -1.565964e-11
7.8714289E-02 -1.7984841000000002e-11
7.9714283E-02 -2.0318964999999998e-11
8.0714285E-02 -2.2602361e-11
8.1714287E-02 -2.4769744999999997e-11
8.2714289E-02 -2.6752736999999998e-11
8.3714284E-02 -2.8482688000000002e-11
8.4714286E-02 -2.9893575999999996e-11
8.5714288E-02 -3.0924899e-11
8.6714283E-02 -3.1524349e-11
8.7714285E-02 -3.1650127e-11
8.8714287E-02 -3.1272784000000003e-11
8.9714289E-02 -3.0376437e-11
9.0714283E-02 -2.8959324999999997e-11
9.1714285E-02 -2.7033665000000002e-11
9.2714287E-02 -2.4624787e-11
9.3714289E-02 -2.1769674e-11
9.4714284E-02 -1.8514931000000002e-11
9.5714286E-02 -1.49144e-11
9.6714288E-02 -1.1026518000000001e-11
9.7714283E-02 -6.9116222e-12
9.8714285E-02 -2.6293614e-12
9.9714287E-02 1.763652e-12
0.1007143 6.2158041999999994e-12
0.1017143 1.0681983e-11
0.1027143 1.5124577e-11
0.1037143 1.9513925e-11
0.1047143 2.3828262e-11
0.1057143 2.8053140000000003e-11
0.1067143 3.2180427e-11
0.1077143 3.6206888e-11
0.1087143 4.0132473e-11
0.1097143 4.3958354e-11
0.1107143 4.7684832e-11
0.1117143 5.1309228e-11
0.1127143 5.4823832e-11
0.1137143 5.8214067e-11
0.1147143 6.145698100000001e-11
0.1157143 6.4520167e-11
0.1167143 6.736121e-11
0.1177143 6.992776e-11
0.1187143 7.2158219e-11
0.1197143 7.3983094e-11
0.1207143 7.532685399999999e-11
0.1217143 7.6110277e-11
0.1227143 7.6253115e-11
0.1237143 7.5676889e-11
0.1247143 7.430771000000001e-11
0.1257143 7.2078953e-11
0.1267143 6.8933666e-11
0.1277143 6.4826616e-11
0.1287143 5.9725846e-11
0.1297143 5.361379200000001e-11
0.1307143 4.6487873000000006e-11
0.1317143 3.8360661000000004e-11
0.1327143 2.9259562e-11
0.1337143 1.9226129e-11
0.1347143 8.3150087e-12
0.1357143 -3.4074567e-12
0.1367143 -1.5864861e-11
0.1377143 -2.8972517000000003e-11
0.1387143 -4.2639368e-11
0.1397143 -5.6769791e-11
0.1407143 -7.1265167e-11
0.1417143 -8.60251e-11
0.1427143 -1.0094811e-10
0.1437143 -1.1593175e-10
0.1447143 -1.3087207e-10
0.1457143 -1.4566241e-10
0.1467143 -1.6019164e-10
0.1477143 -1.74342e-10
0.1487143 -1.8798669e-10
0.1497143 -2.0098763999999998e-10
0.1507143 -2.1319363000000003e-10
0.1517143 -2.2443898e-10
0.1527143 -2.3454314000000003e-10
0.1537143 -2.433113e-10
0.1547143 -2.5053605000000003e-10
0.1557143 -2.5600002000000003e-10
0.1567143 -2.5947957e-10
0.1577143 -2.6074926e-10
0.1587143 -2.5958704000000003e-10
0.1597143 -2.5577982e-10
0.1607143 -2.4912943e-10
0.1617143 -2.3945845e-10
0.1627143 -2.2661629999999997e-10
0.1637143 -2.1048458e-10
0.1647143 -1.9098228e-10
0.1657143 -1.6807006e-10
0.1667143 -1.4175383e-10
0.1677143 -1.120871e-10
0.1687143 -7.917227e-11
0.1697143 -4.3160432e-11
0.1707143 -4.2498679e-12
0.1717143 3.7316873e-11
0.1727143 8.1257001e-11
0.1737143 1.2725239e-10
0.1747143 1.7495505e-10
0.1757143 2.2399259000000003e-10
0.1767143 2.7397344e-10
0.1777143 3.2449139e-10
0.1787143 3.7512922e-10
0.1797143 4.2546136e-10
0.1807143 4.7505528e-10
0.1817143 5.234720599999999e-10
0.1827143 5.702664e-10
0.1837143 6.1498606e-10
0.1847143 6.5717163e-10
0.1857143 6.9635638e-10
0.1867143 7.320671e-10
0.1877143 7.638252e-10
0.1887143 7.911496099999999e-10
0.1897143 8.135598100000001e-10
0.1907143 8.305799600000001e-10
0.1917143 8.4174386e-10
0.1927143 8.4660057e-10
0.1937143 8.447207300000001e-10
0.1947143 8.3570312e-10
0.1957143 8.191820500000001e-10
0.1967143 7.948338199999999e-10
0.1977143 7.623843400000001e-10
0.1987143 7.216160799999999e-10
0.1997143 6.7237431e-10
0.2007143 6.1457246e-10
0.2017143 5.4819621e-10
0.2027143 4.7330586e-10
0.2037143 3.9003687000000005e-10
0.2047143 2.9859875e-10
0.2057143 1.99272e-10
0.2067143 9.2403992e-11
0.2077143 -2.1595973999999998e-11
0.2087143 -1.4226179e-10
0.2097143 -2.6907504e-10
0.2107143 -4.0146856999999995e-10
0.2117143 -5.388286199999999e-10
0.2127143 -6.8049481e-10
0.2137143 -8.257582999999999e-10
0.2147143 -9.7385815e-10
0.2157143 -1.1239761e-09
0.2167143 -1.2752316999999999e-09
0.2177143 -1.4266771e-09
0.2187143 -1.5772918999999998e-09
0.2197143 -1.7259803e-09
0.2207143 -1.8715679999999998e-09
0.2217143 -2.0128038e-09
0.2227143 -2.1483607e-09
0.2237143 -2.2768414e-09
0.2247143 -2.3967866e-09
0.2257143 -2.5066858e-09
0.2267143 -2.6049913999999997e-09
0.2277143 -2.6901351e-09
0.2287143 -2.7605479e-09
0.2297143 -2.8146827e-09
0.2307143 -2.8510401999999998e-09
0.2317143 -2.8681965000000002e-09
0.2327143 -2.8648311e-09
0.2337143 -2.8397564e-09
0.2347143 -2.7919439e-09
0.2357143 -2.7205509e-09
0.2367143 -2.6249409e-09
0.2377143 -2.5047027e-09
0.2387143 -2.3596630000000002e-09
0.2397143 -2.1898957e-09
0.2407143 -1.9957256e-09
0.2417143 -1.7777267999999998e-09
0.2427143 -1.5367180999999999e-09
0.2437143 -1.273756e-09
0.2447143 -9.901243e-10
0.2457143 -6.8732346e-10
0.2467143 -3.6705755999999996e-10
0.2477143 -3.1222645e-11
0.2487143 3.1810721999999997e-10
0.2497143 6.786930400000001e-10
0.2507143 1.0481442e-09
0.2517143 1.4239318e-09
0.2527143 1.803401e-09
0.2537143 2.1837841e-09
0.2547143 2.5622098e-09
0.2557143 2.9357135000000003e-09
0.2567143 3.3012457000000002e-09
0.2577143 3.6556791999999997e-09
0.2587143 3.9958172e-09
0.2597143 4.3183991e-09
0.2607143 4.6201102000000006e-09
0.2617143 4.8975889e-09
0.2627143 5.1474366e-09
0.2637143 5.3662332e-09
0.2647143 5.5505565000000004e-09
0.2657143 5.6970064e-09
0.2667143 5.8022361000000004e-09
0.2677143 5.862981600000001e-09
0.2687143 5.876098899999999e-09
0.2697143 5.8385983999999996e-09
0.2707143 5.747687e-09
0.2717143 5.6008094000000004e-09
0.2727143 5.395688100000001e-09
0.2737143 5.130367e-09
0.2747143 4.803255e-09
0.2757143 4.4131636e-09
0.2767143 3.9593447e-09
0.2777143 3.441529e-09
0.2787143 2.8599638e-09
0.2797143 2.2154497e-09
0.2807143 1.5093743999999999e-09
0.2817143 7.437427400000001e-10
0.2827143 -7.8799071e-11
0.2837143 -9.5494853e-10
0.2847143 -1.8807317e-09
0.2857143 -2.8514992e-09
0.2867143 -3.8619156000000005e-09
0.2877143 -4.9059624e-09
0.2887143 -5.976936300000001e-09
0.2897143 -7.067459800000001e-09
0.2907143 -8.1694859e-09
0.2917143 -9.2743146e-09
0.2927143 -1.037259e-08
0.2937143 -1.1454312e-08
0.2947143 -1.2508858e-08
0.2957143 -1.3524977000000001e-08
0.2967143 -1.4490817000000002e-08
0.2977143 -1.5393939000000002e-08
0.2987143 -1.6221348e-08
0.2997143 -1.6959521e-08
0.3007143 -1.7594441e-08
0.3017143 -1.8111627e-08
0.3027143 -1.8496182e-08
0.3037143 -1.8732826e-08
0.3047143 -1.8805933e-08
0.3057143 -1.8699588e-08
0.3067143 -1.8397632e-08
0.3077143 -1.7883715e-08
0.3087143 -1.7141351e-08
0.3097143 -1.6153949999999998e-08
0.3107143 -1.49049e-08
0.3117143 -1.3377602000000001e-08
0.3127143 -1.1555537e-08
0.3137143 -9.4223324e-09
0.3147143 -6.9618061e-09
0.3157143 -4.1580177e-09
0.3167143 -9.9530913e-10
0.3177143 2.5416374e-09
0.3187143 6.4677708e-09
0.3197143 1.0797681000000001e-08
0.3207143 1.554553e-08
0.3217143 2.0725037e-08
0.3227143 2.6349425e-08
0.3237143 3.2431424000000004e-08
0.3247143 3.8983239e-08
0.3257143 4.6016518e-08
0.3267143 5.3542326e-08
0.3277143 6.1571132e-08
0.3287143 7.0112749e-08
0.3297143 7.9176332e-08
0.3307143 8.8770363e-08
0.3317143 9.8902631e-08
0.3327143 1.0958020999999999e-07
0.3337143 1.2080951e-07
0.3347143 1.3259623e-07
0.3357143 1.4494542000000002e-07
0.3367143 1.5786138e-07
0.3377143 1.7134777e-07
0.3387143 1.854076e-07
0.3397143 2.0004327e-07
0.3407143 2.1525663e-07
0.3417143 2.3104902e-07
0.3427143 2.4742139e-07
0.3437143 2.643743e-07
0.3447143 2.8190789999999997e-07
0.3457143 3.0002212e-07
0.3467143 3.1871672e-07
0.3477143 3.3799128e-07
0.3487143 3.5784529e-07
0.3497143 3.7827821e-07
0.3507143 3.9928945e-07
0.3517143 4.2087858000000003e-07
0.3527143 4.430452e-07
0.3537143 4.657891e-07
0.3547143 4.891101699999999e-07
0.3557143 5.1300848e-07
0.3567143 5.374841e-07
0.3577143 5.6253744e-07
0.3587143 5.881691600000001e-07
0.3597143 6.1438024e-07
0.3607143 6.4117178e-07
0.3617143 6.6854513e-07
0.3627143 6.9650206e-07
0.3637143 7.250446499999999e-07
0.3647143 7.5417548e-07
0.3657143 7.838976600000001e-07
0.3667143 8.1421465e-07
0.3677143 8.451301899999999e-07
0.3687143 8.7664871e-07
0.3697143 9.0877545e-07
0.3707143 9.415163799999999e-07
0.3717143 9.7487831e-07
0.3727143 1.0088685e-06
0.3737143 1.0434948e-06
0.3747143 1.0787651e-06
0.3757143 1.1146883e-06
0.3767143 1.1512744e-06
0.3777143 1.1885337e-06
0.3787143 1.2264775e-06
0.3797143 1.2651171e-06
0.3807143 1.3044641e-06
0.3817143 1.3445304e-06
0.3827143 1.3853281e-06
0.3837143 1.42687e-06
0.3847143 1.4691689e-06
0.3857143 1.5122378e-06
0.3867143 1.5560894999999998e-06
0.3877143 1.6007368e-06
0.3887143 1.6461915999999998e-06
0.3897143 1.6924663e-06
0.3907143 1.7395727999999998e-06
0.3917143 1.7875235999999999e-06
0.3927143 1.8363306e-06
0.3937143 1.8860057e-06
0.3947143 1.9365599e-06
0.3957143 1.9880041e-06
0.3967143 2.0403494e-06
0.3977143 2.0936064e-06
0.3987143 2.1477852e-06
0.3997143 2.202896e-06
0.4007143 2.2589488e-06
0.4017143 2.3159533e-06
0.4027143 2.3739189999999997e-06
0.4037143 2.4328543e-06
0.4047143 2.4927669e-06
0.4057143 2.5536655e-06
0.4067143 2.6155588e-06
0.4077143 2.6784546e-06
0.4087143 2.7423606e-06
0.4097143 2.807284e-06
0.4107143 2.8732314e-06
0.4117143 2.9402095e-06
0.4127143 3.0082241e-06
0.4137143 3.077281e-06
0.4147143 3.1473849000000004e-06
0.4157143 3.2185411999999997e-06
0.4167143 3.2907547e-06
0.4177143 3.3640291e-06
0.4187143 3.4383692e-06
0.4197143 3.5137791e-06
0.4207143 3.590262e-06
0.4217143 3.6678216000000003e-06
0.4227143 3.7464606e-06
0.4237143 3.8261835e-06
0.4247143 3.9069946e-06
0.4257143 3.9888974e-06
0.4267143 4.0718952e-06
0.4277143 4.1559911e-06
0.4287143 4.2411891e-06
0.4297143 4.3274927e-06
0.4307143 4.4149072e-06
0.4317143 4.5034387e-06
0.4327143 4.5930935e-06
0.4337143 4.6838778e-06
0.4347143 4.7757975e-06
0.4357143 4.8688594e-06
0.4367143 4.9630707e-06
0.4377143 5.0584401e-06
0.4387143 5.1549762e-06
0.4397143 5.2526886e-06
0.4407143 5.3515876000000005e-06
0.4417143 5.4516846e-06
0.4427143 5.5529899e-06
0.4437143 5.6555162e-06
0.4447143 5.7592754e-06
0.4457143 5.8642804e-06
0.4467143 5.9705464000000004e-06
0.4477143 6.078089099999999e-06
0.4487143 6.1869244e-06
0.4497143 6.2970691999999995e-06
0.4507143 6.4085405e-06
0.4517143 6.521354099999999e-06
0.4527143 6.6355277e-06
0.4537143 6.751079700000001e-06
0.4547143 6.8680329000000005e-06
0.4557143 6.98641e-06
0.4567143 7.1062331e-06
0.4577143 7.227521999999999e-06
0.4587143 7.3502981e-06
0.4597143 7.474582699999999e-06
0.4607143 7.6003992e-06
0.4617143 7.7277733e-06
0.4627143 7.856730399999999e-06
0.4637143 7.987296899999999e-06
0.4647143 8.1194969e-06
0.4657143 8.2533546e-06
0.4667143 8.3888956e-06
0.4677143 8.5261469e-06
0.4687143 8.6651369e-06
0.4697143 8.805894e-06
0.4707143 8.948446600000001e-06
0.4717143 9.0928232e-06
0.4727143 9.2390508e-06
0.4737143 9.387157e-06
0.4747143 9.5371703e-06
0.4757143 9.6891206e-06
0.4767143 9.8430398e-06
0.4777143 9.9989585e-06
0.4787143 1.015691e-05
0.4797143 1.0316926e-05
0.4807143 1.0479035e-05
0.4817143 1.0643267e-05
0.4827143 1.0809654e-05
0.4837143 1.0978227e-05
0.4847143 1.1149021e-05
0.4857143 1.1322070000000001e-05
0.4867143 1.1497405e-05
0.4877143 1.1675056e-05
0.4887143 1.1855049e-05
0.4897143 1.2037416999999999e-05
0.4907143 1.2222192e-05
0.4917143 1.2409406e-05
0.4927143 1.2599091e-05
0.4937143 1.2791275999999998e-05
0.4947143 1.2985991e-05
0.4957143 1.3183267999999999e-05
0.4967143 1.3383133999999999e-05
0.4977143 1.3585615000000002e-05
0.4987143 1.3790748000000001e-05
0.4997143 1.3998566e-05
0.5007143 1.4209104000000002e-05
0.5017143 1.4422392999999999e-05
0.5027143 1.4638465e-05
0.5037143 1.4857350999999999e-05
0.5047143 1.5079080999999999e-05
0.5057143 1.5303688e-05
0.5067143 1.5531204e-05
0.5077143 1.5761664e-05
0.5087143 1.599511e-05
0.5097143 1.6231578999999998e-05
0.5107143 1.6471105e-05
0.5117143 1.6713722e-05
0.5127143 1.6959453e-05
0.5137143 1.7208328e-05
0.5147143 1.7460380000000002e-05
0.5157143 1.7715652e-05
0.5167143 1.797419e-05
0.5177143 1.8236035e-05
0.5187143 1.8501225e-05
0.5197143 1.8769791e-05
0.5207143 1.9041765000000002e-05
0.5217143 1.9317186e-05
0.5227143 1.9596097999999998e-05
0.5237143 1.9878556e-05
0.5247143 2.0164608999999998e-05
0.5257143 2.0454299e-05
0.5267143 2.0747665e-05
0.5277143 2.1044741e-05
0.5287143 2.1345571999999998e-05
0.5297143 2.1650210000000002e-05
0.5307143 2.1958719e-05
0.5317143 2.2271166e-05
0.5327143 2.2587608e-05
0.5337143 2.2908092e-05
0.5347143 2.3232663e-05
0.5357143 2.3561368e-05
0.5367143 2.3894268e-05
0.5377143 2.4231431e-05
0.5387143 2.4572930000000002e-05
0.5397143 2.4918828e-05
0.5407143 2.5269176e-05
0.5417143 2.5624024e-05
0.5427143 2.5983430999999997e-05
0.5437143 2.6347459e-05
0.5447143 2.6716182e-05
0.5457143 2.7089686e-05
0.5467143 2.7468046999999997e-05
0.5477143 2.7851328000000002e-05
0.5487143 2.8239586e-05
0.5497143 2.8632877e-05
0.5507143 2.9031273e-05
0.5517143 2.9434852e-05
0.5527143 2.9843703999999998e-05
0.5537143 3.0257917e-05
0.5547143 3.0677555e-05
0.5557143 3.1102684000000006e-05
0.5567143 3.1533361000000005e-05
0.5577143 3.1969665000000004e-05
0.5587143 3.2411685e-05
0.5597143 3.2859515e-05
0.5607143 3.331325e-05
0.5617143 3.3772966e-05
0.5627143 3.4238718000000004e-05
0.5637143 3.4710561e-05
0.5647143 3.5188569e-05
0.5657143 3.5672838e-05
0.5667143 3.6163468e-05
0.5677143 3.6660558e-05
0.5687143 3.7164181999999996e-05
0.5697143 3.7674402999999994e-05
0.5707143 3.8191277e-05
0.5717143 3.8714876000000005e-05
0.5727143 3.9245285e-05
0.5737143 3.9782603e-05
0.5747143 4.0326926999999996e-05
0.5757143 4.0878345e-05
0.5767143 4.1436925e-05
0.5777143 4.2002731e-05
0.5787143 4.2575823e-05
0.5797143 4.315628e-05
0.5807143 4.3744197e-05
0.5817143 4.4339683e-05
0.5827143 4.4942826000000004e-05
0.5837143 4.555371e-05
0.5847143 4.6172408e-05
0.5857143 4.6798984999999996e-05
0.5867143 4.7433522e-05
0.5877143 4.8076117e-05
0.5887143 4.8726884e-05
0.5897143 4.938592e-05
0.5907143 5.0053319e-05
0.5917143 5.0729153e-05
0.5927143 5.1413497e-05
0.5937143 5.2106435e-05
0.5947143 5.2808075999999994e-05
0.5957143 5.3518539e-05
0.5967143 5.4237949999999995e-05
0.5977143 5.4966408999999994e-05
0.5987143 5.5704004e-05
0.5997143 5.6450796e-05
0.6007143 5.7206876e-05
0.6017143 5.7972352e-05
0.6027143 5.8747371999999996e-05
0.6037143 5.9532090000000005e-05
0.6047143 6.0326619e-05
0.6057143 6.113106100000001e-05
0.6067143 6.1945508e-05
0.6077143 6.277005e-05
0.6087143 6.3604807e-05
0.6097143 6.4449938e-05
0.6107143 6.530559599999999e-05
0.6117143 6.617191799999999e-05
0.6127143 6.7049024e-05
0.6137143 6.7937009e-05
0.6147143 6.8835971e-05
0.6157143 6.9746034e-05
0.6167143 7.0667363e-05
0.6177143 7.1600147e-05
0.6187143 7.2544532e-05
0.6197143 7.350064899999999e-05
0.6207143 7.4468591e-05
0.6217143 7.544847399999999e-05
0.6227143 7.6440432e-05
0.6237143 7.7444628e-05
0.6247143 7.8461244e-05
0.6257143 7.9490451e-05
0.6267143 8.053239099999999e-05
0.6277143 8.1587189e-05
0.6287143 8.2654964e-05
0.6297143 8.3735847e-05
0.6307143 8.4829975e-05
0.6317143 8.5937552e-05
0.6327143 8.7058771e-05
0.6337143 8.8193809e-05
0.6347143 8.9342808e-05
0.6357143 9.050587000000001e-05
0.6367143 9.168314300000001e-05
0.6377143 9.287476200000001e-05
0.6387143 9.4080895e-05
0.6397143 9.5301726e-05
0.6407143 9.6537417e-05
0.6417143 9.7788154e-05
0.6427143 9.905408000000001e-05
0.6437143 0.00010033533
0.6447143 0.00010163207000000001
0.6457143 0.00010294443
0.6467143 0.00010427261
0.6477143 0.00010561678
0.6487143 0.0001069771
0.6497143 0.00010835373000000001
0.6507143 0.00010974681999999999
0.6517143 0.00011115650999999999
0.6527143 0.000112583
0.6537143 0.00011402644
0.6547143 0.00011548706999999999
0.6557143 0.00011696507000000001
0.6567143 0.00011846063999999999
0.6577143 0.00011997395000000001
0.6587143 0.00012150513999999999
0.6597143 0.00012305438
0.6607143 0.00012462189
0.6617143 0.00012620783999999998
0.6627143 0.00012781246999999998
0.6637143 0.00012943597
0.6647143 0.0001310785
0.6657143 0.00013274024999999998
0.6667143 0.0001344214
0.6677143 0.00013612215
0.6687143 0.00013784272
0.6697143 0.00013958336
0.6707143 0.00014134431
0.6717143 0.00014312577
0.6727143 0.00014492792
0.6737143 0.00014675093
0.6747143 0.00014859503999999999
0.6757143 0.00015046048
0.6767143 0.00015234754
0.6777143 0.00015425645
0.6787143 0.00015618748000000002
0.6797143 0.00015814078
0.6807143 0.00016011654
0.6817143 0.000162115
0.6827143 0.00016413641000000002
0.6837143 0.00016618107999999998
0.6847143 0.00016824928
0.6857143 0.00017034129
0.6867143 0.00017245732
0.6877143 0.00017459759
0.6887143 0.00017676227
0.6897143 0.00017895168
0.6907143 0.00018116608
0.6917143 0.0001834058
0.6927143 0.00018567115
0.6937143 0.00018796237
0.6947143 0.00019027969999999998
0.6957143 0.00019262332
0.6967143 0.00019499348000000003
0.6977143 0.00019739047999999999
0.6987143 0.00019981467
0.6997143 0.00020226639
0.7007143 0.00020474592
0.7017143 0.00020725349
0.7027143 0.00020978935
0.7037143 0.00021235371
0.7047143 0.00021494692999999998
0.7057143 0.00021756941
0.7067143 0.00022022144999999998
0.7077143 0.00022290332999999997
0.7087143 0.0002256153
0.7097143 0.00022835761000000002
0.7107143 0.00023113055
0.7117143 0.00023393443
0.7127143 0.00023676964
0.7137143 0.00023963657000000002
0.7147143 0.00024253554
0.7157143 0.00024546687
0.7167143 0.00024843077
0.7177143 0.0002514276
0.7187143 0.00025445765
0.7197143 0.00025752129
0.7207143 0.00026061891
0.7217143 0.00026375089
0.7227143 0.00026691757000000003
0.7237143 0.00027011922
0.7247143 0.00027335616
0.7257143 0.0002766287
0.7267143 0.00027993717
0.7277143 0.00028328201999999996
0.7287143 0.0002866637
0.7297143 0.00029008265
0.7307143 0.00029353919
0.7317143 0.0002970336
0.7327143 0.00030056622
0.7337143 0.00030413732
0.7347143 0.00030774738
0.7357143 0.00031139689
0.7367143 0.0003150863
0.7377143 0.00031881602
0.7387143 0.00032258638
0.7397143 0.00032639762
0.7407143 0.0003302501
0.7417143 0.00033414425999999997
0.7427143 0.00033808070999999997
0.7437143 0.00034206005
0.7447143 0.00034608273999999997
0.7457143 0.00035014909
0.7467143 0.00035425930000000005
0.7477143 0.00035841365
0.7487143 0.00036261257999999996
0.7497143 0.00036685672
0.7507143 0.00037114664
0.7517143 0.00037548291
0.7527143 0.00037986588
0.7537143 0.00038429584
0.7547143 0.00038877306
0.7557143 0.00039329798
0.7567143 0.00039787128
0.7577143 0.00040249361
0.7587143 0.00040716554000000003
0.7597143 0.00041188755
0.7607143 0.00041665999
0.7617143 0.00042148313
0.7627143 0.00042635725
0.7637143 0.0004312828
0.7647143 0.00043626046
0.7657143 0.00044129096999999997
0.7667143 0.00044637495
0.7677143 0.00045151287
0.7687143 0.00045670495
0.7697143 0.00046195155
0.7707143 0.00046725318
0.7717143 0.00047261060000000003
0.7727143 0.00047802446
0.7737143 0.00048349548
0.7747143 0.00048902411
0.7757143 0.00049461059
0.7767143 0.00050025528
0.7777143 0.00050595868
0.7787143 0.00051172142
0.7797143 0.00051754437
0.7807143 0.00052342821
0.7817143 0.00052937357
0.7827143 0.00053538079
0.7837143 0.0005414503000000001
0.7847143 0.00054758257
0.7857143 0.00055377832
0.7867143 0.00056003828
0.7877143 0.00056636327
0.7887143 0.00057275392
0.7897143 0.00057921061
0.7907143 0.00058573369
0.7917143 0.00059232357
0.7927143 0.00059898098
0.7937143 0.00060570674
0.7947143 0.0006125017999999999
0.7957143 0.00061936703
0.7967143 0.00062630306
0.7977143 0.0006333101700000001
0.7987143 0.00064038859
0.7997143 0.00064753881
0.8007143 0.0006547616999999999
0.8017143 0.00066205839
0.8027143 0.00066942985
0.8037143 0.00067687656
0.8047143 0.00068439895
0.8057143 0.0006919972700000001
0.8067143 0.00069967195
0.8077143 0.0007074239
0.8087143 0.00071525424
0.8097143 0.00072316407
0.8107143 0.00073115411
0.8117143 0.0007392249699999999
0.8127143 0.00074737686
0.8137143 0.00075561029
0.8147143 0.00076392571
0.8157143 0.0007723241699999999
0.8167143 0.00078080675
0.8177143 0.00078937455
0.8187143 0.0007980281200000001
0.8197143 0.0008067679999999999
0.8207143 0.00081559447
0.8217143 0.0008245084199999999
0.8227143 0.00083351097
0.8237143 0.000842603
0.8247143 0.00085178563
0.8257143 0.00086105947
0.8267143 0.00087042481
0.8277143 0.00087988219
0.8287143 0.0008894320699999999
0.8297143 0.0008990754399999999
0.8307143 0.00090881349
0.8317143 0.0009186474
0.8327143 0.00092857799
0.8337143 0.0009386058999999999
0.8347143 0.00094873158
0.8357143 0.00095895593
0.8367143 0.00096927988
0.8377143 0.0009797046
0.8387143 0.00099023109
0.8397143 0.0010008603
0.8407143 0.0010115926
0.8417143 0.0010224286
0.8427143 0.001033369
0.8437143 0.0010444148
0.8447143 0.0010555674
0.8457143 0.0010668283
0.8467143 0.0010781985
0.8477143 0.0010896787
0.8487143 0.0011012691
0.8497143 0.0011129703
0.8507143 0.0011247834
0.8517143 0.0011367094
0.8527143 0.0011487497
0.8537143 0.0011609053
0.8547143 0.0011731775
0.8557143 0.0011855667000000001
0.8567143 0.0011980736
0.8577143 0.0012106989
0.8587143 0.0012234441999999998
0.8597143 0.0012363108999999999
0.8607143 0.0012493005
0.8617143 0.0012624136
0.8627143 0.0012756506000000001
0.8637143 0.0012890121
0.8647143 0.0013024986
0.8657143 0.0013161116
0.8667143 0.0013298527
0.8677143 0.0013437235
0.8687143 0.0013577252
0.8697143 0.0013718585
0.8707143 0.0013861242
0.8717143 0.0014005229
0.8727143 0.0014150556
0.8737143 0.0014297239
0.8747143 0.0014445287999999999
0.8757143 0.001459472
0.8767143 0.0014745541
0.8777143 0.0014897756
0.8787143 0.001505137
0.8797143 0.0015206392000000001
0.8807143 0.0015362841
0.8817143 0.0015520736
0.8827143 0.0015680096000000002
0.8837143 0.0015840935
0.8847143 0.0016003255999999999
0.8857143 0.0016167062999999998
0.8867143 0.0016332358
0.8877143 0.0016499150999999999
0.8887143 0.001666746
0.8897143 0.0016837305999999998
0.8907143 0.0017008703999999999
0.8917143 0.0017181663
0.8927143 0.0017356189
0.8937143 0.0017532288
0.8947143 0.0017709969999999998
0.8957143 0.0017889254999999998
0.8967143 0.0018070165
0.8977143 0.0018252716
0.8987143 0.0018436917999999998
0.8997143 0.0018622773
0.9007143 0.0018810286
0.9017143 0.0018999461
0.9027143 0.0019190315999999998
0.9037143 0.0019382878
0.9047143 0.001957717
0.9057143 0.0019773204
0.9067143 0.0019970987
0.9077143 0.0020170522
0.9087143 0.0020371821000000003
0.9097143 0.0020574902
0.9107143 0.0020779786
0.9117143 0.0020986485
0.9127143 0.0021195016
0.9137143 0.002140538
0.9147143 0.0021617587
0.9157143 0.0021831644999999998
0.9167143 0.0022047574
0.9177143 0.0022265396000000002
0.9187143 0.0022485139
0.9197143 0.0022706819
0.9207143 0.0022930444
0.9217143 0.0023156019
0.9227143 0.0023383551
0.9237143 0.0023613050999999998
0.9247143 0.0023844543
0.9257143 0.0024078046
0.9267143 0.002431358
0.9277143 0.0024551153
0.9287143 0.002479077
0.9297143 0.0025032437
0.9307143 0.0025276177
0.9317143 0.0025522013
0.9327143 0.0025769971999999998
0.9337143 0.0026020074
0.9347143 0.0026272332
0.9357143 0.0026526741
0.9367143 0.0026783309
0.9377143 0.0027042048000000003
0.9387143 0.0027302976000000002
0.9397143 0.0027566124
0.9407143 0.0027831516
0.9417143 0.0028099166
0.9427143 0.0028369081
0.9437143 0.0028641261
0.9447143 0.0028915727
0.9457143 0.0029192497
0.9467143 0.0029471596999999998
0.9477143 0.0029753044000000004
0.9487143 0.0030036856
0.9497143 0.0030323039
0.9507143 0.0030611602000000003
0.9517143 0.003090256
0.9527143 0.003119593
0.9537143 0.0031491742
0.9547143 0.0031790016
0.9557143 0.0032090766999999997
0.9567143 0.0032394015000000004
0.9577143 0.0032699772
0.9587143 0.0033008051
0.9597143 0.0033318858000000004
0.9607143 0.0033632208000000004
0.9617143 0.0033948122999999998
0.9627143 0.0034266624
0.9637143 0.0034587731
0.9647143 0.0034911456
0.9657143 0.0035237827
0.9667143 0.003556686
0.9677143 0.0035898567
0.9687143 0.003623297
0.9697143 0.0036570087
0.9707143 0.0036909936000000003
0.9717143 0.0037252531999999996
0.9727143 0.0037597893
0.9737143 0.0037946028999999997
0.9747143 0.0038296958999999996
0.9757143 0.0038650709
0.9767143 0.0039007295999999997
0.9777143 0.003936674
0.9787143 0.0039729064
0.9797143 0.0040094288
0.9807143 0.0040462426
0.9817143 0.004083349599999999
0.9827143 0.0041207517
0.9837143 0.0041584505999999995
0.9847143 0.0041964478
0.9857143 0.0042347441
0.9867143 0.004273341599999999
0.9877143 0.0043122422
0.9887143 0.0043514479
0.9897143 0.0043909615
0.9907143 0.0044307861
0.9917143 0.0044709232
0.9927143 0.0045113753
0.9937143 0.0045521439
0.9947143 0.0045932306
0.9957143 0.0046346354999999995
0.9967143 0.0046763605
0.9977143 0.0047184083
0.9987143 0.0047607809
0.9997143 0.0048034806
1.000714 0.004846509200000001
1.001714 0.0048898684000000005
1.002714 0.0049335598
1.003714 0.0049775869999999995
1.004714 0.005021952200000001
1.005714 0.0050666567
1.006714 0.0051117036
1.007714 0.0051570936
1.008714 0.0052028281
1.009714 0.0052489074999999994
1.010714 0.005295335
1.011714 0.0053421129
1.012714 0.0053892435999999995
1.013714 0.0054367301
1.014714 0.0054845736
1.015714 0.0055327757
1.016714 0.0055813383
1.017714 0.0056302641
1.018714 0.0056795558000000005
1.019714 0.0057292145000000004
1.020714 0.0057792422
1.021714 0.0058296413000000005
1.022714 0.0058804133
1.023714 0.0059315596000000005
1.024714 0.0059830818
1.025714 0.0060349837
1.026714 0.0060872684
1.027714 0.006139939099999999
1.028714 0.0061929975
1.029714 0.0062464452999999994
1.030714 0.006300283699999999
1.031714 0.0063545143
1.032714 0.006409139299999999
1.033714 0.0064641608
1.034714 0.0065195811
1.035714 0.0065754022
1.036714 0.0066316272
1.037714 0.0066882574
1.038714 0.0067452951
1.039714 0.006802741000000001
1.040714 0.0068605987
1.041714 0.0069188711
1.042714 0.0069775611
1.043714 0.0070366717
1.044714 0.0070962058
1.045714 0.0071561655
1.046714 0.0072165501
1.047714 0.0072773604
1.048714 0.0073385978
1.049714 0.0074002652
1.050714 0.007462366200000001
1.051714 0.007524905200000001
1.052714 0.0075878845
1.053714 0.007651305400000001
1.054714 0.0077151679
1.055714 0.0077794721
1.056714 0.007844222999999999
1.057714 0.0079094243
1.058714 0.0079750811
1.059714 0.0080411955
1.060714 0.0081077662
1.061714 0.008174793
1.062714 0.0082422746
1.063714 0.008310214600000001
1.064714 0.0083786195
1.065714 0.0084474937
1.066714 0.0085168424
1.067714 0.0085866661
1.068714 0.0086569635
1.069714 0.008727733100000001
1.070714 0.008798974900000001
1.071714 0.008870692500000001
1.072714 0.0089428919
1.073714 0.0090155801
1.074714 0.009088761
1.075714 0.0091624337
1.076714 0.0092365954
1.077714 0.009311246
1.078714 0.009386387
1.079714 0.009462024900000001
1.080714 0.0095381671
1.081714 0.0096148207
1.082714 0.0096919859
1.083714 0.0097696582
1.084714 0.009847833299999999
1.085714 0.0099265118
1.086714 0.010005699
1.087714 0.010085403
1.088714 0.010165634
1.089714 0.010246396
1.090714 0.010327682999999999
1.091714 0.010409488
1.092714 0.010491812
1.093714 0.010574658
1.094714 0.010658037
1.095714 0.010741962
1.096714 0.010826434
1.097714 0.010911452
1.098714 0.010997004999999999
1.099714 0.011083089
1.100714 0.011169707000000001
1.101714 0.011256869000000001
1.102714 0.011344587
1.103714 0.011432866
1.104714 0.011521706999999999
1.105714 0.011611106000000001
1.106714 0.011701056000000001
1.107714 0.011791556
1.108714 0.011882613
1.109714 0.011974238
1.110714 0.012066439
1.111714 0.012159218999999999
1.112714 0.012252576000000001
1.113714 0.012346503
1.114714 0.012440994
1.115714 0.012536054
1.116714 0.012631688
1.117714 0.012727908
1.118714 0.012824724
1.119714 0.012922136999999998
1.120714 0.013020143
1.121714 0.013118732
1.122714 0.013217902000000002
1.123714 0.013317658
1.124714 0.01341801
1.125714 0.013518965
1.126714 0.013620529999999999
1.127714 0.013722703000000001
1.128714 0.013825478
1.129714 0.013928846
1.130714 0.014032812
1.131714 0.014137384999999999
1.132714 0.014242579
1.133714 0.014348402000000001
1.134714 0.014454854
1.135714 0.014561928000000002
1.136714 0.014669615
1.137714 0.014777911000000001
1.138714 0.014886822
1.139714 0.014996359999999999
1.140714 0.015106537
1.141714 0.015217356999999999
1.142714 0.015328814
1.143714 0.015440902
1.144714 0.015553611
1.145714 0.015666948
1.146714 0.015780929
1.147714 0.015895562999999998
1.148714 0.016010853999999998
1.149714 0.016126798
1.150714 0.016243385000000003
1.151714 0.016360608000000002
1.152714 0.016478464
1.153714 0.016596963
1.154714 0.016716118
1.155714 0.016835942
1.156714 0.016956436000000002
1.157714 0.017077598
1.158714 0.017199421
1.159714 0.017321897
1.160714 0.017445031
1.161714 0.017568831
1.162714 0.017693308
1.163714 0.017818466999999998
1.164714 0.017944301000000003
1.165714 0.018070804
1.166714 0.018197969
1.167714 0.0183258
1.168714 0.018454308
1.169714 0.018583504
1.170714 0.018713401
1.171714 0.018843996999999998
1.172714 0.018975285999999997
1.173714 0.019107253999999997
1.174714 0.019239895
1.175714 0.019373209
1.176714 0.019507211
1.177714 0.019641907
1.178714 0.019777309
1.179714 0.01991341
1.180714 0.020050204999999998
1.181714 0.020187688999999998
1.182714 0.020325861
1.183714 0.020464725
1.184714 0.020604295
1.185714 0.020744582
1.186714 0.020885588
1.187714 0.021027308
1.188714 0.021169725
1.189714 0.021312824
1.190714 0.021456611
1.191714 0.021601103
1.192714 0.021746318
1.193714 0.021892267
1.194714 0.022038941
1.195714 0.022186332
1.196714 0.022334426
1.197714 0.022483221
1.198714 0.022632725
1.199714 0.022782953
1.200714 0.022933919
1.201714 0.02308562
1.202714 0.023238039000000002
1.203714 0.023391165999999998
1.204714 0.023544993
1.205714 0.023699526999999998
1.206714 0.023854792
1.207714 0.0240108
1.208714 0.024167553
1.209714 0.024325041
1.210714 0.024483251
1.211714 0.024642167
1.212714 0.024801795
1.213714 0.024962146
1.214714 0.025123238
1.215714 0.025285085000000002
1.216714 0.025447679
1.217714 0.025611010000000003
1.218714 0.025775054000000002
1.219714 0.025939805
1.220714 0.026105269
1.221714 0.026271463000000002
1.222714 0.026438406
1.223714 0.026606105
1.224714 0.026774555
1.225714 0.026943738
1.226714 0.027113635
1.227714 0.027284246999999998
1.228714 0.027455592999999997
1.229714 0.027627689999999996
1.230714 0.027800549
1.231714 0.027974159
1.232714 0.028148503
1.233714 0.028323568
1.234714 0.028499344000000003
1.235714 0.028675841
1.236714 0.028853082999999998
1.237714 0.029031085
1.238714 0.029209841
1.239714 0.029389329999999998
1.240714 0.029569532
1.241714 0.029750433
1.242714 0.02993205
1.243714 0.030114406000000003
1.244714 0.030297518000000002
1.245714 0.030481387999999998
1.246714 0.030666002
1.247714 0.030851338
1.248714 0.031037377999999997
1.249714 0.031224125999999998
1.250714 0.031411603999999996
1.251714 0.03159983
1.252714 0.03178881
1.253714 0.031978544
1.254714 0.032169008
1.255714 0.032360174
1.256714 0.032552041
1.257714 0.032744615
1.258714 0.032937911
1.259714 0.033131946
1.260714 0.033326729
1.261714 0.033522249
1.262714 0.033718481
1.263714 0.033915406999999995
1.264714 0.034113025
1.265714 0.03431135
1.266714 0.034510411
1.267714 0.034710224
1.268714 0.034910778
1.269714 0.03511204
1.270714 0.035313979999999995
1.271714 0.035516597999999996
1.272714 0.035719908
1.273714 0.035923941
1.274714 0.036128712
1.275714 0.036334214
1.276714 0.036540424
1.277714 0.036747308
1.278714 0.036954854
1.279714 0.037163065
1.280714 0.037371975
1.281714 0.037581613
1.282714 0.037791976
1.283714 0.038003048
1.284714 0.038214793000000004
1.285714 0.038427176
1.286714 0.038640198
1.287714 0.03885389
1.288714 0.039068289
1.289714 0.039283413
1.290714 0.039499238
1.291714 0.039715733
1.292714 0.039932865
1.293714 0.040150625999999995
1.294714 0.040369036
1.295714 0.040588129
1.296714 0.040807913
1.297714 0.041028383
1.298714 0.041249505
1.299714 0.041471241
1.300714 0.041693574
1.301714 0.041916524000000004
1.302714 0.04214012
1.303714 0.042364387999999996
1.304714 0.042589338
1.305714 0.042814951
1.306714 0.043041192
1.307714 0.043268033
1.308714 0.043495465
1.309714 0.043723514
1.310714 0.043952200000000004
1.311714 0.044181533
1.312714 0.044411482
1.313714 0.044642021999999996
1.314714 0.044873133
1.315714 0.045104808
1.316714 0.045337062
1.317714 0.045569931
1.318714 0.045803425
1.319714 0.046037533
1.320714 0.046272218
1.321714 0.046507435
1.322714 0.046743156
1.323714 0.046979402999999996
1.324714 0.047216209
1.325714 0.047453612
1.326714 0.047691626
1.327714 0.047930228
1.328714 0.048169382999999996
1.329714 0.048409065
1.330714 0.048649264
1.331714 0.04889
1.332714 0.049131294
1.333714 0.049373147000000006
1.334714 0.049615541
1.335714 0.049858441
1.336714 0.050101802
1.337714 0.050345616
1.338714 0.050589890000000005
1.339714 0.050834665
1.340714 0.051079980999999997
1.341714 0.051325827
1.342714 0.051572174
1.343714 0.051818991999999994
1.344714 0.05206627
1.345714 0.052313996
1.346714 0.05256217
1.347714 0.05281081000000001
1.348714 0.053059903
1.349714 0.05330944000000001
1.350714 0.053559395
1.351714 0.053809769
1.352714 0.054060563
1.353714 0.054311776
1.354714 0.054563425
1.355714 0.054815511000000004
1.356714 0.055068015
1.357714 0.055320909999999994
1.358714 0.055574165999999994
1.359714 0.055827787999999996
1.360714 0.05608178900000001
1.361714 0.056336161999999995
1.362714 0.05659092
1.363714 0.056846049999999995
1.364714 0.057101541
1.365714 0.05735736300000001
1.366714 0.057613512000000006
1.367714 0.057869998
1.368714 0.058126816000000005
1.369714 0.058383960000000006
1.370714 0.058641401
1.371714 0.058899126999999996
1.372714 0.05915712099999999
1.373714 0.059415393999999996
1.374714 0.05967395799999999
1.375714 0.059932808
1.376714 0.060191947999999995
1.377714 0.060451386
1.378714 0.060711097000000006
1.379714 0.060971058
1.380714 0.061231245999999996
1.381714 0.061491644000000005
1.382714 0.061752246000000004
1.383714 0.062013062
1.384714 0.0622741
1.385714 0.062535354
1.386714 0.06279678799999999
1.387714 0.063058379
1.388714 0.063320133
1.389714 0.06358206699999999
1.390714 0.063844194
1.391714 0.064106507
1.392714 0.064368988
1.393714 0.064631616
1.394714 0.064894353
1.395714 0.06515718399999999
1.396714 0.065420097
1.397714 0.065683085
1.398714 0.06594615399999999
1.399714 0.066209328
1.400714 0.06647260199999999
1.401714 0.066735951
1.402714 0.066999369
1.403714 0.06726284
1.404714 0.06752635800000001
1.405714 0.067789922
1.406714 0.06805351600000001
1.407714 0.068317127
1.408714 0.068580743
1.409714 0.06884433100000001
1.410714 0.06910786000000001
1.411714 0.06937133100000001
1.412714 0.069634768
1.413714 0.069898181
1.414714 0.070161565
1.415714 0.070424896
1.416714 0.070688152
1.417714 0.070951309
1.418714 0.07121435500000001
1.419714 0.071477296
1.420714 0.071740133
1.421714 0.072002865
1.422714 0.072265475
1.423714 0.072527939
1.424714 0.07279021699999999
1.425714 0.073052302
1.426714 0.073314214
1.427714 0.07357595
1.428714 0.07383753
1.429714 0.074098946
1.430714 0.074360159
1.431714 0.074621127
1.432714 0.074881822
1.433714 0.075142196
1.434714 0.075402262
1.435714 0.075662043
1.436714 0.075921562
1.437714 0.076180825
1.438714 0.07643981999999999
1.439714 0.076698523
1.440714 0.076956896
1.441714 0.077214907
1.442714 0.077472546
1.443714 0.077729824
1.444714 0.077986764
1.445714 0.078243349
1.446714 0.078499544
1.447714 0.07875531399999999
1.448714 0.07901061899999999
1.449714 0.079265435
1.450714 0.079519791
1.451714 0.079773716
1.452714 0.080027222
1.453714 0.080280309
1.454714 0.08053293
1.455714 0.080785004
1.456714 0.08103649
1.457714 0.0812874
1.458714 0.081537769
1.459714 0.081787619
1.460714 0.08203694
1.461714 0.082285696
1.462714 0.08253385299999999
1.463714 0.082781364
1.464714 0.083028228
1.465714 0.083274476
1.466714 0.083520141
1.467714 0.083765225
1.468714 0.084009679
1.469714 0.08425342400000001
1.470714 0.084496406
1.471714 0.084738614
1.472714 0.084980059
1.473714 0.08522078300000001
1.474714 0.085460796
1.475714 0.085700076
1.476714 0.085938582
1.477714 0.086176256
1.478714 0.086413085
1.479714 0.086649077
1.480714 0.086884265
1.481714 0.087118667
1.482714 0.087352266
1.483714 0.087584998
1.484714 0.087816804
1.485714 0.088047649
1.486714 0.088277552
1.487714 0.08850656400000001
1.488714 0.088734727
1.489714 0.088962022
1.490714 0.08918838600000001
1.491714 0.089413731
1.492714 0.089638022
1.493714 0.08986126
1.494714 0.090083474
1.495714 0.090304698
1.496714 0.09052492100000001
1.497714 0.090744102
1.498714 0.090962171
1.499714 0.09117908799999999
1.500714 0.091394834
1.501714 0.091609464
1.502714 0.091822998
1.503714 0.092035451
1.504714 0.09224679699999999
1.505714 0.092456961
1.506714 0.092665869
1.507714 0.09287350100000001
1.508714 0.093079882
1.509714 0.09328505299999999
1.510714 0.093489041
1.511714 0.093691814
1.512714 0.093893299
1.513714 0.09409342899999999
1.514714 0.094292162
1.515714 0.09448952000000001
1.516714 0.094685564
1.517714 0.094880321
1.518714 0.095073762
1.519714 0.095265801
1.520714 0.095456373
1.521714 0.095645455
1.522714 0.095833099
1.523714 0.096019357
1.524714 0.09620424200000001
1.525714 0.09638772500000001
1.526714 0.09656972800000001
1.527714 0.096750166
1.528714 0.09692902099999999
1.529714 0.097106292
1.530714 0.097281992
1.531714 0.097456144
1.532714 0.097628747
1.533714 0.097799767
1.534714 0.09796915099999999
1.535714 0.098136859
1.536714 0.098302902
1.537714 0.098467292
1.538714 0.098630053
1.539714 0.098791183
1.540714 0.098950649
1.541714 0.099108391
1.542714 0.09926434099999999
1.543714 0.099418452
1.544714 0.09957072299999999
1.545714 0.09972120200000001
1.546714 0.099869934
1.547714 0.10001692000000001
1.548714 0.10016211000000001
1.549714 0.10030543
1.550714 0.10044684000000001
1.551714 0.10058633
1.552714 0.1007239
1.553714 0.10085957
1.554714 0.10099333
1.555714 0.10112512
1.556714 0.10125493
1.557714 0.10138275000000001
1.558714 0.10150861
1.559714 0.10163248999999999
1.560714 0.10175437999999999
1.561714 0.10187429
1.562714 0.10199218999999998
1.563714 0.10210802000000001
1.564714 0.10222176
1.565714 0.10233340999999999
1.566714 0.10244295
1.567714 0.10255030000000001
1.568714 0.10265547000000001
1.569714 0.10275845
1.570714 0.10285923
1.571714 0.10295784000000001
1.572714 0.10305424999999999
1.573714 0.10314847
1.574714 0.10324048000000001
1.575714 0.10333026000000001
1.576714 0.10341777999999999
1.577714 0.10350302
1.578714 0.10358592999999999
1.579714 0.10366652000000001
1.580714 0.10374475000000001
1.581714 0.10382061999999999
1.582714 0.10389411000000001
1.583714 0.10396525000000001
1.584714 0.10403401999999999
1.585714 0.10410040999999999
1.586714 0.10416441
1.587714 0.104226
1.588714 0.10428518
1.589714 0.10434191000000001
1.590714 0.10439614000000001
1.591714 0.10444782
1.592714 0.10449692000000001
1.593714 0.10454345
1.594714 0.10458741
1.595714 0.10462882000000001
1.596714 0.10466767999999999
1.597714 0.10470401
1.598714 0.10473782
1.599714 0.10476904
1.600714 0.10479762000000001
1.601714 0.10482352999999998
1.602714 0.10484680999999998
1.603714 0.10486741999999999
1.604714 0.10488534
1.605714 0.10490052000000001
1.606714 0.10491292
1.607714 0.10492253000000001
1.608714 0.10492940999999999
1.609714 0.10493353000000001
1.610714 0.10493491
1.611714 0.10493353000000001
1.612714 0.10492937
1.613714 0.10492238
1.614714 0.10491258
1.615714 0.10489993
1.616714 0.10488438000000001
1.617714 0.10486594
1.618714 0.10484462
1.619714 0.10482040000000001
1.620714 0.1047933
1.621714 0.10476326999999999
1.622714 0.10473025
1.623714 0.10469425000000002
1.624714 0.10465529999999999
1.625714 0.10461342000000001
1.626714 0.10456860000000001
1.627714 0.1045208
1.628714 0.10446996
1.629714 0.10441602
1.630714 0.10435898
1.631714 0.10429886000000001
1.632714 0.10423566999999999
1.633714 0.10416943000000001
1.634714 0.10410012
1.635714 0.10402771999999999
1.636714 0.10395221
1.637714 0.10387357000000001
1.638714 0.10379177
1.639714 0.10370676
1.640714 0.10361852999999999
1.641714 0.10352707
1.642714 0.10343238
1.643714 0.10333442
1.644714 0.1032332
1.645714 0.1031287
1.646714 0.10302097
1.647714 0.10290998
1.648714 0.10279571
1.649714 0.10267812999999999
1.650714 0.10255724
1.651714 0.10243303000000001
1.652714 0.10230548
1.653714 0.1021746
1.654714 0.10204037
1.655714 0.10190279
1.656714 0.10176185
1.657714 0.10161751000000001
1.658714 0.10146978
1.659714 0.10131865999999999
1.660714 0.10116412000000001
1.661714 0.10100616
1.662714 0.10084473000000001
1.663714 0.10067981
1.664714 0.10051143
1.665714 0.10033958000000001
1.666714 0.10016428
1.667714 0.09998552299999999
1.668714 0.099803286
1.669714 0.09961751099999999
1.670714 0.099428173
1.671714 0.099235249
1.672714 0.099038763
1.673714 0.09883875
1.674714 0.09863521
1.675714 0.098428119
1.676714 0.098217442
1.677714 0.09800314400000001
1.678714 0.09778521500000001
1.679714 0.097563659
1.680714 0.0973385
1.681714 0.097109738
1.682714 0.09687735
1.683714 0.096641266
1.684714 0.096401421
1.685714 0.096157828
1.686714 0.095910556
1.687714 0.095659657
1.688714 0.09540517300000001
1.689714 0.095147098
1.690714 0.094885356
1.691714 0.0946199
1.692714 0.09435073
1.693714 0.094077841
1.694714 0.093801232
1.695714 0.093520916
1.696714 0.093236892
1.697714 0.092949107
1.698714 0.09265751
1.699714 0.092362094
1.700714 0.092062907
1.701714 0.091759983
1.702714 0.091453322
1.703714 0.091142912
1.704714 0.090828713
1.705714 0.09051065400000001
1.706714 0.090188725
1.707714 0.089862937
1.708714 0.089533313
1.709714 0.089199899
1.710714 0.088862667
1.711714 0.088521605
1.712714 0.08817670799999999
1.713714 0.087827956
1.714714 0.087475393
1.715714 0.087119063
1.716714 0.086758973
1.717714 0.086395082
1.718714 0.086027302
1.719714 0.08565556499999999
1.720714 0.085279829
1.721714 0.084900134
1.722714 0.084516563
1.723714 0.084129197
1.724714 0.083738042
1.725714 0.083343044
1.726714 0.082944147
1.727714 0.082541321
1.728714 0.082134583
1.729714 0.081723952
1.730714 0.081309496
1.731714 0.080891221
1.732714 0.080469041
1.733714 0.080042856
1.734714 0.079612591
1.735714 0.079178275
1.736714 0.078740023
1.737714 0.078297994
1.738714 0.077852263
1.739714 0.07740277799999999
1.740714 0.07694944499999999
1.741714 0.076492137
1.742714 0.076030823
1.743714 0.07556555200000001
1.744714 0.075096398
1.745714 0.074623403
1.746714 0.074146537
1.747714 0.073665706
1.748714 0.073180866
1.749714 0.072692044
1.750714 0.07219933299999999
1.751714 0.071702851
1.752714 0.071202649
1.753714 0.070698682
1.754714 0.070190825
1.755714 0.06967894200000001
1.756714 0.06916296
1.757714 0.068642886
1.758714 0.068118825
1.759714 0.067590858
1.760714 0.06705902600000001
1.761714 0.066523347
1.762714 0.06598380300000001
1.763714 0.065440411
1.764714 0.064893195
1.765714 0.064342195
1.766714 0.06378744700000001
1.767714 0.063228939
1.768714 0.062666589
1.769714 0.062100269
1.770714 0.06152990999999999
1.771714 0.060955498999999996
1.772714 0.060377084
1.773714 0.059794792000000006
1.774714 0.05920871600000001
1.775714 0.058618904000000006
1.776714 0.058025343
1.777714 0.057427963
1.778714 0.056826754
1.779714 0.056221714000000006
1.780714 0.055612879999999996
1.781714 0.055000256
1.782714 0.054383842999999994
1.783714 0.053763593000000005
1.784714 0.053139438000000004
1.785714 0.052511378000000004
1.786714 0.051879474999999994
1.787714 0.051243830000000004
1.788714 0.050604518
1.789714 0.049961584999999996
1.790714 0.04931505
1.791714 0.04866485
1.792714 0.048010919
1.793714 0.047353198
1.794714 0.04669168
1.795714 0.046026386999999995
1.796714 0.045357338999999997
1.797714 0.04468456
1.798714 0.044008082000000004
1.799714 0.043327935000000005
1.800714 0.042644123
1.801714 0.041956699
1.802714 0.041265725
1.803714 0.040571217
1.804714 0.039873153
1.805714 0.039171492
1.806714 0.038466189
1.807714 0.037757190999999996
1.808714 0.037044508000000004
1.809714 0.036328167
1.810714 0.035608219
1.811714 0.034884739000000005
1.812714 0.034157772
1.813714 0.033427370000000005
1.814714 0.032693538
1.815714 0.031956303000000005
1.816714 0.031215674
1.817714 0.030471638000000002
1.818714 0.029724169999999998
1.819714 0.028973265
1.820714 0.028218891
1.821714 0.02746103
1.822714 0.026699671
1.823714 0.025934834
1.824714 0.025166574
1.825714 0.024394963000000002
1.826714 0.023620063
1.827714 0.022841913
1.828714 0.02206051
1.829714 0.021275842
1.830714 0.020487909000000002
1.831714 0.019696695
1.832714 0.018902191
1.833714 0.018104418
1.834714 0.017303397
1.835714 0.016499183
1.836714 0.015691797
1.837714 0.014881254
1.838714 0.014067564999999999
1.839714 0.01325074
1.840714 0.012430828
1.841714 0.01160786
1.842714 0.010781861
1.843714 0.0099528203
1.844714 0.0091207068
1.845714 0.0082855113
1.846714 0.0074472198
1.847714 0.006605830300000001
1.848714 0.0057613972
1.849714 0.0049139697
1.850714 0.0040636001
1.851714 0.0032103067
1.852714 0.0023540826
1.853714 0.0014949058
1.854714 0.00063279554
1.855714 -0.0002321922
1.856714 -0.0010999894
1.857714 -0.0019705138
1.858714 -0.0028437311
1.859714 -0.0037196514
1.860714 -0.0045983063000000005
1.861714 -0.0054797241000000005
1.862714 -0.0063638821
1.863714 -0.007250715099999999
1.864714 -0.0081401406
1.865714 -0.0090321293
1.866714 -0.0099266988
1.867714 -0.010823928
1.868714 -0.011723855
1.869714 -0.012626483999999999
1.870714 -0.013531724
1.871714 -0.014439473999999999
1.872714 -0.015349669
1.873714 -0.016262298999999997
1.874714 -0.017177429
1.875714 -0.01809512
1.876714 -0.019015374999999998
1.877714 -0.019938116999999998
1.878714 -0.020863216
1.879714 -0.021790559
1.880714 -0.022720113
1.881714 -0.023651942000000002
1.882714 -0.024586127
1.883714 -0.025522720999999998
1.884714 -0.026461697
1.885714 -0.027402953
1.886714 -0.028346383000000003
1.887714 -0.029291943
1.888714 -0.030239663
1.889714 -0.031189623
1.890714 -0.032141842999999996
1.891714 -0.033096259
1.892714 -0.034052742
1.893714 -0.035011154
1.894714 -0.035971426
1.895714 -0.036933578999999994
1.896714 -0.037897698
1.897714 -0.038863880999999996
1.898714 -0.039832146
1.899714 -0.040802406
1.900714 -0.041774557999999996
1.901714 -0.042748509
1.902714 -0.043724236
1.903714 -0.044701766
1.904714 -0.045681151
1.905714 -0.046662358
1.906714 -0.047645283999999996
1.907714 -0.048629808999999996
1.908714 -0.049615861
1.909714 -0.050603453
1.910714 -0.05159268
1.911714 -0.052583648000000004
1.912714 -0.053576374
1.913714 -0.054570765
1.914714 -0.055566674999999996
1.915714 -0.056563958
1.916714 -0.05756255699999999
1.917714 -0.058562518
1.918714 -0.059563928999999995
1.919714 -0.060566829
1.920714 -0.061571179000000004
1.921714 -0.062576868
1.922714 -0.06358378499999999
1.923714 -0.064591906
1.924714 -0.06560126799999999
1.925714 -0.066611957
1.926714 -0.067623967
1.927714 -0.068637193
1.928714 -0.069651467
1.929714 -0.07066663200000001
1.930714 -0.07168263000000001
1.931714 -0.072699547
1.932714 -0.07371751700000001
1.933714 -0.07473664
1.934714 -0.07575691600000001
1.935714 -0.076778239
1.936714 -0.077800453
1.937714 -0.078823464
1.938714 -0.079847261
1.939714 -0.080871902
1.940714 -0.081897411
1.941714 -0.082923722
1.942714 -0.083950697
1.943714 -0.084978197
1.944714 -0.086006161
1.945714 -0.087034638
1.946714 -0.088063761
1.947714 -0.089093653
1.948714 -0.090124318
1.949714 -0.091155624
1.950714 -0.092187373
1.951714 -0.093219418
1.952714 -0.09425173
1.953714 -0.09528436900000001
1.954714 -0.09631741
1.955714 -0.097350869
1.956714 -0.098384661
1.957714 -0.09941867300000001
1.958714 -0.1004528
1.959714 -0.10148705
1.960714 -0.10252149
1.961714 -0.1035562
1.962714 -0.10459117999999999
1.963714 -0.10562629
1.964714 -0.10666134000000001
1.965714 -0.10769618
1.966714 -0.10873076
1.967714 -0.10976518000000002
1.968714 -0.11079957000000001
1.969714 -0.11183404
1.970714 -0.11286855000000001
1.971714 -0.11390294999999999
1.972714 -0.11493708000000001
1.973714 -0.11597084999999999
1.974714 -0.11700429
1.975714 -0.11803748
1.976714 -0.11907040999999999
1.977714 -0.12010299
1.978714 -0.12113507999999999
1.979714 -0.12216652000000001
1.980714 -0.12319727
1.981714 -0.12422744
1.982714 -0.12525718
1.983714 -0.12628662
1.984714 -0.12731573
1.985714 -0.12834434
1.986714 -0.12937227
1.987714 -0.13039934
1.988714 -0.13142558999999998
1.989714 -0.13245107
1.990714 -0.13347585
1.991714 -0.13449993
1.992714 -0.13552317
1.993714 -0.13654544
1.994714 -0.13756667
1.995714 -0.13858692
1.996714 -0.13960632
1.997714 -0.14062497000000002
1.998714 -0.14164282
1.999714 -0.14265972
2.000714 -0.14367544999999998
2.001714 -0.14468984
2.002714 -0.14570291
2.003714 -0.14671476
2.004714 -0.14772553
2.005714 -0.14873523
2.006714 -0.14974378
2.007714 -0.15075101
2.008714 -0.15175678
2.009714 -0.15276109999999998
2.010714 -0.15376409
2.011714 -0.15476584000000002
2.012714 -0.15576632
2.013714 -0.15676538
2.014714 -0.15776281
2.015714 -0.15875846
2.016714 -0.15975235
2.017714 -0.16074462
2.018714 -0.16173545
2.019714 -0.16272486
2.020714 -0.16371279
2.021714 -0.16469902
2.022714 -0.16568336
2.023714 -0.16666573999999998
2.024714 -0.16764626000000002
2.025714 -0.16862502000000001
2.026714 -0.16960208
2.027714 -0.17057738
2.028714 -0.17155067999999998
2.029714 -0.17252181
2.030714 -0.17349076
2.031714 -0.17445764
2.032714 -0.17542264999999999
2.033714 -0.17638591
2.034714 -0.17734731
2.035714 -0.17830662
2.036714 -0.17926355
2.037714 -0.180218
2.038714 -0.18117002999999998
2.039714 -0.18211984
2.040714 -0.18306759
2.041714 -0.18401322
2.042714 -0.18495653
2.043714 -0.18589729
2.044714 -0.18683539
2.045714 -0.18777091
2.046714 -0.18870407
2.047714 -0.18963508
2.048714 -0.19056388
2.049714 -0.19149026
2.050714 -0.19241389
2.051714 -0.19333459
2.052714 -0.19425246
2.053714 -0.19516771
2.054714 -0.19608056000000001
2.055714 -0.196991
2.056714 -0.19789885
2.057714 -0.19880383999999998
2.058714 -0.19970573
2.059714 -0.20060451
2.060714 -0.20150032
2.061714 -0.20239337000000002
2.062714 -0.20328374000000002
2.063714 -0.20417132999999998
2.064714 -0.20505583000000002
2.065714 -0.205937
2.066714 -0.20681480000000002
2.067714 -0.20768940000000002
2.068714 -0.20856108
2.069714 -0.20942995
2.070714 -0.21029597
2.071714 -0.21115886
2.072714 -0.21201831
2.073714 -0.21287417000000003
2.074714 -0.21372655999999998
2.075714 -0.21457569999999998
2.076714 -0.21542182999999998
2.077714 -0.21626493000000002
2.078714 -0.21710480000000001
2.079714 -0.21794105
2.080714 -0.21877354
2.081714 -0.21960232000000002
2.082714 -0.22042766
2.083714 -0.22124979000000003
2.084714 -0.22206868000000002
2.085714 -0.22288412000000002
2.086714 -0.22369577000000002
2.087714 -0.22450341
2.088714 -0.22530705
2.089714 -0.22610697999999999
2.090714 -0.2269035
2.091714 -0.22769667999999998
2.092714 -0.22848635
2.093714 -0.22927213
2.094714 -0.23005374
2.095714 -0.23083119
2.096714 -0.23160472
2.097714 -0.23237461999999998
2.098714 -0.23314096
2.099714 -0.23390355
2.100714 -0.23466204
2.101714 -0.23541615999999999
2.102714 -0.23616586999999997
2.103714 -0.23691144
2.104714 -0.23765319000000001
2.105714 -0.23839129
2.106714 -0.23912564000000003
2.107714 -0.23985582
2.108714 -0.24058145999999997
2.109714 -0.24130243999999998
2.110714 -0.242019
2.111714 -0.24273152999999997
2.112714 -0.24344025000000002
2.113714 -0.24414512
2.114714 -0.24484582000000002
2.115714 -0.24554196
2.116714 -0.24623335
2.117714 -0.24692016
2.118714 -0.24760272
2.119714 -0.24828131
2.120714 -0.24895591
2.121714 -0.24962614000000002
2.122714 -0.25029156999999996
2.123714 -0.2509519
2.124714 -0.25160721999999996
2.125714 -0.25225801
2.126714 -0.25290467
2.127714 -0.2535474
2.128714 -0.25418592
2.129714 -0.25481971
2.130714 -0.25544837
2.131714 -0.25607191
2.132714 -0.25669069
2.133714 -0.25730513
2.134714 -0.2579154
2.135714 -0.25852127
2.136714 -0.25912228
2.137714 -0.25971795
2.138714 -0.26030824999999996
2.139714 -0.26089347
2.140714 -0.26147412
2.141714 -0.26205052
2.142714 -0.26262254
2.143714 -0.26318973
2.144714 -0.26375162
2.145714 -0.26430795
2.146714 -0.26485897
2.147714 -0.26540512
2.148714 -0.2659468
2.149714 -0.26648398
2.150714 -0.26701632999999997
2.151714 -0.26754329
2.152714 -0.26806458
2.153714 -0.26858037
2.154714 -0.26909115
2.155714 -0.26959744
2.156714 -0.27009931
2.157714 -0.27059636
2.158714 -0.27108791
2.159714 -0.27157352
2.160714 -0.27205325
2.161714 -0.27252759
2.162714 -0.27299717
2.163714 -0.27346222
2.164714 -0.2739225
2.165714 -0.27437741
2.166714 -0.27482647
2.167714 -0.27526965999999997
2.168714 -0.27570743000000003
2.169714 -0.27614033
2.170714 -0.2765686
2.171714 -0.27699197999999997
2.172714 -0.27740984
2.173714 -0.27782151
2.174714 -0.27822691
2.175714 -0.27862643000000004
2.176714 -0.27902077000000003
2.177714 -0.27941046
2.178714 -0.27979549
2.179714 -0.28017533
2.180714 -0.28054933000000004
2.181714 -0.28091718
2.182714 -0.28127909
2.183714 -0.28163565
2.184714 -0.28198732000000004
2.185714 -0.28233409
2.186714 -0.28267547000000004
2.187714 -0.28301075
2.188714 -0.2833396
2.189714 -0.28366221
2.190714 -0.28397918
2.191714 -0.2842912
2.192714 -0.28459847
2.193714 -0.28490054
2.194714 -0.28519675
2.195714 -0.28548655
2.196714 -0.28576995
2.197714 -0.28604742
2.198714 -0.2863195
2.199714 -0.28658654
2.200714 -0.28684824
2.201714 -0.28710403
2.202714 -0.28735341000000003
2.203714 -0.28759637
2.204714 -0.28783332
2.205714 -0.28806496000000004
2.206714 -0.28829167
2.207714 -0.28851328000000004
2.208714 -0.28872918
2.209714 -0.28893864
2.210714 -0.28914139
2.211714 -0.28933769
2.212714 -0.28952818999999996
2.213714 -0.28971347
2.214714 -0.28989355
2.215714 -0.29006801
2.216714 -0.29023625000000003
2.217714 -0.29039797
2.218714 -0.29055341
2.219714 -0.29070314
2.220714 -0.29084766
2.221714 -0.29098701000000005
2.222714 -0.29112073
2.223714 -0.29124808
2.224714 -0.29136853
2.225714 -0.29148215
2.226714 -0.29158955000000003
2.227714 -0.29169142000000003
2.228714 -0.29178809
2.229714 -0.29187938
2.230714 -0.29196467
2.231714 -0.29204339
2.232714 -0.29211543
2.233714 -0.29218127
2.234714 -0.29224155
2.235714 -0.29229658999999997
2.236714 -0.29234609
2.237714 -0.29238937000000004
2.238714 -0.29242572
2.239714 -0.29245501
2.240714 -0.29247773
2.241714 -0.29249471
2.242714 -0.29250649
2.243714 -0.29251308
2.244714 -0.29251382
2.245714 -0.292508
2.246714 -0.29249531
2.247714 -0.29247601
2.248714 -0.29245073
2.249714 -0.29241994
2.250714 -0.29238362
2.251714 -0.29234119999999997
2.252714 -0.292292
2.253714 -0.29223575
2.254714 -0.29217268
2.255714 -0.2921035
2.256714 -0.29202893
2.257714 -0.29194914
2.258714 -0.29186374000000004
2.259714 -0.29177186
2.260714 -0.29167291
2.261714 -0.29156676
2.262714 -0.29145395
2.263714 -0.29133516
2.264714 -0.29121083000000003
2.265714 -0.29108075
2.266714 -0.29094422
2.267714 -0.29080068000000003
2.268714 -0.29065006
2.269714 -0.2904929
2.270714 -0.29032996
2.271714 -0.29016167
2.272714 -0.28998787
2.273714 -0.28980782
2.274714 -0.28962079
2.275714 -0.28942646
2.276714 -0.28922518
2.277714 -0.28901757
2.278714 -0.28880427000000003
2.279714 -0.28858534
2.280714 -0.28836033
2.281714 -0.28812853
2.282714 -0.28788949999999996
2.283714 -0.2876434
2.284714 -0.28739083000000004
2.285714 -0.28713241
2.286714 -0.28686828
2.287714 -0.28659804
2.288714 -0.28632088
2.289714 -0.28603626000000004
2.290714 -0.28574434
2.291714 -0.28544574
2.292714 -0.28514119000000004
2.293714 -0.28483109
2.294714 -0.28451513
2.295714 -0.28419264
2.296714 -0.28386302
2.297714 -0.28352614
2.298714 -0.28318237
2.299714 -0.28283232999999997
2.300714 -0.28247637999999997
2.301714 -0.28211435
2.302714 -0.28174568
2.303714 -0.28136977999999996
2.304714 -0.28098645
2.305714 -0.28059606
2.306714 -0.28019929
2.307714 -0.27979664
2.308714 -0.27938804
2.309714 -0.27897304
2.310714 -0.27855097
2.311714 -0.27812147
2.312714 -0.2776847
2.313714 -0.2772413
2.314714 -0.27679179
2.315714 -0.27633623999999996
2.316714 -0.27587421
2.317714 -0.27540501
2.318714 -0.27492826
2.319714 -0.27444414
2.320714 -0.27395322
2.321714 -0.27345603
2.322714 -0.27295277
2.323714 -0.27244312
2.324714 -0.27192654
2.325714 -0.27140256
2.326714 -0.2708711
2.327714 -0.27033261
2.328714 -0.26978764
2.329714 -0.26923644
2.330714 -0.26867876
2.331714 -0.2681141
2.332714 -0.26754194000000003
2.333714 -0.26696214999999995
2.334714 -0.26637510999999997
2.335714 -0.26578142
2.336714 -0.26518146
2.337714 -0.26457526000000003
2.338714 -0.26396234
2.339714 -0.26334214
2.340714 -0.26271448
2.341714 -0.2620795
2.342714 -0.26143768
2.343714 -0.26078932
2.344714 -0.26013446
2.345714 -0.25947271
2.346714 -0.25880353
2.347714 -0.25812674
2.348714 -0.25744245
2.349714 -0.25675106000000003
2.350714 -0.25605303
2.351714 -0.25534851
2.352714 -0.25463726000000003
2.353714 -0.25391876999999996
2.354714 -0.25319266
2.355714 -0.25245894
2.356714 -0.25171794000000003
2.357714 -0.25097001
2.358714 -0.25021536
2.359714 -0.24945387
2.360714 -0.24868517999999998
2.361714 -0.24790899000000002
2.362714 -0.24712522999999997
2.363714 -0.24633404999999997
2.364714 -0.24553572
2.365714 -0.24473034000000002
2.366714 -0.24391792
2.367714 -0.24309827
2.368714 -0.24227111
2.369714 -0.24143630000000002
2.370714 -0.24059389
2.371714 -0.23974411
2.372714 -0.23888713
2.373714 -0.23802302000000003
2.374714 -0.23715175
2.375714 -0.23627310999999998
2.376714 -0.23538690999999998
2.377714 -0.2344931
2.378714 -0.23359174
2.379714 -0.23268291
2.380714 -0.23176675
2.381714 -0.2308432
2.382714 -0.22991213
2.383714 -0.22897326999999998
2.384714 -0.22802651000000002
2.385714 -0.22707195000000002
2.386714 -0.2261098
2.387714 -0.2251402
2.388714 -0.22416322
2.389714 -0.22317874
2.390714 -0.22218659999999998
2.391714 -0.22118655
2.392714 -0.22017856000000002
2.393714 -0.21916265000000001
2.394714 -0.21813896
2.395714 -0.21710759000000002
2.396714 -0.21606854
2.397714 -0.21502173
2.398714 -0.21396710000000002
2.399714 -0.21290455000000003
2.400714 -0.21183407
2.401714 -0.21075569
2.402714 -0.20966942000000002
2.403714 -0.20857530000000002
2.404714 -0.20747323999999998
2.405714 -0.20636315
2.406714 -0.20524489
2.407714 -0.20411841000000003
2.408714 -0.20298369
2.409714 -0.20184084
2.410714 -0.20068999999999998
2.411714 -0.19953123
2.412714 -0.19836447
2.413714 -0.19718957999999998
2.414714 -0.19600636
2.415714 -0.19481469999999998
2.416714 -0.19361457
2.417714 -0.19240598
2.418714 -0.19118902
2.419714 -0.18996381
2.420714 -0.18873032
2.421714 -0.1874884
2.422714 -0.18623793
2.423714 -0.18497888
2.424714 -0.18371134
2.425714 -0.18243536999999999
2.426714 -0.18115101
2.427714 -0.17985813
2.428714 -0.17855649
2.429714 -0.17724584
2.430714 -0.17592609
2.431714 -0.17459736
2.432714 -0.17325992999999998
2.433714 -0.17191400999999998
2.434714 -0.17055958
2.435714 -0.16919642999999998
2.436714 -0.16782444000000002
2.437714 -0.16644346
2.438714 -0.16505354
2.439714 -0.16365475000000002
2.440714 -0.16224717
2.441714 -0.1608307
2.442714 -0.15940517
2.443714 -0.15797028999999999
2.444714 -0.15652586
2.445714 -0.15507186
2.446714 -0.1536085
2.447714 -0.15213602
2.448714 -0.15065462
2.449714 -0.14916422999999998
2.450714 -0.14766466
2.451714 -0.14615559
2.452714 -0.14463686
2.453714 -0.14310849
2.454714 -0.14157060000000002
2.455714 -0.14002336
2.456714 -0.13846674
2.457714 -0.13690057
2.458714 -0.13532456999999998
2.459714 -0.13373864
2.460714 -0.13214276
2.461714 -0.13053714
2.462714 -0.12892197
2.463714 -0.12729733000000001
2.464714 -0.12566307999999998
2.465714 -0.12401891999999999
2.466714 -0.12236452
2.467714 -0.12069975
2.468714 -0.11902471
2.469714 -0.11733959
2.470714 -0.11564458
2.471714 -0.11393966
2.472714 -0.1122246
2.473714 -0.11049919999999999
2.474714 -0.10876333
2.475714 -0.10701707999999999
2.476714 -0.10526062
2.477714 -0.10349406
2.478714 -0.10171730999999999
2.479714 -0.09993009700000001
2.480714 -0.09813205100000001
2.481714 -0.096322986
2.482714 -0.09450297199999999
2.483714 -0.092672236
2.484714 -0.090831047
2.485714 -0.088979554
2.486714 -0.087117602
2.487714 -0.08524485700000001
2.488714 -0.083361036
2.489714 -0.08146600999999999
2.490714 -0.07955983700000001
2.491714 -0.077642658
2.492714 -0.075714523
2.493714 -0.073775317
2.494714 -0.07182479600000001
2.495714 -0.069862755
2.496714 -0.067889114
2.497714 -0.06590404700000001
2.498714 -0.063907832
2.499714 -0.061900610999999994
2.500714 -0.059882388
2.501714 -0.057852891
2.502714 -0.055811793
2.503714 -0.05375884399999999
2.504714 -0.051693944
2.505714 -0.049617171
2.506714 -0.0475287
2.507714 -0.045428579000000004
2.508714 -0.043316709
2.509714 -0.041192884
2.510714 -0.039056875
2.511714 -0.03690861
2.512714 -0.034748149
2.513714 -0.032575664000000004
2.514714 -0.030391253
2.515714 -0.028194822
2.516714 -0.025986115
2.517714 -0.023764845
2.518714 -0.021530838
2.519714 -0.019284031
2.520714 -0.017024571
2.521714 -0.014752712999999999
2.522714 -0.012468586
2.523714 -0.010172096
2.524714 -0.007863003
2.525714 -0.0055410514
2.526714 -0.0032060823
2.527714 -0.00085809852
2.528714 0.0015027703
2.529714 0.0038764333999999996
2.530714 0.0062629064000000005
2.531714 0.008662376099999999
2.532714 0.011075152000000001
2.533714 0.01350146
2.534714 0.01594137
2.535714 0.018394736000000002
2.536714 0.020861361
2.537714 0.023341103000000002
2.538714 0.025834105
2.539714 0.028340649
2.540714 0.030861095999999998
2.541714 0.033395676
2.542714 0.035944322
2.543714 0.03850681
2.544714 0.041082918
2.545714 0.043672574
2.546714 0.046275946
2.547714 0.048893294000000004
2.548714 0.051524845
2.549714 0.054170651
2.550714 0.056830613
2.551714 0.059504638
2.552714 0.062192767
2.553714 0.06489518
2.554714 0.06761223200000001
2.555714 0.070344255
2.556714 0.073091325
2.557714 0.07585326099999999
2.558714 0.078629807
2.559714 0.081420742
2.560714 0.084226066
2.561714 0.08704604099999999
2.562714 0.089881028
2.563714 0.092731306
2.564714 0.09559694399999999
2.565714 0.098477781
2.566714 0.10137368
2.567714 0.10428468999999999
2.568714 0.10721104
2.569714 0.11015305
2.570714 0.11311091
2.571714 0.11608453
2.572714 0.1190736
2.573714 0.12207786000000001
2.574714 0.12509731000000002
2.575714 0.12813219
2.576714 0.13118295
2.577714 0.13425007
2.578714 0.1373337
2.579714 0.14043367
2.580714 0.14354965
2.581714 0.14668142
2.582714 0.14982903
2.583714 0.15299276
2.584714 0.15617287000000002
2.585714 0.15936946999999999
2.586714 0.16258252
2.587714 0.16581188
2.588714 0.16905754
2.589714 0.17231965999999999
2.590714 0.1755986
2.591714 0.17889466
2.592714 0.182208
2.593714 0.18553854
2.594714 0.18888604
2.595714 0.19225022
2.596714 0.19563097000000002
2.597714 0.19902845
2.598714 0.20244300999999998
2.599714 0.20587498
2.600714 0.2093246
2.601714 0.21279184
2.602714 0.21627669
2.603714 0.21977911000000003
2.604714 0.22329928
2.605714 0.22683732999999998
2.606714 0.23039343999999998
2.607714 0.23396758
2.608714 0.23755953
2.609714 0.24116901
2.610714 0.24479585999999998
2.611714 0.24844022000000002
2.612714 0.25210241
2.613714 0.25578290000000004
2.614714 0.25948202
2.615714 0.26319972
2.616714 0.26693577
2.617714 0.27069005
2.618714 0.27446253000000004
2.619714 0.27825339
2.620714 0.28206285000000003
2.621714 0.28589106999999997
2.622714 0.28973809
2.623714 0.29360369999999997
2.624714 0.2974879
2.625714 0.30139072
2.626714 0.30531248
2.627714 0.30925347999999997
2.628714 0.31321403
2.629714 0.31719412999999996
2.630714 0.32119359999999997
2.631714 0.32521212
2.632714 0.32924947000000004
2.633714 0.33330566
2.634714 0.33738089
2.635714 0.34147548
2.636714 0.34558957
2.637714 0.34972325
2.638714 0.35387641
2.639714 0.35804901
2.640714 0.36224127
2.641714 0.36645343
2.642714 0.3706858
2.643714 0.37493843
2.644714 0.37921113
2.645714 0.3835036
2.646714 0.38781557
2.647714 0.39214710999999997
2.648714 0.39649839
2.649714 0.40086983000000004
2.650714 0.40526167
2.651714 0.40967409
2.652714 0.41410704000000004
2.653714 0.41856035
2.654714 0.42303405
2.655714 0.42752828000000004
2.656714 0.4320432
2.657714 0.43657873999999997
2.658714 0.44113477
2.659714 0.44571105
2.660714 0.4503076
2.661714 0.45492454
2.662714 0.45956215
2.663714 0.46422072
2.664714 0.46890057
2.665714 0.47360173999999994
2.666714 0.47832415000000006
2.667714 0.48306761000000004
2.668714 0.48783198
2.669714 0.49261734999999995
2.670714 0.49742367
2.671714 0.50225095
2.672714 0.50709913
2.673714 0.51196814
2.674714 0.51685791
2.675714 0.52176854
2.676714 0.52670045
2.677714 0.53165406
2.678714 0.5366295099999999
2.679714 0.5416267100000001
2.680714 0.54664547
2.681714 0.5516856
2.682714 0.55674701
2.683714 0.5618297999999999
2.684714 0.56693419
2.685714 0.57206028
2.686714 0.57720798
2.687714 0.58237715
2.688714 0.58756769
2.689714 0.59277974
2.690714 0.59801359
2.691714 0.60326951
2.692714 0.6085476400000001
2.693714 0.61384784
2.694714 0.6191697399999999
2.695714 0.62451311
2.696714 0.62987786
2.697714 0.63526426
2.698714 0.64067272
2.699714 0.6461034099999999
2.700714 0.65155635
2.701714 0.65703131
2.702714 0.66252807
2.703714 0.6680465800000001
2.704714 0.67358706
2.705714 0.6791497599999999
2.706714 0.68473485
2.707714 0.69034216
2.708714 0.69597126
2.709714 0.70162183
2.710714 0.70729372
2.711714 0.71298713
2.712714 0.71870256
2.713714 0.7244404400000001
2.714714 0.73020086
2.715714 0.73598358
2.716714 0.74178833
2.717714 0.74761491
2.718714 0.7534634800000001
2.719714 0.7593343
2.720714 0.76522776
2.721714 0.7711438
2.722714 0.77708201
2.723714 0.7830419599999999
2.724714 0.78902338
2.725714 0.7950264
2.726714 0.8010514099999999
2.727714 0.8070986699999999
2.728714 0.81316847
2.729714 0.81926072
2.730714 0.8253749499999999
2.731714 0.8315106900000001
2.732714 0.83766785
2.733714 0.8438467
2.734714 0.85004773
2.735714 0.8562712
2.736714 0.8625169300000001
2.737714 0.8687842600000001
2.738714 0.87507293
2.739714 0.88138273
2.740714 0.88771405
2.741714 0.89406734
2.742714 0.9004429899999999
2.743714 0.90684099
2.744714 0.91326078
2.745714 0.91970172
2.746714 0.92616361
2.747714 0.9326464499999999
2.748714 0.9391508099999999
2.749714 0.9456771399999999
2.750714 0.95222555
2.751714 0.9587956599999999
2.752714 0.9653868200000001
2.753714 0.97199865
2.754714 0.97863115
2.755714 0.98528499
2.756714 0.99196071
2.757714 0.9986584099999999
2.758714 1.0053774
2.759714 1.0121172
2.760714 1.0188770999999999
2.761714 1.0256573
2.762714 1.032458
2.763714 1.0392798
2.764714 1.0461231
2.765714 1.0529874
2.766714 1.0598721
2.767714 1.0667768
2.768714 1.0737016
2.769714 1.0806466000000001
2.770714 1.0876121
2.771714 1.0945984
2.772714 1.1016051
2.773714 1.1086316
2.774714 1.1156774
2.775714 1.1227426
2.776714 1.1298272999999999
2.777714 1.136932
2.778714 1.144057
2.779714 1.1512021000000001
2.780714 1.1583668
2.781714 1.1655508
2.782714 1.1727535
2.783714 1.1799753
2.784714 1.1872163
2.785714 1.1944767
2.786714 1.2017562000000002
2.787714 1.2090545
2.788714 1.2163711000000001
2.789714 1.2237057
2.790714 1.2310585
2.791714 1.2384296
2.792714 1.2458195
2.793714 1.253228
2.794714 1.2606547
2.795714 1.2680992
2.796714 1.2755611999999998
2.797714 1.2830405
2.798714 1.2905373
2.799714 1.2980518
2.800714 1.305584
2.801714 1.3131336
2.802714 1.3207003
2.803714 1.3282838
2.804714 1.3358838
2.805714 1.3435002999999999
2.806714 1.3511337
2.807714 1.3587837
2.808714 1.3664501
2.809714 1.3741322999999999
2.810714 1.3818298999999998
2.811714 1.3895431999999999
2.812714 1.3972719999999998
2.813714 1.4050165
2.814714 1.4127767
2.815714 1.4205523
2.816714 1.428343
2.817714 1.4361484
2.818714 1.4439682
2.819714 1.4518023999999998
2.820714 1.459651
2.821714 1.467514
2.822714 1.4753914
2.823714 1.4832828
2.824714 1.4911876
2.825714 1.4991055
2.826714 1.5070363999999998
2.827714 1.5149804
2.828714 1.5229377
2.829714 1.530908
2.830714 1.538891
2.831714 1.5468861
2.832714 1.554893
2.833714 1.5629114999999998
2.834714 1.5709415
2.835714 1.5789834999999999
2.836714 1.5870372000000001
2.837714 1.5951026
2.838714 1.6031792
2.839714 1.6112665000000002
2.840714 1.6193639
2.841714 1.6274715
2.842714 1.6355893
2.843714 1.6437171
2.844714 1.651855
2.845714 1.6600024000000002
2.846714 1.6681587000000002
2.847714 1.6763236000000001
2.848714 1.6844969
2.849714 1.692679
2.850714 1.7008698999999998
2.851714 1.7090697
2.852714 1.7172778
2.853714 1.7254934
2.854714 1.7337156
2.855714 1.7419443
2.856714 1.7501794000000002
2.857714 1.7584212
2.858714 1.7666698
2.859714 1.7749248
2.860714 1.7831855
2.861714 1.7914511000000002
2.862714 1.7997213
2.863714 1.8079963000000001
2.864714 1.8162762999999997
2.865714 1.8245615
2.866714 1.8328517999999998
2.867714 1.8411463
2.868714 1.849444
2.869714 1.8577445000000001
2.870714 1.8660476
2.871714 1.8743537000000001
2.872714 1.882663
2.873714 1.8909751999999997
2.874714 1.8992899
2.875714 1.9076058999999999
2.876714 1.9159224
2.877714 1.9242391
2.878714 1.9325562
2.879714 1.9408736
2.880714 1.9491917
2.881714 1.9575097
2.882714 1.9658269
2.883714 1.9741431
2.884714 1.9824576
2.885714 1.9907703999999997
2.886714 1.9990815
2.887714 2.0073909
2.888714 2.0156987
2.889714 2.024004
2.890714 2.0323062
2.891714 2.0406041
2.892714 2.0488974
2.893714 2.0571856
2.894714 2.0654692999999997
2.895714 2.0737487999999997
2.896714 2.082024
2.897714 2.0902939
2.898714 2.0985579
2.899714 2.1068148
2.900714 2.1150643000000002
2.901714 2.1233065
2.902714 2.1315418
2.903714 2.1397702
2.904714 2.147991
2.905714 2.1562034
2.906714 2.164406
2.907714 2.1725982
2.908714 2.1807805
2.909714 2.1889528
2.910714 2.1971157000000003
2.911714 2.2052687
2.912714 2.2134105
2.913714 2.2215398
2.914714 2.2296561
2.915714 2.2377593
2.916714 2.2458499
2.917714 2.2539279999999997
2.918714 2.2619937
2.919714 2.2700457
2.920714 2.2780828
2.921714 2.2861039
2.922714 2.2941088
2.923714 2.3020975
2.924714 2.3100704
2.925714 2.3180274
2.926714 2.3259678999999998
2.927714 2.3338906
2.928714 2.3417944
2.929714 2.349679
2.930714 2.3575444
2.931714 2.3653912999999998
2.932714 2.3732197999999998
2.933714 2.3810294
2.934714 2.3888184
2.935714 2.3965854
2.936714 2.4043299
2.937714 2.4120515
2.938714 2.4197506
2.939714 2.4274275000000003
2.940714 2.435082
2.941714 2.4427133
2.942714 2.4503198
2.943714 2.4579003
2.944714 2.465455
2.945714 2.4729839
2.946714 2.4804872
2.947714 2.4879647
2.948714 2.4954159
2.949714 2.5028389
2.950714 2.5102325000000003
2.951714 2.5175961
2.952714 2.5249299
2.953714 2.5322344
2.954714 2.5395099
2.955714 2.5467560000000002
2.956714 2.5539711
2.957714 2.5611539999999997
2.958714 2.5683036
2.959714 2.5754195
2.960714 2.5825018
2.961714 2.589551
2.962714 2.5965666
2.963714 2.6035478000000003
2.964714 2.6104933
2.965714 2.6174016
2.966714 2.6242729
2.967714 2.631107
2.968714 2.6379043
2.969714 2.6446648
2.970714 2.651388
2.971714 2.6580723
2.972714 2.6647162
2.973714 2.6713188999999997
2.974714 2.6778798999999998
2.975714 2.6843995
2.976714 2.6908778
2.977714 2.6973139
2.978714 2.7037073
2.979714 2.7100565
2.980714 2.7163604
2.981714 2.7226193
2.982714 2.7288333000000002
2.983714 2.7350025000000002
2.984714 2.7411262
2.985714 2.7472034
2.986714 2.7532330000000003
2.987714 2.7592134
2.988714 2.7651442
2.989714 2.7710253000000002
2.990714 2.7768569
2.991714 2.7826387
2.992714 2.7883701
2.993714 2.7940495
2.994714 2.799676
2.995714 2.8052488
2.996714 2.8107682
2.997714 2.816234
2.998714 2.8216457
2.999714 2.8270025
3.000714 2.8323032
3.001714 2.8375475
3.002714 2.8427344
3.003714 2.8478634
3.004714 2.8529339
3.005714 2.8579456999999997
3.006714 2.8628984
3.007714 2.8677913999999998
3.008714 2.8726237
3.009714 2.8773945
3.010714 2.8821027
3.011714 2.8867479
3.012714 2.8913297
3.013714 2.8958475
3.014714 2.9003009
3.015714 2.9046895
3.016714 2.9090121
3.017714 2.9132685
3.018714 2.9174577
3.019714 2.9215796
3.020714 2.9256333
3.021714 2.9296182
3.022714 2.9335339
3.023714 2.9373797
3.024714 2.9411549
3.025714 2.9448586
3.026714 2.9484896
3.027714 2.9520473
3.028714 2.9555313
3.029714 2.9589412999999998
3.030714 2.9622769
3.031714 2.9655376
3.032714 2.9687226
3.033714 2.9718307999999998
3.034714 2.9748615
3.035714 2.977814
3.036714 2.9806877
3.037714 2.9834822
3.038714 2.9861974
3.039714 2.9888320999999998
3.040714 2.9913856
3.041714 2.9938571
3.042714 2.9962458
3.043714 2.998551
3.044714 3.0007726
3.045714 3.0029101
3.046714 3.0049631
3.047714 3.0069305
3.048714 3.008811
3.049714 3.0106032000000003
3.050714 3.0123067999999997
3.051714 3.0139213000000002
3.052714 3.0154472
3.053714 3.0168839
3.054714 3.0182308
3.055714 3.0194864
3.056714 3.0206496
3.057714 3.0217197000000002
3.058714 3.0226963
3.059714 3.0235795
3.060714 3.0243691
3.061714 3.0250641000000003
3.062714 3.0256633
3.063714 3.0261652999999997
3.064714 3.0265691
3.065714 3.0268744
3.066714 3.0270815
3.067714 3.0271905
3.068714 3.0272003
3.069714 3.02711
3.070714 3.0269179
3.071714 3.0266233
3.072714 3.0262252
3.073714 3.0257242
3.074714 3.0251198
3.075714 3.0244114
3.076714 3.0235982000000003
3.077714 3.0226788
3.078714 3.0216521
3.079714 3.0205175
3.080714 3.0192751
3.081714 3.0179248999999997
3.082714 3.0164665
3.083714 3.0148989
3.084714 3.0132206000000004
3.085714 3.0114304
3.086714 3.0095274
3.087714 3.0075112
3.088714 3.0053822
3.089714 3.0031404
3.090714 3.0007845
3.091714 2.9983133
3.092714 2.9957255
3.093714 2.9930202
3.094714 2.9901974
3.095714 2.9872572
3.096714 2.9841993
3.097714 2.9810233
3.098714 2.9777279
3.099714 2.9743116
3.100714 2.9707735
3.101714 2.9671133999999997
3.102714 2.9633315000000002
3.103714 2.9594278000000003
3.104714 2.9554015
3.105714 2.9512512
3.106714 2.9469753
3.107714 2.9425729
3.108714 2.9380436999999997
3.109714 2.9333875999999997
3.110714 2.9286049000000003
3.111714 2.9236952
3.112714 2.9186573
3.113714 2.9134898
3.114714 2.9081916
3.115714 2.9027626
3.116714 2.8972024
3.117714 2.8915111000000002
3.118714 2.8856878999999998
3.119714 2.8797319
3.120714 2.873642
3.121714 2.8674176
3.122714 2.861058
3.123714 2.8545629
3.124714 2.8479321
3.125714 2.8411649
3.126714 2.8342606
3.127714 2.8272187
3.128714 2.8200381
3.129714 2.8127180000000003
3.130714 2.8052582999999998
3.131714 2.7976590999999997
3.132714 2.7899202
3.133714 2.7820405999999998
3.134714 2.7740195
3.135714 2.7658557999999998
3.136714 2.7575487
3.137714 2.7490981000000003
3.138714 2.7405037
3.139714 2.7317652000000003
3.140714 2.7228819
3.141714 2.7138526
3.142714 2.7046766
3.143714 2.6953533
3.144714 2.6858823
3.145714 2.6762635
3.146714 2.6664967
3.147714 2.6565818
3.148714 2.6465178
3.149714 2.6363034
3.150714 2.6259381
3.151714 2.6154216
3.152714 2.6047537
3.153714 2.5939342
3.154714 2.5829624
3.155714 2.5718376000000003
3.156714 2.5605589
3.157714 2.5491256
3.158714 2.5375377
3.159714 2.5257956000000004
3.160714 2.5138987000000004
3.161714 2.5018468
3.162714 2.4896389
3.163714 2.4772737
3.164714 2.4647506
3.165714 2.4520691
3.166714 2.4392297
3.167714 2.4262322
3.168714 2.413076
3.169714 2.3997603
3.170714 2.3862844
3.171714 2.3726474
3.172714 2.3588492999999997
3.173714 2.3448907
3.174714 2.3307715
3.175714 2.3164913
3.176714 2.3020491
3.177714 2.2874437000000003
3.178714 2.2726743000000003
3.179714 2.2577404999999997
3.180714 2.242643
3.181714 2.2273818
3.182714 2.2119568999999997
3.183714 2.1963671000000002
3.184714 2.1806113
3.185714 2.1646889
3.186714 2.1485996
3.187714 2.1323441
3.188714 2.115923
3.189714 2.0993363
3.190714 2.0825829000000002
3.191714 2.0656614
3.192714 2.0485707
3.193714 2.031311
3.194714 2.0138828
3.195714 1.9962870000000001
3.196714 1.9785231
3.197714 1.9605905
3.198714 1.9424876
3.199714 1.9242138
3.200714 1.9057687
3.201714 1.8871529000000002
3.202714 1.8683669999999999
3.203714 1.8494112
3.204714 1.8302852
3.205714 1.8109879
3.206714 1.791518
3.207714 1.7718748999999998
3.208714 1.7520593
3.209714 1.7320718999999998
3.210714 1.7119132
3.211714 1.6915832
3.212714 1.6710809
3.213714 1.6504049
3.214714 1.6295547000000001
3.215714 1.6085299000000002
3.216714 1.5873319000000001
3.217714 1.5659617000000001
3.218714 1.5444195
3.219714 1.5227043
3.220714 1.5008146999999998
3.221714 1.4787494
3.222714 1.4565085
3.223714 1.4340931
3.224714 1.4115043
3.225714 1.3887428
3.226714 1.365808
3.227714 1.3426987
3.228714 1.3194134
3.229714 1.2959519
3.230714 1.2723152999999998
3.231714 1.2485049
3.232714 1.2245215999999999
3.233714 1.2003652999999999
3.234714 1.1760345
3.235714 1.1515277000000002
3.236714 1.1268442
3.237714 1.1019847
3.238714 1.0769507
3.239714 1.0517432
3.240714 1.0263627000000002
3.241714 1.0008082
3.242714 0.97507844
3.243714 0.9491727700000001
3.244714 0.9230915500000001
3.245714 0.89683617
3.246714 0.87040821
3.247714 0.84380805
3.248714 0.8170352299999999
3.249714 0.79008834
3.250714 0.76296641
3.251714 0.73566935
3.252714 0.70819813
3.253714 0.68055429
3.254714 0.6527387499999999
3.255714 0.62475135
3.256714 0.5965912200000001
3.257714 0.56825732
3.258714 0.53974958
3.259714 0.5110688
3.260714 0.48221656999999996
3.261714 0.45319417999999995
3.262714 0.42400197
3.263714 0.39463919000000003
3.264714 0.36510467
3.265714 0.33539778
3.266714 0.30551914
3.267714 0.27547018
3.268714 0.24525244
3.269714 0.21486671
3.270714 0.18431275
3.271714 0.15358966999999998
3.272714 0.12269682
3.273714 0.09163451
3.274714 0.060403957999999994
3.275714 0.029006819
3.276714 -0.0025557843
3.277714 -0.034283873
3.278714 -0.066178234
3.279714 -0.09823974699999999
3.280714 -0.13046856999999998
3.281714 -0.16286367
3.282714 -0.19542330000000002
3.283714 -0.2281459
3.284714 -0.26103067
3.285714 -0.29407786
3.286714 -0.3272882
3.287714 -0.36066202
3.288714 -0.3941989
3.289714 -0.42789746
3.290714 -0.46175607
3.291714 -0.49577374
3.292714 -0.52995039
3.293714 -0.5642863899999999
3.294714 -0.59878225
3.295714 -0.63343761
3.296714 -0.6682511
3.297714 -0.70322105
3.298714 -0.73834588
3.299714 -0.77362489
3.300714 -0.80905845
3.301714 -0.84464718
3.302714 -0.88039124
3.303714 -0.91628991
3.304714 -0.9523415900000001
3.305714 -0.98854452
3.306714 -1.0248976
3.307714 -1.0614004
3.308714 -1.0980533000000001
3.309714 -1.1348563
3.310714 -1.171809
3.311714 -1.2089097
3.312714 -1.2461567
3.313714 -1.2835486
3.314714 -1.3210844
3.315714 -1.3587642
3.316714 -1.3965884
3.317714 -1.4345569
3.318714 -1.4726683
3.319714 -1.5109212
3.320714 -1.5493135
3.321714 -1.5878439000000002
3.322714 -1.6265124
3.323714 -1.6653193
3.324714 -1.704265
3.325714 -1.7433484999999997
3.326714 -1.782568
3.327714 -1.8219218
3.328714 -1.8614077999999998
3.329714 -1.9010253000000001
3.330714 -1.9407742
3.331714 -1.9806544999999998
3.332714 -2.0206660000000003
3.333714 -2.0608075
3.334714 -2.1010764
3.335714 -2.1414705
3.336714 -2.1819881999999997
3.337714 -2.2226296
3.338714 -2.2633957
3.339714 -2.3042863000000002
3.340714 -2.3453007
3.341714 -2.3864364
3.342714 -2.4276908
3.343714 -2.4690619000000003
3.344714 -2.5105491
3.345714 -2.552153
3.346714 -2.5938734
3.347714 -2.6357098
3.348714 -2.6776602
3.349714 -2.7197223
3.350714 -2.7618935000000002
3.351714 -2.8041724
3.352714 -2.8465588
3.353714 -2.889053
3.354714 -2.931655
3.355714 -2.9743634
3.356714 -3.0171756000000003
3.357714 -3.0600889
3.358714 -3.1031016
3.359714 -3.1462125
3.360714 -3.1894213999999996
3.361714 -3.2327293999999998
3.362714 -3.2761354
3.363714 -3.3196375
3.364714 -3.3632326999999997
3.365714 -3.4069184000000003
3.366714 -3.4506932
3.367714 -3.4945565999999997
3.368714 -3.5385091
3.369714 -3.5825502
3.370714 -3.6266785
3.371714 -3.6708909999999997
3.372714 -3.7151851
3.373714 -3.7595591999999995
3.374714 -3.8040116
3.375714 -3.8485430000000003
3.376714 -3.893153
3.377714 -3.9378404999999996
3.378714 -3.9826032
3.379714 -4.0274382
3.380714 -4.0723421
3.381714 -4.1173138
3.382714 -4.1623532999999995
3.383714 -4.2074606
3.384714 -4.252635300000001
3.385714 -4.297876
3.386714 -4.3431792
3.387714 -4.3885417
3.388714 -4.4339612
3.389714 -4.4794369
3.390714 -4.5249693
3.391714 -4.5705587
3.392714 -4.6162035
3.393714 -4.6619009
3.394714 -4.7076475
3.395714 -4.7534395
3.396714 -4.7992758
3.397714 -4.8451569
3.398714 -4.891083
3.399714 -4.9370538
3.400714 -4.983066399999999
3.401714 -5.0291166
3.402714 -5.075201
3.403714 -5.1213183
3.404714 -5.167467500000001
3.405714 -5.2136499
3.406714 -5.259865100000001
3.407714 -5.3061115999999995
3.408714 -5.352385
3.409714 -5.398681000000001
3.410714 -5.4449971999999995
3.411714 -5.4913327
3.412714 -5.5376887
3.413714 -5.584066
3.414714 -5.6304626
3.415714 -5.6768745
3.416714 -5.7232972
3.417714 -5.7697274
3.418714 -5.8161635
3.419714 -5.8626071
3.420714 -5.9090588
3.421714 -5.955518
3.422714 -6.001981
3.423714 -6.0484424
3.424714 -6.094899
3.425714 -6.1413481999999995
3.426714 -6.1877903
3.427714 -6.2342267
3.428714 -6.2806576000000005
3.429714 -6.327079200000001
3.430714 -6.3734867
3.431714 -6.419876200000001
3.432714 -6.4662448999999995
3.433714 -6.5125927
3.434714 -6.5589219000000005
3.435714 -6.6052318
3.436714 -6.651520700000001
3.437714 -6.6977844
3.438714 -6.7440166999999995
3.439714 -6.790214
3.440714 -6.8363762999999995
3.441714 -6.8825050999999995
3.442714 -6.9285996
3.443714 -6.974659900000001
3.444714 -7.0206821
3.445714 -7.066660399999999
3.446714 -7.1125902000000005
3.447714 -7.158470899999999
3.448714 -7.2043039
3.449714 -7.250089899999999
3.450714 -7.2958276
3.451714 -7.341512999999999
3.452714 -7.3871396
3.453714 -7.4327037
3.454714 -7.4782029
3.455714 -7.5236388000000005
3.456714 -7.569012799999999
3.457714 -7.6143242
3.458714 -7.6595686
3.459714 -7.7047423
3.460714 -7.749840600000001
3.461714 -7.7948615
3.462714 -7.8398049
3.463714 -7.884670000000001
3.464714 -7.929456999999999
3.465714 -7.9741634
3.466714 -8.018785000000001
3.467714 -8.0633171
3.468714 -8.107756100000001
3.469714 -8.1521012
3.470714 -8.1963532
3.471714 -8.2405135
3.472714 -8.2845807
3.473714 -8.3285496
3.474714 -8.3724141
3.475714 -8.416170600000001
3.476714 -8.4598176
3.477714 -8.5033543
3.478714 -8.5467823
3.479714 -8.5901007
3.480714 -8.6333074
3.481714 -8.676397099999999
3.482714 -8.7193653
3.483714 -8.7622091
3.484714 -8.8049278
3.485714 -8.8475235
3.486714 -8.889997
3.487714 -8.9323446
3.488714 -8.9745596
3.489714 -9.016638200000001
3.490714 -9.058575300000001
3.491714 -9.1003694
3.492714 -9.1420241
3.493714 -9.1835402
3.494714 -9.2249162
3.495714 -9.2661485
3.496714 -9.3072295
3.497714 -9.3481556
3.498714 -9.388925100000002
3.499714 -9.4295382
3.500714 -9.469997099999999
3.501714 -9.5103003
3.502714 -9.550444800000001
3.503714 -9.590423900000001
3.504714 -9.6302323
3.505714 -9.669868600000001
3.506714 -9.7093321
3.507714 -9.7486235
3.508714 -9.7877443
3.509714 -9.826692900000001
3.510714 -9.8654635
3.511714 -9.9040508
3.512714 -9.9424504
3.513714 -9.980660700000001
3.514714 -10.01868
3.515714 -10.056519999999999
3.516714 -10.09417
3.517714 -10.13163
3.518714 -10.16889
3.519714 -10.20594
3.520714 -10.24279
3.521714 -10.27944
3.522714 -10.31589
3.523714 -10.35214
3.524714 -10.38819
3.525714 -10.42402
3.526714 -10.45963
3.527714 -10.49502
3.528714 -10.5302
3.529714 -10.56515
3.530714 -10.599889999999998
3.531714 -10.634409999999999
3.532714 -10.668700000000001
3.533714 -10.70276
3.534714 -10.73659
3.535714 -10.77018
3.536714 -10.803550000000001
3.537714 -10.83668
3.538714 -10.86958
3.539714 -10.90224
3.540714 -10.93465
3.541714 -10.96681
3.542714 -10.99873
3.543714 -11.030389999999999
3.544714 -11.06181
3.545714 -11.092979999999999
3.546714 -11.1239
3.547714 -11.15456
3.548714 -11.18496
3.549714 -11.2151
3.550714 -11.24497
3.551714 -11.274579999999998
3.552714 -11.30393
3.553714 -11.333020000000001
3.554714 -11.361830000000001
3.555714 -11.390369999999999
3.556714 -11.41863
3.557714 -11.44661
3.558714 -11.47432
3.559714 -11.50175
3.560714 -11.5289
3.561714 -11.55577
3.562714 -11.58236
3.563714 -11.608649999999999
3.564714 -11.634640000000001
3.565714 -11.66035
3.566714 -11.68577
3.567714 -11.710890000000001
3.568714 -11.735719999999999
3.569714 -11.76026
3.570714 -11.78448
3.571714 -11.80841
3.572714 -11.83202
3.573714 -11.85534
3.574714 -11.87835
3.575714 -11.90105
3.576714 -11.923449999999999
3.577714 -11.94552
3.578714 -11.967279999999999
3.579714 -11.98872
3.580714 -12.009839999999999
3.581714 -12.03065
3.582714 -12.05114
3.583714 -12.0713
3.584714 -12.09114
3.585714 -12.11065
3.586714 -12.12983
3.587714 -12.14868
3.588714 -12.167200000000001
3.589714 -12.18539
3.590714 -12.20325
3.591714 -12.22076
3.592714 -12.23794
3.593714 -12.254769999999999
3.594714 -12.27127
3.595714 -12.287420000000001
3.596714 -12.30323
3.597714 -12.3187
3.598714 -12.33382
3.599714 -12.3486
3.600714 -12.363019999999999
3.601714 -12.37708
3.602714 -12.39079
3.603714 -12.40415
3.604714 -12.417150000000001
3.605714 -12.4298
3.606714 -12.44209
3.607714 -12.45402
3.608714 -12.46558
3.609714 -12.47678
3.610714 -12.48761
3.611714 -12.49808
3.612714 -12.508189999999999
3.613714 -12.51793
3.614714 -12.527289999999999
3.615714 -12.53628
3.616714 -12.54489
3.617714 -12.553139999999999
3.618714 -12.56101
3.619714 -12.56852
3.620714 -12.57564
3.621714 -12.58238
3.622714 -12.588740000000001
3.623714 -12.594710000000001
3.624714 -12.60031
3.625714 -12.605530000000002
3.626714 -12.610360000000002
3.627714 -12.614810000000002
3.628714 -12.618860000000002
3.629714 -12.622530000000001
3.630714 -12.625810000000001
3.631714 -12.6287
3.632714 -12.631200000000002
3.633714 -12.633320000000001
3.634714 -12.63504
3.635714 -12.63637
3.636714 -12.637300000000002
3.637714 -12.63783
3.638714 -12.637960000000001
3.639714 -12.637699999999999
3.640714 -12.637039999999999
3.641714 -12.63599
3.642714 -12.63454
3.643714 -12.632679999999999
3.644714 -12.63041
3.645714 -12.627740000000001
3.646714 -12.624669999999998
3.647714 -12.621199999999998
3.648714 -12.617339999999999
3.649714 -12.61306
3.650714 -12.608369999999999
3.651714 -12.60327
3.652714 -12.59775
3.653714 -12.591840000000001
3.654714 -12.58552
3.655714 -12.578800000000001
3.656714 -12.57167
3.657714 -12.56413
3.658714 -12.55617
3.659714 -12.54779
3.660714 -12.53899
3.661714 -12.5298
3.662714 -12.520190000000001
3.663714 -12.510180000000002
3.664714 -12.49975
3.665714 -12.48889
3.666714 -12.47761
3.667714 -12.46591
3.668714 -12.45381
3.669714 -12.44129
3.670714 -12.42837
3.671714 -12.41503
3.672714 -12.40126
3.673714 -12.38706
3.674714 -12.37245
3.675714 -12.35742
3.676714 -12.34199
3.677714 -12.326139999999999
3.678714 -12.30987
3.679714 -12.29318
3.680714 -12.27606
3.681714 -12.25852
3.682714 -12.24056
3.683714 -12.22219
3.684714 -12.2034
3.685714 -12.1842
3.686714 -12.16457
3.687714 -12.14452
3.688714 -12.124039999999999
3.689714 -12.10315
3.690714 -12.08183
3.691714 -12.06011
3.692714 -12.037970000000001
3.693714 -12.01541
3.694714 -11.99242
3.695714 -11.969009999999999
3.696714 -11.94519
3.697714 -11.92094
3.698714 -11.89629
3.699714 -11.871220000000001
3.700714 -11.84573
3.701714 -11.81982
3.702714 -11.79349
3.703714 -11.76674
3.704714 -11.73958
3.705714 -11.712
3.706714 -11.684
3.707714 -11.655600000000002
3.708714 -11.62678
3.709714 -11.59755
3.710714 -11.56789
3.711714 -11.53782
3.712714 -11.507340000000001
3.713714 -11.47646
3.714714 -11.44516
3.715714 -11.41346
3.716714 -11.38133
3.717714 -11.3488
3.718714 -11.31585
3.719714 -11.282499999999999
3.720714 -11.24874
3.721714 -11.21458
3.722714 -11.18001
3.723714 -11.14503
3.724714 -11.10965
3.725714 -11.07385
3.726714 -11.03766
3.727714 -11.00106
3.728714 -10.96407
3.729714 -10.92668
3.730714 -10.888879999999999
3.731714 -10.85069
3.732714 -10.812090000000001
3.733714 -10.7731
3.734714 -10.73371
3.735714 -10.69393
3.736714 -10.65376
3.737714 -10.61319
3.738714 -10.572230000000001
3.739714 -10.53088
3.740714 -10.489130000000001
3.741714 -10.44699
3.742714 -10.40447
3.743714 -10.36156
3.744714 -10.31827
3.745714 -10.2746
3.746714 -10.230540000000001
3.747714 -10.1861
3.748714 -10.141269999999999
3.749714 -10.09607
3.750714 -10.05049
3.751714 -10.00454
3.752714 -9.9582084
3.753714 -9.911502899999999
3.754714 -9.864419
3.755714 -9.816960199999999
3.756714 -9.7691327
3.757714 -9.7209431
3.758714 -9.6723936
3.759714 -9.6234813
3.760714 -9.574202399999999
3.761714 -9.5245548
3.762714 -9.4745405
3.763714 -9.4241671
3.764714 -9.3734406
3.765714 -9.3223639
3.766714 -9.2709363
3.767714 -9.219154
3.768714 -9.1670148
3.769714 -9.1145195
3.770714 -9.0616733
3.771714 -9.0084821
3.772714 -8.9549527
3.773714 -8.901085
3.774714 -8.846876
3.775714 -8.7923229
3.776714 -8.7374255
3.777714 -8.6821876
3.778714 -8.6266167
3.779714 -8.570721
3.780714 -8.5145041
3.781714 -8.4579639
3.782714 -8.4010944
3.783714 -8.343892499999999
3.784714 -8.286360700000001
3.785714 -8.2285061
3.786714 -8.170338000000001
3.787714 -8.1118599
3.788714 -8.0530711
3.789714 -7.993967100000001
3.790714 -7.934545699999999
3.791714 -7.8748077
3.792714 -7.814760499999999
3.793714 -7.7544138
3.794714 -7.693773499999999
3.795714 -7.6328412
3.796714 -7.571613800000001
3.797714 -7.5100853999999995
3.798714 -7.4482545
3.799714 -7.386126399999999
3.800714 -7.3237091
3.801714 -7.261011000000001
3.802714 -7.198035699999999
3.803714 -7.134780999999999
3.804714 -7.071242499999999
3.805714 -7.0074178
3.806714 -6.9433101
3.807714 -6.8789266
3.808714 -6.8142764
3.809714 -6.7493647
3.810714 -6.684192299999999
3.811714 -6.6187546
3.812714 -6.5530501
3.813714 -6.4870797
3.814714 -6.4208493
3.815714 -6.354367
3.816714 -6.2876403
3.817714 -6.2206722999999995
3.818714 -6.1534598
3.819714 -6.0859993
3.820714 -6.0182884
3.821714 -5.9503313
3.822714 -5.882136200000001
3.823714 -5.8137108
3.824714 -5.7450596
3.825714 -5.6761824
3.826714 -5.607075999999999
3.827714 -5.5377394
3.828714 -5.4681752
3.829714 -5.3983901
3.830714 -5.3283926
3.831714 -5.258189499999999
3.832714 -5.1877819
3.833714 -5.1171672
3.834714 -5.0463423
3.835714 -4.9753077
3.836714 -4.9040683000000005
3.837714 -4.8326317
3.838714 -4.7610044
3.839714 -4.6891902
3.840714 -4.6171885
3.841714 -4.5449976
3.842714 -4.4726174
3.843714 -4.4000506
3.844714 -4.3273047
3.845714 -4.2543873
3.846714 -4.1813042000000005
3.847714 -4.1080561
3.848714 -4.034641
3.849714 -3.9610571999999995
3.850714 -3.8873058
3.851714 -3.8133919
3.852714 -3.7393231
3.853714 -3.6651048999999998
3.854714 -3.5907413999999998
3.855714 -3.5162326
3.856714 -3.4415774000000003
3.857714 -3.3667762
3.858714 -3.2918319
3.859714 -3.2167513000000003
3.860714 -3.1415418
3.861714 -3.0662088
3.862714 -2.9907538000000002
3.863714 -2.9151756
3.864714 -2.8394729
3.865714 -2.7636467000000002
3.866714 -2.6877017999999997
3.867714 -2.6116448
3.868714 -2.5354825
3.869714 -2.4592189
3.870714 -2.3828544
3.871714 -2.3063881
3.872714 -2.2298202
3.873714 -2.1531539
3.874714 -2.0763952
3.875714 -1.9995513999999999
3.876714 -1.9226283
3.877714 -1.8456279999999998
3.878714 -1.7685501
3.879714 -1.6913930000000001
3.880714 -1.614158
3.881714 -1.5368495
3.882714 -1.4594743000000001
3.883714 -1.3820390999999999
3.884714 -1.3045480999999999
3.885714 -1.2270024
3.886714 -1.1494008
3.887714 -1.0717426
3.888714 -0.99403076
3.889714 -0.91627128
3.890714 -0.8384713
3.891714 -0.76063685
3.892714 -0.68277055
3.893714 -0.60487231
3.894714 -0.52694133
3.895714 -0.44897888
3.896714 -0.37098962
3.897714 -0.29298064999999995
3.898714 -0.21495866
3.899714 -0.13692784
3.900714 -0.058888522000000006
3.901714 0.019160916
3.902714 0.097221258
3.903714 0.1752899
3.904714 0.25336042000000003
3.905714 0.3314249
3.906714 0.40947724999999996
3.907714 0.48751468
3.908714 0.56553767
3.909714 0.6435473899999999
3.910714 0.721543
3.911714 0.7995199399999999
3.912714 0.8774708000000001
3.913714 0.95538832
3.914714 1.0332685
3.915714 1.1111111999999999
3.916714 1.1889185
3.917714 1.2666906
3.918714 1.3444249
3.919714 1.4221144
3.920714 1.4997514
3.921714 1.5773295999999999
3.922714 1.654847
3.923714 1.7323045
3.924714 1.8097039
3.925714 1.8870445
3.926714 1.9643206
3.927714 2.0415243
3.928714 2.1186478
3.929714 2.1956874
3.930714 2.272643
3.931714 2.3495167
3.932714 2.4263095
3.933714 2.5030181
3.934714 2.5796362999999998
3.935714 2.6561562
3.936714 2.7325723
3.937714 2.8088832
3.938714 2.88509
3.939714 2.9611940999999997
3.940714 3.037194
3.941714 3.1130841
3.942714 3.1888563000000003
3.943714 3.2645036000000003
3.944714 3.3400214999999998
3.945714 3.4154113
3.946714 3.4906752
3.947714 3.5658139999999996
3.948714 3.6408248999999997
3.949714 3.7157014000000004
3.950714 3.7904356
3.951714 3.8650215
3.952714 3.9394587000000003
3.953714 4.0137485
3.954714 4.0878914
3.955714 4.1618865
3.956714 4.2357277
3.957714 4.3094076
3.958714 4.3829191000000005
3.959714 4.4562589
3.960714 4.5294274
3.961714 4.6024274
3.962714 4.6752606000000005
3.963714 4.7479238
3.964714 4.8204098
3.965714 4.8927102
3.966714 4.9648192
3.967714 5.036736299999999
3.968714 5.1084634
3.969714 5.1800024
3.970714 5.251352499999999
3.971714 5.3225085
3.972714 5.393463
3.973714 5.4642089
3.974714 5.5347428
3.975714 5.6050658
3.976714 5.675181
3.977714 5.7450883
3.978714 5.8147844
3.979714 5.8842618
3.980714 5.9535123
3.981714 6.0225304
3.982714 6.091316
3.983714 6.159872200000001
3.984714 6.2282022
3.985714 6.2963061
3.986714 6.3641772
3.987714 6.4318076
3.988714 6.4991906
3.989714 6.5663233000000005
3.990714 6.6332072
3.991714 6.6998452
3.992714 6.7662373
3.993714 6.8323813
3.994714 6.8982698
3.995714 6.963894499999999
3.996714 7.029250300000001
3.997714 7.094336299999999
3.998714 7.1591564
3.999714 7.2237141000000005
4.000714 7.2880088999999995
4.001714 7.3520354999999995
4.002714 7.4157849
4.003714 7.4792497
4.004714 7.542426900000001
4.005714 7.605321
4.006714 7.6679364
4.007714 7.7302746
4.008714 7.792332
4.009714 7.8541003
4.010714 7.9155698
4.011714 7.9767354
4.012714 8.037597700000001
4.013714 8.0981627
4.014714 8.1584342
4.015714 8.2184114
4.016714 8.278086799999999
4.017715 8.3374493
4.018714 8.396493600000001
4.019714 8.4552199
4.020714 8.5136332
4.021714 8.571738700000001
4.022714 8.6295374
4.023714 8.6870238
4.024714 8.7441884
4.025714 8.8010214
4.026714 8.8575192
4.027714 8.9136854
4.028714 8.9695275
4.029714 9.0250492
4.030715 9.080248300000001
4.031714 9.1351166
4.032714 9.189643
4.033714 9.243822100000001
4.034714 9.2976548
4.035714 9.3511485
4.036714 9.404309099999999
4.037714 9.4571374
4.038714 9.5096253
4.039714 9.561760699999999
4.040714 9.6135356
4.041714 9.6649498
4.042714 9.7160101
4.043715 9.7667247
4.044714 9.8170973
4.045714 9.867122
4.046714 9.916789099999999
4.047714 9.9660888
4.048714 10.01502
4.049714 10.06358
4.050714 10.11178
4.051714 10.15962
4.052714 10.20711
4.053714 10.25423
4.054714 10.30097
4.055714 10.347339999999999
4.056714 10.393320000000001
4.057714 10.438930000000001
4.058714 10.484169999999999
4.059714 10.52906
4.060714 10.57357
4.061714 10.6177
4.062714 10.661439999999999
4.063715 10.704790000000001
4.064714 10.74775
4.065714 10.79034
4.066714 10.832559999999999
4.067714 10.8744
4.068714 10.915859999999999
4.069714 10.95691
4.070714 10.99757
4.071714 11.037840000000001
4.072714 11.077720000000001
4.073714 11.11722
4.074714 11.15635
4.075714 11.19508
4.076715 11.233410000000001
4.077714 11.27134
4.078714 11.30886
4.079714 11.34598
4.080714 11.38272
4.081714 11.419070000000001
4.082714 11.455029999999999
4.083714 11.49058
4.084714 11.52573
4.085714 11.56046
4.086714 11.594790000000001
4.087714 11.62872
4.088714 11.66227
4.089714 11.695419999999999
4.090714 11.72817
4.091714 11.76051
4.092714 11.79242
4.093714 11.82393
4.094714 11.85504
4.095714 11.88575
4.096714 11.91607
4.097714 11.94598
4.098714 11.97548
4.099714 12.00455
4.100714 12.03321
4.101714 12.06145
4.102714 12.0893
4.103714 12.11675
4.104714 12.1438
4.105714 12.17043
4.106714 12.19664
4.107714 12.22243
4.108714 12.247810000000001
4.109715 12.27278
4.110714 12.29736
4.111714 12.32154
4.112714 12.3453
4.113714 12.368640000000001
4.114714 12.39155
4.115714 12.41405
4.116714 12.43614
4.117714 12.45783
4.118714 12.47912
4.119714 12.5
4.120714 12.52046
4.121714 12.540490000000002
4.122715 12.560099999999998
4.123714 12.579299999999998
4.124714 12.5981
4.125714 12.6165
4.126714 12.634490000000001
4.127714 12.652079999999998
4.128714 12.66923
4.129714 12.68597
4.130714 12.7023
4.131714 12.718219999999999
4.132714 12.73374
4.133714 12.74886
4.134714 12.76357
4.135714 12.777859999999999
4.136714 12.791720000000002
4.137714 12.80518
4.138714 12.81822
4.139714 12.83088
4.140714 12.84314
4.141714 12.854989999999999
4.142715 12.866430000000001
4.143714 12.87746
4.144714 12.888060000000001
4.145714 12.89827
4.146714 12.90808
4.147714 12.91749
4.148714 12.926509999999999
4.149714 12.93512
4.150714 12.94331
4.151714 12.951099999999999
4.152714 12.95848
4.153714 12.965470000000002
4.154714 12.972069999999999
4.155715 12.97827
4.156714 12.98408
4.157714 12.98948
4.158714 12.99448
4.159714 12.999069999999998
4.160714 13.00327
4.161714 13.007089999999998
4.162714 13.01052
4.163714 13.013559999999998
4.164714 13.0162
4.165714 13.01844
4.166714 13.020290000000001
4.167714 13.02175
4.168715 13.02282
4.169714 13.02351
4.170714 13.02382
4.171714 13.02375
4.172714 13.023280000000002
4.173714 13.022429999999998
4.174714 13.02118
4.175714 13.019549999999999
4.176714 13.01754
4.177714 13.01516
4.178714 13.01241
4.179714 13.00928
4.180714 13.00577
4.181714 13.001869999999998
4.182714 12.99759
4.183714 12.99295
4.184714 12.98794
4.185714 12.982579999999999
4.186714 12.976840000000001
4.187714 12.97073
4.188715 12.964239999999998
4.189714 12.957379999999999
4.190714 12.950149999999999
4.191714 12.94257
4.192714 12.93464
4.193714 12.926350000000001
4.194714 12.917699999999998
4.195714 12.90868
4.196714 12.899289999999999
4.197714 12.88955
4.198714 12.879460000000002
4.199714 12.86902
4.200714 12.858240000000002
4.201715 12.84712
4.202714 12.83563
4.203714 12.823789999999999
4.204714 12.8116
4.205714 12.79906
4.206714 12.78618
4.207714 12.77298
4.208714 12.75944
4.209714 12.745560000000001
4.210714 12.73134
4.211714 12.716759999999999
4.212714 12.70185
4.213714 12.686610000000002
4.214714 12.671050000000001
4.215714 12.655169999999998
4.216714 12.638969999999999
4.217714 12.622430000000001
4.218714 12.605559999999999
4.219714 12.588360000000002
4.220714 12.57084
4.221714 12.55302
4.222714 12.53489
4.223714 12.516440000000001
4.224714 12.497679999999999
4.225714 12.47859
4.226714 12.45918
4.227714 12.43945
4.228714 12.41942
4.229714 12.3991
4.230714 12.37848
4.231714 12.35756
4.232714 12.33634
4.233714 12.3148
4.234715 12.29296
4.235714 12.27082
4.236714 12.2484
4.237714 12.2257
4.238714 12.20272
4.239714 12.17944
4.240714 12.15587
4.241714 12.13199
4.242714 12.10783
4.243714 12.0834
4.244714 12.05871
4.245714 12.03375
4.246714 12.00851
4.247715 11.982990000000001
4.248714 11.957180000000001
4.249714 11.93109
4.250714 11.90474
4.251714 11.87814
4.252714 11.85129
4.253714 11.82418
4.254714 11.796800000000001
4.255714 11.76914
4.256714 11.74122
4.257714 11.713049999999999
4.258714 11.68464
4.259714 11.65599
4.260714 11.62711
4.261714 11.59797
4.262714 11.568570000000001
4.263714 11.53891
4.264714 11.50901
4.265714 11.47888
4.266714 11.44854
4.267715 11.41797
4.268714 11.38716
4.269714 11.35612
4.270714 11.32483
4.271714 11.2933
4.272714 11.26155
4.273714 11.229600000000001
4.274714 11.19744
4.275714 11.16507
4.276714 11.13247
4.277714 11.099630000000001
4.278714 11.06658
4.279714 11.03331
4.280715 10.99985
4.281714 10.966199999999999
4.282714 10.93235
4.283714 10.898299999999999
4.284714 10.86403
4.285714 10.829550000000001
4.286714 10.79487
4.287714 10.76
4.288714 10.72496
4.289714 10.68974
4.290714 10.65433
4.291714 10.61872
4.292714 10.58292
4.293715 10.54693
4.294714 10.51076
4.295714 10.47443
4.296714 10.43794
4.297714 10.40128
4.298714 10.364429999999999
4.299714 10.3274
4.300714 10.290199999999999
4.301714 10.25283
4.302714 10.215309999999999
4.303714 10.17764
4.304714 10.13982
4.305714 10.10184
4.306714 10.0637
4.307714 10.025390000000002
4.308714 9.9869311
4.309714 9.9483311
4.310714 9.909596299999999
4.311714 9.8707244
4.312714 9.8317079
4.313715 9.7925432
4.314714 9.753231699999999
4.315714 9.7137809
4.316714 9.6742012
4.317714 9.6344985
4.318714 9.594673700000001
4.319714 9.5547214
4.320714 9.514638
4.321714 9.4744243
4.322714 9.4340846
4.323714 9.3936265
4.324714 9.3530573
4.325714 9.3123794
4.326715 9.271590400000001
4.327714 9.2306875
4.328714 9.1896705
4.329714 9.1485433
4.330714 9.1073111
4.331714 9.0659797
4.332714 9.024553000000001
4.333714 8.9830302
4.334714 8.9414097
4.335714 8.8996917
4.336714 8.857879
4.337714 8.8159755
4.338714 8.7739848
4.339714 8.7319084
4.340714 8.6897478
4.341714 8.6475022
4.342714 8.6051747
4.343714 8.5627675
4.344714 8.5202836
4.345714 8.4777258
4.346714 8.4350944
4.347714 8.3923921
4.348714 8.3496206
4.349714 8.3067819
4.350714 8.26388
4.351714 8.2209185
4.352714 8.1778981
4.353714 8.1348173
4.354714 8.091677
4.355714 8.0484793
4.356714 8.0052286
4.357714 7.9619296
4.358714 7.918584300000001
4.359715 7.875194400000001
4.360714 7.831756800000001
4.361714 7.7882707
4.362714 7.7447377
4.363714 7.7011636999999995
4.364714 7.6575555
4.365714 7.6139174
4.366714 7.5702495999999995
4.367714 7.526549
4.368714 7.4828118
4.369714 7.4390396
4.370714 7.395239200000001
4.371714 7.3514186
4.372715 7.3075830999999996
4.373714 7.263734199999999
4.374714 7.2198674
4.375714 7.1759768
4.376714 7.1320616
4.377714 7.0881262
4.378714 7.044181200000001
4.379714 7.000234700000001
4.380714 6.956287499999999
4.381714 6.912335
4.382714 6.8683699
4.383714 6.8243891
4.384714 6.7803979
4.385714 6.7364082000000005
4.386714 6.6924296
4.387714 6.6484667
4.388714 6.6045165
4.389714 6.56057
4.390714 6.516622
4.391714 6.472673299999999
4.392715 6.4287342
4.393714 6.384816799999999
4.394714 6.3409269
4.395714 6.2970608
4.396714 6.253210500000001
4.397714 6.209367100000001
4.398714 6.1655324
4.399714 6.1217155000000005
4.400714 6.0779314
4.401714 6.0341891
4.402714 5.9904881
4.403714 5.9468191
4.404714 5.9031725
4.405715 5.8595452
4.406714 5.815944399999999
4.407714 5.7723835
4.408714 5.7288725
4.409714 5.6854129
4.410714 5.6419965
4.411714 5.5986125
4.412714 5.5552561
4.413714 5.511933900000001
4.414714 5.468659499999999
4.415714 5.4254457
4.416714 5.3822976
4.417714 5.3392086
4.418715 5.2961670000000005
4.419714 5.2531652
4.420714 5.2102059
4.421714 5.1673006
4.422714 5.1244628
4.423714 5.0816998
4.424714 5.0390083
4.425714 4.9963769
4.426714 4.9537953
4.427714 4.9112637
4.428714 4.8687924
4.429714 4.826396
4.430714 4.7840841
4.431714 4.7418557
4.432714 4.6997
4.433714 4.657606
4.434714 4.615571
4.435714 4.5736026
4.436714 4.531715800000001
4.437714 4.489921799999999
4.438715 4.4482224
4.439714 4.406609
4.440714 4.3650698000000006
4.441714 4.323598
4.442714 4.282197699999999
4.443714 4.240882399999999
4.444714 4.1996654
4.445714 4.1585505000000005
4.446714 4.117531700000001
4.447714 4.0765967
4.448714 4.0357381
4.449714 3.9949577
4.450714 3.9542682000000005
4.451715 3.9136834
4.452714 3.8732111
4.453714 3.8328473
4.454714 3.7925806
4.455714 3.7524011
4.456714 3.7123073
4.457714 3.6723088
4.458714 3.6324191999999997
4.459714 3.5926469
4.460714 3.5529900000000003
4.461714 3.513439
4.462714 3.4739832999999996
4.463714 3.4346197000000003
4.464714 3.3953550999999997
4.465714 3.3562031
4.466714 3.3171739
4.467714 3.2782692000000004
4.468714 3.2394815
4.469714 3.2008003
4.470714 3.1622201000000003
4.471714 3.1237444
4.472714 3.0853847
4.473714 3.0471519
4.474714 3.0090496
4.475714 2.9710720999999998
4.476714 2.9332092
4.477714 2.8954539
4.478714 2.8578077
4.479714 2.8202802
4.480714 2.7828823999999996
4.481714 2.7456198
4.482714 2.7084898
4.483714 2.6714835
4.484715 2.6345935000000003
4.485714 2.5978195
4.486714 2.5611686000000002
4.487714 2.5246514
4.488714 2.4882743
4.489714 2.452036
4.490714 2.4159286
4.491714 2.3799442
4.492714 2.3440798999999997
4.493714 2.3083402
4.494714 2.2727339
4.495714 2.237268
4.496714 2.201944
4.497715 2.1667574
4.498714 2.1317016
4.499714 2.0967741
4.500714 2.0619777999999997
4.501714 2.0273203
4.502714 1.9928088
4.503714 1.9584453000000002
4.504714 1.9242259000000002
4.505714 1.8901441
4.506714 1.8561953999999998
4.507714 1.8223799999999999
4.508714 1.7887030000000002
4.509714 1.7551706999999999
4.510714 1.7217861
4.511714 1.6885477999999998
4.512714 1.6554514
4.513714 1.6224935999999999
4.514714 1.5896745
4.515714 1.5569982
4.516714 1.5244695000000001
4.517715 1.4920912
4.518714 1.4598625
4.519714 1.4277802
4.520714 1.3958411
4.521714 1.3640447999999998
4.522714 1.3323937
4.523714 1.3008911
4.524714 1.2695399
4.525714 1.2383406
4.526714 1.2072915
4.527714 1.1763908
4.528714 1.1456378
4.529714 1.1150333000000001
4.530715 1.0845792
4.531714 1.0542765
4.532714 1.0241256
4.533714 0.99412575
4.534714 0.96427631
4.535714 0.93457755
4.536714 0.90503059
4.537714 0.87563666
4.538714 0.84639611
4.539714 0.8173083899999999
4.540714 0.78837313
4.541714 0.75959037
4.542714 0.730961
4.543715 0.70248591
4.544714 0.67416504
4.545714 0.64599719
4.546714 0.61798091
4.547714 0.59011611
4.548714 0.56240438
4.549714 0.53484845
4.550714 0.5074506200000001
4.551714 0.4802112
4.552714 0.45312814999999995
4.553714 0.42619859
4.554714 0.39942069
4.555714 0.37279546
4.556714 0.34632601
4.557714 0.32001536
4.558714 0.29386396
4.559714 0.26786926
4.560714 0.24202727000000002
4.561714 0.21633541
4.562714 0.19079469999999998
4.563715 0.16540949
4.564714 0.14018463
4.565714 0.11512205
4.566714 0.090219307
4.567714 0.06547109799999999
4.568714 0.040872837
4.569714 0.01642392
4.570714 -0.0078716716
4.571714 -0.032007982
4.572714 -0.055981409999999995
4.573714 -0.079793407
4.574714 -0.10344969000000001
4.575714 -0.1269563
4.576715 -0.15031513
4.577714 -0.17352253
4.578714 -0.19657175999999998
4.579714 -0.21945762
4.580714 -0.24218056000000002
4.581714 -0.26474677
4.582714 -0.28716396
4.583714 -0.3094364
4.584714 -0.33156183
4.585714 -0.35353291
4.586714 -0.37534237
4.587714 -0.39698817000000003
4.588714 -0.41847493999999996
4.589714 -0.43981070999999994
4.590714 -0.46100132
4.591714 -0.48204632
4.592714 -0.50293915
4.593714 -0.5236716899999999
4.594714 -0.54424028
4.595714 -0.56464854
4.596714 -0.58490532
4.597714 -0.60501881
4.598714 -0.62499121
4.599714 -0.64481716
4.600714 -0.66448767
4.601714 -0.68399669
4.602714 -0.70334529
4.603714 -0.72254124
4.604714 -0.74159382
4.605714 -0.76050721
4.606714 -0.77927778
4.607714 -0.79789655
4.608714 -0.8163555499999999
4.609715 -0.83465353
4.610714 -0.8527969
4.611714 -0.87079583
4.612714 -0.88865701
4.613714 -0.9063794300000001
4.614714 -0.92395516
4.615714 -0.94137536
4.616714 -0.9586364
4.617714 -0.97574294
4.618714 -0.99270465
4.619714 -1.00953
4.620714 -1.0262207
4.621714 -1.0427704
4.622715 -1.0591697
4.623714 -1.0754126
4.624714 -1.0915009999999998
4.625714 -1.1074436
4.626714 -1.1232501000000001
4.627714 -1.1389247999999998
4.628714 -1.154464
4.629714 -1.1698587999999999
4.630714 -1.1851017
4.631714 -1.2001922
4.632714 -1.215137
4.633714 -1.2299457
4.634714 -1.2446245
4.635714 -1.2591722
4.636714 -1.273581
4.637714 -1.2878419
4.638714 -1.3019512
4.639714 -1.3159133
4.640714 -1.3297373
4.641714 -1.3434315000000001
4.642715 -1.3569977
4.643714 -1.3704309
4.644714 -1.3837233
4.645714 -1.39687
4.646714 -1.4098728
4.647714 -1.4227398
4.648714 -1.4354793
4.649714 -1.4480955
4.650714 -1.4605853
4.651714 -1.472941
4.652714 -1.4851561
4.653714 -1.497229
4.654714 -1.5091649
4.655715 -1.5209721
4.656714 -1.5326569
4.657714 -1.5442192000000001
4.658714 -1.5556537000000001
4.659714 -1.5669533999999998
4.660714 -1.5781149
4.661714 -1.5891408999999999
4.662714 -1.6000381000000001
4.663714 -1.6108135
4.664714 -1.6214697
4.665714 -1.6320036999999998
4.666714 -1.6424094999999999
4.667714 -1.6526822
4.668715 -1.6628220999999999
4.669714 -1.6728342
4.670714 -1.6827257000000002
4.671714 -1.6925016000000002
4.672714 -1.7021619000000001
4.673714 -1.7117015999999998
4.674714 -1.7211149
4.675714 -1.7303992000000001
4.676714 -1.7395569
4.677714 -1.7485935000000001
4.678714 -1.7575152
4.679714 -1.7663244000000002
4.680714 -1.7750194000000001
4.681714 -1.7835952
4.682714 -1.7920479
4.683714 -1.8003773
4.684714 -1.8085876
4.685714 -1.8166844000000002
4.686714 -1.8246718
4.687714 -1.8325496000000001
4.688715 -1.8403139
4.689714 -1.8479595000000002
4.690714 -1.8554841999999998
4.691714 -1.8628896999999998
4.692714 -1.870182
4.693714 -1.8773675
4.694714 -1.8844498
4.695714 -1.8914278999999998
4.696714 -1.8982973
4.697714 -1.9050535
4.698714 -1.9116949
4.699714 -1.9182244000000002
4.700714 -1.9246476
4.701715 -1.9309692
4.702714 -1.9371903
4.703714 -1.9433076
4.704714 -1.9493159
4.705714 -1.9552120999999998
4.706714 -1.9609972999999998
4.707714 -1.9666767000000003
4.708714 -1.9722568
4.709714 -1.9777417
4.710714 -1.9831305000000001
4.711714 -1.9884182
4.712714 -1.9935990000000001
4.713714 -1.998671
4.714714 -2.0036384000000003
4.715714 -2.0085091
4.716714 -2.0132898999999997
4.717714 -2.0179832
4.718714 -2.0225849
4.719714 -2.0270873
4.720714 -2.0314852
4.721714 -2.0357786
4.722714 -2.0399736
4.723714 -2.0440787
4.724714 -2.0480983
4.725714 -2.0520309
4.726714 -2.05587
4.727714 -2.0596093
4.728714 -2.0632474000000003
4.729714 -2.0667903
4.730714 -2.0702483000000003
4.731714 -2.073629
4.732714 -2.0769328
4.733714 -2.0801524
4.734715 -2.0832775000000003
4.735714 -2.0863019
4.736714 -2.0892275
4.737714 -2.0920638
4.738714 -2.0948213
4.739714 -2.0975048
4.740714 -2.1001111999999997
4.741714 -2.1026321
4.742714 -2.1050602
4.743714 -2.1073958
4.744714 -2.1096468
4.745714 -2.1118242
4.746714 -2.1139348
4.747715 -2.1159759
4.748714 -2.1179376
4.749714 -2.1198094000000003
4.750714 -2.1215875
4.751714 -2.1232778
4.752714 -2.1248927
4.753714 -2.1264431999999998
4.754714 -2.1279313
4.755714 -2.1293499000000002
4.756714 -2.1306876
4.757714 -2.1319372999999997
4.758714 -2.1331009
4.759714 -2.1341889999999997
4.760714 -2.1352135000000003
4.761714 -2.1361794
4.762714 -2.1370826
4.763714 -2.1379123
4.764714 -2.1386595
4.765714 -2.1393245000000003
4.766714 -2.1399163
4.767715 -2.1404473
4.768714 -2.1409255
4.769714 -2.1413483
4.770714 -2.1417052
4.771714 -2.1419842
4.772714 -2.1421805
4.773714 -2.1422996999999997
4.774714 -2.1423544999999997
4.775714 -2.1423565
4.776714 -2.1423092
4.777714 -2.1422058
4.778714 -2.1420353999999997
4.779714 -2.1417908
4.780715 -2.141474
4.781714 -2.1410951000000003
4.782714 -2.1406656
4.783714 -2.1401897
4.784714 -2.1396622
4.785714 -2.1390717
4.786714 -2.1384085
4.787714 -2.1376718
4.788714 -2.1368709999999997
4.789714 -2.1360196
4.790714 -2.1351267
4.791714 -2.1341918
4.792714 -2.1332059
4.793715 -2.1321584000000002
4.794714 -2.1310445000000002
4.795714 -2.1298684
4.796714 -2.1286407
4.797714 -2.1273708
4.798714 -2.1260608
4.799714 -2.1247042
4.800714 -2.1232905
4.801714 -2.1218127
4.802714 -2.1202726000000003
4.803714 -2.1186799
4.804714 -2.1170459999999998
4.805714 -2.115377
4.806714 -2.1136701
4.807714 -2.1119161
4.808714 -2.1101058
4.809714 -2.1082373000000003
4.810714 -2.1063169
4.811714 -2.1043553999999998
4.812714 -2.1023605
4.813715 -2.1003323000000003
4.814714 -2.0982632
4.815714 -2.0961439
4.816714 -2.0939689
4.817714 -2.0917414
4.818714 -2.089471
4.819714 -2.0871673
4.820714 -2.0848341
4.821714 -2.0824676
4.822714 -2.0800592
4.823714 -2.0776024
4.824714 -2.0750968000000003
4.825714 -2.0725491
4.826715 -2.0699682
4.827714 -2.0673601
4.828714 -2.0647230999999997
4.829714 -2.0620501
4.830714 -2.0593325
4.831714 -2.0565674
4.832714 -2.0537587
4.833714 -2.0509155000000003
4.834714 -2.0480460999999996
4.835714 -2.0451525000000004
4.836714 -2.0422306
4.837714 -2.0392723000000004
4.838714 -2.0362723999999996
4.839714 -2.0332314
4.840714 -2.0301562
4.841714 -2.0270549
4.842714 -2.0239320000000003
4.843714 -2.0207861
4.844714 -2.0176106999999996
4.845714 -2.0143989
4.846714 -2.0111488
4.847714 -2.0078642
4.848714 -2.004553
4.849714 -2.0012214999999998
4.850714 -1.9978702000000002
4.851714 -1.9944943
4.852714 -1.9910866
4.853714 -1.9876425999999998
4.854714 -1.9841636
4.855714 -1.9806568
4.856714 -1.9771306
4.857714 -1.9735894999999999
4.858714 -1.9700316999999998
4.859715 -1.9664507000000002
4.860714 -1.9628404
4.861714 -1.9591991
4.862714 -1.9555308
4.863714 -1.9518425999999998
4.864714 -1.94814
4.865714 -1.9444232999999997
4.866714 -1.9406872
4.867714 -1.9369246
4.868714 -1.9331319
4.869714 -1.9293113000000002
4.870714 -1.9254696000000002
4.871714 -1.9216143
4.872715 -1.9177488999999999
4.873714 -1.9138707000000001
4.874714 -1.9099733
4.875714 -1.9060513000000001
4.876714 -1.9021036000000002
4.877714 -1.8981347
4.878714 -1.8941515999999998
4.879714 -1.8901598
4.880714 -1.8861586
4.881714 -1.8821429
4.882714 -1.8781062000000002
4.883714 -1.8740449
4.884714 -1.8699612
4.885714 -1.8658622999999999
4.886714 -1.861755
4.887714 -1.8576417
4.888714 -1.8535198999999998
4.889714 -1.8493835
4.890714 -1.8452277
4.891714 -1.8410528
4.892715 -1.8368639
4.893714 -1.8326676
4.894714 -1.8284677999999999
4.895714 -1.8242627
4.896714 -1.8200463
4.897714 -1.8158125
4.898714 -1.8115589
4.899714 -1.8072890000000001
4.900714 -1.8030094
4.901714 -1.7987255
4.902714 -1.7944387999999998
4.903714 -1.7901462
4.904714 -1.7858422999999999
4.905715 -1.7815241999999998
4.906714 -1.7771929999999998
4.907714 -1.7728535
4.908714 -1.7685115000000002
4.909714 -1.7641691000000002
4.910714 -1.7598242
4.911714 -1.7554714999999999
4.912714 -1.751107
4.913714 -1.7467298999999998
4.914714 -1.7423438
4.915714 -1.7379532999999998
4.916714 -1.7335624
4.917714 -1.7291708
4.918715 -1.7247755
4.919714 -1.7203719999999998
4.920714 -1.7159589
4.921714 -1.7115377
4.922714 -1.7071125999999999
4.923714 -1.7026875000000001
4.924714 -1.6982636999999998
4.925714 -1.6938396000000002
4.926714 -1.6894121000000002
4.927714 -1.6849788
4.928714 -1.6805395
4.929714 -1.6760971
4.930714 -1.6716544
4.931714 -1.6672129
4.932714 -1.662772
4.933714 -1.6583297000000001
4.934714 -1.6538842000000002
4.935714 -1.6494351
4.936714 -1.6449836999999998
4.937714 -1.6405317999999998
4.938715 -1.6360811999999998
4.939714 -1.6316323000000001
4.940714 -1.6271845
4.941714 -1.6227368
4.942714 -1.6182888
4.943714 -1.6138406
4.944714 -1.6093927000000001
4.945714 -1.6049456
4.946714 -1.6005002000000002
4.947714 -1.5960569
4.948714 -1.5916163
4.949714 -1.5871789
4.950714 -1.5827442
4.951715 -1.5783112
4.952714 -1.5738790999999999
4.953714 -1.5694474999999999
4.954714 -1.5650177
4.955714 -1.5605917
4.956714 -1.5561714
4.957714 -1.5517572
4.958714 -1.5473473
4.959714 -1.5429392
4.960714 -1.5385315
4.961714 -1.5341252
4.962714 -1.5297236
4.963714 -1.5253301000000001
4.964714 -1.520946
4.965714 -1.5165691000000001
4.966714 -1.5121954
4.967714 -1.5078213999999999
4.968714 -1.5034471
4.969714 -1.4990765
4.970714 -1.4947151
4.971714 -1.4903666
4.972714 -1.4860297999999998
4.973714 -1.4816999000000002
4.974714 -1.4773708
4.975714 -1.4730404000000001
4.976714 -1.4687119
4.977714 -1.4643918
4.978714 -1.4600857999999999
4.979714 -1.4557946
4.980714 -1.4515129
4.981714 -1.4472333
4.982714 -1.4429511000000002
4.983714 -1.4386686
4.984715 -1.4343933999999998
4.985714 -1.4301342
4.986714 -1.4258945
4.987714 -1.4216701999999999
4.988714 -1.4174518
4.989714 -1.4132317
4.990714 -1.4090089
4.991714 -1.4047903000000002
4.992714 -1.4005862
4.993714 -1.396403
4.994714 -1.3922386
4.995714 -1.3880835
4.996714 -1.3839272
4.997715 -1.3797656999999999
4.998714 -1.3756046
4.999714 -1.371456
5.000714 -1.3673302
5.001714 -1.3632285
5.002714 -1.3591425000000001
5.003714 -1.3550595
5.004714 -1.3509715
5.005714 -1.3468808
5.006714 -1.3427992999999998
5.007714 -1.3387394000000001
5.008714 -1.3347061
5.009714 -1.3306929
5.010714 -1.3266859
5.011714 -1.3226735
5.012714 -1.3186547
5.013714 -1.3146399
5.014714 -1.3106441
5.015714 -1.306677
5.016714 -1.3027356
5.017715 -1.298807
5.018714 -1.2948769
5.019714 -1.2909396
5.020714 -1.2870024
5.021714 -1.2830811
5.022714 -1.2791888
5.023714 -1.2753269
5.024714 -1.2714836999999999
5.025714 -1.2676422
5.026714 -1.2637922
5.027714 -1.2599366
5.028714 -1.2560905
5.029714 -1.2522702
5.030715 -1.2484822
5.031714 -1.2447186000000001
5.032714 -1.2409624
5.033714 -1.2371998
5.034714 -1.2334301
5.035714 -1.2296661
5.036714 -1.2259261000000001
5.037714 -1.2222209
5.038714 -1.2185466
5.039714 -1.2148865
5.040714 -1.2112234
5.041714 -1.2075502999999999
5.042714 -1.2038762
5.043715 -1.2002189
5.044714 -1.1965933
5.045714 -1.1930008
5.046714 -1.1894282
5.047714 -1.1858568999999999
5.048714 -1.1822761
5.049714 -1.1786907
5.050714 -1.1751175
5.051714 -1.1715742
5.052714 -1.1680668
5.053714 -1.1645857000000002
5.054714 -1.1611125
5.055714 -1.1576325
5.056714 -1.1541453
5.057714 -1.1506648
5.058714 -1.1472098
5.059714 -1.1437907
5.060714 -1.1404027
5.061714 -1.1370288
5.062714 -1.1336515999999999
5.063715 -1.1302649999999999
5.064714 -1.1268787
5.065714 -1.1235109
5.066714 -1.1201756
5.067714 -1.1168734
5.068714 -1.113591
5.069714 -1.1103108000000002
5.070714 -1.1070235
5.071714 -1.1037344
5.072714 -1.10046
5.073714 -1.0972161
5.074714 -1.0940068
5.075714 -1.0908221
5.076715 -1.0876439999999998
5.077714 -1.0844597
5.078714 -1.0812693
5.079714 -1.0780866
5.080714 -1.0749287
5.081714 -1.0718046
5.082714 -1.0687096
5.083714 -1.0656293000000001
5.084714 -1.0625492
5.085714 -1.0594656
5.086714 -1.0563871
5.087714 -1.0533286
5.088714 -1.0503003
5.089714 -1.0473006999999999
5.090714 -1.0443175
5.091714 -1.0413364
5.092714 -1.0383509000000002
5.093714 -1.0353670000000001
5.094714 -1.0323985
5.095714 -1.0294582
5.096714 -1.0265487
5.097714 -1.0236618
5.098714 -1.0207838
5.099714 -1.0179056
5.100714 -1.0150279
5.101714 -1.0121604
5.102714 -1.0093146000000002
5.103714 -1.0064955
5.104714 -1.0036988
5.105714 -1.0009142
5.106714 -0.99813296
5.107714 -0.9953545399999999
5.108714 -0.99258628
5.109715 -0.98983822
5.110714 -0.98711625
5.111714 -0.98441783
5.112714 -0.98173423
5.113714 -0.9790561200000001
5.114714 -0.9763799599999999
5.115714 -0.97370986
5.116714 -0.97105401
5.117714 -0.9684192899999999
5.118714 -0.96580675
5.119714 -0.96321199
5.120714 -0.96062878
5.121714 -0.95805367
5.122715 -0.95548807
5.123714 -0.95293671
5.124714 -0.95040351
5.125714 -0.9478888499999999
5.126714 -0.94538927
5.127714 -0.9428999400000001
5.128714 -0.94041843
5.129714 -0.93794577
5.130714 -0.9354858699999999
5.131714 -0.93304254
5.132714 -0.9306173799999999
5.133714 -0.9282090700000001
5.134714 -0.9258152900000001
5.135714 -0.9234340900000001
5.136714 -0.92106527
5.137714 -0.9187093000000001
5.138714 -0.91636637
5.139714 -0.91403555
5.140714 -0.91171572
5.141714 -0.9094066
5.142715 -0.90710977
5.143714 -0.90482775
5.144714 -0.9025624
5.145714 -0.90031335
5.146714 -0.8980782700000001
5.147714 -0.8958548300000001
5.148714 -0.89364238
5.149714 -0.89144278
5.150714 -0.88925874
5.151714 -0.8870912700000001
5.152714 -0.88493805
5.153714 -0.8827947100000001
5.154714 -0.8806576
5.155715 -0.87852729
5.156714 -0.8764086299999999
5.157714 -0.87430784
5.158714 -0.8722287599999999
5.159714 -0.8701694200000001
5.160714 -0.86812321
5.161714 -0.86608334
5.162714 -0.8640475599999999
5.163714 -0.86201997
5.164714 -0.8600084100000001
5.165714 -0.85801864
5.166714 -0.8560501
5.167714 -0.8540957199999999
5.168715 -0.85214684
5.169714 -0.85019963
5.170714 -0.8482579100000001
5.171714 -0.8463311899999999
5.172714 -0.84442776
5.173714 -0.84254872
5.174714 -0.84068645
5.175714 -0.8388295800000001
5.176714 -0.8369706600000001
5.177714 -0.83511183
5.178714 -0.83326409
5.179714 -0.8314394399999999
5.180714 -0.82964301
5.181714 -0.82786921
5.182714 -0.8261053799999999
5.183714 -0.82434053
5.184714 -0.82257297
5.185714 -0.8208118400000001
5.186714 -0.81907026
5.187714 -0.8173560700000001
5.188715 -0.81566563
5.189714 -0.8139860800000001
5.190714 -0.81230411
5.191714 -0.81061563
5.192714 -0.80892928
5.193714 -0.8072610900000001
5.194714 -0.80562346
5.195714 -0.8040167399999999
5.196714 -0.80242855
5.197714 -0.8008423299999999
5.198714 -0.79924837
5.199714 -0.79765068
5.200714 -0.7960638000000001
5.201715 -0.79450263
5.202714 -0.79297135
5.203714 -0.7914606500000001
5.204714 -0.7899537700000001
5.205714 -0.78843851
5.206714 -0.78691626
5.207714 -0.7854013700000001
5.208714 -0.7839117200000001
5.209714 -0.78245625
5.210714 -0.7810283
5.211714 -0.7796102699999999
5.212714 -0.77818548
5.213714 -0.77674971
5.214714 -0.77531408
5.215714 -0.77389721
5.216714 -0.7725121500000001
5.217714 -0.77115721
5.218714 -0.76981704
5.219714 -0.76847333
5.220714 -0.76711769
5.221714 -0.76575759
5.222714 -0.76441122
5.223714 -0.76309461
5.224714 -0.76181032
5.225714 -0.76054554
5.226714 -0.75928071
5.227714 -0.75800316
5.228714 -0.75671612
5.229714 -0.7554366699999999
5.230714 -0.75418404
5.231714 -0.75296657
5.232714 -0.75177569
5.233714 -0.7505923
5.234715 -0.74939965
5.235714 -0.74819513
5.236714 -0.74699181
5.237714 -0.74580903
5.238714 -0.7446586199999999
5.239714 -0.74353646
5.240714 -0.74242521
5.241714 -0.74130646
5.242714 -0.7401735500000001
5.243714 -0.73903664
5.244714 -0.73791551
5.245714 -0.73682619
5.246714 -0.73576984
5.247715 -0.73473183
5.248714 -0.73369201
5.249714 -0.7326384499999999
5.250714 -0.73157544
5.251714 -0.73052025
5.252714 -0.7294908600000001
5.253714 -0.72849332
5.254714 -0.72751762
5.255714 -0.72654504
5.256714 -0.72556124
5.257714 -0.7245664500000001
5.258714 -0.72357547
5.259714 -0.72260746
5.260714 -0.7216726
5.261714 -0.72076493
5.262714 -0.71986653
5.263714 -0.71895989
5.264714 -0.71803955
5.265714 -0.7171157699999999
5.266714 -0.71620708
5.267715 -0.71532712
5.268714 -0.71447538
5.269714 -0.71363766
5.270714 -0.71279607
5.271714 -0.71194158
5.272714 -0.7110801499999999
5.273714 -0.71022855
5.274714 -0.70940256
5.275714 -0.70860614
5.276714 -0.70782881
5.277714 -0.70705316
5.278714 -0.70626694
5.279714 -0.70547159
5.280715 -0.7046809900000001
5.281714 -0.70391172
5.282714 -0.70317164
5.283714 -0.7024543799999999
5.284714 -0.70174397
5.285714 -0.70102564
5.286714 -0.70029595
5.287714 -0.69956472
5.288714 -0.69884784
5.289714 -0.69815628
5.290714 -0.69748862
5.291714 -0.69683245
5.292714 -0.69617322
5.293715 -0.6955044300000001
5.294714 -0.6948322100000001
5.295714 -0.69417064
5.296714 -0.6935323099999999
5.297714 -0.69291927
5.298714 -0.69232206
5.299714 -0.69172601
5.300714 -0.6911214
5.301714 -0.69050975
5.302714 -0.68990244
5.303714 -0.68931268
5.304714 -0.6887464799999999
5.305714 -0.68819891
5.306714 -0.68765772
5.307714 -0.68711205
5.308714 -0.68655983
5.309714 -0.6860088599999999
5.310714 -0.68547102
5.311714 -0.68495413
5.312714 -0.68445671
5.313715 -0.68396912
5.314714 -0.68348036
5.315714 -0.68298536
5.316714 -0.68248836
5.317714 -0.68199961
5.318714 -0.68152831
5.319714 -0.68107657
5.320714 -0.68063815
5.321714 -0.68020294
5.322714 -0.6797639200000001
5.323714 -0.67932131
5.324714 -0.67888247
5.325714 -0.67845639
5.326715 -0.6780477699999999
5.327714 -0.67765429
5.328714 -0.67726849
5.329714 -0.67688287
5.330714 -0.6764949800000001
5.331714 -0.67610857
5.332714 -0.67573083
5.333714 -0.6753673299999999
5.334714 -0.67501855
5.335714 -0.67467946
5.336714 -0.67434302
5.337714 -0.6740046199999999
5.338714 -0.6736649699999999
5.339714 -0.67332941
5.340714 -0.67300457
5.341714 -0.67269425
5.342714 -0.6723973
5.343714 -0.67210877
5.344714 -0.67182318
5.345714 -0.67153787
5.346714 -0.67125438
5.347714 -0.67097712
5.348714 -0.67071067
5.349714 -0.67045661
5.350714 -0.67021265
5.351714 -0.6699739
5.352714 -0.66973614
5.353714 -0.66949804
5.354714 -0.66926242
5.355714 -0.66903443
5.356714 -0.6688185
5.357714 -0.66861548
5.358714 -0.6684221300000001
5.359715 -0.6682327
5.360714 -0.66804248
5.361714 -0.66785072
5.362714 -0.66766129
5.363714 -0.66748033
5.364714 -0.66731251
5.365714 -0.6671579599999999
5.366714 -0.66701202
5.367714 -0.66686822
5.368714 -0.66672247
5.369714 -0.6665760199999999
5.370714 -0.66643483
5.371714 -0.6663058399999999
5.372715 -0.6661919900000001
5.373714 -0.66608987
5.374714 -0.6659915700000001
5.375714 -0.66588963
5.376714 -0.6657822499999999
5.377714 -0.6656747799999999
5.378714 -0.6655767100000001
5.379714 -0.66549545
5.380714 -0.6654311900000001
5.381714 -0.66537643
5.382714 -0.66532092
5.383714 -0.66525843
5.384714 -0.6651911899999999
5.385714 -0.6651285100000001
5.386714 -0.66508064
5.387714 -0.66505149
5.388714 -0.6650355600000001
5.389714 -0.66502141
5.390714 -0.66499934
5.391714 -0.66496837
5.392715 -0.66493736
5.393714 -0.6649192899999999
5.394714 -0.66492236
5.395714 -0.6649442
5.396714 -0.66497303
5.397714 -0.66499538
5.398714 -0.66500534
5.399714 -0.66500879
5.400714 -0.6650197299999999
5.401714 -0.66505065
5.402714 -0.66510397
5.403714 -0.66517
5.404714 -0.66523347
5.405715 -0.66528409
5.406714 -0.6653237200000001
5.407714 -0.66536553
5.408714 -0.6654249999999999
5.409714 -0.66550905
5.410714 -0.66561108
5.411714 -0.66571506
5.412714 -0.6658066100000001
5.413714 -0.66588288
5.414714 -0.66595501
5.415714 -0.6660406
5.416714 -0.6661517100000001
5.417714 -0.66628647
5.418715 -0.66642985
5.419714 -0.6665639600000001
5.420714 -0.66668033
5.421714 -0.66678561
5.422714 -0.6668973699999999
5.423714 -0.66703167
5.424714 -0.66719204
5.425714 -0.6673669
5.426714 -0.6675374700000001
5.427714 -0.66769081
5.428714 -0.66782911
5.429714 -0.66796825
5.430714 -0.66812718
5.431714 -0.6683148
5.432714 -0.66852365
5.433714 -0.66873478
5.434714 -0.66893073
5.435714 -0.66910754
5.436714 -0.66927741
5.437714 -0.66946032
5.438715 -0.66967024
5.439714 -0.66990526
5.440714 -0.6701489899999999
5.441714 -0.67038168
5.442714 -0.6705937900000001
5.443714 -0.67079263
5.444714 -0.67099733
5.445714 -0.67122583
5.446714 -0.67148251
5.447714 -0.67175524
5.448714 -0.6720240199999999
5.449714 -0.67227469
5.450714 -0.6725087799999999
5.451715 -0.67274258
5.452714 -0.67299581
5.453714 -0.67327782
5.454714 -0.6735810099999999
5.455714 -0.67388597
5.456714 -0.67417468
5.457714 -0.67444267
5.458714 -0.67470199
5.459714 -0.6749727799999999
5.460714 -0.67526968
5.461714 -0.67559178
5.462714 -0.67592375
5.463714 -0.67624627
5.464714 -0.67654965
5.465714 -0.67684017
5.466714 -0.67713568
5.467714 -0.67745312
5.468714 -0.67779687
5.469714 -0.6781558
5.470714 -0.67851115
5.471714 -0.67884931
5.472714 -0.67917123
5.473714 -0.6794916
5.474714 -0.67982893
5.475714 -0.6801927
5.476714 -0.68057729
5.477714 -0.68096574
5.478714 -0.6813414400000001
5.479714 -0.68169897
5.480714 -0.68204761
5.481714 -0.68240445
5.482714 -0.68278266
5.483714 -0.6831828
5.484715 -0.6835928699999999
5.485714 -0.68399664
5.486714 -0.68438514
5.487714 -0.68476261
5.488714 -0.68514347
5.489714 -0.6855423599999999
5.490714 -0.68596401
5.491714 -0.68640029
5.492714 -0.68683564
5.493714 -0.68725762
5.494714 -0.68766512
5.495714 -0.68806875
5.496714 -0.68848347
5.497715 -0.68891868
5.498714 -0.68937219
5.499714 -0.68983221
5.500714 -0.69028572
5.501714 -0.69072694
5.502714 -0.69116089
5.503714 -0.69159959
5.504714 -0.6920537
5.505714 -0.69252513
5.506714 -0.6930062499999999
5.507714 -0.69348505
5.508714 -0.6939533200000001
5.509714 -0.69441204
5.510714 -0.69487076
5.511714 -0.69534103
5.512714 -0.69582881
5.513714 -0.69633089
5.514714 -0.69683725
5.515714 -0.6973376499999999
5.516714 -0.6978283200000001
5.517715 -0.69831396
5.518714 -0.69880434
5.519714 -0.69930763
5.520714 -0.6998252100000001
5.521714 -0.70035118
5.522714 -0.70087644
5.523714 -0.70139486
5.524714 -0.7019070900000001
5.525714 -0.7024197799999999
5.526714 -0.7029411799999999
5.527714 -0.70347548
5.528714 -0.70402031
5.529714 -0.70456816
5.530715 -0.70511154
5.531714 -0.70564761
5.532714 -0.70617991
5.533714 -0.70671611
5.534714 -0.70726322
5.535714 -0.7078234099999999
5.536714 -0.70839277
5.537714 -0.708964
5.538714 -0.70953122
5.539714 -0.7100933700000001
5.540714 -0.71065463
5.541714 -0.71122171
5.542714 -0.71179909
5.543715 -0.7123862400000001
5.544714 -0.71297791
5.545714 -0.71356744
5.546714 -0.71415119
5.547714 -0.71473084
5.548714 -0.7153125
5.549714 -0.7159029100000001
5.550714 -0.71650515
5.551714 -0.71711666
5.552714 -0.71773073
5.553714 -0.71834084
5.554714 -0.71894471
5.555714 -0.71954578
5.556714 -0.720151
5.557714 -0.72076637
5.558714 -0.7213931100000001
5.559714 -0.72202678
5.560714 -0.7226601699999999
5.561714 -0.72328821
5.562714 -0.72391131
5.563715 -0.72453506
5.564714 -0.72516673
5.565714 -0.72581009
5.566714 -0.7264629899999999
5.567714 -0.72711832
5.568714 -0.7277687500000001
5.569714 -0.72841151
5.570714 -0.72905025
5.571714 -0.7296931000000001
5.572714 -0.73034726
5.573714 -0.73101423
5.574714 -0.73168906
5.575714 -0.73236353
5.576715 -0.7330315199999999
5.577714 -0.73369308
5.578714 -0.73435437
5.579714 -0.73502343
5.580714 -0.7357046
5.581714 -0.73639546
5.582714 -0.73708827
5.583714 -0.7377752599999999
5.584714 -0.73845396
5.585714 -0.73912898
5.586714 -0.73980922
5.587714 -0.74050189
5.588714 -0.74120774
5.589714 -0.74192048
5.590714 -0.7426308
5.591714 -0.74333264
5.592714 -0.74402699
5.593714 -0.74472129
5.594714 -0.7454243
5.595714 -0.7461401599999999
5.596714 -0.74686585
5.597714 -0.7475934
5.598714 -0.74831531
5.599714 -0.74902996
5.600714 -0.7497424699999999
5.601714 -0.75046127
5.602714 -0.75119236
5.603714 -0.7519349
5.604714 -0.75268154
5.605714 -0.7534232
5.606714 -0.75415513
5.607714 -0.7548798800000001
5.608714 -0.75560585
5.609715 -0.75634145
5.610714 -0.75709
5.611714 -0.75784782
5.612714 -0.75860675
5.613714 -0.75935996
5.614714 -0.7601064599999999
5.615714 -0.76085152
5.616714 -0.76160287
5.617714 -0.76236529
5.618714 -0.76313713
5.619714 -0.7639114699999999
5.620714 -0.76468065
5.621714 -0.76544145
5.622715 -0.76619741
5.623714 -0.76695634
5.624714 -0.76772543
5.625714 -0.76850639
5.626714 -0.76929452
5.627714 -0.77008191
5.628714 -0.77086268
5.629714 -0.77163656
5.630714 -0.77240895
5.631714 -0.77318712
5.632714 -0.77397549
5.633714 -0.7747726
5.634714 -0.77557252
5.635714 -0.77636885
5.636714 -0.77715903
5.637714 -0.77794613
5.638714 -0.77873645
5.639714 -0.7795352999999999
5.640714 -0.7803434
5.641714 -0.78115636
5.642715 -0.7819672999999999
5.643714 -0.7827714100000001
5.644714 -0.7835691800000001
5.645714 -0.78436574
5.646714 -0.7851678900000001
5.647714 -0.7859798100000001
5.648714 -0.7868004
5.649714 -0.78762444
5.650714 -0.78844577
5.651714 -0.78926142
5.652714 -0.79007354
5.653714 -0.7908874200000001
5.654714 -0.7917080099999999
5.655715 -0.79253651
5.656714 -0.7933696699999999
5.657714 -0.79420153
5.658714 -0.79502771
5.659714 -0.7958483900000001
5.660714 -0.79666805
5.661714 -0.79749273
5.662714 -0.79832654
5.663714 -0.79916846
5.664714 -0.8000133600000001
5.665714 -0.8008551799999999
5.666714 -0.80169076
5.667714 -0.80252187
5.668715 -0.80335392
5.669714 -0.8041925700000001
5.670714 -0.8050398000000001
5.671714 -0.8058923299999999
5.672714 -0.80674402
5.673714 -0.8075897599999999
5.674714 -0.80842888
5.675714 -0.80926567
5.676714 -0.81010656
5.677714 -0.8109561200000001
5.678714 -0.81181349
5.679714 -0.8126732899999999
5.680714 -0.81352908
5.681714 -0.8143777
5.682714 -0.8152216699999999
5.683714 -0.81606749
5.684714 -0.8169212400000001
5.685714 -0.81778448
5.686714 -0.81865303
5.687714 -0.81951944
5.688715 -0.8203782099999999
5.689714 -0.8212292600000001
5.690714 -0.8220781599999999
5.691714 -0.8229322699999999
5.692714 -0.82379607
5.693714 -0.8246677900000001
5.694714 -0.82554072
5.695714 -0.82640788
5.696714 -0.82726656
5.697714 -0.82812058
5.698714 -0.82897739
5.699714 -0.8298429700000001
5.700714 -0.83071757
5.701715 -0.8315954400000001
5.702714 -0.8324687399999999
5.703714 -0.83333282
5.704714 -0.8341893600000001
5.705714 -0.8350456100000001
5.706714 -0.8359093200000001
5.707714 -0.83678355
5.708714 -0.83766431
5.709714 -0.8385432899999999
5.710714 -0.8394135199999999
5.711714 -0.84027406
5.712714 -0.8411306000000001
5.713714 -0.8419917000000001
5.714714 -0.84286286
5.715714 -0.84374258
5.716714 -0.84462343
5.717714 -0.84549747
5.718714 -0.84636174
5.719714 -0.84722033
5.720714 -0.84808152
5.721714 -0.8489521200000001
5.722714 -0.8498324999999999
5.723714 -0.85071586
5.724714 -0.85159317
5.725714 -0.8524593
5.726714 -0.8533164899999999
5.727714 -0.85417312
5.728714 -0.8550376599999999
5.729714 -0.85591339
5.730714 -0.85679563
5.731714 -0.85767545
5.732714 -0.85854568
5.733714 -0.8594058499999999
5.734715 -0.86026257
5.735714 -0.8611244100000001
5.736714 -0.86199604
5.737714 -0.86287446
5.738714 -0.86375121
5.739714 -0.8646182699999999
5.740714 -0.86547369
5.741714 -0.86632315
5.742714 -0.8671761499999999
5.743714 -0.86803939
5.744714 -0.86891232
5.745714 -0.8697873899999999
5.746714 -0.87065529
5.747715 -0.87151155
5.748714 -0.87235942
5.749714 -0.87320749
5.750714 -0.87406365
5.751714 -0.8749291299999999
5.752714 -0.87579796
5.753714 -0.87666102
5.754714 -0.8775125300000001
5.755714 -0.87835407
5.756714 -0.87919366
5.757714 -0.88003995
5.758714 -0.8808963
5.759714 -0.8817581499999999
5.760714 -0.8826163600000001
5.761714 -0.88346358
5.762714 -0.88429945
5.763714 -0.8851309300000001
5.764714 -0.88596717
5.765714 -0.88681309
5.766714 -0.8876658000000001
5.767715 -0.88851666
5.768714 -0.88935727
5.769714 -0.8901855000000001
5.770714 -0.8910067400000001
5.771714 -0.8918304
5.772714 -0.892663
5.773714 -0.89350361
5.774714 -0.89434469
5.775714 -0.89517729
5.776714 -0.8959975099999999
5.777714 -0.89680925
5.778714 -0.89762118
5.779714 -0.89844083
5.780715 -0.89926878
5.781714 -0.9000985899999999
5.782714 -0.90092076
5.783714 -0.9017298
5.784714 -0.90252813
5.785714 -0.90332422
5.786714 -0.90412684
5.787714 -0.9049388599999999
5.788714 -0.90575526
5.789714 -0.90656672
5.790714 -0.9073660699999999
5.791714 -0.90815332
5.792714 -0.9089353499999999
5.793715 -0.9097210099999999
5.794714 -0.91051469
5.795714 -0.9113131999999999
5.796714 -0.9121079900000001
5.797714 -0.9128913299999999
5.798714 -0.9136619
5.799714 -0.9144260499999999
5.800714 -0.91519319
5.801714 -0.91596926
5.802714 -0.9167526800000001
5.803714 -0.9175350000000001
5.804714 -0.91830678
5.805714 -0.91906413
5.806714 -0.91981115
5.807714 -0.92055686
5.808714 -0.9213087099999999
5.809714 -0.9220673699999999
5.810714 -0.9228263999999999
5.811714 -0.92357704
5.812714 -0.92431465
5.813715 -0.92504201
5.814714 -0.9257675099999999
5.815714 -0.92649879
5.816714 -0.9272374200000001
5.817714 -0.9279779199999999
5.818714 -0.92871096
5.819714 -0.92943022
5.820714 -0.93013644
5.821714 -0.93083698
5.822714 -0.93154069
5.823714 -0.93225176
5.824714 -0.9329667300000001
5.825714 -0.93367742
5.826715 -0.93437638
5.827714 -0.93506239
5.828714 -0.93574105
5.829714 -0.9364204500000001
5.830714 -0.93710553
5.831714 -0.93779424
5.832714 -0.93847932
5.833714 -0.93915323
5.834714 -0.93981372
5.835714 -0.94046546
5.836714 -0.9411166400000001
5.837714 -0.9417732200000001
5.838714 -0.94243502
5.839714 -0.9430956100000001
5.840714 -0.9437466999999999
5.841714 -0.94438391
5.842714 -0.94500976
5.843714 -0.94563114
5.844714 -0.9462548399999999
5.845714 -0.94688246
5.846714 -0.94750961
5.847714 -0.9481294100000001
5.848714 -0.9487373800000001
5.849714 -0.9493346300000001
5.850714 -0.94992705
5.851714 -0.95052104
5.852714 -0.95111877
5.853714 -0.9517164
5.854714 -0.95230695
5.855714 -0.95288474
5.856714 -0.9534495900000001
5.857714 -0.95400671
5.858714 -0.95456308
5.859715 -0.95512271
5.860714 -0.95568392
5.861714 -0.9562409500000001
5.862714 -0.95678829
5.863714 -0.95732417
5.864714 -0.95785195
5.865714 -0.9583771200000001
5.866714 -0.95890313
5.867714 -0.95942877
5.868714 -0.95994901
5.869714 -0.9604586300000001
5.870714 -0.96095577
5.871714 -0.96144378
5.872715 -0.96192854
5.873714 -0.96241469
5.874714 -0.96290251
5.875714 -0.96338755
5.876714 -0.96386401
5.877714 -0.96432883
5.878714 -0.9647832300000001
5.879714 -0.9652315599999999
5.880714 -0.96567804
5.881714 -0.96612331
5.882714 -0.96656447
5.883714 -0.96699726
5.884714 -0.9674188699999999
5.885714 -0.96783079
5.886714 -0.96823731
5.887714 -0.9686427200000001
5.888714 -0.96904812
5.889714 -0.96945046
5.890714 -0.96984478
5.891714 -0.9702272700000001
5.892715 -0.97059812
5.893714 -0.9709607800000001
5.894714 -0.97131981
5.895714 -0.97167734
5.896714 -0.97203199
5.897714 -0.97237993
5.898714 -0.9727178100000001
5.899714 -0.97304517
5.900714 -0.97336499
5.901714 -0.9736811700000001
5.902714 -0.9739956799999999
5.903714 -0.9743066499999999
5.904714 -0.9746098
5.905715 -0.97490121
5.906714 -0.97518004
5.907714 -0.9754493799999999
5.908714 -0.97571397
5.909714 -0.97597707
5.910714 -0.9762384000000001
5.911714 -0.9764941399999999
5.912714 -0.9767398199999999
5.913714 -0.97697359
5.914714 -0.9771970099999999
5.915714 -0.9774141000000001
5.916714 -0.9776280300000001
5.917714 -0.97783878
5.918715 -0.9780429300000001
5.919714 -0.97823646
5.920714 -0.9784174200000001
5.921714 -0.9785873800000001
5.922714 -0.97875074
5.923714 -0.9789116699999999
5.924714 -0.97907111
5.925714 -0.9792259
5.926714 -0.9793708099999999
5.927714 -0.97950203
5.928714 -0.9796196599999999
5.929714 -0.97972741
5.930714 -0.97983014
5.931714 -0.97993044
5.932714 -0.98002693
5.933714 -0.98011559
5.934714 -0.98019242
5.935714 -0.9802565900000001
5.936714 -0.9803109799999999
5.937714 -0.9803603399999999
5.938715 -0.9804074700000001
5.939714 -0.98045133
5.940714 -0.98048737
5.941714 -0.98051019
5.942714 -0.98051736
5.943714 -0.98051103
5.944714 -0.98049659
5.945714 -0.98047936
5.946714 -0.98046083
5.947714 -0.98043811
5.948714 -0.9804056
5.949714 -0.98035885
5.950714 -0.98029785
5.951715 -0.9802267
5.952714 -0.98015079
5.953714 -0.9800726500000001
5.954714 -0.9799900500000001
5.955714 -0.9798974699999999
5.956714 -0.97978953
5.957714 -0.97966511
5.958714 -0.9795280199999999
5.959714 -0.97938478
5.960714 -0.9792400499999999
5.961714 -0.9790938299999999
5.962714 -0.97894091
5.963714 -0.97877448
5.964714 -0.9785905500000001
5.965714 -0.97839078
5.966714 -0.9781814200000001
5.967714 -0.97796889
5.968714 -0.9777557100000001
5.969714 -0.9775384300000001
5.970714 -0.97731007
5.971714 -0.97706495
5.972714 -0.9768025
5.973714 -0.9765280399999999
5.974714 -0.97624892
5.975714 -0.9759696199999999
5.976714 -0.97568827
5.977714 -0.97539751
5.978714 -0.97508952
5.979714 -0.9747612299999999
5.980714 -0.97441655
5.981714 -0.97406395
5.982714 -0.9737107
5.983714 -0.97335801
5.984715 -0.9730001
5.985714 -0.9726280299999999
5.986714 -0.97223576
5.987714 -0.9718243999999999
5.988714 -0.97140167
5.989714 -0.9709766099999999
5.990714 -0.97055314
5.991714 -0.97012725
5.992714 -0.96968971
5.993714 -0.9692322499999999
5.994714 -0.9687532699999999
5.995714 -0.9682590099999999
5.996714 -0.96775973
5.997715 -0.96726222
5.998714 -0.9667653599999999
5.999714 -0.96626049
6.000714 -0.96573727
6.001714 -0.96519077
6.002714 -0.9646249900000001
6.003714 -0.96405027
6.004714 -0.96347611
6.005714 -0.96290465
6.006714 -0.96232891
6.007714 -0.96173752
6.008714 -0.96112229
6.009714 -0.96048396
6.010714 -0.9598319399999999
6.011714 -0.95917769
6.012714 -0.95852707
6.013714 -0.95787607
6.014714 -0.95721353
6.015714 -0.9565288200000001
6.016714 -0.9558194299999999
6.017715 -0.95509263
6.018714 -0.9543607900000001
6.019714 -0.95363259
6.020714 -0.9529070900000001
6.021714 -0.9521737699999999
6.022714 -0.9514198600000001
6.023714 -0.9506391399999999
6.024714 -0.94983596
6.025714 -0.94902292
6.026714 -0.94821174
6.027714 -0.9474054900000001
6.028714 -0.9465961700000001
6.029714 -0.9457707399999999
6.030715 -0.9449196999999999
6.031714 -0.94404388
6.032714 -0.94315382
6.033714 -0.9422625400000001
6.034714 -0.9413762000000001
6.035714 -0.9404899600000001
6.036714 -0.93959086
6.037714 -0.93866698
6.038714 -0.93771564
6.039714 -0.9367453899999999
6.040714 -0.9357702000000001
6.041714 -0.93479995
6.042714 -0.9338335099999999
6.043715 -0.93285963
6.044714 -0.93186442
6.045714 -0.9308414500000001
6.046714 -0.9297955800000001
6.047714 -0.9287399199999999
6.048714 -0.9276866
6.049714 -0.9266380200000001
6.050714 -0.9255857200000001
6.051714 -0.9245158200000001
6.052714 -0.92341881
6.053714 -0.9222961999999999
6.054714 -0.92115942
6.055714 -0.92002191
6.056714 -0.9188896999999999
6.057714 -0.91775721
6.058714 -0.91661112
6.059714 -0.91543961
6.060714 -0.9142406299999999
6.061714 -0.9130232
6.062714 -0.91180112
6.063715 -0.9105834199999999
6.064714 -0.9093683199999999
6.065714 -0.90814456
6.066714 -0.90689911
6.067714 -0.90562627
6.068714 -0.9043317299999999
6.069714 -0.9030280599999999
6.070714 -0.9017260699999999
6.071714 -0.90042716
6.072714 -0.89912219
6.073714 -0.89779822
6.074714 -0.89644734
6.075714 -0.89507243
6.076715 -0.89368494
6.077714 -0.8922968099999999
6.078714 -0.8909125800000001
6.079714 -0.8895262100000001
6.080714 -0.8881256000000001
6.081714 -0.88670095
6.082714 -0.8852518199999999
6.083714 -0.88378685
6.084714 -0.8823175900000001
6.085714 -0.88085039
6.086714 -0.8793818800000001
6.087714 -0.87790154
6.088714 -0.87639932
6.089714 -0.87487232
6.090714 -0.87332707
6.091714 -0.87177455
6.092714 -0.8702226000000001
6.093714 -0.8686704599999999
6.094714 -0.86710965
6.095714 -0.8655302199999999
6.096714 -0.86392732
6.097714 -0.86230496
6.098714 -0.8606725399999999
6.099714 -0.85903825
6.100714 -0.85740313
6.101714 -0.85576084
6.102714 -0.85410224
6.103714 -0.8524220399999999
6.104714 -0.85072238
6.105714 -0.84901098
6.106714 -0.8472957600000001
6.107714 -0.84557887
6.108714 -0.84385565
6.109715 -0.8421178899999999
6.110714 -0.84035993
6.111714 -0.8385825899999999
6.112714 -0.8367924000000001
6.113714 -0.83499691
6.114714 -0.83319899
6.115714 -0.8313952
6.116714 -0.82957838
6.117714 -0.82774311
6.118714 -0.82588941
6.119714 -0.82402285
6.120714 -0.82214987
6.121714 -0.82027344
6.122715 -0.8183903100000001
6.123714 -0.8164939499999999
6.124714 -0.81457933
6.125714 -0.81264665
6.126714 -0.81070121
6.127714 -0.80874953
6.128714 -0.80679441
6.129714 -0.80483304
6.130714 -0.80285911
6.131714 -0.8008674699999999
6.132714 -0.79885842
6.133714 -0.79683708
6.134714 -0.7948099599999999
6.135714 -0.79277968
6.136714 -0.7907429699999999
6.137714 -0.7886929399999999
6.138714 -0.78662429
6.139714 -0.7845374800000001
6.140714 -0.78243846
6.141714 -0.7803347
6.142715 -0.7782293
6.143714 -0.77611883
6.144714 -0.77399546
6.145714 -0.77185282
6.146714 -0.7696908
6.147714 -0.76751583
6.148714 -0.7653364
6.149714 -0.76315659
6.150714 -0.76097292
6.151714 -0.75877653
6.152714 -0.75655961
6.153714 -0.7543212300000001
6.154714 -0.7520685
6.155715 -0.7498116699999999
6.156714 -0.74755694
6.157714 -0.74530183
6.158714 -0.74303672
6.159714 -0.74075172
6.160714 -0.7384438999999999
6.161714 -0.73611974
6.162714 -0.73379073
6.163714 -0.73146517
6.164714 -0.72914166
6.165714 -0.72680991
6.166714 -0.7244575799999999
6.167714 -0.72207926
6.168715 -0.71968078
6.169714 -0.71727531
6.170714 -0.71487427
6.171714 -0.71247914
6.172714 -0.71008019
6.173714 -0.70766313
6.174714 -0.7052192500000001
6.175714 -0.7027520300000001
6.176714 -0.70027485
6.177714 -0.69780168
6.178714 -0.69533717
6.179714 -0.69287298
6.180714 -0.69039348
6.181714 -0.68788673
6.182714 -0.6853532
6.183714 -0.6828059
6.184714 -0.68026134
6.185714 -0.67772809
6.186714 -0.67520034
6.187714 -0.67266156
6.188715 -0.67009619
6.189714 -0.6675005399999999
6.190714 -0.66488576
6.191714 -0.66227023
6.192714 -0.6596667700000001
6.193714 -0.6570733599999999
6.194714 -0.6544746
6.195714 -0.65185227
6.196714 -0.64919819
6.197714 -0.64652036
6.198714 -0.64383755
6.199714 -0.64116609
6.200714 -0.63850847
6.201715 -0.6358513100000001
6.202714 -0.63317465
6.203714 -0.6304659899999999
6.204714 -0.6277293899999999
6.205714 -0.62498297
6.206714 -0.62224627
6.207714 -0.61952672
6.208714 -0.61681401
6.209714 -0.61408714
6.210714 -0.61132908
6.211714 -0.60853851
6.212714 -0.60573104
6.213714 -0.60292832
6.214714 -0.60014306
6.215714 -0.59737023
6.216714 -0.59459046
6.217714 -0.59178402
6.218714 -0.5889445999999999
6.219714 -0.5860839
6.220714 -0.58322367
6.221714 -0.58038021
6.222714 -0.57755285
6.223714 -0.57472428
6.224714 -0.57187243
6.225714 -0.56898589
6.226714 -0.5660721599999999
6.227714 -0.56315251
6.228714 -0.56024729
6.229714 -0.55736196
6.230714 -0.55448338
6.231714 -0.5515889700000001
6.232714 -0.54866266
6.233714 -0.54570604
6.234715 -0.54273703
6.235714 -0.53977733
6.236714 -0.53683724
6.237714 -0.53390828
6.238714 -0.53096949
6.239714 -0.52800225
6.240714 -0.5250033900000001
6.241714 -0.5219876299999999
6.242714 -0.51897727
6.243714 -0.51598665
6.244714 -0.51301215
6.245714 -0.51003466
6.246714 -0.5070328199999999
6.247715 -0.50399788
6.248714 -0.5009396
6.249714 -0.49787950999999997
6.250714 -0.49483575999999996
6.251714 -0.49181087
6.252714 -0.48879026
6.253714 -0.48575284999999996
6.254714 -0.48268599999999995
6.255714 -0.47959429
6.256714 -0.47649606
6.257714 -0.4734104
6.258714 -0.47034373999999995
6.259714 -0.46728519
6.260714 -0.46421448000000004
6.261714 -0.46111601
6.262714 -0.45798998
6.263714 -0.45485203
6.264714 -0.45172260000000003
6.265714 -0.44861268000000004
6.266714 -0.44551655
6.267715 -0.44241593999999995
6.268714 -0.43929308
6.269714 -0.43614293
6.270714 -0.43297633999999996
6.271714 -0.42981217
6.272714 -0.42666405999999996
6.273714 -0.42353095
6.274714 -0.42039822000000004
6.275714 -0.41724825
6.276714 -0.41407299999999997
6.277714 -0.4108794
6.278714 -0.40768445000000003
6.279714 -0.40450315
6.280715 -0.40133796000000005
6.281714 -0.39817733
6.282714 -0.39500389
6.283714 -0.39180676000000003
6.284714 -0.38858892
6.285714 -0.38536512
6.286714 -0.38215145
6.287714 -0.37895436
6.288714 -0.37576656
6.289714 -0.37257259
6.290714 -0.36935988000000003
6.291714 -0.36612742
6.292714 -0.36288607
6.293715 -0.35965054
6.294714 -0.35642885999999996
6.295714 -0.35321694000000003
6.296714 -0.35000170999999997
6.297714 -0.34677063
6.298714 -0.34352071
6.299714 -0.3402605
6.300714 -0.33700408000000004
6.301714 -0.33376114
6.302714 -0.33053041
6.303714 -0.32730076999999996
6.304714 -0.3240593
6.305714 -0.32080018
6.306714 -0.31752856
6.307714 -0.31425641
6.308714 -0.31099396
6.309714 -0.30774261999999997
6.310714 -0.30449452
6.311714 -0.30123852
6.312714 -0.29796856
6.313715 -0.29468792
6.314714 -0.29140681
6.315714 -0.28813495
6.316714 -0.2848747
6.317714 -0.28161951
6.318714 -0.27835877
6.319714 -0.27508531
6.320714 -0.27180034999999997
6.321714 -0.26851234
6.322714 -0.26523077
6.323714 -0.26195941
6.324714 -0.25869394
6.325714 -0.25542544
6.326715 -0.25214716000000004
6.327714 -0.24885931
6.328714 -0.24556884999999998
6.329714 -0.24228434000000001
6.330714 -0.23900976000000002
6.331714 -0.23574184
6.332714 -0.23247264
6.333714 -0.22919551000000002
6.334714 -0.22590987
6.335714 -0.2226216
6.336714 -0.21933857
6.337714 -0.21606481
6.338714 -0.21279778
6.339714 -0.20953022999999998
6.340714 -0.20625575000000002
6.341714 -0.20297347
6.342714 -0.19968871000000002
6.343714 -0.19640906000000002
6.344714 -0.19313887000000002
6.345714 -0.18987618
6.346714 -0.18661434
6.347714 -0.18334711
6.348714 -0.18007332
6.349714 -0.17679773000000001
6.350714 -0.17352747
6.351714 -0.17026669
6.352714 -0.16701345
6.353714 -0.16376114
6.354714 -0.16050347
6.355714 -0.15723918
6.356714 -0.15397316
6.357714 -0.15071296
6.358714 -0.1474633
6.359715 -0.14422266
6.360714 -0.14098438000000002
6.361714 -0.13774165
6.362714 -0.13449262
6.363714 -0.13124181
6.364714 -0.1279969
6.365714 -0.124763
6.366714 -0.12153889000000001
6.367714 -0.1183178
6.368714 -0.11509251
6.369714 -0.11186073999999999
6.370714 -0.10862713
6.371714 -0.10540008000000001
6.372715 -0.10218578
6.373714 -0.098983606
6.374714 -0.095786527
6.375714 -0.092586142
6.376714 -0.089378812
6.377714 -0.086168404
6.378714 -0.082963484
6.379714 -0.079771108
6.380714 -0.076591526
6.381714 -0.07341790499999999
6.382714 -0.070241251
6.383714 -0.06705717
6.384714 -0.063869363
6.385714 -0.060687359999999996
6.386714 -0.05751984400000001
6.387714 -0.054368452
6.388714 -0.051226460999999994
6.389714 -0.048083533000000005
6.390714 -0.04493311
6.391714 -0.041777187
6.392715 -0.038624913
6.393714 -0.035485998
6.394714 -0.032363617
6.395714 -0.029252024
6.396714 -0.026140673
6.397714 -0.023021991000000002
6.398714 -0.019897203
6.399714 -0.016775847
6.400714 -0.013669164999999999
6.401714 -0.010582039
6.402714 -0.0075092656
6.403714 -0.0044390305
6.404714 -0.0013611731
6.405715 0.0017255374999999998
6.406714 0.0048124322
6.407714 0.0078870027
6.408714 0.010941776
6.409714 0.01397961
6.410714 0.017011567000000002
6.411714 0.020048808
6.412714 0.023094291
6.413714 0.026140345
6.414714 0.029173988
6.415714 0.032186295999999996
6.416714 0.035179066
6.417714 0.038163891
6.418715 0.041154129
6.419714 0.04415533
6.420714 0.047161046000000005
6.421714 0.050157082
6.422714 0.053131342
6.423714 0.056082283999999996
6.424714 0.05901997800000001
6.425714 0.061958876999999996
6.426714 0.06490747300000001
6.427714 0.06786212900000001
6.428714 0.070809684
6.429714 0.073736929
6.430714 0.076640298
6.431714 0.079528656
6.432714 0.082417129
6.433714 0.085316191
6.434714 0.088223844
6.435714 0.09112656100000001
6.436714 0.094008521
6.437714 0.096862717
6.438715 0.099695986
6.439714 0.10252432
6.440714 0.10536167999999999
6.441714 0.10821012999999999
6.442714 0.11105837
6.443714 0.1138898
6.444714 0.11669428000000001
6.445714 0.11947544
6.446714 0.12224808000000001
6.447714 0.12502753
6.448714 0.12781847999999998
6.449714 0.13061138
6.450714 0.13338888999999998
6.451715 0.13613825
6.452714 0.13886045
6.453714 0.14156981
6.454714 0.14428406
6.455714 0.14701175
6.456714 0.14974609
6.457714 0.15246945
6.458714 0.15516565
6.459714 0.15783126
6.460714 0.16047797
6.461714 0.1631243
6.462714 0.16578245
6.463714 0.16844962
6.464714 0.17111001
6.465714 0.17374607
6.466714 0.17635106
6.467714 0.17893395
6.468714 0.18151319000000002
6.469714 0.18410353999999998
6.470714 0.18670539
6.471714 0.18930413
6.472714 0.19188022
6.473714 0.1944228
6.474714 0.19693745000000001
6.475714 0.19944231
6.476714 0.20195551
6.477714 0.20448249000000002
6.478714 0.20701229000000002
6.479714 0.20952522999999998
6.480714 0.21200681000000002
6.481714 0.21445777000000002
6.482714 0.21689346
6.483714 0.21933271000000001
6.484715 0.22178441000000002
6.485714 0.22424101
6.486714 0.22668368000000003
6.487714 0.22909569000000002
6.488714 0.23147427
6.489714 0.23383277000000002
6.490714 0.23619146
6.491714 0.23856335
6.492714 0.24094512
6.493714 0.24331931
6.494714 0.24566649999999998
6.495714 0.24797865
6.496714 0.25026457999999996
6.497715 0.25254350999999997
6.498714 0.25483144
6.499714 0.25713001
6.500714 0.25942547
6.501714 0.2616985
6.502714 0.26393801
6.503714 0.2661489
6.504714 0.26834863
6.505714 0.27055482
6.506714 0.27277273999999996
6.507714 0.27499148
6.508714 0.27719147
6.509714 0.27935808
6.510714 0.28149169
6.511714 0.28360728
6.512714 0.28572404
6.513714 0.28785197
6.514714 0.28998525999999997
6.515714 0.29210658
6.516714 0.29419935
6.517715 0.29625925000000003
6.518714 0.29829696
6.519714 0.30033032000000004
6.520714 0.30237152
6.521714 0.30441859
6.522714 0.30645677
6.523714 0.30846898
6.524714 0.31044784000000003
6.525714 0.31240073
6.526714 0.31434465
6.527714 0.31629435
6.528714 0.31825218
6.529714 0.32020663
6.530715 0.32214047
6.531714 0.3240427
6.532714 0.32591570999999997
6.533714 0.3277733
6.534714 0.32963059
6.535714 0.33149356
6.536714 0.33335509
6.537714 0.33520036
6.538714 0.33701749
6.539714 0.33880591000000004
6.540714 0.34057659
6.541714 0.34234424
6.542714 0.34411696
6.543715 0.34589067
6.544714 0.34765203
6.545714 0.34938781
6.546714 0.35109376000000003
6.547714 0.35277717000000003
6.548714 0.35445136
6.549714 0.35612623
6.550714 0.35780158
6.551714 0.35946776999999996
6.552714 0.36111277999999997
6.553714 0.36273077
6.554714 0.36432594
6.555714 0.36590925999999996
6.556714 0.36749055
6.557714 0.36907176999999997
6.558714 0.37064582999999995
6.559714 0.37220182999999996
6.560714 0.37373274
6.561714 0.37523992
6.562714 0.37673183
6.563715 0.3782178
6.564714 0.37970152
6.565714 0.38117869
6.566714 0.38264054
6.567714 0.38408008
6.568714 0.38549686
6.569714 0.38689682000000003
6.570714 0.38828787
6.571714 0.38967419
6.572714 0.39105355
6.573714 0.39241938
6.574714 0.39376556
6.575714 0.39509065000000004
6.576715 0.39639864
6.577714 0.39769565
6.578714 0.39898548000000006
6.579714 0.40026703
6.580714 0.40153558
6.581714 0.4027864
6.582714 0.40401807
6.583714 0.40523330999999996
6.584714 0.40643648000000004
6.585714 0.4076303
6.586714 0.40881396000000003
6.587714 0.40998394000000005
6.588714 0.41113687
6.589714 0.41227215
6.590714 0.41339207
6.591714 0.41449987000000005
6.592714 0.41559715999999997
6.593714 0.41668266000000004
6.594714 0.41775349999999994
6.595714 0.41880761
6.596714 0.41984539000000004
6.597714 0.42086942
6.598714 0.42188223
6.599714 0.42288406000000006
6.600714 0.42387242
6.601714 0.42484417
6.602714 0.42579788999999996
6.603714 0.42673544999999996
6.604714 0.42766081
6.605714 0.42857700000000004
6.606714 0.42948359999999997
6.607714 0.43037683
6.608714 0.43125218
6.609715 0.43210788
6.610714 0.43294625
6.611714 0.43377229000000006
6.612714 0.43458976
6.613714 0.43539815000000004
6.614714 0.4361927
6.615714 0.4369678
6.616714 0.43772119
6.617714 0.43845624
6.618714 0.43917977999999996
6.619714 0.43989755
6.620714 0.44060977999999995
6.621714 0.44131074
6.622715 0.44199252
6.623714 0.44265040000000005
6.624714 0.44328654000000006
6.625714 0.44390857000000006
6.626714 0.44452408
6.627714 0.44513526
6.628714 0.44573694
6.629714 0.44632023
6.630714 0.44687884
6.631714 0.44741393
6.632714 0.4479337
6.633714 0.44844784000000004
6.634714 0.44896048
6.635714 0.44946703
6.636714 0.44995699999999994
6.637714 0.45042126
6.638714 0.45085856999999996
6.639714 0.45127672999999996
6.640714 0.45168739999999996
6.641714 0.45209783
6.642715 0.4525058
6.643714 0.45290086
6.644714 0.45327158
6.645714 0.45361356
6.646714 0.45393286
6.647714 0.45424155
6.648714 0.4545494
6.649714 0.45485664
6.650714 0.45515364
6.651714 0.4554275
6.652714 0.45567146000000003
6.653714 0.45588970999999995
6.654714 0.45609507
6.655715 0.45630001
6.656714 0.45650802
6.657714 0.45671095000000006
6.658714 0.45689447
6.659714 0.45704804
6.660714 0.45717219
6.661714 0.45727817000000004
6.662714 0.45738001
6.663714 0.45748474
6.664714 0.45758719000000003
6.665714 0.45767375
6.666714 0.45773187000000004
6.667714 0.45775920000000003
6.668715 0.4577653
6.669714 0.45776521000000003
6.670714 0.45776892999999996
6.671714 0.45777433999999995
6.672714 0.45776842
6.673714 0.45773628999999993
6.674714 0.4576717
6.675714 0.45758127
6.676714 0.45748007999999996
6.677714 0.45738113
6.678714 0.45728618000000004
6.679714 0.45718462000000004
6.680714 0.45706085
6.681714 0.45690527000000003
6.682714 0.4567212
6.683714 0.45652236
6.684714 0.45632329000000005
6.685714 0.45612919999999996
6.686714 0.45593218
6.687714 0.45571667000000005
6.688715 0.45547048
6.689714 0.45519330999999996
6.690714 0.45489705999999996
6.691714 0.45459754999999996
6.692714 0.45430352999999996
6.693714 0.45401049000000004
6.694714 0.45370408
6.695714 0.45336997
6.696714 0.45300401
6.697714 0.45261513
6.698714 0.45221895
6.699714 0.45182690999999997
6.700714 0.45143822
6.701715 0.45104040999999995
6.702714 0.45061815000000005
6.703714 0.45016403
6.704714 0.44968375
6.705714 0.44919210000000004
6.706714 0.44870256
6.707714 0.44821803000000005
6.708714 0.44772876
6.709714 0.44721928
6.710714 0.44667935
6.711714 0.44611101000000003
6.712714 0.44552706999999997
6.713714 0.44494219999999995
6.714714 0.4443625
6.715714 0.44378135
6.716714 0.44318428000000004
6.717714 0.44255904
6.718714 0.44190423
6.719714 0.44123023000000006
6.720714 0.44055194999999997
6.721714 0.43987832
6.722714 0.43920608999999994
6.723714 0.43852222
6.724714 0.43781302
6.725714 0.43707369
6.726714 0.43631168
6.727714 0.43554138000000003
6.728714 0.43477396999999995
6.729714 0.43400982
6.730714 0.43323827
6.731714 0.4324453
6.732714 0.4316235
6.733714 0.43077716000000005
6.734715 0.42991918
6.735714 0.42906207999999996
6.736714 0.42820913
6.737714 0.42735226000000004
6.738714 0.4264778
6.739714 0.42557605
6.740714 0.42464817
6.741714 0.42370539
6.742714 0.42276103000000004
6.743714 0.42182128
6.744714 0.42088092
6.745714 0.41992711
6.746714 0.41894823999999997
6.747715 0.41794195
6.748714 0.41691652
6.749714 0.41588507999999996
6.750714 0.41485634000000005
6.751714 0.41382857999999995
6.752714 0.41279122
6.753714 0.41173240000000005
6.754714 0.41064764
6.755714 0.40954295999999996
6.756714 0.40843082
6.757714 0.40732143
6.758714 0.40621557
6.759714 0.40510404
6.760714 0.40397393000000004
6.761714 0.4028175
6.762714 0.40163732999999996
6.763714 0.40044431
6.764714 0.39925002
6.765714 0.39805891
6.766714 0.39686523
6.767715 0.39565754
6.768714 0.39442689
6.769714 0.39317314999999997
6.770714 0.3919051
6.771714 0.39063441000000004
6.772714 0.38936729999999997
6.773714 0.38810039
6.774714 0.38682297000000004
6.775714 0.38552438
6.776714 0.38420141
6.777714 0.38286040000000005
6.778714 0.3815128
6.779714 0.38016737
6.780715 0.3788241
6.781714 0.37747447
6.782714 0.37610745
6.783714 0.3747171
6.784714 0.37330666
6.785714 0.37188625000000003
6.786714 0.3704658
6.787714 0.36904836999999996
6.788714 0.36762822
6.789714 0.36619494
6.790714 0.36474087
6.791714 0.36326631
6.792714 0.36177930999999997
6.793715 0.36029015000000003
6.794714 0.35880399
6.795714 0.35731744
6.796714 0.35582075
6.797714 0.35430451
6.798714 0.35276597
6.799714 0.35121093999999997
6.800714 0.34964986
6.801714 0.34809075
6.802714 0.34653419
6.803714 0.34497310000000003
6.804714 0.34339798
6.805714 0.34180352999999997
6.806714 0.34019214000000003
6.807714 0.33857226
6.808714 0.33695239
6.809714 0.3353352
6.810714 0.33371558
6.811714 0.33208413999999997
6.812714 0.33043346
6.813715 0.32876325
6.814714 0.32708044000000003
6.815714 0.32539458
6.816714 0.32371166
6.817714 0.32203023000000003
6.818714 0.32034260000000003
6.819714 0.31864026
6.820714 0.31691955
6.821714 0.31518419000000003
6.822714 0.31344253
6.823714 0.31170191
6.824714 0.30996376
6.825714 0.30822263
6.826715 0.3064699
6.827714 0.30469967
6.828714 0.30291267
6.829714 0.30111584
6.830714 0.29931765
6.831714 0.29752254
6.832714 0.29572807
6.833714 0.29392671000000004
6.834714 0.29211086
6.835714 0.29027809
6.836714 0.28843267
6.837714 0.28658283
6.838714 0.28473532
6.839714 0.28289093000000004
6.840714 0.28104417000000004
6.841714 0.27918677999999997
6.842714 0.27731336
6.843714 0.27542477
6.844714 0.27352765
6.845714 0.27162981999999997
6.846714 0.26973521
6.847714 0.26784125
6.848714 0.26594065
6.849714 0.26402634
6.850714 0.26209641
6.851714 0.26015546
6.852714 0.25821181
6.853714 0.2562721
6.854714 0.25433700000000004
6.855714 0.25240073
6.856714 0.25045492
6.857714 0.24849395
6.858714 0.24651866
6.859715 0.24453574
6.860714 0.24255319000000003
6.861714 0.24057506
6.862714 0.23859877
6.863714 0.23661682
6.864714 0.23462202000000001
6.865714 0.23261234
6.866714 0.23059263
6.867714 0.22857149999999998
6.868714 0.22655574000000003
6.869714 0.22454585
6.870714 0.22253552000000001
6.871714 0.22051577
6.872715 0.21848079999999998
6.873714 0.21643189000000002
6.874714 0.21437658
6.875714 0.21232383
6.876714 0.21027806000000002
6.877714 0.20823635000000001
6.878714 0.20619032
6.879714 0.20413192
6.880714 0.20205879000000002
6.881714 0.19997610000000002
6.882714 0.19789310000000002
6.883714 0.19581702
6.884714 0.19374813
6.885714 0.19167947999999999
6.886714 0.18960153
6.887714 0.18750863
6.888714 0.18540303000000002
6.889714 0.18329357
6.890714 0.18118996
6.891714 0.17909633
6.892715 0.17700836
6.893714 0.17491597
6.894714 0.17280999
6.895714 0.17068819
6.896714 0.16855682
6.897714 0.16642648
6.898714 0.16430513000000002
6.899714 0.16219282
6.900714 0.16008184
6.901714 0.15796212
6.902714 0.15582828999999998
6.903714 0.15368358999999998
6.904714 0.15153794
6.905715 0.14940125
6.906714 0.14727658000000002
6.907714 0.14515778
6.908714 0.14303323
6.909714 0.14089353999999998
6.910714 0.13873773
6.911714 0.13657411
6.912714 0.13441492
6.913714 0.13226836
6.914714 0.13013334
6.915714 0.12800043
6.916714 0.12585842
6.917714 0.12370205999999999
6.918715 0.12153568
6.919714 0.11937021999999999
6.920714 0.11721577999999999
6.921714 0.11507447
6.922714 0.1129388
6.923714 0.11079661
6.924714 0.10863933
6.925714 0.10646803
6.926714 0.10429304
6.927714 0.10212731000000001
6.928714 0.099977897
6.929714 0.09784128099999999
6.930714 0.09570575199999999
6.931714 0.09355921099999999
6.932714 0.091397244
6.933714 0.089226023
6.934714 0.087057991
6.935714 0.0849034
6.936714 0.082763319
6.937714 0.080628938
6.938715 0.078487681
6.939714 0.076331978
6.940714 0.074164668
6.941714 0.071997347
6.942714 0.069842662
6.943714 0.067705789
6.944714 0.065580825
6.945714 0.063454668
6.946714 0.061315770000000006
6.947714 0.059161935000000006
6.948714 0.057001779
6.949714 0.054848980000000006
6.950714 0.052713091000000004
6.951715 0.050593156
6.952714 0.048478477
6.953714 0.046356011
6.954714 0.044219338000000004
6.955714 0.042073108
6.956714 0.039929943
6.957714 0.037801894
6.958714 0.035692245000000004
6.959714 0.033593288
6.960714 0.031491593
6.961714 0.029377179
6.962714 0.027250408000000004
6.963714 0.025121839
6.964714 0.023005155
6.965714 0.020907952
6.966714 0.018826629
6.967714 0.01674887
6.968714 0.014662010999999999
6.969714 0.012561626
6.970714 0.010454505
6.971714 0.0083540072
6.972714 0.0062709987
6.973714 0.0042065243
6.974714 0.0021512134
6.975714 9.178465900000001e-05
6.976714 -0.0019797972
6.977714 -0.0040607614
6.978714 -0.0061393483
6.979714 -0.0082027487
6.980714 -0.010245750000000001
6.981714 -0.012274196999999999
6.982714 -0.014300953000000002
6.983714 -0.016337111
6.984715 -0.018384472
6.985714 -0.020434374
6.986714 -0.022473627
6.987714 -0.024493469
6.988714 -0.026495437
6.989714 -0.028490178999999997
6.990714 -0.030490078
6.991714 -0.032500731
6.992714 -0.034517134000000005
6.993714 -0.036527093999999996
6.994714 -0.038519519
6.995714 -0.040491909
6.996714 -0.042451968
6.997715 -0.044412262
6.998714 -0.046381657
6.999714 -0.04835935
7.000714 -0.050335488
7.001714 -0.052297919000000005
7.002714 -0.054240366
7.003714 -0.056166487
7.004714 -0.058087124
7.005714 -0.06001270400000001
7.006714 -0.061946042
7.007714 -0.063880446
7.008714 -0.065804349
7.009714 -0.067709241
7.010714 -0.069595437
7.011714 -0.071471813
7.012714 -0.073349732
7.013714 -0.075235358
7.014714 -0.077125581
7.015714 -0.079010258
7.016714 -0.080879137
7.017715 -0.082728668
7.018714 -0.084564142
7.019714 -0.08639575099999999
7.020714 -0.088231475
7.021714 -0.090071594
7.022714 -0.09190857499999999
7.023714 -0.093732332
7.024714 -0.095537078
7.025714 -0.09732518200000001
7.026714 -0.099105411
7.027714 -0.10088685
7.028714 -0.10267271000000001
7.029714 -0.10445836
7.030715 -0.10623453000000001
7.031714 -0.10799376
7.032714 -0.10973529000000001
7.033714 -0.11146542
7.034714 -0.11319296000000001
7.035714 -0.11492315
7.036714 -0.11665416
7.037714 -0.11837846
7.038714 -0.12008796
7.039714 -0.12177943
7.040714 -0.12345642
7.041714 -0.1251266
7.042714 -0.12679633
7.043715 -0.12846644
7.044714 -0.13013181
7.045714 -0.13178512
7.046714 -0.13342189
7.047714 -0.13504344999999998
7.048714 -0.13665586999999998
7.049714 -0.1382657
7.050714 -0.13987543
7.051714 -0.14148196999999998
7.052714 -0.14307878000000002
7.053714 -0.14466034
7.054714 -0.14622569
7.055714 -0.14777873
7.056714 -0.14932529
7.057714 -0.15086905
7.058714 -0.1524091
7.059714 -0.15394078
7.060714 -0.15545908
7.061714 -0.15696207
7.062714 -0.15845214999999999
7.063715 -0.15993423
7.064714 -0.16141235
7.065714 -0.16288698999999998
7.066714 -0.16435497
7.067714 -0.16581168
7.068714 -0.1672542
7.069714 -0.168683
7.070714 -0.17010128
7.071714 -0.17151246
7.072714 -0.17291769999999998
7.073714 -0.17431523999999998
7.074714 -0.17570177
7.075714 -0.17707482
7.076715 -0.17843446
7.077714 -0.17978315
7.078714 -0.18112396
7.079714 -0.18245856000000002
7.080714 -0.18378617
7.081714 -0.18510435
7.082714 -0.18641069
7.083714 -0.18770433
7.084714 -0.18898626
7.085714 -0.19025825000000002
7.086714 -0.19152146
7.087714 -0.19277564
7.088714 -0.19401946
7.089714 -0.19525167999999998
7.090714 -0.19647209
7.091714 -0.19768153
7.092714 -0.19888118999999999
7.093714 -0.20007163
7.094714 -0.20125236000000002
7.095714 -0.20242222
7.096714 -0.20358021999999998
7.097714 -0.20472631000000002
7.098714 -0.20586124000000003
7.099714 -0.20698586000000002
7.100714 -0.2081004
7.101714 -0.20920439
7.102714 -0.21029713
7.103714 -0.21137849
7.104714 -0.21244909
7.105714 -0.21350977000000002
7.106714 -0.21456075
7.107714 -0.21560110999999998
7.108714 -0.21662917
7.109715 -0.21764354000000002
7.110714 -0.21864423
7.111714 -0.21963278
7.112714 -0.22061136999999997
7.113714 -0.22158134000000002
7.114714 -0.22254235
7.115714 -0.22349262
7.116714 -0.22443032000000002
7.117714 -0.22535486999999998
7.118714 -0.2262674
7.119714 -0.22716978999999998
7.120714 -0.22806299
7.121714 -0.22894604999999998
7.122715 -0.22981639
7.123714 -0.23067156000000003
7.124714 -0.23151112
7.125714 -0.23233735
7.126714 -0.23315393
7.127714 -0.23396374
7.128714 -0.23476686
7.129714 -0.23556047000000002
7.130714 -0.23634068
7.131714 -0.23710516
7.132714 -0.23785455
7.133714 -0.23859185
7.134714 -0.2393201
7.135714 -0.24004001
7.136714 -0.24074934999999997
7.137714 -0.24144454
7.138714 -0.2421234
7.139714 -0.24278706000000003
7.140714 -0.24343946
7.141714 -0.24408475000000002
7.142715 -0.24472433000000002
7.143714 -0.24535561
7.144714 -0.24597350999999998
7.145714 -0.24657373000000002
7.146714 -0.24715557000000002
7.147714 -0.24772247
7.148714 -0.24827959000000002
7.149714 -0.24883037000000002
7.150714 -0.24937421999999998
7.151714 -0.24990707
7.152714 -0.25042454000000003
7.153714 -0.25092512
7.154714 -0.25141141
7.155715 -0.25188815999999997
7.156714 -0.25235866
7.157714 -0.25282202
7.158714 -0.25327343
7.159714 -0.25370729
7.160714 -0.25412117
7.161714 -0.2545177
7.162714 -0.25490301
7.163714 -0.25528278
7.164714 -0.25565848
7.165714 -0.25602651
7.166714 -0.25638083
7.167714 -0.25671718
7.168715 -0.25703595
7.169714 -0.25734168
7.170714 -0.25763956000000005
7.171714 -0.25793139
7.172714 -0.25821407
7.173714 -0.25848178
7.174714 -0.25873017
7.175714 -0.25895974
7.176714 -0.25917597000000003
7.177714 -0.25938565
7.178714 -0.25959231
7.179714 -0.25979371
7.180714 -0.25998326
7.181714 -0.26015455
7.182714 -0.26030575
7.183714 -0.26044059
7.184714 -0.26056564000000004
7.185714 -0.26068555
7.186714 -0.26079958999999997
7.187714 -0.26090234
7.188715 -0.26098764999999996
7.189714 -0.26105333000000003
7.190714 -0.26110299
7.191714 -0.26114362
7.192714 -0.26118062
7.193714 -0.26121386
7.194714 -0.26123761
7.195714 -0.26124439
7.196714 -0.26123018
7.197714 -0.26119731
7.198714 -0.26115284
7.199714 -0.26110363999999997
7.200714 -0.26105164999999997
7.201715 -0.26099253
7.202714 -0.26091882
7.203714 -0.26082539
7.204714 -0.26071307
7.205714 -0.26058803999999997
7.206714 -0.2604573
7.207714 -0.26032347
7.208714 -0.26018262999999997
7.209714 -0.26002703
7.210714 -0.25985052000000003
7.211714 -0.25965308
7.212714 -0.25944114
7.213714 -0.25922325
7.214714 -0.25900428000000003
7.215714 -0.25878204
7.216714 -0.25854905
7.217714 -0.25829778
7.218714 -0.25802606
7.219714 -0.25773856
7.220714 -0.25744329
7.221714 -0.25714575
7.222714 -0.2568448
7.223714 -0.25653315
7.224714 -0.2562027
7.225714 -0.25585019
7.226714 -0.2554798
7.227714 -0.25510035999999997
7.228714 -0.25471926
7.229714 -0.2543374
7.230714 -0.25394848000000003
7.231714 -0.25354361
7.232714 -0.25311762
7.233714 -0.25267268
7.234715 -0.25221677
7.235714 -0.25175802999999997
7.236714 -0.25129884
7.237714 -0.25083418
7.238714 -0.25035511
7.239714 -0.24985519999999997
7.240714 -0.24933512
7.241714 -0.24880224
7.242714 -0.24826541
7.243714 -0.24772866000000002
7.244714 -0.24718832999999998
7.245714 -0.24663559
7.246714 -0.24606266999999998
7.247715 -0.24546849999999998
7.248714 -0.24485955999999998
7.249714 -0.24424538
7.250714 -0.24363203000000003
7.251714 -0.24301799000000002
7.252714 -0.2423953
7.253714 -0.24175525
7.254714 -0.24109451999999998
7.255714 -0.24041728999999998
7.256714 -0.23973214
7.257714 -0.23904573
7.258714 -0.23835789999999998
7.259714 -0.23766176
7.260714 -0.2369487
7.261714 -0.23621453
7.262714 -0.23546283999999998
7.263714 -0.23470259999999998
7.264714 -0.23394221999999998
7.265714 -0.23318378
7.266714 -0.23242172
7.267715 -0.23164684
7.268714 -0.23085261
7.269714 -0.23003947000000002
7.270714 -0.22921409
7.271714 -0.22838439000000002
7.272714 -0.22755389
7.273714 -0.22671921
7.274714 -0.22587287
7.275714 -0.22500893
7.276714 -0.22412748
7.277714 -0.22323488000000002
7.278714 -0.22233935999999999
7.279714 -0.22144529999999998
7.280715 -0.22055007999999998
7.281714 -0.21964593000000002
7.282714 -0.21872506000000003
7.283714 -0.21778501
7.284714 -0.21682996000000002
7.285714 -0.21586758
7.286714 -0.21490368999999998
7.287714 -0.21393837000000002
7.288714 -0.21296650999999997
7.289714 -0.21198185
7.290714 -0.21098167999999998
7.291714 -0.20996881999999997
7.292714 -0.20894936999999997
7.293715 -0.20792817
7.294714 -0.20690518
7.295714 -0.20587535
7.296714 -0.20483228999999997
7.297714 -0.2037728
7.298714 -0.20269912
7.299714 -0.20161744
7.300714 -0.20053358999999998
7.301714 -0.19944923
7.302714 -0.19836095
7.303714 -0.19726308999999997
7.304714 -0.19615164000000002
7.305714 -0.19502701
7.306714 -0.19389313
7.307714 -0.19275425999999998
7.308714 -0.19161174
7.309714 -0.19046318
7.310714 -0.18930465
7.311714 -0.18813399
7.312714 -0.18695287000000002
7.313715 -0.1857658
7.314714 -0.18457703
7.315714 -0.18338733000000002
7.316714 -0.18219341
7.317714 -0.18099007
7.318714 -0.17977366
7.319714 -0.17854441
7.320714 -0.17730576
7.321714 -0.17606164
7.322714 -0.17481355
7.323714 -0.17355984
7.324714 -0.17229757999999998
7.325714 -0.17102547
7.326715 -0.16974544
7.327714 -0.16846153
7.328714 -0.1671768
7.329714 -0.16589073
7.330714 -0.16459902
7.331714 -0.16329637000000002
7.332714 -0.16198007
7.333714 -0.16065198
7.334714 -0.1593173
7.335714 -0.1579809
7.336714 -0.15664398000000002
7.337714 -0.15530338999999999
7.338714 -0.15395432
7.339714 -0.15259411
7.340714 -0.15122454000000002
7.341714 -0.14985055
7.342714 -0.14847636
7.343714 -0.1471019
7.344714 -0.14572232
7.345714 -0.14433122
7.346714 -0.1429254
7.347714 -0.14150775
7.348714 -0.14008582
7.349714 -0.13866689000000001
7.350714 -0.13725302
7.351714 -0.13583946
7.352714 -0.13441786
7.353714 -0.13298194
7.354714 -0.13153191
7.355714 -0.13007405
7.356714 -0.12861607
7.357714 -0.12716125
7.358714 -0.12570594
7.359715 -0.12424212
7.360714 -0.12276353000000001
7.361714 -0.12127081999999999
7.362714 -0.11977182
7.363714 -0.11827649999999999
7.364714 -0.11678998999999998
7.365714 -0.11530863000000001
7.366714 -0.11382197
7.367714 -0.11231967999999999
7.368714 -0.11079854
7.369714 -0.10926476
7.370714 -0.10772963
7.371714 -0.10620183
7.372715 -0.10468137
7.373714 -0.10315978
7.374714 -0.1016264
7.375714 -0.10007620999999998
7.376714 -0.098513777
7.377714 -0.096950162
7.378714 -0.095395069
7.379714 -0.093849574
7.380714 -0.0923049
7.381714 -0.090748147
7.382714 -0.089171279
7.383714 -0.087576936
7.384714 -0.08597697
7.385714 -0.084384537
7.386714 -0.08280510099999999
7.387714 -0.08123272000000001
7.388714 -0.079654215
7.389714 -0.078058348
7.390714 -0.076443702
7.391714 -0.074819633
7.392715 -0.073199632
7.393714 -0.071591802
7.394714 -0.069993053
7.395714 -0.068391266
7.396714 -0.066773879
7.397714 -0.065136905
7.398714 -0.06348799799999999
7.399714 -0.061841257000000004
7.400714 -0.060207396999999996
7.401714 -0.05858614499999999
7.402714 -0.05696619000000001
7.403714 -0.055332913
7.404714 -0.053678459000000005
7.405715 -0.052007240999999996
7.406714 -0.050332991
7.407714 -0.048669384
7.408714 -0.047020783
7.409714 -0.045379486999999996
7.410714 -0.043731314
7.411714 -0.042065617
7.412714 -0.040382633
7.413714 -0.038693121
7.414714 -0.037010576
7.415714 -0.035341567000000004
7.416714 -0.033680998999999996
7.417714 -0.032015631
7.418715 -0.030333379999999997
7.419714 -0.028631868
7.420714 -0.026920272000000002
7.421714 -0.025213158000000003
7.422714 -0.023520605
7.423714 -0.021841450999999998
7.424714 -0.020164275
7.425714 -0.018475336000000002
7.426714 -0.01676791
7.427714 -0.015046592
7.428714 -0.013323739000000001
7.429714 -0.0116107
7.430714 -0.009910014299999999
7.431714 -0.0082139632
7.432714 -0.006510304999999999
7.433714 -0.0047910467
7.434714 -0.0030580653
7.435714 -0.0013217358
7.436714 0.00040636777999999995
7.437714 0.0021215137
7.438715 0.0038290305000000004
7.439714 0.005540564600000001
7.440714 0.0072660958000000005
7.441714 0.0090072601
7.442714 0.010756495
7.443714 0.012502394
7.444714 0.014237432000000001
7.445714 0.015962728
7.446714 0.017686776
7.447714 0.019419272
7.448714 0.021164471
7.449714 0.022918641
7.450714 0.024673091999999997
7.451715 0.026420463
7.452714 0.028159749
7.453714 0.029896724
7.454714 0.031639641
7.455714 0.033393414999999996
7.456714 0.035156315
7.457714 0.036921294
7.458714 0.038680836
7.459714 0.040431888
7.460714 0.042177585000000004
7.461714 0.043924866
7.462714 0.045679815
7.463714 0.047443973
7.464714 0.049213902
7.465714 0.050983973999999994
7.466714 0.052750192
7.467714 0.054512476000000004
7.468714 0.056274055
7.469714 0.058038806
7.470714 0.059808488
7.471714 0.061581779
7.472714 0.063355442
7.473714 0.065126672
7.474714 0.066894892
7.475714 0.068661949
7.476714 0.070430874
7.477714 0.07220414700000001
7.478714 0.073982507
7.479714 0.075764838
7.480714 0.07754892000000001
7.481714 0.07933242
7.482714 0.08111371399999999
7.483714 0.082892383
7.484715 0.084669318
7.485714 0.086446432
7.486714 0.088225887
7.487714 0.09000905000000001
7.488714 0.091795676
7.489714 0.093583926
7.490714 0.095371471
7.491714 0.097157137
7.492714 0.09894202199999999
7.493714 0.10072906999999999
7.494714 0.10252111000000001
7.495714 0.10431855000000001
7.496714 0.10611846
7.497715 0.10791593
7.498714 0.10970724000000001
7.499714 0.11149267
7.500714 0.11327691999999999
7.501714 0.11506643
7.502714 0.11686516999999999
7.503714 0.11867174
7.504714 0.12047994000000001
7.505714 0.12228279
7.506714 0.12407736999999999
7.507714 0.12586713
7.508714 0.12765977
7.509714 0.12946195
7.510714 0.13127441
7.511714 0.13309105
7.512714 0.13490294
7.513714 0.13670463
7.514714 0.13849839
7.515714 0.14029312
7.516714 0.14209838
7.517715 0.14391758000000002
7.518714 0.14574506
7.519714 0.14756951
7.520714 0.14938157999999999
7.521714 0.15118056
7.522714 0.15297523
7.523714 0.15477821
7.524714 0.1565973
7.525714 0.15843003
7.526714 0.16026521
7.527714 0.16209068999999998
7.528714 0.16390196
7.529714 0.16570558
7.530715 0.16751470000000002
7.531714 0.16933975
7.532714 0.17118079
7.533714 0.17302689
7.534714 0.17486347
7.535714 0.17668254
7.536714 0.17848867000000002
7.537714 0.18029631
7.538714 0.18212021
7.539714 0.18396523
7.540714 0.1858228
7.541714 0.18767678
7.542714 0.18951459
7.543715 0.19133589
7.544714 0.19315295999999998
7.545714 0.19498192
7.546714 0.19683131999999998
7.547714 0.19869593
7.548714 0.20056008
7.549714 0.20240881
7.550714 0.20423847999999997
7.551714 0.20605987
7.552714 0.20789094
7.553714 0.20974451
7.554714 0.21161914
7.555714 0.21350001999999998
7.556714 0.21536902
7.557714 0.21721732
7.558714 0.21905152000000003
7.559714 0.22088911000000003
7.560714 0.22274630999999998
7.561714 0.22462674
7.562714 0.22651881000000001
7.563715 0.22840395
7.564714 0.23026962
7.565714 0.23211828
7.566714 0.23396572
7.567714 0.23583004
7.568714 0.23771892
7.569714 0.23962404
7.570714 0.24152687
7.571714 0.24341161
7.572714 0.24527637
7.573714 0.24713464
7.574714 0.24900608999999999
7.575714 0.25090292999999997
7.576715 0.25282148
7.577714 0.25474466
7.578714 0.2566539
7.579714 0.25854199
7.580714 0.26041791
7.581714 0.26230037
7.582714 0.26420464
7.583714 0.26613178000000004
7.584714 0.26806807
7.585714 0.26999477
7.586714 0.27190159999999997
7.587714 0.27379415
7.588714 0.27569013000000003
7.589714 0.27760719
7.590714 0.27955051
7.591714 0.28150924
7.592714 0.28346395
7.593714 0.28540005
7.594714 0.28731776
7.595714 0.28923175
7.596714 0.29116061000000004
7.597714 0.29311397
7.598714 0.29508583
7.599714 0.29705912
7.600714 0.29901783000000004
7.601714 0.30095843
7.602714 0.30289241
7.603714 0.30483813
7.604714 0.30680802
7.605714 0.30879988
7.606714 0.31079855
7.607714 0.3127865
7.608714 0.31475613
7.609715 0.31671482
7.610714 0.31867979999999996
7.611714 0.32066589
7.612714 0.32267529
7.613714 0.32469619
7.614714 0.32671124
7.615714 0.32870979
7.616714 0.33069532
7.617714 0.33268284000000004
7.618714 0.33468837
7.619714 0.33671784
7.620714 0.33876309
7.621714 0.34080793000000004
7.622715 0.34283947000000004
7.623714 0.34485700999999996
7.624714 0.34687242
7.625714 0.34890145
7.626714 0.35095268
7.627714 0.35302162000000004
7.628714 0.35509388
7.629714 0.35715562
7.630714 0.35920318
7.631714 0.36124575000000003
7.632714 0.36329890000000004
7.633714 0.36537377
7.634714 0.36746962
7.635714 0.36957457
7.636714 0.37167401
7.637714 0.37376073
7.638714 0.3758396
7.639714 0.37792379
7.640714 0.38002526999999997
7.641714 0.3821465
7.642715 0.38427892
7.643714 0.38640927999999997
7.644714 0.38852917000000003
7.645714 0.39064093
7.646714 0.39275596
7.647714 0.39488687
7.648714 0.39703851
7.649714 0.39920472
7.650714 0.40137288
7.651714 0.40353261999999995
7.652714 0.40568286000000003
7.653714 0.40783240000000004
7.654714 0.40999358
7.655715 0.41217385000000006
7.656714 0.41437098
7.657714 0.41657494999999994
7.658714 0.4187752
7.659714 0.42096818999999996
7.660714 0.4231594
7.661714 0.42535919
7.662714 0.42757522
7.663714 0.429807
7.664714 0.43204632000000004
7.665714 0.43428303
7.666714 0.43651228999999997
7.667714 0.43873796
7.668715 0.44097006
7.669714 0.44321795
7.670714 0.44548417999999995
7.671714 0.44776318000000004
7.672714 0.45004529000000004
7.673714 0.4523234
7.674714 0.45459764
7.675714 0.45687458000000003
7.676714 0.45916238
7.677714 0.46146488999999996
7.678714 0.46377922
7.679714 0.46609798
7.680714 0.46841493
7.681714 0.47072931
7.682714 0.47304672000000003
7.683714 0.47537503
7.684714 0.47771907
7.685714 0.48007737
7.686714 0.48244320999999996
7.687714 0.48480919000000006
7.688715 0.48717204
7.689714 0.48953444
7.690714 0.49190292999999996
7.691714 0.4942833
7.692714 0.49667694
7.693714 0.4990804
7.694714 0.50148815
7.695714 0.50389678
7.696714 0.50630718
7.697714 0.50872383
7.698714 0.51115137
7.699714 0.51359138
7.700714 0.51604132
7.701715 0.5184961
7.702714 0.52095163
7.703714 0.52340743
7.704714 0.52586687
7.705714 0.52833483
7.706714 0.53081457
7.707714 0.53330599
7.708714 0.53580599
7.709714 0.5383107300000001
7.710714 0.54081813
7.711714 0.54332884
7.712714 0.54584565
7.713714 0.5483713
7.714714 0.55090669
7.715714 0.5534504499999999
7.716714 0.55600004
7.717714 0.5585535
7.718714 0.5611107700000001
7.719714 0.56367368
7.720714 0.56624482
7.721714 0.56882589
7.722714 0.5714167800000001
7.723714 0.57401573
7.724714 0.57662022
7.725714 0.57922862
7.726714 0.5818408899999999
7.727714 0.5844585099999999
7.728714 0.58708368
7.729714 0.5897179699999999
7.730714 0.5923616700000001
7.731714 0.5950135599999999
7.732714 0.59767165
7.733714 0.6003343999999999
7.734715 0.60300161
7.735714 0.60567469
7.736714 0.60835569
7.737714 0.61104591
7.738714 0.61374502
7.739714 0.61645103
7.740714 0.61916141
7.741714 0.62187505
7.742714 0.62459302
7.743714 0.6273183
7.744714 0.63005392
7.745714 0.63280091
7.746714 0.63555767
7.747715 0.6383207200000001
7.748714 0.64108684
7.749714 0.6438551
7.750714 0.64662755
7.751714 0.64940779
7.752714 0.6521984
7.753714 0.65499907
7.754714 0.65780682
7.755714 0.66061784
7.756714 0.66343052
7.757714 0.6662468
7.758714 0.66907094
7.759714 0.67190686
7.760714 0.6747554099999999
7.761714 0.67761336
7.762714 0.68047559
7.763714 0.68333824
7.764714 0.68620122
7.765714 0.68906844
7.766714 0.69194506
7.767715 0.69483393
7.768714 0.69773365
7.769714 0.70063951
7.770714 0.70354692
7.771714 0.7064545999999999
7.772714 0.70936568
7.773714 0.71228552
7.774714 0.71521797
7.775714 0.71816253
7.776714 0.72111436
7.777714 0.7240675400000001
7.778714 0.72701909
7.779714 0.72997105
7.780715 0.73292912
7.781714 0.73589892
7.782714 0.73888199
7.783714 0.74187471
7.784714 0.74487077
7.785714 0.74786558
7.786714 0.75085913
7.787714 0.75385612
7.788714 0.75686253
7.789714 0.75988141
7.790714 0.76291081
7.791714 0.76594516
7.792714 0.76897936
7.793715 0.7720124
7.794714 0.77504809
7.795714 0.77809244
7.796714 0.78114937
7.797714 0.78421775
7.798714 0.7872917700000001
7.799714 0.79036504
7.800714 0.7934344
7.801714 0.79650218
7.802714 0.79957433
7.803714 0.80265664
7.804714 0.8057508600000001
7.805714 0.8088537499999999
7.806714 0.8119596200000001
7.807714 0.81506455
7.808714 0.8181690199999999
7.809714 0.82127741
7.810714 0.8243944499999999
7.811714 0.82752183
7.812714 0.83065666
7.813715 0.8337931700000001
7.814714 0.83692661
7.815714 0.84005659
7.816714 0.84318724
7.817714 0.84632449
7.818714 0.84947236
7.819714 0.85263019
7.820714 0.8557933400000001
7.821714 0.8589563
7.822714 0.86211637
7.823714 0.8652752300000001
7.824714 0.86843735
7.825714 0.87160664
7.826715 0.87478366
7.827714 0.8779651499999999
7.828714 0.88114683
7.829714 0.88432627
7.830714 0.8875045
7.831714 0.8906856200000001
7.832714 0.89387363
7.833714 0.8970696499999999
7.834714 0.90027088
7.835714 0.9034724
7.836714 0.9066701899999999
7.837714 0.90986397
7.838714 0.91305692
7.839714 0.9162534
7.840714 0.91945631
7.841714 0.922665
7.842714 0.92587639
7.843714 0.9290869300000001
7.844714 0.93229525
7.845714 0.9355027199999999
7.846714 0.93871206
7.847714 0.94192512
7.848714 0.9451411700000001
7.849714 0.9483574
7.850714 0.95157074
7.851714 0.95478008
7.852714 0.9579869
7.853714 0.9611945599999999
7.854714 0.96440604
7.855714 0.9676222700000001
7.856714 0.97084139
7.857714 0.97406013
7.858714 0.9772759900000001
7.859715 0.9804883
7.860714 0.9836982
7.861714 0.9869074400000001
7.862714 0.9901167799999999
7.863714 0.9933255599999999
7.864714 0.9965320099999999
7.865714 0.99973492
7.866714 1.0029347
7.867714 1.0061328
7.868714 1.0093314
7.869714 1.0125313
7.870714 1.0157314
7.871714 1.0189297
7.872715 1.022124
7.873714 1.0253135
7.874714 1.0284987
7.875714 1.0316812
7.876714 1.0348622
7.877714 1.0380416
7.878714 1.0412184
7.879714 1.044391
7.880714 1.0475591
7.881714 1.0507229999999999
7.882714 1.0538838
7.883714 1.0570419
7.884714 1.0601969
7.885714 1.0633472
7.886714 1.0664918
7.887714 1.0696303
7.888714 1.0727639
7.889714 1.0758939
7.890714 1.0790213
7.891714 1.0821458000000002
7.892715 1.0852661
7.893714 1.0883806
7.894714 1.0914880999999999
7.895714 1.0945884
7.896714 1.0976820999999999
7.897714 1.10077
7.898714 1.1038519
7.899714 1.106927
7.900714 1.1099948
7.901714 1.1130548
7.902714 1.1161081
7.903714 1.119156
7.904714 1.1221997
7.905715 1.1252392
7.906714 1.1282729999999999
7.907714 1.1312987
7.908714 1.1343144
7.909714 1.1373194999999998
7.910714 1.1403147
7.911714 1.1433015
7.912714 1.1462808
7.913714 1.1492524
7.914714 1.1522153
7.915714 1.1551684
7.916714 1.1581114
7.917714 1.1610452
7.918715 1.1639716
7.919714 1.1668916
7.920714 1.1698043999999999
7.921714 1.1727078
7.922714 1.1755991000000001
7.923714 1.1784766
7.924714 1.1813406
7.925714 1.1841933
7.926714 1.1870371
7.927714 1.189873
7.928714 1.1926998
7.929714 1.1955152
7.930714 1.1983169999999999
7.931714 1.2011047000000001
7.932714 1.2038798
7.933714 1.2066446
7.934714 1.2094006
7.935714 1.2121468
7.936714 1.2148804
7.937714 1.2175984
7.938715 1.2202993
7.939714 1.2229849
7.940714 1.2256581
7.941714 1.2283221
7.942714 1.2309769
7.943714 1.2336201999999998
7.944714 1.236248
7.945714 1.2388573
7.946714 1.241448
7.947714 1.2440228
7.948714 1.2465855
7.949714 1.249138
7.950714 1.2516789
7.951715 1.2542045
7.952714 1.2567109
7.953714 1.2591971
7.954714 1.2616653
7.955714 1.26412
7.956714 1.266564
7.957714 1.2689968
7.958714 1.2714143
7.959714 1.2738114
7.960714 1.276185
7.961714 1.2785362999999998
7.962714 1.2808702
7.963714 1.2831915
7.964714 1.285502
7.965714 1.2877990000000001
7.966714 1.2900767
7.967714 1.2923305
7.968714 1.2945597999999998
7.969714 1.2967684
7.970714 1.2989621
7.971714 1.3011441000000001
7.972714 1.3033126000000002
7.973714 1.3054619
7.974714 1.3075858
7.975714 1.3096821
7.976714 1.3117536
7.977714 1.3138071
7.978714 1.3158481
7.979714 1.3178769
7.980714 1.3198883
7.981714 1.3218749
7.982714 1.3238318
7.983714 1.3257603
7.984715 1.3276667
7.985714 1.3295582000000001
7.986714 1.3314374
7.987714 1.3333007
7.988714 1.3351401
7.989714 1.336949
7.990714 1.3387263
7.991714 1.3404773
7.992714 1.3422101
7.993714 1.3439298
7.994714 1.3456346
7.995714 1.3473172
7.996714 1.348969
7.997715 1.3505867
7.998714 1.3521743
7.999714 1.3537404
8.000714 1.3552923
8.001715 1.3568304
8.002714 1.3583481
8.003715 1.3598355
8.004714 1.3612867
8.005714 1.3627031
8.006714 1.3640927
8.007714 1.3654644
8.008715 1.3668216
8.009714 1.3681599
8.010715 1.36947
8.011714 1.3707442
8.012714 1.371982
8.013714 1.3731902
8.014714 1.374378
8.015715 1.3755511
8.016714 1.3767067
8.017715 1.3778359
8.018714 1.3789288
8.019714 1.3799816
8.020715 1.3809993
8.021714 1.3819914
8.022715 1.3829658999999999
8.023714 1.3839234
8.024714 1.3848567
8.025714 1.3857558
8.026714 1.3866147
8.027715 1.3874355
8.028714 1.3882268
8.029715 1.3889979000000001
8.030714 1.3897515
8.031714 1.3904824
8.032714 1.3911804
8.033714 1.3918377
8.034715 1.3924541000000001
8.035714 1.3930371000000001
8.036715 1.3935965
8.037714 1.3941376
8.038714 1.3946576
8.039714 1.3951473
8.040714 1.3955972
8.041715 1.3960042000000001
8.042714 1.3963733
8.043715 1.396714
8.044714 1.3970331
8.045714 1.3973308
8.046714 1.3975998
8.047714 1.397831
8.048715 1.3980196
8.049714 1.3981683999999999
8.050714 1.3982859
8.051714 1.3983798
8.052714 1.3984518
8.053715 1.3984961
8.054714 1.3985034
8.055715 1.398467
8.056714 1.3983876
8.057714 1.3982719
8.058714 1.3981286000000002
8.059714 1.3979621
8.060715 1.3977695
8.061714 1.3975433000000002
8.062715 1.3972765999999999
8.063714 1.3969676
8.064714 1.3966206
8.065714 1.3962428
8.066714 1.3958386
8.067715 1.3954064
8.068714 1.3949394
8.069715 1.3944308
8.070714 1.393878
8.071714 1.3932844
8.072714 1.3926573
8.073714 1.3920027
8.074715 1.3913214
8.075714 1.3906088
8.076715 1.3898582
8.077714 1.3890656
8.078714 1.3882314999999998
8.079714 1.3873604
8.080714 1.386457
8.081715 1.3855226
8.082714 1.3845543999999999
8.083714 1.3835472
8.084714 1.3824979
8.085714 1.3814074
8.086715 1.3802801999999998
8.087714 1.379121
8.088715 1.3779316
8.089714 1.3767095999999999
8.090714 1.3754502
8.091714 1.3741493
8.092714 1.3728061999999999
8.093715 1.3714232
8.094714 1.3700041
8.095715 1.3685509
8.096714 1.3670628
8.097714 1.3655373
8.098714 1.3639719
8.099714 1.3623665999999999
8.100715 1.3607234
8.101714 1.3590446
8.102715 1.3573309
8.103714 1.3555807
8.104714 1.3537907999999998
8.105714 1.3519589
8.106714 1.3500853
8.107715 1.3481725
8.108714 1.3462233000000001
8.109715 1.3442391
8.110714 1.3422188
8.111714 1.3401606
8.112714 1.3380627
8.113714 1.3359251
8.114715 1.3337494
8.115714 1.3315366
8.116714 1.3292862
8.117714 1.3269961000000001
8.118714 1.3246638
8.119715 1.3222886
8.120714 1.3198724
8.121715 1.3174185999999999
8.122714 1.3149301
8.123714 1.3124072
8.124714 1.3098474
8.125714 1.3072472
8.126715 1.3046048
8.127714 1.3019207
8.128715 1.2991976
8.129714 1.2964376999999998
8.130714 1.293641
8.131714 1.2908051
8.132714 1.2879266
8.133715 1.2850044
8.134714 1.2820405
8.135715 1.2790393
8.136714 1.2760046
8.137714 1.2729367999999999
8.138714 1.2698323
8.139714 1.2666856
8.140715 1.2634931999999999
8.141714 1.2602559
8.142715 1.2569781
8.143714 1.2536648
8.144714 1.2503182
8.145715 1.2469362
8.146714 1.2435137
8.147715 1.2400472
8.148714 1.2365365
8.149714 1.2329862
8.150714 1.2294013
8.151714 1.2257841
8.152715 1.2221321
8.153714 1.2184388000000002
8.154715 1.214699
8.155714 1.2109119
8.156714 1.2070825
8.157714 1.2032179
8.158714 1.1993230000000001
8.159715 1.195397
8.160714 1.1914342
8.161715 1.1874276
8.162714 1.1833743
8.163714 1.1792771
8.164714 1.1751423
8.165714 1.1709753
8.166715 1.1667766
8.167714 1.1625408
8.168715 1.1582614999999998
8.169714 1.1539351999999998
8.170714 1.1495647
8.171714 1.1451573
8.172714 1.14072
8.173715 1.1362545
8.174714 1.131756
8.175714 1.1272160999999998
8.176714 1.1226291
8.177714 1.1179949999999999
8.178715 1.1133199999999999
8.179714 1.1086121
8.180715 1.1038752
8.181714 1.0991069
8.182714 1.0943005000000001
8.183714 1.0894496
8.184714 1.0845536
8.185715 1.0796178
8.186714 1.0746497000000002
8.187715 1.0696539999999999
8.188714 1.0646288
8.189714 1.0595668
8.190714 1.0544605
8.191714 1.0493072
8.192715 1.0441114
8.193714 1.0388817
8.194715 1.0336245000000002
8.195714 1.0283404
8.196714 1.0230234
8.197714 1.0176658
8.198714 1.0122635
8.199715 1.0068189
8.200714 1.0013391
8.201715 0.99583063
8.202714 0.9902947599999999
8.203714 0.98472685
8.204714 0.9791197300000001
8.205714 0.9734688300000001
8.206715 0.96777575
8.207714 0.96204765
8.208714 0.9562920799999999
8.209714 0.9505119200000001
8.210714 0.94470354
8.211715 0.93885921
8.212714 0.9329726
8.213715 0.92704324
8.214714 0.92107663
8.215714 0.91508031
8.216714 0.90905847
8.217714 0.9030095300000001
8.218715 0.8969272500000001
8.219714 0.89080585
8.220715 0.8846441300000001
8.221714 0.8784467400000001
8.222714 0.87222084
8.223714 0.8659709200000001
8.224714 0.85969586
8.225715 0.85338932
8.226714 0.84704449
8.227715 0.84065907
8.228714 0.8342366699999999
8.229714 0.82778465
8.230714 0.82130888
8.231714 0.8148099299999999
8.232715 0.80828313
8.233714 0.8017221499999999
8.234715 0.79512354
8.235714 0.7884894499999999
8.236714 0.78182593
8.237714 0.7751385199999999
8.238714 0.7684282
8.239715 0.76169078
8.240714 0.75492002
8.241714 0.74811243
8.242714 0.74126995
8.243714 0.7343990699999999
8.244715 0.72750621
8.245714 0.72059352
8.246715 0.71365745
8.247714 0.70669143
8.248714 0.69969054
8.249714 0.69265515
8.250714 0.68559041
8.251715 0.67850263
8.252714 0.67139473
8.253715 0.6642643800000001
8.254714 0.65710619
8.255714 0.6499159099999999
8.256714 0.64269388
8.257714 0.6354450700000001
8.258715 0.6281757699999999
8.259714 0.6208891999999999
8.260715 0.61358297
8.261714 0.606251
8.262714 0.59888777
8.263714 0.5914922300000001
8.264714 0.58406866
8.265715 0.5766238100000001
8.266714 0.5691622399999999
8.267715 0.5616834900000001
8.268714 0.55418275
8.269714 0.54665478
8.270715 0.5390979300000001
8.271714 0.53151557
8.272715 0.52391374
8.273714 0.51629669
8.274714 0.50866385
8.275714 0.5010102399999999
8.276714 0.49333008999999994
8.277715 0.48562110999999997
8.278714 0.47788639000000005
8.279715 0.47013256999999997
8.280714 0.46236529
8.281714 0.45458562999999996
8.282714 0.44678953
8.283714 0.43897103000000004
8.284715 0.43112664000000006
8.285714 0.42325784
8.286715 0.41537019
8.287714 0.40746927
8.288714 0.3995568
8.289714 0.39162948000000003
8.290714 0.38368164
8.291715 0.37570968
8.292714 0.36771488
8.293715 0.3597029
8.294714 0.35167993
8.295714 0.34364853
8.296714 0.335606
8.297714 0.32754645
8.298715 0.31946506
8.299714 0.31136165000000005
8.300714 0.30324082
8.301714 0.29510879
8.302714 0.28696919
8.303715 0.27882068
8.304714 0.27065830999999996
8.305715 0.26247737000000004
8.306714 0.25427701999999996
8.307714 0.24606124000000001
8.308714 0.23783599
8.309714 0.22960524
8.310715 0.22136827
8.311714 0.21312026999999997
8.312715 0.204856
8.313714 0.19657360000000001
8.314714 0.18827618
8.315714 0.17996967
8.316714 0.17165891
8.317715 0.16334448000000001
8.318714 0.15502265
8.319715 0.14668826000000001
8.320714 0.13833871
8.321714 0.12997588999999998
8.322714 0.12160495
8.323714 0.11323075999999999
8.324715 0.10485455
8.325714 0.096473284
8.326715 0.088082097
8.327714 0.079677993
8.328714 0.071262225
8.329714 0.062839594
8.330714 0.054415279999999996
8.331715 0.045991375
8.332714 0.037565679000000005
8.333714 0.029133536999999998
8.334714 0.020691332
8.335714 0.012239224
8.336715 0.0037811395
8.337714 -0.004677906
8.338715 -0.013135185999999998
8.339714 -0.021591915
8.340714 -0.030052033000000002
8.341714 -0.038519091
8.342714 -0.046993422
8.343715 -0.055471744
8.344714 -0.063949305
8.345715 -0.07242313
8.346714 -0.08089392200000001
8.347714 -0.08936537800000001
8.348714 -0.09784139700000001
8.349714 -0.10632309
8.350715 -0.11480787999999999
8.351714 -0.12329116
8.352715 -0.13176936
8.353714 -0.14024223
8.354714 -0.14871267000000002
8.355714 -0.15718431000000002
8.356714 -0.16565865
8.357715 -0.17413386
8.358714 -0.18260588
8.359715 -0.1910712
8.360714 -0.19952920000000002
8.361714 -0.20798231000000003
8.362714 -0.21643400999999998
8.363714 -0.22488611
8.364715 -0.23333712
8.365714 -0.24178314
8.366714 -0.25022044000000004
8.367714 -0.25864781000000003
8.368714 -0.26706727
8.369715 -0.27548233
8.370714 -0.28389534
8.371715 -0.29230572
8.372714 -0.30071025
8.373714 -0.30910536
8.374714 -0.31748940000000003
8.375714 -0.32586360000000003
8.376715 -0.33423088
8.377714 -0.34259348
8.378715 -0.35095097999999997
8.379714 -0.35930048000000003
8.380714 -0.36763835
8.381714 -0.37596263
8.382714 -0.38427417
8.383715 -0.39257575
8.384714 -0.40087001
8.385715 -0.40915734000000004
8.386714 -0.41743526000000003
8.387714 -0.42570024
8.388714 -0.43394975
8.389714 -0.44218409
8.390715 -0.45040571
8.391714 -0.45861742
8.392715 -0.46682013
8.393714 -0.47501232000000004
8.394714 -0.48319078000000004
8.395715 -0.49135280000000003
8.396714 -0.49949787000000007
8.397715 -0.5076278
8.398714 -0.51574493
8.399714 -0.52385037
8.400714 -0.53194277
8.401714 -0.5400192
8.402715 -0.5480768199999999
8.403714 -0.55611483
8.404715 -0.56413477
8.405714 -0.5721394399999999
8.406714 -0.5801308
8.407714 -0.58810846
8.408714 -0.5960700600000001
8.409715 -0.60401247
8.410714 -0.61193383
8.411715 -0.6198342
8.412714 -0.62771533
8.413714 -0.63557904
8.414714 -0.64342581
8.415714 -0.65125432
8.416715 -0.65906248
8.417714 -0.66684871
8.418715 -0.6746131
8.419714 -0.68235714
8.420714 -0.69008265
8.421714 -0.69779037
8.422714 -0.70547895
8.423715 -0.7131457299999999
8.424714 -0.72078807
8.425714 -0.72840471
8.426714 -0.7359962
8.427714 -0.7435644499999999
8.428715 -0.7511113300000001
8.429714 -0.7586375799999999
8.430715 -0.76614246
8.431714 -0.77362419
8.432714 -0.7810812
8.433714 -0.7885127299999999
8.434714 -0.79591926
8.435715 -0.80330158
8.436714 -0.8106602399999999
8.437715 -0.8179946800000001
8.438714 -0.8253032299999999
8.439714 -0.8325842199999999
8.440714 -0.8398367999999999
8.441714 -0.8470615399999999
8.442715 -0.8542601000000001
8.443714 -0.86143417
8.444715 -0.8685847700000001
8.445714 -0.87571079
8.446714 -0.8828100700000001
8.447714 -0.88987974
8.448714 -0.8969179399999999
8.449715 -0.9039245499999999
8.450714 -0.9109015599999999
8.451715 -0.91785127
8.452714 -0.9247748199999999
8.453714 -0.93167163
8.454714 -0.9385396699999999
8.455714 -0.94537679
8.456715 -0.95218234
8.457714 -0.9589574300000001
8.458714 -0.96570412
8.459714 -0.97242361
8.460714 -0.97911498
8.461715 -0.9857752399999999
8.462714 -0.99240076
8.463715 -0.99898949
8.464714 -1.0055425999999998
8.465714 -1.0120636
8.466714 -1.0185567
8.467714 -1.0250238
8.468715 -1.0314630999999999
8.469714 -1.0378703
8.470715 -1.044241
8.471714 -1.0505735
8.472714 -1.0568697
8.473714 -1.0631336
8.474714 -1.0693681
8.475715 -1.0755728
8.476714 -1.0817438000000001
8.477715 -1.0878766
8.478714 -1.0939692
8.479714 -1.1000238
8.480714 -1.1060459
8.481714 -1.1120402
8.482715 -1.1180076
8.483714 -1.1239436999999999
8.484715 -1.1298415
8.485714 -1.1356955
8.486714 -1.1415054
8.487714 -1.1472761
8.488714 -1.1530145
8.489715 -1.1587247
8.490714 -1.1644052999999999
8.491714 -1.1700499
8.492714 -1.1756517
8.493714 -1.1812084
8.494715 -1.1867239
8.495714 -1.1922053
8.496715 -1.1976578999999998
8.497714 -1.2030811000000001
8.498714 -1.2084681
8.499714 -1.2138104
8.500714 -1.2191036
8.501715 -1.2243505
8.502714 -1.2295597999999999
8.503715 -1.2347403
8.504714 -1.2398949
8.505714 -1.2450182
8.506714 -1.2501001
8.507714 -1.2551325
8.508715 -1.2601146
8.509714 -1.265053
8.510715 -1.2699572
8.511714 -1.2748328999999998
8.512714 -1.2796774
8.513714 -1.2844814
8.514714 -1.2892357
8.515715 -1.2939378
8.516714 -1.2985939
8.517715 -1.3032154
8.518714 -1.3078106
8.519714 -1.3123786
8.520715 -1.31691
8.521714 -1.3213921
8.522715 -1.3258182
8.523714 -1.3301913
8.524714 -1.3345227
8.525714 -1.3388235
8.526714 -1.3430976000000001
8.527715 -1.3473386
8.528714 -1.3515345
8.529715 -1.3556761000000002
8.530714 -1.3597637
8.531714 -1.3638071
8.532714 -1.3678182
8.533714 -1.3718029
8.534715 -1.3757565
8.535714 -1.3796661
8.536715 -1.3835197000000001
8.537714 -1.3873143
8.538714 -1.3910582
8.539714 -1.3947656
8.540714 -1.3984469
8.541715 -1.4021013
8.542714 -1.405718
8.543715 -1.409283
8.544714 -1.4127893
8.545714 -1.4162414
8.546714 -1.4196518999999999
8.547714 -1.4230328
8.548715 -1.4263866
8.549714 -1.4297047
8.550714 -1.4329727
8.551714 -1.4361815
8.552714 -1.4393328
8.553715 -1.4424388
8.554714 -1.4455139000000001
8.555715 -1.4485643
8.556714 -1.451584
8.557714 -1.4545583
8.558714 -1.4574743
8.559714 -1.4603294
8.560715 -1.4631329
8.561714 -1.4658996
8.562715 -1.4686394
8.563714 -1.4713508
8.564714 -1.4740217
8.565714 -1.4766384000000001
8.566714 -1.4791952000000002
8.567715 -1.4816986
8.568714 -1.4841624
8.569715 -1.4865982
8.570714 -1.4890074
8.571714 -1.4913792000000001
8.572714 -1.4936985999999999
8.573714 -1.4959564
8.574715 -1.4981556
8.575714 -1.5003092
8.576715 -1.5024316
8.577714 -1.5045286999999998
8.578714 -1.5065937999999999
8.579714 -1.5086130999999998
8.580714 -1.510575
8.581715 -1.5124783
8.582714 -1.5143326000000001
8.583714 -1.5161519
8.584714 -1.5179438
8.585714 -1.5197046
8.586715 -1.5214219
8.587714 -1.5230830000000002
8.588715 -1.524684
8.589714 -1.5262329
8.590714 -1.5277439
8.591714 -1.5292278
8.592714 -1.5306845
8.593715 -1.5321037
8.594714 -1.5334713999999998
8.595715 -1.5347803
8.596714 -1.536034
8.597714 -1.5372445000000001
8.598714 -1.5384233
8.599714 -1.539574
8.600715 -1.5406895
8.601714 -1.5417577
8.602715 -1.5427697
8.603714 -1.5437268
8.604714 -1.5446394
8.605714 -1.5455195
8.606714 -1.5463725
8.607715 -1.5471932000000002
8.608714 -1.5479699
8.609715 -1.5486918
8.610714 -1.5493573999999999
8.611714 -1.5499743
8.612714 -1.5505545
8.613714 -1.551106
8.614715 -1.5516276
8.615714 -1.5521099
8.616714 -1.5525428000000001
8.617714 -1.5529221
8.618714 -1.5532526
8.619715 -1.5535443
8.620714 -1.5538055
8.621715 -1.5540364
8.622714 -1.5542293
8.623714 -1.5543740000000001
8.624714 -1.5544652
8.625714 -1.5545063
8.626715 -1.5545069999999999
8.627714 -1.5544767
8.628715 -1.5544183
8.629714 -1.5543266999999998
8.630714 -1.5541923
8.631714 -1.5540081000000001
8.632714 -1.5537743
8.633715 -1.5534975
8.634714 -1.5531863
8.635715 -1.5528448
8.636714 -1.5524697
8.637714 -1.5520534000000001
8.638714 -1.5515889999999999
8.639714 -1.5510761
8.640715 -1.5505209
8.641714 -1.549932
8.642715 -1.5493142999999998
8.643714 -1.5486662
8.644714 -1.5479805
8.645715 -1.5472496
8.646714 -1.546471
8.647715 -1.5456486
8.648714 -1.5447901
8.649714 -1.5439008
8.650714 -1.5429811
8.651714 -1.5420253
8.652715 -1.5410271999999998
8.653714 -1.539984
8.654715 -1.5388983
8.655714 -1.5377771
8.656714 -1.5366258000000002
8.657714 -1.535445
8.658714 -1.53423
8.659715 -1.5329746
8.660714 -1.5316753
8.661715 -1.5303341
8.662714 -1.5289572
8.663714 -1.5275503
8.664714 -1.5261145999999999
8.665714 -1.5246466
8.666715 -1.5231402
8.667714 -1.5215912
8.668715 -1.5200009
8.669714 -1.5183743
8.670714 -1.5167171
8.671714 -1.5150318
8.672714 -1.5133156
8.673715 -1.5115635
8.674714 -1.5097717
8.675714 -1.5079407
8.676714 -1.5060752
8.677714 -1.5041807
8.678715 -1.5022593
8.679714 -1.5003081
8.680715 -1.4983214999999999
8.681714 -1.496295
8.682714 -1.4942284
8.683714 -1.4921263
8.684714 -1.489995
8.685715 -1.4878381
8.686714 -1.4856543
8.687715 -1.483439
8.688714 -1.4811873999999998
8.689714 -1.4788987999999998
8.690714 -1.4765766
8.691714 -1.4742260999999999
8.692715 -1.4718504000000001
8.693714 -1.4694479999999999
8.694715 -1.467014
8.695714 -1.4645434000000002
8.696714 -1.4620351999999999
8.697714 -1.4594931
8.698714 -1.4569235999999999
8.699715 -1.4543314
8.700714 -1.4517163
8.701715 -1.4490737999999999
8.702714 -1.4463979
8.703714 -1.4436858000000001
8.704714 -1.4409399
8.705714 -1.4381657
8.706715 -1.4353684
8.707714 -1.4325488000000002
8.708714 -1.4297033000000001
8.709714 -1.426826
8.710714 -1.4239142
8.711715 -1.4209701
8.712714 -1.4179995
8.713715 -1.4150082
8.714714 -1.4119975999999999
8.715714 -1.4089637
8.716714 -1.4058996000000001
8.717714 -1.4028008
8.718715 -1.3996679
8.719714 -1.3965068
8.720715 -1.3933246
8.721714 -1.3901248
8.722714 -1.3869053
8.723714 -1.3836605
8.724714 -1.3803853
8.725715 -1.3770787
8.726714 -1.3737453
8.727715 -1.3703913
8.728714 -1.3670201
8.729714 -1.3636300000000001
8.730714 -1.3602151999999998
8.731714 -1.3567695
8.732715 -1.3532918
8.733714 -1.3497863
8.734715 -1.3462606
8.735714 -1.3427205
8.736714 -1.3391665000000001
8.737714 -1.3355930999999999
8.738714 -1.3319935999999999
8.739715 -1.3283641000000002
8.740714 -1.3247068
8.741714 -1.3210279
8.742714 -1.3173332
8.743714 -1.3136242
8.744715 -1.3098966
8.745714 -1.3061445
8.746715 -1.3023642
8.747714 -1.2985576
8.748714 -1.2947313
8.749714 -1.2908918
8.750714 -1.2870415
8.751715 -1.2831769
8.752714 -1.2792908
8.753715 -1.2753774
8.754714 -1.2714368999999999
8.755714 -1.2674746000000001
8.756714 -1.2634977
8.757714 -1.2595104
8.758715 -1.2555113
8.759714 -1.2514946
8.760715 -1.2474547
8.761714 -1.2433904
8.762714 -1.2393059
8.763714 -1.2352077
8.764714 -1.2310999
8.765715 -1.2269811
8.766714 -1.2228458
8.767715 -1.2186878
8.768714 -1.2145053
8.769714 -1.210302
8.770715 -1.2060853999999999
8.771714 -1.2018613
8.772715 -1.1976307
8.773714 -1.1933892
8.774714 -1.1891301
8.775714 -1.1848493999999998
8.776714 -1.1805487
8.777715 -1.1762331
8.778714 -1.1719082
8.779715 -1.1675754999999999
8.780714 -1.1632314
8.781714 -1.1588704
8.782714 -1.154489
8.783714 -1.1500889
8.784715 -1.1456762
8.785714 -1.1412577
8.786715 -1.1368359
8.787714 -1.132408
8.788714 -1.1279671999999998
8.789714 -1.1235083
8.790714 -1.1190303000000001
8.791715 -1.1145377
8.792714 -1.1100364999999999
8.793715 -1.1055304
8.794714 -1.101018
8.795714 -1.0964946
8.796714 -1.0919554999999999
8.797714 -1.0874004
8.798715 -1.0828335
8.799714 -1.0782612
8.800714 -1.073687
8.801714 -1.0691097
8.802714 -1.0645238
8.803715 -1.0599234000000002
8.804714 -1.0553068
8.805715 -1.0506772
8.806714 -1.0460407
8.807714 -1.0414025
8.808714 -1.0367629
8.809714 -1.0321178
8.810715 -1.0274617
8.811714 -1.022792
8.812715 -1.0181111
8.813714 -1.0134244000000001
8.814714 -1.0087367
8.815714 -1.0040483
8.816714 -0.99935522
8.817715 -0.99465167
8.818714 -0.9899347100000001
8.819715 -0.98520666
8.820714 -0.98047368
8.821714 -0.97574182
8.822714 -0.9710129399999999
8.823714 -0.96628359
8.824715 -0.96154753
8.825714 -0.9568003
8.826715 -0.95204217
8.827714 -0.94727799
8.828714 -0.9425138099999999
8.829714 -0.9377521499999999
8.830714 -0.9329906699999999
8.831715 -0.9282236899999999
8.832714 -0.92344685
8.833714 -0.9186605000000001
8.834714 -0.91386987
8.835714 -0.9090816599999999
8.836715 -0.90429941
8.837714 -0.8995208899999999
8.838715 -0.8947394799999999
8.839714 -0.88994913
8.840714 -0.8851482500000001
8.841714 -0.8803413200000001
8.842714 -0.8755354200000001
8.843715 -0.87073557
8.844714 -0.8659414900000001
8.845715 -0.86114798
8.846714 -0.85634887
8.847714 -0.8515419399999999
8.848714 -0.84673045
8.849714 -0.84192101
8.850715 -0.83711892
8.851714 -0.8323242
8.852715 -0.82753133
8.853714 -0.82273325
8.854714 -0.81792632
8.855714 -0.81311334
8.856714 -0.8083016599999999
8.857715 -0.8034981800000001
8.858714 -0.7987050299999999
8.859715 -0.7939179399999999
8.860714 -0.7891297300000001
8.861714 -0.78433519
8.862714 -0.7795352
8.863714 -0.7747357699999999
8.864715 -0.76994398
8.865714 -0.7651627999999999
8.866714 -0.76038917
8.867714 -0.75561609
8.868714 -0.75083799
8.869715 -0.74605476
8.870714 -0.74127223
8.871715 -0.73649813
8.872714 -0.7317368399999999
8.873714 -0.72698602
8.874714 -0.72223847
8.875714 -0.7174869500000001
8.876715 -0.71272952
8.877714 -0.70797093
8.878715 -0.7032194599999999
8.879714 -0.6984812699999999
8.880714 -0.6937561600000001
8.881714 -0.6890380300000001
8.882714 -0.68431948
8.883715 -0.67959707
8.884714 -0.67487401
8.885715 -0.6701578899999999
8.886714 -0.66545522
8.887714 -0.66076675
8.888714 -0.6560869
8.889714 -0.6514076599999999
8.890715 -0.6467245100000001
8.891714 -0.64203972
8.892715 -0.63736108
8.893714 -0.63269655
8.894714 -0.62804883
8.895715 -0.6234134100000001
8.896714 -0.6187818900000001
8.897715 -0.61414787
8.898714 -0.60951146
8.899714 -0.6048792
8.900714 -0.60025947
8.901714 -0.59565664
8.902715 -0.59106802
8.903714 -0.58648614
8.904715 -0.58190427
8.905714 -0.57732146
8.906714 -0.5727434499999999
8.907714 -0.5681786200000001
8.908714 -0.563632
8.909715 -0.55910163
8.910714 -0.5545796399999999
8.911715 -0.55005797
8.912714 -0.54553393
8.913714 -0.54101232
8.914714 -0.53650215
8.915714 -0.53201066
8.916715 -0.5275381299999999
8.917714 -0.5230781200000001
8.918715 -0.51862225
8.919714 -0.5141661
8.920714 -0.5097124700000001
8.921714 -0.50526923
8.922714 -0.50084344
8.923715 -0.49643647
8.924714 -0.49204263
8.925714 -0.48765359
8.926714 -0.48326435
8.927714 -0.47887727
8.928715 -0.47450061
8.929714 -0.47014303999999996
8.930715 -0.46580763999999997
8.931714 -0.46148961
8.932714 -0.45717983
8.933714 -0.45287106000000005
8.934714 -0.448563
8.935715 -0.44426229
8.936714 -0.43997769000000003
8.937715 -0.43571373
8.938714 -0.43146764
8.939714 -0.42723166
8.940714 -0.42299875
8.941714 -0.41876811999999997
8.942715 -0.41454602
8.943714 -0.41034133
8.944715 -0.40615940999999994
8.945714 -0.40199803
8.946714 -0.39784876
8.947714 -0.39370278999999997
8.948714 -0.38955724
8.949715 -0.38541707
8.950714 -0.38129166000000003
8.951715 -0.37718827
8.952714 -0.37310709999999997
8.953714 -0.36904127
8.954714 -0.36498212999999996
8.955714 -0.36092552
8.956715 -0.35687487
8.957714 -0.35283873
8.958714 -0.34882457
8.959714 -0.34483322
8.960714 -0.34085822
8.961715 -0.33689027
8.962714 -0.33292404999999997
8.963715 -0.32896206
8.964714 -0.32501309
8.965714 -0.32108608
8.966714 -0.31718386
8.967714 -0.31330131
8.968715 -0.30942892
8.969714 -0.30555962999999997
8.970715 -0.30169385
8.971714 -0.29783915
8.972714 -0.29400473
8.973714 -0.29019495
8.974714 -0.28640607
8.975715 -0.28262920999999996
8.976714 -0.27885668
8.977715 -0.27508778
8.978714 -0.27132938
8.979714 -0.26759107
8.980714 -0.26387835000000004
8.981714 -0.26018864
8.982715 -0.25651299
8.983714 -0.25284234
8.984715 -0.24917398000000002
8.985714 -0.24551352999999998
8.986714 -0.24187092
8.987714 -0.23825348
8.988714 -0.23466072000000002
8.989715 -0.23108489999999998
8.990714 -0.22751661
8.991714 -0.22395153
8.992714 -0.22039365
8.993714 -0.21685228999999998
8.994715 -0.21333544999999998
8.995714 -0.20984404
8.996715 -0.20637113999999998
8.997714 -0.20290694999999997
8.998714 -0.19944583
8.999714 -0.19599041000000003
9.000714 -0.19254986000000002
9.001715 -0.1891334
9.002714 -0.18574385000000002
9.003715 -0.18237561
9.004714 -0.17901868999999998
9.005714 -0.17566568999999999
9.006714 -0.1723171
9.007714 -0.16898074999999999
9.008715 -0.16566628
9.009714 -0.16237824
9.010715 -0.15911297
9.011714 -0.15586129999999998
9.012714 -0.15261526
9.013714 -0.14937381
9.014714 -0.14614369000000002
9.015715 -0.14293451999999998
9.016714 -0.13975201
9.017715 -0.13659373
9.018714 -0.13345081
9.019714 -0.13031418
9.020715 -0.12718095
9.021714 -0.12405638999999999
9.022715 -0.12095029
9.023714 -0.11787
9.024714 -0.11481544
9.025714 -0.1117793
9.026714 -0.10875247000000002
9.027715 -0.10573046
9.028714 -0.10271657000000001
9.029715 -0.099719327
9.030714 -0.09674629
9.031714 -0.093798479
9.032714 -0.090869644
9.033714 -0.08795074
9.034715 -0.085036404
9.035714 -0.08212885
9.036715 -0.07923636
9.037714 -0.076367531
9.038714 -0.073525315
9.039714 -0.07070509
9.040714 -0.067898049
9.041715 -0.065097422
9.042714 -0.062303111
9.043715 -0.059521453999999994
9.044714 -0.056760450000000004
9.045714 -0.054023897999999994
9.046714 -0.051308703
9.047714 -0.048607227
9.048715 -0.045912896
9.049714 -0.04322507
9.050714 -0.040549587
9.051714 -0.037894677
9.052714 -0.03526514
9.053715 -0.032658991
9.054714 -0.030068899000000003
9.055715 -0.027487342999999997
9.056714 -0.024911775999999997
9.057714 -0.022346195
9.058714 -0.019798033
9.059714 -0.01727273
9.060715 -0.014769923
9.061714 -0.012283908
9.062715 -0.009807990899999999
9.063714 -0.0073394738
9.064714 -0.0048816422
9.065714 -0.0024413577
9.066714 -2.4027284e-05
9.067715 0.0023703789
9.068714 0.004747387
9.069715 0.007114134500000001
9.070714 0.0094743264
9.071714 0.011825676
9.072714 0.014161642
9.073714 0.016476116
9.074715 0.018767724
9.075714 0.021040577999999997
9.076715 0.023301116
9.077714 0.025553338000000002
9.078714 0.027795951
9.079714 0.030023494
9.080714 0.032230536000000004
9.081715 0.034415844
9.082714 0.036583428
9.083714 0.038739672
9.084714 0.040888681999999996
9.085714 0.043029196
9.086715 0.04515537
9.087714 0.047260878
9.088715 0.049343408
9.089714 0.051406247
9.090714 0.053455896
9.091714 0.05549739
9.092714 0.057530805
9.093715 0.059551419999999994
9.094714 0.061553367
9.095715 0.06353410400000001
9.096714 0.065496372
9.097714 0.06744616
9.098714 0.06938818299999999
9.099714 0.071322167
9.100715 0.07324280999999999
9.101714 0.075143448
9.102715 0.077020901
9.103714 0.078877923
9.104714 0.08072147
9.105714 0.082557905
9.106714 0.084388611
9.107715 0.086209126
9.108714 0.088012422
9.109715 0.089794066
9.110714 0.091555394
9.111714 0.093302486
9.112714 0.095041585
9.113714 0.096774352
9.114715 0.098496443
9.115714 0.10020052000000002
9.116714 0.10188160999999998
9.117714 0.10354101000000002
9.118714 0.10518566000000001
9.119715 0.10682342
9.120714 0.10845761999999999
9.121715 0.11008458000000002
9.122714 0.11169607
9.123714 0.11328513999999999
9.124714 0.114851
9.125714 0.11639965
9.126715 0.11793957
9.127714 0.11947568
9.128715 0.1210058
9.129714 0.1225222
9.130714 0.12401725000000001
9.131714 0.12548909
9.132714 0.12694319
9.133715 0.12838861
9.134714 0.12983159
9.135715 0.13127086000000002
9.136714 0.1326983
9.137714 0.13410447
9.138714 0.13548527999999999
9.139714 0.13684502
9.140715 0.13819357
9.141714 0.13953951
9.142715 0.14088425
9.143714 0.14222102
9.144714 0.1435397
9.145715 0.14483399
9.146714 0.14610599999999999
9.147715 0.14736480999999998
9.148714 0.14862
9.149714 0.14987481
9.150714 0.15112364
9.151714 0.15235596
9.152715 0.15356371000000002
9.153714 0.15474722999999999
9.154715 0.15591531
9.155714 0.15707919
9.156714 0.15824484
9.157714 0.15940859
9.158714 0.16055967
9.159715 0.16168759
9.160714 0.16278942
9.161715 0.16387191
9.162714 0.16494673
9.163714 0.16602229
9.164714 0.1670979
9.165714 0.16816424
9.166715 0.16921008
9.167714 0.1702303
9.168715 0.17122974
9.169714 0.17222001
9.170714 0.17321135
9.171714 0.17420544
9.172714 0.175194
9.173715 0.17616446
9.174714 0.1771086
9.175714 0.17802833
9.176714 0.17893446
9.177714 0.17983922
9.178715 0.18074784000000002
9.179714 0.18165499000000002
9.180715 0.18254864
9.181714 0.18341859
9.182714 0.18426371
9.183714 0.18509278
9.184714 0.18591842
9.185715 0.18674817000000002
9.186714 0.18757916
9.187715 0.18839997
9.188714 0.18919859
9.189714 0.18997079
9.190714 0.19072318
9.191714 0.19146862
9.192715 0.19221744999999998
9.193714 0.19297031
9.194715 0.19371783
9.195714 0.19444720000000001
9.196714 0.19515116
9.197714 0.19583309000000002
9.198714 0.19650464
9.199715 0.19717759
9.200714 0.19785559000000003
9.201715 0.19853173
9.202714 0.19919326999999998
9.203714 0.1998307
9.204714 0.2004443
9.205714 0.20104408999999998
9.206715 0.20164286
9.207714 0.20224734
9.208714 0.20285354
9.209714 0.20344958000000002
9.210714 0.20402409
9.211715 0.20457394
9.212714 0.2051065
9.213715 0.2056343
9.214714 0.20616638999999998
9.215714 0.20670211
9.216714 0.20723164
9.217714 0.20774299999999998
9.218715 0.20823048
9.219714 0.20869868000000003
9.220715 0.20915936
9.221714 0.20962329999999998
9.222714 0.21009281999999999
9.223714 0.21056034999999998
9.224714 0.21101364
9.225715 0.21144438
9.226714 0.21185373999999998
9.227715 0.21225156
9.228714 0.21264935
9.229714 0.21305233
9.230714 0.21345597
9.231714 0.21384926999999998
9.232715 0.21422265999999998
9.233714 0.2145747
9.234715 0.21491307
9.235714 0.21524918
9.236714 0.21559028000000002
9.237714 0.21593443
9.238714 0.21627195999999999
9.239715 0.21659227
9.240714 0.21689103
9.241714 0.21717325
9.242714 0.21744953
9.243714 0.21772882999999998
9.244715 0.21801232
9.245714 0.21829286
9.246715 0.21856024000000002
9.247714 0.21880839
9.248714 0.21903962
9.249714 0.21926283
9.250714 0.21948727999999998
9.251715 0.21971603999999997
9.252714 0.21994391000000002
9.253715 0.22016112000000002
9.254714 0.22036012
9.255714 0.22054072
9.256714 0.22071027000000001
9.257714 0.22087832999999998
9.258715 0.22105027
9.259714 0.22122376
9.260715 0.22139065
9.261714 0.22154293999999997
9.262714 0.22167836000000002
9.263714 0.22180174000000002
9.264714 0.22192156999999998
9.265715 0.22204386
9.266714 0.22216795
9.267715 0.22228723
9.268714 0.22239366
9.269714 0.22248358
9.270715 0.22256013
9.271714 0.2226311
9.272715 0.22270342
9.273714 0.22277855000000002
9.274714 0.22285171
9.275714 0.22291539000000002
9.276714 0.2229647
9.277715 0.22300063000000003
9.278714 0.22302914999999998
9.279715 0.22305681
9.280714 0.22308614999999998
9.281714 0.22311406
9.282714 0.22313419999999998
9.283714 0.22314163
9.284715 0.2231363
9.285714 0.22312307
9.286715 0.22310829
9.287714 0.2230953
9.288714 0.22308226
9.289714 0.22306351
9.290714 0.22303373999999998
9.291715 0.22299157
9.292714 0.22294044000000002
9.293715 0.22288596
9.294714 0.22283200999999997
9.295714 0.22277813
9.296714 0.22272014
9.297714 0.22265331000000002
9.298715 0.22257586999999998
9.299714 0.22249019
9.300714 0.22240093
9.301714 0.22231161
9.302714 0.22222202000000002
9.303715 0.22212842000000002
9.304714 0.22202632000000003
9.305715 0.22191365999999998
9.306714 0.22179231000000002
9.307714 0.22166671999999998
9.308714 0.22154078
9.309714 0.22141524
9.310715 0.22128743999999997
9.311714 0.22115344
9.312715 0.22101104000000002
9.313714 0.22086124000000001
9.314714 0.22070736000000002
9.315714 0.22055244000000002
9.316714 0.22039686
9.317715 0.220238
9.318714 0.2200722
9.319715 0.21989751000000002
9.320714 0.21971511000000002
9.321714 0.21952868
9.322714 0.21934175999999997
9.323714 0.21915533999999998
9.324715 0.21896726
9.325714 0.21877403
9.326715 0.2185734
9.327714 0.21836602000000002
9.328714 0.21815489
9.329714 0.21794296
9.330714 0.21773092000000002
9.331715 0.21751652999999999
9.332714 0.21729627999999998
9.333714 0.21706806
9.334714 0.21683282999999998
9.335714 0.21659404
9.336715 0.21635524
9.337714 0.21611759
9.338715 0.21587900999999998
9.339714 0.21563582000000003
9.340714 0.21538546
9.341714 0.21512841
9.342714 0.21486785
9.343715 0.21460734000000004
9.344714 0.21434805999999998
9.345715 0.21408792000000001
9.346714 0.21382296
9.347714 0.21355026
9.348714 0.21327021999999998
9.349714 0.21298625999999998
9.350715 0.21270257
9.351714 0.21242111
9.352715 0.21214017
9.353714 0.21185577
9.354714 0.21156451999999998
9.355714 0.21126627000000003
9.356714 0.21096428
9.357715 0.21066295
9.358714 0.21036460999999998
9.359715 0.21006772
9.360714 0.20976795
9.361714 0.20946122
9.362714 0.20914655
9.363714 0.20882692
9.364715 0.20850706
9.365714 0.20819008
9.366714 0.20787532
9.367714 0.20755876
9.368714 0.20723603999999998
9.369715 0.20690563
9.370714 0.20657019
9.371715 0.20623468
9.372714 0.20590287
9.373714 0.2055747
9.374714 0.20524626999999998
9.375714 0.2049126
9.376715 0.20457119999999998
9.377714 0.20422385999999998
9.378715 0.20387531
9.379714 0.20352991
9.380714 0.20318837
9.381714 0.20284734
9.382714 0.2025018
9.383715 0.20214866
9.384714 0.20178917000000002
9.385715 0.20142802999999998
9.386714 0.20107010000000003
9.387714 0.20071703000000002
9.388714 0.20036606999999998
9.389714 0.20001207
9.390715 0.19965125
9.391714 0.19928384999999998
9.392715 0.19891397
9.393714 0.19854666
9.394714 0.19818421000000003
9.395715 0.1978246
9.396714 0.19746299
9.397715 0.19709524
9.398714 0.19672093999999998
9.399714 0.19634366
9.400714 0.19596845
9.401714 0.19559816000000002
9.402715 0.19523145
9.403714 0.1948638
9.404715 0.19449078
9.405714 0.19411132
9.406714 0.19372844
9.407714 0.19334714
9.408714 0.19297082000000002
9.409715 0.19259888
9.410714 0.19222726
9.411715 0.19185136
9.412714 0.1914694
9.413714 0.19108362
9.414714 0.1906986
9.415714 0.19031786
9.416715 0.18994139000000002
9.417714 0.18956566000000002
9.418715 0.1891864
9.419714 0.18880179
9.420714 0.18841383
9.421714 0.18802704
9.422714 0.18764515
9.423715 0.18726845
9.424714 0.18689352
9.425714 0.18651579
9.426714 0.18613267
9.427714 0.18574538000000002
9.428715 0.18535787
9.429714 0.18497387999999998
9.430715 0.18459421
9.431714 0.18421632
9.432714 0.18383628
9.433714 0.18345197
9.434714 0.18306475
9.435715 0.18267863
9.436714 0.18229734
9.437715 0.18192158
9.438714 0.18154847000000002
9.439714 0.18117357
9.440714 0.18079404
9.441714 0.18041072
9.442715 0.18002738000000001
9.443714 0.17964792
9.444715 0.17927354
9.445714 0.17890182999999998
9.446714 0.17852874
9.447714 0.17815166999999998
9.448714 0.17777154
9.449715 0.17739217
9.450714 0.17701748
9.451715 0.17664854000000002
9.452714 0.17628268
9.453714 0.17591541
9.454714 0.17554379
9.455714 0.17516865999999998
9.456715 0.17479415
9.457714 0.17442475999999998
9.458714 0.17406196999999998
9.459714 0.17370315
9.460714 0.17334344
9.461715 0.17297927
9.462714 0.17261102
9.463715 0.17224281
9.464714 0.17187941
9.465714 0.17152276
9.466714 0.17117045
9.467714 0.17081753
9.468715 0.17046024999999998
9.469714 0.17009906
9.470715 0.16973853
9.471714 0.16938417
9.472714 0.16903838
9.473714 0.16869853
9.474714 0.16835865
9.475715 0.16801355999999998
9.476714 0.16766259
9.477715 0.16731009
9.478714 0.16696231
9.479714 0.16662291
9.480714 0.16629036
9.481714 0.16595907999999998
9.482715 0.16562366
9.483714 0.16528309
9.484715 0.16494172000000001
9.485714 0.16460626
9.486714 0.16428087
9.487714 0.1639639
9.488714 0.16364872
9.489715 0.16332818
9.490714 0.16299972000000001
9.491714 0.16266719
9.492714 0.16233833
9.493714 0.16201927
9.494715 0.1617103
9.495714 0.16140575000000001
9.496715 0.1610982
9.497714 0.16078405
9.498714 0.16046631
9.499714 0.1601525
9.500714 0.15984925
9.501715 0.15955724999999998
9.502714 0.15927039
9.503715 0.15897991
9.504714 0.15868054
9.505714 0.15837448
9.506714 0.15806996
9.507714 0.15777568
9.508715 0.15749469
9.509714 0.15722223
9.510715 0.15694918
9.511714 0.15666849
9.512714 0.15638033
9.513714 0.15609193
9.514714 0.15581239000000002
9.515715 0.15554593
9.516714 0.15528881
9.517715 0.15503176000000002
9.518714 0.15476673000000002
9.519714 0.15449283
9.520715 0.15421729
9.521714 0.15395059
9.522715 0.15369912
9.523714 0.15346056
9.524714 0.15322535999999998
9.525714 0.15298331
9.526714 0.15273073
9.527715 0.15247302000000001
9.528714 0.15222084
9.529715 0.15198248
9.530714 0.151758
9.531714 0.15153919
9.532714 0.15131554
9.533714 0.15108195
9.534715 0.15084256999999998
9.535714 0.15060798
9.536715 0.1503877
9.537714 0.15018322
9.538714 0.1499866
9.539714 0.14978591
9.540714 0.14957351
9.541715 0.14935158
9.542714 0.14913066
9.543715 0.14892244000000002
9.544714 0.1487316
9.545714 0.14855263
9.546714 0.14837387999999999
9.547714 0.14818584999999998
9.548715 0.14798808000000002
9.549714 0.14778932
9.550714 0.14760131
9.551714 0.14743015999999998
9.552714 0.14727175
9.553715 0.14711452
9.554714 0.14694759
9.555715 0.14676863
9.556714 0.14658570999999998
9.557714 0.14641193
9.558714 0.1462562
9.559714 0.1461171
9.560715 0.14598377999999998
9.561714 0.14584368
9.562715 0.1456913
9.563714 0.14553197
9.564714 0.14537805
9.565714 0.14523998999999999
9.566714 0.14511891999999998
9.567715 0.14500580999999998
9.568714 0.14488797
9.569715 0.14475818
9.570714 0.14462001
9.571714 0.14448541
9.572714 0.1443663
9.573714 0.14426612
9.574715 0.1441772
9.575714 0.14408614
9.576715 0.14398318
9.577714 0.14386905
9.578714 0.14375443999999998
9.579714 0.14365247
9.580714 0.14356943
9.581715 0.14350038
9.582714 0.14343277000000001
9.583714 0.14335536
9.584714 0.14326633
9.585714 0.14317451
9.586715 0.14309315
9.587714 0.14303045
9.588715 0.1429837
9.589714 0.14294115
9.590714 0.14289034
9.591714 0.14282697
9.592714 0.14275789
9.593715 0.14269632999999998
9.594714 0.14265253
9.595715 0.14262649000000002
9.596714 0.14260798
9.597714 0.14258386
9.598714 0.14254734
9.599714 0.14250281
9.600715 0.14246264
9.601714 0.14243843
9.602715 0.14243273
9.603714 0.14243729
9.604714 0.14243895
9.605714 0.14242904
9.606714 0.14240943
9.607715 0.14239131
9.608714 0.14238713
9.609715 0.14240186
9.610714 0.14242954
9.611714 0.14245755999999998
9.612714 0.14247569
9.613714 0.14248331
9.614715 0.14248975
9.615714 0.14250758000000002
9.616714 0.14254359
9.617714 0.14259389
9.618714 0.14264670000000002
9.619715 0.14269066
9.620714 0.14272294
9.621715 0.14275123
9.622714 0.1427883
9.623714 0.14284307000000002
9.624714 0.14291442000000001
9.625714 0.14299222
9.626715 0.14306461999999998
9.627714 0.14312646
9.628715 0.14318277999999998
9.629714 0.143245
9.630714 0.14332255
9.631714 0.14341604
9.632714 0.14351682
9.633715 0.14361319
9.634714 0.14369881
9.635715 0.14377732
9.636714 0.14385983
9.637714 0.14395711
9.638714 0.14407214
9.639714 0.14419806000000002
9.640715 0.14432312
9.641714 0.14443904
9.642715 0.14454661000000002
9.643714 0.14465483
9.644714 0.14477426
9.645715 0.14490932
9.646714 0.14505528
9.647715 0.14520176
9.648714 0.14534039999999998
9.649714 0.14547099000000002
9.650714 0.1456017
9.651714 0.14574325
9.652715 0.14590127
9.653714 0.14607226
9.654715 0.14624614000000002
9.655714 0.14641333
9.656714 0.14657148
9.657714 0.14672697
9.658714 0.14689016000000002
9.659715 0.14706794
9.660714 0.1472589
9.661715 0.14745457
9.662714 0.14764568
9.663714 0.14782888
9.664714 0.14800911
9.665714 0.14819594
9.666715 0.14839649
9.667714 0.14861028
9.668715 0.14882956
9.669714 0.14904487
9.670714 0.14925193
9.671714 0.14945472
9.672714 0.14966262000000002
9.673715 0.14988367
9.674714 0.15011887999999998
9.675714 0.15036159999999998
9.676714 0.15060235
9.677714 0.15083569
9.678715 0.15106403000000002
9.679714 0.15129568000000002
9.680715 0.15153871
9.681714 0.15179500999999998
9.682714 0.1520589
9.683714 0.15232131999999998
9.684714 0.15257651
9.685715 0.15282623
9.686714 0.15307862
9.687715 0.15334226
9.688714 0.15361998000000002
9.689714 0.15390681
9.690714 0.15419349999999998
9.691714 0.15447327
9.692715 0.15474664000000002
9.693714 0.15502099
9.694715 0.15530521
9.695714 0.15560314
9.696714 0.15591083
9.697714 0.15621934
9.698714 0.15652133999999998
9.699715 0.15681642
9.700714 0.15711149000000002
9.701715 0.15741571999999998
9.702714 0.15773388
9.703714 0.1580628
9.704714 0.1583936
9.705714 0.15871807
9.706715 0.1590347
9.707714 0.15934982
9.708714 0.15967304
9.709714 0.16001035
9.710714 0.16035960000000002
9.711715 0.16071209
9.712714 0.1610587
9.713715 0.16139658
9.714714 0.16173125
9.715714 0.16207268
9.716714 0.16242808
9.717714 0.16279670999999998
9.718715 0.16317025
9.719714 0.16353884
9.720715 0.16389815
9.721714 0.16425264
9.722714 0.16461235
9.723714 0.16498573
9.724714 0.16537337
9.725715 0.16576749999999998
9.726714 0.16615742
9.727715 0.16653716999999998
9.728714 0.16690992
9.729714 0.16728578
9.730714 0.16767462
9.731714 0.16807893999999998
9.732715 0.16849202
9.733714 0.16890259999999999
9.734715 0.16930298
9.735714 0.16969451000000002
9.736714 0.17008678
9.737714 0.17049077
9.738714 0.170911
9.739715 0.17134217
9.740714 0.1717729
9.741714 0.17219381
9.742714 0.17260425000000001
9.743714 0.17301285
9.744715 0.17343143
9.745714 0.17386648000000002
9.746715 0.17431444
9.747714 0.17476405
9.748714 0.17520436
9.749714 0.17563247999999998
9.750714 0.17605571
9.751715 0.1764865
9.752714 0.17693362999999998
9.753715 0.17739593
9.754714 0.17786309
9.755714 0.17832287
9.756714 0.1787698
9.757714 0.17920908
9.758715 0.17965292
9.759714 0.18011177
9.760715 0.18058691999999998
9.761714 0.18106949
9.762714 0.1815467
9.763714 0.18201098
9.764714 0.18246539
9.765715 0.18292163
9.766714 0.18339169
9.767715 0.1838794
9.768714 0.18437753
9.769714 0.18487279
9.770715 0.18535514
9.771714 0.18582469999999998
9.772715 0.18629173000000002
9.773714 0.1867694
9.774714 0.18726443
9.775714 0.18777256
9.776714 0.18828155000000002
9.777715 0.18878001
9.778714 0.18926553
9.779715 0.18974638
9.780714 0.19023563999999998
9.781714 0.19074180999999998
9.782714 0.19126267
9.783714 0.19178661
9.784715 0.19230071
9.785714 0.19279973
9.786715 0.19328984999999999
9.787714 0.19378435
9.788714 0.19429438
9.789714 0.19482129
9.790714 0.19535585
9.791715 0.19588487
9.792714 0.19640047
9.793715 0.19690557000000003
9.794714 0.19741162999999998
9.795714 0.19793028
9.796714 0.19846504999999998
9.797714 0.19900862
9.798715 0.19954802
9.799714 0.20007375
9.800714 0.20058658000000001
9.801714 0.20109712999999999
9.802714 0.20161849
9.803715 0.20215716
9.804714 0.20270866999999998
9.805715 0.20326071
9.806714 0.20380178
9.807714 0.2043291
9.808714 0.20485034
9.809714 0.20537798000000002
9.810715 0.20592043
9.811714 0.20647608
9.812715 0.20703455
9.813714 0.20758410000000002
9.814714 0.20812
9.815714 0.20864792000000001
9.816714 0.20917980000000003
9.817715 0.20972549000000001
9.818714 0.21028570000000002
9.819715 0.21085152000000001
9.820714 0.21141062000000002
9.821714 0.21195586
9.822714 0.21249014
9.823714 0.21302437
9.824715 0.21356972999999999
9.825714 0.21413004000000002
9.826715 0.21469924
9.827714 0.21526583000000002
9.828714 0.21582104
9.829714 0.21636491000000002
9.830714 0.21690603
9.831715 0.21745518
9.832714 0.21801760999999997
9.833714 0.21858921
9.834714 0.21915941
9.835714 0.21971874
9.836715 0.22026543
9.837714 0.22080671
9.838715 0.22135385999999999
9.839714 0.22191426
9.840714 0.2224864
9.841714 0.22306109
9.842714 0.22362794
9.843715 0.22418252
9.844714 0.22472922999999997
9.845715 0.22527794
9.846714 0.22583684999999998
9.847714 0.22640670999999998
9.848714 0.22698042
9.849714 0.22754821000000003
9.850715 0.22810462
9.851714 0.22865245
9.852715 0.22920063000000002
9.853714 0.22975793000000003
9.854714 0.23032674
9.855714 0.23090134
9.856714 0.23147196
9.857715 0.23203155
9.858714 0.23258061000000002
9.859715 0.23312671000000001
9.860714 0.2336791
9.861714 0.23424218000000002
9.862714 0.23481266
9.863714 0.23538193000000002
9.864715 0.23594240000000002
9.865714 0.23649272
9.866714 0.23703864
9.867714 0.2375887
9.868714 0.23814812
9.869715 0.23871497
9.870714 0.23928164
9.871715 0.23984022
9.872714 0.24038821
9.873714 0.24093024
9.874714 0.24147483
9.875714 0.24202836
9.876715 0.24259061999999998
9.877714 0.24315503
9.878715 0.24371324
9.879714 0.24426091000000003
9.880714 0.24480054
9.881714 0.24533949000000002
9.882714 0.24588462
9.883715 0.24643736
9.884714 0.24699292
9.885715 0.24754377
9.886714 0.24808531
9.887714 0.24861916999999997
9.888714 0.24915220999999999
9.889714 0.24969159
9.890715 0.25023969
9.891714 0.25079236000000005
9.892715 0.25134168
9.893714 0.25188143
9.894714 0.25241128
9.895715 0.25293683
9.896714 0.25346547
9.897715 0.25400112
9.898714 0.25454159
9.899714 0.25508031
9.900714 0.25561114
9.901714 0.25613287
9.902715 0.25665014999999997
9.903714 0.2571702
9.904715 0.25769754
9.905714 0.25823067
9.906714 0.25876313
9.907714 0.25928790999999995
9.908714 0.25980237
9.909715 0.26031003999999996
9.910714 0.26081814
9.911715 0.26133249000000003
9.912714 0.26185338
9.913714 0.26237550000000004
9.914714 0.26289176
9.915714 0.26339826
9.916715 0.2638971
9.917714 0.2643947
9.918715 0.26489717
9.919714 0.26540577
9.920714 0.26591602
9.921714 0.26642077
9.922714 0.26691542
9.923715 0.26740116999999997
9.924714 0.26788434
9.925714 0.26837199
9.926714 0.26886688999999997
9.927714 0.26936571
9.928715 0.26986122
9.929714 0.27034739
9.930715 0.27082358
9.931714 0.2712948
9.932714 0.2717681
9.933714 0.27224743
9.934714 0.27273078
9.935715 0.27321165
9.936714 0.27368374
9.937715 0.27414546
9.938714 0.27460128
9.939714 0.27505852999999997
9.940714 0.27552238
9.941714 0.275992
9.942715 0.27646113
9.943714 0.27692236000000003
9.944715 0.27737224
9.945714 0.27781362000000004
9.946714 0.27825357
9.947714 0.27869835
9.948714 0.27914891999999997
9.949715 0.27960041
9.950714 0.28004553
9.951715 0.2804799
9.952714 0.28090517000000004
9.953714 0.28132794
9.954714 0.28175511000000003
9.955714 0.28218897
9.956715 0.28262540999999997
9.957714 0.28305682
9.958714 0.28347734
9.959714 0.28388696
9.960714 0.28429145
9.961715 0.2846983
9.962714 0.28511139
9.963715 0.28552832
9.964714 0.28594208
9.965714 0.28634598
9.966714 0.28673839
9.967714 0.28712392999999997
9.968715 0.2875102
9.969714 0.28790233000000004
9.970715 0.28829949
9.971714 0.28869538
9.972714 0.28908264
9.973714 0.28945814999999997
9.974714 0.28982507
9.975715 0.29019071
9.976714 0.2905613
9.977715 0.29093761
9.978714 0.29131435
9.979714 0.29168384999999997
9.980714 0.2920415
9.981714 0.29238888999999996
9.982715 0.29273271
9.983714 0.29308002
9.984715 0.29343325000000003
9.985714 0.29378855
9.986714 0.29413854
9.987714 0.29447747
9.988714 0.29480522000000003
9.989715 0.29512749
9.990714 0.29545163
9.991714 0.29578150999999997
9.992714 0.29611476000000003
9.993714 0.29644444999999997
9.994715 0.29676396
9.995714 0.29707162
9.996715 0.29737183
9.997714 0.29767191
9.998714 0.29797691000000004
9.999714 0.29828614
10.00071 0.29859361
10.00171 0.29889238
10.00271 0.29917934
10.00371 0.29945748
10.00471 0.29973369
10.00571 0.3000139
10.00671 0.30029889000000004
10.00771 0.30058378
10.00871 0.30086148
10.00971 0.30112755
10.01071 0.30138339
10.01171 0.30163496
10.01271 0.30188868
10.01371 0.30214689
10.01471 0.30240624
10.01571 0.30266021
10.01671 0.30290368
10.01771 0.30313656
10.01871 0.30336388999999997
10.01971 0.30359216
10.02071 0.30382473
10.02171 0.30405953999999996
10.02271 0.30429044
10.02371 0.30451161
10.02471 0.30472158
10.02571 0.30492410999999997
10.02671 0.30512555999999996
10.02771 0.30533031
10.02871 0.30553786
10.02971 0.30574317
10.03071 0.30594036999999996
10.03171 0.30612689
10.03271 0.30630514999999997
10.03371 0.30648077
10.03471 0.30665854
10.03571 0.30683903
10.03671 0.30701822
10.03771 0.30719049000000004
10.03871 0.30735258
10.03971 0.30750588
10.04071 0.30765533
10.04171 0.30780598
10.04271 0.30795933999999997
10.04371 0.30811243
10.04471 0.30825986
10.04571 0.30839762
10.04671 0.3085258
10.04771 0.30864836
10.04871 0.30877027
10.04971 0.30889395
10.05071 0.30901777
10.05171 0.30913728
10.05271 0.30924862
10.05371 0.30935118
10.05471 0.30944811
10.05571 0.30954387
10.05671 0.30964101
10.05771 0.30973828
10.05871 0.3098316
10.05971 0.30991682
10.06071 0.30999265
10.06171 0.31006154999999996
10.06271 0.31012776000000003
10.06371 0.31019442
10.06471 0.31026138
10.06571 0.31032555
10.06671 0.31038325
10.06771 0.31043291
10.06871 0.31047619
10.06971 0.31051657
10.07071 0.31055678
10.07171 0.31059673
10.07271 0.31063354
10.07371 0.31066369
10.07471 0.31068556
10.07571 0.3107005
10.07671 0.31071187
10.07771 0.31072246000000003
10.07871 0.31073261
10.07971 0.31073994
10.08071 0.31074125
10.08171 0.31073487
10.08271 0.31072184999999997
10.08371 0.31070516000000004
10.08471 0.31068736999999996
10.08571 0.31066884
10.08671 0.31064742
10.08771 0.31062015
10.08871 0.31058551
10.08971 0.31054458
10.09071 0.31050028999999996
10.09171 0.31045508
10.09271 0.31040909
10.09371 0.31036003
10.09471 0.31030476
10.09571 0.31024162
10.09671 0.31017167
10.09771 0.31009796
10.09871 0.3100232
10.09971 0.30994776
10.10071 0.30986934
10.10171 0.30978478000000004
10.10271 0.30969235
10.10371 0.30959327999999997
10.10471 0.30949085
10.10571 0.30938794000000003
10.10671 0.30928492
10.10771 0.30917914
10.10871 0.30906687
10.10971 0.30894594
10.11071 0.30881746
10.11171 0.30868503
10.11271 0.3085522
10.11371 0.30841980999999996
10.11471 0.30828533
10.11571 0.30814463
10.11671 0.3079951
10.11771 0.30783766
10.11871 0.30767629
10.11971 0.30751512
10.12071 0.30735545000000003
10.12171 0.30719449
10.12271 0.30702725
10.12371 0.30685002
10.12471 0.30666308000000003
10.12571 0.30647067
10.12671 0.30627795
10.12771 0.30608734
10.12871 0.30589672
10.12971 0.30570093
10.13071 0.30549553
10.13171 0.30528014000000003
10.13271 0.30505899000000003
10.13371 0.3048379
10.13471 0.30462008
10.13571 0.30440364000000003
10.13671 0.30418262
10.13771 0.30395116
10.13871 0.30370762
10.13971 0.30345588
10.14071 0.30320282
10.14171 0.30295337
10.14271 0.30270703
10.14371 0.30245821
10.14471 0.30220007000000004
10.14571 0.30192956000000004
10.14671 0.30164968
10.14771 0.30136746
10.14871 0.30108904000000003
10.14971 0.30081503
10.15071 0.30053994
10.15171 0.30025593
10.15271 0.29995848999999997
10.15371 0.29964976
10.15471 0.29933718000000004
10.15571 0.29902847
10.15671 0.29872602
10.15771 0.29842509
10.15871 0.29811698
10.15971 0.29779512
10.16071 0.29745968
10.16171 0.29711761
10.16271 0.29677767
10.16371 0.29644434999999997
10.16471 0.29611448
10.16571 0.29577950000000003
10.16671 0.29543159
10.16771 0.29506935
10.16871 0.29469901
10.16971 0.29433018
10.17071 0.29396899
10.17171 0.29361367
10.17271 0.29325553
10.17371 0.29288495
10.17471 0.29249818
10.17571 0.29210004
10.17671 0.29170064
10.17771 0.29130828999999997
10.17871 0.29092371
10.17971 0.29053935000000003
10.18071 0.29014482
10.18171 0.2897342
10.18271 0.28931035
10.18371 0.28888292
10.18471 0.28846157
10.18571 0.28804909
10.18671 0.28763922999999997
10.18771 0.28722106999999997
10.18871 0.28678663
10.18971 0.28633669
10.19071 0.28588034
10.19171 0.28542867
10.19271 0.28498704
10.19371 0.28455115
10.19471 0.28411015
10.19571 0.2836541
10.19671 0.2831812
10.19771 0.28269899
10.19871 0.28221908
10.19971 0.28174904
10.20071 0.28128696000000003
10.20171 0.2808227
10.20271 0.28034507000000003
10.20371 0.27984972
10.20471 0.27934224
10.20571 0.27883423
10.20671 0.27833516
10.20771 0.27784568000000004
10.20871 0.27735715
10.20971 0.27685771
10.21071 0.27634066
10.21171 0.27580932
10.21271 0.27527474
10.21371 0.27474798
10.21471 0.27423229
10.21571 0.27372083
10.21671 0.27320141000000003
10.21771 0.27266506
10.21871 0.27211229000000003
10.21971 0.27155275
10.22071 0.27099836
10.22171 0.27045495999999997
10.22271 0.26991819
10.22371 0.2693766
10.22471 0.26881984
10.22571 0.26824591
10.22671 0.26766262
10.22771 0.26708217
10.22871 0.26651244
10.22971 0.26595152
10.23071 0.2653891
10.23171 0.26481361000000003
10.23271 0.26422049999999997
10.23371 0.26361528
10.23471 0.26300971
10.23571 0.26241343
10.23671 0.2618273
10.23771 0.26124278
10.23871 0.26064804
10.23971 0.26003634999999997
10.24071 0.25941078
10.24171 0.25878199
10.24271 0.25816078
10.24371 0.25755032
10.24471 0.25694415000000004
10.24571 0.25633068
10.24671 0.25570140999999996
10.24771 0.25505682
10.24871 0.25440597
10.24971 0.25376007
10.25071 0.25312456
10.25171 0.25249531
10.25271 0.25186173
10.25371 0.25121428
10.25471 0.25055127
10.25571 0.24987997
10.25671 0.24921155999999997
10.25771 0.24855315999999997
10.25871 0.24790290999999998
10.25971 0.24725138
10.26071 0.24658823000000002
10.26171 0.24590942
10.26271 0.24521996000000001
10.26371 0.24453022
10.26471 0.24384859
10.26571 0.24317557
10.26671 0.24250357
10.26771 0.2418224
10.26871 0.24112652
10.26971 0.24041897
10.27071 0.23970911
10.27171 0.23900601
10.27271 0.23831204
10.27371 0.23762134
10.27471 0.23692401999999999
10.27571 0.23621320999999998
10.27671 0.23548987
10.27771 0.23476202
10.27871 0.23403896000000002
10.27971 0.23332473
10.28071 0.23261534999999997
10.28171 0.23190170000000002
10.28271 0.23117603
10.28371 0.23043745
10.28471 0.22969237
10.28571 0.22894989
10.28671 0.22821536
10.28771 0.22748659999999998
10.28871 0.2267557
10.28971 0.22601474
10.29071 0.22526139
10.29171 0.22450061999999998
10.29271 0.22374096
10.29371 0.22298847
10.29471 0.22224243999999999
10.29571 0.22149591
10.29671 0.22074077
10.29771 0.21997343000000003
10.29871 0.21919741
10.29971 0.21842071000000002
10.30071 0.21765011
10.30171 0.21688642
10.30271 0.21612409
10.30371 0.21535521
10.30471 0.21457525
10.30571 0.21378619
10.30671 0.21299503
10.30771 0.21220867
10.30871 0.21142893999999998
10.30971 0.21065136
10.31071 0.20986844000000002
10.31171 0.20907516999999998
10.31271 0.20827254999999997
10.31371 0.20746693
10.31471 0.20666539000000003
10.31571 0.20587062
10.31671 0.20507909000000002
10.31771 0.20428350999999997
10.31871 0.20347815
10.31971 0.20266293999999999
10.32071 0.20184338
10.32171 0.2010267
10.32271 0.2002167
10.32371 0.19941113
10.32471 0.19860349000000002
10.32571 0.19778779000000002
10.32671 0.19696292
10.32771 0.1961333
10.32871 0.19530564
10.32971 0.19448395000000002
10.33071 0.19366645
10.33171 0.19284686
10.33271 0.19201885
10.33371 0.19118071
10.33471 0.19033666000000002
10.33571 0.189494
10.33671 0.18865803
10.33771 0.18782835
10.33871 0.18699929
10.33971 0.18616405
10.34071 0.18531947999999998
10.34171 0.1844683
10.34271 0.18361694
10.34371 0.18277073
10.34471 0.18192992
10.34571 0.18108942
10.34671 0.18024254
10.34771 0.17938589
10.34871 0.17852212
10.34971 0.17765809999999999
10.35071 0.17680026000000001
10.35171 0.17594995
10.35271 0.1751025
10.35371 0.17425049
10.35471 0.17338895
10.35571 0.17251885
10.35671 0.17164628
10.35771 0.17077802
10.35871 0.16991657999999998
10.35971 0.16905842000000001
10.36071 0.16819657
10.36171 0.16732569
10.36271 0.16644612
10.36371 0.1655638
10.36471 0.16468609
10.36571 0.16381652000000002
10.36671 0.16295224
10.36771 0.16208591
10.36871 0.16121091
10.36971 0.16032604
10.37071 0.15943639
10.37171 0.15854979
10.37271 0.15767119000000002
10.37371 0.15679917
10.37471 0.15592693
10.37571 0.15504719
10.37671 0.15415737000000002
10.37771 0.15326147999999998
10.37871 0.15236729999999998
10.37971 0.15148075
10.38071 0.15060166
10.38171 0.14972379000000002
10.38271 0.14883923999999998
10.38371 0.14794412
10.38471 0.14704142
10.38571 0.14613903
10.38671 0.14524421
10.38771 0.14435858000000001
10.38871 0.14347696
10.38971 0.14259103
10.39071 0.14169526
10.39171 0.14079082
10.39271 0.13988465
10.39371 0.13898453
10.39471 0.13809339999999998
10.39571 0.13720728000000001
10.39671 0.13631794
10.39771 0.13541874
10.39871 0.13450943999999998
10.39971 0.13359648000000002
10.40071 0.13268858
10.40171 0.13179068
10.40271 0.13090055
10.40371 0.13001042
10.40471 0.12911243
10.40571 0.12820412
10.40671 0.1272901
10.40771 0.12637868000000002
10.40871 0.12547594
10.40971 0.12458135999999999
10.41071 0.12368816
10.41171 0.12278818
10.41271 0.12187764999999999
10.41371 0.12096005000000001
10.41471 0.12004374000000001
10.41571 0.11913626000000001
10.41671 0.11823904999999998
10.41771 0.11734645999999999
10.41871 0.11644964000000001
10.41971 0.11554263999999999
10.42071 0.11462645
10.42171 0.11370819
10.42271 0.11279605000000001
10.42371 0.11189357999999999
10.42471 0.11099727000000001
10.42571 0.11009915999999999
10.42671 0.10919255
10.42771 0.10827681
10.42871 0.10735784999999999
10.42971 0.10644401999999999
10.43071 0.10554027
10.43171 0.10464457
10.43271 0.10374931000000001
10.43371 0.10284652
10.43471 0.10193337999999999
10.43571 0.10101419
10.43671 0.10009737
10.43771 0.099189766
10.43871 0.09829195900000001
10.43971 0.097398018
10.44071 0.096499681
10.44171 0.095592078
10.44271 0.094676996
10.44371 0.093761465
10.44471 0.092852744
10.44571 0.091953209
10.44671 0.091058714
10.44771 0.090161565
10.44871 0.089255982
10.44971 0.088342256
10.45071 0.087426696
10.45171 0.086517411
10.45271 0.085618778
10.45371 0.084728474
10.45471 0.08383902
10.45571 0.082942838
10.45671 0.082037278
10.45771 0.081126223
10.45871 0.08021727
10.45971 0.07931643
10.46071 0.07842405999999999
10.46171 0.077534775
10.46271 0.076641329
10.46371 0.07573977900000001
10.46471 0.074832299
10.46571 0.07392572
10.46671 0.073026854
10.46771 0.072137755
10.46871 0.071254279
10.46971 0.070368854
10.47071 0.069475611
10.47171 0.068574346
10.47271 0.067670638
10.47371 0.066772033
10.47471 0.065882964
10.47571 0.065001793
10.47671 0.064122019
10.47771 0.063236774
10.47871 0.062343542
10.47971 0.06144582900000001
10.48071 0.060550717
10.48171 0.059663999
10.48271 0.058786204
10.48371 0.057912251
10.48471 0.057034957000000004
10.48571 0.056149962000000005
10.48671 0.055258779
10.48771 0.05436774800000001
10.48871 0.053483719000000006
10.48971 0.052609341000000004
10.49071 0.051741232
10.49171 0.050872272999999996
10.49271 0.049996475000000005
10.49371 0.049113098
10.49471 0.048227224
10.49571 0.047346324
10.49671 0.046475229
10.49771 0.045612844
10.49871 0.044752914
10.49971 0.043888306
10.50071 0.043015872
10.50171 0.042138589
10.50271 0.041263481
10.50371 0.04039678
10.50471 0.039539617
10.50571 0.038687227000000005
10.50671 0.037832235
10.50771 0.036969763
10.50871 0.036100854
10.50971 0.035231808
10.51071 0.034369866
10.51171 0.033518198
10.51271 0.032673657
10.51371 0.031828880000000004
10.51471 0.03097734
10.51571 0.030117901000000002
10.51671 0.029255694000000002
10.51771 0.028398714000000002
10.51871 0.027552404
10.51971 0.026715969
10.52071 0.025882944
10.52171 0.025045630000000003
10.52271 0.024200366
10.52371 0.023349965
10.52471 0.022501657
10.52571 0.02166195
10.52671 0.020832001
10.52771 0.020006752
10.52871 0.019178468
10.52971 0.018342232
10.53071 0.017499554
10.53171 0.016657538
10.53271 0.015824111000000002
10.53371 0.015002588
10.53471 0.014189344000000001
10.53571 0.013376237000000001
10.53671 0.012556138
10.53771 0.011727757
10.53871 0.010896447
10.53971 0.010070408
10.54071 0.0092549759
10.54171 0.008448964900000001
10.54271 0.007645608999999999
10.54371 0.0068374386
10.54471 0.0060216411
10.54571 0.0052021147
10.54671 0.0043867556
10.54771 0.0035818593
10.54871 0.0027875845000000002
10.54971 0.001997694
10.55071 0.0012038084000000001
10.55171 0.00040122553999999996
10.55271 -0.00040775813
10.55371 -0.0012153676
10.55471 -0.002013664
10.55571 -0.0027999558
10.55671 -0.0035785443999999996
10.55771 -0.0043576114
10.55871 -0.0051434574
10.55971 -0.0059361522
10.56071 -0.0067296358
10.56171 -0.0075161559
10.56271 -0.008291866799999999
10.56371 -0.0090595975
10.56471 -0.0098268269
10.56571 -0.010600294
10.56671 -0.011381094
10.56771 -0.012163745
10.56871 -0.012939936
10.56971 -0.013704308
10.57071 -0.014458223000000001
10.57171 -0.015208838
10.57271 -0.01596417
10.57371 -0.01672759
10.57471 -0.017495630999999998
10.57571 -0.018260592
10.57671 -0.019016045999999998
10.57771 -0.019761313
10.57871 -0.020501754
10.57971 -0.021244722
10.58071 -0.021994136
10.58171 -0.022747563
10.58271 -0.023497919
10.58371 -0.024238566
10.58471 -0.024968144
10.58571 -0.025691657
10.58671 -0.026417055000000002
10.58771 -0.027149689
10.58871 -0.027888609
10.58971 -0.028627302
10.59071 -0.029358317000000002
10.59171 -0.030078471
10.59271 -0.030790927
10.59371 -0.031502724999999995
10.59471 -0.032219585
10.59571 -0.032941761
10.59671 -0.033663903
10.59771 -0.034379002
10.59871 -0.03508355
10.59971 -0.035780156
10.60071 -0.036475717
10.60171 -0.037176473
10.60271 -0.037883501
10.60371 -0.038591921
10.60471 -0.039294353
10.60571 -0.039986192000000004
10.60671 -0.040668834
10.60771 -0.041348612
10.60871 -0.042032174
10.60971 -0.042721664
10.61071 -0.043413223
10.61171 -0.044099829
10.61271 -0.044776441
10.61371 -0.045443678
10.61471 -0.046107374
10.61571 -0.04677432
10.61671 -0.04744727
10.61771 -0.048122896
10.61871 -0.048794172
10.61971 -0.049455481
10.62071 -0.050106743999999995
10.62171 -0.050753535
10.62271 -0.051403092
10.62371 -0.052059039999999994
10.62471 -0.052718725
10.62571 -0.053375069
10.62671 -0.054021669
10.62771 -0.05465743
10.62871 -0.055287383
10.62971 -0.05591900599999999
10.63071 -0.05655676899999999
10.63171 -0.057198812
10.63271 -0.057838240000000006
10.63371 -0.05846816900000001
10.63471 -0.059086812
10.63571 -0.059698941
10.63671 -0.060312526
10.63771 -0.060932973
10.63871 -0.061559113
10.63971 -0.062183884
10.64071 -0.062799326
10.64171 -0.063402299
10.64271 -0.06399680899999999
10.64371 -0.06459115
10.64471 -0.06519193999999999
10.64571 -0.06579925
10.64671 -0.06640646
10.64771 -0.067005027
10.64871 -0.067590713
10.64971 -0.06816684
10.65071 -0.068742054
10.65171 -0.069324148
10.65271 -0.069914345
10.65371 -0.070506235
10.65471 -0.071090186
10.65571 -0.07166023099999999
10.65671 -0.072218402
10.65771 -0.072773418
10.65871 -0.073334493
10.65971 -0.073904695
10.66071 -0.07447862300000001
10.66171 -0.07504619400000001
10.66271 -0.07559986
10.66371 -0.076140166
10.66471 -0.07667549700000001
10.66571 -0.077216153
10.66671 -0.077766925
10.66771 -0.07832346000000001
10.66871 -0.07887517599999999
10.66971 -0.079412747
10.67071 -0.079934852
10.67171 -0.080449309
10.67271 -0.080967642
10.67371 -0.081496895
10.67471 -0.082034507
10.67571 -0.082569942
10.67671 -0.083092129
10.67771 -0.08359736499999999
10.67871 -0.084092078
10.67971 -0.084588357
10.68071 -0.085095392
10.68171 -0.085612829
10.68271 -0.086130918
10.68371 -0.086637406
10.68471 -0.087126339
10.68571 -0.087602495
10.68671 -0.088078115
10.68771 -0.088564219
10.68871 -0.089062593
10.68971 -0.089564238
10.69071 -0.090055517
10.69171 -0.090527721
10.69271 -0.090983335
10.69371 -0.091434445
10.69471 -0.091894326
10.69571 -0.092368131
10.69671 -0.092849246
10.69771 -0.09332402299999999
10.69871 -0.093781535
10.69971 -0.09422145700000001
10.70071 -0.09465435300000001
10.70171 -0.09509416999999999
10.70271 -0.095548137
10.70371 -0.096011354
10.70471 -0.096469984
10.70571 -0.096910947
10.70671 -0.097331271
10.70771 -0.097740407
10.70871 -0.098153797
10.70971 -0.098582078
10.71071 -0.099023606
10.71171 -0.099465577
10.71271 -0.09989304199999999
10.71371 -0.10029945000000001
10.71471 -0.10069126
10.71571 -0.1010833
10.71671 -0.10148817
10.71771 -0.10190714000000001
10.71871 -0.10232918
10.71971 -0.10273875
10.72071 -0.10312692000000001
10.72171 -0.10349797
10.72271 -0.10386652999999998
10.72371 -0.10424729999999999
10.72471 -0.10464462
10.72571 -0.10504917
10.72671 -0.10544446
10.72771 -0.10581833
10.72871 -0.10617153000000001
10.72971 -0.10651726
10.73071 -0.10687184000000001
10.73171 -0.10724323
10.73271 -0.10762543999999999
10.73371 -0.10800288000000001
10.73471 -0.10836144
10.73571 -0.10869859
10.73671 -0.10902518
10.73771 -0.10935768
10.73871 -0.10970628
10.73971 -0.11006754
10.74071 -0.11042662999999998
10.74171 -0.11076781
10.74271 -0.11108567999999999
10.74371 -0.11138922999999999
10.74471 -0.11169566000000002
10.74571 -0.11201837999999999
10.74671 -0.11235761999999999
10.74771 -0.11270022
10.74871 -0.11302897
10.74971 -0.11333465000000001
10.75071 -0.11362238000000001
10.75171 -0.11390783
10.75271 -0.11420588000000001
10.75371 -0.11451998000000001
10.75471 -0.11483964
10.75571 -0.11514801999999999
10.75671 -0.11543408000000001
10.75771 -0.11570062
10.75871 -0.11596258999999999
10.75971 -0.11623654
10.76071 -0.11652894
10.76171 -0.11683148
10.76271 -0.11712685
10.76371 -0.11740086
10.76471 -0.11765233
10.76571 -0.11789384
10.76671 -0.11814269000000001
10.76771 -0.11840862
10.76871 -0.11868696999999999
10.76971 -0.11896213
10.77071 -0.11921878
10.77171 -0.11945285
10.77271 -0.11967453
10.77371 -0.11990094
10.77471 -0.12014394
10.77571 -0.1204016
10.77671 -0.12065947999999999
10.77771 -0.12090085999999999
10.77871 -0.12111863
10.77971 -0.12132034000000001
10.78071 -0.12152287999999999
10.78171 -0.12174054000000001
10.78271 -0.1219749
10.78371 -0.12221375000000001
10.78471 -0.12243973
10.78571 -0.12264271
10.78671 -0.12282685
10.78771 -0.12300754000000001
10.78871 -0.12320045
10.78971 -0.12341035
10.79071 -0.12362778999999999
10.79171 -0.12383597
10.79271 -0.12402279999999999
10.79371 -0.12418957
10.79471 -0.12435015999999999
10.79571 -0.12452105000000001
10.79671 -0.12470966
10.79771 -0.12490889000000001
10.79871 -0.12510212
10.79971 -0.12527483
10.80071 -0.12542489
10.80171 -0.12556392
10.80271 -0.12570910999999999
10.80371 -0.12587103
10.80471 -0.12604632999999998
10.80571 -0.12622027
10.80671 -0.12637742
10.80771 -0.1265127
10.80871 -0.12663498
10.80971 -0.12676072000000002
10.81071 -0.12690215
10.81171 -0.12705842
10.81271 -0.12721607000000001
10.81371 -0.12735854
10.81471 -0.12747786
10.81571 -0.12758028
10.81671 -0.12768188
10.81771 -0.12779722
10.81871 -0.12792922
10.81971 -0.12806718
10.82071 -0.12819455
10.82171 -0.12830071
10.82271 -0.12838845000000002
10.82371 -0.12847192
10.82471 -0.12856642000000001
10.82571 -0.12867744
10.82671 -0.12879677
10.82771 -0.12890825
10.82871 -0.12899929000000002
10.82971 -0.12906987
10.83071 -0.12913247
10.83171 -0.12920339
10.83271 -0.12929116000000002
10.83371 -0.12939066
10.83471 -0.12948675
10.83571 -0.12956504000000002
10.83671 -0.12962199
10.83771 -0.12966737
10.83871 -0.12971717
10.83971 -0.12978232
10.84071 -0.12986092999999999
10.84171 -0.12993976999999998
10.84271 -0.13000369
10.84371 -0.13004647
10.84471 -0.13007517
10.84571 -0.1301051
10.84671 -0.13014895
10.84771 -0.13020782
10.84871 -0.13027037
10.84971 -0.13032089
10.85071 -0.13035032
10.85171 -0.13036261
10.85271 -0.13037194
10.85371 -0.13039268
10.85471 -0.13042943
10.85571 -0.1304739
10.85671 -0.13051097
10.85771 -0.13052942
10.85871 -0.13052982999999999
10.85971 -0.13052401
10.86071 -0.13052649
10.86171 -0.13054408
10.86271 -0.13057105
10.86371 -0.13059311
10.86471 -0.13059756
10.86571 -0.13058223
10.86671 -0.13055711
10.86771 -0.13053736000000002
10.86871 -0.13053281
10.86971 -0.13054117
10.87071 -0.13054985
10.87171 -0.13054491000000001
10.87271 -0.13052077
10.87371 -0.13048400000000002
10.87471 -0.13044834
10.87571 -0.13042493
10.87671 -0.13041437
10.87771 -0.13040637
10.87871 -0.13038715
10.87971 -0.13034925
10.88071 -0.13029687
10.88171 -0.13024299
10.88271 -0.13020022
10.88371 -0.13017203
10.88471 -0.1301503
10.88571 -0.13012115
10.88671 -0.13007456
10.88771 -0.13001127
10.88871 -0.12994208
10.88971 -0.12988015
10.89071 -0.12983175
10.89171 -0.12979200999999999
10.89271 -0.12974866000000002
10.89371 -0.12969073
10.89471 -0.12961641000000002
10.89571 -0.12953425000000002
10.89671 -0.12945696
10.89771 -0.12939245000000002
10.89871 -0.12933817
10.89971 -0.12928296
10.90071 -0.12921497
10.90171 -0.12912991999999998
10.90271 -0.12903418
10.90371 -0.12894023
10.90471 -0.12885791
10.90571 -0.1287877
10.90671 -0.12872047
10.90771 -0.12864404
10.90871 -0.12855167
10.90971 -0.12844654
10.91071 -0.12833938
10.91171 -0.1282406
10.91271 -0.12815305999999999
10.91371 -0.12807015
10.91471 -0.12798072
10.91571 -0.12787716999999998
10.91671 -0.12776094
10.91771 -0.12764159
10.91871 -0.12753005
10.91971 -0.12743095
10.92071 -0.12733929
10.92171 -0.12724394
10.92271 -0.12713526
10.92371 -0.12701172
10.92471 -0.12688068
10.92571 -0.12675303999999998
10.92671 -0.12663563
10.92771 -0.12652660999999998
10.92871 -0.1264171
10.92971 -0.12629776
10.93071 -0.12616562
10.93171 -0.12602619
10.93271 -0.12588946
10.93371 -0.12576272
10.93471 -0.12564525
10.93571 -0.12552879
10.93671 -0.12540324
10.93771 -0.12526372000000002
10.93871 -0.12511399
10.93971 -0.12496371
10.94071 -0.12482174
10.94171 -0.12469002000000001
10.94271 -0.12456245
10.94371 -0.12442945
10.94471 -0.12428476000000001
10.94571 -0.12412986000000001
10.94671 -0.12397268
10.94771 -0.12382182
10.94871 -0.12368036
10.94971 -0.12354365
10.95071 -0.12340269999999999
10.95171 -0.12325064999999999
10.95271 -0.12308773999999999
10.95371 -0.12292117000000001
10.95471 -0.12276002
10.95571 -0.12260881
10.95671 -0.12246441
10.95771 -0.12231818000000001
10.95871 -0.12216213999999999
10.95971 -0.12199451000000001
10.96071 -0.12182096
10.96171 -0.12165046
10.96271 -0.12148896000000001
10.96371 -0.12133531
10.96471 -0.12118226
10.96571 -0.12102178000000001
10.96671 -0.12085084
10.96771 -0.12067354
10.96871 -0.12049808000000001
10.96971 -0.12033073
10.97071 -0.12017122000000001
10.97171 -0.12001282
10.97271 -0.11984708
10.97371 -0.11966989
10.97471 -0.1194845
10.97571 -0.11929937
10.97671 -0.11912235000000002
10.97771 -0.11895527
10.97871 -0.11879284
10.97971 -0.11862646
10.98071 -0.11845038
10.98171 -0.11826566
10.98271 -0.1180792
10.98371 -0.11789863
10.98471 -0.11772664999999999
10.98571 -0.11755903999999999
10.98671 -0.11738768
10.98771 -0.1172064
10.98871 -0.11701559
10.98971 -0.11682214
10.99071 -0.11663466
10.99171 -0.11645751
10.99271 -0.11628764999999999
10.99371 -0.11611679999999999
10.99471 -0.11593726000000001
10.99571 -0.1157473
10.99671 -0.11555230000000001
10.99771 -0.11536091999999999
10.99871 -0.11517891999999999
10.99971 -0.11500505000000001
11.00071 -0.11483209000000001
11.00171 -0.11465198
11.00271 -0.11446176999999999
11.00371 -0.11426568
11.00471 -0.1140722
11.00571 -0.11388793000000001
11.00671 -0.11371284
11.00771 -0.11354012999999999
11.00871 -0.11336104999999999
11.00971 -0.11317113
11.01071 -0.11297349
11.01171 -0.11277678000000001
11.01271 -0.11258919
11.01371 -0.11241271
11.01471 -0.11224169
11.01571 -0.11206686
11.01671 -0.11188176
11.01771 -0.11168731
11.01871 -0.11149099999999999
11.01971 -0.1113015
11.02071 -0.11112246
11.02171 -0.11094991
11.02271 -0.11077509999999999
11.02371 -0.11059092000000001
11.02471 -0.11039713999999999
11.02571 -0.11020082
11.02671 -0.11001147
11.02771 -0.10983433
11.02871 -0.10966659000000001
11.02971 -0.10949915
11.03071 -0.10932292
11.03171 -0.10913512
11.03271 -0.10894116
11.03371 -0.10875081999999998
11.03471 -0.10857138999999999
11.03571 -0.10840253000000001
11.03671 -0.10823664000000001
11.03771 -0.10806436
11.03871 -0.10788124999999998
11.03971 -0.10769111999999999
11.04071 -0.10750338000000001
11.04171 -0.10732635
11.04271 -0.10716132
11.04371 -0.10700151
11.04471 -0.10683680000000001
11.04571 -0.10666081
11.04671 -0.10647558
11.04771 -0.10629021999999999
11.04871 -0.10611456000000001
11.04971 -0.10595226
11.05071 -0.10579820000000001
11.05171 -0.105642
11.05271 -0.10547530000000001
11.05371 -0.10529758000000002
11.05471 -0.10511653
11.05571 -0.10494263999999999
11.05671 -0.10478181
11.05771 -0.10463126
11.05871 -0.10448155
11.05971 -0.10432337
11.06071 -0.10415427
11.06171 -0.10398054
11.06271 -0.10381277
11.06371 -0.10365833999999999
11.06471 -0.10351607
11.06571 -0.10337682000000001
11.06671 -0.10322980000000001
11.06771 -0.10307007000000001
11.06871 -0.10290212
11.06971 -0.10273676999999999
11.07071 -0.10258371
11.07171 -0.10244487999999999
11.07271 -0.10231317000000001
11.07371 -0.10217759
11.07471 -0.10203108
11.07571 -0.10187549000000001
11.07671 -0.10172025
11.07771 -0.1015756
11.07871 -0.10144518000000001
11.07971 -0.10132336000000002
11.08071 -0.10119904
11.08171 -0.10106354999999999
11.08271 -0.10091686
11.08371 -0.10076771000000001
11.08471 -0.10062768
11.08571 -0.10050308
11.08671 -0.10039054
11.08771 -0.10027936999999999
11.08871 -0.10015898000000001
11.08971 -0.1000264
11.09071 -0.09988824600000001
11.09171 -0.09975608
11.09271 -0.099638267
11.09371 -0.099534076
11.09471 -0.09943431900000001
11.09571 -0.09932786900000001
11.09671 -0.099209638
11.09771 -0.09908427
11.09871 -0.098962837
11.09971 -0.098855013
11.10071 -0.098762056
11.10171 -0.098675827
11.10271 -0.09858436
11.10371 -0.09848027300000001
11.10471 -0.098366069
11.10571 -0.09825247100000001
11.10671 -0.098151062
11.10771 -0.098066276
11.10871 -0.097992434
11.10971 -0.09791784699999999
11.11071 -0.097833073
11.11171 -0.097737543
11.11271 -0.09763978899999999
11.11371 -0.097551284
11.11471 -0.097478123
11.11571 -0.097416574
11.11671 -0.097355648
11.11771 -0.097284891
11.11871 -0.097201928
11.11971 -0.097114383
11.12071 -0.09703472
11.12171 -0.09697164600000001
11.12271 -0.096924079
11.12371 -0.096881913
11.12471 -0.096833089
11.12571 -0.096771936
11.12671 -0.096702995
11.12771 -0.096637628
11.12871 -0.096585881
11.12971 -0.09654931500000001
11.13071 -0.096519978
11.13171 -0.09648614800000001
11.13271 -0.096440793
11.13371 -0.096386741
11.13471 -0.09633483699999999
11.13571 -0.096296356
11.13671 -0.096275046
11.13771 -0.096264412
11.13871 -0.096252147
11.13971 -0.096228701
11.14071 -0.096193864
11.14171 -0.096156832
11.14271 -0.09612971299999999
11.14371 -0.096119079
11.14471 -0.096121454
11.14571 -0.096125994
11.14671 -0.09612227400000001
11.14771 -0.096107752
11.14871 -0.096089568
11.14971 -0.096079416
11.15071 -0.09608515499999999
11.15171 -0.09610515
11.15271 -0.0961293
11.15371 -0.096146093
11.15471 -0.09615069700000001
11.15571 -0.096148392
11.15671 -0.09615091299999999
11.15771 -0.096168328
11.15871 -0.096202112
11.15971 -0.096244295
11.16071 -0.096283195
11.16171 -0.096311659
11.16271 -0.096331985
11.16371 -0.096354121
11.16471 -0.096388446
11.16571 -0.096438354
11.16671 -0.096497836
11.16771 -0.096555788
11.16871 -0.096603937
11.16971 -0.096642808
11.17071 -0.09668141699999999
11.17171 -0.096731016
11.17271 -0.096797274
11.17371 -0.096876366
11.17471 -0.096957694
11.17571 -0.097031298
11.17671 -0.097094668
11.17771 -0.09715429
11.17871 -0.097220851
11.17971 -0.097301637
11.18071 -0.097395485
11.18171 -0.097493839
11.18271 -0.097586983
11.18371 -0.09767107
11.18471 -0.09775088400000001
11.18571 -0.097836473
11.18671 -0.09793600799999999
11.18771 -0.098050048
11.18871 -0.09817112
11.18971 -0.09828897899999998
11.19071 -0.09839767599999999
11.19171 -0.098499574
11.19271 -0.09860350999999999
11.19371 -0.098718528
11.19471 -0.098847633
11.19571 -0.098985934
11.19671 -0.09912434
11.19771 -0.09925613400000001
11.19871 -0.099381653
11.19971 -0.09950785899999999
11.20071 -0.099643238
11.20171 -0.099791726
11.20271 -0.099949911
11.20371 -0.10010954999999999
11.20471 -0.10026345
11.20571 -0.10041049999999999
11.20671 -0.10055639
11.20771 -0.10070959
11.20871 -0.10087544999999999
11.20971 -0.10105260999999999
11.21071 -0.10123421999999999
11.21171 -0.10141282
11.21271 -0.10158555
11.21371 -0.10175577999999999
11.21471 -0.10193050999999999
11.21571 -0.10211514000000001
11.21671 -0.10230972
11.21771 -0.10250915000000001
11.21871 -0.10270701
11.21971 -0.10290028000000001
11.22071 -0.1030915
11.22171 -0.10328684
11.22271 -0.1034918
11.22371 -0.10370727
11.22471 -0.1039291
11.22571 -0.1041511
11.22671 -0.10436931999999999
11.22771 -0.1045846
11.22871 -0.10480169
11.22971 -0.10502561999999999
11.23071 -0.10525815999999999
11.23171 -0.10549689
11.23271 -0.10573724999999999
11.23371 -0.10597605
11.23471 -0.10621375000000001
11.23571 -0.10645407999999999
11.23671 -0.10670102000000001
11.23771 -0.1069559
11.23871 -0.10721642999999999
11.23971 -0.10747841999999999
11.24071 -0.10773882
11.24171 -0.10799780999999999
11.24271 -0.10825851
11.24371 -0.10852456999999999
11.24471 -0.10879760000000001
11.24571 -0.10907619
11.24671 -0.10935729
11.24771 -0.10963869000000001
11.24871 -0.10992063
11.24971 -0.11020544
11.25071 -0.11049554
11.25171 -0.11079138999999999
11.25271 -0.11109099
11.25371 -0.11139143
11.25471 -0.11169122
11.25571 -0.11199145
11.25671 -0.11229512
11.25771 -0.11260485999999999
11.25871 -0.11292099
11.25971 -0.11324126
11.26071 -0.11356263
11.26171 -0.11388365
11.26271 -0.11420551
11.26371 -0.11453113999999999
11.26471 -0.11486270999999999
11.26571 -0.11519982000000001
11.26671 -0.11553952
11.26771 -0.11587855
11.26871 -0.116216
11.26971 -0.11655426
11.27071 -0.11689768
11.27171 -0.11724932
11.27271 -0.11760868000000001
11.27371 -0.11797181
11.27471 -0.11833395
11.27571 -0.11869300999999999
11.27671 -0.11905107999999999
11.27771 -0.11941295000000002
11.27871 -0.11978253999999999
11.27971 -0.12015995
11.28071 -0.12054113000000001
11.28171 -0.12092086
11.28271 -0.12129673
11.28371 -0.12167121
11.28471 -0.12205015000000001
11.28571 -0.12243872
11.28671 -0.12283748
11.28771 -0.12324165000000001
11.28871 -0.12364420999999999
11.28971 -0.12404084
11.29071 -0.12443301
11.29171 -0.12482719
11.29271 -0.12523031
11.29371 -0.12564484
11.29471 -0.12606693
11.29571 -0.12648904
11.29671 -0.12690537000000002
11.29771 -0.12731608
11.29871 -0.12772739
11.29971 -0.12814712
11.30071 -0.12857907
11.30171 -0.12901999
11.30271 -0.12946167
11.30371 -0.12989667
11.30471 -0.13032370000000001
11.30571 -0.13074883
11.30671 -0.13118138000000001
11.30771 -0.13162745
11.30871 -0.13208549
11.30971 -0.13254719
11.31071 -0.13300313
11.31171 -0.13344941
11.31271 -0.13389041
11.31371 -0.13433576
11.31471 -0.13479356
11.31571 -0.13526464
11.31671 -0.13574187000000001
11.31771 -0.13621523
11.31871 -0.13667898
11.31971 -0.1371359
11.32071 -0.13759542
11.32171 -0.13806701999999998
11.32271 -0.13855333
11.32371 -0.13904802
11.32471 -0.13954005
11.32571 -0.14002123
11.32671 -0.14049207
11.32771 -0.14096153
11.32871 -0.14144083999999998
11.32971 -0.14193578
11.33071 -0.14244262
11.33171 -0.14295075
11.33271 -0.1434502
11.33371 -0.14393855
11.33471 -0.1444226
11.33571 -0.14491352
11.33671 -0.14541884
11.33771 -0.14593701
11.33871 -0.1464585
11.33971 -0.14697243000000002
11.34071 -0.14747443
11.34171 -0.14796974
11.34271 -0.14846971
11.34371 -0.14898382
11.34471 -0.14951301
11.34571 -0.15004885
11.34671 -0.15057935
11.34771 -0.15109718
11.34871 -0.15160471
11.34971 -0.15211222
11.35071 -0.15263072
11.35171 -0.15316429
11.35271 -0.1537074
11.35371 -0.15424903
11.35471 -0.15478053
11.35571 -0.15530175000000002
11.35671 -0.15582102
11.35771 -0.15634914
11.35871 -0.15689155999999999
11.35971 -0.15744442
11.36071 -0.15799712999999999
11.36171 -0.15853974
11.36271 -0.15906992
11.36371 -0.15959466
11.36471 -0.16012539
11.36571 -0.16067014
11.36671 -0.16122813
11.36771 -0.16179046
11.36871 -0.16234645
11.36971 -0.16289098000000002
11.37071 -0.1634278
11.37171 -0.16396651
11.37271 -0.16451554000000002
11.37371 -0.16507608000000001
11.37471 -0.1656414
11.37571 -0.16620177
11.37671 -0.16675144
11.37771 -0.16729287
11.37871 -0.16783497
11.37971 -0.16838686
11.38071 -0.16895151
11.38171 -0.16952369
11.38271 -0.17009366
11.38371 -0.17065393
11.38471 -0.17120425
11.38571 -0.17175147999999998
11.38671 -0.17230455
11.38771 -0.17286814
11.38871 -0.17343959
11.38971 -0.17401108
11.39071 -0.1745754
11.39171 -0.17513105
11.39271 -0.17568312
11.39371 -0.17623942
11.39471 -0.17680476
11.39571 -0.17737746999999998
11.39671 -0.17795071
11.39771 -0.17851737
11.39871 -0.17907508
11.39971 -0.17962785
11.40071 -0.18018309
11.40171 -0.18074636
11.40271 -0.18131753
11.40371 -0.18189117999999999
11.40471 -0.18246055
11.40571 -0.18302236
11.40671 -0.18357886
11.40771 -0.18413583
11.40871 -0.18469816
11.40971 -0.1852663
11.41071 -0.18583608
11.41171 -0.18640194999999998
11.41271 -0.18696120000000002
11.41371 -0.18751591
11.41471 -0.18807136
11.41571 -0.18863208
11.41671 -0.18919845999999998
11.41771 -0.18976653000000002
11.41871 -0.19033084
11.41971 -0.19088842
11.42071 -0.19144069
11.42171 -0.19199233999999998
11.42271 -0.19254762
11.42371 -0.19310729999999998
11.42471 -0.19366822
11.42571 -0.19422588
11.42671 -0.19477801
11.42771 -0.19532633
11.42871 -0.19587518
11.42971 -0.19642817999999998
11.43071 -0.19698522999999998
11.43171 -0.19754246
11.43271 -0.19809492
11.43371 -0.1986403
11.43471 -0.19918063000000003
11.43571 -0.19972082
11.43671 -0.20026502
11.43771 -0.20081345
11.43871 -0.20136219
11.43971 -0.2019061
11.44071 -0.20244278
11.44171 -0.2029744
11.44271 -0.20350621
11.44371 -0.20404258
11.44471 -0.20458350999999997
11.44571 -0.20512444999999999
11.44671 -0.20565949
11.44771 -0.20618588
11.44871 -0.20670616
11.44971 -0.20722661
11.45071 -0.20775262000000003
11.45171 -0.20828461
11.45271 -0.20881749
11.45371 -0.20934409
11.45471 -0.20986027
11.45571 -0.21036804999999997
11.45671 -0.21087427
11.45771 -0.21138561
11.45871 -0.21190372999999998
11.45971 -0.21242378
11.46071 -0.21293797
11.46171 -0.21344113999999997
11.46271 -0.21393478
11.46371 -0.21442626999999997
11.46471 -0.21492359
11.46571 -0.21542949
11.46671 -0.21593914999999997
11.46771 -0.21644337000000002
11.46871 -0.2169349
11.46971 -0.21741372
11.47071 -0.21788715
11.47171 -0.21836485
11.47271 -0.21885179
11.47371 -0.21934467000000002
11.47471 -0.21983413000000002
11.47571 -0.22031143
11.47671 -0.22077484
11.47771 -0.22123104
11.47871 -0.22169058000000003
11.47971 -0.22216015
11.48071 -0.22263767
11.48171 -0.22311334
11.48271 -0.22357653
11.48371 -0.22402322
11.48471 -0.22445903
11.48571 -0.22489536
11.48671 -0.22534130000000002
11.48771 -0.22579725
11.48871 -0.22625436999999998
11.48971 -0.22670085999999998
11.49071 -0.22713041
11.49171 -0.22754674
11.49271 -0.22796117999999999
11.49371 -0.2283846
11.49471 -0.22881958000000002
11.49571 -0.22925838999999998
11.49671 -0.22968829
11.49771 -0.2301004
11.49871 -0.23049605
11.49971 -0.23088593
11.50071 -0.23128253
11.50171 -0.23169119
11.50271 -0.23210631
11.50371 -0.23251516
11.50471 -0.23290701
11.50571 -0.23328078
11.50671 -0.23364597
11.50771 -0.23401605
11.50871 -0.23439891999999998
11.50971 -0.23479121999999997
11.51071 -0.23518050999999998
11.51171 -0.23555401999999998
11.51271 -0.23590758999999997
11.51371 -0.23624853
11.51471 -0.23659037000000002
11.51571 -0.23694325
11.51671 -0.2373067
11.51771 -0.23766989
11.51871 -0.23801936999999998
11.51971 -0.23834864
11.52071 -0.23866289
11.52171 -0.23897544
11.52271 -0.23929823999999997
11.52371 -0.23963344
11.52471 -0.23997182
11.52571 -0.24029911
11.52671 -0.24060615999999999
11.52771 -0.24089522
11.52871 -0.24117834
11.52971 -0.24146875
11.53071 -0.24177157000000002
11.53171 -0.24208014
11.53271 -0.24238082
11.53371 -0.24266270999999998
11.53471 -0.24292537
11.53571 -0.24317899
11.53671 -0.24343721999999998
11.53771 -0.24370728
11.53871 -0.24398491
11.53971 -0.2442573
11.54071 -0.24451218
11.54171 -0.24474647000000002
11.54271 -0.24496848
11.54371 -0.24519199999999997
11.54471 -0.24542657
11.54571 -0.24567082999999998
11.54671 -0.24591348999999998
11.54771 -0.24614146
11.54871 -0.24634902
11.54971 -0.24654176
11.55071 -0.24673237999999997
11.55171 -0.24693159
11.55271 -0.24714042
11.55371 -0.24734958999999998
11.55471 -0.24754615000000002
11.55571 -0.24772271999999998
11.55671 -0.24788275
11.55771 -0.24803799999999998
11.55871 -0.24820019000000001
11.55971 -0.24837272
11.56071 -0.2485483
11.56171 -0.24871421
11.56271 -0.24886124
11.56371 -0.24899013999999997
11.56471 -0.24911086
11.56571 -0.24923538
11.56671 -0.24936914
11.56771 -0.24950735000000002
11.56871 -0.24963852
11.56971 -0.24975282
11.57071 -0.249849
11.57171 -0.24993517
11.57271 -0.25002297
11.57371 -0.25011918
11.57471 -0.25022088
11.57571 -0.25031755
11.57671 -0.25039858
11.57771 -0.25046067
11.57871 -0.2505101
11.57971 -0.25055811
11.58071 -0.2506129
11.58171 -0.25067392
11.58271 -0.25073253
11.58371 -0.25077815999999997
11.58471 -0.2508061
11.58571 -0.25082061
11.58671 -0.25083176
11.58771 -0.25084815
11.58871 -0.25087071
11.58971 -0.25089206000000003
11.59071 -0.25090175
11.59171 -0.25089378
11.59271 -0.25087075999999997
11.59371 -0.25084185999999997
11.59471 -0.25081632
11.59571 -0.25079688
11.59671 -0.25077797
11.59771 -0.25074985
11.59871 -0.25070561
11.59971 -0.25064601
11.60071 -0.25057881000000004
11.60171 -0.25051301
11.60271 -0.25045241
11.60371 -0.25039283
11.60471 -0.25032524
11.60571 -0.25024220999999996
11.60671 -0.25014332
11.60771 -0.25003538000000003
11.60871 -0.24992751000000002
11.60971 -0.24982472
11.61071 -0.24972432000000003
11.61171 -0.24961803999999999
11.61271 -0.24949786999999998
11.61371 -0.24936181
11.61471 -0.24921505
11.61571 -0.24906618000000003
11.61671 -0.24892082000000001
11.61771 -0.24877768
11.61871 -0.24862958000000002
11.61971 -0.24846871
11.62071 -0.24829230000000002
11.62171 -0.24810454
11.62271 -0.24791365
11.62371 -0.24772591
11.62471 -0.24754119000000002
11.62571 -0.24735300999999998
11.62671 -0.24715321999999998
11.62771 -0.24693771
11.62871 -0.24670928
11.62971 -0.24647557
11.63071 -0.24624348000000001
11.63171 -0.24601438
11.63271 -0.24578322000000002
11.63371 -0.24554236000000002
11.63471 -0.24528708000000002
11.63571 -0.24501903000000003
11.63671 -0.24474486999999998
11.63771 -0.24447144999999998
11.63871 -0.24420077
11.63971 -0.24392837999999997
11.64071 -0.24364663
11.64171 -0.24334999999999998
11.64271 -0.24303914999999998
11.64371 -0.24272038
11.64471 -0.24240124
11.64571 -0.24208524
11.64671 -0.24176959
11.64771 -0.24144722000000002
11.64871 -0.24111189000000002
11.64971 -0.24076265000000002
11.65071 -0.24040425
11.65171 -0.24004363999999997
11.65271 -0.23968481
11.65371 -0.23932583000000002
11.65471 -0.23896028
11.65571 -0.23858189
11.65671 -0.23818910000000001
11.65771 -0.23778633000000002
11.65871 -0.23738088000000002
11.65971 -0.23697794
11.66071 -0.23657679999999998
11.66171 -0.23617151
11.66271 -0.23575495000000002
11.66371 -0.23532383999999998
11.66471 -0.23488088
11.66571 -0.23443266000000001
11.66671 -0.23398491999999999
11.66771 -0.23353845
11.66871 -0.23308867000000003
11.66971 -0.23262906000000003
11.67071 -0.23215602
11.67171 -0.23167144999999997
11.67271 -0.23118146
11.67371 -0.230692
11.67471 -0.23020457000000003
11.67571 -0.22971494999999997
11.67671 -0.22921618
11.67771 -0.22870335
11.67871 -0.22817700999999999
11.67971 -0.2276428
11.68071 -0.22710753
11.68171 -0.22657444
11.68271 -0.22604114
11.68371 -0.22550147999999998
11.68471 -0.22495001999999997
11.68571 -0.22438587999999998
11.68671 -0.22381317999999997
11.68771 -0.22323802
11.68871 -0.22266387999999998
11.68971 -0.22208914000000002
11.69071 -0.22150804000000002
11.69171 -0.22091493
11.69271 -0.22030822
11.69371 -0.21969175
11.69471 -0.21907219
11.69571 -0.21845449
11.69671 -0.21783853999999997
11.69771 -0.21721928000000001
11.69871 -0.21659022
11.69971 -0.21594798
11.70071 -0.21529433
11.70171 -0.21463484
11.70271 -0.21397476
11.70371 -0.21331538
11.70471 -0.21265319
11.70571 -0.21198252
11.70671 -0.21129982
11.70771 -0.21060628
11.70871 -0.20990712
11.70971 -0.2092079
11.71071 -0.20851055000000002
11.71171 -0.2078119
11.71271 -0.20710572
11.71371 -0.20638700000000001
11.71471 -0.20565516
11.71571 -0.20491453
11.71671 -0.20417124
11.71771 -0.20342912000000002
11.71871 -0.20268725
11.71971 -0.20194096
11.72071 -0.20118521000000003
11.72171 -0.20041836
11.72271 -0.1996432
11.72371 -0.19886484000000001
11.72471 -0.19808698
11.72571 -0.19730907
11.72671 -0.19652661999999999
11.72771 -0.19573425
11.72871 -0.1949294
11.72971 -0.19411423
11.73071 -0.19329422000000002
11.73171 -0.1924746
11.73271 -0.19165687
11.73371 -0.19083801
11.73471 -0.19001259
11.73571 -0.18917657
11.73671 -0.18832987
11.73771 -0.18747625
11.73871 -0.18662044
11.73971 -0.1857648
11.74071 -0.18490765
11.74171 -0.18404459
11.74271 -0.18317173
11.74371 -0.18228856
11.74471 -0.18139845
11.74571 -0.18050645
11.74671 -0.17961583
11.74771 -0.17872586999999998
11.74871 -0.17783224
11.74971 -0.1769299
11.75071 -0.17601639
11.75171 -0.17509335
11.75271 -0.17416534
11.75371 -0.1732368
11.75471 -0.17230909
11.75571 -0.17137983
11.75671 -0.17044471
11.75771 -0.16950056
11.75871 -0.16854759
11.75971 -0.16758916000000001
11.76071 -0.16662935
11.76171 -0.16567003
11.76271 -0.16470945
11.76371 -0.16374337
11.76471 -0.16276789
11.76571 -0.16178220999999998
11.76671 -0.16078926999999998
11.76771 -0.15979398
11.76871 -0.15880008
11.76971 -0.15780778
11.77071 -0.15681371
11.77171 -0.15581324
11.77271 -0.15480345
11.77371 -0.15378498000000002
11.77471 -0.15276138
11.77571 -0.15173659
11.77671 -0.15071218
11.77771 -0.14968627
11.77871 -0.14865493999999999
11.77971 -0.14761501999999999
11.78071 -0.14656649
11.78171 -0.14551269
11.78271 -0.14445824
11.78371 -0.14340598
11.78471 -0.14235503000000002
11.78571 -0.14130118
11.78671 -0.14023959
11.78771 -0.13916794
11.78871 -0.1380879
11.78971 -0.13700400000000001
11.79071 -0.13592071
11.79171 -0.13483942
11.79271 -0.13375768999999998
11.79371 -0.13267099
11.79471 -0.13157593
11.79571 -0.13047266
11.79671 -0.1293649
11.79771 -0.12825737
11.79871 -0.12715248
11.79971 -0.12604854
11.80071 -0.12494071
11.80171 -0.12382424
11.80271 -0.12269773
11.80371 -0.12156428999999999
11.80471 -0.12042957
11.80571 -0.11929809000000001
11.80671 -0.11817024999999999
11.80771 -0.11704199000000001
11.80871 -0.11590754
11.80971 -0.11476338
11.81071 -0.11361057
11.81171 -0.11245413
11.81271 -0.11129949
11.81371 -0.11014877
11.81471 -0.10899924000000001
11.81571 -0.10784513999999999
11.81671 -0.10668179
11.81771 -0.10550896
11.81871 -0.10433127
11.81971 -0.10315519
11.82071 -0.10198459
11.82171 -0.10081802999999999
11.82271 -0.099649548
11.82371 -0.09847264700000001
11.82471 -0.097284757
11.82571 -0.09608902
11.82671 -0.09489223000000001
11.82771 -0.09370019
11.82871 -0.092513714
11.82971 -0.091328064
11.83071 -0.090136245
11.83171 -0.088933954
11.83271 -0.087722711
11.83371 -0.08650894699999999
11.83471 -0.085299602
11.83571 -0.08409728200000001
11.83671 -0.082898309
11.83771 -0.081695174
11.83871 -0.08048169
11.83971 -0.079257367
11.84071 -0.078027876
11.84171 -0.076801225
11.84271 -0.07558224599999999
11.84371 -0.074369222
11.84471 -0.073155027
11.84571 -0.071932102
11.84671 -0.070697768
11.84771 -0.069456222
11.84871 -0.068215723
11.84971 -0.066982914
11.85071 -0.065758132
11.85171 -0.064535131
11.85271 -0.063305354
11.85371 -0.062063894999999994
11.85471 -0.06081297199999999
11.85571 -0.059560424
11.85671 -0.058314326
11.85771 -0.057077321
11.85871 -0.055844779
11.85971 -0.054608035
11.86071 -0.053360523
11.86171 -0.05210249200000001
11.86271 -0.050840998
11.86371 -0.049585104
11.86471 -0.048339544
11.86571 -0.047101385999999995
11.86671 -0.045861947
11.86771 -0.044612758
11.86871 -0.043351413
11.86971 -0.042083262999999996
11.87071 -0.040817729
11.87171 -0.039561794
11.87271 -0.038315195999999996
11.87371 -0.037070713
11.87471 -0.035819309
11.87571 -0.034556567
11.87671 -0.033285865
11.87771 -0.03201605
11.87871 -0.030755217
11.87971 -0.029504945
11.88071 -0.028259068
11.88171 -0.027007894999999997
11.88271 -0.025744963000000003
11.88371 -0.02447163
11.88471 -0.023196274
11.88571 -0.021928636
11.88671 -0.020673187
11.88771 -0.019426139999999998
11.88871 -0.018178151
11.88971 -0.016920836
11.89071 -0.015652545
11.89171 -0.014379378
11.89271 -0.013110771
11.89371 -0.011852782000000001
11.89471 -0.010603804000000001
11.89571 -0.0093557275
11.89671 -0.0080997437
11.89771 -0.006832709899999999
11.89871 -0.0055595778
11.89971 -0.0042901363000000005
11.90071 -0.0030323075
11.90171 -0.0017866385
11.90271 -0.00054584657
11.90371 0.00070025035
11.90471 0.0019578119
11.90571 0.003224847
11.90671 0.0044926979
11.90771 0.0057520694
11.90871 0.006999372300000001
11.90971 0.0082389852
11.91071 0.0094799121
11.91171 0.010729241
11.91271 0.011987041
11.91371 0.013246296999999999
11.91471 0.014497912
11.91571 0.015737263
11.91671 0.016967671
11.91771 0.018198298
11.91871 0.019437885000000002
11.91971 0.020688676
11.92071 0.021944731999999998
11.92171 0.023195841999999998
11.92271 0.024434324999999996
11.92371 0.025660062
11.92471 0.026880301
11.92571 0.028104481
11.92671 0.029337686
11.92771 0.030577302
11.92871 0.031815143
11.92971 0.033043470000000005
11.93071 0.034260625
11.93171 0.035472243
11.93271 0.03668725
11.93371 0.0379114
11.93471 0.03914297
11.93571 0.040373622
11.93671 0.041593963000000005
11.93771 0.042799921
11.93871 0.043995571
11.93971 0.045190396
11.94071 0.046392908999999996
11.94171 0.047604986999999994
11.94271 0.048820834
11.94371 0.050031173000000005
11.94471 0.051229727
11.94571 0.052417425
11.94671 0.053601485
11.94771 0.054790039
11.94871 0.055986177
11.94971 0.05718561
11.95071 0.058379635000000006
11.95171 0.059561327000000004
11.95271 0.060730556
11.95371 0.061894325
11.95471 0.063062081
11.95571 0.064239185
11.95671 0.06542318700000001
11.95771 0.06660535
11.95871 0.06777655199999999
11.95971 0.068933383
11.96071 0.070080295
11.96171 0.071226346
11.96271 0.072378834
11.96371 0.073538325
11.96471 0.07469845
11.96571 0.075850618
11.96671 0.076990237
11.96771 0.07812002400000001
11.96871 0.07924808900000001
11.96971 0.08038205
11.97071 0.081523421
11.97171 0.082666223
11.97271 0.083800906
11.97371 0.08492087400000001
11.97471 0.08602711
11.97571 0.08712760800000001
11.97671 0.088232011
11.97771 0.089345087
11.97871 0.090463611
11.97971 0.091578753
11.98071 0.092682266
11.98171 0.09377218699999999
11.98271 0.09485397599999999
11.98371 0.095936435
11.98471 0.097025238
11.98571 0.09811873300000001
11.98671 0.099209009
11.98771 0.10028751999999999
11.98871 0.10135122999999999
11.98971 0.10240500999999999
11.99071 0.10345844
11.99171 0.10451919000000001
11.99271 0.10558769999999999
11.99371 0.10665668
11.99471 0.10771613
11.99571 0.10876012
11.99671 0.10979079
11.99771 0.11081673
11.99871 0.11184688999999999
11.99971 0.11288424000000001
12.00071 0.11392374
12.00171 0.11495602
12.00271 0.11597405
12.00371 0.11697821000000001
12.00471 0.11797615
12.00571 0.11897727
12.00671 0.11998611
12.00771 0.1209989
12.00871 0.12200611
12.00971 0.12299912
12.01071 0.12397623
12.01171 0.12494399
12.01271 0.12591265
12.01371 0.126889
12.01471 0.12787164
12.01571 0.12885184
12.01671 0.12981966
12.01771 0.13077086000000002
12.01871 0.13170977
12.01971 0.13264623
12.02071 0.13358855
12.02171 0.13453759999999998
12.02271 0.13548619
12.02371 0.13642414
12.02471 0.13734562
12.02571 0.13825337000000001
12.02671 0.13915683
12.02771 0.14006556
12.02871 0.14098239
12.02971 0.14190134999999998
12.03071 0.14281172
12.03171 0.14370544
12.03271 0.14458279999999998
12.03371 0.14545221
12.03471 0.14632429000000002
12.03571 0.1472044
12.03671 0.14808885
12.03771 0.14896744
12.03871 0.14983077
12.03971 0.15067676
12.04071 0.15151221
12.04171 0.15234801
12.04271 0.15319136
12.04371 0.15404079
12.04471 0.15488702
12.04571 0.15571959
12.04671 0.15653419999999998
12.04771 0.1573358
12.04871 0.1581351
12.04971 0.158941
12.05071 0.15975425
12.05171 0.16056682
12.05271 0.16136747
12.05371 0.16214968999999999
12.05471 0.16291624999999998
12.05571 0.16367733
12.05671 0.16444338
12.05771 0.1652178
12.05871 0.16599455999999999
12.05971 0.16676243000000002
12.06071 0.16751288
12.06171 0.16824603000000002
12.06271 0.16897051
12.06371 0.16969735
12.06471 0.17043214
12.06571 0.17117104
12.06671 0.17190347
12.06771 0.17261959999999998
12.06871 0.17331734999999998
12.06971 0.17400390000000002
12.07071 0.17469071
12.07171 0.17538549
12.07271 0.17608669999999998
12.07371 0.17678462
12.07471 0.17746809
12.07571 0.17813232999999998
12.07671 0.17878226
12.07771 0.17942899
12.07871 0.18008203
12.07971 0.18074259
12.08071 0.18140272
12.08171 0.18205094
12.08271 0.18268025999999998
12.08371 0.18329307
12.08471 0.18389946000000001
12.08571 0.18451001
12.08671 0.18512839
12.08771 0.18574878
12.08871 0.18635999
12.08971 0.18695341
12.09071 0.18752922
12.09171 0.18809618
12.09271 0.18866565
12.09371 0.18924347
12.09471 0.18982585000000002
12.09571 0.19040193
12.09671 0.19096122000000001
12.09771 0.19150091000000002
12.09871 0.19202771
12.09971 0.19255311
12.10071 0.19308531
12.10171 0.1936236
12.10271 0.19415897999999998
12.10371 0.19468061
12.10471 0.19518355
12.10571 0.19567218
12.10671 0.19615714
12.10771 0.19664774000000002
12.10871 0.19714531999999999
12.10971 0.1976422
12.11071 0.19812702999999998
12.11171 0.19859273
12.11271 0.19904151999999997
12.11371 0.19948331000000002
12.11471 0.19992895000000002
12.11571 0.20038264
12.11671 0.20083903999999997
12.11771 0.20128705000000002
12.11871 0.20171755000000002
12.11971 0.20212973
12.12071 0.20253146
12.12171 0.2029337
12.12271 0.20334274000000002
12.12371 0.20375574999999999
12.12471 0.20416294999999998
12.12571 0.20455450000000003
12.12671 0.20492759
12.12771 0.20528843000000002
12.12871 0.20564797
12.12971 0.20601416
12.13071 0.20638634
12.13171 0.20675556999999997
12.13271 0.20711089000000002
12.13371 0.20744690999999998
12.13471 0.20776754
12.13571 0.20808328
12.13671 0.20840385
12.13771 0.20873148000000002
12.13871 0.20905947000000003
12.13971 0.20937696
12.14071 0.20967652
12.14171 0.20995942999999997
12.14271 0.21023455
12.14371 0.21051198999999998
12.14471 0.21079599
12.14571 0.21108184000000002
12.14671 0.21135921000000002
12.14771 0.21161959
12.14871 0.21186227
12.14971 0.21209499999999998
12.15071 0.21232858000000002
12.15171 0.21256928
12.15271 0.21281452
12.15371 0.2130545
12.15471 0.21327909
12.15571 0.21348474999999997
12.15671 0.21367697
12.15771 0.21386635
12.15871 0.21406116
12.15971 0.21426161
12.16071 0.21445983999999998
12.16171 0.21464562
12.16271 0.21481358
12.16371 0.21496709
12.16471 0.21511575
12.16571 0.21526853
12.16671 0.21542734000000002
12.16771 0.2155856
12.16871 0.21573277
12.16971 0.21586185
12.17071 0.21597425999999997
12.17171 0.21607906
12.17271 0.21618661000000003
12.17371 0.21630146000000003
12.17471 0.21641918000000002
12.17571 0.21652956
12.17671 0.2166237
12.17771 0.21670016000000003
12.17871 0.21676586
12.17971 0.21683101000000002
12.18071 0.21690188
12.18171 0.21697640999999998
12.18271 0.21704574999999998
12.18371 0.21710063000000002
12.18471 0.21713803999999998
12.18571 0.21716352
12.18671 0.21718726
12.18771 0.21721693
12.18871 0.21725214999999998
12.18971 0.21728467999999998
12.19071 0.21730405
12.19171 0.21730489000000003
12.19271 0.2172906
12.19371 0.21727104000000003
12.19471 0.21725568999999997
12.19571 0.21724708
12.19671 0.21723919
12.19771 0.21722186
12.19871 0.21718799000000003
12.19971 0.21713841999999997
12.20071 0.2170813
12.20171 0.21702610000000003
12.20271 0.21697676000000002
12.20371 0.21692887
12.20471 0.21687266
12.20571 0.21680009
12.20671 0.2167105
12.20771 0.21661139999999998
12.20871 0.21651334000000003
12.20971 0.21642251
12.21071 0.21633655000000002
12.21171 0.21624612000000001
12.21271 0.21614137
12.21371 0.21601869
12.21471 0.21588306
12.21571 0.21574443999999998
12.21671 0.21561065
12.21771 0.21548204
12.21871 0.21535126
12.21971 0.21520876000000003
12.22071 0.21504969
12.22171 0.21487731000000002
12.22271 0.21470083999999998
12.22371 0.21452887
12.22471 0.2143631
12.22571 0.214197
12.22671 0.21402023
12.22771 0.21382591
12.22871 0.21361536000000003
12.22971 0.21339732
12.23071 0.21318193000000002
12.23171 0.21297391999999998
12.23271 0.21276942
12.23371 0.21255887
12.23471 0.21233377
12.23571 0.21209255999999999
12.23671 0.2118415
12.23771 0.21158997
12.23871 0.21134375
12.23971 0.21110075
12.24071 0.21085253
12.24171 0.21059033
12.24271 0.21031156999999998
12.24371 0.21002179
12.24471 0.20973099999999997
12.24571 0.20944688000000003
12.24671 0.20916938999999998
12.24771 0.20889081
12.24871 0.20860087000000002
12.24971 0.20829376000000002
12.25071 0.20797199000000002
12.25171 0.20764428
12.25271 0.20731946
12.25371 0.2070003
12.25471 0.20668188
12.25571 0.20635531000000001
12.25671 0.20601435
12.25771 0.20565991
12.25871 0.20529958
12.25971 0.20494214000000002
12.26071 0.20459128999999998
12.26171 0.20424286
12.26271 0.20388744
12.26371 0.20351682000000001
12.26471 0.20312958
12.26571 0.20273208999999998
12.26671 0.20233418
12.26771 0.20194242
12.26871 0.20155592000000003
12.26971 0.20116724
12.27071 0.20076771999999998
12.27171 0.20035366
12.27271 0.19992867
12.27371 0.19950089
12.27471 0.19907705
12.27571 0.19865745999999998
12.27671 0.19823581
12.27771 0.19780351
12.27871 0.19735596
12.27971 0.19689586
12.28071 0.19643161999999997
12.28171 0.19597164
12.28271 0.19551867
12.28371 0.19506799
12.28471 0.19461074
12.28571 0.19413991
12.28671 0.193655
12.28771 0.19316205
12.28871 0.19266915999999998
12.28971 0.19218073000000002
12.29071 0.19169449
12.29171 0.19120331000000002
12.29271 0.19070046999999998
12.29371 0.19018468
12.29471 0.18966109
12.29571 0.18913782
12.29671 0.18862025
12.29771 0.18810724
12.29871 0.18759178
12.29971 0.18706576
12.30071 0.18652542
12.30171 0.18597381
12.30271 0.18541849
12.30371 0.18486629999999998
12.30471 0.18431877
12.30571 0.18377134
12.30671 0.18321683
12.30771 0.18265069
12.30871 0.1820742
12.30971 0.1814935
12.31071 0.18091509
12.31171 0.18034115
12.31271 0.17976788999999999
12.31371 0.17918814
12.31471 0.17859637
12.31571 0.17799254
12.31671 0.17738217
12.31771 0.17677256
12.31871 0.17616788
12.31971 0.17556651
12.32071 0.17496229
12.32171 0.174349
12.32271 0.17372458
12.32371 0.17309238
12.32471 0.17245847
12.32571 0.17182727
12.32671 0.17119834
12.32771 0.17056678
12.32871 0.16992689
12.32971 0.16927629
12.33071 0.16861779999999998
12.33171 0.16795751
12.33271 0.16730061999999998
12.33371 0.16664788
12.33471 0.16599507
12.33571 0.16533595
12.33671 0.16466642
12.33771 0.16398722
12.33871 0.16330311
12.33971 0.16261942
12.34071 0.16193839
12.34171 0.16125776
12.34271 0.16057275999999998
12.34371 0.15987977
12.34471 0.15917907
12.34571 0.15847464
12.34671 0.15777135
12.34771 0.15707134
12.34871 0.15637241000000002
12.34971 0.15566947
12.35071 0.15495792
12.35171 0.15423679
12.35271 0.15350928
12.35371 0.15278053
12.35471 0.15205404
12.35571 0.15132951
12.35671 0.15060339
12.35771 0.14987164
12.35871 0.14913272
12.35971 0.14838863
12.36071 0.14764329
12.36171 0.14689956
12.36271 0.14615704000000002
12.36371 0.14541235
12.36471 0.14466157999999998
12.36571 0.14390309999999998
12.36671 0.14313883
12.36771 0.14237295
12.36871 0.14160898
12.36971 0.14084741
12.37071 0.14008541
12.37171 0.13931894
12.37271 0.13854555
12.37371 0.13776592
12.37471 0.13698321
12.37571 0.13620063999999998
12.37671 0.1354192
12.37771 0.13463709000000001
12.37871 0.13385128000000002
12.37971 0.13306001
12.38071 0.13226427
12.38171 0.1314671
12.38271 0.13067146000000002
12.38371 0.1298779
12.38471 0.129084
12.38571 0.12828595
12.38671 0.12748112
12.38771 0.12666984
12.38871 0.125855
12.38971 0.12504008
12.39071 0.12422678000000001
12.39171 0.12341404
12.39271 0.12259917999999999
12.39371 0.12178011999999999
12.39471 0.12095706
12.39571 0.12013226999999999
12.39671 0.11930832
12.39771 0.11848592
12.39871 0.11766311
12.39971 0.11683652
12.40071 0.11600371999999999
12.40171 0.11516502
12.40271 0.11432341
12.40371 0.11348256000000001
12.40471 0.11264437
12.40571 0.11180783999999999
12.40671 0.11096991
12.40771 0.11012788999999999
12.40871 0.10928136
12.40971 0.10843234
12.41071 0.10758368
12.41171 0.10673674
12.41271 0.10589021000000001
12.41371 0.10504104
12.41471 0.10418667000000001
12.41571 0.10332713
12.41671 0.10246524
12.41771 0.10160472000000001
12.41871 0.10074763999999999
12.41971 0.099892903
12.42071 0.09903701699999999
12.42171 0.09817653300000001
12.42271 0.09731047300000001
12.42371 0.09644097900000001
12.42471 0.095571706
12.42571 0.09470513900000001
12.42671 0.093840825
12.42771 0.092975772
12.42871 0.092106801
12.42971 0.091233035
12.43071 0.090356718
12.43171 0.089481665
12.43271 0.088610448
12.43371 0.087742379
12.43471 0.086873776
12.43571 0.08600047400000001
12.43671 0.08512077
12.43771 0.084236678
12.43871 0.08335258499999999
12.43971 0.082472217
12.44071 0.081596104
12.44171 0.08072133100000001
12.44271 0.07984379800000001
12.44371 0.0789613
12.44471 0.07807520500000001
12.44571 0.077189453
12.44671 0.076307607
12.44771 0.07543006199999999
12.44871 0.074553548
12.44971 0.073673297
12.45071 0.072786474
12.45171 0.071894331
12.45271 0.071001472
12.45371 0.07011274599999999
12.45471 0.06922993300000001
12.45571 0.068350538
12.45671 0.067469687
12.45771 0.066583673
12.45871 0.06569267100000001
12.45971 0.06480058699999999
12.46071 0.06391219199999999
12.46171 0.06302953700000001
12.46271 0.062150316000000004
12.46371 0.061269424999999995
12.46471 0.060382631
12.46571 0.059489708
12.46671 0.058594788
12.46771 0.057703548
12.46871 0.056819209999999995
12.46971 0.055940263000000004
12.47071 0.055061502
12.47171 0.054177741
12.47271 0.053287588999999996
12.47371 0.052394456
12.47471 0.051504176000000006
12.47571 0.050620821999999996
12.47671 0.049743737
12.47771 0.048868009
12.47871 0.047987993
12.47971 0.047101462
12.48071 0.046211292
12.48171 0.045323482
12.48271 0.044442838000000005
12.48371 0.043569437999999995
12.48471 0.042698451
12.48571 0.041823517
12.48671 0.040941316
12.48771 0.040054073999999995
12.48871 0.039168124000000006
12.48971 0.038289532
12.49071 0.037419831
12.49171 0.036554958
12.49271 0.035688156
12.49371 0.034814799
12.49471 0.033935704
12.49571 0.033056515
12.49671 0.032183595
12.49771 0.031319345
12.49871 0.030460368999999998
12.49971 0.029599853
12.50071 0.028732505999999998
12.50171 0.027858547
12.50271 0.026983803
12.50371 0.026115772
12.50471 0.025258397
12.50571 0.024409218
12.50671 0.023561045
12.50771 0.022706948
12.50871 0.021845096
12.50971 0.020979994
12.51071 0.020119216000000002
12.51171 0.019267974
12.51271 0.018425385
12.51371 0.017585153
12.51471 0.016740193
12.51571 0.015887892
12.51671 0.015032192000000002
12.51771 0.014180945
12.51871 0.013340347999999998
12.51971 0.012510427
12.52071 0.011684831
12.52171 0.010855173999999999
12.52271 0.010016899
12.52371 0.009172523299999999
12.52471 0.0083299303
12.52571 0.007496874600000001
12.52671 0.0066755842
12.52771 0.0058612743
12.52871 0.0050456467
12.52971 0.004222875599999999
12.53071 0.0033938176999999997
12.53171 0.0025654153000000002
12.53271 0.0017457018000000002
12.53371 0.0009379715300000001
12.53471 0.00013831244
12.53571 -0.00066168641
12.53671 -0.0014689259
12.53771 -0.0022837554
12.53871 -0.0030995302999999997
12.53971 -0.0039071543
12.54071 -0.0047014331
12.54171 -0.005484753300000001
12.54271 -0.0062654501
12.54371 -0.0070519913
12.54471 -0.0078470621
12.54571 -0.0086457432
12.54671 -0.009439054
12.54771 -0.010220343
12.54871 -0.01098997
12.54971 -0.011754948
12.55071 -0.012523798999999999
12.55171 -0.013300316999999999
12.55271 -0.014080702
12.55371 -0.014856173999999998
12.55471 -0.015619215
12.55571 -0.016369025
12.55671 -0.017112244999999998
12.55771 -0.017858406
12.55871 -0.018613265
12.55971 -0.019374743
12.56071 -0.020134341
12.56171 -0.020883058
12.56271 -0.021617617
12.56371 -0.022342624999999998
12.56471 -0.02306715
12.56571 -0.023798173
12.56671 -0.024535597000000003
12.56771 -0.025272369
12.56871 -0.025999587
12.56971 -0.026712954
12.57071 -0.027415945
12.57171 -0.028117384999999998
12.57271 -0.028825170000000004
12.57371 -0.029540589000000003
12.57471 -0.030257303
12.57571 -0.030965736
12.57671 -0.031659787
12.57771 -0.032341082
12.57871 -0.033017775
12.57971 -0.033698752
12.58071 -0.034387334
12.58171 -0.035078963
12.58271 -0.035764477999999995
12.58371 -0.036436628
12.58471 -0.037095184
12.58571 -0.037747019
12.58671 -0.038401113
12.58771 -0.039062108000000005
12.58871 -0.039726991
12.58971 -0.040387284
12.59071 -0.041035155000000004
12.59171 -0.041669066000000005
12.59271 -0.042294909
12.59371 -0.042921805
12.59471 -0.043555559
12.59571 -0.044194443
12.59671 -0.044830324
12.59771 -0.045454316
12.59871 -0.046062979
12.59971 -0.046660640999999996
12.60071 -0.047256244999999995
12.60171 -0.047856990999999995
12.60271 -0.048463308
12.60371 -0.049068720999999996
12.60471 -0.049664639
12.60571 -0.050246617
12.60671 -0.050817535000000004
12.60771 -0.051385484
12.60871 -0.051957852
12.60971 -0.052535889
12.61071 -0.05311364700000001
12.61171 -0.05368212
12.61271 -0.054235576
12.61371 -0.054775621
12.61471 -0.055310066000000005
12.61571 -0.055847404
12.61671 -0.056390854000000004
12.61771 -0.056936184
12.61871 -0.057474838
12.61971 -0.05800004
12.62071 -0.058511598
12.62171 -0.059015903
12.62271 -0.059521181
12.62371 -0.06003147
12.62471 -0.060543662
12.62571 -0.061049697
12.62671 -0.061542366
12.62771 -0.062020548
12.62871 -0.062490086
12.62971 -0.06295967
12.63071 -0.063434674
12.63171 -0.06391331
12.63271 -0.064387859
12.63371 -0.064850139
12.63471 -0.065297232
12.63571 -0.065733446
12.63671 -0.06616715699999999
12.63771 -0.066604774
12.63871 -0.06704618
12.63971 -0.067484879
12.64071 -0.067912741
12.64171 -0.06832588099999999
12.64271 -0.068727491
12.64371 -0.069125497
12.64471 -0.069526804
12.64571 -0.069932232
12.64671 -0.070335763
12.64771 -0.070728693
12.64871 -0.071105745
12.64971 -0.071468827
12.65071 -0.071825704
12.65171 -0.072184601
12.65271 -0.07254849199999999
12.65371 -0.072913192
12.65471 -0.073270476
12.65571 -0.073614041
12.65671 -0.073943962
12.65771 -0.074266503
12.65871 -0.074589433
12.65971 -0.07491624
12.66071 -0.07524339000000001
12.66171 -0.07556264800000001
12.66271 -0.07586681199999999
12.66371 -0.07615486399999999
12.66471 -0.076432776
12.66571 -0.076709443
12.66671 -0.076990615
12.66771 -0.077275041
12.66871 -0.077555497
12.66971 -0.077824004
12.67071 -0.078077387
12.67171 -0.078319391
12.67271 -0.078557781
12.67371 -0.078798621
12.67471 -0.079041842
12.67571 -0.079281197
12.67671 -0.07950868500000001
12.67771 -0.079720269
12.67871 -0.079918822
12.67971 -0.080112234
12.68071 -0.080307928
12.68171 -0.08050772
12.68271 -0.080706534
12.68371 -0.080895942
12.68471 -0.08106994199999999
12.68571 -0.081229
12.68671 -0.081379537
12.68771 -0.081529299
12.68871 -0.081681955
12.68971 -0.081834634
12.69071 -0.08198014699999999
12.69171 -0.082112191
12.69271 -0.08222984
12.69371 -0.082338165
12.69471 -0.08244459800000001
12.69571 -0.082553591
12.69671 -0.08266341199999999
12.69771 -0.082767225
12.69871 -0.082857802
12.69971 -0.082932448
12.70071 -0.08299483499999999
12.70171 -0.083052448
12.70271 -0.08311149400000001
12.70371 -0.083172822
12.70471 -0.08323154199999999
12.70571 -0.08328057600000001
12.70671 -0.083315501
12.70771 -0.083337422
12.70871 -0.083351869
12.70971 -0.083364721
12.71071 -0.08337797500000001
12.71171 -0.08338835900000001
12.71271 -0.083389733
12.71371 -0.083377463
12.71471 -0.083351723
12.71571 -0.083317474
12.71671 -0.083281146
12.71771 -0.083246344
12.71871 -0.083211495
12.71971 -0.08317100000000001
12.72071 -0.083118957
12.72171 -0.083052949
12.72271 -0.082975352
12.72371 -0.08289142299999999
12.72471 -0.08280559
12.72571 -0.082718563
12.72671 -0.08262704900000001
12.72771 -0.082526257
12.72871 -0.082413288
12.72971 -0.082289078
12.73071 -0.082157674
12.73171 -0.08202343
12.73271 -0.081888033
12.73371 -0.08174941200000001
12.73471 -0.081603171
12.73571 -0.081445492
12.73671 -0.081275596
12.73771 -0.081096141
12.73871 -0.080911414
12.73971 -0.080724567
12.74071 -0.080535706
12.74171 -0.080341956
12.74271 -0.080139405
12.74371 -0.07992555
12.74471 -0.07970074099999999
12.74571 -0.079467747
12.74671 -0.079229841
12.74771 -0.078988727
12.74871 -0.07874355699999999
12.74971 -0.078491616
12.75071 -0.078230165
12.75171 -0.077958225
12.75271 -0.077677204
12.75371 -0.07739000700000001
12.75471 -0.077099155
12.75571 -0.07680511899999999
12.75671 -0.076505949
12.75771 -0.07619835700000001
12.75871 -0.07587972800000001
12.75971 -0.075549743
12.76071 -0.075210666
12.76171 -0.074866059
12.76271 -0.074518647
12.76371 -0.074168673
12.76471 -0.073813729
12.76571 -0.073450239
12.76671 -0.073075684
12.76771 -0.07269022800000001
12.76871 -0.072296581
12.76971 -0.07189820799999999
12.77071 -0.071496988
12.77171 -0.071091822
12.77271 -0.070679263
12.77371 -0.070255791
12.77471 -0.069820264
12.77571 -0.06937494000000001
12.77671 -0.068924174
12.77771 -0.068471621
12.77871 -0.068017707
12.77971 -0.067559135
12.78071 -0.067090901
12.78171 -0.06660957
12.78271 -0.066115637
12.78371 -0.065613323
12.78471 -0.065107853
12.78571 -0.064601953
12.78671 -0.064093911
12.78771 -0.063578674
12.78871 -0.06305121400000001
12.78971 -0.06251001
12.79071 -0.061958178
12.79171 -0.061401428
12.79271 -0.060844125
12.79371 -0.060286192
12.79471 -0.059723033
12.79571 -0.059148605
12.79671 -0.058559672
12.79771 -0.057958195000000004
12.79871 -0.05735021
12.79971 -0.056741812
12.80071 -0.056134938
12.80171 -0.055525888
12.80271 -0.054907706
12.80371 -0.054274830999999996
12.80471 -0.05362690999999999
12.80571 -0.052969064999999996
12.80671 -0.052308396
12.80771 -0.05164913
12.80871 -0.050989672
12.80971 -0.050323724
12.81071 -0.049644680000000004
12.81171 -0.048950297
12.81271 -0.048244369
12.81371 -0.047534169
12.81471 -0.046825423
12.81571 -0.046118285
12.81671 -0.045407098
12.81771 -0.044684226
12.81871 -0.0439453
12.81971 -0.043192267
12.82071 -0.042432098
12.82171 -0.041672032
12.82271 -0.040914593
12.82371 -0.040155888
12.82471 -0.039388309
12.82571 -0.038605809000000005
12.82671 -0.037808105
12.82771 -0.037000864
12.82871 -0.036191773999999996
12.82971 -0.035385235
12.83071 -0.034579323
12.83171 -0.033767172
12.83271 -0.032941747
12.83371 -0.032100733
12.83471 -0.031248125
12.83571 -0.030391401
12.83671 -0.029536354
12.83771 -0.028683068000000003
12.83871 -0.027825906999999997
12.83971 -0.026957446000000003
12.84071 -0.026073618
12.84171 -0.025176504
12.84271 -0.024272890000000002
12.84371 -0.023369604999999998
12.84471 -0.022468893
12.84571 -0.021567015
12.84671 -0.020656968999999997
12.84771 -0.019733366
12.84871 -0.018796105
12.84971 -0.017850293
12.85071 -0.016902605
12.85171 -0.015956617
12.85271 -0.015010395000000001
12.85371 -0.014057904
12.85471 -0.013093236
12.85571 -0.01211466
12.85671 -0.011125737
12.85771 -0.010132815
12.85871 -0.009140699
12.85971 -0.008149499599999999
12.86071 -0.007154775800000001
12.86171 -0.006150760599999999
12.86271 -0.0051343605999999995
12.86371 -0.0041071686
12.86471 -0.0030742080999999997
12.86571 -0.0020403688
12.86671 -0.0010070663000000001
12.86771 2.8614272e-05
12.86871 0.0010718161
12.86971 0.0021263528
12.87071 0.0031921903
12.87171 0.0042656011
12.87271 0.0053417767
12.87371 0.0064180087
12.87471 0.0074953074
12.87571 0.008577459800000001
12.87671 0.009668315
12.87771 0.010769210000000001
12.87871 0.011878255
12.87971 0.012991829
12.88071 0.014107123
12.88171 0.015223971000000001
12.88271 0.016344806
12.88371 0.017472862
12.88471 0.018609951
12.88571 0.019755302
12.88671 0.020906150000000002
12.88771 0.022059567000000002
12.88871 0.023214276000000002
12.88971 0.0243713
12.89071 0.025533137
12.89171 0.02670211
12.89271 0.02787901
12.89371 0.029062791
12.89471 0.030251392
12.89571 0.031443054
12.89671 0.032637280000000005
12.89771 0.033834903
12.89871 0.035037383
12.89971 0.036245826
12.90071 0.037460329
12.90171 0.038679989
12.90271 0.039903499
12.90371 0.041129961
12.90471 0.042359416999999996
12.90571 0.043592875999999996
12.90671 0.044831747000000005
12.90771 0.046077027
12.90871 0.047328611
12.90971 0.048585166
12.91071 0.049844704000000004
12.91171 0.051105599
12.91271 0.05236753500000001
12.91371 0.05363177
12.91471 0.054900511
12.91571 0.056175661
12.91671 0.057457678
12.91771 0.058745295999999995
12.91871 0.060036336
12.91971 0.06132912199999999
12.92071 0.062623608
12.92171 0.06392136
12.92271 0.065224356
12.92371 0.06653342300000001
12.92471 0.06784736799999999
12.92571 0.069163565
12.92671 0.070479704
12.92771 0.071795535
12.92871 0.073113368
12.92971 0.074436766
12.93071 0.07576822
12.93171 0.077107386
12.93271 0.078451098
12.93371 0.07979527
12.93471 0.081137492
12.93571 0.082478591
12.93671 0.083821971
12.93771 0.085171236
12.93871 0.086527638
12.93971 0.087889232
12.94071 0.089252315
12.94171 0.09061419999999999
12.94271 0.091975299
12.94371 0.093338965
12.94471 0.094709091
12.94571 0.096087158
12.94671 0.097470789
12.94771 0.098855095
12.94871 0.10023586000000001
12.94971 0.10161249
12.95071 0.10298854
12.95171 0.10436949000000001
12.95271 0.10575904000000001
12.95371 0.10715663
12.95471 0.10855786
12.95571 0.10995758
12.95671 0.11135337
12.95771 0.11274716000000001
12.95871 0.11414355000000001
12.95971 0.11554632000000001
12.96071 0.11695544999999999
12.96171 0.11836701
12.96271 0.11977592
12.96371 0.12117979
12.96471 0.12258098
12.96571 0.12398519
12.96671 0.12539761
12.96771 0.12681922
12.96871 0.12824584
12.96971 0.1296708
12.97071 0.13108933
12.97171 0.13250172
12.97271 0.13391287
12.97371 0.13532875
12.97471 0.13675204
12.97571 0.13818039999999998
12.97671 0.13960825000000002
12.97771 0.14103103
12.97871 0.14244873
12.97971 0.14386604
12.98071 0.14528896
12.98171 0.14672028
12.98271 0.14815719
12.98371 0.14959298000000001
12.98471 0.15102148
12.98571 0.15244145
12.98671 0.15385752
12.98771 0.15527699
12.98871 0.15670481
12.98971 0.15814013
12.99071 0.15957694
12.99171 0.16100841999999999
12.99271 0.16243181
12.99371 0.1638503
12.99471 0.16527063
12.99571 0.16669795
12.99671 0.1681319
12.99771 0.16956661
12.99871 0.17099481
12.99971 0.17241314
13.00071 0.1738248
13.00171 0.17523748
13.00271 0.17665789999999998
13.00371 0.17808703
13.00471 0.17951913
13.00571 0.18094571
13.00671 0.18236138
13.00771 0.18376769
13.00871 0.185172
13.00971 0.18658218
13.01071 0.18800092000000002
13.01171 0.18942375
13.01271 0.19084216
13.01371 0.19224976
13.01471 0.19364695999999998
13.01571 0.19504073
13.01671 0.19643961
13.01771 0.19784742
13.01871 0.19926017
13.01971 0.20066863
13.02071 0.20206487
13.02171 0.20344784
13.02271 0.20482435000000002
13.02371 0.20620439
13.02471 0.20759404000000004
13.02571 0.20899104000000002
13.02671 0.21038637
13.02771 0.21177048
13.02871 0.21314012999999998
13.02971 0.2145007
13.03071 0.21586233999999999
13.03171 0.21723274
13.03271 0.21861128
13.03371 0.21998949999999998
13.03471 0.22135684
13.03571 0.22270827999999998
13.03671 0.22404796999999999
13.03771 0.2253864
13.03871 0.22673297
13.03971 0.22808909000000002
13.04071 0.22944699
13.04171 0.23079503
13.04271 0.23212594
13.04371 0.23344208
13.04471 0.23475387
13.04571 0.23607252999999997
13.04671 0.23740206
13.04771 0.23873624999999998
13.04871 0.24006299
13.04971 0.24137271000000002
13.05071 0.24266515
13.05171 0.24394954
13.05271 0.24523790999999998
13.05371 0.24653651999999998
13.05471 0.24784119000000002
13.05571 0.24914023999999999
13.05671 0.2504227
13.05771 0.25168625
13.05871 0.25293904
13.05971 0.254194
13.06071 0.25545966
13.06171 0.25673397
13.06271 0.25800545999999996
13.06371 0.25926118000000004
13.06471 0.26049577
13.06571 0.26171511999999997
13.06671 0.26293232
13.06771 0.26415826000000003
13.06871 0.26539399
13.06971 0.26662985
13.07071 0.26785247
13.07171 0.26905418000000003
13.07271 0.27023859
13.07371 0.27141802000000004
13.07471 0.27260459000000004
13.07571 0.27380157
13.07671 0.27500081
13.07771 0.27618832000000004
13.07871 0.27735416999999996
13.07971 0.27849951
13.08071 0.27963577
13.08171 0.28077663999999997
13.08271 0.28192834
13.08371 0.28308518
13.08471 0.28423357
13.08571 0.28536159
13.08671 0.28646735
13.08771 0.28756026
13.08871 0.28865424
13.08971 0.28975781
13.09071 0.29086792
13.09171 0.29197219
13.09271 0.29305771
13.09371 0.29412026
13.09471 0.2951673
13.09571 0.29621266
13.09671 0.29726669
13.09771 0.2983287
13.09871 0.29938745
13.09971 0.30042895000000003
13.10071 0.30144637
13.10171 0.30244475000000004
13.10271 0.30343739999999997
13.10371 0.30443631
13.10471 0.30544375
13.10571 0.30645062
13.10671 0.30744310999999996
13.10771 0.30841252
13.10871 0.30936145
13.10971 0.31030173
13.11071 0.31124596
13.11171 0.31219834999999996
13.11271 0.31315172
13.11371 0.31409247
13.11471 0.31501036
13.11571 0.31590576
13.11671 0.31678926
13.11771 0.31767406000000004
13.11871 0.31856657
13.11971 0.31946187
13.12071 0.32034733000000004
13.12171 0.32121163999999996
13.12271 0.32205292999999996
13.12371 0.3228799
13.12471 0.32370549
13.12571 0.32453751000000003
13.12671 0.32537293
13.12771 0.32620011
13.12871 0.32700705
13.12971 0.32778999
13.13071 0.32855601
13.13171 0.32931773000000003
13.13271 0.33008433
13.13371 0.33085491
13.13471 0.33161927
13.13571 0.33236531999999996
13.13671 0.33308775
13.13771 0.33379188
13.13871 0.33448965
13.13971 0.33519097999999997
13.14071 0.33589648
13.14171 0.33659704
13.14271 0.33728032999999996
13.14371 0.33793969
13.14471 0.33857881
13.14571 0.33920903
13.14671 0.33984112
13.14771 0.34047752000000003
13.14871 0.34111054
13.14971 0.34172811999999997
13.15071 0.34232237000000004
13.15171 0.34289535
13.15271 0.34345730999999996
13.15371 0.34401930999999997
13.15471 0.34458509000000004
13.15571 0.34514826
13.15671 0.34569704
13.15771 0.3462228
13.15871 0.3467263
13.15971 0.34721716999999996
13.16071 0.347707
13.16171 0.34820081
13.16271 0.34869343999999997
13.16371 0.34917316
13.16471 0.34963014
13.16571 0.35006343
13.16671 0.35048162
13.16771 0.35089648
13.16871 0.35131448
13.16971 0.35173213
13.17071 0.35213847
13.17171 0.35252315
13.17271 0.35288399
13.17371 0.35322853
13.17471 0.35356861
13.17571 0.35391166
13.17671 0.35425518
13.17771 0.3545884
13.17871 0.35490002000000004
13.17971 0.35518627
13.18071 0.35545372000000003
13.18171 0.35571461000000004
13.18271 0.35597803
13.18371 0.35624336
13.18471 0.35650076
13.18571 0.3567382
13.18671 0.35695019
13.18771 0.35714172
13.18871 0.35732455999999996
13.18971 0.35750866000000003
13.19071 0.35769488000000005
13.19171 0.35787430000000003
13.19271 0.35803458
13.19371 0.35816892
13.19471 0.35828112
13.19571 0.35838287
13.19671 0.35848538
13.19771 0.35859135000000003
13.19871 0.35869281000000003
13.19971 0.35877672
13.20071 0.35883437
13.20171 0.35886747999999996
13.20271 0.35888706
13.20371 0.35890555
13.20471 0.35892774
13.20571 0.35894751
13.20671 0.35895219
13.20771 0.35893169999999996
13.20871 0.35888591999999997
13.20971 0.35882473
13.21071 0.35876094
13.21171 0.35870092
13.21271 0.35863989
13.21371 0.35856522
13.21471 0.35846543000000003
13.21571 0.35833851
13.21671 0.35819341000000005
13.21771 0.35804382
13.21871 0.35789835000000003
13.21971 0.35775434
13.22071 0.35759986
13.22171 0.35742208999999997
13.22271 0.35721657
13.22371 0.35699029
13.22471 0.35675659
13.22571 0.35652569
13.22671 0.35629713
13.22771 0.35606022
13.22871 0.35580174999999997
13.22971 0.35551551
13.23071 0.35520687
13.23171 0.35488898999999996
13.23271 0.35457341000000003
13.23371 0.35426163
13.23471 0.35394402
13.23571 0.35360649
13.23671 0.35324052
13.23771 0.35284935
13.23871 0.35244562
13.23971 0.35204245
13.24071 0.35164412
13.24171 0.35124307
13.24271 0.35082537
13.24371 0.35038074
13.24471 0.34990988
13.24571 0.34942396
13.24671 0.34893653
13.24771 0.34845367
13.24871 0.34796952000000003
13.24971 0.34747035000000004
13.25071 0.34694457
13.25171 0.346391
13.25271 0.34581993
13.25371 0.34524598
13.25471 0.34467762
13.25571 0.34411121
13.25671 0.34353347
13.25771 0.34293099
13.25871 0.3422997
13.25971 0.34164768
13.26071 0.34098945999999997
13.26171 0.34033547000000003
13.26271 0.33968454
13.26371 0.33902484
13.26471 0.33834241
13.26571 0.3376313
13.26671 0.33689784
13.26771 0.33615637
13.26871 0.33541892
13.26971 0.33468646
13.27071 0.33394815
13.27171 0.33318899
13.27271 0.33240043999999996
13.27371 0.33158665
13.27471 0.33076166
13.27571 0.32993942
13.27671 0.32912395
13.27771 0.3283065
13.27871 0.32747183
13.27971 0.3266091
13.28071 0.32571959
13.28171 0.32481581000000004
13.28271 0.3239125
13.28371 0.32301601
13.28471 0.32211961
13.28571 0.32120829
13.28671 0.32026949
13.28771 0.31930227
13.28871 0.31831813999999997
13.28971 0.31733310000000003
13.29071 0.31635633
13.29171 0.31538366
13.29271 0.31440035
13.29371 0.31339156
13.29471 0.31235286
13.29571 0.31129338
13.29671 0.31022925
13.29771 0.30917227
13.29871 0.30812135
13.29971 0.30706336
13.30071 0.30598254
13.30171 0.30487177
13.30271 0.30373787
13.30371 0.30259683
13.30471 0.30146259999999997
13.30571 0.30033705
13.30671 0.29920861000000004
13.30771 0.29806035999999997
13.30871 0.29688204999999995
13.30971 0.29567746
13.31071 0.29446182
13.31171 0.29325113
13.31271 0.29205082
13.31371 0.2908519
13.31471 0.28963732
13.31571 0.28839395
13.31671 0.28712202
13.31771 0.28583494000000004
13.31871 0.28454987
13.31971 0.28327573
13.32071 0.28200678
13.32171 0.28072675
13.32271 0.27942039999999996
13.32371 0.27808435
13.32471 0.27672967
13.32571 0.27537416
13.32671 0.27402982
13.32771 0.27269435000000003
13.32871 0.27135271
13.32971 0.26998762
13.33071 0.26859178
13.33171 0.26717298
13.33271 0.2657488
13.33371 0.26433426
13.33471 0.26293134
13.33571 0.26152772
13.33671 0.26010538
13.33771 0.25865345
13.33871 0.25717581
13.33971 0.25568849
13.34071 0.25420843
13.34171 0.2527416
13.34271 0.25127886
13.34371 0.24980233999999998
13.34471 0.24829805
13.34571 0.24676567000000002
13.34671 0.24521893
13.34771 0.24367593999999998
13.34871 0.24214659000000002
13.34971 0.24062572
13.35071 0.23909671999999998
13.35171 0.23754320999999998
13.35271 0.23596054
13.35371 0.23435904000000002
13.35471 0.23275690999999998
13.35571 0.23116751
13.35671 0.22959021999999998
13.35771 0.22801095999999998
13.35871 0.22641208
13.35971 0.22478472
13.36071 0.2231349
13.36171 0.22147936
13.36271 0.21983373
13.36371 0.21820185
13.36471 0.21657312999999997
13.36571 0.21493004
13.36671 0.21326044
13.36771 0.21156603000000002
13.36871 0.20986127
13.36971 0.20816328
13.37071 0.20648011
13.37171 0.20480518999999997
13.37271 0.20312206
13.37371 0.20141576
13.37471 0.1996832
13.37571 0.19793515
13.37671 0.19618885
13.37771 0.19445604
13.37871 0.19273511
13.37971 0.1910124
13.38071 0.18927186000000001
13.38171 0.18750621
13.38271 0.1857219
13.38371 0.18393454
13.38471 0.18215808
13.38571 0.18039522
13.38671 0.17863568000000002
13.38771 0.17686342
13.38871 0.17506779
13.38971 0.17325089999999999
13.39071 0.17142611
13.39171 0.16960895
13.39271 0.16780659
13.39371 0.16601312000000001
13.39471 0.16421382999999998
13.39571 0.16239537
13.39671 0.16055478
13.39771 0.15870138
13.39871 0.15685016999999998
13.39971 0.15501154
13.40071 0.15318433
13.40171 0.15135692
13.40271 0.14951535999999999
13.40371 0.14765318
13.40471 0.14577578
13.40571 0.14389672
13.40671 0.14202847
13.40771 0.140174
13.40871 0.13832483
13.40971 0.13646693000000001
13.41071 0.13459024
13.41171 0.1326954
13.41271 0.1307932
13.41371 0.12889721
13.41471 0.12701472
13.41571 0.12514202
13.41671 0.12326733
13.41771 0.12137895
13.41871 0.11947331
13.41971 0.11755733
13.42071 0.11564359
13.42171 0.11374172
13.42271 0.11185189000000001
13.42371 0.10996486999999999
13.42471 0.10806831
13.42571 0.10615524
13.42671 0.10422877
13.42771 0.10229996
13.42871 0.10038047000000001
13.42971 0.098474789
13.43071 0.096577435
13.43171 0.09467684400000001
13.43271 0.09276325
13.43371 0.090835238
13.43471 0.08890057200000001
13.43571 0.086970854
13.43671 0.085053698
13.43771 0.083147723
13.43871 0.081243698
13.43971 0.079330971
13.44071 0.077404833
13.44171 0.075469736
13.44271 0.07353633999999999
13.44371 0.071614335
13.44471 0.069705973
13.44571 0.06780462000000001
13.44671 0.065899268
13.44771 0.063981977
13.44871 0.062053179
13.44971 0.060121331
13.45071 0.058197207
13.45171 0.056286721000000005
13.45271 0.054387108
13.45371 0.052489032
13.45471 0.050583063
13.45571 0.048666159
13.45671 0.046743772999999995
13.45771 0.044826136
13.45871 0.042921343
13.45971 0.041029925
13.46071 0.039144553
13.46171 0.037255094999999995
13.46271 0.035355534
13.46371 0.033448075
13.46471 0.031541649
13.46571 0.029645901000000002
13.46671 0.027764743
13.46771 0.025893832
13.46871 0.024023646
13.46971 0.022146027
13.47071 0.020259729
13.47171 0.018371227
13.47271 0.016490291
13.47371 0.014623389999999998
13.47471 0.012769406
13.47571 0.010920595
13.47671 0.0090680194
13.47771 0.0072077477
13.47871 0.0053435717
13.47971 0.0034844263
13.48071 0.0016383130000000002
13.48171 -0.00019308948000000003
13.48271 -0.002015479
13.48371 -0.0038379490000000002
13.48471 -0.0056667668
13.48571 -0.0075011340000000004
13.48671 -0.0093338022
13.48771 -0.011156024
13.48871 -0.012963437000000001
13.48971 -0.014758843
13.49071 -0.016550069
13.49171 -0.018344446
13.49271 -0.020143755
13.49371 -0.021943050000000002
13.49471 -0.023734101
13.49571 -0.02551103
13.49671 -0.027274226999999998
13.49771 -0.029029921000000004
13.49871 -0.030785775999999997
13.49971 -0.032545591
13.50071 -0.034306754
13.50171 -0.036062088
13.50271 -0.037804761
13.50371 -0.039532821
13.50471 -0.041250311
13.50571 -0.042964282
13.50671 -0.044679883
13.50771 -0.046396875000000004
13.50871 -0.048109941
13.50971 -0.049812410999999994
13.51071 -0.051500793999999996
13.51171 -0.053176988
13.51271 -0.054846745
13.51371 -0.056515564
13.51471 -0.058184937
13.51571 -0.059851434
13.51671 -0.061509165000000005
13.51771 -0.063153793
13.51871 -0.06478532499999999
13.51971 -0.066407851
13.52071 -0.068026548
13.52171 -0.06964406899999999
13.52271 -0.07125886599999999
13.52371 -0.072866393
13.52471 -0.074462243
13.52571 -0.076045038
13.52671 -0.077617104
13.52771 -0.079182634
13.52871 -0.080744724
13.52971 -0.082303362
13.53071 -0.08385564400000001
13.53171 -0.085397874
13.53271 -0.086928031
13.53371 -0.088446942
13.53471 -0.089957443
13.53571 -0.09146229700000001
13.53671 -0.092962373
13.53771 -0.094456179
13.53871 -0.095941027
13.53971 -0.097414805
13.54071 -0.098877179
13.54171 -0.10032952
13.54271 -0.10177370999999999
13.54371 -0.10321091
13.54471 -0.10464096
13.54571 -0.10606264
13.54671 -0.10747464000000001
13.54771 -0.1088763
13.54871 -0.11026782
13.54971 -0.11164993000000001
13.55071 -0.11302335
13.55171 -0.11438844000000001
13.55271 -0.11574508
13.55371 -0.11709285000000001
13.55471 -0.11843105
13.55571 -0.11975893000000001
13.55671 -0.12107588
13.55771 -0.12238174
13.55871 -0.12367706999999999
13.55971 -0.12496301000000001
13.56071 -0.12624071
13.56171 -0.12751047000000001
13.56271 -0.12877142
13.56371 -0.13002182
13.56471 -0.13126013
13.56571 -0.1324861
13.56671 -0.13370108
13.56771 -0.13490718999999998
13.56871 -0.13610576
13.56971 -0.13729627
13.57071 -0.13847636
13.57171 -0.13964335
13.57271 -0.14079616
13.57371 -0.14193633
13.57471 -0.14306715
13.57571 -0.14419147999999998
13.57671 -0.14530963
13.57771 -0.14641881
13.57871 -0.14751484
13.57971 -0.14859489
13.58071 -0.14965952999999999
13.58171 -0.15071246000000002
13.58271 -0.15175806
13.58371 -0.1527983
13.58471 -0.15383128000000001
13.58571 -0.1548524
13.58671 -0.15585759000000002
13.58771 -0.15684627
13.58871 -0.15782194
13.58971 -0.15878979999999998
13.59071 -0.15975308
13.59171 -0.16071039
13.59271 -0.16165643
13.59371 -0.16258548
13.59471 -0.16349528
13.59571 -0.1643889
13.59671 -0.16527273
13.59771 -0.16615222
13.59871 -0.16702815
13.59971 -0.16789596
13.60071 -0.16874891
13.60171 -0.16958279999999998
13.60271 -0.17039893
13.60371 -0.17120322
13.60471 -0.17200198
13.60571 -0.17279730000000001
13.60671 -0.17358531
13.60771 -0.1743587
13.60871 -0.17511179000000002
13.60971 -0.17584468
13.61071 -0.17656343
13.61171 -0.17727599
13.61271 -0.17798683999999998
13.61371 -0.17869371
13.61471 -0.17938915
13.61571 -0.18006554000000002
13.61671 -0.18072038999999998
13.61771 -0.18135799
13.61871 -0.18198644
13.61971 -0.18261181
13.62071 -0.18323386
13.62171 -0.1838461
13.62271 -0.18444039
13.62371 -0.18501281
13.62471 -0.18556658
13.62571 -0.18611004
13.62671 -0.18665085
13.62771 -0.18719062
13.62871 -0.18772359
13.62971 -0.18824048999999998
13.63071 -0.18873489
13.63171 -0.18920761
13.63271 -0.18966615
13.63371 -0.19011938
13.63471 -0.19057139
13.63571 -0.19101873
13.63671 -0.19145283999999999
13.63771 -0.19186626
13.63871 -0.19225794999999998
13.63971 -0.19263414
13.64071 -0.19300395
13.64171 -0.1933729
13.64271 -0.19373894
13.64371 -0.19409364
13.64471 -0.19442813
13.64571 -0.19473915
13.64671 -0.19503147
13.64771 -0.19531455
13.64871 -0.19559609
13.64971 -0.19587670000000001
13.65071 -0.19614969
13.65171 -0.19640587
13.65271 -0.19664001
13.65371 -0.19685442
13.65471 -0.19705729000000002
13.65571 -0.19725668000000002
13.65671 -0.19745477
13.65771 -0.19764627999999998
13.65871 -0.19782209
13.65971 -0.19797583
13.66071 -0.19810833
13.66171 -0.19822731000000002
13.66271 -0.19834202
13.66371 -0.19845697
13.66471 -0.19856880000000002
13.66571 -0.19866882
13.66671 -0.19874903
13.66771 -0.19880766
13.66871 -0.19885018
13.66971 -0.19888524
13.67071 -0.19891857999999998
13.67171 -0.19894897
13.67271 -0.19896919999999998
13.67371 -0.19897141000000002
13.67471 -0.19895275999999998
13.67571 -0.19891751000000002
13.67671 -0.19887415999999997
13.67771 -0.19882936
13.67871 -0.19878334999999997
13.67971 -0.19872970999999998
13.68071 -0.19865991
13.68171 -0.19856915
13.68271 -0.19845965000000002
13.68371 -0.19833889999999998
13.68471 -0.19821451999999998
13.68571 -0.19808896
13.68671 -0.19795811
13.68771 -0.19781447000000002
13.68871 -0.19765273000000003
13.68971 -0.19747340000000002
13.69071 -0.19728246
13.69171 -0.19708693000000002
13.69271 -0.19688981000000003
13.69371 -0.19668795
13.69471 -0.19647426
13.69571 -0.19624275
13.69671 -0.19599276
13.69771 -0.19572943
13.69871 -0.19546014
13.69971 -0.19518948
13.70071 -0.19491625999999998
13.70171 -0.19463458
13.70271 -0.19433815000000002
13.70371 -0.19402468
13.70471 -0.19369725000000002
13.70571 -0.19336195
13.70671 -0.19302337
13.70771 -0.1926814
13.70871 -0.19233150000000002
13.70971 -0.19196816
13.71071 -0.19158893
13.71171 -0.19119635
13.71271 -0.19079605
13.71371 -0.19039297
13.71471 -0.18998791
13.71571 -0.18957709
13.71671 -0.18915494000000002
13.71771 -0.18871796999999998
13.71871 -0.18826703
13.71971 -0.18780658
13.72071 -0.18734133
13.72171 -0.18687306
13.72271 -0.18639958
13.72371 -0.18591656
13.72471 -0.1854209
13.72571 -0.18491298
13.72671 -0.18439634
13.72771 -0.18387507
13.72871 -0.18335088
13.72971 -0.18282199
13.73071 -0.18228445000000001
13.73171 -0.18173514
13.73271 -0.18117396
13.73371 -0.18060381
13.73471 -0.18002854
13.73571 -0.17945027
13.73671 -0.17886809
13.73771 -0.17827896000000001
13.73871 -0.1776801
13.73971 -0.17707096
13.74071 -0.17645356
13.74171 -0.17583074999999998
13.74271 -0.17520419
13.74371 -0.17457313
13.74471 -0.17393515
13.74571 -0.17328807000000002
13.74671 -0.17263169
13.74771 -0.17196792
13.74871 -0.17129948
13.74971 -0.17062793
13.75071 -0.16995274999999999
13.75171 -0.16927186
13.75271 -0.16858334
13.75371 -0.1678869
13.75471 -0.16718403
13.75571 -0.16647686
13.75671 -0.16576643
13.75771 -0.16505204999999998
13.75871 -0.16433183
13.75971 -0.16360424
13.76071 -0.16286935
13.76171 -0.16212891
13.76271 -0.16138501
13.76371 -0.16063864
13.76471 -0.15988901
13.76571 -0.15913429
13.76671 -0.15837312
13.76771 -0.15760574
13.76871 -0.1568339
13.76971 -0.15605950999999998
13.77071 -0.15528322
13.77171 -0.15450382
13.77271 -0.15371918999999998
13.77371 -0.15292796
13.77471 -0.15213068999999999
13.77571 -0.15132963
13.77671 -0.15052723
13.77771 -0.14972448
13.77871 -0.14892021
13.77971 -0.14811212
13.78071 -0.14729847999999998
13.78171 -0.14647956
13.78271 -0.14565737
13.78371 -0.14483419
13.78471 -0.14401076
13.78571 -0.14318567000000001
13.78671 -0.14235633
13.78771 -0.14152104
13.78871 -0.14068038
13.78971 -0.1398371
13.79071 -0.13899436
13.79171 -0.13815365
13.79271 -0.13731373
13.79371 -0.13647169
13.79471 -0.13562493
13.79571 -0.13477311
13.79671 -0.13391835
13.79771 -0.13306368
13.79871 -0.13221081
13.79971 -0.13135893
13.80071 -0.13050543
13.80171 -0.12964793
13.80271 -0.12878624
13.80371 -0.12792278
13.80471 -0.12706092000000002
13.80571 -0.12620271
13.80671 -0.12534728
13.80771 -0.12449141
13.80871 -0.12363172000000001
13.80971 -0.12276699999999999
13.81071 -0.12189907999999999
13.81171 -0.12103157
13.81271 -0.12016748000000001
13.81371 -0.11930723
13.81471 -0.11844866
13.81571 -0.11758887
13.81671 -0.11672652000000001
13.81771 -0.11586291
13.81871 -0.11500103
13.81971 -0.11414339999999999
13.82071 -0.11329007999999999
13.82171 -0.11243853
13.82271 -0.1115853
13.82371 -0.1107285
13.82471 -0.10986927999999999
13.82571 -0.10901105
13.82671 -0.10815739
13.82771 -0.10730968
13.82871 -0.10646640000000002
13.82971 -0.10562448
13.83071 -0.10478154
13.83171 -0.10393758
13.83271 -0.10309485
13.83371 -0.10225609
13.83471 -0.10142243000000001
13.83571 -0.10059262
13.83671 -0.09976397299999999
13.83771 -0.098934514
13.83871 -0.09810455400000001
13.83971 -0.09727670699999999
13.84071 -0.096454186
13.84171 -0.095638679
13.84271 -0.094829284
13.84371 -0.094023248
13.84471 -0.09321795100000001
13.84571 -0.092412694
13.84671 -0.09160902700000001
13.84771 -0.090809527
13.84871 -0.090015895
13.84971 -0.089227833
13.85071 -0.088443508
13.85171 -0.087661127
13.85271 -0.08688043999999999
13.85371 -0.086103071
13.85471 -0.085331372
13.85571 -0.08456670300000001
13.85671 -0.083808484
13.85771 -0.08305462
13.85871 -0.08230307099999999
13.85971 -0.081553339
13.86071 -0.080806855
13.86171 -0.08006593
13.86271 -0.07933217
13.86371 -0.07860545299999999
13.86471 -0.07788426600000001
13.86571 -0.077167014
13.86671 -0.076453364
13.86771 -0.075744523
13.86871 -0.07504225399999999
13.86971 -0.07434744
13.87071 -0.07365933899999999
13.87171 -0.07297606799999999
13.87271 -0.072296092
13.87371 -0.07161946300000001
13.87471 -0.070947967
13.87571 -0.070283929
13.87671 -0.069628615
13.87771 -0.068981375
13.87871 -0.068340235
13.87971 -0.067703472
13.88071 -0.067071011
13.88171 -0.066444534
13.88271 -0.065826275
13.88371 -0.06521727199999999
13.88471 -0.064616528
13.88571 -0.064021721
13.88671 -0.063430995
13.88771 -0.062844495
13.88871 -0.062264484999999994
13.88971 -0.061693817
13.89071 -0.061133906
13.89171 -0.06058361
13.89271 -0.06003999199999999
13.89371 -0.059500411999999996
13.89471 -0.058964535
13.89571 -0.058434682
13.89671 -0.057914288
13.89771 -0.057405460000000005
13.89871 -0.056907471
13.89971 -0.056417250999999995
13.90071 -0.055931718
13.90171 -0.055450113999999995
13.90271 -0.054974755
13.90371 -0.054509524000000004
13.90471 -0.054057088
13.90571 -0.053616904
13.90671 -0.053185457
13.90771 -0.052758702
13.90871 -0.052334997
13.90971 -0.05191642
13.91071 -0.051507452999999995
13.91171 -0.051111908
13.91271 -0.050730229
13.91371 -0.050359155
13.91471 -0.049994019
13.91571 -0.049632101000000005
13.91671 -0.049274683
13.91771 -0.048926228
13.91871 -0.048591298
13.91971 -0.048271281
13.92071 -0.047963331
13.92171 -0.047662333
13.92271 -0.047364566
13.92371 -0.047070452
13.92471 -0.046784437
13.92571 -0.046511992999999995
13.92671 -0.046255824
13.92771 -0.046013921
13.92871 -0.045780944999999997
13.92971 -0.045551944999999996
13.93071 -0.045325875
13.93171 -0.045106388
13.93271 -0.044899309
13.93371 -0.044708548
13.93471 -0.044533304999999995
13.93571 -0.044368615
13.93671 -0.044208815
13.93771 -0.044051593
13.93871 -0.04389972
13.93971 -0.043759219
13.94071 -0.043635201
13.94171 -0.043528315
13.94271 -0.043434263
13.94371 -0.043346793999999994
13.94471 -0.043262081
13.94571 -0.043181417
13.94671 -0.043110352
13.94771 -0.043054839000000004
13.94871 -0.043017126
13.94971 -0.042994204
13.95071 -0.042979966
13.95171 -0.042969527
13.95271 -0.042962676
13.95371 -0.042964052
13.95471 -0.042979894
13.95571 -0.04301366
13.95671 -0.043063564
13.95771 -0.043123762999999996
13.95871 -0.043188382000000004
13.95971 -0.043255593999999994
13.96071 -0.043328881
13.96171 -0.043414655
13.96271 -0.043517898
13.96371 -0.043638833
13.96471 -0.043772938
13.96571 -0.043914196
13.96671 -0.044059331
13.96771 -0.044210019
13.96871 -0.044371595
13.96971 -0.044549207
13.97071 -0.044744136
13.97171 -0.044952851
13.97271 -0.045169465
13.97371 -0.045389848
13.97471 -0.045614509
13.97571 -0.045848306
13.97671 -0.046097144
13.97771 -0.046364046
13.97871 -0.046647203
13.97971 -0.046941346999999994
13.98071 -0.04724139
13.98171 -0.047545804
13.98271 -0.047857434
13.98371 -0.048181292
13.98471 -0.048520975
13.98571 -0.048876205000000006
13.98671 -0.049243192
13.98771 -0.049617444000000004
13.98871 -0.049997010999999994
13.98971 -0.050383864
13.99071 -0.050782517
13.99171 -0.051196862
13.99271 -0.051627483
13.99371 -0.052071246
13.99471 -0.052523444
13.99571 -0.052980875000000004
13.99671 -0.053443863999999994
13.99771 -0.053915834999999995
13.99871 -0.054400886
13.99971 -0.054901110999999995
14.00071 -0.055415445
14.00171 -0.055940739999999996
14.00271 -0.056474108999999995
14.00371 -0.057014887
14.00471 -0.057564862
14.00571 -0.058126729
14.00671 -0.058702001000000004
14.00771 -0.05928983399999999
14.00871 -0.059887644999999996
14.00971 -0.0604929
14.01071 -0.061104872000000005
14.01171 -0.061725097
14.01271 -0.062356336
14.01371 -0.063000806
14.01471 -0.063658901
14.01571 -0.064329198
14.01671 -0.065009575
14.01771 -0.065698568
14.01871 -0.066396041
14.01971 -0.067102798
14.02071 -0.067819696
14.02171 -0.068546896
14.02271 -0.069283886
14.02371 -0.070030068
14.02471 -0.070785411
14.02571 -0.071550533
14.02671 -0.07232625499999999
14.02771 -0.073112972
14.02871 -0.073910359
14.02971 -0.074717682
14.03071 -0.075534364
14.03171 -0.07636035399999999
14.03271 -0.077195925
14.03371 -0.078041159
14.03471 -0.07889560699999999
14.03571 -0.079758512
14.03671 -0.080629479
14.03771 -0.081509067
14.03871 -0.082398689
14.03971 -0.083299715
14.04071 -0.08421237599999999
14.04171 -0.08513528199999999
14.04271 -0.086066109
14.04371 -0.08700303699999999
14.04471 -0.08794607700000001
14.04571 -0.088897167
14.04671 -0.08985892100000001
14.04771 -0.090832758
14.04871 -0.091817783
14.04971 -0.092811283
14.05071 -0.09381061
14.05171 -0.094815169
14.05271 -0.095827016
14.05371 -0.096849503
14.05471 -0.09788480799999999
14.05571 -0.098932069
14.05671 -0.09998763
14.05771 -0.10104731
14.05871 -0.10210938000000001
14.05971 -0.10317591
14.06071 -0.10425166000000001
14.06171 -0.10534091
14.06271 -0.10644442
14.06371 -0.10755867999999999
14.06471 -0.1086781
14.06571 -0.10979881999999999
14.06671 -0.11092136
14.06771 -0.11205039
14.06871 -0.11319155
14.06971 -0.11434735
14.07071 -0.1155152
14.07171 -0.11668896
14.07271 -0.11786307
14.07371 -0.11903657999999999
14.07471 -0.12021395
14.07571 -0.12140219999999999
14.07671 -0.12260601
14.07771 -0.12382425
14.07871 -0.12505044999999998
14.07971 -0.12627707000000002
14.08071 -0.12750069
14.08171 -0.1287245
14.08271 -0.12995629
14.08371 -0.13120314
14.08471 -0.13246639000000002
14.08571 -0.13374041
14.08671 -0.13501627
14.08771 -0.13628771
14.08871 -0.13755553
14.08971 -0.13882714999999998
14.09071 -0.14011152999999998
14.09171 -0.14141296
14.09271 -0.14272784
14.09371 -0.14404701
14.09471 -0.14536200000000002
14.09571 -0.14667099
14.09671 -0.14798024
14.09771 -0.14929993
14.09871 -0.15063703
14.09971 -0.15199026000000002
14.10071 -0.15335061
14.10171 -0.15470722
14.10271 -0.15605486
14.10371 -0.15739752
14.10471 -0.1587459
14.10571 -0.16011008999999998
14.10671 -0.16149255999999998
14.10771 -0.16288629000000002
14.10871 -0.16427945
14.10971 -0.16566345999999998
14.11071 -0.16703901
14.11171 -0.16841564
14.11271 -0.16980512
14.11371 -0.17121332
14.11471 -0.17263575
14.11571 -0.17406048000000002
14.11671 -0.17547617999999998
14.11771 -0.17688003
14.11871 -0.17827979
14.11971 -0.17968856
14.12071 -0.18111576000000001
14.12171 -0.18256044
14.12271 -0.18401172999999998
14.12371 -0.18545612
14.12471 -0.1868867
14.12571 -0.18830798
14.12671 -0.18973286
14.12771 -0.19117374
14.12871 -0.19263381999999998
14.12971 -0.19410477
14.13071 -0.19557225000000003
14.13171 -0.19702571
14.13271 -0.1984657
14.13371 -0.19990354999999999
14.13471 -0.20135341
14.13571 -0.20282248000000003
14.13671 -0.20430584000000002
14.13771 -0.20578972
14.13871 -0.20726087999999998
14.13971 -0.20871588
14.14071 -0.21016346
14.14171 -0.21161865000000002
14.14271 -0.21309236
14.14371 -0.21458359
14.14471 -0.21608004000000003
14.14571 -0.21756631
14.14671 -0.21903447
14.14771 -0.22048943
14.14871 -0.22194555000000002
14.14971 -0.2234167
14.15071 -0.22490656
14.15171 -0.22640605000000003
14.15271 -0.22789959
14.15371 -0.22937580999999999
14.15471 -0.23083541999999999
14.15571 -0.23229069
14.15671 -0.23375689
14.15771 -0.23524156
14.15871 -0.23673917000000003
14.15971 -0.23823485
14.16071 -0.23971451
14.16171 -0.24117464
14.16271 -0.24262471
14.16371 -0.24408062
14.16471 -0.24555367
14.16571 -0.24704272
14.16671 -0.24853477
14.16771 -0.25001403
14.16871 -0.25147262000000004
14.16971 -0.2529159
14.17071 -0.25435863000000003
14.17171 -0.25581468
14.17271 -0.25728734
14.17371 -0.25876699999999997
14.17471 -0.26023798
14.17571 -0.2616893
14.17671 -0.26312247
14.17771 -0.26455014
14.17871 -0.26598733
14.17971 -0.26744078
14.18071 -0.26890419
14.18171 -0.2703625
14.18271 -0.27180223000000003
14.18371 -0.27322073
14.18471 -0.27462794
14.18571 -0.27603942
14.18671 -0.27746561
14.18771 -0.27890459
14.18871 -0.28034355
14.18971 -0.28176776
14.19071 -0.28317068
14.19171 -0.28455826
14.19271 -0.28594453000000003
14.19371 -0.28734158
14.19471 -0.28875101999999997
14.19571 -0.29016288
14.19671 -0.29156252
14.19771 -0.29294093
14.19871 -0.29430096
14.19971 -0.29565538
14.20071 -0.29701781
14.20171 -0.29839340000000003
14.20271 -0.29977511
14.20371 -0.30114877
14.20471 -0.30250282
14.20571 -0.3038361
14.20671 -0.30515844000000003
14.20771 -0.30648345
14.20871 -0.30781901
14.20971 -0.30916174999999996
14.21071 -0.31049959
14.21171 -0.31182035
14.21271 -0.31312017
14.21371 -0.31440624
14.21471 -0.31569144
14.21571 -0.31698518
14.21671 -0.31828681999999997
14.21771 -0.319586
14.21871 -0.32086992
14.21971 -0.32213225
14.22071 -0.3233775
14.22171 -0.32461757999999996
14.22271 -0.32586355
14.22371 -0.32711787999999997
14.22471 -0.32837286
14.22571 -0.32961615
14.22671 -0.33083942
14.22771 -0.332044
14.22871 -0.3332396
14.22971 -0.33443721
14.23071 -0.33564109000000003
14.23171 -0.3368458
14.23271 -0.33804011
14.23371 -0.33921499
14.23471 -0.34037007
14.23571 -0.34151389000000004
14.23671 -0.34265781
14.23771 -0.34380811
14.23871 -0.34496149
14.23971 -0.34610745
14.24071 -0.34723561
14.24171 -0.34834279
14.24271 -0.34943504999999997
14.24371 -0.35052299000000003
14.24471 -0.35161416
14.24571 -0.35270767
14.24671 -0.35379506
14.24771 -0.35486638
14.24871 -0.35591754000000003
14.24971 -0.35695322
14.25071 -0.35798354
14.25171 -0.35901679999999997
14.25271 -0.36005334
14.25371 -0.36108526
14.25471 -0.36210170999999997
14.25571 -0.3630965
14.25671 -0.36407232
14.25771 -0.36503859
14.25871 -0.36600481
14.25971 -0.36697381
14.26071 -0.36793987
14.26171 -0.36889303
14.26271 -0.36982631
14.26371 -0.37074072999999996
14.26471 -0.37164454999999996
14.26571 -0.37254719000000003
14.26671 -0.37345227
14.26771 -0.37435489
14.26871 -0.37524483999999997
14.26971 -0.3761139
14.27071 -0.37696156999999997
14.27171 -0.37779557
14.27271 -0.37862642
14.27371 -0.37945996
14.27471 -0.38029328
14.27571 -0.38111685
14.27671 -0.38192119
14.27771 -0.38270352
14.27871 -0.38346965
14.27971 -0.38422958
14.28071 -0.38499036000000003
14.28171 -0.38575088
14.28271 -0.38650259000000003
14.28371 -0.38723573
14.28471 -0.38794633
14.28571 -0.38863920999999996
14.28671 -0.38932470999999996
14.28771 -0.39001135
14.28871 -0.39069973999999996
14.28971 -0.39138193000000004
14.29071 -0.39204684999999995
14.29171 -0.39268788000000004
14.29271 -0.39330749
14.29371 -0.39391536
14.29471 -0.39452156000000005
14.29571 -0.39512938999999997
14.29671 -0.39573326000000003
14.29771 -0.39632269000000003
14.29871 -0.39688996
14.29971 -0.39743553000000004
14.30071 -0.39796792
14.30171 -0.39849756000000003
14.30271 -0.39902925
14.30371 -0.39955852999999997
14.30471 -0.40007443000000004
14.30571 -0.40056724
14.30671 -0.40103522999999996
14.30771 -0.40148579999999995
14.30871 -0.4019306
14.30971 -0.40237722000000004
14.31071 -0.40282421
14.31171 -0.40326197999999996
14.31271 -0.40367967000000005
14.31371 -0.40407279
14.31471 -0.40444639
14.31571 -0.40481123
14.31671 -0.40517617
14.31771 -0.40554181000000006
14.31871 -0.40589995
14.31971 -0.40623923
14.32071 -0.40655332
14.32171 -0.40684529
14.32271 -0.40712566
14.32371 -0.40740500999999996
14.32471 -0.4076865
14.32571 -0.40796371000000003
14.32671 -0.40822508999999996
14.32771 -0.40846197
14.32871 -0.40867445
14.32971 -0.40887152
14.33071 -0.40906444000000003
14.33171 -0.40925909
14.33271 -0.40945182999999996
14.33371 -0.40963213
14.33471 -0.40979013
14.33571 -0.40992344999999997
14.33671 -0.41003884
14.33771 -0.41014748
14.33871 -0.41025686
14.33971 -0.41036555
14.34071 -0.41046413
14.34171 -0.41054175
14.34271 -0.41059377
14.34371 -0.41062501
14.34471 -0.41064643
14.34571 -0.41066748
14.34671 -0.41068969000000005
14.34771 -0.41070561999999994
14.34871 -0.41070418
14.34971 -0.41067828
14.35071 -0.41062981
14.35171 -0.41056792000000003
14.35271 -0.41050267999999995
14.35371 -0.41043786
14.35471 -0.41036828999999997
14.35571 -0.41028359
14.35671 -0.41017550999999997
14.35771 -0.41004387000000003
14.35871 -0.40989663000000004
14.35971 -0.40974445000000004
14.36071 -0.40959329
14.36171 -0.40944023
14.36271 -0.40927547999999997
14.36371 -0.40908934999999996
14.36471 -0.40887896999999995
14.36571 -0.40864999999999996
14.36671 -0.40841275
14.36771 -0.4081747
14.36871 -0.40793535
14.36971 -0.40768674
14.37071 -0.40741902999999996
14.37171 -0.40712761999999997
14.37271 -0.40681628
14.37371 -0.40649464
14.37471 -0.40617129
14.37571 -0.4058477
14.37671 -0.40551727
14.37771 -0.40517007
14.37871 -0.40479977999999994
14.37971 -0.40440805999999996
14.38071 -0.40400345000000004
14.38171 -0.40359525
14.38271 -0.40318699999999996
14.38371 -0.40277415
14.38471 -0.40234723
14.38571 -0.40189871000000005
14.38671 -0.40142825
14.38771 -0.40094283999999997
14.38871 -0.4004518
14.38971 -0.39996011
14.39071 -0.39946497000000003
14.39171 -0.39895768000000004
14.39271 -0.39842999999999995
14.39371 -0.39787996000000003
14.39471 -0.39731343
14.39571 -0.39674005999999995
14.39671 -0.39616642
14.39771 -0.39559151000000004
14.39871 -0.39500747999999997
14.39971 -0.39440509999999995
14.40071 -0.39378037
14.40171 -0.39313719999999996
14.40271 -0.39248462
14.40371 -0.39183022
14.40471 -0.39117471
14.40571 -0.39051137999999996
14.40671 -0.38983102
14.40771 -0.38912869
14.40871 -0.38840729
14.40971 -0.38767576
14.41071 -0.38694290000000003
14.41171 -0.38621109
14.41271 -0.38547451
14.41371 -0.38472316
14.41471 -0.38394984
14.41571 -0.38315516
14.41671 -0.38234714999999997
14.41771 -0.38153548
14.41871 -0.38072469000000003
14.41971 -0.37991097
14.42071 -0.37908494
14.42171 -0.37823850000000003
14.42271 -0.37737084
14.42371 -0.37648915
14.42471 -0.3756037
14.42571 -0.37472052
14.42671 -0.37383693
14.42771 -0.37294319
14.42871 -0.37202921
14.42971 -0.37109167
14.43071 -0.37013651
14.43171 -0.36917491999999996
14.43271 -0.36821559000000004
14.43371 -0.36725868
14.43471 -0.36629573000000004
14.43571 -0.36531563
14.43671 -0.36431258
14.43771 -0.36329019
14.43871 -0.36225915
14.43971 -0.36122952999999997
14.44071 -0.36020356000000003
14.44171 -0.35917383999999997
14.44271 -0.3581285
14.44371 -0.35705955
14.44471 -0.35596888
14.44571 -0.35486724
14.44671 -0.35376695
14.44771 -0.3526734
14.44871 -0.35158109000000004
14.44971 -0.35047729
14.45071 -0.34935079
14.45171 -0.34819967
14.45271 -0.3470327
14.45371 -0.34586326
14.45471 -0.34470002
14.45571 -0.34354085
14.45671 -0.34237436
14.45771 -0.34118805
14.45871 -0.33997726
14.45971 -0.33874884
14.46071 -0.33751656
14.46171 -0.33629151999999995
14.46271 -0.33507419
14.46371 -0.33385372
14.46471 -0.33261513
14.46571 -0.33134976
14.46671 -0.33006135000000003
14.46771 -0.32876369
14.46871 -0.32747136
14.46971 -0.32618972
14.47071 -0.32491125
14.47171 -0.32362093
14.47271 -0.32230669
14.47371 -0.32096796
14.47471 -0.31961612
14.47571 -0.3182665
14.47671 -0.31692754
14.47771 -0.3155947
14.47871 -0.31425340999999996
14.47971 -0.3128892
14.48071 -0.31149804
14.48171 -0.31008944
14.48271 -0.30868028
14.48371 -0.30728327
14.48471 -0.30589823
14.48571 -0.30451203
14.48671 -0.30310757
14.48771 -0.30167548
14.48871 -0.30022052
14.48971 -0.29875827
14.49071 -0.29730436
14.49171 -0.29586365
14.49271 -0.29442699
14.49371 -0.29297769
14.49471 -0.29150334
14.49571 -0.29000465000000003
14.49671 -0.28849521
14.49771 -0.28699203
14.49871 -0.2855038
14.49971 -0.28402454
14.50071 -0.28253754
14.50171 -0.28102677000000004
14.50271 -0.27948793
14.50371 -0.27793154999999997
14.50471 -0.27637596
14.50571 -0.27483497
14.50671 -0.27330846
14.50771 -0.27178279
14.50871 -0.27024025999999995
14.50971 -0.26867138
14.51071 -0.26708138
14.51171 -0.26548635
14.51271 -0.26390199000000003
14.51371 -0.26233254
14.51471 -0.26076778
14.51571 -0.25919015
14.51671 -0.25758704000000004
14.51771 -0.25595976
14.51871 -0.25432289
14.51971 -0.25269447
14.52071 -0.2510837
14.52171 -0.24948481
14.52271 -0.24788090999999998
14.52371 -0.24625564
14.52471 -0.24460412
14.52571 -0.24293622
14.52671 -0.24126957000000002
14.52771 -0.23961738
14.52871 -0.23797951
14.52971 -0.23634287
14.53071 -0.23469074999999998
14.53171 -0.23301449
14.53271 -0.23131962
14.53371 -0.22962196
14.53471 -0.22793668
14.53571 -0.22626780000000002
14.53671 -0.22460536999999997
14.53771 -0.22293236
14.53871 -0.22123631000000002
14.53971 -0.21951783
14.54071 -0.21779018000000003
14.54171 -0.21607019
14.54271 -0.21436694
14.54371 -0.2126758
14.54471 -0.21098192999999998
14.54571 -0.20927062999999999
14.54671 -0.20753737
14.54771 -0.20579062
14.54871 -0.20404588
14.54971 -0.20231479000000002
14.55071 -0.20059722
14.55171 -0.19888163
14.55271 -0.19715321
14.55371 -0.19540424
14.55471 -0.19363932
14.55571 -0.19187229
14.55671 -0.19011663
14.55771 -0.18837637999999998
14.55871 -0.18664355
14.55971 -0.18490373999999998
14.56071 -0.18314599
14.56171 -0.18137013999999999
14.56271 -0.17958659000000002
14.56371 -0.17780906999999999
14.56471 -0.17604532
14.56571 -0.17429211
14.56671 -0.17253786000000002
14.56771 -0.17077088999999998
14.56871 -0.16898748
14.56971 -0.16719415
14.57071 -0.16540301
14.57171 -0.16362331
14.57271 -0.16185524
14.57371 -0.16009002
14.57471 -0.15831613
14.57571 -0.15652727
14.57671 -0.15472648
14.57771 -0.15292385
14.57871 -0.15112961
14.57971 -0.14934728
14.58071 -0.14757162000000001
14.58171 -0.14579259
14.58271 -0.14400227000000002
14.58371 -0.14220017000000001
14.58471 -0.14039316
14.58571 -0.13859055
14.58671 -0.13679775
14.58771 -0.13501282
14.58871 -0.13322830000000002
14.58971 -0.1314365
14.59071 -0.12963478
14.59171 -0.12782709
14.59271 -0.12602096
14.59371 -0.12422233
14.59471 -0.12243164
14.59571 -0.12064393
14.59671 -0.11885253000000001
14.59771 -0.11705363999999999
14.59871 -0.11524865000000001
14.59971 -0.11344298
14.60071 -0.1116422
14.60171 -0.10984843
14.60271 -0.10805929000000002
14.60371 -0.10626994
14.60471 -0.10447643
14.60571 -0.10267823000000001
14.60671 -0.10087815
14.60771 -0.09908012599999999
14.60871 -0.097286573
14.60971 -0.095497072
14.61071 -0.09370911900000001
14.61171 -0.09192009500000001
14.61271 -0.09012904499999999
14.61371 -0.08833705800000001
14.61471 -0.086546229
14.61571 -0.08475823
14.61671 -0.082973432
14.61771 -0.081191049
14.61871 -0.079409959
14.61971 -0.07762939199999999
14.62071 -0.075849122
14.62171 -0.074069225
14.62271 -0.07228987499999999
14.62371 -0.070511416
14.62471 -0.068734575
14.62571 -0.066960393
14.62671 -0.06518964099999999
14.62771 -0.06342210699999999
14.62871 -0.061656389
14.62971 -0.059890642
14.63071 -0.058123918000000004
14.63171 -0.056357187
14.63271 -0.054593082
14.63371 -0.052834256
14.63471 -0.05108138400000001
14.63571 -0.049332349000000005
14.63671 -0.047583357
14.63771 -0.045831548
14.63871 -0.044077283
14.63971 -0.042324359
14.64071 -0.040577725
14.64171 -0.038840075
14.64271 -0.037109721
14.64371 -0.035381402
14.64471 -0.033649779
14.64571 -0.031913293
14.64671 -0.030175599
14.64771 -0.028443342
14.64871 -0.026721568
14.64971 -0.025009998
14.65071 -0.023302853999999998
14.65171 -0.021592679
14.65271 -0.019875665
14.65371 -0.018154712
14.65471 -0.016437896
14.65571 -0.014733105
14.65671 -0.013042467
14.65771 -0.011360533
14.65871 -0.0096777214
14.65971 -0.0079868747
14.66071 -0.0062883963000000005
14.66171 -0.0045902823
14.66271 -0.0029027842
14.66371 -0.0012312733999999999
14.66471 0.00042769343
14.66571 0.0020841817
14.66671 0.0037478869
14.66771 0.005421133
14.66871 0.0070968701
14.66971 0.008763306
14.67071 0.010412114
14.67171 0.012044529
14.67271 0.013670895999999998
14.67371 0.015303747000000001
14.67471 0.016949052
14.67571 0.018601766999999998
14.67671 0.020248962
14.67771 0.021878566000000002
14.67871 0.023487706
14.67971 0.025084821
14.68071 0.026683890999999998
14.68171 0.028294654000000002
14.68271 0.029915682
14.68371 0.031535228
14.68471 0.033139405000000004
14.68571 0.034722065999999996
14.68671 0.036289397
14.68771 0.037855859
14.68871 0.039434113
14.68971 0.041025940999999996
14.69071 0.042620598
14.69171 0.044201949
14.69271 0.045759571
14.69371 0.047296107999999996
14.69471 0.048825593
14.69571 0.050363853
14.69671 0.051917526000000006
14.69771 0.053479383000000005
14.69871 0.055033329
14.69971 0.056565634000000004
14.70071 0.058074627000000004
14.70171 0.059571891
14.70271 0.061074144000000004
14.70371 0.062591356
14.70471 0.06411951
14.70571 0.065643177
14.70671 0.067146198
14.70771 0.068623078
14.70871 0.07008305399999999
14.70971 0.071543863
14.71071 0.073019456
14.71171 0.07451023
14.71271 0.076002639
14.71371 0.077478559
14.71471 0.078927854
14.71571 0.08035544900000001
14.71671 0.08177780500000001
14.71771 0.083211355
14.71871 0.084660907
14.71971 0.08611622000000001
14.72071 0.087559165
14.72171 0.088976522
14.72271 0.090369367
14.72371 0.091752369
14.72471 0.093143538
14.72571 0.094551517
14.72671 0.09596938
14.72771 0.097379356
14.72871 0.09876523400000001
14.72971 0.10012368
14.73071 0.10146664999999999
14.73171 0.10281304000000001
14.73271 0.10417548
14.73371 0.10555154
14.73471 0.10692544999999999
14.73571 0.10827922000000001
14.73671 0.10960526999999999
14.73771 0.11091171
14.73871 0.11221647
14.73971 0.1135346
14.74071 0.1148676
14.74171 0.11620224999999999
14.74271 0.11751993999999999
14.74371 0.11880979
14.74471 0.12007634
14.74571 0.12133643000000001
14.74671 0.12260737000000001
14.74771 0.12389481
14.74871 0.12518878
14.74971 0.12647075000000002
14.75071 0.12772668
14.75171 0.12895674000000001
14.75271 0.13017521
14.75371 0.13140020000000002
14.75471 0.13264094
14.75571 0.13389121999999998
14.75671 0.13513386000000002
14.75771 0.13635285
14.75871 0.13754468
14.75971 0.13872075
14.76071 0.13989931
14.76171 0.14109249
14.76271 0.14229785
14.76371 0.14350003
14.76471 0.14468172
14.76571 0.14583580000000002
14.76671 0.14697036
14.76771 0.1481029
14.76871 0.14924787
14.76971 0.15040651
14.77071 0.15156601
14.77171 0.15270859
14.77271 0.15382411999999998
14.77371 0.15491719
14.77471 0.1560038
14.77571 0.15709999000000002
14.77671 0.15821053
14.77771 0.15932565999999998
14.77871 0.16042806
14.77971 0.16150515
14.78071 0.16255798999999999
14.78171 0.16360041
14.78271 0.16464908
14.78371 0.16571168
14.78471 0.16678147
14.78571 0.16784208
14.78671 0.16887917
14.78771 0.1698905
14.78871 0.17088754
14.78971 0.17188718
14.79071 0.17289986000000002
14.79171 0.17392217000000001
14.79271 0.17493941000000002
14.79371 0.17593608
14.79471 0.17690688
14.79571 0.17786036
14.79671 0.17881282
14.79771 0.17977663
14.79871 0.18075153000000002
14.79971 0.18172486000000002
14.80071 0.1826807
14.80171 0.18361112
14.80271 0.18452174000000002
14.80371 0.18542766
14.80471 0.18634258
14.80571 0.18726911
14.80671 0.18819688
14.80771 0.18911005
14.80871 0.18999857
14.80971 0.1908653
14.81071 0.19172394
14.81171 0.19258925
14.81271 0.19346662
14.81371 0.19434833999999998
14.81471 0.19521922
14.81571 0.19606741
14.81671 0.19689281
14.81771 0.19770698
14.81871 0.19852465000000002
14.81971 0.19935328
14.82071 0.20018762
14.82171 0.20101368
14.82271 0.2018187
14.82371 0.20260029000000002
14.82471 0.20336818
14.82571 0.20413718
14.82671 0.20491662
14.82771 0.20570385
14.82871 0.20648618000000002
14.82971 0.20725005
14.83071 0.20799058999999998
14.83171 0.20871509000000002
14.83271 0.20943754
14.83371 0.21016861000000003
14.83471 0.21090799000000002
14.83571 0.21164468
14.83671 0.21236502
14.83771 0.21306244
14.83871 0.21374219
14.83971 0.21441746999999997
14.84071 0.21509989000000002
14.84171 0.21579133
14.84271 0.21648249
14.84371 0.21715984
14.84471 0.21781528
14.84571 0.21845193
14.84671 0.21908185
14.84771 0.2197173
14.84871 0.22036184000000003
14.84971 0.22100795
14.85071 0.22164232
14.85171 0.22225562000000001
14.85271 0.22284907999999998
14.85371 0.22343354999999998
14.85471 0.22402164
14.85571 0.22461858999999998
14.85671 0.22521857
14.85771 0.22580901
14.85871 0.22637965
14.85971 0.22693006
14.86071 0.22746981
14.86171 0.22801158
14.86271 0.22856193000000002
14.86371 0.22911658
14.86471 0.22966352
14.86571 0.23019179
14.86671 0.23069941000000002
14.86771 0.23119487
14.86871 0.23169096
14.86971 0.23219554999999997
14.87071 0.23270587
14.87171 0.23321040999999998
14.87271 0.23369733
14.87371 0.23416302
14.87471 0.23461456999999997
14.87571 0.23506475000000002
14.87671 0.23552265
14.87771 0.23598713
14.87871 0.23644767000000003
14.87971 0.23689204999999997
14.88071 0.23731536
14.88171 0.23772366999999997
14.88271 0.23812971000000002
14.88371 0.23854356000000002
14.88471 0.23896541000000002
14.88571 0.23938506
14.88671 0.23978935
14.88771 0.24017154000000002
14.88871 0.24053622
14.88971 0.2408962
14.89071 0.24126321
14.89171 0.24163956000000003
14.89271 0.24201644
14.89371 0.24238031
14.89471 0.24272272999999997
14.89571 0.24304664999999998
14.89671 0.24336423
14.89771 0.24368813999999997
14.89871 0.24402225
14.89971 0.24435853
14.90071 0.2446827
14.90171 0.24498457
14.90271 0.24526541
14.90371 0.24553733
14.90471 0.24581478999999998
14.90571 0.24610423
14.90671 0.24639938
14.90771 0.24668574
14.90871 0.24695082000000002
14.90971 0.2471932
14.91071 0.24742363
14.91171 0.24765739
14.91271 0.24790331
14.91371 0.24815723
14.91471 0.24840499000000002
14.91571 0.24863244
14.91671 0.24883574999999997
14.91771 0.24902441
14.91871 0.24921456
14.91971 0.24941757000000003
14.92071 0.24963166
14.92171 0.24984297000000003
14.92271 0.25003524
14.92371 0.25020137
14.92471 0.25034861
14.92571 0.25049363999999996
14.92671 0.25065083
14.92771 0.25082203
14.92871 0.25099523
14.92971 0.251153
14.93071 0.25128494
14.93171 0.25139519
14.93271 0.25149956
14.93371 0.2516144
14.93471 0.25174476
14.93571 0.25188071
14.93671 0.25200415
14.93771 0.25210171
14.93871 0.25217431
14.93971 0.25223683999999996
14.94071 0.25230784
14.94171 0.25239626
14.94271 0.25249522
14.94371 0.25258645999999996
14.94471 0.25265324
14.94571 0.25269210000000003
14.94671 0.25271536
14.94771 0.25274262
14.94871 0.25278695
14.94971 0.25284563000000004
14.95071 0.25290218000000003
14.95171 0.25293799
14.95271 0.25294551
14.95371 0.25293373
14.95471 0.25292197
14.95571 0.25292613999999997
14.95671 0.25294737
14.95771 0.25297103
14.95871 0.25297678
14.95971 0.25295296
14.96071 0.25290488
14.96171 0.25285135000000003
14.96271 0.2528117
14.96371 0.25279231
14.96471 0.25278216000000003
14.96571 0.25276055000000003
14.96671 0.25271147
14.96771 0.25263473000000003
14.96871 0.25254602
14.96971 0.25246576
14.97071 0.25240471999999997
14.97171 0.25235638000000005
14.97271 0.25230164
14.97371 0.25222236
14.97471 0.25211427999999997
14.97571 0.2519903
14.97671 0.25187163
14.97771 0.25177298000000004
14.97871 0.25169213999999995
14.97971 0.25161139
14.98071 0.2515096
14.98171 0.25137682
14.98271 0.2512211
14.98371 0.25106289
14.98471 0.25092082
14.98571 0.25079885999999996
14.98671 0.25068382
14.98771 0.25055474
14.98871 0.25039774
14.98971 0.25021569
14.99071 0.25002614
14.99171 0.24984898
14.99271 0.24969226000000003
14.99371 0.24954646
14.99471 0.24939102999999999
14.99571 0.24920867
14.99671 0.24899757
14.99771 0.24877274
14.99871 0.24855586
14.99971 0.24836038
15.00071 0.24818229000000003
15.00171 0.24800302999999999
15.00271 0.2478024
15.00371 0.24757232
15.00471 0.24732228
15.00571 0.24707241000000002
15.00671 0.24683934
15.00771 0.24662464999999997
15.00871 0.24641387
15.00971 0.24618686
15.01071 0.24593202000000003
15.01171 0.24565456
15.01271 0.24537299999999998
15.01371 0.24510634
15.01471 0.24486077
15.01571 0.24462533
15.01671 0.24437939
15.01771 0.24410679000000002
15.01871 0.24380696
15.01971 0.24349513
15.02071 0.24319176999999997
15.02171 0.24290856
15.02271 0.24264059
15.02371 0.24237002000000002
15.02471 0.2420787
15.02571 0.24176076999999999
15.02671 0.24142661
15.02771 0.24109534000000002
15.02871 0.24078138999999998
15.02971 0.24048441999999998
15.03071 0.24018949000000003
15.03171 0.23987756999999998
15.03271 0.23953872999999998
15.03371 0.23917914
15.03471 0.23881687999999998
15.03571 0.23846945
15.03671 0.23814195
15.03771 0.23782356
15.03871 0.23749522
15.03971 0.23714264
15.04071 0.23676611
15.04171 0.23637990999999997
15.04271 0.23600231000000002
15.04371 0.23564294
15.04471 0.23529624999999998
15.04571 0.23494568
15.04671 0.23457530999999998
15.04771 0.23418103999999998
15.04871 0.23377328000000003
15.04971 0.23336979
15.05071 0.23298314999999997
15.05171 0.23261216
15.05271 0.23224261
15.05371 0.23185718
15.05471 0.23144726
15.05571 0.23101887000000002
15.05671 0.23058839000000003
15.05771 0.23017127999999998
15.05871 0.22977166999999998
15.05971 0.22937971999999998
15.06071 0.22897871999999997
15.06171 0.22855666
15.06271 0.22811442999999998
15.06371 0.22766483
15.06471 0.22722362000000002
15.06571 0.22679847
15.06671 0.22638375
15.06771 0.22596465
15.06871 0.22552749000000002
15.06971 0.22506921
15.07071 0.22459948000000002
15.07171 0.22413398
15.07271 0.22368364
15.07371 0.22324725999999998
15.07471 0.2228125
15.07571 0.22236446
15.07671 0.22189582000000002
15.07771 0.22141167
15.07871 0.22092575999999997
15.07971 0.22045089999999998
15.08071 0.21999022000000001
15.08171 0.21953532000000003
15.08271 0.21907226000000002
15.08371 0.21859140000000002
15.08471 0.21809393
15.08571 0.21759099
15.08671 0.21709586
15.08771 0.21661478
15.08871 0.21614287999999998
15.08971 0.21566762999999997
15.09071 0.2151774
15.09171 0.21466943
15.09271 0.21415148
15.09371 0.21363634
15.09471 0.21313297999999997
15.09571 0.21264066
15.09671 0.21214969
15.09771 0.21164831999999997
15.09871 0.21113084999999998
15.09971 0.21060139000000003
15.10071 0.21007091
15.10171 0.20954956
15.10271 0.20903975
15.10371 0.20853474000000002
15.10471 0.20802331
15.10571 0.20749751000000002
15.10671 0.20695797
15.10771 0.20641331000000002
15.10871 0.20587405
15.10971 0.20534554000000002
15.11071 0.20482459
15.11171 0.20430183999999998
15.11271 0.20376837
15.11371 0.20322178000000002
15.11471 0.20266747999999998
15.11571 0.20211486
15.11671 0.20157071
15.11771 0.20103473000000002
15.11871 0.20049986999999997
15.11971 0.19995733
15.12071 0.19940266
15.12171 0.19883863000000002
15.12271 0.19827324000000002
15.12371 0.19771433
15.12471 0.19716426999999997
15.12571 0.19661875
15.12671 0.19606974000000002
15.12771 0.19551100999999999
15.12871 0.19494208
15.12971 0.19436827
15.13071 0.19379681
15.13171 0.193232
15.13271 0.19267244
15.13371 0.19211239
15.13471 0.19154586999999998
15.13571 0.19097079
15.13671 0.19039029999999998
15.13771 0.18981051
15.13871 0.1892363
15.13971 0.18866803000000001
15.14071 0.18810146
15.14171 0.1875306
15.14271 0.18695161
15.14371 0.18636517
15.14471 0.18577582
15.14571 0.18518893
15.14671 0.18460732
15.14771 0.18402971
15.14871 0.183452
15.14971 0.18287012
15.15071 0.18228268
15.15171 0.18169159
15.15271 0.18110059
15.15371 0.18051254
15.15471 0.17992754
15.15571 0.17934301
15.15671 0.17875546
15.15771 0.17816279999999998
15.15871 0.17756569
15.15971 0.17696712
15.16071 0.17637052
15.16171 0.17577772
15.16271 0.17518802
15.16371 0.17459865000000002
15.16471 0.17400655
15.16571 0.17341005999999998
15.16671 0.17280977
15.16771 0.17220794
15.16871 0.1716072
15.16971 0.171009
15.17071 0.17041292
15.17171 0.16981712999999998
15.17271 0.16921953
15.17371 0.16861911
15.17471 0.16801649
15.17571 0.16741358
15.17671 0.16681235
15.17771 0.16621351
15.17871 0.16561595999999998
15.17971 0.16501732
15.18071 0.1644153
15.18171 0.16380927
15.18271 0.16320087
15.18371 0.16259329
15.18471 0.16198943999999998
15.18571 0.16139022
15.18671 0.16079377
15.18771 0.16019653
15.18871 0.15959526999999998
15.18971 0.15898916999999999
15.19071 0.15838039
15.19171 0.15777266
15.19271 0.15716887999999998
15.19371 0.15656918
15.19471 0.15597072
15.19571 0.15536962999999998
15.19671 0.15476375
15.19771 0.15415432
15.19871 0.15354543
15.19971 0.1529414
15.20071 0.15234373
15.20171 0.15174984
15.20271 0.15115446000000002
15.20371 0.15055303
15.20471 0.14994483
15.20571 0.14933365
15.20671 0.1487255
15.20771 0.14812464
15.20871 0.14753073
15.20971 0.14693886
15.21071 0.14634288
15.21171 0.14573961
15.21271 0.14513113
15.21371 0.14452352000000002
15.21471 0.14392275
15.21571 0.14333051
15.21671 0.14274289
15.21771 0.14215285
15.21871 0.14155505
15.21971 0.14094964000000001
15.22071 0.14034243
15.22171 0.13974098
15.22271 0.13914951
15.22371 0.1385658
15.22471 0.13798253
15.22571 0.13739215
15.22671 0.13679212000000002
15.22771 0.13618682999999998
15.22871 0.13558478
15.22971 0.13499286
15.23071 0.13441162
15.23171 0.13383483
15.23271 0.13325362
15.23371 0.13266262
15.23471 0.13206363999999998
15.23571 0.13146459
15.23671 0.13087407
15.23771 0.13029535
15.23871 0.12972397
15.23971 0.12915069
15.24071 0.12856784999999998
15.24171 0.12797475
15.24271 0.12737837
15.24371 0.12678873
15.24471 0.12621204
15.24571 0.12564642
15.24671 0.125083
15.24771 0.12451198000000001
15.24871 0.12392929
15.24971 0.12333943
15.25071 0.12275246000000001
15.25171 0.12217714000000002
15.25271 0.12161486
15.25371 0.12105869
15.25471 0.12049808000000001
15.25571 0.11992618999999999
15.25671 0.11934465000000001
15.25771 0.11876255000000001
15.25871 0.11819020000000001
15.25971 0.11763202
15.26071 0.11708339
15.26171 0.11653379999999999
15.26271 0.11597397999999999
15.26371 0.11540238
15.26471 0.11482629
15.26571 0.11425694000000002
15.26671 0.11370182
15.26771 0.11315959
15.26871 0.11262093999999999
15.26971 0.11207497
15.27071 0.11151665000000001
15.27171 0.11095018
15.27271 0.11038613
15.27371 0.1098341
15.27471 0.10929615999999999
15.27571 0.10876546
15.27671 0.10823098
15.27771 0.10768519000000001
15.27871 0.10712931
15.27971 0.10657253000000001
15.28071 0.10602572
15.28171 0.10549402
15.28271 0.10497324
15.28371 0.10445275999999999
15.28471 0.10392264
15.28571 0.10338038000000001
15.28671 0.10283248
15.28771 0.10228997999999999
15.28871 0.10176089
15.28971 0.10124489
15.29071 0.10073364000000001
15.29171 0.10021669999999999
15.29271 0.099688687
15.29371 0.09915304800000001
15.29471 0.09861957500000001
15.29571 0.098097697
15.29671 0.097590016
15.29771 0.097090483
15.29871 0.096588494
15.29971 0.096076075
15.30071 0.095553207
15.30171 0.095027767
15.30271 0.094510178
15.30371 0.094006397
15.30471 0.093514053
15.30571 0.09302423600000001
15.30671 0.09252769500000001
15.30771 0.092021073
15.30871 0.09150907900000001
15.30971 0.091001135
15.31071 0.090504892
15.31171 0.090021017
15.31271 0.089542824
15.31371 0.089060824
15.31471 0.08856918999999999
15.31571 0.088069623
15.31671 0.087570189
15.31771 0.087079901
15.31871 0.086602743
15.31971 0.08613512
15.32071 0.085668406
15.32171 0.085194741
15.32271 0.084712188
15.32371 0.084225874
15.32471 0.083744392
15.32571 0.083274004
15.32671 0.082814507
15.32771 0.08235951500000001
15.32871 0.08190083299999999
15.32971 0.081433984
15.33071 0.080961187
15.33171 0.080489815
15.33271 0.08002746599999999
15.33371 0.07957691
15.33471 0.079134316
15.33571 0.07869178099999999
15.33671 0.078242546
15.33771 0.077785406
15.33871 0.077325426
15.33971 0.076870562
15.34071 0.07642647799999999
15.34171 0.075992878
15.34271 0.075563858
15.34371 0.07513186399999999
15.34471 0.074692693
15.34571 0.074248225
15.34671 0.073805102
15.34771 0.073370273
15.34871 0.072946335
15.34971 0.072529755
15.35071 0.07211316300000001
15.35171 0.071690185
15.35271 0.071259687
15.35371 0.070826639
15.35471 0.070398924
15.35571 0.069982291
15.35671 0.069576589
15.35771 0.069175876
15.35871 0.068772287
15.35971 0.068361184
15.36071 0.06794419
15.36171 0.067528081
15.36271 0.067120278
15.36371 0.06672383800000001
15.36471 0.066335348
15.36571 0.065947097
15.36671 0.065552222
15.36771 0.065149378
15.36871 0.06474381700000001
15.36971 0.06434407
15.37071 0.063956319
15.37171 0.063580187
15.37271 0.063208869
15.37371 0.062833523
15.37471 0.062449136999999995
15.37571 0.062057970000000004
15.37671 0.06166813
15.37771 0.06128822
15.37871 0.060921512000000004
15.37971 0.060563663
15.38071 0.060205522
15.38171 0.059839262000000004
15.38271 0.059463753
15.38371 0.059085466999999996
15.38471 0.058714231
15.38571 0.058356556000000004
15.38671 0.058011123
15.38771 0.05766949
15.38871 0.057321716999999994
15.38971 0.05696314
15.39071 0.056597730000000006
15.39171 0.056235561999999996
15.39271 0.055886066
15.39371 0.055551558
15.39471 0.055225478999999994
15.39571 0.05489667499999999
15.39671 0.054556916999999996
15.39771 0.054206565
15.39871 0.053854455
15.39971 0.053511985
15.40071 0.053185353000000005
15.40171 0.052871251999999994
15.40271 0.052559044
15.40371 0.052237994
15.40471 0.05190472
15.40571 0.051565631
15.40671 0.051232665999999996
[truncated: 817,375 more chars]
