# Supplementary material for: 2D Synthetic dataset of numerical simulations of long-period seismicity in a volcanic edifice and related sensitivity kernels
Source: Data Brief. 2021 Jan 25;34:106673. doi: 10.1016/j.dib.2020.106673 (PMC7841316; doi:10.1016/j.dib.2020.106673)
Supplement: Supplementary Data S1 — Supplementary Raw Research Data. This is open data under the CC BY license http://creativecommons.org/licenses/by/4.0/ [file mmc1.zip › Dataset/OUTPUT_SEISMOGRAMS/9000_3000/disp_Z_homo_17000_1320_ISO7e-1Hz.semd]

-1.714286 0.0
-1.713286 0.0
-1.712286 0.0
-1.711286 0.0
-1.710286 0.0
-1.709286 0.0
-1.708286 0.0
-1.707286 0.0
-1.706286 0.0
-1.705286 0.0
-1.704286 0.0
-1.703286 0.0
-1.702286 0.0
-1.701286 0.0
-1.700286 0.0
-1.699286 0.0
-1.698286 0.0
-1.697286 0.0
-1.696286 0.0
-1.695286 0.0
-1.694286 0.0
-1.693286 0.0
-1.692286 0.0
-1.691286 0.0
-1.690286 0.0
-1.689286 0.0
-1.688286 0.0
-1.687286 0.0
-1.686286 0.0
-1.685286 0.0
-1.684286 0.0
-1.683286 0.0
-1.682286 0.0
-1.681286 0.0
-1.680286 0.0
-1.679286 0.0
-1.678286 0.0
-1.677286 0.0
-1.676286 0.0
-1.675286 0.0
-1.674286 0.0
-1.673286 0.0
-1.672286 0.0
-1.671286 0.0
-1.670286 0.0
-1.669286 0.0
-1.668286 0.0
-1.667286 2.8917321000000002e-36
-1.666286 6.671613899999999e-36
-1.665286 1.2678711999999999e-35
-1.664286 2.2094831e-35
-1.663286 3.7194185e-35
-1.662286 6.0876867e-35
-1.661286 9.683446799999999e-35
-1.660286 1.5080475000000001e-34
-1.659286 2.3106405e-34
-1.658286 3.4888337000000002e-34
-1.657286 5.1954845e-34
-1.656286 7.6403639000000005e-34
-1.655286 1.1104238e-33
-1.654286 1.5957818e-33
-1.653286 2.2683467e-33
-1.652286 3.1898956e-33
-1.651286 4.4381768e-33
-1.650286 6.1091285e-33
-1.649286 8.3184569e-33
-1.648286 1.1201894e-32
-1.647286 1.4913151e-32
-1.646286 1.9618135e-32
-1.645286 2.5483402e-32
-1.644286 3.2656101e-32
-1.643286 4.1231635e-32
-1.642286 5.1204024e-32
-1.641286 6.239237000000001e-32
-1.640286 7.4334934e-32
-1.639286 8.6139684e-32
-1.638286 9.6277552e-32
-1.637286 1.0230057e-31
-1.636286 1.0046319e-31
-1.635286 8.5219998e-32
-1.634286 4.8566590999999996e-32
-1.633286 -2.0816106e-32
-1.632286 -1.3866176e-31
-1.631286 -3.2651964000000003e-31
-1.630286 -6.135234499999999e-31
-1.629286 -1.0386066e-30
-1.628286 -1.6532538e-30
-1.627286 -2.524891e-30
-1.626286 -3.7410349e-30
-1.625286 -5.4143287e-30
-1.624286 -7.6886141e-30
-1.623286 -1.0746195e-29
-1.622286 -1.4816476999999998e-29
-1.621286 -2.0186141e-29
-1.620286 -2.7211081e-29
-1.619286 -3.6330261e-29
-1.618286 -4.808173e-29
-1.617286 -6.3120934e-29
-1.616286 -8.2241544e-29
-1.615286 -1.0639892e-28
-1.614286 -1.3673626e-28
-1.613286 -1.7461360999999999e-28
-1.612286 -2.2163961e-28
-1.611286 -2.7970579999999997e-28
-1.610286 -3.5102330000000002e-28
-1.609286 -4.3816166e-28
-1.608286 -5.4408879e-28
-1.607286 -6.7221147e-28
-1.606286 -8.2641594e-28
-1.605286 -1.0111056e-27
-1.604286 -1.2312366e-27
-1.603286 -1.4923456e-27
-1.602286 -1.8005722e-27
-1.601286 -2.1626672000000002e-27
-1.600286 -2.5859877e-27
-1.599286 -3.0784716999999998e-27
-1.598286 -3.6485924e-27
-1.597286 -4.3052762e-27
-1.596286 -5.0577918e-27
-1.595286 -5.9155919e-27
-1.594286 -6.8881071e-27
-1.593286 -7.9844764e-27
-1.592286 -9.2132137e-27
-1.591286 -1.0581790999999999e-26
-1.590286 -1.2096134999999999e-26
-1.589286 -1.376002e-26
-1.588286 -1.5574344e-26
-1.587286 -1.7536293e-26
-1.586286 -1.9638348999999998e-26
-1.585286 -2.1867158e-26
-1.584286 -2.4202240000000002e-26
-1.583286 -2.6614505000000003e-26
-1.582286 -2.9064622999999997e-26
-1.581286 -3.1501163e-26
-1.580286 -3.3858556e-26
-1.579286 -3.6054872e-26
-1.578286 -3.7989358e-26
-1.577286 -3.9539826e-26
-1.576286 -4.0559825000000005e-26
-1.575286 -4.0875672e-26
-1.574286 -4.0283312e-26
-1.573286 -3.8545097e-26
-1.572286 -3.5386461000000004e-26
-1.571286 -3.0492618e-26
-1.570286 -2.3505242999999997e-26
-1.569286 -1.4019335e-26
-1.568286 -1.5802305e-27
-1.567286 1.4319034e-26
-1.566286 3.423997e-26
-1.565286 5.8800298e-26
-1.564286 8.8674938e-26
-1.563286 1.2459604000000001e-25
-1.562286 1.6735208e-25
-1.561286 2.1778566e-25
-1.560286 2.7678968e-25
-1.559286 3.453021e-25
-1.558286 4.2429851e-25
-1.557286 5.147825899999999e-25
-1.556286 6.1777415e-25
-1.555286 7.342942300000001e-25
-1.554286 8.6534767e-25
-1.553286 1.0119017e-24
-1.552286 1.1748617e-24
-1.551286 1.3550429e-24
-1.550286 1.5531380000000001e-24
-1.549286 1.7696805e-24
-1.548286 2.0050043e-24
-1.547286 2.2591986e-24
-1.546286 2.5320571e-24
-1.545286 2.8230253e-24
-1.544286 3.1311415000000003e-24
-1.543286 3.4549732e-24
-1.542286 3.7925517e-24
-1.541286 4.1413016e-24
-1.540286 4.4979672e-24
-1.539286 4.8585379e-24
-1.538286 5.2181713e-24
-1.537286 5.5711143999999995e-24
-1.536286 5.9106297e-24
-1.535286 6.228916e-24
-1.534286 6.5170406e-24
-1.533286 6.764869899999999e-24
-1.532286 6.9610085e-24
-1.531286 7.092749499999999e-24
-1.530286 7.1460339e-24
-1.529286 7.1054187e-24
-1.528286 6.9540702e-24
-1.527286 6.6737639e-24
-1.526286 6.2449132e-24
-1.525286 5.6466176999999996e-24
-1.524286 4.8567383e-24
-1.523286 3.8520000999999995e-24
-1.522286 2.6081267000000003e-24
-1.521286 1.1000099000000001e-24
-1.520286 -6.980863600000001e-25
-1.519286 -2.8122833000000003e-24
-1.518286 -5.2688032e-24
-1.517286 -8.0936426e-24
-1.516286 -1.1312206e-23
-1.515286 -1.494889e-23
-1.514286 -1.9026624e-23
-1.513286 -2.3566374e-23
-1.512286 -2.8586584e-23
-1.511286 -3.4102605000000004e-23
-1.510286 -4.0126045999999997e-23
-1.509286 -4.666413e-23
-1.508286 -5.3718982e-23
-1.507286 -6.1286904e-23
-1.506286 -6.935763199999999e-23
-1.505286 -7.791356800000001e-23
-1.504286 -8.692902e-23
-1.503286 -9.636939800000001e-23
-1.502286 -1.0619050000000001e-22
-1.501286 -1.163377e-22
-1.500286 -1.2674531000000001e-22
-1.499286 -1.3733588e-22
-1.498286 -1.4801957e-22
-1.497286 -1.5869366e-22
-1.496286 -1.69242e-22
-1.495286 -1.7953470000000002e-22
-1.494286 -1.8942791e-22
-1.493286 -1.9876362e-22
-1.492286 -2.0736974000000002e-22
-1.491286 -2.1506015e-22
-1.490286 -2.2163515e-22
-1.489286 -2.268819e-22
-1.488286 -2.3057515e-22
-1.487286 -2.3247806e-22
-1.486286 -2.323434e-22
-1.485286 -2.2991479e-22
-1.484286 -2.2492825e-22
-1.483286 -2.1711401e-22
-1.482286 -2.0619844e-22
-1.481286 -1.9190631e-22
-1.480286 -1.7396316e-22
-1.479286 -1.52098e-22
-1.478286 -1.2604616e-22
-1.477286 -9.5552296e-23
-1.476286 -6.037365e-23
-1.475286 -2.0283407e-23
-1.474286 2.4925771000000002e-23
-1.473286 7.5438034e-23
-1.472286 1.314107e-22
-1.471286 1.9297041e-22
-1.470286 2.602092e-22
-1.469286 3.3318080999999997e-22
-1.468286 4.1189670000000004e-22
-1.467286 4.963223699999999e-22
-1.466286 5.8637364e-22
-1.465286 6.819132200000001e-22
-1.464286 7.827472299999999e-22
-1.463286 8.8862183e-22
-1.462286 9.9922084e-22
-1.461286 1.1141627e-21
-1.460286 1.232998e-21
-1.459286 1.3552078000000001e-21
-1.458286 1.4802016e-21
-1.457286 1.6073169000000002e-21
-1.456286 1.7358169999999998e-21
-1.455286 1.864892e-21
-1.454286 1.9936582e-21
-1.453286 2.1211583e-21
-1.452286 2.2463635e-21
-1.451286 2.368174e-21
-1.450286 2.4854213e-21
-1.449286 2.5968713e-21
-1.448286 2.7012267000000002e-21
-1.447286 2.7971310000000004e-21
-1.446286 2.8831724e-21
-1.445286 2.9578882e-21
-1.444286 3.0197711999999997e-21
-1.443286 3.0672726000000004e-21
-1.442286 3.098811e-21
-1.441286 3.1127776e-21
-1.440286 3.1075429999999998e-21
-1.439286 3.0814652e-21
-1.438286 3.0328979000000002e-21
-1.437286 2.9601983e-21
-1.436286 2.8617375000000002e-21
-1.435286 2.7359075e-21
-1.434286 2.5811339e-21
-1.433286 2.3958842e-21
-1.432286 2.1786809e-21
-1.431286 1.9281117e-21
-1.430286 1.6428418e-21
-1.429286 1.3216269e-21
-1.428286 9.6332696e-22
-1.427286 5.6691931e-22
-1.426286 1.315141e-22
-1.425286 -3.4363072999999995e-22
-1.424286 -8.5909366e-22
-1.423286 -1.4152728999999999e-21
-1.422286 -2.0123688999999998e-21
-1.421286 -2.650366e-21
-1.420286 -3.3290154000000004e-21
-1.419286 -4.0478144e-21
-1.418286 -4.8059883e-21
-1.417286 -5.6024692999999996e-21
-1.416286 -6.4358769000000004e-21
-1.415286 -7.3044986e-21
-1.414286 -8.206266299999999e-21
-1.413286 -9.1387396e-21
-1.412286 -1.0099085e-20
-1.411286 -1.1084056e-20
-1.410286 -1.2089976e-20
-1.409286 -1.3112721e-20
-1.408286 -1.4147705000000002e-20
-1.407286 -1.5189865e-20
-1.406286 -1.6233652e-20
-1.405286 -1.7273021e-20
-1.404286 -1.8301425e-20
-1.403286 -1.9311819999999998e-20
-1.402286 -2.0296655e-20
-1.401286 -2.1247893999999998e-20
-1.400286 -2.2157012999999998e-20
-1.399286 -2.3015028e-20
-1.398286 -2.3812515e-20
-1.397286 -2.4539638000000002e-20
-1.396286 -2.5186183e-20
-1.395286 -2.5741601999999998e-20
-1.394286 -2.6195072e-20
-1.393286 -2.6535534e-20
-1.392286 -2.6751769999999998e-20
-1.391286 -2.6832479e-20
-1.390286 -2.6766346e-20
-1.389286 -2.654213e-20
-1.388286 -2.6148773000000002e-20
-1.387286 -2.5575483999999997e-20
-1.386286 -2.4811854000000003e-20
-1.385286 -2.3847975e-20
-1.384286 -2.2674548000000003e-20
-1.383286 -2.128302e-20
-1.382286 -1.9665699e-20
-1.381286 -1.7815895e-20
-1.380286 -1.5728039e-20
-1.379286 -1.3397826000000001e-20
-1.378286 -1.0822337e-20
-1.377286 -8.000170400000001e-21
-1.376286 -4.931563e-21
-1.375286 -1.6185066e-21
-1.374286 1.9351369e-21
-1.373286 5.7235417999999994e-21
-1.372286 9.7388261e-21
-1.371286 1.3970973000000002e-20
-1.370286 1.840777e-20
-1.369286 2.3034764e-20
-1.368286 2.7835226e-20
-1.367286 3.2790142999999996e-20
-1.366286 3.7878241e-20
-1.365286 4.3075986000000007e-20
-1.364286 4.8357678000000007e-20
-1.363286 5.3695482e-20
-1.362286 5.9059575e-20
-1.361286 6.441824e-20
-1.360286 6.973801999999999e-20
-1.359286 7.4983907e-20
-1.358286 8.0119521e-20
-1.357286 8.5107353e-20
-1.356286 8.9908969e-20
-1.355286 9.448533199999999e-20
-1.354286 9.879704099999999e-20
-1.353286 1.0280465999999999e-19
-1.352286 1.0646896999999999e-19
-1.351286 1.0975143000000002e-19
-1.350286 1.1261437e-19
-1.349286 1.1502144e-19
-1.348286 1.1693794e-19
-1.347286 1.1833115e-19
-1.346286 1.1917071e-19
-1.345286 1.1942892e-19
-1.344286 1.1908117999999998e-19
-1.343286 1.181062e-19
-1.342286 1.1648642e-19
-1.341286 1.142082e-19
-1.340286 1.1126214000000001e-19
-1.339286 1.0764337e-19
-1.338286 1.0335168e-19
-1.337286 9.8391771e-20
-1.336286 9.277335399999999e-20
-1.335286 8.6511298e-20
-1.334286 7.9625716e-20
-1.333286 7.214194800000001e-20
-1.332286 6.4090624e-20
-1.331286 5.550755e-20
-1.330286 4.6433655e-20
-1.329286 3.6914843e-20
-1.328286 2.7001823e-20
-1.327286 1.674986e-20
-1.326286 6.2185243e-21
-1.325286 -4.5286037000000004e-21
-1.324286 -1.5424308e-20
-1.323286 -2.6398106e-20
-1.322286 -3.7376709e-20
-1.321286 -4.8284447000000005e-20
-1.320286 -5.9043767e-20
-1.319286 -6.9575805e-20
-1.318286 -7.980087600000001e-20
-1.317286 -8.9639125e-20
-1.316286 -9.901107599999999e-20
-1.315286 -1.0783834e-19
-1.314286 -1.1604417e-19
-1.313286 -1.2355422e-19
-1.312286 -1.3029716e-19
-1.311286 -1.3620543999999999e-19
-1.310286 -1.4121592000000002e-19
-1.309286 -1.4527065e-19
-1.308286 -1.4831757e-19
-1.307286 -1.5031126e-19
-1.306286 -1.5121358e-19
-1.305286 -1.5099455e-19
-1.304286 -1.4963291e-19
-1.303286 -1.4711697e-19
-1.302286 -1.4344519e-19
-1.301286 -1.38627e-19
-1.300286 -1.3268334e-19
-1.299286 -1.2564744e-19
-1.298286 -1.1756529e-19
-1.297286 -1.0849633e-19
-1.296286 -9.851396e-20
-1.295286 -8.770598500000001e-20
-1.294286 -7.617506e-20
-1.293286 -6.4039067e-20
-1.292286 -5.1431338e-20
-1.291286 -3.8500865e-20
-1.290286 -2.5412317e-20
-1.289286 -1.2346023000000001e-20
-1.288286 5.0220715e-22
-1.287286 1.2921455000000001e-20
-1.286286 2.4686184e-20
-1.285286 3.5556935e-20
-1.284286 4.5281161e-20
-1.283286 5.3594422e-20
-1.282286 6.022163100000001e-20
-1.281286 6.4878622e-20
-1.280286 6.7274053e-20
-1.279286 6.7111323e-20
-1.278286 6.409118e-20
-1.277286 5.7914108e-20
-1.276286 4.8283447000000005e-20
-1.275286 3.4908549e-20
-1.274286 1.7508283e-20
-1.273286 -4.1852182e-21
-1.272286 -3.0422333999999995e-20
-1.271286 -6.1431903e-20
-1.270286 -9.741641e-20
-1.269286 -1.3854738e-19
-1.268286 -1.8496057e-19
-1.267286 -2.3675056e-19
-1.266286 -2.9396604e-19
-1.265286 -3.5660423e-19
-1.264286 -4.2460586000000003e-19
-1.263286 -4.9785012e-19
-1.262286 -5.7614959e-19
-1.261286 -6.592455000000001e-19
-1.260286 -7.4680329e-19
-1.259286 -8.3840870000000005e-19
-1.258286 -9.3356371e-19
-1.257286 -1.0316838e-18
-1.256286 -1.1320955e-18
-1.255286 -1.2340346e-18
-1.254286 -1.3366450999999999e-18
-1.253286 -1.4389792e-18
-1.252286 -1.5399990000000002e-18
-1.251286 -1.6385769e-18
-1.250286 -1.7335012000000002e-18
-1.249286 -1.8234783e-18
-1.248286 -1.9071392e-18
-1.247286 -1.9830473e-18
-1.246286 -2.0497051e-18
-1.245286 -2.1055653e-18
-1.244286 -2.1490419e-18
-1.243286 -2.1785217e-18
-1.242286 -2.1923786999999997e-18
-1.241286 -2.1889902e-18
-1.240286 -2.1667515999999997e-18
-1.239286 -2.1240954e-18
-1.238286 -2.0595093e-18
-1.237286 -1.9715559e-18
-1.236286 -1.8588934e-18
-1.235286 -1.7202967e-18
-1.234286 -1.554679e-18
-1.233286 -1.3611137e-18
-1.232286 -1.1388564e-18
-1.231286 -8.8736632e-19
-1.230286 -6.0632872e-19
-1.229286 -2.9567409e-19
-1.228286 4.4401166e-20
-1.227286 4.1341623e-19
-1.226286 8.1058958e-19
-1.225286 1.2348237e-18
-1.224286 1.6846915e-18
-1.223286 2.1584267000000002e-18
-1.222286 2.653915e-18
-1.221286 3.1686897999999998e-18
-1.220286 3.6999307e-18
-1.219286 4.2444634e-18
-1.218286 4.7987668e-18
-1.217286 5.3589814e-18
-1.216286 5.9209226e-18
-1.215286 6.480096700000001e-18
-1.214286 7.031724700000001e-18
-1.213286 7.5707628e-18
-1.212286 8.0919383e-18
-1.211286 8.5897776e-18
-1.210286 9.0586475e-18
-1.209286 9.4927964e-18
-1.208286 9.8863981e-18
-1.207286 1.0233601e-17
-1.206286 1.052858e-17
-1.205286 1.0765593e-17
-1.204286 1.0939037e-17
-1.203286 1.1043504e-17
-1.202286 1.1073849e-17
-1.201286 1.1025244e-17
-1.200286 1.0893242e-17
-1.199286 1.0673847999999999e-17
-1.198286 1.0363564e-17
-1.197286 9.9594627e-18
-1.196286 9.4592401e-18
-1.195286 8.8612692e-18
-1.194286 8.164657799999999e-18
-1.193286 7.369288700000001e-18
-1.192286 6.475871e-18
-1.191286 5.485970399999999e-18
-1.190286 4.4020504e-18
-1.189286 3.2274907e-18
-1.188286 1.9666098e-18
-1.187286 6.2467719e-19
-1.186286 -7.9208457e-19
-1.185286 -2.2765032e-18
-1.184286 -3.8204697e-18
-1.183286 -5.4149598e-18
-1.182286 -7.0500662e-18
-1.181286 -8.7150353e-18
-1.180286 -1.0398318e-17
-1.179286 -1.2087626e-17
-1.178286 -1.3770003e-17
-1.177286 -1.5431892e-17
-1.176286 -1.7059224e-17
-1.175286 -1.863751e-17
-1.174286 -2.015194e-17
-1.173286 -2.1587484e-17
-1.172286 -2.292901e-17
-1.171286 -2.4161399999999998e-17
-1.170286 -2.5269675000000002e-17
-1.169286 -2.6239113e-17
-1.168286 -2.705539e-17
-1.167286 -2.7704706000000003e-17
-1.166286 -2.8173924e-17
-1.165286 -2.8450698999999995e-17
-1.164286 -2.8523612e-17
-1.163286 -2.8382304e-17
-1.162286 -2.80176e-17
-1.161286 -2.742164e-17
-1.160286 -2.6587997e-17
-1.159286 -2.5511788000000003e-17
-1.158286 -2.4189793000000002e-17
-1.157286 -2.2620539e-17
-1.156286 -2.0804395e-17
-1.155286 -1.8743665e-17
-1.154286 -1.6442642e-17
-1.153286 -1.3907675999999998e-17
-1.152286 -1.114722e-17
-1.151286 -8.1718627e-18
-1.150286 -4.994344e-18
-1.149286 -1.6295666e-18
-1.148286 1.9054165e-18
-1.147286 5.5914256e-18
-1.146286 9.4071968e-18
-1.145286 1.3329437000000001e-17
-1.144286 1.7332894e-17
-1.143286 2.1390455e-17
-1.142286 2.5473242e-17
-1.141286 2.9550746000000003e-17
-1.140286 3.3590954e-17
-1.139286 3.7560522e-17
-1.138286 4.1424934e-17
-1.137286 4.5148697e-17
-1.136286 4.8695543999999995e-17
-1.135286 5.2028658000000003e-17
-1.134286 5.5110913e-17
-1.133286 5.7905099e-17
-1.132286 6.037422800000001e-17
-1.131286 6.248177000000001e-17
-1.130286 6.419195000000001e-17
-1.129286 6.5470058e-17
-1.128286 6.6282763e-17
-1.127286 6.6598389e-17
-1.126286 6.6387283e-17
-1.125286 6.5622104e-17
-1.124286 6.427818399999999e-17
-1.123286 6.2333834e-17
-1.122286 5.9770675e-17
-1.121286 5.6573984e-17
-1.120286 5.2732986e-17
-1.119286 4.8241184000000003e-17
-1.118286 4.3096645e-17
-1.117286 3.7302288999999997e-17
-1.116286 3.0866164e-17
-1.115286 2.3801684999999998e-17
-1.114286 1.6127854e-17
-1.113286 7.8694674e-18
-1.112286 -9.4273354e-19
-1.111286 -1.0271920000000001e-17
-1.110286 -2.0075093e-17
-1.109286 -3.0303022e-17
-1.108286 -4.0900245e-17
-1.107286 -5.1805112e-17
-1.106286 -6.2949866e-17
-1.105286 -7.426080600000001e-17
-1.104286 -8.565847600000001e-17
-1.103286 -9.705795099999999e-17
-1.102286 -1.0836912000000001e-16
-1.101286 -1.1949715000000001e-16
-1.100286 -1.3034285000000002e-16
-1.099286 -1.4080325e-16
-1.098286 -1.5077222e-16
-1.097286 -1.60141e-16
-1.096286 -1.6879907e-16
-1.095286 -1.766348e-16
-1.094286 -1.8353642999999997e-16
-1.093286 -1.8939282e-16
-1.092286 -1.9409453999999999e-16
-1.091286 -1.9753476e-16
-1.090286 -1.9961041e-16
-1.089286 -2.0022318000000002e-16
-1.088286 -1.9928068999999998e-16
-1.087286 -1.9669757000000001e-16
-1.086286 -1.9239675e-16
-1.085286 -1.8631040000000002e-16
-1.084286 -1.7838125000000002e-16
-1.083286 -1.6856372e-16
-1.082286 -1.568249e-16
-1.081286 -1.4314572e-16
-1.080286 -1.2752193e-16
-1.079286 -1.0996501e-16
-1.078286 -9.0503061e-17
-1.077286 -6.9181587e-17
-1.076286 -4.6064101e-17
-1.075286 -2.1232707e-17
-1.074286 5.211498e-18
-1.073286 3.314817e-17
-1.072286 6.2437604e-17
-1.071286 9.2920786e-17
-1.070286 1.2441965e-16
-1.069286 1.5673745e-16
-1.068286 1.8965942e-16
-1.067286 2.2295359e-16
-1.066286 2.5637166e-16
-1.065286 2.8965044e-16
-1.064286 3.2251309e-16
-1.063286 3.5467081e-16
-1.062286 3.8582462e-16
-1.061286 4.156674e-16
-1.060286 4.4388612999999996e-16
-1.059286 4.701641700000001e-16
-1.058286 4.941838800000001e-16
-1.057286 5.1562928e-16
-1.056286 5.3418881e-16
-1.055286 5.4955841e-16
-1.054286 5.6144429e-16
-1.053286 5.6956625e-16
-1.052286 5.7366071e-16
-1.051286 5.7348386e-16
-1.050286 5.688148400000001e-16
-1.049286 5.5945856e-16
-1.048286 5.4524921e-16
-1.047286 5.2605271e-16
-1.046286 5.017696599999999e-16
-1.045286 4.723380000000001e-16
-1.044286 4.3773528999999995e-16
-1.043286 3.9798087e-16
-1.042286 3.5313792e-16
-1.041286 3.0331493e-16
-1.040286 2.4866691e-16
-1.039286 1.8939653e-16
-1.038286 1.2575454e-16
-1.037286 5.803995e-17
-1.036286 -1.3400189e-17
-1.035286 -8.8171498e-17
-1.034286 -1.6583335999999999e-16
-1.033286 -2.4590053e-16
-1.032286 -3.2784519999999997e-16
-1.031286 -4.1109938e-16
-1.030286 -4.9505796e-16
-1.029286 -5.790821399999999e-16
-1.028286 -6.6250318e-16
-1.027286 -7.446266599999999e-16
-1.026286 -8.247372e-16
-1.025286 -9.0210349e-16
-1.024286 -9.7598379e-16
-1.023286 -1.0456312e-15
-1.022286 -1.1103002e-15
-1.021286 -1.1692526e-15
-1.020286 -1.2217639e-15
-1.019286 -1.2671298e-15
-1.018286 -1.3046731e-15
-1.017286 -1.33375e-15
-1.016286 -1.3537571e-15
-1.015286 -1.3641376e-15
-1.014286 -1.3643884e-15
-1.013286 -1.3540654e-15
-1.012286 -1.3327902e-15
-1.011286 -1.3002557e-15
-1.010286 -1.2562312e-15
-1.009286 -1.2005675000000002e-15
-1.008286 -1.1332010000000002e-15
-1.007286 -1.054158e-15
-1.006286 -9.635578e-16
-1.005286 -8.616152300000001e-16
-1.004286 -7.4864287e-16
-1.003286 -6.2505221e-16
-1.002286 -4.9135434e-16
-1.001286 -3.4815948999999996e-16
-1.000286 -1.9617630000000002e-16
-0.9992857 -3.6209862e-17
-0.9982857 1.3084088999999998e-16
-0.9972857 3.039866e-16
-0.9962857 4.8215183e-16
-0.9952857 6.6417996e-16
-0.9942857 8.4883926e-16
-0.9932857 1.0348293e-15
-0.9922857 1.2207889e-15
-0.9912857 1.4053033000000002e-15
-0.9902857 1.5869136e-15
-0.9892857 1.7641263e-15
-0.9882857 1.9354225e-15
-0.9872857 2.0992694e-15
-0.9862857 2.2541304e-15
-0.9852857 2.3984769e-15
-0.9842857 2.5307996e-15
-0.9832857 2.6496210999999997e-15
-0.9822857 2.7535071e-15
-0.9812857 2.8410785000000003e-15
-0.9802857 2.9110253e-15
-0.9792857 2.9621161999999996e-15
-0.9782857 2.9932119e-15
-0.9772857 3.0032771e-15
-0.9762857 2.9913905e-15
-0.9752857 2.9567568e-15
-0.9742857 2.8987158000000003e-15
-0.9732857 2.8167541e-15
-0.9722857 2.7105125000000003e-15
-0.9712857 2.5797944e-15
-0.9702857 2.4245737e-15
-0.9692857 2.2450023e-15
-0.9682857 2.0414129e-15
-0.9672857 1.8143264e-15
-0.9662857 1.5644530999999998e-15
-0.9652857 1.2926961e-15
-0.9642857 1.0001514e-15
-0.9632857 6.8810789e-16
-0.9622857 3.5804562e-16
-0.9612857 1.1632584e-17
-0.9602857 -3.4927974e-16
-0.9592857 -7.226623700000001e-16
-0.9582857 -1.1063159e-15
-0.9572857 -1.4978798e-15
-0.9562857 -1.894842e-15
-0.9552857 -2.2945509e-15
-0.9542857 -2.6942285000000003e-15
-0.9532857 -3.0909839999999997e-15
-0.9522857 -3.4818314999999997e-15
-0.9512857 -3.8637047e-15
-0.9502857 -4.2334766e-15
-0.9492857 -4.5879784e-15
-0.9482857 -4.9240209e-15
-0.9472857 -5.2384144e-15
-0.9462857 -5.5279928e-15
-0.9452857 -5.7896363e-15
-0.9442857 -6.0202953000000005e-15
-0.9432857 -6.2170146999999996e-15
-0.9422857 -6.3769589999999996e-15
-0.9412857 -6.497436900000001e-15
-0.9402857 -6.575928400000001e-15
-0.9392857 -6.610107499999999e-15
-0.9382857 -6.5978692e-15
-0.9372857 -6.537353300000001e-15
-0.9362857 -6.426967700000001e-15
-0.9352857 -6.2654134e-15
-0.9342857 -6.051704299999999e-15
-0.9332857 -5.78519e-15
-0.9322857 -5.4655744e-15
-0.9312857 -5.0929338000000006e-15
-0.9302857 -4.6677329e-15
-0.9292857 -4.1908383999999996e-15
-0.9282857 -3.663532e-15
-0.9272857 -3.0875177999999997e-15
-0.9262857 -2.4649304000000003e-15
-0.9252857 -1.7983371e-15
-0.9242857 -1.0907405e-15
-0.9232857 -3.4557424e-16
-0.9222857 4.3330173e-16
-0.9212857 1.2416108000000001e-15
-0.9202857 2.0746724000000002e-15
-0.9192857 2.9274187e-15
-0.9182857 3.7944141e-15
-0.9172857 4.6698802e-15
-0.9162857 5.5477234e-15
-0.9152857 6.421565199999999e-15
-0.9142857 7.284777800000001e-15
-0.9132857 8.1305243e-15
-0.9122857 8.951798199999999e-15
-0.9112857 9.7414705e-15
-0.9102857 1.0492339e-14
-0.9092857 1.1197176999999999e-14
-0.9082857 1.1848791000000001e-14
-0.9072857 1.2440072e-14
-0.9062857 1.2964063000000001e-14
-0.9052857 1.3414007000000001e-14
-0.9042857 1.3783415000000001e-14
-0.9032857 1.4066131e-14
-0.9022857 1.4256388e-14
-0.9012857 1.4348869000000002e-14
-0.9002857 1.4338778e-14
-0.8992857 1.4221884e-14
-0.8982857 1.3994599999999999e-14
-0.8972857 1.3654020000000001e-14
-0.8962857 1.3197979e-14
-0.8952857 1.2625104999999998e-14
-0.8942857 1.1934862000000001e-14
-0.8932857 1.1127587000000001e-14
-0.8922857 1.020453e-14
-0.8912857 9.1678829e-15
-0.8902857 8.0207992e-15
-0.8892857 6.7674141e-15
-0.8882857 5.4128532e-15
-0.8872857 3.9632318e-15
-0.8862857 2.4256512e-15
-0.8852857 8.0818333e-16
-0.8842857 -8.8015251e-16
-0.8832857 -2.6294206e-15
-0.8822857 -4.4288097e-15
-0.8812857 -6.266682600000001e-15
-0.8802857 -8.1306329e-15
-0.8792857 -1.0007551e-14
-0.8782857 -1.1883703e-14
-0.8772857 -1.3744808999999999e-14
-0.8762857 -1.5576135e-14
-0.8752857 -1.7362593999999998e-14
-0.8742857 -1.9088848e-14
-0.8732857 -2.0739420000000002e-14
-0.8722857 -2.2298815e-14
-0.8712857 -2.375163e-14
-0.8702857 -2.5082692e-14
-0.8692857 -2.627718e-14
-0.8682857 -2.7320762e-14
-0.8672857 -2.8199712000000004e-14
-0.8662857 -2.8901061e-14
-0.8652857 -2.9412707999999996e-14
-0.8642857 -2.9723567e-14
-0.8632857 -2.9823678e-14
-0.8622857 -2.9704336e-14
-0.8612857 -2.9358194e-14
-0.8602857 -2.8779384e-14
-0.8592857 -2.7963615e-14
-0.8582857 -2.6908252e-14
-0.8572857 -2.5612413000000002e-14
-0.8562857 -2.4077028000000002e-14
-0.8552857 -2.2304895e-14
-0.8542857 -2.0300731e-14
-0.8532857 -1.8071206e-14
-0.8522857 -1.5624944e-14
-0.8512857 -1.2972539000000001e-14
-0.8502857 -1.012653e-14
-0.8492857 -7.101382e-15
-0.8482857 -3.9134279e-15
-0.8472857 -5.8081136e-16
-0.8462857 2.8765927e-15
-0.8452857 6.4372744000000006e-15
-0.8442857 1.0078202e-14
-0.8432857 1.3774945999999999e-14
-0.8422857 1.7501824e-14
-0.8412857 2.1232052e-14
-0.8402857 2.4937921e-14
-0.8392857 2.8590977999999995e-14
-0.8382857 3.2162209e-14
-0.8372857 3.5622258999999995e-14
-0.8362857 3.894163e-14
-0.8352857 4.2090915e-14
-0.8342857 4.5041014000000003e-14
-0.8332857 4.7763362e-14
-0.8322857 5.0230180999999997e-14
-0.8312857 5.2414685e-14
-0.8302857 5.4291333999999995e-14
-0.8292857 5.5836068000000006e-14
-0.8282857 5.7026504e-14
-0.8272857 5.784219599999999e-14
-0.8262857 5.8264813e-14
-0.8252857 5.827836e-14
-0.8242857 5.7869349e-14
-0.8232857 5.7027001e-14
-0.8222857 5.5743375999999996e-14
-0.8212857 5.4013538999999996e-14
-0.8202857 5.1835689999999996e-14
-0.8192857 4.9211242999999996e-14
-0.8182857 4.6144925999999996e-14
-0.8172857 4.2644845e-14
-0.8162857 3.8722529e-14
-0.8152857 3.4392936e-14
-0.8142857 2.9674439000000004e-14
-0.8132857 2.4588803e-14
-0.8122857 1.9161121e-14
-0.8112857 1.3419726e-14
-0.8102857 7.3960799e-15
-0.8092857 1.1246382e-15
-0.8082857 -5.3573127e-15
-0.8072857 -1.2009843e-14
-0.8062857 -1.8790593e-14
-0.8052857 -2.5655e-14
-0.8042857 -3.2556563999999996e-14
-0.8032857 -3.9447110999999995e-14
-0.8022857 -4.6277105000000003e-14
-0.8012857 -5.2995945000000006e-14
-0.8002857 -5.9552308e-14
-0.7992857 -6.5894483e-14
-0.7982857 -7.1970727e-14
-0.7972857 -7.772963e-14
-0.7962857 -8.3120481e-14
-0.7952857 -8.8093671e-14
-0.7942857 -9.2601041e-14
-0.7932857 -9.6596273e-14
-0.7922857 -1.0003527e-13
-0.7912857 -1.0287655e-13
-0.7902857 -1.0508155e-13
-0.7892857 -1.0661508000000001e-13
-0.7882857 -1.0744555999999999e-13
-0.7872857 -1.0754539e-13
-0.7862857 -1.0689131e-13
-0.7852857 -1.0546459e-13
-0.7842857 -1.0325137999999999e-13
-0.7832857 -1.0024289999999999e-13
-0.7822857 -9.6435665e-14
-0.7812857 -9.183168000000001e-14
-0.7802857 -8.6438585e-14
-0.7792857 -8.0269734e-14
-0.7782857 -7.3344345e-14
-0.7772857 -6.5687479e-14
-0.7762857 -5.733008e-14
-0.7752857 -4.8308924999999996e-14
-0.7742857 -3.8666572e-14
-0.7732857 -2.8451204e-14
-0.7722857 -1.7716505e-14
-0.7712857 -6.5214363999999996e-15
-0.7702857 5.0699941e-15
-0.7692857 1.6989020999999998e-14
-0.7682857 2.9162447e-14
-0.7672857 4.1513008e-14
-0.7662857 5.3959789000000004e-14
-0.7652857 6.641865899999999e-14
-0.7642857 7.8802752e-14
-0.7632857 9.102297600000001e-14
-0.7622857 1.029886e-13
-0.7612857 1.1460773e-13
-0.7602857 1.2578805999999998e-13
-0.7592857 1.3643736000000002e-13
-0.7582857 1.4646418e-13
-0.7572857 1.5577855000000001e-13
-0.7562857 1.6429258000000001e-13
-0.7552857 1.7192115e-13
-0.7542857 1.7858269e-13
-0.7532857 1.8419974e-13
-0.7522857 1.8869968999999999e-13
-0.7512857 1.9201543999999999e-13
-0.7502857 1.940861e-13
-0.7492857 1.9485751999999998e-13
-0.7482857 1.9428293000000002e-13
-0.7472857 1.9232361999999999e-13
-0.7462857 1.8894931e-13
-0.7452857 1.841388e-13
-0.7442857 1.7788026e-13
-0.7432857 1.7017179e-13
-0.7422857 1.6102165e-13
-0.7412857 1.5044862e-13
-0.7402857 1.3848209e-13
-0.7392857 1.2516236999999998e-13
-0.7382857 1.1054065e-13
-0.7372857 9.467902399999999e-14
-0.7362857 7.765043300000001e-14
-0.7352857 5.953847e-14
-0.7342857 4.043716e-14
-0.7332857 2.0450607000000002e-14
-0.7322857 -3.0739359e-16
-0.7312857 -2.1713875e-14
-0.7302857 -4.3637277e-14
-0.7292857 -6.5938106e-14
-0.7282857 -8.846969e-14
-0.7272857 -1.1107900000000001e-13
-0.7262857 -1.3360756e-13
-0.7252857 -1.5589241e-13
-0.7242857 -1.7776714000000002e-13
-0.7232857 -1.9906299000000002e-13
-0.7222857 -2.1961005999999997e-13
-0.7212857 -2.3923838e-13
-0.7202857 -2.5777932e-13
-0.7192857 -2.7506671e-13
-0.7182857 -2.9093824e-13
-0.7172857 -3.0523677e-13
-0.7162857 -3.1781159e-13
-0.7152857 -3.2851972e-13
-0.7142857 -3.3722732e-13
-0.7132857 -3.4381089e-13
-0.7122857 -3.4815845e-13
-0.7112857 -3.5017087e-13
-0.7102857 -3.4976292e-13
-0.7092857 -3.4686425e-13
-0.7082857 -3.4142055999999997e-13
-0.7072857 -3.3339439e-13
-0.7062857 -3.2276586e-13
-0.7052857 -3.0953352e-13
-0.7042857 -2.9371473e-13
-0.7032857 -2.7534631e-13
-0.7022857 -2.5448468e-13
-0.7012857 -2.3120609e-13
-0.7002857 -2.0560674e-13
-0.6992857 -1.7780253e-13
-0.6982857 -1.4792882e-13
-0.6972857 -1.1614005999999999e-13
-0.6962857 -8.260917e-14
-0.6952857 -4.7526738e-14
-0.6942857 -1.1100211e-14
-0.6932857 2.6447217e-14
-0.6922857 6.487779e-14
-0.6912857 1.0394055000000001e-13
-0.6902857 1.4337281e-13
-0.6892857 1.8290178999999998e-13
-0.6882857 2.2224639e-13
-0.6872857 2.6111891e-13
-0.6862857 2.9922722e-13
-0.6852857 3.3627657e-13
-0.6842857 3.7197193999999996e-13
-0.6832857 4.0601999e-13
-0.6822857 4.3813148e-13
-0.6812857 4.680234e-13
-0.6802857 4.9542123e-13
-0.6792857 5.2006133e-13
-0.6782857 5.416930300000001e-13
-0.6772857 5.600808e-13
-0.6762857 5.7500666e-13
-0.6752857 5.8627195e-13
-0.6742857 5.9369928e-13
-0.6732857 5.9713468e-13
-0.6722857 5.964490899999999e-13
-0.6712857 5.9153999e-13
-0.6702857 5.8233282e-13
-0.6692857 5.687822399999999e-13
-0.6682857 5.508733e-13
-0.6672857 5.2862195e-13
-0.6662857 5.0207611e-13
-0.6652857 4.713159e-13
-0.6642857 4.3645376e-13
-0.6632857 3.9763441000000004e-13
-0.6622857 3.5503483e-13
-0.6612857 3.0886339e-13
-0.6602857 2.5935929e-13
-0.6592857 2.0679143e-13
-0.6582857 1.5145723e-13
-0.6572857 9.368109199999999e-14
-0.6562857 3.3812624000000004e-14
-0.6552857 -2.7775221e-14
-0.6542857 -9.0688377e-14
-0.6532857 -1.5451399e-13
-0.6522857 -2.1882304e-13
-0.6512857 -2.83173e-13
-0.6502857 -3.4711076000000004e-13
-0.6492857 -4.1017558e-13
-0.6482857 -4.7190238e-13
-0.6472857 -5.3182476e-13
-0.6462857 -5.8947856e-13
-0.6452857 -6.444049600000001e-13
-0.6442857 -6.961541e-13
-0.6432857 -7.442882699999999e-13
-0.6422857 -7.883854900000001e-13
-0.6412857 -8.280427199999999e-13
-0.6402857 -8.6287915e-13
-0.6392857 -8.925392800000001e-13
-0.6382857 -9.1669607e-13
-0.6372857 -9.350539e-13
-0.6362857 -9.4735129e-13
-0.6352857 -9.5336311e-13
-0.6342857 -9.529036e-13
-0.6332857 -9.458278200000001e-13
-0.6322857 -9.3203397e-13
-0.6312857 -9.114648e-13
-0.6302857 -8.8410877e-13
-0.6292857 -8.5000154e-13
-0.6282857 -8.092263099999999e-13
-0.6272857 -7.619141e-13
-0.6262857 -7.0824448e-13
-0.6252857 -6.4844451e-13
-0.6242857 -5.8278882e-13
-0.6232857 -5.115982e-13
-0.6222857 -4.3523869000000004e-13
-0.6212857 -3.5411972e-13
-0.6202857 -2.6869236e-13
-0.6192857 -1.7944706e-13
-0.6182857 -8.6911012e-14
-0.6172857 8.3546598e-15
-0.6162857 1.0575798999999999e-13
-0.6152857 2.0467965e-13
-0.6142857 3.0447652e-13
-0.6132857 4.0448562999999997e-13
-0.6122857 5.0402835e-13
-0.6112857 6.024144100000001e-13
-0.6102857 6.989466e-13
-0.6092857 7.929252399999999e-13
-0.6082857 8.8365289e-13
-0.6072857 9.7043887e-13
-0.6062857 1.0526045e-12
-0.6052857 1.1294879e-12
-0.6042857 1.2004481000000001e-12
-0.6032857 1.2648706e-12
-0.6022857 1.3221718e-12
-0.6012857 1.3718036000000001e-12
-0.6002857 1.4132573999999999e-12
-0.5992857 1.4460690000000001e-12
-0.5982857 1.4698224e-12
-0.5972857 1.4841535e-12
-0.5962857 1.4887541e-12
-0.5952857 1.4833741e-12
-0.5942857 1.4678259e-12
-0.5932857 1.4419862e-12
-0.5922857 1.4057976e-12
-0.5912857 1.359272e-12
-0.5902857 1.3024906e-12
-0.5892857 1.2356058e-12
-0.5882857 1.1588411e-12
-0.5872857 1.0724917e-12
-0.5862857 9.7692367e-13
-0.5852857 8.7257362e-13
-0.5842857 7.5994686e-13
-0.5832857 6.3961571e-13
-0.5822857 5.122173800000001e-13
-0.5812857 3.7845085e-13
-0.5802857 2.3907384000000003e-13
-0.5792857 9.489894599999999e-14
-0.5782857 -5.3210519999999996e-14
-0.5772857 -2.0434517000000003e-13
-0.5762857 -3.5755463e-13
-0.5752857 -5.118529e-13
-0.5742857 -6.6622419e-13
-0.5732857 -8.196291399999999e-13
-0.5722857 -9.7101113e-13
-0.5712857 -1.1193032e-12
-0.5702857 -1.2634347e-12
-0.5692857 -1.4023388e-12
-0.5682857 -1.5349594e-12
-0.5672857 -1.6602588000000002e-12
-0.5662857 -1.7772252000000001e-12
-0.5652857 -1.8848799000000003e-12
-0.5642857 -1.9822849e-12
-0.5632857 -2.0685498e-12
-0.5622857 -2.1428402e-12
-0.5612857 -2.2043827e-12
-0.5602857 -2.2524737e-12
-0.5592857 -2.2864845e-12
-0.5582857 -2.3058673000000002e-12
-0.5572857 -2.3101619e-12
-0.5562857 -2.2990001000000003e-12
-0.5552857 -2.2721105e-12
-0.5542857 -2.2293226e-12
-0.5532857 -2.1705709e-12
-0.5522857 -2.095897e-12
-0.5512857 -2.005452e-12
-0.5502857 -1.8994992e-12
-0.5492857 -1.7784127999999999e-12
-0.5482857 -1.6426798000000001e-12
-0.5472857 -1.4928985999999998e-12
-0.5462857 -1.3297774000000001e-12
-0.5452857 -1.1541316e-12
-0.5442857 -9.6688133e-13
-0.5432857 -7.690468800000001e-13
-0.5422857 -5.6174446e-13
-0.5412857 -3.4618027e-13
-0.5402857 -1.2364448e-13
-0.5392857 1.0449603e-13
-0.5382857 3.3680531e-13
-0.5372857 5.7178675e-13
-0.5362857 8.0789215e-13
-0.5352857 1.0435315e-12
-0.5342857 1.2770828e-12
-0.5332857 1.506903e-12
-0.5322857 1.7313387e-12
-0.5312857 1.9487384e-12
-0.5302857 2.1574624e-12
-0.5292857 2.3558961e-12
-0.5282857 2.5424614e-12
-0.5272857 2.7156281e-12
-0.5262857 2.8739265e-12
-0.5252857 3.0159587e-12
-0.5242857 3.1404094999999997e-12
-0.5232857 3.2460583e-12
-0.5222857 3.3317889e-12
-0.5212857 3.3966001e-12
-0.5202857 3.4396155e-12
-0.5192857 3.4600919999999996e-12
-0.5182857 3.4574265e-12
-0.5172857 3.4311655e-12
-0.5162857 3.3810099e-12
-0.5152857 3.3068207e-12
-0.5142857 3.2086231000000003e-12
-0.5132857 3.0866101e-12
-0.5122857 2.9411439999999996e-12
-0.5112857 2.7727579e-12
-0.5102857 2.5821545e-12
-0.5092857 2.3702057e-12
-0.5082857 2.1379486e-12
-0.5072857 1.8865823e-12
-0.5062857 1.6174623e-12
-0.5052857 1.3320942e-12
-0.5042857 1.0321257e-12
-0.5032857 7.193378999999999e-13
-0.5022857 3.9563533e-13
-0.5012857 6.3034715e-14
-0.5002857 -2.7634691e-13
-0.4992857 -6.2030535e-13
-0.4982857 -9.665631e-13
-0.4972857 -1.3127839e-12
-0.4962857 -1.6565883999999998e-12
-0.4952857 -1.9955696e-12
-0.4942857 -2.3273100999999998e-12
-0.4932857 -2.6493973e-12
-0.4922857 -2.9594423000000003e-12
-0.4912857 -3.2550965e-12
-0.4902857 -3.5340671000000005e-12
-0.4892857 -3.7941367e-12
-0.4882857 -4.0331785e-12
-0.4872857 -4.2491733e-12
-0.4862857 -4.4402253e-12
-0.4852857 -4.6045775e-12
-0.4842857 -4.7406262e-12
-0.4832857 -4.8469349999999995e-12
-0.4822857 -4.9222474e-12
-0.4812857 -4.9654986e-12
-0.4802857 -4.9758263e-12
-0.4792857 -4.9525796e-12
-0.4782857 -4.8953273e-12
-0.4772857 -4.8038644e-12
-0.4762857 -4.6782165e-12
-0.4752857 -4.5186453e-12
-0.4742857 -4.3256482e-12
-0.4732857 -4.0999596e-12
-0.4722857 -3.8425501e-12
-0.4712857 -3.5546229e-12
-0.4702857 -3.2376093e-12
-0.4692857 -2.8931627e-12
-0.4682857 -2.5231497e-12
-0.4672857 -2.1296421e-12
-0.4662857 -1.7149047999999998e-12
-0.4652857 -1.2813835e-12
-0.4642857 -8.316907199999999e-13
-0.4632857 -3.6859079e-13
-0.4622857 1.0501681e-13
-0.4612857 5.861154200000001e-13
-0.4602857 1.0715897e-12
-0.4592857 1.5582452999999999e-12
-0.4582857 2.0428297e-12
-0.4572857 2.5220525e-12
-0.4562857 2.9926081e-12
-0.4552857 3.4511975e-12
-0.4542857 3.8945497e-12
-0.4532857 4.3194462e-12
-0.4522857 4.7227413e-12
-0.4512857 5.1013854000000005e-12
-0.4502857 5.452447e-12
-0.4492857 5.773133300000001e-12
-0.4482857 6.0608128e-12
-0.4472857 6.3130314e-12
-0.4462857 6.5275361e-12
-0.4452857 6.702289100000001e-12
-0.4442857 6.8354888e-12
-0.4432857 6.9255792e-12
-0.4422857 6.971270200000001e-12
-0.4412857 6.9715446999999995e-12
-0.4402857 6.925673399999999e-12
-0.4392857 6.8332220999999994e-12
-0.4382857 6.6940599999999994e-12
-0.4372857 6.5083612999999995e-12
-0.4362857 6.276613799999999e-12
-0.4352857 5.9996170000000005e-12
-0.4342857 5.6784821e-12
-0.4332857 5.3146306e-12
-0.4322857 4.9097872e-12
-0.4312857 4.4659748e-12
-0.4302857 3.9855048e-12
-0.4292857 3.4709672e-12
-0.4282857 2.9252160999999997e-12
-0.4272857 2.3513569e-12
-0.4262857 1.7527277e-12
-0.4252857 1.132883e-12
-0.4242857 4.955721299999999e-13
-0.4232857 -1.5528163e-13
-0.4222857 -8.156042999999999e-13
-0.4212857 -1.4811955e-12
-0.4202857 -2.1477542e-12
-0.4192857 -2.8109048e-12
-0.4182857 -3.4662248e-12
-0.4172857 -4.1092743e-12
-0.4162857 -4.7356223e-12
-0.4152857 -5.3408775e-12
-0.4142857 -5.9207183e-12
-0.4132857 -6.4709197e-12
-0.4122857 -6.987386199999999e-12
-0.4112857 -7.466176e-12
-0.4102857 -7.903535e-12
-0.4092857 -8.2959179e-12
-0.4082857 -8.6400207e-12
-0.4072857 -8.932804e-12
-0.4062857 -9.1715149e-12
-0.4052857 -9.353714399999999e-12
-0.4042857 -9.4772951e-12
-0.4032857 -9.5405021e-12
-0.4022857 -9.5419488e-12
-0.4012857 -9.4806345e-12
-0.4002857 -9.3559573e-12
-0.3992857 -9.167720200000001e-12
-0.3982857 -8.9161466e-12
-0.3972857 -8.6018791e-12
-0.3962857 -8.2259869e-12
-0.3952857 -7.7899641e-12
-0.3942857 -7.295727900000001e-12
-0.3932857 -6.7456118e-12
-0.3922857 -6.1423577e-12
-0.3912857 -5.4891058999999995e-12
-0.3902857 -4.7893808e-12
-0.3892857 -4.0470726e-12
-0.3882857 -3.2664192999999997e-12
-0.3872857 -2.4519837e-12
-0.3862857 -1.6086293999999998e-12
-0.3852857 -7.4149281e-13
-0.3842857 1.44046e-13
-0.3832857 1.0423951e-12
-0.3822857 1.9477843e-12
-0.3812857 2.8543007999999997e-12
-0.3802857 3.7559264e-12
-0.3792857 4.6465753999999995e-12
-0.3782857 5.5201357e-12
-0.3772857 6.3705076999999996e-12
-0.3762857 7.1916464999999996e-12
-0.3752857 7.977603e-12
-0.3742857 8.7225671e-12
-0.3732857 9.4209064e-12
-0.3722857 1.0067212e-11
-0.3712857 1.0656332e-11
-0.3702857 1.1183418e-11
-0.3692857 1.1643958999999999e-11
-0.3682857 1.2033817e-11
-0.3672857 1.2349267e-11
-0.3662857 1.2587019e-11
-0.3652857 1.2744263e-11
-0.3642857 1.2818678e-11
-0.3632857 1.2808472e-11
-0.3622857 1.2712392e-11
-0.3612857 1.252975e-11
-0.3602857 1.2260432e-11
-0.3592857 1.1904907000000001e-11
-0.3582857 1.1464237e-11
-0.3572857 1.0940082e-11
-0.3562857 1.0334689e-11
-0.3552857 9.6508955e-12
-0.3542857 8.8921146e-12
-0.3532857 8.0623239e-12
-0.3522857 7.1660431e-12
-0.3512857 6.2083165e-12
-0.3502857 5.194683e-12
-0.3492857 4.1311474e-12
-0.3482857 3.0241451e-12
-0.3472857 1.8805063e-12
-0.3462857 7.0741371e-13
-0.3452857 -4.8764157e-13
-0.3442857 -1.6969065e-12
-0.3432857 -2.9124164e-12
-0.3422857 -4.1260455e-12
-0.3412857 -5.329562099999999e-12
-0.3402857 -6.5146829e-12
-0.3392857 -7.6731305e-12
-0.3382857 -8.7966899e-12
-0.3372857 -9.877265399999999e-12
-0.3362857 -1.0906942e-11
-0.3352857 -1.1878038999999999e-11
-0.3342857 -1.2783168e-11
-0.3332857 -1.3615288e-11
-0.3322857 -1.4367758000000001e-11
-0.3312857 -1.5034393e-11
-0.3302857 -1.5609508e-11
-0.3292857 -1.6087964999999998e-11
-0.3282857 -1.646522e-11
-0.3272857 -1.6737359e-11
-0.3262857 -1.6901132e-11
-0.3252857 -1.6953988e-11
-0.3242857 -1.6894103e-11
-0.3232857 -1.6720396e-11
-0.3222857 -1.6432551999999998e-11
-0.3212857 -1.603103e-11
-0.3202857 -1.5517073e-11
-0.3192857 -1.4892705e-11
-0.3182857 -1.4160733000000001e-11
-0.3172857 -1.3324731e-11
-0.3162857 -1.2389028e-11
-0.3152857 -1.1358683e-11
-0.3142857 -1.0239470000000001e-11
-0.3132857 -9.0378327e-12
-0.3122857 -7.7608547e-12
-0.3112857 -6.4162197e-12
-0.3102857 -5.0121612999999995e-12
-0.3092857 -3.5574153999999998e-12
-0.3082857 -2.0611644e-12
-0.3072857 -5.3297956e-13
-0.3062857 1.0172407e-12
-0.3052857 2.5793350999999998e-12
-0.3042857 4.1429472e-12
-0.3032857 5.6975935e-12
-0.3022857 7.2327344000000005e-12
-0.3012857 8.7378462e-12
-0.3002857 1.0202493e-11
-0.2992857 1.1616398e-11
-0.2982857 1.2969518999999998e-11
-0.2972857 1.4252114999999999e-11
-0.2962857 1.5454821e-11
-0.2952857 1.6568707e-11
-0.2942857 1.7585357e-11
-0.2932857 1.8496916e-11
-0.2922857 1.9296163e-11
-0.2912857 1.9976555e-11
-0.2902857 2.0532285e-11
-0.2892857 2.0958327e-11
-0.2882857 2.1250478e-11
-0.2872857 2.1405389e-11
-0.2862857 2.1420604000000002e-11
-0.2852857 2.129458e-11
-0.2842857 2.1026708e-11
-0.2832857 2.0617323e-11
-0.2822857 2.0067715e-11
-0.2812857 1.9380123000000002e-11
-0.2802857 1.8557733e-11
-0.2792857 1.7604665e-11
-0.2782857 1.6525953e-11
-0.2772857 1.5327517e-11
-0.2762857 1.4016132e-11
-0.2752857 1.2599395999999999e-11
-0.2742857 1.1085675999999999e-11
-0.2732857 9.484069299999999e-12
-0.2722857 7.804342e-12
-0.2712857 6.056871e-12
-0.2702857 4.252583100000001e-12
-0.2692857 2.4028829e-12
-0.2682857 5.195836000000001e-13
-0.2672857 -1.3851689e-12
-0.2662857 -3.2989741000000004e-12
-0.2652857 -5.209256e-12
-0.2642857 -7.103347e-12
-0.2632857 -8.9685692e-12
-0.2622857 -1.0792319e-11
-0.2612857 -1.2562152999999999e-11
-0.2602857 -1.4265868e-11
-0.2592857 -1.5891589e-11
-0.2582857 -1.7427844e-11
-0.2572857 -1.8863647000000002e-11
-0.2562857 -2.0188578e-11
-0.2552857 -2.139285e-11
-0.2542857 -2.2467384e-11
-0.2532857 -2.340387e-11
-0.2522857 -2.4194832999999998e-11
-0.2512857 -2.4833694e-11
-0.2502857 -2.5314806e-11
-0.2492857 -2.5633515000000003e-11
-0.2482857 -2.5786196000000003e-11
-0.2472857 -2.5770270999999997e-11
-0.2462857 -2.5584259999999997e-11
-0.2452857 -2.5227783e-11
-0.2442857 -2.4701579e-11
-0.2432857 -2.4007510000000003e-11
-0.2422857 -2.3148559e-11
-0.2412857 -2.2128822e-11
-0.2402857 -2.0953488e-11
-0.2392857 -1.962882e-11
-0.2382857 -1.816212e-11
-0.2372857 -1.6561694e-11
-0.2362857 -1.4836803e-11
-0.2352857 -1.2997614999999998e-11
-0.2342857 -1.1055149e-11
-0.2332857 -9.0212031e-12
-0.2322857 -6.9082929999999996e-12
-0.2312857 -4.7295721e-12
-0.2302857 -2.4987526e-12
-0.2292857 -2.3002212999999997e-13
-0.2282857 2.0620455000000003e-12
-0.2272857 4.3625819e-12
-0.2262857 6.6565189000000006e-12
-0.2252857 8.9286841e-12
-0.2242857 1.1163903000000001e-11
-0.2232857 1.3347093e-11
-0.2222857 1.5463368e-11
-0.2212857 1.7498134e-11
-0.2202857 1.9437197e-11
-0.2192857 2.1266845e-11
-0.2182857 2.2973959000000003e-11
-0.2172857 2.4546093000000002e-11
-0.2162857 2.5971571999999998e-11
-0.2152857 2.7239574e-11
-0.2142857 2.8340202e-11
-0.2132857 2.9264574e-11
-0.2122857 3.0004875e-11
-0.2112857 3.0554441e-11
-0.2102857 3.0907788e-11
-0.2092857 3.1060684999999995e-11
-0.2082857 3.101018e-11
-0.2072857 3.0754641e-11
-0.2062857 3.0293772e-11
-0.2052857 2.9628641e-11
-0.2042857 2.8761669000000003e-11
-0.2032857 2.7696649e-11
-0.2022857 2.6438723e-11
-0.2012857 2.4994354e-11
-0.2002857 2.3371317e-11
-0.1992857 2.1578647e-11
-0.1982857 1.9626587000000002e-11
-0.1972857 1.7526547e-11
-0.1962857 1.5291028e-11
-0.1952857 1.2933552999999998e-11
-0.1942857 1.0468589e-11
-0.1932857 7.9114537e-12
-0.1922857 5.2782289e-12
-0.1912857 2.5856551e-12
-0.1902857 -1.489729e-13
-0.1892857 -2.9079176e-12
-0.1882857 -5.6731119000000005e-12
-0.1872857 -8.426279000000001e-12
-0.1862857 -1.1149054e-11
-0.1852857 -1.3823105000000001e-11
-0.1842857 -1.643026e-11
-0.1832857 -1.8952626e-11
-0.1822857 -2.137272e-11
-0.1812857 -2.3673584000000002e-11
-0.1802857 -2.5838915e-11
-0.1792857 -2.7853165e-11
-0.1782857 -2.9701667e-11
-0.1772857 -3.1370742e-11
-0.1762857 -3.2847794e-11
-0.1752857 -3.4121414e-11
-0.1742857 -3.5181458e-11
-0.1732857 -3.6019134e-11
-0.1722857 -3.6627076e-11
-0.1712857 -3.6999399000000004e-11
-0.1702857 -3.7131759e-11
-0.1692857 -3.702139e-11
-0.1682857 -3.6667143e-11
-0.1672857 -3.6069501e-11
-0.1662857 -3.5230590999999996e-11
-0.1652857 -3.415419e-11
-0.1642857 -3.2845696e-11
-0.1632857 -3.1312122e-11
-0.1622857 -2.9562049e-11
-0.1612857 -2.760559e-11
-0.1602857 -2.5454315999999997e-11
-0.1592857 -2.3121205e-11
-0.1582857 -2.0620556e-11
-0.1572857 -1.7967901e-11
-0.1562857 -1.5179904e-11
-0.1552857 -1.2274265e-11
-0.1542857 -9.2695938e-12
-0.1532857 -6.1852975e-12
-0.1522857 -3.0414497e-12
-0.1512857 1.4134237e-13
-0.1502857 3.3420756e-12
-0.1492857 6.5394935e-12
-0.1482857 9.7122275e-12
-0.1472857 1.2838949e-11
-0.1462857 1.5898505e-11
-0.1452857 1.8870075e-11
-0.1442857 2.1733315e-11
-0.1432857 2.4468486e-11
-0.1422857 2.7056615e-11
-0.1412857 2.9479605999999997e-11
-0.1402857 3.1720392e-11
-0.1392857 3.3763034e-11
-0.1382857 3.5592852999999996e-11
-0.1372857 3.7196534e-11
-0.1362857 3.8562214e-11
-0.1352857 3.967959e-11
-0.1342857 4.053997e-11
-0.1332857 4.1136368e-11
-0.1322857 4.1463537e-11
-0.1312857 4.1518029e-11
-0.1302857 4.1298215e-11
-0.1292857 4.0804312e-11
-0.1282857 4.003838e-11
-0.1272857 3.9004328e-11
-0.1262857 3.7707885e-11
-0.1252857 3.6156568000000004e-11
-0.1242857 3.4359646e-11
-0.1232857 3.2328074e-11
-0.1222857 3.0074432000000005e-11
-0.1212857 2.7612835e-11
-0.1202857 2.4958863e-11
-0.1192857 2.2129427999999998e-11
-0.1182857 1.9142701e-11
-0.1172857 1.601796e-11
-0.1162857 1.2775482e-11
-0.1152857 9.4364085e-12
-0.1142857 6.0225953e-12
-0.1132857 2.5564742e-12
-0.1122857 -9.3909814e-13
-0.1112857 -4.4409934e-12
-0.1102857 -7.9259665e-12
-0.1092857 -1.1370812000000002e-11
-0.1082857 -1.4752518e-11
-0.1072857 -1.8048425e-11
-0.1062857 -2.1236378e-11
-0.1052857 -2.429487e-11
-0.1042857 -2.7203196e-11
-0.1032857 -2.9941585e-11
-0.1022857 -3.2491349e-11
-0.1012857 -3.4834988e-11
-0.1002857 -3.6956324e-11
-9.9285714E-02 -3.8840616e-11
-9.8285712E-02 -4.0474644e-11
-9.7285718E-02 -4.1846816e-11
-9.6285716E-02 -4.2947235e-11
-9.5285714E-02 -4.3767783e-11
-9.4285712E-02 -4.4302162e-11
-9.3285717E-02 -4.4545959e-11
-9.2285715E-02 -4.4496646e-11
-9.1285713E-02 -4.4153647999999997e-11
-9.0285711E-02 -4.3518303e-11
-8.9285716E-02 -4.2593883000000004e-11
-8.8285714E-02 -4.1385577e-11
-8.7285712E-02 -3.9900448e-11
-8.6285718E-02 -3.8147396e-11
-8.5285716E-02 -3.6137104e-11
-8.4285714E-02 -3.3881974e-11
-8.3285712E-02 -3.1396042e-11
-8.2285717E-02 -2.869489e-11
-8.1285715E-02 -2.5795552e-11
-8.0285713E-02 -2.2716407e-11
-7.9285711E-02 -1.9477048e-11
-7.8285716E-02 -1.6098173e-11
-7.7285714E-02 -1.2601441000000002e-11
-7.6285712E-02 -9.0093372e-12
-7.5285718E-02 -5.3450276e-12
-7.4285716E-02 -1.6322103e-12
-7.3285714E-02 2.10504e-12
-7.2285712E-02 5.842426e-12
-7.1285717E-02 9.555586e-12
-7.0285715E-02 1.3220250000000001e-11
-6.9285713E-02 1.6812405e-11
-6.8285711E-02 2.0308435e-11
-6.7285717E-02 2.3685299e-11
-6.6285715E-02 2.6920658999999998e-11
-6.5285712E-02 2.9993038e-11
-6.4285718E-02 3.2881968e-11
-6.3285716E-02 3.5568102999999997e-11
-6.2285714E-02 3.8033376e-11
-6.1285716E-02 4.0261091e-11
-6.0285714E-02 4.2236058e-11
-5.9285715E-02 4.3944679e-11
-5.8285713E-02 4.5375056e-11
-5.7285715E-02 4.6517055000000004e-11
-5.6285713E-02 4.7362390999999996e-11
-5.5285715E-02 4.7904682e-11
-5.4285713E-02 4.8139493e-11
-5.3285714E-02 4.806437900000001e-11
-5.2285716E-02 4.7678902e-11
-5.1285714E-02 4.6984628e-11
-5.0285716E-02 4.5985145e-11
-4.9285714E-02 4.4686034999999995e-11
-4.8285715E-02 4.3094846e-11
-4.7285713E-02 4.1221047e-11
-4.6285715E-02 3.9075974e-11
-4.5285713E-02 3.6672767e-11
-4.4285715E-02 3.4026284e-11
-4.3285713E-02 3.1153013e-11
-4.2285714E-02 2.807097e-11
-4.1285716E-02 2.4799599e-11
-4.0285714E-02 2.1359622e-11
-3.9285716E-02 1.7772934999999998e-11
-3.8285714E-02 1.4062456e-11
-3.7285715E-02 1.0251987999999999e-11
-3.6285713E-02 6.3660543e-12
-3.5285715E-02 2.4297505999999998e-12
-3.4285713E-02 -1.5314207e-12
-3.3285715E-02 -5.4917171e-12
-3.2285713E-02 -9.4253239e-12
-3.1285714E-02 -1.3306522000000001e-11
-3.0285714E-02 -1.7109856999999998e-11
-2.9285714E-02 -2.0810316000000002e-11
-2.8285714E-02 -2.4383479e-11
-2.7285714E-02 -2.7805698e-11
-2.6285714E-02 -3.1054242e-11
-2.5285713E-02 -3.4107469e-11
-2.4285715E-02 -3.6944948e-11
-2.3285715E-02 -3.9547627e-11
-2.2285715E-02 -4.1897941e-11
-2.1285715E-02 -4.3979945999999994e-11
-2.0285714E-02 -4.5779428e-11
-1.9285714E-02 -4.7284008000000004e-11
-1.8285714E-02 -4.8483228e-11
-1.7285714E-02 -4.9368615e-11
-1.6285714E-02 -4.9933771e-11
-1.5285715E-02 -5.0174399000000006e-11
-1.4285714E-02 -5.0088350999999996e-11
-1.3285714E-02 -4.9675643999999996e-11
-1.2285714E-02 -4.8938474e-11
-1.1285714E-02 -4.7881192000000003e-11
-1.0285715E-02 -4.6510310999999995e-11
-9.2857145E-03 -4.4834423999999997e-11
-8.2857143E-03 -4.2864204000000005e-11
-7.2857141E-03 -4.0612297e-11
-6.2857145E-03 -3.8093256e-11
-5.2857143E-03 -3.5323461e-11
-4.2857141E-03 -3.2320982999999997e-11
-3.2857142E-03 -2.9105497e-11
-2.2857143E-03 -2.5698134e-11
-1.2857143E-03 -2.2121343e-11
-2.8571428E-04 -1.8398743999999998e-11
7.1428571E-04 -1.4554971e-11
1.7142857E-03 -1.0615503e-11
2.7142856E-03 -6.6064924e-12
3.7142858E-03 -2.5545892e-12
4.7142855E-03 1.5132426999999999e-12
5.7142857E-03 5.5699071e-12
6.7142858E-03 9.5883621e-12
7.7142855E-03 1.3541805999999998e-11
8.7142857E-03 1.7403859e-11
9.7142858E-03 2.1148746e-11
1.0714286E-02 2.4751474e-11
1.1714286E-02 2.818801e-11
1.2714285E-02 3.1435436e-11
1.3714286E-02 3.4472113e-11
1.4714286E-02 3.7277836e-11
1.5714286E-02 3.9833959e-11
1.6714286E-02 4.2123542e-11
1.7714286E-02 4.4131452e-11
1.8714286E-02 4.5844475000000005e-11
1.9714287E-02 4.7251405999999996e-11
2.0714285E-02 4.8343127e-11
2.1714285E-02 4.9112662e-11
2.2714285E-02 4.9555221999999996e-11
2.3714285E-02 4.966825e-11
2.4714286E-02 4.9451431e-11
2.5714286E-02 4.8906674e-11
2.6714286E-02 4.8038114e-11
2.7714286E-02 4.6852095000000006e-11
2.8714286E-02 4.5357069e-11
2.9714286E-02 4.3563593e-11
3.0714286E-02 4.1484215e-11
3.1714287E-02 3.9133399e-11
3.2714285E-02 3.6527405e-11
3.3714287E-02 3.3684190999999996e-11
3.4714285E-02 3.0623269e-11
3.5714287E-02 2.7365580000000003e-11
3.6714286E-02 2.3933326999999996e-11
3.7714284E-02 2.0349832e-11
3.8714286E-02 1.6639367e-11
3.9714284E-02 1.2826982e-11
4.0714286E-02 8.9383267e-12
4.1714285E-02 4.9994815e-12
4.2714287E-02 1.036764e-12
4.3714285E-02 -2.9234453999999998e-12
4.4714287E-02 -6.8548879e-12
4.5714285E-02 -1.0731607e-11
4.6714287E-02 -1.4528121000000001e-11
4.7714286E-02 -1.82196e-11
4.8714284E-02 -2.1782034e-11
4.9714286E-02 -2.5192382999999998e-11
5.0714284E-02 -2.8428743e-11
5.1714286E-02 -3.1470478e-11
5.2714285E-02 -3.4298362e-11
5.3714287E-02 -3.6894692e-11
5.4714285E-02 -3.924341e-11
5.5714287E-02 -4.1330196000000004e-11
5.6714285E-02 -4.3142548e-11
5.7714287E-02 -4.4669871999999996e-11
5.8714285E-02 -4.5903515e-11
5.9714288E-02 -4.683684e-11
6.0714286E-02 -4.7465238e-11
6.1714284E-02 -4.7786135e-11
6.2714286E-02 -4.7799020999999996e-11
6.3714288E-02 -4.7505419e-11
6.4714283E-02 -4.6908858e-11
6.5714285E-02 -4.6014852e-11
6.6714287E-02 -4.4830817e-11
6.7714289E-02 -4.3366035e-11
6.8714283E-02 -4.1631564e-11
6.9714285E-02 -3.9640141999999996e-11
7.0714287E-02 -3.7406105000000004e-11
7.1714282E-02 -3.4945266999999994e-11
7.2714284E-02 -3.2274799e-11
7.3714286E-02 -2.9413115e-11
7.4714288E-02 -2.6379734e-11
7.5714283E-02 -2.3195142e-11
7.6714285E-02 -1.9880641e-11
7.7714287E-02 -1.6458219e-11
7.8714289E-02 -1.2950384e-11
7.9714283E-02 -9.3800232e-12
8.0714285E-02 -5.770243900000001e-12
8.1714287E-02 -2.1442251e-12
8.2714289E-02 1.4749336e-12
8.3714284E-02 5.0643602e-12
8.4714286E-02 8.6015566e-12
8.5714288E-02 1.2064536e-11
8.6714283E-02 1.543196e-11
8.7714285E-02 1.8683273e-11
8.8714287E-02 2.1798816e-11
8.9714289E-02 2.4759949e-11
9.0714283E-02 2.7549159999999998e-11
9.1714285E-02 3.0150155e-11
9.2714287E-02 3.2547963e-11
9.3714289E-02 3.4729004e-11
9.4714284E-02 3.6681163999999996e-11
9.5714286E-02 3.8393862e-11
9.6714288E-02 3.9858091e-11
9.7714283E-02 4.1066464e-11
9.8714285E-02 4.2013246e-11
9.9714287E-02 4.2694372e-11
0.1007143 4.3107445e-11
0.1017143 4.3251752e-11
0.1027143 4.3128242e-11
0.1037143 4.2739507e-11
0.1047143 4.2089750000000005e-11
0.1057143 4.1184742e-11
0.1067143 4.0031779999999996e-11
0.1077143 3.8639618e-11
0.1087143 3.7018411000000005e-11
0.1097143 3.5179634e-11
0.1107143 3.3136008e-11
0.1117143 3.0901407e-11
0.1127143 2.8490762e-11
0.1137143 2.5919978e-11
0.1147143 2.3205816e-11
0.1157143 2.0365787999999998e-11
0.1167143 1.7418049e-11
0.1177143 1.4381288999999999e-11
0.1187143 1.1274609e-11
0.1197143 8.1174101e-12
0.1207143 4.929273699999999e-12
0.1217143 1.7298454000000001e-12
0.1227143 -1.4612830999999998e-12
0.1237143 -4.6246888e-12
0.1247143 -7.741232e-12
0.1257143 -1.0792167e-11
0.1267143 -1.3759253000000001e-11
0.1277143 -1.6624854e-11
0.1287143 -1.9372046e-11
0.1297143 -2.1984709e-11
0.1307143 -2.4447621e-11
0.1317143 -2.6746540999999998e-11
0.1327143 -2.8868292000000002e-11
0.1337143 -3.0800828e-11
0.1347143 -3.253331e-11
0.1357143 -3.4056156e-11
0.1367143 -3.5361098999999996e-11
0.1377143 -3.6441222e-11
0.1387143 -3.7291014000000005e-11
0.1397143 -3.7906372e-11
0.1407143 -3.828464e-11
0.1417143 -3.8424607e-11
0.1427143 -3.8326522e-11
0.1437143 -3.7992081e-11
0.1447143 -3.7424409e-11
0.1457143 -3.6628044e-11
0.1467143 -3.5608905e-11
0.1477143 -3.4374248e-11
0.1487143 -3.2932622000000004e-11
0.1497143 -3.129381e-11
0.1507143 -2.9468778e-11
0.1517143 -2.7469586999999997e-11
0.1527143 -2.5309339e-11
0.1537143 -2.300207e-11
0.1547143 -2.0562684e-11
0.1557143 -1.8006847e-11
0.1567143 -1.5350891e-11
0.1577143 -1.2611712000000002e-11
0.1587143 -9.806666900000001e-12
0.1597143 -6.9534629e-12
0.1607143 -4.0700458e-12
0.1617143 -1.1744912e-12
0.1627143 1.7151125000000002e-12
0.1637143 4.5807745e-12
0.1647143 7.4047146e-12
0.1657143 1.0169473e-11
0.1667143 1.2858024e-11
0.1677143 1.5453874e-11
0.1687143 1.7941169e-11
0.1697143 2.0304796e-11
0.1707143 2.2530468e-11
0.1717143 2.4604816000000002e-11
0.1727143 2.6515479e-11
0.1737143 2.8251162e-11
0.1747143 2.980172e-11
0.1757143 3.1158214e-11
0.1767143 3.2312954e-11
0.1777143 3.325956e-11
0.1787143 3.3992983e-11
0.1797143 3.4509534e-11
0.1807143 3.4806915000000003e-11
0.1817143 3.488421e-11
0.1827143 3.4741892999999995e-11
0.1837143 3.4381814999999996e-11
0.1847143 3.3807191000000004e-11
0.1857143 3.3022562e-11
0.1867143 3.2033764e-11
0.1877143 3.0847893999999995e-11
0.1887143 2.9473231e-11
0.1897143 2.7919198e-11
0.1907143 2.6196292e-11
0.1917143 2.4315998000000003e-11
0.1927143 2.2290714e-11
0.1937143 2.0133672e-11
0.1947143 1.7858842999999998e-11
0.1957143 1.5480838e-11
0.1967143 1.3014816999999999e-11
0.1977143 1.0476385e-11
0.1987143 7.8814905e-12
0.1997143 5.2463225e-12
0.2007143 2.5872052e-12
0.2017143 -7.9505165e-14
0.2027143 -2.7375224e-12
0.2037143 -5.3707313e-12
0.2047143 -7.9632867e-12
0.2057143 -1.0499709e-11
0.2067143 -1.2964971e-11
0.2077143 -1.5344595e-11
0.2087143 -1.7624727e-11
0.2097143 -1.9792212e-11
0.2107143 -2.1834678e-11
0.2117143 -2.3740585000000002e-11
0.2127143 -2.5499299e-11
0.2137143 -2.7101132e-11
0.2147143 -2.8537394e-11
0.2157143 -2.9800427e-11
0.2167143 -3.0883648e-11
0.2177143 -3.1781549e-11
0.2187143 -3.2489742e-11
0.2197143 -3.3004949e-11
0.2207143 -3.3325011e-11
0.2217143 -3.3448881000000005e-11
0.2227143 -3.337663e-11
0.2237143 -3.3109401e-11
0.2247143 -3.2649412e-11
0.2257143 -3.1999918000000004e-11
0.2267143 -3.1165177e-11
0.2277143 -3.0150416e-11
0.2287143 -2.8961780000000003e-11
0.2297143 -2.7606297e-11
0.2307143 -2.6091821e-11
0.2317143 -2.4426983000000003e-11
0.2327143 -2.2621128e-11
0.2337143 -2.0684261e-11
0.2347143 -1.8626992e-11
0.2357143 -1.6460465999999998e-11
0.2367143 -1.4196307e-11
0.2377143 -1.1846551000000001e-11
0.2387143 -9.4235844e-12
0.2397143 -6.9400811e-12
0.2407143 -4.4089368999999994e-12
0.2417143 -1.8432086e-12
0.2427143 7.439486100000001e-13
0.2437143 3.3393413e-12
0.2447143 5.9297985e-12
0.2457143 8.5022308e-12
0.2467143 1.1043685000000001e-11
0.2477143 1.3541403e-11
0.2487143 1.5982871e-11
0.2497143 1.8355876e-11
0.2507143 2.0648556e-11
0.2517143 2.2849443999999996e-11
0.2527143 2.4947525e-11
0.2537143 2.6932262e-11
0.2547143 2.8793663999999997e-11
0.2557143 3.0522310000000004e-11
0.2567143 3.2109389999999996e-11
0.2577143 3.3546751999999996e-11
0.2587143 3.4826926e-11
0.2597143 3.5943172e-11
0.2607143 3.6889491e-11
0.2617143 3.7660679e-11
0.2627143 3.8252333e-11
0.2637143 3.8660893e-11
0.2647143 3.8883656e-11
0.2657143 3.8918795e-11
0.2667143 3.8765386e-11
0.2677143 3.8423412e-11
0.2687143 3.7893785000000005e-11
0.2697143 3.7178341e-11
0.2707143 3.6279865999999997e-11
0.2717143 3.5202074e-11
0.2727143 3.3949625e-11
0.2737143 3.2528101e-11
0.2747143 3.0944016000000003e-11
0.2757143 2.9204773999999996e-11
0.2767143 2.7318676999999998e-11
0.2777143 2.5294881e-11
0.2787143 2.3143365999999998e-11
0.2797143 2.0874918e-11
0.2807143 1.8501068e-11
0.2817143 1.6034057e-11
0.2827143 1.3486785e-11
0.2837143 1.087275e-11
0.2847143 8.2059874e-12
0.2857143 5.5010023e-12
0.2867143 2.7726993e-12
0.2877143 3.6302472000000004e-14
0.2887143 -2.6927249e-12
0.2897143 -5.3987661e-12
0.2907143 -8.0661423e-12
0.2917143 -1.0679204e-11
0.2927143 -1.3222426e-11
0.2937143 -1.5680512000000003e-11
0.2947143 -1.8038484e-11
0.2957143 -2.0281796e-11
0.2967143 -2.2396421e-11
0.2977143 -2.4368964000000002e-11
0.2987143 -2.6186757e-11
0.2997143 -2.7837953e-11
0.3007143 -2.9311627999999996e-11
0.3017143 -3.0597869e-11
0.3027143 -3.1687858e-11
0.3037143 -3.2573952000000004e-11
0.3047143 -3.3249773e-11
0.3057143 -3.3710249999999995e-11
0.3067143 -3.395171e-11
0.3077143 -3.3971905999999995e-11
0.3087143 -3.3770068e-11
0.3097143 -3.3346944e-11
0.3107143 -3.2704815e-11
0.3117143 -3.1847509e-11
0.3127143 -3.0780402e-11
0.3137143 -2.9510414e-11
0.3147143 -2.8045976e-11
0.3157143 -2.6397010999999997e-11
0.3167143 -2.4574876000000003e-11
0.3177143 -2.2592315e-11
0.3187143 -2.0463382e-11
0.3197143 -1.8203366999999998e-11
0.3207143 -1.5828704999999997e-11
0.3217143 -1.3356874999999999e-11
0.3227143 -1.0806284e-11
0.3237143 -8.1961551e-12
0.3247143 -5.5463931e-12
0.3257143 -2.8774526e-12
0.3267143 -2.1019407999999998e-13
0.3277143 2.4342639e-12
0.3287143 5.0346968e-12
0.3297143 7.5699287e-12
0.3307143 1.001899e-11
0.3317143 1.2361276e-11
0.3327143 1.4576707000000002e-11
0.3337143 1.6645877e-11
0.3347143 1.8550217e-11
0.3357143 2.0272136e-11
0.3367143 2.1795169e-11
0.3377143 2.3104112e-11
0.3387143 2.4185151e-11
0.3397143 2.5025977e-11
0.3407143 2.5615912999999997e-11
0.3417143 2.5945988000000002e-11
0.3427143 2.6009042000000002e-11
0.3437143 2.5799797e-11
0.3447143 2.5314915e-11
0.3457143 2.455304e-11
0.3467143 2.3514844e-11
0.3477143 2.2203029e-11
0.3487143 2.0622347e-11
0.3497143 1.8779566e-11
0.3507143 1.668346e-11
0.3517143 1.4344759999999999e-11
0.3527143 1.1776092000000001e-11
0.3537143 8.9919086e-12
0.3547143 6.0084030999999995e-12
0.3557143 2.8434113000000002e-12
0.3567143 -4.8370507e-13
0.3577143 -3.9521778e-12
0.3587143 -7.539969499999999e-12
0.3597143 -1.1223916e-11
0.3607143 -1.4979882e-11
0.3617143 -1.8782919e-11
0.3627143 -2.2607434e-11
0.3637143 -2.6427363000000002e-11
0.3647143 -3.0216346e-11
0.3657143 -3.3947899e-11
0.3667143 -3.7595608e-11
0.3677143 -4.1133294e-11
0.3687143 -4.4535206e-11
0.3697143 -4.7776176e-11
0.3707143 -5.0831811e-11
0.3717143 -5.3678649e-11
0.3727143 -5.6294308e-11
0.3737143 -5.865766300000001e-11
0.3747143 -6.074897e-11
0.3757143 -6.2550003e-11
0.3767143 -6.404418e-11
0.3777143 -6.5216658e-11
0.3787143 -6.6054464e-11
0.3797143 -6.6546557e-11
0.3807143 -6.6683909e-11
0.3817143 -6.645956e-11
0.3827143 -6.5868676e-11
0.3837143 -6.490856e-11
0.3847143 -6.35787e-11
0.3857143 -6.1880725e-11
0.3867143 -5.9818453e-11
0.3877143 -5.739782e-11
0.3887143 -5.4626849e-11
0.3897143 -5.1515617e-11
0.3907143 -4.8076180999999996e-11
0.3917143 -4.4322488e-11
0.3927143 -4.0270304e-11
0.3937143 -3.5937101e-11
0.3947143 -3.1341959e-11
0.3957143 -2.6505438999999998e-11
0.3967143 -2.1449449e-11
0.3977143 -1.6197125e-11
0.3987143 -1.0772672e-11
0.3997143 -5.2012258000000004e-12
0.4007143 4.913058799999999e-13
0.4017143 6.278397899999999e-12
0.4027143 1.2133068e-11
0.4037143 1.8028043e-11
0.4047143 2.3935918000000003e-11
0.4057143 2.9829317999999996e-11
0.4067143 3.5681065999999995e-11
0.4077143 4.1464339e-11
0.4087143 4.7152831e-11
0.4097143 5.2720892e-11
0.4107143 5.8143707999999994e-11
0.4117143 6.3397405e-11
0.4127143 6.8459225e-11
0.4137143 7.3307647e-11
0.4147143 7.7922477e-11
0.4157143 8.2285031e-11
0.4167143 8.637817e-11
0.4177143 9.0186457e-11
0.4187143 9.369621e-11
0.4197143 9.6895593e-11
0.4207143 9.977467e-11
0.4217143 1.0232547e-10
0.4227143 1.0454206e-10
0.4237143 1.0642053000000001e-10
0.4247143 1.0795903e-10
0.4257143 1.0915779e-10
0.4267143 1.1001911e-10
0.4277143 1.1054736e-10
0.4287143 1.107489e-10
0.4297143 1.1063210999999999e-10
0.4307143 1.102073e-10
0.4317143 1.0948663000000001e-10
0.4327143 1.0848407999999999e-10
0.4337143 1.0721532e-10
0.4347143 1.0569763000000001e-10
0.4357143 1.039498e-10
0.4367143 1.0199198999999999e-10
0.4377143 9.9845609e-11
0.4387143 9.7533169e-11
0.4397143 9.5078155e-11
0.4407143 9.250487700000001e-11
0.4417143 8.983824399999999e-11
0.4427143 8.710367999999999e-11
0.4437143 8.432689200000001e-11
0.4447143 8.153370600000001e-11
0.4457143 7.8749908e-11
0.4467143 7.6001016e-11
0.4477143 7.3312119e-11
0.4487143 7.0707698e-11
0.4497143 6.8211414e-11
0.4507143 6.5845945e-11
0.4517143 6.3632796e-11
0.4527143 6.1592127e-11
0.4537143 5.9742575e-11
0.4547143 5.8101093e-11
0.4557143 5.6682805e-11
0.4567143 5.5500835000000006e-11
0.4577143 5.4566193e-11
0.4587143 5.3887651e-11
0.4597143 5.3471615e-11
0.4607143 5.3322028000000004e-11
0.4617143 5.3440319999999996e-11
0.4627143 5.3825286999999997e-11
0.4637143 5.4473098000000005e-11
0.4647143 5.5377214e-11
0.4657143 5.6528404e-11
0.4667143 5.7914729999999994e-11
0.4677143 5.9521593e-11
0.4687143 6.133173399999999e-11
0.4697143 6.3325332e-11
0.4707143 6.5480087e-11
0.4717143 6.7771277e-11
0.4727143 7.0171923e-11
0.4737143 7.2652908e-11
0.4747143 7.5183121e-11
0.4757143 7.772963e-11
0.4767143 8.0257903e-11
0.4777143 8.273197699999999e-11
0.4787143 8.5114674e-11
0.4797143 8.736785199999999e-11
0.4807143 8.9452642e-11
0.4817143 9.1329689e-11
0.4827143 9.2959408e-11
0.4837143 9.4302279e-11
0.4847143 9.531906500000001e-11
0.4857143 9.5971159e-11
0.4867143 9.622076399999999e-11
0.4877143 9.603125599999999e-11
0.4887143 9.536737700000001e-11
0.4897143 9.4195561e-11
0.4907143 9.248412599999999e-11
0.4917143 9.0203588e-11
0.4927143 8.732682000000001e-11
0.4937143 8.382934600000001e-11
0.4947143 7.968947800000001e-11
0.4957143 7.488856000000001e-11
0.4967143 6.94111e-11
0.4977143 6.324492800000001e-11
0.4987143 5.6381331999999997e-11
0.4997143 4.8815162e-11
0.5007143 4.0544887e-11
0.5017143 3.1572679999999997e-11
0.5027143 2.1904440999999998e-11
0.5037143 1.1549789000000001e-11
0.5047143 5.220512199999999e-13
0.5057143 -1.1161783e-11
0.5067143 -2.3481138e-11
0.5077143 -3.6411954000000004e-11
0.5087143 -4.9926805000000006e-11
0.5097143 -6.3995044e-11
0.5107143 -7.8582979e-11
0.5117143 -9.3654067e-11
0.5127143 -1.0916912999999999e-10
0.5137143 -1.2508655e-10
0.5147143 -1.4136257999999998e-10
0.5157143 -1.5795157e-10
0.5167143 -1.7480622e-10
0.5177143 -1.9187792e-10
0.5187143 -2.0911701e-10
0.5197143 -2.2647312e-10
0.5207143 -2.438954e-10
0.5217143 -2.613329e-10
0.5227143 -2.7873492999999997e-10
0.5237143 -2.9605118e-10
0.5247143 -3.1323219e-10
0.5257143 -3.3022953e-10
0.5267143 -3.4699619000000003e-10
0.5277143 -3.6348676e-10
0.5287143 -3.7965767999999996e-10
0.5297143 -3.9546751e-10
0.5307143 -4.108771e-10
0.5317143 -4.2584993999999997e-10
0.5327143 -4.4035201000000005e-10
0.5337143 -4.5435234999999996e-10
0.5347143 -4.678227399999999e-10
0.5357143 -4.807382400000001e-10
0.5367143 -4.9307685e-10
0.5377143 -5.0481988e-10
0.5387143 -5.159516899999999e-10
0.5397143 -5.2646e-10
0.5407143 -5.3633556e-10
0.5417143 -5.4557214e-10
0.5427143 -5.5416665e-10
0.5437143 -5.621187999999999e-10
0.5447143 -5.6943096e-10
0.5457143 -5.7610817e-10
0.5467143 -5.8215785e-10
0.5477143 -5.875893999999999e-10
0.5487143 -5.9241436e-10
0.5497143 -5.9664591e-10
0.5507143 -6.0029872e-10
0.5517143 -6.0338848e-10
0.5527143 -6.0593193e-10
0.5537143 -6.0794629e-10
0.5547143 -6.0944917e-10
0.5557143 -6.104580399999999e-10
0.5567143 -6.1099029e-10
0.5577143 -6.110625e-10
0.5587143 -6.1069053e-10
0.5597143 -6.0988888e-10
0.5607143 -6.0867067e-10
0.5617143 -6.0704736e-10
0.5627143 -6.0502814e-10
0.5637143 -6.0262025e-10
0.5647143 -5.9982822e-10
0.5657143 -5.966539299999999e-10
0.5667143 -5.930964500000001e-10
0.5677143 -5.891516399999999e-10
0.5687143 -5.8481228e-10
0.5697143 -5.800675900000001e-10
0.5707143 -5.7490345e-10
0.5717143 -5.6930216e-10
0.5727143 -5.6324229e-10
0.5737143 -5.566989100000001e-10
0.5747143 -5.4964332e-10
0.5757143 -5.4204315e-10
0.5767143 -5.3386245e-10
0.5777143 -5.2506172e-10
0.5787143 -5.155978099999999e-10
0.5797143 -5.0542439e-10
0.5807143 -4.944917699999999e-10
0.5817143 -4.8274713e-10
0.5827143 -4.701347399999999e-10
0.5837143 -4.5659605000000004e-10
0.5847143 -4.4207012e-10
0.5857143 -4.2649343e-10
0.5867143 -4.0980054000000005e-10
0.5877143 -3.9192404000000003e-10
0.5887143 -3.7279481000000004e-10
0.5897143 -3.523425e-10
0.5907143 -3.3049559e-10
0.5917143 -3.0718175e-10
0.5927143 -2.8232802e-10
0.5937143 -2.5586122000000004e-10
0.5947143 -2.2770813000000003e-10
0.5957143 -1.9779575e-10
0.5967143 -1.6605165999999999e-10
0.5977143 -1.3240417e-10
0.5987143 -9.6782651e-11
0.5997143 -5.9117799e-11
0.6007143 -1.9341770000000002e-11
0.6017143 2.2611501e-11
0.6027143 6.680612e-11
0.6037143 1.1330403e-10
0.6047143 1.621648e-10
0.6057143 2.1344554e-10
0.6067143 2.6720065e-10
0.6077143 3.2348165e-10
0.6087143 3.8233726000000004e-10
0.6097143 4.4381313000000003e-10
0.6107143 5.079517100000001e-10
0.6117143 5.7479238e-10
0.6127143 6.4437128e-10
0.6137143 7.1672126e-10
0.6147143 7.918718600000001e-10
0.6157143 8.698493300000001e-10
0.6167143 9.5067695e-10
0.6177143 1.0343746e-09
0.6187143 1.120959e-09
0.6197143 1.210444e-09
0.6207143 1.3028403e-09
0.6217143 1.3981560999999999e-09
0.6227143 1.4963966e-09
0.6237143 1.5975643000000001e-09
0.6247143 1.7016598e-09
0.6257143 1.8086812e-09
0.6267143 1.9186243e-09
0.6277143 2.0314831e-09
0.6287143 2.1472503999999997e-09
0.6297143 2.2659166e-09
0.6307143 2.3874718e-09
0.6317143 2.5119041e-09
0.6327143 2.6392014e-09
0.6337143 2.7693507e-09
0.6347143 2.9023384e-09
0.6357143 3.0381513e-09
0.6367143 3.1767752e-09
0.6377143 3.3181968e-09
0.6387143 3.4624033e-09
0.6397143 3.6093819000000004e-09
0.6407143 3.7591208e-09
0.6417143 3.9116099e-09
0.6427143 4.0668392e-09
0.6437143 4.2248011e-09
0.6447143 4.3854878e-09
0.6457143 4.5488953e-09
0.6467143 4.7150197e-09
0.6477143 4.8838593e-09
0.6487143 5.0554148e-09
0.6497143 5.2296882e-09
0.6507143 5.4066841e-09
0.6517143 5.5864088e-09
0.6527143 5.7688718e-09
0.6537143 5.9540838e-09
0.6547143 6.142057e-09
0.6557143 6.3328072e-09
0.6567143 6.5263524e-09
0.6577143 6.7227106e-09
0.6587143 6.921904e-09
0.6597143 7.1239548999999995e-09
0.6607143 7.3288882e-09
0.6617143 7.536731e-09
0.6627143 7.747510999999999e-09
0.6637143 7.961258e-09
0.6647143 8.178002e-09
0.6657143 8.3977755e-09
0.6667143 8.6206112e-09
0.6677143 8.8465409e-09
0.6687143 9.0755993e-09
0.6697143 9.3078212e-09
0.6707143 9.5432398e-09
0.6717143 9.781889899999999e-09
0.6727143 1.0023804e-08
0.6737143 1.0269015e-08
0.6747143 1.0517558e-08
0.6757143 1.0769462e-08
0.6767143 1.1024758e-08
0.6777143 1.1283475999999999e-08
0.6787143 1.1545643999999999e-08
0.6797143 1.1811285e-08
0.6807143 1.2080427e-08
0.6817143 1.2353092e-08
0.6827143 1.2629299e-08
0.6837143 1.2909067e-08
0.6847143 1.3192410000000002e-08
0.6857143 1.3479344e-08
0.6867143 1.3769881e-08
0.6877143 1.4064028e-08
0.6887143 1.4361793999999999e-08
0.6897143 1.466318e-08
0.6907143 1.4968191e-08
0.6917143 1.5276823e-08
0.6927143 1.5589077e-08
0.6937143 1.5904944999999998e-08
0.6947143 1.622442e-08
0.6957143 1.6547494e-08
0.6967143 1.6874156e-08
0.6977143 1.7204391000000002e-08
0.6987143 1.7538184999999997e-08
0.6997143 1.7875521e-08
0.7007143 1.8216383e-08
0.7017143 1.8560749e-08
0.7027143 1.8908604e-08
0.7037143 1.9259923e-08
0.7047143 1.9614688999999997e-08
0.7057143 1.9972878e-08
0.7067143 2.033447e-08
0.7077143 2.0699446e-08
0.7087143 2.1067784e-08
0.7097143 2.1439463e-08
0.7107143 2.1814467e-08
0.7117143 2.2192774e-08
0.7127143 2.2574372e-08
0.7137143 2.2959240999999998e-08
0.7147143 2.3347371e-08
0.7157143 2.373875e-08
0.7167143 2.4133370000000004e-08
0.7177143 2.4531219e-08
0.7187143 2.4932295e-08
0.7197143 2.5336599e-08
0.7207143 2.5744122999999998e-08
0.7217143 2.6154881e-08
0.7227143 2.6568869e-08
0.7237143 2.6986097000000002e-08
0.7247143 2.7406580000000004e-08
0.7257143 2.7830332000000002e-08
0.7267143 2.8257371000000002e-08
0.7277143 2.8687716e-08
0.7287143 2.9121391000000002e-08
0.7297143 2.9558422e-08
0.7307143 2.9998842e-08
0.7317143 3.0442679000000004e-08
0.7327143 3.0889974e-08
0.7337143 3.1340761e-08
0.7347143 3.1795083e-08
0.7357143 3.2252989e-08
0.7367143 3.2714523e-08
0.7377143 3.3179731e-08
0.7387143 3.3648673e-08
0.7397143 3.41214e-08
0.7407143 3.4597968999999997e-08
0.7417143 3.507844e-08
0.7427143 3.556288e-08
0.7437143 3.6051345e-08
0.7447143 3.6543907e-08
0.7457143 3.7040634e-08
0.7467143 3.7541592e-08
0.7477143 3.8046855e-08
0.7487143 3.8556497e-08
0.7497143 3.9070591000000005e-08
0.7507143 3.9589215e-08
0.7517143 4.0112449e-08
0.7527143 4.0640365999999996e-08
0.7537143 4.1173054e-08
0.7547143 4.1710591e-08
0.7557143 4.2253062e-08
0.7567143 4.2800549000000006e-08
0.7577143 4.3353138e-08
0.7587143 4.3910917000000005e-08
0.7597143 4.4473975e-08
0.7607143 4.5042406000000004e-08
0.7617143 4.5616291e-08
0.7627143 4.6195725e-08
0.7637143 4.6780801e-08
0.7647143 4.7371612e-08
0.7657143 4.7968252e-08
0.7667143 4.8570825000000006e-08
0.7677143 4.917941600000001e-08
0.7687143 4.9794134999999996e-08
0.7697143 5.0415071999999995e-08
0.7707143 5.1042331000000004e-08
0.7717143 5.1676019e-08
0.7727143 5.2316235e-08
0.7737143 5.2963078e-08
0.7747143 5.3616667e-08
0.7757143 5.4277094e-08
0.7767143 5.4944476999999995e-08
0.7777143 5.5618926000000006e-08
0.7787143 5.6300541999999995e-08
0.7797143 5.6989446e-08
0.7807143 5.7685751e-08
0.7817143 5.8389571e-08
0.7827143 5.9101012999999995e-08
0.7837143 5.982021e-08
0.7847143 6.0547273e-08
0.7857143 6.1282324e-08
0.7867143 6.2025485e-08
0.7877143 6.2776867e-08
0.7887143 6.3536615e-08
0.7897143 6.4304845e-08
0.7907143 6.5081679e-08
0.7917143 6.5867251e-08
0.7927143 6.666168700000001e-08
0.7937143 6.746512799999999e-08
0.7947143 6.827769499999999e-08
0.7957143 6.9099532e-08
0.7967143 6.9930767e-08
0.7977143 7.0771544e-08
0.7987143 7.162199700000001e-08
0.7997143 7.248227e-08
0.8007143 7.335250700000001e-08
0.8017143 7.4232848e-08
0.8027143 7.5123441e-08
0.8037143 7.602443100000001e-08
0.8047143 7.6935969e-08
0.8057143 7.7858214e-08
0.8067143 7.8791312e-08
0.8077143 7.9735424e-08
0.8087143 8.0690704e-08
0.8097143 8.1657314e-08
0.8107143 8.2635421e-08
0.8117143 8.362519e-08
0.8127143 8.4626789e-08
0.8137143 8.5640389e-08
0.8147143 8.6666163e-08
0.8157143 8.7704294e-08
0.8167143 8.875495299999999e-08
0.8177143 8.9818331e-08
0.8187143 9.0894614e-08
0.8197143 9.1983987e-08
0.8207143 9.3086649e-08
0.8217143 9.420277899999999e-08
0.8227143 9.533260799999999e-08
0.8237143 9.647631599999999e-08
0.8247143 9.7634101e-08
0.8257143 9.8806197e-08
0.8267143 9.9992803e-08
0.8277143 1.0119413e-07
0.8287143 1.0241041000000001e-07
0.8297143 1.0364186e-07
0.8307143 1.0488871e-07
0.8317143 1.0615119e-07
0.8327143 1.0742952000000001e-07
0.8337143 1.0872394999999999e-07
0.8347143 1.1003471e-07
0.8357143 1.1136206e-07
0.8367143 1.1270622e-07
0.8377143 1.1406747e-07
0.8387143 1.1544602000000001e-07
0.8397143 1.1684216e-07
0.8407143 1.182561e-07
0.8417143 1.1968816e-07
0.8427143 1.2113853e-07
0.8437143 1.2260752000000001e-07
0.8447143 1.2409538e-07
0.8457143 1.2560236e-07
0.8467143 1.2712874e-07
0.8477143 1.2867477e-07
0.8487143 1.3024073e-07
0.8497143 1.3182687e-07
0.8507143 1.3343348e-07
0.8517143 1.3506078000000002e-07
0.8527143 1.367091e-07
0.8537143 1.3837868e-07
0.8547143 1.4006978e-07
0.8557143 1.4178269e-07
0.8567143 1.4351765999999999e-07
0.8577143 1.4527497e-07
0.8587143 1.4705489e-07
0.8597143 1.4885767e-07
0.8607143 1.5068359999999998e-07
0.8617143 1.5253293e-07
0.8627143 1.5440594e-07
0.8637143 1.5630288e-07
0.8647143 1.5822403e-07
0.8657143 1.6016966e-07
0.8667143 1.6214001e-07
0.8677143 1.6413536000000002e-07
0.8687143 1.6615598e-07
0.8697143 1.6820211000000001e-07
0.8707143 1.7027405e-07
0.8717143 1.7237202e-07
0.8727143 1.7449632e-07
0.8737143 1.7664719e-07
0.8747143 1.7882492000000002e-07
0.8757143 1.8102978e-07
0.8767143 1.8326201e-07
0.8777143 1.855219e-07
0.8787143 1.8780969999999998e-07
0.8797143 1.9012572e-07
0.8807143 1.924702e-07
0.8817143 1.9484344999999998e-07
0.8827143 1.9724573e-07
0.8837143 1.9967732000000002e-07
0.8847143 2.0213853e-07
0.8857143 2.0462962e-07
0.8867143 2.071509e-07
0.8877143 2.0970266e-07
0.8887143 2.1228517e-07
0.8897143 2.1489881e-07
0.8907143 2.1754380999999998e-07
0.8917143 2.2022053e-07
0.8927143 2.2292924999999998e-07
0.8937143 2.2567033000000001e-07
0.8947143 2.2844405999999998e-07
0.8957143 2.3125077e-07
0.8967143 2.3409081000000003e-07
0.8977143 2.3696451e-07
0.8987143 2.3987221e-07
0.8997143 2.4281428e-07
0.9007143 2.4579105e-07
0.9017143 2.4880290999999997e-07
0.9027143 2.5185019e-07
0.9037143 2.5493326999999997e-07
0.9047143 2.5805256e-07
0.9057143 2.6120837e-07
0.9067143 2.6440112e-07
0.9077143 2.6763121e-07
0.9087143 2.7089904e-07
0.9097143 2.7420497e-07
0.9107143 2.7754943e-07
0.9117143 2.8093281e-07
0.9127143 2.8435554e-07
0.9137143 2.8781801000000003e-07
0.9147143 2.9132067999999997e-07
0.9157143 2.9486393e-07
0.9167143 2.9844822e-07
0.9177143 3.0207397e-07
0.9187143 3.0574159e-07
0.9197143 3.0945155e-07
0.9207143 3.1320425999999997e-07
0.9217143 3.1700016e-07
0.9227143 3.2083973000000003e-07
0.9237143 3.2472338e-07
0.9247143 3.2865157e-07
0.9257143 3.3262475e-07
0.9267143 3.3664338e-07
0.9277143 3.4070791e-07
0.9287143 3.4481880000000003e-07
0.9297143 3.4897651000000004e-07
0.9307143 3.5318151e-07
0.9317143 3.5743426e-07
0.9327143 3.617352e-07
0.9337143 3.6608481e-07
0.9347143 3.7048355e-07
0.9357143 3.7493191000000003e-07
0.9367143 3.7943035e-07
0.9377143 3.8397929e-07
0.9387143 3.885793e-07
0.9397143 3.9323077999999995e-07
0.9407143 3.9793417e-07
0.9417143 4.0269006e-07
0.9427143 4.0749882999999995e-07
0.9437143 4.1236103e-07
0.9447143 4.1727706e-07
0.9457143 4.2224748e-07
0.9467143 4.2727271e-07
0.9477143 4.3235326000000005e-07
0.9487143 4.3748964000000005e-07
0.9497143 4.4268229000000004e-07
0.9507143 4.4793178e-07
0.9517143 4.5323851e-07
0.9527143 4.5860310999999994e-07
0.9537143 4.6402597e-07
0.9547143 4.6950763000000006e-07
0.9557143 4.7504862e-07
0.9567143 4.8064948e-07
0.9577143 4.8631073e-07
0.9587143 4.9203286e-07
0.9597143 4.9781645e-07
0.9607143 5.036620000000001e-07
0.9617143 5.095700800000001e-07
0.9627143 5.1554125e-07
0.9637143 5.2157612e-07
0.9647143 5.2767519e-07
0.9657143 5.3383906e-07
0.9667143 5.4006835e-07
0.9677143 5.4636358e-07
0.9687143 5.527253800000001e-07
0.9697143 5.591543699999999e-07
0.9707143 5.656511699999999e-07
0.9717143 5.7221636e-07
0.9727143 5.788506100000001e-07
0.9737143 5.8555449e-07
0.9747143 5.923287600000001e-07
0.9757143 5.9917391e-07
0.9767143 6.060907299999999e-07
0.9777143 6.1307985e-07
0.9787143 6.2014194e-07
0.9797143 6.2727765e-07
0.9807143 6.3448775e-07
0.9817143 6.417728600000001e-07
0.9827143 6.4913372e-07
0.9837143 6.5657102e-07
0.9847143 6.6408554e-07
0.9857143 6.71678e-07
0.9867143 6.793491100000001e-07
0.9877143 6.870996200000001e-07
0.9887143 6.9493025e-07
0.9897143 7.0284183e-07
0.9907143 7.1083508e-07
0.9917143 7.1891075e-07
0.9927143 7.270696e-07
0.9937143 7.353124799999999e-07
0.9947143 7.436401300000001e-07
0.9957143 7.5205326e-07
0.9967143 7.6055278e-07
0.9977143 7.691395099999999e-07
0.9987143 7.7781408e-07
0.9997143 7.8657738e-07
1.000714 7.9543021e-07
1.001714 8.0437328e-07
1.002714 8.134075599999999e-07
1.003714 8.225336900000001e-07
1.004714 8.3175253e-07
1.005714 8.41065e-07
1.006714 8.5047178e-07
1.007714 8.5997369e-07
1.008714 8.695716099999999e-07
1.009714 8.7926635e-07
1.010714 8.8905878e-07
1.011714 8.9894963e-07
1.012714 9.0893977e-07
1.013714 9.190301e-07
1.014714 9.2922141e-07
1.015714 9.395145100000001e-07
1.016714 9.499103699999999e-07
1.017714 9.604098e-07
1.018714 9.710134900000001e-07
1.019714 9.8172253e-07
1.020714 9.9253761e-07
1.021714 1.0034597000000001e-06
1.022714 1.0144896000000002e-06
1.023714 1.0256281e-06
1.024714 1.0368762e-06
1.025714 1.0482347e-06
1.026714 1.0597045e-06
1.027714 1.0712863e-06
1.028714 1.0829813e-06
1.029714 1.0947902e-06
1.030714 1.1067138e-06
1.031714 1.1187532e-06
1.032714 1.1309091e-06
1.033714 1.1431825e-06
1.034714 1.1555745e-06
1.035714 1.1680856999999999e-06
1.036714 1.1807173e-06
1.037714 1.1934701e-06
1.038714 1.2063452e-06
1.039714 1.2193432999999999e-06
1.040714 1.2324656e-06
1.041714 1.2457130000000001e-06
1.042714 1.2590865e-06
1.043714 1.2725871e-06
1.044714 1.2862158e-06
1.045714 1.2999736e-06
1.046714 1.3138615000000001e-06
1.047714 1.3278806e-06
1.048714 1.3420319e-06
1.049714 1.3563165e-06
1.050714 1.3707353e-06
1.051714 1.3852896e-06
1.052714 1.3999801000000002e-06
1.053714 1.4148083e-06
1.054714 1.4297748999999999e-06
1.055714 1.4448813e-06
1.056714 1.4601284000000001e-06
1.057714 1.4755172e-06
1.058714 1.4910491e-06
1.059714 1.5067251e-06
1.060714 1.5225464000000002e-06
1.061714 1.5385137999999998e-06
1.062714 1.5546288000000002e-06
1.063714 1.5708926000000001e-06
1.064714 1.5873061e-06
1.065714 1.6038705000000001e-06
1.066714 1.6205872e-06
1.067714 1.6374571000000002e-06
1.068714 1.6544815e-06
1.069714 1.6716617e-06
1.070714 1.6889986e-06
1.071714 1.7064938e-06
1.072714 1.7241483e-06
1.073714 1.7419633999999998e-06
1.074714 1.7599401e-06
1.075714 1.7780797e-06
1.076714 1.7963833e-06
1.077714 1.8148523e-06
1.078714 1.8334879e-06
1.079714 1.8522911000000002e-06
1.080714 1.8712632999999998e-06
1.081714 1.8904057e-06
1.082714 1.9097193000000002e-06
1.083714 1.9292056e-06
1.084714 1.9488656e-06
1.085714 1.9687006e-06
1.086714 1.9887117999999997e-06
1.087714 2.0089004e-06
1.088714 2.0292679999999997e-06
1.089714 2.0498151e-06
1.090714 2.0705436e-06
1.091714 2.0914541e-06
1.092714 2.1125485000000003e-06
1.093714 2.1338277e-06
1.094714 2.155293e-06
1.095714 2.1769454000000002e-06
1.096714 2.1987865999999997e-06
1.097714 2.2208175e-06
1.098714 2.2430397e-06
1.099714 2.2654541e-06
1.100714 2.2880624e-06
1.101714 2.3108656000000003e-06
1.102714 2.333865e-06
1.103714 2.3570617e-06
1.104714 2.3804574e-06
1.105714 2.4040531e-06
1.106714 2.4278505e-06
1.107714 2.4518505e-06
1.108714 2.4760544e-06
1.109714 2.5004637e-06
1.110714 2.5250797000000002e-06
1.111714 2.5499038e-06
1.112714 2.5749372e-06
1.113714 2.6001814e-06
1.114714 2.6256377000000003e-06
1.115714 2.6513074e-06
1.116714 2.677192e-06
1.117714 2.7032923e-06
1.118714 2.7296107e-06
1.119714 2.7561478e-06
1.120714 2.7829055e-06
1.121714 2.8098846e-06
1.122714 2.837087e-06
1.123714 2.8645140000000002e-06
1.124714 2.8921669e-06
1.125714 2.9200473e-06
1.126714 2.9481564e-06
1.127714 2.976496e-06
1.128714 3.0050671e-06
1.129714 3.0338718e-06
1.130714 3.0629113000000003e-06
1.131714 3.0921868e-06
1.132714 3.1217006e-06
1.133714 3.1514535e-06
1.134714 3.1814468999999996e-06
1.135714 3.2116834e-06
1.136714 3.2421635e-06
1.137714 3.2728892e-06
1.138714 3.3038617000000002e-06
1.139714 3.335083e-06
1.140714 3.3665543000000003e-06
1.141714 3.3982769e-06
1.142714 3.4302530999999997e-06
1.143714 3.4624836e-06
1.144714 3.4949707e-06
1.145714 3.527715e-06
1.146714 3.5607189999999995e-06
1.147714 3.5939838e-06
1.148714 3.6275107000000003e-06
1.149714 3.6613017000000002e-06
1.150714 3.695358e-06
1.151714 3.7296807e-06
1.152714 3.7642724e-06
1.153714 3.7991338e-06
1.154714 3.8342669e-06
1.155714 3.8696729e-06
1.156714 3.9053532e-06
1.157714 3.9413099e-06
1.158714 3.977544e-06
1.159714 4.014057e-06
1.160714 4.050851e-06
1.161714 4.0879268e-06
1.162714 4.1252868000000005e-06
1.163714 4.1629317e-06
1.164714 4.2008637e-06
1.165714 4.2390834e-06
1.166714 4.2775934e-06
1.167714 4.3163944e-06
1.168714 4.3554881e-06
1.169714 4.3948763e-06
1.170714 4.4345601e-06
1.171714 4.4745412999999996e-06
1.172714 4.5148208999999995e-06
1.173714 4.5554007e-06
1.174714 4.5962825e-06
1.175714 4.6374673000000005e-06
1.176714 4.678957e-06
1.177714 4.7207521e-06
1.178714 4.7628554e-06
1.179714 4.8052673e-06
1.180714 4.8479901e-06
1.181714 4.8910245e-06
1.182714 4.9343726e-06
1.183714 4.9780354e-06
1.184714 5.0220144e-06
1.185714 5.0663115e-06
1.186714 5.110927500000001e-06
1.187714 5.1558651e-06
1.188714 5.2011242e-06
1.189714 5.2467076e-06
1.190714 5.2926161e-06
1.191714 5.3388515e-06
1.192714 5.3854155e-06
1.193714 5.432308799999999e-06
1.194714 5.4795343e-06
1.195714 5.5270927e-06
1.196714 5.5749855e-06
1.197714 5.6232139e-06
1.198714 5.6717798e-06
1.199714 5.7206851e-06
1.200714 5.7699303e-06
1.201714 5.8195177e-06
1.202714 5.8694482e-06
1.203714 5.919723699999999e-06
1.204714 5.970345300000001e-06
1.205714 6.0213146e-06
1.206714 6.0726336e-06
1.207714 6.1243028e-06
1.208714 6.1763245e-06
1.209714 6.2286993e-06
1.210714 6.2814294000000005e-06
1.211714 6.3345161999999996e-06
1.212714 6.3879611000000004e-06
1.213714 6.441764799999999e-06
1.214714 6.495929500000001e-06
1.215714 6.5504565e-06
1.216714 6.6053474e-06
1.217714 6.6606027e-06
1.218714 6.7162246999999996e-06
1.219714 6.7722148e-06
1.220714 6.8285729000000005e-06
1.221714 6.8853019000000005e-06
1.222714 6.9424026e-06
1.223714 6.9998762e-06
1.224714 7.0577244e-06
1.225714 7.115947700000001e-06
1.226714 7.1745475000000004e-06
1.227714 7.2335247000000005e-06
1.228714 7.292882e-06
1.229714 7.3526195e-06
1.230714 7.4127385000000005e-06
1.231714 7.473239799999999e-06
1.232714 7.5341255e-06
1.233714 7.595396300000001e-06
1.234714 7.6570529e-06
1.235714 7.7190975e-06
1.236714 7.7815308e-06
1.237714 7.8443534e-06
1.238714 7.9075669e-06
1.239714 7.9711725e-06
1.240714 8.0351711e-06
1.241714 8.099564e-06
1.242714 8.1643513e-06
1.243714 8.2295351e-06
1.244714 8.2951161e-06
1.245714 8.361095600000001e-06
1.246714 8.4274738e-06
1.247714 8.494252100000001e-06
1.248714 8.561431e-06
1.249714 8.629012200000001e-06
1.250714 8.6969962e-06
1.251714 8.7653838e-06
1.252714 8.8341757e-06
1.253714 8.9033733e-06
1.254714 8.9729774e-06
1.255714 9.042988600000001e-06
1.256714 9.1134069e-06
1.257714 9.1842345e-06
1.258714 9.2554707e-06
1.259714 9.3271176e-06
1.260714 9.3991744e-06
1.261714 9.4716434e-06
1.262714 9.5445245e-06
1.263714 9.617817699999999e-06
1.264714 9.6915244e-06
1.265714 9.765646100000001e-06
1.266714 9.8401813e-06
1.267714 9.9151322e-06
1.268714 9.9904987e-06
1.269714 1.0066282e-05
1.270714 1.0142482e-05
1.271714 1.02191e-05
1.272714 1.0296135e-05
1.273714 1.0373589e-05
1.274714 1.0451461e-05
1.275714 1.0529753e-05
1.276714 1.0608465e-05
1.277714 1.0687597e-05
1.278714 1.0767149e-05
1.279714 1.0847123000000001e-05
1.280714 1.0927517e-05
1.281714 1.1008333e-05
1.282714 1.1089571e-05
1.283714 1.1171232e-05
1.284714 1.1253314999999999e-05
1.285714 1.1335821e-05
1.286714 1.141875e-05
1.287714 1.1502102e-05
1.288714 1.1585875e-05
1.289714 1.1670073e-05
1.290714 1.1754694e-05
1.291714 1.1839738e-05
1.292714 1.1925205000000001e-05
1.293714 1.2011094000000001e-05
1.294714 1.2097405999999998e-05
1.295714 1.2184141e-05
1.296714 1.2271298e-05
1.297714 1.2358876e-05
1.298714 1.2446876999999998e-05
1.299714 1.2535298e-05
1.300714 1.2624141999999998e-05
1.301714 1.2713406e-05
1.302714 1.2803089e-05
1.303714 1.2893193e-05
1.304714 1.2983714999999998e-05
1.305714 1.3074655999999998e-05
1.306714 1.3166014e-05
1.307714 1.3257791e-05
1.308714 1.3349984e-05
1.309714 1.3442591999999999e-05
1.310714 1.3535616e-05
1.311714 1.3629055e-05
1.312714 1.3722907999999999e-05
1.313714 1.3817176e-05
1.314714 1.3911855e-05
1.315714 1.4006946e-05
1.316714 1.4102449999999999e-05
1.317714 1.4198362999999998e-05
1.318714 1.4294686e-05
1.319714 1.4391417999999998e-05
1.320714 1.4488556000000002e-05
1.321714 1.4586104e-05
1.322714 1.4684054999999999e-05
1.323714 1.4782411e-05
1.324714 1.4881169000000001e-05
1.325714 1.4980331e-05
1.326714 1.5079891e-05
1.327714 1.517985e-05
1.328714 1.5280207000000002e-05
1.329714 1.5380959e-05
1.330714 1.5482107e-05
1.331714 1.5583645e-05
1.332714 1.5685572e-05
1.333714 1.5787889999999998e-05
1.334714 1.5890595e-05
1.335714 1.5993685e-05
1.336714 1.6097158e-05
1.337714 1.6201012e-05
1.338714 1.6305248e-05
1.339714 1.6409862e-05
1.340714 1.6514852e-05
1.341714 1.6620217e-05
1.342714 1.6725954e-05
1.343714 1.6832064e-05
1.344714 1.6938542e-05
1.345714 1.7045386e-05
1.346714 1.7152595e-05
1.347714 1.7260166e-05
1.348714 1.7368096e-05
1.349714 1.7476385e-05
1.350714 1.7585029e-05
1.351714 1.7694025e-05
1.352714 1.7803369999999998e-05
1.353714 1.7913062e-05
1.354714 1.8023097e-05
1.355714 1.8133473e-05
1.356714 1.8244187e-05
1.357714 1.8355236000000002e-05
1.358714 1.8466616e-05
1.359714 1.8578325e-05
1.360714 1.8690359e-05
1.361714 1.8802716e-05
1.362714 1.8915394e-05
1.363714 1.9028386e-05
1.364714 1.9141692e-05
1.365714 1.9255305999999998e-05
1.366714 1.9369227e-05
1.367714 1.9483451e-05
1.368714 1.9597975e-05
1.369714 1.9712795e-05
1.370714 1.9827908e-05
1.371714 1.9943307e-05
1.372714 2.0058994e-05
1.373714 2.0174961e-05
1.374714 2.0291208000000002e-05
1.375714 2.0407725e-05
1.376714 2.0524513000000002e-05
1.377714 2.0641565e-05
1.378714 2.0758877e-05
1.379714 2.0876445e-05
1.380714 2.0994264e-05
1.381714 2.1112331e-05
1.382714 2.1230639e-05
1.383714 2.1349186e-05
1.384714 2.1467963e-05
1.385714 2.1586969e-05
1.386714 2.1706197e-05
1.387714 2.1825642999999997e-05
1.388714 2.1945301e-05
1.389714 2.2065167e-05
1.390714 2.2185234999999998e-05
1.391714 2.2305500000000002e-05
1.392714 2.2425958e-05
1.393714 2.2546604e-05
1.394714 2.2667432e-05
1.395714 2.2788436999999998e-05
1.396714 2.2909614e-05
1.397714 2.3030958e-05
1.398714 2.3152465e-05
1.399714 2.3274126e-05
1.400714 2.3395937e-05
1.401714 2.3517896e-05
1.402714 2.3639991e-05
1.403714 2.3762222e-05
1.404714 2.3884579e-05
1.405714 2.4007056000000002e-05
1.406714 2.4129649999999997e-05
1.407714 2.4252353000000003e-05
1.408714 2.4375154e-05
1.409714 2.4498055e-05
1.410714 2.4621045000000003e-05
1.411714 2.4744114e-05
1.412714 2.4867255999999998e-05
1.413714 2.4990464e-05
1.414714 2.5113735e-05
1.415714 2.5237057e-05
1.416714 2.5360421000000003e-05
1.417714 2.5483826000000003e-05
1.418714 2.5607257999999996e-05
1.419714 2.5730714000000002e-05
1.420714 2.5854183e-05
1.421714 2.5977655999999997e-05
1.422714 2.6101131e-05
1.423714 2.6224597999999997e-05
1.424714 2.6348046999999998e-05
1.425714 2.6471477e-05
1.426714 2.6594873e-05
1.427714 2.6718228999999997e-05
1.428714 2.6841539000000004e-05
1.429714 2.6964793e-05
1.430714 2.7087984000000002e-05
1.431714 2.7211106999999997e-05
1.432714 2.7334147e-05
1.433714 2.7457102e-05
1.434714 2.7579960999999997e-05
1.435714 2.7702710999999998e-05
1.436714 2.7825348e-05
1.437714 2.794786e-05
1.438714 2.8070238e-05
1.439714 2.8192474e-05
1.440714 2.8314560000000002e-05
1.441714 2.8436479999999996e-05
1.442714 2.8558230000000003e-05
1.443714 2.8679797999999997e-05
1.444714 2.8801173000000004e-05
1.445714 2.8922346e-05
1.446714 2.9043309e-05
1.447714 2.916405e-05
1.448714 2.9284558e-05
1.449714 2.9404822e-05
1.450714 2.9524835999999997e-05
1.451714 2.9644588e-05
1.452714 2.9764067e-05
1.453714 2.9883265e-05
1.454714 3.0002172e-05
1.455714 3.0120773e-05
1.456714 3.0239059e-05
1.457714 3.0357023e-05
1.458714 3.0474652e-05
1.459714 3.0591934e-05
1.460714 3.0708858e-05
1.461714 3.0825413e-05
1.462714 3.0941589999999995e-05
1.463714 3.1057371e-05
1.464714 3.1172749e-05
1.465714 3.1287709e-05
1.466714 3.1402240000000005e-05
1.467714 3.1516328e-05
1.468714 3.1629958e-05
1.469714 3.1743124000000003e-05
1.470714 3.1855807999999996e-05
1.471714 3.1967997e-05
1.472714 3.207968e-05
1.473714 3.2190843e-05
1.474714 3.2301475e-05
1.475714 3.241156e-05
1.476714 3.2521086e-05
1.477714 3.2630041e-05
1.478714 3.2738413e-05
1.479714 3.2846191e-05
1.480714 3.2953358e-05
1.481714 3.3059902e-05
1.482714 3.3165812999999996e-05
1.483714 3.3271078e-05
1.484714 3.3375679e-05
1.485714 3.3479608e-05
1.486714 3.3582847e-05
1.487714 3.3685387e-05
1.488714 3.3787214e-05
1.489714 3.3888313e-05
1.490714 3.398867e-05
1.491714 3.4088268e-05
1.492714 3.4187099e-05
1.493714 3.4285141999999996e-05
1.494714 3.4382381e-05
1.495714 3.4478802000000005e-05
1.496714 3.4574393e-05
1.497714 3.4669130999999995e-05
1.498714 3.4763005e-05
1.499714 3.4855998e-05
1.500714 3.4948096e-05
1.501714 3.5039277999999995e-05
1.502714 3.5129531e-05
1.503714 3.5218841e-05
1.504714 3.5307187e-05
1.505714 3.5394555000000005e-05
1.506714 3.5480932e-05
1.507714 3.5566298999999996e-05
1.508714 3.5650643e-05
1.509714 3.5733945e-05
1.510714 3.5816191e-05
1.511714 3.5897361e-05
1.512714 3.5977445e-05
1.513714 3.6056423e-05
1.514714 3.6134279e-05
1.515714 3.6210994e-05
1.516714 3.6286553e-05
1.517714 3.6360942e-05
1.518714 3.6434139e-05
1.519714 3.6506128e-05
1.520714 3.6576893e-05
1.521714 3.6646411999999995e-05
1.522714 3.671467e-05
1.523714 3.6781645000000003e-05
1.524714 3.684732e-05
1.525714 3.6911672000000004e-05
1.526714 3.6974689e-05
1.527714 3.7036347e-05
1.528714 3.7096622999999996e-05
1.529714 3.7155507e-05
1.530714 3.7212979e-05
1.531714 3.7269012e-05
1.532714 3.7323596e-05
1.533714 3.7376708e-05
1.534714 3.7428326999999996e-05
1.535714 3.7478440999999996e-05
1.536714 3.7527028e-05
1.537714 3.7574065e-05
1.538714 3.7619543e-05
1.539714 3.7663432000000004e-05
1.540714 3.7705721e-05
1.541714 3.7746386000000003e-05
1.542714 3.7785412e-05
1.543714 3.7822775e-05
1.544714 3.7858459000000005e-05
1.545714 3.789244e-05
1.546714 3.7924701e-05
1.547714 3.7955218e-05
1.548714 3.7983975e-05
1.549714 3.8010947e-05
1.550714 3.8036114e-05
1.551714 3.8059457e-05
1.552714 3.8080947e-05
1.553714 3.8100569e-05
1.554714 3.8118301e-05
1.555714 3.8134121e-05
1.556714 3.8148005e-05
1.557714 3.8159931e-05
1.558714 3.8169878e-05
1.559714 3.8177827999999995e-05
1.560714 3.8183754e-05
1.561714 3.8187639e-05
1.562714 3.8189461e-05
1.563714 3.8189199e-05
1.564714 3.8186829e-05
1.565714 3.8182336e-05
1.566714 3.8175691e-05
1.567714 3.8166874e-05
1.568714 3.8155866e-05
1.569714 3.8142645e-05
1.570714 3.8127186e-05
1.571714 3.8109471e-05
1.572714 3.8089475999999996e-05
1.573714 3.8067176e-05
1.574714 3.8042555e-05
1.575714 3.8015585e-05
1.576714 3.7986242999999997e-05
1.577714 3.7954504e-05
1.578714 3.792035e-05
1.579714 3.7883754e-05
1.580714 3.7844694000000004e-05
1.581714 3.7803147e-05
1.582714 3.7759088e-05
1.583714 3.7712491e-05
1.584714 3.7663335e-05
1.585714 3.7611596e-05
1.586714 3.7557251e-05
1.587714 3.7500271e-05
1.588714 3.7440636999999996e-05
1.589714 3.7378322e-05
1.590714 3.7313305e-05
1.591714 3.7245558999999996e-05
1.592714 3.7175062e-05
1.593714 3.710179e-05
1.594714 3.702572e-05
1.595714 3.6946827000000004e-05
1.596714 3.6865089000000004e-05
1.597714 3.6780479999999997e-05
1.598714 3.6692978e-05
1.599714 3.6602555e-05
1.600714 3.6509189e-05
1.601714 3.6412854e-05
1.602714 3.6313523e-05
1.603714 3.6211172999999996e-05
1.604714 3.6105783e-05
1.605714 3.5997323e-05
1.606714 3.588577e-05
1.607714 3.5771097e-05
1.608714 3.5653281e-05
1.609714 3.5532292e-05
1.610714 3.5408107e-05
1.611714 3.5280701e-05
1.612714 3.5150043000000005e-05
1.613714 3.5016114000000003e-05
1.614714 3.4878886e-05
1.615714 3.4738332e-05
1.616714 3.4594430000000004e-05
1.617714 3.4447152e-05
1.618714 3.4296471e-05
1.619714 3.4142369e-05
1.620714 3.3984819e-05
1.621714 3.3823792000000004e-05
1.622714 3.3659271e-05
1.623714 3.3491224e-05
1.624714 3.3319634e-05
1.625714 3.3144468e-05
1.626714 3.2965707e-05
1.627714 3.2783328e-05
1.628714 3.2597302e-05
1.629714 3.2407607000000004e-05
1.630714 3.2214214e-05
1.631714 3.2017101e-05
1.632714 3.1816242e-05
1.633714 3.1611611000000004e-05
1.634714 3.1403187e-05
1.635714 3.1190933e-05
1.636714 3.0974834e-05
1.637714 3.0754859e-05
1.638714 3.0530978e-05
1.639714 3.0303173e-05
1.640714 3.0071410999999998e-05
1.641714 2.9835667000000003e-05
1.642714 2.9595918e-05
1.643714 2.9352130999999998e-05
1.644714 2.9104288000000002e-05
1.645714 2.8852358e-05
1.646714 2.8596313e-05
1.647714 2.8336132e-05
1.648714 2.8071787e-05
1.649714 2.7803255999999998e-05
1.650714 2.7530513000000002e-05
1.651714 2.7253534999999998e-05
1.652714 2.697229e-05
1.653714 2.6686766e-05
1.654714 2.6396927e-05
1.655714 2.6102757e-05
1.656714 2.5804226e-05
1.657714 2.5501315999999996e-05
1.658714 2.5193995e-05
1.659714 2.4882246e-05
1.660714 2.4566037e-05
1.661714 2.424535e-05
1.662714 2.3920157e-05
1.663714 2.3590431999999998e-05
1.664714 2.3256153e-05
1.665714 2.2917294000000002e-05
1.666714 2.257383e-05
1.667714 2.2225736e-05
1.668714 2.1872985e-05
1.669714 2.1515555e-05
1.670714 2.1153416e-05
1.671714 2.0786545e-05
1.672714 2.0414916e-05
1.673714 2.0038505000000002e-05
1.674714 1.9657284e-05
1.675714 1.9271232e-05
1.676714 1.8880323e-05
1.677714 1.8484532e-05
1.678714 1.8083836e-05
1.679714 1.7678209e-05
1.680714 1.7267632e-05
1.681714 1.685208e-05
1.682714 1.643153e-05
1.683714 1.6005956999999998e-05
1.684714 1.5575344e-05
1.685714 1.5139665e-05
1.686714 1.4698899999999999e-05
1.687714 1.4253025e-05
1.688714 1.3802019999999999e-05
1.689714 1.3345860000000001e-05
1.690714 1.2884524e-05
1.691714 1.2417988999999999e-05
1.692714 1.1946234e-05
1.693714 1.1469235000000001e-05
1.694714 1.0986966e-05
1.695714 1.0499406e-05
1.696714 1.0006534000000001e-05
1.697714 9.508323700000001e-06
1.698714 9.0047543e-06
1.699714 8.495803199999999e-06
1.700714 7.9814477e-06
1.701714 7.4616658000000005e-06
1.702714 6.9364368e-06
1.703714 6.405740999999999e-06
1.704714 5.8695566e-06
1.705714 5.3278647e-06
1.706714 4.7806449e-06
1.707714 4.2278780999999995e-06
1.708714 3.6695443e-06
1.709714 3.105626e-06
1.710714 2.5361063999999997e-06
1.711714 1.9609667000000003e-06
1.712714 1.3801881e-06
1.713714 7.9375333e-07
1.714714 2.0164395e-07
1.715714 -3.9615888e-07
1.716714 -9.9967341e-07
1.717714 -1.6089182000000001e-06
1.718714 -2.2239115e-06
1.719714 -2.8446712e-06
1.720714 -3.4712162e-06
1.721714 -4.1035669e-06
1.722714 -4.7417409e-06
1.723714 -5.3857573e-06
1.724714 -6.0356342e-06
1.725714 -6.691390600000001e-06
1.726714 -7.353044400000001e-06
1.727714 -8.0206128e-06
1.728714 -8.6941121e-06
1.729714 -9.3735601e-06
1.730714 -1.005897e-05
1.731714 -1.0750357e-05
1.732714 -1.1447739e-05
1.733714 -1.2151123e-05
1.734714 -1.2860531e-05
1.735714 -1.3575971e-05
1.736714 -1.4297456999999999e-05
1.737714 -1.5025003e-05
1.738714 -1.575862e-05
1.739714 -1.6498321999999998e-05
1.740714 -1.7244122e-05
1.741714 -1.7996032e-05
1.742714 -1.8754062e-05
1.743714 -1.9518227e-05
1.744714 -2.0288539e-05
1.745714 -2.1065009e-05
1.746714 -2.1847647e-05
1.747714 -2.263647e-05
1.748714 -2.3431487e-05
1.749714 -2.423271e-05
1.750714 -2.5040157e-05
1.751714 -2.5853834e-05
1.752714 -2.6673756999999998e-05
1.753714 -2.7499934e-05
1.754714 -2.833238e-05
1.755714 -2.9171102e-05
1.756714 -3.0016112999999998e-05
1.757714 -3.0867423000000005e-05
1.758714 -3.1725042999999996e-05
1.759714 -3.2588977e-05
1.760714 -3.3459236000000005e-05
1.761714 -3.4335827e-05
1.762714 -3.5218756e-05
1.763714 -3.6108025e-05
1.764714 -3.7003647e-05
1.765714 -3.7905619000000004e-05
1.766714 -3.8813945e-05
1.767714 -3.9728633e-05
1.768714 -4.0649684e-05
1.769714 -4.1577098e-05
1.770714 -4.2510882e-05
1.771714 -4.3451035e-05
1.772714 -4.4397567e-05
1.773714 -4.5350473e-05
1.774714 -4.6309762e-05
1.775714 -4.7275435e-05
1.776714 -4.8247495e-05
1.777714 -4.9225946000000005e-05
1.778714 -5.0210787e-05
1.779714 -5.1202028e-05
1.780714 -5.2199670000000006e-05
1.781714 -5.3203712e-05
1.782714 -5.4214161e-05
1.783714 -5.523101e-05
1.784714 -5.6254271e-05
1.785714 -5.7283933e-05
1.786714 -5.8320006e-05
1.787714 -5.936248e-05
1.788714 -6.0411361e-05
1.789714 -6.1466642e-05
1.790714 -6.252832900000001e-05
1.791714 -6.3596406e-05
1.792714 -6.467087700000001e-05
1.793714 -6.5751732e-05
1.794714 -6.683897e-05
1.795714 -6.7932575e-05
1.796714 -6.9032558e-05
1.797714 -7.013889600000001e-05
1.798714 -7.1251583e-05
1.799714 -7.2370614e-05
1.800714 -7.3495983e-05
1.801714 -7.4627684e-05
1.802714 -7.576569499999999e-05
1.803714 -7.6910021e-05
1.804714 -7.8060646e-05
1.805714 -7.921755700000001e-05
1.806714 -8.038075e-05
1.807714 -8.1550212e-05
1.808714 -8.2725938e-05
1.809714 -8.3907918e-05
1.810714 -8.5096133e-05
1.811714 -8.6290584e-05
1.812714 -8.7491247e-05
1.813714 -8.8698118e-05
1.814714 -8.991118499999999e-05
1.815714 -9.1130437e-05
1.816714 -9.2355856e-05
1.817714 -9.3587431e-05
1.818714 -9.482514e-05
1.819714 -9.606898200000001e-05
1.820714 -9.731892299999999e-05
1.821714 -9.8574947e-05
1.822714 -9.983705200000001e-05
1.823714 -0.00010110518999999999
1.824714 -0.00010237937
1.825714 -0.00010365957
1.826714 -0.00010494575
1.827714 -0.00010623791
1.828714 -0.00010753602
1.829714 -0.00010884005
1.830714 -0.00011014998
1.831714 -0.00011146582000000001
1.832714 -0.00011278751
1.833714 -0.00011411504
1.834714 -0.00011544839
1.835714 -0.00011678754
1.836714 -0.00011813247999999999
1.837714 -0.00011948314999999999
1.838714 -0.00012083956000000001
1.839714 -0.00012220166999999998
1.840714 -0.00012356946
1.841714 -0.00012494291
1.842714 -0.00012632199000000001
1.843714 -0.00012770669
1.844714 -0.00012909696
1.845714 -0.00013049279
1.846714 -0.00013189414
1.847714 -0.00013330098
1.848714 -0.00013471329
1.849714 -0.00013613102
1.850714 -0.00013755416
1.851714 -0.00013898268
1.852714 -0.00014041652000000001
1.853714 -0.00014185566999999998
1.854714 -0.00014330009
1.855714 -0.00014474973000000002
1.856714 -0.00014620456
1.857714 -0.00014766455
1.858714 -0.00014912964
1.859714 -0.00015059983
1.860714 -0.00015207504
1.861714 -0.00015355525
1.862714 -0.00015504044
1.863714 -0.00015653054
1.864714 -0.00015802552000000002
1.865714 -0.00015952535
1.866714 -0.00016102998
1.867714 -0.00016253939999999998
1.868714 -0.00016405353
1.869714 -0.00016557235
1.870714 -0.00016709582
1.871714 -0.00016862388999999998
1.872714 -0.00017015653
1.873714 -0.0001716937
1.874714 -0.00017323534000000001
1.875714 -0.00017478143
1.876714 -0.0001763319
1.877714 -0.00017788672
1.878714 -0.00017944584
1.879714 -0.00018100919000000001
1.880714 -0.00018257675
1.881714 -0.00018414847
1.882714 -0.00018572429
1.883714 -0.00018730415
1.884714 -0.00018888801
1.885714 -0.00019047581
1.886714 -0.0001920675
1.887714 -0.00019366303
1.888714 -0.00019526233
1.889714 -0.00019686536
1.890714 -0.00019847205
1.891714 -0.00020008238
1.892714 -0.00020169625
1.893714 -0.00020331365
1.894714 -0.00020493451
1.895714 -0.00020655872999999998
1.896714 -0.00020818634
1.897714 -0.00020981720000000001
1.898714 -0.00021145131
1.899714 -0.00021308858
1.900714 -0.00021472897
1.901714 -0.0002163724
1.902714 -0.00021801884
1.903714 -0.00021966823
1.904714 -0.00022132051000000002
1.905714 -0.00022297556000000002
1.906714 -0.00022463339
1.907714 -0.0002262939
1.908714 -0.00022795704999999998
1.909714 -0.00022962272000000001
1.910714 -0.00023129089
1.911714 -0.0002329615
1.912714 -0.00023463444
1.913714 -0.00023630969
1.914714 -0.00023798711000000002
1.915714 -0.00023966668000000003
1.916714 -0.00024134831
1.917714 -0.00024303195
1.918714 -0.00024471751
1.919714 -0.00024640494
1.920714 -0.00024809415
1.921714 -0.00024978506
1.922714 -0.0002514776
1.923714 -0.00025317174
1.924714 -0.00025486738
1.925714 -0.00025656443
1.926714 -0.00025826284
1.927714 -0.00025996255
1.928714 -0.00026166347
1.929714 -0.00026336552
1.930714 -0.00026506864
1.931714 -0.00026677276
1.932714 -0.00026847781
1.933714 -0.00027018368
1.934714 -0.00027189033
1.935714 -0.00027359765
1.936714 -0.00027530557
1.937714 -0.00027701403
1.938714 -0.00027872290999999996
1.939714 -0.00028043216
1.940714 -0.00028214167
1.941714 -0.00028385136
1.942714 -0.00028556117
1.943714 -0.00028727097000000003
1.944714 -0.00028898071
1.945714 -0.00029069029
1.946714 -0.00029239964
1.947714 -0.00029410864
1.948714 -0.00029581721999999996
1.949714 -0.0002975253
1.950714 -0.00029923278
1.951714 -0.00030093959
1.952714 -0.00030264562
1.953714 -0.00030435081
1.954714 -0.00030605504
1.955714 -0.00030775825
1.956714 -0.00030946037
1.957714 -0.00031116126
1.958714 -0.00031286085999999996
1.959714 -0.00031455907
1.960714 -0.0003162558
1.961714 -0.00031795098000000004
1.962714 -0.0003196445
1.963714 -0.00032133628
1.964714 -0.00032302619
1.965714 -0.00032471416
1.966714 -0.00032640012000000003
1.967714 -0.00032808393
1.968714 -0.00032976551999999997
1.969714 -0.00033144474
1.970714 -0.00033312155999999996
1.971714 -0.00033479585
1.972714 -0.0003364675
1.973714 -0.00033813644
1.974714 -0.00033980255
1.975714 -0.00034146574
1.976714 -0.00034312588
1.977714 -0.00034478292
1.978714 -0.00034643672
1.979714 -0.00034808722
1.980714 -0.00034973427
1.981714 -0.00035137781999999997
1.982714 -0.00035301775
1.983714 -0.00035465396
1.984714 -0.00035628636
1.985714 -0.00035791484
1.986714 -0.00035953931
1.987714 -0.00036115965999999997
1.988714 -0.00036277579
1.989714 -0.00036438762
1.990714 -0.00036599499
1.991714 -0.00036759789
1.992714 -0.0003691961
1.993714 -0.00037078958
1.994714 -0.00037237821
1.995714 -0.00037396189
1.996714 -0.0003755405
1.997714 -0.00037711393
1.998714 -0.00037868206
1.999714 -0.00038024479999999996
2.000714 -0.00038180201
2.001714 -0.00038335360999999996
2.002714 -0.00038489948
2.003714 -0.00038643952
2.004714 -0.00038797357
2.005714 -0.00038950157
2.006714 -0.00039102342
2.007714 -0.00039253896
2.008714 -0.00039404813
2.009714 -0.00039555083999999994
2.010714 -0.00039704692
2.011714 -0.00039853626
2.012714 -0.00040001878
2.013714 -0.00040149434
2.014714 -0.00040296286
2.015714 -0.00040442424
2.016714 -0.00040587838
2.017714 -0.00040732511
2.018714 -0.00040876443999999997
2.019714 -0.00041019612
2.020714 -0.00041162007
2.021714 -0.00041303624000000005
2.022714 -0.00041444446
2.023714 -0.00041584462
2.024714 -0.00041723665000000003
2.025714 -0.00041862036
2.026714 -0.00041999569000000005
2.027714 -0.00042136252999999994
2.028714 -0.00042272071999999996
2.029714 -0.00042407018999999997
2.030714 -0.00042541078
2.031714 -0.00042674237
2.032714 -0.00042806487
2.033714 -0.00042937818000000005
2.034714 -0.00043068217
2.035714 -0.0004319767
2.036714 -0.00043326172000000005
2.037714 -0.00043453706
2.038714 -0.00043580261999999996
2.039714 -0.00043705832
2.040714 -0.00043830401000000005
2.041714 -0.00043953954999999994
2.042714 -0.00044076491999999997
2.043714 -0.00044197995999999996
2.044714 -0.00044318454
2.045714 -0.00044437852000000003
2.046714 -0.00044556186
2.047714 -0.00044673442999999997
2.048714 -0.00044789608
2.049714 -0.00044904673
2.050714 -0.00045018619000000004
2.051714 -0.00045131436999999995
2.052714 -0.00045243123
2.053714 -0.00045353653999999995
2.054714 -0.00045463025
2.055714 -0.00045571219000000004
2.056714 -0.0004567823
2.057714 -0.00045784045
2.058714 -0.00045888646
2.059714 -0.00045992028
2.060714 -0.00046094177999999995
2.061714 -0.00046195081999999996
2.062714 -0.00046294730999999997
2.063714 -0.00046393116
2.064714 -0.00046490218000000004
2.065714 -0.00046586033000000005
2.066714 -0.00046680547999999997
2.067714 -0.00046773744
2.068714 -0.00046865625
2.069714 -0.00046956170000000003
2.070714 -0.00047045373
2.071714 -0.00047133221000000006
2.072714 -0.00047219705
2.073714 -0.00047304811000000005
2.074714 -0.00047388525999999994
2.075714 -0.00047470848999999995
2.076714 -0.00047551757
2.077714 -0.00047631252
2.078714 -0.00047709309
2.079714 -0.00047785925
2.080714 -0.00047861085
2.081714 -0.00047934781999999995
2.082714 -0.00048007
2.083714 -0.00048077726999999995
2.084714 -0.00048146953
2.085714 -0.0004821467
2.086714 -0.00048280863
2.087714 -0.00048345519
2.088714 -0.00048408629000000003
2.089714 -0.00048470183
2.090714 -0.00048530169
2.091714 -0.00048588577
2.092714 -0.00048645392999999994
2.093714 -0.00048700613
2.094714 -0.00048754218000000003
2.095714 -0.00048806204999999995
2.096714 -0.00048856564
2.097714 -0.00048905281
2.098714 -0.00048952343
2.099714 -0.00048997749
2.100714 -0.00049041478
2.101714 -0.00049083533
2.102714 -0.0004912389200000001
2.103714 -0.0004916255
2.104714 -0.00049199498
2.105714 -0.00049234723
2.106714 -0.00049268215
2.107714 -0.0004929997000000001
2.108714 -0.0004932996900000001
2.109714 -0.000493582
2.110714 -0.00049384662
2.111714 -0.00049409341
2.112714 -0.0004943222400000001
2.113714 -0.00049453301
2.114714 -0.0004947256
2.115714 -0.00049489995
2.116714 -0.0004950559699999999
2.117714 -0.00049519354
2.118714 -0.0004953125
2.119714 -0.00049541286
2.120714 -0.0004954944399999999
2.121714 -0.0004955571999999999
2.122714 -0.00049560103
2.123714 -0.00049562586
2.124714 -0.00049563159
2.125714 -0.00049561813
2.126714 -0.00049558544
2.127714 -0.00049553337
2.128714 -0.00049546188
2.129714 -0.00049537089
2.130714 -0.00049526029
2.131714 -0.00049513001
2.132714 -0.0004949799899999999
2.133714 -0.00049481009
2.134714 -0.00049462033
2.135714 -0.00049441051
2.136714 -0.00049418059
2.137714 -0.0004939305199999999
2.138714 -0.0004936601300000001
2.139714 -0.00049336941
2.140714 -0.00049305822
2.141714 -0.00049272658
2.142714 -0.00049237428
2.143714 -0.0004920013
2.144714 -0.00049160758
2.145714 -0.00049119299
2.146714 -0.00049075747
2.147714 -0.0004903010000000001
2.148714 -0.0004898234200000001
2.149714 -0.0004893247
2.150714 -0.00048880479
2.151714 -0.00048826359
2.152714 -0.00048770107000000004
2.153714 -0.00048711709
2.154714 -0.00048651168
2.155714 -0.00048588468
2.156714 -0.00048523611000000005
2.157714 -0.00048456586
2.158714 -0.00048387387
2.159714 -0.0004831601
2.160714 -0.0004824245
2.161714 -0.00048166698
2.162714 -0.00048088746
2.163714 -0.00048008592
2.164714 -0.00047926228
2.165714 -0.0004784165
2.166714 -0.00047754852
2.167714 -0.00047665822
2.168714 -0.00047574563
2.169714 -0.00047481062
2.170714 -0.00047385315
2.171714 -0.00047287322
2.172714 -0.00047187068000000004
2.173714 -0.00047084553999999997
2.174714 -0.00046979776
2.175714 -0.00046872723999999996
2.176714 -0.00046763402999999996
2.177714 -0.00046651794
2.178714 -0.00046537906999999997
2.179714 -0.00046421733000000004
2.180714 -0.00046303261999999996
2.181714 -0.00046182499
2.182714 -0.00046059436
2.183714 -0.00045934066
2.184714 -0.00045806396000000005
2.185714 -0.00045676416000000003
2.186714 -0.0004554412
2.187714 -0.00045409506
2.188714 -0.00045272577
2.189714 -0.00045133324
2.190714 -0.00044991748
2.191714 -0.00044847843
2.192714 -0.0004470161
2.193714 -0.00044553039999999994
2.194714 -0.00044402132
2.195714 -0.00044248886
2.196714 -0.00044093299
2.197714 -0.0004393537
2.198714 -0.00043775089999999997
2.199714 -0.00043612467
2.200714 -0.0004344749
2.201714 -0.00043280161
2.202714 -0.00043110475999999997
2.203714 -0.00042938436
2.204714 -0.00042764041
2.205714 -0.00042587280000000005
2.206714 -0.00042408165000000004
2.207714 -0.00042226679
2.208714 -0.00042042834
2.209714 -0.00041856624000000006
2.210714 -0.00041668053999999996
2.211714 -0.00041477115
2.212714 -0.00041283811
2.213714 -0.00041088147
2.214714 -0.00040890109000000005
2.215714 -0.00040689711
2.216714 -0.00040486952
2.217714 -0.00040281825
2.218714 -0.00040074342
2.219714 -0.00039864494
2.220714 -0.00039652286
2.221714 -0.00039437714
2.222714 -0.00039220786
2.223714 -0.00039001502
2.224714 -0.00038779863
2.225714 -0.00038555872000000003
2.226714 -0.00038329526
2.227714 -0.00038100832000000003
2.228714 -0.00037869793
2.229714 -0.00037636405
2.230714 -0.00037400673
2.231714 -0.00037162602
2.232714 -0.00036922189999999996
2.233714 -0.00036679444
2.234714 -0.00036434362
2.235714 -0.00036186952
2.236714 -0.0003593721
2.237714 -0.00035685143
2.238714 -0.00035430753000000004
2.239714 -0.00035174044
2.240714 -0.00034915017000000003
2.241714 -0.00034653680999999995
2.242714 -0.00034390032000000003
2.243714 -0.0003412408
2.244714 -0.00033855827000000004
2.245714 -0.00033585277
2.246714 -0.00033312438
2.247714 -0.00033037309
2.248714 -0.00032759901
2.249714 -0.00032480216
2.250714 -0.00032198259
2.251714 -0.00031914036999999997
2.252714 -0.00031627553
2.253714 -0.00031338816
2.254714 -0.0003104783
2.255714 -0.000307546
2.256714 -0.00030459132
2.257714 -0.00030161432
2.258714 -0.00029861505
2.259714 -0.00029559358000000004
2.260714 -0.00029255000000000004
2.261714 -0.00028948432
2.262714 -0.00028639663000000004
2.263714 -0.00028328702
2.264714 -0.00028015554
2.265714 -0.00027700228
2.266714 -0.00027382728
2.267714 -0.00027063063
2.268714 -0.00026741243
2.269714 -0.00026417272
2.270714 -0.00026091161
2.271714 -0.00025762918000000004
2.272714 -0.00025432551
2.273714 -0.00025100067
2.274714 -0.00024765477
2.275714 -0.00024428789
2.276714 -0.00024090014
2.277714 -0.00023749158
2.278714 -0.00023406232999999998
2.279714 -0.00023061248
2.280714 -0.00022714214
2.281714 -0.00022365139000000002
2.282714 -0.00022014035000000003
2.283714 -0.00021660908
2.284714 -0.00021305775000000002
2.285714 -0.00020948639
2.286714 -0.00020589514
2.287714 -0.0002022841
2.288714 -0.00019865338000000002
2.289714 -0.00019500308
2.290714 -0.00019133331000000003
2.291714 -0.00018764418
2.292714 -0.0001839358
2.293714 -0.00018020829
2.294714 -0.00017646177
2.295714 -0.00017269633
2.296714 -0.00016891212000000002
2.297714 -0.00016510925
2.298714 -0.00016128782
2.299714 -0.00015744798
2.300714 -0.00015358985
2.301714 -0.00014971355000000002
2.302714 -0.00014581921
2.303714 -0.00014190695
2.304714 -0.00013797691
2.305714 -0.00013402923
2.306714 -0.00013006404
2.307714 -0.00012608149
2.308714 -0.0001220817
2.309714 -0.00011806483
2.310714 -0.00011403099999999999
2.311714 -0.00010998039
2.312714 -0.00010591311
2.313714 -0.00010182932999999999
2.314714 -9.7729185e-05
2.315714 -9.3612834e-05
2.316714 -8.948041999999999e-05
2.317714 -8.533209e-05
2.318714 -8.1168002e-05
2.319714 -7.69883e-05
2.320714 -7.2793148e-05
2.321714 -6.8582693e-05
2.322714 -6.435709e-05
2.323714 -6.011650300000001e-05
2.324714 -5.5861085e-05
2.325714 -5.1590996000000004e-05
2.326714 -4.7306392e-05
2.327714 -4.3007435e-05
2.328714 -3.8694293e-05
2.329714 -3.4367122e-05
2.330714 -3.0026092000000002e-05
2.331714 -2.5671375e-05
2.332714 -2.1303134000000002e-05
2.333714 -1.6921547e-05
2.334714 -1.252679e-05
2.335714 -8.1190386e-06
2.336714 -3.698473e-06
2.337714 7.3472566e-07
2.338714 5.1803762999999996e-06
2.339714 9.638291199999999e-06
2.340714 1.4108288e-05
2.341714 1.8590181e-05
2.342714 2.3083786e-05
2.343714 2.7588911000000003e-05
2.344714 3.2105373e-05
2.345714 3.6632986e-05
2.346714 4.1171555e-05
2.347714 4.572089e-05
2.348714 5.0280801000000004e-05
2.349714 5.4851097e-05
2.350714 5.9431591e-05
2.351714 6.4022083e-05
2.352714 6.862238699999999e-05
2.353714 7.3232303e-05
2.354714 7.785165500000001e-05
2.355714 8.2480233e-05
2.356714 8.711784900000001e-05
2.357714 9.1764304e-05
2.358714 9.6419399e-05
2.359714 0.00010108292
2.360714 0.00010575468999999998
2.361714 0.00011043449999999999
2.362714 0.00011512212
2.363714 0.00011981737
2.364714 0.00012452002
2.365714 0.00012922987
2.366714 0.0001339467
2.367714 0.00013867028
2.368714 0.00014340040000000002
2.369714 0.00014813686
2.370714 0.00015287941
2.371714 0.00015762784
2.372714 0.00016238191
2.373714 0.00016714142
2.374714 0.00017190613
2.375714 0.00017667583
2.376714 0.00018145027999999998
2.377714 0.00018622925999999999
2.378714 0.00019101253
2.379714 0.00019579988
2.380714 0.00020059109999999997
2.381714 0.00020538594
2.382714 0.00021018418
2.383714 0.00021498558000000002
2.384714 0.00021978991999999998
2.385714 0.00022459698999999998
2.386714 0.00022940656
2.387714 0.00023421837
2.388714 0.00023903224000000001
2.389714 0.0002438479
2.390714 0.00024866511
2.391714 0.00025348365
2.392714 0.00025830332
2.393714 0.00026312382
2.394714 0.00026794494000000003
2.395714 0.00027276641999999997
2.396714 0.00027758806
2.397714 0.00028240956
2.398714 0.0002872307
2.399714 0.00029205124999999996
2.400714 0.00029687094
2.401714 0.00030168956
2.402714 0.00030650683
2.403714 0.00031132254
2.404714 0.00031613640000000004
2.405714 0.00032094822000000003
2.406714 0.0003257577
2.407714 0.00033056465
2.408714 0.00033536878
2.409714 0.00034016989
2.410714 0.00034496773
2.411714 0.00034976201
2.412714 0.00035455255
2.413714 0.00035933906
2.414714 0.00036412132
2.415714 0.00036889910000000004
2.416714 0.00037367213
2.417714 0.00037844015
2.418714 0.00038320294999999997
2.419714 0.00038796024000000004
2.420714 0.00039271176
2.421714 0.00039745732
2.422714 0.00040219661
2.423714 0.00040692938999999995
2.424714 0.00041165539999999995
2.425714 0.00041637436000000003
2.426714 0.00042108604
2.427714 0.00042579013
2.428714 0.00043048649000000005
2.429714 0.00043517471
2.430714 0.00043985465
2.431714 0.00044452595
2.432714 0.00044918838
2.433714 0.00045384172
2.434714 0.00045848568999999997
2.435714 0.00046312001999999994
2.436714 0.00046774448
2.437714 0.00047235885
2.438714 0.0004769628
2.439714 0.00048155612
2.440714 0.00048613856
2.441714 0.0004907098200000001
2.442714 0.00049526971
2.443714 0.00049981795
2.444714 0.00050435428
2.445714 0.00050887847
2.446714 0.00051339025
2.447714 0.00051788934
2.448714 0.00052237556
2.449714 0.00052684854
2.450714 0.00053130811
2.451714 0.0005357539499999999
2.452714 0.00054018587
2.453714 0.0005446035199999999
2.454714 0.0005490067
2.455714 0.00055339515
2.456714 0.0005577685400000001
2.457714 0.00056212666
2.458714 0.00056646927
2.459714 0.00057079601
2.460714 0.0005751067
2.461714 0.00057940106
2.462714 0.00058367887
2.463714 0.00058793985
2.464714 0.00059218369
2.465714 0.0005964102
2.466714 0.0006006191099999999
2.467714 0.0006048102000000001
2.468714 0.0006089831500000001
2.469714 0.00061313776
2.470714 0.00061727378
2.471714 0.0006213909300000001
2.472714 0.00062548897
2.473714 0.00062956769
2.474714 0.00063362681
2.475714 0.00063766611
2.476714 0.0006416853
2.477714 0.00064568417
2.478714 0.00064966243
2.479714 0.0006536198300000001
2.480714 0.00065755617
2.481714 0.00066147113
2.482714 0.00066536454
2.483714 0.0006692361200000001
2.484714 0.00067308561
2.485714 0.00067691276
2.486714 0.00068071731
2.487714 0.00068449899
2.488714 0.00068825766
2.489714 0.000691993
2.490714 0.00069570478
2.491714 0.00069939274
2.492714 0.00070305668
2.493714 0.0007066963499999999
2.494714 0.0007103115399999999
2.495714 0.000713902
2.496714 0.00071746745
2.497714 0.0007210077
2.498714 0.0007245225300000001
2.499714 0.00072801167
2.500714 0.00073147494
2.501714 0.00073491206
2.502714 0.0007383228
2.503714 0.0007417069800000001
2.504714 0.00074506429
2.505714 0.00074839459
2.506714 0.0007516976
2.507714 0.0007549731
2.508714 0.00075822086
2.509714 0.00076144061
2.510714 0.0007646321100000001
2.511714 0.00076779525
2.512714 0.00077092964
2.513714 0.0007740352
2.514714 0.0007771116499999999
2.515714 0.00078015864
2.516714 0.0007831760700000001
2.517714 0.00078616376
2.518714 0.0007891214399999999
2.519714 0.00079204883
2.520714 0.00079494584
2.521714 0.00079781212
2.522714 0.0008006476499999999
2.523714 0.00080345208
2.524714 0.0008062252199999999
2.525714 0.0008089669799999999
2.526714 0.0008116769999999999
2.527714 0.00081435519
2.528714 0.00081700127
2.529714 0.00081961516
2.530714 0.00082219658
2.531714 0.00082474535
2.532714 0.00082726128
2.533714 0.00082974411
2.534714 0.0008321936500000001
2.535714 0.00083460982
2.536714 0.00083699233
2.537714 0.00083934101
2.538714 0.0008416556699999999
2.539714 0.0008439361400000001
2.540714 0.00084618214
2.541714 0.0008483936699999999
2.542714 0.00085057036
2.543714 0.00085271204
2.544714 0.0008548186100000001
2.545714 0.0008568898899999999
2.546714 0.00085892561
2.547714 0.00086092568
2.548714 0.00086288992
2.549714 0.00086481805
2.550714 0.00086671007
2.551714 0.00086856562
2.552714 0.0008703847
2.553714 0.00087216713
2.554714 0.00087391263
2.555714 0.0008756211199999999
2.556714 0.0008772925000000001
2.557714 0.00087892658
2.558714 0.0008805230200000001
2.559714 0.0008820818900000001
2.560714 0.00088360302
2.561714 0.00088508614
2.562714 0.00088653123
2.563714 0.0008879379500000001
2.564714 0.00088930638
2.565714 0.0008906361499999999
2.566714 0.00089192727
2.567714 0.0008931794599999999
2.568714 0.0008943928200000001
2.569714 0.0008955669699999999
2.570714 0.00089670184
2.571714 0.0008977973300000001
2.572714 0.0008988532499999999
2.573714 0.0008998695200000001
2.574714 0.0009008459499999999
2.575714 0.00090178255
2.576714 0.00090267904
2.577714 0.00090353533
2.578714 0.00090435142
2.579714 0.00090512704
2.580714 0.00090586227
2.581714 0.0009065568500000001
2.582714 0.0009072107799999999
2.583714 0.00090782378
2.584714 0.00090839603
2.585714 0.00090892718
2.586714 0.0009094172100000001
2.587714 0.00090986605
2.588714 0.00091027359
2.589714 0.00091063966
2.590714 0.0009109643500000001
2.591714 0.0009112473000000001
2.592714 0.00091148859
2.593714 0.00091168813
2.594714 0.0009118458400000001
2.595714 0.0009119615200000001
2.596714 0.0009120351900000001
2.597714 0.0009120666600000001
2.598714 0.00091205593
2.599714 0.0009120028200000001
2.600714 0.0009119074099999999
2.601714 0.00091176953
2.602714 0.00091158918
2.603714 0.00091136617
2.604714 0.0009111004100000001
2.605714 0.00091079191
2.606714 0.00091044067
2.607714 0.00091004649
2.608714 0.00090960957
2.609714 0.00090912954
2.610714 0.00090860658
2.611714 0.00090804042
2.612714 0.00090743124
2.613714 0.0009067789499999999
2.614714 0.00090608346
2.615714 0.00090534477
2.616714 0.0009045626899999999
2.617714 0.00090373742
2.618714 0.0009028688500000001
2.619714 0.0009019569
2.620714 0.0009010015700000001
2.621714 0.00090000276
2.622714 0.00089896057
2.623714 0.0008978749999999999
2.624714 0.00089674586
2.625714 0.0008955731600000001
2.626714 0.00089435689
2.627714 0.00089309715
2.628714 0.00089179375
2.629714 0.00089044688
2.630714 0.00088905635
2.631714 0.00088762226
2.632714 0.0008861445199999999
2.633714 0.0008846233000000001
2.634714 0.0008830585100000001
2.635714 0.0008814500699999999
2.636714 0.00087979806
2.637714 0.00087810258
2.638714 0.00087636354
2.639714 0.00087458093
2.640714 0.0008727549399999999
2.641714 0.00087088538
2.642714 0.00086897244
2.643714 0.0008670160199999999
2.644714 0.0008650163199999999
2.645714 0.00086297323
2.646714 0.00086088685
2.647714 0.0008587571800000001
2.648714 0.0008565843
2.649714 0.0008543682299999999
2.650714 0.00085210895
2.651714 0.0008498065699999999
2.652714 0.00084746116
2.653714 0.0008450726499999999
2.654714 0.0008426412
2.655714 0.00084016683
2.656714 0.0008376495299999999
2.657714 0.0008350893000000001
2.658714 0.0008324864200000001
2.659714 0.0008298407900000001
2.660714 0.0008271525999999999
2.661714 0.0008244217499999999
2.662714 0.00082164852
2.663714 0.00081883272
2.664714 0.00081597464
2.665714 0.0008130742599999999
2.666714 0.00081013168
2.667714 0.0008071470799999999
2.668714 0.00080412037
2.669714 0.0008010518299999999
2.670714 0.00079794136
2.671714 0.00079478923
2.672714 0.00079159554
2.673714 0.0007883601900000001
2.674714 0.0007850835599999999
2.675714 0.0007817654500000001
2.676714 0.00077840623
2.677714 0.0007750059
2.678714 0.00077156456
2.679714 0.0007680822800000001
2.680714 0.00076455926
2.681714 0.00076099564
2.682714 0.0007573914899999999
2.683714 0.00075374687
2.684714 0.0007500620100000001
2.685714 0.00074633695
2.686714 0.00074257186
2.687714 0.00073876686
2.688714 0.0007349221099999999
2.689714 0.0007310376999999999
2.690714 0.00072711377
2.691714 0.0007231505200000001
2.692714 0.0007191480599999999
2.693714 0.00071510653
2.694714 0.0007110260900000001
2.695714 0.00070690689
2.696714 0.00070274905
2.697714 0.00069855273
2.698714 0.00069431812
2.699714 0.00069004541
2.700714 0.00068573468
2.701714 0.00068138611
2.702714 0.00067699989
2.703714 0.0006725762
2.704714 0.00066811517
2.705714 0.00066361699
2.706714 0.00065908189
2.707714 0.0006545099
2.708714 0.00064990131
2.709714 0.0006452563000000001
2.710714 0.0006405749899999999
2.711714 0.0006358575799999999
2.712714 0.0006311042900000001
2.713714 0.0006263153
2.714714 0.00062149074
2.715714 0.0006166309
2.716714 0.00061173591
2.717714 0.0006068060399999999
2.718714 0.00060184143
2.719714 0.0005968423
2.720714 0.00059180884
2.721714 0.00058674132
2.722714 0.00058163987
2.723714 0.00057650477
2.724714 0.00057133616
2.725714 0.00056613435
2.726714 0.0005608995300000001
2.727714 0.00055563182
2.728714 0.00055033156
2.729714 0.00054499897
2.730714 0.00053963422
2.731714 0.00053423755
2.732714 0.00052880919
2.733714 0.0005233494
2.734714 0.00051785837
2.735714 0.00051233637
2.736714 0.00050678364
2.737714 0.00050120038
2.738714 0.0004955868000000001
2.739714 0.0004899432499999999
2.740714 0.00048426987
2.741714 0.00047856702000000003
2.742714 0.00047283479
2.743714 0.00046707354999999995
2.744714 0.00046128353
2.745714 0.00045546499
2.746714 0.00044961812
2.747714 0.00044374324
2.748714 0.00043784065999999996
2.749714 0.00043191053
2.750714 0.00042595316
2.751714 0.00041996882000000003
2.752714 0.00041395774000000003
2.753714 0.00040792024
2.754714 0.00040185651
2.755714 0.00039576685
2.756714 0.00038965159000000006
2.757714 0.00038351085999999997
2.758714 0.00037734508
2.759714 0.00037115442
2.760714 0.00036493920999999997
2.761714 0.00035869966
2.762714 0.00035243613
2.763714 0.00034614886
2.764714 0.00033983813
2.765714 0.00033350423
2.766714 0.00032714745
2.767714 0.00032076807
2.768714 0.00031436637
2.769714 0.00030794267
2.770714 0.00030149724000000003
2.771714 0.00029503037
2.772714 0.00028854238
2.773714 0.00028203356
2.774714 0.00027550417999999997
2.775714 0.00026895457
2.776714 0.00026238504
2.777714 0.00025579586
2.778714 0.00024918736
2.779714 0.00024255982999999998
2.780714 0.00023591360000000002
2.781714 0.00022924896
2.782714 0.00022256621999999998
2.783714 0.0002158657
2.784714 0.00020914767
2.785714 0.0002024125
2.786714 0.00019566046
2.787714 0.00018889189
2.788714 0.00018210708
2.789714 0.00017530635
2.790714 0.00016849003
2.791714 0.00016165842999999998
2.792714 0.00015481185999999998
2.793714 0.00014795062
2.794714 0.00014107505
2.795714 0.00013418544999999998
2.796714 0.00012728215
2.797714 0.00012036544
2.798714 0.00011343567
2.799714 0.00010649314
2.800714 9.953816999999999e-05
2.801714 9.257108799999999e-05
2.802714 8.5592211e-05
2.803714 7.8601846e-05
2.804714 7.160032899999999e-05
2.805714 6.4587977e-05
2.806714 5.7565109e-05
2.807714 5.053206e-05
2.808714 4.3489146e-05
2.809714 3.6436694e-05
2.810714 2.9375035999999998e-05
2.811714 2.2304498e-05
2.812714 1.522541e-05
2.813714 8.1381046e-06
2.814714 1.0429156e-06
2.815714 -6.0598197e-06
2.816714 -1.3169767000000002e-05
2.817714 -2.0286592e-05
2.818714 -2.7409952999999998e-05
2.819714 -3.4539518999999995e-05
2.820714 -4.1674949000000004e-05
2.821714 -4.8815912e-05
2.822714 -5.596206199999999e-05
2.823714 -6.3113072e-05
2.824714 -7.026860100000001e-05
2.825714 -7.7428319e-05
2.826714 -8.459189800000001e-05
2.827714 -9.175899400000001e-05
2.828714 -9.8929286e-05
2.829714 -0.00010610241000000001
2.830714 -0.00011327808
2.831714 -0.00012045592000000001
2.832714 -0.00012763561
2.833714 -0.00013481683
2.834714 -0.00014199923
2.835714 -0.00014918248000000002
2.836714 -0.00015636627
2.837714 -0.00016355025
2.838714 -0.00017073409000000002
2.839714 -0.00017791745
2.840714 -0.00018510001000000001
2.841714 -0.00019228144000000001
2.842714 -0.00019946142
2.843714 -0.00020663957999999998
2.844714 -0.00021381563
2.845714 -0.00022098925000000003
2.846714 -0.00022816006999999998
2.847714 -0.00023532778
2.848714 -0.00024249205
2.849714 -0.00024965259000000003
2.850714 -0.00025680902
2.851714 -0.00026396103000000005
2.852714 -0.0002711083
2.853714 -0.00027825051
2.854714 -0.00028538734
2.855714 -0.00029251844
2.856714 -0.00029964351
2.857714 -0.00030676222
2.858714 -0.00031387422
2.859714 -0.00032097923
2.860714 -0.00032807693
2.861714 -0.00033516696
2.862714 -0.00034224906
2.863714 -0.00034932284
2.864714 -0.00035638802
2.865714 -0.00036344427000000004
2.866714 -0.00037049128
2.867714 -0.00037752873000000003
2.868714 -0.00038455628
2.869714 -0.00039157367
2.870714 -0.00039858046
2.871714 -0.00040557646999999996
2.872714 -0.00041256135
2.873714 -0.00041953476
2.874714 -0.0004264964
2.875714 -0.00043344594
2.876714 -0.00044038310999999997
2.877714 -0.00044730755
2.878714 -0.00045421903000000005
2.879714 -0.00046111712999999995
2.880714 -0.00046800169
2.881714 -0.00047487233
2.882714 -0.00048172874
2.883714 -0.00048857069
2.884714 -0.0004953977600000001
2.885714 -0.00050220979
2.886714 -0.0005090063999999999
2.887714 -0.00051578736
2.888714 -0.00052255227
2.889714 -0.000529301
2.890714 -0.00053603308
2.891714 -0.00054274838
2.892714 -0.00054944649
2.893714 -0.0005561271799999999
2.894714 -0.00056279018
2.895714 -0.0005694352200000001
2.896714 -0.0005760619399999999
2.897714 -0.00058267015
2.898714 -0.00058925948
2.899714 -0.00059582976
2.900714 -0.00060238062
2.901714 -0.00060891189
2.902714 -0.00061542319
2.903714 -0.00062191434
2.904714 -0.00062838499
2.905714 -0.0006348349400000001
2.906714 -0.00064126393
2.907714 -0.00064767164
2.908714 -0.0006540579300000001
2.909714 -0.00066042244
2.910714 -0.00066676498
2.911714 -0.00067308524
2.912714 -0.00067938304
2.913714 -0.00068565801
2.914714 -0.00069191005
2.915714 -0.00069813882
2.916714 -0.0007043441700000001
2.917714 -0.0007105257300000001
2.918714 -0.00071668337
2.919714 -0.00072281682
2.920714 -0.0007289258499999999
2.921714 -0.00073501019
2.922714 -0.00074106961
2.923714 -0.00074710397
2.924714 -0.00075311291
2.925714 -0.00075909629
2.926714 -0.0007650539400000001
2.927714 -0.0007709855700000001
2.928714 -0.00077689092
2.929714 -0.0007827698000000001
2.930714 -0.0007886220400000001
2.931714 -0.00079444744
2.932714 -0.0008002457400000001
2.933714 -0.0008060167600000001
2.934714 -0.00081176031
2.935714 -0.00081747621
2.936714 -0.00082316428
2.937714 -0.0008288242499999999
2.938714 -0.0008344559300000001
2.939714 -0.00084005924
2.940714 -0.00084563399
2.941714 -0.0008511799
2.942714 -0.0008566969
2.943714 -0.0008621846999999999
2.944714 -0.00086764321
2.945714 -0.00087307217
2.946714 -0.00087847156
2.947714 -0.00088384113
2.948714 -0.00088918077
2.949714 -0.0008944901300000001
2.950714 -0.0008997692
2.951714 -0.00090501781
2.952714 -0.00091023576
2.953714 -0.00091542297
2.954714 -0.0009205791700000001
2.955714 -0.0009257043500000001
2.956714 -0.00093079834
2.957714 -0.00093586086
2.958714 -0.00094089201
2.959714 -0.00094589141
2.960714 -0.0009508591600000001
2.961714 -0.00095579489
2.962714 -0.0009606988
2.963714 -0.0009655704200000001
2.964714 -0.00097040984
2.965714 -0.00097521688
2.966714 -0.00097999155
2.967714 -0.00098473347
2.968714 -0.00098944283
2.969714 -0.00099411927
2.970714 -0.00099876288
2.971714 -0.0010033736
2.972714 -0.0010079511
2.973714 -0.0010124953
2.974714 -0.0010170064
2.975714 -0.0010214841
2.976714 -0.0010259283999999999
2.977714 -0.0010303391000000002
2.978714 -0.0010347161999999998
2.979714 -0.0010390596000000002
2.980714 -0.0010433692
2.981714 -0.0010476450999999999
2.982714 -0.0010518870999999999
2.983714 -0.0010560951
2.984714 -0.0010602691
2.985714 -0.0010644091000000001
2.986714 -0.0010685150000000001
2.987714 -0.0010725868
2.988714 -0.0010766244000000001
2.989714 -0.0010806279
2.990714 -0.001084597
2.991714 -0.0010885318999999999
2.992714 -0.0010924326
2.993714 -0.0010962988
2.994714 -0.0011001307
2.995714 -0.0011039283
2.996714 -0.0011076915
2.997714 -0.0011114204
2.998714 -0.0011151148
2.999714 -0.0011187749
3.000714 -0.0011224005
3.001714 -0.0011259918
3.002714 -0.0011295487
3.003714 -0.0011330711999999999
3.004714 -0.0011365593
3.005714 -0.0011400130999999999
3.006714 -0.0011434326
3.007714 -0.0011468177
3.008714 -0.0011501685
3.009714 -0.001153485
3.010714 -0.0011567674
3.011714 -0.0011600154
3.012714 -0.0011632292999999999
3.013714 -0.001166409
3.014714 -0.0011695546
3.015714 -0.0011726662
3.016714 -0.0011757437
3.017714 -0.0011787874
3.018714 -0.0011817971
3.019714 -0.0011847731
3.020714 -0.0011877152
3.021714 -0.0011906237
3.022714 -0.0011934985
3.023714 -0.0011963399000000001
3.024714 -0.0011991478
3.025714 -0.0012019224000000002
3.026714 -0.0012046636
3.027714 -0.0012073716
3.028714 -0.0012100466
3.029714 -0.0012126886000000002
3.030714 -0.0012152977
3.031714 -0.001217874
3.032714 -0.0012204177
3.033714 -0.0012229288000000001
3.034714 -0.0012254074
3.035714 -0.0012278538
3.036714 -0.0012302678
3.037714 -0.0012326498
3.038714 -0.0012349999
3.039714 -0.0012373181
3.040714 -0.0012396045
3.041714 -0.0012418595
3.042714 -0.0012440831
3.043714 -0.0012462753
3.044714 -0.0012484364999999999
3.045714 -0.0012505666
3.046714 -0.0012526659
3.047714 -0.0012547346
3.048714 -0.0012567728
3.049714 -0.0012587806
3.050714 -0.0012607582
3.051714 -0.0012627059
3.052714 -0.0012646237000000001
3.053714 -0.0012665118
3.054714 -0.0012683706
3.055714 -0.0012702
3.056714 -0.0012720004
3.057714 -0.0012737719
3.058714 -0.0012755146
3.059714 -0.0012772288
3.060714 -0.0012789147
3.061714 -0.0012805725
3.062714 -0.0012822024
3.063714 -0.0012838046000000001
3.064714 -0.0012853793
3.065714 -0.0012869268
3.066714 -0.0012884472
3.067714 -0.0012899408000000001
3.068714 -0.0012914076999999999
3.069714 -0.0012928483
3.070714 -0.0012942626999999998
3.071714 -0.0012956512
3.072714 -0.001297014
3.073714 -0.0012983514
3.074714 -0.0012996637
3.075714 -0.001300951
3.076714 -0.0013022137
3.077714 -0.0013034521
3.078714 -0.0013046662
3.079714 -0.0013058565
3.080714 -0.0013070231999999999
3.081714 -0.0013081666000000001
3.082714 -0.0013092869
3.083714 -0.0013103844
3.084714 -0.0013114595
3.085714 -0.0013125123
3.086714 -0.0013135432
3.087714 -0.0013145524
3.088714 -0.0013155402
3.089714 -0.001316507
3.090714 -0.0013174531000000001
3.091714 -0.0013183787
3.092714 -0.0013192841
3.093714 -0.0013201696
3.094714 -0.0013210355
3.095714 -0.0013218821
3.096714 -0.0013227098
3.097714 -0.0013235187
3.098714 -0.0013243094
3.099714 -0.001325082
3.100714 -0.0013258369
3.101714 -0.0013265743
3.102714 -0.0013272948
3.103714 -0.0013279983999999999
3.104714 -0.0013286856
3.105714 -0.0013293568
3.106714 -0.0013300121
3.107714 -0.0013306521
3.108714 -0.001331277
3.109714 -0.0013318871
3.110714 -0.0013324829
3.111714 -0.0013330646
3.112714 -0.0013336325
3.113714 -0.001334187
3.114714 -0.0013347286
3.115714 -0.0013352575
3.116714 -0.001335774
3.117714 -0.0013362787
3.118714 -0.0013367718
3.119714 -0.0013372537
3.120714 -0.0013377247
3.121714 -0.0013381852
3.122714 -0.0013386357
3.123714 -0.0013390764
3.124714 -0.0013395079
3.125714 -0.0013399303000000001
3.126714 -0.0013403442
3.127714 -0.0013407497999999999
3.128714 -0.0013411476
3.129714 -0.001341538
3.130714 -0.0013419213000000001
3.131714 -0.0013422981
3.132714 -0.0013426686
3.133714 -0.0013430332
3.134714 -0.0013433923
3.135714 -0.0013437464
3.136714 -0.0013440959
3.137714 -0.0013444411
3.138714 -0.0013447823
3.139714 -0.0013451201
3.140714 -0.0013454549000000001
3.141714 -0.001345787
3.142714 -0.0013461168
3.143714 -0.0013464447
3.144714 -0.0013467712
3.145714 -0.0013470966
3.146714 -0.0013474215
3.147714 -0.0013477461
3.148714 -0.0013480707999999999
3.149714 -0.0013483962
3.150714 -0.0013487225
3.151714 -0.0013490502
3.152714 -0.0013493797
3.153714 -0.0013497115
3.154714 -0.0013500459000000001
3.155714 -0.0013503834
3.156714 -0.0013507244000000001
3.157714 -0.0013510694
3.158714 -0.0013514186
3.159714 -0.0013517725
3.160714 -0.0013521317
3.161714 -0.0013524964
3.162714 -0.001352867
3.163714 -0.0013532441
3.164714 -0.0013536281
3.165714 -0.0013540192
3.166714 -0.0013544181
3.167714 -0.0013548251
3.168714 -0.0013552408
3.169714 -0.0013556653
3.170714 -0.0013560993
3.171714 -0.0013565432
3.172714 -0.0013569973
3.173714 -0.0013574620999999999
3.174714 -0.0013579381
3.175714 -0.0013584257000000001
3.176714 -0.0013589251999999998
3.177714 -0.0013594373
3.178714 -0.0013599621
3.179714 -0.0013605002
3.180714 -0.001361052
3.181714 -0.0013616181
3.182714 -0.0013621986
3.183714 -0.0013627940999999999
3.184714 -0.0013634052000000001
3.185714 -0.0013640320999999999
3.186714 -0.0013646752
3.187714 -0.0013653348999999998
3.188714 -0.0013660118000000001
3.189714 -0.0013667063
3.190714 -0.0013674188
3.191714 -0.0013681496
3.192714 -0.0013688993
3.193714 -0.0013696682
3.194714 -0.0013704567000000002
3.195714 -0.0013712654
3.196714 -0.0013720944
3.197714 -0.0013729444
3.198714 -0.0013738157
3.199714 -0.0013747087000000001
3.200714 -0.0013756239
3.201714 -0.0013765617000000001
3.202714 -0.0013775224
3.203714 -0.0013785065
3.204714 -0.0013795144999999998
3.205714 -0.0013805465
3.206714 -0.0013816032
3.207714 -0.0013826849
3.208714 -0.001383792
3.209714 -0.001384925
3.210714 -0.001386084
3.211714 -0.0013872697
3.212714 -0.0013884824999999999
3.213714 -0.0013897224999999999
3.214714 -0.0013909905
3.215714 -0.0013922866
3.216714 -0.0013936113
3.217714 -0.001394965
3.218714 -0.0013963479000000001
3.219714 -0.0013977607
3.220714 -0.0013992036
3.221714 -0.0014006770000000001
3.222714 -0.0014021813
3.223714 -0.0014037169
3.224714 -0.001405284
3.225714 -0.0014068833
3.226714 -0.0014085149000000001
3.227714 -0.0014101794
3.228714 -0.0014118768000000001
3.229714 -0.001413608
3.230714 -0.0014153727999999999
3.231714 -0.0014171719000000001
3.232714 -0.0014190055
3.233714 -0.0014208742
3.234714 -0.0014227781
3.235714 -0.0014247176
3.236714 -0.0014266931
3.237714 -0.0014287048
3.238714 -0.0014307532000000002
3.239714 -0.0014328386999999999
3.240714 -0.0014349615
3.241714 -0.0014371218
3.242714 -0.0014393202
3.243714 -0.0014415569
3.244714 -0.0014438322
3.245714 -0.0014461464999999999
3.246714 -0.0014485
3.247714 -0.0014508931
3.248714 -0.001453326
3.249714 -0.0014557992
3.250714 -0.0014583127
3.251714 -0.0014608669999999998
3.252714 -0.0014634626
3.253714 -0.0014660995
3.254714 -0.0014687779
3.255714 -0.0014714983
3.256714 -0.0014742609
3.257714 -0.0014770661
3.258714 -0.0014799139000000001
3.259714 -0.0014828048000000002
3.260714 -0.001485739
3.261714 -0.0014887167
3.262714 -0.0014917382
3.263714 -0.0014948038000000001
3.264714 -0.0014979137999999999
3.265714 -0.0015010683
3.266714 -0.0015042675
3.267714 -0.0015075118
3.268714 -0.0015108013
3.269714 -0.0015141362
3.270714 -0.001517517
3.271714 -0.0015209436
3.272714 -0.0015244164
3.273714 -0.0015279354999999998
3.274714 -0.0015315009999999998
3.275714 -0.0015351134
3.276714 -0.0015387725999999999
3.277714 -0.0015424791999999999
3.278714 -0.0015462329
3.279714 -0.001550034
3.280714 -0.0015538828000000002
3.281714 -0.0015577793
3.282714 -0.0015617237000000001
3.283714 -0.0015657161999999998
3.284714 -0.0015697571
3.285714 -0.0015738464
3.286714 -0.0015779842
3.287714 -0.0015821708
3.288714 -0.001586406
3.289714 -0.0015906904
3.290714 -0.0015950236
3.291714 -0.0015994061
3.292714 -0.0016038379000000002
3.293714 -0.0016083190000000002
3.294714 -0.0016128497000000002
3.295714 -0.0016174301
3.296714 -0.0016220599999999998
3.297714 -0.0016267397000000001
3.298714 -0.0016314694
3.299714 -0.001636249
3.300714 -0.0016410786
3.301714 -0.0016459582000000002
3.302714 -0.0016508879999999999
3.303714 -0.0016558679
3.304714 -0.0016608981
3.305714 -0.0016659784
3.306714 -0.0016711089999999998
3.307714 -0.0016762899
3.308714 -0.0016815211
3.309714 -0.0016868025
3.310714 -0.0016921342000000002
3.311714 -0.0016975162
3.312714 -0.0017029484
3.313714 -0.0017084309999999998
3.314714 -0.0017139639
3.315714 -0.0017195469
3.316714 -0.0017251803
3.317714 -0.0017308637
3.318714 -0.0017365972
3.319714 -0.0017423808
3.320714 -0.0017482143
3.321714 -0.0017540979
3.322714 -0.0017600314
3.323714 -0.0017660146
3.324714 -0.0017720477000000001
3.325714 -0.0017781302
3.326714 -0.0017842623
3.327714 -0.001790444
3.328714 -0.001796675
3.329714 -0.0018029550000000002
3.330714 -0.0018092841999999998
3.331714 -0.0018156623
3.332714 -0.0018220890999999999
3.333714 -0.0018285646999999998
3.334714 -0.0018350887
3.335714 -0.0018416609
3.336714 -0.0018482813000000001
3.337714 -0.0018549497
3.338714 -0.0018616658
3.339714 -0.0018684295
3.340714 -0.0018752406
3.341714 -0.0018820986999999998
3.342714 -0.0018890038
3.343714 -0.0018959556
3.344714 -0.001902954
3.345714 -0.0019099985
3.346714 -0.0019170891
3.347714 -0.0019242256
3.348714 -0.0019314073
3.349714 -0.0019386345
3.350714 -0.0019459068000000001
3.351714 -0.0019532235
3.352714 -0.001960585
3.353714 -0.0019679905
3.354714 -0.0019754398
3.355714 -0.0019829326
3.356714 -0.0019904686
3.357714 -0.0019980476
3.358714 -0.002005669
3.359714 -0.0020133326
3.360714 -0.002021038
3.361714 -0.0020287849
3.362714 -0.0020365729
3.363714 -0.0020444016999999997
3.364714 -0.0020522706
3.365714 -0.0020601798
3.366714 -0.0020681284
3.367714 -0.0020761161
3.368714 -0.0020841426
3.369714 -0.0020922073
3.370714 -0.0021003098999999997
3.371714 -0.0021084501
3.372714 -0.0021166274
3.373714 -0.0021248409999999997
3.374714 -0.0021330909
3.375714 -0.0021413764
3.376714 -0.0021496971
3.377714 -0.0021580525
3.378714 -0.002166442
3.379714 -0.0021748652
3.380714 -0.0021833217
3.381714 -0.0021918109
3.382714 -0.0022003323
3.383714 -0.0022088852
3.384714 -0.0022174692
3.385714 -0.0022260838
3.386714 -0.0022347282999999997
3.387714 -0.0022434024
3.388714 -0.0022521052
3.389714 -0.0022608361
3.390714 -0.0022695949
3.391714 -0.0022783806
3.392714 -0.0022871929
3.393714 -0.002296031
3.394714 -0.0023048942
3.395714 -0.0023137824
3.396714 -0.0023226943000000002
3.397714 -0.0023316294999999997
3.398714 -0.0023405875
3.399714 -0.0023495675
3.400714 -0.002358569
3.401714 -0.002367591
3.402714 -0.0023766332
3.403714 -0.0023856946
3.404714 -0.0023947745000000003
3.405714 -0.0024038723
3.406714 -0.0024129873000000002
3.407714 -0.002422119
3.408714 -0.0024312660999999997
3.409714 -0.0024404284
3.410714 -0.0024496047
3.411714 -0.0024587946
3.412714 -0.0024679972
3.413714 -0.0024772115
3.414714 -0.002486437
3.415714 -0.0024956727000000002
3.416714 -0.0025049180999999997
3.417714 -0.0025141722
3.418714 -0.0025234343000000003
3.419714 -0.0025327034
3.420714 -0.0025419785999999996
3.421714 -0.0025512594
3.422714 -0.0025605448
3.423714 -0.0025698339
3.424714 -0.0025791258
3.425714 -0.0025884197
3.426714 -0.002597715
3.427714 -0.0026070104
3.428714 -0.0026163052
3.429714 -0.0026255984
3.430714 -0.0026348892999999997
3.431714 -0.0026441769
3.432714 -0.0026534601000000003
3.433714 -0.0026627382
3.434714 -0.0026720103
3.435714 -0.0026812751
3.436714 -0.0026905322000000003
3.437714 -0.0026997801
3.438714 -0.0027090182
3.439714 -0.0027182454
3.440714 -0.0027274606000000003
3.441714 -0.002736663
3.442714 -0.0027458515
3.443714 -0.002755025
3.444714 -0.0027641827000000002
3.445714 -0.0027733235
3.446714 -0.0027824462
3.447714 -0.0027915499000000002
3.448714 -0.0028006338
3.449714 -0.0028096965
3.450714 -0.0028187371
3.451714 -0.0028277543999999997
3.452714 -0.0028367476
3.453714 -0.0028457154
3.454714 -0.0028546569
3.455714 -0.002863571
3.456714 -0.0028724566
3.457714 -0.0028813123
3.458714 -0.0028901373
3.459714 -0.0028989305000000003
3.460714 -0.0029076908
3.461714 -0.0029164168
3.462714 -0.0029251078
3.463714 -0.0029337622
3.464714 -0.0029423790999999998
3.465714 -0.0029509574
3.466714 -0.0029594956
3.467714 -0.0029679928
3.468714 -0.0029764478
3.469714 -0.0029848594
3.470714 -0.0029932262
3.471714 -0.0030015473
3.472714 -0.0030098216
3.473714 -0.0030180474
3.474714 -0.0030262237
3.475714 -0.0030343493999999997
3.476714 -0.0030424231
3.477714 -0.0030504437999999997
3.478714 -0.0030584102
3.479714 -0.0030663210000000003
3.480714 -0.0030741754
3.481714 -0.0030819712
3.482714 -0.0030897078
3.483714 -0.0030973839
3.484714 -0.0031049985
3.485714 -0.0031125494999999998
3.486714 -0.0031200369000000004
3.487714 -0.0031274583
3.488714 -0.0031348132
3.489714 -0.0031420997
3.490714 -0.0031493171
3.491714 -0.0031564632
3.492714 -0.0031635376
3.493714 -0.0031705385000000003
3.494714 -0.0031774649
3.495714 -0.0031843152
3.496714 -0.003191088
3.497714 -0.0031977823000000002
3.498714 -0.0032043964999999997
3.499714 -0.0032109292
3.500714 -0.0032173793
3.501714 -0.0032237458000000004
3.502714 -0.0032300264
3.503714 -0.0032362204
3.504714 -0.0032423261
3.505714 -0.0032483425
3.506714 -0.0032542681
3.507714 -0.0032601012
3.508714 -0.0032658412
3.509714 -0.0032714859
3.510714 -0.0032770342000000004
3.511714 -0.0032824853000000005
3.512714 -0.0032878371999999997
3.513714 -0.0032930886
3.514714 -0.0032982382000000003
3.515714 -0.0033032844000000002
3.516714 -0.0033082262
3.517714 -0.0033130622
3.518714 -0.0033177901
3.519714 -0.00332241
3.520714 -0.0033269192000000003
3.521714 -0.0033313168
3.522714 -0.0033356016999999995
3.523714 -0.0033397719
3.524714 -0.003343826
3.525714 -0.0033477627
3.526714 -0.0033515807
3.527714 -0.0033552787
3.528714 -0.0033588552
3.529714 -0.0033623084
3.530714 -0.0033656374999999996
3.531714 -0.0033688404
3.532714 -0.003371916
3.533714 -0.0033748631
3.534714 -0.0033776796
3.535714 -0.0033803644000000004
3.536714 -0.0033829165000000003
3.537714 -0.0033853343
3.538714 -0.0033876157000000003
3.539714 -0.0033897601999999995
3.540714 -0.0033917658999999996
3.541714 -0.0033936311
3.542714 -0.0033953547
3.543714 -0.0033969358
3.544714 -0.0033983721000000002
3.545714 -0.0033996625
3.546714 -0.0034008051000000003
3.547714 -0.0034017994
3.548714 -0.0034026427
3.549714 -0.0034033350000000004
3.550714 -0.0034038738000000002
3.551714 -0.003404258
3.552714 -0.0034044861000000004
3.553714 -0.0034045565999999998
3.554714 -0.0034044685999999997
3.555714 -0.0034042198
3.556714 -0.0034038090000000003
3.557714 -0.003403235
3.558714 -0.0034024964
3.559714 -0.0034015917
3.560714 -0.0034005192000000004
3.561714 -0.0033992772
3.562714 -0.0033978653
3.563714 -0.003396281
3.564714 -0.0033945234
3.565714 -0.0033925917
3.566714 -0.0033904830999999997
3.567714 -0.0033881974
3.568714 -0.003385733
3.569714 -0.0033830875
3.570714 -0.0033802603999999997
3.571714 -0.0033772502999999997
3.572714 -0.0033740557999999998
3.573714 -0.0033706749999999996
3.574714 -0.0033671073000000004
3.575714 -0.0033633507
3.576714 -0.0033594039
3.577714 -0.0033552653
3.578714 -0.0033509339000000003
3.579714 -0.0033464082999999996
3.580714 -0.0033416873
3.581714 -0.0033367687
3.582714 -0.0033316523
3.583714 -0.0033263357
3.584714 -0.0033208179999999997
3.585714 -0.0033150976
3.586714 -0.0033091739
3.587714 -0.0033030447000000004
3.588714 -0.0032967087000000004
3.589714 -0.0032901651000000003
3.590714 -0.0032834123
3.591714 -0.0032764485
3.592714 -0.0032692729
3.593714 -0.0032618846
3.594714 -0.0032542812000000004
3.595714 -0.0032464621
3.596714 -0.0032384261
3.597714 -0.0032301715999999998
3.598714 -0.0032216976
3.599714 -0.0032130029
3.600714 -0.0032040854
3.601714 -0.003194945
3.602714 -0.0031855798000000003
3.603714 -0.0031759882
3.604714 -0.0031661697
3.605714 -0.0031561226999999997
3.606714 -0.0031458458000000003
3.607714 -0.0031353377999999996
3.608714 -0.0031245978
3.609714 -0.0031136242
3.610714 -0.0031024163
3.611714 -0.0030909723
3.612714 -0.0030792910999999997
3.613714 -0.003067372
3.614714 -0.0030552132000000003
3.615714 -0.0030428137
3.616714 -0.0030301724
3.617714 -0.0030172883
3.618714 -0.0030041601
3.619714 -0.0029907867
3.620714 -0.0029771669
3.621714 -0.0029632998000000002
3.622714 -0.0029491841
3.623714 -0.002934819
3.624714 -0.002920203
3.625714 -0.0029053355
3.626714 -0.0028902152000000003
3.627714 -0.0028748409
3.628714 -0.0028592120000000003
3.629714 -0.0028433269
3.630714 -0.002827185
3.631714 -0.0028107854
3.632714 -0.0027941265000000002
3.633714 -0.0027772079
3.634714 -0.0027600283
3.635714 -0.0027425869
3.636714 -0.0027248825000000003
3.637714 -0.0027069143
3.638714 -0.0026886812
3.639714 -0.0026701826
3.640714 -0.002651417
3.641714 -0.0026323839999999998
3.642714 -0.0026130823
3.643714 -0.0025935110999999998
3.644714 -0.0025736697
3.645714 -0.0025535572
3.646714 -0.0025331725
3.647714 -0.0025125149
3.648714 -0.0024915837
3.649714 -0.0024703781
3.650714 -0.0024488971
3.651714 -0.00242714
3.652714 -0.002405106
3.653714 -0.0023827944
3.654714 -0.0023602048
3.655714 -0.0023373359
3.656714 -0.0023141874
3.657714 -0.0022907583
3.658714 -0.0022670481000000003
3.659714 -0.0022430559999999998
3.660714 -0.0022187815999999997
3.661714 -0.0021942237999999998
3.662714 -0.0021693824000000002
3.663714 -0.0021442565
3.664714 -0.0021188456
3.665714 -0.0020931491
3.666714 -0.0020671665000000002
3.667714 -0.0020408967999999998
3.668714 -0.0020143398
3.669714 -0.0019874948
3.670714 -0.0019603613
3.671714 -0.0019329387
3.672714 -0.0019052266
3.673714 -0.0018772247
3.674714 -0.0018489322
3.675714 -0.0018203487
3.676714 -0.0017914741
3.677714 -0.0017623077
3.678714 -0.001732849
3.679714 -0.001703098
3.680714 -0.0016730541
3.681714 -0.001642717
3.682714 -0.0016120862999999999
3.683714 -0.0015811617999999998
3.684714 -0.0015499432
3.685714 -0.0015184302
3.686714 -0.0014866228
3.687714 -0.0014545203
3.688714 -0.0014221228000000001
3.689714 -0.0013894301
3.690714 -0.0013564418
3.691714 -0.0013231577
3.692714 -0.0012895778
3.693714 -0.0012557019
3.694714 -0.0012215296
3.695714 -0.0011870611
3.696714 -0.0011522961
3.697714 -0.0011172346000000001
3.698714 -0.0010818765
3.699714 -0.0010462217
3.700714 -0.0010102702
3.701714 -0.0009740219
3.702714 -0.0009374768499999999
3.703714 -0.0009006352199999999
3.704714 -0.00086349692
3.705714 -0.0008260620199999999
3.706714 -0.00078833073
3.707714 -0.00075030302
3.708714 -0.0007119791
3.709714 -0.00067335914
3.710714 -0.0006344432700000001
3.711714 -0.00059523177
3.712714 -0.00055572482
3.713714 -0.0005159226
3.714714 -0.00047582548
3.715714 -0.00043543364
3.716714 -0.00039474738999999994
3.717714 -0.00035376708999999997
3.718714 -0.00031249300999999996
3.719714 -0.00027092551
3.720714 -0.00022906492999999998
3.721714 -0.00018691163
3.722714 -0.00014446601
3.723714 -0.00010172849
3.724714 -5.8699476e-05
3.725714 -1.5379423e-05
3.726714 2.8231206999999997e-05
3.727714 7.213192800000001e-05
3.728714 0.00011632222
3.729714 0.00016080157000000002
3.730714 0.00020556943000000003
3.731714 0.00025062518
3.732714 0.00029596824
3.733714 0.00034159798
3.734714 0.00038751373
3.735714 0.00043371482999999996
3.736714 0.00048020060999999996
3.737714 0.0005269702799999999
3.738714 0.0005740231200000001
3.739714 0.00062135841
3.740714 0.00066897528
3.741714 0.00071687296
3.742714 0.00076505066
3.743714 0.0008135074499999999
3.744714 0.00086224254
3.745714 0.00091125494
3.746714 0.00096054391
3.747714 0.0010101085
3.748714 0.0010599475
3.749714 0.0011100603999999999
3.750714 0.0011604459
3.751714 0.0012111032000000001
3.752714 0.0012620312
3.753714 0.0013132289
3.754714 0.0013646952
3.755714 0.001416429
3.756714 0.0014684294
3.757714 0.0015206951
3.758714 0.0015732247999999999
3.759714 0.0016260177
3.760714 0.0016790724000000001
3.761714 0.0017323875000000001
3.762714 0.0017859619999999999
3.763714 0.0018397944999999998
3.764714 0.0018938837
3.765714 0.0019482281999999998
3.766714 0.0020028268
3.767714 0.0020576779
3.768714 0.0021127802
3.769714 0.0021681324000000003
3.770714 0.0022237329000000003
3.771714 0.0022795804
3.772714 0.0023356733
3.773714 0.00239201
3.774714 0.0024485888999999997
3.775714 0.0025054087
3.776714 0.0025624679
3.777714 0.0026197647
3.778714 0.0026772976
3.779714 0.002735065
3.780714 0.0027930653
3.781714 0.0028512966
3.782714 0.0029097577
3.783714 0.0029684465
3.784714 0.0030273612999999998
3.785714 0.0030865004999999996
3.786714 0.0031458621
3.787714 0.0032054446
3.788714 0.0032652464
3.789714 0.0033252651
3.790714 0.0033854986999999996
3.791714 0.0034459459
3.792714 0.0035066048
3.793714 0.0035674730000000003
3.794714 0.0036285484
3.795714 0.0036898297999999998
3.796714 0.0037513142
3.797714 0.0038130001
3.798714 0.0038748858
3.799714 0.0039369682999999996
3.800714 0.0039992461
3.801714 0.0040617168
3.802714 0.0041243788
3.803714 0.0041872292
3.804714 0.0042502663000000005
3.805714 0.0043134878
3.806714 0.0043768912
3.807714 0.0044404747000000005
3.808714 0.0045042358
3.809714 0.0045681725
3.810714 0.0046322821
3.811714 0.0046965626
3.812714 0.0047610116
3.813714 0.0048256265
3.814714 0.0048904050000000004
3.815714 0.0049553450999999995
3.816714 0.0050204439
3.817714 0.0050856994
3.818714 0.0051511084
3.819714 0.0052166695
3.820714 0.0052823791
3.821714 0.0053482348
3.822714 0.0054142347
3.823714 0.0054803757
3.824714 0.0055466553
3.825714 0.0056130706
3.826714 0.0056796198
3.827714 0.005746298800000001
3.828714 0.005813106
3.829714 0.0058800386
3.830714 0.0059470935
3.831714 0.006014268
3.832714 0.0060815593
3.833714 0.0061489649000000006
3.834714 0.006216482099999999
3.835714 0.0062841078
3.836714 0.0063518382
3.837714 0.0064196727
3.838714 0.0064876062
3.839714 0.0065556378
3.840714 0.0066237633
3.841714 0.0066919798
3.842714 0.0067602858
3.843714 0.0068286761
3.844714 0.0068971494
3.845714 0.006965702099999999
3.846714 0.007034331800000001
3.847714 0.007103035
3.848714 0.0071718081
3.849714 0.0072406481
3.850714 0.0073095522000000005
3.851714 0.0073785173
3.852714 0.0074475407
3.853714 0.0075166194000000006
3.854714 0.0075857482
3.855714 0.0076549259
3.856714 0.007724149299999999
3.857714 0.0077934135000000005
3.858714 0.007862717
3.859714 0.0079320555
3.860714 0.008001425900000001
3.861714 0.0080708254
3.862714 0.0081402504
3.863714 0.008209698
3.864714 0.0082791637
3.865714 0.0083486448
3.866714 0.008418138200000001
3.867714 0.008487640999999999
3.868714 0.0085571482
3.869714 0.0086266577
3.870714 0.0086961663
3.871714 0.0087656699
3.872714 0.0088351648
3.873714 0.008904648
3.874714 0.0089741159
3.875714 0.0090435649
3.876714 0.0091129921
3.877714 0.0091823931
3.878714 0.009251765
3.879714 0.0093211049
3.880714 0.0093904069
3.881714 0.0094596697
3.882714 0.0095288888
3.883714 0.0095980598
3.884714 0.0096671807
3.885714 0.009736247
3.886714 0.0098052551
3.887714 0.0098742014
3.888714 0.0099430821
3.889714 0.010011894
3.890714 0.010080633
3.891714 0.010149296
3.892714 0.010217878
3.893714 0.010286376
3.894714 0.010354786
3.895714 0.010423105
3.896714 0.01049133
3.897714 0.010559455
3.898714 0.010627478000000001
3.899714 0.010695394
3.900714 0.0107632
3.901714 0.010830892
3.902714 0.010898466
3.903714 0.010965919
3.904714 0.011033246
3.905714 0.011100444
3.906714 0.011167508999999999
3.907714 0.011234437
3.908714 0.011301222999999999
3.909714 0.011367865999999999
3.910714 0.01143436
3.911714 0.011500702000000002
3.912714 0.011566887
3.913714 0.011632912
3.914714 0.011698772000000001
3.915714 0.011764465
3.916714 0.011829986
3.917714 0.011895331
3.918714 0.011960496000000001
3.919714 0.012025477
3.920714 0.012090271
3.921714 0.012154873
3.922714 0.01221928
3.923714 0.012283487
3.924714 0.012347491000000002
3.925714 0.012411286
3.926714 0.012474871
3.927714 0.012538242
3.928714 0.012601391000000002
3.929714 0.012664319000000002
3.930714 0.012727019
3.931714 0.012789488000000002
3.932714 0.012851723
3.933714 0.012913719
3.934714 0.012975471
3.935714 0.013036976
3.936714 0.013098231
3.937714 0.013159230999999999
3.938714 0.013219971
3.939714 0.013280449
3.940714 0.013340659999999999
3.941714 0.013400599999999999
3.942714 0.013460265
3.943714 0.013519652
3.944714 0.013578755999999999
3.945714 0.013637571999999999
3.946714 0.013696098
3.947714 0.013754328
3.948714 0.01381226
3.949714 0.01386989
3.950714 0.013927214999999998
3.951714 0.013984228000000001
3.952714 0.014040925999999999
3.953714 0.014097306
3.954714 0.014153364
3.955714 0.014209094999999998
3.956714 0.014264497000000001
3.957714 0.014319565
3.958714 0.014374295
3.959714 0.014428682000000002
3.960714 0.014482722
3.961714 0.014536415
3.962714 0.014589752000000001
3.963714 0.014642731999999999
3.964714 0.014695351
3.965714 0.014747605
3.966714 0.014799488
3.967714 0.014850998
3.968714 0.014902131999999998
3.969714 0.014952883
3.970714 0.015003250000000001
3.971714 0.015053229
3.972714 0.015102814
3.973714 0.015152003999999998
3.974714 0.015200794
3.975714 0.015249179
3.976714 0.015297157
3.977714 0.015344722000000002
3.978714 0.015391874000000002
3.979714 0.015438606
3.980714 0.015484916
3.981714 0.015530799000000001
3.982714 0.015576251000000001
3.983714 0.01562127
3.984714 0.015665853
3.985714 0.015709993000000002
3.986714 0.015753688000000002
3.987714 0.015796935
3.988714 0.015839728
3.989714 0.015882067
3.990714 0.015923944
3.991714 0.015965359
3.992714 0.016006306
3.993714 0.016046783000000002
3.994714 0.016086786000000002
3.995714 0.01612631
3.996714 0.016165354
3.997714 0.016203914
3.998714 0.016241985
3.999714 0.016279564
4.000714 0.016316648
4.001714 0.016353233
4.002714 0.016389316
4.003714 0.016424892
4.004714 0.016459961
4.005714 0.016494516
4.006714 0.016528556
4.007714 0.016562076000000002
4.008714 0.016595075
4.009714 0.016627548
4.010714 0.016659491
4.011714 0.016690903
4.012714 0.016721778
4.013714 0.016752114
4.014714 0.016781907000000002
4.015714 0.016811157
4.016714 0.016839858
4.017715 0.016868005000000002
4.018714 0.016895599
4.019714 0.016922633
4.020714 0.016949108
4.021714 0.016975017000000002
4.022714 0.017000361000000002
4.023714 0.017025132999999998
4.024714 0.017049331
4.025714 0.017072953
4.026714 0.017095995000000003
4.027714 0.017118453999999998
4.028714 0.017140328
4.029714 0.017161615999999998
4.030715 0.017182311999999998
4.031714 0.017202415999999998
4.032714 0.017221920999999998
4.033714 0.017240828
4.034714 0.017259133
4.035714 0.017276834
4.036714 0.017293927
4.037714 0.017310408
4.038714 0.017326279
4.039714 0.017341533
4.040714 0.01735617
4.041714 0.017370185
4.042714 0.017383577
4.043715 0.017396343
4.044714 0.017408482
4.045714 0.017419989
4.046714 0.01743086
4.047714 0.017441098
4.048714 0.017450697
4.049714 0.017459656
4.050714 0.017467972000000002
4.051714 0.017475641
4.052714 0.017482664
4.053714 0.017489037000000002
4.054714 0.017494758
4.055714 0.017499825
4.056714 0.017504237
4.057714 0.01750799
4.058714 0.017511081
4.059714 0.017513511
4.060714 0.017515275
4.061714 0.017516375
4.062714 0.017516804
4.063715 0.017516564000000002
4.064714 0.017515651
4.065714 0.017514065000000002
4.066714 0.017511802
4.067714 0.017508863
4.068714 0.017505242
4.069714 0.017500941
4.070714 0.017495957
4.071714 0.017490289
4.072714 0.017483933
4.073714 0.017476888000000003
4.074714 0.017469155
4.075714 0.01746073
4.076715 0.017451611
4.077714 0.017441799
4.078714 0.017431291
4.079714 0.017420086
4.080714 0.017408183
4.081714 0.017395578
4.082714 0.017382273
4.083714 0.017368267
4.084714 0.017353556000000003
4.085714 0.017338141
4.086714 0.017322021
4.087714 0.017305193
4.088714 0.017287657999999997
4.089714 0.017269413
4.090714 0.01725046
4.091714 0.017230795
4.092714 0.017210418
4.093714 0.017189329
4.094714 0.017167524
4.095714 0.017145008
4.096714 0.017121776000000002
4.097714 0.017097827
4.098714 0.017073163000000002
4.099714 0.01704778
4.100714 0.017021679
4.101714 0.01699486
4.102714 0.016967321
4.103714 0.016939061999999998
4.104714 0.016910084
4.105714 0.016880384999999998
4.106714 0.016849964000000002
4.107714 0.016818821
4.108714 0.016786956999999998
4.109715 0.016754370999999997
4.110714 0.016721063
4.111714 0.016687032
4.112714 0.016652278
4.113714 0.016616801
4.114714 0.016580602
4.115714 0.016543681
4.116714 0.016506037
4.117714 0.016467669
4.118714 0.016428579999999998
4.119714 0.016388768999999997
4.120714 0.016348234
4.121714 0.016306978
4.122715 0.016264999999999998
4.123714 0.0162223
4.124714 0.01617888
4.125714 0.01613474
4.126714 0.016089878000000002
4.127714 0.016044296
4.128714 0.015997993000000002
4.129714 0.015950970999999998
4.130714 0.015903232
4.131714 0.015854774000000002
4.132714 0.015805598
4.133714 0.015755705999999998
4.134714 0.015705098
4.135714 0.015653775
4.136714 0.015601737000000001
4.137714 0.015548986
4.138714 0.015495521
4.139714 0.015441346
4.140714 0.015386459
4.141714 0.015330863
4.142715 0.015274557999999999
4.143714 0.015217546
4.144714 0.015159827
4.145714 0.015101403000000001
4.146714 0.015042275
4.147714 0.014982445
4.148714 0.014921914000000001
4.149714 0.014860682
4.150714 0.014798753999999999
4.151714 0.014736126
4.152714 0.014672802
4.153714 0.014608787
4.154714 0.014544076
4.155715 0.014478677
4.156714 0.014412586
4.157714 0.014345809
4.158714 0.014278346
4.159714 0.014210197999999999
4.160714 0.014141368
4.161714 0.014071856
4.162714 0.014001665
4.163714 0.013930799
4.164714 0.013859257
4.165714 0.013787042000000001
4.166714 0.013714156
4.167714 0.0136406
4.168715 0.013566378
4.169714 0.013491491
4.170714 0.013415943
4.171714 0.013339735
4.172714 0.013262869000000002
4.173714 0.013185348000000001
4.174714 0.013107173
4.175714 0.013028349
4.176714 0.012948876
4.177714 0.012868756
4.178714 0.012787996
4.179714 0.012706594
4.180714 0.012624555
4.181714 0.01254188
4.182714 0.012458573
4.183714 0.012374636
4.184714 0.012290072
4.185714 0.012204884
4.186714 0.012119075
4.187714 0.012032648
4.188715 0.011945605000000001
4.189714 0.011857948
4.190714 0.011769683
4.191714 0.011680811000000001
4.192714 0.011591335999999999
4.193714 0.011501260000000001
4.194714 0.011410587
4.195714 0.011319319
4.196714 0.011227462
4.197714 0.011135016999999999
4.198714 0.011041987
4.199714 0.010948378
4.200714 0.010854191
4.201715 0.010759429999999999
4.202714 0.010664098
4.203714 0.0105682
4.204714 0.010471738999999999
4.205714 0.010374717
4.206714 0.010277139
4.207714 0.010179008
4.208714 0.010080328999999999
4.209714 0.009981104099999999
4.210714 0.0098813376
4.211714 0.0097810334
4.212714 0.0096801959
4.213714 0.009578828000000001
4.214714 0.0094769333
4.215714 0.009374516199999999
4.216714 0.009271581099999999
4.217714 0.0091681322
4.218714 0.009064171900000001
4.219714 0.0089597052
4.220714 0.0088547371
4.221714 0.008749269899999999
4.222714 0.0086433094
4.223714 0.0085368592
4.224714 0.0084299238
4.225714 0.0083225073
4.226714 0.0082146129
4.227714 0.0081062462
4.228714 0.0079974117
4.229714 0.007888113799999999
4.230714 0.0077783559
4.231714 0.007668143399999999
4.232714 0.0075574804
4.233714 0.0074463715
4.234715 0.0073348208
4.235714 0.0072228336999999995
4.236714 0.0071104143
4.237714 0.006997567799999999
4.238714 0.006884297199999999
4.239714 0.0067706082
4.240714 0.006656506600000001
4.241714 0.0065419961
4.242714 0.0064270818000000006
4.243714 0.0063117674
4.244714 0.0061960593
4.245714 0.0060799612
4.246714 0.0059634785
4.247715 0.0058466161
4.248714 0.0057293786
4.249714 0.0056117715
4.250714 0.005493799099999999
4.251714 0.0053754673
4.252714 0.0052567804
4.253714 0.0051377439
4.254714 0.0050183626
4.255714 0.0048986418
4.256714 0.0047785867
4.257714 0.0046582019
4.258714 0.0045374934
4.259714 0.0044164663
4.260714 0.0042951255
4.261714 0.0041734762
4.262714 0.0040515239
4.263714 0.0039292736
4.264714 0.0038067312
4.265714 0.0036839014000000004
4.266714 0.0035607900000000003
4.267715 0.0034374020999999996
4.268714 0.0033137436
4.269714 0.0031898191
4.270714 0.0030656345000000004
4.271714 0.0029411953
4.272714 0.0028165066
4.273714 0.0026915743
4.274714 0.0025664038
4.275714 0.0024410004999999998
4.276714 0.0023153701000000002
4.277714 0.0021895185
4.278714 0.0020634505000000003
4.279714 0.0019371726
4.280715 0.0018106899000000002
4.281714 0.001684008
4.282714 0.001557133
4.283714 0.0014300703
4.284714 0.0013028255
4.285714 0.0011754046
4.286714 0.0010478131000000001
4.287714 0.00092005694
4.288714 0.00079214169
4.289714 0.00066407329
4.290714 0.00053585745
4.291714 0.00040749992
4.292714 0.00027900649
4.293715 0.00015038298
4.294714 2.1635209e-05
4.295714 -0.00010723102
4.296714 -0.00023620985
4.297714 -0.00036529548
4.298714 -0.00049448204
4.299714 -0.00062376366
4.300714 -0.0007531345099999999
4.301714 -0.0008825886699999999
4.302714 -0.0010121203000000001
4.303714 -0.0011417234
4.304714 -0.0012713921
4.305714 -0.0014011205
4.306714 -0.0015309026
4.307714 -0.0016607326
4.308714 -0.0017906042999999998
4.309714 -0.0019205117
4.310714 -0.0020504491
4.311714 -0.0021804102
4.312714 -0.0023103896
4.313715 -0.0024403806
4.314714 -0.0025703775
4.315714 -0.0027003744
4.316714 -0.0028303652
4.317714 -0.002960344
4.318714 -0.0030903047
4.319714 -0.0032202412999999997
4.320714 -0.0033501481
4.321714 -0.0034800185
4.322714 -0.003609847
4.323714 -0.0037396276
4.324714 -0.0038693543000000003
4.325714 -0.0039990206
4.326715 -0.004128621
4.327714 -0.0042581494
4.328714 -0.0043876
4.329714 -0.0045169665
4.330714 -0.0046462435
4.331714 -0.0047754241999999995
4.332714 -0.0049045033
4.333714 -0.0050334740000000005
4.334714 -0.0051623312
4.335714 -0.0052910684
4.336714 -0.0054196797
4.337714 -0.0055481585
4.338714 -0.0056765002
4.339714 -0.0058046979
4.340714 -0.0059327456
4.341714 -0.0060606377
4.342714 -0.0061883678000000004
4.343714 -0.006315930700000001
4.344714 -0.0064433196000000005
4.345714 -0.006570529499999999
4.346714 -0.0066975532
4.347714 -0.0068243855
4.348714 -0.0069510206
4.349714 -0.0070774528
4.350714 -0.0072036761
4.351714 -0.0073296847
4.352714 -0.0074554722
4.353714 -0.0075810334
4.354714 -0.0077063625
4.355714 -0.007831453700000001
4.356714 -0.0079563004
4.357714 -0.0080808975
4.358714 -0.0082052393
4.359715 -0.0083293191
4.360714 -0.008453132600000001
4.361714 -0.0085766733
4.362714 -0.0086999353
4.363714 -0.0088229135
4.364714 -0.0089456007
4.365714 -0.0090679925
4.366714 -0.0091900838
4.367714 -0.0093118666
4.368714 -0.0094333373
4.369714 -0.0095544892
4.370714 -0.0096753174
4.371714 -0.0097958153
4.372715 -0.0099159784
4.373714 -0.010035800000000001
4.374714 -0.010155275
4.375714 -0.010274399
4.376714 -0.010393162999999999
4.377714 -0.010511566
4.378714 -0.010629599
4.379714 -0.010747259
4.380714 -0.010864538
4.381714 -0.010981433
4.382714 -0.011097938
4.383714 -0.011214048
4.384714 -0.011329757
4.385714 -0.011445059
4.386714 -0.011559949
4.387714 -0.011674423
4.388714 -0.011788475
4.389714 -0.0119021
4.390714 -0.012015293
4.391714 -0.012128047999999999
4.392715 -0.01224036
4.393714 -0.012352224
4.394714 -0.012463635
4.395714 -0.012574588000000001
4.396714 -0.012685077999999999
4.397714 -0.012795098999999999
4.398714 -0.012904647
4.399714 -0.013013715
4.400714 -0.0131223
4.401714 -0.013230399
4.402714 -0.013338003
4.403714 -0.013445108
4.404714 -0.013551711000000001
4.405715 -0.013657806
4.406714 -0.013763388
4.407714 -0.013868453
4.408714 -0.013972995
4.409714 -0.014077010999999999
4.410714 -0.014180494
4.411714 -0.014283443000000002
4.412714 -0.01438585
4.413714 -0.014487712
4.414714 -0.014589026
4.415714 -0.014689784000000001
4.416714 -0.014789984999999999
4.417714 -0.014889622
4.418715 -0.014988691
4.419714 -0.015087187
4.420714 -0.01518511
4.421714 -0.015282449
4.422714 -0.015379205
4.423714 -0.015475371
4.424714 -0.015570944
4.425714 -0.01566592
4.426714 -0.015760292
4.427714 -0.015854058
4.428714 -0.015947214
4.429714 -0.016039755
4.430714 -0.016131678
4.431714 -0.016222979
4.432714 -0.016313651999999998
4.433714 -0.016403694
4.434714 -0.016493104
4.435714 -0.016581874
4.436714 -0.016670003
4.437714 -0.016757485
4.438715 -0.016844318
4.439714 -0.016930499
4.440714 -0.017016022
4.441714 -0.017100885
4.442714 -0.017185084
4.443714 -0.017268617
4.444714 -0.017351478
4.445714 -0.017433663999999998
4.446714 -0.017515176
4.447714 -0.017596003
4.448714 -0.017676146
4.449714 -0.017755602
4.450714 -0.017834367
4.451715 -0.017912437
4.452714 -0.017989808
4.453714 -0.018066479
4.454714 -0.018142446
4.455714 -0.018217704
4.456714 -0.018292254
4.457714 -0.018366089000000002
4.458714 -0.018439208
4.459714 -0.018511606
4.460714 -0.018583283
4.461714 -0.018654234
4.462714 -0.018724457
4.463714 -0.018793951
4.464714 -0.018862709
4.465714 -0.018930733
4.466714 -0.018998018999999998
4.467714 -0.019064562
4.468714 -0.019130361999999998
4.469714 -0.019195417
4.470714 -0.019259722
4.471714 -0.019323277
4.472714 -0.019386079
4.473714 -0.019448124
4.474714 -0.019509412
4.475714 -0.019569939
4.476714 -0.019629706
4.477714 -0.019688706
4.478714 -0.019746942
4.479714 -0.019804407
4.480714 -0.019861101
4.481714 -0.019917024
4.482714 -0.01997217
4.483714 -0.020026541
4.484715 -0.020080131
4.485714 -0.020132941
4.486714 -0.020184969
4.487714 -0.020236212
4.488714 -0.020286669
4.489714 -0.020336339000000002
4.490714 -0.020385221
4.491714 -0.020433309
4.492714 -0.020480606999999998
4.493714 -0.020527111
4.494714 -0.020572820000000002
4.495714 -0.020617733
4.496714 -0.020661848
4.497715 -0.020705165
4.498714 -0.02074768
4.499714 -0.020789395999999998
4.500714 -0.020830308
4.501714 -0.020870419
4.502714 -0.020909724
4.503714 -0.020948223
4.504714 -0.020985915
4.505714 -0.021022799999999998
4.506714 -0.021058877
4.507714 -0.021094143
4.508714 -0.021128601
4.509714 -0.021162246
4.510714 -0.02119508
4.511714 -0.021227101
4.512714 -0.021258308
4.513714 -0.021288701
4.514714 -0.021318281
4.515714 -0.021347046
4.516714 -0.021374993999999998
4.517715 -0.021402127
4.518714 -0.021428444999999997
4.519714 -0.021453945
4.520714 -0.021478630000000002
4.521714 -0.021502496
4.522714 -0.021525547
4.523714 -0.02154778
4.524714 -0.021569197000000002
4.525714 -0.021589796
4.526714 -0.021609578
4.527714 -0.021628544
4.528714 -0.021646693
4.529714 -0.021664024
4.530715 -0.021680539
4.531714 -0.021696239
4.532714 -0.021711123
4.533714 -0.02172519
4.534714 -0.021738443
4.535714 -0.02175088
4.536714 -0.021762503
4.537714 -0.02177331
4.538714 -0.021783306
4.539714 -0.021792487
4.540714 -0.021800857
4.541714 -0.021808415
4.542714 -0.021815162
4.543715 -0.021821095999999998
4.544714 -0.021826223
4.545714 -0.021830539
4.546714 -0.021834047
4.547714 -0.021836748
4.548714 -0.021838643
4.549714 -0.021839733
4.550714 -0.021840019
4.551714 -0.021839501
4.552714 -0.021838181
4.553714 -0.02183606
4.554714 -0.021833139
4.555714 -0.021829421
4.556714 -0.021824906
4.557714 -0.021819594
4.558714 -0.021813489999999998
4.559714 -0.021806592
4.560714 -0.021798902999999998
4.561714 -0.021790425
4.562714 -0.021781158000000002
4.563715 -0.021771104
4.564714 -0.021760265
4.565714 -0.021748642
4.566714 -0.021736237000000002
4.567714 -0.021723052
4.568714 -0.021709088
4.569714 -0.021694349
4.570714 -0.021678832000000002
4.571714 -0.021662544
4.572714 -0.021645485
4.573714 -0.021627656000000002
4.574714 -0.02160906
4.575714 -0.0215897
4.576715 -0.021569576
4.577714 -0.021548691
4.578714 -0.021527048
4.579714 -0.021504649
4.580714 -0.021481494
4.581714 -0.021457588
4.582714 -0.021432932
4.583714 -0.021407528999999998
4.584714 -0.021381380999999998
4.585714 -0.02135449
4.586714 -0.021326861
4.587714 -0.021298492
4.588714 -0.021269389
4.589714 -0.021239555
4.590714 -0.02120899
4.591714 -0.021177698
4.592714 -0.021145681
4.593714 -0.021112942
4.594714 -0.021079485000000002
4.595714 -0.021045312
4.596714 -0.021010425
4.597714 -0.020974826
4.598714 -0.020938519
4.599714 -0.020901508
4.600714 -0.020863794
4.601714 -0.020825379999999998
4.602714 -0.02078627
4.603714 -0.020746468
4.604714 -0.020705974
4.605714 -0.020664794
4.606714 -0.020622929
4.607714 -0.020580385
4.608714 -0.020537162
4.609715 -0.020493264
4.610714 -0.020448695
4.611714 -0.020403459
4.612714 -0.020357557999999998
4.613714 -0.020310995999999998
4.614714 -0.020263774999999998
4.615714 -0.0202159
4.616714 -0.020167376
4.617714 -0.020118202999999998
4.618714 -0.020068386
4.619714 -0.020017929
4.620714 -0.019966834000000003
4.621714 -0.019915107
4.622715 -0.019862747
4.623714 -0.019809761999999998
4.624714 -0.019756153000000002
4.625714 -0.019701925
4.626714 -0.019647082
4.627714 -0.019591625999999997
4.628714 -0.019535562
4.629714 -0.019478893
4.630714 -0.019421623
4.631714 -0.019363758
4.632714 -0.019305298
4.633714 -0.01924625
4.634714 -0.019186616
4.635714 -0.019126401
4.636714 -0.019065609
4.637714 -0.019004242
4.638714 -0.018942307
4.639714 -0.018879805
4.640714 -0.018816743
4.641714 -0.018753123
4.642715 -0.018688951
4.643714 -0.018624229
4.644714 -0.018558961
4.645714 -0.018493153
4.646714 -0.018426808
4.647714 -0.01835993
4.648714 -0.018292524
4.649714 -0.018224595
4.650714 -0.018156144000000003
4.651714 -0.018087176
4.652714 -0.018017698000000002
4.653714 -0.017947712
4.654714 -0.017877221
4.655715 -0.017806233
4.656714 -0.017734747999999998
4.657714 -0.017662773
4.658714 -0.017590313
4.659714 -0.01751737
4.660714 -0.01744395
4.661714 -0.017370058
4.662714 -0.017295698
4.663714 -0.017220873
4.664714 -0.017145589000000003
4.665714 -0.017069851
4.666714 -0.016993661
4.667714 -0.016917025000000002
4.668715 -0.016839945999999998
4.669714 -0.016762433
4.670714 -0.016684487
4.671714 -0.016606112
4.672714 -0.016527313000000002
4.673714 -0.016448097
4.674714 -0.016368466
4.675714 -0.016288426
4.676714 -0.01620798
4.677714 -0.016127133999999998
4.678714 -0.016045892
4.679714 -0.015964258999999998
4.680714 -0.015882238
4.681714 -0.015799837
4.682714 -0.015717057
4.683714 -0.015633904
4.684714 -0.015550383
4.685714 -0.015466497
4.686714 -0.015382252999999999
4.687714 -0.015297656
4.688715 -0.015212709
4.689714 -0.015127416
4.690714 -0.015041783999999999
4.691714 -0.014955814999999999
4.692714 -0.014869517
4.693714 -0.014782892999999998
4.694714 -0.014695947
4.695714 -0.014608685
4.696714 -0.014521112
4.697714 -0.014433231000000001
4.698714 -0.014345048
4.699714 -0.014256570000000001
4.700714 -0.014167796
4.701715 -0.014078735
4.702714 -0.013989391
4.703714 -0.013899768
4.704714 -0.013809871999999999
4.705714 -0.013719707
4.706714 -0.013629277
4.707714 -0.013538588
4.708714 -0.013447645000000001
4.709714 -0.013356450999999998
4.710714 -0.013265011
4.711714 -0.013173330999999998
4.712714 -0.013081415
4.713714 -0.012989269000000001
4.714714 -0.012896895
4.715714 -0.0128043
4.716714 -0.012711488000000002
4.717714 -0.012618465999999998
4.718714 -0.012525235
4.719714 -0.012431802999999998
4.720714 -0.012338173000000001
4.721714 -0.012244350999999999
4.722714 -0.012150340999999999
4.723714 -0.012056148000000001
4.724714 -0.011961775000000001
4.725714 -0.01186723
4.726714 -0.011772516
4.727714 -0.011677637999999999
4.728714 -0.011582601
4.729714 -0.011487408000000001
4.730714 -0.011392065
4.731714 -0.011296577
4.732714 -0.011200948
4.733714 -0.011105183999999999
4.734715 -0.011009286
4.735714 -0.010913263
4.736714 -0.010817117000000001
4.737714 -0.010720853
4.738714 -0.010624475999999999
4.739714 -0.010527991
4.740714 -0.010431401
4.741714 -0.010334712999999999
4.742714 -0.01023793
4.743714 -0.010141057
4.744714 -0.010044098999999999
4.745714 -0.0099470599
4.746714 -0.009849944800000001
4.747715 -0.0097527583
4.748714 -0.009655505
4.749714 -0.009558189
4.750714 -0.009460816399999999
4.751714 -0.0093633898
4.752714 -0.0092659153
4.753714 -0.0091683964
4.754714 -0.009070838099999999
4.755714 -0.008973245000000001
4.756714 -0.0088756206
4.757714 -0.0087779699
4.758714 -0.0086802982
4.759714 -0.008582609
4.760714 -0.008484906
4.761714 -0.008387195
4.762714 -0.0082894789
4.763714 -0.0081917628
4.764714 -0.008094051
4.765714 -0.007996348
4.766714 -0.0078986581
4.767715 -0.0078009849
4.768714 -0.0077033334999999994
4.769714 -0.0076057076999999996
4.770714 -0.0075081123000000005
4.771714 -0.0074105512
4.772714 -0.007313028599999999
4.773714 -0.0072155497
4.774714 -0.0071181181
4.775714 -0.007020737399999999
4.776714 -0.0069234127
4.777714 -0.006826147699999999
4.778714 -0.0067289475
4.779714 -0.006631816400000001
4.780715 -0.0065347565
4.781714 -0.0064377731
4.782714 -0.0063408705
4.783714 -0.006244052900000001
4.784714 -0.006147324199999999
4.785714 -0.0060506874
4.786714 -0.0059541471
4.787714 -0.0058577072
4.788714 -0.0057613717
4.789714 -0.0056651443
4.790714 -0.005569029200000001
4.791714 -0.0054730299
4.792714 -0.0053771499
4.793715 -0.0052813943
4.794714 -0.0051857656
4.795714 -0.005090268300000001
4.796714 -0.0049949063
4.797714 -0.004899683
4.798714 -0.0048046022
4.799714 -0.0047096681
4.800714 -0.0046148838
4.801714 -0.0045202537999999995
4.802714 -0.0044257817
4.803714 -0.0043314710999999995
4.804714 -0.0042373256
4.805714 -0.004143349
4.806714 -0.004049544800000001
4.807714 -0.0039559163
4.808714 -0.0038624679
4.809714 -0.0037692025
4.810714 -0.0036761236999999997
4.811714 -0.0035832349
4.812714 -0.0034905391999999996
4.813715 -0.0033980406
4.814714 -0.0033057422
4.815714 -0.0032136471
4.816714 -0.0031217591
4.817714 -0.0030300811
4.818714 -0.0029386165
4.819714 -0.0028473685
4.820714 -0.0027563403
4.821714 -0.0026655352
4.822714 -0.0025749565
4.823714 -0.0024846071
4.824714 -0.0023944904999999997
4.825714 -0.0023046097000000002
4.826715 -0.0022149681
4.827714 -0.0021255685999999998
4.828714 -0.0020364143
4.829714 -0.0019475086000000001
4.830714 -0.0018588542000000001
4.831714 -0.0017704544
4.832714 -0.0016823122
4.833714 -0.0015944306
4.834714 -0.0015068123999999999
4.835714 -0.0014194608
4.836714 -0.0013323784
4.837714 -0.0012455682000000001
4.838714 -0.001159033
4.839714 -0.0010727756
4.840714 -0.00098679875
4.841714 -0.0009011050700000001
4.842714 -0.00081569733
4.843714 -0.00073057804
4.844714 -0.00064574997
4.845714 -0.00056121567
4.846714 -0.00047697763
4.847714 -0.00039303854
4.848714 -0.00030940084
4.849714 -0.00022606713999999997
4.850714 -0.0001430399
4.851714 -6.0321656e-05
4.852714 2.2085113e-05
4.853714 0.00010417793
4.854714 0.00018595434999999999
4.855714 0.00026741195
4.856714 0.00034854829
4.857714 0.00042936094
4.858714 0.00050984763
4.859715 0.00059000595
4.860714 0.00066983362
4.861714 0.0007493283599999999
4.862714 0.00082848792
4.863714 0.00090731019
4.864714 0.00098579294
4.865714 0.0010639341000000001
4.866714 0.0011417315
4.867714 0.0012191832
4.868714 0.0012962872
4.869714 0.0013730414
4.870714 0.0014494441
4.871714 0.0015254931
4.872715 0.0016011867000000001
4.873714 0.0016765229
4.874714 0.0017515
4.875714 0.001826116
4.876714 0.0019003694
4.877714 0.0019742582
4.878714 0.0020477804
4.879714 0.0021209347
4.880714 0.002193719
4.881714 0.0022661319
4.882714 0.0023381713999999997
4.883714 0.0024098359000000002
4.884714 0.0024811237
4.885714 0.0025520332
4.886714 0.0026225629
4.887714 0.0026927111
4.888714 0.0027624763
4.889714 0.0028318567
4.890714 0.0029008512
4.891714 0.0029694582
4.892715 0.0030376763
4.893714 0.0031055042000000003
4.894714 0.0031729403000000005
4.895714 0.0032399832
4.896714 0.0033066323999999996
4.897714 0.0033728858000000002
4.898714 0.0034387427
4.899714 0.0035042016
4.900714 0.0035692618
4.901714 0.0036339217
4.902714 0.0036981804000000003
4.903714 0.0037620372
4.904714 0.0038254901
4.905715 0.0038885388
4.906714 0.0039511819000000005
4.907714 0.0040134186
4.908714 0.0040752479000000005
4.909714 0.0041366686
4.910714 0.0041976800000000005
4.911714 0.004258281500000001
4.912714 0.0043184707
4.913714 0.0043782486
4.914714 0.0044376126999999994
4.915714 0.0044965633
4.916714 0.0045550987
4.917714 0.0046132191000000005
4.918715 0.0046709229
4.919714 0.0047282098
4.920714 0.0047850786
4.921714 0.0048415294999999995
4.922714 0.0048975613000000005
4.923714 0.0049531733000000005
4.924714 0.0050083654
4.925714 0.0050631365999999995
4.926714 0.005117486599999999
4.927714 0.0051714149
4.928714 0.0052249212
4.929714 0.0052780051
4.930714 0.0053306659999999995
4.931714 0.005382903
4.932714 0.0054347169
4.933714 0.0054861066
4.934714 0.0055370718
4.935714 0.0055876124
4.936714 0.005637727699999999
4.937714 0.0056874178
4.938715 0.0057366826
4.939714 0.0057855214
4.940714 0.005833933800000001
4.941714 0.0058819202
4.942714 0.0059294798
4.943714 0.0059766127
4.944714 0.0060233186
4.945714 0.0060695977
4.946714 0.0061154497
4.947714 0.0061608742
4.948714 0.006205872300000001
4.949714 0.0062504427
4.950714 0.0062945859
4.951715 0.0063383020000000005
4.952714 0.0063815911
4.953714 0.006424453
4.954714 0.0064668886
4.955714 0.006508897099999999
4.956714 0.0065504792
4.957714 0.0065916355999999995
4.958714 0.006632365
4.959714 0.0066726694
4.960714 0.0067125482000000005
4.961714 0.0067520021000000005
4.962714 0.0067910303000000005
4.963714 0.0068296344
4.964714 0.0068678142
4.965714 0.006905569899999999
4.966714 0.0069429021
4.967714 0.0069798101
4.968714 0.0070162961000000005
4.969714 0.0070523587000000006
4.970714 0.007088
4.971714 0.0071232193
4.972714 0.0071580173000000006
4.973714 0.0071923947
4.974714 0.007226351599999999
4.975714 0.007259888700000001
4.976714 0.0072930066000000005
4.977714 0.0073257062000000005
4.978714 0.0073579875
4.979714 0.007389851099999999
4.980714 0.0074212978
4.981714 0.007452329
4.982714 0.0074829447999999995
4.983714 0.007513145799999999
4.984715 0.0075429321
4.985714 0.0075723059
4.986714 0.0076012671000000006
4.987714 0.0076298158
4.988714 0.0076579541
4.989714 0.0076856821
4.990714 0.0077130003999999995
4.991714 0.0077399111999999996
4.992714 0.0077664132
4.993714 0.0077925084
4.994714 0.0078181984
4.995714 0.007843482300000001
4.996714 0.0078683632
4.997715 0.0078928395
4.998714 0.0079169142
4.999714 0.007940588
5.000714 0.0079638608
5.001714 0.0079867335
5.002714 0.0080092082
5.003714 0.008031285
5.004714 0.0080529651
5.005714 0.008074250199999999
5.006714 0.008095140899999999
5.007714 0.008115638000000001
5.008714 0.0081357437
5.009714 0.0081554572
5.010714 0.0081747807
5.011714 0.0081937156
5.012714 0.0082122628
5.013714 0.0082304228
5.014714 0.0082481973
5.015714 0.0082655875
5.016714 0.0082825951
5.017715 0.0082992206
5.018714 0.0083154657
5.019714 0.008331330900000001
5.020714 0.0083468178
5.021714 0.0083619285
5.022714 0.008376663
5.023714 0.008391024300000001
5.024714 0.0084050123
5.025714 0.0084186286
5.026714 0.0084318737
5.027714 0.0084447507
5.028714 0.0084572603
5.029714 0.0084694031
5.030715 0.0084811822
5.031714 0.0084925967
5.032714 0.0085036496
5.033714 0.0085143409
5.034714 0.0085246735
5.035714 0.0085346481
5.036714 0.0085442662
5.037714 0.0085535299
5.038714 0.008562439299999999
5.039714 0.0085709966
5.040714 0.0085792031
5.041714 0.0085870604
5.042714 0.00859457
5.043715 0.0086017331
5.044714 0.0086085522
5.045714 0.0086150278
5.046714 0.0086211621
5.047714 0.008626956
5.048714 0.0086324115
5.049714 0.0086375301
5.050714 0.0086423141
5.051714 0.0086467633
5.052714 0.0086508808
5.053714 0.008654667900000001
5.054714 0.0086581262
5.055714 0.0086612563
5.056714 0.0086640612
5.057714 0.0086665423
5.058714 0.008668701000000001
5.059714 0.008670539
5.060714 0.0086720574
5.061714 0.008673258699999999
5.062714 0.0086741435
5.063715 0.0086747146
5.064714 0.008674972900000001
5.065714 0.0086749205
5.066714 0.0086745589
5.067714 0.0086738895
5.068714 0.0086729146
5.069714 0.008671635399999999
5.070714 0.0086700536
5.071714 0.0086681714
5.072714 0.00866599
5.073714 0.0086635111
5.074714 0.0086607368
5.075714 0.0086576692
5.076715 0.0086543085
5.077714 0.0086506581
5.078714 0.0086467189
5.079714 0.008642493
5.080714 0.008637981999999999
5.081714 0.0086331871
5.082714 0.008628111400000001
5.083714 0.0086227556
5.084714 0.008617121799999999
5.085714 0.0086112115
5.086714 0.008605027
5.087714 0.008598570299999999
5.088714 0.0085918422
5.089714 0.0085848456
5.090714 0.0085775813
5.091714 0.0085700514
5.092714 0.0085622582
5.093714 0.0085542029
5.094714 0.008545888
5.095714 0.008537313999999999
5.096714 0.0085284832
5.097714 0.008519397699999999
5.098714 0.0085100597
5.099714 0.00850047
5.100714 0.0084906314
5.101714 0.008480545499999999
5.102714 0.0084702137
5.103714 0.008459638
5.104714 0.0084488209
5.105714 0.0084377629
5.106714 0.008426467
5.107714 0.0084149338
5.108714 0.008403167199999999
5.109715 0.0083911669
5.110714 0.008378936
5.111714 0.0083664767
5.112714 0.0083537896
5.113714 0.008340877699999999
5.114714 0.0083277417
5.115714 0.0083143837
5.116714 0.0083008068
5.117714 0.008287012299999999
5.118714 0.0082730003
5.119714 0.0082587743
5.120714 0.008244336599999999
5.121714 0.008229687999999999
5.122715 0.0082148297
5.123714 0.0081997649
5.124714 0.0081844948
5.125714 0.008169021
5.126714 0.0081533457
5.127714 0.0081374703
5.128714 0.008121396999999999
5.129714 0.0081051279
5.130714 0.008088663900000001
5.131714 0.008072007
5.132714 0.0080551603
5.133714 0.0080381244
5.134714 0.0080209007
5.135714 0.0080034923
5.136714 0.0079859004
5.137714 0.0079681267
5.138714 0.0079501733
5.139714 0.0079320424
5.140714 0.0079137346
5.141714 0.0078952529
5.142715 0.0078765981
5.143714 0.007857773
5.144714 0.0078387791
5.145714 0.007819617899999999
5.146714 0.007800291500000001
5.147714 0.0077808014
5.148714 0.007761149000000001
5.149714 0.0077413373
5.150714 0.007721367
5.151714 0.007701240199999999
5.152714 0.007680959199999999
5.153714 0.007660524700000001
5.154714 0.007639938800000001
5.155715 0.0076192038
5.156714 0.0075983211
5.157714 0.0075772914
5.158714 0.0075561184
5.159714 0.007534802
5.160714 0.0075133451999999995
5.161714 0.007491748699999999
5.162714 0.007470015399999999
5.163714 0.0074481467999999995
5.164714 0.007426143600000001
5.165714 0.007404009400000001
5.166714 0.0073817442
5.167714 0.007359350999999999
5.168715 0.0073368305
5.169714 0.0073141855
5.170714 0.0072914168000000005
5.171714 0.007268526700000001
5.172714 0.007245515700000001
5.173714 0.0072223876
5.174714 0.0071991424
5.175714 0.007175783
5.176714 0.00715231
5.177714 0.007128725
5.178714 0.007105030799999999
5.179714 0.0070812275
5.180714 0.0070573173
5.181714 0.0070333022
5.182714 0.0070091832
5.183714 0.006984963
5.184714 0.0069606416
5.185714 0.0069362221
5.186714 0.006911705
5.187714 0.006887092599999999
5.188715 0.0068623864
5.189714 0.0068375877
5.190714 0.0068126988
5.191714 0.006787720499999999
5.192714 0.0067626540999999995
5.193714 0.0067375026000000005
5.194714 0.006712266599999999
5.195714 0.0066869477
5.196714 0.0066615488
5.197714 0.0066360706
5.198714 0.0066105137999999996
5.199714 0.0065848813
5.200714 0.0065591739000000005
5.201715 0.0065333938
5.202714 0.0065075415
5.203714 0.0064816202000000005
5.204714 0.0064556297999999995
5.205714 0.0064295717
5.206714 0.0064034488
5.207714 0.0063772612000000005
5.208714 0.006351011
5.209714 0.0063246996
5.210714 0.0062983279
5.211714 0.006271897300000001
5.212714 0.006245410600000001
5.213714 0.0062188679
5.214714 0.006192269900000001
5.215714 0.0061656203
5.216714 0.0061389190000000005
5.217714 0.0061121675
5.218714 0.0060853676
5.219714 0.0060585207
5.220714 0.0060316281
5.221714 0.0060046909999999995
5.222714 0.0059777114
5.223714 0.00595069
5.224714 0.0059236289
5.225714 0.0058965292
5.226714 0.0058693924
5.227714 0.0058422199999999995
5.228714 0.005815013
5.229714 0.0057877729
5.230714 0.0057605012
5.231714 0.0057331992
5.232714 0.0057058682
5.233714 0.0056785095
5.234715 0.0056511239
5.235714 0.0056237132
5.236714 0.0055962784
5.237714 0.0055688211
5.238714 0.005541342
5.239714 0.0055138429
5.240714 0.0054863245000000005
5.241714 0.0054587879
5.242714 0.005431235
5.243714 0.0054036667
5.244714 0.0053760839
5.245714 0.0053484888000000005
5.246714 0.005320881600000001
5.247715 0.0052932639
5.248714 0.0052656374
5.249714 0.0052380026000000005
5.250714 0.005210361300000001
5.251714 0.0051827144
5.252714 0.0051550636
5.253714 0.0051274099
5.254714 0.0050997543
5.255714 0.0050720981
5.256714 0.0050444425
5.257714 0.0050167884000000005
5.258714 0.0049891371999999995
5.259714 0.00496149
5.260714 0.004933848
5.261714 0.0049062116999999995
5.262714 0.0048785827
5.263714 0.0048509617
5.264714 0.0048233494
5.265714 0.0047957477
5.266714 0.004768156900000001
5.267715 0.0047405785
5.268714 0.0047130131999999995
5.269714 0.0046854617
5.270714 0.0046579251
5.271714 0.0046304052
5.272714 0.0046029018
5.273714 0.0045754168
5.274714 0.0045479508
5.275714 0.0045205052
5.276714 0.0044930806
5.277714 0.0044656783
5.278714 0.0044382996
5.279714 0.0044109449
5.280715 0.004383616
5.281714 0.004356313400000001
5.282714 0.0043290376
5.283714 0.004301791
5.284714 0.0042745731
5.285714 0.0042473857
5.286714 0.0042202297
5.287714 0.0041931056
5.288714 0.0041660147
5.289714 0.004138957600000001
5.290714 0.0041119354
5.291714 0.0040849485
5.292714 0.004057998
5.293715 0.004031084999999999
5.294714 0.0040042094
5.295714 0.0039773728
5.296714 0.0039505758
5.297714 0.0039238191999999995
5.298714 0.0038971033
5.299714 0.0038704295999999997
5.300714 0.0038437985
5.301714 0.0038172110999999996
5.302714 0.0037906677
5.303714 0.0037641697
5.304714 0.0037377176
5.305714 0.0037113124999999998
5.306714 0.0036849546
5.307714 0.0036586454
5.308714 0.0036323858
5.309714 0.003606176
5.310714 0.0035800170999999996
5.311714 0.0035539098000000003
5.312714 0.0035278550000000003
5.313715 0.0035018533
5.314714 0.0034759053999999998
5.315714 0.0034500124
5.316714 0.0034241744
5.317714 0.0033983921
5.318714 0.0033726660999999995
5.319714 0.0033469973
5.320714 0.0033213862
5.321714 0.0032958330999999998
5.322714 0.0032703389
5.323714 0.0032449039000000002
5.324714 0.003219529
5.325714 0.0031942144999999996
5.326715 0.0031689607999999996
5.327714 0.0031437687999999997
5.328714 0.0031186391
5.329714 0.0030935727000000004
5.330714 0.0030685693
5.331714 0.0030436304
5.332714 0.0030187563
5.333714 0.0029939476
5.334714 0.002969205
5.335714 0.0029445291
5.336714 0.0029199206
5.337714 0.00289538
5.338714 0.0028709082
5.339714 0.0028465054
5.340714 0.0028221724
5.341714 0.0027979097999999997
5.342714 0.002773718
5.343714 0.0027495977
5.344714 0.0027255488000000002
5.345714 0.0027015723
5.346714 0.0026776686
5.347714 0.0026538379
5.348714 0.0026300806
5.349714 0.0026063972
5.350714 0.0025827881
5.351714 0.0025592537
5.352714 0.0025357944
5.353714 0.0025124103999999998
5.354714 0.002489102
5.355714 0.0024658698999999997
5.356714 0.0024427143
5.357714 0.0024196358999999997
5.358714 0.0023966347999999998
5.359715 0.0023737117
5.360714 0.0023508666000000003
5.361714 0.0023281007
5.362714 0.0023054137000000003
5.363714 0.0022828068000000003
5.364714 0.0022602799
5.365714 0.0022378335
5.366714 0.0022154682
5.367714 0.0021931844
5.368714 0.0021709824
5.369714 0.0021488626
5.370714 0.0021268255000000003
5.371714 0.0021048712
5.372715 0.0020830003
5.373714 0.0020612128
5.374714 0.0020395090999999997
5.375714 0.0020178893
5.376714 0.0019963538
5.377714 0.0019749026
5.378714 0.001953536
5.379714 0.0019322544000000001
5.380714 0.0019110579
5.381714 0.0018899465
5.382714 0.0018689207
5.383714 0.0018479806
5.384714 0.0018271265
5.385714 0.0018063585
5.386714 0.0017856772000000001
5.387714 0.0017650824
5.388714 0.0017445749
5.389714 0.0017241548
5.390714 0.0017038223
5.391714 0.0016835776
5.392715 0.0016634214
5.393714 0.0016433537999999998
5.394714 0.0016233749
5.395714 0.0016034854
5.396714 0.0015836849000000002
5.397714 0.0015639742
5.398714 0.0015443533
5.399714 0.0015248224999999998
5.400714 0.0015053816999999999
5.401714 0.0014860312
5.402714 0.001466771
5.403714 0.0014476013
5.404714 0.0014285221
5.405715 0.0014095334999999999
5.406714 0.0013906355
5.407714 0.0013718281
5.408714 0.0013531116
5.409714 0.0013344857
5.410714 0.0013159506
5.411714 0.0012975064
5.412714 0.0012791533
5.413714 0.0012608912
5.414714 0.0012427203
5.415714 0.0012246407
5.416714 0.0012066525
5.417714 0.0011887561
5.418715 0.0011709514
5.419714 0.0011532387
5.420714 0.0011356182
5.421714 0.0011180899000000002
5.422714 0.0011006541
5.423714 0.001083311
5.424714 0.0010660606
5.425714 0.001048903
5.426714 0.0010318384000000001
5.427714 0.0010148667
5.428714 0.0009979880800000001
5.429714 0.0009812023599999999
5.430714 0.00096450985
5.431714 0.00094791021
5.432714 0.00093140352
5.433714 0.00091498969
5.434714 0.0008986686199999999
5.435714 0.0008824403299999999
5.436714 0.00086630462
5.437714 0.00085026149
5.438715 0.00083431087
5.439714 0.00081845265
5.440714 0.00080268683
5.441714 0.00078701332
5.442714 0.00077143222
5.443714 0.00075594353
5.444714 0.00074054724
5.445714 0.00072524335
5.446714 0.00071003201
5.447714 0.00069491321
5.448714 0.0006798869899999999
5.449714 0.00066495345
5.450714 0.00065011259
5.451715 0.00063536449
5.452714 0.0006207091700000001
5.453714 0.00060614661
5.454714 0.00059167678
5.455714 0.00057729967
5.456714 0.00056301519
5.457714 0.0005488232100000001
5.458714 0.0005347237199999999
5.459714 0.0005207164600000001
5.460714 0.00050680133
5.461714 0.0004929781000000001
5.462714 0.00047924668
5.463714 0.00046560676
5.464714 0.00045205820000000004
5.465714 0.00043860091000000003
5.466714 0.00042523452000000007
5.467714 0.00041195899
5.468714 0.00039877418
5.469714 0.00038567991
5.470714 0.00037267612
5.471714 0.00035976268
5.472714 0.00034693951
5.473714 0.00033420663
5.474714 0.00032156393
5.475714 0.00030901139999999996
5.476714 0.00029654902
5.477714 0.00028417675999999997
5.478714 0.0002718946
5.479714 0.00025970248
5.480714 0.00024760038
5.481714 0.00023558821
5.482714 0.00022366586999999997
5.483714 0.00021183324999999998
5.484715 0.00020009022
5.485714 0.00018843656
5.486714 0.00017687212
5.487714 0.00016539666
5.488714 0.00015400993
5.489714 0.00014271169999999998
5.490714 0.00013150168
5.491714 0.00012037959
5.492714 0.00010934516
5.493714 9.839811799999999e-05
5.494714 8.753818899999999e-05
5.495714 7.676512199999999e-05
5.496714 6.6078672e-05
5.497715 5.5478624999999996e-05
5.498714 4.4964784e-05
5.499714 3.4536973e-05
5.500714 2.4195032000000002e-05
5.501714 1.3938822000000001e-05
5.502714 3.7682265999999997e-06
5.503714 -6.3168642e-06
5.504714 -1.6316550999999998e-05
5.505714 -2.6230932999999997e-05
5.506714 -3.6060109e-05
5.507714 -4.5804181999999995e-05
5.508714 -5.5463277999999994e-05
5.509714 -6.5037528e-05
5.510714 -7.4527082e-05
5.511714 -8.3932127e-05
5.512714 -9.3252874e-05
5.513714 -0.00010248954999999999
5.514714 -0.00011164241
5.515714 -0.00012071172999999999
5.516714 -0.00012969783
5.517715 -0.00013860100999999998
5.518714 -0.00014742163000000001
5.519714 -0.00015616
5.520714 -0.00016481648
5.521714 -0.00017339141
5.522714 -0.00018188512000000002
5.523714 -0.00019029792
5.524714 -0.00019863012
5.525714 -0.00020688201000000002
5.526714 -0.00021505384
5.527714 -0.00022314584
5.528714 -0.00023115822
5.529714 -0.00023909120000000002
5.530715 -0.00024694490999999997
5.531714 -0.00025471951999999997
5.532714 -0.00026241519
5.533714 -0.00027003205
5.534714 -0.00027757023
5.535714 -0.00028502991
5.536714 -0.00029241119
5.537714 -0.00029971429
5.538714 -0.00030693935999999997
5.539714 -0.00031408665
5.540714 -0.00032115637999999996
5.541714 -0.00032814885
5.542714 -0.00033506431
5.543715 -0.00034190311
5.544714 -0.00034866559000000004
5.545714 -0.00035535213
5.546714 -0.00036196309
5.547714 -0.00036849885
5.548714 -0.00037495981
5.549714 -0.00038134642
5.550714 -0.00038765902
5.551714 -0.00039389792999999996
5.552714 -0.00040006362000000005
5.553714 -0.00040615637
5.554714 -0.00041217654
5.555714 -0.00041812432
5.556714 -0.00042400006
5.557714 -0.00042980396
5.558714 -0.00043553628000000006
5.559714 -0.00044119715
5.560714 -0.00044678682
5.561714 -0.00045230544999999995
5.562714 -0.00045775314
5.563715 -0.00046313016
5.564714 -0.0004684367
5.565714 -0.00047367289000000004
5.566714 -0.00047883896
5.567714 -0.00048393517000000003
5.568714 -0.00048896177
5.569714 -0.00049391906
5.570714 -0.00049880732
5.571714 -0.00050362692
5.572714 -0.00050837825
5.573714 -0.00051306165
5.574714 -0.00051767761
5.575714 -0.00052222645
5.576715 -0.0005267086599999999
5.577714 -0.00053112462
5.578714 -0.00053547478
5.579714 -0.00053975955
5.580714 -0.00054397929
5.581714 -0.0005481344
5.582714 -0.00055222522
5.583714 -0.00055625205
5.584714 -0.00056021518
5.585714 -0.00056411495
5.586714 -0.00056795152
5.587714 -0.00057172515
5.588714 -0.00057543607
5.589714 -0.00057908442
5.590714 -0.0005826704199999999
5.591714 -0.0005861942999999999
5.592714 -0.0005896562
5.593714 -0.0005930563900000001
5.594714 -0.0005963951
5.595714 -0.00059967251
5.596714 -0.0006028889399999999
5.597714 -0.0006060446999999999
5.598714 -0.00060914008
5.599714 -0.0006121755199999999
5.600714 -0.00061515134
5.601714 -0.0006180679499999999
5.602714 -0.00062092586
5.603714 -0.0006237253699999999
5.604714 -0.00062646704
5.605714 -0.00062915124
5.606714 -0.0006317784899999999
5.607714 -0.00063434909
5.608714 -0.00063686362
5.609715 -0.0006393223
5.610714 -0.0006417256399999999
5.611714 -0.00064407391
5.612714 -0.00064636743
5.613714 -0.00064860646
5.614714 -0.00065079125
5.615714 -0.00065292211
5.616714 -0.00065499917
5.617714 -0.00065702266
5.618714 -0.0006589928
5.619714 -0.0006609097
5.620714 -0.00066277366
5.621714 -0.00066458479
5.622715 -0.0006663432899999999
5.623714 -0.00066804946
5.624714 -0.00066970356
5.625714 -0.0006713058200000001
5.626714 -0.00067285664
5.627714 -0.0006743563099999999
5.628714 -0.0006758052699999999
5.629714 -0.00067720384
5.630714 -0.00067855244
5.631714 -0.0006798516099999999
5.632714 -0.00068110171
5.633714 -0.0006823032
5.634714 -0.00068345657
5.635714 -0.00068456225
5.636714 -0.00068562063
5.637714 -0.0006866321199999999
5.638714 -0.0006875971400000001
5.639714 -0.000688516
5.640714 -0.00068938907
5.641714 -0.00069021662
5.642715 -0.00069099892
5.643714 -0.00069173625
5.644714 -0.00069242878
5.645714 -0.0006930768
5.646714 -0.0006936804799999999
5.647714 -0.00069423995
5.648714 -0.0006947555
5.649714 -0.0006952272500000001
5.650714 -0.00069565549
5.651714 -0.00069604034
5.652714 -0.00069638222
5.653714 -0.00069668131
5.654714 -0.0006969379199999999
5.655715 -0.0006971524299999999
5.656714 -0.00069732519
5.657714 -0.00069745656
5.658714 -0.0006975470599999999
5.659714 -0.00069759699
5.660714 -0.00069760686
5.661714 -0.00069757712
5.662714 -0.00069750813
5.663714 -0.0006974004500000001
5.664714 -0.00069725438
5.665714 -0.00069707039
5.666714 -0.00069684884
5.667714 -0.00069659004
5.668715 -0.00069629432
5.669714 -0.00069596199
5.670714 -0.0006955932299999999
5.671714 -0.00069518837
5.672714 -0.00069474754
5.673714 -0.00069427097
5.674714 -0.00069375878
5.675714 -0.0006932111799999999
5.676714 -0.00069262833
5.677714 -0.0006920103299999999
5.678714 -0.00069135749
5.679714 -0.00069066991
5.680714 -0.00068994786
5.681714 -0.00068919162
5.682714 -0.00068840141
5.683714 -0.0006875776300000001
5.684714 -0.00068672048
5.685714 -0.00068583049
5.686714 -0.00068490795
5.687714 -0.00068395325
5.688715 -0.00068296695
5.689714 -0.00068194936
5.690714 -0.00068090098
5.691714 -0.00067982223
5.692714 -0.00067871351
5.693714 -0.00067757519
5.694714 -0.00067640767
5.695714 -0.00067521132
5.696714 -0.00067398646
5.697714 -0.00067273336
5.698714 -0.00067145224
5.699714 -0.00067014339
5.700714 -0.00066880698
5.701715 -0.00066744319
5.702714 -0.00066605216
5.703714 -0.00066463413
5.704714 -0.0006631891200000001
5.705714 -0.0006617173799999999
5.706714 -0.00066021903
5.707714 -0.00065869426
5.708714 -0.0006571433
5.709714 -0.00065556633
5.710714 -0.00065396362
5.711714 -0.00065233539
5.712714 -0.00065068207
5.713714 -0.0006490039099999999
5.714714 -0.00064730129
5.715714 -0.00064557457
5.716714 -0.00064382411
5.717714 -0.00064205046
5.718714 -0.00064025385
5.719714 -0.00063843477
5.720714 -0.00063659359
5.721714 -0.00063473071
5.722714 -0.00063284638
5.723714 -0.00063094103
5.724714 -0.0006290149
5.725714 -0.00062706827
5.726714 -0.00062510135
5.727714 -0.00062311437
5.728714 -0.00062110748
5.729714 -0.00061908086
5.730714 -0.00061703463
5.731714 -0.00061496885
5.732714 -0.00061288374
5.733714 -0.0006107794
5.734715 -0.00060865596
5.735714 -0.00060651355
5.736714 -0.00060435232
5.737714 -0.00060217253
5.738714 -0.0005999743300000001
5.739714 -0.00059775803
5.740714 -0.00059552385
5.741714 -0.00059327208
5.742714 -0.00059100307
5.743714 -0.00058871724
5.744714 -0.00058641485
5.745714 -0.00058409632
5.746714 -0.00058176201
5.747715 -0.00057941234
5.748714 -0.0005770476
5.749714 -0.00057466823
5.750714 -0.0005722744400000001
5.751714 -0.0005698665999999999
5.752714 -0.00056744493
5.753714 -0.00056500976
5.754714 -0.00056256122
5.755714 -0.00056009949
5.756714 -0.00055762475
5.757714 -0.00055513715
5.758714 -0.00055263672
5.759714 -0.0005501235600000001
5.760714 -0.00054759785
5.761714 -0.00054505954
5.762714 -0.00054250881
5.763714 -0.00053994581
5.764714 -0.00053737049
5.765714 -0.0005347831099999999
5.766714 -0.00053218387
5.767715 -0.00052957294
5.768714 -0.00052695054
5.769714 -0.00052431692
5.770714 -0.00052167238
5.771714 -0.0005190171999999999
5.772714 -0.00051635175
5.773714 -0.00051367629
5.774714 -0.00051099123
5.775714 -0.00050829694
5.776714 -0.00050559365
5.777714 -0.00050288177
5.778714 -0.00050016151
5.779714 -0.00049743326
5.780715 -0.0004946971799999999
5.781714 -0.0004919534600000001
5.782714 -0.0004892024199999999
5.783714 -0.00048644411
5.784714 -0.00048367865
5.785714 -0.00048090618999999997
5.786714 -0.00047812682
5.787714 -0.00047534054
5.788714 -0.00047254748
5.789714 -0.00046974769
5.790714 -0.00046694117000000004
5.791714 -0.00046412802
5.792714 -0.00046130834999999997
5.793715 -0.00045848224
5.794714 -0.00045564984
5.795714 -0.00045281126
5.796714 -0.00044996676999999995
5.797714 -0.00044711651
5.798714 -0.00044426069999999995
5.799714 -0.00044139965
5.800714 -0.00043853361
5.801714 -0.00043566288
5.802714 -0.00043278777999999993
5.803714 -0.0004299086
5.804714 -0.00042702559
5.805714 -0.00042413908000000003
5.806714 -0.00042124925000000004
5.807714 -0.00041835642
5.808714 -0.00041546077000000005
5.809714 -0.00041256244000000003
5.810714 -0.00040966161
5.811714 -0.00040675841
5.812714 -0.00040385294000000005
5.813715 -0.00040094528
5.814714 -0.00039803543999999996
5.815714 -0.00039512346999999996
5.816714 -0.00039220936
5.817714 -0.0003892932
5.818714 -0.00038637495000000004
5.819714 -0.00038345465
5.820714 -0.0003805324
5.821714 -0.00037760821999999997
5.822714 -0.00037468221
5.823714 -0.00037175448
5.824714 -0.00036882518
5.825714 -0.00036589447000000004
5.826715 -0.00036296256
5.827714 -0.00036002964000000004
5.828714 -0.00035709601999999997
5.829714 -0.0003541619
5.830714 -0.00035122755
5.831714 -0.00034829322
5.832714 -0.00034535919
5.833714 -0.00034242570999999997
5.834714 -0.00033949298
5.835714 -0.00033656121999999997
5.836714 -0.0003336306
5.837714 -0.0003307013
5.838714 -0.00032777341
5.839714 -0.00032484704
5.840714 -0.00032192224
5.841714 -0.00031899908
5.842714 -0.00031607753
5.843714 -0.00031315762
5.844714 -0.00031023933
5.845714 -0.00030732263000000004
5.846714 -0.00030440751
5.847714 -0.00030149395
5.848714 -0.00029858193
5.849714 -0.00029567152
5.850714 -0.00029276273
5.851714 -0.00028985562
5.852714 -0.00028695029000000004
5.853714 -0.00028404684
5.854714 -0.00028114544
5.855714 -0.00027824622
5.856714 -0.00027534938
5.857714 -0.00027245515
5.858714 -0.00026956370000000003
5.859715 -0.00026667526
5.860714 -0.00026379003
5.861714 -0.00026090822
5.862714 -0.00025803003999999997
5.863714 -0.0002551556
5.864714 -0.00025228512
5.865714 -0.00024941869
5.866714 -0.00024655637000000003
5.867714 -0.00024369829
5.868714 -0.00024084445
5.869714 -0.00023799487
5.870714 -0.00023514954000000002
5.871714 -0.00023230845999999998
5.872715 -0.00022947156
5.873714 -0.00022663883
5.874714 -0.00022381018
5.875714 -0.00022098563000000002
5.876714 -0.00021816513
5.877714 -0.00021534865
5.878714 -0.00021253625
5.879714 -0.00020972793000000002
5.880714 -0.00020692372999999998
5.881714 -0.00020412377999999998
5.882714 -0.00020132816
5.883714 -0.00019853701
5.884714 -0.00019575045
5.885714 -0.00019296867
5.886714 -0.00019019186000000002
5.887714 -0.00018742016
5.888714 -0.00018465377
5.889714 -0.00018189282000000002
5.890714 -0.00017913751
5.891714 -0.00017638795
5.892715 -0.00017364426
5.893714 -0.00017090653
5.894714 -0.0001681748
5.895714 -0.00016544913
5.896714 -0.0001627295
5.897714 -0.00016001592
5.898714 -0.00015730834
5.899714 -0.00015460670999999999
5.900714 -0.00015191094
5.901714 -0.00014922099
5.902714 -0.00014653675
5.903714 -0.00014385816
5.904714 -0.00014118517
5.905715 -0.00013851771
5.906714 -0.00013585578
5.907714 -0.00013319934
5.908714 -0.00013054843000000001
5.909714 -0.00012790307
5.910714 -0.00012526334
5.911714 -0.00012262933
5.912714 -0.00012000113
5.913714 -0.00011737885
5.914714 -0.00011476266
5.915714 -0.00011215267
5.916714 -0.00010954901
5.917714 -0.00010695182
5.918715 -0.00010436122
5.919714 -0.00010177731
5.920714 -9.9200167e-05
5.921714 -9.6629867e-05
5.922714 -9.4066428e-05
5.923714 -9.1509872e-05
5.924714 -8.8960184e-05
5.925714 -8.6417322e-05
5.926714 -8.3881235e-05
5.927714 -8.135183999999999e-05
5.928714 -7.8829049e-05
5.929714 -7.6312779e-05
5.930714 -7.380292e-05
5.931714 -7.1299388e-05
5.932714 -6.8802086e-05
5.933714 -6.6310957e-05
5.934714 -6.3825934e-05
5.935714 -6.1346981e-05
5.936714 -5.8874087e-05
5.937714 -5.6407265e-05
5.938715 -5.3946536e-05
5.939714 -5.1491963e-05
5.940714 -4.9043604e-05
5.941714 -4.6601554e-05
5.942714 -4.4165901e-05
5.943714 -4.1736749e-05
5.944714 -3.9314196e-05
5.945714 -3.6898342e-05
5.946714 -3.4489275e-05
5.947714 -3.2087066999999996e-05
5.948714 -2.9691776e-05
5.949714 -2.7303436999999998e-05
5.950714 -2.4922062e-05
5.951715 -2.2547647000000003e-05
5.952714 -2.0180156e-05
5.953714 -1.7819535e-05
5.954714 -1.5465713e-05
5.955714 -1.31186e-05
5.956714 -1.0778098e-05
5.957714 -8.4440963e-06
5.958714 -6.1164876000000006e-06
5.959714 -3.7951644e-06
5.960714 -1.4800262e-06
5.961714 8.2901517e-07
5.962714 3.1320329e-06
5.963714 5.4290823e-06
5.964714 7.7201982e-06
5.965714 1.0005394999999999e-05
5.966714 1.2284667000000001e-05
5.967714 1.455799e-05
5.968714 1.6825318999999998e-05
5.969714 1.9086602e-05
5.970714 2.1341769e-05
5.971714 2.3590751e-05
5.972714 2.5833474999999997e-05
5.973714 2.8069874e-05
5.974714 3.0299887e-05
5.975714 3.2523465e-05
5.976714 3.4740577e-05
5.977714 3.6951212e-05
5.978714 3.9155373e-05
5.979714 4.1353096000000005e-05
5.980714 4.3544424e-05
5.981714 4.5729433e-05
5.982714 4.7908213e-05
5.983714 5.008086e-05
5.984715 5.224749799999999e-05
5.985714 5.4408241000000004e-05
5.986714 5.6563214999999995e-05
5.987714 5.8712538e-05
5.988714 6.0856331e-05
5.989714 6.299469499999999e-05
5.990714 6.512772199999999e-05
5.991714 6.725549e-05
5.992714 6.9378052e-05
5.993714 7.149544700000001e-05
5.994714 7.3607691e-05
5.995714 7.571478e-05
5.996714 7.7816708e-05
5.997715 7.991344e-05
5.998714 8.2004931e-05
5.999714 8.4091147e-05
6.000714 8.6172031e-05
6.001714 8.8247549e-05
6.002714 9.031765e-05
6.003714 9.2382311e-05
6.004714 9.4441526e-05
6.005714 9.649529599999999e-05
6.006714 9.8543626e-05
6.007714 0.00010058657
6.008714 0.00010262419
6.009714 0.00010465653999999999
6.010714 0.00010668374
6.011714 0.00010870586000000002
6.012714 0.00011072303999999999
6.013714 0.00011273539000000001
6.014714 0.00011474302000000001
6.015714 0.00011674607999999999
6.016714 0.00011874465999999999
6.017715 0.00012073887
6.018714 0.0001227288
6.019714 0.00012471451999999998
6.020714 0.00012669609
6.021714 0.00012867356
6.022714 0.00013064695
6.023714 0.00013261629
6.024714 0.00013458153
6.025714 0.00013654271
6.026714 0.00013849977
6.027714 0.00014045269
6.028714 0.00014240143
6.029714 0.00014434598
6.030715 0.0001462863
6.031714 0.00014822239
6.032714 0.00015015423
6.033714 0.00015208187
6.034714 0.00015400532
6.035714 0.00015592461999999998
6.036714 0.00015783986
6.037714 0.00015975111
6.038714 0.00016165844
6.039714 0.00016356199
6.040714 0.00016546187000000001
6.041714 0.00016735818
6.042714 0.00016925106000000001
6.043715 0.00017114063
6.044714 0.000173027
6.045714 0.00017491027999999998
6.046714 0.00017679056
6.047714 0.00017866793
6.048714 0.00018054245
6.049714 0.00018241417
6.050714 0.00018428314
6.051714 0.00018614935
6.052714 0.00018801285
6.053714 0.00018987363000000002
6.054714 0.00019173166999999998
6.055714 0.00019358694999999998
6.056714 0.0001954395
6.057714 0.00019728927
6.058714 0.00019913625000000002
6.059714 0.00020098046
6.060714 0.00020282191000000002
6.061714 0.00020466061
6.062714 0.00020649663
6.063715 0.00020832999000000002
6.064714 0.00021016076
6.065714 0.00021198903
6.066714 0.00021381488
6.067714 0.00021563844
6.068714 0.00021745975000000002
6.069714 0.00021927899000000003
6.070714 0.00022109623
6.071714 0.00022291158000000002
6.072714 0.00022472513999999998
6.073714 0.00022653700999999998
6.074714 0.00022834726999999998
6.075714 0.00023015596000000002
6.076715 0.00023196314000000002
6.077714 0.00023376888
6.078714 0.00023557318
6.079714 0.00023737607000000002
6.080714 0.00023917755000000003
6.081714 0.00024097761999999998
6.082714 0.00024277626
6.083714 0.00024457345
6.084714 0.00024636922
6.085714 0.0002481635
6.086714 0.00024995632
6.087714 0.00025174768
6.088714 0.00025353759
6.089714 0.00025532608999999997
6.090714 0.00025711319999999996
6.091714 0.00025889897
6.092714 0.00026068346
6.093714 0.00026246676
6.094714 0.00026424896
6.095714 0.00026603012999999997
6.096714 0.00026781039999999997
6.097714 0.00026958983000000003
6.098714 0.00027136853
6.099714 0.00027314659
6.100714 0.0002749241
6.101714 0.00027670118999999996
6.102714 0.00027847786
6.103714 0.00028025422
6.104714 0.00028203028
6.105714 0.00028380612
6.106714 0.00028558171999999997
6.107714 0.00028735712000000003
6.108714 0.00028913234
6.109715 0.00029090738
6.110714 0.00029268222
6.111714 0.00029445685
6.112714 0.00029623129
6.113714 0.00029800550999999997
6.114714 0.00029977952999999996
6.115714 0.00030155334
6.116714 0.00030332696
6.117714 0.00030510046
6.118714 0.00030687384
6.119714 0.00030864715
6.120714 0.00031042046
6.121714 0.00031219380999999996
6.122715 0.00031396728000000003
6.123714 0.00031574098
6.124714 0.00031751494999999997
6.125714 0.00031928926
6.126714 0.00032106400000000003
6.127714 0.00032283923999999997
6.128714 0.00032461505
6.129714 0.00032639148
6.130714 0.00032816858
6.131714 0.00032994637
6.132714 0.00033172487
6.133714 0.00033350414
6.134714 0.00033528411
6.135714 0.00033706483
6.136714 0.00033884628
6.137714 0.00034062847999999997
6.138714 0.00034241134
6.139714 0.0003441949
6.140714 0.00034597913
6.141714 0.00034776403
6.142715 0.00034954960000000004
6.143714 0.00035133583000000003
6.144714 0.00035312273
6.145714 0.00035491034
6.146714 0.00035669868
6.147714 0.00035848784
6.148714 0.00036027784
6.149714 0.0003620687
6.150714 0.00036386054
6.151714 0.00036565343
6.152714 0.00036744739
6.153714 0.0003692425
6.154714 0.00037103882
6.155715 0.00037283639
6.156714 0.00037463528
6.157714 0.00037643551
6.158714 0.00037823713
6.159714 0.00038004011
6.160714 0.00038184448
6.161714 0.00038365029000000006
6.162714 0.00038545744999999996
6.163714 0.00038726598
6.164714 0.00038907587999999996
6.165714 0.00039088709
6.166714 0.00039269958
6.167714 0.00039451334
6.168715 0.00039632831999999996
6.169714 0.00039814454
6.170714 0.00039996198
6.171714 0.00040178061
6.172714 0.00040360051
6.173714 0.00040542158999999997
6.174714 0.00040724394
6.175714 0.00040906761999999995
6.176714 0.00041089256000000003
6.177714 0.00041271891999999997
6.178714 0.00041454668
6.179714 0.00041637591
6.180714 0.00041820663000000004
6.181714 0.00042003890000000006
6.182714 0.00042187271000000004
6.183714 0.00042370816
6.184714 0.00042554519999999995
6.185714 0.00042738384
6.186714 0.00042922416000000003
6.187714 0.00043106606000000005
6.188715 0.00043290952
6.189714 0.00043475461000000003
6.190714 0.00043660119999999996
6.191714 0.00043844930000000004
6.192714 0.00044029889
6.193714 0.00044214989
6.194714 0.00044400231000000004
6.195714 0.00044585609
6.196714 0.00044771118000000004
6.197714 0.00044956764
6.198714 0.00045142538000000004
6.199714 0.00045328447
6.200714 0.00045514489
6.201715 0.00045700662999999996
6.202714 0.00045886977000000005
6.203714 0.00046073433
6.204714 0.00046260029
6.205714 0.00046446771
6.206714 0.00046633663
6.207714 0.00046820710000000003
6.208714 0.00047007911000000003
6.209714 0.00047195272
6.210714 0.00047382787
6.211714 0.00047570466
6.212714 0.00047758303000000005
6.213714 0.00047946291
6.214714 0.00048134434000000003
6.215714 0.00048322722
6.216714 0.00048511155999999997
6.217714 0.00048699721
6.218714 0.00048888419
6.219714 0.0004907723900000001
6.220714 0.00049266177
6.221714 0.00049455225
6.222714 0.00049644373
6.223714 0.0004983361600000001
6.224714 0.0005002295399999999
6.225714 0.0005021238399999999
6.226714 0.00050401895
6.227714 0.00050591493
6.228714 0.0005078116799999999
6.229714 0.0005097093
6.230714 0.00051160773
6.231714 0.00051350703
6.232714 0.00051540719
6.233714 0.0005173082200000001
6.234715 0.0005192102
6.235714 0.0005211131299999999
6.236714 0.00052301693
6.237714 0.00052492173
6.238714 0.00052682749
6.239714 0.00052873415
6.240714 0.00053064173
6.241714 0.00053255017
6.242714 0.00053445942
6.243714 0.00053636945
6.244714 0.00053828016
6.245714 0.00054019156
6.246714 0.0005421035
6.247715 0.00054401594
6.248714 0.00054592879
6.249714 0.0005478419599999999
6.250714 0.00054975549
6.251714 0.0005516692
6.252714 0.0005535831399999999
6.253714 0.0005554971699999999
6.254714 0.00055741139
6.255714 0.00055932564
6.256714 0.0005612400399999999
6.257714 0.00056315448
6.258714 0.0005650690599999999
6.259714 0.00056698373
6.260714 0.00056889853
6.261714 0.00057081347
6.262714 0.00057272855
6.263714 0.00057464372
6.264714 0.00057655898
6.265714 0.0005784743700000001
6.266714 0.00058038981
6.267715 0.00058230526
6.268714 0.00058422061
6.269714 0.00058613587
6.270714 0.00058805081
6.271714 0.00058996548
6.272714 0.00059187969
6.273714 0.00059379331
6.274714 0.00059570625
6.275714 0.00059761842
6.276714 0.00059952963
6.277714 0.00060143984
6.278714 0.00060334892
6.279714 0.00060525681
6.280715 0.00060716343
6.281714 0.00060906864
6.282714 0.00061097253
6.283714 0.00061287496
6.284714 0.00061477599
6.285714 0.0006166756100000001
6.286714 0.00061857377
6.287714 0.00062047052
6.288714 0.0006223658100000001
6.289714 0.0006242597899999999
6.290714 0.00062615236
6.291714 0.0006280435599999999
6.292714 0.00062993336
6.293715 0.00063182179
6.294714 0.00063370876
6.295714 0.00063559423
6.296714 0.00063747821
6.297714 0.0006393605400000001
6.298714 0.0006412411499999999
6.299714 0.0006431199799999999
6.300714 0.0006449968599999999
6.301714 0.00064687169
6.302714 0.00064874439
6.303714 0.0006506147700000001
6.304714 0.00065248273
6.305714 0.0006543482
6.306714 0.00065621102
6.307714 0.00065807112
6.308714 0.00065992845
6.309714 0.00066178286
6.310714 0.00066363436
6.311714 0.00066548287
6.312714 0.00066732841
6.313715 0.00066917096
6.314714 0.00067101046
6.315714 0.00067284691
6.316714 0.00067468036
6.317714 0.0006765107600000001
6.318714 0.00067833812
6.319714 0.00068016238
6.320714 0.0006819835999999999
6.321714 0.00068380164
6.322714 0.00068561649
6.323714 0.0006874280199999999
6.324714 0.00068923619
6.325714 0.0006910408499999999
6.326715 0.0006928419199999999
6.327714 0.00069463927
6.328714 0.0006964326500000001
6.329714 0.00069822208
6.330714 0.0007000072899999999
6.331714 0.00070178812
6.332714 0.0007035645
6.333714 0.00070533629
6.334714 0.00070710335
6.335714 0.00070886554
6.336714 0.00071062286
6.337714 0.00071237519
6.338714 0.00071412251
6.339714 0.00071586478
6.340714 0.0007176019600000001
6.341714 0.00071933405
6.342714 0.00072106109
6.343714 0.0007227830299999999
6.344714 0.00072449993
6.345714 0.00072621178
6.346714 0.00072791863
6.347714 0.00072962043
6.348714 0.00073131714
6.349714 0.00073300876
6.350714 0.0007346951899999999
6.351714 0.00073637643
6.352714 0.0007380523100000001
6.353714 0.00073972274
6.354714 0.0007413875699999999
6.355714 0.00074304671
6.356714 0.00074469999
6.357714 0.00074634718
6.358714 0.00074798818
6.359715 0.00074962277
6.360714 0.00075125085
6.361714 0.0007528722600000001
6.362714 0.0007544867900000001
6.363714 0.00075609437
6.364714 0.00075769494
6.365714 0.00075928833
6.366714 0.00076087449
6.367714 0.00076245337
6.368714 0.00076402503
6.369714 0.00076558936
6.370714 0.00076714623
6.371714 0.00076869592
6.372715 0.00077023824
6.373714 0.00077177328
6.374714 0.0007733010500000001
6.375714 0.00077482146
6.376714 0.00077633449
6.377714 0.00077784025
6.378714 0.00077933846
6.379714 0.0007808292100000001
6.380714 0.00078231242
6.381714 0.0007837877999999999
6.382714 0.00078525536
6.383714 0.00078671492
6.384714 0.00078816629
6.385714 0.0007896093799999999
6.386714 0.0007910439299999999
6.387714 0.0007924699299999999
6.388714 0.0007938871
6.389714 0.00079529527
6.390714 0.00079669435
6.391714 0.0007980843300000001
6.392715 0.00079946503
6.393714 0.00080083628
6.394714 0.00080219816
6.395714 0.00080355067
6.396714 0.00080489363
6.397714 0.00080622713
6.398714 0.0008075511700000001
6.399714 0.00080886575
6.400714 0.0008101708800000001
6.401714 0.00081146654
6.402714 0.0008127529300000001
6.403714 0.00081402977
6.404714 0.00081529715
6.405715 0.00081655508
6.406714 0.0008178033600000001
6.407714 0.000819042
6.408714 0.00082027091
6.409714 0.0008214899000000001
6.410714 0.0008226988899999999
6.411714 0.0008238977000000001
6.412714 0.00082508614
6.413714 0.0008262640200000001
6.414714 0.0008274311799999999
6.415714 0.00082858742
6.416714 0.0008297325600000001
6.417714 0.00083086643
6.418715 0.00083198902
6.419714 0.00083310006
6.420714 0.00083419945
6.421714 0.0008352872099999999
6.422714 0.00083636314
6.423714 0.00083742734
6.424714 0.00083847972
6.425714 0.0008395202700000001
6.426714 0.00084054909
6.427714 0.0008415661799999999
6.428714 0.0008425716299999999
6.429714 0.00084356543
6.430714 0.0008445475
6.431714 0.0008455180300000001
6.432714 0.0008464769100000001
6.433714 0.0008474241399999999
6.434714 0.00084835965
6.435714 0.0008492834200000001
6.436714 0.00085019537
6.437714 0.0008510954099999999
6.438715 0.00085198335
6.439714 0.0008528591
6.440714 0.00085372249
6.441714 0.00085457332
6.442714 0.00085541151
6.443714 0.00085623678
6.444714 0.00085704896
6.445714 0.00085784795
6.446714 0.00085863358
6.447714 0.00085940574
6.448714 0.00086016435
6.449714 0.0008609093099999999
6.450714 0.00086164064
6.451715 0.0008623582300000001
6.452714 0.0008630620899999999
6.453714 0.00086375221
6.454714 0.00086442869
6.455714 0.00086509153
6.456714 0.0008657406400000001
6.457714 0.00086637619
6.458714 0.0008669982000000001
6.459714 0.0008676066499999999
6.460714 0.0008682014600000001
6.461714 0.0008687827200000001
6.462714 0.00086935042
6.463714 0.0008699043999999999
6.464714 0.00087044464
6.465714 0.00087097096
6.466714 0.00087148328
6.467714 0.0008719814100000001
6.468714 0.0008724653500000001
6.469714 0.0008729348300000001
6.470714 0.00087338967
6.471714 0.00087382969
6.472714 0.0008742547799999999
6.473714 0.0008746646900000001
6.474714 0.0008750595
6.475714 0.00087543895
6.476714 0.00087580283
6.477714 0.0008761513499999999
6.478714 0.00087648432
6.479714 0.00087680182
6.480714 0.00087710378
6.481714 0.00087739018
6.482714 0.0008776611999999999
6.483714 0.00087791677
6.484715 0.00087815706
6.485714 0.00087838207
6.486714 0.0008785918900000001
6.487714 0.00087878652
6.488714 0.00087896597
6.489714 0.00087913031
6.490714 0.0008792795599999999
6.491714 0.00087941353
6.492714 0.00087953231
6.493714 0.00087963563
6.494714 0.00087972358
6.495714 0.0008797958800000001
6.496714 0.0008798524499999999
6.497715 0.0008798932
6.498714 0.0008799177500000001
6.499714 0.00087992621
6.500714 0.00087991821
6.501714 0.00087989374
6.502714 0.00087985263
6.503714 0.00087979488
6.504714 0.0008797203
6.505714 0.0008796288099999999
6.506714 0.0008795203899999999
6.507714 0.00087939507
6.508714 0.00087925282
6.509714 0.00087909384
6.510714 0.0008789180400000001
6.511714 0.0008787255
6.512714 0.00087851631
6.513714 0.0008782906699999999
6.514714 0.00087804838
6.515714 0.00087778972
6.516714 0.0008775146900000001
6.517715 0.00087722319
6.518714 0.0008769155099999999
6.519714 0.0008765912799999999
6.520714 0.00087625067
6.521714 0.0008758936
6.522714 0.00087551998
6.523714 0.00087512963
6.524714 0.00087472245
6.525714 0.00087429835
6.526714 0.00087385715
6.527714 0.00087339877
6.528714 0.00087292292
6.529714 0.0008724297000000001
6.530715 0.00087191884
6.531714 0.00087139024
6.532714 0.00087084391
6.533714 0.00087027984
6.534714 0.00086969785
6.535714 0.00086909813
6.536714 0.00086848067
6.537714 0.00086784539
6.538714 0.0008671925600000001
6.539714 0.00086652217
6.540714 0.00086583423
6.541714 0.0008651290000000001
6.542714 0.0008644064100000001
6.543715 0.00086366663
6.544714 0.00086290975
6.545714 0.00086213568
6.546714 0.0008613445099999999
6.547714 0.0008605363299999999
6.548714 0.00085971096
6.549714 0.00085886841
6.550714 0.00085800857
6.551714 0.0008571314500000001
6.552714 0.0008562369699999999
6.553714 0.0008553247399999999
6.554714 0.00085439497
6.555714 0.00085344727
6.556714 0.0008524815700000001
6.557714 0.00085149786
6.558714 0.00085049605
6.559714 0.00084947596
6.560714 0.0008484376800000001
6.561714 0.00084738103
6.562714 0.0008463061
6.563715 0.00084521298
6.564714 0.0008441016699999999
6.565714 0.0008429721700000001
6.566714 0.0008418246600000001
6.567714 0.0008406593199999999
6.568714 0.00083947607
6.569714 0.00083827517
6.570714 0.00083705672
6.571714 0.00083582072
6.572714 0.00083456725
6.573714 0.0008332965100000001
6.574714 0.0008320084799999999
6.575714 0.00083070327
6.576715 0.0008293807700000001
6.577714 0.00082804099
6.578714 0.00082668375
6.579714 0.0008253091400000001
6.580714 0.00082391698
6.581714 0.00082250726
6.582714 0.0008210797199999999
6.583714 0.0008196343500000001
6.584714 0.0008181710700000001
6.585714 0.00081668977
6.586714 0.0008151902900000001
6.587714 0.0008136727
6.588714 0.0008121368400000001
6.589714 0.0008105828800000001
6.590714 0.0008090106300000001
6.591714 0.0008074202000000001
6.592714 0.0008058117599999999
6.593714 0.00080418531
6.594714 0.0008025409400000001
6.595714 0.0008008787499999999
6.596714 0.0007991989200000001
6.597714 0.00079750162
6.598714 0.0007957868499999999
6.599714 0.0007940549000000001
6.600714 0.00079230567
6.601714 0.00079053934
6.602714 0.0007887561000000001
6.603714 0.00078695575
6.604714 0.0007851384
6.605714 0.00078330404
6.606714 0.00078145267
6.607714 0.0007795842100000001
6.608714 0.00077769864
6.609715 0.0007757958
6.610714 0.0007738756700000001
6.611714 0.00077193818
6.612714 0.0007699832199999999
6.613714 0.0007680106099999999
6.614714 0.0007660203699999999
6.615714 0.00076401257
6.616714 0.0007619869800000001
6.617714 0.0007599438000000001
6.618714 0.00075788298
6.619714 0.0007558046
6.620714 0.00075370872
6.621714 0.00075159546
6.622715 0.00074946493
6.623714 0.00074731734
6.624714 0.0007451526900000001
6.625714 0.00074297122
6.626714 0.0007407730700000001
6.627714 0.00073855831
6.628714 0.00073632709
6.629714 0.0007340795500000001
6.630714 0.0007318156799999999
6.631714 0.00072953562
6.632714 0.00072723933
6.633714 0.0007249268499999999
6.634714 0.00072259813
6.635714 0.0007202531800000001
6.636714 0.0007178918599999999
6.637714 0.00071551422
6.638714 0.00071312011
6.639714 0.00071070949
6.640714 0.00070828228
6.641714 0.00070583842
6.642715 0.00070337792
6.643714 0.00070090073
6.644714 0.0006984068
6.645714 0.0006958962299999999
6.646714 0.00069336902
6.647714 0.0006908253
6.648714 0.00068826512
6.649714 0.00068568866
6.650714 0.0006830959600000001
6.651714 0.0006804872099999999
6.652714 0.00067786259
6.653714 0.0006752222400000001
6.654714 0.0006725662800000001
6.655715 0.0006698948700000001
6.656714 0.00066720813
6.657714 0.00066450611
6.658714 0.000661789
6.659714 0.00065905679
6.660714 0.00065630952
6.661714 0.0006535472500000001
6.662714 0.00065076993
6.663714 0.00064797755
6.664714 0.00064517008
6.665714 0.0006423474599999999
6.666714 0.00063950961
6.667714 0.00063665652
6.668715 0.00063378811
6.669714 0.00063090433
6.670714 0.00062800518
6.671714 0.00062509062
6.672714 0.00062216068
6.673714 0.00061921542
6.674714 0.00061625487
6.675714 0.0006132791
6.676714 0.00061028827
6.677714 0.00060728248
6.678714 0.00060426182
6.679714 0.00060122652
6.680714 0.0005981767099999999
6.681714 0.00059511253
6.682714 0.00059203412
6.683714 0.00058894166
6.684714 0.00058583523
6.685714 0.0005827150299999999
6.686714 0.00057958105
6.687714 0.00057643347
6.688715 0.0005732722000000001
6.689714 0.00057009738
6.690714 0.00056690901
6.691714 0.000563707
6.692714 0.00056049139
6.693714 0.00055726218
6.694714 0.0005540192
6.695714 0.00055076257
6.696714 0.00054749212
6.697714 0.00054420789
6.698714 0.0005409098800000001
6.699714 0.00053759804
6.700714 0.00053427248
6.701715 0.00053093313
6.702714 0.00052758014
6.703714 0.0005242136
6.704714 0.00052083356
6.705714 0.00051744023
6.706714 0.00051403367
6.707714 0.00051061406
6.708714 0.00050718158
6.709714 0.00050373637
6.710714 0.00050027852
6.711714 0.0004968083
6.712714 0.00049332571
6.713714 0.00048983088
6.714714 0.00048632396
6.715714 0.00048280499000000004
6.716714 0.00047927401
6.717714 0.00047573103
6.718714 0.00047217609
6.719714 0.00046860914
6.720714 0.00046503019
6.721714 0.00046143922999999996
6.722714 0.00045783622000000003
6.723714 0.00045422107
6.724714 0.00045059383
6.725714 0.00044695444000000003
6.726714 0.00044330286
6.727714 0.00043963914
6.728714 0.00043596332999999997
6.729714 0.00043227542000000003
6.730714 0.00042857559
6.731714 0.00042486381
6.732714 0.00042114029
6.733714 0.00041740514
6.734715 0.00041365847000000004
6.735714 0.00040990044
6.736714 0.00040613118
6.737714 0.00040235091
6.738714 0.00039855972
6.739714 0.00039475776000000003
6.740714 0.00039094511999999997
6.741714 0.00038712196000000005
6.742714 0.00038328835
6.743714 0.00037944435
6.744714 0.00037559003
6.745714 0.00037172535
6.746714 0.00036785041
6.747715 0.00036396511
6.748714 0.00036006950000000003
6.749714 0.00035616351
6.750714 0.00035224714
6.751714 0.00034832035
6.752714 0.00034438308
6.753714 0.00034043535
6.754714 0.00033647715999999997
6.755714 0.00033250851
6.756714 0.00032852947
6.757714 0.00032454006
6.758714 0.00032054033
6.759714 0.00031653044
6.760714 0.00031251045
6.761714 0.0003084805
6.762714 0.00030444072999999996
6.763714 0.00030039123
6.764714 0.00029633222
6.765714 0.00029226376
6.766714 0.00028818603999999996
6.767715 0.00028409918
6.768714 0.00028000327
6.769714 0.00027589840000000003
6.770714 0.00027178464
6.771714 0.00026766211
6.772714 0.00026353077
6.773714 0.00025939066
6.774714 0.00025524184
6.775714 0.00025108423
6.776714 0.00024691783
6.777714 0.00024274264
6.778714 0.0002385586
6.779714 0.00023436569
6.780715 0.00023016389000000002
6.781714 0.00022595322999999999
6.782714 0.00022173365000000003
6.783714 0.00021750523
6.784714 0.00021326798
6.785714 0.00020902194
6.786714 0.00020476721
6.787714 0.00020050386000000002
6.788714 0.00019623201
6.789714 0.00019195174
6.790714 0.00018766322
6.791714 0.00018336654
6.792714 0.00017906184
6.793715 0.00017474927
6.794714 0.0001704289
6.795714 0.00016610086
6.796714 0.00016176523
6.797714 0.0001574221
6.798714 0.00015307152000000002
6.799714 0.0001487135
6.800714 0.0001443481
6.801714 0.00013997529
6.802714 0.00013559509
6.803714 0.00013120744999999998
6.804714 0.00012681234
6.805714 0.00012240972
6.806714 0.00011799957999999999
6.807714 0.00011358187
6.808714 0.00010915658000000001
6.809714 0.00010472367
6.810714 0.00010028315000000001
6.811714 9.583506e-05
6.812714 9.1379405e-05
6.813715 8.6916253e-05
6.814714 8.2445661e-05
6.815714 7.7967724e-05
6.816714 7.348252799999999e-05
6.817714 6.8990187e-05
6.818714 6.4490814e-05
6.819714 5.9984523999999994e-05
6.820714 5.5471429000000005e-05
6.821714 5.0951643999999995e-05
6.822714 4.6425271e-05
6.823714 4.1892397e-05
6.824714 3.7353101e-05
6.825714 3.2807444e-05
6.826715 2.8255459000000002e-05
6.827714 2.369718e-05
6.828714 1.9132611e-05
6.829714 1.4561742999999999e-05
6.830714 9.9845565e-06
6.831714 5.4010196999999995e-06
6.832714 8.110947500000001e-07
6.833714 -3.7852590000000003e-06
6.834714 -8.3880821e-06
6.835714 -1.2997407999999999e-05
6.836714 -1.7613264e-05
6.837714 -2.2235665000000002e-05
6.838714 -2.6864615e-05
6.839714 -3.1500095999999996e-05
6.840714 -3.614208e-05
6.841714 -4.0790521999999995e-05
6.842714 -4.5445358e-05
6.843714 -5.0106519e-05
6.844714 -5.4773915e-05
6.845714 -5.944745e-05
6.846714 -6.4127033e-05
6.847714 -6.8812568e-05
6.848714 -7.3503952e-05
6.849714 -7.8201106e-05
6.850714 -8.2903949e-05
6.851714 -8.7612403e-05
6.852714 -9.232643400000001e-05
6.853714 -9.704600600000001e-05
6.854714 -0.00010177108999999999
6.855714 -0.0001065017
6.856714 -0.00011123784
6.857714 -0.00011597955
6.858714 -0.00012072686000000002
6.859715 -0.00012547982
6.860714 -0.00013023849000000002
6.861714 -0.00013500292000000002
6.862714 -0.00013977315000000002
6.863714 -0.00014454922000000002
6.864714 -0.00014933117
6.865714 -0.00015411903
6.866714 -0.00015891279
6.867714 -0.00016371243
6.868714 -0.00016851794
6.869714 -0.00017332926999999999
6.870714 -0.00017814637
6.871714 -0.00018296915
6.872715 -0.00018779754
6.873714 -0.00019263146000000002
6.874714 -0.00019747081
6.875714 -0.0002023155
6.876714 -0.00020716548
6.877714 -0.00021202061000000002
6.878714 -0.00021688088
6.879714 -0.00022174622
6.880714 -0.00022661661
6.881714 -0.00023149203000000001
6.882714 -0.00023637244
6.883714 -0.00024125792999999998
6.884714 -0.00024614847
6.885714 -0.00025104412
6.886714 -0.00025594493
6.887714 -0.00026085094999999997
6.888714 -0.00026576226
6.889714 -0.00027067892
6.890714 -0.000275601
6.891714 -0.00028052852000000003
6.892715 -0.00028546153000000003
6.893714 -0.00029040003999999996
6.894714 -0.00029534408
6.895714 -0.00030029362
6.896714 -0.00030524866
6.897714 -0.00031020916
6.898714 -0.00031517504
6.899714 -0.00032014627
6.900714 -0.00032512276
6.901714 -0.00033010447000000003
6.902714 -0.00033509127
6.903714 -0.00034008312
6.904714 -0.00034507996
6.905715 -0.00035008168
6.906714 -0.00035508831
6.907714 -0.00036009978
6.908714 -0.00036511607999999997
6.909714 -0.00037013722
6.910714 -0.00037516322
6.911714 -0.00038019411
6.912714 -0.00038522994
6.913714 -0.00039027077000000003
6.914714 -0.00039531669000000006
6.915714 -0.00040036771
6.916714 -0.00040542400000000004
6.917714 -0.00041048552
6.918715 -0.0004155524
6.919714 -0.0004206247
6.920714 -0.00042570240999999996
6.921714 -0.00043078562
6.922714 -0.00043587424
6.923714 -0.00044096828
6.924714 -0.00044606777000000004
6.925714 -0.00045117263
6.926714 -0.00045628281
6.927714 -0.00046139825999999995
6.928714 -0.00046651885
6.929714 -0.00047164458
6.930714 -0.00047677531
6.931714 -0.000481911
6.932714 -0.00048705156
6.933714 -0.0004921969800000001
6.934714 -0.00049734713
6.935714 -0.0005025021
6.936714 -0.00050766189
6.937714 -0.0005128264100000001
6.938715 -0.00051799575
6.939714 -0.0005231699599999999
6.940714 -0.00052834907
6.941714 -0.00053353319
6.942714 -0.00053872236
6.943714 -0.00054391662
6.944714 -0.00054911616
6.945714 -0.00055432092
6.946714 -0.00055953105
6.947714 -0.0005647465500000001
6.948714 -0.0005699675500000001
6.949714 -0.00057519396
6.950714 -0.00058042588
6.951715 -0.0005856632
6.952714 -0.00059090598
6.953714 -0.00059615413
6.954714 -0.00060140765
6.955714 -0.00060666639
6.956714 -0.00061193032
6.957714 -0.00061719938
6.958714 -0.0006224735
6.959714 -0.00062775266
6.960714 -0.00063303669
6.961714 -0.0006383256700000001
6.962714 -0.00064361952
6.963714 -0.00064891824
6.964714 -0.00065422178
6.965714 -0.00065953027
6.966714 -0.0006648436700000001
6.967714 -0.0006701620800000001
6.968714 -0.00067548553
6.969714 -0.00068081413
6.970714 -0.00068614795
6.971714 -0.00069148709
6.972714 -0.00069683151
6.973714 -0.00070218143
6.974714 -0.0007075368099999999
6.975714 -0.00071289774
6.976714 -0.0007182642100000001
6.977714 -0.0007236362799999999
6.978714 -0.00072901385
6.979714 -0.00073439696
6.980714 -0.0007397855799999999
6.981714 -0.0007451796100000001
6.982714 -0.0007505789699999999
6.983714 -0.00075598364
6.984715 -0.00076139345
6.985714 -0.00076680835
6.986714 -0.0007722283000000001
6.987714 -0.00077765317
6.988714 -0.0007830828499999999
6.989714 -0.00078851735
6.990714 -0.00079395668
6.991714 -0.00079940082
6.992714 -0.0008048497
6.993714 -0.0008103033000000001
6.994714 -0.00081576181
6.995714 -0.00082122515
6.996714 -0.00082669339
6.997715 -0.00083216673
6.998714 -0.0008376451700000001
6.999714 -0.0008431286899999999
7.000714 -0.0008486175799999999
7.001714 -0.00085411175
7.002714 -0.00085961119
7.003714 -0.0008651160899999999
7.004714 -0.0008706264499999999
7.005714 -0.0008761421699999999
7.006714 -0.0008816632500000001
7.007714 -0.00088718971
7.008714 -0.0008927214399999999
7.009714 -0.0008982583499999999
7.010714 -0.00090380036
7.011714 -0.0009093474500000001
7.012714 -0.00091489946
7.013714 -0.00092045639
7.014714 -0.00092601804
7.015714 -0.00093158424
7.016714 -0.0009371551600000001
7.017715 -0.00094273055
7.018714 -0.00094831039
7.019714 -0.00095389478
7.020714 -0.00095948362
7.021714 -0.00096507683
7.022714 -0.0009706745900000001
7.023714 -0.00097627681
7.024714 -0.0009818835700000001
7.025714 -0.00098749506
7.026714 -0.0009931111000000001
7.027714 -0.00099873196
7.028714 -0.0010043575
7.029714 -0.001009988
7.030715 -0.0010156232999999999
7.031714 -0.0010212634
7.032714 -0.0010269084
7.033714 -0.0010325582000000001
7.034714 -0.0010382128
7.035714 -0.0010438721
7.036714 -0.0010495361
7.037714 -0.0010552044999999999
7.038714 -0.0010608774
7.039714 -0.0010665546000000001
7.040714 -0.001072236
7.041714 -0.0010779214
7.042714 -0.0010836107999999999
7.043715 -0.001089304
7.044714 -0.001095001
7.045714 -0.0011007016
7.046714 -0.0011064058
7.047714 -0.0011121135999999998
7.048714 -0.0011178249
7.049714 -0.0011235398
7.050714 -0.0011292582999999998
7.051714 -0.0011349803
7.052714 -0.0011407059
7.053714 -0.0011464353
7.054714 -0.0011521683
7.055714 -0.0011579051
7.056714 -0.0011636456
7.057714 -0.00116939
7.058714 -0.0011751383
7.059714 -0.0011808902999999999
7.060714 -0.001186646
7.061714 -0.0011924055999999999
7.062714 -0.0011981688
7.063715 -0.0012039355000000001
7.064714 -0.0012097057
7.065714 -0.0012154792
7.066714 -0.0012212558000000001
7.067714 -0.0012270354
7.068714 -0.0012328178999999999
7.069714 -0.0012386031
7.070714 -0.0012443908
7.071714 -0.0012501807999999999
7.072714 -0.0012559730999999999
7.073714 -0.0012617675
7.074714 -0.0012675638999999999
7.075714 -0.0012733622
7.076715 -0.0012791624999999999
7.077714 -0.0012849646
7.078714 -0.0012907685
7.079714 -0.0012965742
7.080714 -0.0013023817
7.081714 -0.001308191
7.082714 -0.0013140021000000001
7.083714 -0.0013198151
7.084714 -0.0013256297
7.085714 -0.0013314463
7.086714 -0.0013372647
7.087714 -0.0013430848
7.088714 -0.0013489066
7.089714 -0.0013547299000000001
7.090714 -0.0013605549
7.091714 -0.0013663810999999999
7.092714 -0.0013722086
7.093714 -0.0013780372
7.094714 -0.0013838667
7.095714 -0.0013896968
7.096714 -0.0013955275
7.097714 -0.0014013585
7.098714 -0.0014071898
7.099714 -0.001413021
7.100714 -0.001418852
7.101714 -0.0014246828
7.102714 -0.0014305131
7.103714 -0.0014363429
7.104714 -0.0014421721
7.105714 -0.0014480006
7.106714 -0.0014538283
7.107714 -0.0014596552
7.108714 -0.0014654814000000002
7.109715 -0.0014713067
7.110714 -0.0014771312
7.111714 -0.0014829546999999999
7.112714 -0.0014887773
7.113714 -0.0014945989
7.114714 -0.0015004195
7.115714 -0.0015062391
7.116714 -0.0015120573
7.117714 -0.0015178743
7.118714 -0.0015236897
7.119714 -0.0015295034000000001
7.120714 -0.0015353152999999999
7.121714 -0.0015411250999999998
7.122715 -0.0015469326
7.123714 -0.0015527376
7.124714 -0.0015585398
7.125714 -0.0015643389
7.126714 -0.0015701348999999998
7.127714 -0.0015759275000000001
7.128714 -0.0015817162
7.129714 -0.0015875014000000002
7.130714 -0.0015932823
7.131714 -0.0015990590000000001
7.132714 -0.0016048313999999998
7.133714 -0.0016105994000000002
7.134714 -0.0016163629000000002
7.135714 -0.0016221217999999999
7.136714 -0.001627876
7.137714 -0.0016336254999999998
7.138714 -0.0016393699999999998
7.139714 -0.0016451098000000001
7.140714 -0.0016508445999999998
7.141714 -0.0016565742000000001
7.142715 -0.0016622987
7.143714 -0.0016680179999999998
7.144714 -0.001673732
7.145714 -0.0016794404
7.146714 -0.0016851428999999998
7.147714 -0.0016908393999999999
7.148714 -0.0016965297999999998
7.149714 -0.0017022139
7.150714 -0.0017078911999999999
7.151714 -0.0017135615
7.152714 -0.0017192247
7.153714 -0.0017248805
7.154714 -0.0017305285
7.155715 -0.0017361685
7.156714 -0.0017418002
7.157714 -0.0017474233999999998
7.158714 -0.0017530379
7.159714 -0.0017586436999999999
7.160714 -0.0017642404
7.161714 -0.0017698278
7.162714 -0.0017754059000000002
7.163714 -0.0017809745
7.164714 -0.0017865334999999998
7.165714 -0.0017920828999999998
7.166714 -0.0017976225000000002
7.167714 -0.001803152
7.168715 -0.0018086715
7.169714 -0.0018141811
7.170714 -0.0018196801000000002
7.171714 -0.0018251689
7.172714 -0.0018306468
7.173714 -0.0018361141000000003
7.174714 -0.0018415702
7.175714 -0.0018470148999999998
7.176714 -0.0018524481
7.177714 -0.0018578694
7.178714 -0.0018632785
7.179714 -0.0018686753
7.180714 -0.0018740591
7.181714 -0.0018794299
7.182714 -0.0018847872
7.183714 -0.001890131
7.184714 -0.0018954606
7.185714 -0.0019007758999999998
7.186714 -0.0019060768
7.187714 -0.0019113630000000001
7.188715 -0.001916634
7.189714 -0.0019218899999999999
7.190714 -0.0019271305
7.191714 -0.0019323556
7.192714 -0.001937565
7.193714 -0.0019427585
7.194714 -0.0019479360999999998
7.195714 -0.0019530975000000002
7.196714 -0.0019582427
7.197714 -0.0019633715
7.198714 -0.0019684836
7.199714 -0.0019735788
7.200714 -0.0019786572
7.201715 -0.0019837182000000003
7.202714 -0.0019887616999999997
7.203714 -0.0019937872
7.204714 -0.0019987949
7.205714 -0.0020037839999999998
7.206714 -0.0020087542
7.207714 -0.0020137057
7.208714 -0.0020186375
7.209714 -0.0020235495
7.210714 -0.0020284415
7.211714 -0.0020333129
7.212714 -0.0020381634
7.213714 -0.002042993
7.214714 -0.0020478014000000003
7.215714 -0.002052588
7.216714 -0.0020573527
7.217714 -0.0020620952
7.218714 -0.0020668153
7.219714 -0.002071513
7.220714 -0.0020761878
7.221714 -0.0020808397
7.222714 -0.0020854686000000002
7.223714 -0.0020900741
7.224714 -0.0020946562
7.225714 -0.0020992147
7.226714 -0.0021037493
7.227714 -0.0021082598
7.228714 -0.002112746
7.229714 -0.0021172078
7.230714 -0.0021216445
7.231714 -0.0021260563
7.232714 -0.0021304424000000003
7.233714 -0.0021348028999999998
7.234715 -0.002139137
7.235714 -0.0021434447000000002
7.236714 -0.0021477257000000003
7.237714 -0.0021519792
7.238714 -0.0021562051
7.239714 -0.0021604032
7.240714 -0.0021645727
7.241714 -0.0021687136
7.242714 -0.0021728254
7.243714 -0.0021769081
7.244714 -0.002180961
7.245714 -0.0021849841
7.246714 -0.0021889769
7.247715 -0.0021929394000000002
7.248714 -0.0021968715
7.249714 -0.0022007727
7.250714 -0.0022046432
7.251714 -0.0022084821
7.252714 -0.00221229
7.253714 -0.0022160661999999997
7.254714 -0.0022198106
7.255714 -0.0022235232
7.256714 -0.0022272034
7.257714 -0.002230851
7.258714 -0.0022344657
7.259714 -0.0022380473
7.260714 -0.0022415954
7.261714 -0.0022451097
7.262714 -0.0022485898
7.263714 -0.0022520353
7.264714 -0.0022554459
7.265714 -0.002258821
7.266714 -0.0022621602999999997
7.267715 -0.0022654636
7.268714 -0.0022687303
7.269714 -0.0022719603
7.270714 -0.002275153
7.271714 -0.0022783082
7.272714 -0.0022814256
7.273714 -0.002284505
7.274714 -0.0022875459999999997
7.275714 -0.0022905482
7.276714 -0.0022935117
7.277714 -0.0022964363
7.278714 -0.0022993215999999998
7.279714 -0.0023021674
7.280715 -0.0023049735
7.281714 -0.0023077399
7.282714 -0.0023104662
7.283714 -0.0023131521
7.284714 -0.0023157972
7.285714 -0.0023184018999999998
7.286714 -0.0023209652
7.287714 -0.0023234872
7.288714 -0.0023259676
7.289714 -0.0023284055999999997
7.290714 -0.0023308014999999997
7.291714 -0.0023331543999999997
7.292714 -0.0023354642
7.293715 -0.0023377302999999998
7.294714 -0.0023399525
7.295714 -0.0023421304
7.296714 -0.0023442639
7.297714 -0.0023463521
7.298714 -0.002348395
7.299714 -0.0023503922000000003
7.300714 -0.0023523437
7.301714 -0.0023542487
7.302714 -0.0023561073
7.303714 -0.0023579192
7.304714 -0.0023596844
7.305714 -0.0023614022000000004
7.306714 -0.0023630728
7.307714 -0.0023646957000000002
7.308714 -0.0023662709
7.309714 -0.0023677982
7.310714 -0.0023692774
7.311714 -0.002370708
7.312714 -0.0023720901
7.313715 -0.0023734234
7.314714 -0.0023747076
7.315714 -0.0023759423
7.316714 -0.0023771272
7.317714 -0.0023782623
7.318714 -0.0023793466
7.319714 -0.0023803805000000003
7.320714 -0.0023813631
7.321714 -0.0023822942
7.322714 -0.0023831737
7.323714 -0.0023840008
7.324714 -0.0023847754999999997
7.325714 -0.0023854973
7.326715 -0.0023861659
7.327714 -0.0023867810999999997
7.328714 -0.0023873426
7.329714 -0.00238785
7.330714 -0.0023883032999999997
7.331714 -0.0023887018
7.332714 -0.0023890458
7.333714 -0.0023893350000000002
7.334714 -0.0023895691000000003
7.335714 -0.0023897481
7.336714 -0.0023898715999999998
7.337714 -0.0023899396
7.338714 -0.0023899518
7.339714 -0.0023899081
7.340714 -0.0023898083
7.341714 -0.0023896522
7.342714 -0.0023894396
7.343714 -0.0023891702
7.344714 -0.0023888437
7.345714 -0.0023884598999999998
7.346714 -0.0023880183999999997
7.347714 -0.0023875193
7.348714 -0.0023869619000000003
7.349714 -0.002386346
7.350714 -0.0023856714
7.351714 -0.0023849376
7.352714 -0.0023841441
7.353714 -0.0023832912
7.354714 -0.0023823783
7.355714 -0.0023814053
7.356714 -0.0023803717
7.357714 -0.0023792776
7.358714 -0.0023781224
7.359715 -0.0023769062
7.360714 -0.0023756287
7.361714 -0.0023742901
7.362714 -0.0023728899
7.363714 -0.0023714279
7.364714 -0.0023699042
7.365714 -0.0023683187
7.366714 -0.0023666711
7.367714 -0.0023649613999999998
7.368714 -0.0023631894
7.369714 -0.0023613549000000003
7.370714 -0.0023594579
7.371714 -0.0023574979
7.372715 -0.002355475
7.373714 -0.002353389
7.374714 -0.0023512395
7.375714 -0.0023490264
7.376714 -0.0023467492
7.377714 -0.0023444078
7.378714 -0.0023420021999999998
7.379714 -0.0023395316
7.380714 -0.0023369963
7.381714 -0.0023343959
7.382714 -0.00233173
7.383714 -0.0023289984
7.384714 -0.0023262013
7.385714 -0.002323338
7.386714 -0.0023204087
7.387714 -0.0023174134
7.388714 -0.0023143517
7.389714 -0.0023112236
7.390714 -0.0023080290999999997
7.391714 -0.0023047682
7.392715 -0.0023014405000000003
7.393714 -0.0022980465
7.394714 -0.0022945856
7.395714 -0.0022910581
7.396714 -0.0022874639
7.397714 -0.002283803
7.398714 -0.002280075
7.399714 -0.0022762801
7.400714 -0.0022724178
7.401714 -0.0022684882
7.402714 -0.0022644913999999997
7.403714 -0.0022604267999999997
7.404714 -0.0022562946
7.405715 -0.0022520944
7.406714 -0.0022478262
7.407714 -0.0022434899000000003
7.408714 -0.002239085
7.409714 -0.0022346114
7.410714 -0.0022300692
7.411714 -0.002225458
7.412714 -0.0022207778
7.413714 -0.0022160288
7.414714 -0.0022112104
7.415714 -0.002206323
7.416714 -0.0022013664
7.417714 -0.0021963406
7.418715 -0.0021912456
7.419714 -0.0021860813
7.420714 -0.0021808479
7.421714 -0.0021755453
7.422714 -0.0021701737
7.423714 -0.0021647329000000002
7.424714 -0.0021592232
7.425714 -0.0021536443000000002
7.426714 -0.0021479966000000003
7.427714 -0.0021422795
7.428714 -0.0021364936
7.429714 -0.0021306385
7.430714 -0.0021247144
7.431714 -0.002118721
7.432714 -0.0021126581
7.433714 -0.002106526
7.434714 -0.0021003245
7.435714 -0.0020940535
7.436714 -0.0020877129
7.437714 -0.002081303
7.438715 -0.0020748232
7.439714 -0.0020682735
7.440714 -0.0020616543999999997
7.441714 -0.0020549654000000003
7.442714 -0.0020482068
7.443714 -0.0020413785
7.444714 -0.0020344809
7.445714 -0.0020275136
7.446714 -0.0020204768999999997
7.447714 -0.0020133712
7.448714 -0.002006196
7.449714 -0.0019989518
7.450714 -0.001991639
7.451715 -0.0019842571
7.452714 -0.0019768067
7.453714 -0.0019692878
7.454714 -0.0019617002
7.455714 -0.0019540445
7.456714 -0.0019463202999999997
7.457714 -0.0019385279
7.458714 -0.0019306672
7.459714 -0.0019227384000000001
7.460714 -0.0019147416
7.461714 -0.0019066765
7.462714 -0.0018985434999999999
7.463714 -0.0018903422
7.464714 -0.001882073
7.465714 -0.0018737361
7.466714 -0.0018653311
7.467714 -0.0018568582000000001
7.468714 -0.0018483175
7.469714 -0.0018397093000000002
7.470714 -0.0018310337000000002
7.471714 -0.0018222903
7.472714 -0.0018134800000000001
7.473714 -0.0018046027
7.474714 -0.0017956583
7.475714 -0.0017866474
7.476714 -0.0017775700999999998
7.477714 -0.0017684267999999999
7.478714 -0.0017592174
7.479714 -0.0017499424
7.480714 -0.0017406019000000001
7.481714 -0.0017311961
7.482714 -0.0017217253
7.483714 -0.0017121895999999998
7.484715 -0.0017025894
7.485714 -0.0016929245000000001
7.486714 -0.0016831955000000001
7.487714 -0.0016734022
7.488714 -0.0016635449000000002
7.489714 -0.0016536239999999998
7.490714 -0.0016436392
7.491714 -0.0016335906999999999
7.492714 -0.001623479
7.493714 -0.0016133039
7.494714 -0.0016030657000000001
7.495714 -0.0015927646
7.496714 -0.0015824009000000002
7.497715 -0.0015719746
7.498714 -0.0015614862
7.499714 -0.0015509355000000002
7.500714 -0.0015403230000000001
7.501714 -0.0015296491000000001
7.502714 -0.001518914
7.503714 -0.0015081181
7.504714 -0.0014972616
7.505714 -0.0014863448
7.506714 -0.001475368
7.507714 -0.0014643318
7.508714 -0.0014532361
7.509714 -0.0014420816
7.510714 -0.0014308685
7.511714 -0.0014195968999999998
7.512714 -0.0014082673
7.513714 -0.0013968799
7.514714 -0.0013854351
7.515714 -0.001373933
7.516714 -0.0013623739
7.517715 -0.0013507581000000001
7.518714 -0.0013390858
7.519714 -0.0013273572
7.520714 -0.0013155727000000001
7.521714 -0.0013037326000000001
7.522714 -0.0012918369
7.523714 -0.0012798861
7.524714 -0.0012678805
7.525714 -0.0012558203
7.526714 -0.0012437059
7.527714 -0.0012315376
7.528714 -0.0012193158
7.529714 -0.0012070409
7.530715 -0.0011947133
7.531714 -0.0011823335
7.532714 -0.0011699018
7.533714 -0.0011574186
7.534714 -0.0011448844
7.535714 -0.0011322996
7.536714 -0.0011196647
7.537714 -0.00110698
7.538714 -0.0010942461000000001
7.539714 -0.0010814632
7.540714 -0.001068632
7.541714 -0.0010557525
7.542714 -0.0010428253
7.543715 -0.0010298507000000001
7.544714 -0.0010168291
7.545714 -0.0010037608
7.546714 -0.00099064628
7.547714 -0.00097748562
7.548714 -0.00096427948
7.549714 -0.00095102796
7.550714 -0.0009377316
7.551714 -0.0009243906800000001
7.552714 -0.00091100555
7.553714 -0.00089757677
7.554714 -0.00088410461
7.555714 -0.00087058952
7.556714 -0.00085703196
7.557714 -0.0008434325499999999
7.558714 -0.0008297916800000001
7.559714 -0.0008161097000000001
7.560714 -0.0008023872399999999
7.561714 -0.00078862486
7.562714 -0.000774823
7.563715 -0.00076098222
7.564714 -0.00074710306
7.565714 -0.00073318597
7.566714 -0.0007192315499999999
7.567714 -0.0007052402000000001
7.568714 -0.0006912124699999999
7.569714 -0.00067714877
7.570714 -0.00066304965
7.571714 -0.0006489155600000001
7.572714 -0.00063474686
7.573714 -0.00062054405
7.574714 -0.00060630755
7.575714 -0.00059203785
7.576715 -0.0005777353199999999
7.577714 -0.0005634004500000001
7.578714 -0.00054903362
7.579714 -0.0005346353600000001
7.580714 -0.00052020609
7.581714 -0.00050574631
7.582714 -0.00049125656
7.583714 -0.00047673734
7.584714 -0.00046218911
7.585714 -0.00044761245999999996
7.586714 -0.00043300797
7.587714 -0.0004183762
7.588714 -0.00040371774
7.589714 -0.00038903307999999995
7.590714 -0.00037432294
7.591714 -0.00035958782999999996
7.592714 -0.00034482832
7.593714 -0.00033004505
7.594714 -0.00031523853
7.595714 -0.00030040933
7.596714 -0.00028555801
7.597714 -0.00027068509
7.598714 -0.00025579111
7.599714 -0.00024087658000000002
7.600714 -0.00022594199
7.601714 -0.00021098786000000002
7.602714 -0.00019601468
7.603714 -0.00018102294
7.604714 -0.00016601311
7.605714 -0.00015098574
7.606714 -0.0001359413
7.607714 -0.00012088028999999999
7.608714 -0.00010580328000000001
7.609715 -9.0710773e-05
7.610714 -7.5603344e-05
7.611714 -6.0481556999999996e-05
7.612714 -4.5346005e-05
7.613714 -3.0197288e-05
7.614714 -1.5036017999999999e-05
7.615714 1.3717568000000001e-07
7.616714 1.5321662000000002e-05
7.617714 3.0516801999999998e-05
7.618714 4.572195e-05
7.619714 6.0936469e-05
7.620714 7.6159716e-05
7.621714 9.1391058e-05
7.622715 0.00010662987999999999
7.623714 0.00012187554
7.624714 0.00013712746000000002
7.625714 0.00015238505
7.626714 0.00016764773
7.627714 0.00018291491
7.628714 0.00019818608000000002
7.629714 0.00021346062999999998
7.630714 0.0002287381
7.631714 0.00024401785999999997
7.632714 0.00025929942
7.633714 0.00027458223
7.634714 0.00028986576
7.635714 0.00030514946
7.636714 0.00032043273999999997
7.637714 0.00033571507000000004
7.638714 0.00035099583000000004
7.639714 0.00036627448
7.640714 0.00038155035
7.641714 0.00039682286
7.642715 0.00041209137
7.643714 0.00042735523000000003
7.644714 0.00044261378
7.645714 0.00045786641999999997
7.646714 0.00047311250000000004
7.647714 0.0004883513200000001
7.648714 0.00050358226
7.649714 0.0005188047
7.650714 0.0005340179999999999
7.651714 0.00054922157
7.652714 0.0005644148100000001
7.653714 0.0005795970500000001
7.654714 0.00059476783
7.655715 0.00060992647
7.656714 0.00062507243
7.657714 0.0006402051899999999
7.658714 0.00065532422
7.659714 0.00067042893
7.660714 0.00068551881
7.661714 0.00070059327
7.662714 0.00071565178
7.663714 0.00073069377
7.664714 0.00074571867
7.665714 0.0007607258799999999
7.666714 0.00077571485
7.667714 0.00079068486
7.668715 0.0008056355
7.669714 0.0008205659499999999
7.670714 0.00083547566
7.671714 0.0008503638999999999
7.672714 0.0008652300499999999
7.673714 0.0008800735500000001
7.674714 0.00089489358
7.675714 0.00090968961
7.676714 0.0009244608899999999
7.677714 0.0009392068
7.678714 0.0009539268800000001
7.679714 0.00096862032
7.680714 0.0009832865499999999
7.681714 0.00099792505
7.682714 0.0010125352
7.683714 0.0010271164000000001
7.684714 0.0010416682
7.685714 0.0010561899
7.686714 0.0010706812
7.687714 0.0010851413
7.688715 0.0010995699
7.689714 0.0011139664
7.690714 0.0011283303
7.691714 0.0011426608999999999
7.692714 0.0011569579
7.693714 0.0011712207
7.694714 0.0011854487
7.695714 0.0011996412
7.696714 0.0012137977
7.697714 0.0012279176
7.698714 0.0012420003
7.699714 0.0012560454
7.700714 0.001270052
7.701715 0.0012840195000000001
7.702714 0.0012979474
7.703714 0.0013118352
7.704714 0.0013256821000000002
7.705714 0.0013394876
7.706714 0.0013532511
7.707714 0.0013669721
7.708714 0.0013806499
7.709714 0.0013942841
7.710714 0.0014078742
7.711714 0.0014214194
7.712714 0.0014349196
7.713714 0.0014483739999999999
7.714714 0.0014617823000000001
7.715714 0.0014751438
7.716714 0.0014884583
7.717714 0.0015017252
7.718714 0.0015149439
7.719714 0.0015281138999999999
7.720714 0.0015412350000000002
7.721714 0.0015543063
7.722714 0.0015673277
7.723714 0.0015802981999999998
7.724714 0.0015932177
7.725714 0.0016060852
7.726714 0.0016189007999999998
7.727714 0.0016316631
7.728714 0.0016443722
7.729714 0.0016570275
7.730714 0.001669628
7.731714 0.0016821738
7.732714 0.0016946637
7.733714 0.0017070975
7.734715 0.0017194749
7.735714 0.0017317949
7.736714 0.0017440574
7.737714 0.0017562617
7.738714 0.0017684075
7.739714 0.0017804943
7.740714 0.0017925216999999998
7.741714 0.001804489
7.742714 0.0018163963
7.743714 0.0018282428
7.744714 0.0018400284
7.745714 0.0018517524999999999
7.746714 0.0018634148
7.747715 0.0018750146000000001
7.748714 0.0018865518
7.749714 0.0018980258
7.750714 0.0019094361
7.751714 0.0019207824000000001
7.752714 0.0019320643
7.753714 0.0019432811
7.754714 0.0019544326
7.755714 0.0019655181
7.756714 0.0019765372
7.757714 0.0019874895
7.758714 0.0019983743
7.759714 0.0020091912999999997
7.760714 0.0020199401
7.761714 0.0020306203
7.762714 0.0020412313
7.763714 0.0020517729
7.764714 0.0020622443
7.765714 0.0020726457
7.766714 0.0020829762
7.767715 0.0020932359
7.768714 0.0021034242
7.769714 0.0021135409
7.770714 0.0021235855
7.771714 0.0021335580000000002
7.772714 0.0021434576
7.773714 0.0021532844
7.774714 0.002163038
7.775714 0.0021727180999999997
7.776714 0.0021823242
7.777714 0.0021918562
7.778714 0.0022013135
7.779714 0.0022106960000000003
7.780715 0.0022200034
7.781714 0.0022292352
7.782714 0.0022383908999999997
7.783714 0.0022474704000000002
7.784714 0.0022564729
7.785714 0.0022653987000000003
7.786714 0.0022742468
7.787714 0.0022830172
7.788714 0.0022917096
7.789714 0.0023003235999999997
7.790714 0.0023088589000000003
7.791714 0.0023173148000000003
7.792714 0.0023256916
7.793715 0.0023339888000000002
7.794714 0.0023422062
7.795714 0.0023503433
7.796714 0.0023584001999999997
7.797714 0.0023663766
7.798714 0.0023742721
7.799714 0.0023820867
7.800714 0.0023898201
7.801714 0.0023974722
7.802714 0.0024050425
7.803714 0.0024125311
7.804714 0.0024199374999999998
7.805714 0.0024272615999999998
7.806714 0.0024345032
7.807714 0.0024416620000000003
7.808714 0.0024487377
7.809714 0.0024557303000000003
7.810714 0.0024626393
7.811714 0.0024694646
7.812714 0.0024762056
7.813715 0.0024828625
7.814714 0.0024894347
7.815714 0.0024959221
7.816714 0.0025023246
7.817714 0.0025086418
7.818714 0.0025148736
7.819714 0.00252102
7.820714 0.0025270805
7.821714 0.0025330552
7.822714 0.0025389438
7.823714 0.0025447462999999997
7.824714 0.0025504627
7.825714 0.0025560926999999996
7.826715 0.0025616362
7.827714 0.0025670934
7.828714 0.0025724639
7.829714 0.0025777477
7.830714 0.0025829449
7.831714 0.0025880551999999998
7.832714 0.0025930787
7.833714 0.0025980151
7.834714 0.0026028643
7.835714 0.0026076262999999997
7.836714 0.0026123009
7.837714 0.002616888
7.838714 0.0026213875
7.839714 0.0026257991
7.840714 0.002630123
7.841714 0.0026343587
7.842714 0.0026385061999999997
7.843714 0.0026425654
7.844714 0.0026465364000000003
7.845714 0.0026504188999999997
7.846714 0.0026542129
7.847714 0.0026579184
7.848714 0.0026615351
7.849714 0.0026650634
7.850714 0.0026685029
7.851714 0.0026718541
7.852714 0.0026751164
7.853714 0.0026782902
7.854714 0.0026813752
7.855714 0.002684372
7.856714 0.0026872802
7.857714 0.0026901
7.858714 0.0026928314
7.859715 0.0026954742
7.860714 0.0026980288
7.861714 0.002700495
7.862714 0.0027028727
7.863714 0.0027051623
7.864714 0.0027073633
7.865714 0.002709476
7.866714 0.0027115002
7.867714 0.0027134362
7.868714 0.0027152835
7.869714 0.0027170425
7.870714 0.0027187132
7.871714 0.0027202954000000003
7.872715 0.0027217891
7.873714 0.0027231947
7.874714 0.0027245118
7.875714 0.0027257409
7.876714 0.0027268815999999998
7.877714 0.0027279343999999997
7.878714 0.0027288994
7.879714 0.0027297765
7.880714 0.0027305661
7.881714 0.0027312681000000003
7.882714 0.0027318827
7.883714 0.0027324100000000002
7.884714 0.0027328506
7.885714 0.0027332038
7.886714 0.0027334707
7.887714 0.0027336508
7.888714 0.0027337443000000003
7.889714 0.0027337517
7.890714 0.0027336727999999998
7.891714 0.0027335076
7.892715 0.0027332566
7.893714 0.0027329197
7.894714 0.002732497
7.895714 0.0027319886
7.896714 0.0027313949
7.897714 0.0027307155
7.898714 0.0027299508
7.899714 0.0027291006999999997
7.900714 0.002728166
7.901714 0.0027271461
7.902714 0.0027260416
7.903714 0.0027248523
7.904714 0.002723579
7.905715 0.0027222215
7.906714 0.0027207801
7.907714 0.0027192551
7.908714 0.0027176467
7.909714 0.0027159553
7.910714 0.0027141808
7.911714 0.002712324
7.912714 0.0027103848
7.913714 0.0027083635
7.914714 0.0027062604
7.915714 0.0027040756
7.916714 0.0027018098999999998
7.917714 0.0026994629
7.918715 0.0026970349
7.919714 0.0026945263
7.920714 0.0026919373000000003
7.921714 0.002689268
7.922714 0.0026865187
7.923714 0.0026836896999999998
7.924714 0.0026807809
7.925714 0.0026777929
7.926714 0.0026747257
7.927714 0.0026715794
7.928714 0.0026683543
7.929714 0.002665051
7.930714 0.0026616694
7.931714 0.0026582097999999998
7.932714 0.0026546726
7.933714 0.0026510583
7.934714 0.0026473668
7.935714 0.0026435988
7.936714 0.0026397542000000003
7.937714 0.0026358339
7.938715 0.0026318377
7.939714 0.0026277665
7.940714 0.0026236205000000003
7.941714 0.0026193997
7.942714 0.0026151047
7.943714 0.0026107360000000002
7.944714 0.0026062935
7.945714 0.002601778
7.946714 0.0025971895
7.947714 0.0025925285
7.948714 0.0025877951
7.949714 0.0025829899
7.950714 0.0025781128
7.951715 0.0025731646
7.952714 0.0025681451
7.953714 0.0025630547999999998
7.954714 0.002557894
7.955714 0.0025526630999999998
7.956714 0.0025473623999999998
7.957714 0.0025419924
7.958714 0.0025365531
7.959714 0.002531045
7.960714 0.0025254686999999997
7.961714 0.0025198246
7.962714 0.0025141127
7.963714 0.0025083338
7.964714 0.0025024883
7.965714 0.0024965764
7.966714 0.0024905987
7.967714 0.0024845556
7.968714 0.0024784475
7.969714 0.0024722749
7.970714 0.0024660381
7.971714 0.0024597375
7.972714 0.0024533738
7.973714 0.0024469467
7.974714 0.0024404573
7.975714 0.0024339057
7.976714 0.0024272922
7.977714 0.0024206172
7.978714 0.0024138811999999997
7.979714 0.0024070841
7.980714 0.0024002267
7.981714 0.0023933091
7.982714 0.002386332
7.983714 0.0023792954
7.984715 0.0023722001
7.985714 0.002365046
7.986714 0.0023578341
7.987714 0.0023505643
7.988714 0.0023432374
7.989714 0.0023358536
7.990714 0.0023284136000000003
7.991714 0.0023209174999999998
7.992714 0.0023133663
7.993714 0.0023057601
7.994714 0.0022980993999999998
7.995714 0.0022903847
7.996714 0.0022826167
7.997715 0.0022747956
7.998714 0.0022669221000000002
7.999714 0.0022589964000000002
8.000714 0.002251019
8.001715 0.0022429906
8.002714 0.0022349113
8.003715 0.0022267817
8.004714 0.0022186023
8.005714 0.0022103732
8.006714 0.0022020951
8.007714 0.0021937682999999997
8.008715 0.0021853934
8.009714 0.0021769703
8.010715 0.0021685
8.011714 0.0021599823999999997
8.012714 0.0021514184
8.013714 0.0021428083
8.014714 0.0021341524
8.015715 0.0021254513
8.016714 0.0021167052
8.017715 0.002107915
8.018714 0.0020990808
8.019714 0.0020902036
8.020715 0.0020812837
8.021714 0.0020723211
8.022715 0.0020633172
8.023714 0.0020542716999999997
8.024714 0.0020451855
8.025714 0.002036059
8.026714 0.0020268926
8.027715 0.0020176871000000002
8.028714 0.0020084428
8.029715 0.0019991601
8.030714 0.0019898394
8.031714 0.0019804815000000003
8.032714 0.0019710864
8.033714 0.0019616547
8.034715 0.0019521869
8.035714 0.0019426834
8.036715 0.0019331446
8.037714 0.0019235711
8.038714 0.001913963
8.039714 0.0019043208999999998
8.040714 0.0018946454
8.041715 0.0018849366999999998
8.042714 0.0018751953000000002
8.043715 0.0018654218000000002
8.044714 0.0018556166
8.045714 0.0018457802
8.046714 0.0018359132999999999
8.047714 0.0018260162
8.048715 0.0018160892
8.049714 0.0018061333
8.050714 0.0017961486999999998
8.051714 0.0017861359
8.052714 0.0017760956
8.053715 0.0017660283
8.054714 0.0017559340999999998
8.055715 0.001745814
8.056714 0.001735668
8.057714 0.001725497
8.058714 0.0017153011999999999
8.059714 0.0017050808000000001
8.060715 0.0016948368000000002
8.061714 0.0016845694
8.062715 0.0016742787999999998
8.063714 0.0016639657000000001
8.064714 0.0016536305
8.065714 0.0016432736000000002
8.066714 0.0016328953
8.067715 0.0016224962
8.068714 0.0016120766
8.069715 0.0016016373
8.070714 0.0015911782999999998
8.071714 0.0015807001999999998
8.072714 0.0015702034999999998
8.073714 0.0015596888
8.074715 0.0015491563000000002
8.075714 0.0015386069
8.076715 0.0015280410000000002
8.077714 0.0015174588
8.078714 0.001506861
8.079714 0.0014962482
8.080714 0.0014856208
8.081715 0.0014749791
8.082714 0.0014643239
8.083714 0.0014536554999999998
8.084714 0.0014429743
8.085714 0.0014322809
8.086715 0.0014215757
8.087714 0.001410859
8.088715 0.0014001314
8.089714 0.0013893932000000001
8.090714 0.0013786449
8.091714 0.0013678869
8.092714 0.0013571194
8.093715 0.0013463431
8.094714 0.0013355583
8.095715 0.0013247653
8.096714 0.0013139646
8.097714 0.0013031568
8.098714 0.0012923419
8.099714 0.0012815207
8.100715 0.0012706936
8.101714 0.0012598608999999999
8.102715 0.0012490232
8.103714 0.0012381809
8.104714 0.0012273344
8.105714 0.0012164843
8.106714 0.0012056308000000001
8.107715 0.0011947746
8.108714 0.0011839162
8.109715 0.0011730558
8.110714 0.001162194
8.111714 0.0011513313
8.112714 0.0011404679000000001
8.113714 0.0011296044000000001
8.114715 0.0011187411000000002
8.115714 0.0011078785
8.116714 0.001097017
8.117714 0.0010861568999999999
8.118714 0.0010752984999999999
8.119715 0.0010644423
8.120714 0.0010535887
8.121715 0.0010427379
8.122714 0.0010318906
8.123714 0.0010210468000000001
8.124714 0.0010102070000000002
8.125714 0.0009993716
8.126715 0.00098854107
8.127714 0.00097771572
8.128715 0.0009668960000000001
8.129714 0.00095608229
8.130714 0.0009452749500000001
8.131714 0.00093447443
8.132714 0.000923681
8.133715 0.0009128952100000001
8.134714 0.0009021175200000001
8.135715 0.0008913481899999999
8.136714 0.0008805875999999999
8.137714 0.00086983637
8.138714 0.0008590946
8.139714 0.0008483628299999999
8.140715 0.00083764144
8.141714 0.0008269308600000001
8.142715 0.0008162313
8.143714 0.0008055431000000001
8.144714 0.00079486681
8.145715 0.0007842025300000001
8.146714 0.00077355071
8.147715 0.00076291171
8.148714 0.00075228577
8.149714 0.00074167328
8.150714 0.00073107449
8.151714 0.00072048983
8.152715 0.0007099195
8.153714 0.00069936395
8.154715 0.00068882341
8.155714 0.00067829828
8.156714 0.0006677889399999999
8.157714 0.0006572956
8.158714 0.00064681872
8.159715 0.00063635857
8.160714 0.00062591557
8.161715 0.00061549003
8.162714 0.00060508232
8.163714 0.00059469276
8.164714 0.0005843217
8.165714 0.00057396946
8.166715 0.00056363638
8.167714 0.0005533228
8.168715 0.000543029
8.169714 0.00053275535
8.170714 0.00052250207
8.171714 0.00051226953
8.172714 0.00050205795
8.173715 0.0004918676
8.174714 0.00048169882
8.175714 0.00047155186
8.176714 0.00046142694999999997
8.177714 0.00045132433
8.178715 0.00044124436
8.179714 0.00043118716
8.180715 0.00042115312
8.181714 0.00041114244999999997
8.182714 0.00040115538
8.183714 0.00039119218
8.184714 0.00038125318
8.185715 0.00037133857000000003
8.186714 0.00036144868
8.187715 0.00035158373
8.188714 0.00034174402
8.189714 0.0003319298
8.190714 0.00032214136
8.191714 0.00031237896
8.192715 0.00030264287
8.193714 0.00029293335
8.194715 0.00028325064
8.195714 0.00027359506
8.196714 0.00026396679
8.197714 0.00025436611
8.198714 0.00024479325
8.199715 0.00023524847
8.200714 0.00022573199
8.201715 0.00021624403
8.202714 0.00020678481
8.203714 0.00019735457
8.204714 0.00018795350000000002
8.205714 0.00017858184
8.206715 0.00016923979
8.207714 0.00015992755
8.208714 0.00015064536
8.209714 0.00014139339
8.210714 0.00013217187
8.211715 0.00012298101
8.212714 0.00011382100000000001
8.213715 0.00010469206000000001
8.214714 9.559438500000001e-05
8.215714 8.6528195e-05
8.216714 7.7493678e-05
8.217714 6.8491045e-05
8.218715 5.9520487999999994e-05
8.219714 5.0582207e-05
8.220715 4.1676404000000004e-05
8.221714 3.2803257e-05
8.222714 2.3962957e-05
8.223714 1.5155686000000001e-05
8.224714 6.3816209e-06
8.225715 -2.3590664e-06
8.226714 -1.1066207e-05
8.227715 -1.9739637e-05
8.228714 -2.8379198999999998e-05
8.229714 -3.6984738e-05
8.230714 -4.5556106e-05
8.231714 -5.4093151999999994e-05
8.232715 -6.259573999999999e-05
8.233714 -7.1063721e-05
8.234715 -7.9496965e-05
8.235714 -8.7895336e-05
8.236714 -9.6258691e-05
8.237714 -0.00010458691
8.238714 -0.00011287984999999999
8.239715 -0.0001211374
8.240714 -0.0001293594
8.241714 -0.00013754575
8.242714 -0.0001456963
8.243714 -0.00015381092
8.244715 -0.00016188951000000002
8.245714 -0.00016993191
8.246715 -0.000177938
8.247714 -0.00018590765999999999
8.248714 -0.00019384076
8.249714 -0.0002017372
8.250714 -0.00020959680999999998
8.251715 -0.00021741951
8.252714 -0.00022520517000000002
8.253715 -0.00023295365000000002
8.254714 -0.00024066485000000002
8.255714 -0.00024833867
8.256714 -0.00025597496
8.257714 -0.00026357368
8.258715 -0.00027113465
8.259714 -0.00027865781
8.260715 -0.00028614305999999996
8.261714 -0.00029359032
8.262714 -0.00030099948
8.263714 -0.00030837045
8.264714 -0.00031570316
8.265715 -0.00032299752
8.266714 -0.00033025347
8.267715 -0.00033747093999999996
8.268714 -0.00034464983000000003
8.269714 -0.00035179012
8.270715 -0.00035889173000000003
8.271714 -0.00036595459
8.272715 -0.00037297866
8.273714 -0.00037996388000000004
8.274714 -0.00038691018999999997
8.275714 -0.00039381752999999997
8.276714 -0.00040068589000000004
8.277715 -0.00040751515
8.278714 -0.0004143053
8.279715 -0.00042105629999999994
8.280714 -0.0004277681
8.281714 -0.00043444060999999997
8.282714 -0.00044107383000000004
8.283714 -0.00044766766
8.284715 -0.00045422206999999994
8.285714 -0.00046073706
8.286715 -0.00046721248
8.287714 -0.00047364838
8.288714 -0.00048004467000000003
8.289714 -0.00048640136
8.290714 -0.0004927183899999999
8.291715 -0.00049899568
8.292714 -0.00050523327
8.293715 -0.00051143106
8.294714 -0.00051758911
8.295714 -0.00052370738
8.296714 -0.00052978585
8.297714 -0.00053582453
8.298715 -0.00054182337
8.299714 -0.00054778247
8.300714 -0.0005537017400000001
8.301714 -0.00055958121
8.302714 -0.00056542094
8.303715 -0.00057122083
8.304714 -0.00057698094
8.305715 -0.00058270125
8.306714 -0.00058838182
8.307714 -0.0005940226400000001
8.308714 -0.00059962367
8.309714 -0.00060518491
8.310715 -0.00061070646
8.311714 -0.0006161881600000001
8.312715 -0.00062163008
8.313714 -0.00062703225
8.314714 -0.00063239468
8.315714 -0.00063771727
8.316714 -0.00064300011
8.317715 -0.00064824321
8.318714 -0.00065344652
8.319715 -0.00065861009
8.320714 -0.00066373391
8.321714 -0.00066881807
8.322714 -0.0006738625899999999
8.323714 -0.00067886749
8.324715 -0.00068383279
8.325714 -0.0006887585199999999
8.326715 -0.00069364478
8.327714 -0.00069849157
8.328714 -0.00070329897
8.329714 -0.00070806709
8.330714 -0.00071279592
8.331715 -0.00071748555
8.332714 -0.00072213602
8.333714 -0.00072674738
8.334714 -0.0007313197299999999
8.335714 -0.00073585302
8.336715 -0.00074034733
8.337714 -0.00074480276
8.338715 -0.00074921927
8.339714 -0.0007535969400000001
8.340714 -0.00075793582
8.341714 -0.00076223596
8.342714 -0.0007664973099999999
8.343715 -0.0007707199100000001
8.344714 -0.00077490386
8.345715 -0.0007790491499999999
8.346714 -0.00078315597
8.347714 -0.0007872241399999999
8.348714 -0.0007912538399999999
8.349714 -0.00079524507
8.350715 -0.00079919801
8.351714 -0.0008031126499999999
8.352715 -0.00080698901
8.353714 -0.0008108273500000001
8.354714 -0.00081462758
8.355714 -0.00081838998
8.356714 -0.00082211454
8.357715 -0.00082580136
8.358714 -0.0008294506199999999
8.359715 -0.00083306231
8.360714 -0.0008366367199999999
8.361714 -0.00084017374
8.362714 -0.0008436736599999999
8.363714 -0.0008471364699999999
8.364715 -0.0008505622600000001
8.365714 -0.0008539511300000001
8.366714 -0.00085730317
8.367714 -0.0008606183700000001
8.368714 -0.00086389691
8.369715 -0.0008671388999999999
8.370714 -0.0008703442300000001
8.371715 -0.00087351309
8.372714 -0.00087664548
8.373714 -0.00087974149
8.374714 -0.00088280121
8.375714 -0.00088582465
8.376715 -0.00088881197
8.377714 -0.0008917631000000001
8.378715 -0.00089467831
8.379714 -0.0008975575800000001
8.380714 -0.00090040103
8.381714 -0.0009032088199999999
8.382714 -0.00090598114
8.383715 -0.00090871799
8.384714 -0.0009114195599999999
8.385715 -0.00091408592
8.386714 -0.0009167172700000001
8.387714 -0.00091931379
8.388714 -0.0009218755600000001
8.389714 -0.00092440268
8.390715 -0.00092689525
8.391714 -0.00092935343
8.392715 -0.0009317774099999999
8.393714 -0.0009341672
8.394714 -0.0009365228800000001
8.395715 -0.00093884455
8.396714 -0.0009411324799999999
8.397715 -0.0009433864800000001
8.398714 -0.00094560673
8.399714 -0.00094779334
8.400714 -0.00094994639
8.401714 -0.0009520658799999999
8.402715 -0.00095415198
8.403714 -0.0009562048
8.404715 -0.0009582244299999999
8.405714 -0.00096021085
8.406714 -0.00096216436
8.407714 -0.00096408494
8.408714 -0.00096597278
8.409715 -0.0009678279600000001
8.410714 -0.0009696508599999999
8.411715 -0.0009714413899999999
8.412714 -0.00097319989
8.413714 -0.0009749263899999999
8.414714 -0.0009766211399999999
8.415714 -0.00097828424
8.416715 -0.00097991588
8.417714 -0.00098151622
8.418715 -0.00098308547
8.419714 -0.00098462369
8.420714 -0.00098613109
8.421714 -0.00098760775
8.422714 -0.00098905375
8.423715 -0.0009904692
8.424714 -0.00099185427
8.425714 -0.00099320896
8.426714 -0.00099453346
8.427714 -0.00099582767
8.428715 -0.00099709196
8.429714 -0.00099832614
8.430715 -0.00099953031
8.431714 -0.0010007046999999999
8.432714 -0.0010018493999999999
8.433714 -0.0010029645
8.434714 -0.00100405
8.435715 -0.0010051062
8.436714 -0.001006133
8.437715 -0.0010071308
8.438714 -0.0010080996
8.439714 -0.0010090397
8.440714 -0.0010099511999999999
8.441714 -0.0010108343
8.442715 -0.0010116892
8.443714 -0.0010125159
8.444715 -0.0010133148
8.445714 -0.001014086
8.446714 -0.0010148296
8.447714 -0.001015546
8.448714 -0.0010162349
8.449715 -0.0010168967
8.450714 -0.0010175317000000001
8.451715 -0.0010181397
8.452714 -0.0010187209
8.453714 -0.0010192755
8.454714 -0.0010198035
8.455714 -0.001020305
8.456715 -0.0010207801
8.457714 -0.0010212289
8.458714 -0.0010216516
8.459714 -0.001022048
8.460714 -0.0010224185
8.461715 -0.0010227631
8.462714 -0.0010230819
8.463715 -0.0010233751
8.464714 -0.0010236428
8.465714 -0.0010238851
8.466714 -0.0010241024
8.467714 -0.0010242946
8.468715 -0.001024462
8.469714 -0.0010246048
8.470715 -0.0010247232
8.471714 -0.0010248173
8.472714 -0.0010248874
8.473714 -0.0010249336
8.474714 -0.0010249560999999999
8.475715 -0.0010249550000000001
8.476714 -0.0010249304
8.477715 -0.0010248826
8.478714 -0.0010248115
8.479714 -0.0010247175
8.480714 -0.0010246005
8.481714 -0.0010244606999999998
8.482715 -0.0010242981
8.483714 -0.0010241127999999998
8.484715 -0.0010239049
8.485714 -0.0010236744
8.486714 -0.0010234215
8.487714 -0.0010231462
8.488714 -0.0010228485
8.489715 -0.0010225287
8.490714 -0.0010221868
8.491714 -0.001021823
8.492714 -0.0010214374
8.493714 -0.0010210302
8.494715 -0.0010206016
8.495714 -0.0010201516
8.496715 -0.0010196804
8.497714 -0.0010191885
8.498714 -0.0010186757
8.499714 -0.0010181425
8.500714 -0.0010175889
8.501715 -0.0010170152
8.502714 -0.0010164214
8.503715 -0.0010158079
8.504714 -0.0010151745
8.505714 -0.0010145218
8.506714 -0.0010138495
8.507714 -0.001013158
8.508715 -0.0010124472
8.509714 -0.0010117173
8.510715 -0.0010109683
8.511714 -0.0010102003
8.512714 -0.0010094135
8.513714 -0.0010086078
8.514714 -0.0010077832
8.515715 -0.0010069401
8.516714 -0.0010060782
8.517715 -0.0010051979
8.518714 -0.0010042992
8.519714 -0.0010033821
8.520715 -0.0010024469
8.521714 -0.0010014935
8.522715 -0.0010005225
8.523714 -0.00099953359
8.524714 -0.00099852714
8.525714 -0.00099750341
8.526714 -0.0009964625
8.527715 -0.00099540448
8.528714 -0.00099432982
8.529715 -0.0009932385200000001
8.530714 -0.00099213075
8.531714 -0.0009910066200000001
8.532714 -0.00098986629
8.533714 -0.00098870996
8.534715 -0.0009875377100000001
8.535714 -0.0009863496400000001
8.536715 -0.0009851457399999998
8.537714 -0.00098392629
8.538714 -0.0009826912
8.539714 -0.00098144064
8.540714 -0.00098017454
8.541715 -0.00097889306
8.542714 -0.00097759621
8.543715 -0.0009762841699999999
8.544714 -0.00097495677
8.545714 -0.00097361426
8.546714 -0.00097225675
8.547714 -0.00097088423
8.548715 -0.0009694969799999999
8.549714 -0.0009680949899999999
8.550714 -0.0009666784499999999
8.551714 -0.0009652476400000001
8.552714 -0.0009638025399999999
8.553715 -0.0009623434399999999
8.554714 -0.0009608704200000001
8.555715 -0.00095938385
8.556714 -0.00095788364
8.557714 -0.00095637024
8.558714 -0.0009548436499999999
8.559714 -0.00095330397
8.560715 -0.0009517514599999999
8.561714 -0.0009501861299999999
8.562715 -0.00094860825
8.563714 -0.00094701772
8.564714 -0.00094541465
8.565714 -0.0009437992
8.566714 -0.0009421713
8.567715 -0.0009405311199999999
8.568714 -0.00093887866
8.569715 -0.00093721383
8.570714 -0.00093553681
8.571714 -0.0009338476999999999
8.572714 -0.0009321462999999999
8.573714 -0.00093043291
8.574715 -0.0009287074999999999
8.575714 -0.0009269701
8.576715 -0.00092522096
8.577714 -0.0009234600799999999
8.578714 -0.00092168775
8.579714 -0.0009199039599999999
8.580714 -0.0009181088
8.581715 -0.00091630263
8.582714 -0.00091448546
8.583714 -0.0009126575599999999
8.584714 -0.0009108191100000001
8.585714 -0.0009089701999999999
8.586715 -0.0009071109199999999
8.587714 -0.0009052415400000001
8.588715 -0.00090336216
8.589714 -0.0009014727800000001
8.590714 -0.00089957366
8.591714 -0.00089766472
8.592714 -0.00089574623
8.593715 -0.0008938180100000001
8.594714 -0.00089188034
8.595715 -0.00088993302
8.596714 -0.00088797624
8.597714 -0.00088601
8.598714 -0.00088403422
8.599714 -0.0008820490600000001
8.600715 -0.0008800546300000001
8.601714 -0.0008780508300000001
8.602715 -0.00087603767
8.603714 -0.0008740154
8.604714 -0.0008719841399999999
8.605714 -0.0008699437800000001
8.606714 -0.00086789469
8.607715 -0.0008658367699999999
8.608714 -0.00086377031
8.609715 -0.00086169539
8.610714 -0.00085961219
8.611714 -0.0008575209
8.612714 -0.0008554216000000001
8.613714 -0.00085331449
8.614715 -0.0008511997300000001
8.615714 -0.0008490773299999999
8.616714 -0.00084694757
8.617714 -0.0008448104400000001
8.618714 -0.00084266612
8.619715 -0.0008405145299999999
8.620714 -0.00083835585
8.621715 -0.00083619007
8.622714 -0.00083401719
8.623714 -0.0008318373099999999
8.624714 -0.0008296502499999999
8.625714 -0.0008274562799999999
8.626715 -0.0008252551200000001
8.627714 -0.0008230470499999999
8.628715 -0.0008208318799999999
8.629714 -0.0008186098100000001
8.630714 -0.00081638073
8.631714 -0.00081414473
8.632714 -0.0008119020099999999
8.633715 -0.0008096525599999999
8.634714 -0.00080739637
8.635715 -0.00080513373
8.636714 -0.0008028648199999999
8.637714 -0.00080058962
8.638714 -0.00079830834
8.639714 -0.00079602105
8.640715 -0.0007937280299999999
8.641714 -0.00079142928
8.642715 -0.00078912499
8.643714 -0.0007868153299999999
8.644714 -0.00078450039
8.645715 -0.0007821801800000001
8.646714 -0.00077985478
8.647715 -0.00077752438
8.648714 -0.0007751889800000001
8.649714 -0.00077284849
8.650714 -0.0007705031699999999
8.651714 -0.0007681528600000001
8.652715 -0.00076579754
8.653714 -0.0007634374
8.654715 -0.00076107217
8.655714 -0.0007587020699999999
8.656714 -0.00075632706
8.657714 -0.0007539471000000001
8.658714 -0.00075156231
8.659715 -0.0007491727
8.660714 -0.00074677832
8.661715 -0.0007443793
8.662714 -0.0007419756899999999
8.663714 -0.00073956758
8.664714 -0.0007371551900000001
8.665714 -0.00073473852
8.666715 -0.00073231772
8.667714 -0.00072989305
8.668715 -0.00072746448
8.669714 -0.00072503221
8.670714 -0.0007225964099999999
8.671714 -0.0007201571
8.672714 -0.00071771437
8.673715 -0.00071526838
8.674714 -0.0007128191100000001
8.675714 -0.00071036666
8.676714 -0.00070791102
8.677714 -0.0007054522499999999
8.678715 -0.00070299029
8.679714 -0.0007005252399999999
8.680715 -0.00069805697
8.681714 -0.00069558546
8.682714 -0.0006931108099999999
8.683714 -0.0006906328999999999
8.684714 -0.00068815179
8.685715 -0.00068566746
8.686714 -0.00068317991
8.687715 -0.00068068921
8.688714 -0.00067819537
8.689714 -0.00067569854
8.690714 -0.0006731987000000001
8.691714 -0.00067069595
8.692715 -0.00066819048
8.693714 -0.00066568236
8.694715 -0.00066317175
8.695714 -0.00066065872
8.696714 -0.00065814347
8.697714 -0.00065562608
8.698714 -0.0006531066899999999
8.699715 -0.00065058539
8.700714 -0.00064806231
8.701715 -0.00064553747
8.702714 -0.0006430109799999999
8.703714 -0.0006404829
8.704714 -0.00063795324
8.705714 -0.00063542202
8.706715 -0.00063288926
8.707714 -0.00063035486
8.708714 -0.00062781892
8.709714 -0.00062528134
8.710714 -0.00062274216
8.711715 -0.00062020131
8.712714 -0.0006176587700000001
8.713715 -0.00061511455
8.714714 -0.00061256869
8.715714 -0.0006100212
8.716714 -0.00060747207
8.717714 -0.00060492139
8.718715 -0.00060236921
8.719714 -0.00059981562
8.720715 -0.00059726071
8.721714 -0.00059470462
8.722714 -0.0005921473999999999
8.723714 -0.0005895891699999999
8.724714 -0.00058703013
8.725715 -0.0005844702600000001
8.726714 -0.0005819097599999999
8.727715 -0.00057934867
8.728714 -0.00057678712
8.729714 -0.00057422512
8.730714 -0.00057166271
8.731714 -0.00056910003
8.732715 -0.00056653703
8.733714 -0.00056397371
8.734715 -0.00056141007
8.735714 -0.00055884611
8.736714 -0.0005562817899999999
8.737714 -0.00055371711
8.738714 -0.0005511519700000001
8.739715 -0.00054858647
8.740714 -0.0005460204599999999
8.741714 -0.0005434541
8.742714 -0.00054088723
8.743714 -0.00053832
8.744715 -0.00053575241
8.745714 -0.0005331844500000001
8.746715 -0.00053061626
8.747714 -0.0005280479400000001
8.748714 -0.00052547957
8.749714 -0.00052291125
8.750714 -0.0005203431099999999
8.751715 -0.00051777524
8.752714 -0.00051520778
8.753715 -0.00051264083
8.754714 -0.00051007451
8.755714 -0.00050750896
8.756714 -0.00050494418
8.757714 -0.00050238027
8.758715 -0.0004998172700000001
8.759714 -0.00049725522
8.760715 -0.00049469418
8.761714 -0.00049213409
8.762714 -0.0004895749
8.763714 -0.00048701668000000005
8.764714 -0.00048445931
8.765715 -0.00048190277
8.766714 -0.00047934709
8.767715 -0.00047679209
8.768714 -0.00047423787
8.769714 -0.00047168427999999996
8.770715 -0.00046913142
8.771714 -0.00046657919
8.772715 -0.00046402769999999996
8.773714 -0.00046147693
8.774714 -0.00045892693000000004
8.775714 -0.0004563778
8.776714 -0.00045382962999999997
8.777715 -0.00045128245
8.778714 -0.00044873641
8.779715 -0.00044619155000000005
8.780714 -0.0004436481
8.781714 -0.00044110610999999997
8.782714 -0.00043856562
8.783714 -0.00043602676999999996
8.784715 -0.00043348969
8.785714 -0.00043095433
8.786715 -0.00042842089
8.787714 -0.00042588931
8.788714 -0.00042335964
8.789714 -0.00042083193
8.790714 -0.00041830607999999997
8.791715 -0.00041578214
8.792714 -0.00041326007
8.793715 -0.00041073981000000004
8.794714 -0.00040822137999999995
8.795714 -0.00040570476
8.796714 -0.00040318992
8.797714 -0.00040067684
8.798715 -0.00039816555000000005
8.799714 -0.00039565602
8.800714 -0.00039314832
8.801714 -0.00039064244
8.802714 -0.00038813851
8.803715 -0.00038563653
8.804714 -0.00038313665
8.805715 -0.00038063893
8.806714 -0.00037814345
8.807714 -0.00037565037
8.808714 -0.00037315974
8.809714 -0.00037067168
8.810715 -0.00036818628
8.811714 -0.00036570361
8.812715 -0.00036322376000000003
8.813714 -0.00036074673
8.814714 -0.00035827263
8.815714 -0.00035580142
8.816714 -0.00035333311999999995
8.817715 -0.00035086770999999997
8.818714 -0.00034840517999999997
8.819715 -0.00034594548
8.820714 -0.00034348857000000003
8.821714 -0.00034103441000000003
8.822714 -0.00033858294
8.823714 -0.00033613412
8.824715 -0.00033368794
8.825714 -0.00033124434
8.826715 -0.00032880334
8.827714 -0.00032636492
8.828714 -0.00032392909
8.829714 -0.0003214959
8.830714 -0.00031906543
8.831715 -0.00031663772000000003
8.832714 -0.00031421284
8.833714 -0.0003117909
8.834714 -0.00030937204
8.835714 -0.00030695633000000003
8.836715 -0.00030454387
8.837714 -0.00030213479999999997
8.838715 -0.00029972920999999996
8.839714 -0.00029732719
8.840714 -0.0002949288
8.841714 -0.00029253415
8.842714 -0.00029014325
8.843715 -0.00028775614
8.844714 -0.00028537288
8.845715 -0.00028299339
8.846714 -0.00028061775
8.847714 -0.00027824585
8.848714 -0.00027587773
8.849714 -0.00027351332
8.850715 -0.00027115257
8.851714 -0.00026879546999999997
8.852715 -0.00026644198
8.853714 -0.00026409209
8.854714 -0.00026174575
8.855714 -0.00025940301
8.856714 -0.00025706386
8.857715 -0.00025472834
8.858714 -0.00025239647
8.859715 -0.00025006835999999996
8.860714 -0.00024774404
8.861714 -0.00024542359999999997
8.862714 -0.00024310712
8.863714 -0.0002407947
8.864715 -0.00023848642999999998
8.865714 -0.00023618239999999998
8.866714 -0.00023388272
8.867714 -0.00023158743000000002
8.868714 -0.00022929657
8.869715 -0.00022701026000000003
8.870714 -0.00022472848
8.871715 -0.00022245128999999998
8.872714 -0.00022017864
8.873714 -0.00021791056
8.874714 -0.00021564701
8.875714 -0.00021338799
8.876715 -0.00021113344
8.877714 -0.00020888331
8.878715 -0.00020663761
8.879714 -0.00020439625
8.880714 -0.00020215923
8.881714 -0.00019992654
8.882714 -0.00019769816000000001
8.883715 -0.0001954741
8.884714 -0.00019325441
8.885715 -0.00019103911
8.886714 -0.00018882824
8.887714 -0.00018662191
8.888714 -0.00018442017
8.889714 -0.00018222314
8.890715 -0.0001800309
8.891714 -0.00017784355
8.892715 -0.00017566121
8.893714 -0.00017348394
8.894714 -0.00017131188
8.895715 -0.00016914506
8.896714 -0.00016698357999999998
8.897715 -0.00016482747
8.898714 -0.00016267678
8.899714 -0.00016053152
8.900714 -0.0001583917
8.901714 -0.00015625729
8.902715 -0.00015412828
8.903714 -0.00015200462
8.904715 -0.00014988626999999999
8.905714 -0.0001477732
8.906714 -0.00014566533
8.907714 -0.00014356265
8.908714 -0.00014146508
8.909715 -0.00013937262
8.910714 -0.00013728525000000002
8.911715 -0.00013520295
8.912714 -0.00013312575
8.913714 -0.00013105366
8.914714 -0.00012898674
8.915714 -0.00012692503999999998
8.916715 -0.00012486864
8.917714 -0.00012281763
8.918715 -0.00012077206
8.919714 -0.00011873205
8.920714 -0.0001166977
8.921714 -0.00011466908
8.922714 -0.00011264626
8.923715 -0.00011062936
8.924714 -0.00010861841
8.925714 -0.00010661346
8.926714 -0.00010461456000000001
8.927714 -0.00010262171999999999
8.928715 -0.00010063495
8.929714 -9.8654232e-05
8.930715 -9.667956e-05
8.931714 -9.4710896e-05
8.932714 -9.2748206e-05
8.933714 -9.079145700000001e-05
8.934714 -8.884060199999999e-05
8.935715 -8.6895608e-05
8.936714 -8.4956457e-05
8.937715 -8.302311599999999e-05
8.938714 -8.109559e-05
8.939714 -7.9173884e-05
8.940714 -7.7258017e-05
8.941714 -7.5348026e-05
8.942715 -7.344397099999999e-05
8.943714 -7.1545901e-05
8.944715 -6.9653902e-05
8.945714 -6.7768048e-05
8.946714 -6.588844000000001e-05
8.947714 -6.401516e-05
8.948714 -6.2148297e-05
8.949715 -6.0287942e-05
8.950714 -5.843415899999999e-05
8.951715 -5.6587027e-05
8.952714 -5.474658500000001e-05
8.953714 -5.2912878000000006e-05
8.954714 -5.108592500000001e-05
8.955714 -4.9265731e-05
8.956715 -4.7452286e-05
8.957714 -4.5645567e-05
8.958714 -4.3845537e-05
8.959714 -4.205215e-05
8.960714 -4.0265357e-05
8.961715 -3.8485103e-05
8.962714 -3.6711336e-05
8.963715 -3.4944009e-05
8.964714 -3.3183076e-05
8.965714 -3.1428513e-05
8.966714 -2.9680302e-05
8.967714 -2.7938441000000002e-05
8.968715 -2.6202943000000004e-05
8.969714 -2.4473837000000004e-05
8.970715 -2.2751171e-05
8.971714 -2.1035002e-05
8.972714 -1.9325401e-05
8.973714 -1.7622449e-05
8.974714 -1.592623e-05
8.975715 -1.4236836e-05
8.976714 -1.2554354e-05
8.977715 -1.0878866e-05
8.978714 -9.2104493e-06
8.979714 -7.5491684e-06
8.980714 -5.8950764e-06
8.981714 -4.2482103e-06
8.982715 -2.608593e-06
8.983714 -9.7623083e-07
8.984715 6.488846800000001e-07
8.985714 2.2667753999999998e-06
8.986714 3.8774751e-06
8.987714 5.4810258e-06
8.988714 7.0774767e-06
8.989715 8.6668777e-06
8.990714 1.0249279e-05
8.991714 1.1824726e-05
8.992714 1.3393255e-05
8.993714 1.4954894e-05
8.994715 1.6509655e-05
8.995714 1.805754e-05
8.996715 1.9598532e-05
8.997714 2.1132603e-05
8.998714 2.2659704e-05
8.999714 2.4179778e-05
9.000714 2.5692759e-05
9.001715 2.7198564e-05
9.002714 2.8697119000000002e-05
9.003715 3.0188331999999998e-05
9.004714 3.167213e-05
9.005714 3.3148436e-05
9.006714 3.4617179e-05
9.007714 3.6078308e-05
9.008715 3.7531780000000004e-05
9.009714 3.8977569e-05
9.010715 4.0415668e-05
9.011714 4.1846079e-05
9.012714 4.3268827e-05
9.013714 4.4683943999999994e-05
9.014714 4.6091474999999996e-05
9.015715 4.7491477e-05
9.016714 4.8884009999999995e-05
9.017715 5.0269131e-05
9.018714 5.1646902e-05
9.019714 5.3017379e-05
9.020715 5.438061e-05
9.021714 5.5736620999999995e-05
9.022715 5.708543e-05
9.023714 5.8427054e-05
9.024714 5.976147e-05
9.025714 6.1088656e-05
9.026714 6.240856599999999e-05
9.027715 6.3721149e-05
9.028714 6.5026342e-05
9.029715 6.632406e-05
9.030714 6.7614235e-05
9.031714 6.8896782e-05
9.032714 7.017162e-05
9.033714 7.1438677e-05
9.034715 7.2697901e-05
9.035714 7.394922399999999e-05
9.036715 7.5192628e-05
9.037714 7.642808599999999e-05
9.038714 7.765559100000001e-05
9.039714 7.8875149e-05
9.040714 8.0086801e-05
9.041715 8.1290585e-05
9.042714 8.2486548e-05
9.043715 8.3674752e-05
9.044714 8.4855265e-05
9.045714 8.6028149e-05
9.046714 8.7193479e-05
9.047714 8.8351305e-05
9.048715 8.9501674e-05
9.049714 9.0644636e-05
9.050714 9.178019699999999e-05
9.051714 9.290838e-05
9.052714 9.4029167e-05
9.053715 9.5142531e-05
9.054714 9.624844799999999e-05
9.055715 9.7346856e-05
9.056714 9.8437681e-05
9.057714 9.952086699999999e-05
9.058714 0.00010059633
9.059714 0.00010166401
9.060715 0.00010272381
9.061714 0.0001037757
9.062715 0.00010481958999999999
9.063714 0.00010585545
9.064714 0.00010688325999999999
9.065714 0.000107903
9.066714 0.00010891467000000001
9.067715 0.0001099183
9.068714 0.00011091392
9.069715 0.00011190159000000001
9.070714 0.00011288137
9.071714 0.00011385331999999999
9.072714 0.00011481753
9.073714 0.00011577406000000001
9.074715 0.00011672297999999999
9.075714 0.00011766437
9.076715 0.00011859826
9.077714 0.00011952471
9.078714 0.00012044375
9.079714 0.00012135537
9.080714 0.00012225959
9.081715 0.00012315637
9.082714 0.00012404568
9.083714 0.00012492746
9.084714 0.00012580166
9.085714 0.0001266682
9.086715 0.00012752703
9.087714 0.00012837805
9.088715 0.00012922121
9.089714 0.00013005646
9.090714 0.00013088371999999998
9.091714 0.00013170298
9.092714 0.00013251421
9.093715 0.00013331742
9.094714 0.00013411261
9.095715 0.00013489981
9.096714 0.00013567909
9.097714 0.0001364505
9.098714 0.00013721411
9.099714 0.00013797002
9.100715 0.00013871829
9.101714 0.00013945902
9.102715 0.0001401923
9.103714 0.00014091819
9.104714 0.00014163676000000002
9.105714 0.00014234806
9.106714 0.00014305213
9.107715 0.00014374898
9.108714 0.0001444386
9.109715 0.00014512101
9.110714 0.00014579615
9.111714 0.00014646397
9.112714 0.00014712442
9.113714 0.00014777745000000002
9.114715 0.00014842295999999998
9.115714 0.00014906092000000002
9.116714 0.00014969123
9.117714 0.00015031384000000001
9.118714 0.00015092872
9.119715 0.00015153583
9.120714 0.00015213517000000002
9.121715 0.00015272672999999998
9.122714 0.00015331053
9.123714 0.00015388661
9.124714 0.00015445501999999999
9.125714 0.00015501582999999998
9.126715 0.00015556913
9.127714 0.00015611498
9.128715 0.00015665349
9.129714 0.00015718475
9.130714 0.00015770884
9.131714 0.00015822585
9.132714 0.00015873584
9.133715 0.00015923886
9.134714 0.00015973495
9.135715 0.00016022412
9.136714 0.00016070640000000002
9.137714 0.00016118174
9.138714 0.00016165013
9.139714 0.00016211154
9.140715 0.00016256589
9.141714 0.00016301312
9.142715 0.00016345319
9.143714 0.00016388602
9.144714 0.00016431156
9.145715 0.00016472975
9.146714 0.00016514056999999998
9.147715 0.00016554398999999999
9.148714 0.00016594
9.149714 0.00016632863000000001
9.150714 0.00016670991
9.151714 0.00016708389
9.152715 0.00016745064
9.153714 0.00016781022999999998
9.154715 0.00016816277
9.155714 0.00016850836999999998
9.156714 0.00016884712
9.157714 0.00016917912000000002
9.158714 0.00016950447
9.159715 0.00016982327
9.160714 0.00017013558
9.161715 0.00017044149
9.162714 0.00017074100999999998
9.163714 0.00017103418
9.164714 0.00017132102
9.165714 0.00017160149
9.166715 0.00017187559000000002
9.167714 0.00017214327
9.168715 0.00017240444
9.169714 0.00017265909
9.170714 0.00017290711
9.171714 0.00017314845999999998
9.172714 0.00017338308
9.173715 0.00017361091
9.174714 0.00017383191999999998
9.175714 0.00017404608
9.176714 0.00017425339
9.177714 0.00017445386
9.178715 0.00017464754
9.179714 0.00017483446000000002
9.180715 0.00017501472
9.181714 0.00017518839
9.182714 0.00017535558
9.183714 0.00017551638
9.184714 0.00017567091
9.185715 0.00017581928
9.186714 0.00017596159
9.187715 0.00017609793
9.188714 0.0001762284
9.189714 0.00017635306
9.190714 0.00017647196
9.191714 0.00017658514
9.192715 0.00017669261
9.193714 0.00017679436
9.194715 0.00017689036
9.195714 0.00017698059
9.196714 0.00017706499999999999
9.197714 0.00017714352
9.198714 0.00017721611
9.199715 0.00017728271
9.200714 0.00017734327
9.201715 0.00017739775
9.202714 0.00017744611000000002
9.203714 0.00017748835
9.204714 0.00017752445
9.205714 0.00017755446999999998
9.206715 0.00017757843
9.207714 0.00017759641000000001
9.208714 0.00017760848
9.209714 0.00017761474
9.210714 0.0001776153
9.211715 0.00017761027
9.212714 0.00017759977
9.213715 0.00017758392
9.214714 0.00017756281
9.215714 0.00017753657
9.216714 0.00017750526
9.217714 0.00017746897000000002
9.218715 0.00017742775
9.219714 0.00017738162
9.220715 0.00017733059
9.221714 0.00017727466000000002
9.222714 0.00017721381
9.223714 0.00017714799
9.224714 0.00017707715
9.225715 0.00017700124
9.226714 0.00017692018
9.227715 0.00017683393
9.228714 0.00017674242
9.229714 0.00017664562
9.230714 0.00017654348
9.231714 0.000176436
9.232715 0.00017632319
9.233714 0.00017620507
9.234715 0.00017608169
9.235714 0.00017595312
9.236714 0.00017581943
9.237714 0.00017568076
9.238714 0.00017553717999999998
9.239715 0.00017538886
9.240714 0.00017523589
9.241714 0.00017507841
9.242714 0.00017491654
9.243714 0.0001747504
9.244715 0.00017458008
9.245714 0.00017440564999999999
9.246715 0.00017422718
9.247714 0.00017404471
9.248714 0.00017385827000000002
9.249714 0.00017366783
9.250714 0.00017347338
9.251715 0.00017327491
9.252714 0.00017307234
9.253715 0.00017286565
9.254714 0.00017265473
9.255714 0.00017243957
9.256714 0.00017222008
9.257714 0.00017199624000000001
9.258715 0.00017176799999999999
9.259714 0.00017153536
9.260715 0.00017129832
9.261714 0.00017105691
9.262714 0.00017081118
9.263714 0.00017056116999999998
9.264714 0.00017030698999999998
9.265715 0.00017004874
9.266714 0.00016978653
9.267715 0.00016952048
9.268714 0.00016925072
9.269714 0.00016897737
9.270715 0.00016870057
9.271714 0.0001684204
9.272715 0.00016813698
9.273714 0.00016785037
9.274714 0.00016756067
9.275714 0.00016726788
9.276714 0.00016697203
9.277715 0.00016667312
9.278714 0.00016637114
9.279715 0.00016606605
9.280714 0.0001657578
9.281714 0.00016544633
9.282714 0.00016513159
9.283714 0.00016481353
9.284715 0.00016449208
9.285714 0.00016416722000000002
9.286715 0.0001638389
9.287714 0.00016350712
9.288714 0.0001631719
9.289714 0.00016283327
9.290714 0.00016249128
9.291715 0.000162146
9.292714 0.00016179753
9.293715 0.00016144597
9.294714 0.00016109145
9.295714 0.0001607341
9.296714 0.00016037404
9.297714 0.00016001142999999999
9.298715 0.00015964639
9.299714 0.00015927902
9.300714 0.00015890944
9.301714 0.00015853771999999999
9.302714 0.00015816393
9.303715 0.00015778811
9.304714 0.00015741028000000002
9.305715 0.00015703044
9.306714 0.00015664857
9.307714 0.00015626462999999998
9.308714 0.00015587856
9.309714 0.0001554903
9.310715 0.00015509977
9.311714 0.00015470694
9.312715 0.00015431172
9.313714 0.00015391405
9.314714 0.00015351391
9.315714 0.00015311127
9.316714 0.00015270615
9.317715 0.00015229855
9.318714 0.00015188851
9.319715 0.00015147612
9.320714 0.00015106142999999999
9.321714 0.00015064456
9.322714 0.00015022564
9.323714 0.00014980478000000002
9.324715 0.00014938212
9.325714 0.00014895778
9.326715 0.00014853190000000001
9.327714 0.00014810457
9.328714 0.00014767594
9.329714 0.00014724608
9.330714 0.00014681503
9.331715 0.00014638289000000002
9.332714 0.00014594964
9.333714 0.0001455153
9.334714 0.00014507985
9.335714 0.00014464329
9.336715 0.00014420552000000002
9.337714 0.00014376653
9.338715 0.00014332625
9.339714 0.0001428846
9.340714 0.00014244154
9.341714 0.00014199702000000002
9.342714 0.00014155102
9.343715 0.00014110351
9.344714 0.0001406545
9.345715 0.00014020402
9.346714 0.0001397521
9.347714 0.00013929882
9.348714 0.00013884426000000002
9.349714 0.00013838853
9.350715 0.00013793174000000002
9.351714 0.00013747402
9.352715 0.0001370155
9.353714 0.0001365563
9.354714 0.00013609655999999998
9.355714 0.00013563638
9.356714 0.00013517587
9.357715 0.00013471511
9.358714 0.00013425415000000002
9.359715 0.00013379304
9.360714 0.00013333180000000002
9.361714 0.00013287040999999998
9.362714 0.00013240888
9.363714 0.00013194713
9.364715 0.00013148513
9.365714 0.0001310228
9.366714 0.00013056006
9.367714 0.00013009685
9.368714 0.0001296331
9.369715 0.00012916876
9.370714 0.00012870375
9.371715 0.00012823808
9.372714 0.00012777173
9.373714 0.00012730471000000002
9.374714 0.00012683706
9.375714 0.00012636885
9.376715 0.00012590015000000002
9.377714 0.00012543104000000002
9.378715 0.00012496166
9.379714 0.00012449214
9.380714 0.00012402257
9.381714 0.00012355314
9.382714 0.00012308392999999998
9.383715 0.00012261509
9.384714 0.00012214671
9.385715 0.00012167887
9.386714 0.00012121168
9.387714 0.00012074513999999999
9.388714 0.00012027932
9.389714 0.00011981418
9.390715 0.00011934975
9.391714 0.00011888596
9.392715 0.00011842277
9.393714 0.00011796014000000001
9.394714 0.00011749797
9.395715 0.00011703621
9.396714 0.00011657478000000001
9.397715 0.00011611362000000001
9.398714 0.00011565269999999999
9.399714 0.00011519196000000002
9.400714 0.0001147314
9.401714 0.00011427104
9.402715 0.00011381087999999999
9.403714 0.00011335098
9.404715 0.00011289141
9.405714 0.00011243226999999999
9.406714 0.00011197363
9.407714 0.00011151564
9.408714 0.00011105837999999999
9.409715 0.00011060198
9.410714 0.00011014657000000001
9.411715 0.00010969227
9.412714 0.00010923914
9.413714 0.00010878728
9.414714 0.00010833674
9.415714 0.00010788758
9.416715 0.00010743979
9.417714 0.0001069934
9.418715 0.00010654836000000001
9.419714 0.00010610462999999999
9.420714 0.00010566216999999999
9.421714 0.00010522091000000001
9.422714 0.00010478077
9.423715 0.00010434167
9.424714 0.00010390355
9.425714 0.00010346635
9.426714 0.00010303
9.427714 0.00010259448000000001
9.428715 0.00010215977
9.429714 0.00010172587000000001
9.430715 0.00010129279
9.431714 0.0001008606
9.432714 0.00010042936
9.433714 9.9999158e-05
9.434714 9.9570093e-05
9.435715 9.9142278e-05
9.436714 9.871581599999998e-05
9.437715 9.829085500000001e-05
9.438714 9.7867496e-05
9.439714 9.744585399999999e-05
9.440714 9.702603199999998e-05
9.441714 9.660809599999999e-05
9.442715 9.619213899999999e-05
9.443714 9.577818200000001e-05
9.444715 9.536623799999999e-05
9.445714 9.4956329e-05
9.446714 9.4548409e-05
9.447714 9.414244499999999e-05
9.448714 9.3738373e-05
9.449715 9.3336126e-05
9.450714 9.2935619e-05
9.451715 9.253677700000001e-05
9.452714 9.213951e-05
9.453714 9.1743743e-05
9.454714 9.1349415e-05
9.455714 9.0956468e-05
9.456715 9.056487900000001e-05
9.457714 9.0174626e-05
9.458714 8.9785721e-05
9.459714 8.9398196e-05
9.460714 8.9012093e-05
9.461715 8.8627485e-05
9.462714 8.8244451e-05
9.463715 8.786309999999999e-05
9.464714 8.7483534e-05
9.465714 8.7105855e-05
9.466714 8.6730171e-05
9.467714 8.635659e-05
9.468715 8.5985204e-05
9.469714 8.5616091e-05
9.470715 8.5249314e-05
9.471714 8.488492e-05
9.472714 8.4522918e-05
9.473714 8.4163321e-05
9.474714 8.3806106e-05
9.475715 8.3451232e-05
9.476714 8.309864899999999e-05
9.477715 8.2748289e-05
9.478714 8.240007800000001e-05
9.479714 8.2053941e-05
9.480714 8.1709794e-05
9.481714 8.1367568e-05
9.482715 8.1027201e-05
9.483714 8.0688636e-05
9.484715 8.0351845e-05
9.485714 8.0016815e-05
9.486714 7.9683542e-05
9.487714 7.9352054e-05
9.488714 7.902239599999999e-05
9.489715 7.869462e-05
9.490714 7.8368805e-05
9.491714 7.8045048e-05
9.492714 7.772343299999999e-05
9.493714 7.740407e-05
9.494715 7.7087043e-05
9.495714 7.6772454e-05
9.496715 7.646038400000001e-05
9.497714 7.6150894e-05
9.498714 7.5844042e-05
9.499714 7.5539862e-05
9.500714 7.523837e-05
9.501715 7.493954999999999e-05
9.502714 7.4643373e-05
9.503715 7.4349799e-05
9.504714 7.4058761e-05
9.505714 7.3770184e-05
9.506714 7.3483983e-05
9.507714 7.320007300000001e-05
9.508715 7.2918363e-05
9.509714 7.2638767e-05
9.510715 7.236121700000001e-05
9.511714 7.208564599999999e-05
9.512714 7.1812013e-05
9.513714 7.1540279e-05
9.514714 7.1270449e-05
9.515715 7.1002535e-05
9.516714 7.0736559e-05
9.517715 7.047258400000001e-05
9.518714 7.0210672e-05
9.519714 6.9950903e-05
9.520715 6.969337400000001e-05
9.521714 6.9438175e-05
9.522715 6.9185398e-05
9.523714 6.8935151e-05
9.524714 6.868750700000001e-05
9.525714 6.8442534e-05
9.526714 6.8200302e-05
9.527715 6.7960843e-05
9.528714 6.7724181e-05
9.529715 6.7490316e-05
9.530714 6.7259219e-05
9.531714 6.7030868e-05
9.532714 6.68052e-05
9.533714 6.658214599999999e-05
9.534715 6.6361628e-05
9.535714 6.6143559e-05
9.536715 6.5927861e-05
9.537714 6.5714443e-05
9.538714 6.550321800000001e-05
9.539714 6.5294137e-05
9.540714 6.5087136e-05
9.541715 6.4882181e-05
9.542714 6.467925e-05
9.543715 6.4478348e-05
9.544714 6.4279482e-05
9.545714 6.408269000000001e-05
9.546714 6.388802400000001e-05
9.547714 6.3695552e-05
9.548715 6.3505337e-05
9.549714 6.3317464e-05
9.550714 6.3132001e-05
9.551714 6.2949039e-05
9.552714 6.2768646e-05
9.553715 6.2590874e-05
9.554714 6.2415768e-05
9.555715 6.2243367e-05
9.556714 6.2073678e-05
9.557714 6.1906695e-05
9.558714 6.1742395e-05
9.559714 6.1580738e-05
9.560715 6.1421667e-05
9.561714 6.1265109e-05
9.562715 6.111099e-05
9.563714 6.0959223e-05
9.564714 6.0809725e-05
9.565714 6.0662404e-05
9.566714 6.0517186000000006e-05
9.567715 6.0373998e-05
9.568714 6.0232799e-05
9.569715 6.0093532000000004e-05
9.570714 5.9956187e-05
9.571714 5.9820752000000004e-05
9.572714 5.9687244e-05
9.573714 5.9555691000000005e-05
9.574715 5.9426139e-05
9.575714 5.9298650999999994e-05
9.576715 5.9173288000000005e-05
9.577714 5.9050126000000004e-05
9.578714 5.8929242999999996e-05
9.579714 5.8810718000000005e-05
9.580714 5.869461e-05
9.581715 5.8580986e-05
9.582714 5.8469885000000006e-05
9.583714 5.8361348e-05
9.584714 5.8255381e-05
9.585714 5.8151983e-05
9.586715 5.8051131e-05
9.587714 5.7952781e-05
9.588715 5.785688599999999e-05
9.589714 5.7763373e-05
9.590714 5.7672162e-05
9.591714 5.7583168e-05
9.592714 5.74963e-05
9.593715 5.7411467e-05
9.594714 5.7328589e-05
9.595715 5.7247586999999995e-05
9.596714 5.7168398e-05
9.597714 5.7090972e-05
9.598714 5.7015274000000005e-05
9.599714 5.6941279999999995e-05
9.600715 5.6868998e-05
9.601714 5.6798439e-05
9.602715 5.6729635e-05
9.603714 5.6662623e-05
9.604714 5.6597469e-05
9.605714 5.653423e-05
9.606714 5.6472965e-05
9.607715 5.6413751000000005e-05
9.608714 5.6356646e-05
9.609715 5.6301701000000006e-05
9.610714 5.6248956e-05
9.611714 5.6198451e-05
9.612714 5.6150196e-05
9.613714 5.6104186999999995e-05
9.614715 5.6060412e-05
9.615714 5.6018843000000004e-05
9.616714 5.5979422e-05
9.617714 5.5942093e-05
9.618714 5.5906781e-05
9.619715 5.5873414e-05
9.620714 5.5841906e-05
9.621715 5.5812170999999995e-05
9.622714 5.5784136e-05
9.623714 5.5757721e-05
9.624714 5.5732869000000005e-05
9.625714 5.5709523e-05
9.626715 5.568765e-05
9.627714 5.5667231999999995e-05
9.628715 5.5648246e-05
9.629714 5.5630716e-05
9.630714 5.5614657000000004e-05
9.631714 5.5600105000000004e-05
9.632714 5.5587104999999995e-05
9.633715 5.5575708e-05
9.634714 5.5565971e-05
9.635715 5.5557939e-05
9.636714 5.5551669e-05
9.637714 5.5547213000000005e-05
9.638714 5.5544592e-05
9.639714 5.5543842e-05
9.640715 5.5544962e-05
9.641714 5.554795199999999e-05
9.642715 5.5552789e-05
9.643714 5.5559440000000005e-05
9.644714 5.5567853e-05
9.645715 5.5577965e-05
9.646714 5.5589702999999996e-05
9.647715 5.5602993e-05
9.648714 5.561775e-05
9.649714 5.5633887999999997e-05
9.650714 5.5651321000000004e-05
9.651714 5.5669977000000004e-05
9.652715 5.5689799e-05
9.653714 5.5710717e-05
9.654715 5.5732704e-05
9.655714 5.5755714000000004e-05
9.656714 5.5779759000000005e-05
9.657714 5.5804820999999995e-05
9.658714 5.5830929999999996e-05
9.659715 5.585811199999999e-05
9.660714 5.5886403e-05
9.661715 5.5915859e-05
9.662714 5.5946521e-05
9.663714 5.5978454999999996e-05
9.664714 5.6011709e-05
9.665714 5.6046326e-05
9.666715 5.6082354000000005e-05
9.667714 5.6119808000000006e-05
9.668715 5.6158717e-05
9.669714 5.6199087e-05
9.670714 5.6240896e-05
9.671714 5.6284131e-05
9.672714 5.6328741e-05
9.673715 5.6374682e-05
9.674714 5.6421891000000005e-05
9.675714 5.6470287e-05
9.676714 5.6519814999999995e-05
9.677714 5.6570382999999996e-05
9.678715 5.6621916999999994e-05
9.679714 5.6674349e-05
9.680715 5.6727612e-05
9.681714 5.6781641000000004e-05
9.682714 5.6836398999999994e-05
9.683714 5.6891844000000003e-05
9.684714 5.694796e-05
9.685715 5.7004729e-05
9.686714 5.7062169e-05
9.687715 5.712028e-05
9.688714 5.7179091000000005e-05
9.689714 5.7238634000000004e-05
9.690714 5.7298951e-05
9.691714 5.7360068999999995e-05
9.692715 5.7422022e-05
9.693714 5.7484857e-05
9.694715 5.7548596e-05
9.695714 5.7613244e-05
9.696714 5.7678824000000007e-05
9.697714 5.7745325e-05
9.698714 5.781272999999999e-05
9.699715 5.7881022e-05
9.700714 5.7950149e-05
9.701715 5.8020061e-05
9.702714 5.8090706e-05
9.703714 5.816201600000001e-05
9.704714 5.8233917000000005e-05
9.705714 5.8306341e-05
9.706715 5.8379226e-05
9.707714 5.8452497e-05
9.708714 5.8526098e-05
9.709714 5.8599970999999995e-05
9.710714 5.8674089999999994e-05
9.711715 5.8748412e-05
9.712714 5.882292799999999e-05
9.713715 5.8897637999999994e-05
9.714714 5.8972546e-05
9.715714 5.904767e-05
9.716714 5.9123045e-05
9.717714 5.9198692e-05
9.718715 5.9274669e-05
9.719714 5.9351014999999996e-05
9.720715 5.9427765e-05
9.721714 5.9504964e-05
9.722714 5.958264099999999e-05
9.723714 5.9660829e-05
9.724714 5.9739534e-05
9.725715 5.9818768e-05
9.726714 5.9898525e-05
9.727715 5.9978788e-05
9.728714 6.005951099999999e-05
9.729714 6.0140673000000005e-05
9.730714 6.0222209e-05
9.731714 6.0304058e-05
9.732715 6.0386167999999994e-05
9.733714 6.046846599999999e-05
9.734715 6.0550877e-05
9.735714 6.063334e-05
9.736714 6.0715792000000004e-05
9.737714 6.0798175e-05
9.738714 6.0880444e-05
9.739715 6.0962559999999995e-05
9.740714 6.1044494e-05
9.741714 6.1126235e-05
9.742714 6.120776e-05
9.743714 6.1289086e-05
9.744715 6.1370224e-05
9.745714 6.145118e-05
9.746715 6.1531995e-05
9.747714 6.1612678e-05
9.748714 6.169327700000001e-05
9.749714 6.177380099999999e-05
9.750714 6.185428e-05
9.751715 6.193473e-05
9.752714 6.2015164e-05
9.753715 6.209558000000001e-05
9.754714 6.2175974e-05
9.755714 6.2256328e-05
9.756714 6.2336613e-05
9.757714 6.2416797e-05
9.758715 6.2496849e-05
9.759714 6.257670899999999e-05
9.760715 6.2656329e-05
9.761714 6.2735654e-05
9.762714 6.2814632e-05
9.763714 6.2893213e-05
9.764714 6.297135e-05
9.765715 6.304899800000001e-05
9.766714 6.3126123e-05
9.767715 6.3202708e-05
9.768714 6.3278719e-05
9.769714 6.335416200000001e-05
9.770715 6.342903e-05
9.771714 6.350333599999999e-05
9.772715 6.3577096e-05
9.773714 6.3650327e-05
9.774714 6.3723058e-05
9.775714 6.3795324e-05
9.776714 6.386714500000001e-05
9.777715 6.3938546e-05
9.778714 6.4009555e-05
9.779715 6.4080189e-05
9.780714 6.4150447e-05
9.781714 6.4220342e-05
9.782714 6.4289861e-05
9.783714 6.4358989e-05
9.784715 6.442770099999999e-05
9.785714 6.449597e-05
9.786715 6.456375e-05
9.787714 6.4630996e-05
9.788714 6.469765e-05
9.789714 6.4763668e-05
9.790714 6.4828993e-05
9.791715 6.4893578e-05
9.792714 6.4957374e-05
9.793715 6.5020328e-05
9.794714 6.5082406e-05
9.795714 6.5143587e-05
9.796714 6.520384099999999e-05
9.797714 6.5263157e-05
9.798715 6.532152999999999e-05
9.799714 6.5378964e-05
9.800714 6.5435466e-05
9.801714 6.5491059e-05
9.802714 6.554576000000001e-05
9.803715 6.559959e-05
9.804714 6.5652574e-05
9.805715 6.5704734e-05
9.806714 6.5756097e-05
9.807714 6.5806682e-05
9.808714 6.5856489e-05
9.809714 6.5905539e-05
9.810715 6.5953822e-05
9.811714 6.6001337e-05
9.812715 6.6048062e-05
9.813714 6.6093986e-05
9.814714 6.613908e-05
9.815714 6.618329799999999e-05
9.816714 6.622661899999999e-05
9.817715 6.6268996e-05
9.818714 6.6310395e-05
9.819715 6.635076499999999e-05
9.820714 6.6390083e-05
9.821714 6.6428316e-05
9.822714 6.6465424e-05
9.823714 6.6501389e-05
9.824715 6.6536199e-05
9.825714 6.656983400000001e-05
9.826715 6.660228599999999e-05
9.827714 6.6633567e-05
9.828714 6.6663671e-05
9.829714 6.669261600000001e-05
9.830714 6.672040599999999e-05
9.831715 6.6747072e-05
9.832714 6.6772606e-05
9.833714 6.679703699999999e-05
9.834714 6.6820377e-05
9.835714 6.684262499999999e-05
9.836715 6.6863799e-05
9.837714 6.688388799999999e-05
9.838715 6.6902896e-05
9.839714 6.6920802e-05
9.840714 6.6937594e-05
9.841714 6.6953254e-05
9.842714 6.6967755e-05
9.843715 6.6981067e-05
9.844714 6.699316400000001e-05
9.845715 6.7004009e-05
9.846714 6.7013582e-05
9.847714 6.702184100000001e-05
9.848714 6.702877e-05
9.849714 6.7034347e-05
9.850715 6.703854200000001e-05
9.851714 6.7041356e-05
9.852715 6.7042777e-05
9.853714 6.704279899999999e-05
9.854714 6.7041424e-05
9.855714 6.7038661e-05
9.856714 6.703452900000001e-05
9.857715 6.7029038e-05
9.858714 6.7022199e-05
9.859715 6.7014042e-05
9.860714 6.7004572e-05
9.861714 6.699381200000001e-05
9.862714 6.6981772e-05
9.863714 6.6968471e-05
9.864715 6.6953908e-05
9.865714 6.6938088e-05
9.866714 6.6921001e-05
9.867714 6.690264099999999e-05
9.868714 6.6883001e-05
9.869715 6.686206e-05
9.870714 6.6839794e-05
9.871715 6.6816182e-05
9.872714 6.679119299999999e-05
9.873714 6.6764807e-05
9.874714 6.673699300000001e-05
9.875714 6.670772399999999e-05
9.876715 6.667697799999999e-05
9.877714 6.6644731e-05
9.878715 6.6610971e-05
9.879714 6.6575677e-05
9.880714 6.6538843e-05
9.881714 6.6500456e-05
9.882714 6.6460535e-05
9.883715 6.6419057e-05
9.884714 6.637604300000001e-05
9.885715 6.6331506e-05
9.886714 6.628544e-05
9.887714 6.6237862e-05
9.888714 6.618879e-05
9.889714 6.6138222e-05
9.890715 6.608617e-05
9.891714 6.6032646e-05
9.892715 6.5977645e-05
9.893714 6.5921176e-05
9.894714 6.5863236e-05
9.895715 6.5803818e-05
9.896714 6.5742915e-05
9.897715 6.5680518e-05
9.898714 6.5616615e-05
9.899714 6.555119400000001e-05
9.900714 6.5484249e-05
9.901714 6.541577e-05
9.902715 6.5345739e-05
9.903714 6.5274151e-05
9.904715 6.5200999e-05
9.905714 6.5126289e-05
9.906714 6.5050011e-05
9.907714 6.497217e-05
9.908714 6.4892765e-05
9.909715 6.481180899999999e-05
9.910714 6.4729306e-05
9.911715 6.4645275e-05
9.912714 6.455972e-05
9.913714 6.4472658e-05
9.914714 6.438409600000001e-05
9.915714 6.4294045e-05
9.916715 6.4202504e-05
9.917714 6.4109491e-05
9.918715 6.4015001e-05
9.919714 6.3919032e-05
9.920714 6.3821579e-05
9.921714 6.3722644e-05
9.922714 6.3622207e-05
9.923715 6.3520258e-05
9.924714 6.3416786e-05
9.925714 6.3311779e-05
9.926714 6.3205215e-05
9.927714 6.3097076e-05
9.928715 6.298735700000001e-05
9.929714 6.287604599999999e-05
9.930715 6.2763127e-05
9.931714 6.2648598e-05
9.932714 6.253245e-05
9.933714 6.2414688e-05
9.934714 6.229531099999999e-05
9.935715 6.2174325e-05
9.936714 6.2051737e-05
9.937715 6.1927557e-05
9.938714 6.1801796e-05
9.939714 6.1674467e-05
9.940714 6.154558600000001e-05
9.941714 6.1415165e-05
9.942715 6.1283214e-05
9.943714 6.114974e-05
9.944715 6.1014754e-05
9.945714 6.0878261e-05
9.946714 6.0740263000000004e-05
9.947714 6.0600763e-05
9.948714 6.0459752e-05
9.949715 6.0317228e-05
9.950714 6.0173187e-05
9.951715 6.0027616999999994e-05
9.952714 5.9880517e-05
9.953714 5.9731877e-05
9.954714 5.9581697000000004e-05
9.955714 5.9429964999999996e-05
9.956715 5.9276680999999996e-05
9.957714 5.9121845e-05
9.958714 5.8965469e-05
9.959714 5.8807547e-05
9.960714 5.8648100999999994e-05
9.961715 5.8487137e-05
9.962714 5.8324673e-05
9.963715 5.8160731e-05
9.964714 5.7995328e-05
9.965714 5.7828476000000005e-05
9.966714 5.7660202000000006e-05
9.967714 5.7490529999999997e-05
9.968715 5.7319465e-05
9.969714 5.7147025e-05
9.970715 5.6973220999999996e-05
9.971714 5.6798058e-05
9.972714 5.6621536e-05
9.973714 5.6443662e-05
9.974714 5.626442299999999e-05
9.975715 5.6083815e-05
9.976714 5.5901829999999996e-05
9.977715 5.5718447999999996e-05
9.978714 5.5533667e-05
9.979714 5.5347459e-05
9.980714 5.5159813e-05
9.981714 5.4970729e-05
9.982715 5.478019e-05
9.983714 5.458819e-05
9.984715 5.4394735e-05
9.985714 5.4199818999999994e-05
9.986714 5.4003453000000004e-05
9.987714 5.380565e-05
9.988714 5.3606430999999994e-05
9.989715 5.3405807e-05
9.990714 5.3203814e-05
9.991714 5.3000468e-05
9.992714 5.2795804e-05
9.993714 5.2589849e-05
9.994715 5.2382614999999997e-05
9.995714 5.2174147e-05
9.996715 5.1964452e-05
9.997714 5.1753544999999995e-05
9.998714 5.1541457e-05
9.999714 5.1328175e-05
10.00071 5.1113715999999995e-05
10.00171 5.0898068999999995e-05
10.00271 5.0681228e-05
10.00371 5.0463194000000005e-05
10.00471 5.0243943000000006e-05
10.00571 5.0023465000000004e-05
10.00671 4.9801746999999996e-05
10.00771 4.9578767000000004e-05
10.00871 4.935452e-05
10.00971 4.9128988e-05
10.01071 4.8902172000000004e-05
10.01171 4.8674065e-05
10.01271 4.8444673e-05
10.01371 4.8214008000000005e-05
10.01471 4.798208700000001e-05
10.01571 4.7748932e-05
10.01671 4.751457e-05
10.01771 4.7279033e-05
10.01871 4.7042357e-05
10.01971 4.6804578e-05
10.02071 4.6565737e-05
10.02171 4.6325869e-05
10.02271 4.6085006e-05
10.02371 4.5843186e-05
10.02471 4.5600427e-05
10.02571 4.5356759e-05
10.02671 4.5112193e-05
10.02771 4.4866738e-05
10.02871 4.4620393e-05
10.02971 4.4373154999999994e-05
10.03071 4.4125017e-05
10.03171 4.3875963e-05
10.03271 4.3625971e-05
10.03371 4.3375024e-05
10.03471 4.31231e-05
10.03571 4.2870181e-05
10.03671 4.2616250000000004e-05
10.03771 4.2361296e-05
10.03871 4.2105307e-05
10.03971 4.1848281e-05
10.04071 4.1590232e-05
10.04171 4.1331165e-05
10.04271 4.1071107e-05
10.04371 4.0810085e-05
10.04471 4.054813e-05
10.04571 4.0285286e-05
10.04671 4.0021594999999996e-05
10.04771 3.9757106e-05
10.04871 3.949186e-05
10.04971 3.9225904e-05
10.05071 3.895928e-05
10.05171 3.8692028e-05
10.05271 3.8424179e-05
10.05371 3.8155753e-05
10.05471 3.788677e-05
10.05571 3.7617241e-05
10.05671 3.7347161e-05
10.05771 3.7076528999999996e-05
10.05871 3.6805329e-05
10.05971 3.6533541e-05
10.06071 3.6261142e-05
10.06171 3.5988106e-05
10.06271 3.5714407e-05
10.06371 3.5440024000000005e-05
10.06471 3.5164933e-05
10.06571 3.4889121e-05
10.06671 3.4612574e-05
10.06771 3.4335301e-05
10.06871 3.4057301999999995e-05
10.06971 3.3778599e-05
10.07071 3.3499217e-05
10.07171 3.3219192e-05
10.07271 3.2938567e-05
10.07371 3.2657391e-05
10.07471 3.2375721e-05
10.07571 3.2093607e-05
10.07671 3.1811112000000004e-05
10.07771 3.1528288e-05
10.07871 3.1245186999999995e-05
10.07971 3.0961857e-05
10.08071 3.0678336e-05
10.08171 3.0394656e-05
10.08271 3.0110836999999998e-05
10.08371 2.9826890000000003e-05
10.08471 2.9542818e-05
10.08571 2.9258609e-05
10.08671 2.8974256e-05
10.08771 2.8689729000000003e-05
10.08871 2.8405003e-05
10.08971 2.8120050000000002e-05
10.09071 2.7834841e-05
10.09171 2.7549342e-05
10.09271 2.7263532999999998e-05
10.09371 2.6977395e-05
10.09471 2.6690917999999998e-05
10.09571 2.6404101e-05
10.09671 2.6116948000000002e-05
10.09771 2.5829485e-05
10.09871 2.554174e-05
10.09971 2.5253755000000002e-05
10.10071 2.4965573e-05
10.10171 2.4677254e-05
10.10271 2.4388862000000002e-05
10.10371 2.4100453000000002e-05
10.10471 2.3812098e-05
10.10571 2.3523855e-05
10.10671 2.3235783e-05
10.10771 2.2947937e-05
10.10871 2.2660356e-05
10.10971 2.2373074e-05
10.11071 2.2086111999999998e-05
10.11171 2.1799481e-05
10.11271 2.1513179000000002e-05
10.11371 2.1227196e-05
10.11471 2.0941506e-05
10.11571 2.0656083e-05
10.11671 2.0370892e-05
10.11771 2.0085895e-05
10.11871 1.9801051000000002e-05
10.11971 1.9516327000000002e-05
10.12071 1.9231688e-05
10.12171 1.8947111e-05
10.12271 1.8662580000000002e-05
10.12371 1.837809e-05
10.12471 1.809365e-05
10.12571 1.7809278e-05
10.12671 1.7525008e-05
10.12771 1.7240883e-05
10.12871 1.6956958999999998e-05
10.12971 1.6673299e-05
10.13071 1.6389974e-05
10.13171 1.6107057e-05
10.13271 1.5824625e-05
10.13371 1.554275e-05
10.13471 1.52615e-05
10.13571 1.498094e-05
10.13671 1.4701121000000001e-05
10.13771 1.4422082e-05
10.13871 1.4143855e-05
10.13971 1.3866454999999999e-05
10.14071 1.3589883e-05
10.14171 1.3314132999999999e-05
10.14271 1.3039184e-05
10.14371 1.2765004e-05
10.14471 1.2491557e-05
10.14571 1.2218804e-05
10.14671 1.1946699999999999e-05
10.14771 1.1675206000000001e-05
10.14871 1.1404286e-05
10.14971 1.1133909e-05
10.15071 1.0864057e-05
10.15171 1.0594723e-05
10.15271 1.0325911e-05
10.15371 1.0057639e-05
10.15471 9.7899395e-06
10.15571 9.5228579e-06
10.15671 9.2564477e-06
10.15771 8.9907765e-06
10.15871 8.725916e-06
10.15971 8.461942299999999e-06
10.16071 8.1989342e-06
10.16171 7.936967e-06
10.16271 7.6761118e-06
10.16371 7.416431899999999e-06
10.16471 7.157979100000001e-06
10.16571 6.900794599999999e-06
10.16671 6.6449054e-06
10.16771 6.3903229e-06
10.16871 6.1370457e-06
10.16971 5.8850592e-06
10.17071 5.6343346000000006e-06
10.17171 5.3848343e-06
10.17271 5.1365131e-06
10.17371 4.8893206e-06
10.17471 4.6432060000000005e-06
10.17571 4.398119599999999e-06
10.17671 4.1540179000000005e-06
10.17771 3.9108649e-06
10.17871 3.6686362e-06
10.17971 3.4273203e-06
10.18071 3.1869195e-06
10.18171 2.9474529e-06
10.18271 2.708954e-06
10.18371 2.4714709e-06
10.18471 2.2350655999999997e-06
10.18571 1.9998103e-06
10.18671 1.7657859e-06
10.18771 1.5330788999999999e-06
10.18871 1.3017769e-06
10.18971 1.071966e-06
10.19071 8.4372731e-07
10.19171 6.1713319e-07
10.19271 3.9224473e-07
10.19371 1.6910956e-07
10.19471 -5.224004e-08
10.19571 -2.7178786e-07
10.19671 -4.895341e-07
10.19771 -7.054946000000001e-07
10.19871 -9.1969907e-07
10.19971 -1.1321898e-06
10.20071 -1.3430172e-06
10.20171 -1.5522392e-06
10.20271 -1.7599151e-06
10.20371 -1.9661035e-06
10.20471 -2.1708582e-06
10.20571 -2.3742241999999998e-06
10.20671 -2.5762360999999997e-06
10.20771 -2.7769147e-06
10.20871 -2.9762649e-06
10.20971 -3.1742757999999997e-06
10.21071 -3.3709195e-06
10.21171 -3.5661518e-06
10.21271 -3.759914e-06
10.21371 -3.9521357e-06
10.21471 -4.1427352e-06
10.21571 -4.3316266e-06
10.21671 -4.5187193e-06
10.21771 -4.7039244e-06
10.21871 -4.8871584e-06
10.21971 -5.068344e-06
10.22071 -5.2474185e-06
10.22171 -5.4243298e-06
10.22271 -5.5990434e-06
10.22371 -5.7715415e-06
10.22471 -5.941823e-06
10.22571 -6.1099037e-06
10.22671 -6.2758154e-06
10.22771 -6.439601199999999e-06
10.22871 -6.6013143e-06
10.22971 -6.7610181e-06
10.23071 -6.9187749e-06
10.23171 -7.0746488e-06
10.23271 -7.228700099999999e-06
10.23371 -7.380978000000001e-06
10.23471 -7.531522100000001e-06
10.23571 -7.680358e-06
10.23671 -7.8274965e-06
10.23771 -7.972929e-06
10.23871 -8.1166306e-06
10.23971 -8.2585593e-06
10.24071 -8.398659199999999e-06
10.24171 -8.536858999999999e-06
10.24271 -8.67308e-06
10.24371 -8.8072341e-06
10.24471 -8.9392316e-06
10.24571 -9.068983799999999e-06
10.24671 -9.1964068e-06
10.24771 -9.3214254e-06
10.24871 -9.443977e-06
10.24971 -9.5640132e-06
10.25071 -9.6815036e-06
10.25171 -9.7964332e-06
10.25271 -9.908808399999999e-06
10.25371 -1.0018652e-05
10.25471 -1.0126002999999999e-05
10.25571 -1.0230914e-05
10.25671 -1.0333451e-05
10.25771 -1.0433684000000001e-05
10.25871 -1.0531689e-05
10.25971 -1.062754e-05
10.26071 -1.0721306e-05
10.26171 -1.0813048999999999e-05
10.26271 -1.0902815000000001e-05
10.26371 -1.0990639000000001e-05
10.26471 -1.1076536e-05
10.26571 -1.1160501e-05
10.26671 -1.1242515e-05
10.26771 -1.1322533e-05
10.26871 -1.1400499999999999e-05
10.26971 -1.1476341e-05
10.27071 -1.154997e-05
10.27171 -1.1621294e-05
10.27271 -1.1690214e-05
10.27371 -1.1756634e-05
10.27471 -1.182046e-05
10.27571 -1.1881608e-05
10.27671 -1.1940006e-05
10.27771 -1.1995597e-05
10.27871 -1.2048341000000002e-05
10.27971 -1.2098218999999999e-05
10.28071 -1.2145233e-05
10.28171 -1.2189399999999999e-05
10.28271 -1.2230764e-05
10.28371 -1.2269375e-05
10.28471 -1.2305301e-05
10.28571 -1.2338623e-05
10.28671 -1.2369421e-05
10.28771 -1.2397781e-05
10.28871 -1.2423783e-05
10.28971 -1.2447500999999998e-05
10.29071 -1.2468996e-05
10.29171 -1.2488318999999999e-05
10.29271 -1.25055e-05
10.29371 -1.252055e-05
10.29471 -1.2533465e-05
10.29571 -1.2544217e-05
10.29671 -1.2552763e-05
10.29771 -1.2559045e-05
10.29871 -1.2562988e-05
10.29971 -1.2564514e-05
10.30071 -1.2563535e-05
10.30171 -1.2559962999999999e-05
10.30271 -1.2553715999999999e-05
10.30371 -1.2544715999999999e-05
10.30471 -1.2532898000000001e-05
10.30571 -1.2518213e-05
10.30671 -1.2500627e-05
10.30771 -1.2480126e-05
10.30871 -1.2456716999999999e-05
10.30971 -1.2430422e-05
10.31071 -1.2401286000000001e-05
10.31171 -1.2369366999999999e-05
10.31271 -1.2334735e-05
10.31371 -1.2297473e-05
10.31471 -1.2257667e-05
10.31571 -1.2215399e-05
10.31671 -1.2170758999999998e-05
10.31771 -1.2123816e-05
10.31871 -1.2074636e-05
10.31971 -1.2023267e-05
10.32071 -1.1969736e-05
10.32171 -1.1914056999999999e-05
10.32271 -1.1856218000000001e-05
10.32371 -1.1796189e-05
10.32471 -1.1733922e-05
10.32571 -1.1669351e-05
10.32671 -1.1602399e-05
10.32771 -1.1532977e-05
10.32871 -1.146099e-05
10.32971 -1.1386346e-05
10.33071 -1.1308953000000001e-05
10.33171 -1.1228728999999999e-05
10.33271 -1.1145603e-05
10.33371 -1.1059522e-05
10.33471 -1.0970452e-05
10.33571 -1.0878377e-05
10.33671 -1.0783302000000001e-05
10.33771 -1.068526e-05
10.33871 -1.0584295e-05
10.33971 -1.0480477000000001e-05
10.34071 -1.0373888e-05
10.34171 -1.026462e-05
10.34271 -1.0152774000000001e-05
10.34371 -1.0038455e-05
10.34471 -9.9217615e-06
10.34571 -9.8027897e-06
10.34671 -9.6816223e-06
10.34771 -9.5583282e-06
10.34871 -9.4329586e-06
10.34971 -9.3055448e-06
10.35071 -9.1760967e-06
10.35171 -9.0446029e-06
10.35271 -8.9110337e-06
10.35371 -8.7753399e-06
10.35471 -8.6374584e-06
10.35571 -8.4973124e-06
10.35671 -8.3548194e-06
10.35771 -8.209893600000001e-06
10.35871 -8.062451e-06
10.35971 -7.9124135e-06
10.36071 -7.7597129e-06
10.36171 -7.604297299999999e-06
10.36271 -7.4461298e-06
10.36371 -7.2851947e-06
10.36471 -7.1214956000000005e-06
10.36571 -6.955057299999999e-06
10.36671 -6.785926100000001e-06
10.36771 -6.614163799999999e-06
10.36871 -6.439848500000001e-06
10.36971 -6.2630697e-06
10.37071 -6.0839248000000005e-06
10.37171 -5.9025133e-06
10.37271 -5.718935e-06
10.37371 -5.533281599999999e-06
10.37471 -5.3456354e-06
10.37571 -5.1560651e-06
10.37671 -4.964621799999999e-06
10.37771 -4.7713367e-06
10.37871 -4.5762221e-06
10.37971 -4.3792685e-06
10.38071 -4.1804473e-06
10.38171 -3.9797118e-06
10.38271 -3.7770004e-06
10.38371 -3.5722397e-06
10.38471 -3.3653503e-06
10.38571 -3.1562485999999996e-06
10.38671 -2.9448533e-06
10.38771 -2.7310898e-06
10.38871 -2.5148948e-06
10.38971 -2.2962192e-06
10.39071 -2.0750321e-06
10.39171 -1.8513225e-06
10.39271 -1.6251011e-06
10.39371 -1.3963996000000001e-06
10.39471 -1.1652715e-06
10.39571 -9.3178842e-07
10.39671 -6.9603874e-07
10.39771 -4.5812345e-07
10.39871 -2.181521e-07
10.39971 2.3761498000000003e-08
10.40071 2.6750451e-07
10.40171 5.1296936e-07
10.40271 7.6005851e-07
10.40371 1.0086883e-06
10.40471 1.2587922e-06
10.40571 1.5103232e-06
10.40671 1.7632559000000002e-06
10.40771 2.0175852e-06
10.40871 2.2733277e-06
10.40971 2.5305187000000002e-06
10.41071 2.7892105e-06
10.41171 3.0494675e-06
10.41271 3.3113643000000003e-06
10.41371 3.5749792e-06
10.41471 3.8403915e-06
10.41571 4.1076738e-06
10.41671 4.376891e-06
10.41771 4.6480938e-06
10.41871 4.9213167e-06
10.41971 5.1965742e-06
10.42071 5.4738607e-06
10.42171 5.7531494e-06
10.42271 6.0343922e-06
10.42371 6.3175221e-06
10.42471 6.6024532999999995e-06
10.42571 6.889089800000001e-06
10.42671 7.1773236e-06
10.42771 7.4670417e-06
10.42871 7.7581312e-06
10.42971 8.050482599999999e-06
10.43071 8.3439957e-06
10.43171 8.638582500000001e-06
10.43271 8.934170400000001e-06
10.43371 9.2307069e-06
10.43471 9.5281564e-06
10.43571 9.8265083e-06
10.43671 1.0125769e-05
10.43771 1.0425966e-05
10.43871 1.0727143e-05
10.43971 1.1029356e-05
10.44071 1.133267e-05
10.44171 1.1637158000000001e-05
10.44271 1.1942892e-05
10.44371 1.2249939e-05
10.44471 1.255836e-05
10.44571 1.2868199999999998e-05
10.44671 1.3179492e-05
10.44771 1.3492249e-05
10.44871 1.3806459e-05
10.44971 1.4122098e-05
10.45071 1.4439115e-05
10.45171 1.475744e-05
10.45271 1.5076985999999998e-05
10.45371 1.5397657e-05
10.45471 1.5719338e-05
10.45571 1.6041915e-05
10.45671 1.636527e-05
10.45771 1.6689286999999997e-05
10.45871 1.7013862000000003e-05
10.45971 1.7338899999999998e-05
10.46071 1.7664317e-05
10.46171 1.7990056999999998e-05
10.46271 1.8316073999999998e-05
10.46371 1.8642348e-05
10.46471 1.8968879e-05
10.46571 1.9295686e-05
10.46671 1.9622804e-05
10.46771 1.9950282e-05
10.46871 2.0278179e-05
10.46971 2.0606564999999998e-05
10.47071 2.0935505e-05
10.47171 2.1265066e-05
10.47271 2.1595302e-05
10.47371 2.1926264999999998e-05
10.47471 2.2257981e-05
10.47571 2.2590467e-05
10.47671 2.2923714e-05
10.47771 2.3257695000000002e-05
10.47871 2.3592361999999997e-05
10.47971 2.3927649e-05
10.48071 2.4263471e-05
10.48171 2.4599727999999998e-05
10.48271 2.4936307000000003e-05
10.48371 2.527309e-05
10.48471 2.5609960999999997e-05
10.48571 2.5946798e-05
10.48671 2.6283490000000003e-05
10.48771 2.6619935e-05
10.48871 2.6956044999999997e-05
10.48971 2.7291750000000002e-05
10.49071 2.7626999e-05
10.49171 2.7961761000000004e-05
10.49271 2.8296026e-05
10.49371 2.8629799e-05
10.49471 2.8963109000000002e-05
10.49571 2.9295995e-05
10.49671 2.9628515e-05
10.49771 2.9960722e-05
10.49871 3.0292684999999998e-05
10.49971 3.0624463e-05
10.50071 3.0956116e-05
10.50171 3.1287689e-05
10.50271 3.1619217000000004e-05
10.50371 3.1950717e-05
10.50471 3.2282188e-05
10.50571 3.261361e-05
10.50671 3.2944945e-05
10.50771 3.3276132e-05
10.50871 3.3607097e-05
10.50971 3.3937746e-05
10.51071 3.4267978e-05
10.51171 3.4597682e-05
10.51271 3.4926745e-05
10.51371 3.5255053e-05
10.51471 3.5582499000000004e-05
10.51571 3.5908979999999996e-05
10.51671 3.6234407999999995e-05
10.51771 3.6558710999999996e-05
10.51871 3.6881841e-05
10.51971 3.7203756e-05
10.52071 3.7524438e-05
10.52171 3.7843895e-05
10.52271 3.8162145e-05
10.52371 3.8479216999999996e-05
10.52471 3.8795162e-05
10.52571 3.9110026e-05
10.52671 3.9423867000000004e-05
10.52771 3.9736742e-05
10.52871 4.0048698e-05
10.52971 4.0359785000000005e-05
10.53071 4.0670025000000004e-05
10.53171 4.0979438e-05
10.53271 4.1288021e-05
10.53371 4.1595746000000005e-05
10.53471 4.1902578e-05
10.53571 4.2208455000000004e-05
10.53671 4.2513298e-05
10.53771 4.2817015e-05
10.53871 4.3119508e-05
10.53971 4.3420655999999995e-05
10.54071 4.3720345e-05
10.54171 4.4018461e-05
10.54271 4.4314888e-05
10.54371 4.4609524e-05
10.54471 4.4902271e-05
10.54571 4.5193056e-05
10.54671 4.5481812e-05
10.54771 4.5768502e-05
10.54871 4.6053097e-05
10.54971 4.6335596999999996e-05
10.55071 4.6616015e-05
10.55171 4.6894377e-05
10.55271 4.7170727e-05
10.55371 4.7445113e-05
10.55471 4.7717594e-05
10.55571 4.7988231999999997e-05
10.55671 4.8257072999999995e-05
10.55771 4.8524174e-05
10.55871 4.8789569999999996e-05
10.55971 4.905329e-05
10.56071 4.9315337999999996e-05
10.56171 4.9575714999999995e-05
10.56271 4.983438099999999e-05
10.56371 5.0091307000000005e-05
10.56471 5.0346421e-05
10.56571 5.0599647e-05
10.56671 5.0850900000000005e-05
10.56771 5.1100068e-05
10.56871 5.1347064e-05
10.56971 5.1591763e-05
10.57071 5.1834070000000004e-05
10.57171 5.2073881000000004e-05
10.57271 5.2311104999999995e-05
10.57371 5.2545664e-05
10.57471 5.27775e-05
10.57571 5.3006556e-05
10.57671 5.3232798999999993e-05
10.57771 5.3456222e-05
10.57871 5.3676831e-05
10.57971 5.3894638e-05
10.58071 5.4109677000000005e-05
10.58171 5.4321987000000004e-05
10.58271 5.4531613999999996e-05
10.58371 5.4738604e-05
10.58471 5.4942996e-05
10.58571 5.5144846999999996e-05
10.58671 5.534417900000001e-05
10.58771 5.5541016999999995e-05
10.58871 5.573537e-05
10.58971 5.5927217e-05
10.59071 5.6116544999999993e-05
10.59171 5.6303309999999994e-05
10.59271 5.6487447999999995e-05
10.59371 5.6668887e-05
10.59471 5.6847551e-05
10.59571 5.7023339999999996e-05
10.59671 5.7196154999999997e-05
10.59771 5.7365888999999996e-05
10.59871 5.7532452e-05
10.59971 5.769574e-05
10.60071 5.7855669e-05
10.60171 5.8012165000000004e-05
10.60271 5.8165165e-05
10.60371 5.8314629e-05
10.60471 5.8460523e-05
10.60571 5.8602836000000006e-05
10.60671 5.874158e-05
10.60771 5.887677e-05
10.60871 5.9008437000000004e-05
10.60971 5.9136624e-05
10.61071 5.9261384e-05
10.61171 5.9382767999999996e-05
10.61271 5.9500826e-05
10.61371 5.961561e-05
10.61471 5.9727165e-05
10.61571 5.9835514e-05
10.61671 5.9940686e-05
10.61771 6.0042669e-05
10.61871 6.0141463e-05
10.61971 6.0237032999999996e-05
10.62071 6.0329329999999994e-05
10.62171 6.0418296e-05
10.62271 6.0503862000000005e-05
10.62371 6.0585938e-05
10.62471 6.0664439e-05
10.62571 6.0739256e-05
10.62671 6.0810304999999996e-05
10.62771 6.0877482999999995e-05
10.62871 6.0940715000000005e-05
10.62971 6.0999917999999994e-05
10.63071 6.1055022e-05
10.63171 6.1105982e-05
10.63271 6.1152753e-05
10.63371 6.119532799999999e-05
10.63471 6.1233698e-05
10.63571 6.1267872e-05
10.63671 6.1297874e-05
10.63771 6.1323738e-05
10.63871 6.134551400000001e-05
10.63971 6.1363244e-05
10.64071 6.1376983e-05
10.64171 6.138677100000001e-05
10.64271 6.1392666e-05
10.64371 6.1394684e-05
10.64471 6.1392865e-05
10.64571 6.138721500000001e-05
10.64671 6.1377739e-05
10.64771 6.1364415e-05
10.64871 6.134721399999999e-05
10.64971 6.1326091e-05
10.65071 6.1300989e-05
10.65171 6.127184000000001e-05
10.65271 6.1238575e-05
10.65371 6.1201104e-05
10.65471 6.1159352e-05
10.65571 6.1113235e-05
10.65671 6.1062678e-05
10.65771 6.100761400000001e-05
10.65871 6.0947986e-05
10.65971 6.0883746999999996e-05
10.66071 6.0814864e-05
10.66171 6.0741314e-05
10.66271 6.0663102999999993e-05
10.66371 6.0580226000000004e-05
10.66471 6.0492715000000005e-05
10.66571 6.0400595000000005e-05
10.66671 6.0303910000000005e-05
10.66771 6.02027e-05
10.66871 6.0097022000000004e-05
10.66971 5.9986911e-05
10.67071 5.9872417e-05
10.67171 5.9753574999999995e-05
10.67271 5.9630406e-05
10.67371 5.9502928999999995e-05
10.67471 5.9371142999999996e-05
10.67571 5.9235043e-05
10.67671 5.9094606000000005e-05
10.67771 5.8949792e-05
10.67871 5.8800549e-05
10.67971 5.8646816000000006e-05
10.68071 5.8488536000000006e-05
10.68171 5.8325628e-05
10.68271 5.8158031e-05
10.68371 5.7985659000000004e-05
10.68471 5.7808450000000004e-05
10.68571 5.762634e-05
10.68671 5.7439286e-05
10.68771 5.724724e-05
10.68871 5.7050174999999996e-05
10.68971 5.6848079999999994e-05
10.69071 5.6640953999999996e-05
10.69171 5.6428809e-05
10.69271 5.6211677999999996e-05
10.69371 5.5989591e-05
10.69471 5.5762604e-05
10.69571 5.5530762e-05
10.69671 5.5294129e-05
10.69771 5.5052766e-05
10.69871 5.4806713e-05
10.69971 5.4556028e-05
10.70071 5.4300762e-05
10.70171 5.404093e-05
10.70271 5.3776563e-05
10.70371 5.3507671e-05
10.70471 5.3234237e-05
10.70571 5.295625e-05
10.70671 5.267367e-05
10.70771 5.2386467999999996e-05
10.70871 5.2094578e-05
10.70971 5.1797951999999996e-05
10.71071 5.1496517000000004e-05
10.71171 5.1190210000000004e-05
10.71271 5.087897e-05
10.71371 5.0562738e-05
10.71471 5.0241454e-05
10.71571 4.9915081e-05
10.71671 4.9583582e-05
10.71771 4.9246932999999995e-05
10.71871 4.8905126999999994e-05
10.71971 4.8558166999999995e-05
10.72071 4.820606099999999e-05
10.72171 4.784884e-05
10.72271 4.748654e-05
10.72371 4.7119201000000004e-05
10.72471 4.6746868000000004e-05
10.72571 4.6369593e-05
10.72671 4.5987426e-05
10.72771 4.5600413e-05
10.72871 4.5208594e-05
10.72971 4.4812006e-05
10.73071 4.4410674999999996e-05
10.73171 4.4004616e-05
10.73271 4.359384e-05
10.73371 4.3178335e-05
10.73471 4.2758086e-05
10.73571 4.233307e-05
10.73671 4.1903257000000005e-05
10.73771 4.1468607e-05
10.73871 4.1029077e-05
10.73971 4.0584621e-05
10.74071 4.0135205e-05
10.74171 3.9680782e-05
10.74271 3.9221322000000004e-05
10.74371 3.8756801e-05
10.74471 3.82872e-05
10.74571 3.7812521e-05
10.74671 3.7332765e-05
10.74771 3.6847948e-05
10.74871 3.6358099000000004e-05
10.74971 3.5863259999999997e-05
10.75071 3.5363473e-05
10.75171 3.4858795e-05
10.75271 3.4349283999999996e-05
10.75371 3.3834996e-05
10.75471 3.3315993e-05
10.75571 3.2792332e-05
10.75671 3.2264063e-05
10.75771 3.1731233e-05
10.75871 3.1193871999999996e-05
10.75971 3.0652008999999995e-05
10.76071 3.0105656e-05
10.76171 2.9554818e-05
10.76271 2.8999483000000003e-05
10.76371 2.8439632000000002e-05
10.76471 2.7875242000000002e-05
10.76571 2.7306274000000002e-05
10.76671 2.6732686999999997e-05
10.76771 2.6154438999999998e-05
10.76871 2.5571487e-05
10.76971 2.4983785000000002e-05
10.77071 2.4391300999999997e-05
10.77171 2.3793999e-05
10.77271 2.3191859e-05
10.77371 2.2584868e-05
10.77471 2.1973021e-05
10.77571 2.135633e-05
10.77671 2.0734815e-05
10.77771 2.0108504e-05
10.77871 1.9477443e-05
10.77971 1.8841678e-05
10.78071 1.8201263e-05
10.78171 1.755626e-05
10.78271 1.6906733e-05
10.78371 1.6252743000000002e-05
10.78471 1.5594351e-05
10.78571 1.4931610999999998e-05
10.78671 1.4264575e-05
10.78771 1.3593285e-05
10.78871 1.2917774e-05
10.78971 1.2238067e-05
10.79071 1.1554179e-05
10.79171 1.0866118e-05
10.79271 1.0173879e-05
10.79371 9.4774556e-06
10.79471 8.7768314e-06
10.79571 8.071990000000001e-06
10.79671 7.362911e-06
10.79771 6.6495744e-06
10.79871 5.931965e-06
10.79971 5.2100695e-06
10.80071 4.4838821e-06
10.80171 3.7534032999999996e-06
10.80271 3.0186431e-06
10.80371 2.2796197e-06
10.80471 1.5363611e-06
10.80571 7.889033399999999e-07
10.80671 3.7291101e-08
10.80771 -7.1842452e-07
10.80871 -1.4781866e-06
10.80971 -2.2419353000000002e-06
10.81071 -3.0096086000000002e-06
10.81171 -3.7811443e-06
10.81271 -4.5564835e-06
10.81371 -5.3355705999999994e-06
10.81471 -6.1183563e-06
10.81571 -6.9047978e-06
10.81671 -7.6948609e-06
10.81771 -8.488521499999999e-06
10.81871 -9.2857618e-06
10.81971 -1.0086575000000001e-05
10.82071 -1.0890961e-05
10.82171 -1.1698924999999999e-05
10.82271 -1.251048e-05
10.82371 -1.3325643999999999e-05
10.82471 -1.4144430000000002e-05
10.82571 -1.4966859000000002e-05
10.82671 -1.5792946000000002e-05
10.82771 -1.6622703e-05
10.82871 -1.7456131000000002e-05
10.82971 -1.8293231e-05
10.83071 -1.9133991000000002e-05
10.83171 -1.9978393e-05
10.83271 -2.0826407e-05
10.83371 -2.1677992e-05
10.83471 -2.2533101999999998e-05
10.83571 -2.3391683999999998e-05
10.83671 -2.4253673999999997e-05
10.83771 -2.5119004e-05
10.83871 -2.5987606e-05
10.83971 -2.6859405000000003e-05
10.84071 -2.7734335999999998e-05
10.84171 -2.8612328e-05
10.84271 -2.9493312999999997e-05
10.84371 -3.0377237e-05
10.84471 -3.1264048e-05
10.84571 -3.2153699e-05
10.84671 -3.3046157e-05
10.84771 -3.3941396e-05
10.84871 -3.4839394e-05
10.84971 -3.5740138e-05
10.85071 -3.6643621e-05
10.85171 -3.7549844e-05
10.85271 -3.8458811e-05
10.85371 -3.9370516e-05
10.85471 -4.0284968e-05
10.85571 -4.1202165e-05
10.85671 -4.2122102e-05
10.85771 -4.3044773000000004e-05
10.85871 -4.3970161e-05
10.85971 -4.4898246e-05
10.86071 -4.5828997e-05
10.86171 -4.6762372e-05
10.86271 -4.7698330000000006e-05
10.86371 -4.8636821e-05
10.86471 -4.9577778e-05
10.86571 -5.0521146e-05
10.86671 -5.1466861e-05
10.86771 -5.2414849999999995e-05
10.86871 -5.3365051e-05
10.86971 -5.431739399999999e-05
10.87071 -5.5271818e-05
10.87171 -5.6228271e-05
10.87271 -5.7186696e-05
10.87371 -5.8147042999999995e-05
10.87471 -5.9109283e-05
10.87571 -6.0073387e-05
10.87671 -6.1039322e-05
10.87771 -6.2007075e-05
10.87871 -6.297663e-05
10.87971 -6.394798200000001e-05
10.88071 -6.4921119e-05
10.88171 -6.589604e-05
10.88271 -6.6872741e-05
10.88371 -6.785121499999999e-05
10.88471 -6.8831446e-05
10.88571 -6.9813427e-05
10.88671 -7.079712500000001e-05
10.88771 -7.178251699999999e-05
10.88871 -7.2769564e-05
10.88971 -7.375823e-05
10.89071 -7.4748448e-05
10.89171 -7.574017200000001e-05
10.89271 -7.673334e-05
10.89371 -7.7727884e-05
10.89471 -7.8723724e-05
10.89571 -7.9720792e-05
10.89671 -8.0719013e-05
10.89771 -8.1718321e-05
10.89871 -8.271864e-05
10.89971 -8.3719914e-05
10.90071 -8.4722075e-05
10.90171 -8.5725071e-05
10.90271 -8.6728858e-05
10.90371 -8.773340000000001e-05
10.90471 -8.8738659e-05
10.90571 -8.9744617e-05
10.90671 -9.075124e-05
10.90771 -9.1758528e-05
10.90871 -9.2766459e-05
10.90971 -9.3775031e-05
10.91071 -9.478423e-05
10.91171 -9.5794041e-05
10.91271 -9.6804456e-05
10.91371 -9.7815462e-05
10.91471 -9.882702399999999e-05
10.91571 -9.9839144e-05
10.91671 -0.00010085174999999999
10.91771 -0.00010186484000000002
10.91871 -0.00010287835000000001
10.91971 -0.00010389221
10.92071 -0.00010490638
10.92171 -0.00010592079999999999
10.92271 -0.0001069354
10.92371 -0.0001079501
10.92471 -0.00010896483
10.92571 -0.00010997953
10.92671 -0.00011099413000000001
10.92771 -0.00011200857000000002
10.92871 -0.00011302276
10.92971 -0.00011403667000000001
10.93071 -0.00011505025
10.93171 -0.00011606344000000001
10.93271 -0.00011707618999999999
10.93371 -0.00011808849
10.93471 -0.00011910029
10.93571 -0.00012011158999999999
10.93671 -0.00012112234
10.93771 -0.00012213252
10.93871 -0.00012314213
10.93971 -0.00012415112
10.94071 -0.00012515949
10.94171 -0.00012616721
10.94271 -0.00012717423
10.94371 -0.00012818057
10.94471 -0.00012918613000000002
10.94571 -0.00013019089000000002
10.94671 -0.0001311948
10.94771 -0.00013219782
10.94871 -0.00013319986
10.94971 -0.00013420090000000002
10.95071 -0.00013520083
10.95171 -0.00013619961000000002
10.95271 -0.00013719714999999998
10.95371 -0.00013819341
10.95471 -0.00013918831
10.95571 -0.00014018179
10.95671 -0.0001411738
10.95771 -0.00014216429
10.95871 -0.00014315319
10.95971 -0.00014414049
10.96071 -0.00014512615
10.96171 -0.00014611012
10.96271 -0.0001470924
10.96371 -0.00014807294999999999
10.96471 -0.00014905174
10.96571 -0.00015002879
10.96671 -0.00015100404999999998
10.96771 -0.00015197752
10.96871 -0.00015294917000000001
10.96971 -0.00015391898
10.97071 -0.00015488692
10.97171 -0.00015585298
10.97271 -0.00015681709
10.97371 -0.00015777922999999998
10.97471 -0.00015873934
10.97571 -0.00015969737
10.97671 -0.00016065326
10.97771 -0.00016160694
10.97871 -0.00016255836
10.97971 -0.00016350746
10.98071 -0.00016445414
10.98171 -0.00016539835000000002
10.98271 -0.00016634001
10.98371 -0.00016727907000000001
10.98471 -0.00016821546
10.98571 -0.00016914912
10.98671 -0.00017008
10.98771 -0.00017100806
10.98871 -0.00017193324
10.98971 -0.0001728555
10.99071 -0.00017377482
10.99171 -0.00017469117
10.99271 -0.00017560451
10.99371 -0.00017651483
10.99471 -0.0001774221
10.99571 -0.00017832629
10.99671 -0.00017922739
10.99771 -0.00018012536999999999
10.99871 -0.0001810202
10.99971 -0.00018191184
11.00071 -0.00018280028
11.00171 -0.00018368547
11.00271 -0.00018456735999999998
11.00371 -0.00018544592
11.00471 -0.00018632110000000001
11.00571 -0.00018719282
11.00671 -0.00018806109
11.00771 -0.00018892579
11.00871 -0.00018978691
11.00971 -0.00019064437
11.01071 -0.00019149812999999998
11.01171 -0.00019234815
11.01271 -0.00019319436
11.01371 -0.00019403674
11.01471 -0.0001948752
11.01571 -0.00019570975
11.01671 -0.00019654035
11.01771 -0.00019736697
11.01871 -0.00019818956000000002
11.01971 -0.00019900813000000003
11.02071 -0.00019982262999999998
11.02171 -0.00020063303
11.02271 -0.00020143934
11.02371 -0.00020224154
11.02471 -0.00020303958
11.02571 -0.00020383343
11.02671 -0.00020462307
11.02771 -0.00020540847
11.02871 -0.00020618959000000001
11.02971 -0.00020696634
11.03071 -0.00020773875000000002
11.03171 -0.00020850673000000002
11.03271 -0.00020927023
11.03371 -0.00021002918
11.03471 -0.00021078350999999997
11.03571 -0.00021153323000000003
11.03671 -0.00021227822
11.03771 -0.00021301844000000002
11.03871 -0.00021375386000000002
11.03971 -0.00021448437999999997
11.04071 -0.00021520998
11.04171 -0.00021593062
11.04271 -0.00021664624999999998
11.04371 -0.00021735684
11.04471 -0.00021806237999999999
11.04571 -0.00021876281
11.04671 -0.00021945808999999998
11.04771 -0.00022014826
11.04871 -0.00022083327
11.04971 -0.00022151309999999998
11.05071 -0.00022218774000000002
11.05171 -0.00022285717
11.05271 -0.00022352140000000002
11.05371 -0.00022418039
11.05471 -0.00022483412000000002
11.05571 -0.00022548256
11.05671 -0.00022612569000000002
11.05771 -0.0002267635
11.05871 -0.00022739593999999999
11.05971 -0.00022802296
11.06071 -0.00022864456
11.06171 -0.00022926065000000002
11.06271 -0.00022987122
11.06371 -0.00023047623
11.06471 -0.00023107564
11.06571 -0.00023166938000000002
11.06671 -0.00023225743
11.06771 -0.00023283976
11.06871 -0.00023341629000000002
11.06971 -0.00023398704
11.07071 -0.00023455195
11.07171 -0.000235111
11.07271 -0.00023566417
11.07371 -0.00023621142
11.07471 -0.00023675269999999998
11.07571 -0.00023728805
11.07671 -0.00023781743
11.07771 -0.00023834082
11.07871 -0.00023885821000000002
11.07971 -0.00023936955
11.08071 -0.00023987483999999998
11.08171 -0.00024037404
11.08271 -0.00024086717000000002
11.08371 -0.00024135416
11.08471 -0.00024183496
11.08571 -0.0002423096
11.08671 -0.00024277801
11.08771 -0.00024324015
11.08871 -0.00024369599
11.08971 -0.00024414549
11.09071 -0.00024458861
11.09171 -0.00024502533
11.09271 -0.00024545559
11.09371 -0.00024587937
11.09471 -0.00024629662000000003
11.09571 -0.00024670733
11.09671 -0.00024711148
11.09771 -0.00024750902
11.09871 -0.00024789999
11.09971 -0.00024828432
11.10071 -0.00024866201
11.10171 -0.00024903303999999996
11.10271 -0.00024939745
11.10371 -0.00024975518
11.10471 -0.00025010627
11.10571 -0.00025045067
11.10671 -0.00025078841
11.10771 -0.00025111947
11.10871 -0.00025144384
11.10971 -0.00025176153
11.11071 -0.00025207248000000003
11.11171 -0.00025237669
11.11271 -0.00025267414
11.11371 -0.00025296479
11.11471 -0.00025324864
11.11571 -0.00025352565
11.11671 -0.00025379579
11.11771 -0.000254059
11.11871 -0.00025431529999999996
11.11971 -0.00025456461000000004
11.12071 -0.00025480692
11.12171 -0.00025504221
11.12271 -0.00025527045
11.12371 -0.00025549161
11.12471 -0.00025570569
11.12571 -0.00025591264
11.12671 -0.00025611245999999997
11.12771 -0.00025630516
11.12871 -0.00025649072
11.12971 -0.00025666914
11.13071 -0.00025684042
11.13171 -0.00025700454
11.13271 -0.00025716150999999997
11.13371 -0.00025731135
11.13471 -0.00025745403
11.13571 -0.00025758959
11.13671 -0.00025771799000000003
11.13771 -0.00025783922
11.13871 -0.00025795327
11.13971 -0.00025806016
11.14071 -0.00025815987
11.14171 -0.00025825235999999996
11.14271 -0.00025833765
11.14371 -0.00025841566
11.14471 -0.00025848644
11.14571 -0.00025854993000000003
11.14671 -0.00025860611
11.14771 -0.000258655
11.14871 -0.00025869654
11.14971 -0.00025873071
11.15071 -0.00025875756
11.15171 -0.00025877703
11.15271 -0.00025878915
11.15371 -0.00025879388
11.15471 -0.00025879124
11.15571 -0.00025878123000000003
11.15671 -0.00025876388
11.15771 -0.00025873917
11.15871 -0.00025870711
11.15971 -0.00025866773
11.16071 -0.000258621
11.16171 -0.00025856696
11.16271 -0.00025850559
11.16371 -0.00025843688
11.16471 -0.00025836086
11.16571 -0.00025827751
11.16671 -0.00025818683
11.16771 -0.00025808881000000003
11.16871 -0.00025798345000000003
11.16971 -0.00025787067000000003
11.17071 -0.00025775053
11.17171 -0.00025762297
11.17271 -0.00025748798
11.17371 -0.00025734553
11.17471 -0.00025719564
11.17571 -0.00025703825
11.17671 -0.00025687341
11.17771 -0.00025670106
11.17871 -0.00025652123
11.17971 -0.0002563339
11.18071 -0.00025613907999999996
11.18171 -0.00025593680999999997
11.18271 -0.00025572706
11.18371 -0.00025550987
11.18471 -0.00025528527
11.18571 -0.00025505328
11.18671 -0.0002548139
11.18771 -0.00025456716
11.18871 -0.00025431311
11.18971 -0.00025405175
11.19071 -0.00025378308
11.19171 -0.00025350714
11.19271 -0.00025322394999999996
11.19371 -0.00025293352
11.19471 -0.00025263585
11.19571 -0.00025233091
11.19671 -0.00025201878
11.19771 -0.00025169941
11.19871 -0.00025137276
11.19971 -0.00025103889
11.20071 -0.00025069776
11.20171 -0.00025034938
11.20271 -0.00024999369999999997
11.20371 -0.00024963078
11.20471 -0.00024926057
11.20571 -0.00024888311
11.20671 -0.00024849837000000003
11.20771 -0.00024810640000000003
11.20871 -0.00024770718
11.20971 -0.00024730073
11.21071 -0.00024688707
11.21171 -0.00024646624
11.21271 -0.00024603826
11.21371 -0.00024560312999999997
11.21471 -0.00024516091
11.21571 -0.0002447116
11.21671 -0.00024425524
11.21771 -0.00024379185000000003
11.21871 -0.00024332144
11.21971 -0.00024284402
11.22071 -0.00024235962
11.22171 -0.00024186827000000001
11.22271 -0.00024136992999999998
11.22371 -0.00024086464
11.22471 -0.00024035238999999998
11.22571 -0.00023983316
11.22671 -0.000239307
11.22771 -0.00023877386999999998
11.22871 -0.00023823378999999998
11.22971 -0.00023768674999999999
11.23071 -0.00023713275999999998
11.23171 -0.0002365718
11.23271 -0.00023600394
11.23371 -0.00023542914
11.23471 -0.00023484745
11.23571 -0.00023425886999999999
11.23671 -0.00023366342
11.23771 -0.00023306117999999997
11.23871 -0.00023245216
11.23971 -0.00023183640999999998
11.24071 -0.00023121393000000002
11.24171 -0.00023058481
11.24271 -0.00022994906999999998
11.24371 -0.00022930674
11.24471 -0.00022865788
11.24571 -0.00022800252000000003
11.24671 -0.00022734072999999999
11.24771 -0.00022667249999999998
11.24871 -0.00022599785999999998
11.24971 -0.00022531683
11.25071 -0.00022462945999999999
11.25171 -0.00022393574000000003
11.25271 -0.00022323568
11.25371 -0.00022252927
11.25471 -0.00022181659
11.25571 -0.00022109759
11.25671 -0.00022037227
11.25771 -0.00021964067
11.25871 -0.00021890280000000001
11.25971 -0.00021815862999999998
11.26071 -0.00021740821
11.26171 -0.00021665153
11.26271 -0.00021588864
11.26371 -0.00021511955
11.26471 -0.0002143443
11.26571 -0.00021356292999999998
11.26671 -0.00021277543999999998
11.26771 -0.00021198196
11.26871 -0.00021118242
11.26971 -0.00021037697
11.27071 -0.00020956559
11.27171 -0.00020874833999999997
11.27271 -0.00020792529
11.27371 -0.00020709645
11.27471 -0.00020626187
11.27571 -0.00020542156999999998
11.27671 -0.00020457564000000002
11.27771 -0.00020372406
11.27871 -0.00020286686
11.27971 -0.00020200405
11.28071 -0.00020113566
11.28171 -0.00020026173
11.28271 -0.00019938222999999999
11.28371 -0.00019849722
11.28471 -0.00019760666
11.28571 -0.00019671060999999998
11.28671 -0.00019580905
11.28771 -0.00019490203
11.28871 -0.00019398957999999998
11.28971 -0.00019307169999999998
11.29071 -0.00019214845
11.29171 -0.00019121982999999998
11.29271 -0.00019028593
11.29371 -0.00018934675
11.29471 -0.00018840236
11.29571 -0.00018745283
11.29671 -0.00018649818
11.29771 -0.00018553848
11.29871 -0.00018457378
11.29971 -0.00018360415
11.30071 -0.00018262963
11.30171 -0.00018165027
11.30271 -0.00018066613
11.30371 -0.00017967725
11.30471 -0.00017868367
11.30571 -0.00017768541
11.30671 -0.00017668251999999998
11.30771 -0.00017567502
11.30871 -0.00017466292999999999
11.30971 -0.00017364627000000002
11.31071 -0.00017262506
11.31171 -0.00017159933
11.31271 -0.00017056909
11.31371 -0.00016953436000000002
11.31471 -0.00016849516
11.31571 -0.00016745151
11.31671 -0.00016640345000000002
11.31771 -0.000165351
11.31871 -0.00016429421999999998
11.31971 -0.00016323311
11.32071 -0.00016216775
11.32171 -0.00016109817
11.32271 -0.00016002444000000002
11.32371 -0.00015894661
11.32471 -0.00015786475
11.32571 -0.0001567789
11.32671 -0.00015568913
11.32771 -0.0001545955
11.32871 -0.00015349808
11.32971 -0.00015239691
11.33071 -0.00015129207000000002
11.33171 -0.00015018358
11.33271 -0.00014907149
11.33371 -0.00014795586
11.33471 -0.00014683671
11.33571 -0.0001457141
11.33671 -0.00014458802999999998
11.33771 -0.00014345853
11.33871 -0.00014232564
11.33971 -0.00014118939000000002
11.34071 -0.00014004978
11.34171 -0.00013890683999999998
11.34271 -0.00013776061
11.34371 -0.0001366111
11.34471 -0.00013545834
11.34571 -0.00013430239
11.34671 -0.00013314327
11.34771 -0.00013198103
11.34871 -0.0001308157
11.34971 -0.00012964737
11.35071 -0.00012847605
11.35171 -0.00012730183
11.35271 -0.00012612477
11.35371 -0.00012494492
11.35471 -0.00012376234999999998
11.35571 -0.0001225771
11.35671 -0.00012138928
11.35771 -0.00012019891
11.35871 -0.00011900606000000001
11.35971 -0.00011781079
11.36071 -0.00011661313999999999
11.36171 -0.00011541315
11.36271 -0.00011421088
11.36371 -0.00011300634999999999
11.36471 -0.0001117996
11.36571 -0.00011059066
11.36671 -0.00010937956
11.36771 -0.00010816633
11.36871 -0.00010695099
11.36971 -0.00010573357
11.37071 -0.00010451411999999999
11.37171 -0.00010329263
11.37271 -0.00010206917
11.37371 -0.00010084376
11.37471 -9.9616454e-05
11.37571 -9.838729499999999e-05
11.37671 -9.7156328e-05
11.37771 -9.592361e-05
11.37871 -9.4689204e-05
11.37971 -9.3453173e-05
11.38071 -9.2215589e-05
11.38171 -9.0976505e-05
11.38271 -8.973600000000001e-05
11.38371 -8.8494141e-05
11.38471 -8.7250987e-05
11.38571 -8.6006611e-05
11.38671 -8.476106899999999e-05
11.38771 -8.3514425e-05
11.38871 -8.2266729e-05
11.38971 -8.1018032e-05
11.39071 -7.9768375e-05
11.39171 -7.851780300000001e-05
11.39271 -7.7266355e-05
11.39371 -7.6014061e-05
11.39471 -7.4760959e-05
11.39571 -7.3507067e-05
11.39671 -7.2252419e-05
11.39771 -7.0997038e-05
11.39871 -6.9740958e-05
11.39971 -6.8484206e-05
11.40071 -6.7226819e-05
11.40171 -6.5968823e-05
11.40271 -6.4710258e-05
11.40371 -6.345117100000001e-05
11.40471 -6.219160599999999e-05
11.40571 -6.0931615e-05
11.40671 -5.967126e-05
11.40771 -5.8410586e-05
11.40871 -5.7149668e-05
11.40971 -5.5888557e-05
11.41071 -5.4627327e-05
11.41171 -5.3366033999999997e-05
11.41271 -5.2104753e-05
11.41371 -5.0843533e-05
11.41471 -4.9582450999999994e-05
11.41571 -4.8321556e-05
11.41671 -4.7060897e-05
11.41771 -4.5800536e-05
11.41871 -4.4540515999999995e-05
11.41971 -4.328088e-05
11.42071 -4.2021668000000004e-05
11.42171 -4.0762916e-05
11.42271 -3.9504658e-05
11.42371 -3.8246927e-05
11.42471 -3.6989752e-05
11.42571 -3.5733163000000004e-05
11.42671 -3.4477193e-05
11.42771 -3.3221869e-05
11.42871 -3.1967232e-05
11.42971 -3.0713312e-05
11.43071 -2.9460153e-05
11.43171 -2.8207799000000002e-05
11.43271 -2.6956297e-05
11.43371 -2.5705700000000004e-05
11.43471 -2.4456060000000002e-05
11.43571 -2.3207437000000002e-05
11.43671 -2.1959895000000003e-05
11.43771 -2.0713495e-05
11.43871 -1.9468303e-05
11.43971 -1.8224382000000002e-05
11.44071 -1.6981801e-05
11.44171 -1.5740619000000002e-05
11.44271 -1.4500901000000001e-05
11.44371 -1.3262704e-05
11.44471 -1.2026082e-05
11.44571 -1.0791087e-05
11.44671 -9.557768299999999e-06
11.44771 -8.3261668e-06
11.44871 -7.0963232000000004e-06
11.44971 -5.8682719e-06
11.45071 -4.6420446e-06
11.45171 -3.4176715e-06
11.45271 -2.1951797e-06
11.45371 -9.7459552e-07
11.45471 2.4405487e-07
11.45571 1.4607447e-06
11.45671 2.675446e-06
11.45771 3.8881282e-06
11.45871 5.0987579999999995e-06
11.45971 6.3073002999999996e-06
11.46071 7.5137137e-06
11.46171 8.7179551e-06
11.46271 9.9199767e-06
11.46371 1.1119728e-05
11.46471 1.2317155e-05
11.46571 1.3512199e-05
11.46671 1.4704805999999998e-05
11.46771 1.5894911e-05
11.46871 1.7082455e-05
11.46971 1.826738e-05
11.47071 1.9449629e-05
11.47171 2.0629143e-05
11.47271 2.1805870000000002e-05
11.47371 2.2979761e-05
11.47471 2.4150765e-05
11.47571 2.5318842999999996e-05
11.47671 2.6483951000000002e-05
11.47771 2.7646058e-05
11.47871 2.8805135000000002e-05
11.47971 2.9961146000000003e-05
11.48071 3.1114072e-05
11.48171 3.2263887e-05
11.48271 3.3410560999999995e-05
11.48371 3.4554074e-05
11.48471 3.5694404e-05
11.48571 3.6831526e-05
11.48671 3.7965412999999996e-05
11.48771 3.9096028e-05
11.48871 4.0223341000000004e-05
11.48971 4.1347317e-05
11.49071 4.2467917e-05
11.49171 4.3585095e-05
11.49271 4.4698803e-05
11.49371 4.5808994e-05
11.49471 4.6915619e-05
11.49571 4.8018626e-05
11.49671 4.9117954999999997e-05
11.49771 5.0213555e-05
11.49871 5.1305375e-05
11.49971 5.2393364e-05
11.50071 5.3477476e-05
11.50171 5.4557654e-05
11.50271 5.5633869999999994e-05
11.50371 5.6706074000000005e-05
11.50471 5.7774224e-05
11.50571 5.8838299e-05
11.50671 5.9898269e-05
11.50771 6.0954102e-05
11.50871 6.2005785e-05
11.50971 6.305329e-05
11.51071 6.4096599e-05
11.51171 6.5135691e-05
11.51271 6.6170549e-05
11.51371 6.7201154e-05
11.51471 6.8227484e-05
11.51571 6.9249523e-05
11.51671 7.0267231e-05
11.51771 7.128059e-05
11.51871 7.228956099999999e-05
11.51971 7.3294115e-05
11.52071 7.429420600000001e-05
11.52171 7.528979600000001e-05
11.52271 7.628084400000001e-05
11.52371 7.7267305e-05
11.52471 7.8249127e-05
11.52571 7.922626e-05
11.52671 8.0198669e-05
11.52771 8.1166303e-05
11.52871 8.2129117e-05
11.52971 8.308706999999999e-05
11.53071 8.404013e-05
11.53171 8.4988255e-05
11.53271 8.5931418e-05
11.53371 8.686959100000001e-05
11.53471 8.7802755e-05
11.53571 8.8730889e-05
11.53671 8.9653975e-05
11.53771 9.0572013e-05
11.53871 9.1484975e-05
11.53971 9.2392861e-05
11.54071 9.329566499999999e-05
11.54171 9.4193376e-05
11.54271 9.5085989e-05
11.54371 9.597348500000001e-05
11.54471 9.6855865e-05
11.54571 9.7733107e-05
11.54671 9.860518700000001e-05
11.54771 9.9472084e-05
11.54871 0.00010033378
11.54971 0.00010119025999999999
11.55071 0.00010204146
11.55171 0.00010288736999999999
11.55271 0.00010372794999999999
11.55371 0.00010456314999999999
11.55471 0.00010539295000000001
11.55571 0.00010621729
11.55671 0.00010703616
11.55771 0.00010784948
11.55871 0.00010865726
11.55971 0.00010945946
11.56071 0.00011025604999999999
11.56171 0.000111047
11.56271 0.00011183229
11.56371 0.00011261190999999999
11.56471 0.00011338583999999999
11.56571 0.00011415409
11.56671 0.00011491665
11.56771 0.00011567349000000001
11.56871 0.00011642463
11.56971 0.00011717008000000001
11.57071 0.00011790981
11.57171 0.00011864385000000001
11.57271 0.00011937217
11.57371 0.00012009477
11.57471 0.00012081166
11.57571 0.00012152281000000001
11.57671 0.00012222821
11.57771 0.00012292784
11.57871 0.00012362169
11.57971 0.00012430974000000002
11.58071 0.00012499195000000002
11.58171 0.0001256683
11.58271 0.00012633877
11.58371 0.00012700333
11.58471 0.00012766194
11.58571 0.00012831458
11.58671 0.00012896123
11.58771 0.00012960187000000001
11.58871 0.00013023648999999998
11.58971 0.00013086506
11.59071 0.00013148757
11.59171 0.00013210403
11.59271 0.00013271443
11.59371 0.00013331877
11.59471 0.00013391707000000002
11.59571 0.00013450932
11.59671 0.00013509554000000002
11.59771 0.00013567574
11.59871 0.00013624992
11.59971 0.00013681812
11.60071 0.00013738033
11.60171 0.00013793657
11.60271 0.00013848684
11.60371 0.00013903112
11.60471 0.00013956945
11.60571 0.0001401018
11.60671 0.00014062817
11.60771 0.00014114856
11.60871 0.00014166294
11.60971 0.00014217127999999998
11.61071 0.00014267359
11.61171 0.00014316985
11.61271 0.00014366003
11.61371 0.00014414411000000002
11.61471 0.00014462207
11.61571 0.00014509392
11.61671 0.00014555961
11.61771 0.00014601917
11.61871 0.00014647258
11.61971 0.00014691983
11.62071 0.00014736094
11.62171 0.00014779590999999999
11.62271 0.00014822477
11.62371 0.00014864754
11.62471 0.00014906423
11.62571 0.00014947485
11.62671 0.00014987943999999998
11.62771 0.00015027803
11.62871 0.00015067063000000002
11.62971 0.00015105727000000002
11.63071 0.00015143796
11.63171 0.00015181274
11.63271 0.00015218161
11.63371 0.00015254458
11.63471 0.00015290167
11.63571 0.00015325286
11.63671 0.00015359816
11.63771 0.00015393756999999999
11.63871 0.00015427108000000002
11.63971 0.00015459869
11.64071 0.00015492038
11.64171 0.00015523615
11.64271 0.00015554598
11.64371 0.00015584989
11.64471 0.00015614783
11.64571 0.00015643983
11.64671 0.00015672589999999998
11.64771 0.00015700603999999998
11.64871 0.00015728026
11.64971 0.00015754857
11.65071 0.00015781102
11.65171 0.00015806762
11.65271 0.00015831839
11.65371 0.00015856339
11.65471 0.00015880262
11.65571 0.00015903614
11.65671 0.00015926398
11.65771 0.00015948618
11.65871 0.00015970277
11.65971 0.00015991378
11.66071 0.00016011924
11.66171 0.00016031917
11.66271 0.00016051359000000001
11.66371 0.00016070252999999998
11.66471 0.00016088597000000002
11.66571 0.00016106395999999999
11.66671 0.00016123648
11.66771 0.00016140354999999998
11.66871 0.00016156514
11.66971 0.00016172128999999999
11.67071 0.00016187198
11.67171 0.00016201722
11.67271 0.00016215702
11.67371 0.00016229138
11.67471 0.00016242033
11.67571 0.00016254388
11.67671 0.00016266205
11.67771 0.00016277487
11.67871 0.00016288237
11.67971 0.0001629846
11.68071 0.00016308159
11.68171 0.00016317339
11.68271 0.00016326003000000002
11.68371 0.00016334156
11.68471 0.00016341806
11.68571 0.00016348956
11.68671 0.00016355609
11.68771 0.00016361771
11.68871 0.00016367445
11.68971 0.00016372634999999998
11.69071 0.00016377344
11.69171 0.00016381574000000001
11.69271 0.00016385327
11.69371 0.00016388606
11.69471 0.0001639141
11.69571 0.00016393743
11.69671 0.00016395604000000002
11.69771 0.00016396993
11.69871 0.00016397914
11.69971 0.00016398365
11.70071 0.00016398347
11.70171 0.00016397863
11.70271 0.00016396914
11.70371 0.00016395502
11.70471 0.00016393630999999998
11.70571 0.00016391302
11.70671 0.00016388523
11.70771 0.00016385295
11.70871 0.00016381624
11.70971 0.00016377516
11.71071 0.00016372976
11.71171 0.00016368009
11.71271 0.00016362624
11.71371 0.00016356823
11.71471 0.00016350616000000001
11.71571 0.00016344006
11.71671 0.00016337
11.71771 0.00016329601
11.71871 0.00016321815
11.71971 0.00016313644
11.72071 0.00016305094
11.72171 0.00016296167
11.72271 0.00016286865
11.72371 0.00016277191
11.72471 0.00016267147
11.72571 0.00016256736
11.72671 0.00016245956
11.72771 0.00016234811
11.72871 0.00016223304000000002
11.72971 0.00016211433999999998
11.73071 0.00016199207
11.73171 0.00016186624
11.73271 0.00016173689
11.73371 0.00016160405
11.73471 0.00016146779
11.73571 0.00016132814
11.73671 0.00016118514
11.73771 0.00016103888000000002
11.73871 0.00016088942
11.73971 0.00016073679000000002
11.74071 0.0001605811
11.74171 0.00016042239
11.74271 0.00016026074
11.74371 0.00016009619
11.74471 0.00015992882
11.74571 0.00015975868
11.74671 0.00015958583
11.74771 0.00015941029
11.74871 0.00015923213
11.74971 0.00015905135
11.75071 0.00015886800999999998
11.75171 0.00015868213
11.75271 0.00015849374
11.75371 0.00015830285999999998
11.75471 0.0001581095
11.75571 0.00015791369
11.75671 0.00015771544
11.75771 0.0001575148
11.75871 0.00015731177
11.75971 0.00015710641
11.76071 0.00015689875
11.76171 0.00015668883
11.76271 0.0001564767
11.76371 0.00015626241000000002
11.76471 0.00015604602999999998
11.76571 0.00015582763
11.76671 0.00015560725999999998
11.76771 0.00015538501
11.76871 0.00015516093999999998
11.76971 0.00015493514000000002
11.77071 0.00015470766
11.77171 0.00015447858
11.77271 0.00015424799
11.77371 0.00015401591999999998
11.77471 0.00015378245
11.77571 0.00015354761
11.77671 0.00015331146
11.77771 0.00015307404
11.77871 0.0001528354
11.77971 0.00015259554
11.78071 0.00015235453
11.78171 0.00015211236
11.78271 0.00015186905999999998
11.78371 0.00015162466000000002
11.78471 0.00015137919000000002
11.78571 0.00015113266999999998
11.78671 0.00015088510999999998
11.78771 0.00015063657999999999
11.78871 0.0001503871
11.78971 0.0001501367
11.79071 0.00014988545
11.79171 0.00014963341
11.79271 0.00014938062999999999
11.79371 0.00014912717
11.79471 0.00014887313000000002
11.79571 0.00014861856
11.79671 0.00014836354
11.79771 0.00014810814
11.79871 0.00014785245
11.79971 0.00014759655
11.80071 0.00014734050000000002
11.80171 0.00014708436
11.80271 0.00014682821
11.80371 0.00014657209999999999
11.80471 0.00014631609
11.80571 0.00014606021
11.80671 0.00014580453
11.80771 0.00014554906
11.80871 0.00014529385
11.80971 0.0001450389
11.81071 0.00014478428
11.81171 0.00014453
11.81271 0.00014427607
11.81371 0.00014402251
11.81471 0.00014376938999999999
11.81571 0.00014351670999999998
11.81671 0.0001432645
11.81771 0.00014301282
11.81871 0.00014276173
11.81971 0.00014251126
11.82071 0.00014226149
11.82171 0.00014201245
11.82271 0.00014176424
11.82371 0.00014151691
11.82471 0.00014127055
11.82571 0.00014102521
11.82671 0.00014078099
11.82771 0.00014053794
11.82871 0.00014029614
11.82971 0.00014005565
11.83071 0.00013981651
11.83171 0.00013957879999999999
11.83271 0.00013934256
11.83371 0.00013910782
11.83471 0.00013887463
11.83571 0.00013864302
11.83671 0.00013841301
11.83771 0.00013818461999999998
11.83871 0.00013795789
11.83971 0.00013773281
11.84071 0.00013750943
11.84171 0.00013728775
11.84271 0.00013706782
11.84371 0.00013684964
11.84471 0.00013663327999999998
11.84571 0.00013641874
11.84671 0.00013620609
11.84771 0.00013599538
11.84871 0.00013578665999999998
11.84971 0.00013557999
11.85071 0.00013537546
11.85171 0.00013517312
11.85271 0.00013497303999999999
11.85371 0.0001347753
11.85471 0.00013457998
11.85571 0.00013438715
11.85671 0.0001341969
11.85771 0.00013400927000000002
11.85871 0.00013382435
11.85971 0.00013364217
11.86071 0.0001334628
11.86171 0.00013328628
11.86271 0.00013311264
11.86371 0.00013294193
11.86471 0.00013277418
11.86571 0.00013260939
11.86671 0.00013244758000000001
11.86771 0.00013228878000000002
11.86871 0.000132133
11.86971 0.00013198028
11.87071 0.00013183061
11.87171 0.00013168402
11.87271 0.00013154054000000002
11.87371 0.00013140018
11.87471 0.00013126299
11.87571 0.00013112901
11.87671 0.00013099828
11.87771 0.00013087085
11.87871 0.00013074678
11.87971 0.00013062611
11.88071 0.00013050891000000001
11.88171 0.00013039523
11.88271 0.00013028513999999999
11.88371 0.00013017871
11.88471 0.00013007597
11.88571 0.00012997698
11.88671 0.00012988180000000001
11.88771 0.00012979049
11.88871 0.00012970305
11.88971 0.00012961954
11.89071 0.00012953997000000002
11.89171 0.00012946437999999998
11.89271 0.00012939277
11.89371 0.00012932516
11.89471 0.00012926156
11.89571 0.00012920198
11.89671 0.00012914642
11.89771 0.00012909489
11.89871 0.00012904743
11.89971 0.00012900401
11.90071 0.00012896467
11.90171 0.00012892942000000001
11.90271 0.00012889831999999998
11.90371 0.00012887137
11.90471 0.00012884863000000001
11.90571 0.00012883011999999998
11.90671 0.00012881591
11.90771 0.00012880605000000002
11.90871 0.00012880059000000001
11.90971 0.00012879959
11.91071 0.00012880313
11.91171 0.00012881122
11.91271 0.00012882396
11.91371 0.00012884137
11.91471 0.00012886352
11.91571 0.00012889043
11.91671 0.00012892214
11.91771 0.00012895869000000002
11.91871 0.0001290001
11.91971 0.00012904637
11.92071 0.00012909753
11.92171 0.00012915359000000002
11.92271 0.00012921453
11.92371 0.00012928034
11.92471 0.00012935104
11.92571 0.00012942662
11.92671 0.00012950708
11.92771 0.0001295924
11.92871 0.00012968261
11.92971 0.00012977768999999998
11.93071 0.00012987765
11.93171 0.00012998253
11.93271 0.00013009231
11.93371 0.00013020706
11.93471 0.00013032677
11.93571 0.00013045149
11.93671 0.00013058125
11.93771 0.00013071608000000002
11.93871 0.00013085603
11.93971 0.00013100115
11.94071 0.00013115144
11.94171 0.00013130697
11.94271 0.00013146775
11.94371 0.00013163383
11.94471 0.00013180520000000002
11.94571 0.00013198189
11.94671 0.00013216392
11.94771 0.00013235127
11.94871 0.00013254397
11.94971 0.00013274199
11.95071 0.00013294534
11.95171 0.00013315399
11.95271 0.00013336794
11.95371 0.00013358717
11.95471 0.00013381168
11.95571 0.00013404144
11.95671 0.00013427646
11.95771 0.00013451672000000002
11.95871 0.00013476223
11.95971 0.00013501299
11.96071 0.00013526901
11.96171 0.0001355303
11.96271 0.00013579688000000002
11.96371 0.00013606879
11.96471 0.00013634601
11.96571 0.0001366286
11.96671 0.00013691659
11.96771 0.00013721
11.96871 0.00013750883000000002
11.96971 0.00013781313999999999
11.97071 0.00013812290999999999
11.97171 0.00013843819
11.97271 0.00013875897
11.97371 0.00013908525
11.97471 0.00013941702999999999
11.97571 0.00013975431
11.97671 0.00014009706
11.97771 0.00014044527
11.97871 0.00014079891999999999
11.97971 0.00014115797
11.98071 0.00014152238999999998
11.98171 0.00014189217000000001
11.98271 0.00014226725
11.98371 0.00014264763
11.98471 0.00014303325000000001
11.98571 0.00014342412
11.98671 0.0001438202
11.98771 0.00014422149
11.98871 0.00014462796
11.98971 0.00014503962
11.99071 0.00014545647000000002
11.99171 0.00014587849
11.99271 0.00014630571
11.99371 0.00014673814
11.99471 0.00014717577
11.99571 0.00014761863
11.99671 0.00014806673
11.99771 0.00014852006
11.99871 0.00014897867
11.99971 0.00014944251
12.00071 0.00014991161
12.00171 0.00015038596000000002
12.00271 0.00015086554
12.00371 0.00015135033
12.00471 0.00015184031999999998
12.00571 0.00015233547000000002
12.00671 0.00015283576
12.00771 0.00015334114000000002
12.00871 0.00015385157
12.00971 0.000154367
12.01071 0.00015488739
12.01171 0.00015541272
12.01271 0.00015594292000000002
12.01371 0.00015647795
12.01471 0.00015701778999999998
12.01571 0.0001575624
12.01671 0.00015811174
12.01771 0.00015866581000000002
12.01871 0.00015922456
12.01971 0.00015978799
12.02071 0.00016035607
12.02171 0.00016092880000000002
12.02271 0.00016150617
12.02371 0.00016208818
12.02471 0.00016267478999999998
12.02571 0.00016326601
12.02671 0.00016386183
12.02771 0.00016446222
12.02871 0.00016506717999999998
12.02971 0.00016567667
12.03071 0.00016629067
12.03171 0.00016690913
12.03271 0.00016753203
12.03371 0.00016815933
12.03471 0.00016879096
12.03571 0.00016942689
12.03671 0.00017006706
12.03771 0.00017071142
12.03871 0.0001713599
12.03971 0.00017201245999999998
12.04071 0.00017266904999999999
12.04171 0.00017332960000000002
12.04271 0.00017399408
12.04371 0.00017466244
12.04471 0.00017533464
12.04571 0.00017601064
12.04671 0.00017669042
12.04771 0.00017737394
12.04871 0.00017806119
12.04971 0.00017875212000000002
12.05071 0.00017944675
12.05171 0.00018014503
12.05271 0.00018084696
12.05371 0.00018155251
12.05471 0.00018226168000000002
12.05571 0.00018297442
12.05671 0.00018369071
12.05771 0.00018441052000000001
12.05871 0.00018513381000000002
12.05971 0.00018586053
12.06071 0.00018659064
12.06171 0.00018732409000000002
12.06271 0.00018806080000000001
12.06371 0.00018880072
12.06471 0.0001895438
12.06571 0.00019028994
12.06671 0.00019103907000000002
12.06771 0.00019179113
12.06871 0.00019254603
12.06971 0.00019330373
12.07071 0.00019406414
12.07171 0.00019482720000000002
12.07271 0.00019559284
12.07371 0.00019636099999999999
12.07471 0.00019713163999999998
12.07571 0.00019790468
12.07671 0.0001986801
12.07771 0.00019945785
12.07871 0.0002002379
12.07971 0.00020102018
12.08071 0.00020180471000000002
12.08171 0.00020259139999999999
12.08271 0.00020338025
12.08371 0.00020417124
12.08471 0.00020496427
12.08571 0.00020575932999999998
12.08671 0.00020655636
12.08771 0.00020735538
12.08871 0.00020815623
12.08971 0.00020895893
12.09071 0.00020976338
12.09171 0.00021056951
12.09271 0.00021137726000000002
12.09371 0.00021218655000000003
12.09471 0.00021299729
12.09571 0.00021380945
12.09671 0.00021462290000000001
12.09771 0.00021543759999999998
12.09871 0.00021625344
12.09971 0.00021707039999999998
12.10071 0.00021788835
12.10171 0.00021870724
12.10271 0.00021952702999999998
12.10371 0.00022034767
12.10471 0.00022116908000000002
12.10571 0.00022199119
12.10671 0.00022281398999999998
12.10771 0.0002236374
12.10871 0.00022446141
12.10971 0.00022528598
12.11071 0.00022611102
12.11171 0.00022693653
12.11271 0.00022776242
12.11371 0.00022858867
12.11471 0.0002294152
12.11571 0.00023024197
12.11671 0.00023106891000000001
12.11771 0.00023189593
12.11871 0.000232723
12.11971 0.00023355000999999997
12.12071 0.00023437685
12.12171 0.00023520349
12.12271 0.00023602981
12.12371 0.00023685573000000002
12.12471 0.00023768116
12.12571 0.00023850602999999997
12.12671 0.00023933023
12.12771 0.00024015366999999998
12.12871 0.00024097631
12.12971 0.00024179803
12.13071 0.00024261876
12.13171 0.00024343848999999998
12.13271 0.0002442571
12.13371 0.00024507456
12.13471 0.00024589083
12.13571 0.0002467058
12.13671 0.00024751948
12.13771 0.0002483318
12.13871 0.0002491427
12.13971 0.00024995215
12.14071 0.0002507601
12.14171 0.00025156648000000003
12.14271 0.00025237127
12.14371 0.00025317436
12.14471 0.00025397574
12.14571 0.00025477527
12.14671 0.00025557294999999997
12.14771 0.00025636863999999997
12.14871 0.00025716229
12.14971 0.00025795382000000003
12.15071 0.0002587431
12.15171 0.00025953007
12.15271 0.00026031462
12.15371 0.00026109667
12.15471 0.00026187611
12.15571 0.00026265286
12.15671 0.00026342684
12.15771 0.00026419793
12.15871 0.00026496612
12.15971 0.00026573125
12.16071 0.00026649332
12.16171 0.00026725222
12.16271 0.0002680079
12.16371 0.00026876030000000004
12.16471 0.00026950938
12.16571 0.0002702551
12.16671 0.00027099736
12.16771 0.00027173617
12.16871 0.00027247145
12.16971 0.00027320311
12.17071 0.00027393116
12.17171 0.00027465551
12.17271 0.0002753761
12.17371 0.00027609285
12.17471 0.00027680571
12.17571 0.0002775146
12.17671 0.00027821943
12.17771 0.00027892013
12.17871 0.00027961657
12.17971 0.00028030875
12.18071 0.00028099650999999996
12.18171 0.00028167979
12.18271 0.00028235847
12.18371 0.00028303252
12.18471 0.00028370182
12.18571 0.0002843663
12.18671 0.00028502586
12.18771 0.00028568045
12.18871 0.00028632999
12.18971 0.00028697443
12.19071 0.00028761372000000004
12.19171 0.00028824777
12.19271 0.00028887653000000003
12.19371 0.00028950001
12.19471 0.0002901181
12.19571 0.00029073076
12.19671 0.00029133796
12.19771 0.00029193964
12.19871 0.00029253574
12.19971 0.00029312620999999997
12.20071 0.00029371097
12.20171 0.00029428998
12.20271 0.00029486314
12.20371 0.00029543039
12.20471 0.00029599164
12.20571 0.0002965468
12.20671 0.00029709581
12.20771 0.00029763853
12.20871 0.00029817493
12.20971 0.00029870487
12.21071 0.00029922828
12.21171 0.00029974506
12.21271 0.00030025515000000003
12.21371 0.00030075846
12.21471 0.00030125491000000004
12.21571 0.00030174442
12.21671 0.00030222698
12.21771 0.00030270245999999997
12.21871 0.00030317085000000003
12.21971 0.00030363212
12.22071 0.00030408618999999996
12.22171 0.00030453305
12.22271 0.00030497263
12.22371 0.00030540491
12.22471 0.00030582989
12.22571 0.00030624747
12.22671 0.00030665765
12.22771 0.0003070604
12.22871 0.00030745562
12.22971 0.00030784331
12.23071 0.00030822339
12.23171 0.0003085958
12.23271 0.00030896047
12.23371 0.00030931733
12.23471 0.00030966631999999997
12.23571 0.00031000736
12.23671 0.00031034037
12.23771 0.00031066525
12.23871 0.00031098193
12.23971 0.00031129032
12.24071 0.00031159036
12.24171 0.00031188197
12.24271 0.00031216509
12.24371 0.00031243967
12.24471 0.00031270561
12.24571 0.00031296287999999997
12.24671 0.00031321142
12.24771 0.00031345123
12.24871 0.00031368224000000004
12.24971 0.00031390441
12.25071 0.00031411771
12.25171 0.00031432212
12.25271 0.00031451762
12.25371 0.00031470413
12.25471 0.00031488166
12.25571 0.00031505017
12.25671 0.00031520960000000004
12.25771 0.00031535994
12.25871 0.0003155011
12.25971 0.00031563304
12.26071 0.00031575571
12.26171 0.00031586902999999997
12.26271 0.00031597297
12.26371 0.00031606742
12.26471 0.00031615234
12.26571 0.00031622762
12.26671 0.00031629327
12.26771 0.00031634916
12.26871 0.00031639522
12.26971 0.00031643144
12.27071 0.00031645775
12.27171 0.0003164741
12.27271 0.00031648044
12.27371 0.00031647676
12.27471 0.00031646298
12.27571 0.00031643913
12.27671 0.00031640518
12.27771 0.00031636109
12.27871 0.00031630689
12.27971 0.00031624253999999996
12.28071 0.00031616802999999996
12.28171 0.00031608338
12.28271 0.00031598852
12.28371 0.00031588349000000003
12.28471 0.00031576824
12.28571 0.00031564273
12.28671 0.00031550695999999997
12.28771 0.00031536085
12.28871 0.0003152044
12.28971 0.00031503753
12.29071 0.00031486022
12.29171 0.00031467237
12.29271 0.00031447395999999997
12.29371 0.00031426491
12.29471 0.00031404518
12.29571 0.00031381467
12.29671 0.00031357338
12.29771 0.00031332122
12.29871 0.00031305819
12.29971 0.00031278423
12.30071 0.00031249928999999997
12.30171 0.00031220338
12.30271 0.0003118965
12.30371 0.00031157858000000003
12.30471 0.00031124965999999995
12.30571 0.00031090973999999997
12.30671 0.00031055881
12.30771 0.00031019688
12.30871 0.00030982396
12.30971 0.00030944004
12.31071 0.00030904514
12.31171 0.00030863926000000003
12.31271 0.00030822236999999996
12.31371 0.00030779449
12.31471 0.00030735558999999996
12.31571 0.00030690564000000005
12.31671 0.00030644467
12.31771 0.00030597257
12.31871 0.00030548935999999996
12.31971 0.00030499498
12.32071 0.00030448941
12.32171 0.00030397259
12.32271 0.00030344452
12.32371 0.00030290511999999997
12.32471 0.00030235435
12.32571 0.00030179222
12.32671 0.00030121867
12.32771 0.0003006337
12.32871 0.0003000373
12.32971 0.00029942948
12.33071 0.00029881023
12.33171 0.00029817957
12.33271 0.00029753751
12.33371 0.00029688406
12.33471 0.00029621926
12.33571 0.00029554311999999995
12.33671 0.00029485568
12.33771 0.00029415694
12.33871 0.00029344696
12.33971 0.00029272574
12.34071 0.00029199327
12.34171 0.00029124963
12.34271 0.00029049472
12.34371 0.00028972861
12.34471 0.00028895124000000004
12.34571 0.00028816264
12.34671 0.00028736276
12.34771 0.00028655160999999996
12.34871 0.00028572913
12.34971 0.0002848953
12.35071 0.00028405011
12.35171 0.00028319353
12.35271 0.00028232555
12.35371 0.00028144614
12.35471 0.00028055529
12.35571 0.00027965302
12.35671 0.00027873934
12.35771 0.00027781427
12.35871 0.00027687781
12.35971 0.00027593002999999996
12.36071 0.00027497092
12.36171 0.00027400054
12.36271 0.00027301896
12.36371 0.0002720262
12.36471 0.00027102233000000003
12.36571 0.00027000734999999996
12.36671 0.00026898138
12.36771 0.00026794439
12.36871 0.00026689645
12.36971 0.00026583757
12.37071 0.00026476778
12.37171 0.00026368712
12.37271 0.00026259553999999997
12.37371 0.00026149307
12.37471 0.00026037972
12.37571 0.00025925549
12.37671 0.00025812035
12.37771 0.00025697429
12.37871 0.00025581735
12.37971 0.00025464944
12.38071 0.00025347063000000003
12.38171 0.00025228089
12.38271 0.00025108024999999996
12.38371 0.00024986871
12.38471 0.0002486463
12.38571 0.00024741307000000003
12.38671 0.00024616906999999996
12.38771 0.0002449143
12.38871 0.00024364886000000002
12.38971 0.00024237279000000002
12.39071 0.00024108617
12.39171 0.00023978907
12.39271 0.00023848155999999998
12.39371 0.00023716368
12.39471 0.0002358355
12.39571 0.00023449707
12.39671 0.00023314847
12.39771 0.00023178972999999997
12.39871 0.00023042089
12.39971 0.00022904196000000002
12.40071 0.00022765298
12.40171 0.00022625397
12.40271 0.00022484496
12.40371 0.00022342595
12.40471 0.0002219969
12.40571 0.00022055787999999998
12.40671 0.00021910885
12.40771 0.00021764986
12.40871 0.00021618088999999997
12.40971 0.00021470196
12.41071 0.00021321312
12.41171 0.00021171438
12.41271 0.00021020585
12.41371 0.00020868748999999998
12.41471 0.00020715945000000002
12.41571 0.00020562172
12.41671 0.00020407444
12.41771 0.00020251764
12.41871 0.00020095144000000002
12.41971 0.00019937594999999998
12.42071 0.00019779120000000002
12.42171 0.00019619731
12.42271 0.00019459435
12.42371 0.00019298238000000002
12.42471 0.00019136152999999997
12.42571 0.0001897318
12.42671 0.00018809329999999998
12.42771 0.00018644605
12.42871 0.0001847901
12.42971 0.00018312546
12.43071 0.00018145219
12.43171 0.00017977029
12.43271 0.00017807979
12.43371 0.00017638071
12.43471 0.00017467306
12.43571 0.00017295688
12.43671 0.00017123218
12.43771 0.00016949901
12.43871 0.00016775742000000002
12.43971 0.00016600744
12.44071 0.00016424914
12.44171 0.00016248258000000002
12.44271 0.00016070785
12.44371 0.00015892501
12.44471 0.00015713418
12.44571 0.00015533544999999998
12.44671 0.00015352891
12.44771 0.00015171468
12.44871 0.00014989284
12.44971 0.00014806353
12.45071 0.00014622681
12.45171 0.00014438277
12.45271 0.00014253152
12.45371 0.00014067311
12.45471 0.00013880763000000002
12.45571 0.00013693511
12.45671 0.00013505564000000002
12.45771 0.00013316923
12.45871 0.00013127592
12.45971 0.00012937575999999999
12.46071 0.00012746876
12.46171 0.00012555495
12.46271 0.00012363437
12.46371 0.00012170705000000001
12.46471 0.00011977302000000001
12.46571 0.00011783233
12.46671 0.00011588503
12.46771 0.00011393119999999999
12.46871 0.00011197088
12.46971 0.00011000418000000001
12.47071 0.00010803117
12.47171 0.00010605196999999999
12.47271 0.00010406668000000001
12.47371 0.00010207541999999999
12.47471 0.00010007831
12.47571 9.8075441e-05
12.47671 9.606696899999999e-05
12.47771 9.4053001e-05
12.47871 9.2033645e-05
12.47971 9.0009013e-05
12.48071 8.7979197e-05
12.48171 8.5944299e-05
12.48271 8.3904393e-05
12.48371 8.1859554e-05
12.48471 7.9809843e-05
12.48571 7.7755317e-05
12.48671 7.5696016e-05
12.48771 7.3631992e-05
12.48871 7.1563272e-05
12.48971 6.948989699999999e-05
12.49071 6.741191200000001e-05
12.49171 6.532934000000001e-05
12.49271 6.324224300000001e-05
12.49371 6.1150666e-05
12.49471 5.9054668e-05
12.49571 5.6954309e-05
12.49671 5.4849687e-05
12.49771 5.2740882000000006e-05
12.49871 5.0627989e-05
12.49971 4.8511129e-05
12.50071 4.6390406e-05
12.50171 4.4265948e-05
12.50271 4.2137884e-05
12.50371 4.0006339000000004e-05
12.50471 3.7871439000000005e-05
12.50571 3.5733314e-05
12.50671 3.3592082000000004e-05
12.50771 3.144786e-05
12.50871 2.930075e-05
12.50971 2.7150853e-05
12.51071 2.4998252e-05
12.51171 2.2843028e-05
12.51271 2.0685245e-05
12.51371 1.8524962e-05
12.51471 1.6362227e-05
12.51571 1.4197089e-05
12.51671 1.2029587000000002e-05
12.51771 9.8597596e-06
12.51871 7.687647499999999e-06
12.51971 5.5132940000000005e-06
12.52071 3.3367474e-06
12.52171 1.1580638e-06
12.52271 -1.0226922e-06
12.52371 -3.2054459e-06
12.52471 -5.3901118e-06
12.52571 -7.5765931999999995e-06
12.52671 -9.7647835e-06
12.52771 -1.1954566e-05
12.52871 -1.4145817e-05
12.52971 -1.6338404e-05
12.53071 -1.8532192e-05
12.53171 -2.0727043e-05
12.53271 -2.2922819e-05
12.53371 -2.5119388e-05
12.53471 -2.7316619e-05
12.53571 -2.9514391e-05
12.53671 -3.1712591e-05
12.53771 -3.3911115e-05
12.53871 -3.610987e-05
12.53971 -3.8308781e-05
12.54071 -4.0507774e-05
12.54171 -4.2706787e-05
12.54271 -4.4905769e-05
12.54371 -4.7104683e-05
12.54471 -4.930348e-05
12.54571 -5.1502127e-05
12.54671 -5.3700575e-05
12.54771 -5.5898795e-05
12.54871 -5.8096737000000004e-05
12.54971 -6.0294349e-05
12.55071 -6.2491563e-05
12.55171 -6.4688305e-05
12.55271 -6.6884502e-05
12.55371 -6.908004499999999e-05
12.55471 -7.1274837e-05
12.55571 -7.3468766e-05
12.55671 -7.566168800000001e-05
12.55771 -7.7853485e-05
12.55871 -8.004402e-05
12.55971 -8.2233151e-05
12.56071 -8.442073600000001e-05
12.56171 -8.6606639e-05
12.56271 -8.879073300000001e-05
12.56371 -9.097288999999999e-05
12.56471 -9.315299399999999e-05
12.56571 -9.533094399999999e-05
12.56671 -9.7506643e-05
12.56771 -9.9680017e-05
12.56871 -0.00010185099
12.56971 -0.00010401951
12.57071 -0.00010618552000000001
12.57171 -0.00010834897999999999
12.57271 -0.00011050985000000001
12.57371 -0.00011266808999999999
12.57471 -0.00011482368
12.57571 -0.00011697657000000001
12.57671 -0.00011912673000000001
12.57771 -0.0001212741
12.57871 -0.00012341862000000002
12.57971 -0.00012556022999999999
12.58071 -0.00012769885
12.58171 -0.00012983437000000002
12.58271 -0.00013196671
12.58371 -0.00013409575
12.58471 -0.00013622134
12.58571 -0.00013834339
12.58671 -0.00014046174
12.58771 -0.00014257624
12.58871 -0.00014468677
12.58971 -0.0001467932
12.59071 -0.00014889537
12.59171 -0.00015099317
12.59271 -0.00015308649999999999
12.59371 -0.00015517525
12.59471 -0.00015725932
12.59571 -0.00015933865
12.59671 -0.00016141314
12.59771 -0.00016348278
12.59871 -0.00016554748
12.59971 -0.00016760722
12.60071 -0.00016966198
12.60171 -0.00017171172
12.60271 -0.00017375643
12.60371 -0.00017579605999999999
12.60471 -0.00017783058
12.60571 -0.00017985996
12.60671 -0.00018188413
12.60771 -0.00018390305
12.60871 -0.00018591663
12.60971 -0.00018792481
12.61071 -0.00018992746
12.61171 -0.00019192451
12.61271 -0.00019391580000000002
12.61371 -0.00019590127
12.61471 -0.00019788072
12.61571 -0.00019985405
12.61671 -0.00020182114999999997
12.61771 -0.00020378184
12.61871 -0.00020573602
12.61971 -0.00020768358999999998
12.62071 -0.00020962438999999998
12.62171 -0.00021155837999999998
12.62271 -0.00021348544
12.62371 -0.0002154055
12.62471 -0.00021731848000000002
12.62571 -0.0002192244
12.62671 -0.00022112315000000001
12.62771 -0.00022301474
12.62871 -0.00022489914
12.62971 -0.00022677632
12.63071 -0.00022864629000000003
12.63171 -0.000230509
12.63271 -0.00023236446000000002
12.63371 -0.0002342126
12.63471 -0.00023605338999999997
12.63571 -0.0002378868
12.63671 -0.00023971277
12.63771 -0.00024153119
12.63871 -0.00024334201
12.63971 -0.00024514513
12.64071 -0.00024694043
12.64171 -0.00024872782
12.64271 -0.00025050715
12.64371 -0.00025227828
12.64471 -0.00025404113
12.64571 -0.00025579553999999997
12.64671 -0.00025754141
12.64771 -0.00025927861
12.64871 -0.00026100706
12.64971 -0.00026272664
12.65071 -0.00026443729
12.65171 -0.00026613895
12.65271 -0.00026783157
12.65371 -0.00026951509
12.65471 -0.00027118949
12.65571 -0.00027285475000000004
12.65671 -0.0002745109
12.65771 -0.00027615786
12.65871 -0.00027779570000000003
12.65971 -0.00027942435
12.66071 -0.00028104387
12.66171 -0.0002826542
12.66271 -0.00028425532
12.66371 -0.0002858472
12.66471 -0.00028742982
12.66571 -0.00028900308000000003
12.66671 -0.00029056696
12.66771 -0.00029212133
12.66871 -0.00029366613
12.66971 -0.00029520122
12.67071 -0.00029672653
12.67171 -0.00029824193
12.67271 -0.00029974731
12.67371 -0.00030124256
12.67471 -0.00030272755999999996
12.67571 -0.00030420222
12.67671 -0.00030566641
12.67771 -0.00030712008
12.67871 -0.00030856313
12.67971 -0.00030999555999999996
12.68071 -0.00031141725999999997
12.68171 -0.00031282821
12.68271 -0.0003142284
12.68371 -0.00031561783
12.68471 -0.00031699649
12.68571 -0.00031836435000000003
12.68671 -0.00031972147
12.68771 -0.00032106779999999997
12.68871 -0.00032240339000000004
12.68971 -0.0003237282
12.69071 -0.00032504224
12.69171 -0.00032634548
12.69271 -0.00032763789
12.69371 -0.00032891944
12.69471 -0.00033019007
12.69571 -0.0003314497
12.69671 -0.00033269828
12.69771 -0.00033393571
12.69871 -0.00033516189
12.69971 -0.00033637675000000003
12.70071 -0.00033758017
12.70171 -0.00033877204
12.70271 -0.00033995229
12.70371 -0.00034112085999999997
12.70471 -0.00034227762
12.70571 -0.00034342252
12.70671 -0.0003445555
12.70771 -0.00034567654
12.70871 -0.0003467856
12.70971 -0.00034788268
12.71071 -0.00034896775
12.71171 -0.00035004082
12.71271 -0.00035110193
12.71371 -0.00035215107
12.71471 -0.00035318828
12.71571 -0.0003542136
12.71671 -0.00035522703
12.71771 -0.00035622858999999997
12.71871 -0.00035721828000000004
12.71971 -0.00035819612
12.72071 -0.00035916207
12.72171 -0.00036011613000000003
12.72271 -0.00036105828
12.72371 -0.00036198844
12.72471 -0.00036290655
12.72571 -0.00036381255
12.72671 -0.00036470634999999997
12.72771 -0.00036558786
12.72871 -0.00036645704
12.72971 -0.00036731374
12.73071 -0.00036815788
12.73171 -0.00036898939
12.73271 -0.00036980821000000004
12.73371 -0.00037061426999999996
12.73471 -0.00037140749
12.73571 -0.00037218783
12.73671 -0.00037295531
12.73771 -0.00037370987
12.73871 -0.00037445152
12.73971 -0.00037518028
12.74071 -0.00037589616
12.74171 -0.0003765992
12.74271 -0.00037728942
12.74371 -0.00037796683
12.74471 -0.00037863151
12.74571 -0.00037928351000000003
12.74671 -0.00037992277
12.74771 -0.00038054939
12.74871 -0.00038116334
12.74971 -0.00038176463
12.75071 -0.00038235326000000004
12.75171 -0.00038292918999999995
12.75271 -0.00038349234999999994
12.75371 -0.00038404278
12.75471 -0.00038458033
12.75571 -0.00038510502
12.75671 -0.00038561680000000003
12.75771 -0.00038611551999999995
12.75871 -0.00038660113999999996
12.75971 -0.00038707366999999996
12.76071 -0.00038753295999999996
12.76171 -0.00038797907000000004
12.76271 -0.0003884119
12.76371 -0.00038883145
12.76471 -0.00038923771999999996
12.76571 -0.00038963066999999995
12.76671 -0.00039001038000000004
12.76771 -0.00039037682
12.76871 -0.00039073001999999997
12.76971 -0.00039107008
12.77071 -0.000391397
12.77171 -0.00039171086
12.77271 -0.00039201163000000003
12.77371 -0.00039229944000000006
12.77471 -0.00039257428999999995
12.77571 -0.00039283627000000004
12.77671 -0.00039308529
12.77771 -0.0003933214
12.77871 -0.00039354468
12.77971 -0.00039375504
12.78071 -0.0003939525
12.78171 -0.00039413694
12.78271 -0.00039430838
12.78371 -0.00039446676999999996
12.78471 -0.00039461206000000005
12.78571 -0.00039474421
12.78671 -0.00039486313000000004
12.78771 -0.00039496877000000006
12.78871 -0.00039506108
12.78971 -0.00039514001999999996
12.79071 -0.00039520564
12.79171 -0.00039525784999999995
12.79271 -0.00039529664
12.79371 -0.00039532206
12.79471 -0.00039533411000000005
12.79571 -0.00039533284
12.79671 -0.00039531828
12.79771 -0.0003952905
12.79871 -0.00039524956999999997
12.79971 -0.0003951955
12.80071 -0.00039512843
12.80171 -0.00039504844
12.80271 -0.00039495544
12.80371 -0.00039484967
12.80471 -0.00039473107
12.80571 -0.00039459974
12.80671 -0.00039445562999999997
12.80771 -0.00039429879
12.80871 -0.00039412921000000004
12.80971 -0.00039394695
12.81071 -0.00039375191
12.81171 -0.00039354409000000003
12.81271 -0.00039332349
12.81371 -0.00039309002
12.81471 -0.00039284373
12.81571 -0.00039258447999999995
12.81671 -0.00039231227
12.81771 -0.00039202714
12.81871 -0.00039172900999999996
12.81971 -0.00039141792
12.82071 -0.00039109382
12.82171 -0.00039075671
12.82271 -0.00039040669
12.82371 -0.00039004381
12.82471 -0.00038966799999999997
12.82571 -0.00038927942
12.82671 -0.00038887811000000005
12.82771 -0.00038846409999999997
12.82871 -0.00038803751
12.82971 -0.00038759840000000004
12.83071 -0.00038714684
12.83171 -0.00038668286000000004
12.83271 -0.00038620656000000003
12.83371 -0.00038571798
12.83471 -0.00038521712
12.83571 -0.00038470406999999997
12.83671 -0.00038417883999999994
12.83771 -0.00038364137000000003
12.83871 -0.00038309176
12.83971 -0.00038252992
12.84071 -0.00038195594
12.84171 -0.00038136966
12.84271 -0.00038077117
12.84371 -0.00038016039999999997
12.84471 -0.00037953735
12.84571 -0.00037890202
12.84671 -0.00037825439
12.84771 -0.00037759448
12.84871 -0.00037692232
12.84971 -0.0003762379
12.85071 -0.00037554132
12.85171 -0.00037483258000000003
12.85271 -0.00037411176
12.85371 -0.00037337891
12.85471 -0.00037263412
12.85571 -0.00037187749
12.85671 -0.0003711091
12.85771 -0.00037032903
12.85871 -0.00036953736
12.85971 -0.00036873416
12.86071 -0.00036791953
12.86171 -0.00036709350000000004
12.86271 -0.00036625615
12.86371 -0.0003654075
12.86471 -0.00036454765
12.86571 -0.00036367653
12.86671 -0.00036279419
12.86771 -0.00036190063
12.86871 -0.00036099589
12.86971 -0.00036007989000000004
12.87071 -0.00035915266
12.87171 -0.0003582142
12.87271 -0.00035726448
12.87371 -0.00035630349
12.87471 -0.00035533124
12.87571 -0.00035434773
12.87671 -0.00035335297
12.87771 -0.000352347
12.87871 -0.00035132989
12.87971 -0.00035030164
12.88071 -0.00034926234
12.88171 -0.00034821207
12.88271 -0.00034715092
12.88371 -0.00034607895
12.88471 -0.00034499625999999997
12.88571 -0.00034390298000000003
12.88671 -0.00034279915
12.88771 -0.0003416849
12.88871 -0.00034056034
12.88971 -0.00033942549
12.89071 -0.00033828046
12.89171 -0.00033712531
12.89271 -0.00033596011
12.89371 -0.00033478491
12.89471 -0.0003335997
12.89571 -0.00033240456
12.89671 -0.00033119949999999997
12.89771 -0.00032998453
12.89871 -0.00032875962
12.89971 -0.00032752482
12.90071 -0.00032628016
12.90171 -0.00032502557999999996
12.90271 -0.00032376115
12.90371 -0.00032248686
12.90471 -0.00032120272
12.90571 -0.00031990883
12.90671 -0.00031860518
12.90771 -0.00031729182
12.90871 -0.00031596883
12.90971 -0.0003146363
12.91071 -0.0003132943
12.91171 -0.0003119429
12.91271 -0.00031058221000000003
12.91371 -0.00030921233
12.91471 -0.00030783335
12.91571 -0.00030644536999999996
12.91671 -0.00030504846
12.91771 -0.00030364274
12.91871 -0.00030222827000000004
12.91971 -0.00030080514
12.92071 -0.00029937337
12.92171 -0.00029793305
12.92271 -0.00029648422
12.92371 -0.00029502692
12.92471 -0.00029356115
12.92571 -0.00029208697
12.92671 -0.00029060436
12.92771 -0.00028911338
12.92871 -0.00028761399000000004
12.92971 -0.00028610625
12.93071 -0.00028459017
12.93171 -0.00028306576000000004
12.93271 -0.00028153304
12.93371 -0.00027999208
12.93471 -0.00027844294
12.93571 -0.00027688563
12.93671 -0.00027532028000000003
12.93771 -0.00027374695
12.93871 -0.00027216568
12.93971 -0.00027057663
12.94071 -0.00026897985
12.94171 -0.0002673755
12.94271 -0.00026576363
12.94371 -0.00026414438999999997
12.94471 -0.00026251787000000003
12.94571 -0.00026088417
12.94671 -0.00025924339
12.94771 -0.00025759562
12.94871 -0.0002559409
12.94971 -0.00025427935
12.95071 -0.00025261099
12.95171 -0.00025093591
12.95271 -0.00024925412
12.95371 -0.00024756566
12.95471 -0.00024587057000000003
12.95571 -0.00024416884
12.95671 -0.00024246052999999998
12.95771 -0.00024074563
12.95871 -0.00023902419
12.95971 -0.00023729618999999999
12.96071 -0.0002355617
12.96171 -0.00023382077
12.96271 -0.0002320734
12.96371 -0.00023031969
12.96471 -0.00022855968
12.96571 -0.00022679344
12.96671 -0.00022502106
12.96771 -0.00022324264
12.96871 -0.00022145827999999997
12.96971 -0.00021966807
12.97071 -0.00021787211999999999
12.97171 -0.00021607054
12.97271 -0.00021426347
12.97371 -0.00021245095999999997
12.97471 -0.00021063313000000002
12.97571 -0.00020881009
12.97671 -0.00020698191999999997
12.97771 -0.00020514869
12.97871 -0.00020331049
12.97971 -0.00020146735999999999
12.98071 -0.00019961935
12.98171 -0.00019776655
12.98271 -0.00019590896
12.98371 -0.00019404661000000002
12.98471 -0.00019217955000000003
12.98571 -0.00019030781
12.98671 -0.00018843141000000001
12.98771 -0.00018655038
12.98871 -0.00018466476
12.98971 -0.0001827746
12.99071 -0.00018087994
12.99171 -0.00017898084
12.99271 -0.00017707737
12.99371 -0.00017516959
12.99471 -0.00017325758999999999
12.99571 -0.00017134147
12.99671 -0.00016942131
12.99771 -0.00016749723
12.99871 -0.00016556933
12.99971 -0.00016363771000000001
13.00071 -0.0001617025
13.00171 -0.00015976378
13.00271 -0.00015782167999999999
13.00371 -0.00015587628
13.00471 -0.00015392769
13.00571 -0.00015197597
13.00671 -0.00015002121
13.00771 -0.00014806349
13.00871 -0.00014610283
13.00971 -0.00014413932
13.01071 -0.00014217298
13.01171 -0.00014020386
13.01271 -0.00013823199
13.01371 -0.0001362574
13.01471 -0.00013428013
13.01571 -0.0001323002
13.01671 -0.00013031765
13.01771 -0.00012833253
13.01871 -0.0001263449
13.01971 -0.00012435478
13.02071 -0.00012236227
13.02171 -0.00012036741000000001
13.02271 -0.00011837030000000001
13.02371 -0.00011637101999999999
13.02471 -0.00011436967000000001
13.02571 -0.00011236635000000001
13.02671 -0.00011036118
13.02771 -0.00010835425
13.02871 -0.00010634568999999999
13.02971 -0.00010433560000000001
13.03071 -0.00010232408
13.03171 -0.00010031124000000001
13.03271 -9.8297187e-05
13.03371 -9.6281997e-05
13.03471 -9.426576600000001e-05
13.03571 -9.2248558e-05
13.03671 -9.0230446e-05
13.03771 -8.8211482e-05
13.03871 -8.6191727e-05
13.03971 -8.4171216e-05
13.04071 -8.214999e-05
13.04171 -8.0128086e-05
13.04271 -7.810554099999999e-05
13.04371 -7.608238699999999e-05
13.04471 -7.4058653e-05
13.04571 -7.2034391e-05
13.04671 -7.0009645e-05
13.04771 -6.7984456e-05
13.04871 -6.595889800000001e-05
13.04971 -6.3933027e-05
13.05071 -6.1906917e-05
13.05171 -5.9880654e-05
13.05271 -5.7854328e-05
13.05371 -5.5828036e-05
13.05471 -5.3801875e-05
13.05571 -5.1775959e-05
13.05671 -4.9750383000000004e-05
13.05771 -4.772526800000001e-05
13.05871 -4.5700719e-05
13.05971 -4.3676832e-05
13.06071 -4.1653708999999995e-05
13.06171 -3.9631442e-05
13.06271 -3.7610118e-05
13.06371 -3.5589815000000004e-05
13.06471 -3.3570602999999995e-05
13.06571 -3.1552548e-05
13.06671 -2.9535701000000002e-05
13.06771 -2.7520116e-05
13.06871 -2.5505832e-05
13.06971 -2.3492895e-05
13.07071 -2.1481335e-05
13.07171 -1.9471193e-05
13.07271 -1.7462506e-05
13.07371 -1.5455313e-05
13.07471 -1.3449663e-05
13.07571 -1.1445601e-05
13.07671 -9.443187599999999e-06
13.07771 -7.4424846999999994e-06
13.07871 -5.4435638e-06
13.07971 -3.4465042e-06
13.08071 -1.4513917e-06
13.08171 5.4168168e-07
13.08271 2.5326179999999998e-06
13.08371 4.5213156e-06
13.08471 6.5076705e-06
13.08571 8.4915769e-06
13.08671 1.0472930999999999e-05
13.08771 1.245163e-05
13.08871 1.4427579e-05
13.08971 1.6400681e-05
13.09071 1.8370849e-05
13.09171 2.0338008000000003e-05
13.09271 2.2302082999999998e-05
13.09371 2.4263011e-05
13.09471 2.6220735e-05
13.09571 2.8175202e-05
13.09671 3.012637e-05
13.09771 3.2074195e-05
13.09871 3.401864e-05
13.09971 3.5959673e-05
13.10071 3.7897252e-05
13.10171 3.9831343000000004e-05
13.10271 4.1761901999999996e-05
13.10371 4.3688885e-05
13.10471 4.5612242e-05
13.10571 4.7531913e-05
13.10671 4.9447834e-05
13.10771 5.1359933000000006e-05
13.10871 5.3268127e-05
13.10971 5.5172341999999995e-05
13.11071 5.7072475e-05
13.11171 5.8968435999999994e-05
13.11271 6.0860133999999997e-05
13.11371 6.2747455e-05
13.11471 6.4630314e-05
13.11571 6.6508613e-05
13.11671 6.8382246e-05
13.11771 7.0251133e-05
13.11871 7.2115193e-05
13.11971 7.397434299999999e-05
13.12071 7.5828507e-05
13.12171 7.7677629e-05
13.12271 7.952164699999999e-05
13.12371 8.1360514e-05
13.12471 8.3194186e-05
13.12571 8.5022617e-05
13.12671 8.6845773e-05
13.12771 8.8663609e-05
13.12871 9.047610100000001e-05
13.12971 9.228321e-05
13.13071 9.4084896e-05
13.13171 9.588110300000001e-05
13.13271 9.7671796e-05
13.13371 9.9456918e-05
13.13471 0.00010123641
13.13571 0.00010301019999999999
13.13671 0.00010477821
13.13771 0.00010654037
13.13871 0.00010829659
13.13971 0.00011004678
13.14071 0.00011179083
13.14171 0.00011352867
13.14271 0.00011526017999999999
13.14371 0.00011698529
13.14471 0.00011870388999999999
13.14571 0.00012041592
13.14671 0.00012212125
13.14771 0.00012381986
13.14871 0.00012551162
13.14971 0.00012719652
13.15071 0.00012887447
13.15171 0.00013054544
13.15271 0.00013220936000000002
13.15371 0.00013386622
13.15471 0.00013551596
13.15571 0.00013715855000000002
13.15671 0.00013879397
13.15771 0.00014042218
13.15871 0.00014204314999999998
13.15971 0.00014365684
13.16071 0.00014526319999999998
13.16171 0.00014686218
13.16271 0.00014845374000000002
13.16371 0.00015003782
13.16471 0.00015161436
13.16571 0.00015318327
13.16671 0.0001547445
13.16771 0.00015629795
13.16871 0.00015784356
13.16971 0.00015938123
13.17071 0.00016091087999999998
13.17171 0.00016243243
13.17271 0.00016394579000000002
13.17371 0.0001654509
13.17471 0.00016694765
13.17571 0.00016843601
13.17671 0.00016991589
13.17771 0.00017138724
13.17871 0.00017285001
13.17971 0.00017430414
13.18071 0.00017574959
13.18171 0.00017718633
13.18271 0.00017861431
13.18371 0.00018003351
13.18471 0.00018144389
13.18571 0.00018284542
13.18671 0.00018423806
13.18771 0.00018562178000000002
13.18871 0.00018699652000000002
13.18971 0.00018836226000000001
13.19071 0.00018971896
13.19171 0.00019106650999999998
13.19271 0.0001924049
13.19371 0.00019373406
13.19471 0.00019505392
13.19571 0.00019636439000000002
13.19671 0.00019766539
13.19771 0.00019895687999999998
13.19871 0.00020023876
13.19971 0.00020151094000000003
13.20071 0.00020277339
13.20171 0.00020402601
13.20271 0.00020526873
13.20371 0.00020650148
13.20471 0.00020772420000000002
13.20571 0.00020893688000000001
13.20671 0.00021013943
13.20771 0.00021133183
13.20871 0.00021251402999999998
13.20971 0.00021368601
13.21071 0.00021484771000000003
13.21171 0.00021599915000000003
13.21271 0.00021714024999999997
13.21371 0.00021827102
13.21471 0.00021939143
13.21571 0.00022050141999999998
13.21671 0.00022160099999999998
13.21771 0.00022269012
13.21871 0.00022376870999999998
13.21971 0.00022483673
13.22071 0.00022589414999999997
13.22171 0.00022694094
13.22271 0.00022797699
13.22371 0.00022900224
13.22471 0.00023001664
13.22571 0.00023102014
13.22671 0.00023201266999999998
13.22771 0.00023299412999999998
13.22871 0.00023396447
13.22971 0.00023492362
13.23071 0.00023587155999999998
13.23171 0.00023680817999999999
13.23271 0.00023773346
13.23371 0.00023864732
13.23471 0.00023954974
13.23571 0.00024044068
13.23671 0.00024132012
13.23771 0.000242188
13.23871 0.00024304431000000002
13.23971 0.00024388903
13.24071 0.00024472213
13.24171 0.00024554358
13.24271 0.00024635335
13.24371 0.00024715146
13.24471 0.00024793781
13.24571 0.00024871242
13.24671 0.00024947524
13.24771 0.00025022623000000004
13.24871 0.00025096535000000003
13.24971 0.00025169254
13.25071 0.00025240781
13.25171 0.00025311106
13.25271 0.00025380223
13.25371 0.00025448128
13.25471 0.00025514819
13.25571 0.00025580284
13.25671 0.00025644526
13.25771 0.00025707535999999997
13.25871 0.00025769306999999997
13.25971 0.00025829841
13.26071 0.00025889125999999996
13.26171 0.00025947163
13.26271 0.00026003952000000003
13.26371 0.00026059483
13.26471 0.00026113755
13.26571 0.0002616677
13.26671 0.00026218524
13.26771 0.00026269012999999996
13.26871 0.00026318237
13.26971 0.00026366192
13.27071 0.00026412879
13.27171 0.00026458292000000003
13.27271 0.00026502430000000004
13.27371 0.00026545292
13.27471 0.00026586874
13.27571 0.00026627172
13.27671 0.0002666618
13.27771 0.00026703897
13.27871 0.00026740317
13.27971 0.0002677544
13.28071 0.00026809257
13.28171 0.00026841767
13.28271 0.00026872962999999997
13.28371 0.00026902842000000004
13.28471 0.000269314
13.28571 0.00026958633
13.28671 0.00026984537
13.28771 0.00027009107
13.28871 0.00027032345
13.28971 0.00027054244999999996
13.29071 0.00027074807
13.29171 0.00027094027
13.29271 0.00027111903
13.29371 0.00027128435
13.29471 0.00027143624
13.29571 0.00027157464
13.29671 0.00027169958
13.29771 0.00027181106000000003
13.29871 0.00027190902
13.29971 0.00027199349
13.30071 0.00027206443
13.30171 0.00027212182
13.30271 0.00027216565
13.30371 0.00027219594
13.30471 0.00027221261
13.30571 0.00027221565
13.30671 0.00027220506
13.30771 0.00027218076999999997
13.30871 0.00027214278
13.30971 0.00027209103
13.31071 0.00027202555
13.31171 0.00027194624
13.31271 0.00027185313
13.31371 0.00027174617
13.31471 0.00027162537
13.31571 0.00027149065
13.31671 0.00027134204
13.31771 0.00027117951
13.31871 0.00027100307
13.31971 0.00027081267
13.32071 0.00027060832999999996
13.32171 0.00027039002
13.32271 0.00027015776000000003
13.32371 0.00026991154
13.32471 0.00026965132999999997
13.32571 0.00026937714
13.32671 0.00026908897
13.32771 0.00026878679
13.32871 0.00026847063
13.32971 0.00026814043
13.33071 0.00026779617
13.33171 0.00026743789
13.33271 0.00026706555
13.33371 0.00026667913
13.33471 0.00026627861
13.33571 0.00026586397
13.33671 0.00026543521
13.33771 0.00026499229
13.33871 0.00026453524
13.33971 0.00026406399
13.34071 0.00026357857
13.34171 0.00026307896
13.34271 0.00026256516
13.34371 0.00026203718
13.34471 0.00026149498
13.34571 0.0002609386
13.34671 0.00026036805
13.34771 0.00025978329
13.34871 0.00025918437
13.34971 0.00025857128
13.35071 0.000257944
13.35171 0.00025730258
13.35271 0.00025664701
13.35371 0.00025597728
13.35471 0.00025529343
13.35571 0.00025459542000000004
13.35671 0.00025388329000000003
13.35771 0.00025315701
13.35871 0.00025241657
13.35971 0.00025166196
13.36071 0.00025089323000000003
13.36171 0.00025011031999999997
13.36271 0.00024931326
13.36371 0.00024850203
13.36471 0.00024767667
13.36571 0.00024683709
13.36671 0.00024598339
13.36771 0.00024511551000000004
13.36871 0.00024423346
13.36971 0.00024333726
13.37071 0.00024242692999999998
13.37171 0.00024150248999999999
13.37271 0.00024056392000000002
13.37371 0.00023961127
13.37471 0.00023864454
13.37571 0.00023766377000000003
13.37671 0.00023666896
13.37771 0.00023566013
13.37871 0.00023463731
13.37971 0.00023360052999999998
13.38071 0.00023254977
13.38171 0.00023148505000000001
13.38271 0.00023040641
13.38371 0.00022931385999999998
13.38471 0.00022820736000000002
13.38571 0.00022708697999999997
13.38671 0.00022595268
13.38771 0.00022480449000000002
13.38871 0.00022364243
13.38971 0.00022246646999999999
13.39071 0.00022127667000000002
13.39171 0.00022007298000000002
13.39271 0.00021885546
13.39371 0.0002176241
13.39471 0.00021637893
13.39571 0.00021511999
13.39671 0.00021384724000000002
13.39771 0.00021256076
13.39871 0.00021126056999999998
13.39971 0.00020994666999999998
13.40071 0.00020861911999999998
13.40171 0.00020727796
13.40271 0.00020592317
13.40371 0.00020455484
13.40471 0.000203173
13.40571 0.00020177765
13.40671 0.00020036882
13.40771 0.00019894658000000002
13.40871 0.00019751094
13.40971 0.00019606189
13.41071 0.00019459949
13.41171 0.00019312372
13.41271 0.00019163465
13.41371 0.00019013225
13.41471 0.00018861659
13.41571 0.00018708765
13.41671 0.00018554548
13.41771 0.00018399007
13.41871 0.00018242146
13.41971 0.00018083969
13.42071 0.00017924475
13.42171 0.00017763672
13.42271 0.0001760156
13.42371 0.00017438147
13.42471 0.00017273433
13.42571 0.00017107426
13.42671 0.00016940129
13.42771 0.00016771547999999998
13.42871 0.00016601689
13.42971 0.00016430554
13.43071 0.00016258152
13.43171 0.00016084485
13.43271 0.00015909561
13.43371 0.00015733383
13.43471 0.00015555955999999998
13.43571 0.00015377284
13.43671 0.00015197372
13.43771 0.00015016223
13.43871 0.00014833839000000002
13.43971 0.00014650227
13.44071 0.00014465388
13.44171 0.00014279324
13.44271 0.00014092038999999999
13.44371 0.00013903536
13.44471 0.00013713819
13.44571 0.00013522891
13.44671 0.00013330755000000001
13.44771 0.00013137416
13.44871 0.00012942877000000002
13.44971 0.00012747144
13.45071 0.00012550221999999998
13.45171 0.00012352117
13.45271 0.00012152834
13.45371 0.00011952379
13.45471 0.0001175076
13.45571 0.00011547982999999999
13.45671 0.00011344055
13.45771 0.00011138982
13.45871 0.00010932770999999999
13.45971 0.00010725430000000001
13.46071 0.00010516964000000001
13.46171 0.00010307381000000001
13.46271 0.00010096684999999999
13.46371 9.884883e-05
13.46471 9.6719793e-05
13.46571 9.4579798e-05
13.46671 9.2428894e-05
13.46771 9.0267127e-05
13.46871 8.8094544e-05
13.46971 8.591118199999999e-05
13.47071 8.37171e-05
13.47171 8.1512326e-05
13.47271 7.9296927e-05
13.47371 7.7070939e-05
13.47471 7.4834423e-05
13.47571 7.2587437e-05
13.47671 7.0330037e-05
13.47771 6.8062297e-05
13.47871 6.5784292e-05
13.47971 6.3496083e-05
13.48071 6.1197761e-05
13.48171 5.8889407e-05
13.48271 5.6571099e-05
13.48371 5.4242929e-05
13.48471 5.1904976e-05
13.48571 4.9557337e-05
13.48671 4.7200092e-05
13.48771 4.4833322000000003e-05
13.48871 4.2457111e-05
13.48971 4.0071532000000005e-05
13.49071 3.7676664999999995e-05
13.49171 3.5272574999999997e-05
13.49271 3.2859327e-05
13.49371 3.0436988e-05
13.49471 2.8005616e-05
13.49571 2.5565265e-05
13.49671 2.3115999e-05
13.49771 2.0657868e-05
13.49871 1.8190931e-05
13.49971 1.5715246e-05
13.50071 1.3230873e-05
13.50171 1.0737875000000001e-05
13.50271 8.2363229e-06
13.50371 5.7262881e-06
13.50471 3.2078495999999995e-06
13.50571 6.8109038e-07
13.50671 -1.8539007e-06
13.50771 -4.397030300000001e-06
13.50871 -6.9481999e-06
13.50971 -9.5073098e-06
13.51071 -1.2074256e-05
13.51171 -1.4648931e-05
13.51271 -1.7231233e-05
13.51371 -1.9821050999999998e-05
13.51471 -2.2418283999999998e-05
13.51571 -2.5022831e-05
13.51671 -2.7634593000000002e-05
13.51771 -3.0253474e-05
13.51871 -3.2879385e-05
13.51971 -3.5512238e-05
13.52071 -3.8151955999999996e-05
13.52171 -4.0798459999999996e-05
13.52271 -4.3451672e-05
13.52371 -4.6111521e-05
13.52471 -4.877794e-05
13.52571 -5.1450859999999996e-05
13.52671 -5.4130202999999994e-05
13.52771 -5.6815907e-05
13.52871 -5.9507886e-05
13.52971 -6.220607199999999e-05
13.53071 -6.4910381e-05
13.53171 -6.762072599999999e-05
13.53271 -7.0337006e-05
13.53371 -7.3059135e-05
13.53471 -7.578700499999999e-05
13.53571 -7.8520509e-05
13.53671 -8.1259532e-05
13.53771 -8.4003955e-05
13.53871 -8.675367e-05
13.53971 -8.9508546e-05
13.54071 -9.226847099999999e-05
13.54171 -9.503332299999999e-05
13.54271 -9.780299e-05
13.54371 -0.00010057736
13.54471 -0.00010335630999999999
13.54571 -0.00010613974
13.54671 -0.00010892753
13.54771 -0.00011171962000000001
13.54871 -0.00011451589
13.54971 -0.00011731627
13.55071 -0.00012012064999999999
13.55171 -0.00012292896
13.55271 -0.00012574112
13.55371 -0.00012855704
13.55471 -0.00013137665
13.55571 -0.00013419983
13.55671 -0.00013702654
13.55771 -0.00013985667
13.55871 -0.00014269011
13.55971 -0.00014552676000000001
13.56071 -0.00014836651
13.56171 -0.00015120925999999999
13.56271 -0.00015405486
13.56371 -0.00015690322
13.56471 -0.00015975418
13.56571 -0.00016260763
13.56671 -0.0001654634
13.56771 -0.0001683214
13.56871 -0.00017118145
13.56971 -0.00017404346
13.57071 -0.00017690726
13.57171 -0.00017977274
13.57271 -0.00018263977
13.57371 -0.00018550825
13.57471 -0.00018837803
13.57571 -0.00019124905000000002
13.57671 -0.00019412114
13.57771 -0.00019699426
13.57871 -0.0001998683
13.57971 -0.00020274315000000002
13.58071 -0.00020561877
13.58171 -0.00020849499999999997
13.58271 -0.0002113718
13.58371 -0.00021424905
13.58471 -0.00021712665
13.58571 -0.00022000452000000003
13.58671 -0.00022288254999999998
13.58771 -0.0002257606
13.58871 -0.00022863856000000001
13.58971 -0.00023151633
13.59071 -0.00023439377000000002
13.59171 -0.00023727073
13.59271 -0.00024014704999999998
13.59371 -0.00024302261999999998
13.59471 -0.00024589729
13.59571 -0.0002487709
13.59671 -0.00025164330999999997
13.59771 -0.00025451436000000003
13.59871 -0.00025738393
13.59971 -0.00026025189
13.60071 -0.00026311805
13.60171 -0.00026598234
13.60271 -0.00026884460999999996
13.60371 -0.00027170476999999996
13.60471 -0.00027456267
13.60571 -0.00027741826
13.60671 -0.00028027137
13.60771 -0.00028312192999999997
13.60871 -0.00028596983
13.60971 -0.000288815
13.61071 -0.00029165731
13.61171 -0.00029449666
13.61271 -0.00029733294
13.61371 -0.00030016605999999996
13.61471 -0.00030299586
13.61571 -0.00030582225
13.61671 -0.0003086451
13.61771 -0.00031146426
13.61871 -0.00031427958
13.61971 -0.00031709094
13.62071 -0.00031989816
13.62171 -0.00032270108999999996
13.62271 -0.0003254996
13.62371 -0.00032829348
13.62471 -0.00033108265
13.62571 -0.00033386689
13.62671 -0.00033664608
13.62771 -0.00033942006000000003
13.62871 -0.00034218872
13.62971 -0.00034495188000000003
13.63071 -0.00034770947
13.63171 -0.00035046132
13.63271 -0.00035320734
13.63371 -0.00035594742
13.63471 -0.0003586814
13.63571 -0.00036140925
13.63671 -0.00036413082
13.63771 -0.00036684603000000003
13.63871 -0.00036955475
13.63971 -0.00037225689
13.64071 -0.00037495233
13.64171 -0.00037764094000000003
13.64271 -0.00038032260000000004
13.64371 -0.00038299722
13.64471 -0.00038566458999999995
13.64571 -0.00038832459000000003
13.64671 -0.00039097713
13.64771 -0.00039362193999999996
13.64871 -0.00039625897000000005
13.64971 -0.00039888805
13.65071 -0.00040150899
13.65171 -0.00040412164999999997
13.65271 -0.00040672580000000004
13.65371 -0.00040932131999999995
13.65471 -0.00041190815000000005
13.65571 -0.00041448602
13.65671 -0.00041705484000000004
13.65771 -0.00041961453
13.65871 -0.00042216484
13.65971 -0.00042470579
13.66071 -0.00042723709
13.66171 -0.0004297588
13.66271 -0.00043227074
13.66371 -0.0004347728
13.66471 -0.00043726486000000007
13.66571 -0.00043974692
13.66671 -0.0004422187
13.66771 -0.00044468024
13.66871 -0.00044713137999999997
13.66971 -0.00044957205000000004
13.67071 -0.00045200204
13.67171 -0.00045442124999999997
13.67271 -0.00045682955000000004
13.67371 -0.00045922684
13.67471 -0.0004616129
13.67571 -0.00046398759
13.67671 -0.00046635081999999995
13.67771 -0.00046870231999999995
13.67871 -0.00047104198999999995
13.67971 -0.00047336966
13.68071 -0.00047568515
13.68171 -0.00047798834999999995
13.68271 -0.00048027905
13.68371 -0.00048255715000000005
13.68471 -0.00048482247999999997
13.68571 -0.00048707488999999996
13.68671 -0.00048931424
13.68771 -0.0004915405
13.68871 -0.00049375349
13.68971 -0.00049595315
13.69071 -0.00049813925
13.69171 -0.00050031185
13.69271 -0.00050247077
13.69371 -0.00050461595
13.69471 -0.00050674721
13.69571 -0.0005088645100000001
13.69671 -0.00051096772
13.69771 -0.00051305674
13.69871 -0.00051513139
13.69971 -0.00051719167
13.70071 -0.0005192373
13.70171 -0.00052126825
13.70271 -0.00052328433
13.70371 -0.0005252853499999999
13.70471 -0.00052727119
13.70571 -0.0005292417
13.70671 -0.0005311967500000001
13.70771 -0.00053313615
13.70871 -0.00053505973
13.70971 -0.0005369674
13.71071 -0.00053885892
13.71171 -0.00054073425
13.71271 -0.00054259322
13.71371 -0.00054443567
13.71471 -0.00054626157
13.71571 -0.00054807078
13.71671 -0.00054986322
13.71771 -0.00055163873
13.71871 -0.00055339729
13.71971 -0.00055513874
13.72071 -0.0005568630499999999
13.72171 -0.00055857013
13.72271 -0.00056025988
13.72371 -0.0005619322099999999
13.72471 -0.00056358704
13.72571 -0.00056522422
13.72671 -0.00056684366
13.72771 -0.0005684452800000001
13.72871 -0.0005700289000000001
13.72971 -0.00057159441
13.73071 -0.00057314164
13.73171 -0.00057467055
13.73271 -0.0005761808600000001
13.73371 -0.00057767252
13.73471 -0.00057914535
13.73571 -0.0005805991799999999
13.73671 -0.00058203391
13.73771 -0.00058344935
13.73871 -0.00058484543
13.73971 -0.00058622195
13.74071 -0.00058757882
13.74171 -0.00058891596
13.74271 -0.00059023328
13.74371 -0.0005915306200000001
13.74471 -0.00059280796
13.74571 -0.0005940652
13.74671 -0.00059530225
13.74771 -0.0005965190699999999
13.74871 -0.00059771555
13.74971 -0.0005988916700000001
13.75071 -0.00060004731
13.75171 -0.00060118246
13.75271 -0.00060229695
13.75371 -0.0006033907499999999
13.75471 -0.00060446378
13.75571 -0.0006055159200000001
13.75671 -0.00060654711
13.75771 -0.0006075570999999999
13.75871 -0.00060854591
13.75971 -0.0006095133400000001
13.76071 -0.0006104593
13.76171 -0.00061138362
13.76271 -0.0006122862500000001
13.76371 -0.00061316696
13.76471 -0.00061402566
13.76571 -0.0006148622599999999
13.76671 -0.00061567662
13.76771 -0.00061646865
13.76871 -0.00061723827
13.76971 -0.00061798537
13.77071 -0.00061870983
13.77171 -0.0006194116799999999
13.77271 -0.00062009076
13.77371 -0.0006207471
13.77471 -0.00062138056
13.77571 -0.00062199119
13.77671 -0.00062257886
13.77771 -0.00062314361
13.77871 -0.00062368531
13.77971 -0.00062420395
13.78071 -0.00062469949
13.78171 -0.0006251718299999999
13.78271 -0.00062562094
13.78371 -0.00062604672
13.78471 -0.00062644904
13.78571 -0.00062682789
13.78671 -0.00062718314
13.78771 -0.0006275146
13.78871 -0.00062782228
13.78971 -0.0006281059999999999
13.79071 -0.0006283656599999999
13.79171 -0.00062860122
13.79271 -0.00062881254
13.79371 -0.00062899944
13.79471 -0.00062916192
13.79571 -0.0006292998900000001
13.79671 -0.00062941331
13.79771 -0.00062950207
13.79871 -0.00062956619
13.79971 -0.0006296055299999999
13.80071 -0.00062962013
13.80171 -0.00062960994
13.80271 -0.00062957502
13.80371 -0.00062951522
13.80471 -0.0006294306299999999
13.80571 -0.0006293212200000001
13.80671 -0.00062918698
13.80771 -0.00062902786
13.80871 -0.00062884387
13.80971 -0.0006286349599999999
13.81071 -0.00062840109
13.81171 -0.00062814224
13.81271 -0.0006278583400000001
13.81371 -0.0006275493
13.81471 -0.0006272150600000001
13.81571 -0.00062685558
13.81671 -0.00062647077
13.81771 -0.0006260605000000001
13.81871 -0.00062562476
13.81971 -0.00062516337
13.82071 -0.0006246763400000001
13.82171 -0.00062416361
13.82271 -0.00062362506
13.82371 -0.0006230606700000001
13.82471 -0.00062247045
13.82571 -0.00062185431
13.82671 -0.00062121226
13.82771 -0.00062054428
13.82871 -0.00061985038
13.82971 -0.00061913061
13.83071 -0.00061838496
13.83171 -0.0006176134300000001
13.83271 -0.00061681608
13.83371 -0.00061599289
13.83471 -0.00061514393
13.83571 -0.0006142692200000001
13.83671 -0.00061336873
13.83771 -0.00061244245
13.83871 -0.00061149044
13.83971 -0.00061051269
13.84071 -0.00060950915
13.84171 -0.00060847979
13.84271 -0.0006074245
13.84371 -0.00060634334
13.84471 -0.0006052362599999999
13.84571 -0.0006041031599999999
13.84671 -0.00060294401
13.84771 -0.0006017588
13.84871 -0.00060054749
13.84971 -0.0005993099900000001
13.85071 -0.00059804638
13.85171 -0.00059675658
13.85271 -0.00059544059
13.85371 -0.00059409845
13.85471 -0.00059273016
13.85571 -0.0005913357700000001
13.85671 -0.00058991536
13.85771 -0.00058846895
13.85871 -0.00058699661
13.85971 -0.00058549845
13.86071 -0.0005839744500000001
13.86171 -0.0005824247200000001
13.86271 -0.00058084938
13.86371 -0.0005792484
13.86471 -0.00057762195
13.86571 -0.00057596994
13.86671 -0.00057429256
13.86771 -0.0005725897199999999
13.86871 -0.00057086149
13.86971 -0.00056910785
13.87071 -0.00056732883
13.87171 -0.0005655244
13.87271 -0.0005636945800000001
13.87371 -0.00056183935
13.87471 -0.0005599587
13.87571 -0.0005580526200000001
13.87671 -0.00055612113
13.87771 -0.00055416417
13.87871 -0.00055218184
13.87971 -0.00055017417
13.88071 -0.00054814113
13.88171 -0.00054608281
13.88271 -0.00054399929
13.88371 -0.00054189063
13.88471 -0.0005397569599999999
13.88571 -0.0005375983199999999
[truncated: 215,808 more chars]
