# Supplementary material for: 2D Synthetic dataset of numerical simulations of long-period seismicity in a volcanic edifice and related sensitivity kernels
Source: Data Brief. 2021 Jan 25;34:106673. doi: 10.1016/j.dib.2020.106673 (PMC7841316; doi:10.1016/j.dib.2020.106673)
Supplement: Supplementary Data S1 — Supplementary Raw Research Data. This is open data under the CC BY license http://creativecommons.org/licenses/by/4.0/ [file mmc1.zip › Dataset/OUTPUT_SEISMOGRAMS/9000_3000/disp_Z_homo_17000_1320_SVF7e-1Hz.semd]

-1.714286 0.0
-1.713286 0.0
-1.712286 0.0
-1.711286 0.0
-1.710286 0.0
-1.709286 0.0
-1.708286 0.0
-1.707286 0.0
-1.706286 0.0
-1.705286 0.0
-1.704286 0.0
-1.703286 0.0
-1.702286 0.0
-1.701286 0.0
-1.700286 0.0
-1.699286 0.0
-1.698286 0.0
-1.697286 0.0
-1.696286 0.0
-1.695286 0.0
-1.694286 0.0
-1.693286 0.0
-1.692286 0.0
-1.691286 0.0
-1.690286 0.0
-1.689286 0.0
-1.688286 0.0
-1.687286 0.0
-1.686286 0.0
-1.685286 0.0
-1.684286 0.0
-1.683286 0.0
-1.682286 0.0
-1.681286 0.0
-1.680286 0.0
-1.679286 0.0
-1.678286 0.0
-1.677286 0.0
-1.676286 0.0
-1.675286 0.0
-1.674286 0.0
-1.673286 0.0
-1.672286 0.0
-1.671286 0.0
-1.670286 0.0
-1.669286 0.0
-1.668286 0.0
-1.667286 0.0
-1.666286 0.0
-1.665286 0.0
-1.664286 0.0
-1.663286 0.0
-1.662286 0.0
-1.661286 0.0
-1.660286 0.0
-1.659286 0.0
-1.658286 0.0
-1.657286 0.0
-1.656286 0.0
-1.655286 0.0
-1.654286 0.0
-1.653286 0.0
-1.652286 0.0
-1.651286 0.0
-1.650286 0.0
-1.649286 0.0
-1.648286 0.0
-1.647286 0.0
-1.646286 0.0
-1.645286 0.0
-1.644286 0.0
-1.643286 0.0
-1.642286 0.0
-1.641286 0.0
-1.640286 0.0
-1.639286 0.0
-1.638286 0.0
-1.637286 0.0
-1.636286 0.0
-1.635286 0.0
-1.634286 0.0
-1.633286 0.0
-1.632286 0.0
-1.631286 0.0
-1.630286 0.0
-1.629286 0.0
-1.628286 0.0
-1.627286 0.0
-1.626286 0.0
-1.625286 0.0
-1.624286 0.0
-1.623286 0.0
-1.622286 0.0
-1.621286 0.0
-1.620286 0.0
-1.619286 0.0
-1.618286 0.0
-1.617286 0.0
-1.616286 0.0
-1.615286 0.0
-1.614286 0.0
-1.613286 0.0
-1.612286 0.0
-1.611286 0.0
-1.610286 0.0
-1.609286 0.0
-1.608286 0.0
-1.607286 0.0
-1.606286 0.0
-1.605286 0.0
-1.604286 0.0
-1.603286 0.0
-1.602286 0.0
-1.601286 0.0
-1.600286 0.0
-1.599286 0.0
-1.598286 0.0
-1.597286 0.0
-1.596286 0.0
-1.595286 0.0
-1.594286 0.0
-1.593286 0.0
-1.592286 0.0
-1.591286 0.0
-1.590286 0.0
-1.589286 0.0
-1.588286 0.0
-1.587286 0.0
-1.586286 0.0
-1.585286 0.0
-1.584286 0.0
-1.583286 0.0
-1.582286 0.0
-1.581286 0.0
-1.580286 0.0
-1.579286 0.0
-1.578286 0.0
-1.577286 0.0
-1.576286 0.0
-1.575286 0.0
-1.574286 0.0
-1.573286 0.0
-1.572286 0.0
-1.571286 0.0
-1.570286 0.0
-1.569286 0.0
-1.568286 0.0
-1.567286 0.0
-1.566286 0.0
-1.565286 0.0
-1.564286 0.0
-1.563286 0.0
-1.562286 0.0
-1.561286 0.0
-1.560286 0.0
-1.559286 0.0
-1.558286 0.0
-1.557286 0.0
-1.556286 0.0
-1.555286 0.0
-1.554286 0.0
-1.553286 0.0
-1.552286 0.0
-1.551286 0.0
-1.550286 0.0
-1.549286 0.0
-1.548286 0.0
-1.547286 0.0
-1.546286 0.0
-1.545286 0.0
-1.544286 0.0
-1.543286 0.0
-1.542286 0.0
-1.541286 0.0
-1.540286 0.0
-1.539286 0.0
-1.538286 0.0
-1.537286 0.0
-1.536286 0.0
-1.535286 0.0
-1.534286 0.0
-1.533286 0.0
-1.532286 0.0
-1.531286 0.0
-1.530286 0.0
-1.529286 0.0
-1.528286 0.0
-1.527286 0.0
-1.526286 0.0
-1.525286 0.0
-1.524286 0.0
-1.523286 0.0
-1.522286 0.0
-1.521286 0.0
-1.520286 0.0
-1.519286 0.0
-1.518286 0.0
-1.517286 0.0
-1.516286 0.0
-1.515286 0.0
-1.514286 0.0
-1.513286 0.0
-1.512286 0.0
-1.511286 0.0
-1.510286 0.0
-1.509286 0.0
-1.508286 0.0
-1.507286 0.0
-1.506286 0.0
-1.505286 0.0
-1.504286 0.0
-1.503286 0.0
-1.502286 0.0
-1.501286 0.0
-1.500286 0.0
-1.499286 0.0
-1.498286 0.0
-1.497286 0.0
-1.496286 0.0
-1.495286 0.0
-1.494286 0.0
-1.493286 0.0
-1.492286 0.0
-1.491286 0.0
-1.490286 0.0
-1.489286 0.0
-1.488286 0.0
-1.487286 0.0
-1.486286 0.0
-1.485286 0.0
-1.484286 0.0
-1.483286 0.0
-1.482286 0.0
-1.481286 0.0
-1.480286 0.0
-1.479286 0.0
-1.478286 0.0
-1.477286 0.0
-1.476286 0.0
-1.475286 0.0
-1.474286 0.0
-1.473286 0.0
-1.472286 0.0
-1.471286 0.0
-1.470286 0.0
-1.469286 0.0
-1.468286 0.0
-1.467286 0.0
-1.466286 0.0
-1.465286 0.0
-1.464286 0.0
-1.463286 0.0
-1.462286 0.0
-1.461286 0.0
-1.460286 0.0
-1.459286 0.0
-1.458286 0.0
-1.457286 0.0
-1.456286 0.0
-1.455286 0.0
-1.454286 0.0
-1.453286 0.0
-1.452286 0.0
-1.451286 0.0
-1.450286 0.0
-1.449286 0.0
-1.448286 0.0
-1.447286 0.0
-1.446286 0.0
-1.445286 0.0
-1.444286 0.0
-1.443286 0.0
-1.442286 0.0
-1.441286 0.0
-1.440286 0.0
-1.439286 0.0
-1.438286 0.0
-1.437286 0.0
-1.436286 0.0
-1.435286 0.0
-1.434286 0.0
-1.433286 0.0
-1.432286 0.0
-1.431286 0.0
-1.430286 0.0
-1.429286 0.0
-1.428286 0.0
-1.427286 0.0
-1.426286 0.0
-1.425286 0.0
-1.424286 0.0
-1.423286 0.0
-1.422286 0.0
-1.421286 0.0
-1.420286 0.0
-1.419286 0.0
-1.418286 0.0
-1.417286 0.0
-1.416286 0.0
-1.415286 0.0
-1.414286 0.0
-1.413286 0.0
-1.412286 0.0
-1.411286 0.0
-1.410286 0.0
-1.409286 0.0
-1.408286 0.0
-1.407286 -1.3267426999999999e-36
-1.406286 -2.924599e-36
-1.405286 -4.5117020999999996e-36
-1.404286 -2.5288247e-36
-1.403286 0.0
-1.402286 3.5518892e-36
-1.401286 7.481087399999999e-36
-1.400286 6.8178562e-36
-1.399286 0.0
-1.398286 -5.7511133e-36
-1.397286 -1.1138623e-35
-1.396286 -1.1338275000000001e-35
-1.395286 -7.0332123e-36
-1.394286 -2.9016406999999997e-36
-1.393286 0.0
-1.392286 1.5679039e-36
-1.391286 1.6237819e-36
-1.390286 0.0
-1.389286 3.5346686000000003e-36
-1.388286 9.5690334e-36
-1.387286 1.3759899e-35
-1.386286 1.1431702999999999e-35
-1.385286 1.2119766000000001e-36
-1.384286 -1.0507157000000001e-35
-1.383286 -1.8246107999999999e-35
-1.382286 -1.9778209000000003e-35
-1.381286 -1.3804874e-35
-1.380286 -1.1396938e-35
-1.379286 -1.7644391e-35
-1.378286 -2.7879279000000003e-35
-1.377286 -3.5634341e-35
-1.376286 -2.9048278e-35
-1.375286 -2.0724712e-36
-1.374286 2.7199136e-35
-1.373286 4.2033711999999997e-35
-1.372286 3.631273e-35
-1.371286 1.6376539e-35
-1.370286 -4.0638936e-36
-1.369286 -1.2209990999999998e-35
-1.368286 -1.3209369e-35
-1.367286 -2.528439e-35
-1.366286 -5.7372083e-35
-1.365286 -1.0776567000000001e-34
-1.364286 -1.5795365e-34
-1.363286 -1.8929721e-34
-1.362286 -1.9269928e-34
-1.361286 -1.7296706000000003e-34
-1.360286 -1.4282326e-34
-1.359286 -1.0897122e-34
-1.358286 -6.6665203e-35
-1.357286 1.7796904999999998e-36
-1.356286 1.121092e-34
-1.355286 2.6418907e-34
-1.354286 4.3677561e-34
-1.353286 5.9996879e-34
-1.352286 7.276206e-34
-1.351286 8.098159500000001e-34
-1.350286 8.482931600000001e-34
-1.349286 8.4164542e-34
-1.348286 7.740394999999999e-34
-1.347286 6.1826332e-34
-1.346286 3.5006956000000004e-34
-1.345286 -3.0404367e-35
-1.344286 -4.918659e-34
-1.343286 -9.8321844e-34
-1.342286 -1.4525622e-33
-1.341286 -1.8599198e-33
-1.340286 -2.1766029e-33
-1.339286 -2.3697435e-33
-1.338286 -2.39352e-33
-1.337286 -2.1931431000000002e-33
-1.336286 -1.7259925e-33
-1.335286 -9.8514534e-34
-1.334286 -1.2361853e-35
-1.333286 1.1067954e-33
-1.332286 2.2618476999999997e-33
-1.331286 3.334604e-33
-1.330286 4.206328e-33
-1.329286 4.7501236e-33
-1.328286 4.828595e-33
-1.327286 4.3080209e-33
-1.326286 3.089673e-33
-1.325286 1.1489847e-33
-1.324286 -1.4377856999999999e-33
-1.323286 -4.4902312e-33
-1.322286 -7.7402819e-33
-1.321286 -1.0855413e-32
-1.320286 -1.3456449e-32
-1.319286 -1.5130221e-32
-1.318286 -1.5449226e-32
-1.317286 -1.4012764e-32
-1.316286 -1.0511155e-32
-1.315286 -4.8002629e-33
-1.314286 3.0360106000000004e-33
-1.313286 1.2652531e-32
-1.312286 2.3442149e-32
-1.311286 3.4558104e-32
-1.310286 4.4949466999999997e-32
-1.309286 5.3409954e-32
-1.308286 5.8651539e-32
-1.307286 5.9415904e-32
-1.306286 5.462447400000001e-32
-1.305286 4.3549232999999996e-32
-1.304286 2.5973716e-32
-1.303286 2.3146451999999998e-33
-1.302286 -2.6312325e-32
-1.301286 -5.808583199999999e-32
-1.300286 -9.0529577e-32
-1.299286 -1.2062524e-31
-1.298286 -1.4500043e-31
-1.297286 -1.6020257999999999e-31
-1.296286 -1.6305393999999999e-31
-1.295286 -1.510581e-31
-1.294286 -1.2280843e-31
-1.293286 -7.8343099e-32
-1.292286 -1.9399904e-32
-1.291286 5.0461938e-32
-1.290286 1.2589694000000001e-31
-1.289286 1.9998853e-31
-1.288286 2.646663e-31
-1.287286 3.1133635999999997e-31
-1.286286 3.3170794e-31
-1.285286 3.1876071e-31
-1.284286 2.6776151e-31
-1.283286 1.7721723e-31
-1.282286 4.9649667e-32
-1.281286 -1.0791301e-31
-1.280286 -2.8381878e-31
-1.279286 -4.6212669e-31
-1.278286 -6.2345318e-31
-1.277286 -7.4635332e-31
-1.276286 -8.092030400000001e-31
-1.275286 -7.9247759e-31
-1.274286 -6.812452599999999e-31
-1.273286 -4.6764108e-31
-1.272286 -1.530533e-31
-1.271286 2.5025086e-31
-1.270286 7.1831991e-31
-1.269286 1.2157627000000001e-30
-1.268286 1.6972174e-30
-1.267286 2.1101337e-30
-1.266286 2.3988318000000003e-30
-1.265286 2.5096478e-30
-1.264286 2.3968211e-30
-1.263286 2.0286302e-30
-1.262286 1.3931786e-30
-1.261286 5.0317814e-31
-1.260286 -6.0093321e-31
-1.259286 -1.8501508e-30
-1.258286 -3.1488337e-30
-1.257286 -4.3797106e-30
-1.256286 -5.4119942000000006e-30
-1.255286 -6.1123132000000005e-30
-1.254286 -6.3578164e-30
-1.253286 -6.0504469e-30
-1.252286 -5.1311191999999995e-30
-1.251286 -3.5923101e-30
-1.250286 -1.4875061000000001e-30
-1.249286 1.0639939e-30
-1.248286 3.8782162000000004e-30
-1.247286 6.714487800000001e-30
-1.246286 9.2906054e-30
-1.245286 1.1304846e-29
-1.244286 1.2463692999999999e-29
-1.243286 1.2513384e-29
-1.242286 1.1272641e-29
-1.241286 8.663411e-30
-1.240286 4.736167e-30
-1.239286 -3.1377040999999997e-31
-1.238286 -6.1420397e-30
-1.237286 -1.2265641e-29
-1.236286 -1.8089295e-29
-1.235286 -2.2947712e-29
-1.234286 -2.6162070000000003e-29
-1.233286 -2.7107271e-29
-1.232286 -2.5284843999999996e-29
-1.231286 -2.039505e-29
-1.230286 -1.2400663e-29
-1.229286 -1.5746398e-30
-1.228286 1.1475828e-29
-1.227286 2.5815149e-29
-1.226286 4.0219314e-29
-1.225286 5.3251493e-29
-1.224286 6.3371328e-29
-1.223286 6.9072274e-29
-1.222286 6.9037587e-29
-1.221286 6.2302188e-29
-1.220286 4.8405042000000004e-29
-1.219286 2.7515182e-29
-1.218286 5.1464465e-31
-1.217286 -3.0976862e-29
-1.216286 -6.4647008e-29
-1.215286 -9.761196e-29
-1.214286 -1.2661308000000001e-28
-1.213286 -1.4828113000000002e-28
-1.212286 -1.5945175999999999e-28
-1.211286 -1.5750858e-28
-1.210286 -1.4072352e-28
-1.209286 -1.0856019000000001e-28
-1.208286 -6.1904387e-29
-1.207286 -3.1874884e-30
-1.206286 6.3625019e-29
-1.205286 1.3319926e-28
-1.204286 1.9915899999999998e-28
-1.203286 2.5456329e-28
-1.202286 2.9251035e-28
-1.201286 3.0682648e-28
-1.200286 2.9278360999999998e-28
-1.199286 2.4777841e-28
-1.198286 1.7190018999999998e-28
-1.197286 6.8315044e-29
-1.196286 -5.6598741e-29
-1.195286 -1.9341355e-28
-1.194286 -3.3014039000000003e-28
-1.193286 -4.5304101e-28
-1.192286 -5.4773011e-28
-1.191286 -6.005012299999999e-28
-1.190286 -5.9977750000000005e-28
-1.189286 -5.3756165e-28
-1.188286 -4.1074327e-28
-1.187286 -2.221138e-28
-1.186286 1.9052280000000002e-29
-1.185286 2.9696849e-28
-1.184286 5.8994089e-28
-1.183286 8.7163625e-28
-1.182286 1.1129826e-27
-1.181286 1.2846049e-27
-1.180286 1.3596336000000001e-27
-1.179286 1.3166604000000001e-27
-1.178286 1.1425773e-27
-1.177286 8.3500069e-28
-1.176286 4.0399251e-28
-1.175286 -1.2719061e-28
-1.174286 -7.225224e-28
-1.173286 -1.3349253999999998e-27
-1.172286 -1.9092908e-27
-1.171286 -2.3866822e-27
-1.170286 -2.7094723e-27
-1.169286 -2.8270413000000002e-27
-1.168286 -2.7015596999999997e-27
-1.167286 -2.3133046000000002e-27
-1.166286 -1.6649361999999998e-27
-1.165286 -7.841839e-28
-1.164286 2.7552722e-28
-1.163286 1.4368386999999999e-27
-1.162286 2.602752e-27
-1.161286 3.6633687999999995e-27
-1.160286 4.5047468e-27
-1.159286 5.019296e-27
-1.158286 5.1169094e-27
-1.157286 4.7358617e-27
-1.156286 3.852391e-27
-1.155286 2.4878827e-27
-1.154286 7.126512600000001e-28
-1.153286 -1.354476e-27
-1.152286 -3.5512712999999995e-27
-1.151286 -5.6820289999999994e-27
-1.150286 -7.5319629e-27
-1.149286 -8.8852712e-27
-1.148286 -9.545616e-27
-1.147286 -9.3573605e-27
-1.146286 -8.225641400000001e-27
-1.145286 -6.13321e-27
-1.144286 -3.1520335e-27
-1.143286 5.5211315e-28
-1.142286 4.7233739e-27
-1.141286 9.0285495e-27
-1.140286 1.3078757000000002e-26
-1.139286 1.6459062e-26
-1.138286 1.8764272999999998e-26
-1.137286 1.9638241e-26
-1.136286 1.8813407e-26
-1.135286 1.6146868999999998e-26
-1.134286 1.1649137000000001e-26
-1.133286 5.5019943e-27
-1.132286 -1.9375478e-27
-1.131286 -1.0149246e-26
-1.130286 -1.8478348e-26
-1.129286 -2.6180331e-26
-1.128286 -3.2479369e-26
-1.127286 -3.6636657e-26
-1.126286 -3.8023327e-26
-1.125286 -3.6191717e-26
-1.124286 -3.0938068999999997e-26
-1.123286 -2.234981e-26
-1.122286 -1.0831205000000002e-26
-1.121286 2.8975526000000002e-27
-1.120286 1.7830779e-26
-1.119286 3.2737858e-26
-1.118286 4.6251728e-26
-1.117286 5.6980284e-26
-1.116286 6.363287500000001e-26
-1.115286 6.515185600000001e-26
-1.114286 6.0837527e-26
-1.113286 5.0453982e-26
-1.112286 3.4303805e-26
-1.111286 1.3261115e-26
-1.110286 -1.1244916e-26
-1.109286 -3.7300176e-26
-1.108286 -6.2628964e-26
-1.107286 -8.476512599999999e-26
-1.106286 -1.0126047e-25
-1.105286 -1.0991531e-25
-1.104286 -1.0901211e-25
-1.103286 -9.7530883e-26
-1.102286 -7.532414999999999e-26
-1.101286 -4.3230785999999996e-26
-1.100286 -3.1111056999999998e-27
-1.099286 4.2208806e-26
-1.098286 8.9088647e-26
-1.097286 1.33318e-25
-1.096286 1.704407e-25
-1.095286 1.9613842e-25
-1.094286 2.0664479e-25
-1.093286 1.99155e-25
-1.092286 1.7219285000000002e-25
-1.091286 1.2589685e-25
-1.090286 6.2190059e-26
-1.089286 -1.5194473e-26
-1.088286 -1.0085077000000001e-25
-1.087286 -1.8800456e-25
-1.086286 -2.6897574000000002e-25
-1.085286 -3.3577356e-25
-1.084286 -3.8078455e-25
-1.083286 -3.9750027e-25
-1.082286 -3.8122349999999997e-25
-1.081286 -3.2968573e-25
-1.080286 -2.4351131e-25
-1.079286 -1.2646962e-25
-1.078286 1.4529589e-26
-1.077286 1.6972402e-25
-1.076286 3.2707316999999996e-25
-1.075286 4.7309699e-25
-1.074286 5.939298300000001e-25
-1.073286 6.765170199999999e-25
-1.072286 7.0985988e-25
-1.071286 6.8620237e-25
-1.070286 6.0204512e-25
-1.069286 4.5887873e-25
-1.068286 2.6354117e-25
-1.067286 2.8129398999999997e-26
-1.066286 -2.3057081e-25
-1.065286 -4.921336499999999e-25
-1.064286 -7.339729800000001e-25
-1.063286 -9.3316151e-25
-1.062286 -1.0684579e-24
-1.061286 -1.1223786999999999e-24
-1.060286 -1.0831309e-24
-1.059286 -9.462170900000001e-25
-1.058286 -7.155331999999999e-25
-1.057286 -4.0381166e-25
-1.056286 -3.2304167e-26
-1.055286 3.70341e-25
-1.054286 7.699846300000001e-25
-1.053286 1.1295879999999999e-24
-1.052286 1.4123231000000001e-24
-1.051286 1.5849674999999999e-24
-1.050286 1.6213067e-24
-1.049286 1.5052323e-24
-1.048286 1.2332256e-24
-1.047286 8.159431799999999e-25
-1.046286 2.7866764e-25
-1.045286 -3.3952727e-25
-1.044286 -9.879500599999999e-25
-1.043286 -1.6077411999999999e-24
-1.042286 -2.1364131e-24
-1.041286 -2.513183e-24
-1.040286 -2.6846943e-24
-1.039286 -2.6106557e-24
-1.038286 -2.2688798e-24
-1.037286 -1.6592172e-24
-1.036286 -8.0591779e-25
-1.035286 2.4193998e-25
-1.034286 1.4121869000000002e-24
-1.033286 2.6135233e-24
-1.032286 3.7415718999999996e-24
-1.031286 4.6866907e-24
-1.030286 5.3430319e-24
-1.029286 5.6181663e-24
-1.028286 5.4424901e-24
-1.027286 4.7775601e-24
-1.026286 3.6225368e-24
-1.025286 2.0179903000000002e-24
-1.024286 4.6498487e-26
-1.023286 -2.170311e-24
-1.022286 -4.4783399000000004e-24
-1.021286 -6.700974000000001e-24
-1.020286 -8.651848e-24
-1.019286 -1.0149568e-23
-1.018286 -1.1033281e-23
-1.017286 -1.1177818e-23
-1.016286 -1.0507075e-23
-1.015286 -9.004327099999999e-24
-1.014286 -6.7183185e-24
-1.013286 -3.7642797e-24
-1.012286 -3.193631e-25
-1.011286 3.387553e-24
-1.010286 7.091243900000001e-24
-1.009286 1.0509779e-23
-1.008286 1.336704e-23
-1.007286 1.5416376999999998e-23
-1.006286 1.6463419e-23
-1.005286 1.6385962e-23
-1.004286 1.5148985e-23
-1.003286 1.2813057e-23
-1.002286 9.534918e-24
-1.001286 5.5595391e-24
-1.000286 1.2037286e-24
-0.9992857 -3.1679282999999998e-24
-0.9982857 -7.1732379e-24
-0.9972857 -1.0446446000000002e-23
-0.9962857 -1.2673404e-23
-0.9952857 -1.3624746999999998e-23
-0.9942857 -1.3183896e-23
-0.9932857 -1.1366883e-23
-0.9922857 -8.331486e-24
-0.9912857 -4.3738636000000005e-24
-0.9902857 8.8099653e-26
-0.9892857 4.5444505e-24
-0.9882857 8.4343141e-24
-0.9872857 1.1195868000000002e-23
-0.9862857 1.2321423999999999e-23
-0.9852857 1.1413115e-23
-0.9842857 8.234215200000001e-24
-0.9832857 2.7510439000000002e-24
-0.9822857 -4.8392198e-24
-0.9812857 -1.4098684e-23
-0.9802857 -2.4359495e-23
-0.9792857 -3.4756287e-23
-0.9782857 -4.4279625e-23
-0.9772857 -5.1847902999999994e-23
-0.9762857 -5.639327e-23
-0.9752857 -5.6955649e-23
-0.9742857 -5.2777609999999997e-23
-0.9732857 -4.3392241e-23
-0.9722857 -2.8696073e-23
-0.9712857 -8.9994965e-24
-0.9702857 1.4951379e-23
-0.9692857 4.1985814999999994e-23
-0.9682857 7.0554433e-23
-0.9672857 9.880934499999999e-23
-0.9662857 1.2471489e-22
-0.9652857 1.461825e-22
-0.9642857 1.612211e-22
-0.9632857 1.6809204e-22
-0.9622857 1.6545692999999998e-22
-0.9612857 1.5250609e-22
-0.9602857 1.2905646e-22
-0.9592857 9.5608975e-23
-0.9582857 5.3358714e-23
-0.9572857 4.1540509e-24
-0.9562857 -4.9594788e-23
-0.9552857 -1.0505329e-22
-0.9542857 -1.5913787e-22
-0.9532857 -2.0871672e-22
-0.9522857 -2.5082144e-22
-0.9512857 -2.8285328e-22
-0.9502857 -3.0276692999999997e-22
-0.9492857 -3.0921667e-22
-0.9482857 -3.0165134e-22
-0.9472857 -2.8034916e-22
-0.9462857 -2.4638768999999997e-22
-0.9452857 -2.0154991999999997e-22
-0.9442857 -1.4817333e-22
-0.9432857 -8.8953366e-23
-0.9422857 -2.6718411000000005e-23
-0.9412857 3.5803958e-23
-0.9402857 9.6207602e-23
-0.9392857 1.5259363000000001e-22
-0.9382857 2.0370174999999999e-22
-0.9372857 2.4897166e-22
-0.9362857 2.8852463e-22
-0.9352857 3.230628e-22
-0.9342857 3.5369107e-22
-0.9332857 3.8167508e-22
-0.9322857 4.0815569000000005e-22
-0.9312857 4.3384703e-22
-0.9302857 4.5875010999999995e-22
-0.9292857 4.8191343e-22
-0.9282857 5.0127393e-22
-0.9272857 5.136053299999999e-22
-0.9262857 5.1459452e-22
-0.9252857 4.990573099999999e-22
-0.9242857 4.612926500000001e-22
-0.9232857 3.9556203000000003e-22
-0.9222857 2.9666806e-22
-0.9212857 1.6059348e-22
-0.9202857 -1.4846924000000002e-23
-0.9192857 -2.2939673e-22
-0.9182857 -4.7984819e-22
-0.9172857 -7.5968867e-22
-0.9162857 -1.058953e-21
-0.9152857 -1.3643198e-21
-0.9142857 -1.6594760000000001e-21
-0.9132857 -1.9257551e-21
-0.9122857 -2.1430315e-21
-0.9112857 -2.2908393e-21
-0.9102857 -2.3496544e-21
-0.9092857 -2.3022702e-21
-0.9082857 -2.1351786e-21
-0.9072857 -1.8398624999999998e-21
-0.9062857 -1.4139055000000001e-21
-0.9052857 -8.6182675e-22
-0.9042857 -1.9556581999999998e-22
-0.9032857 5.6544031e-22
-0.9022857 1.3946244000000001e-21
-0.9012857 2.2591052e-21
-0.9002857 3.1209312999999996e-21
-0.8992857 3.9386998e-21
-0.8982857 4.6694703e-21
-0.8972857 5.2708739e-21
-0.8962857 5.7033015000000005e-21
-0.8952857 5.9320466e-21
-0.8942857 5.929273599999999e-21
-0.8932857 5.6757083999999995e-21
-0.8922857 5.1619397e-21
-0.8912857 4.3892659e-21
-0.8902857 3.3700419e-21
-0.8892857 2.1275085e-21
-0.8882857 6.9512719e-22
-0.8872857 -8.8453198e-22
-0.8862857 -2.5612728e-21
-0.8852857 -4.2790349e-21
-0.8842857 -5.9778301999999994e-21
-0.8832857 -7.5957466e-21
-0.8822857 -9.0709298e-21
-0.8812857 -1.0343446e-20
-0.8802857 -1.1356982e-20
-0.8792857 -1.2060340000000001e-20
-0.8782857 -1.2408715e-20
-0.8772857 -1.2364792999999999e-20
-0.8762857 -1.1899698e-20
-0.8752857 -1.0993855e-20
-0.8742857 -9.6378204e-21
-0.8732857 -7.8331496e-21
-0.8722857 -5.5933211e-21
-0.8712857 -2.9447464e-21
-0.8702857 7.2165725e-23
-0.8692857 3.4019614e-21
-0.8682857 6.9732149e-21
-0.8672857 1.0697875e-20
-0.8662857 1.4471071e-20
-0.8652857 1.8171561e-20
-0.8642857 2.1663044e-20
-0.8632857 2.4796501e-20
-0.8622857 2.7413724e-20
-0.8612857 2.9352101e-20
-0.8602857 3.045067e-20
-0.8592857 3.0557351e-20
-0.8582857 2.9537154000000004e-20
-0.8572857 2.7281049e-20
-0.8562857 2.3715133e-20
-0.8552857 1.8809538e-20
-0.8542857 1.25866e-20
-0.8532857 5.1276397e-21
-0.8522857 -3.4222364e-21
-0.8512857 -1.2851842000000001e-20
-0.8502857 -2.2884629999999997e-20
-0.8492857 -3.3182789e-20
-0.8482857 -4.3354902e-20
-0.8472857 -5.2967241e-20
-0.8462857 -6.155851e-20
-0.8452857 -6.8657627e-20
-0.8442857 -7.3804029e-20
-0.8432857 -7.6569616e-20
-0.8422857 -7.6581521e-20
-0.8412857 -7.3544576e-20
-0.8402857 -6.726233999999999e-20
-0.8392857 -5.765555899999999e-20
-0.8382857 -4.4776942e-20
-0.8372857 -2.8821264000000003e-20
-0.8362857 -1.0129994e-20
-0.8352857 1.0810186e-20
-0.8342857 3.3375332e-20
-0.8332857 5.68187e-20
-0.8322857 8.0291571e-20
-0.8312857 1.0286982e-19
-0.8302857 1.2358555e-19
-0.8292857 1.4146258999999999e-19
-0.8282857 1.5555472e-19
-0.8272857 1.6498517e-19
-0.8262857 1.6898596e-19
-0.8252857 1.6693537999999999e-19
-0.8242857 1.5839233999999999e-19
-0.8232857 1.4312602e-19
-0.8222857 1.2113944e-19
-0.8212857 9.268614299999999e-20
-0.8202857 5.8278772e-20
-0.8192857 1.8689138e-20
-0.8182857 -2.5060723e-20
-0.8172857 -7.171662499999999e-20
-0.8162857 -1.1981931e-19
-0.8152857 -1.6774022e-19
-0.8142857 -2.1372526999999998e-19
-0.8132857 -2.55946e-19
-0.8122857 -2.9255665999999997e-19
-0.8112857 -3.2175642e-19
-0.8102857 -3.4185484e-19
-0.8092857 -3.5133927e-19
-0.8082857 -3.4894182000000004e-19
-0.8072857 -3.3370433e-19
-0.8062857 -3.0503893e-19
-0.8052857 -2.6278159e-19
-0.8042857 -2.0723655e-19
-0.8032857 -1.3920886e-19
-0.8022857 -6.0022934e-20
-0.8012857 2.8475175e-20
-0.8002857 1.2393364e-19
-0.7992857 2.2353047e-19
-0.7982857 3.2402983e-19
-0.7972857 4.2185929e-19
-0.7962857 5.1320761e-19
-0.7952857 5.9414134e-19
-0.7942857 6.6073846e-19
-0.7932857 7.0923532e-19
-0.7922857 7.3618299e-19
-0.7912857 7.3860766e-19
-0.7902857 7.1416932e-19
-0.7892857 6.613120399999999e-19
-0.7882857 5.7939866e-19
-0.7872857 4.6882343e-19
-0.7862857 3.3109503e-19
-0.7852857 1.6888399999999998e-19
-0.7842857 -1.3971033e-20
-0.7832857 -2.1250276000000001e-19
-0.7822857 -4.2070285e-19
-0.7812857 -6.3165891e-19
-0.7802857 -8.3773969e-19
-0.7792857 -1.0308252e-18
-0.7782857 -1.2025771e-18
-0.7772857 -1.3447401e-18
-0.7762857 -1.4494676e-18
-0.7752857 -1.5096578999999998e-18
-0.7742857 -1.5192893e-18
-0.7732857 -1.4737405000000002e-18
-0.7722857 -1.3700845999999998e-18
-0.7712857 -1.207338e-18
-0.7702857 -9.8665619e-19
-0.7692857 -7.1146071e-19
-0.7682857 -3.8749037e-19
-0.7672857 -2.2766362e-20
-0.7662857 3.7253165e-19
-0.7652857 7.8628065e-19
-0.7642857 1.2047197e-18
-0.7632857 1.612839e-18
-0.7622857 1.9948459000000002e-18
-0.7612857 2.3346916e-18
-0.7602857 2.6166471000000002e-18
-0.7592857 2.8259081e-18
-0.7582857 2.9492075000000003e-18
-0.7572857 2.9754164999999996e-18
-0.7562857 2.8961089e-18
-0.7552857 2.7060647e-18
-0.7542857 2.403694e-18
-0.7532857 1.9913582e-18
-0.7522857 1.475571e-18
-0.7512857 8.6706316e-19
-0.7502857 1.8070203000000001e-19
-0.7492857 -5.6474415e-19
-0.7482857 -1.3469968e-18
-0.7472857 -2.14081e-18
-0.7462857 -2.918657e-18
-0.7452857 -3.6515468e-18
-0.7442857 -4.3099496e-18
-0.7432857 -4.8648077999999996e-18
-0.7422857 -5.2886038e-18
-0.7412857 -5.556447499999999e-18
-0.7402857 -5.647151099999999e-18
-0.7392857 -5.5442511e-18
-0.7382857 -5.2369415e-18
-0.7372857 -4.7208703e-18
-0.7362857 -3.9987691e-18
-0.7352857 -3.0808790999999998e-18
-0.7342857 -1.9851428e-18
-0.7332857 -7.371398199999999e-19
-0.7322857 6.3025468e-19
-0.7312857 2.0774937e-18
-0.7302857 3.5592664e-18
-0.7292857 5.0256783e-18
-0.7282857 6.4236811e-18
-0.7272857 7.6987238e-18
-0.7262857 8.7965792e-18
-0.7252857 9.6652985e-18
-0.7242857 1.0257226000000001e-17
-0.7232857 1.0531015000000001e-17
-0.7222857 1.0453571e-17
-0.7212857 1.0001841e-17
-0.7202857 9.1643773e-18
-0.7192857 7.9425941e-18
-0.7182857 6.351667200000001e-18
-0.7172857 4.4209959999999995e-18
-0.7162857 2.1941951e-18
-0.7152857 -2.7142817e-19
-0.7142857 -2.9059298e-18
-0.7132857 -5.628317799999999e-18
-0.7122857 -8.3486538e-18
-0.7112857 -1.0970625999999999e-17
-0.7102857 -1.339454e-17
-0.7092857 -1.5520641e-17
-0.7082857 -1.7252677e-17
-0.7072857 -1.8501584e-17
-0.7062857 -1.9189179e-17
-0.7052857 -1.9251714e-17
-0.7042857 -1.8643151999999998e-17
-0.7032857 -1.7338037999999998e-17
-0.7022857 -1.5333819e-17
-0.7012857 -1.2652509000000001e-17
-0.7002857 -9.3415833e-18
-0.6992857 -5.4740209e-18
-0.6982857 -1.147442e-18
-0.6972857 3.517697e-18
-0.6962857 8.3808421e-18
-0.6952857 1.3284972000000001e-17
-0.6942857 1.8061053e-17
-0.6932857 2.2533203999999998e-17
-0.6922857 2.6524451000000002e-17
-0.6912857 2.9862903e-17
-0.6902857 3.238812e-17
-0.6892857 3.3957524e-17
-0.6882857 3.4452579e-17
-0.6872857 3.3784507e-17
-0.6862857 3.1899354e-17
-0.6852857 2.878214e-17
-0.6842857 2.4459894e-17
-0.6832857 1.9003437e-17
-0.6822857 1.2527725e-17
-0.6812857 5.1906695e-18
-0.6802857 -2.8096248999999998e-18
-0.6792857 -1.1239191000000001e-17
-0.6782857 -1.9834064e-17
-0.6772857 -2.8307555e-17
-0.6762857 -3.635877e-17
-0.6752857 -4.3682183e-17
-0.6742857 -4.9977911e-17
-0.6732857 -5.4962502000000005e-17
-0.6722857 -5.8379781e-17
-0.6712857 -6.0011436e-17
-0.6702857 -5.9686923e-17
-0.6692857 -5.729237e-17
-0.6682857 -5.2778042e-17
-0.6672857 -4.6164080999999995e-17
-0.6662857 -3.7544187e-17
-0.6652857 -2.7086985999999998e-17
-0.6642857 -1.5034877e-17
-0.6632857 -1.7002925e-18
-0.6622857 1.2540698999999999e-17
-0.6612857 2.7257331e-17
-0.6602857 4.1975528e-17
-0.6592857 5.6191485e-17
-0.6582857 6.9387141e-17
-0.6572857 8.1047069e-17
-0.6562857 9.0676376e-17
-0.6552857 9.781892600000001e-17
-0.6542857 1.0207541e-16
-0.6532857 1.0312053999999999e-16
-0.6522857 1.0071881e-16
-0.6512857 9.4738123e-17
-0.6502857 8.5160695e-17
-0.6492857 7.2090745e-17
-0.6482857 5.5758353e-17
-0.6472857 3.6519303e-17
-0.6462857 1.4850538e-17
-0.6452857 -8.6587832e-18
-0.6442857 -3.3320655e-17
-0.6432857 -5.8365797e-17
-0.6422857 -8.2965104e-17
-0.6412857 -1.0625442000000001e-16
-0.6402857 -1.2736203000000002e-16
-0.6392857 -1.4543804e-16
-0.6382857 -1.5968472e-16
-0.6372857 -1.6938694999999998e-16
-0.6362857 -1.7394163000000002e-16
-0.6352857 -1.7288481999999998e-16
-0.6342857 -1.6591596e-16
-0.6332857 -1.5291775999999999e-16
-0.6322857 -1.3397103e-16
-0.6312857 -1.0936366e-16
-0.6302857 -7.959291599999999e-17
-0.6292857 -4.5360775e-17
-0.6282857 -7.561985e-18
-0.6272857 3.2735153000000004e-17
-0.6262857 7.4315054e-17
-0.6252857 1.1584766e-16
-0.6242857 1.5592702e-16
-0.6232857 1.9311474e-16
-0.6222857 2.2598698e-16
-0.6212857 2.5318359e-16
-0.6202857 2.7345797000000003e-16
-0.6192857 2.8572581999999997e-16
-0.6182857 2.8911104e-16
-0.6172857 2.8298721e-16
-0.6162857 2.6701299000000003e-16
-0.6152857 2.4115967e-16
-0.6142857 2.0572981e-16
-0.6132857 1.6136558e-16
-0.6122857 1.0904609e-16
-0.6112857 5.0073208e-17
-0.6102857 -1.3954325e-17
-0.6092857 -8.1178084e-17
-0.6082857 -1.4952805e-16
-0.6072857 -2.1678044e-16
-0.6062857 -2.8062381e-16
-0.6052857 -3.3873176e-16
-0.6042857 -3.8884011e-16
-0.6032857 -4.2882619e-16
-0.6022857 -4.5678741e-16
-0.6012857 -4.7111737e-16
-0.6002857 -4.7057536e-16
-0.5992857 -4.5434818e-16
-0.5982857 -4.221008e-16
-0.5972857 -3.7401338999999997e-16
-0.5962857 -3.1080379e-16
-0.5952857 -2.3373297e-16
-0.5942857 -1.4459276e-16
-0.5932857 -4.5675165999999994e-17
-0.5922857 6.0276465e-17
-0.5912857 1.70134e-16
-0.5902857 2.804675e-16
-0.5892857 3.8764277e-16
-0.5882857 4.8793085e-16
-0.5872857 5.7762688000000005e-16
-0.5862857 6.531742e-16
-0.5852857 7.112904600000001e-16
-0.5842857 7.4909129e-16
-0.5832857 7.642079299999999e-16
-0.5822857 7.5489322e-16
-0.5812857 7.2011366e-16
-0.5802857 6.596222799999999e-16
-0.5792857 5.7400929e-16
-0.5782857 4.6472798e-16
-0.5772857 3.3409347e-16
-0.5762857 1.8525293000000002e-16
-0.5752857 2.2126694e-17
-0.5742857 -1.5067939e-16
-0.5732857 -3.2798890000000003e-16
-0.5722857 -5.0419462e-16
-0.5712857 -6.7342048e-16
-0.5702857 -8.297005400000001e-16
-0.5692857 -9.671711699999999e-16
-0.5682857 -1.0802699e-15
-0.5672857 -1.1639356e-15
-0.5662857 -1.2138028e-15
-0.5652857 -1.2263837e-15
-0.5642857 -1.1992313000000001e-15
-0.5632857 -1.1310768e-15
-0.5622857 -1.0219361999999999e-15
-0.5612857 -8.731794599999999e-16
-0.5602857 -6.875603e-16
-0.5592857 -4.691998e-16
-0.5582857 -2.2352511e-16
-0.5572857 4.2838821e-17
-0.5562857 3.2222306e-16
-0.5552857 6.0611134e-16
-0.5542857 8.853760799999999e-16
-0.5532857 1.1505471e-15
-0.5522857 1.3921069e-15
-0.5512857 1.6008033999999999e-15
-0.5502857 1.7679707999999999e-15
-0.5492857 1.8858484e-15
-0.5482857 1.9478863e-15
-0.5472857 1.9490288000000003e-15
-0.5462857 1.8859614e-15
-0.5452857 1.7573154e-15
-0.5442857 1.5638180000000002e-15
-0.5432857 1.3083818e-15
-0.5422857 9.9612597e-16
-0.5412857 6.3432511e-16
-0.5402857 2.3228396000000003e-16
-0.5392857 -1.988614e-16
-0.5382857 -6.4641406e-16
-0.5372857 -1.0964527e-15
-0.5362857 -1.5342278e-15
-0.5352857 -1.944606e-15
-0.5342857 -2.3125521e-15
-0.5332857 -2.6236338e-15
-0.5322857 -2.8645323999999996e-15
-0.5312857 -3.0235456e-15
-0.5302857 -3.0910623999999997e-15
-0.5292857 -3.0599942000000003e-15
-0.5282857 -2.9261468e-15
-0.5272857 -2.6885134999999997e-15
-0.5262857 -2.349481e-15
-0.5252857 -1.9149294e-15
-0.5242857 -1.3942242999999998e-15
-0.5232857 -8.0009003e-16
-0.5222857 -1.4836577e-16
-0.5212857 5.4235561e-16
-0.5202857 1.2511999e-15
-0.5192857 1.9555860000000002e-15
-0.5182857 2.6318877e-15
-0.5172857 3.2561666999999996e-15
-0.5162857 3.8049547e-15
-0.5152857 4.2560613e-15
-0.5142857 4.589383e-15
-0.5132857 4.787686e-15
-0.5122857 4.8373347e-15
-0.5112857 4.7289386e-15
-0.5102857 4.4578937e-15
-0.5092857 4.0247889e-15
-0.5082857 3.4356619000000003e-15
-0.5072857 2.7020834e-15
-0.5062857 1.8410618e-15
-0.5052857 8.747588e-16
-0.5042857 -1.6998401e-16
-0.5032857 -1.2623016e-15
-0.5022857 -2.3681326e-15
-0.5012857 -3.4512e-15
-0.5002857 -4.4741184000000005e-15
-0.4992857 -5.3995975e-15
-0.4982857 -6.1917056e-15
-0.4972857 -6.8171514e-15
-0.4962857 -7.246545500000001e-15
-0.4952857 -7.4555959e-15
-0.4942857 -7.4261939e-15
-0.4932857 -7.1473441e-15
-0.4922857 -6.6158991e-15
-0.4912857 -5.8370668e-15
-0.4902857 -4.8246612999999996e-15
-0.4892857 -3.6010676e-15
-0.4882857 -2.1969189e-15
-0.4872857 -6.504719599999999e-16
-0.4862857 9.9330818e-16
-0.4852857 2.6839397e-15
-0.4842857 4.3668621e-15
-0.4832857 5.9850898e-15
-0.4822857 7.4810274e-15
-0.4812857 8.7984012e-15
-0.4802857 9.8842326e-15
-0.4792857 1.0690804e-14
-0.4782857 1.1177541e-14
-0.4772857 1.1312734000000001e-14
-0.4762857 1.1075055e-14
-0.4752857 1.0454776e-14
-0.4742857 9.4546625e-15
-0.4732857 8.0904729e-15
-0.4722857 6.3910449e-15
-0.4712857 4.3979347e-15
-0.4702857 2.1646036000000002e-15
-0.4692857 -2.4484025e-16
-0.4682857 -2.7573259999999997e-15
-0.4672857 -5.2928889e-15
-0.4662857 -7.7670718e-15
-0.4652857 -1.0093594999999999e-14
-0.4642857 -1.2187208999999999e-14
-0.4632857 -1.3966653e-14
-0.4622857 -1.5357606e-14
-0.4612857 -1.629554e-14
-0.4602857 -1.6728369000000002e-14
-0.4592857 -1.6618783999999998e-14
-0.4582857 -1.5946196e-14
-0.4572857 -1.4708199e-14
-0.4562857 -1.2921460999999999e-14
-0.4552857 -1.0622014e-14
-0.4542857 -7.8648829e-15
-0.4532857 -4.7230541e-15
-0.4522857 -1.2857708e-15
-0.4512857 2.3437918000000002e-15
-0.4502857 6.051438300000001e-15
-0.4492857 9.715368e-15
-0.4482857 1.3210004e-14
-0.4472857 1.6410117e-14
-0.4462857 1.919511e-14
-0.4452857 2.1453338999999998e-14
-0.4442857 2.3086304000000002e-14
-0.4432857 2.4012555999999997e-14
-0.4422857 2.4171207e-14
-0.4412857 2.3524868e-14
-0.4402857 2.20619e-14
-0.4392857 1.9797876e-14
-0.4382857 1.6776188e-14
-0.4372857 1.3067697e-14
-0.4362857 8.7694552e-15
-0.4352857 4.0024497e-15
-0.4342857 -1.0915415999999999e-15
-0.4332857 -6.3539449e-15
-0.4322857 -1.1614119e-14
-0.4312857 -1.6694682000000002e-14
-0.4302857 -2.1417288e-14
-0.4292857 -2.5608657e-14
-0.4282857 -2.9106681e-14
-0.4272857 -3.1766382e-14
-0.4262857 -3.3465512e-14
-0.4252857 -3.4109591000000004e-14
-0.4242857 -3.3636202e-14
-0.4232857 -3.201833e-14
-0.4222857 -2.9266648e-14
-0.4212857 -2.5430576000000002e-14
-0.4202857 -2.0598056e-14
-0.4192857 -1.4894007999999998e-14
-0.4182857 -8.4774545e-15
-0.4172857 -1.5373850999999998e-15
-0.4162857 5.7125563e-15
-0.4152857 1.3040412e-14
-0.4142857 2.0203112e-14
-0.4132857 2.6954309000000002e-14
-0.4122857 3.3052613e-14
-0.4112857 3.8269933000000003e-14
-0.4102857 4.2399664e-14
-0.4092857 4.5264424e-14
-0.4082857 4.6723089e-14
-0.4072857 4.667682e-14
-0.4062857 4.5073879e-14
-0.4052857 4.1913006e-14
-0.4042857 3.7245217e-14
-0.4032857 3.1173891e-14
-0.4022857 2.3853059e-14
-0.4012857 1.5483944e-14
-0.4002857 6.3097905999999994e-15
-0.3992857 -3.3908955999999995e-15
-0.3982857 -1.3312531000000001e-14
-0.3972857 -2.3131821000000002e-14
-0.3962857 -3.2518045e-14
-0.3952857 -4.1143927e-14
-0.3942857 -4.8696739e-14
-0.3932857 -5.4889286e-14
-0.3922857 -5.9470353e-14
-0.3912857 -6.223429e-14
-0.3902857 -6.3029389e-14
-0.3892857 -6.1764721e-14
-0.3882857 -5.8415108e-14
-0.3872857 -5.3024056e-14
-0.3862857 -4.570449e-14
-0.3852857 -3.6637126e-14
-0.3842857 -2.6066565e-14
-0.3832857 -1.4295125e-14
-0.3822857 -1.6745395999999999e-15
-0.3812857 1.1404245e-14
-0.3802857 2.4522903e-14
-0.3792857 3.7248851e-14
-0.3782857 4.9149214e-14
-0.3772857 5.980522700000001e-14
-0.3762857 6.882656200000001e-14
-0.3752857 7.5865152e-14
-0.3742857 8.0627986e-14
-0.3732857 8.2888495e-14
-0.3722857 8.2496022e-14
-0.3712857 7.938307e-14
-0.3702857 7.356993600000001e-14
-0.3692857 6.516660200000001e-14
-0.3682857 5.4371691e-14
-0.3672857 4.1468473e-14
-0.3662857 2.6817963e-14
-0.3652857 1.0849245000000001e-14
-0.3642857 -5.9527198999999994e-15
-0.3632857 -2.3061507e-14
-0.3622857 -3.9925398e-14
-0.3612857 -5.5984853999999995e-14
-0.3602857 -7.069067999999999e-14
-0.3592857 -8.352235099999999e-14
-0.3582857 -9.400590799999999e-14
-0.3572857 -1.0173084e-13
-0.3562857 -1.0636533e-13
-0.3552857 -1.0766931999999999e-13
-0.3542857 -1.0550496e-13
-0.3532857 -9.984385999999999e-14
-0.3522857 -9.0771079e-14
-0.3512857 -7.8485416e-14
-0.3502857 -6.3296046e-14
-0.3492857 -4.5615419e-14
-0.3482857 -2.5948651e-14
-0.3472857 -4.8795484e-15
-0.3462857 1.6946306e-14
-0.3452857 3.8840937e-14
-0.3442857 6.0095246e-14
-0.3432857 8.0001494e-14
-0.3422857 9.787633e-14
-0.3412857 1.1308363e-13
-0.3402857 1.2505642e-13
-0.3392857 1.3331716000000001e-13
-0.3382857 1.3749569e-13
-0.3372857 1.3734406999999999e-13
-0.3362857 1.3274788e-13
-0.3352857 1.2373348e-13
-0.3342857 1.1047096e-13
-0.3332857 9.3272473e-14
-0.3322857 7.2586001e-14
-0.3312857 4.8984519000000004e-14
-0.3302857 2.3150856e-14
-0.3292857 -4.1414915e-15
-0.3282857 -3.2050943e-14
-0.3272857 -5.9693202e-14
-0.3262857 -8.6168678e-14
-0.3252857 -1.1059113e-13
-0.3242857 -1.3211664e-13
-0.3232857 -1.4997203e-13
-0.3222857 -1.6348177e-13
-0.3212857 -1.7209245e-13
-0.3202857 -1.7539391000000001e-13
-0.3192857 -1.731363e-13
-0.3182857 -1.6524242e-13
-0.3172857 -1.5181478e-13
-0.3162857 -1.3313716e-13
-0.3152857 -1.0967025999999999e-13
-0.3142857 -8.2041589e-14
-0.3132857 -5.1029643e-14
-0.3122857 -1.7542743e-14
-0.3112857 1.7406841e-14
-0.3102857 5.273282e-14
-0.3092857 8.7307916e-14
-0.3082857 1.1999914999999998e-13
-0.3072857 1.4970415e-13
-0.3062857 1.7538756e-13
-0.3052857 1.9611621000000001e-13
-0.3042857 2.1109185e-13
-0.3032857 2.1968051e-13
-0.3022857 2.2143713e-13
-0.3012857 2.161249e-13
-0.3002857 2.0372841e-13
-0.2992857 1.8445983e-13
-0.2982857 1.5875818999999998e-13
-0.2972857 1.2728117e-13
-0.2962857 9.0889727e-14
-0.2952857 5.0625677e-14
-0.2942857 7.6828601e-15
-0.2932857 -3.6627372e-14
-0.2922857 -8.0915326e-14
-0.2912857 -1.2375563e-13
-0.2902857 -1.6373226e-13
-0.2892857 -1.9948441e-13
-0.2882857 -2.2975184e-13
-0.2872857 -2.5341815e-13
-0.2862857 -2.6955068000000003e-13
-0.2852857 -2.7743535e-13
-0.2842857 -2.7660545e-13
-0.2832857 -2.6686298000000003e-13
-0.2822857 -2.4829207999999997e-13
-0.2812857 -2.2126368000000003e-13
-0.2802857 -1.8643106e-13
-0.2792857 -1.4471604e-13
-0.2782857 -9.728618100000001e-14
-0.2772857 -4.5523345999999995e-14
-0.2762857 9.015424999999999e-15
-0.2752857 6.4643712e-14
-0.2742857 1.1959688e-13
-0.2732857 1.7208703e-13
-0.2722857 2.2036024000000001e-13
-0.2712857 2.6275415e-13
-0.2702857 2.9775402e-13
-0.2692857 3.2404565e-13
-0.2682857 3.4056309e-13
-0.2672857 3.4652933e-13
-0.2662857 3.4148879e-13
-0.2652857 3.2533024e-13
-0.2642857 2.9829921e-13
-0.2632857 2.6099899e-13
-0.2622857 2.1438031e-13
-0.2612857 1.5971916e-13
-0.2602857 9.8583507e-14
-0.2592857 3.2789736e-14
-0.2582857 -3.5650198e-14
-0.2572857 -1.0458929e-13
-0.2562857 -1.7181181e-13
-0.2552857 -2.3510360999999997e-13
-0.2542857 -2.9232415999999997e-13
-0.2532857 -3.4147805e-13
-0.2522857 -3.8078345e-13
-0.2512857 -4.0873533e-13
-0.2502857 -4.2416111e-13
-0.2492857 -4.2626691999999996e-13
-0.2482857 -4.1467218000000003e-13
-0.2472857 -3.8943187e-13
-0.2462857 -3.5104503e-13
-0.2452857 -3.0044910999999997e-13
-0.2442857 -2.3899956e-13
-0.2432857 -1.6843533e-13
-0.2422857 -9.083111199999999e-14
-0.2412857 -8.5374072e-15
-0.2402857 7.588973700000001e-14
-0.2392857 1.5976716000000002e-13
-0.2382857 2.4036908000000003e-13
-0.2372857 3.1501477e-13
-0.2362857 3.8115678e-13
-0.2352857 4.3646693e-13
-0.2342857 4.7891683e-13
-0.2332857 5.0685062e-13
-0.2322857 5.190468800000001e-13
-0.2312857 5.1476767e-13
-0.2302857 4.937932299999999e-13
-0.2292857 4.5644052e-13
-0.2282857 4.0356457e-13
-0.2272857 3.3654250000000003e-13
-0.2262857 2.5723982000000003e-13
-0.2252857 1.6796015e-13
-0.2242857 7.1379721e-14
-0.2232857 -2.953182e-14
-0.2222857 -1.3160162999999999e-13
-0.2212857 -2.3155266e-13
-0.2202857 -3.2610807e-13
-0.2192857 -4.1209800000000004e-13
-0.2182857 -4.8656499e-13
-0.2172857 -5.4686471e-13
-0.2162857 -5.907584299999999e-13
-0.2152857 -6.164939099999999e-13
-0.2142857 -6.2287254e-13
-0.2132857 -6.0929909e-13
-0.2122857 -5.7581351e-13
-0.2112857 -5.2310214e-13
-0.2102857 -4.5248817999999997e-13
-0.2092857 -3.6590112e-13
-0.2082857 -2.6582579e-13
-0.2072857 -1.5523232e-13
-0.2062857 -3.7489001e-14
-0.2052857 8.3739371e-14
-0.2042857 2.0460485e-13
-0.2032857 3.2119792e-13
-0.2022857 4.2967317000000005e-13
-0.2012857 5.2637541e-13
-0.2002857 6.0796179e-13
-0.1992857 6.7151603e-13
-0.1982857 7.146505899999999e-13
-0.1972857 7.3559416e-13
-0.1962857 7.3326016e-13
-0.1952857 7.072947e-13
-0.1942857 6.581014e-13
-0.1932857 5.86842e-13
-0.1922857 4.9541246e-13
-0.1912857 3.8639483000000003e-13
-0.1902857 2.6298596e-13
-0.1892857 1.2890519e-13
-0.1882857 -1.171686e-14
-0.1872857 -1.5446475e-13
-0.1862857 -2.9477627e-13
-0.1852857 -4.2808766e-13
-0.1842857 -5.499814099999999e-13
-0.1832857 -6.5633195e-13
-0.1822857 -7.4344412e-13
-0.1812857 -8.081803100000001e-13
-0.1802857 -8.4807132e-13
-0.1792857 -8.614075200000001e-13
-0.1782857 -8.4730739e-13
-0.1772857 -8.0575949e-13
-0.1762857 -7.3763763e-13
-0.1752857 -6.446867700000001e-13
-0.1742857 -5.2948127e-13
-0.1732857 -3.9535534e-13
-0.1722857 -2.4630799e-13
-0.1712857 -8.6884982e-14
-0.1702857 7.7959033e-14
-0.1692857 2.4301373e-13
-0.1682857 4.0297698e-13
-0.1672857 5.526244099999999e-13
-0.1662857 6.8697913e-13
-0.1652857 8.0147613e-13
-0.1642857 8.921161900000001e-13
-0.1632857 9.5560394e-13
-0.1622857 9.8946577e-13
-0.1612857 9.9214257e-13
-0.1602857 9.6305461e-13
-0.1592857 9.0263541e-13
-0.1582857 8.123339e-13
-0.1572857 6.9458366e-13
-0.1562857 5.5273982e-13
-0.1552857 3.9098524e-13
-0.1542857 2.1420836e-13
-0.1532857 2.7856275e-14
-0.1522857 -1.6223267000000002e-13
-0.1512857 -3.5001091000000004e-13
-0.1502857 -5.294135099999999e-13
-0.1492857 -6.9455342e-13
-0.1482857 -8.399139699999999e-13
-0.1472857 -9.605321399999999e-13
-0.1462857 -1.052167e-12
-0.1452857 -1.1114475e-12
-0.1442857 -1.1359935e-12
-0.1432857 -1.1245075e-12
-0.1422857 -1.0768320000000001e-12
-0.1412857 -9.9397123e-13
-0.1402857 -8.7807594e-13
-0.1392857 -7.323905999999999e-13
-0.1382857 -5.6116475e-13
-0.1372857 -3.6953070000000004e-13
-0.1362857 -1.6335036e-13
-0.1352857 5.0963415e-14
-0.1342857 2.666457e-13
-0.1332857 4.7679256e-13
-0.1322857 6.745816600000001e-13
-0.1312857 8.5349293e-13
-0.1302857 1.0075232e-12
-0.1292857 1.1313874999999999e-12
-0.1282857 1.2206992e-12
-0.1272857 1.2721238999999999e-12
-0.1262857 1.2835011e-12
-0.1252857 1.2539299e-12
-0.1242857 1.1838149e-12
-0.1232857 1.0748713e-12
-0.1222857 9.300863099999999e-13
-0.1212857 7.5364138e-13
-0.1202857 5.5079224e-13
-0.1192857 3.2771341e-13
-0.1182857 9.1310522e-14
-0.1172857 -1.5099312000000001e-13
-0.1162857 -3.9148944e-13
-0.1152857 -6.2243073e-13
-0.1142857 -8.362791899999999e-13
-0.1132857 -1.0259532e-12
-0.1122857 -1.185062e-12
-0.1112857 -1.3081215e-12
-0.1102857 -1.3907425e-12
-0.1092857 -1.4297853000000002e-12
-0.1082857 -1.423477e-12
-0.1072857 -1.3714836e-12
-0.1062857 -1.274939e-12
-0.1052857 -1.1364255e-12
-0.1042857 -9.5990754e-13
-0.1032857 -7.5062018e-13
-0.1022857 -5.1491395e-13
-0.1012857 -2.6006203e-13
-0.1002857 5.9642674e-15
-9.9285714E-02 2.7474507e-13
-9.8285712E-02 5.3767873e-13
-9.7285718E-02 7.862575699999999e-13
-9.6285716E-02 1.0123436e-12
-9.5285714E-02 1.2084361999999999e-12
-9.4285712E-02 1.3679217e-12
-9.3285717E-02 1.4852972e-12
-9.2285715E-02 1.5563592999999998e-12
-9.1285713E-02 1.5783537000000002e-12
-9.0285711E-02 1.5500784e-12
-8.9285716E-02 1.4719388e-12
-8.8285714E-02 1.3459514e-12
-8.7285712E-02 1.1756945e-12
-8.6285718E-02 9.662082000000002e-13
-8.5285716E-02 7.2384437e-13
-8.4285714E-02 4.5607358e-13
-8.3285712E-02 1.7125382e-13
-8.2285717E-02 -1.2163179e-13
-8.1285715E-02 -4.1325974999999995e-13
-8.0285713E-02 -6.942645e-13
-7.9285711E-02 -9.5554109e-13
-7.8285716E-02 -1.1885421e-12
-7.7285714E-02 -1.385559e-12
-7.6285712E-02 -1.5399787e-12
-7.5285718E-02 -1.6465057000000002e-12
-7.4285716E-02 -1.7013436000000002e-12
-7.3285714E-02 -1.7023281999999998e-12
-7.2285712E-02 -1.6490095e-12
-7.1285717E-02 -1.5426789e-12
-7.0285715E-02 -1.3863409e-12
-6.9285713E-02 -1.1846273e-12
-6.8285711E-02 -9.436595e-13
-6.7285717E-02 -6.7085967e-13
-6.6285715E-02 -3.7472013000000006e-13
-6.5285712E-02 -6.4536499e-14
-6.4285718E-02 2.4988620000000004e-13
-6.3285716E-02 5.5854543e-13
-6.2285714E-02 8.5156135e-13
-6.1285716E-02 1.1194949e-12
-6.0285714E-02 1.3536536e-12
-5.9285715E-02 1.5463746999999999e-12
-5.8285713E-02 1.6912766e-12
-5.7285715E-02 1.7834685e-12
-5.6285713E-02 1.8197139e-12
-5.5285715E-02 1.7985415999999998e-12
-5.4285713E-02 1.7203024e-12
-5.3285714E-02 1.5871656e-12
-5.2285716E-02 1.4030596e-12
-5.1285714E-02 1.1735534e-12
-5.0285716E-02 9.0568617e-13
-4.9285714E-02 6.0774877e-13
-4.8285715E-02 2.8902484e-13
-4.7285713E-02 -4.0500782e-14
-4.6285715E-02 -3.7045651e-13
-4.5285713E-02 -6.9041228e-13
-4.4285715E-02 -9.9021108e-13
-4.3285713E-02 -1.260294e-12
-4.2285714E-02 -1.4920058e-12
-4.1285716E-02 -1.6778738e-12
-4.0285714E-02 -1.8118479999999999e-12
-3.9285716E-02 -1.8894962e-12
-3.8285714E-02 -1.9081489e-12
-3.7285715E-02 -1.8669892000000002e-12
-3.6285713E-02 -1.7670828000000002e-12
-3.5285715E-02 -1.6113499000000001e-12
-3.4285713E-02 -1.4044767999999999e-12
-3.3285715E-02 -1.1527713e-12
-3.2285713E-02 -8.6396581e-13
-3.1285714E-02 -5.4697767e-13
-3.0285714E-02 -2.1163030999999999e-13
-2.9285714E-02 1.316525e-13
-2.8285714E-02 4.721725400000001e-13
-2.7285714E-02 7.992917999999999e-13
-2.6285714E-02 1.1027662999999998e-12
-2.5285713E-02 1.3730670999999999e-12
-2.4285715E-02 1.6016790000000001e-12
-2.3285715E-02 1.7813674e-12
-2.2285715E-02 1.906404e-12
-2.1285715E-02 1.9727473999999998e-12
-2.0285714E-02 1.9781706e-12
-1.9285714E-02 1.9223321e-12
-1.8285714E-02 1.8067887e-12
-1.7285714E-02 1.6349485999999998e-12
-1.6285714E-02 1.4119684e-12
-1.5285715E-02 1.1445941e-12
-1.4285714E-02 8.4095362e-13
-1.3285714E-02 5.103078300000001e-13
-1.2285714E-02 1.6276647000000001e-13
-1.1285714E-02 -1.9102142999999999e-13
-1.0285715E-02 -5.401942e-13
-9.2857145E-03 -8.7401078e-13
-8.2857143E-03 -1.1821801e-12
-7.2857141E-03 -1.4551762e-12
-6.2857145E-03 -1.6845304999999998e-12
-5.2857143E-03 -1.8630895e-12
-4.2857141E-03 -1.9852338e-12
-3.2857142E-03 -2.0470511e-12
-2.2857143E-03 -2.046457e-12
-1.2857143E-03 -1.9832607e-12
-2.8571428E-04 -1.8591743e-12
7.1428571E-04 -1.6777625000000001e-12
1.7142857E-03 -1.4443382e-12
2.7142856E-03 -1.1658041e-12
3.7142858E-03 -8.504479299999999e-13
4.7142855E-03 -5.0769723e-13
5.7142857E-03 -1.4783841e-13
6.7142858E-03 2.1829003e-13
7.7142855E-03 5.7962117e-13
8.7142857E-03 9.251913e-13
9.7142858E-03 1.2444678e-12
1.0714286E-02 1.5276652999999998e-12
1.1714286E-02 1.7660393e-12
1.2714285E-02 1.9521514e-12
1.3714286E-02 2.0800956e-12
1.4714286E-02 2.1456817e-12
1.5714286E-02 2.1465683e-12
1.6714286E-02 2.0823422e-12
1.7714286E-02 1.9545410999999997e-12
1.8714286E-02 1.766619e-12
1.9714287E-02 1.5238555000000002e-12
2.0714285E-02 1.2332109e-12
2.1714285E-02 9.0313084e-13
2.2714285E-02 5.433061599999999e-13
2.3714285E-02 1.6439287e-13
2.4714286E-02 -2.2229759000000001e-13
2.5714286E-02 -6.0513169e-13
2.6714286E-02 -9.7249877e-13
2.7714286E-02 -1.3131593e-12
2.8714286E-02 -1.6165842e-12
2.9714286E-02 -1.8732766e-12
3.0714286E-02 -2.0750649e-12
3.1714287E-02 -2.2153610999999998e-12
3.2714285E-02 -2.2893722e-12
3.3714287E-02 -2.2942614e-12
3.4714285E-02 -2.2292516e-12
3.5714287E-02 -2.0956691e-12
3.6714286E-02 -1.8969244e-12
3.7714284E-02 -1.6384304e-12
3.8714286E-02 -1.3274606e-12
3.9714284E-02 -9.7294999e-13
4.0714286E-02 -5.8524496e-13
4.1714285E-02 -1.7580802e-13
4.2714287E-02 2.4311443999999997e-13
4.3714285E-02 6.5885196e-13
4.4714287E-02 1.0586873e-12
4.5714285E-02 1.4302404999999999e-12
4.6714287E-02 1.7618461000000002e-12
4.7714286E-02 2.0429147e-12
4.8714284E-02 2.2642668e-12
4.9714286E-02 2.4184292e-12
5.0714284E-02 2.4998846e-12
5.1714286E-02 2.5052660999999997e-12
5.2714285E-02 2.4334886e-12
5.3714287E-02 2.2858151e-12
5.4714285E-02 2.0658524000000003e-12
5.5714287E-02 1.7794744e-12
5.6714285E-02 1.4346778e-12
5.7714287E-02 1.0413702e-12
5.8714285E-02 6.110968700000001e-13
5.9714288E-02 1.5671396e-13
6.0714286E-02 -3.0798694e-13
6.1714284E-02 -7.6868943e-13
6.2714286E-02 -1.210988e-12
6.3714288E-02 -1.6208341e-12
6.4714283E-02 -1.9849804e-12
6.5714285E-02 -2.2914073e-12
6.6714287E-02 -2.5297217e-12
6.7714289E-02 -2.6915117e-12
6.8714283E-02 -2.7706466e-12
6.9714285E-02 -2.7635092e-12
7.0714287E-02 -2.6691528e-12
7.1714282E-02 -2.489376e-12
7.2714284E-02 -2.2287104e-12
7.3714286E-02 -1.8943213000000003e-12
7.4714288E-02 -1.4958220999999998e-12
7.5714283E-02 -1.0450099e-12
7.6714285E-02 -5.5552398e-13
7.7714287E-02 -4.2439696e-14
7.8714289E-02 4.7819207e-13
7.9714283E-02 9.8984414e-13
8.0714285E-02 1.4760359e-12
8.1714287E-02 1.9208647000000002e-12
8.2714289E-02 2.3095273e-12
8.3714284E-02 2.6288132e-12
8.4714286E-02 2.8675596e-12
8.5714288E-02 3.0170470000000002e-12
8.6714283E-02 3.0713210999999997e-12
8.7714285E-02 3.0274296000000003e-12
8.8714287E-02 2.8855631000000002e-12
8.9714289E-02 2.6490962e-12
9.0714283E-02 2.3245244e-12
9.1714285E-02 1.9212962e-12
9.2714287E-02 1.4515469999999999e-12
9.3714289E-02 9.297386e-13
9.4714284E-02 3.7221592e-13
9.5714286E-02 -2.0330599e-13
9.6714288E-02 -7.783068099999999e-13
9.7714283E-02 -1.3340606999999999e-12
9.8714285E-02 -1.85225e-12
9.9714287E-02 -2.3155729e-12
0.1007143 -2.7083262e-12
0.1017143 -3.0169426e-12
0.1027143 -3.2304658e-12
0.1037143 -3.3409460000000003e-12
0.1047143 -3.3437374e-12
0.1057143 -3.2376923000000002e-12
0.1067143 -3.0252368e-12
0.1077143 -2.7123303e-12
0.1087143 -2.3083083e-12
0.1097143 -1.8256088e-12
0.1107143 -1.2793935e-12
0.1117143 -6.870712e-13
0.1127143 -6.7740015e-14
0.1137143 5.5843362e-13
0.1147143 1.1708778e-12
0.1157143 1.7492967999999998e-12
0.1167143 2.27435e-12
0.1177143 2.728305e-12
0.1187143 3.0956462000000003e-12
0.1197143 3.3636135999999997e-12
0.1207143 3.5226542e-12
0.1217143 3.5667714e-12
0.1227143 3.4937541e-12
0.1237143 3.3052828e-12
0.1247143 3.0069033000000003e-12
0.1257143 2.6078704e-12
0.1267143 2.1208678e-12
0.1277143 1.5616071000000002e-12
0.1287143 9.4831886e-13
0.1297143 3.0115289e-13
0.1307143 -3.5849423999999996e-13
0.1317143 -1.0086972e-12
0.1327143 -1.6277432e-12
0.1337143 -2.1948699000000003e-12
0.1347143 -2.6909751e-12
0.1357143 -3.0992732000000002e-12
0.1367143 -3.4058794999999997e-12
0.1377143 -3.6002936e-12
0.1387143 -3.6757693e-12
0.1397143 -3.6295557999999997e-12
0.1407143 -3.4629990000000003e-12
0.1417143 -3.1815021999999998e-12
0.1427143 -2.7943488e-12
0.1437143 -2.3143939e-12
0.1447143 -1.7576305999999998e-12
0.1457143 -1.1426477e-12
0.1467143 -4.8999408e-13
0.1477143 1.7852592e-13
0.1487143 8.4059846e-13
0.1497143 1.4741636000000001e-12
0.1507143 2.0581662e-12
0.1517143 2.5732715e-12
0.1527143 3.0025214000000004e-12
0.1537143 3.3319098000000004e-12
0.1547143 3.5508509e-12
0.1557143 3.652525e-12
0.1567143 3.6340887999999996e-12
0.1577143 3.4967464999999996e-12
0.1587143 3.2456778e-12
0.1597143 2.8898341999999996e-12
0.1607143 2.4416028e-12
0.1617143 1.9163582e-12
0.1627143 1.3319116999999999e-12
0.1637143 7.0788343e-13
0.1647143 6.5018953e-14
0.1657143 -5.7552098e-13
0.1667143 -1.1928724000000001e-12
0.1677143 -1.7671598000000002e-12
0.1687143 -2.2801424e-12
0.1697143 -2.7157984e-12
0.1707143 -3.0608247e-12
0.1717143 -3.3050409e-12
0.1727143 -3.4416781999999997e-12
0.1737143 -3.4675493e-12
0.1747143 -3.3830967e-12
0.1757143 -3.1923208e-12
0.1767143 -2.9025918e-12
0.1777143 -2.5243562e-12
0.1787143 -2.0707455e-12
0.1797143 -1.5571027000000002e-12
0.1807143 -1.0004428e-12
0.1817143 -4.1886880000000003e-13
0.1827143 1.6903509e-13
0.1837143 7.4481183e-13
0.1847143 1.2907196e-12
0.1857143 1.7902818999999998e-12
0.1867143 2.2287836e-12
0.1877143 2.5936963999999997e-12
0.1887143 2.8750233e-12
0.1897143 3.0655498000000003e-12
0.1907143 3.1609964999999996e-12
0.1917143 3.1600736e-12
0.1927143 3.0644402e-12
0.1937143 2.8785764000000004e-12
0.1947143 2.6095711e-12
0.1957143 2.2668387e-12
0.1967143 1.8617732e-12
0.1977143 1.4073529000000001e-12
0.1987143 9.1771048e-13
0.1997143 4.0768411e-13
0.2007143 -1.0763439e-13
0.2017143 -6.133404499999999e-13
0.2027143 -1.0951365000000001e-12
0.2037143 -1.5397175e-12
0.2047143 -1.9351137e-12
0.2057143 -2.270979e-12
0.2067143 -2.5388227e-12
0.2077143 -2.7321763999999997e-12
0.2087143 -2.8466999000000003e-12
0.2097143 -2.8802257999999997e-12
0.2107143 -2.8327472e-12
0.2117143 -2.706357e-12
0.2127143 -2.5051377e-12
0.2137143 -2.2350126e-12
0.2147143 -1.9035623999999998e-12
0.2157143 -1.5198134e-12
0.2167143 -1.094006e-12
0.2177143 -6.3734647e-13
0.2187143 -1.6174953000000001e-13
0.2197143 3.2042532e-13
0.2207143 7.966409199999999e-13
0.2217143 1.2544494e-12
0.2227143 1.6817565e-12
0.2237143 2.0670796e-12
0.2247143 2.3997946e-12
0.2257143 2.6703766e-12
0.2267143 2.8706231000000003e-12
0.2277143 2.9938657e-12
0.2287143 3.0351612999999997e-12
0.2297143 2.9914629000000003e-12
0.2307143 2.8617655e-12
0.2317143 2.6472175e-12
0.2327143 2.3511963e-12
0.2337143 1.9793364e-12
0.2347143 1.5395083000000002e-12
0.2357143 1.041737e-12
0.2367143 4.9805813e-13
0.2377143 -7.769323399999999e-14
0.2387143 -6.7016239e-13
0.2397143 -1.2628224e-12
0.2407143 -1.8383859e-12
0.2417143 -2.379271e-12
0.2427143 -2.8681129e-12
0.2437143 -3.2883025e-12
0.2447143 -3.6245394e-12
0.2457143 -3.8633796e-12
0.2467143 -3.9937603e-12
0.2477143 -4.0074782e-12
0.2487143 -3.8996028e-12
0.2497143 -3.668808e-12
0.2507143 -3.317597e-12
0.2517143 -2.8524152999999998e-12
0.2527143 -2.283634e-12
0.2537143 -1.6254013e-12
0.2547143 -8.9535406e-13
0.2557143 -1.1419401e-13
0.2567143 6.9486555e-13
0.2577143 1.5067710000000002e-12
0.2587143 2.2954007e-12
0.2597143 3.0344169e-12
0.2607143 3.6981631e-12
0.2617143 4.2625851999999996e-12
0.2627143 4.7061391e-12
0.2637143 5.0106501999999996e-12
0.2647143 5.1620949e-12
0.2657143 5.1512637e-12
0.2667143 4.9742745000000005e-12
0.2677143 4.6329104e-12
0.2687143 4.1347625e-12
0.2697143 3.4931594999999997e-12
0.2707143 2.7268845e-12
0.2717143 1.8596779e-12
0.2727143 9.1953236e-13
0.2737143 -6.2197137e-14
0.2747143 -1.0518432000000001e-12
0.2757143 -2.0145974e-12
0.2767143 -2.9157629e-12
0.2777143 -3.7220434000000005e-12
0.2787143 -4.4028203e-12
0.2797143 -4.9313716e-12
0.2807143 -5.2859809e-12
0.2817143 -5.4508908e-12
0.2827143 -5.4170613e-12
0.2837143 -5.1826907e-12
0.2847143 -4.7534788000000006e-12
0.2857143 -4.1426108e-12
0.2867143 -3.3704569e-12
0.2877143 -2.4639892e-12
0.2887143 -1.4559288e-12
0.2897143 -3.8364874999999997e-13
0.2907143 7.1213448e-13
0.2917143 1.7888333e-12
0.2927143 2.8035728e-12
0.2937143 3.7148266e-12
0.2947143 4.4840417000000005e-12
0.2957143 5.0771927e-12
0.2967143 5.4662024e-12
0.2977143 5.6301677e-12
0.2987143 5.5563406e-12
0.2997143 5.2408187999999996e-12
0.3007143 4.6889074e-12
0.3017143 3.9151343e-12
0.3027143 2.9429076000000003e-12
0.3037143 1.8038204e-12
0.3047143 5.366254e-13
0.3057143 -8.140918399999999e-13
0.3067143 -2.1994944999999997e-12
0.3077143 -3.568275e-12
0.3087143 -4.8685675e-12
0.3097143 -6.0499172e-12
0.3107143 -7.065227899999999e-12
0.3117143 -7.8726129e-12
0.3127143 -8.4370695e-12
0.3137143 -8.7319095e-12
0.3147143 -8.7398906e-12
0.3157143 -8.4539919e-12
0.3167143 -7.8778028e-12
0.3177143 -7.0254951999999996e-12
0.3187143 -5.9213824e-12
0.3197143 -4.5990708e-12
0.3207143 -3.1002382e-12
0.3217143 -1.4730828e-12
0.3227143 2.2949940999999997e-13
0.3237143 1.9519368999999997e-12
0.3247143 3.6381257999999996e-12
0.3257143 5.2336018e-12
0.3267143 6.687656499999999e-12
0.3277143 7.9552975e-12
0.3287143 8.998979e-12
0.3297143 9.790018999999999e-12
0.3307143 1.0309649e-11
0.3317143 1.0549649000000001e-11
0.3327143 1.0512547e-11
0.3337143 1.0211366e-11
0.3347143 9.6689346e-12
0.3357143 8.916794400000001e-12
0.3367143 7.9937447e-12
0.3377143 6.9440893e-12
0.3387143 5.8156618000000005e-12
0.3397143 4.6577159000000005e-12
0.3407143 3.5187582e-12
0.3417143 2.4444209e-12
0.3427143 1.4754616e-12
0.3437143 6.4597413e-13
0.3447143 -1.8107907e-14
0.3457143 -5.0014865e-13
0.3467143 -7.935345200000001e-13
0.3477143 -9.0195456e-13
0.3487143 -8.392225399999999e-13
0.3497143 -6.286484600000001e-13
0.3507143 -3.0198245e-13
0.3517143 1.0202358999999999e-13
0.3527143 5.3937275e-13
0.3537143 9.6282125e-13
0.3547143 1.3240286e-12
0.3557143 1.5757667000000002e-12
0.3567143 1.6740886000000002e-12
0.3577143 1.5803724e-12
0.3587143 1.2631552e-12
0.3597143 6.9968403e-13
0.3607143 -1.2288291e-13
0.3617143 -1.2066771e-12
0.3627143 -2.5427534e-12
0.3637143 -4.1111784e-12
0.3647143 -5.881571799999999e-12
0.3657143 -7.8140721e-12
0.3667143 -9.8607083e-12
0.3677143 -1.1967100000000001e-11
0.3687143 -1.4074431000000002e-11
0.3697143 -1.6121616e-11
0.3707143 -1.8047549e-11
0.3717143 -1.9793351e-11
0.3727143 -2.1304496999999998e-11
0.3737143 -2.253275e-11
0.3747143 -2.3437800000000002e-11
0.3757143 -2.3988567e-11
0.3767143 -2.4164068999999997e-11
0.3777143 -2.3953905e-11
0.3787143 -2.3358233000000002e-11
0.3797143 -2.2387368e-11
0.3807143 -2.1060919e-11
0.3817143 -1.9406572e-11
0.3827143 -1.7458559e-11
0.3837143 -1.5255882e-11
0.3847143 -1.2840381e-11
0.3857143 -1.0254737e-11
0.3867143 -7.5404852e-12
0.3877143 -4.7361661e-12
0.3887143 -1.8756814e-12
0.3897143 1.0130291e-12
0.3907143 3.9089297e-12
0.3917143 6.7983786e-12
0.3927143 9.6751573e-12
0.3937143 1.2540019e-11
0.3947143 1.5399795e-11
0.3957143 1.8266076e-11
0.3967143 2.1153553000000002e-11
0.3977143 2.4078081e-11
0.3987143 2.7054585000000003e-11
0.3997143 3.0094918000000005e-11
0.4007143 3.3205784e-11
0.4017143 3.6386801e-11
0.4027143 3.9628812e-11
0.4037143 4.2912562e-11
0.4047143 4.6207737000000007e-11
0.4057143 4.9472508e-11
0.4067143 5.2653623e-11
0.4077143 5.5686982e-11
0.4087143 5.8498806e-11
0.4097143 6.100729199999999e-11
0.4107143 6.3124695e-11
0.4117143 6.4759862e-11
0.4127143 6.5821025e-11
0.4137143 6.621877e-11
0.4147143 6.5869093e-11
0.4157143 6.4696366e-11
0.4167143 6.2636159e-11
0.4177143 5.9637717e-11
0.4187143 5.5666089e-11
0.4197143 5.0703745e-11
0.4207143 4.475164e-11
0.4217143 3.7829735999999996e-11
0.4227143 2.9976892e-11
0.4237143 2.1250186e-11
0.4247143 1.1723656e-11
0.4257143 1.4864978e-12
0.4267143 -9.3591903e-12
0.4277143 -2.070102e-11
0.4287143 -3.241919e-11
0.4297143 -4.4389441e-11
0.4307143 -5.6486000999999996e-11
0.4317143 -6.8584385e-11
0.4327143 -8.056393e-11
0.4337143 -9.2309949e-11
0.4347143 -1.0371542000000001e-10
0.4357143 -1.1468205e-10
0.4367143 -1.2512076e-10
0.4377143 -1.3495163e-10
0.4387143 -1.4410333e-10
0.4397143 -1.5251207000000002e-10
0.4407143 -1.6012014999999998e-10
0.4417143 -1.668741e-10
0.4427143 -1.7272268e-10
0.4437143 -1.7761467e-10
0.4447143 -1.814968e-10
0.4457143 -1.8431172e-10
0.4467143 -1.8599644000000002e-10
0.4477143 -1.8648106e-10
0.4487143 -1.8568792e-10
0.4497143 -1.8353147000000002e-10
0.4507143 -1.7991865999999999e-10
0.4517143 -1.7475022000000001e-10
0.4527143 -1.6792258e-10
0.4537143 -1.5933047e-10
0.4547143 -1.4887017e-10
0.4557143 -1.3644316e-10
0.4567143 -1.2196003e-10
0.4577143 -1.0534471999999999e-10
0.4587143 -8.6538827e-11
0.4597143 -6.5505918e-11
0.4607143 -4.2235632e-11
0.4617143 -1.6747366e-11
0.4627143 1.090647e-11
0.4637143 4.0637827e-11
0.4647143 7.2321153e-11
0.4657143 1.0579234e-10
0.4667143 1.4084844e-10
0.4677143 1.7724854e-10
0.4687143 2.1471540000000002e-10
0.4697143 2.5293823e-10
0.4707143 2.9157625e-10
0.4717143 3.3026314e-10
0.4727143 3.6861174000000003e-10
0.4737143 4.0621916e-10
0.4747143 4.4267203e-10
0.4757143 4.775518499999999e-10
0.4767143 5.1044017e-10
0.4777143 5.409235100000001e-10
0.4787143 5.6859803e-10
0.4797143 5.9307351e-10
0.4807143 6.139771e-10
0.4817143 6.3095644e-10
0.4827143 6.4368237e-10
0.4837143 6.518512300000001e-10
0.4847143 6.5518658e-10
0.4857143 6.534400599999999e-10
0.4867143 6.4639214e-10
0.4877143 6.3385217e-10
0.4887143 6.1565818e-10
0.4897143 5.9167632e-10
0.4907143 5.618009500000001e-10
0.4917143 5.259545e-10
0.4927143 4.8408807e-10
0.4937143 4.3618251e-10
0.4947143 3.8224987e-10
0.4957143 3.2233533999999997e-10
0.4967143 2.5651962999999996e-10
0.4977143 1.8492191e-10
0.4987143 1.0770309e-10
0.4997143 2.5068538e-11
0.5007143 -6.2729173e-11
0.5017143 -1.5538755000000001e-10
0.5027143 -2.5255212e-10
0.5037143 -3.5381422e-10
0.5047143 -4.5870936999999994e-10
0.5057143 -5.6671577e-10
0.5067143 -6.7725361e-10
0.5077143 -7.896855e-10
0.5087143 -9.0331709e-10
0.5097143 -1.0174001e-09
0.5107143 -1.1311356e-09
0.5117143 -1.2436802e-09
0.5127143 -1.3541506e-09
0.5137143 -1.4616317e-09
0.5147143 -1.5651851000000001e-09
0.5157143 -1.6638580999999999e-09
0.5167143 -1.7566932e-09
0.5177143 -1.8427370999999999e-09
0.5187143 -1.9210488999999998e-09
0.5197143 -1.9907085e-09
0.5207143 -2.0508241000000002e-09
0.5217143 -2.1005409e-09
0.5227143 -2.1390494e-09
0.5237143 -2.1655927e-09
0.5247143 -2.1794740999999998e-09
0.5257143 -2.1800643e-09
0.5267143 -2.1668072e-09
0.5277143 -2.1392266e-09
0.5287143 -2.0969326999999997e-09
0.5297143 -2.0396261e-09
0.5307143 -1.9671023000000003e-09
0.5317143 -1.8792551e-09
0.5327143 -1.7760777e-09
0.5337143 -1.657666e-09
0.5347143 -1.524221e-09
0.5357143 -1.3760533e-09
0.5367143 -1.2135876999999998e-09
0.5377143 -1.037368e-09
0.5387143 -8.480612e-10
0.5397143 -6.4646162e-10
0.5407143 -4.3349309000000003e-10
0.5417143 -2.1021279e-10
0.5427143 2.2188681e-11
0.5437143 2.6238577e-10
0.5447143 5.0892112e-10
0.5457143 7.602096e-10
0.5467143 1.014543e-09
0.5477143 1.270096e-09
0.5487143 1.5249319e-09
0.5497143 1.7770105e-09
0.5507143 2.0241961e-09
0.5517143 2.2642705e-09
0.5527143 2.4949461e-09
0.5537143 2.7138839999999998e-09
0.5547143 2.9187125e-09
0.5557143 3.1070476e-09
0.5567143 3.2765168999999996e-09
0.5577143 3.4247827e-09
0.5587143 3.5495665e-09
0.5597143 3.6486755e-09
0.5607143 3.7200229000000002e-09
0.5617143 3.7616524e-09
0.5627143 3.7717565e-09
0.5637143 3.7486972000000004e-09
0.5647143 3.6910249e-09
0.5657143 3.5974987000000004e-09
0.5667143 3.4671032999999996e-09
0.5677143 3.2990697e-09
0.5687143 3.0928912e-09
0.5697143 2.8483405e-09
0.5707143 2.5654808e-09
0.5717143 2.2446737000000002e-09
0.5727143 1.8865954e-09
0.5737143 1.4922397e-09
0.5747143 1.0629221000000001e-09
0.5757143 6.0028284e-10
0.5767143 1.0628951999999998e-10
0.5777143 -4.1675850999999994e-10
0.5787143 -9.662245e-10
0.5797143 -1.5391218e-09
0.5807143 -2.1321108e-09
0.5817143 -2.7414936999999997e-09
0.5827143 -3.3632045000000003e-09
0.5837143 -3.9928054e-09
0.5847143 -4.6254833e-09
0.5857143 -5.2560459e-09
0.5867143 -5.878926499999999e-09
0.5877143 -6.4881836e-09
0.5887143 -7.0775004e-09
0.5897143 -7.6401913e-09
0.5907143 -8.1692111e-09
0.5917143 -8.6571549e-09
0.5927143 -9.0962654e-09
0.5937143 -9.4784368e-09
0.5947143 -9.7952348e-09
0.5957143 -1.003792e-08
0.5967143 -1.0197473e-08
0.5977143 -1.0264628e-08
0.5987143 -1.0229912e-08
0.5997143 -1.0083669e-08
0.6007143 -9.8161035e-09
0.6017143 -9.4173169e-09
0.6027143 -8.8773565e-09
0.6037143 -8.1862551e-09
0.6047143 -7.3340722e-09
0.6057143 -6.310919099999999e-09
0.6067143 -5.1069926e-09
0.6077143 -3.7126167e-09
0.6087143 -2.1182807e-09
0.6097143 -3.1467177e-10
0.6107143 1.7072699e-09
0.6117143 3.956322399999999e-09
0.6127143 6.4409748e-09
0.6137143 9.1694027e-09
0.6147143 1.2149454e-08
0.6157143 1.5388631999999998e-08
0.6167143 1.8894099000000002e-08
0.6177143 2.2672676e-08
0.6187143 2.6730847999999997e-08
0.6197143 3.1074712e-08
0.6207143 3.5710018e-08
0.6217143 4.0642198e-08
0.6227143 4.5876333000000004e-08
0.6237143 5.1417176e-08
0.6247143 5.7269095e-08
0.6257143 6.3436068e-08
0.6267143 6.9921735e-08
0.6277143 7.6729378e-08
0.6287143 8.3861945e-08
0.6297143 9.1322072e-08
0.6307143 9.911215199999999e-08
0.6317143 1.0723422999999999e-07
0.6327143 1.1568999e-07
0.6337143 1.2448073e-07
0.6347143 1.3360748e-07
0.6357143 1.4307096e-07
0.6367143 1.5287158e-07
0.6377143 1.6300954e-07
0.6387143 1.7348465e-07
0.6397143 1.8429649e-07
0.6407143 1.9544441999999997e-07
0.6417143 2.0692756e-07
0.6427143 2.1874484e-07
0.6437143 2.3089515e-07
0.6447143 2.4337732e-07
0.6457143 2.5619014e-07
0.6467143 2.6933236e-07
0.6477143 2.8280265e-07
0.6487143 2.9659961e-07
0.6497143 3.1072203e-07
0.6507143 3.25169e-07
0.6517143 3.3993981e-07
0.6527143 3.5503389e-07
0.6537143 3.704508e-07
0.6547143 3.8619032e-07
0.6557143 4.0225259e-07
0.6567143 4.1863806e-07
0.6577143 4.3534776e-07
0.6587143 4.5238298e-07
0.6597143 4.6974562e-07
0.6607143 4.8743769e-07
0.6617143 5.0546132e-07
0.6627143 5.238189899999999e-07
0.6637143 5.4251346e-07
0.6647143 5.6154823e-07
0.6657143 5.809270400000001e-07
0.6667143 6.0065402e-07
0.6677143 6.2073338e-07
0.6687143 6.411693e-07
0.6697143 6.6196661e-07
0.6707143 6.8313066e-07
0.6717143 7.046668600000001e-07
0.6727143 7.2658084e-07
0.6737143 7.4887803e-07
0.6747143 7.7156406e-07
0.6757143 7.946446200000001e-07
0.6767143 8.1812566e-07
0.6777143 8.4201357e-07
0.6787143 8.663150199999999e-07
0.6797143 8.9103693e-07
0.6807143 9.161857100000001e-07
0.6817143 9.4176764e-07
0.6827143 9.677893199999999e-07
0.6837143 9.9425748e-07
0.6847143 1.0211792e-06
0.6857143 1.0485618999999999e-06
0.6867143 1.0764127e-06
0.6877143 1.1047383e-06
0.6887143 1.1335448000000001e-06
0.6897143 1.1628379e-06
0.6907143 1.1926243e-06
0.6917143 1.2229109e-06
0.6927143 1.2537051e-06
0.6937143 1.2850132e-06
0.6947143 1.3168404e-06
0.6957143 1.3491915e-06
0.6967143 1.3820717e-06
0.6977143 1.4154864e-06
0.6987143 1.4494410999999998e-06
0.6997143 1.4839407000000001e-06
0.7007143 1.5189885e-06
0.7017143 1.554587e-06
0.7027143 1.5907393000000001e-06
0.7037143 1.6274494999999999e-06
0.7047143 1.6647217e-06
0.7057143 1.7025597e-06
0.7067143 1.7409663e-06
0.7077143 1.7799429e-06
0.7087143 1.8194905000000002e-06
0.7097143 1.8596104e-06
0.7107143 1.9003046e-06
0.7117143 1.9415751e-06
0.7127143 1.9834241e-06
0.7137143 2.0258533e-06
0.7147143 2.0688635e-06
0.7157143 2.1124552999999997e-06
0.7167143 2.1566306000000003e-06
0.7177143 2.2013916000000002e-06
0.7187143 2.2467413000000003e-06
0.7197143 2.2926821e-06
0.7207143 2.3392158e-06
0.7217143 2.3863423e-06
0.7227143 2.4340626e-06
0.7237143 2.4823789e-06
0.7247143 2.5312955e-06
0.7257143 2.5808155999999998e-06
0.7267143 2.6309417e-06
0.7277143 2.6816762e-06
0.7287143 2.7330212999999997e-06
0.7297143 2.7849811e-06
0.7307143 2.8375616999999997e-06
0.7317143 2.8907685e-06
0.7327143 2.9446062e-06
0.7337143 2.9990776000000003e-06
0.7347143 3.0541866e-06
0.7357143 3.1099367999999997e-06
0.7367143 3.1663346999999997e-06
0.7377143 3.2233899e-06
0.7387143 3.2811118999999998e-06
0.7397143 3.3395096e-06
0.7407143 3.3985895e-06
0.7417143 3.4583581999999998e-06
0.7427143 3.5188251e-06
0.7437143 3.580001e-06
0.7447143 3.6418989000000005e-06
0.7457143 3.7045311e-06
0.7467143 3.767909e-06
0.7477143 3.8320415e-06
0.7487143 3.8969386e-06
0.7497143 3.9626133e-06
0.7507143 4.0290818e-06
0.7517143 4.0963606000000005e-06
0.7527143 4.1644661e-06
0.7537143 4.2334126e-06
0.7547143 4.3032127000000005e-06
0.7557143 4.373879699999999e-06
0.7567143 4.4454293e-06
0.7577143 4.5178804999999995e-06
0.7587143 4.5912515e-06
0.7597143 4.6655579e-06
0.7607143 4.7408136e-06
0.7617143 4.8170352999999995e-06
0.7627143 4.8942392999999995e-06
0.7637143 4.9724445e-06
0.7647143 5.05167e-06
0.7657143 5.1319342999999994e-06
0.7667143 5.2132538e-06
0.7677143 5.2956436999999995e-06
0.7687143 5.379119e-06
0.7697143 5.4636971e-06
0.7707143 5.5493977e-06
0.7717143 5.6362438e-06
0.7727143 5.7242545e-06
0.7737143 5.8134475e-06
0.7747143 5.9038381e-06
0.7757143 5.9954417e-06
0.7767143 6.0882748e-06
0.7777143 6.1823563e-06
0.7787143 6.2777090000000005e-06
0.7797143 6.3743563e-06
0.7807143 6.4723153e-06
0.7817143 6.5716002e-06
0.7827143 6.6722237e-06
0.7837143 6.7742029e-06
0.7847143 6.8775591e-06
0.7857143 6.982313699999999e-06
0.7867143 7.088487300000001e-06
0.7877143 7.1960933e-06
0.7887143 7.305141e-06
0.7897143 7.4156446e-06
0.7907143 7.5276212e-06
0.7917143 7.641096300000001e-06
0.7927143 7.7560919e-06
0.7937143 7.8726252e-06
0.7947143 7.9907075e-06
0.7957143 8.1103479e-06
0.7967143 8.2315573e-06
0.7977143 8.3543561e-06
0.7987143 8.4787679e-06
0.7997143 8.6048146e-06
0.8007143 8.732512699999999e-06
0.8017143 8.8618712e-06
0.8027143 8.9929024e-06
0.8037143 9.1256268e-06
0.8047143 9.2600708e-06
0.8057143 9.3962576e-06
0.8067143 9.534206e-06
0.8077143 9.6739335e-06
0.8087143 9.8154516e-06
0.8097143 9.9587773e-06
0.8107143 1.0103933e-05
0.8117143 1.0250946e-05
0.8127143 1.0399847e-05
0.8137143 1.0550657e-05
0.8147143 1.07034e-05
0.8157143 1.0858098e-05
0.8167143 1.1014765000000001e-05
0.8177143 1.1173427e-05
0.8187143 1.1334114e-05
0.8197143 1.1496862e-05
0.8207143 1.1661695e-05
0.8217143 1.1828632e-05
0.8227143 1.1997697e-05
0.8237143 1.2168917999999999e-05
0.8247143 1.2342330999999999e-05
0.8257143 1.251797e-05
0.8267143 1.2695871e-05
0.8277143 1.2876065e-05
0.8287143 1.3058573e-05
0.8297143 1.3243422000000001e-05
0.8307143 1.3430646e-05
0.8317143 1.3620285999999999e-05
0.8327143 1.3812382000000001e-05
0.8337143 1.4006978999999999e-05
0.8347143 1.4204104999999999e-05
0.8357143 1.4403789999999999e-05
0.8367143 1.4606066000000001e-05
0.8377143 1.4810972999999999e-05
0.8387143 1.5018561e-05
0.8397143 1.5228872999999999e-05
0.8407143 1.5441952e-05
0.8417143 1.565783e-05
0.8427143 1.5876541999999998e-05
0.8437143 1.6098127e-05
0.8447143 1.6322636e-05
0.8457143 1.6550115e-05
0.8467143 1.6780612e-05
0.8477143 1.7014169e-05
0.8487143 1.7250822e-05
0.8497143 1.7490606e-05
0.8507143 1.7733561000000002e-05
0.8517143 1.7979735e-05
0.8527143 1.8229184e-05
0.8537143 1.8481948e-05
0.8547143 1.8738064e-05
0.8557143 1.8997565e-05
0.8567143 1.9260494e-05
0.8577143 1.9526907e-05
0.8587143 1.979686e-05
0.8597143 2.0070409e-05
0.8607143 2.0347589e-05
0.8617143 2.0628431000000002e-05
0.8627143 2.0912965e-05
0.8637143 2.1201230999999998e-05
0.8647143 2.1493275e-05
0.8657143 2.1789157e-05
0.8667143 2.2088935e-05
0.8677143 2.2392652e-05
0.8687143 2.270034e-05
0.8697143 2.3012031e-05
0.8707143 2.3327773e-05
0.8717143 2.3647630000000002e-05
0.8727143 2.3971666e-05
0.8737143 2.4299927999999997e-05
0.8747143 2.463245e-05
0.8757143 2.4969252999999996e-05
0.8767143 2.5310374000000003e-05
0.8777143 2.5655873999999998e-05
0.8787143 2.6005824e-05
0.8797143 2.6360289000000002e-05
0.8807143 2.671932e-05
0.8817143 2.7082949999999998e-05
0.8827143 2.7451205000000003e-05
0.8837143 2.7824136999999998e-05
0.8847143 2.8201808e-05
0.8857143 2.8584287e-05
0.8867143 2.8971646999999997e-05
0.8877143 2.9363928999999998e-05
0.8887143 2.9761158999999997e-05
0.8897143 3.0163378e-05
0.8907143 3.0570646e-05
0.8917143 3.0983054e-05
0.8927143 3.1400694e-05
0.8937143 3.1823635e-05
0.8947143 3.2251918e-05
0.8957143 3.2685571e-05
0.8967143 3.3124632999999995e-05
0.8977143 3.3569168e-05
0.8987143 3.401928e-05
0.8997143 3.4475067e-05
0.9007143 3.4936596e-05
0.9017143 3.5403926e-05
0.9027143 3.5877085e-05
0.9037143 3.6356121e-05
0.9047143 3.6841129e-05
0.9057143 3.7332219e-05
0.9067143 3.7829506000000004e-05
0.9077143 3.8333067e-05
0.9087143 3.8842944e-05
0.9097143 3.9359162000000004e-05
0.9107143 3.9881772e-05
0.9117143 4.0410872999999996e-05
0.9127143 4.0946586e-05
0.9137143 4.1489008e-05
0.9147143 4.2038212e-05
0.9157143 4.2594263000000005e-05
0.9167143 4.3157226e-05
0.9177143 4.3727191999999995e-05
0.9187143 4.430425e-05
0.9197143 4.4888489e-05
0.9207143 4.548001e-05
0.9217143 4.6078898e-05
0.9227143 4.6685221e-05
0.9237143 4.7299037000000004e-05
0.9247143 4.7920435e-05
0.9257143 4.8549532e-05
0.9267143 4.9186423e-05
0.9277143 4.9831203e-05
0.9287143 5.0483958999999994e-05
0.9297143 5.1144764e-05
0.9307143 5.1813703e-05
0.9317143 5.2490855999999995e-05
0.9327143 5.3176319e-05
0.9337143 5.3870207000000004e-05
0.9347143 5.4572627e-05
0.9357143 5.5283646999999996e-05
0.9367143 5.600333e-05
0.9377143 5.6731756000000004e-05
0.9387143 5.7469049e-05
0.9397143 5.8215329e-05
0.9407143 5.8970716e-05
0.9417143 5.9735277e-05
0.9427143 6.0509069e-05
0.9437143 6.1292167e-05
0.9447143 6.2084678e-05
0.9457143 6.2886721e-05
0.9467143 6.3698405e-05
0.9477143 6.4519844e-05
0.9487143 6.5351117e-05
0.9497143 6.619230800000001e-05
0.9507143 6.704351e-05
0.9517143 6.790484700000001e-05
0.9527143 6.8776416e-05
0.9537143 6.9658347e-05
0.9547143 7.0550738e-05
0.9557143 7.1453724e-05
0.9567143 7.2367413e-05
0.9577143 7.3291875e-05
0.9587143 7.4227216e-05
0.9597143 7.517354600000001e-05
0.9607143 7.613099300000001e-05
0.9617143 7.7099679e-05
0.9627143 7.8079722e-05
0.9637143 7.9071225e-05
0.9647143 8.007429499999999e-05
0.9657143 8.1089064e-05
0.9667143 8.2115656e-05
0.9677143 8.3154214e-05
0.9687143 8.420486200000001e-05
0.9697143 8.526773699999999e-05
0.9707143 8.634295900000001e-05
0.9717143 8.743065199999999e-05
0.9727143 8.853092999999999e-05
0.9737143 8.9643919e-05
0.9747143 9.0769737e-05
0.9757143 9.190851e-05
0.9767143 9.3060379e-05
0.9777143 9.4225499e-05
0.9787143 9.5404039e-05
0.9797143 9.659616999999999e-05
0.9807143 9.780203499999999e-05
0.9817143 9.9021747e-05
0.9827143 0.0001002554
0.9837143 0.00010150314
0.9847143 0.00010276519
0.9857143 0.00010404174
0.9867143 0.00010533291000000001
0.9877143 0.00010663878
0.9887143 0.00010795941
0.9897143 0.00010929497
0.9907143 0.00011064567999999999
0.9917143 0.00011201186
0.9927143 0.0001133937
0.9937143 0.00011479125000000001
0.9947143 0.00011620457
0.9957143 0.00011763376000000002
0.9967143 0.00011907904
0.9977143 0.00012054068
0.9987143 0.0001220189
0.9997143 0.00012351384
1.000714 0.0001250256
1.001714 0.00012655427
1.002714 0.00012809998
1.003714 0.00012966295
1.004714 0.00013124348
1.005714 0.00013284183
1.006714 0.00013445816999999998
1.007714 0.00013609254
1.008714 0.00013774502
1.009714 0.00013941577
1.010714 0.00014110512
1.011714 0.00014281335
1.012714 0.00014454067
1.013714 0.00014628722
1.014714 0.00014805306000000002
1.015714 0.00014983833
1.016714 0.00015164321999999999
1.017714 0.00015346811
1.018714 0.00015531334
1.019714 0.00015717912
1.020714 0.00015906551
1.021714 0.00016097254000000001
1.022714 0.00016290031
1.023714 0.00016484913
1.024714 0.00016681935
1.025714 0.00016881127
1.026714 0.00017082508
1.027714 0.00017286101
1.028714 0.00017491908
1.029714 0.0001769994
1.030714 0.00017910229
1.031714 0.00018122811000000001
1.032714 0.00018337723
1.033714 0.00018554987
1.034714 0.00018774612
1.035714 0.00018996602
1.036714 0.00019220968
1.037714 0.00019447741000000002
1.038714 0.00019676968
1.039714 0.00019908694
1.040714 0.00020142936
1.041714 0.00020379705
1.042714 0.00020619
1.043714 0.00020860841
1.044714 0.00021105268000000003
1.045714 0.00021352332000000002
1.046714 0.00021602077
1.047714 0.00021854526000000002
1.048714 0.00022109678000000003
1.049714 0.00022367531
1.050714 0.00022628102999999999
1.051714 0.00022891431
1.052714 0.00023157568
1.053714 0.00023426558
1.054714 0.00023698428
1.055714 0.00023973187
1.056714 0.00024250835000000001
1.057714 0.00024531398
1.058714 0.00024814926
1.059714 0.00025101472
1.060714 0.00025391073
1.061714 0.00025683742
1.062714 0.00025979491
1.063714 0.00026278333000000003
1.064714 0.00026580287000000003
1.065714 0.000268854
1.066714 0.00027193732
1.067714 0.00027505339
1.068714 0.00027820233
1.069714 0.00028138411
1.070714 0.00028459881
1.071714 0.00028784689
1.072714 0.00029112896
1.073714 0.00029444557
1.074714 0.00029779702999999997
1.075714 0.00030118338
1.076714 0.00030460453000000004
1.077714 0.00030806073
1.078714 0.00031155247999999997
1.079714 0.00031508048
1.080714 0.00031864545
1.081714 0.00032224768
1.082714 0.00032588728
1.083714 0.00032956432
1.084714 0.00033327884999999997
1.085714 0.00033703136
1.086714 0.00034082254
1.087714 0.00034465305999999997
1.088714 0.00034852326000000004
1.089714 0.00035243306
1.090714 0.00035638232
1.091714 0.00036037131
1.092714 0.00036440097
1.093714 0.00036847223
1.094714 0.00037258574
1.095714 0.00037674156
1.096714 0.00038093945
1.097714 0.00038517946
1.098714 0.000389462
1.099714 0.00039378769999999996
1.100714 0.00039815732
1.101714 0.0004025716
1.102714 0.00040703094
1.103714 0.00041153535
1.104714 0.00041608491
1.105714 0.00042068
1.106714 0.00042532124
1.107714 0.00043000931999999994
1.108714 0.00043474465
1.109714 0.0004395275
1.110714 0.00044435783
1.111714 0.00044923604
1.112714 0.00045416267999999997
1.113714 0.00045913866
1.114714 0.00046416449000000003
1.115714 0.00046924056000000004
1.116714 0.00047436723999999997
1.117714 0.00047954472
1.118714 0.00048477318
1.119714 0.00049005303
1.120714 0.00049538498
1.121714 0.0005007696899999999
1.122714 0.00050620752
1.123714 0.0005116988599999999
1.124714 0.0005172441000000001
1.125714 0.00052284386
1.126714 0.00052849846
1.127714 0.00053420849
1.128714 0.0005399746
1.129714 0.00054579737
1.130714 0.00055167711
1.131714 0.00055761411
1.132714 0.00056360877
1.133714 0.00056966164
1.134714 0.00057577331
1.135714 0.0005819444599999999
1.136714 0.0005881756400000001
1.137714 0.00059446711
1.138714 0.00060081948
1.139714 0.00060723355
1.140714 0.0006137100599999999
1.141714 0.00062024933
1.142714 0.0006268514
1.143714 0.00063351649
1.144714 0.00064024521
1.145714 0.0006470383599999999
1.146714 0.00065389677
1.147714 0.00066082107
1.148714 0.00066781176
1.149714 0.00067486926
1.150714 0.00068199406
1.151714 0.0006891870300000001
1.152714 0.00069644884
1.153714 0.00070377996
1.154714 0.0007111805199999999
1.155714 0.00071865093
1.156714 0.00072619191
1.157714 0.00073380452
1.158714 0.00074148957
1.159714 0.00074924783
1.160714 0.00075707944
1.161714 0.00076498445
1.162714 0.00077296354
1.163714 0.00078101784
1.164714 0.00078914845
1.165714 0.00079735646
1.166714 0.00080564187
1.167714 0.0008140040299999999
1.168714 0.0008224430500000001
1.169714 0.0008309596499999999
1.170714 0.0008395553800000001
1.171714 0.00084823178
1.172714 0.0008569897500000001
1.173714 0.00086582941
1.174714 0.00087475046
1.175714 0.00088375309
1.176714 0.00089283822
1.177714 0.0009020073799999999
1.178714 0.0009112614899999999
1.179714 0.00092060109
1.180714 0.00093002654
1.181714 0.00093953786
1.182714 0.0009491353
1.183714 0.0009588199599999999
1.184714 0.00096859358
1.185714 0.0009784575
1.186714 0.00098841238
1.187714 0.00099845811
1.188714 0.0010085949000000001
1.189714 0.0010188229
1.190714 0.0010291429000000001
1.191714 0.0010395564
1.192714 0.0010500646
1.193714 0.001060668
1.194714 0.0010713669000000001
1.195714 0.0010821614999999998
1.196714 0.0010930522
1.197714 0.0011040403
1.198714 0.0011151271
1.199714 0.0011263141
1.200714 0.0011376023
1.201714 0.0011489909
1.202714 0.00116048
1.203714 0.0011720705999999999
1.204714 0.0011837643
1.205714 0.0011955626
1.206714 0.0012074663
1.207714 0.0012194755
1.208714 0.0012315902000000001
1.209714 0.0012438108
1.210714 0.0012561393
1.211714 0.0012685773
1.212714 0.0012811255
1.213714 0.0012937839999999999
1.214714 0.0013065533000000001
1.215714 0.0013194335
1.216714 0.0013324262
1.217714 0.0013455322999999999
1.218714 0.0013587532000000002
1.219714 0.0013720899
1.220714 0.0013855431
1.221714 0.0013991128000000002
1.222714 0.0014127998
1.223714 0.0014266052
1.224714 0.0014405308
1.225714 0.0014545776
1.226714 0.0014687462
1.227714 0.0014830368000000001
1.228714 0.0014974495999999999
1.229714 0.0015119857
1.230714 0.0015266468999999999
1.231714 0.0015414337999999999
1.232714 0.0015563473000000001
1.233714 0.0015713886000000002
1.234714 0.0015865577
1.235714 0.0016018559
1.236714 0.0016172842
1.237714 0.0016328435
1.238714 0.0016485344999999998
1.239714 0.0016643577000000002
1.240714 0.001680314
1.241714 0.0016964038999999998
1.242714 0.0017126287
1.243714 0.0017289902
1.244714 0.0017454900000000001
1.245714 0.0017621292000000002
1.246714 0.0017789083
1.247714 0.0017958277
1.248714 0.0018128876
1.249714 0.0018300895999999998
1.250714 0.0018474348
1.251714 0.0018649247
1.252714 0.0018825602
1.253714 0.0019003413000000002
1.254714 0.0019182686
1.255714 0.0019363432999999998
1.256714 0.0019545676
1.257714 0.0019729427
1.258714 0.0019914696
1.259714 0.0020101488
1.260714 0.0020289815
1.261714 0.0020479683
1.262714 0.0020671103
1.263714 0.002086407
1.264714 0.0021058593
1.265714 0.0021254684000000003
1.266714 0.0021452361
1.267714 0.0021651642
1.268714 0.0021852547
1.269714 0.002205509
1.270714 0.0022259276999999997
1.271714 0.0022465111999999997
1.272714 0.0022672593000000003
1.273714 0.0022881735
1.274714 0.0023092558000000003
1.275714 0.0023305074
1.276714 0.0023519291
1.277714 0.0023735212
1.278714 0.0023952842
1.279714 0.0024172197
1.280714 0.0024393305999999997
1.281714 0.0024616193
1.282714 0.0024840869
1.283714 0.0025067329
1.284714 0.002529556
1.285714 0.0025525556
1.286714 0.0025757347
1.287714 0.0025990958
1.288714 0.0026226413
1.289714 0.0026463715
1.290714 0.0026702874
1.291714 0.0026943891
1.292714 0.0027186778
1.293714 0.0027431562999999997
1.294714 0.0027678276
1.295714 0.0027926919000000002
1.296714 0.0028177488
1.297714 0.0028429975
1.298714 0.0028684388
1.299714 0.0028940738
1.300714 0.0029199045
1.301714 0.0029459335999999997
1.302714 0.0029721637
1.303714 0.0029985962
1.304714 0.0030252319
1.305714 0.0030520696000000003
1.306714 0.0030791089
1.307714 0.0031063511000000003
1.308714 0.0031337997000000003
1.309714 0.0031614567
1.310714 0.0031893232999999997
1.311714 0.0032174003999999997
1.312714 0.0032456872
1.313714 0.0032741842
1.314714 0.0033028950999999997
1.315714 0.0033318229
1.316714 0.0033609707
1.317714 0.0033903376
1.318714 0.0034199231
1.319714 0.0034497272
1.320714 0.0034797507
1.321714 0.0035099958
1.322714 0.0035404639000000005
1.323714 0.0035711579
1.324714 0.0036020789
1.325714 0.0036332262
1.326714 0.0036645994
1.327714 0.0036962017000000003
1.328714 0.003728037
1.329714 0.0037601076
1.330714 0.0037924131999999998
1.331714 0.0038249527
1.332714 0.0038577258
1.333714 0.0038907332
1.334714 0.0039239795999999995
1.335714 0.003957468699999999
1.336714 0.0039912014
1.337714 0.0040251787
1.338714 0.0040594008
1.339714 0.0040938659
1.340714 0.0041285752
1.341714 0.0041635332
1.342714 0.0041987438
1.343714 0.0042342079
1.344714 0.0042699241
1.345714 0.004305890299999999
1.346714 0.004342104899999999
1.347714 0.0043785712000000004
1.348714 0.0044152956
1.349714 0.0044522825
1.350714 0.0044895347
1.351714 0.0045270517
1.352714 0.0045648317999999995
1.353714 0.0046028729999999995
1.354714 0.0046411755
1.355714 0.0046797442000000005
1.356714 0.0047185826
1.357714 0.0047576919
1.358714 0.0047970712
1.359714 0.0048367168
1.360714 0.0048766273
1.361714 0.004916808
1.362714 0.0049572689
1.363714 0.0049980175
1.364714 0.0050390518
1.365714 0.0050803639
1.366714 0.0051219511
1.367714 0.0051638136999999995
1.368714 0.005205956
1.369714 0.0052483865
1.370714 0.0052911073
1.371714 0.0053341173
1.372714 0.0053774136
1.373714 0.0054209937
1.374714 0.0054648612
1.375714 0.005509023
1.376714 0.0055534863
1.377714 0.0055982535
1.378714 0.0056433193000000005
1.379714 0.0056886791
1.380714 0.005734331
1.381714 0.0057802798
1.382714 0.0058265305
1.383714 0.0058730904
1.384714 0.0059199621
1.385714 0.0059671413
1.386714 0.0060146245
1.387714 0.0060624108
1.388714 0.0061105049
1.389714 0.006158912599999999
1.390714 0.0062076404000000005
1.391714 0.0062566884
1.392714 0.006306050599999999
1.393714 0.0063557214
1.394714 0.0064057007
1.395714 0.0064559979
1.396714 0.006506619700000001
1.397714 0.0065575732
1.398714 0.006608857100000001
1.399714 0.0066604669
1.400714 0.0067123983
1.401714 0.006764650600000001
1.402714 0.0068172295999999995
1.403714 0.006870143299999999
1.404714 0.006923396000000001
1.405714 0.0069769856
1.406714 0.0070309055
1.407714 0.0070851536000000005
1.408714 0.0071397357
1.409714 0.0071946604
1.410714 0.0072499315
1.411714 0.007305548899999999
1.412714 0.0073615076
1.413714 0.0074178039000000005
1.414714 0.0074744377
1.415714 0.007531412099999999
1.416714 0.007588731400000001
1.417714 0.0076464006
1.418714 0.0077044228
1.419714 0.0077627999
1.420714 0.007821529300000001
1.421714 0.007880609299999999
1.422714 0.0079400423
1.423714 0.0079998325
1.424714 0.0080599828
1.425714 0.0081204955
1.426714 0.0081813654
1.427714 0.0082425926
1.428714 0.008304176299999999
1.429714 0.0083661223
1.430714 0.0084284373
1.431714 0.008491126199999999
1.432714 0.0085541898
1.433714 0.0086176216
1.434714 0.0086814158
1.435714 0.0087455723
1.436714 0.008810094
1.437714 0.008874989699999999
1.438714 0.008940264500000001
1.439714 0.0090059184
1.440714 0.0090719499
1.441714 0.0091383539
1.442714 0.0092051305
1.443714 0.0092722832
1.444714 0.009339820799999999
1.445714 0.0094077513
1.446714 0.0094760711
1.447714 0.0095447693
1.448714 0.0096138378
1.449714 0.009683278
1.450714 0.0097531032
1.451714 0.0098233293
1.452714 0.0098939672
1.453714 0.0099650155
1.454714 0.01003646
1.455714 0.010108291
1.456714 0.010180505
1.457714 0.010253108
1.458714 0.010326108
1.459714 0.010399511
1.460714 0.010473315
1.461714 0.010547514
1.462714 0.010622101
1.463714 0.010697079
1.464714 0.010772464
1.465714 0.010848271
1.466714 0.010924502
1.467714 0.011001147999999999
1.468714 0.011078194999999999
1.469714 0.011155636
1.470714 0.011233472
1.471714 0.011311709
1.472714 0.011390355999999999
1.473714 0.011469416
1.474714 0.011548882
1.475714 0.011628756
1.476714 0.011709041
1.477714 0.011789754
1.478714 0.011870905999999999
1.479714 0.011952496
1.480714 0.01203451
1.481714 0.012116927999999999
1.482714 0.012199742000000001
1.483714 0.012282952000000001
1.484714 0.012366568000000001
1.485714 0.012450613
1.486714 0.012535097000000002
1.487714 0.012620019
1.488714 0.01270537
1.489714 0.012791135000000002
1.490714 0.012877316
1.491714 0.01296392
1.492714 0.013050962
1.493714 0.01313844
1.494714 0.013226336
1.495714 0.013314643
1.496714 0.013403362
1.497714 0.013492507
1.498714 0.013582093
1.499714 0.013672127999999999
1.500714 0.013762611000000001
1.501714 0.013853535
1.502714 0.013944888
1.503714 0.014036661
1.504714 0.014128856
1.505714 0.014221479
1.506714 0.014314539
1.507714 0.014408035999999999
1.508714 0.014501974999999999
1.509714 0.014596347999999999
1.510714 0.014691152
1.511714 0.014786384000000001
1.512714 0.014882055
1.513714 0.014978173
1.514714 0.015074747000000001
1.515714 0.01517177
1.516714 0.015269224
1.517714 0.015367095
1.518714 0.015465376999999999
1.519714 0.015564090000000001
1.520714 0.015663257
1.521714 0.015762888
1.522714 0.015862982
1.523714 0.015963524
1.524714 0.016064494999999998
1.525714 0.016165894
1.526714 0.016267727
1.527714 0.016370004
1.528714 0.016472735
1.529714 0.016575915
1.530714 0.016679522999999998
1.531714 0.016783546
1.532714 0.016887988
1.533714 0.016992875
1.534714 0.017098228
1.535714 0.01720405
1.536714 0.017310322
1.537714 0.017417026000000002
1.538714 0.017524150999999998
1.539714 0.017631706
1.540714 0.017739704000000002
1.541714 0.017848161
1.542714 0.017957081
1.543714 0.018066447
1.544714 0.018176237
1.545714 0.018286442
1.546714 0.018397071
1.547714 0.018508144
1.548714 0.018619675999999998
1.549714 0.018731663000000003
1.550714 0.018844091
1.551714 0.018956944
1.552714 0.019070214
1.553714 0.019183909000000002
1.554714 0.019298046
1.555714 0.019412634999999998
1.556714 0.019527666
1.557714 0.019643127
1.558714 0.019759007
1.559714 0.019875314
1.560714 0.019992060000000002
1.561714 0.020109261
1.562714 0.020226925
1.563714 0.020345039
1.564714 0.020463577
1.565714 0.020582521
1.566714 0.020701869
1.567714 0.020821631
1.568714 0.020941826
1.569714 0.021062457
1.570714 0.021183524
1.571714 0.021305019999999997
1.572714 0.021426933
1.573714 0.021549263
1.574714 0.021672016000000002
1.575714 0.021795199
1.576714 0.021918827
1.577714 0.022042886
1.578714 0.022167353
1.579714 0.02229221
1.580714 0.022417463999999998
1.581714 0.02254313
1.582714 0.022669225
1.583714 0.022795756
1.584714 0.022922715
1.585714 0.023050093
1.586714 0.023177874
1.587714 0.023306062000000002
1.588714 0.023434657
1.589714 0.023563657000000002
1.590714 0.023693053
1.591714 0.023822839000000002
1.592714 0.023953005
1.593714 0.024083565
1.594714 0.024214532
1.595714 0.02434592
1.596714 0.024477727
1.597714 0.024609943000000002
1.598714 0.024742552
1.599714 0.024875541999999997
1.600714 0.025008898
1.601714 0.025142622
1.602714 0.02527672
1.603714 0.025411203
1.604714 0.025546081999999998
1.605714 0.025681347999999996
1.606714 0.025816995
1.607714 0.025953017999999998
1.608714 0.026089416000000004
1.609714 0.026226195
1.610714 0.026363347000000002
1.611714 0.026500848
1.612714 0.026638698000000002
1.613714 0.026776915
1.614714 0.026915505
1.615714 0.027054464
1.616714 0.027193775000000003
1.617714 0.027333433
1.618714 0.027473434
1.619714 0.027613784
1.620714 0.02775451
1.621714 0.027895608000000002
1.622714 0.028037062
1.623714 0.028178841
1.624714 0.028320911000000004
1.625714 0.028463284
1.626714 0.028605986
1.627714 0.028749055000000003
1.628714 0.028892499
1.629714 0.029036285999999998
1.630714 0.029180375999999997
1.631714 0.029324754999999997
1.632714 0.029469433
1.633714 0.02961444
1.634714 0.029759787000000003
1.635714 0.029905460999999998
1.636714 0.030051421999999998
1.637714 0.030197645999999998
1.638714 0.030344134
1.639714 0.030490919000000002
1.640714 0.030638030000000004
1.641714 0.030785482000000003
1.642714 0.030933259
1.643714 0.031081321999999998
1.644714 0.031229629999999998
1.645714 0.031378164
1.646714 0.031526948
1.647714 0.031676018
1.648714 0.031825391
1.649714 0.031975063000000005
1.650714 0.032125003
1.651714 0.032275185
1.652714 0.032425608
1.653714 0.032576287
1.654714 0.032727228
1.655714 0.032878431
1.656714 0.033029867
1.657714 0.033181519
1.658714 0.03333338
1.659714 0.033485444
1.660714 0.033637720999999995
1.661714 0.033790217
1.662714 0.033942933
1.663714 0.034095882
1.664714 0.034249052999999995
1.665714 0.034402424
1.666714 0.034555976
1.667714 0.034709706
1.668714 0.034863647
1.669714 0.035017807000000005
1.670714 0.035172189
1.671714 0.035326759
1.672714 0.035481504000000004
1.673714 0.035636403000000004
1.674714 0.035791442
1.675714 0.035946636
1.676714 0.036102004
1.677714 0.036257546
1.678714 0.036413237
1.679714 0.03656905
1.680714 0.036724977
1.681714 0.036881017
1.682714 0.037037191
1.683714 0.037193517
1.684714 0.037349996
1.685714 0.037506598
1.686714 0.037663279
1.687714 0.037820014
1.688714 0.03797682
1.689714 0.03813373
1.690714 0.038290789
1.691714 0.038447996
1.692714 0.03860532
1.693714 0.038762705
1.694714 0.038920106999999995
1.695714 0.039077544
1.696714 0.039235054
1.697714 0.039392666
1.698714 0.039550359
1.699714 0.039708096000000005
1.700714 0.039865833
1.701714 0.040023552999999996
1.702714 0.040181258
1.703714 0.040339
1.704714 0.040496819
1.705714 0.04065471
1.706714 0.040812636
1.707714 0.040970524
1.708714 0.041128345999999996
1.709714 0.0412861
1.710714 0.041443834
1.711714 0.0416016
1.712714 0.041759404
1.713714 0.041917188
1.714714 0.042074887000000005
1.715714 0.042232472
1.716714 0.042389982
1.717714 0.042547478
1.718714 0.042704967
1.719714 0.042862407
1.720714 0.043019743
1.721714 0.043176929
1.722714 0.043333959
1.723714 0.043490884
1.724714 0.043647771
1.725714 0.043804638
1.726714 0.043961423
1.727714 0.044118031
1.728714 0.044274412
1.729714 0.044430586
1.730714 0.044586628999999996
1.731714 0.044742602
1.732714 0.044898497
1.733714 0.045054239999999995
1.734714 0.045209753
1.735714 0.045365005
1.736714 0.045520029
1.737714 0.045674917
1.738714 0.045829715
1.739714 0.045984407
1.740714 0.046138919
1.741714 0.046293152000000004
1.742714 0.046447045
1.743714 0.046600626
1.744714 0.046753971
1.745714 0.046907141
1.746714 0.047060114
1.747714 0.047212827
1.748714 0.047365209
1.749714 0.047517239
1.750714 0.047668975
1.751714 0.047820481
1.752714 0.047971770999999996
1.753714 0.048122776
1.754714 0.048273421
1.755714 0.048423652000000005
1.756714 0.048573481
1.757714 0.048722982000000005
1.758714 0.048872228999999996
1.759714 0.04902124099999999
1.760714 0.049169937999999996
1.761714 0.049318216
1.762714 0.049466017
1.763714 0.04961337
1.764714 0.049760338
1.765714 0.049906957
1.766714 0.050053222
1.767714 0.050199055
1.768714 0.050344388
1.769714 0.05048923799999999
1.770714 0.050633668
1.771714 0.050777721
1.772714 0.050921389000000004
1.773714 0.051064597
1.774714 0.051207276
1.775714 0.051349372000000004
1.776714 0.051490892999999996
1.777714 0.051631918000000006
1.778714 0.051772513000000006
1.779714 0.051912694
1.780714 0.052052393
1.781714 0.052191532
1.782714 0.052330061000000004
1.783714 0.05246799
1.784714 0.052605383
1.785714 0.052742293
1.786714 0.052878686
1.787714 0.053014455
1.788714 0.053149537000000004
1.789714 0.053283910000000004
1.790714 0.053417648
1.791714 0.053550815
1.792714 0.053683453
1.793714 0.053815549000000004
1.794714 0.053947006
1.795714 0.05407772300000001
1.796714 0.054207683
1.797714 0.054336939
1.798714 0.05446553700000001
1.799714 0.054593507000000006
1.800714 0.054720794999999996
1.801714 0.054847337999999995
1.802714 0.054973079
1.803714 0.055098050999999995
1.804714 0.055222324
1.805714 0.055345928
1.806714 0.055468839
1.807714 0.055590999999999995
1.808714 0.055712345
1.809714 0.055832823000000004
1.810714 0.05595244
1.811714 0.056071235999999997
1.812714 0.05618926999999999
1.813714 0.056306546
1.814714 0.056423031000000005
1.815714 0.05653865500000001
1.816714 0.056653353
1.817714 0.056767161000000003
1.818714 0.056880129999999994
1.819714 0.05699232
1.820714 0.057103677
1.821714 0.057214102999999995
1.822714 0.057323516
1.823714 0.057431892
1.824714 0.057539273999999994
1.825714 0.057645712999999994
1.826714 0.057751272
1.827714 0.057855964
1.828714 0.057959753999999995
1.829714 0.058062578000000004
1.830714 0.058164394999999994
1.831714 0.058265193
1.832714 0.05836499
1.833714 0.058463798000000004
1.834714 0.058561587000000005
1.835714 0.058658299000000004
1.836714 0.058753864
1.837714 0.058848289
1.838714 0.058941613
1.839714 0.05903391299999999
1.840714 0.059125235000000005
1.841714 0.05921552100000001
1.842714 0.059304648
1.843714 0.05939255400000001
1.844714 0.059479277
1.845714 0.05956489500000001
1.846714 0.05964947600000001
1.847714 0.059732969000000004
1.848714 0.05981531
1.849714 0.059896416
1.850714 0.059976272000000004
1.851714 0.06005487500000001
1.852714 0.060132291
1.853714 0.060208549
1.854714 0.060283655
1.855714 0.060357543
1.856714 0.060430117
1.857714 0.060501328
1.858714 0.060571235
1.859714 0.060639885000000004
1.860714 0.060707325000000006
1.861714 0.060773535999999996
1.862714 0.06083846700000001
1.863714 0.06090203499999999
1.864714 0.060964184
1.865714 0.061024958
1.866714 0.06108439399999999
1.867714 0.061142520000000006
1.868714 0.061199325
1.869714 0.061254762
1.870714 0.06130876700000001
1.871714 0.061361311
1.872714 0.061412412
1.873714 0.061462104000000004
1.874714 0.061510428
1.875714 0.06155737199999999
1.876714 0.061602896
1.877714 0.061646884
1.878714 0.061689299999999996
1.879714 0.061730167
1.880714 0.061769516000000003
1.881714 0.061807403000000004
1.882714 0.061843800000000004
1.883714 0.06187862
1.884714 0.061911833
1.885714 0.061943451999999996
1.886714 0.061973550999999995
1.887714 0.062002189
1.888714 0.062029361
1.889714 0.06205503
1.890714 0.062079087
1.891714 0.062101445
1.892714 0.062122103000000005
1.893714 0.062141154
1.894714 0.062158657000000006
1.895714 0.062174618
1.896714 0.062188930999999996
1.897714 0.06220151
1.898714 0.062212306999999994
1.899714 0.062221347
1.900714 0.062228710000000007
1.901714 0.062234479
1.902714 0.062238634999999994
1.903714 0.062241084999999995
1.904714 0.062241743
1.905714 0.062240555
1.906714 0.06223754
1.907714 0.062232791
1.908714 0.062226399
1.909714 0.062218349
1.910714 0.062208524
1.911714 0.062196772000000004
1.912714 0.06218304
1.913714 0.062167416999999996
1.914714 0.062150008
1.915714 0.062130910000000004
1.916714 0.062110070999999996
1.917714 0.062087376
1.918714 0.062062708
1.919714 0.06203602
1.920714 0.062007393
1.921714 0.061976956
1.922714 0.061944779
1.923714 0.061910792000000006
1.924714 0.061874831
1.925714 0.061836810000000006
1.926714 0.061796716
1.927714 0.061754672999999996
1.928714 0.061710796000000005
1.929714 0.061665132
1.930714 0.061617569999999997
1.931714 0.061567966
1.932714 0.061516179000000004
1.933714 0.061462203
1.934714 0.061406172
1.935714 0.061348238000000006
1.936714 0.061288406000000004
1.937714 0.061226601000000005
1.938714 0.061162694999999996
1.939714 0.0610966
1.940714 0.061028334000000004
1.941714 0.060958054
1.942714 0.060885865
1.943714 0.060811749000000005
1.944714 0.060735567
1.945714 0.060657103
1.946714 0.060576299
1.947714 0.060493202
1.948714 0.060407986000000004
1.949714 0.060320774
1.950714 0.060231582000000006
1.951714 0.060140301
1.952714 0.060046796
1.953714 0.059950986
1.954714 0.059852894999999996
1.955714 0.05975263200000001
1.956714 0.05965028
1.957714 0.059545826
1.958714 0.059439149
1.959714 0.059330102999999995
1.960714 0.059218652
1.961714 0.059104937999999996
1.962714 0.058989163000000004
1.963714 0.05887142
1.964714 0.058751658
1.965714 0.058629661
1.966714 0.05850520100000001
1.967714 0.058378238000000006
1.968714 0.058248866
1.969714 0.05811722899999999
1.970714 0.057983416
1.971714 0.05784737300000001
1.972714 0.057708973000000004
1.973714 0.057568087
1.974714 0.057424739
1.975714 0.05727908
1.976714 0.05713122700000001
1.977714 0.05698120799999999
1.978714 0.056828896
1.979714 0.056674139
1.980714 0.056516792
1.981714 0.056356878
1.982714 0.056194561
1.983714 0.056030008
1.984714 0.05586330700000001
1.985714 0.055694364999999996
1.986714 0.055522996000000005
1.987714 0.05534903
1.988714 0.055172475
1.989714 0.054993475
1.990714 0.054812169
1.991714 0.054628570999999994
1.992714 0.054442586
1.993714 0.05425400400000001
1.994714 0.054062740000000005
1.995714 0.05386885
1.996714 0.053672557
1.997714 0.053474063
1.998714 0.053273408999999994
1.999714 0.053070392
2.000714 0.052864745
2.001714 0.052656378999999996
2.002714 0.052445382
2.003714 0.052231981
2.004714 0.052016368
2.005714 0.051798456
2.006714 0.05157803
2.007714 0.051354856
2.008714 0.051128917
2.009714 0.05090037
2.010714 0.05066946
2.011714 0.050436263
2.012714 0.050200696999999996
2.013714 0.049962528000000006
2.014714 0.049721583
2.015714 0.049477874000000005
2.016714 0.04923159099999999
2.017714 0.048982899
2.018714 0.048731886999999995
2.019714 0.048478428000000004
2.020714 0.04822232
2.021714 0.047963412
2.022714 0.04770174
2.023714 0.047437520999999996
2.024714 0.047171014
2.025714 0.046902278
2.026714 0.046631129
2.027714 0.046357277
2.028714 0.046080587
2.029714 0.045801117
2.030714 0.045519127
2.031714 0.045234789
2.032714 0.044948066
2.033714 0.044658753999999995
2.034714 0.044366627
2.035714 0.044071627999999995
2.036714 0.043773939
2.037714 0.043473823
2.038714 0.043171429000000004
2.039714 0.042866677
2.040714 0.042559335
2.041714 0.042249194999999996
2.042714 0.041936224
2.043714 0.041620532
2.044714 0.04130234
2.045714 0.040981761
2.046714 0.040658694
2.047714 0.040332941
2.048714 0.040004385
2.049714 0.039673105
2.050714 0.039339316
2.051714 0.039003207
2.052714 0.038664814
2.053714 0.038323956
2.054714 0.037980362000000004
2.055714 0.037633872
2.056714 0.037284559
2.057714 0.036932627
2.058714 0.036578265
2.059714 0.036221478
2.060714 0.035862159000000005
2.061714 0.03550016
2.062714 0.035135439000000004
2.063714 0.034768073000000004
2.064714 0.034398228
2.065714 0.034025983999999995
2.066714 0.033651310000000004
2.067714 0.033274022
2.068714 0.032893958
2.069714 0.032511124
2.070714 0.032125672
2.071714 0.031737794
2.072714 0.031347599000000004
2.073714 0.030955035000000002
2.074714 0.030559924
2.075714 0.030162177
2.076714 0.029761813
2.077714 0.029358934000000003
2.078714 0.028953594
2.079714 0.028545767
2.080714 0.028135366
2.081714 0.027722275
2.082714 0.027306468
2.083714 0.026888094999999997
2.084714 0.026467326
2.085714 0.026044258
2.086714 0.025618880000000004
2.087714 0.025191018
2.088714 0.024760526
2.089714 0.024327343
2.090714 0.023891545
2.091714 0.023453248
2.092714 0.023012533
2.093714 0.022569408
2.094714 0.022123833
2.095714 0.021675775
2.096714 0.021225293000000003
2.097714 0.020772492
2.098714 0.020317439
2.099714 0.019860119
2.100714 0.019400436
2.101714 0.018938241
2.102714 0.018473441
2.103714 0.018006029
2.104714 0.017536085
2.105714 0.017063768
2.106714 0.01658915
2.107714 0.016112230999999998
2.108714 0.015632980999999997
2.109714 0.015151402
2.110714 0.014667538999999999
2.111714 0.014181461000000001
2.112714 0.013693179000000002
2.113714 0.013202633
2.114714 0.012709667
2.115714 0.012214185999999998
2.116714 0.011716205
2.117714 0.011215866
2.118714 0.010713281
2.119714 0.010208526
2.120714 0.0097016098
2.121714 0.0091924725
2.122714 0.0086810986
2.123714 0.0081675069
2.124714 0.0076516946
2.125714 0.0071336595
2.126714 0.0066133958000000005
2.127714 0.0060908635
2.128714 0.0055660443
2.129714 0.0050389659
2.130714 0.0045097302
2.131714 0.003978456500000001
2.132714 0.0034451910000000002
2.133714 0.0029099165
2.134714 0.0023725694
2.135714 0.0018330968
2.136714 0.0012914742
2.137714 0.00074771888
2.138714 0.00020185486999999998
2.139714 -0.00034611369
2.140714 -0.0008961762400000001
2.141714 -0.0014483203
2.142714 -0.002002508
2.143714 -0.0025586738000000003
2.144714 -0.0031167307
2.145714 -0.0036766603
2.146714 -0.0042384847000000005
2.147714 -0.0048022794
2.148714 -0.005368104
2.149714 -0.005935938
2.150714 -0.0065057349
2.151714 -0.0070774571
2.152714 -0.0076511096
2.153714 -0.0082266713
2.154714 -0.0088041175
2.155714 -0.009383400200000001
2.156714 -0.0099644494
2.157714 -0.010547200999999999
2.158714 -0.011131646
2.159714 -0.011717818
2.160714 -0.012305785999999999
2.161714 -0.012895577
2.162714 -0.013487204
2.163714 -0.014080648999999999
2.164714 -0.014675903
2.165714 -0.015272942
2.166714 -0.015871748
2.167714 -0.016472298
2.168714 -0.017074548000000002
2.169714 -0.01767841
2.170714 -0.018283795000000002
2.171714 -0.01889066
2.172714 -0.019499008999999998
2.173714 -0.020108893
2.174714 -0.020720373
2.175714 -0.021333486000000002
2.176714 -0.021948186999999997
2.177714 -0.022564427999999997
2.178714 -0.023182163999999998
2.179714 -0.023801361
2.180714 -0.024422014
2.181714 -0.025044108000000002
2.182714 -0.025667614
2.183714 -0.026292502
2.184714 -0.026918732
2.185714 -0.027546287000000003
2.186714 -0.028175194
2.187714 -0.028805505000000002
2.188714 -0.029437247
2.189714 -0.030070379999999997
2.190714 -0.030704841000000004
2.191714 -0.031340544
2.192714 -0.031977432
2.193714 -0.032615493
2.194714 -0.033254744
2.195714 -0.033895220000000004
2.196714 -0.034536934
2.197714 -0.03517986
2.198714 -0.035823951
2.199714 -0.03646916
2.200714 -0.037115478
2.201714 -0.037762901
2.202714 -0.038411425
2.203714 -0.039060996
2.204714 -0.039711545
2.205714 -0.040362987999999995
2.206714 -0.041015286
2.207714 -0.041668472
2.208714 -0.042322621
2.209714 -0.042977798
2.210714 -0.043633996
2.211714 -0.044291164
2.212714 -0.044949212999999995
2.213714 -0.045608074
2.214714 -0.046267713
2.215714 -0.04692814
2.216714 -0.04758935
2.217714 -0.048251316
2.218714 -0.048913987
2.219714 -0.049577292999999995
2.220714 -0.050241215
2.221714 -0.050905795000000004
2.222714 -0.05157110299999999
2.223714 -0.052237178999999995
2.224714 -0.052904012
2.225714 -0.053571485
2.226714 -0.054239464
2.227714 -0.054907869
2.228714 -0.05557671
2.229714 -0.056246051
2.230714 -0.056915956999999996
2.231714 -0.05758641600000001
2.232714 -0.058257335
2.233714 -0.058928557000000006
2.234714 -0.059600010999999994
2.235714 -0.060271716
2.236714 -0.06094377
2.237714 -0.061616243
2.238714 -0.062289106
2.239714 -0.062962243
2.240714 -0.063635514
2.241714 -0.064308872
2.242714 -0.064982392
2.243714 -0.065656216
2.244714 -0.066330412
2.245714 -0.067004887
2.246714 -0.06767944399999999
2.247714 -0.068353879
2.248714 -0.069028139
2.249714 -0.069702312
2.250714 -0.070376549
2.251714 -0.071050925
2.252714 -0.071725372
2.253714 -0.072399725
2.254714 -0.073073839
2.255714 -0.073747698
2.256714 -0.07442143400000001
2.257714 -0.07509517
2.258714 -0.075768906
2.259714 -0.076442468
2.260714 -0.07711561
2.261714 -0.077788188
2.262714 -0.07846025400000001
2.263714 -0.079132017
2.264714 -0.079803675
2.265714 -0.080475264
2.266714 -0.081146607
2.267714 -0.081817457
2.268714 -0.082487671
2.269714 -0.083157286
2.270714 -0.083826453
2.271714 -0.084495294
2.272714 -0.085163739
2.273714 -0.08583157300000001
2.274714 -0.086498557
2.275714 -0.087164622
2.276714 -0.087829906
2.277714 -0.088494632
2.278714 -0.089158904
2.279714 -0.08982261600000001
2.280714 -0.090485503
2.281714 -0.09114733
2.282714 -0.091808062
2.283714 -0.092467887
2.284714 -0.093127048
2.285714 -0.09378566199999999
2.286714 -0.094443612
2.287714 -0.095100643
2.288714 -0.095756538
2.289714 -0.096411287
2.290714 -0.097065029
2.291714 -0.097717927
2.292714 -0.098370004
2.293714 -0.09902103300000001
2.294714 -0.09967074699999999
2.295714 -0.10031899
2.296714 -0.10096586
2.297714 -0.10161159
2.298714 -0.10225640999999999
2.299714 -0.10290029
2.300714 -0.103543
2.301714 -0.1041842
2.302714 -0.10482374
2.303714 -0.10546170999999999
2.304714 -0.10609833
2.305714 -0.10673376
2.306714 -0.10736797
2.307714 -0.10800074999999999
2.308714 -0.10863191999999999
2.309714 -0.10926145
2.310714 -0.10988947
2.311714 -0.11051621
2.312714 -0.1111417
2.313714 -0.11176573000000001
2.314714 -0.11238796999999999
2.315714 -0.11300817
2.316714 -0.11362633000000001
2.317714 -0.11424263999999999
2.318714 -0.11485741
2.319714 -0.11547073
2.320714 -0.1160825
2.321714 -0.11669246999999999
2.322714 -0.11730043
2.323714 -0.11790638
2.324714 -0.11851048
2.325714 -0.11911285
2.326714 -0.11971338000000001
2.327714 -0.12031183999999999
2.328714 -0.120908
2.329714 -0.12150181
2.330714 -0.12209347
2.331714 -0.12268325
2.332714 -0.12327135
2.333714 -0.12385766999999999
2.334714 -0.12444195000000001
2.335714 -0.12502386000000001
2.336714 -0.12560331
2.337714 -0.12618034
2.338714 -0.12675513
2.339714 -0.12732775999999998
2.340714 -0.12789811
2.341714 -0.12846601
2.342714 -0.12903134000000002
2.343714 -0.12959419
2.344714 -0.13015477
2.345714 -0.13071327
2.346714 -0.13126965000000002
2.347714 -0.13182367
2.348714 -0.13237498
2.349714 -0.13292336
2.350714 -0.1334689
2.351714 -0.13401182
2.352714 -0.13455233
2.353714 -0.13509043
2.354714 -0.13562595
2.355714 -0.13615865000000002
2.356714 -0.1366885
2.357714 -0.13721562
2.358714 -0.13774015
2.359714 -0.13826216000000002
2.360714 -0.13878144
2.361714 -0.13929771
2.362714 -0.13981074
2.363714 -0.14032057
2.364714 -0.1408275
2.365714 -0.14133182
2.366714 -0.14183363
2.367714 -0.14233277
2.368714 -0.14282892
2.369714 -0.14332183999999998
2.370714 -0.14381148
2.371714 -0.14429799999999998
2.372714 -0.14478152
2.373714 -0.14526194
2.374714 -0.14573903
2.375714 -0.14621257
2.376714 -0.14668258
2.377714 -0.14714934000000002
2.378714 -0.14761313
2.379714 -0.14807410000000001
2.380714 -0.14853209
2.381714 -0.14898677
2.382714 -0.14943784999999998
2.383714 -0.14988525
2.384714 -0.15032911
2.385714 -0.15076965
2.386714 -0.15120693000000002
2.387714 -0.15164082
2.388714 -0.15207109000000002
2.389714 -0.15249765999999998
2.390714 -0.15292068
2.391714 -0.15334038
2.392714 -0.15375686
2.393714 -0.15416999
2.394714 -0.15457942
2.395714 -0.15498487
2.396714 -0.1553862
2.397714 -0.15578355
2.398714 -0.15617720999999998
2.399714 -0.15656739
2.400714 -0.15695409
2.401714 -0.15733721
2.402714 -0.15771657
2.403714 -0.15809218
2.404714 -0.15846408
2.405714 -0.15883234
2.406714 -0.1591969
2.407714 -0.15955756999999998
2.408714 -0.1599141
2.409714 -0.16026637000000002
2.410714 -0.16061440000000002
2.411714 -0.16095837
2.412714 -0.16129849
2.413714 -0.16163491
2.414714 -0.16196757
2.415714 -0.16229626
2.416714 -0.16262082
2.417714 -0.16294117
2.418714 -0.1632574
2.419714 -0.16356964
2.420714 -0.16387793
2.421714 -0.16418213
2.422714 -0.16448207
2.423714 -0.16477761999999999
2.424714 -0.16506893
2.425714 -0.16535621
2.426714 -0.16563961
2.427714 -0.16591903
2.428714 -0.16619423
2.429714 -0.16646496
2.430714 -0.16673115
2.431714 -0.16699288
2.432714 -0.16725025
2.433714 -0.16750337
2.434714 -0.16775222
2.435714 -0.1679967
2.436714 -0.16823679
2.437714 -0.16847246000000002
2.438714 -0.16870383
2.439714 -0.16893101000000002
2.440714 -0.16915397
2.441714 -0.16937257
2.442714 -0.16958661
2.443714 -0.16979594
2.444714 -0.17000055
2.445714 -0.17020057
2.446714 -0.17039619
2.447714 -0.17058748
2.448714 -0.17077439
2.449714 -0.17095677
2.450714 -0.17113456999999999
2.451714 -0.17130775
2.452714 -0.17147646
2.453714 -0.17164077
2.454714 -0.17180055
2.455714 -0.17195563
2.456714 -0.17210583000000002
2.457714 -0.17225115000000002
2.458714 -0.17239174000000002
2.459714 -0.17252781
2.460714 -0.17265943
2.461714 -0.17278658
2.462714 -0.17290909000000002
2.463714 -0.1730268
2.464714 -0.17313964
2.465714 -0.17324769
2.466714 -0.17335106
2.467714 -0.17344977
2.468714 -0.17354375
2.469714 -0.17363293000000002
2.470714 -0.17371731999999998
2.471714 -0.17379697
2.472714 -0.17387197999999998
2.473714 -0.17394236
2.474714 -0.17400801
2.475714 -0.17406882
2.476714 -0.17412471000000002
2.477714 -0.17417568
2.478714 -0.17422175
2.479714 -0.17426291
2.480714 -0.17429913
2.481714 -0.17433034
2.482714 -0.17435662000000002
2.483714 -0.1743781
2.484714 -0.17439490000000002
2.485714 -0.17440703
2.486714 -0.17441434
2.487714 -0.17441666
2.488714 -0.17441391
2.489714 -0.17440611
2.490714 -0.17439338999999998
2.491714 -0.17437588
2.492714 -0.1743536
2.493714 -0.17432642999999998
2.494714 -0.17429419
2.495714 -0.17425694
2.496714 -0.17421483000000001
2.497714 -0.17416793
2.498714 -0.17411623
2.499714 -0.17405952
2.500714 -0.17399762
2.501714 -0.17393046
2.502714 -0.17385816
2.503714 -0.17378096
2.504714 -0.17369904
2.505714 -0.17361238
2.506714 -0.1735208
2.507714 -0.17342409
2.508714 -0.17332224999999998
2.509714 -0.17321538
2.510714 -0.17310367000000002
2.511714 -0.17298711
2.512714 -0.1728656
2.513714 -0.17273889
2.514714 -0.17260687
2.515714 -0.1724697
2.516714 -0.17232762
2.517714 -0.17218082
2.518714 -0.1720293
2.519714 -0.17187281999999998
2.520714 -0.17171112
2.521714 -0.17154409
2.522714 -0.17137184
2.523714 -0.17119474
2.524714 -0.171013
2.525714 -0.1708266
2.526714 -0.17063527
2.527714 -0.17043875
2.528714 -0.17023699
2.529714 -0.17003022
2.530714 -0.16981870999999998
2.531714 -0.16960250000000002
2.532714 -0.16938142
2.533714 -0.16915516
2.534714 -0.16892357000000002
2.535714 -0.16868671999999998
2.536714 -0.16844507
2.537714 -0.16819905
2.538714 -0.16794875
2.539714 -0.16769388000000002
2.540714 -0.16743391
2.541714 -0.16716844
2.542714 -0.16689764
2.543714 -0.16662189
2.544714 -0.16634155
2.545714 -0.16605664
2.546714 -0.16576682
2.547714 -0.16547175
2.548714 -0.16517134
2.549714 -0.16486601
2.550714 -0.16455639
2.551714 -0.16424279
2.552714 -0.16392493
2.553714 -0.16360212999999998
2.554714 -0.16327378
2.555714 -0.16293981
2.556714 -0.16260074
2.557714 -0.16225727
2.558714 -0.16190978
2.559714 -0.16155803
2.560714 -0.16120145
2.561714 -0.16083964
2.562714 -0.16047274
2.563714 -0.16010117999999998
2.564714 -0.15972541
2.565714 -0.15934545
2.566714 -0.15896079
2.567714 -0.15857085
2.568714 -0.15817541
2.569714 -0.15777488
2.570714 -0.15737005
2.571714 -0.15696157
2.572714 -0.15654936
2.573714 -0.15613288
2.574714 -0.15571141000000002
2.575714 -0.15528463
2.576714 -0.15485294
2.577714 -0.15441692
2.578714 -0.15397696
2.579714 -0.15353289
2.580714 -0.15308412999999998
2.581714 -0.15263021000000002
2.582714 -0.15217118000000002
2.583714 -0.15170777
2.584714 -0.15124078999999999
2.585714 -0.15077047999999998
2.586714 -0.15029639
2.587714 -0.14981765000000002
2.588714 -0.14933355
2.589714 -0.14884407
2.590714 -0.14834994
2.591714 -0.14785194000000002
2.592714 -0.14735037
2.593714 -0.14684488
2.594714 -0.14633491
2.595714 -0.14582013
2.596714 -0.14530077000000002
2.597714 -0.14477747
2.598714 -0.14425073000000002
2.599714 -0.14372044
2.600714 -0.14318605
2.601714 -0.14264690000000002
2.602714 -0.14210276
2.603714 -0.14155401
2.604714 -0.14100135
2.605714 -0.14044538
2.606714 -0.13988612
2.607714 -0.13932312
2.608714 -0.13875584
2.609714 -0.138184
2.610714 -0.13760782
2.611714 -0.13702782
2.612714 -0.13644426
2.613714 -0.13585698000000002
2.614714 -0.13526552
2.615714 -0.13466961
2.616714 -0.13406932000000002
2.617714 -0.13346523000000002
2.618714 -0.13285792999999999
2.619714 -0.13224756000000001
2.620714 -0.1316338
2.621714 -0.13101601999999998
2.622714 -0.13039386
2.623714 -0.12976738999999998
2.624714 -0.12913691
2.625714 -0.12850282
2.626714 -0.12786535
2.627714 -0.12722448
2.628714 -0.12658003
2.629714 -0.12593193
2.630714 -0.12528034999999998
2.631714 -0.12462555000000002
2.632714 -0.1239677
2.633714 -0.12330661999999999
2.634714 -0.12264194
2.635714 -0.12197333
2.636714 -0.12130075000000001
2.637714 -0.12062445
2.638714 -0.1199448
2.639714 -0.11926205000000001
2.640714 -0.11857618999999998
2.641714 -0.11788708
2.642714 -0.11719458
2.643714 -0.1164987
2.644714 -0.11579948
2.645714 -0.11509702
2.646714 -0.11439129
2.647714 -0.1136822
2.648714 -0.1129698
2.649714 -0.11225423
2.650714 -0.11153561000000001
2.651714 -0.11081408999999999
2.652714 -0.11008983
2.653714 -0.10936284
2.654714 -0.10863304000000001
2.655714 -0.10790025
2.656714 -0.10716429999999999
2.657714 -0.10642500999999999
2.658714 -0.10568240000000001
2.659714 -0.10493656
2.660714 -0.10418767
2.661714 -0.10343603999999999
2.662714 -0.10268192000000001
2.663714 -0.10192546
2.664714 -0.10116652
2.665714 -0.10040497999999999
2.666714 -0.09964063100000001
2.667714 -0.098873372
2.668714 -0.098103238
2.669714 -0.097330322
2.670714 -0.096554682
2.671714 -0.095776288
2.672714 -0.094995025
2.673714 -0.094210997
2.674714 -0.093424454
2.675714 -0.092635723
2.676714 -0.091845047
2.677714 -0.091052393
2.678714 -0.090257393
2.679714 -0.089459657
2.680714 -0.08865901
2.681714 -0.087855587
2.682714 -0.087049749
2.683714 -0.086241867
2.684714 -0.085432047
2.685714 -0.084620179
2.686714 -0.083806011
2.687714 -0.08298947899999999
2.688714 -0.08217076499999999
2.689714 -0.081350183
2.690714 -0.080527843
2.691714 -0.079703529
2.692714 -0.07887687
2.693714 -0.078047492
2.694714 -0.07721549500000001
2.695714 -0.076381397
2.696714 -0.075545721
2.697714 -0.07470884600000001
2.698714 -0.073870725
2.699714 -0.073030783
2.700714 -0.072188524
2.701714 -0.071343797
2.702714 -0.070496951
2.703714 -0.069648493
2.704714 -0.068798644
2.705714 -0.067947188
2.706714 -0.06709373
2.707714 -0.06623807100000001
2.708714 -0.065380562
2.709714 -0.064521754
2.710714 -0.063662155
2.711714 -0.062801602
2.712714 -0.061939517
2.713714 -0.06107529
2.714714 -0.060208683
2.715714 -0.059340027000000004
2.716714 -0.058470026
2.717714 -0.057599227999999995
2.718714 -0.056727562
2.719714 -0.055854575
2.720714 -0.054979813
2.721714 -0.054103328
2.722714 -0.05322555700000001
2.723714 -0.052347004999999995
2.724714 -0.051467802
2.725714 -0.050587492000000005
2.726714 -0.049705425
2.727714 -0.048821250999999996
2.728714 -0.047935266000000004
2.729714 -0.047048277
2.730714 -0.046160994999999996
2.731714 -0.045273552
2.732714 -0.044385449
2.733714 -0.043495919
2.734714 -0.042604571
2.735714 -0.041711651
2.736714 -0.040817795999999996
2.737714 -0.039923476
2.738714 -0.039028602999999995
2.739714 -0.038132668
2.740714 -0.037235281
2.741714 -0.036336498999999994
2.742714 -0.035436952
2.743714 -0.034537405
2.744714 -0.033638154999999996
2.745714 -0.032738727
2.746714 -0.031838263
2.747714 -0.030936146999999997
2.748714 -0.030032312000000002
2.749714 -0.029127393
2.750714 -0.028222243
2.751714 -0.027317202
2.752714 -0.026412008
2.753714 -0.025505999999999997
2.754714 -0.024598810999999998
2.755714 -0.023690691
2.756714 -0.022782378
2.757714 -0.02187444
2.758714 -0.020966712000000002
2.759714 -0.020058508000000003
2.760714 -0.01914896
2.761714 -0.018237808
2.762714 -0.017325728999999998
2.763714 -0.016413751
2.764714 -0.015502605
2.765714 -0.014592159999999998
2.766714 -0.013681629
2.767714 -0.012770192000000001
2.768714 -0.011857638
2.769714 -0.010944439
2.770714 -0.010031361
2.771714 -0.0091187365
2.772714 -0.0082060986
2.773714 -0.0072926654
2.774714 -0.0063780288
2.775714 -0.005462579800000001
2.776714 -0.0045473614999999995
2.777714 -0.0036332582000000004
2.778714 -0.0027203188
2.779714 -0.0018077781
2.780714 -0.0008945818100000001
2.781714 1.9776382e-05
2.782714 0.00093496192
2.783714 0.0018500708
2.784714 0.0027644068
2.785714 0.0036780293
2.786714 0.0045915174
2.787714 0.0055055061
2.788714 0.0064200351
2.789714 0.007334478100000001
2.790714 0.0082480161
2.791714 0.0091604372
2.792714 0.010072309
2.793714 0.010984611
2.794714 0.011898012
2.795714 0.012812330999999998
2.796714 0.013726778
2.797714 0.014640462
2.798714 0.015553027
2.799714 0.016464865
2.800714 0.017376624
2.801714 0.018288592
2.802714 0.019200462
2.803714 0.020111636
2.804714 0.021021823
2.805714 0.021931346
2.806714 0.022841002
2.807714 0.023751358
2.808714 0.024662365000000002
2.809714 0.025573326
2.810714 0.026483300999999997
2.811714 0.027391888
2.812714 0.028299394999999998
2.813714 0.029206605000000004
2.814714 0.030114161
2.815714 0.031022058
2.816714 0.031929687
2.817714 0.03283651
2.818714 0.03374253
2.819714 0.034648256
2.820714 0.03555422
2.821714 0.036460542
2.822714 0.037366672999999996
2.823714 0.038271767
2.824714 0.039175386
2.825714 0.040077794
2.826714 0.040979806
2.827714 0.041882243
2.828714 0.042785285
2.829714 0.043688394
2.830714 0.044590773
2.831714 0.045492029
2.832714 0.046392472
2.833714 0.047292834
2.834714 0.048193571
2.835714 0.049094389999999995
2.836714 0.049994525
2.837714 0.050893374
2.838714 0.051790959000000004
2.839714 0.052688072999999995
2.840714 0.05358567
2.841714 0.054484076
2.842714 0.055382785
2.843714 0.056280836
2.844714 0.057177490000000004
2.845714 0.058072851999999994
2.846714 0.058967731
2.847714 0.059862912
2.848714 0.060758535999999995
2.849714 0.061654067
2.850714 0.062548759
2.851714 0.06344232200000001
2.852714 0.064335257
2.853714 0.06522843
2.854714 0.06612229
2.855714 0.067016541
2.856714 0.067910337
2.857714 0.06880286399999999
2.858714 0.06969408099999999
2.859714 0.070584664
2.860714 0.07147550400000001
2.861714 0.07236704100000001
2.862714 0.073258957
2.863714 0.074150471
2.864714 0.075041084
2.865714 0.075930951
2.866714 0.07682077699999999
2.867714 0.077711215
2.868714 0.07860225700000001
2.869714 0.079493196
2.870714 0.080383196
2.871714 0.081271981
2.872714 0.082160125
2.873714 0.083048607
2.874714 0.08393808400000001
2.875714 0.084828376
2.876714 0.08571862100000001
2.877714 0.08660804
2.878714 0.087496516
2.879714 0.08838465399999999
2.880714 0.089273328
2.881714 0.090162898
2.882714 0.091052963
2.883714 0.09194277199999999
2.884714 0.092831888
2.885714 0.093720591
2.886714 0.094609661
2.887714 0.095499813
2.888714 0.09639104800000001
2.889714 0.097282667
2.890714 0.098173751
2.891714 0.099063886
2.892714 0.099953497
2.893714 0.10084349
2.894714 0.10173454999999999
2.895714 0.10262664
2.896714 0.10351923
2.897714 0.10441173000000001
2.898714 0.10530405000000001
2.899714 0.10619671
2.900714 0.10709043
2.901714 0.10798542
2.902714 0.10888125
2.903714 0.10977704
2.904714 0.11067220000000001
2.905714 0.11156694
2.906714 0.11246213000000001
2.907714 0.11335869000000001
2.908714 0.11425694000000002
2.909714 0.11515638
2.910714 0.11605624
2.911714 0.11695608
2.912714 0.11785621
2.913714 0.1187574
2.914714 0.11966014999999999
2.915714 0.12056421999999999
2.916714 0.12146882
2.917714 0.12237328
2.918714 0.12327766000000001
2.919714 0.12418274
2.920714 0.12508952
2.921714 0.12599843
2.922714 0.12690914
2.923714 0.12782079000000002
2.924714 0.12873275
2.925714 0.12964513
2.926714 0.13055869
2.927714 0.13147409000000002
2.928714 0.13239146000000002
2.929714 0.13331028
2.930714 0.13422986
2.931714 0.13515
2.932714 0.13607128000000002
2.933714 0.13699463
2.934714 0.13792063999999998
2.935714 0.1388491
2.936714 0.13977916
2.937714 0.14071001
2.938714 0.14164157000000002
2.939714 0.14257438
2.940714 0.14350923
2.941714 0.14444645
2.942714 0.14538578000000002
2.943714 0.1463266
2.944714 0.14726861
2.945714 0.14821212
2.946714 0.14915788
2.947714 0.15010653999999998
2.948714 0.15105809
2.949714 0.15201196
2.950714 0.15296746
2.951714 0.15392430000000001
2.952714 0.15488287
2.953714 0.15584393000000002
2.954714 0.15680804
2.955714 0.15777512
2.956714 0.15874469
2.957714 0.15971625
2.958714 0.16068985
2.959714 0.16166613
2.960714 0.16264579
2.961714 0.16362899
2.962714 0.16461519000000002
2.963714 0.16560365
2.964714 0.16659400000000002
2.965714 0.16758661
2.966714 0.16858230999999999
2.967714 0.16958182
2.968714 0.17058512
2.969714 0.17159163
2.970714 0.17260077
2.971714 0.17361252000000002
2.972714 0.17462753
2.973714 0.17564661
2.974714 0.17667005
2.975714 0.17769737000000002
2.976714 0.17872774
2.977714 0.17976067
2.978714 0.18079645
2.979714 0.18183601
2.980714 0.18288021000000002
2.981714 0.18392921
2.982714 0.18498244
2.983714 0.1860391
2.984714 0.18709888
2.985714 0.18816227
2.986714 0.18923017
2.987714 0.19030313
2.988714 0.1913809
2.989714 0.19246262
2.990714 0.19354752
2.991714 0.19463566
2.992714 0.19572801
2.993714 0.19682578
2.994714 0.19792948999999999
2.995714 0.19903868
2.996714 0.20015233
2.997714 0.20126973
2.998714 0.20239116
2.999714 0.20351759
3.000714 0.20465002999999998
3.001714 0.20578860000000002
3.002714 0.20693252
3.003714 0.20808082
3.004714 0.20923319
3.005714 0.21039038000000002
3.006714 0.21155365
3.007714 0.21272385000000002
3.008714 0.21390084
3.009714 0.21508343
3.010714 0.21627047
3.011714 0.21746175
3.012714 0.21865815000000002
3.013714 0.21986100000000003
3.014714 0.221071
3.015714 0.22228777
3.016714 0.22351026999999998
3.017714 0.22473775
3.018714 0.22597057
3.019714 0.22720988
3.020714 0.22845685
3.021714 0.22971176000000001
3.022714 0.2309737
3.023714 0.23224134999999999
3.024714 0.23351405
3.025714 0.23479235999999998
3.026714 0.23607774999999998
3.027714 0.23737145
3.028714 0.23867359999999999
3.029714 0.23998321999999997
3.030714 0.24129911
3.031714 0.24262096000000002
3.032714 0.24394956
3.033714 0.24528627
3.034714 0.24663179999999998
3.035714 0.24798570999999997
3.036714 0.24934665
3.037714 0.25071355
3.038714 0.25208648
3.039714 0.25346675
3.040714 0.25485605
3.041714 0.25625513
3.042714 0.25766341
3.043714 0.2590795
3.044714 0.26050245
3.045714 0.26193256
3.046714 0.26337116
3.047714 0.26481946
3.048714 0.26627765000000003
3.049714 0.26774474
3.050714 0.2692194
3.051714 0.27070106
3.052714 0.27219059
3.053714 0.27368967
3.054714 0.27519951000000004
3.055714 0.27671997
3.056714 0.2782498
3.057714 0.27978765
3.058714 0.28133313000000004
3.059714 0.28288721
3.060714 0.28445140999999996
3.061714 0.2860266
3.062714 0.28761246
3.063714 0.28920779
3.064714 0.29081164
3.065714 0.29242428
3.066714 0.29404701
3.067714 0.29568127
3.068714 0.2973275
3.069714 0.29898484
3.070714 0.30065179000000003
3.071714 0.30232742
3.072714 0.30401207
3.073714 0.3057071
3.074714 0.30741389
3.075714 0.30913278
3.076714 0.31086295
3.077714 0.31260317
3.078714 0.31435299
3.079714 0.31611316
3.080714 0.31788512
3.081714 0.31966979
3.082714 0.32146696
3.083714 0.32327541
3.084714 0.32509398
3.085714 0.32692254
3.086714 0.32876215
3.087714 0.33061437
3.088714 0.33248009
3.089714 0.33435896
3.090714 0.33624975
3.091714 0.33815147
3.092714 0.34006420000000004
3.093714 0.34198901000000004
3.094714 0.34392707
3.095714 0.34587877
3.096714 0.34784342
3.097714 0.34981985
3.098714 0.35180752
3.099714 0.35380707
3.100714 0.35581991999999996
3.101714 0.35784724
3.102714 0.35988917000000004
3.103714 0.36194476
3.104714 0.36401278
3.105714 0.36609273000000003
3.106714 0.36818522
3.107714 0.37029146
3.108714 0.37241229000000003
3.109714 0.37454751
3.110714 0.37669621
3.111714 0.37885762
3.112714 0.38103184
3.113714 0.38321998
3.114714 0.38542328
3.115714 0.38764221
3.116714 0.38987615
3.117714 0.39212387000000004
3.118714 0.39438466
3.119714 0.39665881
3.120714 0.39894735000000003
3.121714 0.40125144
3.122714 0.40357140999999996
3.123714 0.40590660999999995
3.124714 0.40825619
3.125714 0.41061984
3.126714 0.41299816
3.127714 0.41539222
3.128714 0.41780276
3.129714 0.42022965
3.130714 0.42267186
3.131714 0.42512845
3.132714 0.42759944
3.133714 0.43008559999999996
3.134714 0.43258816000000005
3.135714 0.43510776
3.136714 0.43764408
3.137714 0.44019632000000003
3.138714 0.44276384
3.139714 0.44534681
3.140714 0.44794609
3.141714 0.45056250000000003
3.142714 0.45319619
3.143714 0.45584663999999997
3.144714 0.45851301
3.145714 0.46119498999999997
3.146714 0.46389307999999996
3.147714 0.46660835
3.148714 0.46934159000000003
3.149714 0.47209276999999994
3.150714 0.47486116999999994
3.151714 0.47764597000000003
3.152714 0.48044706000000004
3.153714 0.48326515000000003
3.154714 0.48610116000000003
3.155714 0.48895552999999997
3.156714 0.49182801000000004
3.157714 0.49471784999999996
3.158714 0.49762460000000003
3.159714 0.5005486299999999
3.160714 0.50349073
3.161714 0.5064515399999999
3.162714 0.50943126
3.163714 0.51242928
3.164714 0.51544486
3.165714 0.51847771
3.166714 0.52152826
3.167714 0.52459738
3.168714 0.52768574
3.169714 0.5307932399999999
3.170714 0.5339193600000001
3.171714 0.5370635500000001
3.172714 0.5402258600000001
3.173714 0.5434069300000001
3.174714 0.54660761
3.175714 0.54982817
3.176714 0.55306819
3.177714 0.5563270300000001
3.178714 0.55960426
3.179714 0.56290021
3.180714 0.56621567
3.181714 0.5695512500000001
3.182714 0.57290704
3.183714 0.57628253
3.184714 0.5796771000000001
3.185714 0.58309054
3.186714 0.5865233
3.187714 0.5899761800000001
3.188714 0.59344964
3.189714 0.59694359
3.190714 0.6004574199999999
3.191714 0.60399068
3.192714 0.60754344
3.193714 0.61111632
3.194714 0.61470997
3.195714 0.61832471
3.196714 0.6219601699999999
3.197714 0.62561566
3.198714 0.6292908899999999
3.199714 0.63298615
3.200714 0.6367021700000001
3.201714 0.64043952
3.202714 0.64419834
3.203714 0.64797825
3.204714 0.65177861
3.205714 0.65559931
3.206714 0.6594405999999999
3.207714 0.66330303
3.208714 0.66718701
3.209714 0.67109237
3.210714 0.67501855
3.211714 0.67896517
3.212714 0.68293246
3.213714 0.6869209900000001
3.214714 0.69093141
3.215714 0.69496389
3.216714 0.69901817
3.217714 0.70309369
3.218714 0.7071902
3.219714 0.7113079999999999
3.220714 0.71544764
3.221714 0.71960948
3.222714 0.7237935
3.223714 0.72799926
3.224714 0.73222644
3.225714 0.73647508
3.226714 0.74074557
3.227714 0.7450383199999999
3.228714 0.74935341
3.229714 0.75369049
3.230714 0.75804899
3.231714 0.7624287599999999
3.232714 0.76682996
3.233714 0.77125318
3.234714 0.77569894
3.235714 0.78016743
3.236714 0.78465845
3.237714 0.7891716400000001
3.238714 0.7937069999999999
3.239714 0.7982648
3.240714 0.8028455999999999
3.241714 0.8074494099999999
3.242714 0.8120757500000001
3.243714 0.81672408
3.244714 0.8213941
3.245714 0.8260858200000001
3.246714 0.83079981
3.247714 0.8355367
3.248714 0.8402966
3.249714 0.8450793099999999
3.250714 0.8498843799999999
3.251714 0.85471179
3.252714 0.85956166
3.253714 0.8644344300000001
3.254714 0.8693303899999999
3.255714 0.87424908
3.256714 0.8791900199999999
3.257714 0.88415276
3.258714 0.88913748
3.259714 0.89414464
3.260714 0.899175
3.261714 0.9042289099999999
3.262714 0.90930592
3.263714 0.9144052899999999
3.264714 0.9195267199999999
3.265714 0.9246706
3.266714 0.9298375799999999
3.267714 0.93502793
3.268714 0.94024129
3.269714 0.9454769999999999
3.270714 0.95073441
3.271714 0.9560137999999999
3.272714 0.9613160000000001
3.273714 0.9666416800000001
3.274714 0.97199082
3.275714 0.97736306
3.276714 0.9827575599999999
3.277714 0.98817395
3.278714 0.9936123200000001
3.279714 0.99907331
3.280714 1.0045575
3.281714 1.0100649
3.282714 1.0155947
3.283714 1.0211462
3.284714 1.0267192
3.285714 1.0323144
3.286714 1.0379327
3.287714 1.0435748
3.288714 1.0492399
3.289714 1.0549273
3.290714 1.0606361
3.291714 1.066366
3.292714 1.0721180000000001
3.293714 1.0778926
3.294714 1.0836902000000002
3.295714 1.0895101
3.296714 1.0953514
3.297714 1.1012138
3.298714 1.1070977
3.299714 1.113004
3.300714 1.1189334
3.301714 1.124886
3.302714 1.1308607
3.303714 1.1368565000000002
3.304714 1.142873
3.305714 1.1489104
3.306714 1.1549695
3.307714 1.1610513
3.308714 1.1671552
3.309714 1.1732804
3.310714 1.1794255999999999
3.311714 1.1855909
3.312714 1.1917772
3.313714 1.1979857
3.314714 1.2042169
3.315714 1.2104701
3.316714 1.2167438
3.317714 1.2230371
3.318714 1.2293502
3.319714 1.2356842
3.320714 1.2420400999999999
3.321714 1.248418
3.322714 1.2548165999999998
3.323714 1.2612347
3.324714 1.2676715
3.325714 1.2741278999999999
3.326714 1.280605
3.327714 1.2871036
3.328714 1.2936235
3.329714 1.3001633000000001
3.330714 1.3067217
3.331714 1.313298
3.332714 1.3198932
3.333714 1.3265086000000001
3.334714 1.3331450999999999
3.335714 1.3398021
3.336714 1.3464781000000001
3.337714 1.3531718
3.338714 1.359883
3.339714 1.366613
3.340714 1.3733629
3.341714 1.3801334
3.342714 1.3869232
3.343714 1.3937306
3.344714 1.4005544
3.345714 1.4073947999999998
3.346714 1.4142535
3.347714 1.4211316
3.348714 1.4280291
3.349714 1.4349448
3.350714 1.4418767000000001
3.351714 1.4488242
3.352714 1.4557881
3.353714 1.4627701
3.354714 1.4697711
3.355714 1.4767905
3.356714 1.4838264
3.357714 1.4908770999999998
3.358714 1.4979423
3.359714 1.505023
3.360714 1.5121206999999999
3.361714 1.5192363
3.362714 1.526369
3.363714 1.5335167
3.364714 1.5406782
3.365714 1.5478532999999999
3.366714 1.5550435
3.367714 1.5622502999999999
3.368714 1.5694743
3.369714 1.5767142
3.370714 1.5839675000000002
3.371714 1.591233
3.372714 1.5985109000000002
3.373714 1.605803
3.374714 1.6131106999999998
3.375714 1.6204340000000002
3.376714 1.627771
3.377714 1.6351197000000002
3.378714 1.6424792000000001
3.379714 1.6498502000000002
3.380714 1.6572349
3.381714 1.6646342
3.382714 1.6720477
3.383714 1.6794733999999998
3.384714 1.6869089
3.385714 1.6943539
3.386714 1.7018093
3.387714 1.7092771999999998
3.388714 1.7167583
3.389714 1.7242517
3.390714 1.7317552
3.391714 1.7392673
3.392714 1.7467877
3.393714 1.7543179999999998
3.394714 1.7618597
3.395714 1.7694130999999997
3.396714 1.7769765
3.397714 1.7845478000000001
3.398714 1.7921256
3.399714 1.7997105
3.400714 1.8073041
3.401714 1.8149074
3.402714 1.8225200000000001
3.403714 1.8301405
3.404714 1.8377668999999999
3.405714 1.8453987
3.406714 1.8530369000000002
3.407714 1.8606825
3.408714 1.8683360999999998
3.409714 1.8759966
3.410714 1.8836623000000001
3.411714 1.8913319000000002
3.412714 1.8990051000000001
3.413714 1.9066831
3.414714 1.9143672999999999
3.415714 1.9220576
3.416714 1.9297529
3.417714 1.9374518
3.418714 1.9451527
3.419714 1.9528561999999998
3.420714 1.9605629
3.421714 1.9682737
3.422714 1.975988
3.423714 1.9837044000000001
3.424714 1.9914214
3.425714 1.9991381
3.426714 2.0068556
3.427714 2.0145752
3.428714 2.0222971
3.429714 2.0300208
3.430714 2.0377444000000002
3.431714 2.0454664
3.432714 2.0531861
3.433714 2.0609045
3.434714 2.0686223999999998
3.435714 2.0763397
3.436714 2.0840554
3.437714 2.091768
3.438714 2.0994766
3.439714 2.1071814
3.440714 2.1148836
3.441714 2.122584
3.442714 2.1302821
3.443714 2.1379763
3.444714 2.1456653
3.445714 2.1533478
3.446714 2.1610240999999997
3.447714 2.1686951
3.448714 2.1763612
3.449714 2.1840216999999997
3.450714 2.1916751000000003
3.451714 2.1993205
3.452714 2.2069571999999997
3.453714 2.214586
3.454714 2.2222074000000003
3.455714 2.2298215
3.456714 2.2374270000000003
3.457714 2.2450225
3.458714 2.2526072
3.459714 2.2601809
3.460714 2.2677438000000003
3.461714 2.2752966999999997
3.462714 2.2828393
3.463714 2.2903707
3.464714 2.2978894
3.465714 2.3053952
3.466714 2.3128876
3.467714 2.3203673
3.468714 2.3278341
3.469714 2.3352871
3.470714 2.3427254
3.471714 2.3501478
3.472714 2.3575544
3.473714 2.3649454
3.474714 2.3723207
3.475714 2.3796804000000003
3.476714 2.3870237
3.477714 2.3943491
3.478714 2.4016554
3.479714 2.4089424000000004
3.480714 2.4162104
3.481714 2.4234592999999998
3.482714 2.4306891
3.483714 2.4378989
3.484714 2.4450878
3.485714 2.4522554
3.486714 2.4594015000000002
3.487714 2.4665263
3.488714 2.4736298
3.489714 2.4807112
3.490714 2.4877692
3.491714 2.4948023
3.492714 2.5018100000000003
3.493714 2.5087923
3.494714 2.5157494
3.495714 2.5226818
3.496714 2.5295887
3.497714 2.5364688
3.498714 2.5433209
3.499714 2.5501447
3.500714 2.5569405
3.501714 2.5637085
3.502714 2.5704483
3.503714 2.5771585999999997
3.504714 2.5838383
3.505714 2.5904864
3.506714 2.5971027
3.507714 2.6036875
3.508714 2.6102412
3.509714 2.616764
3.510714 2.6232542000000003
3.511714 2.6297104
3.512714 2.6361309
3.513714 2.6425159
3.514714 2.6488654
3.515714 2.6551801999999998
3.516714 2.6614592999999998
3.517714 2.6677014
3.518714 2.6739055
3.519714 2.6800709
3.520714 2.6861979000000002
3.521714 2.6922870000000003
3.522714 2.698338
3.523714 2.7043497
3.524714 2.7103204
3.525714 2.7162487
3.526714 2.7221339
3.527714 2.7279763
3.528714 2.7337765
3.529714 2.7395343
3.530714 2.7452489
3.531714 2.7509186000000003
3.532714 2.7565423
3.533714 2.7621197
3.534714 2.7676512
3.535714 2.7731374
3.536714 2.7785776
3.537714 2.7839705
3.538714 2.7893145
3.539714 2.7946079
3.540714 2.7998507
3.541714 2.8050433999999997
3.542714 2.8101865
3.543714 2.8152796
3.544714 2.8203206
3.545714 2.8253082
3.546714 2.8302414000000002
3.547714 2.8351201
3.548714 2.8399445
3.549714 2.8447153
3.550714 2.8494317000000002
3.551714 2.8540922
3.552714 2.8586954
3.553714 2.8632400999999996
3.554714 2.8677261
3.555714 2.8721541
3.556714 2.8765243
3.557714 2.8808358999999997
3.558714 2.8850876000000003
3.559714 2.8892772
3.560714 2.8934037
3.561714 2.8974675
3.562714 2.9014692
3.563714 2.905409
3.564714 2.9092861
3.565714 2.9130982
3.566714 2.9168436
3.567714 2.9205214
3.568714 2.924132
3.569714 2.927676
3.570714 2.9311540000000003
3.571714 2.9345646999999997
3.572714 2.9379059
3.573714 2.9411756000000002
3.574714 2.944373
3.575714 2.9474996
3.576714 2.950556
3.577714 2.9535422
3.578714 2.9564567
3.579714 2.9592969
3.580714 2.9620608
3.581714 2.9647481
3.582714 2.9673595
3.583714 2.9698962
3.584714 2.9723583000000002
3.585714 2.974744
3.586714 2.9770507000000004
3.587714 2.9792767
3.588714 2.9814215
3.589714 2.9834863
3.590714 2.9854719
3.591714 2.9873781
3.592714 2.9892029
3.593714 2.9909439
3.594714 2.9925995
3.595714 2.9941695
3.596714 2.9956555
3.597714 2.9970584000000002
3.598714 2.9983778
3.599714 2.9996108
3.600714 3.0007549
3.601714 3.0018084
3.602714 3.0027717
3.603714 3.0036464
3.604714 3.0044336
3.605714 3.0051323
3.606714 3.0057395000000002
3.607714 3.0062525
3.608714 3.0066703
3.609714 3.006994
3.610714 3.0072251000000003
3.611714 3.0073641
3.612714 3.0074093
3.613714 3.0073578
3.614714 3.0072071
3.615714 3.0069569
3.616714 3.0066084
3.617714 3.0061630999999998
3.618714 3.0056211999999998
3.619714 3.0049805999999997
3.620714 3.0042383999999998
3.621714 3.003392
3.622714 3.0024417000000003
3.623714 3.0013887
3.624714 3.0002343000000002
3.625714 2.9989779000000003
3.626714 2.9976174
3.627714 2.9961499999999996
3.628714 2.9945744
3.629714 2.9928906
3.630714 2.9911004
3.631714 2.9892046
3.632714 2.9872024
3.633714 2.9850913
3.634714 2.9828683000000003
3.635714 2.9805314
3.636714 2.9780816000000003
3.637714 2.9755206999999997
3.638714 2.9728493
3.639714 2.9700665
3.640714 2.9671699
3.641714 2.9641567
3.642714 2.9610260999999998
3.643714 2.9577785999999997
3.644714 2.9544154
3.645714 2.9509372999999997
3.646714 2.947343
3.647714 2.943629
3.648714 2.9397933000000003
3.649714 2.935835
3.650714 2.9317554
3.651714 2.9275563
3.652714 2.9232377
3.653714 2.9187983
3.654714 2.9142352
3.655714 2.9095458
3.656714 2.9047297
3.657714 2.8997883
3.658714 2.8947232
3.659714 2.8895343
3.660714 2.8842187
3.661714 2.8787736
3.662714 2.873197
3.663714 2.8674899
3.664714 2.861654
3.665714 2.8556909
3.666714 2.8495999000000003
3.667714 2.8433779
3.668714 2.8370216
3.669714 2.8305296
3.670714 2.8239025
3.671714 2.8171426
3.672714 2.8102508
3.673714 2.8032255999999998
3.674714 2.7960641
3.675714 2.7887637
3.676714 2.7813235
3.677714 2.7737452
3.678714 2.7660305
3.679714 2.75818
3.680714 2.7501918
3.681714 2.7420631
3.682714 2.7337907
3.683714 2.7253743
3.684714 2.7168153
3.685714 2.708116
3.686714 2.6992766
3.687714 2.6902953
3.688714 2.6811684
3.689714 2.6718939
3.690714 2.6624716999999998
3.691714 2.652904
3.692714 2.6431926000000003
3.693714 2.6333373
3.694714 2.6233351
3.695714 2.6131827
3.696714 2.6028786000000004
3.697714 2.5924237
3.698714 2.5818203
3.699714 2.5710694
3.700714 2.5601704
3.701714 2.5491199
3.702714 2.5379149
3.703714 2.5265547
3.704714 2.5150407
3.705714 2.503375
3.706714 2.4915585
3.707714 2.4795895
3.708714 2.4674647000000003
3.709714 2.4551814000000003
3.710714 2.4427397
3.711714 2.4301413000000003
3.712714 2.4173884
3.713714 2.404481
3.714714 2.3914173
3.715714 2.3781942000000003
3.716714 2.3648094
3.717714 2.3512634
3.718714 2.3375578
3.719714 2.3236943
3.720714 2.3096725
3.721714 2.2954904000000003
3.722714 2.2811444
3.723714 2.2666339
3.724714 2.2519594
3.725714 2.2371227
3.726714 2.2221254
3.727714 2.2069667
3.728714 2.1916442000000003
3.729714 2.1761553
3.730714 2.1604996
3.731714 2.1446781
3.732714 2.1286925
3.733714 2.1125432
3.734714 2.0962287
3.735714 2.0797471
3.736714 2.0630961
3.737714 2.0462759
3.738714 2.0292873
3.739714 2.0121317
3.740714 1.9948088999999998
3.741714 1.9773177999999998
3.742714 1.9596566
3.743714 1.9418240999999998
3.744714 1.9238206
3.745714 1.9056467000000001
3.746714 1.8873038000000002
3.747714 1.8687913
3.748714 1.8501086
3.749714 1.8312538
3.750714 1.8122260000000001
3.751714 1.7930255999999998
3.752714 1.7736534000000002
3.753714 1.7541099
3.754714 1.7343948000000002
3.755714 1.7145066
3.756714 1.694444
3.757714 1.6742066
3.758714 1.6537948
3.759714 1.6332095000000002
3.760714 1.6124513
3.761714 1.5915195
3.762714 1.5704131
3.763714 1.549131
3.764714 1.5276727
3.765714 1.5060388
3.766714 1.4842302
3.767714 1.4622469
3.768714 1.4400885
3.769714 1.4177539
3.770714 1.3952423999999999
3.771714 1.372554
3.772714 1.3496892999999999
3.773714 1.3266493000000001
3.774714 1.3034337
3.775714 1.2800419
3.776714 1.256473
3.777714 1.2327264
3.778714 1.2088026
3.779714 1.1847018
3.780714 1.1604244
3.781714 1.1359698999999999
3.782714 1.1113380000000002
3.783714 1.0865282
3.784714 1.0615408
3.785714 1.0363761
3.786714 1.0110346
3.787714 0.98551614
3.788714 0.95982067
3.789714 0.93394797
3.790714 0.9078978600000001
3.791714 0.8816706900000001
3.792714 0.85526658
3.793714 0.8286853300000001
3.794714 0.80192676
3.795714 0.7749905300000001
3.796714 0.74787675
3.797714 0.7205857
3.798714 0.69311783
3.799714 0.66547347
3.800714 0.63765254
3.801714 0.6096547499999999
3.802714 0.5814800999999999
3.803714 0.55312882
3.804714 0.5246015700000001
3.805714 0.49589891
3.806714 0.46702083
3.807714 0.43796692000000004
3.808714 0.40873662000000005
3.809714 0.37933001
3.810714 0.34974783000000004
3.811714 0.31999111999999996
3.812714 0.29006049
3.813714 0.25995579
3.814714 0.22967643999999998
3.815714 0.19922205
3.816714 0.16859298
3.817714 0.13779039
3.818714 0.10681537
3.819714 0.075668312
3.820714 0.044348603
3.821714 0.012855316000000002
3.822714 -0.018811795
3.823714 -0.05065184700000001
3.824714 -0.082663214
3.825714 -0.11484462999999999
3.826714 -0.14719581
3.827714 -0.1797174
3.828714 -0.21241021000000002
3.829714 -0.24527411000000002
3.830714 -0.27830786999999996
3.831714 -0.31150978
3.832714 -0.34487883
3.833714 -0.37841524
3.834714 -0.41211996999999995
3.835714 -0.44599365999999996
3.836714 -0.48003593
3.837714 -0.51424499
3.838714 -0.5486188000000001
3.839714 -0.5831563399999999
3.840714 -0.61785802
3.841714 -0.65272502
3.842714 -0.68775793
3.843714 -0.7229558199999999
3.844714 -0.75831665
3.845714 -0.7938385900000001
3.846714 -0.8295208199999999
3.847714 -0.86536389
3.848714 -0.90136882
3.849714 -0.93753571
3.850714 -0.9738631500000001
3.851714 -1.0103487
3.852714 -1.0469905
3.853714 -1.0837882
3.854714 -1.1207429
3.855714 -1.1578557
3.856714 -1.1951265
3.857714 -1.2325534
3.858714 -1.2701339
3.859714 -1.3078665999999999
3.860714 -1.3457515
3.861714 -1.3837896
3.862714 -1.4219817
3.863714 -1.4603263
3.864714 -1.4988207999999998
3.865714 -1.537463
3.866714 -1.5762513999999999
3.867714 -1.6151866000000001
3.868714 -1.6542701
3.869714 -1.6935023
3.870714 -1.7328816
3.871714 -1.7724056
3.872714 -1.8120717000000002
3.873714 -1.8518791
3.874714 -1.8918281
3.875714 -1.9319197
3.876714 -1.9721533999999998
3.877714 -2.0125273999999997
3.878714 -2.0530388
3.879714 -2.0936856
3.880714 -2.1344675
3.881714 -2.1753853
3.882714 -2.2164403
3.883714 -2.2576316999999997
3.884714 -2.2989573
3.885714 -2.3404135999999998
3.886714 -2.3819987
3.887714 -2.4237124
3.888714 -2.4655556
3.889714 -2.5075287
3.890714 -2.5496308
3.891714 -2.5918592
3.892714 -2.6342107
3.893714 -2.6766839
3.894714 -2.7192784000000003
3.895714 -2.7619958000000002
3.896714 -2.8048363
3.897714 -2.8477978
3.898714 -2.8908778
3.899714 -2.9340731
3.900714 -2.977382
3.901714 -3.0208047
3.902714 -3.0643418
3.903714 -3.1079933
3.904714 -3.1517576
3.905714 -3.1956322000000004
3.906714 -3.2396141000000003
3.907714 -3.2837018000000002
3.908714 -3.3278957
3.909714 -3.3721961
3.910714 -3.4166031
3.911714 -3.4611139
3.912714 -3.5057254
3.913714 -3.5504349
3.914714 -3.5952415
3.915714 -3.6401453999999998
3.916714 -3.6851466
3.917714 -3.7302442
3.918714 -3.7754357
3.919714 -3.8207181
3.920714 -3.8660899
3.921714 -3.9115507000000003
3.922714 -3.9571006
3.923714 -4.0027391
3.924714 -4.0484641
3.925714 -4.0942725
3.926714 -4.1401620999999995
3.927714 -4.1861318
3.928714 -4.2321809
3.929714 -4.278308900000001
3.930714 -4.3245144
3.931714 -4.3707956
3.932714 -4.4171496999999995
3.933714 -4.4635754
3.934714 -4.5100715
3.935714 -4.5566376
3.936714 -4.6032722999999995
3.937714 -4.649973999999999
3.938714 -4.6967395000000005
3.939714 -4.743566400000001
3.940714 -4.7904532
3.941714 -4.837399700000001
3.942714 -4.8844047
3.943714 -4.931467
3.944714 -4.9785845
3.945714 -5.0257549
3.946714 -5.0729766000000005
3.947714 -5.1202491000000006
3.948714 -5.1675703
3.949714 -5.2149389
3.950714 -5.2623522
3.951714 -5.3098086
3.952714 -5.3573057
3.953714 -5.404842299999999
3.954714 -5.4524172
3.955714 -5.5000301
3.956714 -5.5476796
3.957714 -5.5953626
3.958714 -5.6430764
3.959714 -5.6908198
3.960714 -5.7385918
3.961714 -5.786391
3.962714 -5.8342155
3.963714 -5.8820628
3.964714 -5.9299286
3.965714 -5.9778113
3.966714 -6.02571
3.967714 -6.0736243000000005
3.968714 -6.1215539
3.969714 -6.1694968
3.970714 -6.217449500000001
3.971714 -6.2654084999999995
3.972714 -6.3133724
3.973714 -6.36134
3.974714 -6.4093113
3.975714 -6.4572848
3.976714 -6.5052576
3.977714 -6.553226700000001
3.978714 -6.6011891
3.979714 -6.6491418
3.980714 -6.6970848
3.981714 -6.7450187999999995
3.982714 -6.7929432
3.983714 -6.840853399999999
3.984714 -6.8887457
3.985714 -6.9366157
3.986714 -6.9844626000000005
3.987714 -7.0322864
3.988714 -7.080088599999999
3.989714 -7.1278669
3.990714 -7.1756177
3.991714 -7.2233349
3.992714 -7.2710164
3.993714 -7.3186614
3.994714 -7.366270599999999
3.995714 -7.413845500000001
3.996714 -7.4613817
3.997714 -7.5088739
3.998714 -7.556317699999999
3.999714 -7.6037101
4.000714 -7.6510519
4.001714 -7.6983444
4.002714 -7.7455886000000005
4.003714 -7.792779800000001
4.004714 -7.8399129
4.005714 -7.886982
4.006714 -7.9339854
4.007714 -7.9809248
4.008714 -8.0278024
4.009714 -8.0746159
4.010714 -8.121360800000001
4.011714 -8.168032
4.012714 -8.2146235
4.013714 -8.2611352
4.014714 -8.3075695
4.015714 -8.353927
4.016714 -8.4002063
4.017715 -8.446400599999999
4.018714 -8.4925048
4.019714 -8.5385136
4.020714 -8.5844271
4.021714 -8.630246699999999
4.022714 -8.675975399999999
4.023714 -8.7216109
4.024714 -8.7671474
4.025714 -8.812578
4.026714 -8.8578984
4.027714 -8.9031085
4.028714 -8.9482121
4.029714 -8.9932106
4.030715 -9.0381004
4.031714 -9.082873900000001
4.032714 -9.127523799999999
4.033714 -9.1720477
4.034714 -9.216447899999999
4.035714 -9.2607275
4.036714 -9.3048878
4.037714 -9.348923000000001
4.038714 -9.392824800000001
4.039714 -9.4365858
4.040714 -9.4802052
4.041714 -9.523686000000001
4.042714 -9.567032000000001
4.043715 -9.6102424
4.044714 -9.6533105
4.045714 -9.696228099999999
4.046714 -9.7389907
4.047714 -9.7815976
4.048714 -9.8240532
4.049714 -9.8663598
4.050714 -9.908516
4.051714 -9.9505134
4.052714 -9.9923424
4.053714 -10.034
4.054714 -10.07548
4.055714 -10.1168
4.056714 -10.157960000000001
4.057714 -10.198939999999999
4.058714 -10.23975
4.059714 -10.280380000000001
4.060714 -10.32082
4.061714 -10.36107
4.062714 -10.40114
4.063715 -10.44104
4.064714 -10.48075
4.065714 -10.520259999999999
4.066714 -10.55957
4.067714 -10.59869
4.068714 -10.637599999999999
4.069714 -10.67632
4.070714 -10.71485
4.071714 -10.753169999999999
4.072714 -10.79128
4.073714 -10.82918
4.074714 -10.86686
4.075714 -10.90432
4.076715 -10.94158
4.077714 -10.97862
4.078714 -11.01545
4.079714 -11.05204
4.080714 -11.08841
4.081714 -11.12455
4.082714 -11.16046
4.083714 -11.196150000000001
4.084714 -11.23161
4.085714 -11.26683
4.086714 -11.30182
4.087714 -11.336549999999999
4.088714 -11.37104
4.089714 -11.4053
4.090714 -11.4393
4.091714 -11.47306
4.092714 -11.50658
4.093714 -11.53983
4.094714 -11.57282
4.095714 -11.605559999999999
4.096714 -11.63805
4.097714 -11.67028
4.098714 -11.70224
4.099714 -11.73394
4.100714 -11.76537
4.101714 -11.796529999999999
4.102714 -11.827409999999999
4.103714 -11.85803
4.104714 -11.88837
4.105714 -11.91843
4.106714 -11.94821
4.107714 -11.977699999999999
4.108714 -12.00691
4.109715 -12.03584
4.110714 -12.06448
4.111714 -12.092830000000001
4.112714 -12.12089
4.113714 -12.14866
4.114714 -12.17612
4.115714 -12.203289999999999
4.116714 -12.23016
4.117714 -12.256730000000001
4.118714 -12.283
4.119714 -12.308959999999999
4.120714 -12.33461
4.121714 -12.35995
4.122715 -12.384979999999999
4.123714 -12.409699999999999
4.124714 -12.434099999999999
4.125714 -12.45819
4.126714 -12.48195
4.127714 -12.50539
4.128714 -12.52851
4.129714 -12.551309999999999
4.130714 -12.57379
4.131714 -12.59594
4.132714 -12.61775
4.133714 -12.639220000000002
4.134714 -12.66036
4.135714 -12.68117
4.136714 -12.70165
4.137714 -12.721779999999999
4.138714 -12.741579999999999
4.139714 -12.761030000000002
4.140714 -12.780140000000001
4.141714 -12.798889999999998
4.142715 -12.81731
4.143714 -12.835379999999999
4.144714 -12.853100000000001
4.145714 -12.870470000000001
4.146714 -12.88746
4.147714 -12.9041
4.148714 -12.920390000000001
4.149714 -12.936320000000002
4.150714 -12.951889999999999
4.151714 -12.967110000000002
4.152714 -12.981950000000001
4.153714 -12.99642
4.154714 -13.010530000000001
4.155715 -13.02427
4.156714 -13.037650000000001
4.157714 -13.05066
4.158714 -13.06329
4.159714 -13.07554
4.160714 -13.087409999999998
4.161714 -13.098899999999999
4.162714 -13.110009999999999
4.163714 -13.12076
4.164714 -13.131129999999999
4.165714 -13.1411
4.166714 -13.15069
4.167714 -13.15988
4.168715 -13.16869
4.169714 -13.17712
4.170714 -13.18517
4.171714 -13.19282
4.172714 -13.20007
4.173714 -13.20693
4.174714 -13.21339
4.175714 -13.219449999999998
4.176714 -13.22514
4.177714 -13.23042
4.178714 -13.235289999999999
4.179714 -13.23976
4.180714 -13.243820000000001
4.181714 -13.24747
4.182714 -13.250729999999999
4.183714 -13.25359
4.184714 -13.256039999999999
4.185714 -13.25808
4.186714 -13.25971
4.187714 -13.26092
4.188715 -13.261719999999999
4.189714 -13.26212
4.190714 -13.26212
4.191714 -13.261690000000002
4.192714 -13.260839999999998
4.193714 -13.259570000000002
4.194714 -13.25788
4.195714 -13.25578
4.196714 -13.25327
4.197714 -13.25035
4.198714 -13.247
4.199714 -13.24322
4.200714 -13.239020000000002
4.201715 -13.23439
4.202714 -13.22935
4.203714 -13.223889999999999
4.204714 -13.21801
4.205714 -13.21169
4.206714 -13.20494
4.207714 -13.19777
4.208714 -13.190170000000002
4.209714 -13.18214
4.210714 -13.1737
4.211714 -13.164819999999999
4.212714 -13.1555
4.213714 -13.14574
4.214714 -13.135549999999999
4.215714 -13.124939999999999
4.216714 -13.113900000000001
4.217714 -13.102430000000002
4.218714 -13.09052
4.219714 -13.07818
4.220714 -13.065399999999999
4.221714 -13.05218
4.222714 -13.038549999999999
4.223714 -13.024479999999999
4.224714 -13.009979999999999
4.225714 -12.99503
4.226714 -12.97964
4.227714 -12.9638
4.228714 -12.947539999999998
4.229714 -12.93085
4.230714 -12.913720000000001
4.231714 -12.896160000000002
4.232714 -12.87815
4.233714 -12.859699999999998
4.234715 -12.84081
4.235714 -12.821489999999999
4.236714 -12.80174
4.237714 -12.78155
4.238714 -12.76092
4.239714 -12.73984
4.240714 -12.71832
4.241714 -12.696370000000002
4.242714 -12.673989999999998
4.243714 -12.65118
4.244714 -12.627930000000001
4.245714 -12.60423
4.246714 -12.580089999999998
4.247715 -12.55551
4.248714 -12.53049
4.249714 -12.50505
4.250714 -12.47918
4.251714 -12.452860000000001
4.252714 -12.4261
4.253714 -12.3989
4.254714 -12.371260000000001
4.255714 -12.34319
4.256714 -12.3147
4.257714 -12.28578
4.258714 -12.256409999999999
4.259714 -12.22661
4.260714 -12.19636
4.261714 -12.16569
4.262714 -12.134590000000001
4.263714 -12.10307
4.264714 -12.07112
4.265714 -12.038730000000001
4.266714 -12.0059
4.267715 -11.972629999999999
4.268714 -11.93894
4.269714 -11.90483
4.270714 -11.87029
4.271714 -11.835329999999999
4.272714 -11.79993
4.273714 -11.76411
4.274714 -11.72785
4.275714 -11.69118
4.276714 -11.65409
4.277714 -11.61659
4.278714 -11.57865
4.279714 -11.54029
4.280715 -11.50151
4.281714 -11.4623
4.282714 -11.42268
4.283714 -11.38266
4.284714 -11.34222
4.285714 -11.30136
4.286714 -11.26008
4.287714 -11.21838
4.288714 -11.17627
4.289714 -11.133750000000001
4.290714 -11.090819999999999
4.291714 -11.04749
4.292714 -11.00375
4.293715 -10.95959
4.294714 -10.91502
4.295714 -10.87005
4.296714 -10.824689999999999
4.297714 -10.77893
4.298714 -10.73277
4.299714 -10.6862
4.300714 -10.63922
4.301714 -10.591849999999999
4.302714 -10.544080000000001
4.303714 -10.495930000000001
4.304714 -10.447389999999999
4.305714 -10.398449999999999
4.306714 -10.349120000000001
4.307714 -10.29939
4.308714 -10.249279999999999
4.309714 -10.19879
4.310714 -10.147920000000001
4.311714 -10.096670000000001
4.312714 -10.04504
4.313715 -9.9930145
4.314714 -9.940610099999999
4.315714 -9.8878317
4.316714 -9.8346859
4.317714 -9.781173599999999
4.318714 -9.7272895
4.319714 -9.6730307
4.320714 -9.6183978
4.321714 -9.5633961
4.322714 -9.508035300000001
4.323714 -9.4523191
4.324714 -9.3962453
4.325714 -9.3398094
4.326715 -9.2830084
4.327714 -9.2258468
4.328714 -9.1683321
4.329714 -9.1104716
4.330714 -9.0522669
4.331714 -8.9937165
4.332714 -8.9348175
4.333714 -8.8755682
4.334714 -8.815974
4.335714 -8.7560423
4.336714 -8.6957768
4.337714 -8.6351782
4.338714 -8.574245099999999
4.339714 -8.5129745
4.340714 -8.4513687
4.341714 -8.3894357
4.342714 -8.3271809
4.343714 -8.2646079
4.344714 -8.2017154
4.345714 -8.138500899999999
4.346714 -8.0749646
4.347714 -8.0111124
4.348714 -7.9469502
4.349714 -7.8824848
4.350714 -7.8177154
4.351714 -7.752640500000001
4.352714 -7.6872572
4.353714 -7.621568400000001
4.354714 -7.5555809
4.355714 -7.4893005
4.356714 -7.4227296
4.357714 -7.355867300000001
4.358714 -7.2887129999999996
4.359715 -7.2212681
4.360714 -7.1535371
4.361714 -7.085528200000001
4.362714 -7.0172466
4.363714 -6.9486931
4.364714 -6.8798646
4.365714 -6.810758999999999
4.366714 -6.741378500000001
4.367714 -6.6717304
4.368714 -6.6018231
4.369714 -6.5316603
4.370714 -6.4612396
4.371714 -6.3905582
4.372715 -6.3196152
4.373714 -6.2484164
4.374714 -6.1769713
4.375714 -6.1052885
4.376714 -6.0333692
4.377714 -5.9612099
4.378714 -5.888807
4.379714 -5.8161631
4.380714 -5.7432856
4.381714 -5.6701839
4.382714 -5.5968631
4.383714 -5.5233229
4.384714 -5.449558000000001
4.385714 -5.3755652000000005
4.386714 -5.3013485
4.387714 -5.2269182999999995
4.388714 -5.1522855
4.389714 -5.0774548
4.390714 -5.0024237
4.391714 -4.927187
4.392715 -4.8517425
4.393714 -4.7760971
4.394714 -4.7002628
4.395714 -4.6242498
4.396714 -4.548059
4.397714 -4.4716842
4.398714 -4.3951191000000005
4.399714 -4.3183643
4.400714 -4.2414296
4.401714 -4.1643281
4.402714 -4.0870685
4.403714 -4.0096506
4.404714 -3.9320674
4.405715 -3.8543142
4.406714 -3.7763946
4.407714 -3.6983196000000005
4.408714 -3.6201023
4.409714 -3.5417493
4.410714 -3.4632567000000005
4.411714 -3.3846165999999998
4.412714 -3.3058252
4.413714 -3.2268889
4.414714 -3.1478219000000003
4.415714 -3.068636
4.416714 -2.989335
4.417714 -2.9099131
4.418715 -2.8303621000000003
4.419714 -2.7506808
4.420714 -2.6708784999999997
4.421714 -2.5909703
4.422714 -2.5109675
4.423714 -2.4308709
4.424714 -2.3506733
4.425714 -2.2703668
4.426714 -2.1899526999999996
4.427714 -2.1094421
4.428714 -2.0288505
4.429714 -1.9481868
4.430714 -1.8674491000000002
4.431714 -1.7866292999999998
4.432714 -1.7057214
4.433714 -1.6247293
4.434714 -1.5436665999999999
4.435714 -1.4625483
4.436714 -1.3813812
4.437714 -1.3001609
4.438715 -1.2188775
4.439714 -1.1375256999999999
4.440714 -1.0561119
4.441714 -0.9746511500000001
4.442714 -0.89315781
4.443714 -0.8116369099999999
4.444714 -0.73008253
4.445714 -0.64848573
4.446714 -0.56684506
4.447714 -0.48516989
4.448714 -0.40347609
4.449714 -0.32177500000000003
4.450714 -0.24006692999999998
4.451715 -0.15834306
4.452714 -0.076594955
4.453714 0.0051760802
4.454714 0.086957758
4.455714 0.16873322
4.456714 0.25049204
4.457714 0.33223534
4.458714 0.41397200000000006
4.459714 0.49570911
4.460714 0.57744347
4.461714 0.65916176
4.462714 0.74084941
4.463714 0.8224997700000001
4.464714 0.90411743
4.465714 0.98571163
4.466714 1.0672864
4.467714 1.1488342
4.468714 1.2303395
4.469714 1.3117881
4.470714 1.3931758
4.471714 1.4745089
4.472714 1.5557969
4.473714 1.6370425000000002
4.474714 1.7182370999999999
4.475714 1.7993659
4.476714 1.8804172000000001
4.477714 1.9613889999999998
4.478714 2.0422874
4.479714 2.1231193
4.480714 2.2038832
4.481714 2.2845684
4.482714 2.3651605
4.483714 2.4456514
4.484715 2.5260426
4.485714 2.606342
4.486714 2.6865555
4.487714 2.7666792
4.488714 2.8467001
4.489714 2.9266048
4.490714 3.0063871
4.491714 3.0860499
4.492714 3.1656004
4.493714 3.2450415
4.494714 3.3243679
4.495714 3.4035675000000003
4.496714 3.4826300999999997
4.497715 3.5615515
4.498714 3.6403358
4.499714 3.7189890000000005
4.500714 3.7975103000000003
4.501714 3.8758915
4.502714 3.9541199999999996
4.503714 4.0321872
4.504714 4.1100919
4.505714 4.1878402
4.506714 4.2654373
4.507714 4.3428808
4.508714 4.4201619999999995
4.509714 4.4972699
4.510714 4.5741983
4.511714 4.6509475
4.512714 4.7275204
4.513714 4.8039187
4.514714 4.8801385
4.515714 4.9561713
4.516714 5.0320081000000005
4.517715 5.107646099999999
4.518714 5.183088000000001
4.519714 5.2583374
4.520714 5.3333949
4.521714 5.408254299999999
4.522714 5.4829061
4.523714 5.5573422
4.524714 5.6315597
4.525714 5.7055604
4.526714 5.7793453
4.527714 5.8529139
4.528714 5.9262596
4.529714 5.9993755
4.530715 6.0722578
4.531714 6.1449073
4.532714 6.2173259000000005
4.533714 6.2895142
4.534714 6.3614673999999996
4.535714 6.433177
4.536714 6.504637000000001
4.537714 6.5758444
4.538714 6.6467993000000005
4.539714 6.7175046
4.540714 6.787958
4.541714 6.8581559
4.542714 6.928092199999999
4.543715 6.997763399999999
4.544714 7.067167
4.545714 7.1363032
4.546714 7.2051719
4.547714 7.273769400000001
4.548714 7.3420890000000005
4.549714 7.4101254
4.550714 7.4778758
4.551714 7.5453415999999995
4.552714 7.6125257
4.553714 7.6794289000000004
4.554714 7.746046
4.555714 7.8123704
4.556714 7.8783959
4.557714 7.944119700000001
4.558714 8.009544
4.559714 8.074668
4.560714 8.1394896
4.561714 8.2040027
4.562714 8.2682021
4.563715 8.332084100000001
4.564714 8.395650999999999
4.565714 8.4589072
4.566714 8.5218526
4.567714 8.5844837
4.568714 8.6467937
4.569714 8.708776499999999
4.570714 8.7704293
4.571714 8.8317521
4.572714 8.892747
4.573714 8.953411899999999
4.574714 9.013743700000001
4.575714 9.0737373
4.576715 9.1333874
4.577714 9.192694
4.578714 9.2516594
4.579714 9.310283499999999
4.580714 9.368564899999999
4.581714 9.4264999
4.582714 9.4840825
4.583714 9.5413074
4.584714 9.598174700000001
4.585714 9.6546881
4.586714 9.7108476
4.587714 9.766651699999999
4.588714 9.8220952
4.589714 9.877172100000001
4.590714 9.931880999999999
4.591714 9.9862225
4.592714 10.0402
4.593714 10.09381
4.594714 10.14705
4.595714 10.19992
4.596714 10.252410000000001
4.597714 10.30452
4.598714 10.35625
4.599714 10.40761
4.600714 10.45859
4.601714 10.50919
4.602714 10.5594
4.603714 10.60922
4.604714 10.658660000000001
4.605714 10.7077
4.606714 10.75637
4.607714 10.804640000000001
4.608714 10.85252
4.609715 10.90001
4.610714 10.94709
4.611714 10.993780000000001
4.612714 11.04008
4.613714 11.08598
4.614714 11.13148
4.615714 11.17658
4.616714 11.22127
4.617714 11.265550000000001
4.618714 11.309429999999999
4.619714 11.35291
4.620714 11.39598
4.621714 11.43865
4.622715 11.48092
4.623714 11.52276
4.624714 11.5642
4.625714 11.60522
4.626714 11.64583
4.627714 11.68603
4.628714 11.72582
4.629714 11.76518
4.630714 11.80412
4.631714 11.84264
4.632714 11.880749999999999
4.633714 11.91844
4.634714 11.95573
4.635714 11.99259
4.636714 12.02902
4.637714 12.06503
4.638714 12.10061
4.639714 12.135769999999999
4.640714 12.17052
4.641714 12.20484
4.642715 12.23873
4.643714 12.27219
4.644714 12.305209999999999
4.645714 12.337810000000001
4.646714 12.36999
4.647714 12.40175
4.648714 12.43309
4.649714 12.463989999999999
4.650714 12.49445
4.651714 12.524479999999999
4.652714 12.55408
4.653714 12.583250000000001
4.654714 12.61199
4.655715 12.640299999999998
4.656714 12.668180000000001
4.657714 12.69562
4.658714 12.722629999999999
4.659714 12.74921
4.660714 12.77536
4.661714 12.801070000000001
4.662714 12.826360000000001
4.663714 12.851199999999999
4.664714 12.875610000000002
4.665714 12.89958
4.666714 12.923119999999999
4.667714 12.94623
4.668715 12.968910000000001
4.669714 12.991159999999999
4.670714 13.01297
4.671714 13.03434
4.672714 13.05528
4.673714 13.075790000000001
4.674714 13.09586
4.675714 13.115499999999999
4.676714 13.134699999999999
4.677714 13.15347
4.678714 13.17181
4.679714 13.189709999999998
4.680714 13.20718
4.681714 13.22422
4.682714 13.240820000000001
4.683714 13.257
4.684714 13.272739999999999
4.685714 13.288050000000002
4.686714 13.302929999999998
4.687714 13.31737
4.688715 13.331380000000001
4.689714 13.34496
4.690714 13.358120000000001
4.691714 13.370840000000001
4.692714 13.38314
4.693714 13.39501
4.694714 13.40645
4.695714 13.41746
4.696714 13.428049999999999
4.697714 13.43821
4.698714 13.44794
4.699714 13.457250000000002
4.700714 13.46612
4.701715 13.47458
4.702714 13.482610000000001
4.703714 13.49023
4.704714 13.497419999999998
4.705714 13.504199999999999
4.706714 13.510539999999999
4.707714 13.51646
4.708714 13.52197
4.709714 13.527059999999999
4.710714 13.53173
4.711714 13.53598
4.712714 13.53981
4.713714 13.543230000000001
4.714714 13.546230000000001
4.715714 13.548820000000001
4.716714 13.55101
4.717714 13.55279
4.718714 13.554160000000001
4.719714 13.55511
4.720714 13.555639999999999
4.721714 13.55577
4.722714 13.55549
4.723714 13.55481
4.724714 13.55373
4.725714 13.552249999999999
4.726714 13.55036
4.727714 13.548060000000001
4.728714 13.54536
4.729714 13.54227
4.730714 13.538780000000001
4.731714 13.5349
4.732714 13.530619999999999
4.733714 13.52594
4.734715 13.520850000000001
4.735714 13.515369999999999
4.736714 13.509509999999999
4.737714 13.50327
4.738714 13.49664
4.739714 13.489619999999999
4.740714 13.48222
4.741714 13.47442
4.742714 13.466239999999999
4.743714 13.45768
4.744714 13.448760000000002
4.745714 13.43945
4.746714 13.429759999999998
4.747715 13.419690000000001
4.748714 13.409229999999999
4.749714 13.39841
4.750714 13.38722
4.751714 13.375670000000001
4.752714 13.36375
4.753714 13.351460000000001
4.754714 13.33879
4.755714 13.32575
4.756714 13.31235
4.757714 13.298599999999999
4.758714 13.284489999999998
4.759714 13.270019999999999
4.760714 13.2552
4.761714 13.24001
4.762714 13.22448
4.763714 13.208590000000001
4.764714 13.19236
4.765714 13.175790000000001
4.766714 13.15886
4.767715 13.14159
4.768714 13.12396
4.769714 13.10599
4.770714 13.087679999999999
4.771714 13.069040000000001
4.772714 13.05007
4.773714 13.03077
4.774714 13.011120000000002
4.775714 12.991150000000001
4.776714 12.97084
4.777714 12.95021
4.778714 12.92925
4.779714 12.90798
4.780715 12.88638
4.781714 12.86445
4.782714 12.8422
4.783714 12.81964
4.784714 12.796759999999999
4.785714 12.77358
4.786714 12.75008
4.787714 12.726280000000001
4.788714 12.702160000000001
4.789714 12.67773
4.790714 12.653
4.791714 12.62797
4.792714 12.60265
4.793715 12.57703
4.794714 12.551109999999998
4.795714 12.5249
4.796714 12.498389999999999
4.797714 12.471599999999999
4.798714 12.44453
4.799714 12.417169999999999
4.800714 12.38952
4.801714 12.36159
4.802714 12.33337
4.803714 12.30488
4.804714 12.27612
4.805714 12.24708
4.806714 12.217780000000001
4.807714 12.1882
4.808714 12.15836
4.809714 12.12825
4.810714 12.09788
4.811714 12.06725
4.812714 12.03636
4.813715 12.00521
4.814714 11.973799999999999
4.815714 11.94214
4.816714 11.910229999999999
4.817714 11.878070000000001
4.818714 11.84567
4.819714 11.81302
4.820714 11.78013
4.821714 11.747
4.822714 11.71363
4.823714 11.68003
4.824714 11.646189999999999
4.825714 11.61213
4.826715 11.57783
4.827714 11.54331
4.828714 11.50856
4.829714 11.47358
4.830714 11.43839
4.831714 11.40299
4.832714 11.36736
4.833714 11.331529999999999
4.834714 11.29547
4.835714 11.2592
4.836714 11.22273
4.837714 11.186060000000001
4.838714 11.14918
4.839714 11.11211
4.840714 11.074829999999999
4.841714 11.03736
4.842714 10.999680000000001
4.843714 10.96182
4.844714 10.92377
4.845714 10.88554
4.846714 10.84712
4.847714 10.80851
4.848714 10.76971
4.849714 10.730739999999999
4.850714 10.6916
4.851714 10.6523
4.852714 10.612820000000001
4.853714 10.57317
4.854714 10.533339999999999
4.855714 10.49334
4.856714 10.45318
4.857714 10.41286
4.858714 10.37239
4.859715 10.33176
4.860714 10.290970000000002
4.861714 10.25002
4.862714 10.20892
4.863714 10.167679999999999
4.864714 10.12631
4.865714 10.08479
4.866714 10.043140000000001
4.867714 10.00133
4.868714 9.9593721
4.869714 9.9172831
4.870714 9.8750718
4.871714 9.8327428
4.872715 9.7902916
4.873714 9.747707799999999
4.874714 9.704987
4.875714 9.6621349
4.876714 9.619166
4.877714 9.5760919
4.878714 9.532913599999999
4.879714 9.4896227
4.880714 9.4462104
4.881714 9.4026759
4.882714 9.3590297
4.883714 9.3152866
4.884714 9.2714578
4.885714 9.2275411
4.886714 9.1835275
4.887714 9.1394067
4.888714 9.0951793
4.889714 9.050854999999999
4.890714 9.0064488
4.891714 8.9619689
4.892715 8.9174129
4.893714 8.8727705
4.894714 8.8280335
4.895714 8.7832063
4.896714 8.7383017
4.897714 8.693332199999999
4.898714 8.6483054
4.899714 8.603216
4.900714 8.5580535
4.901714 8.5128114
4.902714 8.4674932
4.903714 8.4221147
4.904714 8.376689299999999
4.905715 8.3312213
4.906714 8.2857028
4.907714 8.2401231
4.908714 8.1944771
4.909714 8.148770800000001
4.910714 8.1030183
4.911714 8.0572322
4.912714 8.011415600000001
4.913714 7.965561
4.914714 7.919658
4.915714 7.873706499999999
4.916714 7.8277141
4.917714 7.781695600000001
4.918715 7.7356606999999995
4.919714 7.6896071
4.920714 7.643525299999999
4.921714 7.5974055
4.922714 7.5512469
4.923714 7.5050607000000005
4.924714 7.458861199999999
4.925714 7.4126571000000006
4.926714 7.3664464
4.927714 7.3202208
4.928714 7.2739728
4.929714 7.2277054
4.930714 7.1814298999999995
4.931714 7.135158
4.932714 7.0888951
4.933714 7.042635199999999
4.934714 6.996368599999999
4.935714 6.9500886
4.936714 6.9038004
4.937714 6.8575166
4.938715 6.81125
4.939714 6.7650057
4.940714 6.7187771
4.941714 6.6725544999999995
4.942714 6.6263333
4.943714 6.5801203
4.944714 6.5339275
4.945714 6.487765199999999
4.946714 6.441633400000001
4.947714 6.395525500000001
4.948714 6.349434
4.949714 6.3033581000000005
4.950714 6.257306
4.951715 6.2112894
4.952714 6.1653152
4.953714 6.119382
4.954714 6.0734827
4.955714 6.027611
4.956714 5.9817678999999995
4.957714 5.935961
4.958714 5.8902003
4.959714 5.8444913000000005
4.960714 5.7988330999999995
4.961714 5.7532198999999995
4.962714 5.707648
4.963714 5.6621201
4.964714 5.6166425
4.965714 5.5712227
4.966714 5.5258635
4.967714 5.4805625
4.968714 5.4353151
4.969714 5.390119899999999
4.970714 5.3449798
4.971714 5.2999023
4.972714 5.254892600000001
4.973714 5.2099537
4.974714 5.1650845
4.975714 5.1202815
4.976714 5.0755445
4.977714 5.0308749
4.978714 4.986277599999999
4.979714 4.9417563
4.980714 4.8973128
4.981714 4.8529461000000005
4.982714 4.808655399999999
4.983714 4.7644418
4.984715 4.7203075
4.985714 4.676256
4.986714 4.6322893
4.987714 4.5884095
4.988714 4.5446176
4.989714 4.500914
4.990714 4.4572987
4.991714 4.4137727
4.992714 4.370337
4.993714 4.3269925
4.994714 4.2837415
4.995714 4.2405874
4.996714 4.1975312
4.997715 4.154573
4.998714 4.1117117
4.999714 4.0689468
5.000714 4.02628
5.001714 3.9837152000000002
5.002714 3.9412569
5.003714 3.8989075
5.004714 3.8566670999999997
5.005714 3.8145334
5.006714 3.7725043
5.007714 3.7305824000000003
5.008714 3.6887717
5.009714 3.6470770999999997
5.010714 3.6055002000000003
5.011714 3.5640384999999997
5.012714 3.5226862999999997
5.013714 3.481441
5.014714 3.4403067000000003
5.015714 3.3992920000000004
5.016714 3.3584032
5.017715 3.3176426
5.018714 3.2770056
5.019714 3.236486
5.020714 3.1960819000000003
5.021714 3.1557977
5.022714 3.1156426
5.023714 3.0756229999999998
5.024714 3.0357379
5.025714 2.9959796
5.026714 2.9563401
5.027714 2.9168183
5.028714 2.8774217
5.029714 2.8381625
5.030715 2.7990485
5.031714 2.7600769
5.032714 2.7212376
5.033714 2.6825218
5.034714 2.6439293999999998
5.035714 2.6054701
5.036714 2.5671568
5.037714 2.5289954999999997
5.038714 2.4909809000000003
5.039714 2.4531012000000003
5.040714 2.4153477
5.041714 2.3777226
5.042714 2.3402395
5.043715 2.3029119000000002
5.044714 2.2657434
5.045714 2.2287251
5.046714 2.1918423
5.047714 2.1550871
5.048714 2.1184643999999997
5.049714 2.0819897
5.050714 2.0456769
5.051714 2.0095281
5.052714 1.9735318000000002
5.053714 1.9376732
5.054714 1.9019468000000002
5.055714 1.8663613
5.056714 1.8309344
5.057714 1.7956785999999998
5.058714 1.7605909999999998
5.059714 1.7256563999999999
5.060714 1.6908585999999999
5.061714 1.6561944
5.062714 1.6216762
5.063715 1.5873227
5.064714 1.5531447999999999
5.065714 1.5191367
5.066714 1.4852813
5.067714 1.4515637
5.068714 1.4179846
5.069714 1.3845596
5.070714 1.3513074
5.071714 1.3182356
5.072714 1.2853338
5.073714 1.2525823
5.074714 1.2199675
5.075714 1.1874934
5.076715 1.1551789
5.077714 1.1230431
5.078714 1.0910906
5.079714 1.0593077
5.080714 1.0276741
5.081714 0.99617951
5.082714 0.9648321200000001
5.083714 0.93365293
5.084714 0.90265898
5.085714 0.87185018
5.086714 0.84120892
5.087714 0.81071453
5.088714 0.7803598
5.089714 0.75015705
5.090714 0.72012842
5.091714 0.69028861
5.092714 0.66063297
5.093714 0.63114148
5.094714 0.60179471
5.095714 0.5725896
5.096714 0.54354207
5.097714 0.51467447
5.098714 0.48599773999999996
5.099714 0.45750304
5.100714 0.42916852999999994
5.101714 0.40097711999999996
5.102714 0.37293041
5.103714 0.34504745
5.104714 0.31734973
5.105714 0.28984409
5.106714 0.26251736999999997
5.107714 0.23534710000000003
5.108714 0.20831942
5.109715 0.18144037000000002
5.110714 0.15473093000000002
5.111714 0.12821028
5.112714 0.10188040000000001
5.113714 0.07572465099999999
5.114714 0.049721000999999994
5.115714 0.023859835
5.116714 -0.0018484452
5.117714 -0.027381878999999998
5.118714 -0.052724534
5.119714 -0.077879382
5.120714 -0.10286587
5.121714 -0.12770445
5.122715 -0.15240012
5.123714 -0.17693877000000002
5.124714 -0.20129837
5.125714 -0.22546650999999998
5.126714 -0.24945051000000001
5.127714 -0.27327111000000004
5.128714 -0.29694594
5.129714 -0.32047528999999997
5.130714 -0.34384213
5.131714 -0.36702587
5.132714 -0.39001924
5.133714 -0.41283424999999996
5.134714 -0.43549235
5.135714 -0.45800754000000005
5.136714 -0.48037539
5.137714 -0.5025769099999999
5.138714 -0.5245940299999999
5.139714 -0.54642409
5.140714 -0.56808186
5.141714 -0.5895877300000001
5.142715 -0.61095143
5.143714 -0.6321643499999999
5.144714 -0.6532071199999999
5.145714 -0.67406548
5.146714 -0.69474205
5.147714 -0.71525415
5.148714 -0.73561985
5.149714 -0.75584343
5.150714 -0.7759119800000001
5.151714 -0.7958062
5.152714 -0.81551587
5.153714 -0.83504813
5.154714 -0.8544220599999999
5.155715 -0.8736531299999999
5.156714 -0.8927414200000001
5.157714 -0.91167251
5.158714 -0.93042972
5.159714 -0.9490079199999999
5.160714 -0.9674182200000001
5.161714 -0.98567847
5.162714 -1.0037991
5.163714 -1.0217744
5.164714 -1.0395870999999999
5.165714 -1.0572226
5.166714 -1.0746811
5.167714 -1.0919769
5.168715 -1.1091277
5.169714 -1.1261402
5.170714 -1.143006
5.171714 -1.1597089
5.172714 -1.1762388000000001
5.173714 -1.1925999
5.174714 -1.2088077
5.175714 -1.2248761000000001
5.176714 -1.2408062
5.177714 -1.2565857999999999
5.178714 -1.2721997
5.179714 -1.2876423
5.180714 -1.3029229
5.181714 -1.3180582
5.182714 -1.3330592
5.183714 -1.3479229000000001
5.184714 -1.3626352
5.185714 -1.377183
5.186714 -1.391565
5.187714 -1.4057928000000002
5.188715 -1.4198813
5.189714 -1.433837
5.190714 -1.4476532
5.191714 -1.4613154
5.192714 -1.4748146
5.193714 -1.4881544
5.194714 -1.5013493
5.195714 -1.5144127
5.196714 -1.5273468000000001
5.197714 -1.5401404
5.198714 -1.5527795
5.199714 -1.565258
5.200714 -1.5775833
5.201715 -1.5897709999999998
5.202714 -1.601832
5.203714 -1.6137643
5.204714 -1.625555
5.205714 -1.6371915000000001
5.206714 -1.6486725
5.207714 -1.6600093
5.208714 -1.6712172
5.209714 -1.6823027000000002
5.210714 -1.6932592
5.211714 -1.7040718
5.212714 -1.7147307999999999
5.213714 -1.7252393000000001
5.214714 -1.7356122000000003
5.215714 -1.745864
5.216714 -1.7559979
5.217714 -1.7660033
5.218714 -1.7758653
5.219714 -1.7855771
5.220714 -1.7951462
5.221714 -1.8045887
5.222714 -1.8139163
5.223714 -1.8231273
5.224714 -1.832208
5.225714 -1.8411445
5.226714 -1.8499343000000001
5.227714 -1.8585891
5.228714 -1.8671256
5.229714 -1.8755529
5.230714 -1.8838651000000002
5.231714 -1.8920468
5.232714 -1.9000856
5.233714 -1.9079836
5.234715 -1.9157555
5.235714 -1.9234173
5.236714 -1.9309744
5.237714 -1.9384174
5.238714 -1.9457299000000001
5.239714 -1.9529028
5.240714 -1.9599410000000002
5.241714 -1.9668609
5.242714 -1.9736776
5.243714 -1.9803926
5.244714 -1.9869934999999999
5.245714 -1.9934639
5.246714 -1.9997979999999997
5.247715 -2.0060051
5.248714 -2.0121035999999997
5.249714 -2.0181065
5.250714 -2.0240115
5.251714 -2.0298028
5.252714 -2.0354649
5.253714 -2.0409947
5.254714 -2.0464048
5.255714 -2.0517137
5.256714 -2.0569311
5.257714 -2.0620514
5.258714 -2.0670577999999997
5.259714 -2.0719374
5.260714 -2.0766908
5.261714 -2.0813337
5.262714 -2.0858837
5.263714 -2.0903476
5.264714 -2.0947158
5.265714 -2.098971
5.266714 -2.1031024
5.267715 -2.1071145
5.268714 -2.1110244
5.269714 -2.1148482
5.270714 -2.1185895
5.271714 -2.1222362
5.272714 -2.1257712
5.273714 -2.1291861
5.274714 -2.1324883999999997
5.275714 -2.1356953
5.276714 -2.1388212
5.277714 -2.1418665
5.278714 -2.1448174
5.279714 -2.1476587
5.280715 -2.1503853
5.281714 -2.1530079
5.282714 -2.1555446
5.283714 -2.1580074000000002
5.284714 -2.1603933
5.285714 -2.1626875
5.286714 -2.1648747999999998
5.287714 -2.1669522
5.288714 -2.1689313
5.289714 -2.1708287
5.290714 -2.1726545
5.291714 -2.1744037
5.292714 -2.1760622
5.293715 -2.1776179
5.294714 -2.1790713
5.295714 -2.1804355
5.296714 -2.1817267
5.297714 -2.1829518
5.298714 -2.1841038
5.299714 -2.1851677
5.300714 -2.186132
5.301714 -2.1869985
5.302714 -2.1877805
5.303714 -2.1884922
5.304714 -2.1891395
5.305714 -2.1897151999999998
5.306714 -2.1902056
5.307714 -2.1906024
5.308714 -2.1909086
5.309714 -2.1911379
5.310714 -2.1913035
5.311714 -2.1914086999999998
5.312714 -2.1914447
5.313715 -2.1913979
5.314714 -2.1912612
5.315714 -2.1910395
5.316714 -2.1907466
5.317714 -2.1903949
5.318714 -2.1899868
5.319714 -2.1895133
5.320714 -2.1889618
5.321714 -2.1883255
5.322714 -2.1876093
5.323714 -2.1868261
5.324714 -2.1859873
5.325714 -2.1850942
5.326715 -2.1841377
5.327714 -2.1831064000000002
5.328714 -2.1819954999999998
5.329714 -2.1808118000000003
5.330714 -2.1795688
5.331714 -2.1782767
5.332714 -2.1769349
5.333714 -2.175533
5.334714 -2.1740587
5.335714 -2.1725075
5.336714 -2.1708855
5.337714 -2.169206
5.338714 -2.1674791
5.339714 -2.1657053
5.340714 -2.1638755
5.341714 -2.1619793
5.342714 -2.1600131
5.343714 -2.1579839
5.344714 -2.1559043
5.345714 -2.1537827
5.346714 -2.1516172
5.347714 -2.1493969
5.348714 -2.1471107
5.349714 -2.1447556
5.350714 -2.1423399
5.351714 -2.1398772
5.352714 -2.1373769
5.353714 -2.1348381
5.354714 -2.1322503999999998
5.355714 -2.1296024
5.356714 -2.1268915
5.357714 -2.1241253
5.358714 -2.1213168000000002
5.359715 -2.1184746
5.360714 -2.1155963
5.361714 -2.112671
5.362714 -2.1096876
5.363714 -2.1066446
5.364714 -2.1035515
5.365714 -2.100422
5.366714 -2.0972643
5.367714 -2.0940741999999997
5.368714 -2.0908386
5.369714 -2.0875458
5.370714 -2.0841941
5.371714 -2.0807944
5.372715 -2.0773618000000003
5.373714 -2.0739051
5.374714 -2.07042
5.375714 -2.0668941
5.376714 -2.0633161
5.377714 -2.0596858
5.378714 -2.0560150999999998
5.379714 -2.0523189
5.380714 -2.0486033
5.381714 -2.0448612
5.382714 -2.0410772
5.383714 -2.0372402000000003
5.384714 -2.0333523
5.385714 -2.0294277
5.386714 -2.0254828
5.387714 -2.021523
5.388714 -2.0175396
5.389714 -2.0135162
5.390714 -2.0094421000000002
5.391714 -2.0053212
5.392715 -2.0011691000000003
5.393714 -1.9970015
5.394714 -1.9928217000000001
5.395714 -1.9886190000000001
5.396714 -1.984377
5.397714 -1.9800870000000002
5.398714 -1.9757558000000002
5.399714 -1.9714013
5.400714 -1.9670382
5.401714 -1.9626668
5.402714 -1.9582731999999998
5.403714 -1.9538395
5.404714 -1.9493588999999998
5.405715 -1.9448414
5.406714 -1.9403057000000001
5.407714 -1.9357658999999998
5.408714 -1.9312195
5.409714 -1.9266509
5.410714 -1.9220429
5.411714 -1.9173915
5.412714 -1.9127095
5.413714 -1.9080162
5.414714 -1.9033227
5.415714 -1.8986231
5.416714 -1.8938997999999998
5.417714 -1.8891373999999999
5.418715 -1.8843355
5.419714 -1.8795095000000002
5.420714 -1.8746795
5.421714 -1.8698538
5.422714 -1.8650225999999999
5.423714 -1.8601665
5.424714 -1.8552712999999998
5.425714 -1.8503401
5.426714 -1.8453909000000002
5.427714 -1.8404420000000001
5.428714 -1.8354990000000002
5.429714 -1.8305491999999999
5.430714 -1.8255735
5.431714 -1.8205612999999998
5.432714 -1.8155197
5.433714 -1.8104682
5.434714 -1.8054238
5.435714 -1.8003870000000002
5.436714 -1.7953420000000002
5.437714 -1.7902695
5.438715 -1.7851621000000002
5.439714 -1.7800309
5.440714 -1.7748963
5.441714 -1.7697724000000001
5.442714 -1.7646559
5.443714 -1.7595287000000002
5.444714 -1.7543733
5.445714 -1.7491864
5.446714 -1.7439825
5.447714 -1.7387822000000002
5.448714 -1.7335957
5.449714 -1.7284154999999999
5.450714 -1.7232224
5.451715 -1.7180016
5.452714 -1.7127542
5.453714 -1.7074974
5.454714 -1.7022505
5.455714 -1.6970193000000002
5.456714 -1.691792
5.457714 -1.6865483000000001
5.458714 -1.6812766
5.459714 -1.6759832999999997
5.460714 -1.6706876
5.461714 -1.6654067000000001
5.462714 -1.6601419
5.463714 -1.6548784
5.464714 -1.6495977
5.465714 -1.6442925000000002
5.466714 -1.6389728
5.467714 -1.6336582999999998
5.468714 -1.6283622000000002
5.469714 -1.6230805000000001
5.470714 -1.6177954
5.471714 -1.6124902
5.472714 -1.6071627000000002
5.473714 -1.6018271
5.474714 -1.5965031
5.475714 -1.5912002
5.476714 -1.5859102999999999
5.477714 -1.5806152
5.478714 -1.575301
5.479714 -1.5699705000000002
5.480714 -1.56464
5.481714 -1.5593272999999999
5.482714 -1.5540364
5.483714 -1.5487549999999999
5.484715 -1.543464
5.485714 -1.5381536
5.486714 -1.5328317
5.487714 -1.5275166999999998
5.488714 -1.5222234
5.489714 -1.5169507
5.490714 -1.5116828
5.491714 -1.5064025
5.492714 -1.5011052
5.493714 -1.4958028
5.494714 -1.4905147
5.495714 -1.4852521
5.496714 -1.4800091
5.497715 -1.4747682
5.498714 -1.4695146
5.499714 -1.4642488
5.500714 -1.4589861000000002
5.501714 -1.4537442
5.502714 -1.4485287
5.503714 -1.4433281
5.504714 -1.4381230999999999
5.505714 -1.4329025
5.506714 -1.4276722
5.507714 -1.4224505
5.508714 -1.4172538000000001
5.509714 -1.4120837000000002
5.510714 -1.406926
5.511714 -1.4017631
5.512714 -1.3965888
5.513714 -1.3914132
5.514714 -1.3862553
5.515714 -1.3811266
5.516714 -1.3760222
5.517715 -1.3709242
5.518714 -1.3658160000000001
5.519714 -1.3606965
5.520714 -1.3555800999999998
5.521714 -1.3504862
5.522714 -1.3454232
5.523714 -1.3403825
5.524714 -1.3353453
5.525714 -1.3302985999999999
5.526714 -1.3252458
5.527714 -1.3202039
5.528714 -1.3151899
5.529714 -1.3102066
5.530715 -1.3052401
5.531714 -1.3002715999999999
5.532714 -1.2952924
5.533714 -1.2903113000000002
5.534714 -1.2853483
5.535714 -1.280418
5.536714 -1.2755184
5.537714 -1.2706321
5.538714 -1.2657408
5.539714 -1.2608403000000001
5.540714 -1.2559436
5.541714 -1.2510706
5.542714 -1.2462318
5.543715 -1.2414201999999999
5.544714 -1.2366171000000001
5.545714 -1.2318077
5.546714 -1.2269934999999998
5.547714 -1.2221912
5.548714 -1.2174193
5.549714 -1.2126827999999998
5.550714 -1.207969
5.551714 -1.2032575
5.552714 -1.1985365
5.553714 -1.1938123999999999
5.554714 -1.1891046
5.555714 -1.1844302
5.556714 -1.1797905
5.557714 -1.1751705
5.558714 -1.1705516
5.559714 -1.1659272999999999
5.560714 -1.1613085
5.561714 -1.1567147
5.562714 -1.1521579
5.563715 -1.1476327
5.564714 -1.1431200000000001
5.565714 -1.1386028
5.566714 -1.1340791
5.567714 -1.1295642
5.568714 -1.1250778
5.569714 -1.1206288
5.570714 -1.1162083
5.571714 -1.1117971
5.572714 -1.1073817
5.573714 -1.1029656
5.574714 -1.098566
5.575714 -1.0942005
5.576715 -1.0898720000000002
5.577714 -1.0855673
5.578714 -1.0812667
5.579714 -1.0769609
5.580714 -1.0726579
5.581714 -1.0683768
5.582714 -1.0641323
5.583714 -1.0599229
5.584714 -1.0557322
5.585714 -1.0515424
5.586714 -1.0473492
5.587714 -1.0431647
5.588714 -1.0390084000000002
5.589714 -1.0348909
5.590714 -1.0308055999999999
5.591714 -1.0267343
5.592714 -1.0226619
5.593714 -1.0185883999999998
5.594714 -1.014529
5.595714 -1.0105012
5.596714 -1.0065111999999998
5.597714 -1.0025485
5.598714 -0.9985948
5.599714 -0.9946389099999999
5.600714 -0.9906861899999999
5.601714 -0.98675415
5.602714 -0.9828583300000001
5.603714 -0.97899996
5.604714 -0.97516468
5.605714 -0.9713345199999999
5.606714 -0.96750231
5.607714 -0.9636772800000001
5.608714 -0.95987748
5.609715 -0.95611494
5.610714 -0.9523860199999999
5.611714 -0.94867488
5.612714 -0.94496636
5.613714 -0.9412581999999999
5.614714 -0.93756318
5.615714 -0.9338984300000001
5.616714 -0.9302713
5.617714 -0.9266738800000001
5.618714 -0.9230891200000001
5.619714 -0.9195050200000001
5.620714 -0.9159242700000001
5.621714 -0.9123623399999999
5.622715 -0.90883486
5.623714 -0.9053450100000001
5.624714 -0.90188123
5.625714 -0.89842658
5.626714 -0.8949723099999999
5.627714 -0.8915249300000001
5.628714 -0.8881004499999999
5.629714 -0.88471109
5.630714 -0.88135544
5.631714 -0.87801982
5.632714 -0.87468978
5.633714 -0.8713620700000001
5.634714 -0.86804759
5.635714 -0.8647627200000001
5.636714 -0.86151604
5.637714 -0.85830111
5.638714 -0.8551017399999999
5.639714 -0.85190497
5.640714 -0.8487110000000001
5.641714 -0.84553305
5.642715 -0.8423862000000001
5.643714 -0.8392753100000001
5.644714 -0.83619123
5.645714 -0.8331187999999999
5.646714 -0.83004963
5.647714 -0.82698902
5.648714 -0.8239519799999999
5.649714 -0.8209505100000001
5.650714 -0.81798397
5.651714 -0.8150391300000001
5.652714 -0.8121007100000001
5.653714 -0.8091636899999999
5.654714 -0.8062372
5.655715 -0.8033369699999999
5.656714 -0.80047278
5.657714 -0.7976408100000001
5.658714 -0.79482701
5.659714 -0.7920189799999999
5.660714 -0.7892161599999999
5.661714 -0.7864300200000001
5.662714 -0.78367498
5.663714 -0.78095631
5.664714 -0.7782656699999999
5.665714 -0.77558784
5.666714 -0.7729128
5.667714 -0.7702439999999999
5.668715 -0.76759537
5.669714 -0.7649800299999999
5.670714 -0.76239971
5.671714 -0.7598434599999999
5.672714 -0.75729662
5.673714 -0.75475266
5.674714 -0.75221853
5.675714 -0.74970908
5.676714 -0.7472349300000001
5.677714 -0.74479398
5.678714 -0.7423732399999999
5.679714 -0.7399593
5.680714 -0.73754918
5.681714 -0.73515279
5.682714 -0.73278463
5.683714 -0.7304520800000001
5.684714 -0.7281492900000001
5.685714 -0.72586173
5.686714 -0.7235781299999999
5.687714 -0.7212996
5.688715 -0.71903872
5.689714 -0.7168095600000001
5.690714 -0.71461643
5.691714 -0.7124505
5.692714 -0.710297
5.693714 -0.70814718
5.694714 -0.7060051
5.695714 -0.70388434
5.696714 -0.70179664
5.697714 -0.69974265
5.698714 -0.6977113
5.699714 -0.69568888
5.700714 -0.6936701
5.701715 -0.69166222
5.702714 -0.68967915
5.703714 -0.68773027
5.704714 -0.68581277
5.705714 -0.6839138899999999
5.706714 -0.68202107
5.707714 -0.68013207
5.708714 -0.6782566200000001
5.709714 -0.6764085000000001
5.710714 -0.6745949400000001
5.711714 -0.67281104
5.712714 -0.67104399
5.713714 -0.66928361
5.714714 -0.66753025
5.715714 -0.66579427
5.716714 -0.66408743
5.717714 -0.6624130100000001
5.718714 -0.66076308
5.719714 -0.6591246900000001
5.720714 -0.65749022
5.721714 -0.65586339
5.722714 -0.6542563
5.723714 -0.65268017
5.724714 -0.65113679
5.725714 -0.64961738
5.726714 -0.6481099899999999
5.727714 -0.6466088400000001
5.728714 -0.6451187199999999
5.729714 -0.64365054
5.730714 -0.64221211
5.731714 -0.64080185
5.732714 -0.63941004
5.733714 -0.6380266
5.734715 -0.63664936
5.735714 -0.63528577
5.736714 -0.63394723
5.737714 -0.6326402099999999
5.738714 -0.6313615
5.739714 -0.63010086
5.740714 -0.62884931
5.741714 -0.62760571
5.742714 -0.62637716
5.743714 -0.62517277
5.744714 -0.62399637
5.745714 -0.62284335
5.746714 -0.62170476
5.747715 -0.6205744099999999
5.748714 -0.61945403
5.749714 -0.6183517599999999
5.750714 -0.61727567
5.751714 -0.6162276
5.752714 -0.61520184
5.753714 -0.6141898699999999
5.754714 -0.61318693
5.755714 -0.6121955299999999
5.756714 -0.61122286
5.757714 -0.6102751
5.758714 -0.60935244
5.759714 -0.60844924
5.760714 -0.60755871
5.761714 -0.60667824
5.762714 -0.6058112299999999
5.763714 -0.60496419
5.764714 -0.60414164
5.765714 -0.6033426199999999
5.766714 -0.60256175
5.767715 -0.6017936899999999
5.768714 -0.60103741
5.769714 -0.60029672
5.770714 -0.59957709
5.771714 -0.59888116
5.772714 -0.59820688
5.773714 -0.59754918
5.774714 -0.59690392
5.775714 -0.59627085
5.776714 -0.59565348
5.777714 -0.59505608
5.778714 -0.59448015
5.779714 -0.59392368
5.780715 -0.59338305
5.781714 -0.59285597
5.782714 -0.59234314
5.783714 -0.5918476300000001
5.784714 -0.5913720499999999
5.785714 -0.59091668
5.786714 -0.59047919
5.787714 -0.59005665
5.788714 -0.5896478
5.789714 -0.58925375
5.790714 -0.58887703
5.791714 -0.5885194499999999
5.792714 -0.5881810599999999
5.793715 -0.58786022
5.794714 -0.5875553
5.795714 -0.58726557
5.796714 -0.5869918
5.797714 -0.58673504
5.798714 -0.5864956
5.799714 -0.58627264
5.800714 -0.5860649499999999
5.801714 -0.5858719800000001
5.802714 -0.58569419
5.803714 -0.58553289
5.804714 -0.5853889999999999
5.805714 -0.5852626599999999
5.806714 -0.58515328
5.807714 -0.58506047
5.808714 -0.58498429
5.809714 -0.58492525
5.810714 -0.58488338
5.811714 -0.58485805
5.812714 -0.58484818
5.813715 -0.5848528399999999
5.814714 -0.5848722500000001
5.815714 -0.58490741
5.816714 -0.58495938
5.817714 -0.5850283399999999
5.818714 -0.58511328
5.819714 -0.58521293
5.820714 -0.58532688
5.821714 -0.5854560099999999
5.822714 -0.5856019
5.823714 -0.5857653899999999
5.824714 -0.5859457
5.825714 -0.58614085
5.826715 -0.58634919
5.827714 -0.58657057
5.828714 -0.5868068
5.829714 -0.5870603999999999
5.830714 -0.58733248
5.831714 -0.58762208
5.832714 -0.5879266200000001
5.833714 -0.5882440099999999
5.834714 -0.58857431
5.835714 -0.5889195
5.836714 -0.58928183
5.837714 -0.5896618600000001
5.838714 -0.59005786
5.839714 -0.59046675
5.840714 -0.59088664
5.841714 -0.5913185
5.842714 -0.59176548
5.843714 -0.59223096
5.844714 -0.59271581
5.845714 -0.59321779
5.846714 -0.59373323
5.847714 -0.59425952
5.848714 -0.59479717
5.849714 -0.59534912
5.850714 -0.5959184799999999
5.851714 -0.59650582
5.852714 -0.59710862
5.853714 -0.5977232499999999
5.854714 -0.59834789
5.855714 -0.59898412
5.856714 -0.59963623
5.857714 -0.6003079
5.858714 -0.60099945
5.859715 -0.6017072099999999
5.860714 -0.60242596
5.861714 -0.6031526300000001
5.862714 -0.60388837
5.863714 -0.6046377599999999
5.864714 -0.60540508
5.865714 -0.60619102
5.866714 -0.60699233
5.867714 -0.6078043
5.868714 -0.60862489
5.869714 -0.6094567000000001
5.870714 -0.61030528
5.871714 -0.6111749900000001
5.872715 -0.61206538
5.873714 -0.6129710899999999
5.874714 -0.6138855599999999
5.875714 -0.61480566
5.876714 -0.6157340499999999
5.877714 -0.61667687
5.878714 -0.61763925
5.879714 -0.6186210600000001
5.880714 -0.61961692
5.881714 -0.62062046
5.882714 -0.62162937
5.883714 -0.62264758
5.884714 -0.6236824200000001
5.885714 -0.6247391
5.886714 -0.62581636
5.887714 -0.62690722
5.888714 -0.62800418
5.889714 -0.629105
5.890714 -0.63021444
5.891714 -0.6313406899999999
5.892715 -0.63248901
5.893714 -0.6336573
5.894714 -0.63483752
5.895714 -0.63602161
5.896714 -0.63720797
5.897714 -0.63840272
5.898714 -0.63961539
5.899714 -0.64085135
5.900714 -0.64210775
5.901714 -0.64337542
5.902714 -0.64464612
5.903714 -0.6459190499999999
5.904714 -0.6472016199999999
5.905715 -0.64850389
5.906714 -0.64983042
5.907714 -0.65117646
5.908714 -0.65253121
5.909714 -0.65388605
5.910714 -0.65524136
5.911714 -0.6566064899999999
5.912714 -0.6579925799999999
5.913714 -0.65940409
5.914714 -0.66083507
5.915714 -0.66227368
5.916714 -0.6637112199999999
5.917714 -0.66514909
5.918715 -0.66659763
5.919714 -0.66806795
5.920714 -0.66956296
5.921714 -0.67107468
5.922714 -0.67259022
5.923714 -0.6741018
5.924714 -0.67561339
5.925714 -0.67713782
5.926714 -0.67868712
5.927714 -0.6802633899999999
5.928714 -0.68185688
5.929714 -0.68345354
5.930714 -0.6850458700000001
5.931714 -0.68663866
5.932714 -0.68824505
5.933714 -0.68987589
5.934714 -0.6915309
5.935714 -0.69319857
5.936714 -0.6948649
5.937714 -0.69652465
5.938715 -0.69818571
5.939714 -0.6998633
5.940714 -0.7015683699999999
5.941714 -0.70329905
5.942714 -0.70504188
5.943714 -0.70678238
5.944714 -0.70851608
5.945714 -0.71025211
5.946714 -0.71200579
5.947714 -0.71378653
5.948714 -0.71559036
5.949714 -0.71740295
5.950714 -0.71921069
5.951715 -0.72101168
5.952714 -0.72281715
5.953714 -0.72464268
5.954714 -0.72649592
5.955714 -0.7283703
5.956714 -0.73024989
5.957714 -0.73212171
5.958714 -0.73398594
5.959714 -0.73585585
5.960714 -0.73774778
5.961714 -0.7396684
5.962714 -0.7416099300000001
5.963714 -0.74355598
5.964714 -0.74549457
5.965714 -0.7474272
5.966714 -0.7493674300000001
5.967714 -0.75132968
5.968714 -0.75331759
5.969714 -0.75532086
5.970714 -0.7573232099999999
5.971714 -0.75931507
5.972714 -0.76130172
5.973714 -0.76329913
5.974714 -0.7653221499999999
5.975714 -0.76737325
5.976714 -0.76944055
5.977714 -0.77150716
5.978714 -0.77356384
5.979714 -0.77561587
5.980714 -0.7776781
5.981714 -0.77976296
5.982714 -0.78187063
5.983714 -0.78398883
5.984715 -0.78610256
5.985714 -0.7882064200000001
5.986714 -0.7903089699999999
5.987714 -0.7924264300000001
5.988714 -0.7945702400000001
5.989714 -0.79673817
5.990714 -0.7989161599999999
5.991714 -0.8010888500000001
5.992714 -0.8032510099999999
5.993714 -0.80541139
5.994714 -0.8075853799999999
5.995714 -0.80978293
5.996714 -0.8120008700000001
5.997715 -0.81422562
5.998714 -0.8164439399999999
5.999714 -0.8186534000000001
6.000714 -0.82086427
6.001714 -0.8230911599999999
6.002714 -0.8253418800000001
6.003714 -0.8276111399999999
6.004714 -0.8298848799999999
6.005714 -0.83215088
6.006714 -0.8344083999999999
6.007714 -0.83666835
6.008714 -0.8389446
6.009714 -0.8412432900000001
6.010714 -0.8435582699999999
6.011714 -0.84587568
6.012714 -0.8481848999999999
6.013714 -0.8504861
6.014714 -0.8527903800000001
6.015714 -0.8551104
6.016714 -0.8574512799999999
6.017715 -0.85980659
6.018714 -0.86216377
6.019714 -0.8645137799999999
6.020714 -0.86685801
6.021714 -0.86920708
6.022714 -0.8715722699999999
6.023714 -0.87395692
6.024714 -0.87635349
6.025714 -0.8787496
6.026714 -0.88113723
6.027714 -0.8835185299999999
6.028714 -0.8859042100000001
6.029714 -0.88830516
6.030715 -0.89072445
6.031714 -0.89315511
6.032714 -0.89558586
6.033714 -0.8980095400000001
6.034714 -0.90042818
6.035714 -0.90285158
6.036714 -0.90528941
6.037714 -0.90774372
6.038714 -0.9102077199999999
6.039714 -0.9126707
6.040714 -0.91512632
6.041714 -0.91757691
6.042714 -0.92003187
6.043715 -0.92250034
6.044714 -0.92498409
6.045714 -0.92747631
6.046714 -0.92996676
6.047714 -0.93244929
6.048714 -0.9349268900000001
6.049714 -0.93740914
6.050714 -0.93990546
6.051714 -0.94241779
6.052714 -0.94493944
6.053714 -0.9474597899999999
6.054714 -0.9499722199999999
6.055714 -0.9524785900000001
6.056714 -0.95498757
6.057714 -0.95750773
6.058714 -0.9600409299999999
6.059714 -0.96258093
6.060714 -0.96511813
6.061714 -0.96764751
6.062714 -0.97017232
6.063715 -0.9727021699999999
6.064714 -0.97524598
6.065714 -0.97780507
6.066714 -0.98037152
6.067714 -0.9829338599999999
6.068714 -0.9854852199999999
6.069714 -0.9880282
6.070714 -0.99057276
6.071714 -0.99312859
6.072714 -0.99569792
6.073714 -0.99827414
6.074714 -1.0008470999999999
6.075714 -1.0034112
6.076715 -1.00597
6.077714 -1.0085333
6.078714 -1.0111095
6.079714 -1.0136990000000001
6.080714 -1.0162927
6.081714 -1.0188791000000001
6.082714 -1.0214524
6.083714 -1.0240177
6.084714 -1.0265865
6.085714 -1.0291687
6.086714 -1.0317649
6.087714 -1.034366
6.088714 -1.0369601000000002
6.089714 -1.0395414
6.090714 -1.0421148999999998
6.091714 -1.0446921
6.092714 -1.0472823
6.093714 -1.049885
6.094714 -1.0524904
6.095714 -1.0550872
6.096714 -1.0576713
6.097714 -1.0602494
6.098714 -1.0628341
6.099714 -1.0654332
6.100714 -1.0680439
6.101714 -1.0706536
6.102714 -1.07325
6.103714 -1.0758296999999999
6.104714 -1.0784013000000001
6.105714 -1.0809792
6.106714 -1.0835724999999998
6.107714 -1.0861783
6.108714 -1.0887845999999999
6.109715 -1.09138
6.110714 -1.093962
6.111714 -1.0965397
6.112714 -1.0991251
6.113714 -1.1017237
6.114714 -1.1043292
6.115714 -1.1069277
6.116714 -1.1095087
6.117714 -1.1120731
6.118714 -1.1146335
6.119714 -1.1172044
6.120714 -1.1197914999999998
6.121714 -1.1223876000000002
6.122715 -1.1249783
6.123714 -1.127553
6.124714 -1.1301132999999999
6.125714 -1.1326707999999999
6.126714 -1.1352381
6.127714 -1.1378177999999999
6.128714 -1.1404009
6.129714 -1.1429733
6.130714 -1.1455274999999998
6.131714 -1.1480687
6.132714 -1.1506103
6.133714 -1.1531639
6.134714 -1.1557298
6.135714 -1.1582967
6.136714 -1.1608507000000001
6.137714 -1.1633856
6.138714 -1.1659086
6.139714 -1.1684338
6.140714 -1.1709717
6.141714 -1.1735208000000001
6.142715 -1.176069
6.143714 -1.1786032
6.144714 -1.1811192
6.145714 -1.183625
6.146714 -1.1861332
6.147714 -1.1886506
6.148714 -1.1911733
6.149714 -1.1936889
6.150714 -1.1961875
6.151714 -1.1986694
6.152714 -1.2011458
6.153714 -1.2036297
6.154714 -1.2061262
6.155715 -1.2086288
6.156714 -1.2111244
6.157714 -1.2136028
6.158714 -1.2160644999999999
6.159714 -1.2185192
6.160714 -1.2209772
6.161714 -1.2234416
6.162714 -1.2259054
6.163714 -1.2283579
6.164714 -1.2307939
6.165714 -1.2332179
6.166714 -1.2356407
6.167714 -1.2380711
6.168715 -1.2405087000000001
6.169714 -1.2429444
6.170714 -1.2453669
6.171714 -1.2477715
6.172714 -1.2501636999999999
6.173714 -1.2525533
6.174714 -1.2549476
6.175714 -1.2573449
6.176714 -1.259737
6.177714 -1.2621159
6.178714 -1.26448
6.179714 -1.2668357
6.180714 -1.2691911999999999
6.181714 -1.2715504
6.182714 -1.2739092
6.183714 -1.2762593
6.184714 -1.2785945
6.185714 -1.2809157
6.186714 -1.2832299
6.187714 -1.2855442
6.188715 -1.2878608
6.189714 -1.290175
6.190714 -1.2924793
6.191714 -1.2947692
6.192714 -1.2970465
6.193714 -1.2993175
6.194714 -1.301587
6.195714 -1.3038554
6.196714 -1.3061181
6.197714 -1.3083699
6.198714 -1.3106095
6.199714 -1.3128404999999999
6.200714 -1.3150681
6.201715 -1.3172949
6.202714 -1.3195183
6.203714 -1.3217331
6.204714 -1.3239349
6.205714 -1.3261241
6.206714 -1.3283042999999999
6.207714 -1.3304793000000001
6.208714 -1.3326499
6.209714 -1.3348138
6.210714 -1.3369678
6.211714 -1.339111
6.212714 -1.3412457
6.213714 -1.3433751
6.214714 -1.3455004
6.215714 -1.3476199
6.216714 -1.3497296
6.217714 -1.3518271
6.218714 -1.3539133
6.219714 -1.355991
6.220714 -1.3580628000000001
6.221714 -1.3601282
6.222714 -1.3621845000000001
6.223714 -1.3642292
6.224714 -1.3662625
6.225714 -1.3682873
6.226714 -1.3703066
6.227714 -1.372321
6.228714 -1.3743277999999999
6.229714 -1.3763229
6.230714 -1.378305
6.231714 -1.380276
6.232714 -1.3822400000000001
6.233714 -1.3841994
6.234715 -1.3861525
6.235714 -1.3880946
6.236714 -1.3900218
6.237714 -1.3919343
6.238714 -1.3938366
6.239714 -1.3957336
6.240714 -1.3976270000000002
6.241714 -1.3995134
6.242714 -1.4013869
6.243714 -1.4032441999999998
6.244714 -1.405088
6.245714 -1.4069246
6.246714 -1.4087583000000001
6.247715 -1.4105882
6.248714 -1.4124081
6.249714 -1.4142112
6.250714 -1.4159952
6.251714 -1.417765
6.252714 -1.4195284000000001
6.253714 -1.4212898999999999
6.254714 -1.4230471
6.255714 -1.4247923
6.256714 -1.4265194
6.257714 -1.4282283
6.258714 -1.4299261
6.259714 -1.4316209
6.260714 -1.433315
6.261714 -1.4350029
6.262714 -1.4366746
6.263714 -1.438324
6.264714 -1.4399536
6.265714 -1.4415727
6.266714 -1.4431899
6.267715 -1.4448064
6.268714 -1.4464147
6.269714 -1.4480048
6.270714 -1.4495723
6.271714 -1.4511224
6.272714 -1.4526659000000002
6.273714 -1.45421
6.274714 -1.4557525999999998
6.275714 -1.4572831
6.276714 -1.4587912
6.277714 -1.4602746999999998
6.278714 -1.461742
6.279714 -1.4632052
6.280715 -1.4646704
6.281714 -1.4661328
6.282714 -1.4675802999999998
6.283714 -1.4690033999999998
6.284714 -1.470403
6.285714 -1.4717898
6.286714 -1.4731756
6.287714 -1.4745636
6.288714 -1.4759454
6.289714 -1.4773078
6.290714 -1.4786434
6.291714 -1.4799566
6.292714 -1.4812599
6.293715 -1.4825642
6.294714 -1.4838695000000002
6.295714 -1.4851646
6.296714 -1.4864362
6.297714 -1.4876791
6.298714 -1.488901
6.299714 -1.4901164
6.300714 -1.491335
6.301714 -1.4925543
6.302714 -1.4937613
6.303714 -1.4949434
6.304714 -1.4960988
6.305714 -1.497238
6.306714 -1.498375
6.307714 -1.4995156
6.308714 -1.5006525
6.309714 -1.5017707
6.310714 -1.5028588
6.311714 -1.5039188000000001
6.312714 -1.5049644
6.313715 -1.5060101
6.314714 -1.5070597
6.315714 -1.5081036
6.316714 -1.5091267
6.317714 -1.5101207
6.318714 -1.5110906
6.319714 -1.5120509
6.320714 -1.5130136
6.321714 -1.5139780999999999
6.322714 -1.5149313
6.323714 -1.5158582
6.324714 -1.5167538
6.325714 -1.5176277
6.326715 -1.5184957000000001
6.327714 -1.5193679
6.328714 -1.5202402
6.329714 -1.5210977
6.330714 -1.5219267
6.331714 -1.5227256
6.332714 -1.5235065
6.333714 -1.5242851
6.334714 -1.525068
6.335714 -1.5258475
6.336714 -1.5266079
6.337714 -1.5273376
6.338714 -1.5280392999999999
6.339714 -1.5287268999999999
6.340714 -1.5294147
6.341714 -1.5301052000000002
6.342714 -1.530788
6.343714 -1.5314471
6.344714 -1.5320745
6.345714 -1.5326768
6.346714 -1.53327
6.347714 -1.5338666
6.348714 -1.5344659
6.349714 -1.5350542
6.350714 -1.5356159
6.351714 -1.5361458
6.352714 -1.5366532
6.353714 -1.5371537
6.354714 -1.5376567
6.355714 -1.5381578
6.356714 -1.5386425000000001
6.357714 -1.5390979
6.358714 -1.5395238
6.359715 -1.5399328
6.360714 -1.5403402
6.361714 -1.5407521
6.362714 -1.5411602
6.363714 -1.5415483
6.364714 -1.541905
6.365714 -1.542233
6.366714 -1.5425463000000001
6.367714 -1.542859
6.368714 -1.5431739
6.369714 -1.5434805
6.370714 -1.5437637
6.371714 -1.544016
6.372715 -1.5442442
6.373714 -1.5444627
6.374714 -1.5446827
6.375714 -1.5449025
6.376714 -1.5451092
6.377714 -1.5452891
6.378714 -1.5454383999999999
6.379714 -1.5455664
6.380714 -1.5456882
6.381714 -1.5458123000000001
6.382714 -1.5459341999999998
6.383714 -1.5460399999999999
6.384714 -1.5461174
6.385714 -1.5461657
6.386714 -1.5461958
6.387714 -1.5462212
6.388714 -1.5462472
6.389714 -1.546267
6.390714 -1.546267
6.391714 -1.5462386
6.392715 -1.5461852999999999
6.393714 -1.5461192000000001
6.394714 -1.5460515
6.395714 -1.5459838
6.396714 -1.5459059000000002
6.397714 -1.5458043
6.398714 -1.545673
6.399714 -1.5455174999999999
6.400714 -1.5453508
6.401714 -1.5451826
6.402714 -1.5450124
6.403714 -1.54483
6.404714 -1.5446247
6.405715 -1.5443934
6.406714 -1.5441434
6.407714 -1.5438861
6.408714 -1.5436272
6.409714 -1.5433622
6.410714 -1.5430796
6.411714 -1.5427705
6.412714 -1.5424352000000001
6.413714 -1.5420831
6.414714 -1.5417252
6.415714 -1.5413656
6.416714 -1.5409985
6.417714 -1.5406133
6.418715 -1.5402033000000002
6.419714 -1.5397711
6.420714 -1.5393255
6.421714 -1.538875
6.422714 -1.5384201
6.423714 -1.5379538
6.424714 -1.5374668
6.425714 -1.5369558
6.426714 -1.5364254000000002
6.427714 -1.5358848
6.428714 -1.5353397
6.429714 -1.5347882
6.430714 -1.5342224999999998
6.431714 -1.5336347
6.432714 -1.5330233
6.433714 -1.5323941
6.434714 -1.5317552
6.435714 -1.5311105999999999
6.436714 -1.5304576
6.437714 -1.5297889
6.438715 -1.5290995
6.439714 -1.5283901
6.440714 -1.5276667000000002
6.441714 -1.5269347
6.442714 -1.5261956
6.443714 -1.5254451
6.444714 -1.524677
6.445714 -1.5238886
6.446714 -1.523082
6.447714 -1.5222631
6.448714 -1.5214368
6.449714 -1.5206024
6.450714 -1.5197554
6.451715 -1.5188907999999999
6.452714 -1.5180071
6.453714 -1.517107
6.454714 -1.5161945
6.455714 -1.515272
6.456714 -1.514338
6.457714 -1.5133889
6.458714 -1.5124225999999998
6.459714 -1.5114397
6.460714 -1.5104436
6.461714 -1.5094377
6.462714 -1.5084227000000001
6.463714 -1.5073959
6.464714 -1.5063541999999999
6.465714 -1.5052959
6.466714 -1.5042221999999998
6.467714 -1.5031356
6.468714 -1.5020377
6.469714 -1.5009278
6.470714 -1.4998037
6.471714 -1.498664
6.472714 -1.497509
6.473714 -1.4963406000000001
6.474714 -1.4951607
6.475714 -1.4939694
6.476714 -1.4927648
6.477714 -1.4915455
6.478714 -1.4903115
6.479714 -1.4890647
6.480714 -1.4878068
6.481714 -1.4865384000000001
6.482714 -1.4852577
6.483714 -1.4839625
6.484715 -1.4826518
6.485714 -1.481327
6.486714 -1.47999
6.487714 -1.4786419
6.488714 -1.4772815
6.489714 -1.4759065
6.490714 -1.4745154999999999
6.491714 -1.4731098999999999
6.492714 -1.4716926
6.493714 -1.4702667
6.494714 -1.4688322
6.495714 -1.4673864
6.496714 -1.4659254
6.497715 -1.4644478
6.498714 -1.462955
6.499714 -1.4614506
6.500714 -1.4599365
6.501714 -1.4584119
6.502714 -1.4568731
6.503714 -1.4553173000000001
6.504714 -1.4537452
6.505714 -1.4521606
6.506714 -1.4505683
6.507714 -1.4489696
6.508714 -1.4473618000000001
6.509714 -1.4457395
6.510714 -1.4440996
6.511714 -1.4424427
6.512714 -1.4407737
6.513714 -1.4390964
6.514714 -1.4374112
6.515714 -1.4357142
6.516714 -1.4340009
6.517715 -1.4322696
6.518714 -1.4305237
6.519714 -1.4287688
6.520714 -1.4270085
6.521714 -1.4252417
6.522714 -1.423463
6.523714 -1.421667
6.524714 -1.4198527
6.525714 -1.4180244
6.526714 -1.4161880999999998
6.527714 -1.4143465
6.528714 -1.4124968999999998
6.529714 -1.4106334
6.530715 -1.4087515
6.531714 -1.4068521
6.532714 -1.4049403999999999
6.533714 -1.4030222
6.534714 -1.4010988
6.535714 -1.3991662999999999
6.536714 -1.3972186
6.537714 -1.3952526
6.538714 -1.3932708
6.539714 -1.3912794
6.540714 -1.389284
6.541714 -1.3872842
6.542714 -1.3852748
6.543715 -1.3832493
6.544714 -1.3812051
6.545714 -1.3791456
6.546714 -1.3770768
6.547714 -1.3750029000000001
6.548714 -1.3729221
6.549714 -1.3708292
6.550714 -1.3687192000000001
6.551714 -1.3665920999999999
6.552714 -1.364453
6.553714 -1.3623081000000001
6.554714 -1.3601603
6.555714 -1.3580062
6.556714 -1.3558395
6.557714 -1.3536552
6.558714 -1.3514539
6.559714 -1.3492407
6.560714 -1.3470210999999999
6.561714 -1.3447964
6.562714 -1.3425628
6.563715 -1.3403147
6.564714 -1.3380499000000001
6.565714 -1.3357708
6.566714 -1.3334833000000001
6.567714 -1.3311914
6.568714 -1.3288948999999999
6.569714 -1.3265887
6.570714 -1.3242677
6.571714 -1.3219302
6.572714 -1.3195794
6.573714 -1.3172205
6.574714 -1.3148566000000002
6.575714 -1.312486
6.576715 -1.3101041
6.577714 -1.3077072
6.578714 -1.3052952
6.579714 -1.302872
6.580714 -1.3004419999999999
6.581714 -1.298007
6.582714 -1.2955648
6.583714 -1.2931112
6.584714 -1.290644
6.585714 -1.288164
6.586714 -1.2856749
6.587714 -1.2831794
6.588714 -1.2806776
6.589714 -1.2781664
6.590714 -1.2756423
6.591714 -1.273104
6.592714 -1.2705533
6.593714 -1.2679935999999998
6.594714 -1.2654275
6.595714 -1.2628548
6.596714 -1.2602735
6.597714 -1.2576815
6.598714 -1.2550782999999999
6.599714 -1.252466
6.600714 -1.2498464
6.601714 -1.2472196
6.602714 -1.2445837
6.603714 -1.2419364
6.604714 -1.2392768
6.605714 -1.2366057
6.606714 -1.2339257
6.607714 -1.2312382
6.608714 -1.2285432
6.609715 -1.2258391
6.610714 -1.2231251
6.611714 -1.2204016
6.612714 -1.2176698
6.613714 -1.2149307999999999
6.614714 -1.2121839
6.615714 -1.2094276
6.616714 -1.2066605
6.617714 -1.2038826
6.618714 -1.2010957
6.619714 -1.1983016000000002
6.620714 -1.1955003
6.621714 -1.1926904999999999
6.622715 -1.1898702
6.623714 -1.1870386
6.624714 -1.1841971
6.625714 -1.1813482
6.626714 -1.1784934
6.627714 -1.175632
6.628714 -1.1727615
6.629714 -1.1698802
6.630714 -1.1669886
6.631714 -1.1640896
6.632714 -1.1611858
6.633714 -1.158277
6.634714 -1.1553604
6.635714 -1.1524322
6.636714 -1.1494908
6.637714 -1.1465383
6.638714 -1.1435788
6.639714 -1.1406153
6.640714 -1.1376473
6.641714 -1.1346713
6.642715 -1.1316837
6.643714 -1.1286841
6.644714 -1.1256759
6.645714 -1.1226634
6.646714 -1.1196482
6.647714 -1.1166274999999999
6.648714 -1.1135966000000002
6.649714 -1.1105518
6.650714 -1.1074942
6.651714 -1.1044287
6.652714 -1.1013606
6.653714 -1.0982910000000001
6.654714 -1.0952163
6.655715 -1.0921307999999998
6.656714 -1.0890312
6.657714 -1.0859195
6.658714 -1.0828017
6.659714 -1.0796827
6.660714 -1.0765623
6.661714 -1.0734352
6.662714 -1.0702953
6.663714 -1.0671407000000002
6.664714 -1.0639755000000002
6.665714 -1.0608065
6.666714 -1.0576378000000002
6.667714 -1.0544671
6.668715 -1.0512876
6.669714 -1.0480936
6.670714 -1.0448847
6.671714 -1.0416669
6.672714 -1.0384478000000001
6.673714 -1.0352303999999999
6.674714 -1.0320114
6.675714 -1.0287832000000001
6.676714 -1.0255403
6.677714 -1.0222836000000002
6.678714 -1.0190197
6.679714 -1.0157551
6.680714 -1.0124909
6.681714 -1.0092217
6.682714 -1.00594
6.683714 -1.0026421
6.684714 -0.9993318500000001
6.685714 -0.9960175499999999
6.686714 -0.99270595
6.687714 -0.98939668
6.688715 -0.98608267
6.689714 -0.98275589
6.690714 -0.9794133700000001
6.691714 -0.97605949
6.692714 -0.97270207
6.693714 -0.9693460500000001
6.694714 -0.9659894699999999
6.695714 -0.9626247900000001
6.696714 -0.95924549
6.697714 -0.9558513799999999
6.698714 -0.95244925
6.699714 -0.94904732
6.700714 -0.9456490200000001
6.701715 -0.9422502500000001
6.702714 -0.9388423499999999
6.703714 -0.93541918
6.704714 -0.9319818599999999
6.705714 -0.9285374500000001
6.706714 -0.9250936099999999
6.707714 -0.92165237
6.708714 -0.91820844
6.709714 -0.91475397
6.710714 -0.91128489
6.711714 -0.9078041699999999
6.712714 -0.9043195299999999
6.713714 -0.90083694
6.714714 -0.8973561200000001
6.715714 -0.89387046
6.716714 -0.8903726900000001
6.717714 -0.8868602999999999
6.718714 -0.88333795
6.719714 -0.8798132700000001
6.720714 -0.87629128
6.721714 -0.87277014
6.722714 -0.86924294
6.723714 -0.86570336
6.724714 -0.86215036
6.725714 -0.85858935
6.726714 -0.85502714
6.727714 -0.8514665100000001
6.728714 -0.8479040099999999
6.729714 -0.84433323
6.730714 -0.84074978
6.731714 -0.83715534
6.732714 -0.83355596
6.733714 -0.8299574299999999
6.734715 -0.82636047
6.735714 -0.82276072
6.736714 -0.81915185
6.737714 -0.81553077
6.738714 -0.81189983
6.739714 -0.8082644999999999
6.740714 -0.8046288
6.741714 -0.8009919000000001
6.742714 -0.79734931
6.743714 -0.79369703
6.744714 -0.7900346100000001
6.745714 -0.78636585
6.746714 -0.78269588
6.747715 -0.7790267
6.748714 -0.77535599
6.749714 -0.77167894
6.750714 -0.76799225
6.751714 -0.7642965300000001
6.752714 -0.76059545
6.753714 -0.75689242
6.754714 -0.75318767
6.755714 -0.7494784
6.756714 -0.7457613
6.757714 -0.74203555
6.758714 -0.73830369
6.759714 -0.7345692699999999
6.760714 -0.73083397
6.761714 -0.72709615
6.762714 -0.72335266
6.763714 -0.71960124
6.764714 -0.71584261
6.765714 -0.71207955
6.766714 -0.7083144
6.767715 -0.70454688
6.768714 -0.70077437
6.769714 -0.6969943200000001
6.770714 -0.69320658
6.771714 -0.6894137699999999
6.772714 -0.685619
6.773714 -0.6818232599999999
6.774714 -0.67802421
6.775714 -0.6742185
6.776714 -0.67040473
6.777714 -0.6665848200000001
6.778714 -0.66276239
6.779714 -0.65893964
6.780715 -0.6551152600000001
6.781714 -0.6512851
6.782714 -0.64744591
6.783714 -0.6435982
6.784714 -0.6397461099999999
6.785714 -0.63589402
6.786714 -0.6320429
6.787714 -0.62818942
6.788714 -0.6243284800000001
6.789714 -0.6204577600000001
6.790714 -0.61657969
6.791714 -0.61269961
6.792714 -0.60882145
6.793715 -0.60494402
6.794714 -0.60106153
6.795714 -0.59716837
6.796714 -0.59326384
6.797714 -0.5893532699999999
6.798714 -0.5854439
6.799714 -0.58153905
6.800714 -0.57763536
6.801714 -0.57372521
6.802714 -0.56980299
6.803714 -0.56586983
6.804714 -0.56193266
6.805714 -0.55799875
6.806714 -0.5540693600000001
6.807714 -0.55013848
6.808714 -0.5461975
6.809714 -0.54224231
6.810714 -0.5382772499999999
6.811714 -0.53431191
6.812714 -0.53035356
6.813715 -0.52640117
6.814714 -0.5224458900000001
6.815714 -0.51847789
6.816714 -0.51449449
6.817714 -0.5105021900000001
6.818714 -0.5065117499999999
6.819714 -0.50252946
6.820714 -0.49855192
6.821714 -0.49456869999999997
6.822714 -0.49057081
6.823714 -0.48655835000000003
6.824714 -0.48254072000000003
6.825714 -0.47852909
6.826715 -0.47452729
6.827714 -0.47052824
6.828714 -0.46651931
6.829714 -0.46249237000000004
6.830714 -0.45845057
6.831714 -0.45440611
6.832714 -0.45037088
6.833714 -0.44634705
6.834714 -0.44232518
6.835714 -0.43829195
6.836714 -0.43424084
6.837714 -0.43017738000000005
6.838714 -0.42611467999999997
6.839714 -0.42206245
6.840714 -0.41801878000000003
6.841714 -0.41397135
6.842714 -0.40990719999999997
6.843714 -0.40582349
6.844714 -0.40173032
6.845714 -0.39764312
6.846714 -0.39357068
6.847714 -0.38950816
6.848714 -0.38544096
6.849714 -0.38135624
6.850714 -0.37725318999999996
6.851714 -0.37314331
6.852714 -0.36904097
6.853714 -0.36495151
6.854714 -0.36086673
6.855714 -0.3567714
6.856714 -0.35265572
6.857714 -0.34852368
6.858714 -0.34439012
6.859715 -0.34026913
6.860714 -0.33616271999999997
6.861714 -0.33205906
6.862714 -0.32794173
6.863714 -0.32380277
6.864714 -0.31964902
6.865714 -0.31549656
6.866714 -0.31135783
6.867714 -0.30723168
6.868714 -0.3031044
6.869714 -0.29896104
6.870714 -0.29479756
6.871714 -0.29062424
6.872715 -0.28645736
6.873714 -0.28230592
6.874714 -0.27816417
6.875714 -0.27401606
6.876714 -0.26984804
6.877714 -0.26566007
6.878714 -0.26146574
6.879714 -0.25728161
6.880714 -0.25311406000000003
6.881714 -0.24895438
6.882714 -0.24478592000000002
6.883714 -0.2405975
6.884714 -0.2363923
6.885714 -0.23218496000000002
6.886714 -0.22798951
6.887714 -0.2238078
6.888714 -0.21962794
6.889714 -0.21543391
6.890714 -0.21121881
6.891714 -0.20699052
6.892715 -0.20276562
6.893714 -0.19855627
6.894714 -0.19436049
6.895714 -0.19016381
6.896714 -0.18595092
6.897714 -0.18171779
6.898714 -0.17747462
6.899714 -0.17323724
6.900714 -0.16901421
6.901714 -0.16479992000000002
6.902714 -0.16057942
6.903714 -0.15634083
6.904714 -0.15208519
6.905715 -0.14782574999999998
6.906714 -0.14357736
6.907714 -0.13934444999999998
6.908714 -0.13511747999999998
6.909714 -0.13088064
6.910714 -0.12662447
6.911714 -0.12235332
6.912714 -0.11808149
6.913714 -0.11382149999999999
6.914714 -0.10957394
6.915714 -0.10532720000000001
6.916714 -0.10106714
6.917714 -0.096788676
6.918715 -0.09250001199999999
6.919714 -0.08821584099999999
6.920714 -0.083945412
6.921714 -0.079685071
6.922714 -0.075421401
6.923714 -0.071142247
6.924714 -0.06684665
6.925714 -0.062545517
6.926714 -0.058252591
6.927714 -0.05397317
6.928714 -0.049699784999999996
6.929714 -0.045418341
6.930714 -0.041119615
6.931714 -0.036806645
6.932714 -0.032492098000000004
6.933714 -0.028187801999999998
6.934714 -0.023895151
6.935714 -0.01960418
6.936714 -0.015302020000000001
6.937714 -0.010983664
6.938715 -0.006656154399999999
6.939714 -0.0023327544
6.940714 0.0019780355
6.941714 0.0062795487
6.942714 0.010584272
6.943714 0.014903639
6.944714 0.019238712
6.945714 0.023579389
6.946714 0.027912771
6.947714 0.032233750000000005
6.948714 0.036549097
6.949714 0.04087172
6.950714 0.045209858000000006
6.951715 0.049560231999999996
6.952714 0.053910742
6.953714 0.05825056
6.954714 0.06257918999999999
6.955714 0.06690697
6.956714 0.071246579
6.957714 0.075602514
6.958714 0.07996732000000001
6.959714 0.084327668
6.960714 0.088675384
6.961714 0.09301421800000001
6.962714 0.097356807
6.963714 0.10171423
6.964714 0.10608677000000001
6.965714 0.11046355000000001
6.966714 0.11483144
6.967714 0.11918588
6.968714 0.12353462999999999
6.969714 0.12789145000000002
6.970714 0.13226463
6.971714 0.1366501
6.972714 0.14103473
6.973714 0.14540724
6.974714 0.14976776
6.975714 0.15412802
6.976714 0.15850187999999998
6.977714 0.16289387
6.978714 0.16729519999999998
6.979714 0.17169062999999998
6.980714 0.17607083
6.981714 0.18043992
6.982714 0.18481215
6.983714 0.18920017
6.984715 0.19360460999999998
6.985714 0.19801344999999998
6.986714 0.20241202
6.987714 0.20679517
6.988714 0.21117185
6.989714 0.21555806
6.990714 0.21996372
6.991714 0.22438441
6.992714 0.22880451
6.993714 0.23320981
6.994714 0.23759911
6.995714 0.24198529
6.996714 0.24638502
6.997715 0.2508051
6.998714 0.25523682
6.999714 0.25966289
7.000714 0.26407149
7.001714 0.26846602999999997
7.002714 0.27286252
7.003714 0.27727666
7.004714 0.28171099
7.005714 0.28615261000000003
7.006714 0.29058354
7.007714 0.29499545
7.008714 0.29939653
7.009714 0.30380515
7.010714 0.3082349
7.011714 0.31268336
7.012714 0.31713370999999996
7.013714 0.32156813
7.014714 0.32598211
7.015714 0.33038834
7.016714 0.33480662
7.017715 0.33924801
7.018714 0.34370595
7.019714 0.34816157999999997
7.020714 0.35259903000000004
7.021714 0.35701834
7.022714 0.36143551
7.023714 0.36586949
7.024714 0.37032659
7.025714 0.37479505
7.026714 0.37925416
7.027714 0.38369087999999996
7.028714 0.38811055
7.029714 0.39253281
7.030715 0.39697615
7.031714 0.40144305999999996
7.032714 0.40591815
7.033714 0.41038053999999996
7.034714 0.41482062
7.035714 0.41924785000000003
7.036714 0.42368309000000004
7.037714 0.42814161
7.038714 0.43262066
7.039714 0.43710158
7.040714 0.44156467000000005
7.041714 0.44600512
7.042714 0.45043686
7.043715 0.4548816
7.044714 0.45935116
7.045714 0.46383804
7.046714 0.46832124
7.047714 0.4727832
7.048714 0.4772238
7.049714 0.48166066
7.050714 0.48611508999999997
7.051714 0.49059506999999997
7.052714 0.49508885
7.053714 0.49957447
7.054714 0.5040373699999999
7.055714 0.50848182
7.056714 0.51292744
7.057714 0.51739314
7.058714 0.52188192
7.059714 0.52637844
7.060714 0.5308615
7.061714 0.5353211
7.062714 0.53976662
7.063715 0.54421946
7.064714 0.54869587
7.065714 0.55319406
7.066714 0.5576953800000001
7.067714 0.56217932
7.068714 0.5666395599999999
7.069714 0.57108868
7.070714 0.5755480399999999
7.071714 0.58003059
7.072714 0.58453064
7.073714 0.58902884
7.074714 0.59350785
7.075714 0.5979663199999999
7.076715 0.6024200900000001
7.077714 0.60688909
7.078714 0.61138147
7.079714 0.61588688
7.080714 0.6203848399999999
7.081714 0.6248609199999999
7.082714 0.62931837
7.083714 0.63377521
7.084714 0.63824984
7.085714 0.64274664
7.086714 0.64725243
7.087714 0.65174727
7.088714 0.6562203600000001
7.089714 0.66067833
7.090714 0.6651395
7.091714 0.66961916
7.092714 0.67411731
7.093714 0.6786190400000001
7.094714 0.68310695
7.095714 0.68757506
7.096714 0.6920337200000001
7.097714 0.69650104
7.098714 0.70098839
7.099714 0.7054910999999999
7.100714 0.70999213
7.101714 0.71447566
7.102714 0.71893916
7.103714 0.72339531
7.104714 0.7278613700000001
7.105714 0.73234597
7.106714 0.7368425399999999
7.107714 0.74133519
7.108714 0.74581192
7.109715 0.7502741599999999
7.110714 0.7547352
7.111714 0.75920904
7.112714 0.76369895
7.113714 0.7681945800000001
7.114714 0.77268048
7.115714 0.7771482700000001
7.116714 0.7816030599999999
7.117714 0.78605954
7.118714 0.79053007
7.119714 0.7950152300000001
7.120714 0.7995036400000001
7.121714 0.80398163
7.122715 0.8084440599999999
7.123714 0.8128977399999999
7.124714 0.8173555100000001
7.125714 0.8218254899999999
7.126714 0.82630487
7.127714 0.8307821099999999
7.128714 0.83524697
7.129714 0.83969831
7.130714 0.84414529
7.131714 0.84859952
7.132714 0.85306596
7.133714 0.85753882
7.134714 0.86200638
7.135714 0.86646061
7.136714 0.8709030200000001
7.137714 0.87534357
7.138714 0.87979203
7.139714 0.8842502699999999
7.140714 0.8887115900000001
7.141714 0.8931661000000001
7.142715 0.89760916
7.143714 0.9020444900000001
7.144714 0.90648113
7.145714 0.9109252099999999
7.146714 0.91537507
7.147714 0.9198227
7.148714 0.9242602600000001
7.149714 0.92868665
7.150714 0.9331082900000001
7.151714 0.93753375
7.152714 0.94196722
7.153714 0.9464051600000001
7.154714 0.95083946
7.155715 0.95526408
7.156714 0.95967995
7.157714 0.96409349
7.158714 0.96851084
7.159714 0.97293258
7.160714 0.9773532899999999
7.161714 0.9817661700000001
7.162714 0.98616891
7.163714 0.9905655899999999
7.164714 0.9949633899999999
7.165714 0.9993664899999999
7.166714 1.0037727
7.167714 1.0081755
7.168715 1.0125693999999998
7.169714 1.0169542999999999
7.170714 1.0213356
7.171714 1.0257194
7.172714 1.0301071
7.173714 1.0344948
7.174714 1.0388755
7.175714 1.043246
7.176714 1.047609
7.177714 1.051971
7.178714 1.0563368
7.179714 1.0607050999999998
7.180714 1.0650697
7.181714 1.0694248
7.182714 1.0737695
7.183714 1.0781093
7.184714 1.0824509
7.185714 1.0867971
7.186714 1.091144
7.187714 1.0954841
7.188715 1.0998124999999999
7.189714 1.1041307
7.190714 1.1084455
7.191714 1.1127632
7.192714 1.1170843
7.193714 1.1214027999999998
7.194714 1.1257117
7.195714 1.1300081
7.196714 1.1342965
7.197714 1.1385847
7.198714 1.1428776
7.199714 1.147173
7.200714 1.1514629
7.201715 1.1557401999999999
7.202714 1.1600041
7.203714 1.1642608
7.204714 1.1685184
7.205714 1.1727805
7.206714 1.1770429
7.207714 1.181297
7.208714 1.1855368
7.209714 1.1897638
7.210714 1.193986
7.211714 1.1982115
7.212714 1.2024419
7.213714 1.2066708000000002
7.214714 1.2108884
7.215714 1.21509
7.216714 1.2192792
7.217714 1.2234652000000001
7.218714 1.2276554
7.219714 1.2318486
7.220714 1.2360369
7.221714 1.2402108
7.222714 1.2443674999999998
7.223714 1.248513
7.224714 1.2526575
7.225714 1.2568076
7.226714 1.2609603
7.227714 1.2651057
7.228714 1.2692348
7.229714 1.2733465
7.230714 1.2774484
7.231714 1.2815507
7.232714 1.2856576
7.233714 1.289764
7.234715 1.2938593
7.235714 1.297936
7.236714 1.3019956
7.237714 1.3060472
7.238714 1.310101
7.239714 1.3141592
7.240714 1.3182149
7.241714 1.3222572
7.242714 1.3262798
7.243714 1.3302859
7.244714 1.3342857
7.245714 1.3382882
7.246714 1.3422939999999999
7.247715 1.346295
7.248714 1.3502804
7.249714 1.3542454000000002
7.250714 1.3581948
7.251714 1.3621389
7.252714 1.3660851999999999
7.253714 1.3700324
7.254714 1.3739712
7.255714 1.3778917
7.256714 1.3817916
7.257714 1.3856777
7.258714 1.3895608
7.259714 1.3934469
7.260714 1.3973328
7.261714 1.4012085
7.262714 1.4050649
7.263714 1.4089006
7.264714 1.4127228
7.265714 1.4165410999999999
7.266714 1.4203599
7.267715 1.4241748
7.268714 1.4279764
7.269714 1.431758
7.270714 1.4355206
7.271714 1.4392721000000002
7.272714 1.4430209
7.273714 1.4467699
7.274714 1.4505129
7.275714 1.4542407
7.276714 1.4579472
7.277714 1.4616341
7.278714 1.4653095999999999
7.279714 1.4689815
7.280715 1.4726512
7.281714 1.4763128
7.282714 1.4799577
7.283714 1.4835815
7.284714 1.487187
7.285714 1.4907820999999999
7.286714 1.4943731
7.287714 1.4979598
7.288714 1.5015357999999999
7.289714 1.5050936
7.290714 1.5086304
7.291714 1.5121498
7.292714 1.5156589
7.293715 1.5191629
7.294714 1.5226606999999999
7.295714 1.526146
7.296714 1.5296122
7.297714 1.5330567
7.298714 1.5364833
7.299714 1.5398986
7.300714 1.543307
7.301714 1.5467075000000001
7.302714 1.5500946999999998
7.303714 1.5534633
7.304714 1.5568116
7.305714 1.5601431000000001
7.306714 1.5634632
7.307714 1.5667746
7.308714 1.5700758
7.309714 1.5733614999999999
7.310714 1.5766267
7.311714 1.5798703
7.312714 1.583096
7.313715 1.5863087000000002
7.314714 1.5895117
7.315714 1.5927039
7.316714 1.5958805999999999
7.317714 1.5990378
7.318714 1.6021743000000002
7.319714 1.6052925999999998
7.320714 1.6083963
7.321714 1.6114878
7.322714 1.614566
7.323714 1.6176276
7.324714 1.6206693
7.325714 1.6236899
7.326715 1.6266916
7.327714 1.6296778
7.328714 1.6326508
7.329714 1.6356099
7.330714 1.638552
7.331714 1.6414734
7.332714 1.6443724
7.333714 1.6472504
7.334714 1.6501108
7.335714 1.6529566
7.336714 1.655788
7.337714 1.6586026
7.338714 1.6613969999999998
7.339714 1.6641689000000002
7.340714 1.6669190999999999
7.341714 1.6696507
7.342714 1.6723663
7.343714 1.6750661999999998
7.344714 1.6777478
7.345714 1.6804071
7.346714 1.683042
7.347714 1.6856533999999999
7.348714 1.6882449000000002
7.349714 1.6908202
7.350714 1.6933806
7.351714 1.6959235
7.352714 1.6984444
7.353714 1.7009402
7.354714 1.7034110000000002
7.355714 1.7058602999999999
7.356714 1.7082924
7.357714 1.7107084000000001
7.358714 1.7131057
7.359715 1.7154787
7.360714 1.7178241
7.361714 1.7201431
7.362714 1.7224405000000003
7.363714 1.7247210999999998
7.364714 1.7269858999999999
7.365714 1.7292313
7.366714 1.731451
7.367714 1.7336413
7.368714 1.7358035
7.369714 1.7379433
7.370714 1.7400663
7.371714 1.7421734000000002
7.372715 1.7442600999999998
7.373714 1.7463198
7.374714 1.7483484
7.375714 1.7503478
7.376714 1.7523242
7.377714 1.7542836999999998
7.378714 1.7562261
7.379714 1.7581461
7.380714 1.7600360999999998
7.381714 1.7618932
7.382714 1.7637204
7.383714 1.7655255
7.384714 1.7673147999999999
7.385714 1.7690878
7.386714 1.7708376000000001
7.387714 1.7725556999999998
7.388714 1.7742385999999999
7.389714 1.7758908
7.390714 1.7775202
7.391714 1.7791323
7.392715 1.7807259999999998
7.393714 1.7822934
7.394714 1.7838268000000002
7.395714 1.7853245
7.396714 1.7867925
7.397714 1.7882395999999998
7.398714 1.7896705999999998
7.399714 1.7910823
7.400714 1.7924655
7.401714 1.7938119999999997
7.402714 1.7951209
7.403714 1.7963992000000002
7.404714 1.7976563
7.405715 1.7988963
7.406714 1.8001150000000001
7.407714 1.8013031999999998
7.408714 1.8024532
7.409714 1.8035656
7.410714 1.8046485
7.411714 1.8057112
7.412714 1.8067565
7.413714 1.8077783
7.414714 1.8087665
7.415714 1.8097145
7.416714 1.8106252
7.417714 1.8115075
7.418715 1.8123707
7.419714 1.8132157999999998
7.420714 1.814035
7.421714 1.8148175999999998
7.422714 1.8155576999999998
7.423714 1.8162589999999998
7.424714 1.8169317
7.425714 1.8175844
7.426714 1.8182177000000002
7.427714 1.8188231
7.428714 1.8193904
7.429714 1.8199161
7.430714 1.8204051999999997
7.431714 1.8208686000000003
7.432714 1.8213134
7.433714 1.8217368
7.434714 1.8221283000000001
7.435714 1.8224778000000001
7.436714 1.8227826999999999
7.437714 1.8230505000000001
7.438715 1.8232928999999998
7.439714 1.8235164000000001
7.440714 1.8237172
7.441714 1.8238847999999999
7.442714 1.8240098
7.443714 1.824091
7.444714 1.8241364999999998
7.445714 1.8241566
7.446714 1.8241555999999999
7.447714 1.8241285999999999
7.448714 1.8240649000000002
7.449714 1.8239569
7.450714 1.823806
7.451715 1.8236222
7.452714 1.8234156000000001
7.453714 1.8231886
7.454714 1.8229335999999998
7.455714 1.8226388999999998
7.456714 1.8222973
7.457714 1.821911
7.458714 1.8214902000000002
7.459714 1.821045
7.460714 1.8205775
7.461714 1.8200805
7.462714 1.8195440999999999
7.463714 1.8189628
7.464714 1.8183406
7.465714 1.8176872
7.466714 1.8170098
7.467714 1.8163071999999998
7.468714 1.8155700000000001
7.469714 1.8147875
7.470714 1.8139565
7.471714 1.8130831
7.472714 1.812179
7.473714 1.8112522
7.474714 1.8103015
7.475714 1.8093178
7.476714 1.8082912999999998
7.477714 1.8072186000000001
7.478714 1.8061056999999998
7.479714 1.8049616000000002
7.480714 1.8037915000000002
7.481714 1.8025920000000002
7.482714 1.8013533000000002
7.483714 1.8000679
7.484715 1.7987361
7.485714 1.7973660999999999
7.486714 1.7959682000000001
7.487714 1.7945465
7.488714 1.793096
7.489714 1.7916068
7.490714 1.7900706999999998
7.491714 1.7884878
7.492714 1.7868657
7.493714 1.7852133
7.494714 1.7835341
7.495714 1.7818232999999999
7.496714 1.7800719
7.497715 1.778274
7.498714 1.7764321
7.499714 1.7745541
7.500714 1.7726475
7.501714 1.7707134
7.502714 1.7687449000000002
7.503714 1.7667328999999998
7.504714 1.7646723999999998
7.505714 1.7625673000000002
7.506714 1.760426
7.507714 1.7582566000000002
7.508714 1.7560596000000002
7.509714 1.7538288999999998
7.510714 1.7515559
7.511714 1.7492367000000002
7.512714 1.7468742999999998
7.513714 1.744476
7.514714 1.7420471
7.515714 1.7395865
7.516714 1.7370876
7.517715 1.7345432
7.518714 1.7319523
7.519714 1.7293197999999999
7.520714 1.7266540000000001
7.521714 1.7239600000000002
7.522714 1.7212359
7.523714 1.7184747
7.524714 1.7156694
7.525714 1.7128181
7.526714 1.7099248
7.527714 1.7069967
7.528714 1.7040376
7.529714 1.7010449
7.530715 1.6980123
7.531714 1.6949346
7.532714 1.6918118999999998
7.533714 1.6886497
7.534714 1.6854543
7.535714 1.6822288
7.536714 1.6789701000000001
7.537714 1.6756717
7.538714 1.6723289999999997
7.539714 1.668942
7.540714 1.6655156
7.541714 1.6620558
7.542714 1.6585642
7.543715 1.6550380999999998
7.544714 1.6514715
7.545714 1.6478599999999999
7.546714 1.6442047000000002
7.547714 1.6405106999999999
7.548714 1.6367836
7.549714 1.6330250000000002
7.550714 1.6292319
7.551714 1.6253982
7.552714 1.6215205
7.553714 1.6176001999999998
7.554714 1.6136423
7.555714 1.6096521
7.556714 1.6056305
7.557714 1.6015738000000002
7.558714 1.5974760000000001
7.559714 1.5933339000000002
7.560714 1.5891492
7.561714 1.5849272
7.562714 1.5806729
7.563715 1.5763868
7.564714 1.5720649
7.565714 1.567702
7.566714 1.5632955
7.567714 1.5588475
7.568714 1.5543635
7.569714 1.5498477
7.570714 1.5453005
7.571714 1.5407178000000001
7.572714 1.5360942
7.573714 1.5314273999999999
7.574714 1.5267196
7.575714 1.5219762
7.576715 1.5172012000000001
7.577714 1.5123946
7.578714 1.5075517999999999
7.579714 1.5026678999999998
7.580714 1.4977411
7.581714 1.4927747999999998
7.582714 1.4877744
7.583714 1.4827441000000001
7.584714 1.4776834
7.585714 1.4725873
7.586714 1.4674506
7.587714 1.4622715
7.588714 1.4570532
7.589714 1.4518011000000002
7.590714 1.4465189999999999
7.591714 1.4412055
7.592714 1.435856
7.593714 1.4304655
7.594714 1.4250331999999999
7.595714 1.4195632
7.596714 1.4140619
7.597714 1.4085325
7.598714 1.4029736
7.599714 1.3973792
7.600714 1.3917443
7.601714 1.3860683
7.602714 1.3803556
7.603714 1.3746123000000001
7.604714 1.3688414
7.605714 1.3630403
7.606714 1.3572030000000002
7.607714 1.3513247000000002
7.608714 1.3454064
7.609715 1.3394536000000001
7.610714 1.3334727
7.611714 1.3274658
7.612714 1.3214294999999998
7.613714 1.3153575000000002
7.614714 1.3092454999999998
7.615714 1.3030945999999999
7.616714 1.2969107
7.617714 1.2906999000000001
7.618714 1.2844636
7.619714 1.2781976
7.620714 1.271895
7.621714 1.2655524
7.622715 1.259172
7.623714 1.2527606
7.624714 1.2463244
7.625714 1.239864
7.626714 1.2333741
7.627714 1.2268479
7.628714 1.2202823999999999
7.629714 1.2136809
7.630714 1.2070511000000002
7.631714 1.2003987
7.632714 1.1937235
7.633714 1.1870193
7.634714 1.180279
7.635714 1.1735001999999999
7.636714 1.1666873
7.637714 1.1598478
7.638714 1.1529868
7.639714 1.1461025
7.640714 1.1391881
7.641714 1.132237
7.642715 1.1252482
7.643714 1.1182282
7.644714 1.1111855
7.645714 1.1041245
7.646714 1.0970426
7.647714 1.0899311999999999
7.648714 1.0827837
7.649714 1.0755997
7.650714 1.068386
7.651714 1.0611506
7.652714 1.053897
7.653714 1.0466212000000001
7.654714 1.0393154
7.655715 1.0319744
7.656714 1.0246003
7.657714 1.0172012
7.658714 1.0097853
7.659714 1.0023542
7.660714 0.99490164
7.661714 0.9874183700000001
7.662714 0.97989924
7.663714 0.9723473300000001
7.664714 0.96477149
7.665714 0.95717972
7.666714 0.94957314
7.667714 0.94194543
7.668715 0.9342882800000001
7.669714 0.9265982500000001
7.670714 0.91888001
7.671714 0.9111423000000001
7.672714 0.90339156
7.673714 0.89562647
7.674714 0.88783866
7.675714 0.8800197399999999
7.676714 0.87216794
7.677714 0.8642899799999999
7.678714 0.85639609
7.679714 0.84849261
7.680714 0.8405771100000001
7.681714 0.8326405699999999
7.682714 0.8246745
7.683714 0.81667779
7.684714 0.8086575199999999
7.685714 0.800623
7.686714 0.7925787
7.687714 0.78452062
7.688715 0.77643958
7.689714 0.7683291600000001
7.690714 0.7601914000000001
7.691714 0.75203576
7.692714 0.7438719699999999
7.693714 0.7357027399999999
7.694714 0.72752163
7.695714 0.7193178899999999
7.696714 0.711085
7.697714 0.70282565
7.698714 0.69454964
7.699714 0.6862661800000001
7.700714 0.6779769
7.701715 0.66967499
7.702714 0.66135088
7.703714 0.65300046
7.704714 0.6446287
7.705714 0.63624606
7.706714 0.62786024
7.707714 0.61947023
7.708714 0.61106696
7.709714 0.60264058
7.710714 0.59418851
7.711714 0.58571761
7.712714 0.5772391800000001
7.713714 0.56876023
7.714714 0.5602783499999999
7.715714 0.55178371
7.716714 0.54326723
7.717714 0.53472784
7.718714 0.52617346
7.719714 0.51761488
7.720714 0.50905724
7.721714 0.5004962
7.722714 0.49192165000000004
7.723714 0.48332615
7.724714 0.47471114000000003
7.725714 0.4660863
7.726714 0.45746206
7.727714 0.44884132000000004
7.728714 0.44021727999999993
7.729714 0.43157879
7.730714 0.42291936
7.731714 0.41424226999999997
7.732714 0.40555838
7.733714 0.39687780999999994
7.734715 0.38820221
7.735714 0.37952408
7.736714 0.37083304
7.737714 0.36212464
7.738714 0.35340397
7.739714 0.34468179
7.740714 0.33596598
7.741714 0.32725516
7.742714 0.31853989
7.743714 0.30981016
7.744714 0.30106362000000003
7.745714 0.29230774000000004
7.746714 0.28355434
7.747715 0.27481043
7.748714 0.26607317999999996
7.749714 0.25733244
7.750714 0.24857908
7.751714 0.23981247
7.752714 0.23104106
7.753714 0.22227576
7.754714 0.21352132000000001
7.755714 0.20477283000000002
7.756714 0.19601979000000003
7.757714 0.18725494
7.758714 0.17848028000000002
7.759714 0.1697058
7.760714 0.16094174
7.761714 0.15219063
7.762714 0.14344543
7.763714 0.13469524
7.764714 0.12593421
7.765714 0.11716635
7.766714 0.10840261999999999
7.767715 0.09965243500000001
7.768714 0.090916577
7.769714 0.08218697
7.770714 0.07345354
7.771714 0.06471252400000001
7.772714 0.055969699
7.773714 0.047235796
7.774714 0.038518023
7.775714 0.02981438
7.776714 0.021115348000000003
7.777714 0.01241179
7.778714 0.0037024663
7.779714 -0.0050046623
7.780715 -0.0136984
7.781714 -0.022372932
7.782714 -0.031032043999999998
7.783714 -0.039685806000000004
7.784714 -0.048342245
7.785714 -0.057000818
7.786714 -0.065652793
7.787714 -0.074288197
7.788714 -0.08290370999999999
7.789714 -0.091505062
7.790714 -0.10010219000000001
7.791714 -0.10870097
7.792714 -0.11729816
7.793715 -0.12588378
7.794714 -0.13444873
7.795714 -0.14299187000000002
7.796714 -0.15152062
7.797714 -0.16004477
7.798714 -0.16856845
7.799714 -0.17708669999999999
7.800714 -0.18558928000000002
7.801714 -0.19406872
7.802714 -0.20252604
7.803714 -0.21096962
7.804714 -0.21940814000000003
7.805714 -0.22784340999999997
7.806714 -0.23626867
7.807714 -0.2446739
7.808714 -0.25305378
7.809714 -0.26141172
7.810714 -0.26975686
7.811714 -0.27809655
7.812714 -0.28643026000000005
7.813715 -0.29474972
7.814714 -0.3030454
7.815714 -0.31131387
7.816714 -0.31956017
7.817714 -0.32779342
7.818714 -0.33601918000000003
7.819714 -0.3442348
7.820714 -0.35243148
7.821714 -0.36060126
7.822714 -0.36874316
7.823714 -0.37686394
7.824714 -0.38497231
7.825714 -0.39307172
7.826715 -0.40115747
7.827714 -0.40922006999999994
7.828714 -0.41725282
7.829714 -0.42525673999999997
7.830714 -0.43323957
7.831714 -0.44120909
7.832714 -0.44916659
7.833714 -0.45710583
7.834714 -0.46501798
7.835714 -0.4728985
7.836714 -0.48075081
7.837714 -0.48858309
7.838714 -0.49640173
7.839714 -0.5042058
7.840714 -0.51198774
7.841714 -0.51973928
7.842714 -0.5274576599999999
7.843714 -0.53514773
7.844714 -0.5428175399999999
7.845714 -0.55047153
7.846714 -0.55810669
7.847714 -0.56571504
7.848714 -0.57328967
7.849714 -0.5808305
7.850714 -0.5883441300000001
7.851714 -0.59583834
7.852714 -0.60331584
7.853714 -0.61077191
7.854714 -0.61819809
7.855714 -0.62558893
7.856714 -0.63294587
7.857714 -0.64027575
7.858714 -0.64758491
7.859715 -0.65487372
7.860714 -0.66213598
7.861714 -0.66936398
7.862714 -0.67655449
7.863714 -0.68371138
7.864714 -0.69084237
7.865714 -0.69795283
7.866714 -0.70504132
7.867714 -0.71210065
7.868714 -0.71912361
7.869714 -0.7261086299999999
7.870714 -0.73306048
7.871714 -0.7399864
7.872715 -0.74688955
7.873714 -0.75376639
7.874714 -0.76060933
7.875714 -0.76741283
7.876714 -0.7741775799999999
7.877714 -0.78090997
7.878714 -0.78761661
7.879714 -0.7942990400000001
7.880714 -0.8009522200000001
7.881714 -0.80756871
7.882714 -0.81414469
7.883714 -0.82068248
7.884714 -0.82718907
7.885714 -0.83366958
7.886714 -0.8401235599999999
7.887714 -0.8465448400000001
7.888714 -0.85292635
7.889714 -0.85926577
7.890714 -0.86556701
7.891714 -0.87183677
7.892715 -0.87807905
7.893714 -0.88429153
7.894714 -0.89046778
7.895714 -0.89660222
7.896714 -0.90269484
7.897714 -0.9087507599999999
7.898714 -0.91477642
7.899714 -0.92077348
7.900714 -0.92673795
7.901714 -0.93266284
7.902714 -0.9385435799999999
7.903714 -0.94438167
7.904714 -0.95018316
7.905715 -0.9559535399999999
7.906714 -0.9616933799999999
7.907714 -0.9673979100000001
7.908714 -0.9730611
7.909714 -0.97868051
7.910714 -0.9842593199999999
7.911714 -0.98980321
7.912714 -0.9953155199999999
7.913714 -1.0007944
7.914714 -1.0062339
7.915714 -1.0116288
7.916714 -1.0169782
7.917714 -1.0222867
7.918715 -1.0275603
7.919714 -1.0328017
7.920714 -1.0380082000000002
7.921714 -1.043174
7.922714 -1.0482952
7.923714 -1.0533721
7.924714 -1.0584091
7.925714 -1.0634107
7.926714 -1.0683773
7.927714 -1.0733055999999999
7.928714 -1.0781904
7.929714 -1.0830295
7.930714 -1.0878255
7.931714 -1.0925833
7.932714 -1.0973065
7.933714 -1.1019940000000001
7.934714 -1.1066409
7.935714 -1.1112423
7.936714 -1.1157968
7.937714 -1.1203073
7.938715 -1.1247785
7.939714 -1.1292129
7.940714 -1.1336091
7.941714 -1.1379633999999998
7.942714 -1.1422729
7.943714 -1.1465382
7.944714 -1.1507626
7.945714 -1.1549495
7.946714 -1.1590989
7.947714 -1.1632071000000002
7.948714 -1.1672694000000001
7.949714 -1.171284
7.950714 -1.1752525999999999
7.951715 -1.1791798
7.952714 -1.1830688
7.953714 -1.1869193
7.954714 -1.1907287
7.955714 -1.1944937
7.956714 -1.1982135
7.957714 -1.2018904000000001
7.958714 -1.2055266
7.959714 -1.2091226
7.960714 -1.2126761
7.961714 -1.2161841
7.962714 -1.2196449999999999
7.963714 -1.2230605
7.964714 -1.2264342
7.965714 -1.2297690000000001
7.966714 -1.2330647
7.967714 -1.2363184
7.968714 -1.2395273
7.969714 -1.2426903
7.970714 -1.2458092
7.971714 -1.248886
7.972714 -1.2519212
7.973714 -1.2549128
7.974714 -1.2578584
7.975714 -1.2607574
7.976714 -1.2636120000000002
7.977714 -1.2664258
7.978714 -1.2692006
7.979714 -1.2719354
7.980714 -1.2746263
7.981714 -1.2772705
7.982714 -1.279868
7.983714 -1.2824216
7.984715 -1.2849344
7.985714 -1.2874068
7.986714 -1.2898362
7.987714 -1.2922192000000001
7.988714 -1.2945544
7.989714 -1.2968445
7.990714 -1.2990944
7.991714 -1.3013066
7.992714 -1.3034791000000001
7.993714 -1.3056067
7.994714 -1.3076851999999999
7.995714 -1.3097147
7.996714 -1.3117003
7.997715 -1.3136473
7.998714 -1.3155577
7.999714 -1.3174276
8.000714 -1.3192509
8.001715 -1.3210245
8.002714 -1.3227506999999998
8.003715 -1.3244361
8.004714 -1.3260855
8.005714 -1.3276982
8.006714 -1.3292675999999999
8.007714 -1.3307868
8.008715 -1.3322542
8.009714 -1.3336755
8.010715 -1.335059
8.011714 -1.3364091999999999
8.012714 -1.3377229
8.013714 -1.3389916
8.014714 -1.3402085
8.015715 -1.3413741
8.016714 -1.3424966
8.017715 -1.3435848
8.018714 -1.3446417
8.019714 -1.345661
8.020715 -1.3466325
8.021714 -1.3475498000000001
8.022715 -1.3484163
8.023714 -1.3492425000000001
8.024714 -1.3500377
8.025714 -1.3508022
8.026714 -1.3515268
8.027715 -1.3522004
8.028714 -1.3528187
8.029715 -1.3533887
8.030714 -1.3539231
8.031714 -1.3544307
8.032714 -1.3549087
8.033714 -1.3553446
8.034715 -1.3557265
8.035714 -1.356052
8.036715 -1.3563316
8.037714 -1.3565792
8.038714 -1.3568019
8.039714 -1.3569936
8.040714 -1.3571403
8.041715 -1.357231
8.042714 -1.3572672
8.043715 -1.3572627
8.044714 -1.3572318
8.045714 -1.3571789
8.046714 -1.3570934
8.047714 -1.3569586999999999
8.048715 -1.3567647
8.049714 -1.3565167
8.050714 -1.3562314
8.051714 -1.3559238
8.052714 -1.355595
8.053715 -1.3552313
8.054714 -1.3548153
8.055715 -1.3543402
8.056714 -1.3538155
8.057714 -1.3532600000000001
8.058714 -1.3526867999999999
8.059714 -1.3520923
8.060715 -1.3514587
8.061714 -1.3507685999999999
8.062715 -1.3500188
8.063714 -1.349224
8.064714 -1.3484044000000002
8.065714 -1.3475705
8.066714 -1.346714
8.067715 -1.345814
8.068714 -1.3448544
8.069715 -1.3438362000000001
8.070714 -1.3427777
8.071714 -1.3416999
8.072714 -1.3406099
8.073714 -1.3394949
8.074715 -1.3383327999999999
8.075714 -1.3371102
8.076715 -1.3358333
8.077714 -1.3345239
8.078714 -1.3332017999999999
8.079714 -1.3318685000000001
8.080714 -1.330506
8.081715 -1.3290904
8.082714 -1.3276112
8.083714 -1.3260802999999999
8.084714 -1.3245224
8.085714 -1.3229558000000001
8.086715 -1.321378
8.087714 -1.3197675
8.088715 -1.3181022
8.089714 -1.3163766000000001
8.090714 -1.3146072
8.091714 -1.3128195
8.092714 -1.3110271999999998
8.093715 -1.3092209000000001
8.094714 -1.3073751
8.095715 -1.3054686
8.096714 -1.3035016
8.097714 -1.3014959
8.098714 -1.2994779
8.099714 -1.2974579
8.100715 -1.2954215999999998
8.101714 -1.2933422
8.102715 -1.2912021
8.103714 -1.2890072000000001
8.104714 -1.2867826
8.105714 -1.2845526
8.106714 -1.2823208
8.107715 -1.2800673
8.108714 -1.2777644
8.109715 -1.2753993
8.110714 -1.2729842
8.111714 -1.2705473999999999
8.112714 -1.2681108
8.113714 -1.265672
8.114715 -1.2632069
8.115714 -1.2606883
8.116714 -1.2581084
8.117714 -1.2554847
8.118714 -1.2528465
8.119715 -1.2502114
8.120714 -1.2475711999999999
8.121715 -1.2448987999999999
8.122714 -1.2421703
8.123714 -1.2393847
8.124714 -1.2365650000000001
8.125714 -1.23374
8.126715 -1.230921
8.127714 -1.2280932
8.128715 -1.2252265
8.129714 -1.2223003
8.130714 -1.2193198
8.131714 -1.2163119999999998
8.132714 -1.2133045
8.133715 -1.2103035
8.134714 -1.2072896
8.135715 -1.2042334
8.136714 -1.2011198
8.137714 -1.1979603
8.138714 -1.1947837
8.139714 -1.1916128
8.140715 -1.1884458
8.141714 -1.1852576
8.142715 -1.1820198
8.143714 -1.1787237000000002
8.144714 -1.1753875
8.145715 -1.1720424999999999
8.146714 -1.1687081
8.147715 -1.1653772
8.148714 -1.1620218999999998
8.149714 -1.1586168000000001
8.150714 -1.1551592
8.151714 -1.1516712
8.152715 -1.1481814
8.153714 -1.1447021
8.154715 -1.1412188
8.155714 -1.1377026000000001
8.156714 -1.134133
8.157714 -1.1305153000000001
8.158714 -1.1268768
8.159715 -1.1232445
8.160714 -1.1196245
8.161715 -1.1159971
8.162714 -1.1123327
8.163714 -1.1086156999999999
8.164714 -1.104857
8.165714 -1.1010851
8.166715 -1.097323
8.167714 -1.0935704
8.168715 -1.0898043
8.169714 -1.0859979
8.170714 -1.0821429
8.171714 -1.0782562
8.172714 -1.0743663
8.173715 -1.0704901
8.174714 -1.0666193
8.175714 -1.0627268
8.176714 -1.0587885
8.177714 -1.0548027999999998
8.178715 -1.0507921999999998
8.179714 -1.0467851000000001
8.180715 -1.0427939000000002
8.181714 -1.0388057
8.182714 -1.0347933
8.183714 -1.0307375
8.184714 -1.0266432
8.185715 -1.0225342
8.186714 -1.0184343
8.187715 -1.0143475000000002
8.188714 -1.0102548
8.189714 -1.0061297
8.190714 -1.0019599000000001
8.191714 -0.9977574499999999
8.192715 -0.99354982
8.193714 -0.98935785
8.194715 -0.98517966
8.195714 -0.98099243
8.196714 -0.9767712099999999
8.197714 -0.97250883
8.198714 -0.9682213900000001
8.199715 -0.9639346999999999
8.200714 -0.9596633699999999
8.201715 -0.95539913
8.202714 -0.95111802
8.203714 -0.9468006899999999
8.204714 -0.9424483399999999
8.205714 -0.9380821100000001
8.206715 -0.93372623
8.207714 -0.9293884
8.208714 -0.9250539400000001
8.209714 -0.9206973
8.210714 -0.91630295
8.211715 -0.91187758
8.212714 -0.9074445800000001
8.213715 -0.90302518
8.214714 -0.89862179
8.215714 -0.8942165400000001
8.216714 -0.88978661
8.217714 -0.8853230599999999
8.218715 -0.8808381900000001
8.219714 -0.8763553599999999
8.220715 -0.87188967
8.221714 -0.8674358
8.222714 -0.86297235
8.223714 -0.85847909
8.224714 -0.8539539800000001
8.225715 -0.8494149
8.226714 -0.84488532
8.227715 -0.84037594
8.228714 -0.8358767300000001
8.229714 -0.8313652100000001
8.230714 -0.82682529
8.231714 -0.8222596699999999
8.232715 -0.81768772
8.233714 -0.81312889
8.234715 -0.8085871099999999
8.235714 -0.80404747
8.236714 -0.7994887399999999
8.237714 -0.7949011400000001
8.238714 -0.7902948200000001
8.239715 -0.7856919400000001
8.240714 -0.78110895
8.241714 -0.7765437
8.242714 -0.7719772899999999
8.243714 -0.76738955
8.244715 -0.76277535
8.245714 -0.75814859
8.246715 -0.75353067
8.247714 -0.74893301
8.248714 -0.74434811
8.249714 -0.7397560400000001
8.250714 -0.73514101
8.251715 -0.7305047
8.252714 -0.72586494
8.253715 -0.7212413
8.254714 -0.71663908
8.255714 -0.71204514
8.256714 -0.70743868
8.257714 -0.70280815
8.258715 -0.69816085
8.259714 -0.69351713
8.260715 -0.688894
8.261714 -0.68429173
8.262714 -0.67969388
8.263714 -0.67508114
8.264714 -0.67044711
8.265715 -0.66580344
8.266714 -0.6611703
8.267715 -0.6565597799999999
8.268714 -0.65196608
8.269714 -0.64737033
8.270715 -0.64275614
8.271714 -0.63812323
8.272715 -0.6334879
8.273714 -0.62887003
8.274714 -0.62427716
8.275714 -0.6196985
8.276714 -0.61511383
8.277715 -0.61051017
8.278714 -0.60589225
8.279715 -0.60127862
8.280714 -0.5966865499999999
8.281714 -0.59211813
8.282714 -0.58755884
8.283714 -0.58298963
8.284715 -0.5784025899999999
8.285714 -0.57380777
8.286715 -0.56922501
8.287714 -0.56466786
8.288714 -0.56013269
8.289714 -0.55560162
8.290714 -0.55105723
8.291715 -0.54649669
8.292714 -0.5419341400000001
8.293715 -0.53738924
8.294714 -0.5328712999999999
8.295714 -0.52837203
8.296714 -0.52387244
8.297714 -0.51935823
8.298715 -0.51483167
8.299714 -0.51030964
8.300714 -0.50581
8.301714 -0.50133723
8.302714 -0.49687894
8.303715 -0.49241628000000004
8.304714 -0.48793941
8.305715 -0.48345578999999994
8.306714 -0.47898418
8.307714 -0.47453968
8.308714 -0.47012143999999995
8.309714 -0.46571334999999997
8.310715 -0.46129719999999996
8.311714 -0.45686727
8.312715 -0.45243491999999996
8.313714 -0.44801952
8.314714 -0.44363262000000003
8.315714 -0.43926905
8.316714 -0.4349113
8.317715 -0.43054405000000007
8.318714 -0.42616674000000004
8.319715 -0.42179404
8.320714 -0.41744406
8.321714 -0.41312356
8.322714 -0.40882252999999996
8.323714 -0.40452234
8.324715 -0.40021073
8.325714 -0.395892
8.326715 -0.39158361
8.327714 -0.3873022
8.328714 -0.38305046
8.329714 -0.3788152
8.330714 -0.37457822
8.331715 -0.37033109
8.332714 -0.36608193
8.333714 -0.36184867
8.334714 -0.35764445
8.335714 -0.35346688000000004
8.336715 -0.34930018999999995
8.337714 -0.34512803
8.338715 -0.340947
8.339714 -0.33676953
8.340714 -0.33261396
8.341714 -0.32849002
8.342714 -0.32439099
8.343715 -0.32029926999999997
8.344714 -0.31620052
8.345715 -0.31209518
8.346714 -0.30799794
8.347714 -0.30392583
8.348714 -0.29988461
8.349714 -0.29586433
8.350715 -0.29184767
8.351714 -0.28782424
8.352715 -0.28379909000000003
8.353714 -0.27978879
8.354714 -0.27580792000000004
8.355714 -0.27185739
8.356714 -0.26792348
8.357715 -0.26398888
8.358714 -0.26004652
8.359715 -0.25610519
8.360714 -0.25218243
8.361714 -0.24829064
8.362714 -0.24442738
8.363714 -0.24057763999999998
8.364715 -0.23672627
8.365714 -0.23287036
8.366714 -0.22902156
8.367714 -0.22519662
8.368714 -0.2214038
8.369715 -0.21763622999999999
8.370714 -0.21387734000000003
8.371715 -0.21011419999999997
8.372714 -0.206348
8.373714 -0.20259307
8.374714 -0.19886550000000003
8.375714 -0.19517029
8.376715 -0.19149749
8.377714 -0.18783032
8.378715 -0.18415868
8.379714 -0.18048720999999998
8.380714 -0.1768315
8.381714 -0.17320552
8.382714 -0.16961052
8.383715 -0.16603413
8.384714 -0.16246052
8.385715 -0.15888326
8.386714 -0.15531053
8.387714 -0.15175862
8.388714 -0.14823879
8.389714 -0.14474826
8.390715 -0.1412724
8.391714 -0.13779647
8.392715 -0.13431738000000001
8.393714 -0.13084613
8.394714 -0.12739908
8.395715 -0.12398496
8.396714 -0.12059803000000001
8.397715 -0.11722287
8.398714 -0.11384679
8.399714 -0.1104699
8.400714 -0.10710495999999999
8.401714 -0.10376698000000001
8.402715 -0.10046116999999999
8.403714 -0.09717875499999999
8.404715 -0.09390406200000001
8.405714 -0.09062716900000001
8.406714 -0.087351963
8.407714 -0.08409317799999999
8.408714 -0.080864748
8.409715 -0.077668787
8.410714 -0.074493932
8.411715 -0.071324367
8.412714 -0.06815234099999999
8.413714 -0.064984208
8.414714 -0.06183527899999999
8.415714 -0.058717611999999995
8.416715 -0.05563052300000001
8.417714 -0.052561291
8.418715 -0.049495482
8.419714 -0.046428511
8.420714 -0.0433693
8.421714 -0.040333037
8.422714 -0.037328969000000004
8.423715 -0.034352881
8.424714 -0.03139035
8.425714 -0.028428211000000002
8.426714 -0.025465089
8.427714 -0.022512674
8.428715 -0.019586680999999998
8.429714 -0.016694656
8.430715 -0.013830212000000001
8.431714 -0.010978204
8.432714 -0.008126649500000001
8.433714 -0.0052759737
8.434714 -0.0024383246999999998
8.435715 0.00037240566000000004
8.436714 0.0031518321
8.437715 0.0059086029000000005
8.438714 0.0086573942
8.439714 0.011406982
8.440714 0.014152914999999999
8.441714 0.016880712
8.442715 0.019577105
8.443714 0.022240496999999998
8.444715 0.024882346000000003
8.445714 0.027518379000000003
8.446714 0.030156507
8.447714 0.032790905
8.448714 0.035406838
8.449715 0.037992320999999996
8.450714 0.040547398
8.451715 0.043083765
8.452714 0.045615117
8.453714 0.048146023999999996
8.454714 0.050668168
8.455714 0.053167035
8.456715 0.055633666
8.457714 0.058072142
8.458714 0.060496747
8.459714 0.062920974
8.460714 0.065346941
8.461715 0.067763613
8.462714 0.07015519099999999
8.463715 0.072513177
8.464714 0.0748427
8.465714 0.077158166
8.466714 0.07947182700000001
8.467714 0.081784325
8.468715 0.084084546
8.469714 0.0863589
8.470715 0.088602497
8.471714 0.090823282
8.472714 0.093035796
8.473714 0.095249485
8.474714 0.097460835
8.475715 0.099655718
8.476714 0.10182016
8.477715 0.10395113
8.478714 0.10605898000000001
8.479714 0.10815947
8.480714 0.11026176
8.481714 0.11236157999999999
8.482715 0.11444506
8.483714 0.11649996000000001
8.484715 0.11852528
8.485714 0.12053195
8.486714 0.12253377
8.487714 0.12453611
8.488714 0.12653134
8.489715 0.12850473
8.490714 0.13044615
8.491714 0.13235829999999998
8.492714 0.13425486
8.493714 0.13615007
8.494715 0.13804766000000002
8.495714 0.13993814
8.496715 0.14180625
8.497714 0.14364290999999998
8.498714 0.14545212
8.499714 0.14724753999999998
8.500714 0.14904145
8.501715 0.15083501
8.502714 0.15261748
8.503715 0.15437497
8.504714 0.15610176
8.505714 0.15780503
8.506714 0.15949936
8.507714 0.16119514000000001
8.508715 0.16289027
8.509714 0.16457176999999998
8.510715 0.16622585
8.511714 0.16784875999999999
8.512714 0.16944963999999998
8.513714 0.17104322
8.514714 0.1726383
8.515715 0.17423091999999998
8.516714 0.17580785
8.517715 0.17735726
8.518714 0.17887821999999998
8.519714 0.18038136
8.520715 0.18188029
8.521714 0.18338063
8.522715 0.18487547
8.523714 0.18635087
8.524714 0.18779704
8.525714 0.18921612999999998
8.526714 0.19062064
8.527715 0.19202351
8.528714 0.19342809
8.529715 0.19482556
8.530714 0.19620219
8.531714 0.19755031
8.532714 0.19887423
8.533714 0.20018661999999998
8.534715 0.20149830000000002
8.535714 0.20280951000000003
8.536715 0.20410990999999998
8.537714 0.20538704
8.538714 0.20663633
8.539714 0.20786487
8.540714 0.20908569000000002
8.541715 0.21030745
8.542714 0.21152749999999998
8.543715 0.21273422
8.544714 0.21391632
8.545714 0.21507180999999997
8.546714 0.21620952
8.547714 0.21734177000000002
8.548715 0.21847466000000001
8.549714 0.21960321000000002
8.550714 0.22071579
8.551714 0.22180357
8.552714 0.22286766
8.553715 0.22391809999999998
8.554714 0.22496566999999998
8.555715 0.22601307999999998
8.556714 0.22705293
8.557714 0.22807372999999997
8.558714 0.22906919
8.559714 0.2300434
8.560715 0.23100739
8.561714 0.23197042999999998
8.562715 0.23293266999999998
8.563714 0.23388544000000003
8.564714 0.23481848
8.565714 0.23572827
8.566714 0.23662065999999998
8.567715 0.23750580999999998
8.568714 0.23838970999999998
8.569715 0.23926918
8.570714 0.24013461
8.571714 0.24097787999999998
8.572714 0.24179919
8.573714 0.24260695000000002
8.574715 0.24341112
8.575714 0.24421525000000002
8.576715 0.2450139
8.577714 0.24579722
8.578714 0.24655901000000002
8.579714 0.24730163
8.580714 0.24803372
8.581715 0.24876289999999998
8.582714 0.24948947
8.583714 0.25020626
8.584714 0.25090498
8.585714 0.25158328999999996
8.586715 0.25224702
8.587714 0.25290544
8.588715 0.25356367999999996
8.589714 0.25421837
8.590714 0.25486036
8.591714 0.25548199
8.592714 0.25608337
8.593715 0.25667208
8.594714 0.25725684
8.595715 0.25784039999999997
8.596714 0.25841761
8.597714 0.25897999
8.598714 0.25952321
8.599714 0.26005094
8.600715 0.26057186
8.601714 0.26109228
8.602715 0.26161063
8.603714 0.26211836
8.604714 0.26260689
8.605714 0.26307465
8.606714 0.26352867
8.607715 0.26397901
8.608714 0.26443079
8.609715 0.26488008
8.610714 0.26531748
8.611714 0.2657359
8.612714 0.26613653
8.613714 0.26652783
8.614715 0.26691819
8.615714 0.26730869
8.616714 0.26769184
8.617714 0.26805759
8.618714 0.26840195
8.619715 0.26873073
8.620714 0.26905532
8.621715 0.2693837
8.622714 0.269714
8.623714 0.27003582
8.624714 0.27033875
8.625714 0.27062073000000003
8.626715 0.2708897
8.627714 0.27115704
8.628715 0.27142803
8.629714 0.27169739
8.630714 0.2719535
8.631714 0.27218813
8.632714 0.27240354
8.633715 0.27261113
8.634714 0.27282224
8.635715 0.27303891
8.636714 0.27325188
8.637714 0.27344793
8.638714 0.27362062000000004
8.639714 0.27377582
8.640715 0.27392716
8.641714 0.27408520999999997
8.642715 0.27424882
8.643714 0.27440616
8.644714 0.27454416000000004
8.645715 0.27465925
8.646714 0.27476025000000004
8.647715 0.27486125
8.648714 0.27497003
8.649714 0.27508147
8.650714 0.27518154
8.651714 0.27525888
8.652715 0.27531434
8.653714 0.27536072
8.654715 0.27541281
8.655714 0.27547546
8.656714 0.27553958
8.657714 0.27558918
8.658714 0.27561423
8.659715 0.27561863
8.660714 0.27561712
8.661715 0.27562331
8.662714 0.27563877000000003
8.663714 0.27565171
8.664714 0.27564673
8.665714 0.27561742
8.666715 0.27557176
8.667714 0.27552587
8.668715 0.27549092
8.669714 0.27546396
8.670714 0.27543013
8.671714 0.2753746
8.672714 0.27529466999999996
8.673715 0.27520217
8.674714 0.27511413
8.675714 0.27503925
8.676714 0.27497085000000004
8.677714 0.27489229
8.678715 0.27479019
8.679714 0.27466514
8.680715 0.27453108000000004
8.681714 0.27440380999999997
8.682714 0.27428837
8.683714 0.2741751
8.684714 0.2740477
8.685715 0.27389682
8.686714 0.27372797
8.687715 0.27355728999999995
8.688714 0.27339847
8.689714 0.2732517
8.690714 0.27310306
8.691714 0.27293554
8.692715 0.27274231
8.693714 0.27253206
8.694715 0.27232196
8.695714 0.27212400000000003
8.696714 0.27193595
8.697714 0.27174358
8.698714 0.27153278
8.699715 0.27130113
8.700714 0.27105988000000003
8.701715 0.27082448000000003
8.702714 0.2706018
8.703714 0.27038413
8.704714 0.27015517
8.705714 0.26990313
8.706715 0.26963018
8.707714 0.26935085
8.708714 0.26908058
8.709714 0.26882375000000003
8.710714 0.26857059
8.711715 0.26830558
8.712714 0.26801988
8.713715 0.26771815
8.714714 0.26741442
8.715714 0.26712015
8.716714 0.26683488
8.717714 0.26654676
8.718715 0.26624245
8.719714 0.2659183
8.720715 0.26558351
8.721714 0.26525273
8.722714 0.26493433
8.723714 0.26462374
8.724714 0.26430713
8.725715 0.2639726
8.726714 0.26361931
8.727715 0.26325784
8.728714 0.26290119
8.729714 0.26255439
8.730714 0.2622108
8.731714 0.26185825
8.732715 0.26148946
8.733714 0.26110823
8.734715 0.26072613
8.735714 0.26035288
8.736714 0.25998816999999996
8.737714 0.25962181
8.738714 0.25924201999999996
8.739715 0.25884488
8.740714 0.25843738
8.741714 0.25803158
8.742714 0.2576347
8.743714 0.25724359
8.744715 0.25684789
8.745714 0.25643886
8.746715 0.25601671
8.747714 0.25559019
8.748714 0.25516902
8.749714 0.25475565
8.750714 0.25434324
8.751715 0.25392151
8.752714 0.25348552
8.753715 0.25303988
8.754714 0.25259492
8.755714 0.25215808
8.756714 0.25172762
8.757714 0.25129418000000003
8.758715 0.25084855
8.759714 0.25038933
8.760715 0.24992414
8.761714 0.24946306000000001
8.762714 0.24901025
8.763714 0.24856056999999998
8.764714 0.24810403
8.765715 0.24763464000000002
8.766714 0.24715560000000003
8.767715 0.24667664
8.768714 0.24620573999999998
8.769714 0.24574199
8.770715 0.24527593000000003
8.771714 0.24479728
8.772715 0.24430355999999998
8.773714 0.24380253
8.774714 0.24330604
8.775714 0.24282041
8.776714 0.24234122
8.777715 0.24185716000000002
8.778714 0.2413596
8.779715 0.24084996
8.780714 0.24033866
8.781714 0.23983628
8.782714 0.23934424
8.783714 0.23885312999999997
8.784715 0.23835014999999998
8.785714 0.23782984000000001
8.786715 0.23729908
8.787714 0.23677193
8.788714 0.23625838
8.789714 0.23575601999999998
8.790714 0.23525183000000002
8.791715 0.23473280000000002
8.792714 0.23419678000000002
8.793715 0.23365435
8.794714 0.23312045
8.795714 0.23260176999999999
8.796714 0.23209108
8.797714 0.2315728
8.798715 0.23103585
8.799714 0.23048306000000002
8.800714 0.22992932
8.801714 0.22938957000000001
8.802714 0.22886645
8.803715 0.22834765
8.804714 0.22781563
8.805715 0.22726192
8.806714 0.22669432
8.807714 0.22613109999999997
8.808714 0.22558627999999997
8.809714 0.22505822000000003
8.810715 0.22453067000000002
8.811714 0.2239859
8.812715 0.22341916
8.813714 0.22284281000000003
8.814714 0.22227636
8.815714 0.22173051000000002
8.816714 0.22119812
8.817715 0.22065965
8.818714 0.22009902
8.819715 0.21951692
8.820714 0.21893089
8.821714 0.21836141
8.822714 0.21781547
8.823714 0.21728058
8.824715 0.21673462000000002
8.825714 0.21616344
8.826715 0.21557242
8.827714 0.21498224000000002
8.828714 0.21441223
8.829714 0.2138647
8.830714 0.21332295
8.831715 0.21276474
8.832714 0.21218036
8.833714 0.21158084
8.834714 0.21098927
8.835714 0.21042216
8.836715 0.20987584999999997
8.837714 0.20932904
8.838715 0.20875987000000001
8.839714 0.20816347
8.840714 0.20755623
8.841714 0.20696295
8.842714 0.20639705000000003
8.843715 0.2058499
8.844714 0.20529765
8.845715 0.20472039
8.846714 0.20411817999999998
8.847714 0.20351086000000002
8.848714 0.20292201
8.849714 0.20235972
8.850715 0.20180994
8.851714 0.20124767999999998
8.852715 0.20065738
8.853714 0.20004574
8.854714 0.19943672
8.855714 0.19885262
8.856714 0.19829618
8.857715 0.19774823000000002
8.858714 0.1971829
8.859715 0.19658809
8.860714 0.19597493
8.861714 0.19536861
8.862714 0.19478817
8.863714 0.19423112
8.864715 0.19367578
8.865714 0.19309899
8.866714 0.19249505
8.867714 0.19188054999999998
8.868714 0.19128114000000002
8.869715 0.19071087
8.870714 0.19016077
8.871715 0.18960582
8.872714 0.1890248
8.873714 0.18841717
8.874714 0.18780337
8.875714 0.18720845
8.876715 0.18664212
8.877714 0.18609131
8.878715 0.18553097000000002
8.879714 0.18494427
8.880714 0.18433611
8.881714 0.18372893
8.882714 0.18314446
8.883715 0.18258606000000002
8.884714 0.18203607
8.885715 0.18147002
8.886714 0.18087644
8.887714 0.18026612
8.888714 0.17966353999999998
8.889714 0.17908742
8.890715 0.17853581
8.891714 0.17798792
8.892715 0.17742073
8.893714 0.17682728
8.894714 0.17622174999999998
8.895715 0.17562772
8.896714 0.1750591
8.897715 0.17450916
8.898714 0.17395639000000002
8.899714 0.17338217
8.900714 0.17278601
8.901714 0.17218593
8.902715 0.17160394
8.903714 0.17104824000000002
8.904715 0.17050668
8.905714 0.1699564
8.906714 0.16938201
8.907714 0.16878747
8.908714 0.16819264
8.909715 0.16761714
8.910714 0.16706495
8.911715 0.16652177999999998
8.912714 0.16596717
8.913714 0.16539124
8.914714 0.16480254
8.915714 0.16422084
8.916715 0.16366092999999998
8.917714 0.16312053
8.918715 0.16258213
8.919714 0.16202714000000001
8.920714 0.16145067
8.921714 0.16086535
8.922714 0.16029100999999998
8.923715 0.15973897
8.924714 0.15920337
8.925714 0.15866638
8.926714 0.15811283
8.927714 0.15754217
8.928715 0.15696841
8.929714 0.15640837
8.930715 0.15586786
8.931714 0.15533717
8.932714 0.15479922000000002
8.933714 0.15424362
8.934714 0.15367512
8.935715 0.15310971
8.936714 0.15256174
8.937715 0.15203253
8.938714 0.1515095
8.939714 0.15097649999999999
8.940714 0.15042662
8.941714 0.14986731
8.942715 0.14931387
8.943714 0.14877690999999998
8.944715 0.14825396999999998
8.945714 0.14773207000000002
8.946714 0.14719869000000002
8.947714 0.14665208000000002
8.948714 0.1461026
8.949715 0.14556402000000002
8.950714 0.14504223
8.951715 0.14453043
8.952714 0.1440146
8.953714 0.14348489
8.954714 0.14294331999999998
8.955714 0.14240195
8.956715 0.14187301
8.957714 0.14135931
8.958714 0.14085242
8.959714 0.14034008
8.960714 0.1398163
8.961715 0.13928609
8.962714 0.13876092
8.963715 0.13824898
8.964714 0.13774835
8.965714 0.13724851
8.966714 0.13673905
8.967714 0.13621824999999999
8.968715 0.13569446999999998
8.969714 0.13517936
8.970715 0.1346786
8.971714 0.13418751
8.972714 0.1336951
8.973714 0.13319316
8.974714 0.13268262
8.975715 0.13217245
8.976714 0.13167197
8.977715 0.13118306
8.978714 0.13069886
8.979714 0.1302097
8.980714 0.1297113
8.981714 0.12920852
8.982715 0.12871141
8.983714 0.12822703
8.984715 0.12775358
8.985714 0.12728182000000002
8.986714 0.12680244
8.987714 0.12631344
8.988714 0.12582144
8.989715 0.12533608000000002
8.990714 0.12486222000000001
8.991714 0.12439618999999999
8.992714 0.12392921999999999
8.993714 0.12345500000000001
8.994715 0.12297502
8.995714 0.12249737000000001
8.996715 0.12202993999999999
8.997714 0.12157375000000001
8.998714 0.12112194000000001
8.999714 0.12066511
9.000714 0.12019898
9.001715 0.11972776
9.002714 0.11926071999999999
9.003715 0.11880485999999998
9.004714 0.11835941000000001
9.005714 0.11791677999999998
9.006714 0.11746894
9.007714 0.11701401000000002
9.008715 0.11655758
9.009714 0.11610793999999999
9.010715 0.11566898999999999
9.011714 0.11523699
9.012714 0.11480343999999999
9.013714 0.11436210000000001
9.014714 0.11391417
9.015715 0.11346743
9.016714 0.11303012000000001
9.017715 0.11260446999999998
9.018714 0.11218505
9.019714 0.11176330000000001
9.020715 0.11133438
9.021714 0.1109009
9.022715 0.11047062
9.023714 0.11004986000000001
9.024714 0.10963838000000001
9.025714 0.10922958999999999
9.026714 0.10881595
9.027715 0.10839516999999999
9.028714 0.10797213
9.029715 0.10755494
9.030714 0.10714852999999999
9.031714 0.10675077
9.032714 0.10635426
9.033714 0.10595238
9.034715 0.10554448000000001
9.035714 0.10513626
9.036715 0.10473505
9.037714 0.10434384
9.038714 0.10395895
9.039714 0.10357301
9.040714 0.10318092999999999
9.041715 0.10278397
9.042714 0.1023887
9.043715 0.10200172999999998
9.044714 0.10162463000000001
9.045714 0.10125284999999999
9.046714 0.10087958999999999
9.047714 0.10050121000000001
9.048715 0.10012004
9.049714 0.09974224999999999
9.050714 0.099372759
9.051714 0.099011185
9.052714 0.098652137
9.053715 0.098289514
9.054714 0.097921363
9.055715 0.097551401
9.056714 0.097186113
9.057714 0.096829812
9.058714 0.09648150900000001
9.059714 0.096135976
9.060715 0.095788017
9.061714 0.095436437
9.062715 0.0950847
9.063714 0.094737858
9.064714 0.094398396
9.065714 0.094064238
9.066714 0.093730487
9.067715 0.09339336499999999
9.068714 0.093053229
9.069715 0.09271429199999999
9.070714 0.092381384
9.071714 0.092056312
9.072714 0.091736618
9.073714 0.09141759399999999
9.074715 0.091095868
9.075714 0.090771791
9.076715 0.090448943
9.077714 0.090131245
9.078714 0.089820015
9.079714 0.089513196
9.080714 0.089207198
9.081715 0.088899751
9.082714 0.088591606
9.083714 0.0882858
9.084714 0.087985134
9.085714 0.087689946
9.086715 0.087397778
9.087714 0.087105186
9.088715 0.086810288
9.089714 0.086514169
9.090714 0.086220144
9.091714 0.085931458
9.092714 0.085649185
9.093715 0.08537167999999999
9.094714 0.085095956
9.095715 0.084819848
9.096714 0.084543391
9.097714 0.084268488
9.098714 0.083997205
9.099714 0.083730044
9.100715 0.083465438
9.101714 0.083200948
9.102715 0.082935195
9.103714 0.082669139
9.104714 0.082405697
9.105714 0.082147896
9.106714 0.08189682300000001
9.107715 0.08165083100000001
9.108714 0.081406627
9.109715 0.081161474
9.110714 0.08091497
9.111714 0.080669136
9.112714 0.08042671800000001
9.113714 0.08018901
9.114715 0.07995482300000001
9.115714 0.07972148
9.116714 0.079487107
9.117714 0.079252379
9.118714 0.07902036900000001
9.119715 0.078794401
9.120714 0.078575488
9.121715 0.078361318
9.122714 0.078147755
9.123714 0.07793174
9.124714 0.07771352499999999
9.125714 0.07749645200000001
9.126715 0.07728434299999999
9.127714 0.077078579
9.128715 0.076877011
9.129714 0.07667577
9.130714 0.07647246199999999
9.131714 0.076268299
9.132714 0.076067314
9.133715 0.075873197
9.134714 0.07568620499999999
9.135715 0.075502688
9.136714 0.075317733
9.137714 0.075129006
9.138714 0.074938696
9.139714 0.074751972
9.140715 0.074573018
9.141714 0.074401771
9.142715 0.07423392999999999
9.143714 0.074064324
9.144714 0.073891017
9.145715 0.073716795
9.146714 0.073546876
9.147715 0.073384558
9.148714 0.07322838100000001
9.149714 0.073073176
9.150714 0.07291426899999999
9.151714 0.072751497
9.152715 0.07258972600000001
9.153714 0.07243529
9.154715 0.072291057
9.155714 0.072154071
9.156714 0.072017731
9.157714 0.071876845
9.158714 0.071731582
9.159715 0.071587134
9.160714 0.071449351
9.161715 0.071319879
9.162714 0.07119476799999999
9.163714 0.071067776
9.164714 0.07093569699999999
9.165714 0.070801348
9.166715 0.07067163200000001
9.167714 0.07055215000000001
9.168715 0.07044262600000001
9.169714 0.070336874
9.170714 0.070227502
9.171714 0.070111657
9.172714 0.069993158
9.173715 0.069879339
9.174714 0.06977507699999999
9.175714 0.069678819
9.176714 0.06958389999999999
9.177714 0.069484115
9.178715 0.06937898
9.179714 0.069274352
9.180715 0.069177814
9.181714 0.06909251699999999
9.182714 0.06901447200000001
9.183714 0.068935606
9.184714 0.068850198
9.185715 0.068759522
9.186714 0.068670826
9.187715 0.068591419
9.188714 0.068522693
9.189714 0.068458827
9.190714 0.068391458
9.191714 0.068316452
9.192715 0.068237371
9.193714 0.068162708
9.194715 0.068099081
9.195714 0.06804593099999999
9.196714 0.067996001
9.197714 0.06794127999999999
9.198714 0.067879591
9.199715 0.067816419
9.200714 0.06776037
9.201715 0.067716022
9.202714 0.06767988700000001
9.203714 0.067643024
9.204714 0.067598134
9.205714 0.067545561
9.206715 0.06749316200000001
9.207714 0.067450124
9.208714 0.067419675
9.209714 0.067396549
9.210714 0.06737132800000001
9.211715 0.067338144
9.212714 0.067299471
9.213715 0.067264086
9.214714 0.067239831
9.215714 0.06722705999999999
9.216714 0.067218195
9.217714 0.067203818
9.218715 0.06718036599999999
9.219714 0.067153142
9.220715 0.067132106
9.221714 0.06712377700000001
9.222714 0.06712581999999999
9.223714 0.067128788
9.224714 0.06712370100000001
9.225715 0.06710935300000001
9.226714 0.06709340400000001
9.227715 0.06708632
9.228714 0.067093037
9.229714 0.06710907299999999
9.230714 0.067124219
9.231714 0.067130878
9.232715 0.067130185
9.233714 0.06713093
9.234715 0.06714217
9.235714 0.067165523
9.236714 0.067193568
9.237714 0.067215716
9.238714 0.067226909
9.239715 0.067232025
9.240714 0.067242316
9.241714 0.067266653
9.242714 0.067304558
9.243714 0.06734665399999999
9.244715 0.067382131
9.245714 0.067407283
9.246715 0.067428179
9.247714 0.06745540900000001
9.248714 0.0674952
9.249714 0.06754421
9.250714 0.06759229
9.251715 0.067630934
9.252714 0.067660556
9.253715 0.067690498
9.254714 0.067731721
9.255714 0.067787932
9.256714 0.067852437
9.257714 0.067913265
9.258715 0.067962537
9.259714 0.06800259
9.260715 0.068043958
9.261714 0.068096828
9.262714 0.06816297
9.263714 0.06823453
9.264714 0.06830066
9.265715 0.068356498
9.266714 0.06840716799999999
9.267715 0.06846349
9.268714 0.068532978
9.269714 0.06861344999999999
9.270715 0.06869452799999999
9.271714 0.068765931
9.272715 0.06882582699999999
9.273714 0.06888253800000001
9.274714 0.068948104
9.275714 0.069028861
9.276714 0.069120561
9.277715 0.069211883
9.278714 0.06929349600000001
9.279715 0.06936523700000001
9.280714 0.069435843
9.281714 0.069515454
9.282714 0.069607142
9.283714 0.069704407
9.284715 0.06979662
9.285714 0.069877983
9.286715 0.069952599
9.287714 0.070031499
9.288714 0.070123916
9.289714 0.070229894
9.290714 0.070340105
9.291715 0.07044307999999999
9.292714 0.070534035
9.293715 0.07061827899999999
9.294714 0.070706621
9.295714 0.07080654
9.296714 0.07091634899999999
9.297714 0.071026955
9.298715 0.071129657
9.299714 0.071223476
9.300714 0.071316102
9.301714 0.071417616
9.302714 0.07153219799999999
9.303715 0.071654515
9.304714 0.0717738
9.305715 0.07188227
9.306714 0.071981188
9.307714 0.072079664
9.308714 0.072187354
9.309714 0.072306878
9.310715 0.07243203
9.311714 0.072553143
9.312715 0.072665018
9.313714 0.072771031
9.314714 0.072880194
9.315714 0.072999584
9.316714 0.073128496
9.317715 0.073258951
9.318714 0.073382159
9.319715 0.07349560000000001
9.320714 0.073605025
9.321714 0.073719805
9.322714 0.07384548099999999
9.323714 0.073979463
9.324715 0.074113323
9.325714 0.074239675
9.326715 0.074357964
9.327714 0.074474665
9.328714 0.074597768
9.329714 0.07473023699999999
9.330714 0.074867683
9.331715 0.07500209599999999
9.332714 0.075128413
9.333714 0.075248646
9.334714 0.075370166
9.335714 0.075499708
9.336715 0.075637992
9.337714 0.075779256
9.338715 0.07591595599999999
9.339714 0.076044764
9.340714 0.07616898500000001
9.341714 0.076295598
9.342714 0.07642948799999999
9.343715 0.076569582
9.344714 0.076709979
9.345715 0.07684498
9.346714 0.076973788
9.347714 0.077101128
9.348714 0.07723333
9.349714 0.077373162
9.350715 0.077517604
9.351714 0.077660306
9.352715 0.077796617
9.353714 0.07792706599999999
9.354714 0.078056613
9.355714 0.078190427
9.356714 0.078329811
9.357715 0.078471447
9.358714 0.078610523
9.359715 0.078744889
9.360714 0.078876852
9.361714 0.07901116
9.362714 0.07915098100000001
9.363714 0.07929520799999999
9.364715 0.07943926
9.365714 0.079578673
9.366714 0.079712475
9.367714 0.07984374
9.368714 0.079976919
9.369715 0.080114364
9.370714 0.080254773
9.371715 0.080394722
9.372714 0.080531748
9.373714 0.080666359
9.374714 0.08080137200000001
9.375714 0.080939225
9.376715 0.081079704
9.377714 0.081219978
9.378715 0.081356888
9.379714 0.081489515
9.380714 0.081619894
9.381714 0.08175138500000001
9.382714 0.08188606
9.383715 0.082023308
9.384714 0.082160643
9.385715 0.082295923
9.386714 0.082428945
9.387714 0.082561234
9.388714 0.082694349
9.389714 0.082828279
9.390715 0.082961452
9.391714 0.083092239
9.392715 0.08322060499999999
9.393714 0.083348376
9.394714 0.08347780099999999
9.395715 0.083609729
9.396714 0.08374289
9.397715 0.083874911
9.398714 0.084004144
9.399714 0.084130792
9.400714 0.084256346
9.401714 0.084382016
9.402715 0.084507605
9.403714 0.08463189
9.404715 0.084754097
9.405714 0.084875093
9.406714 0.084997044
9.407714 0.08512167300000001
9.408714 0.085248577
9.409715 0.085375219
9.410714 0.085498649
9.411715 0.085617654
9.412714 0.085733557
9.413714 0.08584890199999999
9.414714 0.08596525899999999
9.415714 0.086081953
9.416715 0.086196925
9.417714 0.08630894600000001
9.418715 0.086419174
9.419714 0.086530542
9.420714 0.086645311
9.421714 0.086762838
9.422714 0.08687959099999999
9.423715 0.08699164
9.424714 0.087097689
9.425714 0.087200105
9.426714 0.08730304
9.427714 0.08740903
9.428715 0.087516947
9.429714 0.087623054
9.430715 0.087724329
9.431714 0.08782123900000001
9.432714 0.08791757900000001
9.433714 0.08801727100000001
9.434714 0.088120822
9.435715 0.088224473
9.436714 0.088323001
9.437715 0.088413991
9.438714 0.088500016
9.439714 0.08858679800000001
9.440714 0.088678644
9.441714 0.088774855
9.442715 0.08887019900000001
9.443714 0.08895913500000001
9.444715 0.089040434
9.445714 0.089118286
9.446714 0.089198869
9.447714 0.089285109
9.448714 0.089373975
9.449715 0.089458778
9.450714 0.089534686
9.451715 0.08960297
9.452714 0.089670316
9.453714 0.089743524
9.454714 0.089823868
9.455714 0.089905813
9.456715 0.089981273
9.457714 0.09004614500000001
9.458714 0.090103742
9.459714 0.090162153
9.460714 0.09022756700000001
9.461715 0.090299029
9.462714 0.090368971
9.463715 0.09042940199999999
9.464714 0.090478658
9.465714 0.090523181
9.466714 0.09057257
9.467714 0.090631779
9.468715 0.090696872
9.469714 0.090757909
9.470715 0.09080685599999999
9.471714 0.090844097
9.472714 0.09087820699999999
9.473714 0.090918911
9.474714 0.090968958
9.475715 0.091021595
9.476714 0.091065938
9.477715 0.091096002
9.478714 0.091116043
9.479714 0.091137545
9.480714 0.091170159
9.481714 0.091213774
9.482715 0.091258308
9.483714 0.091291603
9.484715 0.091309135
9.485714 0.091317703
9.486714 0.091329869
9.487714 0.091353583
9.488714 0.091385457
9.489715 0.091413304
9.490714 0.091426109
9.491714 0.09142335
9.492714 0.091415941
9.493714 0.091417739
9.494715 0.091434357
9.495714 0.09145829800000001
9.496715 0.09147466
9.497714 0.091472955
9.498714 0.09145558599999999
9.499714 0.091435987
9.500714 0.091427774
9.501715 0.091433601
9.502714 0.091442838
9.503715 0.09144013200000001
9.504714 0.09141800700000001
9.505714 0.091383286
9.506714 0.091351854
9.507714 0.091335841
9.508715 0.091333524
9.509714 0.091330323
9.510715 0.091310299
9.511714 0.091269094
9.512714 0.091217674
9.513714 0.091173756
9.514714 0.091147592
9.515715 0.09113361
9.516714 0.091114739
9.517715 0.091076124
9.518714 0.09101722400000001
9.519714 0.090952381
9.520715 0.090899231
9.521714 0.090864272
9.522715 0.09083731
9.523714 0.09079946300000001
9.524714 0.090738438
9.525714 0.090658764
9.526714 0.090578524
9.527715 0.090515008
9.528714 0.09047073500000001
9.529715 0.090431183
9.530714 0.090376235
9.531714 0.09029625799999999
9.532714 0.090199889
9.533714 0.090107112
9.534715 0.090033124
9.535714 0.089975959
9.536715 0.08991795500000001
9.537714 0.089840003
9.538714 0.089737203
9.539714 0.08962312700000001
9.540714 0.089519145
9.541715 0.089437241
9.542714 0.089370116
9.543715 0.089296792
9.544714 0.089199276
9.545714 0.089077017
9.546714 0.088947418
9.547714 0.088831916
9.548715 0.08873872
9.549714 0.088656129
9.550714 0.088561897
9.551714 0.08844118000000001
9.552714 0.088298635
9.553715 0.088154816
9.554714 0.08802971
9.555715 0.08792657799999999
9.556714 0.087829179
9.557714 0.087714684
9.558714 0.087572029
9.559714 0.08741091
9.560715 0.087254081
9.561714 0.087119109
9.562715 0.087004178
9.563714 0.086889439
9.564714 0.086752855
9.565714 0.08658787700000001
9.566714 0.08640880100000001
9.567715 0.086239312
9.568714 0.086093543
9.569715 0.08596474700000001
9.570714 0.085830718
9.571714 0.085671677
9.572714 0.085486245
9.573714 0.08529257
9.574715 0.08511382
9.575714 0.084959465
9.576715 0.084817596
9.577714 0.084664352
9.578714 0.084482983
9.579714 0.08427726599999999
9.580714 0.084068428
9.581715 0.083878171
9.582714 0.083711289
9.583714 0.083551905
9.584714 0.083376258
9.585714 0.083171786
9.586715 0.082947226
9.587714 0.08272556
9.588715 0.08252562299999999
9.589714 0.08234703
9.590714 0.082170538
9.591714 0.08197354600000001
9.592714 0.08174817200000001
9.593715 0.081507524
9.594714 0.081275107
9.595715 0.081065943
9.596714 0.08087454499999999
9.597714 0.080679345
9.598714 0.08045997199999999
9.599714 0.080213527
9.600715 0.079956796
9.601714 0.07971278400000001
9.602715 0.079492369
9.603714 0.079285761
9.604714 0.07907049699999999
9.605714 0.0788295
9.606714 0.078564615
9.607715 0.078294973
9.608714 0.078041531
9.609715 0.077810272
9.610714 0.077587547
9.611714 0.077351124
9.612714 0.077088032
9.613714 0.076804886
9.614715 0.076522474
9.615714 0.07625912500000001
9.616714 0.076016167
9.617714 0.07577703799999999
9.618714 0.075520645
9.619715 0.075238099
9.620714 0.07493961
9.621715 0.074646063
9.622714 0.074372301
9.623714 0.07411541299999999
9.624714 0.073857361
9.625714 0.073579606
9.626715 0.07327790399999999
9.627714 0.072965503
9.628715 0.072662352
9.629714 0.072379113
9.630714 0.072108768
9.631714 0.07183240399999999
9.632714 0.071534404
9.633715 0.071214797
9.634714 0.070889038
9.635715 0.070575596
9.636714 0.07028135
9.637714 0.0699964
9.638714 0.06970223
9.639714 0.06938646
9.640715 0.069052394
9.641714 0.068715966
9.642715 0.068392704
9.643714 0.068085408
9.644714 0.067782222
9.645715 0.067466439
9.646714 0.06713005699999999
9.647715 0.066780171
9.648714 0.06643324199999999
9.649714 0.066102017
9.650714 0.065785553
9.651714 0.06547017299999999
9.652715 0.065140362
9.653714 0.06479077899999999
9.654715 0.064429973
9.655714 0.064073119
9.656714 0.063729828
9.657714 0.063396816
9.658714 0.06306108
9.659715 0.06271065199999999
9.660714 0.06234425800000001
9.661715 0.06197219500000001
9.662714 0.061607907999999996
9.663714 0.06125723
9.664714 0.060913817
9.665714 0.060564314
9.666715 0.060198875
9.667714 0.059818738
9.668715 0.059434929000000004
9.669714 0.059059431
9.670714 0.058695977
9.671714 0.058337627
9.672714 0.05797276999999999
9.673715 0.057594443
9.674714 0.057205558
9.675714 0.056816026
9.676714 0.056434480999999995
9.677714 0.056061288
9.678715 0.055688404
9.679714 0.055306015
9.680715 0.054910406
9.681714 0.054506923
9.682714 0.05410572
9.683714 0.053713931
9.684714 0.053330393999999996
9.685715 0.052946981
9.686714 0.052555109
9.687715 0.052152231
9.688714 0.051743252
9.689714 0.051336084000000004
9.690714 0.050935184
9.691714 0.050538225000000006
9.692715 0.050138403
9.693714 0.04973021
9.694715 0.04931395500000001
9.695714 0.048895470999999996
9.696714 0.048481423
9.697714 0.048074056
9.698714 0.04766956
9.699715 0.047261114
9.700714 0.046844108
9.701715 0.046419416
9.702714 0.045992338
9.703714 0.045568313
9.704714 0.045148897
9.705714 0.044731077
9.706715 0.044310142
9.707714 0.043883637
9.708714 0.043453168
9.709714 0.043022801
9.710714 0.042595583
9.711715 0.042171023
9.712714 0.041745507
9.713715 0.041315186999999996
9.714714 0.040878951999999996
9.715714 0.040439196
9.716714 0.039999902999999996
9.717714 0.039563666000000004
9.718715 0.039129984
9.719714 0.038695967
9.720715 0.038258717000000005
9.721714 0.037817421
9.722714 0.03737362
9.723714 0.036929658
9.724714 0.036486724000000005
9.725715 0.036044084000000004
9.726714 0.035599948
9.727715 0.035153163
9.728714 0.034704269
9.729714 0.034255115
9.730714 0.033807423
9.731714 0.033361465
9.732715 0.032915873
9.733714 0.032468634999999996
9.734715 0.032018454
9.735714 0.031565456
9.736714 0.031110828
9.737714 0.030655830000000002
9.738714 0.030200981000000002
9.739715 0.029745986000000002
9.740714 0.029290319000000002
9.741714 0.028833869
9.742714 0.028377102
9.743714 0.027920651999999997
9.744715 0.027464740999999997
9.745714 0.027008925000000003
9.746715 0.026552340999999997
9.747714 0.026094285
9.748714 0.025634624999999998
9.749714 0.025173812
9.750714 0.024712505000000003
9.751715 0.024251129
9.752714 0.023789684999999998
9.753715 0.023327915
9.754714 0.022865625
9.755714 0.022402910999999998
9.756714 0.021940109
9.757714 0.021477541
9.758715 0.02101526
9.759714 0.020553001
9.760715 0.020090367999999997
9.761714 0.019627113999999998
9.762714 0.019163293
9.763714 0.01869916
9.764714 0.018234893000000002
9.765715 0.017770384
9.766714 0.017305261000000002
9.767715 0.01683921
9.768714 0.016372348000000002
9.769714 0.015905355
9.770715 0.015439185
9.771714 0.014974494000000001
9.772715 0.014511192
9.773714 0.014048442
9.774714 0.013585198
9.775714 0.013120887
9.776714 0.012655728000000002
9.777715 0.012190433
9.778714 0.011725507999999999
9.779715 0.011260741
9.780714 0.010795372
9.781714 0.010328865999999999
9.782714 0.009861678
9.783714 0.009395273800000001
9.784715 0.008931238
9.785714 0.0084700347
9.786715 0.0080104219
9.787714 0.007550120800000001
9.788714 0.0070873641
9.789714 0.0066222178999999996
9.790714 0.0061565966
9.791715 0.005692862
9.792714 0.0052320433
9.793715 0.0047730817
9.794714 0.0043137759
9.795714 0.0038527221
9.796714 0.0033906425
9.797714 0.0029299203
9.798715 0.0024725681
9.799714 0.0020182517
9.800714 0.0015641068
9.801714 0.0011067471
9.802714 0.00064503024
9.803715 0.00018136785
9.804714 -0.00027967164
9.805715 -0.00073460669
9.806714 -0.0011836791
9.807714 -0.0016307555
9.808714 -0.0020804268999999997
9.809714 -0.0025345042
9.810715 -0.0029907009
9.811714 -0.0034446427999999998
9.812715 -0.0038936461
9.813714 -0.0043391643
9.814714 -0.0047857483999999995
9.815714 -0.0052371681
9.816714 -0.005692793999999999
9.817715 -0.006147356200000001
9.818714 -0.0065946115
9.819715 -0.007032236999999999
9.820714 -0.007464049099999999
9.821714 -0.0078975521
9.822714 -0.008338479499999999
9.823714 -0.008786512599999999
9.824715 -0.0092356109
9.825714 -0.0096788193
9.826715 -0.010113796
9.827714 -0.010544595
9.828714 -0.010978155
9.829714 -0.011418257
9.830714 -0.011861886
9.831715 -0.012301197
9.832714 -0.012729764000000001
9.833714 -0.013148167999999998
9.834714 -0.013564244999999999
9.835714 -0.013987435
9.836715 -0.014421469
9.837714 -0.014861210000000001
9.838715 -0.015296371
9.839714 -0.015719376
9.840714 -0.016131245000000002
9.841714 -0.016540721
9.842714 -0.016957222
9.843715 -0.017383167999999997
9.844714 -0.017811911
9.845715 -0.018233088
9.846714 -0.018641229000000002
9.847714 -0.019040608
9.848714 -0.019442207
9.849714 -0.019854947
9.850715 -0.020278149
9.851714 -0.020701435
9.852715 -0.021112508
9.853714 -0.021506821000000002
9.854714 -0.021891426999999998
9.855714 -0.022279748999999998
9.856714 -0.022681193
9.857715 -0.023093792
9.858714 -0.023505816
9.859715 -0.023905188
9.860714 -0.024289222
9.861714 -0.024666818
9.862714 -0.025051186
9.863714 -0.02544884
9.864715 -0.025853776999999998
9.865714 -0.026251801
9.866714 -0.026631771
9.867714 -0.026994855999999998
9.868714 -0.027354219
9.869715 -0.027725086000000003
9.870714 -0.028112892
9.871715 -0.028508918999999997
9.872714 -0.02889708
9.873714 -0.029266558999999998
9.874714 -0.029620300999999998
9.875714 -0.029972501
9.876715 -0.030336985999999996
9.877714 -0.030715813
9.878715 -0.031097314999999997
9.879714 -0.031465362
9.880714 -0.031812498
9.881714 -0.032146397
9.882714 -0.032484226
9.883715 -0.032839156
9.884714 -0.033209781
9.885715 -0.033580925
9.886714 -0.033935453
9.887714 -0.034267778000000006
9.888714 -0.034588276
9.889714 -0.034915007
9.890715 -0.035259267000000004
9.891714 -0.035616467
9.892715 -0.035969779
9.893714 -0.036303652
9.894714 -0.036616472
9.895715 -0.03692208
9.896714 -0.037238808
9.897715 -0.037574712999999996
9.898714 -0.037920865000000005
9.899714 -0.038258207
9.900714 -0.038572651
9.901714 -0.038866405
9.902715 -0.039156397999999995
9.903714 -0.039460917
9.904715 -0.039785079
9.905714 -0.040116714
9.906714 -0.040436021
9.907714 -0.040731342999999996
9.908714 -0.041008441
9.909715 -0.041285824
9.910714 -0.041579821999999995
9.911715 -0.041891375
9.912714 -0.042205161
9.913714 -0.042501837
9.914714 -0.042773680999999994
9.915714 -0.043031044000000004
9.916715 -0.043294337
9.917714 -0.043577896000000005
9.918715 -0.04387853
9.919714 -0.04417795
9.920714 -0.044457187
9.921714 -0.044711516
9.922714 -0.044954001
9.923715 -0.045204844
9.924714 -0.045475093
9.925714 -0.045757769999999996
9.926714 -0.046033511
9.927714 -0.046286237
9.928715 -0.046516251
9.929714 -0.046740219
9.930715 -0.046978035
9.931714 -0.047236981
9.932714 -0.047505889
9.933714 -0.047763964
9.934714 -0.047997246
9.935715 -0.048209581
9.936714 -0.048419365
9.937715 -0.048644718
9.938714 -0.048888993000000006
9.939714 -0.049138139
9.940714 -0.049372046
9.941714 -0.049580692
9.942715 -0.049772166
9.943714 -0.049966213
9.944715 -0.050178426
9.945714 -0.050407817
9.946714 -0.050637695999999996
9.947714 -0.050849013000000005
9.948714 -0.051035604
9.949715 -0.051209028
9.950714 -0.051389226999999996
9.951715 -0.05158858300000001
9.952714 -0.051802013
9.953714 -0.05201109499999999
9.954714 -0.052198779
9.955714 -0.052362913
9.956715 -0.052517826999999996
9.957714 -0.052682811
9.958714 -0.05286677000000001
9.959714 -0.053061324
9.960714 -0.053247715999999994
9.961715 -0.053411949
9.962714 -0.053555908
9.963715 -0.053695688
9.964714 -0.053848507000000004
9.965714 -0.05401884
9.966714 -0.054194800999999994
9.967714 -0.054357661
9.968715 -0.054496765
9.969714 -0.054617965000000004
9.970715 -0.054738903
9.971714 -0.054875005
9.972714 -0.055027398
9.973714 -0.055182335
9.974714 -0.055322336
9.975715 -0.055440102
9.976714 -0.055544049000000005
9.977715 -0.055651233
9.978714 -0.055773491999999994
9.979714 -0.055908004000000004
9.980714 -0.056039705
9.981714 -0.056153536000000004
9.982715 -0.05624658700000001
9.983714 -0.056330387999999995
9.984715 -0.056421704
9.985714 -0.056529162
9.986714 -0.056646491
9.987714 -0.05675758
9.988714 -0.056849216
9.989715 -0.056921359
9.990714 -0.056986808
9.991714 -0.05706083
9.992714 -0.057149114
9.993714 -0.057243661
9.994715 -0.057329633000000005
9.995714 -0.057397492
9.996715 -0.057450571
9.997714 -0.057502132000000004
9.998714 -0.057564455
9.999714 -0.057638814999999996
10.00071 -0.057714322
10.00171 -0.057776580999999994
10.00271 -0.057819043
10.00371 -0.057848141000000006
10.00471 -0.057878171
10.00571 -0.05792015
10.00671 -0.057973515
10.00771 -0.058027117999999996
10.00871 -0.058068376000000005
10.00971 -0.058093172
10.01071 -0.058108626000000003
10.01171 -0.05812681000000001
10.01271 -0.058154698000000005
10.01371 -0.058188493
10.01471 -0.058216834
10.01571 -0.058230112
10.01671 -0.05822836000000001
10.01771 -0.058221379999999996
10.01871 -0.058221124000000006
10.01971 -0.058232393
10.02071 -0.058249274
10.02171 -0.05825990799999999
10.02271 -0.058255706000000004
10.02371 -0.058237644
10.02471 -0.058214895999999995
10.02571 -0.058197184000000006
10.02671 -0.058187096
10.02771 -0.058178476
10.02871 -0.058161881
10.02971 -0.058132503
10.03071 -0.05809409199999999
10.03171 -0.058055873
10.03271 -0.058024976
10.03371 -0.058000628
10.03471 -0.05797466700000001
10.03571 -0.057937868
10.03671 -0.057887065
10.03771 -0.057827431
10.03871 -0.057768304
10.03971 -0.057716039000000004
10.04071 -0.057669454999999994
10.04171 -0.057621341
10.04271 -0.05756449
10.04371 -0.057497283
10.04471 -0.057424512
10.04571 -0.057353009
10.04671 -0.05728580899999999
10.04771 -0.05721964400000001
10.04871 -0.057147670000000005
10.04971 -0.05706512
10.05071 -0.056973309
10.05171 -0.056878786
10.05271 -0.056788418
10.05371 -0.056704262000000005
10.05471 -0.056622195
10.05571 -0.056535237999999995
10.05671 -0.056438759
10.05771 -0.056333513999999994
10.05871 -0.056224439
10.05971 -0.056116323999999995
10.06071 -0.056010054000000004
10.06171 -0.055902294
10.06271 -0.055788684
10.06371 -0.055667735
10.06471 -0.055542268
10.06571 -0.05541729
10.06671 -0.055296038
10.06771 -0.055177382
10.06871 -0.055056588999999996
10.06971 -0.0549288
10.07071 -0.054792408
10.07171 -0.054649927
10.07271 -0.054505782
10.07371 -0.054362946
10.07471 -0.054220983
10.07571 -0.054076918999999994
10.07671 -0.053927947999999996
10.07771 -0.053773768000000007
10.07871 -0.053616642
10.07971 -0.053459418
10.08071 -0.053303094999999995
10.08171 -0.05314595800000001
10.08271 -0.052984891
10.08371 -0.052817776999999996
10.08471 -0.052645087
10.08571 -0.05246948
10.08671 -0.052293832000000005
10.08771 -0.052119204
10.08871 -0.051944242999999994
10.08971 -0.05176639
10.09071 -0.05158374
10.09171 -0.051396288000000005
10.09271 -0.051205646
10.09371 -0.051013625
10.09471 -0.050820876
10.09571 -0.050626608000000003
10.09671 -0.050429447
10.09771 -0.050228694000000004
10.09871 -0.050024962000000006
10.09971 -0.049819722000000004
10.10071 -0.049614189999999996
10.10171 -0.049408367999999994
10.10271 -0.049200951
10.10371 -0.048990129
10.10471 -0.048774731
10.10571 -0.048554892
10.10671 -0.048331899
10.10771 -0.048107322
10.10871 -0.047882079
10.10971 -0.047656032
10.11071 -0.047428336
10.11171 -0.047198162
10.11271 -0.046965358
10.11371 -0.046730483999999996
10.11471 -0.046494315
10.11571 -0.046257124999999996
10.11671 -0.046018330999999996
10.11771 -0.045776772
10.11871 -0.045531488
10.11971 -0.045282452
10.12071 -0.045030692
10.12171 -0.044777660999999996
10.12271 -0.044524288
10.12371 -0.044270328
10.12471 -0.044014546
10.12571 -0.043755624
10.12671 -0.043493157
10.12771 -0.043227989
10.12871 -0.042961599
10.12971 -0.042694985
10.13071 -0.042427905
10.13171 -0.042159064
10.13271 -0.041887135
10.13371 -0.041611833
10.13471 -0.041334148
10.13571 -0.041055554
10.13671 -0.040776754000000005
10.13771 -0.040496988
10.13871 -0.040214526
10.13971 -0.039928008
10.14071 -0.039637607
10.14171 -0.039345058
10.14271 -0.039052468
10.14371 -0.03876079
10.14471 -0.038469129
10.14571 -0.038175471
10.14671 -0.037878242
10.14771 -0.037577495
10.14871 -0.03727476
10.14971 -0.036971708
10.15071 -0.036668680999999995
10.15171 -0.036364372000000006
10.15271 -0.036056875
10.15371 -0.035745336
10.15471 -0.035430811
10.15571 -0.035115602
10.15671 -0.034801528
10.15771 -0.034488511
10.15871 -0.034174602
10.15971 -0.033857499
10.16071 -0.033536338
10.16171 -0.033212343
10.16271 -0.032887835000000004
10.16371 -0.032564352
10.16471 -0.032241404
10.16571 -0.031916884
10.16671 -0.031588785
10.16771 -0.031256801
10.16871 -0.030922532000000003
10.16971 -0.030588123
10.17071 -0.030254442000000003
10.17171 -0.029920341
10.17271 -0.029583627
10.17371 -0.029242987999999998
10.17471 -0.028899271
10.17571 -0.028555075000000003
10.17671 -0.028212848999999998
10.17771 -0.027873056000000004
10.17871 -0.027533788999999996
10.17971 -0.02719218
10.18071 -0.026846479
10.18171 -0.026497152
10.18271 -0.026146183
10.18371 -0.025795225999999997
10.18471 -0.025444178
10.18571 -0.025091373000000004
10.18671 -0.024735209
10.18771 -0.024375832
10.18871 -0.024015394
10.18971 -0.023656603
10.19071 -0.023300663
10.19171 -0.02294625
10.19271 -0.022590415
10.19371 -0.022230705
10.19471 -0.021866856
10.19571 -0.021500757
10.19671 -0.02113479
10.19771 -0.020769922
10.19871 -0.020405101999999998
10.19971 -0.020038379000000002
10.20071 -0.019668767
10.20171 -0.019297226
10.20271 -0.018925911
10.20371 -0.018556332
10.20471 -0.01818795
10.20571 -0.017818417
10.20671 -0.017445363999999998
10.20771 -0.017068285000000002
10.20871 -0.016689004
10.20971 -0.016310356
10.21071 -0.015934082000000002
10.21171 -0.015559643
10.21271 -0.015184798
10.21371 -0.014807471999999999
10.21471 -0.014427322999999999
10.21571 -0.014045789
10.21671 -0.013664638
10.21771 -0.013284317999999998
10.21871 -0.012903521999999999
10.21971 -0.01252036
10.22071 -0.012134147999999999
10.22171 -0.011746272
10.22271 -0.011359368
10.22371 -0.010975361999999999
10.22471 -0.010593962
10.22571 -0.010212806
10.22671 -0.009829137699999999
10.22771 -0.009441749
10.22871 -0.009051608499999999
10.22971 -0.0086608219
10.23071 -0.0082708291
10.23171 -0.007881358
10.23271 -0.007490984
10.23371 -0.0070987007
10.23471 -0.0067051682
10.23571 -0.0063124542
10.23671 -0.0059224512000000005
10.23771 -0.0055352677
10.23871 -0.0051489409
10.23971 -0.0047607464
10.24071 -0.0043691205
10.24171 -0.0039746672
10.24271 -0.0035794739
10.24371 -0.0031853632999999998
10.24471 -0.0027924943
10.24571 -0.0023994373
10.24671 -0.0020045884
10.24771 -0.0016076867000000001
10.24871 -0.0012101426
10.24971 -0.0008139393700000001
10.25071 -0.00041999156
10.25171 -2.738262e-05
10.25271 0.00036587548
10.25371 0.00076119386
10.25471 0.0011582419
10.25571 0.0015552373999999998
10.25671 0.0019504294
10.25771 0.0023435867
10.25871 0.0027362368
10.25971 0.0031304815
10.26071 0.0035273318999999997
10.26171 0.0039259507
10.26271 0.0043243708
10.26371 0.0047210848
10.26471 0.0051161685
10.26571 0.0055110315
10.26671 0.0059070699
10.26771 0.0063043807999999995
10.26871 0.0067016481
10.26971 0.0070972739
10.27071 0.007490802800000001
10.27171 0.0078834048
10.27271 0.0082770006
10.27371 0.0086727421
10.27471 0.0090700843
10.27571 0.0094672359
10.27671 0.0098625824
10.27771 0.01025592
10.27871 0.010648498000000001
10.27971 0.011041881
10.28071 0.011436592
10.28171 0.011831712
10.28271 0.012225696
10.28371 0.012617704
10.28471 0.013008324000000002
10.28571 0.013399024999999998
10.28671 0.013790891999999999
10.28771 0.014183689
10.28871 0.014576087000000001
10.28971 0.014966865
10.29071 0.015356028
10.29171 0.015744886
10.29271 0.01613498
10.29371 0.01652678
10.29471 0.016919203
10.29571 0.017310395
10.29671 0.017699088
10.29771 0.018085451000000002
10.29871 0.018470726
10.29971 0.018856055
10.30071 0.019241517
10.30171 0.019626263999999997
10.30271 0.020009554
10.30371 0.020391759
10.30471 0.020774365
10.30571 0.021158875
10.30671 0.021545507
10.30771 0.021932795
10.30871 0.022318523
10.30971 0.022701256
10.31071 0.023081229
10.31171 0.023459927999999998
10.31271 0.023838687
10.31371 0.024217571
10.31471 0.024595481000000002
10.31571 0.024971389
10.31671 0.025345542
10.31771 0.025719535
10.31871 0.026095102999999998
10.31971 0.026472579
10.32071 0.026850414000000003
10.32171 0.027226238
10.32271 0.027598690999999998
10.32371 0.027968513000000004
10.32471 0.028337940000000002
10.32571 0.028708825
10.32671 0.029081092000000003
10.32771 0.029452755999999997
10.32871 0.029821597999999998
10.32971 0.030187052000000002
10.33071 0.030550724
10.33171 0.030915039999999998
10.33271 0.031281123
10.33371 0.031647729
10.33471 0.032012243
10.33571 0.032372938999999996
10.33671 0.032730633
10.33771 0.033088258
10.33871 0.033448564
10.33971 0.033811756
10.34071 0.034175103
10.34171 0.034534931
10.34271 0.034889451
10.34371 0.035240154999999995
10.34471 0.035590547
10.34571 0.035943257
10.34671 0.036297861
10.34771 0.036651315000000004
10.34871 0.037000657
10.34971 0.037345738
10.35071 0.037689655
10.35171 0.038036329
10.35271 0.038387184
10.35371 0.038739675
10.35471 0.039089
10.35571 0.039431776
10.35671 0.03976872
10.35771 0.040104112
10.35871 0.040442366
10.35971 0.040784432
10.36071 0.041127045
10.36171 0.041465435
10.36271 0.041797405
10.36371 0.042125318
10.36471 0.042454321999999996
10.36571 0.042788146
10.36671 0.043125884
10.36771 0.043462514
10.36871 0.043792871000000004
10.36971 0.044115871
10.37071 0.044435522
10.37171 0.044757736
10.37271 0.04508548
10.37371 0.045416184000000005
10.37471 0.045743657
10.37571 0.046063025
10.37671 0.046374771
10.37771 0.046684488
10.37871 0.046998477999999996
10.37971 0.047318672
10.38071 0.047641018
10.38171 0.047958773
10.38271 0.04826808
10.38371 0.048571231
10.38471 0.048874901
10.38571 0.049184635
10.38671 0.049500127000000005
10.38771 0.049815112
10.38871 0.05012223799999999
10.38971 0.050419004
10.39071 0.050709932
10.39171 0.051003101
10.39271 0.051303749
10.39371 0.05161009
10.39471 0.051914789999999995
10.39571 0.052210951
10.39671 0.05249785
10.39771 0.052781624
10.39871 0.05307028800000001
10.39971 0.053367042
10.40071 0.053667382
10.40171 0.053962471000000005
10.40271 0.054246169999999996
10.40371 0.054520054000000005
10.40471 0.054792291
10.40571 0.055071153
10.40671 0.055358331999999996
10.40771 0.055647583
10.40871 0.05592980300000001
10.40971 0.056200533
10.41071 0.05646377699999999
10.41171 0.056728936
10.41271 0.057003215999999995
10.41371 0.057285634
10.41471 0.057567603999999994
10.41571 0.057839671999999995
10.41671 0.05809911500000001
10.41771 0.058352114999999996
10.41871 0.058608787
10.41971 0.058874913
10.42071 0.059147173
10.42171 0.059415754999999994
10.42271 0.059672381
10.42371 0.059917190999999995
10.42471 0.060158892000000005
10.42571 0.060407864
10.42671 0.060667767000000004
10.42771 0.060932478
10.42871 0.061190891000000004
10.42971 0.061435817000000004
10.43071 0.061669788999999996
10.43171 0.061903044
10.43271 0.06214518200000001
10.43371 0.062397309
10.43471 0.062651024
10.43571 0.062895188
10.43671 0.063125027
10.43771 0.06334614599999999
10.43871 0.063570164
10.43971 0.063805358
10.44071 0.064049917
10.44171 0.064293318
10.44271 0.064524787
10.44371 0.06474203
10.44471 0.064953149
10.44571 0.065170118
10.44671 0.065398996
10.44771 0.065634894
10.44871 0.065865781
10.44971 0.066082191
10.45071 0.066284958
10.45171 0.066484656
10.45271 0.066693133
10.45371 0.066913967
10.45471 0.06713958
10.45571 0.06735738100000001
10.45671 0.06756006
10.45771 0.067751564
10.45871 0.067943981
10.45971 0.068147684
10.46071 0.06836276200000001
10.46171 0.06857877
10.46271 0.06878300300000001
10.46371 0.068970741
10.46471 0.069149095
10.46571 0.069331349
10.46671 0.069526245
10.46771 0.06973095
10.46871 0.069933402
10.46971 0.070122181
10.47071 0.070295879
10.47171 0.070464367
10.47271 0.070640852
10.47371 0.070831127
10.47471 0.071028725
10.47571 0.071220013
10.47671 0.071395136
10.47771 0.071555941
10.47871 0.071714475
10.47971 0.071883184
10.48071 0.07206478
10.48171 0.07225002
10.48271 0.072425249
10.48371 0.072583579
10.48471 0.07273063499999999
10.48571 0.07288017100000001
10.48671 0.073042995
10.48771 0.073218212
10.48871 0.07339388200000001
10.48971 0.07355658999999999
10.49071 0.073702214
10.49171 0.07383920000000001
10.49271 0.073981611
10.49371 0.074137648
10.49471 0.074302946
10.49571 0.074464135
10.49671 0.074609788
10.49771 0.074739876
10.49871 0.074865972
10.49971 0.075001986
10.50071 0.075152906
10.50171 0.075310661
10.50271 0.075460516
10.50371 0.075592875
10.50471 0.075710955
10.50571 0.075828086
10.50671 0.075956882
10.50771 0.076099019
10.50871 0.076243957
10.50971 0.076377607
10.51071 0.076493906
10.51171 0.076599867
10.51271 0.076709926
10.51371 0.076834217
10.51471 0.07697021400000001
10.51571 0.077104656
10.51671 0.077224203
10.51771 0.077326217
10.51871 0.07742095
10.51971 0.077523326
10.52071 0.077640917
10.52171 0.077767886
10.52271 0.077889761
10.52371 0.077995157
10.52471 0.078084948
10.52571 0.078171433
10.52671 0.078268244
10.52771 0.078379142
10.52871 0.078494928
10.52971 0.078600971
10.53071 0.078689196
10.53171 0.07876484900000001
10.53271 0.078842422
10.53371 0.078934018
10.53471 0.079039589
10.53571 0.079146912
10.53671 0.07924134299999999
10.53771 0.079317531
10.53871 0.079383544
10.53971 0.079454231
10.54071 0.079539098
10.54171 0.07963469799999999
10.54271 0.079727545
10.54371 0.07980527
10.54471 0.079866807
10.54571 0.07992334999999999
10.54671 0.07998927
10.54771 0.080070371
10.54871 0.080159039
10.54971 0.08024030800000001
10.55071 0.080303848
10.55171 0.08035232299999999
10.55271 0.080399233
10.55371 0.080458034
10.55471 0.080531405
10.55571 0.080609199
10.55671 0.080676796
10.55771 0.080726983
10.55871 0.08076572
10.55971 0.080807175
10.56071 0.080862106
10.56171 0.080929068
10.56271 0.080995623
10.56371 0.081048516
10.56471 0.081084535
10.56571 0.08111318499999999
10.56671 0.081149023
10.56771 0.08119980900000001
10.56871 0.081260182
10.56971 0.081315852
10.57071 0.08135506099999999
10.57171 0.08137794799999999
10.57271 0.08139635299999999
10.57371 0.081424229
10.57471 0.081466528
10.57571 0.081515504
10.57671 0.081557321
10.57771 0.08158351999999999
10.57871 0.08159791500000001
10.57971 0.08161338
10.58071 0.081641116
10.58171 0.081681291
10.58271 0.08172263
10.58371 0.081751391
10.58471 0.08176241000000001
10.58571 0.0817633
10.58671 0.08176842200000001
10.58771 0.081787497
10.58871 0.081818056
10.58971 0.08184773
10.59071 0.081864407
10.59171 0.081865955
10.59271 0.081861671
10.59371 0.081864424
10.59471 0.081879972
10.59571 0.081902271
10.59671 0.081918482
10.59771 0.081919617
10.59871 0.081908039
10.59971 0.081895699
10.60071 0.081894518
10.60171 0.081906759
10.60271 0.081923133
10.60371 0.081930187
10.60471 0.081920956
10.60571 0.081900286
10.60671 0.081880693
10.60771 0.081872172
10.60871 0.081874343
10.60971 0.08187716
10.61071 0.0818695
10.61171 0.081848382
10.61271 0.08182142
10.61371 0.081800373
10.61471 0.081791321
10.61571 0.081789418
10.61671 0.081782654
10.61771 0.081761472
10.61871 0.081726513
10.61971 0.081688195
10.62071 0.08165850899999999
10.62171 0.081641698
10.62271 0.081631256
10.62371 0.081615528
10.62471 0.081587187
10.62571 0.081548869
10.62671 0.08151049299999999
10.62771 0.081480626
10.62871 0.081459165
10.62971 0.081437337
10.63071 0.081404991
10.63171 0.081359129
10.63271 0.081306644
10.63371 0.081259047
10.63471 0.081223395
10.63571 0.081196817
10.63671 0.081168953
10.63771 0.081130269
10.63871 0.081079465
10.63971 0.081024045
10.64071 0.080973824
10.64171 0.08093278699999999
10.64271 0.080895994
10.64371 0.08085398
10.64471 0.08080081900000001
10.64571 0.080739195
10.64671 0.080678239
10.64771 0.080625998
10.64871 0.08058272699999999
10.64971 0.080540549
10.65071 0.080489711
10.65171 0.080426375
10.65271 0.080355589
10.65371 0.080287078
10.65471 0.08022744400000001
10.65571 0.080175104
10.65671 0.080122007
10.65771 0.080060511
10.65871 0.079989724
10.65971 0.079916033
10.66071 0.07984751699999999
10.66171 0.079787028
10.66271 0.079729652
10.66371 0.079666701
10.66471 0.079592864
10.66571 0.07951064599999999
10.66671 0.07942840500000001
10.66771 0.079353643
10.66871 0.079287065
10.66971 0.079222204
10.67071 0.079150859
10.67171 0.079069764
10.67271 0.078983011
10.67371 0.07889836
10.67471 0.078820635
10.67571 0.078747672
10.67671 0.07867224
10.67771 0.078588218
10.67871 0.078495836
10.67971 0.078401621
10.68071 0.07831307
10.68171 0.078232499
10.68271 0.078155147
10.68371 0.078073103
10.68471 0.077981775
10.68571 0.077883515
10.68671 0.077785488
10.68771 0.07769364699999999
10.68871 0.07760774499999999
10.68971 0.07752166099999999
10.69071 0.077428622
10.69171 0.077326904
10.69271 0.077221333
10.69371 0.07711923100000001
10.69471 0.07702428800000001
10.69571 0.07693346100000001
10.69671 0.07683952000000001
10.69771 0.076737069
10.69871 0.076627079
10.69971 0.076516089
10.70071 0.076410768
10.70171 0.076312362
10.70271 0.07621566199999999
10.70371 0.076113344
10.70471 0.07600211
10.70571 0.07588541500000001
10.70671 0.075770559
10.70771 0.075662561
10.70871 0.07555991199999999
10.70971 0.075455807
10.71071 0.075343857
10.71171 0.075223466
10.71271 0.07510040899999999
10.71371 0.074982044
10.71471 0.074871141
10.71571 0.07476353799999999
10.71671 0.074651535
10.71771 0.07453034
10.71871 0.07440214399999999
10.71971 0.074274349
10.72071 0.07415344
10.72171 0.07403955100000001
10.72271 0.07392624399999999
10.72371 0.07380583
10.72471 0.073675782
10.72571 0.073540892
10.72671 0.073409331
10.72771 0.073285826
10.72871 0.073167676
10.72971 0.073046918
10.73071 0.072916964
10.73171 0.072778208
10.73271 0.07263787
10.73371 0.072504074
10.73471 0.072379084
10.73571 0.072257261
10.73671 0.072129606
10.73771 0.071991136
10.73871 0.071845064
10.73971 0.071700214
10.74071 0.071563746
10.74171 0.071435142
10.74271 0.071306591
10.74371 0.071169413
10.74471 0.07102138499999999
10.74571 0.070868758
10.74671 0.07072126000000001
10.74771 0.070584047
10.74871 0.070453301
10.74971 0.070319156
10.75071 0.070173701
10.75171 0.07001753000000001
10.75271 0.069859339
10.75371 0.069708831
10.75471 0.069568696
10.75571 0.069432292
10.75671 0.06928909
10.75771 0.069133425
10.75871 0.068969384
10.75971 0.068807672
10.76071 0.068656856
10.76171 0.068516226
10.76271 0.068376103
10.76371 0.068225589
10.76471 0.068061444
10.76571 0.067890802
10.76671 0.06772545199999999
10.76771 0.067572203
10.76871 0.067427231
10.76971 0.067279174
10.77071 0.067118497
10.77171 0.06694546900000001
10.77271 0.066770188
10.77371 0.066604395
10.77471 0.06645174000000001
10.77571 0.066304521
10.77671 0.06614968900000001
10.77771 0.065979402
10.77871 0.065797515
10.77971 0.06561664
10.78071 0.06544805899999999
10.78171 0.065292558
10.78271 0.065139786
10.78371 0.0649767
10.78471 0.064798264
10.78571 0.064611691
10.78671 0.06443059
10.78771 0.064263714
10.78871 0.064107549
10.78971 0.063948863
10.79071 0.06377533399999999
10.79171 0.063585717
10.79271 0.063391158
10.79371 0.063206418
10.79471 0.06303803499999999
10.79571 0.062878971
10.79671 0.062714226
10.79771 0.06253291500000001
10.79871 0.062337087000000006
10.79971 0.062140060000000004
10.80071 0.061955524
10.80171 0.061786274
10.80271 0.061621802
10.80371 0.061446788999999995
10.80471 0.061253738
10.80571 0.061049382
10.80671 0.060849538
10.80771 0.060666398999999996
10.80871 0.060498499
10.80971 0.060331577
10.81071 0.060149812
10.81171 0.059948466000000006
10.81271 0.059737655
10.81371 0.059534224999999996
10.81471 0.05934817
10.81571 0.05917463
10.81671 0.058997946
10.81771 0.058804546000000006
10.81871 0.058594224
10.81971 0.058380526
10.82071 0.058179838000000005
10.82171 0.057997886
10.82271 0.057824747999999995
10.82371 0.057642459
10.82471 0.057439302
10.82571 0.057219289000000007
10.82671 0.056999072
10.82771 0.056794751
10.82871 0.056609075
10.82971 0.056429382
10.83071 0.056237949
10.83171 0.05602641
10.83271 0.055802561
10.83371 0.055583974
10.83471 0.055383571
10.83571 0.055198878
10.83671 0.055013708
10.83771 0.054811086999999994
10.83871 0.054587028
10.83971 0.054354005000000004
10.84071 0.05413121
10.84171 0.053929328
10.84271 0.053742051
10.84371 0.053551182
10.84471 0.053341256
10.84571 0.053111889
10.84671 0.052877958
10.84771 0.052657432000000004
10.84871 0.052456692
10.84971 0.052265241
10.85071 0.05206413299999999
10.85171 0.051841332000000004
10.85271 0.051601615
10.85371 0.051362958
10.85471 0.0511422
10.85571 0.050941535
10.85671 0.050746679
10.85771 0.050538237
10.85871 0.05030720500000001
10.85971 0.050062139
10.86071 0.049822184
10.86171 0.049601682
10.86271 0.049398682000000006
10.86371 0.049196591
10.86471 0.048977666
10.86571 0.048737382
10.86671 0.04848814
10.86771 0.04824925
10.86871 0.048031293999999995
10.86971 0.047827457
10.87071 0.047618849
10.87171 0.047389572
10.87271 0.047139454
10.87371 0.046884207000000004
10.87471 0.046642913
10.87571 0.046422853
10.87671 0.046213868
10.87771 0.045996689
10.87871 0.045758527
10.87971 0.045503312
10.88071 0.045248406
10.88171 0.045010459
10.88271 0.044791857
10.88371 0.044578683
10.88471 0.044351828
10.88571 0.044102341
10.88671 0.043838652
10.88771 0.043579901000000004
10.88871 0.043340732
10.88971 0.043119726000000004
10.89071 0.042900719999999996
10.89171 0.042665884
10.89271 0.042409953
10.89371 0.042144291
10.89471 0.041887522
10.89571 0.04165041
10.89671 0.041427129
10.89771 0.041199973
10.89871 0.040953606
10.89971 0.040687429
10.90071 0.040416105
10.90171 0.040157855
10.90271 0.039919966
10.90371 0.039693102
10.90471 0.039458915
10.90571 0.039204757
10.90671 0.038933693000000005
10.90771 0.03866184
10.90871 0.038405263
10.90971 0.038167051
10.91071 0.037934931000000005
10.91171 0.037691215
10.91271 0.037427069
10.91371 0.037149567
10.91471 0.036875944
10.91571 0.036619769999999996
10.91671 0.036380104999999996
10.91771 0.036142371
10.91871 0.035890087
10.91971 0.035618036
10.92071 0.035336295999999996
10.92171 0.035062022
10.92271 0.034805678
10.92371 0.034562769
10.92471 0.034317639000000004
10.92571 0.034056172999999995
10.92671 0.033777097
10.92771 0.033492874
10.92871 0.033219554
10.92971 0.032963828
10.93071 0.032717679
10.93171 0.032464889
10.93271 0.032194036999999995
10.93371 0.031907586
10.93471 0.031619807
10.93571 0.031345346
10.93671 0.03108762
10.93771 0.030836335
10.93871 0.030575977999999997
10.93971 0.030298316000000002
10.94071 0.030008869
10.94171 0.029722217000000002
10.94271 0.029450054999999996
10.94371 0.029191706999999997
10.94471 0.028934635
10.94571 0.028664534
10.94671 0.028376793
10.94771 0.028080182
10.94871 0.027789845
10.94971 0.027515346
10.95071 0.027253292999999998
10.95171 0.026990345
10.95271 0.02671408
10.95371 0.026422852999999996
10.95471 0.026126826
10.95571 0.025839458000000003
10.95671 0.025566469
10.95771 0.025301173
10.95871 0.025029882
10.95971 0.024742994
10.96071 0.02444275
10.96171 0.024141523
10.96271 0.023851999
10.96371 0.023577186
10.96471 0.023308199999999998
10.96571 0.023031494
10.96671 0.022739645
10.96771 0.022437058
10.96871 0.022136120000000002
10.96971 0.021847055
10.97071 0.021569712999999997
10.97171 0.021293863
10.97271 0.021007648
10.97371 0.020707278000000003
10.97471 0.020400148
10.97571 0.020098888
10.97671 0.019811174
10.97771 0.019533512
10.97871 0.019253982000000003
10.97971 0.018961683
10.98071 0.018655327
10.98171 0.018344127000000002
10.98271 0.018040366999999998
10.98371 0.017749688
10.98471 0.01746684
10.98571 0.017180199
10.98671 0.016881296
10.98771 0.016571612
10.98871 0.016261204
10.98971 0.015960350999999998
10.99071 0.015671054
10.99171 0.015385247
10.99271 0.015091213999999999
10.99371 0.014783029999999999
10.99471 0.014465443
10.99571 0.014150257999999999
10.99671 0.013847141
10.99771 0.013556133000000001
10.99871 0.013267821999999999
10.99971 0.012970920999999998
11.00071 0.012661159
11.00171 0.012344368000000001
11.00271 0.012031406
11.00371 0.011729125
11.00471 0.011434722999999999
11.00571 0.01113804
11.00671 0.010829927999999999
11.00771 0.010509906999999999
11.00871 0.010186878
11.00971 0.009872263
11.01071 0.009571009299999999
11.01171 0.009277638999999999
11.01271 0.0089805057
11.01371 0.0086708758
11.01471 0.0083496248
11.01571 0.0080262536
11.01671 0.0077111152
11.01771 0.007407110399999999
11.01871 0.007107501
11.01971 0.006801552099999999
11.02071 0.006483405
11.02171 0.0061569910000000005
11.02271 0.0058329879
11.02371 0.0055202447
11.02471 0.005218534
11.02571 0.0049185161
11.02671 0.0046089954
11.02771 0.0042857566
11.02871 0.0039549202
11.02971 0.0036281461
11.03071 0.0033134718000000004
11.03171 0.0030090683
11.03271 0.0027048613
11.03371 0.0023906859
11.03471 0.0020644295
11.03571 0.001733655
11.03671 0.0014094005
11.03771 0.0010971366
11.03871 0.00079218671
11.03971 0.00048332031000000004
11.04071 0.00016172413
11.04171 -0.00017180909
11.04271 -0.0005072638
11.04371 -0.0008331554500000001
11.04471 -0.0011455331999999999
11.04571 -0.0014510867
11.04671 -0.0017618530999999999
11.04771 -0.0020857104000000003
11.04871 -0.0024202112
11.04971 -0.0027546461
11.05071 -0.0030787283000000003
11.05171 -0.0033909265999999996
11.05271 -0.0036997720999999996
11.05371 -0.0040170413
11.05471 -0.0043482105000000005
11.05571 -0.0046878555
11.05671 -0.005023733000000001
11.05771 -0.0053463966
11.05871 -0.0056567397999999994
11.05971 -0.0059653920999999995
11.06071 -0.006284411199999999
11.06171 -0.0066178021
11.06271 -0.0069583926
11.06371 -0.0072936062
11.06471 -0.0076155287
11.06571 -0.007927273700000001
11.06671 -0.0082405058
11.06771 -0.0085660489
11.06871 -0.0089050678
11.06971 -0.009247876
11.07071 -0.009581475
11.07171 -0.009899872399999999
11.07271 -0.010208976
11.07371 -0.0105221
11.07471 -0.010849557
11.07571 -0.011190568
11.07671 -0.011533922
11.07771 -0.011866928
11.07871 -0.01218554
11.07971 -0.012497569
11.08071 -0.012816396
11.08171 -0.013150105999999998
11.08271 -0.013494802
11.08371 -0.013837463000000001
11.08471 -0.014166238999999999
11.08571 -0.014479991000000001
11.08671 -0.014789445
11.08771 -0.01510892
11.08871 -0.015445094
11.08971 -0.015791719000000003
11.09071 -0.016134531
11.09171 -0.016462523
11.09271 -0.016776637
11.09371 -0.017088927
11.09471 -0.017412858
11.09571 -0.017752434
11.09671 -0.018098876
11.09771 -0.018437601
11.09871 -0.018759959
11.09971 -0.019070379000000002
11.10071 -0.019383097000000002
11.10171 -0.019710936
11.10271 -0.020055038
11.10371 -0.020403755000000003
11.10471 -0.020741683
11.10571 -0.021061773
11.10671 -0.021370874
11.10771 -0.021684293
11.10871 -0.022013638000000002
11.10971 -0.022357612
11.11071 -0.022703112
11.11171 -0.023035794000000002
11.11271 -0.023351656000000002
11.11371 -0.023660366
11.11471 -0.023977572000000003
11.11571 -0.024312286
11.11671 -0.024659469
11.11771 -0.025003796000000002
11.11871 -0.025331749999999997
11.11971 -0.025642433
11.12071 -0.02594844
11.12171 -0.026265992000000002
11.12271 -0.026602144
11.12371 -0.026949207000000003
11.12471 -0.027290866
11.12571 -0.027615164
11.12671 -0.027923979
11.12771 -0.028231417
11.12871 -0.028552426
11.12971 -0.028890709
11.13071 -0.029235671
11.13171 -0.029570903
11.13271 -0.029887419000000002
11.13371 -0.030191065000000003
11.13471 -0.030498044
11.13571 -0.030822089000000004
11.13671 -0.03116345
11.13771 -0.031508561
11.13871 -0.031840699
11.13971 -0.032153193
11.14071 -0.03245465
11.14171 -0.03276201
11.14271 -0.033087021
11.14371 -0.033426893
11.14471 -0.033766654
11.14571 -0.034091269
11.14671 -0.034397808
11.14771 -0.034697854
11.14871 -0.035008202999999995
11.14971 -0.03533728
11.15071 -0.035678232000000004
11.15171 -0.036014229
11.15271 -0.036331857
11.15371 -0.036631816
11.15471 -0.036928424
11.15571 -0.037238235
11.15671 -0.037566916
11.15771 -0.037904823
11.15871 -0.038234846
11.15971 -0.038546149
11.16071 -0.03884281
11.16171 -0.039140423
11.16271 -0.039453464
11.16371 -0.03978356
11.16471 -0.040118126000000004
11.16571 -0.040440474
11.16671 -0.040743241
11.16771 -0.041034355
11.16871 -0.041330711
11.16971 -0.041644639000000004
11.17071 -0.041974045
11.17171 -0.042304126000000004
11.17271 -0.042619248000000005
11.17371 -0.042915434
11.17471 -0.043203461
11.17571 -0.043500072
11.17671 -0.04381449
11.17771 -0.04414104
11.17871 -0.044463830999999995
11.17971 -0.044769619
11.18071 -0.045058521000000004
11.18171 -0.045343878
11.18271 -0.045641494000000005
11.18371 -0.045956878
11.18471 -0.046280838
11.18571 -0.046596894
11.18671 -0.046894528
11.18771 -0.047177557
11.18871 -0.047460923
11.18971 -0.047758556
11.19071 -0.048072172999999996
11.19171 -0.048389978
11.19271 -0.04869632
11.19371 -0.048984378
11.19471 -0.049261678999999996
11.19571 -0.049543962999999996
11.19671 -0.04984244
11.19771 -0.050154788000000006
11.19871 -0.050467061
11.19971 -0.050764967
11.20071 -0.051045313
11.20171 -0.051318383
11.20271 -0.051599456
11.20371 -0.051896373
11.20471 -0.052203285
11.20571 -0.052505574000000006
11.20671 -0.05279189199999999
11.20771 -0.053063442
11.20871 -0.053333025
11.20971 -0.053614652
11.21071 -0.053912151
11.21171 -0.054216105
11.21271 -0.05451142800000001
11.21371 -0.05478946800000001
11.21471 -0.055054796
11.21571 -0.05532124200000001
11.21671 -0.055600522
11.21771 -0.055892777000000005
11.21871 -0.056186650000000005
11.21971 -0.056468800000000006
11.22071 -0.056734931
11.22171 -0.056993362000000006
11.22271 -0.05725822999999999
11.22371 -0.05753797
11.22471 -0.057828415
11.22571 -0.058116221999999995
11.22671 -0.058389688
11.22771 -0.058648147
11.22871 -0.058902358
11.22971 -0.059165567
11.23071 -0.059442676
11.23171 -0.059726310000000005
11.23271 -0.060002966000000005
11.23371 -0.06026412
11.23471 -0.060513156
11.23571 -0.0607625
11.23671 -0.061023375
11.23771 -0.061296625
11.23871 -0.06157212200000001
11.23971 -0.061837217
11.24071 -0.062087184
11.24171 -0.062329159
11.24271 -0.062576256
11.24371 -0.062836776
11.24471 -0.063107332
11.24571 -0.063375564
11.24671 -0.06363018200000001
11.24771 -0.063870102
11.24871 -0.064105174
11.24971 -0.06434801
11.25071 -0.064603623
11.25171 -0.06486544699999999
11.25271 -0.065120944
11.25371 -0.065362139
11.25471 -0.065592321
11.25571 -0.065823377
11.25671 -0.066065945
11.25771 -0.066320493
11.25871 -0.066576747
11.25971 -0.066821964
11.26071 -0.067051302
11.26171 -0.06727174
11.26271 -0.067496346
11.26371 -0.067733577
11.26471 -0.06798043599999999
11.26571 -0.06822513000000001
11.26671 -0.06845690700000001
11.26771 -0.06867506300000001
11.26871 -0.068889582
11.26971 -0.069112831
11.27071 -0.06934923
11.27171 -0.06959140300000001
11.27271 -0.069826102
11.27371 -0.07004505
11.27471 -0.070251798
11.27571 -0.07045884799999999
11.27671 -0.070677453
11.27771 -0.070908322
11.27871 -0.071141013
11.27971 -0.07136250499999999
11.28071 -0.071567966
11.28171 -0.07176476600000001
11.28271 -0.071966503
11.28371 -0.072181801
11.28471 -0.072407181
11.28571 -0.072629936
11.28671 -0.072838587
11.28771 -0.07303246499999999
11.28871 -0.073222345
11.28971 -0.07342159499999999
11.29071 -0.073635037
11.29171 -0.07385473599999999
11.29271 -0.074066257
11.29371 -0.074260397
11.29471 -0.074440765
11.29571 -0.07462097
11.29671 -0.07481357300000001
11.29771 -0.075019873
11.29871 -0.075228937
11.29971 -0.075426657
11.30071 -0.07560747300000001
11.30171 -0.075779069
11.30271 -0.075956102
11.30371 -0.07614805899999999
11.30471 -0.076351222
11.30571 -0.07655140399999999
11.30671 -0.076735392
11.30771 -0.076901773
11.30871 -0.077062222
11.30971 -0.07723209
11.31071 -0.077417929
11.31171 -0.077612139
11.31271 -0.07779917800000001
11.31371 -0.077968324
11.31471 -0.078122551
11.31571 -0.078276207
11.31671 -0.07844327499999999
11.31771 -0.07862581399999999
11.31871 -0.078812096
11.31971 -0.078986061
11.32071 -0.07914044
11.32171 -0.079282798
11.32271 -0.079429476
11.32371 -0.079592265
11.32471 -0.079768698
11.32571 -0.079943932
11.32671 -0.080102851
11.32771 -0.080242439
11.32871 -0.08037443
11.32971 -0.080515823
11.33071 -0.080675061
11.33171 -0.080845051
11.33271 -0.08100885299999999
11.33371 -0.081153458
11.33471 -0.08128040900000001
11.33571 -0.081404601
11.33671 -0.081542105
11.33771 -0.081696972
11.33871 -0.08185780000000001
11.33971 -0.08200694
11.34071 -0.08213495
11.34171 -0.082248455
11.34271 -0.082364929
11.34371 -0.082498568
11.34471 -0.082648679
11.34571 -0.082800153
11.34671 -0.082935666
11.34771 -0.083049753
11.34871 -0.083153276
11.34971 -0.08326457999999999
11.35071 -0.08339452900000001
11.35171 -0.08353756300000001
11.35271 -0.083676149
11.35371 -0.08379512
11.35471 -0.083894108
11.35571 -0.083987974
11.35671 -0.084094802
11.35771 -0.08422115399999999
11.35871 -0.08435662599999999
11.35971 -0.084482244
11.36071 -0.084585865
11.36171 -0.08467213500000001
11.36271 -0.084758789
11.36371 -0.084862259
11.36471 -0.084984285
11.36571 -0.08511039199999999
11.36671 -0.08522160399999999
11.36771 -0.085309841
11.36871 -0.085384509
11.36971 -0.085464842
11.37071 -0.085564249
11.37171 -0.085679354
11.37271 -0.085792731
11.37371 -0.085887156
11.37471 -0.085959752
11.37571 -0.08602452
11.37671 -0.08610103399999999
11.37771 -0.08619853200000001
11.37871 -0.086308282
11.37971 -0.086410518
11.38071 -0.086490362
11.38171 -0.086549844
11.38271 -0.086606189
11.38371 -0.086677825
11.38471 -0.086769438
11.38571 -0.08686822300000001
11.38671 -0.086954411
11.38771 -0.087017519
11.38871 -0.08706501700000001
11.38971 -0.08711635
11.39071 -0.087187113
11.39171 -0.087276247
11.39271 -0.08736672999999999
11.39371 -0.087439234
11.39471 -0.08748773800000001
11.39571 -0.087524403
11.39671 -0.087569753
11.39771 -0.087636034
11.39871 -0.08771736799999999
11.39971 -0.087794592
11.40071 -0.08785095999999999
11.40171 -0.08788579099999999
11.40271 -0.087915064
11.40371 -0.08795842300000001
11.40471 -0.08802310899999999
11.40571 -0.088097987
11.40671 -0.088162511
11.40771 -0.08820339
11.40871 -0.088225416
11.40971 -0.088247634
11.41071 -0.088287913
11.41171 -0.088348496
11.41271 -0.088414148
11.41371 -0.088464562
11.41471 -0.088490808
11.41571 -0.088502612
11.41671 -0.088520424
11.41771 -0.088558788
11.41871 -0.088614551
11.41971 -0.088669441
11.42071 -0.088704948
11.42171 -0.088717398
11.42271 -0.088720961
11.42371 -0.08873613
11.42471 -0.08877304500000001
11.42571 -0.088823208
11.42671 -0.08886630499999999
11.42771 -0.088886643
11.42871 -0.088885892
11.42971 -0.088881719
11.43071 -0.088893506
11.43171 -0.088926707
11.43271 -0.088968553
11.43371 -0.088998495
11.43471 -0.089004979
11.43571 -0.08899483400000001
11.43671 -0.088987686
11.43771 -0.088999985
11.43871 -0.08903154499999999
11.43971 -0.089065632
11.44071 -0.089082459
11.44171 -0.089075172
11.44271 -0.08905535199999999
11.44371 -0.08904365800000001
11.44471 -0.08905311099999999
11.44571 -0.08907865300000001
11.44671 -0.089101406
11.44771 -0.089104101
11.44871 -0.08908513700000001
11.44971 -0.089059887
11.45071 -0.08904819800000001
11.45171 -0.089058257
11.45271 -0.089079904
11.45371 -0.089092826
11.45471 -0.089082919
11.45571 -0.089053618
11.45671 -0.089023024
11.45771 -0.089009228
11.45871 -0.08901573
11.45971 -0.089028763
11.46071 -0.089028594
11.46171 -0.089005654
11.46271 -0.088968314
11.46371 -0.088936079
11.46471 -0.088923797
11.46571 -0.088929594
11.46671 -0.08893637
11.46771 -0.088925584
11.46871 -0.088892161
11.46971 -0.088848453
11.47071 -0.08881415699999999
11.47171 -0.088800385
11.47271 -0.088800804
11.47371 -0.088796945
11.47471 -0.088773272
11.47571 -0.08872978499999999
11.47671 -0.088682002
11.47771 -0.088648318
11.47871 -0.088635151
11.47971 -0.088631769
11.48071 -0.08861901
11.48171 -0.08858477199999999
11.48271 -0.088533689
11.48371 -0.088483328
11.48471 -0.088449917
11.48571 -0.088435353
11.48671 -0.088425801
11.48771 -0.088402984
11.48871 -0.088358979
11.48971 -0.088302494
11.49071 -0.08825168500000001
11.49171 -0.088219444
11.49271 -0.088203006
11.49371 -0.088186347
11.49471 -0.088153227
11.49571 -0.08810031
11.49671 -0.088039821
11.49771 -0.087989605
11.49871 -0.087958778
11.49971 -0.087940483
11.50071 -0.08791755500000001
11.50171 -0.087876368
11.50271 -0.087817688
11.50371 -0.087755837
11.50471 -0.087706937
11.50571 -0.087675935
11.50671 -0.087652769
11.50771 -0.087620661
11.50871 -0.087569805
11.50971 -0.087505288
11.51071 -0.08744294799999999
11.51171 -0.087396608
11.51271 -0.087367056
11.51371 -0.087341544
11.51471 -0.08730414
11.51571 -0.08724841800000001
11.51671 -0.087182393
11.51771 -0.087121746
11.51871 -0.087077089
11.51971 -0.0870455
11.52071 -0.087013131
11.52171 -0.086966582
11.52271 -0.086903811
11.52371 -0.086835754
11.52471 -0.086777512
11.52571 -0.086736254
11.52671 -0.08670560199999999
11.52771 -0.086670881
11.52871 -0.086620875
11.52971 -0.08655658499999999
11.53071 -0.086490082
11.53171 -0.08643457
11.53271 -0.086393772
11.53371 -0.086359191
11.53471 -0.086317246
11.53571 -0.086260389
11.53671 -0.086193171
11.53771 -0.086128508
11.53871 -0.08607725000000001
11.53971 -0.086039532
11.54071 -0.086004828
11.54171 -0.085960457
11.54271 -0.085901632
11.54371 -0.085835025
11.54471 -0.085773197
11.54571 -0.08572445399999999
11.54671 -0.085686415
11.54771 -0.085648248
11.54871 -0.085599604
11.54971 -0.085538928
11.55071 -0.08547451
11.55171 -0.085417606
11.55271 -0.08537336300000001
11.55371 -0.085336808
11.55471 -0.085297006
11.55571 -0.085245888
11.55671 -0.08518463600000001
11.55771 -0.085122546
11.55871 -0.08506951900000001
11.55971 -0.085028243
11.56071 -0.084992312
11.56171 -0.084951578
11.56271 -0.084900256
11.56371 -0.08484131
11.56471 -0.08478374799999999
11.56571 -0.084735244
11.56671 -0.08469610500000001
11.56771 -0.08465929999999999
11.56871 -0.084616395
11.56971 -0.084564392
11.57071 -0.084508047
11.57171 -0.084455928
11.57271 -0.084413559
11.57371 -0.084379112
11.57471 -0.084345025
11.57571 -0.084304088
11.57671 -0.084254966
11.57771 -0.08420296899999999
11.57871 -0.084155577
11.57971 -0.084116514
11.58071 -0.084083085
11.58171 -0.084048708
11.58271 -0.084008358
11.58371 -0.083962549
11.58471 -0.083916693
11.58571 -0.083876605
11.58671 -0.08384385700000001
11.58771 -0.083814649
11.58871 -0.08378300699999999
11.58971 -0.083745498
11.59071 -0.083703792
11.59171 -0.083663157
11.59271 -0.08362821499999999
11.59371 -0.083599484
11.59471 -0.08357327299999999
11.59571 -0.083544833
11.59671 -0.08351210299999999
11.59771 -0.083477097
11.59871 -0.083444035
11.59971 -0.083415885
11.60071 -0.083392143
11.60171 -0.083369476
11.60271 -0.083344558
11.60371 -0.083316653
11.60471 -0.083288056
11.60571 -0.083262118
11.60671 -0.083240634
11.60771 -0.083222566
11.60871 -0.083205075
11.60971 -0.083185773
11.61071 -0.083164446
11.61171 -0.08314302
11.61271 -0.08312389299999999
11.61371 -0.08310820000000001
11.61471 -0.08309517300000001
11.61571 -0.083083007
11.61671 -0.083070324
11.61771 -0.083057117
11.61871 -0.083044532
11.61971 -0.08303381
11.62071 -0.083025382
11.62171 -0.083018682
11.62271 -0.08301271
11.62371 -0.083006773
11.62471 -0.08300091700000001
11.62571 -0.082995783
11.62671 -0.08299216300000001
11.62771 -0.082990568
11.62871 -0.082991074
11.62971 -0.082993339
11.63071 -0.082996744
11.63171 -0.083000696
11.63271 -0.083004934
11.63371 -0.083009759
11.63471 -0.083015993
11.63571 -0.08302448
11.63671 -0.083035493
11.63771 -0.08304842
11.63871 -0.083062099
11.63971 -0.08307564399999999
11.64071 -0.083089195
11.64171 -0.083103939
11.64271 -0.083121244
11.64371 -0.083141559
11.64471 -0.08316393899999999
11.64571 -0.08318671600000001
11.64671 -0.08320886999999999
11.64771 -0.083231018
11.64871 -0.08325511599999999
11.64971 -0.08328301499999999
11.65071 -0.083314895
11.65171 -0.08334895199999999
11.65271 -0.083382661
11.65371 -0.08341472700000001
11.65471 -0.08344615300000001
11.65571 -0.083479588
11.65671 -0.083517277
11.65771 -0.083559303
11.65871 -0.083603495
11.65971 -0.083647197
11.66071 -0.08368946099999999
11.66171 -0.083731895
11.66271 -0.083777425
11.66371 -0.08382787900000001
11.66471 -0.08388235599999999
11.66571 -0.083937793
11.66671 -0.083991338
11.66771 -0.084042671
11.66871 -0.084094412
11.66971 -0.084150187
11.67071 -0.084211823
11.67171 -0.084277953
11.67271 -0.084345107
11.67371 -0.08441048
11.67471 -0.084474171
11.67571 -0.084539084
11.67671 -0.084608549
11.67771 -0.084683555
11.67871 -0.084761914
11.67971 -0.084839977
11.68071 -0.084915606
11.68171 -0.08498996
11.68271 -0.08506664900000001
11.68371 -0.085148891
11.68471 -0.085236935
11.68571 -0.085327844
11.68671 -0.085417781
11.68771 -0.085505092
11.68871 -0.08559156600000001
11.68971 -0.085681037
11.69071 -0.085776346
11.69171 -0.085877161
11.69271 -0.08598035799999999
11.69371 -0.086082588
11.69471 -0.086182996
11.69571 -0.08628385300000001
11.69671 -0.086388632
11.69771 -0.086499145
11.69871 -0.086614024
11.69971 -0.086729799
11.70071 -0.086843659
11.70171 -0.08695572
11.70271 -0.087068958
11.70371 -0.087186875
11.70471 -0.087310839
11.70571 -0.087439141
11.70671 -0.087568449
11.70771 -0.08769648299999999
11.70871 -0.087823678
11.70971 -0.087952637
11.71071 -0.088085892
11.71171 -0.088223827
11.71271 -0.088364485
11.71371 -0.088505266
11.71471 -0.088645081
11.71571 -0.088785286
11.71671 -0.088928582
11.71771 -0.089076906
11.71871 -0.089229963
11.71971 -0.08938552899999999
11.72071 -0.089541217
11.72171 -0.089696201
11.72271 -0.089851656
11.72371 -0.090009597
11.72471 -0.09017127999999999
11.72571 -0.090336386
11.72671 -0.090503553
11.72771 -0.090671668
11.72871 -0.090840796
11.72971 -0.091012061
11.73071 -0.091186585
11.73171 -0.091364578
11.73271 -0.091545214
11.73371 -0.091727322
11.73471 -0.091910269
11.73571 -0.092094281
11.73671 -0.092280103
11.73771 -0.092468347
11.73871 -0.09265918599999999
11.73971 -0.092852506
11.74071 -0.093048229
11.74171 -0.093246403
11.74271 -0.09344696300000001
11.74371 -0.093649502
11.74471 -0.09385339799999999
11.74571 -0.09405837
11.74671 -0.09426488
11.74771 -0.094473927
11.74871 -0.094686286
11.74971 -0.094901799
11.75071 -0.09511942
11.75171 -0.095338107
11.75271 -0.09555787
11.75371 -0.095779926
11.75471 -0.09600576000000001
11.75571 -0.09623568
11.75671 -0.096468208
11.75771 -0.09670097500000001
11.75871 -0.096932589
11.75971 -0.097163994
11.76071 -0.097398047
11.76171 -0.097637449
11.76271 -0.09788256099999999
11.76371 -0.09813099200000001
11.76471 -0.098379364
11.76571 -0.09862610599999999
11.76671 -0.098872813
11.76771 -0.09912310599999999
11.76871 -0.099379604
11.76971 -0.09964151499999999
11.77071 -0.09990502100000001
11.77171 -0.10016615
11.77271 -0.10042419
11.77371 -0.10068257
11.77471 -0.1009464
11.77571 -0.10121843000000001
11.77671 -0.10149665999999999
11.77771 -0.10177571
11.77871 -0.10205101999999999
11.77971 -0.10232266999999999
11.78071 -0.10259548
11.78171 -0.10287529000000001
11.78271 -0.10316410000000001
11.78371 -0.10345831
11.78471 -0.10375127
11.78571 -0.10403864
11.78671 -0.10432208999999999
11.78771 -0.1046082
11.78871 -0.10490334
11.78971 -0.10520845
11.79071 -0.10551809000000001
11.79171 -0.10582459000000001
11.79271 -0.10612428
11.79371 -0.10642062
11.79471 -0.10672162
11.79571 -0.10703339
11.79671 -0.10735505
11.79771 -0.10767909999999999
11.79871 -0.10799718999999999
11.79971 -0.10830701000000001
11.80071 -0.10861430999999999
11.80171 -0.10892865
11.80271 -0.10925578
11.80371 -0.10959298
11.80471 -0.10993106
11.80571 -0.11026163
11.80671 -0.11058387
11.80771 -0.11090529
11.80871 -0.11123572000000001
11.80971 -0.11157929000000001
11.81071 -0.11193083
11.81171 -0.11227984
11.81271 -0.11261901
11.81371 -0.11295025
11.81471 -0.11328363
11.81571 -0.11362942
11.81671 -0.11398987000000001
11.81771 -0.11435711
11.81871 -0.11471917
11.81971 -0.11506934999999999
11.82071 -0.11541153
11.82171 -0.11575714
11.82271 -0.11611604
11.82371 -0.11648864999999999
11.82471 -0.11686565999999998
11.82571 -0.11723565
11.82671 -0.1175945
11.82771 -0.11794898
11.82871 -0.11831139
11.82971 -0.11868959
11.83071 -0.11908022
11.83171 -0.11947098
11.83271 -0.11985004
11.83371 -0.12021547
11.83471 -0.12057684
11.83571 -0.12094791999999999
11.83671 -0.12133586999999998
11.83771 -0.12173586
11.83871 -0.12213510999999999
11.83971 -0.12252326
11.84071 -0.12290076
11.84171 -0.12327835000000001
11.84271 -0.12366821
11.84371 -0.12407373999999999
11.84471 -0.12448651
11.84571 -0.12489273000000001
11.84671 -0.12528431
11.84771 -0.12566556
11.84871 -0.12605011
11.84971 -0.12645031
11.85071 -0.12686754
11.85171 -0.1272912
11.85271 -0.12770708
11.85371 -0.12810857
11.85471 -0.12850162
11.85571 -0.12889977
11.85671 -0.12931306
11.85771 -0.12973988
11.85871 -0.13016844
11.85971 -0.13058634
11.86071 -0.13099078
11.86171 -0.131391
11.86271 -0.13180099
11.86371 -0.1322282
11.86471 -0.13266745000000002
11.86571 -0.13310488
11.86671 -0.13352879
11.86771 -0.13393888
11.86871 -0.1343463
11.86971 -0.13476483
11.87071 -0.13519997
11.87171 -0.13564485
11.87271 -0.13608599999999998
11.87371 -0.13651422
11.87471 -0.13693188
11.87571 -0.13735073
11.87671 -0.13778218
11.87771 -0.13822787
11.87871 -0.13867831
11.87971 -0.13912043999999998
11.88071 -0.13954823
11.88171 -0.13996758
11.88271 -0.14039178
11.88371 -0.140831
11.88471 -0.14128444
11.88571 -0.14174111
11.88671 -0.14218867000000002
11.88771 -0.142623
11.88871 -0.14305107
11.88971 -0.14348497
11.89071 -0.14393189
11.89171 -0.14438842
11.89271 -0.14484356
11.89371 -0.14528779
11.89471 -0.14572088
11.89571 -0.14615208000000002
11.89671 -0.14659271
11.89771 -0.14704708
11.89871 -0.14750913000000002
11.89971 -0.14796732
11.90071 -0.1484138
11.90171 -0.14885040000000002
11.90271 -0.14928685
11.90371 -0.14973275
11.90471 -0.15018996
11.90571 -0.1506514
11.90671 -0.15110706
11.90771 -0.15155212
11.90871 -0.15199062
11.90971 -0.15243199
11.91071 -0.15288319
11.91171 -0.15334314
11.91271 -0.15380378
11.91371 -0.15425669
11.91471 -0.15469991000000002
11.91571 -0.15513926
11.91671 -0.15558356
11.91771 -0.15603744
11.91871 -0.15649786000000002
11.91971 -0.15695679
11.92071 -0.15740776
11.92171 -0.15785088
11.92271 -0.15829235
11.92371 -0.15873906999999998
11.92471 -0.15919295
11.92571 -0.15964955
11.92671 -0.16010200000000002
11.92771 -0.16054675999999998
11.92871 -0.16098648
11.92971 -0.16142763000000002
11.93071 -0.16187523
11.93171 -0.16232874
11.93271 -0.16278287
11.93371 -0.16323192
11.93471 -0.16367442
11.93571 -0.16411397
11.93671 -0.16455583
11.93771 -0.1650023
11.93871 -0.16545091
11.93971 -0.16589662
11.94071 -0.16633623
11.94171 -0.16677118
11.94271 -0.16720623
11.94371 -0.16764548
11.94471 -0.16808897
11.94571 -0.16853283
11.94671 -0.16897265
11.94771 -0.16940722
11.94871 -0.1698393
11.94971 -0.17027302
11.95071 -0.17070996000000002
11.95171 -0.17114770999999998
11.95271 -0.17158188000000002
11.95371 -0.17201004
11.95471 -0.17243407
11.95571 -0.17285865
11.95671 -0.17328731
11.95771 -0.17371939
11.95871 -0.17415042
11.95971 -0.17457587
11.96071 -0.17499499999999998
11.96171 -0.17541151
11.96271 -0.1758303
11.96371 -0.17625317
11.96471 -0.1766771
11.96571 -0.1770967
11.96671 -0.17750892
11.96771 -0.17791586
11.96871 -0.17832333
11.96971 -0.1787359
11.97071 -0.17915288
11.97171 -0.17956843
11.97271 -0.17997618
11.97371 -0.18037453
11.97471 -0.18076819
11.97571 -0.18116454999999998
11.97671 -0.18156762999999998
11.97771 -0.18197475
11.97871 -0.18237852
11.97971 -0.18277300000000002
11.98071 -0.18315858
11.98171 -0.18354185
11.98271 -0.18393002
11.98371 -0.18432469999999998
11.98471 -0.18472014
11.98571 -0.18510759000000002
11.98671 -0.18548253
11.98771 -0.18584871
11.98871 -0.18621561
11.98971 -0.18659099
11.99071 -0.18697459
11.99171 -0.18735812999999998
11.99271 -0.1877318
11.99371 -0.1880921
11.99471 -0.18844462
11.99571 -0.18879956
11.99671 -0.18916324
11.99771 -0.18953283
11.99871 -0.18989836
11.99971 -0.19025085
12.00071 -0.19058983
12.00171 -0.19092404
12.00271 -0.19126455
12.00371 -0.19161573
12.00471 -0.19197138
12.00571 -0.1923194
12.00671 -0.19265135
12.00771 -0.19296929999999998
12.00871 -0.19328452
12.00971 -0.19360855000000002
12.01071 -0.19394406
12.01171 -0.19428263
12.01271 -0.19461140999999998
12.01371 -0.19492337
12.01471 -0.19522291
12.01571 -0.19552221
12.01671 -0.19583125
12.01771 -0.19614942999999999
12.01871 -0.19646592000000002
12.01971 -0.19676827
12.02071 -0.19705270000000003
12.02171 -0.19732745999999998
12.02271 -0.19760667
12.02371 -0.19789916
12.02471 -0.1982013
12.02571 -0.19849967
12.02671 -0.19878132999999998
12.02771 -0.19904401
12.02871 -0.19929765000000002
12.02971 -0.1995564
12.03071 -0.19982727
12.03171 -0.20010461999999998
12.03271 -0.20037484000000003
12.03371 -0.20062751
12.03471 -0.20086395
12.03571 -0.20109633999999998
12.03671 -0.20133784999999998
12.03771 -0.20159196999999998
12.03871 -0.20184927
12.03971 -0.20209465000000001
12.04071 -0.20231921
12.04171 -0.20252734
12.04271 -0.20273334999999998
12.04371 -0.20295032
12.04471 -0.20317989
12.04571 -0.20341116
12.04671 -0.20362937
12.04771 -0.20382756000000002
12.04871 -0.20401194
12.04971 -0.20419655
12.05071 -0.20439185
12.05171 -0.20459627
12.05271 -0.20479744
12.05371 -0.20498217000000002
12.05471 -0.20514727000000002
12.05571 -0.20530232999999998
12.05671 -0.20546229000000002
12.05771 -0.20563556
12.05871 -0.20581731
12.05971 -0.20599301999999997
12.06071 -0.20614979
12.06171 -0.20628613
12.06271 -0.20641291
12.06371 -0.20654457999999998
12.06471 -0.20668786
12.06571 -0.20683673
12.06671 -0.20697759000000002
12.06771 -0.20710039
12.06871 -0.20720663
12.06971 -0.20730812
12.07071 -0.20741739000000003
12.07171 -0.20753741
12.07271 -0.20765909
12.07371 -0.20776829
12.07471 -0.20785686
12.07571 -0.20792913000000002
12.07671 -0.20799842000000002
12.07771 -0.20807676
12.07871 -0.20816564
12.07971 -0.20825495000000002
12.08071 -0.20833117999999998
12.08171 -0.20838787000000003
12.08271 -0.20843039
12.08371 -0.20847127000000001
12.08471 -0.20852021
12.08571 -0.20857635000000002
12.08671 -0.20862925000000002
12.08771 -0.20866739
12.08871 -0.20868746
12.08971 -0.2086971
12.09071 -0.20870877999999998
12.09171 -0.20872987999999998
12.09271 -0.20875679000000003
12.09371 -0.20877763
12.09471 -0.20878133000000001
12.09571 -0.20876613
12.09671 -0.20874059
12.09771 -0.20871696
12.09871 -0.20870165999999998
12.09971 -0.20869072
12.10071 -0.20867325
12.10171 -0.20864032999999998
12.10271 -0.20859181
12.10371 -0.20853616000000003
12.10471 -0.20848351999999998
12.10571 -0.2084374
12.10671 -0.20839182999999997
12.10771 -0.20833609
12.10871 -0.20826311999999997
12.10971 -0.20817509
12.11071 -0.20808175
12.11171 -0.20799297
12.11271 -0.20791125
12.11371 -0.20782989
12.11471 -0.20773837
12.11571 -0.20763024
12.11671 -0.20750794000000003
12.11771 -0.20738041
12.11871 -0.20725601
12.11971 -0.20713606
12.12071 -0.20701401
12.12171 -0.20688096999999997
12.12271 -0.20673279999999997
12.12371 -0.20657331
12.12471 -0.20641128000000003
12.12571 -0.20625337
12.12671 -0.20609892000000002
12.12771 -0.20594023999999997
12.12871 -0.20576851000000002
12.12971 -0.20558044999999997
12.13071 -0.20538079999999997
12.13171 -0.20517865000000002
12.13271 -0.20498063
12.13371 -0.20478603
12.13471 -0.2045877
12.13571 -0.20437771000000002
12.13671 -0.20415338000000002
12.13771 -0.20391913000000003
12.13871 -0.2036826
12.13971 -0.20344848999999998
12.14071 -0.20321477
12.14171 -0.20297426
12.14271 -0.20272022
12.14371 -0.2024519
12.14471 -0.20217521
12.14571 -0.20189835
12.14671 -0.20162562999999997
12.14771 -0.20135418
12.14871 -0.2010762
12.14971 -0.20078481
12.15071 -0.20047912999999998
12.15171 -0.20016469
12.15271 -0.19984902
12.15371 -0.1995357
12.15471 -0.19922174999999998
12.15571 -0.19890014
12.15671 -0.19856549
12.15771 -0.19821834
12.15871 -0.19786477
12.15971 -0.19751156
12.16071 -0.19716087
12.16171 -0.19680825000000002
12.16271 -0.19644604000000002
12.16371 -0.19606922000000002
12.16471 -0.19567934999999997
12.16571 -0.19528341
12.16671 -0.1948886
12.16771 -0.19449682
12.16871 -0.19410342
12.16971 -0.19370086
12.17071 -0.19328459
12.17171 -0.1928565
12.17271 -0.19242314
12.17371 -0.19199037
12.17471 -0.19155845999999999
12.17571 -0.19112183
12.17671 -0.1906735
12.17771 -0.1902108
12.17871 -0.18973774999999998
12.17971 -0.18926221999999998
12.18071 -0.18878987
12.18171 -0.18831979
12.18271 -0.18784515999999998
12.18371 -0.18735841
12.18471 -0.18685702
12.18571 -0.18634525
12.18671 -0.18583051
12.18771 -0.18531736000000001
12.18871 -0.18480391
12.18971 -0.18428341
12.19071 -0.18374986
12.19171 -0.18320314
12.19271 -0.18264927
12.19371 -0.18209581
12.19471 -0.18154571
12.19571 -0.18099484
12.19671 -0.18043505
12.19771 -0.17986052
12.19871 -0.1792723
12.19971 -0.17867740999999998
12.20071 -0.17808328
12.20171 -0.17749182
12.20271 -0.17689807999999999
12.20371 -0.17629430000000001
12.20471 -0.17567636
12.20571 -0.17504712
12.20671 -0.17441410000000002
12.20771 -0.17378331
12.20871 -0.17315423000000002
12.20971 -0.17251999
12.21071 -0.1718729
12.21171 -0.17121066
12.21271 -0.17053845
12.21371 -0.16986487
12.21471 -0.16919514
12.21571 -0.16852696
12.21671 -0.16785235
12.21771 -0.16716407
12.21871 -0.16646145
12.21971 -0.16575083
12.22071 -0.16504031
12.22171 -0.16433302
12.22271 -0.16362447
12.22371 -0.16290623
12.22471 -0.16217293
12.22571 -0.16142689
12.22671 -0.16067642
12.22771 -0.15992925
12.22871 -0.15918612000000001
12.22971 -0.1584401
12.23071 -0.15768199
12.23171 -0.15690781
12.23271 -0.15612193000000002
12.23371 -0.1553336
12.23471 -0.15454933999999998
12.23571 -0.1537676
12.23671 -0.15298005
12.23771 -0.15217841000000001
12.23871 -0.15136143
12.23971 -0.15053608999999998
12.24071 -0.14971202
12.24171 -0.14889358
12.24271 -0.14807614
12.24371 -0.14724974000000002
12.24471 -0.14640711
12.24571 -0.14554978999999998
12.24671 -0.14468699000000002
12.24771 -0.14382818
12.24871 -0.14297531
12.24971 -0.14212108
12.25071 -0.14125471
12.25171 -0.14037075000000002
12.25271 -0.13947369
12.25371 -0.13857435
12.25471 -0.13768119
12.25571 -0.13679335
12.25671 -0.13590123
12.25771 -0.13499446
12.25871 -0.13407045
12.25971 -0.1331368
12.26071 -0.13220523
12.26171 -0.13128197
12.26271 -0.13036235000000002
12.26371 -0.12943434
12.26471 -0.12848813
12.26571 -0.12752422
12.26671 -0.12655325
12.26771 -0.12558753
12.26871 -0.12463117
12.26971 -0.12367665
12.27071 -0.12271093
12.27171 -0.12172617999999999
12.27271 -0.12072626
12.27371 -0.1197238
12.27471 -0.11872983
12.27571 -0.11774464999999999
12.27671 -0.11675719999999999
12.27771 -0.11575397
12.27871 -0.11473
12.27971 -0.1136933
12.28071 -0.11265862
12.28171 -0.11163567
12.28271 -0.11062111
12.28371 -0.10960107
12.28471 -0.10856220000000001
12.28571 -0.10750253
12.28671 -0.10643316
12.28771 -0.10536931999999999
12.28871 -0.10431804
12.28971 -0.10327228999999999
12.29071 -0.10221669
12.29171 -0.10114013
12.29271 -0.10004507
12.29371 -0.09894594599999999
12.29471 -0.097857602
12.29571 -0.09678310600000001
12.29671 -0.095710892
12.29771 -0.094623759
12.29871 -0.093512598
12.29971 -0.092383852
12.30071 -0.091254496
12.30171 -0.090138498
12.30271 -0.089035608
12.30371 -0.087931665
12.30471 -0.08681016
12.30571 -0.08566583900000001
12.30671 -0.084509188
12.30771 -0.083358062
12.30871 -0.082223088
12.30971 -0.08109872
12.31071 -0.07996729699999999
12.31171 -0.078813103
12.31271 -0.077635125
12.31371 -0.07644816700000001
12.31471 -0.075271213
12.31571 -0.07411234
12.31671 -0.072962308
12.31771 -0.071802066
12.31871 -0.070618175
12.31971 -0.069413712
12.32071 -0.06820583399999999
12.32171 -0.067011785
12.32271 -0.06583473899999999
12.32371 -0.064660964
12.32471 -0.063470786
12.32571 -0.062254554
12.32671 -0.061020738
12.32771 -0.059789472
12.32871 -0.058576552000000004
12.32971 -0.057380804
12.33071 -0.056184933
12.33171 -0.05496933600000001
12.33271 -0.053727796
12.33371 -0.052472396000000004
12.33471 -0.051223725
12.33571 -0.049994193000000006
12.33671 -0.048778013999999995
12.33771 -0.047555924
12.33871 -0.046310923000000004
12.33971 -0.045042278
12.34071 -0.043766404
12.34171 -0.04250381
12.34271 -0.041262546000000004
12.34371 -0.040031529999999996
12.34471 -0.038789181
12.34571 -0.037520582999999996
12.34671 -0.036229345
12.34771 -0.034934681
12.34871 -0.03365603
12.34971 -0.032397607
12.35071 -0.031145284
12.35171 -0.029878283
12.35271 -0.028586178000000004
12.35371 -0.027277434
12.35471 -0.025972575999999997
12.35571 -0.024687478
12.35671 -0.023420322
12.35771 -0.022152776
12.35871 -0.020864568
12.35971 -0.019549731
12.36071 -0.018221486
12.36171 -0.016901796
12.36271 -0.015604004000000001
12.36371 -0.014322437
12.36471 -0.013037288
12.36571 -0.011730712
12.36671 -0.010401160000000001
12.36771 -0.0090644025
12.36871 -0.007740557299999999
12.36971 -0.0064376618
12.37071 -0.0051451141
12.37171 -0.0038422582
12.37271 -0.0025151547999999998
12.37371 -0.001167967
12.37471 0.00018022324000000002
12.37571 0.0015106044
12.37671 0.0028196077
12.37771 0.0041216554
12.37871 0.0054375494
12.37971 0.006777887
12.38071 0.0081348058
12.38171 0.0094885567
12.38271 0.010823464
12.38371 0.012140344
12.38471 0.013455468
12.38571 0.014787076
12.38671 0.016140465
12.38771 0.01750372
12.38871 0.01885745
12.38971 0.02019056
12.39071 0.021509292
12.39171 0.022832272
12.39271 0.024175606000000002
12.39371 0.025540064
12.39471 0.026910569000000002
12.39571 0.028268276999999998
12.39671 0.029605426
12.39771 0.030931090999999997
12.39871 0.0322634
12.39971 0.033614735
12.40071 0.034981908000000006
12.40171 0.03634911
12.40271 0.03770102
12.40371 0.039035329
12.40471 0.040364527
12.40571 0.041705680999999994
12.40671 0.043066574
12.40771 0.044439427
12.40871 0.045807178999999996
12.40971 0.047157102
12.41071 0.048490759
12.41171 0.049822405
12.41271 0.051167309999999994
12.41371 0.05252957900000001
12.41471 0.053899223
12.41571 0.055260531
12.41671 0.056604849
12.41771 0.057937292
12.41871 0.059272221
12.41971 0.060621387
12.42071 0.061984424
12.42171 0.0633494
12.42271 0.064702681
12.42371 0.066039967
12.42471 0.067369553
12.42571 0.068705372
12.42671 0.070055609
12.42771 0.071416172
12.42871 0.07277419800000001
12.42971 0.074118451
12.43071 0.0754482
12.43171 0.076773408
12.43271 0.078106392
12.43371 0.079451938
12.43471 0.08080381099999999
12.43571 0.082150294
12.43671 0.083483878
12.43771 0.084807177
12.43871 0.086130365
12.43971 0.087462505
12.44071 0.08880402300000001
12.44171 0.090146472
12.44271 0.091479532
12.44371 0.092799444
12.44471 0.094111852
12.44571 0.095426984
12.44671 0.096751307
12.44771 0.098082481
12.44871 0.09941160699999999
12.44971 0.10073067
12.45071 0.10203892999999999
12.45171 0.10334303
12.45271 0.10465117
12.45371 0.10596621
12.45471 0.10728363
12.45571 0.10859562
12.45671 0.10989779
12.45771 0.11119274000000001
12.45871 0.11248771
12.45971 0.11378817999999999
12.46071 0.11509314999999999
12.46171 0.11639593999999999
12.46271 0.11768970999999999
12.46371 0.11897305
12.46471 0.12025094
12.46571 0.12153051
12.46671 0.12281515
12.46771 0.12410209999999999
12.46871 0.12538518999999998
12.46971 0.12666038000000002
12.47071 0.12792909
12.47171 0.12919665
12.47271 0.13046723000000002
12.47371 0.13173978
12.47471 0.13300857
12.47571 0.134268
12.47671 0.13551744999999998
12.47771 0.13676204
12.47871 0.13800862
12.47971 0.13926012999999998
12.48071 0.14051332
12.48171 0.14176159
12.48271 0.14300066
12.48371 0.14423206
12.48471 0.14546153
12.48571 0.14669365
12.48671 0.14792755
12.48771 0.14915728
12.48871 0.15037691
12.48971 0.15158592999999998
12.49071 0.15279017
12.49171 0.15399735
12.49271 0.15521056
12.49371 0.15642546
12.49471 0.15763354000000002
12.49571 0.15882894
12.49671 0.16001323
12.49771 0.16119413000000002
12.49871 0.16237891000000002
12.49971 0.16356827000000002
12.50071 0.1647556
12.50171 0.16593263
12.50271 0.16709665
12.50371 0.16825321000000001
12.50471 0.16941172000000002
12.50571 0.17057754
12.50671 0.17174694000000001
12.50771 0.17290959
12.50871 0.17405669
12.50971 0.1751882
12.51071 0.17631321
12.51171 0.17744277
12.51271 0.17858095
12.51371 0.17972152
12.51471 0.18085298
12.51571 0.18196817
12.51671 0.18307025
12.51771 0.18417023000000002
12.51871 0.1852777
12.51971 0.18639255
12.52071 0.18750442
12.52171 0.18860092
12.52271 0.18967782
12.52371 0.19074295
12.52471 0.19181026999999998
12.52571 0.19288876
12.52671 0.19397497
12.52771 0.19505568
12.52871 0.19611837
12.52971 0.19716152
12.53071 0.19819583
12.53171 0.19923553
12.53271 0.20028658000000002
12.53371 0.20134146
12.53471 0.20238508
12.53571 0.20340702
12.53671 0.20441029000000002
12.53771 0.20540922
12.53871 0.20641806
12.53971 0.20743923
12.54071 0.20846117
12.54171 0.20946732
12.54271 0.21044961
12.54371 0.21141511
12.54471 0.2123805
12.54571 0.21335855
12.54671 0.21434766
12.54771 0.21533296000000002
12.54871 0.21629806
12.54971 0.21723852999999999
12.55071 0.21816554999999999
12.55171 0.21909706
12.55271 0.22004319
12.55371 0.22099779
12.55471 0.22194325
12.55571 0.22286457999999998
12.55671 0.22376175
12.55771 0.22464979
12.55871 0.22554686
12.55971 0.2264594
12.56071 0.22737681999999998
12.56171 0.22827983000000002
12.56271 0.22915597000000001
12.56371 0.2300099
12.56471 0.23085971
12.56571 0.23172246
12.56671 0.23260034999999998
12.56771 0.23347868
12.56871 0.23433762
12.56971 0.2351681
12.57071 0.23597918999999998
12.57171 0.23679081000000002
12.57271 0.23761759999999998
12.57371 0.23845702
12.57471 0.23929132
12.57571 0.24010186999999997
12.57671 0.24088435
12.57771 0.24165236
12.57871 0.24242666999999998
12.57971 0.24321833999999998
12.58071 0.24401965
12.58171 0.24481011
12.58271 0.24557272
12.58371 0.24630763
12.58471 0.24703206
12.58571 0.24776647
12.58671 0.2485181
12.58771 0.24927526000000003
12.58871 0.25001684999999996
12.58971 0.25072943
12.59071 0.25141824
12.59171 0.25210287
12.59271 0.25280153
12.59371 0.25351597000000003
12.59471 0.25422996999999997
12.59571 0.25492208
12.59671 0.2555829
12.59771 0.25622263
12.59871 0.25686293
12.59971 0.2575197
12.60071 0.25819032000000003
12.60171 0.25885602999999996
12.60271 0.25949706
12.60371 0.26010852
12.60471 0.26070434
12.60571 0.26130578
12.60671 0.26192423
12.60771 0.2625518
12.60871 0.26316762
12.60971 0.26375458
12.61071 0.26431320999999997
12.61171 0.26486127
12.61271 0.26541960000000003
12.61371 0.26599541
12.61471 0.26657665
12.61571 0.26714171000000003
12.61671 0.26767682
12.61771 0.26818698
12.61871 0.26869171000000003
12.61971 0.26920923999999996
12.62071 0.26974166
12.62171 0.27027328
12.62271 0.27078339
12.62371 0.27126295
12.62471 0.27172193
12.62571 0.27218126
12.62671 0.27265616
12.62771 0.27314396999999996
12.62871 0.2736263
12.62971 0.27408394999999997
12.63071 0.27451208
12.63171 0.274924
12.63271 0.27534021
12.63371 0.27577169
12.63471 0.27621124999999996
12.63571 0.27663938
12.63671 0.27704006
12.63771 0.27741380000000004
12.63871 0.27777706
12.63971 0.27814914999999996
12.64071 0.27853658
12.64171 0.27892804
12.64271 0.27930345
12.64371 0.27965020999999995
12.64471 0.27997291
12.64571 0.28028963
12.64671 0.28061708
12.64771 0.28095732
12.64871 0.28129625
12.64971 0.28161523
12.65071 0.28190617
12.65171 0.28217802999999997
12.65271 0.28244935
12.65371 0.28273338
12.65471 0.28302735
12.65571 0.28331478
12.65671 0.28357876
12.65771 0.28381548
12.65871 0.28403716
12.65971 0.284262
12.66071 0.2844997
12.66171 0.28474377
12.66271 0.28497705
12.66371 0.28518566
12.66471 0.28537009
12.66571 0.2855445
12.66671 0.28572506000000003
12.66771 0.2859168
12.66871 0.28610961
12.66971 0.28628651
12.67071 0.2864375
12.67171 0.28656756
12.67271 0.28669261
12.67371 0.28682679
12.67471 0.28697124
12.67571 0.28711339
12.67671 0.2872372
12.67771 0.28733606
12.67871 0.28741769
12.67971 0.28749767
12.68071 0.2875865
12.68171 0.28768128000000004
12.68271 0.28776817
12.68371 0.28783380999999997
12.68471 0.28787621
12.68571 0.28790638
12.68671 0.2879394
12.68771 0.28798219
12.68871 0.28802818
12.68971 0.28806257
12.69071 0.28807432
12.69171 0.28806496000000004
12.69271 0.28804697
12.69371 0.2880336
12.69471 0.28802825
12.69571 0.28802194
12.69671 0.28800084
12.69771 0.28795765
12.69871 0.28789742
12.69971 0.28783329999999996
12.70071 0.28777572
12.70171 0.28772387
12.70271 0.28766643
12.70371 0.28759076
12.70471 0.28749309
12.70571 0.28738149
12.70671 0.28726936000000003
12.70771 0.28716451
12.70871 0.28706316
12.70971 0.28695317
12.71071 0.286824
12.71171 0.28667515
12.71271 0.28651645000000003
12.71371 0.28635974
12.71471 0.28620921
12.71571 0.28605801000000003
12.71671 0.28589398
12.71771 0.28570965000000004
12.71871 0.28550836999999996
12.71971 0.28530171
12.72071 0.28510003
12.72171 0.28490417
12.72271 0.2847048
12.72371 0.28448994
12.72471 0.2842546
12.72571 0.28400456
12.72671 0.2837515
12.72771 0.28350339
12.72871 0.28325811
12.72971 0.28300539
12.73071 0.28273545
12.73171 0.28244711
12.73271 0.28214892
12.73371 0.28185223
12.73471 0.28156186
12.73571 0.2812722
12.73671 0.28097152000000003
12.73771 0.28065145
12.73871 0.28031354
12.73971 0.27996795
12.74071 0.27962516
12.74171 0.27928755
12.74271 0.27894768999999997
12.74371 0.27859458
12.74471 0.27822275
12.74571 0.27783678
12.74671 0.27744754
12.74771 0.27706325
12.74871 0.27668271
12.74971 0.27629619
12.75071 0.27589315999999997
12.75171 0.27547091999999995
12.75271 0.27503679
12.75371 0.2746023
12.75471 0.27417400999999997
12.75571 0.27374825
12.75671 0.27331416
12.75771 0.27286256999999997
12.75871 0.2723932
12.75971 0.27191499
12.76071 0.27143862
12.76171 0.27096781000000003
12.76271 0.27049636
12.76371 0.27001312
12.76471 0.26951117999999996
12.76571 0.26899364000000003
12.76671 0.26847126
12.76771 0.26795391
12.76871 0.26744253
12.76971 0.26692841
12.77071 0.2664
12.77171 0.26585211000000003
12.77271 0.26528996
12.77371 0.26472497
12.77471 0.2641656
12.77571 0.26361052999999995
12.77671 0.2630499
12.77771 0.26247329
12.77871 0.26187838999999996
12.77971 0.26127289
12.78071 0.26066841
12.78171 0.26007115000000003
12.78271 0.25947674000000004
12.78371 0.25887371
12.78471 0.25825249
12.78571 0.25761318
12.78671 0.25696543
12.78771 0.25632072
12.78871 0.2556833
12.78971 0.25504674
12.79071 0.25439917
12.79171 0.2537329
12.79271 0.25305061
12.79371 0.2523633
12.79471 0.25168152
12.79571 0.25100699
12.79671 0.2503311
12.79771 0.24964185
12.79871 0.24893340000000003
12.79971 0.24821064
12.80071 0.24748533
12.80171 0.24676657999999999
12.80271 0.24605352
12.80371 0.24533593
12.80471 0.24460256
12.80571 0.24385016999999998
12.80671 0.24308637
12.80771 0.24232382
12.80871 0.24157024000000002
12.80971 0.24082237
12.81071 0.24006851
12.81171 0.2392977
12.81271 0.23850831
12.81371 0.23770914
12.81471 0.23691221
12.81571 0.2361231
12.81671 0.23533646
12.81771 0.23454044
12.81871 0.23372632000000002
12.81971 0.23289579
12.82071 0.23205985999999998
12.82171 0.23123027999999998
12.82271 0.23041021
12.82371 0.22959148
12.82471 0.22876101999999998
12.82571 0.22791093
12.82671 0.22704471
12.82771 0.22617441
12.82871 0.2253111
12.82971 0.22445624
12.83071 0.22360075000000001
12.83171 0.22273242999999998
12.83271 0.22184583000000002
12.83371 0.22094661999999998
12.83471 0.22004695999999999
12.83571 0.21915573
12.83671 0.21827114
12.83771 0.21738207
12.83871 0.21647681000000002
12.83971 0.21555249
12.84071 0.21461765
12.84171 0.21368572
12.84271 0.21276467000000002
12.84371 0.21185083
12.84471 0.2109319
12.84571 0.2099965
12.84671 0.20904308000000002
12.84771 0.20808079
12.84871 0.20712187999999998
12.84971 0.20617181
12.85071 0.20522500999999999
12.85171 0.2042694
12.85271 0.2032965
12.85371 0.20230846
12.85471 0.20131678
12.85571 0.20033331
12.85671 0.19936084
12.85771 0.19839073000000002
12.85871 0.19740946999999998
12.85971 0.19640906000000002
12.86071 0.19539315000000002
12.86171 0.19437392
12.86271 0.19336245000000002
12.86371 0.19236011
12.86471 0.19135786
12.86571 0.19034379999999998
12.86671 0.18931292
12.86771 0.18827121
12.86871 0.18723087
12.86971 0.18620038
12.87071 0.18517758
12.87171 0.18415116
12.87271 0.18310954
12.87371 0.18205009
12.87471 0.18098127
12.87571 0.17991608
12.87671 0.17886194
12.87771 0.17781501
12.87871 0.17676337
12.87971 0.17569662
12.88071 0.174614
12.88171 0.17352483999999999
12.88271 0.17244093
12.88371 0.17136706000000002
12.88471 0.17029727
12.88571 0.16921973
12.88671 0.16812643
12.88771 0.16701966999999998
12.88871 0.16591033
12.88971 0.16480919
12.89071 0.16371824
12.89171 0.16262905
12.89271 0.1615294
12.89371 0.16041297
12.89471 0.15928424
12.89571 0.158155
12.89671 0.15703506
12.89771 0.15592471
12.89871 0.15481481
12.89971 0.15369433999999998
12.90071 0.15255925
12.90171 0.15141561
12.90271 0.15027444
12.90371 0.14914268
12.90471 0.14801746999999998
12.90571 0.14688836
12.90671 0.14574573
12.90771 0.14458859999999998
12.90871 0.14342554000000002
12.90971 0.14226798999999998
12.91071 0.14112133
12.91171 0.13998084
12.91271 0.13883566
12.91371 0.1376774
12.91471 0.13650680999999998
12.91571 0.13533282000000002
12.91671 0.13416522
12.91771 0.13300672
12.91871 0.13185089
12.91971 0.13068758
12.92071 0.12951125
12.92171 0.12832552
12.92271 0.12714028000000002
12.92371 0.12596381
12.92471 0.12479608
12.92571 0.12362886000000001
12.92671 0.12245227
12.92771 0.1212627
12.92871 0.12006552
12.92971 0.11887064
12.93071 0.1176846
12.93171 0.11650549999999998
12.93271 0.11532484000000001
12.93371 0.11413455
12.93471 0.11293360000000001
12.93571 0.11172871000000001
12.93671 0.11052881999999999
12.93771 0.10933777
12.93871 0.10815123
12.93971 0.10696024
12.94071 0.10575853999999998
12.94171 0.10454755999999998
12.94271 0.10333533
12.94371 0.10212996
12.94471 0.10093328
12.94571 0.09973954900000001
12.94671 0.098540285
12.94771 0.09733114300000001
12.94871 0.09611529499999999
12.94971 0.094900641
12.95071 0.093693193
12.95171 0.092492194
12.95271 0.091290835
12.95371 0.090081949
12.95471 0.08886395999999999
12.95571 0.087642262
12.95671 0.08642490700000001
12.95771 0.085216225
12.95871 0.084013492
12.95971 0.082809303
12.96071 0.081597664
12.96171 0.080378697
12.96271 0.079158274
12.96371 0.077942951
12.96471 0.07673449
12.96571 0.075528451
12.96671 0.074317999
12.96771 0.073099689
12.96871 0.07187645000000001
12.96971 0.070655334
12.97071 0.069441885
12.97171 0.068235752
12.97271 0.067031104
12.97371 0.065821456
12.97471 0.064604834
12.97571 0.06338519199999999
12.97671 0.062168908
12.97771 0.060959422
12.97871 0.059754489
12.97971 0.058548205000000006
12.98071 0.057336134999999996
12.98171 0.056119158
12.98271 0.054902862999999996
12.98371 0.053692964
12.98471 0.052490574
12.98571 0.051291263999999996
12.98671 0.050088653000000004
12.98771 0.048879597999999996
12.98871 0.047666687
12.98971 0.046456049
12.99071 0.045252341
12.99171 0.044055085
12.99271 0.042859299
12.99371 0.041659866
12.99471 0.040455896000000005
12.99571 0.039251434
12.99671 0.03805196
12.99771 0.03685964
12.99871 0.035671351000000004
12.99971 0.034481197000000005
13.00071 0.033285431
13.00171 0.032085716
13.00271 0.030887956
13.00371 0.029697665
13.00471 0.028515635999999997
13.00571 0.027337481
13.00671 0.026157344
13.00771 0.024972696
13.00871 0.023786219
13.00971 0.022603282000000002
13.01071 0.02142718
13.01171 0.020256203
13.01271 0.019085051
13.01371 0.017909431
13.01471 0.016729975
13.01571 0.015552118
13.01671 0.014381944
13.01771 0.013221357999999999
13.01871 0.012066565
13.01971 0.010911147
13.02071 0.0097511984
13.02171 0.0085883192
13.02271 0.0074280106
13.02371 0.0062748877
13.02471 0.0051287301
13.02571 0.0039847106
13.02671 0.0028376207
13.02771 0.0016865304
13.02871 0.00053591602
13.02971 -0.00060779762
13.03071 -0.0017414580999999998
13.03171 -0.0028678420000000002
13.03271 -0.0039934745
13.03371 -0.0051233477
13.03471 -0.0062568841
13.03571 -0.0073884796
13.03671 -0.0085122039
13.03771 -0.0096267395
13.03871 -0.010736454
13.03971 -0.011847678
13.04071 -0.012963286999999999
13.04171 -0.014080137999999999
13.04271 -0.01519155
13.04371 -0.016292831
13.04471 -0.017385221
13.04571 -0.01847495
13.04671 -0.019568088
13.04771 -0.020665432
13.04871 -0.02176172
13.04971 -0.022849902000000002
13.05071 -0.023926958999999998
13.05171 -0.024996448
13.05271 -0.026065593999999997
13.05371 -0.027139295999999997
13.05471 -0.028216009
13.05571 -0.029288972
13.05671 -0.030351808999999997
13.05771 -0.03140388
13.05871 -0.032450893
13.05971 -0.033500156
13.06071 -0.034554396
13.06171 -0.035609273
13.06271 -0.036656769
13.06371 -0.037691724999999995
13.06471 -0.03871613
13.06571 -0.039737544
13.06671 -0.040762874000000004
13.06771 -0.041792638
13.06871 -0.042820477
13.06971 -0.043838462
13.07071 -0.04484377
13.07171 -0.045841213000000006
13.07271 -0.046839364
13.07371 -0.047843408999999996
13.07471 -0.048850599
13.07571 -0.049852225
13.07671 -0.050840567999999996
13.07771 -0.051815185
13.07871 -0.052783301
13.07971 -0.053753890000000006
13.08071 -0.054730230000000005
13.08171 -0.05570717000000001
13.08271 -0.056675373
13.08371 -0.057629193
13.08471 -0.058571581000000005
13.08571 -0.059511844
13.08671 -0.060457998000000006
13.08771 -0.06140988000000001
13.08871 -0.062358921000000005
13.08971 -0.063294888
13.09071 -0.06421418500000001
13.09171 -0.06512288199999999
13.09271 -0.066031882
13.09371 -0.066948019
13.09471 -0.06786840999999999
13.09571 -0.068782776
13.09671 -0.069681893
13.09771 -0.070565345
13.09871 -0.071442011
13.09971 -0.07232277399999999
13.10071 -0.073211367
13.10171 -0.074100966
13.10271 -0.074979459
13.10371 -0.075839343
13.10471 -0.07668407599999999
13.10571 -0.077525544
13.10671 -0.078374491
13.10771 -0.07923169199999999
13.10871 -0.080087082
13.10971 -0.080927793
13.11071 -0.081748608
13.11171 -0.082556315
13.11271 -0.083364203
13.11371 -0.08418113
13.11471 -0.085004099
13.11571 -0.085820502
13.11671 -0.086618471
13.11771 -0.087396795
13.11871 -0.088166294
13.11971 -0.088941166
13.12071 -0.08972729
13.12171 -0.090517045
13.12271 -0.091295078
13.12371 -0.092050538
13.12471 -0.092785939
13.12571 -0.09351527
13.12671 -0.09425275500000001
13.12771 -0.095001288
13.12871 -0.095750001
13.12971 -0.096483121
13.13071 -0.097193028
13.13171 -0.097886717
13.13271 -0.098580343
13.13371 -0.09928599499999999
13.13471 -0.10000144999999999
13.13571 -0.10071147
13.13671 -0.10139986000000001
13.13771 -0.10206256
13.13871 -0.10271112000000002
13.13971 -0.10336361999999999
13.14071 -0.10403004
13.14171 -0.10470410000000001
13.14271 -0.10536829
13.14371 -0.10600805999999999
13.14471 -0.10662384999999999
13.14571 -0.10723091000000001
13.14671 -0.10784705
13.14771 -0.10847795
13.14871 -0.10911224
13.14971 -0.10973031
13.15071 -0.11032018000000002
13.15171 -0.11088732999999999
13.15271 -0.11145052000000001
13.15371 -0.11202672999999999
13.15471 -0.11261731000000001
13.15571 -0.11320667
13.15671 -0.11377480000000001
13.15771 -0.11431348999999999
13.15871 -0.11483318999999999
13.15971 -0.11535472000000001
13.16071 -0.11589237000000001
13.16171 -0.11644210999999999
13.16271 -0.11698453
13.16371 -0.11750039000000001
13.16471 -0.11798627
13.16571 -0.11845753999999999
13.16671 -0.11893619
13.16771 -0.11943303000000001
13.16871 -0.11993882
13.16971 -0.12043155
13.17071 -0.12089418000000002
13.17171 -0.12132851
13.17271 -0.12175385999999999
13.17371 -0.12219143
13.17471 -0.12264707999999999
13.17571 -0.12310629999999999
13.17671 -0.12354577
13.17771 -0.12395220000000001
13.17871 -0.12433332
13.17971 -0.12471188
13.18071 -0.1251074
13.18171 -0.12552034
13.18271 -0.12593146
13.18371 -0.12631716
13.18471 -0.1266684
13.18571 -0.12699806
13.18671 -0.12733049999999999
13.18771 -0.127682
13.18871 -0.12804743999999998
13.18971 -0.12840448999999998
13.19071 -0.12873174
13.19171 -0.12902617
13.19271 -0.12930591
13.19371 -0.12959563999999998
13.19471 -0.12990664
13.19571 -0.13022724
13.19671 -0.13053197
13.19771 -0.13080168
13.19871 -0.13103898
13.19971 -0.13126619
13.20071 -0.13150744
13.20171 -0.13176942
13.20271 -0.13203612
13.20371 -0.13228193
13.20471 -0.13249248
13.20571 -0.13267633
13.20671 -0.13285809999999998
13.20771 -0.13305841999999998
13.20871 -0.13327695
13.20971 -0.13349236
13.21071 -0.1336792
13.21171 -0.13382845999999998
13.21271 -0.13395491
13.21371 -0.13408546
13.21471 -0.13423767
13.21571 -0.13440576
13.21671 -0.13456534
13.21771 -0.13469303
13.21871 -0.13478523
13.21971 -0.1348609
13.22071 -0.13494602
13.22171 -0.13505255
13.22271 -0.13516861
13.22371 -0.13526812
13.22471 -0.13533194999999998
13.22571 -0.1353635
13.22671 -0.13538615
13.22771 -0.13542451
13.22871 -0.13548458
13.22971 -0.13554883
13.23071 -0.13559016000000002
13.23171 -0.13559358
13.23271 -0.13556815
13.23371 -0.13553954000000001
13.23471 -0.13552939
13.23571 -0.13553798
13.23671 -0.13554422
13.23771 -0.13552282000000002
13.23871 -0.13546483
13.23971 -0.13538477000000002
13.24071 -0.13530885
13.24171 -0.1352536
13.24271 -0.13521241
13.24371 -0.13516074
13.24471 -0.13507586000000002
13.24571 -0.13495517
13.24671 -0.13481833999999998
13.24771 -0.13469147
13.24871 -0.13458630000000002
13.24971 -0.13449088
13.25071 -0.13437941
13.25171 -0.13423298
13.25271 -0.13405479
13.25371 -0.13386725
13.25471 -0.13369368
13.25571 -0.13353948
13.25671 -0.1333878
13.25771 -0.13321333
13.25871 -0.13300276
13.25971 -0.13276555
13.26071 -0.13252624999999998
13.26171 -0.13230456
13.26271 -0.13209949999999998
13.26371 -0.13189027
13.26471 -0.13165303
13.26571 -0.1313801
13.26671 -0.13108609
13.26771 -0.13079594
13.26871 -0.13052494
13.26971 -0.13026652
13.27071 -0.12999784
13.27171 -0.12969834
13.27271 -0.12936627
13.27371 -0.12901978
13.27471 -0.12868202
13.27571 -0.12836225
13.27671 -0.12804845
13.27771 -0.12771714
13.27871 -0.12735256
13.27971 -0.12695948
13.28071 -0.12655932
13.28171 -0.12617289
13.28271 -0.12580364
13.28371 -0.12543503
13.28471 -0.12504399
13.28571 -0.12461939999999999
13.28671 -0.12417082
13.28771 -0.12372039
13.28871 -0.12328484
13.28971 -0.12286198000000001
13.29071 -0.12243288000000001
13.29171 -0.12197741
13.29271 -0.12149081
13.29371 -0.12098740999999999
13.29471 -0.12048889
13.29571 -0.12000666
13.29671 -0.11953255
13.29771 -0.11904548999999999
13.29871 -0.11852863
13.29971 -0.11798287
13.30071 -0.11742594999999999
13.30171 -0.11687805000000001
13.30271 -0.11634553
13.30371 -0.11581604
13.30471 -0.11526882999999999
13.30571 -0.11469163000000002
13.30671 -0.11409048
13.30771 -0.11348454999999999
13.30871 -0.11289028000000001
13.30971 -0.11230799
13.31071 -0.11172173999999999
13.31171 -0.11111246
13.31271 -0.11047367000000001
13.31371 -0.10981666
13.31471 -0.10916138
13.31571 -0.10852023000000001
13.31671 -0.10788806
13.31771 -0.10724643
13.31871 -0.10657867
13.31971 -0.10588332
13.32071 -0.10517504999999999
13.32171 -0.10447258000000001
13.32271 -0.10378335999999999
13.32371 -0.10309774999999999
13.32471 -0.10239702
13.32571 -0.10166890999999999
13.32671 -0.10091764
13.32771 -0.10016036
13.32871 -0.099413109
13.32971 -0.098677631
13.33071 -0.097939989
13.33171 -0.097181968
13.33271 -0.096395973
13.33371 -0.095591234
13.33471 -0.09478624599999999
13.33571 -0.093993737
13.33671 -0.093210337
13.33771 -0.092419429
13.33871 -0.091604755
13.33971 -0.090763666
13.34071 -0.089909142
13.34171 -0.089059077
13.34271 -0.08822161499999999
13.34371 -0.087388558
13.34471 -0.086542219
13.34571 -0.08567003499999999
13.34671 -0.084774999
13.34771 -0.08387327
13.34871 -0.082980969
13.34971 -0.082100963
13.35071 -0.081220415
13.35171 -0.080321153
13.35271 -0.079394464
13.35371 -0.078448176
13.35471 -0.07750034
13.35571 -0.076564588
13.35671 -0.075639156
13.35771 -0.074708456
13.35871 -0.073755905
13.35971 -0.072777504
13.36071 -0.07178506899999999
13.36171 -0.070796488
13.36271 -0.06982098
13.36371 -0.06885142600000001
13.36471 -0.06787009799999999
13.36571 -0.066863158
13.36671 -0.065832114
13.36771 -0.064792851
13.36871 -0.06376293
13.36971 -0.06274741
13.37071 -0.061734731
13.37171 -0.06070603299999999
13.37271 -0.059650349
13.37371 -0.05857342
13.37471 -0.057492947
13.37571 -0.056424184
13.37671 -0.055367569
13.37771 -0.054308458
13.37871 -0.05322919499999999
13.37971 -0.052123656000000004
13.38071 -0.051002431
13.38171 -0.049884319999999996
13.38271 -0.048781047
13.38371 -0.047687522999999996
13.38471 -0.046585719000000005
13.38571 -0.045459077
13.38671 -0.04430589
13.38771 -0.043140815
13.38871 -0.041983271
13.38971 -0.040842011
13.39071 -0.039708291
13.39171 -0.038563087999999995
13.39271 -0.037392543
13.39371 -0.03619912
13.39471 -0.034999457
13.39571 -0.033810717000000004
13.39671 -0.032636474
13.39771 -0.031463656
13.39871 -0.030273068
13.39971 -0.029055055
13.40071 -0.027817616
13.40171 -0.026580347999999997
13.40271 -0.025358982000000002
13.40371 -0.024152857
13.40471 -0.0229454
13.40571 -0.021717252
13.40671 -0.02046156
13.40771 -0.019189208
13.40871 -0.017919885
13.40971 -0.016666226
13.41071 -0.015423798
13.41171 -0.014174942
13.41271 -0.012903333000000001
13.41371 -0.011607438
13.41471 -0.010301995999999999
13.41571 -0.0090062626
13.41671 -0.0077284451
13.41771 -0.0064588625
13.41871 -0.005177379
13.41971 -0.0038692673
13.42071 -0.0025368718
13.42171 -0.0011977821
13.42271 0.00012899354
13.42371 0.0014378537
13.42471 0.0027406648
13.42571 0.004056955
13.42671 0.0053981799
13.42771 0.006758679200000001
13.42871 0.008120486
13.42971 0.0094680319
13.43071 0.010800861
13.43171 0.012134121000000001
13.43271 0.013486408
13.43371 0.014864704
13.43471 0.016258466
13.43571 0.017647633
13.43671 0.019018244
13.43771 0.020373285
13.43871 0.021730232
13.43971 0.023107303
13.44071 0.024509346
13.44171 0.025924449
13.44271 0.027333822999999997
13.44371 0.028726845999999997
13.44471 0.030109342
13.44571 0.031498511
13.44671 0.032908759999999995
13.44771 0.034339848
13.44871 0.035776809
13.44971 0.037201767999999996
13.45071 0.038608178
13.45171 0.040006186
13.45271 0.041414821
13.45371 0.042847238
13.45471 0.044300596000000005
13.45571 0.045758463
13.45671 0.047203733
13.45771 0.048631776
13.45871 0.050053535999999996
13.45971 0.051486341000000005
13.46071 0.052939907999999994
13.46171 0.054408703
13.46271 0.055876606999999995
13.46371 0.05733001199999999
13.46471 0.058768841
13.46571 0.060206716
13.46671 0.06166018400000001
13.46771 0.06313558600000001
13.46871 0.064623926
13.46971 0.066107785
13.47071 0.06757471699999999
13.47171 0.06902671299999999
13.47271 0.07047830100000001
13.47371 0.071945024
13.47471 0.073431415
13.47571 0.074927864
13.47671 0.076418568
13.47771 0.077894173
13.47871 0.079358951
13.47971 0.080827071
13.48071 0.08231102800000001
13.48171 0.083811523
13.48271 0.085316773
13.48371 0.086811767
13.48471 0.088290073
13.48571 0.089758897
13.48671 0.0912335
13.48771 0.092725421
13.48871 0.094233721
13.48971 0.095745968
13.49071 0.097247993
13.49171 0.098734687
13.49271 0.10021346
13.49371 0.10169788
13.49471 0.10319665
13.49571 0.10470684000000001
13.49671 0.10621635
13.49771 0.10771374
13.49871 0.10919736
13.49971 0.11067678
13.50071 0.11216525000000001
13.50171 0.11366939
13.50271 0.11518396
13.50371 0.11669593
13.50471 0.11819438
13.50571 0.11967868000000001
13.50671 0.1211585
13.50771 0.12264608
13.50871 0.1241467
13.50971 0.12565485999999998
13.51071 0.12715897
13.51171 0.12865063000000002
13.51271 0.13013115
13.51371 0.13161032
13.51471 0.13309839
13.51571 0.13459795
13.51671 0.13610175
13.51771 0.13759829999999998
13.51871 0.13908079
13.51971 0.14055225999999998
13.52071 0.14202316999999998
13.52171 0.14350329
13.52271 0.14499434
13.52371 0.1464888
13.52471 0.14797593
13.52571 0.14944996
13.52671 0.15091422000000002
13.52771 0.15237812
13.52871 0.15384947000000002
13.52971 0.15532835
13.53071 0.1568072
13.53171 0.15827693
13.53271 0.15973421
13.53371 0.1611841
13.53471 0.16263613000000002
13.53571 0.16409680000000001
13.53671 0.16556456
13.53771 0.16703082
13.53871 0.16848649
13.53971 0.16992870000000002
13.54071 0.17136268000000002
13.54171 0.17279738
13.54271 0.17423857
13.54371 0.17568454
13.54471 0.17712782999999999
13.54571 0.17856134
13.54671 0.17998394
13.54771 0.1814013
13.54871 0.18282111
13.54971 0.18424685000000002
13.55071 0.18567481
13.55171 0.18709684999999998
13.55271 0.18850655
13.55371 0.1899041
13.55471 0.19129604
13.55571 0.19269026
13.55671 0.19408995
13.55771 0.19549145
13.55871 0.19688732
13.55971 0.19827209999999998
13.56071 0.19964649999999998
13.56171 0.20101639
13.56271 0.20238783
13.56371 0.20376218000000001
13.56471 0.20513493000000002
13.56571 0.20649938
13.56671 0.20785199
13.56771 0.20919514
13.56871 0.21053539
13.56971 0.21187814
13.57071 0.21322349000000002
13.57171 0.21456606
13.57271 0.21589921999999998
13.57371 0.21722005000000003
13.57471 0.2185314
13.57571 0.21983944
13.57671 0.22114868999999998
13.57771 0.22245863999999999
13.57871 0.22376437999999998
13.57971 0.22506068999999998
13.58071 0.22634622
13.58171 0.22762439
13.58271 0.22890037000000002
13.58371 0.23017672000000003
13.58471 0.2314511
13.58571 0.23271807
13.58671 0.23397342000000002
13.58771 0.23521751
13.58871 0.23645497999999998
13.58971 0.23769119
13.59071 0.23892803999999998
13.59171 0.2401626
13.59271 0.24138952000000002
13.59371 0.24260521999999998
13.59471 0.24381042
13.59571 0.24500927
13.59671 0.24620553
13.59771 0.24739946
13.59871 0.24858764
13.59971 0.24976595
13.60071 0.25093318
13.60171 0.25209223000000003
13.60271 0.25324773
13.60371 0.25440224
13.60471 0.25555403
13.60571 0.25669814
13.60671 0.25783023
13.60771 0.25894979
13.60871 0.26006049000000003
13.60971 0.26116697
13.61071 0.26227117
13.61171 0.26337099
13.61271 0.26446225
13.61371 0.26554242
13.61471 0.26661274
13.61571 0.26767715
13.61671 0.26873858
13.61771 0.26979607
13.61871 0.27084511
13.61971 0.27188107
13.62071 0.27290299
13.62171 0.27391466
13.62271 0.27492186
13.62371 0.27592785000000003
13.62471 0.27693089000000004
13.62571 0.27792579
13.62671 0.27890806
13.62771 0.27987747
13.62871 0.28083795
13.62971 0.28179388
13.63071 0.28274604000000003
13.63171 0.28369054
13.63271 0.28462191000000003
13.63371 0.28553788999999996
13.63471 0.28644181
13.63571 0.28734034999999997
13.63671 0.28823845000000003
13.63771 0.28913517
13.63871 0.29002416
13.63971 0.29089837
13.64071 0.29175549
13.64171 0.29259962
13.64271 0.29343771999999996
13.64371 0.29427380999999997
13.64471 0.29510567
13.64571 0.29592658
13.64671 0.29673115
13.64771 0.29752009999999995
13.64871 0.29830007999999997
13.64971 0.29907837000000004
13.65071 0.29985671999999997
13.65171 0.30062937
13.65271 0.30138702
13.65371 0.30212419
13.65471 0.30284352
13.65571 0.30355398
13.65671 0.30426385
13.65771 0.30497417
13.65871 0.3056779
13.65971 0.30636557
13.66071 0.307033
13.66171 0.30768479
13.66271 0.3083305
13.66371 0.30897681
13.66471 0.30962161
13.66571 0.31025531
13.66671 0.31086834999999996
13.66771 0.31145911
13.66871 0.31203565
13.66971 0.31260955
13.67071 0.31318688
13.67171 0.31376304
13.67271 0.31432619
13.67371 0.31486632999999997
13.67471 0.31538336
13.67571 0.31588706
13.67671 0.31638937
13.67771 0.31689471
13.67871 0.31739622
13.67971 0.31788128
13.68071 0.31834168
13.68171 0.31878054
13.68271 0.31921002
13.68371 0.31964167
13.68471 0.32007683000000003
13.68571 0.32050521
13.68671 0.32091264
13.68771 0.3212923
13.68871 0.32165041
13.68971 0.32200152000000004
13.69071 0.32235716999999997
13.69171 0.32271657
13.69271 0.32306719
13.69371 0.32339457
13.69471 0.32369394
13.69571 0.32397395
13.69671 0.32424976
13.69771 0.32453071
13.69871 0.32481266999999997
13.69971 0.32508101
13.70071 0.32532236000000003
13.70171 0.32553547
13.70271 0.32573268
13.70371 0.32593026
13.70471 0.32613548
13.70571 0.32634065
13.70671 0.3265288
13.70771 0.32668707
13.70871 0.32681683
13.70971 0.32693264
13.71071 0.32705062
13.71171 0.32717565
13.71271 0.32729739
13.71371 0.32739856
13.71471 0.32746883
13.71571 0.32751323
13.71671 0.32754827
13.71771 0.32758871
13.71871 0.32763553
13.71971 0.32767486
13.72071 0.32768878
13.72171 0.32766967
13.72271 0.32762631000000003
13.72371 0.32757727999999997
13.72471 0.32753618
13.72571 0.32750098
13.72671 0.32745546000000003
13.72771 0.32738224
13.72871 0.32727642
13.72971 0.32714955
13.73071 0.32702012
13.73171 0.32689883000000003
13.73271 0.32677972
13.73371 0.32664493
13.73471 0.32647897
13.73571 0.32628125
13.73671 0.32606677
13.73771 0.32585435999999995
13.73871 0.32565175
13.73971 0.3254493
13.74071 0.32522762
13.74171 0.32497288
13.74271 0.32468764
13.74371 0.32438871
13.74471 0.32409373999999996
13.74571 0.3238071
13.74671 0.32351636
13.74771 0.32320232000000004
13.74871 0.32285445
13.74971 0.32247936
13.75071 0.32209568
13.75171 0.32171919000000004
13.75271 0.32135025
13.75371 0.32097341
13.75471 0.32056967999999997
13.75571 0.32013156
13.75671 0.31966895
13.75771 0.31920117
13.75871 0.31874159
13.75971 0.31828692000000003
13.76071 0.31781988
13.76171 0.31732314
13.76271 0.3167931
13.76371 0.31624276
13.76471 0.31569141
13.76571 0.31514927
13.76671 0.31460936
13.76771 0.31405317
13.76871 0.31346553
13.76971 0.3128466
13.77071 0.31221164
13.77171 0.31157879
13.77271 0.31095452
13.77371 0.31032849
13.77471 0.30968182
13.77571 0.30900224000000004
13.77671 0.30829365999999997
13.77771 0.30757322
13.77871 0.30685742000000005
13.77971 0.30614922
13.78071 0.30543581000000003
13.78171 0.30469899
13.78271 0.30392979000000003
13.78371 0.30313544000000003
13.78471 0.30233351999999997
13.78571 0.30153783
13.78671 0.30074727
13.78771 0.29994688999999997
13.78871 0.29911983000000003
13.78971 0.29826076
13.79071 0.29738015
13.79171 0.29649572
13.79271 0.29561853
13.79371 0.29474427
13.79471 0.29385698
13.79571 0.29294181
13.79671 0.29199687
13.79771 0.2910346
13.79871 0.29007151999999997
13.79971 0.28911505
13.80071 0.28815763
13.80171 0.28718290999999996
13.80271 0.2861789
13.80371 0.28514762
13.80471 0.2841033
13.80571 0.28306111
13.80671 0.28202512999999996
13.80771 0.28098531000000004
13.80871 0.27992565
13.80971 0.27883695
13.81071 0.27772402
13.81171 0.27660155
13.81271 0.27548227999999997
13.81371 0.27436698
13.81471 0.27324404
13.81571 0.27209905
13.81671 0.27092644
13.81771 0.26973386
13.81871 0.2685359
13.81971 0.26734238
13.82071 0.26615057
13.82171 0.26494744
13.82271 0.2637201
13.82371 0.262466
13.82471 0.26119475000000003
13.82571 0.25992036999999996
13.82671 0.25865028
13.82771 0.25737974999999996
13.82871 0.25609608
13.82971 0.25478906
13.83071 0.25345907
13.83171 0.25211659
13.83271 0.25077357
13.83371 0.24943366
13.83471 0.24808934000000002
13.83571 0.246728
13.83671 0.24534193999999998
13.83771 0.2439345
13.83871 0.24251738
13.83971 0.24110136999999998
13.84071 0.23968816
13.84171 0.23826936
13.84271 0.23683355999999997
13.84371 0.23537553
13.84471 0.23390012999999998
13.84571 0.23241807
13.84671 0.23093713
13.84771 0.2294559
13.84871 0.22796511000000003
13.84971 0.22645509
13.85071 0.22492368999999998
13.85171 0.22337795000000002
13.85271 0.22182849
13.85371 0.22028112
13.85471 0.21873258999999998
13.85571 0.21717343
13.85671 0.21559561000000002
13.85771 0.21399888
13.85871 0.21239063000000002
13.85971 0.21077979000000002
13.86071 0.20916970000000001
13.86171 0.20755574000000002
13.86271 0.20592925
13.86371 0.20428464999999998
13.86471 0.20262380000000002
13.86571 0.2009545
13.86671 0.19928405999999999
13.86771 0.19761364
13.86871 0.19593763000000003
13.86971 0.19424822
13.87071 0.19254177
13.87171 0.19082159
13.87271 0.1890952
13.87371 0.1873683
13.87471 0.18564046
13.87571 0.18390578
13.87671 0.18215772
13.87771 0.18039431
13.87871 0.17861949
13.87971 0.17683975000000002
13.88071 0.17505895
13.88171 0.17327546
13.88271 0.1714838
13.88371 0.16967917
13.88471 0.16786142
13.88571 0.16603497
13.88671 0.16420531
13.88771 0.16237472
13.88871 0.16054066
13.88971 0.15869807
13.89071 0.15684339
13.89171 0.15497741
13.89271 0.15310431
13.89371 0.15122842
13.89471 0.14935086
13.89571 0.14746900000000002
13.89671 0.14557882
13.89771 0.14367807999999999
13.89871 0.14176801
13.89971 0.13985204
13.90071 0.13793308
13.90171 0.13601132000000002
13.90271 0.13408446000000002
13.90371 0.13214978000000002
13.90471 0.13020649
13.90571 0.12825626
13.90671 0.12630194
13.90771 0.12434536
13.90871 0.1223861
13.90971 0.12042203000000001
13.91071 0.11845096000000001
13.91171 0.11647214
13.91271 0.11448659
13.91371 0.1124961
13.91471 0.11050199
13.91571 0.10850453999999998
13.91671 0.10650319
13.91771 0.10449733
13.91871 0.10248688
13.91971 0.10047226
13.92071 0.09845395099999998
13.92171 0.09643223
13.92271 0.09440691200000001
13.92371 0.09237756
13.92471 0.090343616
13.92571 0.088304625
13.92671 0.086260488
13.92771 0.08421173600000001
13.92871 0.082159607
13.92971 0.08010566799999999
13.93071 0.07805099
13.93171 0.075995416
13.93271 0.073937525
13.93371 0.07187550100000001
13.93471 0.06980842999999999
13.93571 0.06773704700000001
13.93671 0.065663189
13.93771 0.063588377
13.93871 0.061512505999999995
13.93971 0.059433903999999996
13.94071 0.057350809
13.94171 0.05526318
13.94271 0.053173228
13.94371 0.05108407300000001
13.94471 0.04899734
13.94571 0.046911658
13.94671 0.044823388
13.94771 0.042729301
13.94871 0.040629169
13.94971 0.038526187
13.95071 0.036424707
13.95171 0.034326946
13.95271 0.032231311
13.95371 0.030133757
13.95471 0.028031212000000003
13.95571 0.025924344999999998
13.95671 0.023817297
13.95771 0.021714429
13.95871 0.019616634
13.95971 0.017520257
13.96071 0.015419749
13.96171 0.013312102
13.96271 0.011199569999999999
13.96371 0.0090883317
13.96471 0.006983936300000001
13.96571 0.0048870617
13.96671 0.0027929946000000002
13.96771 0.00069539733
13.96871 -0.0014085655
13.96971 -0.0035158311
13.97071 -0.0056198285
13.97171 -0.0077158161999999995
13.97271 -0.009804884
13.97371 -0.011893276000000001
13.97471 -0.013987347
13.97571 -0.016088165
13.97671 -0.01819014
13.97771 -0.020285015
13.97871 -0.022368209
13.97971 -0.0244425
13.98071 -0.026515973
13.98171 -0.028595726999999998
13.98271 -0.030682229999999998
13.98371 -0.032768934
13.98471 -0.034847460000000004
13.98571 -0.036914326
13.98671 -0.038973778
13.98771 -0.041034291
13.98871 -0.043101548
13.98971 -0.045173429
13.99071 -0.047241274
13.99171 -0.049296516
13.99271 -0.051337539
13.99371 -0.053371151
13.99471 -0.055407395
13.99571 -0.057451637
13.99671 -0.059500261
13.99771 -0.061543378999999995
13.99871 -0.063572585
13.99971 -0.065587554
14.00071 -0.06759619
14.00171 -0.069608144
14.00271 -0.07162687799999999
14.00371 -0.073646614
14.00471 -0.075656787
14.00571 -0.07765048100000001
14.00671 -0.079630117
14.00771 -0.081605703
14.00871 -0.08358694
14.00971 -0.085575395
14.01071 -0.087563001
14.01171 -0.08953820200000001
14.01271 -0.091494981
14.01371 -0.09343746900000001
14.01471 -0.09537657599999999
14.01571 -0.097321201
14.01671 -0.099271059
14.01771 -0.10121680999999999
14.01871 -0.10314752999999999
14.01971 -0.10505943000000001
14.02071 -0.10695898
14.02171 -0.1088577
14.02271 -0.11076288000000001
14.02371 -0.11267154
14.02471 -0.1145726
14.02571 -0.11645551000000001
14.02671 -0.11831860999999999
14.02771 -0.12017041
14.02871 -0.12202287
14.02971 -0.12388183
14.03071 -0.1257423
14.03171 -0.12759241999999998
14.03271 -0.12942273999999998
14.03371 -0.13123368
14.03471 -0.13303496
14.03571 -0.13483778000000002
14.03671 -0.13664571
14.03771 -0.13845178
14.03871 -0.14024401
14.03971 -0.14201495
14.04071 -0.14376763
14.04171 -0.14551312
14.04271 -0.14726171999999998
14.04371 -0.14901458
14.04471 -0.15076277
14.04571 -0.15249419
14.04671 -0.15420305
14.04771 -0.15589431
14.04871 -0.15757962
14.04971 -0.15926797999999998
14.05071 -0.16095861
14.05171 -0.16264167999999998
14.05271 -0.16430615
14.05371 -0.16594855
14.05471 -0.16757550999999998
14.05571 -0.16919832
14.05671 -0.17082372
14.05771 -0.17244846
14.05871 -0.17406177
14.05971 -0.17565392999999999
14.06071 -0.17722396999999998
14.06171 -0.17878033000000002
14.06271 -0.18033419
14.06371 -0.18189064
14.06471 -0.18344464
14.06571 -0.18498512
14.06671 -0.18650362
14.06771 -0.18800076
14.06871 -0.1894854
14.06971 -0.19096739000000001
14.07071 -0.19244959
14.07171 -0.19392573000000002
14.07271 -0.19538556
14.07371 -0.19682318
14.07471 -0.19824156
14.07571 -0.19965025
14.07671 -0.20105757
14.07771 -0.20246392
14.07871 -0.20386146
14.07971 -0.20524017
14.08071 -0.20659554000000002
14.08171 -0.20793198999999998
14.08271 -0.20925903
14.08371 -0.21058371999999997
14.08471 -0.21190533999999997
14.08571 -0.2132162
14.08671 -0.21450806
14.08771 -0.21577854999999999
14.08871 -0.2170329
14.08971 -0.2182794
14.09071 -0.2195226
14.09171 -0.22075949
14.09271 -0.22198196999999997
14.09371 -0.22318319
14.09471 -0.22436292000000002
14.09571 -0.22552754
14.09671 -0.22668501
14.09771 -0.22783870999999997
14.09871 -0.228985
14.09971 -0.23011635
14.10071 -0.23122719000000003
14.10171 -0.23231804
14.10271 -0.23339472
14.10371 -0.23446332
14.10471 -0.23552536000000002
14.10571 -0.23657663
14.10671 -0.23761084000000002
14.10771 -0.23862468
14.10871 -0.23962037999999997
14.10971 -0.24060385999999997
14.11071 -0.24157992999999997
14.11171 -0.24254852999999998
14.11271 -0.24350486000000002
14.11371 -0.24444312
14.11471 -0.24536088999999997
14.11571 -0.24626078
14.11671 -0.24714803
14.11771 -0.24802636
14.11871 -0.24889528
14.11971 -0.2497508
14.12071 -0.25058878
14.12171 -0.25140825
14.12271 -0.25221182
14.12371 -0.25300337
14.12471 -0.25378482
14.12571 -0.25455446
14.12671 -0.25530849
14.12771 -0.25604393
14.12871 -0.25676095
14.12971 -0.25746259
14.13071 -0.25815236999999996
14.13171 -0.25883168
14.13271 -0.25949895
14.13371 -0.26015104
14.13471 -0.26078573
14.13571 -0.26140311
14.13671 -0.26200514
14.13771 -0.26259385
14.13871 -0.26316959
14.13971 -0.263731
14.14071 -0.26427621
14.14171 -0.26480451
14.14271 -0.26531685
14.14371 -0.26581504
14.14471 -0.26630037
14.14571 -0.26677272
14.14671 -0.26723062999999997
14.14771 -0.26767254
14.14871 -0.26809773
14.14971 -0.26850661
14.15071 -0.26890009
14.15171 -0.26927892999999997
14.15271 -0.26964330999999997
14.15371 -0.26999284
14.15471 -0.27032718
14.15571 -0.27064623
14.15671 -0.2709501
14.15771 -0.27123902
14.15871 -0.27151303000000004
14.15971 -0.2717721
14.16071 -0.27201611000000003
14.16171 -0.27224491
14.16271 -0.27245828
14.16371 -0.27265602
14.16471 -0.27283803
14.16571 -0.27300452000000003
14.16671 -0.27315607
14.16771 -0.27329327999999997
14.16871 -0.27341621
14.16971 -0.27352429
14.17071 -0.27361661
14.17171 -0.27369263
14.17271 -0.27375259
14.17371 -0.27379745
14.17471 -0.27382812
14.17571 -0.27384465
14.17671 -0.27384623
14.17771 -0.27383177
14.17871 -0.27380087
14.17971 -0.27375431
14.18071 -0.27369347
14.18171 -0.27361934000000004
14.18271 -0.27353154
14.18371 -0.27342859999999997
14.18471 -0.27330914
14.18571 -0.27317285999999996
14.18671 -0.27302098
14.18771 -0.27285516
14.18871 -0.27267616
14.18971 -0.27248319
14.19071 -0.27227453
14.19171 -0.27204901
14.19271 -0.27180717
14.19371 -0.27155094
14.19471 -0.27128207000000004
14.19571 -0.27100078
14.19671 -0.27070541
14.19771 -0.27039378999999997
14.19871 -0.27006492
14.19971 -0.26971984000000004
14.20071 -0.26936082
14.20171 -0.26898935999999996
14.20271 -0.26860512000000003
14.20371 -0.26820616
14.20471 -0.26779072
14.20571 -0.26735896
14.20671 -0.26691288
14.20771 -0.26645488
14.20871 -0.26598559
14.20971 -0.26550326
14.21071 -0.265005
14.21171 -0.26448909
14.21271 -0.26395652000000003
14.21371 -0.26341012999999996
14.21471 -0.2628525
14.21571 -0.26228379
14.21671 -0.26170169
14.21771 -0.26110355
14.21871 -0.26048874
14.21971 -0.25985939
14.22071 -0.25921871
14.22171 -0.25856826
14.22271 -0.25790632
14.22371 -0.25722927
14.22471 -0.25653439
14.22571 -0.25582227
14.22671 -0.2550967
14.22771 -0.25436161
14.22871 -0.253618
14.22971 -0.25286309
14.23071 -0.25209263
14.23171 -0.25130447
14.23271 -0.25050056
14.23371 -0.24968535
14.23471 -0.24886227
14.23571 -0.24803057
14.23671 -0.24718584000000002
14.23771 -0.24632352999999998
14.23871 -0.24544296
14.23971 -0.24454817
14.24071 -0.24364498
14.24171 -0.24273624
14.24271 -0.24181954
14.24371 -0.24088884
14.24471 -0.23993955
14.24571 -0.23897227000000001
14.24671 -0.23799269
14.24771 -0.23700700000000002
14.24871 -0.23601683999999998
14.24971 -0.23501778
14.25071 -0.23400281
14.25171 -0.23296818
14.25271 -0.23191675999999997
14.25371 -0.23085608000000002
14.25471 -0.22979232
14.25571 -0.2287253
14.25671 -0.22764839
14.25771 -0.22655376
14.25871 -0.2254389
14.25971 -0.22430895
14.26071 -0.22317284999999998
14.26171 -0.22203615
14.26271 -0.2208964
14.26371 -0.21974478999999997
14.26471 -0.21857326
14.26571 -0.21738117
14.26671 -0.21617617
14.26771 -0.21496840999999997
14.26871 -0.21376244
14.26971 -0.21255347
14.27071 -0.21133111000000002
14.27171 -0.21008777
14.27271 -0.20882512999999997
14.27371 -0.20755304
14.27471 -0.20628176
14.27571 -0.20501358
14.27671 -0.20374067
14.27771 -0.20245111000000002
14.27871 -0.20113854999999997
14.27971 -0.19980775999999997
14.28071 -0.19847120000000001
14.28171 -0.19713947999999998
14.28271 -0.19581278
14.28371 -0.19448058000000001
14.28471 -0.19313003
14.28571 -0.19175629
14.28671 -0.19036665
14.28771 -0.18897491
14.28871 -0.18759028
14.28971 -0.18620984999999998
14.29071 -0.18482072
14.29171 -0.18341034
14.29271 -0.18197694
14.29371 -0.18053148
14.29471 -0.17908926
14.29571 -0.17765785
14.29671 -0.17623085
14.29771 -0.17479276
14.29871 -0.17333124
14.29971 -0.17184705
14.30071 -0.17035377
14.30171 -0.16886713
14.30271 -0.16739251
14.30371 -0.16592059
14.30471 -0.16443478
14.30571 -0.16292469999999998
14.30671 -0.16139483999999998
14.30771 -0.15986136
14.30871 -0.15833935
14.30971 -0.15683069
14.31071 -0.15532226999999998
14.31171 -0.15379625000000002
14.31271 -0.15224431000000002
14.31371 -0.15067456999999998
14.31471 -0.14910543
14.31571 -0.14755119
14.31671 -0.14601069
14.31771 -0.14446825
14.31871 -0.14290623
14.31971 -0.14131927
14.32071 -0.13971884999999998
14.32171 -0.13812438999999999
14.32271 -0.13654778
14.32371 -0.13498380999999998
14.32471 -0.13341411
14.32571 -0.13182178
14.32671 -0.13020498
14.32771 -0.12857869
14.32871 -0.12696301999999998
14.32971 -0.12536742
14.33071 -0.12378313999999999
14.33171 -0.12219026
14.33271 -0.12057362
14.33371 -0.11893513
14.33471 -0.1172925
14.33571 -0.11566525999999999
14.33671 -0.11405930999999998
14.33771 -0.11246215000000001
14.33871 -0.11085273000000001
14.33971 -0.10921824000000001
14.34071 -0.10756437
14.34171 -0.10591106
14.34271 -0.10427679000000001
14.34371 -0.10266399000000001
14.34471 -0.10105728
14.34571 -0.09943576300000001
14.34671 -0.097789837
14.34771 -0.09612898
14.34871 -0.094474375
14.34971 -0.092842174
14.35071 -0.091230695
14.35171 -0.08962173600000001
14.35271 -0.08799504699999999
14.35371 -0.086344493
14.35471 -0.08468303699999999
14.35571 -0.083032594
14.35671 -0.081406819
14.35771 -0.079800462
14.35871 -0.078193657
14.35971 -0.07656783
14.36071 -0.074920477
14.36171 -0.073267223
14.36271 -0.071629463
14.36371 -0.070017512
14.36471 -0.068422564
14.36571 -0.066823832
14.36671 -0.06520517599999999
14.36771 -0.063567993
14.36871 -0.061930134
14.36971 -0.060311856
14.37071 -0.058719848
14.37171 -0.057142082
14.37271 -0.055557448999999995
14.37371 -0.053952518000000005
14.37471 -0.052332151
14.37571 -0.050715671000000004
14.37671 -0.049121701000000004
14.37771 -0.047553686000000005
14.37871 -0.04599751
14.37971 -0.044432952000000005
14.38071 -0.042849788
14.38171 -0.041255852999999995
14.38271 -0.03967073
14.38371 -0.038110247
14.38471 -0.036574068
14.38571 -0.035046146
14.38671 -0.033507563
14.38771 -0.031951518000000005
14.38871 -0.030388657
14.38971 -0.028838668
14.39071 -0.027314914000000003
14.39171 -0.025814192
14.39271 -0.024319606
14.39371 -0.022814103
14.39471 -0.021293902
14.39571 -0.019771316
14.39671 -0.018264937
14.39771 -0.016785071
14.39871 -0.015325914
14.39971 -0.013870454999999999
14.40071 -0.012404051000000001
14.40171 -0.0109259
14.40271 -0.0094494899
14.40371 -0.007991882700000001
14.40471 -0.0065604079
14.40571 -0.0051472209
14.40671 -0.0037358044
14.40771 -0.0023141207
14.40871 -0.0008840292100000001
14.40971 0.0005402884199999999
14.41071 0.0019434452
14.41171 0.0033206724999999995
14.41271 0.0046811729
14.41371 0.0060406073
14.41471 0.0074087977
14.41571 0.0087822722
14.41671 0.010147285
14.41771 0.011490667
14.41871 0.012809907
14.41971 0.014114678
14.42071 0.015418904
14.42171 0.016729736999999998
14.42271 0.018042084
14.42371 0.019342736
14.42471 0.020620655
14.42571 0.021875321
14.42671 0.023116784
14.42771 0.024357614
14.42871 0.025603166
14.42971 0.026847657999999996
14.43071 0.02807886
14.43171 0.029287531000000002
14.43271 0.030474259999999996
14.43371 0.031648608
14.43471 0.032821461
14.43571 0.033996673
14.43671 0.035168341
14.43771 0.03632553
14.43871 0.037460637000000005
14.43971 0.038574883
14.44071 0.039676932000000005
14.44171 0.040775933
14.44271 0.041874513
14.44371 0.042966942
14.44471 0.044043708
14.44571 0.045098807
14.44671 0.046134146
14.44771 0.047157911000000004
14.44871 0.048178267999999996
14.44971 0.049197249
14.45071 0.050209346
14.45171 0.051205646
14.45271 0.052180322
14.45371 0.053134596
14.45471 0.054075429
14.45571 0.055010134
14.45671 0.05594095
14.45771 0.05686366300000001
14.45871 0.057770952
14.45971 0.058657967
14.46071 0.059525861000000006
14.46171 0.06038078
14.46271 0.061229139
14.46371 0.062072731
14.46471 0.062907266
14.46571 0.06372541500000001
14.46671 0.064522075
14.46771 0.06529807600000001
14.46871 0.066059543
14.46971 0.066813448
14.47071 0.067562592
14.47171 0.068303541
14.47271 0.069029094
14.47371 0.069733482
14.47471 0.070416467
14.47571 0.071083382
14.47671 0.071741082
14.47771 0.07239274
14.47871 0.07303544000000001
14.47971 0.073662313
14.48071 0.074267783
14.48171 0.074851897
14.48271 0.075420504
14.48371 0.075980905
14.48471 0.07653618799999999
14.48571 0.077082525
14.48671 0.077611633
14.48771 0.078116759
14.48871 0.078597758
14.48971 0.07906139400000001
14.49071 0.079516455
14.49171 0.07996723900000001
14.49271 0.080410304
14.49371 0.080837094
14.49471 0.081240438
14.49571 0.08162006299999999
14.49671 0.081982784
14.49771 0.082337129
14.49871 0.082686445
14.49971 0.08302594099999999
14.50071 0.083346124
14.50171 0.08364010100000001
14.50271 0.08390923
14.50371 0.08416246299999999
14.50471 0.084409735
14.50571 0.084654323
14.50671 0.08489010500000001
14.50771 0.085106009
14.50871 0.085294386
14.50971 0.085456867
14.51071 0.085603137
14.51171 0.0857434
14.51271 0.085880404
14.51371 0.086007221
14.51471 0.086112635
14.51571 0.086190016
14.51671 0.086242682
14.51771 0.086281431
14.51871 0.086316065
14.51971 0.086347433
14.52071 0.086366449
14.52171 0.08636092
14.52271 0.086325087
14.52371 0.086264365
14.52471 0.08619141899999999
14.52571 0.086116529
14.52671 0.086039619
14.52771 0.08595027
14.52871 0.085835782
14.52971 0.085691013
14.53071 0.085522333
14.53171 0.085342507
14.53271 0.085160491
14.53371 0.08497425
14.53471 0.084772229
14.53571 0.084542489
14.53671 0.084282347
14.53771 0.084000803
14.53871 0.083711703
14.53971 0.083422952
14.54071 0.083130185
14.54171 0.08281997299999999
14.54271 0.082480145
14.54371 0.082109234
14.54471 0.081717578
14.54571 0.081319228
14.54671 0.080920983
14.54771 0.080517121
14.54871 0.080093998
14.54971 0.07964095
14.55071 0.07915883900000001
14.55171 0.078659464
14.55271 0.078156288
14.55371 0.077653734
14.55471 0.07714354999999999
14.55571 0.076611119
14.55671 0.0760469
14.55771 0.075453968
14.55871 0.074845704
14.55971 0.074235408
14.56071 0.073625945
14.56171 0.073007582
14.56271 0.072365691
14.56371 0.07169228
14.56471 0.07099227500000001
14.56571 0.070279592
14.56671 0.06956617
14.56771 0.068852532
14.56871 0.06812736999999999
14.56971 0.067376485
14.57071 0.066594034
14.57171 0.065787247
14.57271 0.064970891
14.57371 0.064155739
14.57471 0.063340185
14.57571 0.06251153
14.57671 0.061655918
14.57771 0.060769182000000005
14.57871 0.059860030999999994
14.57971 0.058943138
14.58071 0.058027606999999995
14.58171 0.05710985899999999
14.58271 0.056176569
14.58371 0.055215269000000004
14.58471 0.054224301
14.58571 0.05321427
14.58671 0.052199856
14.58771 0.051188382
14.58871 0.050174107
14.58971 0.049142708
14.59071 0.048082456
14.59171 0.046993309
14.59271 0.045886845
14.59371 0.044777148
14.59471 0.043669820000000005
14.59571 0.042557743
14.59671 0.041426834999999995
14.59771 0.0402673
14.59871 0.039081450000000004
14.59971 0.037882006
14.60071 0.036682151
14.60171 0.035485221
14.60271 0.034282045000000004
14.60371 0.033058089
14.60471 0.031804791
14.60571 0.030526277
14.60671 0.029236186
14.60771 0.027947139
14.60871 0.026661053
14.60971 0.025367827000000003
14.61071 0.024053411
14.61171 0.02271087
14.61271 0.021345812999999998
14.61371 0.019971954
14.61471 0.018600321
14.61571 0.01723061
14.61671 0.015851457
14.61771 0.014449423000000001
14.61871 0.01301966
14.61971 0.011569889
14.62071 0.010114544
14.62171 0.0086636239
14.62271 0.0072149298
14.62371 0.0057557743
14.62471 0.0042728348
14.62571 0.0027625027000000003
14.62671 0.0012336868
14.62771 -0.00029909584
14.62871 -0.0018269240000000002
14.62971 -0.0033532494999999997
14.63071 -0.0048909606
14.63171 -0.0064520675
14.63271 -0.0080381244
14.63371 -0.0096388947
14.63471 -0.011240341000000001
14.63571 -0.012835698999999999
14.63671 -0.014430907000000001
14.63771 -0.016040102
14.63871 -0.01767459
14.63971 -0.019333885999999998
14.64071 -0.021005854
14.64171 -0.0226759
14.64271 -0.024338123
14.64371 -0.025999747
14.64471 -0.027675385
14.64571 -0.029375586999999998
14.64671 -0.03109859
14.64771 -0.032831731
14.64871 -0.034561375000000005
14.64971 -0.036283623
14.65071 -0.038007332
14.65171 -0.039747055
14.65271 -0.041511389999999995
14.65371 -0.043295935
14.65471 -0.045086435
14.65571 -0.046869784000000005
14.65671 -0.048644314
14.65771 -0.050421257
14.65871 -0.052216136999999996
14.65971 -0.054036644999999994
14.66071 -0.055876561
14.66171 -0.057720392999999995
14.66271 -0.059555261
14.66371 -0.061380764
14.66471 -0.063209096
14.66571 -0.065055292
14.66671 -0.06692527100000001
14.66771 -0.068811106
14.66871 -0.070697215
14.66971 -0.072572712
14.67071 -0.074440171
14.67171 -0.076313724
14.67271 -0.078207965
14.67371 -0.080126221
14.67471 -0.082057487
14.67571 -0.083984638
14.67671 -0.085897546
14.67771 -0.08780094199999999
14.67871 -0.089710735
14.67971 -0.091641617
14.68071 -0.093595585
14.68171 -0.095560402
14.68271 -0.097519212
14.68371 -0.09946381900000001
14.68471 -0.10140111
14.68571 -0.10334747
14.68671 -0.10531567
14.68771 -0.10730436999999998
14.68871 -0.10929882
14.68971 -0.11128223
14.69071 -0.11324898
14.69171 -0.11520915
14.69271 -0.11718081
14.69371 -0.11917579
14.69471 -0.12119024999999999
14.69571 -0.1232075
14.69671 -0.12521094000000002
14.69771 -0.12719693
14.69871 -0.12917763
14.69971 -0.13117136
14.70071 -0.13318801
14.70171 -0.13522112
14.70271 -0.13725287
14.70371 -0.13926805
14.70471 -0.14126605
14.70571 -0.14326137
14.70671 -0.14527204999999999
14.70771 -0.14730522
14.70871 -0.14935116
14.70971 -0.15139070000000002
14.71071 -0.15341018
14.71171 -0.15541228
14.71271 -0.15741397000000001
14.71371 -0.15943324
14.71471 -0.16147486
14.71571 -0.16352653
14.71671 -0.1655684
14.71771 -0.16758853999999998
14.71871 -0.16959226
14.71971 -0.1715977
14.72071 -0.1736214
14.72171 -0.17566505
14.72271 -0.17771398
14.72371 -0.17974867
14.72471 -0.18176013
14.72571 -0.18375708
14.72671 -0.18575902
14.72771 -0.18778074
14.72871 -0.18982051
14.72971 -0.19186119000000001
14.73071 -0.1938836
14.73171 -0.19588149
14.73271 -0.19786649
14.73371 -0.19985887000000002
14.73471 -0.20187149999999998
14.73571 -0.20389967000000003
14.73671 -0.20592462
14.73771 -0.20792831
14.73871 -0.20990744
14.73971 -0.21187591
14.74071 -0.21385364
14.74171 -0.21585074999999998
14.74271 -0.21785947
14.74371 -0.21986028
14.74471 -0.22183729
14.74571 -0.22379083
14.74671 -0.22573712999999998
14.74771 -0.22769541999999998
14.74871 -0.22967259999999998
14.74971 -0.23165767
14.75071 -0.23363008999999998
14.75171 -0.23557589999999998
14.75271 -0.23749836
14.75371 -0.23941533
14.75471 -0.2413451
14.75571 -0.24329199999999998
14.75671 -0.24524322
14.75771 -0.24717886
14.75871 -0.24908765000000002
14.75971 -0.25097565
14.76071 -0.2528612
14.76171 -0.25476029
14.76271 -0.25667364000000004
14.76371 -0.25858618
14.76471 -0.26047882
14.76571 -0.26234339
14.76671 -0.264189
14.76771 -0.26603471
14.76871 -0.26789459000000004
14.76971 -0.26976659000000003
14.77071 -0.27163424999999997
14.77171 -0.2734795
14.77271 -0.27529665000000003
14.77371 -0.27709652
14.77471 -0.27889771999999996
14.77571 -0.28071196
14.77671 -0.28253496
14.77771 -0.28434999
14.77871 -0.28614115
14.77971 -0.28790575
14.78071 -0.28965613
14.78171 -0.29140969
14.78271 -0.29317508000000003
14.78371 -0.29494534
14.78471 -0.29670319
14.78571 -0.29843461000000004
14.78671 -0.30013961
14.78771 -0.30183201000000004
14.78871 -0.30352857
14.78971 -0.30523604000000004
14.79071 -0.30694602
14.79171 -0.30864184
14.79271 -0.3103114
14.79371 -0.31195632
14.79471 -0.31359028
14.79571 -0.31522792
14.79671 -0.31687339999999997
14.79771 -0.31851715999999997
14.79871 -0.32014363
14.79971 -0.32174333
14.80071 -0.32332011
14.80171 -0.32488799
14.80271 -0.32646013
14.80371 -0.32803861
14.80471 -0.32961299
14.80571 -0.33116841
14.80671 -0.33269702
14.80771 -0.33420362000000003
14.80871 -0.33570172
14.80971 -0.33720292
14.81071 -0.33870796000000003
14.81171 -0.34020640999999996
14.81271 -0.34168486
14.81371 -0.34313712
14.81471 -0.3445687
14.81571 -0.34599225
14.81671 -0.34741769
14.81771 -0.34884461
14.81871 -0.35026281
14.81971 -0.35166028
14.82071 -0.35303233
14.82171 -0.35438512
14.82271 -0.3557306
14.82371 -0.3570772
14.82471 -0.35842347
14.82571 -0.35975918
14.82671 -0.36107311
14.82771 -0.36236141
14.82871 -0.36363027
14.82971 -0.36489097
14.83071 -0.36615145
14.83171 -0.36741031999999996
14.83271 -0.36865822
14.83371 -0.36988498
14.83471 -0.3710873
14.83571 -0.37227091
14.83671 -0.37344606
14.83771 -0.37461945
14.83871 -0.37578926
14.83971 -0.37694646
14.84071 -0.37808169
14.84171 -0.37919234
14.84271 -0.38028446
14.84371 -0.38136817
14.84471 -0.38245008
14.84571 -0.38352825
14.84671 -0.38459364
14.84771 -0.38563672
14.84871 -0.38665454
14.84971 -0.38765285
14.85071 -0.38864162999999996
14.85171 -0.38962761999999995
14.85271 -0.39060926
14.85371 -0.39157798
14.85471 -0.39252471
14.85571 -0.39344681
14.85671 -0.39434982
14.85771 -0.39524351999999996
14.85871 -0.39613401000000004
14.85971 -0.39701909
14.86071 -0.39788973999999994
14.86171 -0.39873673
14.86271 -0.39955778000000003
14.86371 -0.40035942
14.86471 -0.40115233999999994
14.86571 -0.40194317999999996
14.86671 -0.40272959
14.86771 -0.40350178999999997
14.86871 -0.40425002
14.86971 -0.40497161
14.87071 -0.40567312
14.87171 -0.40636524
14.87271 -0.40705437
14.87371 -0.40773777
14.87471 -0.40840548000000004
14.87571 -0.40904823999999995
14.87671 -0.40966453999999997
14.87771 -0.41026222
14.87871 -0.41085239
14.87971 -0.41144084999999997
14.88071 -0.41202349000000005
14.88171 -0.41258908000000005
14.88271 -0.41312785
14.88371 -0.41363901
14.88471 -0.41413140000000004
14.88571 -0.41461685000000004
14.88671 -0.41510104000000003
14.88771 -0.41557895
14.88871 -0.41603873999999996
14.88971 -0.41647083
14.89071 -0.4168754
14.89171 -0.41726232
14.89271 -0.41764345999999997
14.89371 -0.41802330000000004
14.89471 -0.41839540999999997
14.89571 -0.41874744999999997
14.89671 -0.41907079999999997
14.89771 -0.41936748
14.89871 -0.41964873999999996
14.89971 -0.41992613
14.90071 -0.42020259
14.90171 -0.42046970000000006
14.90271 -0.42071426
14.90371 -0.42092851
14.90471 -0.42111613000000003
14.90571 -0.42128953999999996
14.90671 -0.42146021
14.90771 -0.42162989
14.90871 -0.42178933999999996
14.90971 -0.42192558999999996
14.91071 -0.42203218000000003
14.91171 -0.42211409
14.91271 -0.42218380000000005
14.91371 -0.42225113
14.91471 -0.42231544
14.91571 -0.4223661
14.91671 -0.42239097000000003
14.91771 -0.42238585
14.91871 -0.42235819
14.91971 -0.42232130999999995
14.92071 -0.42228396
14.92171 -0.42224368
14.92271 -0.42218854999999994
14.92371 -0.42210668
14.92471 -0.42199516
14.92571 -0.42186220999999996
14.92671 -0.4217206
14.92771 -0.42157745999999996
14.92871 -0.42142895999999996
14.92971 -0.42126359999999996
14.93071 -0.42107152000000003
14.93171 -0.42085247
14.93271 -0.42061582
14.93371 -0.42037303
14.93471 -0.42012841
14.93571 -0.41987583999999994
14.93671 -0.41960333
14.93771 -0.41930256
14.93871 -0.41897534000000003
14.93971 -0.41863215000000004
14.94071 -0.41828407
14.94171 -0.41793431
14.94271 -0.41757612
14.94371 -0.41719847
14.94471 -0.41679461
14.94571 -0.41636708
14.94671 -0.41592536
14.94771 -0.41547776000000003
14.94871 -0.41502491
14.94971 -0.41455948000000004
14.95071 -0.41407225999999997
14.95171 -0.41355951999999996
14.95271 -0.41302633
14.95371 -0.41248253999999995
14.95471 -0.41193506
14.95571 -0.41138292000000004
14.95671 -0.41081798
14.95771 -0.41023158
14.95871 -0.40962076999999997
14.95971 -0.40899008
14.96071 -0.40834764999999995
14.96171 -0.40769861
14.96271 -0.40704138000000006
14.96371 -0.40636965999999997
14.96471 -0.40567787000000005
14.96571 -0.40496569000000004
14.96671 -0.40423837
14.96771 -0.40350230000000004
14.96871 -0.40275989999999995
14.96971 -0.40200776
14.97071 -0.40123952
14.97171 -0.40045059
14.97271 -0.39964151000000003
14.97371 -0.39881705
14.97471 -0.39798259
14.97571 -0.39714006999999996
14.97671 -0.39628720999999995
14.97771 -0.39542001000000004
14.97871 -0.394536
14.97971 -0.39363592
14.98071 -0.39272276000000006
14.98171 -0.39179893
14.98271 -0.39086434999999997
14.98371 -0.38991675
14.98471 -0.38895376
14.98571 -0.38797483
14.98671 -0.38698148
14.98771 -0.38597612
14.98871 -0.38496025
14.98971 -0.38393384
14.99071 -0.38289579
14.99171 -0.38184496
14.99271 -0.38078078000000004
14.99371 -0.37970303
14.99471 -0.37861142999999997
14.99571 -0.37750575999999997
14.99671 -0.3763864
14.99771 -0.37525466
14.99871 -0.37411209
14.99971 -0.37295953000000004
15.00071 -0.37179631
15.00171 -0.37062073
15.00271 -0.36943164
15.00371 -0.36822965
15.00471 -0.36701681
15.00571 -0.3657948
15.00671 -0.36456303
15.00771 -0.36331858
15.00871 -0.36205826
15.00971 -0.36078144
15.01071 -0.35949124
15.01171 -0.3581926
15.01271 -0.35688879
15.01371 -0.35557861
15.01471 -0.3542572
15.01571 -0.35291977999999996
15.01671 -0.35156556
15.01771 -0.35019864
15.01871 -0.34882472999999997
15.01971 -0.34744649
15.02071 -0.34606094
15.02171 -0.34466165000000004
15.02271 -0.34324393999999997
15.02371 -0.34180924
15.02471 -0.34036445
15.02571 -0.3389169
15.02671 -0.33746841
15.02771 -0.33601352
15.02871 -0.33454362
15.02971 -0.33305364
15.03071 -0.33154646
15.03171 -0.3300308
15.03271 -0.32851433
15.03371 -0.32699753000000004
15.03471 -0.32547307000000003
15.03571 -0.32393166
15.03671 -0.32236977
15.03771 -0.32079292
15.03871 -0.31921158
15.03971 -0.31763275999999996
15.04071 -0.31605421
15.04171 -0.31446584
15.04271 -0.31285763
15.04371 -0.31122782
15.04471 -0.30958462
15.04571 -0.30793997
15.04671 -0.3063001
15.04771 -0.30466053
15.04871 -0.30300969
15.04971 -0.30133831
15.05071 -0.29964704999999997
15.05171 -0.29794625
15.05271 -0.29624766
15.05371 -0.29455482
15.05471 -0.29285988
15.05571 -0.29114967
15.05671 -0.28941627
15.05771 -0.28766361
15.05871 -0.28590469
15.05971 -0.28415138
15.06071 -0.2824052
15.06171 -0.28065601
15.06271 -0.27889044
15.06371 -0.27710272
15.06471 -0.27529949
15.06571 -0.27349452
15.06671 -0.27169744
15.06771 -0.26990576
15.06871 -0.26810663
15.06971 -0.26628703
15.07071 -0.2644445
15.07171 -0.26258929000000003
15.07271 -0.26073651
15.07371 -0.25889424
15.07471 -0.25705709000000004
15.07571 -0.25521079
15.07671 -0.25334381
15.07771 -0.25145665
15.07871 -0.24956145999999998
15.07971 -0.24767211
15.08071 -0.24579281
15.08171 -0.24391457
15.08271 -0.24202242
15.08371 -0.24010774
15.08471 -0.23817540999999998
15.08571 -0.23624024000000002
15.08671 -0.23431519999999997
15.08771 -0.23240104999999997
15.08871 -0.2304859
15.08971 -0.2285548
15.09071 -0.22660187
15.09171 -0.22463496000000002
15.09271 -0.22266919000000002
15.09371 -0.2207146
15.09471 -0.21876806999999998
15.09571 -0.21681592
15.09671 -0.21484530999999998
15.09771 -0.21285489
15.09871 -0.21085609
15.09971 -0.20886397
15.10071 -0.20688497
15.10171 -0.20491167
15.10271 -0.20292874
15.10371 -0.20092539
15.10471 -0.19890422
15.10571 -0.19687896000000002
15.10671 -0.19486349
15.10771 -0.19286056999999998
15.10871 -0.19086001
15.10971 -0.18884717
15.11071 -0.18681517
15.11171 -0.18477064
15.11271 -0.18272818999999998
15.11371 -0.1806984
15.11471 -0.17867899999999998
15.11571 -0.1766566
15.11671 -0.17461765
15.11771 -0.17255963
15.11871 -0.17049314
15.11971 -0.16843338
15.12071 -0.16638789
15.12171 -0.16435058
15.12271 -0.16230696
15.12371 -0.16024628000000002
15.12471 -0.15817042
15.12571 -0.15609239
15.12671 -0.15402554000000002
15.12771 -0.15197254
15.12871 -0.1499231
15.12971 -0.14786248000000002
15.13071 -0.14578369
15.13171 -0.14369338
15.13271 -0.14160639
15.13371 -0.13953362
15.13471 -0.13747306
15.13571 -0.13541152
15.13671 -0.13333564
15.13771 -0.13124305
15.13871 -0.12914455
15.13971 -0.12705531
15.14071 -0.12498242
15.14171 -0.12291904
15.14271 -0.12085001
15.14371 -0.11876436
15.14471 -0.11666446000000001
15.14571 -0.11456406000000001
15.14671 -0.11247697999999999
15.14771 -0.11040565
15.14871 -0.10833906
15.14971 -0.10626196000000002
15.15071 -0.10416771
15.15171 -0.10206410999999999
15.15271 -0.09996722200000001
15.15371 -0.097888289
15.15471 -0.095824338
15.15571 -0.093760429
15.15671 -0.091681862
15.15771 -0.08958627599999999
15.15871 -0.087485701
15.15971 -0.085396768
15.16071 -0.083327008
15.16171 -0.081268634
15.16271 -0.079204986
15.16371 -0.077124452
15.16471 -0.07503035
15.16571 -0.072938483
15.16671 -0.070864282
15.16771 -0.068809948
15.16871 -0.0667624
15.16971 -0.064703845
15.17071 -0.06262649499999999
15.17171 -0.060539239
15.17271 -0.058460701
15.17371 -0.056404114000000005
15.17471 -0.054366414999999994
15.17571 -0.052330602
15.17671 -0.050279603
15.17771 -0.048210328999999996
15.17871 -0.046136387
15.17971 -0.044077009
15.18071 -0.042041234
15.18171 -0.04002036
15.18271 -0.037994987
15.18371 -0.035951112
15.18471 -0.033892018999999995
15.18571 -0.031836084
15.18671 -0.029801994
15.18771 -0.027793389999999998
15.18871 -0.025795546
15.18971 -0.023787045
15.19071 -0.021757149
15.19171 -0.019714658
15.19271 -0.017680922
15.19371 -0.015672567000000002
15.19471 -0.013687943000000001
15.19571 -0.011708488
15.19671 -0.0097140219
15.19771 -0.0076995173
15.19871 -0.0056795663
15.19971 -0.0036766905000000004
15.20071 -0.0017028543999999999
15.20171 0.00025064385
15.20271 0.0022064534000000003
15.20371 0.0041828469
15.20471 0.0061786552
15.20571 0.0081738348
15.20671 0.01014544
15.20771 0.012086165
15.20871 0.014010351
15.20971 0.015942427999999998
15.21071 0.017897047
15.21171 0.019867071
15.21271 0.021829257999999997
15.21371 0.023763183
15.21471 0.025667992
15.21571 0.027563228000000002
15.21671 0.029472918999999997
15.21771 0.031405748
15.21871 0.033347556
15.21971 0.035272489
15.22071 0.037163918
15.22171 0.039028173
15.22271 0.040889776
15.22371 0.042771825
15.22471 0.044677311000000004
15.22571 0.04658656
15.22671 0.048473015
15.22771 0.050324626
15.22871 0.052153517
15.22971 0.053985993
15.23071 0.055840937
15.23171 0.057714222999999995
15.23271 0.059581839
15.23371 0.061419414
15.23471 0.063222263
15.23571 0.06500961599999999
15.23671 0.066809315
15.23771 0.068635313
15.23871 0.070476154
15.23971 0.072303921
15.24071 0.07409656
15.24171 0.075855566
15.24271 0.077604706
15.24371 0.079370732
15.24471 0.08116164199999999
15.24571 0.08296018299999999
15.24671 0.084737863
15.24771 0.08647819
15.24871 0.088190223
15.24971 0.08990134799999999
15.25071 0.091635063
15.25171 0.093391706
15.25271 0.095147884
15.25371 0.096875179
15.25471 0.098563079
15.25571 0.10022756
15.25671 0.1018983
15.25771 0.10359468000000001
15.25871 0.10531021
15.25971 0.10701768
15.26071 0.10869118
15.26171 0.11032701
15.26271 0.11194667
15.26371 0.11357935
15.26471 0.11523821000000001
15.26571 0.11690961
15.26671 0.11856403
15.26771 0.12018003
15.26871 0.12176160999999999
15.26971 0.12333513
15.27071 0.12492797000000001
15.27171 0.12654645
15.27271 0.12817052
15.27371 0.12976992999999998
15.27471 0.13132858
15.27571 0.13285745000000002
15.27671 0.13438573
15.27771 0.13593715
15.27871 0.13751086999999998
15.27971 0.13908213
15.28071 0.14062228
15.28171 0.14212198
15.28271 0.14359871
15.28371 0.14508258000000002
15.28471 0.14659202
15.28571 0.14811881000000002
15.28671 0.14963475
15.28771 0.15111442
15.28871 0.15255570000000002
15.28971 0.15398142
15.29071 0.1554208
15.29171 0.15688584
15.29271 0.15836159
15.29371 0.15981819
15.29471 0.16123499
15.29571 0.16261713
15.29671 0.16399138000000002
15.29771 0.16538454
15.29871 0.16680196
15.29971 0.16822332
15.30071 0.16961922999999998
15.30171 0.17097489
15.30271 0.17230183999999998
15.30371 0.17362841
15.30471 0.17497665
15.30571 0.17634445
15.30671 0.1777073
15.30771 0.17903812
15.30871 0.18032916000000002
15.30971 0.18159824
15.31071 0.18287441000000002
15.31171 0.18417458
15.31271 0.18549010999999999
15.31371 0.18679386
15.31471 0.18806204
15.31571 0.18929314
15.31671 0.19050877
15.31771 0.19173598
15.31871 0.19298537000000002
15.31971 0.19424283
15.32071 0.19548116000000001
15.32171 0.19668227
15.32271 0.19785175000000002
15.32371 0.19901439
15.32471 0.20019399999999998
15.32571 0.20139425
15.32671 0.20259575
15.32771 0.20377162999999998
15.32871 0.20490908000000002
15.32971 0.20601917
15.33071 0.20712772
15.33171 0.20825448
15.33271 0.20939750000000001
15.33371 0.21053514999999998
15.33471 0.21164402999999998
15.33571 0.21271773000000002
15.33671 0.21377187
15.33771 0.21483114
15.33871 0.21590919
15.33971 0.21699767
15.34071 0.21807306999999998
15.34171 0.21911573
15.34271 0.22012545
15.34371 0.22112145000000002
15.34471 0.22212680999999998
15.34571 0.2231501
15.34671 0.22417884
15.34771 0.22519002999999999
15.34871 0.22616866
15.34971 0.22711949
15.35071 0.22806274
15.35171 0.22901737000000003
15.35271 0.22998583000000003
15.35371 0.23095233
15.35471 0.23189591999999998
15.35571 0.23280752
15.35671 0.23369711999999998
15.35771 0.23458551
15.35871 0.23548759
15.35971 0.2364005
15.36071 0.23730635
15.36171 0.23818677
15.36271 0.23903742
15.36371 0.23987095
15.36471 0.24070628
15.36571 0.24155325
15.36671 0.24240499000000001
15.36771 0.24324405999999998
15.36871 0.24405690000000002
15.36971 0.24484475
15.37071 0.24562243
15.37171 0.24640611
15.37271 0.24720024999999998
15.37371 0.24799422999999998
15.37471 0.24877113999999997
15.37571 0.24952134
15.37671 0.25024982
15.37771 0.25097164
15.37871 0.25169951999999995
15.37971 0.25243383999999996
15.38071 0.25316298
15.38171 0.25387327
15.38271 0.25456031
15.38371 0.25523237
15.38471 0.25590323
15.38571 0.25658074
15.38671 0.25726054
15.38771 0.25792967
15.38871 0.2585772
15.38971 0.2592029
15.39071 0.25981699999999996
15.39171 0.26043155
15.39271 0.26105077
15.39371 0.26166809
15.39471 0.26227224000000005
15.39571 0.26285675999999997
15.39671 0.26342522
15.39771 0.26398788
15.39871 0.26455284
15.39971 0.2651192
15.40071 0.26567795
15.40171 0.26621949
15.40271 0.26674166
15.40371 0.26725128
15.40471 0.26775845
15.40571 0.26826817
15.40671 0.26877648
15.40771 0.2692742
15.40871 0.26975477
15.40971 0.27021961
15.41071 0.27067663999999997
15.41171 0.27113322
15.41271 0.27158977
15.41371 0.27203943999999997
15.41471 0.27247407
15.41571 0.27289132
15.41671 0.27329694000000004
15.41771 0.27370004
15.41871 0.27410545999999997
15.41971 0.27450975
15.42071 0.27490391000000003
15.42171 0.27528096
15.42271 0.27564162999999997
15.42371 0.27599363
15.42471 0.27634487
15.42571 0.27669668
15.42671 0.27704259999999997
15.42771 0.27737399
15.42871 0.2776878
15.42971 0.27798952
15.43071 0.27828901
15.43171 0.27859234
15.43271 0.2788964
15.43371 0.27919104
15.43471 0.27946727
15.43571 0.27972455
15.43671 0.27997128
15.43771 0.28021797
15.43871 0.28046842
15.43971 0.28071657
15.44071 0.28095155
15.44171 0.28116698
15.44271 0.28136675
15.44371 0.28156221
15.44471 0.28176291
15.44571 0.28196846
15.44671 0.28216832
15.44771 0.28235002000000003
15.44871 0.28250932
[truncated: 815,147 more chars]
