# Supplementary material for: 2D Synthetic dataset of numerical simulations of long-period seismicity in a volcanic edifice and related sensitivity kernels
Source: Data Brief. 2021 Jan 25;34:106673. doi: 10.1016/j.dib.2020.106673 (PMC7841316; doi:10.1016/j.dib.2020.106673)
Supplement: Supplementary Data S1 — Supplementary Raw Research Data. This is open data under the CC BY license http://creativecommons.org/licenses/by/4.0/ [file mmc1.zip › Dataset/OUTPUT_SEISMOGRAMS/9000_3000/disp_Z_homo_3000_1551_ISO7e-1Hz.semd]

-1.714286 0.0
-1.713286 0.0
-1.712286 0.0
-1.711286 0.0
-1.710286 0.0
-1.709286 0.0
-1.708286 0.0
-1.707286 0.0
-1.706286 0.0
-1.705286 0.0
-1.704286 0.0
-1.703286 0.0
-1.702286 0.0
-1.701286 0.0
-1.700286 0.0
-1.699286 0.0
-1.698286 0.0
-1.697286 -4.4109745000000003e-36
-1.696286 -2.1235068e-35
-1.695286 -7.4796577e-35
-1.694286 -2.2695756000000003e-34
-1.693286 -6.3013801e-34
-1.692286 -1.6470948999999998e-33
-1.691286 -4.0924130000000004e-33
-1.690286 -9.7237708e-33
-1.689286 -2.2187013000000002e-32
-1.688286 -4.8783222e-32
-1.687286 -1.0367044999999999e-31
-1.686286 -2.1350311e-31
-1.685286 -4.2710886e-31
-1.684286 -8.3169465e-31
-1.683286 -1.5793804999999998e-30
-1.682286 -2.9297292e-30
-1.681286 -5.3165735e-30
-1.680286 -9.451062199999999e-30
-1.679286 -1.6477764e-29
-1.678286 -2.8207174e-29
-1.677286 -4.7456522e-29
-1.676286 -7.8541661e-29
-1.675286 -1.2797673e-28
-1.674286 -2.0545522e-28
-1.673286 -3.2520708e-28
-1.672286 -5.0785125e-28
-1.671286 -7.828922500000001e-28
-1.670286 -1.1920424e-27
-1.669286 -1.7935893999999998e-27
-1.668286 -2.6680687e-27
-1.667286 -3.9255433e-27
-1.666286 -5.7148342000000006e-27
-1.665286 -8.2350923e-27
-1.664286 -1.1750121e-26
-1.663286 -1.6605907e-26
-1.662286 -2.3251797999999997e-26
-1.661286 -3.2265769e-26
-1.660286 -4.4384168e-26
-1.659286 -6.0536249e-26
-1.658286 -8.188360799999999e-26
-1.657286 -1.0986460000000001e-25
-1.656286 -1.4624323e-25
-1.655286 -1.9316209e-25
-1.654286 -2.5319791e-25
-1.653286 -3.2941818e-25
-1.652286 -4.2543638e-25
-1.651286 -5.454625699999999e-25
-1.650286 -6.9434474e-25
-1.649286 -8.7759612e-25
-1.648286 -1.1014013e-24
-1.647286 -1.3725933e-24
-1.646286 -1.6985926e-24
-1.645286 -2.0872956000000003e-24
-1.644286 -2.5469016999999998e-24
-1.643286 -3.0856629999999997e-24
-1.642286 -3.7115434e-24
-1.641286 -4.4317642e-24
-1.640286 -5.2522273e-24
-1.639286 -6.1767883e-24
-1.638286 -7.2063633e-24
-1.637286 -8.3378493e-24
-1.636286 -9.562845500000001e-24
-1.635286 -1.0866151999999999e-23
-1.634286 -1.2224032e-23
-1.633286 -1.3602235e-23
-1.632286 -1.4953764e-23
-1.631286 -1.621641e-23
-1.630286 -1.7310022e-23
-1.629286 -1.8133591e-23
-1.628286 -1.8562108000000002e-23
-1.627286 -1.8443283999999998e-23
-1.626286 -1.759418e-23
-1.625286 -1.5797775e-23
-1.624286 -1.2799607e-23
-1.623286 -8.304544e-24
-1.622286 -1.9738164e-24
-1.621286 6.5775678e-24
-1.620286 1.7782907e-23
-1.619286 3.2125192e-23
-1.618286 5.0137657000000004e-23
-1.617286 7.240334499999999e-23
-1.616286 9.9553457e-23
-1.615286 1.3226438000000002e-22
-1.614286 1.7125309999999998e-22
-1.613286 2.1727117e-22
-1.612286 2.7109639e-22
-1.611286 3.3352308999999996e-22
-1.610286 4.0535006000000003e-22
-1.609286 4.873662299999999e-22
-1.608286 5.8033483e-22
-1.607286 6.8497487e-22
-1.606286 8.019409300000001e-22
-1.605286 9.3180163e-22
-1.604286 1.0750156e-21
-1.603286 1.2319072e-21
-1.602286 1.4026406000000001e-21
-1.601286 1.587194e-21
-1.600286 1.7853342e-21
-1.599286 1.9965904e-21
-1.598286 2.2202317e-21
-1.597286 2.4552445e-21
-1.596286 2.7003138e-21
-1.595286 2.9538069999999996e-21
-1.594286 3.2137632000000002e-21
-1.593286 3.4778860999999996e-21
-1.592286 3.7435426e-21
-1.591286 4.0077670999999996e-21
-1.590286 4.267273e-21
-1.589286 4.5184694e-21
-1.588286 4.7574841e-21
-1.587286 4.9801963e-21
-1.586286 5.1822693e-21
-1.585286 5.3591947000000004e-21
-1.584286 5.5063368e-21
-1.583286 5.6189799e-21
-1.582286 5.6923793e-21
-1.581286 5.7218144999999996e-21
-1.580286 5.7026294000000005e-21
-1.579286 5.6302776e-21
-1.578286 5.5003547e-21
-1.577286 5.3086243e-21
-1.576286 5.0510221e-21
-1.575286 4.7236511e-21
-1.574286 4.3227599e-21
-1.573286 3.8446692e-21
-1.572286 3.2857167e-21
-1.571286 2.6421312e-21
-1.570286 1.9099141e-21
-1.569286 1.084645e-21
-1.568286 1.6129459e-22
-1.567286 -8.660237300000001e-22
-1.566286 -2.0043326e-21
-1.565286 -3.2620964e-21
-1.564286 -4.6495383e-21
-1.563286 -6.1790225e-21
-1.562286 -7.8654317e-21
-1.561286 -9.726547e-21
-1.560286 -1.1783478000000001e-20
-1.559286 -1.4061020000000002e-20
-1.558286 -1.6588066e-20
-1.557286 -1.9397961e-20
-1.556286 -2.2528809999999998e-20
-1.555286 -2.6023744000000002e-20
-1.554286 -2.9931142e-20
-1.553286 -3.4304728e-20
-1.552286 -3.9203617999999997e-20
-1.551286 -4.4692204e-20
-1.550286 -5.0839962000000004e-20
-1.549286 -5.7721122e-20
-1.548286 -6.5414108e-20
-1.547286 -7.400095399999999e-20
-1.546286 -8.356644100000001e-20
-1.545286 -9.419706e-20
-1.544286 -1.0597985000000001e-19
-1.543286 -1.1900106e-19
-1.542286 -1.3334458e-19
-1.541286 -1.4909028e-19
-1.540286 -1.66312e-19
-1.539286 -1.8507565999999998e-19
-1.538286 -2.0543715000000002e-19
-1.537286 -2.2743993e-19
-1.536286 -2.5111293e-19
-1.535286 -2.7646785e-19
-1.534286 -3.0349700999999997e-19
-1.533286 -3.3217102e-19
-1.532286 -3.6243597e-19
-1.531286 -3.9421202999999996e-19
-1.530286 -4.2739025e-19
-1.529286 -4.618314599999999e-19
-1.528286 -4.9736383e-19
-1.527286 -5.3378195e-19
-1.526286 -5.708447700000001e-19
-1.525286 -6.0827522e-19
-1.524286 -6.4575874e-19
-1.523286 -6.829432600000001e-19
-1.522286 -7.1943896e-19
-1.521286 -7.5481766e-19
-1.520286 -7.8861421e-19
-1.519286 -8.203264e-19
-1.518286 -8.494156200000001e-19
-1.517286 -8.753083899999999e-19
-1.516286 -8.9739661e-19
-1.515286 -9.150392299999999e-19
-1.514286 -9.2756294e-19
-1.513286 -9.3426359e-19
-1.512286 -9.344071300000001e-19
-1.511286 -9.2722932e-19
-1.510286 -9.1193706e-19
-1.509286 -8.8770778e-19
-1.508286 -8.536893299999999e-19
-1.507286 -8.0899888e-19
-1.506286 -7.5272159e-19
-1.505286 -6.8390856999999995e-19
-1.504286 -6.0157506e-19
-1.503286 -5.046969800000001e-19
-1.502286 -3.9220821e-19
-1.501286 -2.6299685e-19
-1.500286 -1.1590194e-19
-1.499286 5.0290032e-20
-1.498286 2.3684887e-19
-1.497286 4.4510310000000005e-19
-1.496286 6.7644116e-19
-1.495286 9.3231317e-19
-1.494286 1.2142292e-18
-1.493286 1.523758e-18
-1.492286 1.8625206e-18
-1.491286 2.2321828999999998e-18
-1.490286 2.634446e-18
-1.489286 3.0710273e-18
-1.488286 3.5436447e-18
-1.487286 4.0539918e-18
-1.486286 4.6037102e-18
-1.485286 5.1943510999999996e-18
-1.484286 5.8273407e-18
-1.483286 6.5039286e-18
-1.482286 7.2251357e-18
-1.481286 7.9916963e-18
-1.480286 8.8039935e-18
-1.479286 9.6619859e-18
-1.478286 1.0565127e-17
-1.477286 1.1512287e-17
-1.476286 1.2501661000000001e-17
-1.475286 1.3530680999999998e-17
-1.474286 1.4595916e-17
-1.473286 1.5692982e-17
-1.472286 1.6816439999999998e-17
-1.471286 1.7959700000000002e-17
-1.470286 1.9114937e-17
-1.469286 2.0272994e-17
-1.468286 2.1423307999999998e-17
-1.467286 2.2553842e-17
-1.466286 2.3651019e-17
-1.465286 2.4699690999999998e-17
-1.464286 2.56831e-17
-1.463286 2.6582889e-17
-1.462286 2.7379097e-17
-1.461286 2.8050227e-17
-1.460286 2.8573292e-17
-1.459286 2.8923926e-17
-1.458286 2.9076515e-17
-1.457286 2.900437e-17
-1.456286 2.8679905000000003e-17
-1.455286 2.80749e-17
-1.454286 2.7160762e-17
-1.453286 2.590883e-17
-1.452286 2.429074e-17
-1.451286 2.2278786e-17
-1.450286 1.9846357e-17
-1.449286 1.6968371999999998e-17
-1.448286 1.3621756e-17
-1.447286 9.7859324e-18
-1.446286 5.443359e-18
-1.445286 5.8004106e-19
-1.444286 -4.8139204e-18
-1.443286 -1.0743786e-17
-1.442286 -1.7209655e-17
-1.441286 -2.4205947e-17
-1.440286 -3.1720908e-17
-1.439286 -3.9736138e-17
-1.438286 -4.8226201e-17
-1.437286 -5.7158258e-17
-1.436286 -6.6491714e-17
-1.435286 -7.6178066e-17
-1.434286 -8.616069899999999e-17
-1.433286 -9.637484400000001e-17
-1.432286 -1.0674765e-16
-1.431286 -1.1719825e-16
-1.430286 -1.2763815e-16
-1.429286 -1.3797149e-16
-1.428286 -1.4809566e-16
-1.427286 -1.5790179999999998e-16
-1.426286 -1.6727571e-16
-1.425286 -1.7609871e-16
-1.424286 -1.8424859e-16
-1.423286 -1.9160086000000002e-16
-1.422286 -1.9802995e-16
-1.421286 -2.0341055999999998e-16
-1.420286 -2.0761920999999998e-16
-1.419286 -2.1053579e-16
-1.418286 -2.1204514000000003e-16
-1.417286 -2.1203884e-16
-1.416286 -2.1041678000000001e-16
-1.415286 -2.0708905e-16
-1.414286 -2.0197761e-16
-1.413286 -1.9501805000000002e-16
-1.412286 -1.8616117e-16
-1.411286 -1.7537464e-16
-1.410286 -1.6264436e-16
-1.409286 -1.4797592e-16
-1.408286 -1.3139577e-16
-1.407286 -1.1295211e-16
-1.406286 -9.2715821e-17
-1.405286 -7.078092500000001e-17
-1.404286 -4.7264934999999996e-17
-1.403286 -2.2308896e-17
-1.402286 3.9229118e-18
-1.401286 3.124348e-17
-1.400286 5.944397500000001e-17
-1.399286 8.8294892e-17
-1.398286 1.1754764999999999e-16
-1.397286 1.4693626999999998e-16
-1.396286 1.7617971000000001e-16
-1.395286 2.0498421e-16
-1.394286 2.3304602e-16
-1.393286 2.6005448e-16
-1.392286 2.8569528e-16
-1.391286 3.096538e-16
-1.390286 3.316189e-16
-1.389286 3.5128669000000004e-16
-1.388286 3.6836441e-16
-1.387286 3.8257426e-16
-1.386286 3.9365778000000003e-16
-1.385286 4.0137929999999995e-16
-1.384286 4.0553013000000003e-16
-1.383286 4.0593206e-16
-1.382286 4.0244103e-16
-1.381286 3.9495029e-16
-1.380286 3.8339366000000004e-16
-1.379286 3.6774775e-16
-1.378286 3.4803470999999995e-16
-1.377286 3.2432366e-16
-1.376286 2.9673255999999997e-16
-1.375286 2.6542863e-16
-1.374286 2.3062914e-16
-1.373286 1.9260103999999997e-16
-1.372286 1.5166046e-16
-1.371286 1.0817134e-16
-1.370286 6.2543736e-17
-1.369286 1.5231418e-17
-1.368286 -3.3270871999999996e-17
-1.367286 -8.2430818e-17
-1.366286 -1.3168239e-16
-1.365286 -1.8043005e-16
-1.364286 -2.2805345e-16
-1.363286 -2.7391258999999998e-16
-1.362286 -3.1735266e-16
-1.361286 -3.5771015999999997e-16
-1.360286 -3.9431824000000004e-16
-1.359286 -4.2651273e-16
-1.358286 -4.5363788e-16
-1.357286 -4.750526e-16
-1.356286 -4.9013586e-16
-1.355286 -4.982929399999999e-16
-1.354286 -4.989606e-16
-1.353286 -4.9161279e-16
-1.352286 -4.7576534e-16
-1.351286 -4.5098139e-16
-1.350286 -4.1687525e-16
-1.349286 -3.7311706e-16
-1.348286 -3.1943637e-16
-1.347286 -2.5562578e-16
-1.346286 -1.8154389000000003e-16
-1.345286 -9.7118169e-17
-1.344286 -2.3477098e-18
-1.343286 1.0269504e-16
-1.342286 2.1786184e-16
-1.341286 3.4292727e-16
-1.340286 4.7758691e-16
-1.339286 6.2145596e-16
-1.338286 7.740675099999999e-16
-1.337286 9.3487159e-16
-1.336286 1.1032335e-15
-1.335286 1.2784326e-15
-1.334286 1.4596603e-15
-1.333286 1.6460188e-15
-1.332286 1.8365193e-15
-1.331286 2.0300799e-15
-1.330286 2.2255233e-15
-1.329286 2.421576e-15
-1.328286 2.6168656000000003e-15
-1.327286 2.8099183e-15
-1.326286 2.9991584e-15
-1.325286 3.1829062999999998e-15
-1.324286 3.359377e-15
-1.323286 3.5266802000000003e-15
-1.322286 3.6828208e-15
-1.321286 3.8257013999999996e-15
-1.320286 3.9531212999999996e-15
-1.319286 4.0627846e-15
-1.318286 4.1523024e-15
-1.317286 4.2192021e-15
-1.316286 4.2609347e-15
-1.315286 4.2748893e-15
-1.314286 4.2584039e-15
-1.313286 4.2087843e-15
-1.312286 4.123322e-15
-1.311286 3.999318e-15
-1.310286 3.8341069e-15
-1.309286 3.6250869e-15
-1.308286 3.3697511999999998e-15
-1.307286 3.0657215999999998e-15
-1.306286 2.7107877e-15
-1.305286 2.3029459e-15
-1.304286 1.8404453000000002e-15
-1.303286 1.3218299e-15
-1.302286 7.4598886e-16
-1.301286 1.1220426e-16
-1.300286 -5.7979914e-16
-1.299286 -1.3298029e-15
-1.298286 -2.1370453e-15
-1.297286 -3.0001722e-15
-1.296286 -3.9171899e-15
-1.295286 -4.8854194000000005e-15
-1.294286 -5.9014552e-15
-1.293286 -6.9611312e-15
-1.292286 -8.0594861e-15
-1.291286 -9.1907383e-15
-1.290286 -1.0348272e-14
-1.289286 -1.1524621999999999e-14
-1.288286 -1.2711478e-14
-1.287286 -1.389969e-14
-1.286286 -1.5079295999999998e-14
-1.285286 -1.6239546e-14
-1.284286 -1.7368947e-14
-1.283286 -1.8455326e-14
-1.282286 -1.9485894999999998e-14
-1.281286 -2.0447337e-14
-1.280286 -2.1325899e-14
-1.279286 -2.2107508e-14
-1.278286 -2.2777885999999997e-14
-1.277286 -2.3322692e-14
-1.276286 -2.3727664e-14
-1.275286 -2.3978788e-14
-1.274286 -2.4062450999999998e-14
-1.273286 -2.3965625000000003e-14
-1.272286 -2.3676050999999998e-14
-1.271286 -2.3182429e-14
-1.270286 -2.24746e-14
-1.269286 -2.154375e-14
-1.268286 -2.0382596e-14
-1.267286 -1.8985574999999998e-14
-1.266286 -1.7349024e-14
-1.265286 -1.5471356e-14
-1.264286 -1.3353216e-14
-1.263286 -1.0997637e-14
-1.262286 -8.4101604e-15
-1.261286 -5.5989532999999994e-15
-1.260286 -2.5748956e-15
-1.259286 6.4835963e-16
-1.258286 4.0543437000000004e-15
-1.257286 7.623769e-15
-1.256286 1.1334549e-14
-1.255286 1.5161858999999998e-14
-1.254286 1.9078222e-14
-1.253286 2.3053632000000003e-14
-1.252286 2.7055717e-14
-1.251286 3.1049937999999996e-14
-1.250286 3.4999814e-14
-1.249286 3.8867192000000003e-14
-1.248286 4.2612539e-14
-1.247286 4.6195282000000005e-14
-1.246286 4.9574153999999994e-14
-1.245286 5.2707615e-14
-1.244286 5.5554212e-14
-1.243286 5.807306599999999e-14
-1.242286 6.0224265e-14
-1.241286 6.196938e-14
-1.240286 6.327189500000001e-14
-1.239286 6.4097688e-14
-1.238286 6.4415522e-14
-1.237286 6.4197469e-14
-1.236286 6.341938399999999e-14
-1.235286 6.206133100000001e-14
-1.234286 6.0107983e-14
-1.233286 5.7548985e-14
-1.232286 5.437933e-14
-1.231286 5.0599594e-14
-1.230286 4.6216246e-14
-1.229286 4.1241825e-14
-1.228286 3.5695080000000004e-14
-1.227286 2.9601065e-14
-1.226286 2.2991160999999998e-14
-1.225286 1.5903037e-14
-1.224286 8.380548599999999e-15
-1.223286 4.735585e-16
-1.222286 -7.7623032e-15
-1.221286 -1.6265948e-14
-1.220286 -2.4971201e-14
-1.219286 -3.3807255000000005e-14
-1.218286 -4.2699159000000004e-14
-1.217286 -5.1568403e-14
-1.216286 -6.0333506e-14
-1.215286 -6.8910699e-14
-1.214286 -7.7214655e-14
-1.213286 -8.5159216e-14
-1.212286 -9.2658173e-14
-1.211286 -9.9626088e-14
-1.210286 -1.0597911e-13
-1.209286 -1.1163581e-13
-1.208286 -1.1651799e-13
-1.207286 -1.2055156e-13
-1.206286 -1.2366728e-13
-1.205286 -1.2580157e-13
-1.204286 -1.2689725999999998e-13
-1.203286 -1.2690427e-13
-1.202286 -1.2578033e-13
-1.201286 -1.2349149e-13
-1.200286 -1.2001271e-13
-1.199286 -1.1532832e-13
-1.198286 -1.0943239e-13
-1.197286 -1.0232907e-13
-1.196286 -9.403277000000001e-14
-1.195286 -8.456834600000001e-14
-1.194286 -7.3971138e-14
-1.193286 -6.2286922e-14
-1.192286 -4.9571798999999995e-14
-1.191286 -3.589196e-14
-1.190286 -2.1323381999999998e-14
-1.189286 -5.9514494e-15
-1.188286 1.0129523e-14
-1.187286 2.6816838e-14
-1.186286 4.4000042e-14
-1.185286 6.1561613e-14
-1.184286 7.937771799999999e-14
-1.183286 9.7318993e-14
-1.182286 1.152514e-13
-1.181286 1.3303717e-13
-1.180286 1.5053563999999998e-13
-1.179286 1.6760428e-13
-1.178286 1.8409968999999999e-13
-1.177286 1.9987843000000002e-13
-1.176286 2.1479817e-13
-1.175286 2.2871858999999997e-13
-1.174286 2.4150233e-13
-1.173286 2.5301607e-13
-1.172286 2.6313129e-13
-1.171286 2.717254e-13
-1.170286 2.7868233e-13
-1.169286 2.8389368e-13
-1.168286 2.8725943e-13
-1.167286 2.8868861000000004e-13
-1.166286 2.8810012999999997e-13
-1.165286 2.8542346e-13
-1.164286 2.8059936e-13
-1.163286 2.7358036e-13
-1.162286 2.6433137e-13
-1.161286 2.5283019e-13
-1.160286 2.3906808e-13
-1.159286 2.2305002999999998e-13
-1.158286 2.0479529e-13
-1.157286 1.8433764e-13
-1.156286 1.6172567e-13
-1.155286 1.3702311e-13
-1.154286 1.1030896e-13
-1.153286 8.167765599999999e-14
-1.152286 5.1239194e-14
-1.151286 1.9119155e-14
-1.150286 -1.4541340000000002e-14
-1.149286 -4.9585679e-14
-1.148286 -8.5841945e-14
-1.147286 -1.2312316e-13
-1.146286 -1.6122761e-13
-1.145286 -1.9993923e-13
-1.144286 -2.3902817e-13
-1.143286 -2.782514e-13
-1.142286 -3.1735355999999997e-13
-1.141286 -3.5606766e-13
-1.140286 -3.9411626e-13
-1.139286 -4.3121253e-13
-1.138286 -4.6706151e-13
-1.137286 -5.0136185e-13
-1.136286 -5.3380719e-13
-1.135286 -5.640879e-13
-1.134286 -5.9189316e-13
-1.133286 -6.169131499999999e-13
-1.132286 -6.388411899999999e-13
-1.131286 -6.573760900000001e-13
-1.130286 -6.7222513e-13
-1.129286 -6.8310628e-13
-1.128286 -6.8975151e-13
-1.127286 -6.9190924e-13
-1.126286 -6.8934773e-13
-1.125286 -6.8185809e-13
-1.124286 -6.692574599999999e-13
-1.123286 -6.5139197e-13
-1.122286 -6.2813986e-13
-1.121286 -5.994147700000001e-13
-1.120286 -5.6516833e-13
-1.119286 -5.2539332e-13
-1.118286 -4.8012589e-13
-1.117286 -4.2944833e-13
-1.116286 -3.7349079000000003e-13
-1.115286 -3.1243354e-13
-1.114286 -2.46508e-13
-1.113286 -1.7599807e-13
-1.112286 -1.0124066e-13
-1.111286 -2.2625804000000002e-14
-1.110286 5.9403691e-14
-1.109286 1.4435314e-13
-1.108286 2.3167748999999996e-13
-1.107286 3.2078338e-13
-1.106286 4.1103189e-13
-1.105286 5.0174158e-13
-1.104286 5.9219292e-13
-1.103286 6.8163227e-13
-1.102286 7.692773600000001e-13
-1.101286 8.5432311e-13
-1.100286 9.3594769e-13
-1.099286 1.0133192e-12
-1.098286 1.0856036e-12
-1.097286 1.1519718e-12
-1.096286 1.2116079000000001e-12
-1.095286 1.2637178000000001e-12
-1.094286 1.3075381e-12
-1.093286 1.3423433e-12
-1.092286 1.3674571e-12
-1.091286 1.3822591e-12
-1.090286 1.386194e-12
-1.089286 1.3787803e-12
-1.088286 1.3596184e-12
-1.087286 1.3283975e-12
-1.086286 1.2849034e-12
-1.085286 1.2290243e-12
-1.084286 1.1607569999999999e-12
-1.083286 1.0802108e-12
-1.082286 9.876121300000001e-13
-1.081286 8.8330722e-13
-1.080286 7.6776337e-13
-1.079286 6.415696099999999e-13
-1.078286 5.0543629e-13
-1.077286 3.6019288e-13
-1.076286 2.0678473e-13
-1.075286 4.6268412000000003e-14
-1.074286 -1.2019401e-13
-1.073286 -2.9134221e-13
-1.072286 -4.6582624e-13
-1.071286 -6.4221602e-13
-1.070286 -8.190124200000001e-13
-1.069286 -9.9465893e-13
-1.068286 -1.1675549e-12
-1.067286 -1.3360695e-12
-1.066286 -1.4985558e-12
-1.065286 -1.6533670999999998e-12
-1.064286 -1.7988711e-12
-1.063286 -1.9334684e-12
-1.062286 -2.0556065e-12
-1.061286 -2.1637975000000003e-12
-1.060286 -2.2566343e-12
-1.059286 -2.3328058e-12
-1.058286 -2.391113e-12
-1.057286 -2.4304840000000002e-12
-1.056286 -2.4499859e-12
-1.055286 -2.4488405e-12
-1.054286 -2.4264335e-12
-1.053286 -2.3823259e-12
-1.052286 -2.3162628e-12
-1.051286 -2.2281803e-12
-1.050286 -2.118211e-12
-1.049286 -1.9866876999999998e-12
-1.048286 -1.8341446e-12
-1.047286 -1.6613187999999997e-12
-1.046286 -1.4691453e-12
-1.045286 -1.2587552e-12
-1.044286 -1.0314682e-12
-1.043286 -7.8878495e-13
-1.042286 -5.3237639e-13
-1.041286 -2.6407192e-13
-1.040286 1.4154025000000001e-14
-1.039286 3.0019767e-13
-1.038286 5.9184276e-13
-1.037286 8.867787e-13
-1.036286 1.1826203e-12
-1.035286 1.4769275e-12
-1.034286 1.767227e-12
-1.033286 2.0510345e-12
-1.032286 2.3258761e-12
-1.031286 2.5893103e-12
-1.030286 2.8389519e-12
-1.029286 3.0724914e-12
-1.028286 3.2877180999999998e-12
-1.027286 3.4825407000000002e-12
-1.026286 3.6550068e-12
-1.025286 3.8033192e-12
-1.024286 3.9258568e-12
-1.023286 4.0211876e-12
-1.022286 4.0880825e-12
-1.021286 4.1255292000000004e-12
-1.020286 4.1327405e-12
-1.019286 4.1091625000000005e-12
-1.018286 4.0544827999999995e-12
-1.017286 3.9686326e-12
-1.016286 3.8517878e-12
-1.015286 3.7043691999999994e-12
-1.014286 3.5270411e-12
-1.013286 3.3207042e-12
-1.012286 3.0864918e-12
-1.011286 2.8257582e-12
-1.010286 2.5400692e-12
-1.009286 2.2311909999999997e-12
-1.008286 1.9010748e-12
-1.007286 1.5518429999999999e-12
-1.006286 1.1857719e-12
-1.005286 8.052743899999999e-13
-1.004286 4.1288201999999997e-13
-1.003286 1.1225754999999999e-14
-1.002286 -3.9698346e-13
-1.001286 -8.0897457e-13
-1.000286 -1.2219356999999999e-12
-0.9992857 -1.6330348e-12
-0.9982857 -2.0394387e-12
-0.9972857 -2.4383319e-12
-0.9962857 -2.826936e-12
-0.9952857 -3.2025279e-12
-0.9942857 -3.5624549e-12
-0.9932857 -3.904154400000001e-12
-0.9922857 -4.2251664e-12
-0.9912857 -4.5231495e-12
-0.9902857 -4.7958921e-12
-0.9892857 -5.0413283e-12
-0.9882857 -5.257545e-12
-0.9872857 -5.4427952e-12
-0.9862857 -5.5955044e-12
-0.9852857 -5.7142801e-12
-0.9842857 -5.7979188e-12
-0.9832857 -5.8454089e-12
-0.9822857 -5.8559413e-12
-0.9812857 -5.8289101e-12
-0.9802857 -5.7639142e-12
-0.9792857 -5.6607666e-12
-0.9782857 -5.5194899999999995e-12
-0.9772857 -5.3403218e-12
-0.9762857 -5.1237145e-12
-0.9752857 -4.8703363999999996e-12
-0.9742857 -4.5810713e-12
-0.9732857 -4.2570192e-12
-0.9722857 -3.8994947e-12
-0.9712857 -3.5100263e-12
-0.9702857 -3.0903553e-12
-0.9692857 -2.6424315999999998e-12
-0.9682857 -2.1684136999999998e-12
-0.9672857 -1.6706625000000001e-12
-0.9662857 -1.1517393e-12
-0.9652857 -6.1439924e-13
-0.9642857 -6.158558399999999e-14
-0.9632857 5.035771399999999e-13
-0.9622857 1.0777921999999999e-12
-0.9612857 1.6576001000000002e-12
-0.9602857 2.2393899e-12
-0.9592857 2.8194129e-12
-0.9582857 3.3937967e-12
-0.9572857 3.9585617e-12
-0.9562857 4.5096400000000006e-12
-0.9552857 5.042896e-12
-0.9542857 5.5541495e-12
-0.9532857 6.0391984999999995e-12
-0.9522857 6.4938492000000006e-12
-0.9512857 6.913939e-12
-0.9502857 7.2953742e-12
-0.9492857 7.6341582e-12
-0.9482857 7.926426599999999e-12
-0.9472857 8.168480800000001e-12
-0.9462857 8.3568277e-12
-0.9452857 8.488216099999999e-12
-0.9442857 8.5596738e-12
-0.9432857 8.5685473e-12
-0.9422857 8.5125388e-12
-0.9412857 8.389744800000001e-12
-0.9402857 8.1986914e-12
-0.9392857 7.9383697e-12
-0.9382857 7.6082695e-12
-0.9372857 7.208406199999999e-12
-0.9362857 6.7393519e-12
-0.9352857 6.2022565e-12
-0.9342857 5.5988671e-12
-0.9332857 4.9315437e-12
-0.9322857 4.2032685000000005e-12
-0.9312857 3.4176494999999998e-12
-0.9302857 2.5789199999999997e-12
-0.9292857 1.6919295e-12
-0.9282857 7.6213018e-13
-0.9272857 -2.0444472e-13
-0.9262857 -1.2012083e-12
-0.9252857 -2.2210552e-12
-0.9242857 -3.2564029e-12
-0.9232857 -4.299240699999999e-12
-0.9222857 -5.3411848e-12
-0.9212857 -6.3735394e-12
-0.9202857 -7.387364e-12
-0.9192857 -8.3735475e-12
-0.9182857 -9.3228851e-12
-0.9172857 -1.022616e-11
-0.9162857 -1.1074231e-11
-0.9152857 -1.1858122e-11
-0.9142857 -1.2569112e-11
-0.9132857 -1.3198821999999999e-11
-0.9122857 -1.3739314e-11
-0.9112857 -1.4183177999999999e-11
-0.9102857 -1.4523627e-11
-0.9092857 -1.4754573999999998e-11
-0.9082857 -1.4870723e-11
-0.9072857 -1.4867637e-11
-0.9062857 -1.4741817999999998e-11
-0.9052857 -1.4490766000000001e-11
-0.9042857 -1.4113033e-11
-0.9032857 -1.3608274e-11
-0.9022857 -1.2977280999999999e-11
-0.9012857 -1.2222008e-11
-0.9002857 -1.1345593e-11
-0.8992857 -1.0352351999999999e-11
-0.8982857 -9.247777e-12
-0.8972857 -8.0385121e-12
-0.8962857 -6.732323599999999e-12
-0.8952857 -5.3380497e-12
-0.8942857 -3.8655456e-12
-0.8932857 -2.3256123e-12
-0.8922857 -7.2991557e-13
-0.8912857 9.0910632e-13
-0.8902857 2.5783456e-12
-0.8892857 4.264137e-12
-0.8882857 5.952377e-12
-0.8872857 7.6286511e-12
-0.8862857 9.278368400000001e-12
-0.8852857 1.0886898e-11
-0.8842857 1.2439706999999998e-11
-0.8832857 1.3922515e-11
-0.8822857 1.5321418e-11
-0.8812857 1.6623045e-11
-0.8802857 1.7814689e-11
-0.8792857 1.888444e-11
-0.8782857 1.9821318999999998e-11
-0.8772857 2.0615396e-11
-0.8762857 2.1257888e-11
-0.8752857 2.1741283e-11
-0.8742857 2.2059402e-11
-0.8732857 2.2207503e-11
-0.8722857 2.2182317999999998e-11
-0.8712857 2.1982116e-11
-0.8702857 2.1606734000000002e-11
-0.8692857 2.1057586000000002e-11
-0.8682857 2.0337669e-11
-0.8672857 1.9451552000000002e-11
-0.8662857 1.8405329000000003e-11
-0.8652857 1.7206588e-11
-0.8642857 1.5864336e-11
-0.8632857 1.4388923999999999e-11
-0.8622857 1.2791955e-11
-0.8612857 1.1086178e-11
-0.8602857 9.2853656e-12
-0.8592857 7.4041901e-12
-0.8582857 5.4580818e-12
-0.8572857 3.4630846999999997e-12
-0.8562857 1.4357024e-12
-0.8552857 -6.0725905e-13
-0.8542857 -2.6488506e-12
-0.8532857 -4.6721423e-12
-0.8522857 -6.6603819999999995e-12
-0.8512857 -8.5971561e-12
-0.8502857 -1.0466542e-11
-0.8492857 -1.2253257e-11
-0.8482857 -1.3942792999999999e-11
-0.8472857 -1.5521556000000002e-11
-0.8462857 -1.6976982e-11
-0.8452857 -1.8297645e-11
-0.8442857 -1.9473357e-11
-0.8432857 -2.0495246000000002e-11
-0.8422857 -2.1355826000000002e-11
-0.8412857 -2.2049047e-11
-0.8402857 -2.2570337e-11
-0.8392857 -2.2916619e-11
-0.8382857 -2.3086315e-11
-0.8372857 -2.3079344000000002e-11
-0.8362857 -2.2897087e-11
-0.8352857 -2.2542356e-11
-0.8342857 -2.2019336e-11
-0.8332857 -2.1333518e-11
-0.8322857 -2.0491627999999998e-11
-0.8312857 -1.9501535e-11
-0.8302857 -1.8372147e-11
-0.8292857 -1.7113319e-11
-0.8282857 -1.573573e-11
-0.8272857 -1.4250776e-11
-0.8262857 -1.2670447e-11
-0.8252857 -1.1007205e-11
-0.8242857 -9.2738649e-12
-0.8232857 -7.4834771e-12
-0.8222857 -5.6492093e-12
-0.8212857 -3.7842332000000006e-12
-0.8202857 -1.9016217e-12
-0.8192857 -1.4246088e-14
-0.8182857 1.8653144e-12
-0.8172857 3.7248579e-12
-0.8162857 5.5526323e-12
-0.8152857 7.3374005e-12
-0.8142857 9.068500100000001e-12
-0.8132857 1.0735879e-11
-0.8122857 1.2330139e-11
-0.8112857 1.3842559e-11
-0.8102857 1.5265107000000002e-11
-0.8092857 1.6590451e-11
-0.8082857 1.7811954e-11
-0.8072857 1.8923666e-11
-0.8062857 1.9920312e-11
-0.8052857 2.0797267999999998e-11
-0.8042857 2.1550536000000002e-11
-0.8032857 2.2176714e-11
-0.8022857 2.2672975e-11
-0.8012857 2.3037022e-11
-0.8002857 2.3267064999999996e-11
-0.7992857 2.3361791999999998e-11
-0.7982857 2.3320343e-11
-0.7972857 2.3142282000000003e-11
-0.7962857 2.282757e-11
-0.7952857 2.2376583e-11
-0.7942857 2.1790058e-11
-0.7932857 2.1069129e-11
-0.7922857 2.0215309e-11
-0.7912857 1.9230513e-11
-0.7902857 1.8117064000000003e-11
-0.7892857 1.6877725e-11
-0.7882857 1.5515719e-11
-0.7872857 1.4034769e-11
-0.7862857 1.2439128999999999e-11
-0.7852857 1.0733631e-11
-0.7842857 8.9237218e-12
-0.7832857 7.015509099999999e-12
-0.7822857 5.0157988e-12
-0.7812857 2.9321427999999997e-12
-0.7802857 7.728674199999999e-13
-0.7792857 -1.45289e-12
-0.7782857 -3.7351591999999995e-12
-0.7772857 -6.0631194000000006e-12
-0.7762857 -8.425094499999999e-12
-0.7752857 -1.0808552e-11
-0.7742857 -1.3200125999999999e-11
-0.7732857 -1.5585643e-11
-0.7722857 -1.7950168e-11
-0.7712857 -2.0278057e-11
-0.7702857 -2.2553041e-11
-0.7692857 -2.475831e-11
-0.7682857 -2.6876613e-11
-0.7672857 -2.8890393999999998e-11
-0.7662857 -3.0781909e-11
-0.7652857 -3.2533389e-11
-0.7642857 -3.4127198999999995e-11
-0.7632857 -3.5545999e-11
-0.7622857 -3.677295e-11
-0.7612857 -3.7791886e-11
-0.7602857 -3.8587517e-11
-0.7592857 -3.9145632e-11
-0.7582857 -3.945329e-11
-0.7572857 -3.9499036e-11
-0.7562857 -3.9273076999999996e-11
-0.7552857 -3.8767486e-11
-0.7542857 -3.797636e-11
-0.7532857 -3.6895994000000004e-11
-0.7522857 -3.5525033e-11
-0.7512857 -3.3864597e-11
-0.7502857 -3.1918367e-11
-0.7492857 -2.9692701e-11
-0.7482857 -2.7196668999999997e-11
-0.7472857 -2.4442088e-11
-0.7462857 -2.1443518999999998e-11
-0.7452857 -1.8218235000000002e-11
-0.7442857 -1.4786164e-11
-0.7432857 -1.1169773999999999e-11
-0.7422857 -7.393967399999999e-12
-0.7412857 -3.4859003999999997e-12
-0.7402857 5.251998599999999e-13
-0.7392857 4.6082658e-12
-0.7382857 8.7306349e-12
-0.7372857 1.2858330999999999e-11
-0.7362857 1.6956373000000002e-11
-0.7352857 2.0989094e-11
-0.7342857 2.4920485000000002e-11
-0.7332857 2.8714551999999998e-11
-0.7322857 3.2335698e-11
-0.7312857 3.5749068e-11
-0.7302857 3.8920958000000003e-11
-0.7292857 4.1819177e-11
-0.7282857 4.4413415000000005e-11
-0.7272857 4.6675603e-11
-0.7262857 4.858024199999999e-11
-0.7252857 5.0104760999999996e-11
-0.7242857 5.1229772e-11
-0.7232857 5.1939371999999997e-11
-0.7222857 5.222134e-11
-0.7212857 5.2067389e-11
-0.7202857 5.1473263e-11
-0.7192857 5.0438923e-11
-0.7182857 4.8968581999999996e-11
-0.7172857 4.7070723999999997e-11
-0.7162857 4.4758121000000003e-11
-0.7152857 4.2047743e-11
-0.7142857 3.896064e-11
-0.7132857 3.5521803e-11
-0.7122857 3.1759935000000003e-11
-0.7112857 2.7707209000000002e-11
-0.7102857 2.3398975e-11
-0.7092857 1.8873423999999998e-11
-0.7082857 1.4171221999999999e-11
-0.7072857 9.3351061e-12
-0.7062857 4.4094601e-12
-0.7052857 -5.6013666e-13
-0.7042857 -5.5273775e-12
-0.7032857 -1.0445707999999999e-11
-0.7022857 -1.526881e-11
-0.7012857 -1.9951099e-11
-0.7002857 -2.4448198e-11
-0.6992857 -2.8717407e-11
-0.6982857 -3.2718164e-11
-0.6972857 -3.6412483e-11
-0.6962857 -3.9765348e-11
-0.6952857 -4.2745102e-11
-0.6942857 -4.5323763e-11
-0.6932857 -4.7477343e-11
-0.6922857 -4.9186089000000004e-11
-0.6912857 -5.0434689e-11
-0.6902857 -5.1212431e-11
-0.6892857 -5.1513275e-11
-0.6882857 -5.1335948e-11
-0.6872857 -5.0683887e-11
-0.6862857 -4.9565213e-11
-0.6852857 -4.799261e-11
-0.6842857 -4.5983155e-11
-0.6832857 -4.3558084999999996e-11
-0.6822857 -4.0742577e-11
-0.6812857 -3.7565402e-11
-0.6802857 -3.4058596e-11
-0.6792857 -3.0257079e-11
-0.6782857 -2.6198249e-11
-0.6772857 -2.1921534e-11
-0.6762857 -1.7467951e-11
-0.6752857 -1.2879635999999998e-11
-0.6742857 -8.1993609e-12
-0.6732857 -3.4700677e-12
-0.6722857 1.2656099e-12
-0.6712857 5.9658027999999995e-12
-0.6702857 1.0589853e-11
-0.6692857 1.5098735e-11
-0.6682857 1.9455444e-11
-0.6672857 2.3625372e-11
-0.6662857 2.7576620000000004e-11
-0.6652857 3.1280287e-11
-0.6642857 3.4710719e-11
-0.6632857 3.78457e-11
-0.6622857 4.0666602e-11
-0.6612857 4.3158475e-11
-0.6602857 4.5310118e-11
-0.6592857 4.711406e-11
-0.6582857 4.8566510999999996e-11
-0.6572857 4.9667285e-11
-0.6562857 5.041964e-11
-0.6552857 5.0830114e-11
-0.6542857 5.0908285e-11
-0.6532857 5.0666524e-11
-0.6522857 5.0119716999999995e-11
-0.6512857 4.928495199999999e-11
-0.6502857 4.8181175e-11
-0.6492857 4.6828855e-11
-0.6482857 4.5249644e-11
-0.6472857 4.346599e-11
-0.6462857 4.1500806e-11
-0.6452857 3.9377106e-11
-0.6442857 3.7117683000000004e-11
-0.6432857 3.4744782e-11
-0.6422857 3.2279813e-11
-0.6412857 2.9743083999999996e-11
-0.6402857 2.7153556000000002e-11
-0.6392857 2.4528658999999996e-11
-0.6382857 2.1884119e-11
-0.6372857 1.9233831e-11
-0.6362857 1.6589779000000003e-11
-0.6352857 1.3961996e-11
-0.6342857 1.135856e-11
-0.6332857 8.7856358e-12
-0.6322857 6.247551e-12
-0.6312857 3.7469194e-12
-0.6302857 1.2847842000000001e-12
-0.6292857 -1.1391911000000001e-12
-0.6282857 -3.5265183e-12
-0.6272857 -5.879648e-12
-0.6262857 -8.2017164e-12
-0.6252857 -1.049628e-11
-0.6242857 -1.276704e-11
-0.6232857 -1.5017572e-11
-0.6222857 -1.7251038e-11
-0.6212857 -1.9469933e-11
-0.6202857 -2.1675829e-11
-0.6192857 -2.3869142e-11
-0.6182857 -2.6048917e-11
-0.6172857 -2.8212656e-11
-0.6162857 -3.0356159e-11
-0.6152857 -3.2473427e-11
-0.6142857 -3.4556586e-11
-0.6132857 -3.6595827e-11
-0.6122857 -3.8579478e-11
-0.6112857 -4.0494005e-11
-0.6102857 -4.2324136e-11
-0.6092857 -4.4053017999999996e-11
-0.6082857 -4.5662378000000003e-11
-0.6072857 -4.7132773e-11
-0.6062857 -4.8443861e-11
-0.6052857 -4.9574677999999996e-11
-0.6042857 -5.050398600000001e-11
-0.6032857 -5.1210631e-11
-0.6022857 -5.1673905000000006e-11
-0.6012857 -5.1873946e-11
-0.6002857 -5.1792132e-11
-0.5992857 -5.1411474000000004e-11
-0.5982857 -5.0717021000000006e-11
-0.5972857 -4.9696228e-11
-0.5962857 -4.8339322e-11
-0.5952857 -4.6639651e-11
-0.5942857 -4.4593951000000004e-11
-0.5932857 -4.220267e-11
-0.5922857 -3.9470133e-11
-0.5912857 -3.640476e-11
-0.5902857 -3.3019166e-11
-0.5892857 -2.9330222e-11
-0.5882857 -2.535908e-11
-0.5872857 -2.1131099e-11
-0.5862857 -1.6675738e-11
-0.5852857 -1.2026364e-11
-0.5842857 -7.2200153e-12
-0.5832857 -2.2970898e-12
-0.5822857 2.6990141e-12
-0.5812857 7.7223255e-12
-0.5802857 1.2724755e-11
-0.5792857 1.7656628000000002e-11
-0.5782857 2.2467225000000002e-11
-0.5772857 2.7105371e-11
-0.5762857 3.1520056e-11
-0.5752857 3.5661057e-11
-0.5742857 3.9479588e-11
-0.5732857 4.2928912e-11
-0.5722857 4.5964999999999993e-11
-0.5712857 4.8547147e-11
-0.5702857 5.0638534999999994e-11
-0.5692857 5.2206807e-11
-0.5682857 5.322458e-11
-0.5672857 5.3669872e-11
-0.5662857 5.3526568e-11
-0.5652857 5.2784681e-11
-0.5642857 5.1440677e-11
-0.5632857 4.9497651e-11
-0.5622857 4.6965431999999994e-11
-0.5612857 4.3860597e-11
-0.5602857 4.0206456e-11
-0.5592857 3.6032871e-11
-0.5582857 3.1376057e-11
-0.5572857 2.6278257999999998e-11
-0.5562857 2.0787361e-11
-0.5552857 1.4956425e-11
-0.5542857 8.8431487e-12
-0.5532857 2.5092553000000003e-12
-0.5522857 -3.9801665e-12
-0.5512857 -1.0557386e-11
-0.5502857 -1.7152790000000002e-11
-0.5492857 -2.3695661000000002e-11
-0.5482857 -3.0115025e-11
-0.5472857 -3.6340448e-11
-0.5462857 -4.2302896e-11
-0.5452857 -4.7935549e-11
-0.5442857 -5.3174609e-11
-0.5432857 -5.7960082e-11
-0.5422857 -6.2236512e-11
-0.5412857 -6.5953655e-11
-0.5402857 -6.9067148e-11
-0.5392857 -7.153901e-11
-0.5382857 -7.3338189e-11
-0.5372857 -7.444092e-11
-0.5362857 -7.4831081e-11
-0.5352857 -7.4500367e-11
-0.5342857 -7.3448452e-11
-0.5332857 -7.168300199999999e-11
-0.5322857 -6.921962499999999e-11
-0.5312857 -6.608164499999999e-11
-0.5302857 -6.2299905e-11
-0.5292857 -5.7912339e-11
-0.5282857 -5.2963569e-11
-0.5272857 -4.7504334e-11
-0.5262857 -4.1590903e-11
-0.5252857 -3.5284362000000004e-11
-0.5242857 -2.8649882e-11
-0.5232857 -2.1755929e-11
-0.5222857 -1.4673415e-11
-0.5212857 -7.4748306e-12
-0.5202857 -2.3336431e-13
-0.5192857 6.977997700000001e-12
-0.5182857 1.408736e-11
-0.5172857 2.1024789e-11
-0.5162857 2.7723153e-11
-0.5152857 3.4118939999999996e-11
-0.5142857 4.0153007e-11
-0.5132857 4.5771275000000006e-11
-0.5122857 5.0925339e-11
-0.5112857 5.5573064999999994e-11
-0.5102857 5.9678987e-11
-0.5092857 6.3214744e-11
-0.5082857 6.6159312e-11
-0.5072857 6.8499216e-11
-0.5062857 7.0228561e-11
-0.5052857 7.1349063e-11
-0.5042857 7.1869886e-11
-0.5032857 7.1807431e-11
-0.5022857 7.1184996e-11
-0.5012857 7.0032386e-11
-0.5002857 6.8385407e-11
-0.4992857 6.628528e-11
-0.4982857 6.377799799999999e-11
-0.4972857 6.0913633e-11
-0.4962857 5.7745573000000004e-11
-0.4952857 5.4329702e-11
-0.4942857 5.0723613e-11
-0.4932857 4.6985750000000006e-11
-0.4922857 4.317456e-11
-0.4912857 3.9347662e-11
-0.4902857 3.5561018e-11
-0.4892857 3.1868152e-11
-0.4882857 2.8319404e-11
-0.4872857 2.4961241999999997e-11
-0.4862857 2.1835622e-11
-0.4852857 1.8979435e-11
-0.4842857 1.6424019e-11
-0.4832857 1.4194775999999999e-11
-0.4822857 1.2310852999999999e-11
-0.4812857 1.0784941e-11
-0.4802857 9.6231691e-12
-0.4792857 8.8250797e-12
-0.4782857 8.383724800000001e-12
-0.4772857 8.285851099999999e-12
-0.4762857 8.5121749e-12
-0.4752857 9.0377521e-12
-0.4742857 9.8324377e-12
-0.4732857 1.086141e-11
-0.4722857 1.2085774e-11
-0.4712857 1.346323e-11
-0.4702857 1.4948774999999998e-11
-0.4692857 1.6495470999999998e-11
-0.4682857 1.8055204999999998e-11
-0.4672857 1.9579511e-11
-0.4662857 2.1020361e-11
-0.4652857 2.2330954e-11
-0.4642857 2.3466515e-11
-0.4632857 2.4385026999999998e-11
-0.4622857 2.5047943000000002e-11
-0.4612857 2.5420830000000002e-11
-0.4602857 2.5473983e-11
-0.4592857 2.5182924e-11
-0.4582857 2.4528846e-11
-0.4572857 2.3498972999999998e-11
-0.4562857 2.2086831e-11
-0.4552857 2.0292398e-11
-0.4542857 1.8122182999999998e-11
-0.4532857 1.5589201000000002e-11
-0.4522857 1.271283e-11
-0.4512857 9.518591700000001e-12
-0.4502857 6.037825000000001e-12
-0.4492857 2.3072654000000003e-12
-0.4482857 -1.6314466e-12
-0.4472857 -5.7323483e-12
-0.4462857 -9.9458046e-12
-0.4452857 -1.4219213e-11
-0.4442857 -1.8497767999999998e-11
-0.4432857 -2.2725253000000002e-11
-0.4422857 -2.6844865000000002e-11
-0.4412857 -3.0800075e-11
-0.4402857 -3.4535458e-11
-0.4392857 -3.7997527e-11
-0.4382857 -4.1135566000000006e-11
-0.4372857 -4.3902398e-11
-0.4362857 -4.6255144000000005e-11
-0.4352857 -4.8155875e-11
-0.4342857 -4.957226e-11
-0.4332857 -5.0478084e-11
-0.4322857 -5.0853728e-11
-0.4312857 -5.0686511000000004e-11
-0.4302857 -4.9970987e-11
-0.4292857 -4.8709089e-11
-0.4282857 -4.6910223999999996e-11
-0.4272857 -4.4591197e-11
-0.4262857 -4.1776093e-11
-0.4252857 -3.8496021e-11
-0.4242857 -3.4788757e-11
-0.4232857 -3.0698295e-11
-0.4222857 -2.6274319999999996e-11
-0.4212857 -2.1571578e-11
-0.4202857 -1.6649174e-11
-0.4192857 -1.156982e-11
-0.4182857 -6.3990059e-12
-0.4172857 -1.2041452000000001e-12
-0.4162857 3.946318699999999e-12
-0.4152857 8.9838381e-12
-0.4142857 1.384067e-11
-0.4132857 1.845079e-11
-0.4122857 2.2750798e-11
-0.4112857 2.6680771e-11
-0.4102857 3.0185091000000004e-11
-0.4092857 3.32132e-11
-0.4082857 3.5720312e-11
-0.4072857 3.7668015999999996e-11
-0.4062857 3.9024835e-11
-0.4052857 3.9766651999999995e-11
-0.4042857 3.9877062e-11
-0.4032857 3.9347613e-11
-0.4022857 3.8177932e-11
-0.4012857 3.6375755e-11
-0.4002857 3.3956841000000004e-11
-0.3992857 3.0944759e-11
-0.3982857 2.7370612999999997e-11
-0.3972857 2.3272608e-11
-0.3962857 1.8695569e-11
-0.3952857 1.3690336e-11
-0.3942857 8.3130992e-12
-0.3932857 2.6246475e-12
-0.3922857 -3.3104352e-12
-0.3912857 -9.424630700000001e-12
-0.3902857 -1.5648377e-11
-0.3892857 -2.1910995e-11
-0.3882857 -2.8141619000000003e-11
-0.3872857 -3.4270129e-11
-0.3862857 -4.0228072e-11
-0.3852857 -4.5949567e-11
-0.3842857 -5.1372128e-11
-0.3832857 -5.6437515e-11
-0.3822857 -6.1092434e-11
-0.3812857 -6.528922399999999e-11
-0.3802857 -6.8986451e-11
-0.3792857 -7.2149388e-11
-0.3782857 -7.4750422e-11
-0.3772857 -7.6769369e-11
-0.3762857 -7.819364700000001e-11
-0.3752857 -7.9018362e-11
-0.3742857 -7.9246294e-11
-0.3732857 -7.888774300000001e-11
-0.3722857 -7.7960311e-11
-0.3712857 -7.648855e-11
-0.3702857 -7.4503516e-11
-0.3692857 -7.2042247e-11
-0.3682857 -6.9147129e-11
-0.3672857 -6.5865239e-11
-0.3662857 -6.2247576e-11
-0.3652857 -5.8348254e-11
-0.3642857 -5.4223688e-11
-0.3632857 -4.9931679e-11
-0.3622857 -4.5530572000000004e-11
-0.3612857 -4.1078343999999996e-11
-0.3602857 -3.6631736e-11
-0.3592857 -3.2245403e-11
-0.3582857 -2.7971104e-11
-0.3572857 -2.3856931e-11
-0.3562857 -1.9946609e-11
-0.3552857 -1.6278862e-11
-0.3542857 -1.2886854e-11
-0.3532857 -9.7977358e-12
-0.3522857 -7.0322654e-12
-0.3512857 -4.6045423e-12
-0.3502857 -2.5218426e-12
-0.3492857 -7.845651099999999e-13
-0.3482857 6.1371683e-13
-0.3472857 1.6861023e-12
-0.3462857 2.4520909e-12
-0.3452857 2.9372257000000003e-12
-0.3442857 3.172627e-12
-0.3432857 3.1944357e-12
-0.3422857 3.0431898000000004e-12
-0.3412857 2.7631222999999998e-12
-0.3402857 2.4013869e-12
-0.3392857 2.0072529e-12
-0.3382857 1.6312411e-12
-0.3372857 1.3242599999999999e-12
-0.3362857 1.1367062e-12
-0.3352857 1.1175784e-12
-0.3342857 1.3136083e-12
-0.3332857 1.7684112000000002e-12
-0.3322857 2.5216846999999997e-12
-0.3312857 3.6084578999999998e-12
-0.3302857 5.0584089e-12
-0.3292857 6.8952541000000005e-12
-0.3282857 9.1362221e-12
-0.3272857 1.1791635e-11
-0.3262857 1.4864574e-11
-0.3252857 1.8350649e-11
-0.3242857 2.2237918e-11
-0.3232857 2.6506853999999997e-11
-0.3222857 3.1130494e-11
-0.3212857 3.6074664e-11
-0.3202857 4.1298323000000003e-11
-0.3192857 4.6754018e-11
-0.3182857 5.2388432e-11
-0.3172857 5.814305699999999e-11
-0.3162857 6.3954891e-11
-0.3152857 6.9757297e-11
-0.3142857 7.548087e-11
-0.3132857 8.1054358e-11
-0.3122857 8.640564899999999e-11
-0.3112857 9.146278599999999e-11
-0.3102857 9.6154952e-11
-0.3092857 1.0041351e-10
-0.3082857 1.0417303e-10
-0.3072857 1.0737222e-10
-0.3062857 1.0995482999999999e-10
-0.3052857 1.1187066e-10
-0.3042857 1.1307617999999999e-10
-0.3032857 1.1353543e-10
-0.3022857 1.1322051000000001e-10
-0.3012857 1.1211219000000001e-10
-0.3002857 1.1020029e-10
-0.2992857 1.0748403000000001e-10
-0.2982857 1.0397216999999999e-10
-0.2972857 9.9683076e-11
-0.2962857 9.464464800000002e-11
-0.2952857 8.8894148e-11
-0.2942857 8.2477818e-11
-0.2932857 7.545049699999999e-11
-0.2922857 6.787499699999999e-11
-0.2912857 5.9821473e-11
-0.2902857 5.1366615e-11
-0.2892857 4.2592777e-11
-0.2882857 3.3587036e-11
-0.2872857 2.4440148e-11
-0.2862857 1.524548e-11
-0.2852857 6.0978681e-12
-0.2842857 -2.9075372e-12
-0.2832857 -1.1676429e-11
-0.2822857 -2.0116526000000002e-11
-0.2812857 -2.8138721999999998e-11
-0.2802857 -3.5658201e-11
-0.2792857 -4.2595525e-11
-0.2782857 -4.8877645e-11
-0.2772857 -5.4438832e-11
-0.2762857 -5.922153e-11
-0.2752857 -6.3177144e-11
-0.2742857 -6.6266654e-11
-0.2732857 -6.8461166e-11
-0.2722857 -6.9742302e-11
-0.2712857 -7.0102518e-11
-0.2702857 -6.9545221e-11
-0.2692857 -6.8084785e-11
-0.2682857 -6.5746443e-11
-0.2672857 -6.2566006e-11
-0.2662857 -5.8589499e-11
-0.2652857 -5.3872645000000005e-11
-0.2642857 -4.8480198e-11
-0.2632857 -4.2485248000000003e-11
-0.2622857 -3.5968346999999995e-11
-0.2612857 -2.9016564999999998e-11
-0.2602857 -2.1722492e-11
-0.2592857 -1.418313e-11
-0.2582857 -6.4987844000000004e-12
-0.2572857 1.2281259e-12
-0.2562857 8.8942742e-12
-0.2552857 1.6396617e-11
-0.2542857 2.3633606999999998e-11
-0.2532857 3.0506355999999997e-11
-0.2522857 3.6919784000000005e-11
-0.2512857 4.2783718e-11
-0.2502857 4.801389899999999e-11
-0.2492857 5.2532956e-11
-0.2482857 5.6271247e-11
-0.2472857 5.9167645e-11
-0.2462857 6.117017199999999e-11
-0.2452857 6.223656e-11
-0.2442857 6.2334681e-11
-0.2432857 6.1442816e-11
-0.2422857 5.9549869e-11
-0.2412857 5.6655402e-11
-0.2402857 5.2769518e-11
-0.2392857 4.7912705000000003e-11
-0.2382857 4.2115481e-11
-0.2372857 3.541796e-11
-0.2362857 2.7869308e-11
-0.2352857 1.9527086999999998e-11
-0.2342857 1.0456523e-11
-0.2332857 7.296840700000001e-13
-0.2322857 -9.5753978e-12
-0.2312857 -2.0375671999999998e-11
-0.2302857 -3.1584056e-11
-0.2292857 -4.3110437e-11
-0.2282857 -5.4862717e-11
-0.2272857 -6.6747817e-11
-0.2262857 -7.8672729e-11
-0.2252857 -9.0545486e-11
-0.2242857 -1.0227613e-10
-0.2232857 -1.1377759999999999e-10
-0.2222857 -1.2496663e-10
-0.2212857 -1.3576448e-10
-0.2202857 -1.4609768e-10
-0.2192857 -1.558986e-10
-0.2182857 -1.6510598999999998e-10
-0.2172857 -1.7366545e-10
-0.2162857 -1.8152968e-10
-0.2152857 -1.8865871999999998e-10
-0.2142857 -1.9502017e-10
-0.2132857 -2.0058902e-10
-0.2122857 -2.0534772e-10
-0.2112857 -2.0928593e-10
-0.2102857 -2.1240024e-10
-0.2092857 -2.1469387e-10
-0.2082857 -2.1617621e-10
-0.2072857 -2.1686221e-10
-0.2062857 -2.1677196e-10
-0.2052857 -2.1593003e-10
-0.2042857 -2.1436479e-10
-0.2032857 -2.1210772e-10
-0.2022857 -2.0919275e-10
-0.2012857 -2.0565556999999998e-10
-0.2002857 -2.0153281999999997e-10
-0.1992857 -1.9686158000000001e-10
-0.1982857 -1.9167850999999998e-10
-0.1972857 -1.8601945000000003e-10
-0.1962857 -1.7991872e-10
-0.1952857 -1.7340857000000001e-10
-0.1942857 -1.6651885e-10
-0.1932857 -1.5927652e-10
-0.1922857 -1.5170543e-10
-0.1912857 -1.43826e-10
-0.1902857 -1.3565516e-10
-0.1892857 -1.2720621e-10
-0.1882857 -1.1848886e-10
-0.1872857 -1.0950931e-10
-0.1862857 -1.0027047999999999e-10
-0.1852857 -9.0772203e-11
-0.1842857 -8.1011575e-11
-0.1832857 -7.0983302e-11
-0.1822857 -6.0680172e-11
-0.1812857 -5.0093539e-11
-0.1802857 -3.9213828e-11
-0.1792857 -2.8031107e-11
-0.1782857 -1.6535680000000003e-11
-0.1772857 -4.7186339e-12
-0.1762857 7.4275282e-12
-0.1752857 1.9908353e-11
-0.1742857 3.2726857e-11
-0.1732857 4.5883002e-11
-0.1722857 5.937323100000001e-11
-0.1712857 7.3190016e-11
-0.1702857 8.7321497e-11
-0.1692857 1.0175116000000001e-10
-0.1682857 1.1645762e-10
-0.1672857 1.3141441000000001e-10
-0.1662857 1.4658996e-10
-0.1652857 1.6194758000000002e-10
-0.1642857 1.7744555e-10
-0.1632857 1.9303727e-10
-0.1622857 2.0867157999999997e-10
-0.1612857 2.2429302000000002e-10
-0.1602857 2.3984239e-10
-0.1592857 2.552571e-10
-0.1582857 2.704718e-10
-0.1572857 2.8541904e-10
-0.1562857 3.0002994e-10
-0.1552857 3.142349e-10
-0.1542857 3.2796435e-10
-0.1532857 3.4114959e-10
-0.1522857 3.5372356e-10
-0.1512857 3.6562164000000004e-10
-0.1502857 3.767825e-10
-0.1492857 3.8714877999999994e-10
-0.1482857 3.9666798e-10
-0.1472857 4.0529299e-10
-0.1462857 4.1298289e-10
-0.1452857 4.1970342000000004e-10
-0.1442857 4.2542774999999995e-10
-0.1432857 4.3013653000000003e-10
-0.1422857 4.3381852e-10
-0.1412857 4.3647074e-10
-0.1402857 4.3809873e-10
-0.1392857 4.3871650999999997e-10
-0.1382857 4.3834654e-10
-0.1372857 4.3701960000000003e-10
-0.1362857 4.3477448000000004e-10
-0.1352857 4.3165770000000003e-10
-0.1342857 4.2772292000000003e-10
-0.1332857 4.2303058e-10
-0.1322857 4.1764704e-10
-0.1312857 4.1164385e-10
-0.1302857 4.0509718000000003e-10
-0.1292857 3.9808664e-10
-0.1282857 3.9069446e-10
-0.1272857 3.8300465e-10
-0.1262857 3.7510168999999996e-10
-0.1252857 3.6706966e-10
-0.1242857 3.5899127e-10
-0.1232857 3.5094664e-10
-0.1222857 3.4301236e-10
-0.1212857 3.3526038e-10
-0.1202857 3.2775722000000004e-10
-0.1192857 3.2056287e-10
-0.1182857 3.1373007e-10
-0.1172857 3.0730342e-10
-0.1162857 3.0131871e-10
-0.1152857 2.958024e-10
-0.1142857 2.9077099e-10
-0.1132857 2.8623065e-10
-0.1122857 2.8217704e-10
-0.1112857 2.7859491999999996e-10
-0.1102857 2.7545826e-10
-0.1092857 2.7273032000000003e-10
-0.1082857 2.7036366e-10
-0.1072857 2.6830055e-10
-0.1062857 2.6647343000000004e-10
-0.1052857 2.648053e-10
-0.1042857 2.6321044e-10
-0.1032857 2.6159509e-10
-0.1022857 2.5985832e-10
-0.1012857 2.5789286e-10
-0.1002857 2.5558611e-10
-9.9285714E-02 2.5282109e-10
-9.8285712E-02 2.494777e-10
-9.7285718E-02 2.4543357999999997e-10
-9.6285716E-02 2.4056551e-10
-9.5285714E-02 2.3475039e-10
-9.4285712E-02 2.2786647000000003e-10
-9.3285717E-02 2.1979447e-10
-9.2285715E-02 2.1041880999999998e-10
-9.1285713E-02 1.9962855e-10
-9.0285711E-02 1.8731846000000002e-10
-8.9285716E-02 1.7339019e-10
-8.8285714E-02 1.5775297999999999e-10
-8.7285712E-02 1.4032463e-10
-8.6285718E-02 1.2103229e-10
-8.5285716E-02 9.981296400000001e-11
-8.4285714E-02 7.661435999999999e-11
-8.3285712E-02 5.1395162000000004e-11
-8.2285717E-02 2.4125531000000003e-11
-8.1285715E-02 -5.2127011e-12
-8.0285713E-02 -3.6625816e-11
-7.9285711E-02 -7.0108161e-11
-7.8285716E-02 -1.0564218000000001e-10
-7.7285714E-02 -1.4319858000000001e-10
-7.6285712E-02 -1.8273662e-10
-7.5285718E-02 -2.2420438e-10
-7.4285716E-02 -2.6753927e-10
-7.3285714E-02 -3.1266851e-10
-7.2285712E-02 -3.5950969e-10
-7.1285717E-02 -4.0797157e-10
-7.0285715E-02 -4.5795464e-10
-6.9285713E-02 -5.0935202e-10
-6.8285711E-02 -5.6205028e-10
-6.7285717E-02 -6.1593022e-10
-6.6285715E-02 -6.7086775e-10
-6.5285712E-02 -7.2673482e-10
-6.4285718E-02 -7.834002500000001e-10
-6.3285716E-02 -8.4073087e-10
-6.2285714E-02 -8.985919599999999e-10
-6.1285716E-02 -9.5684849e-10
-6.0285714E-02 -1.0153657e-09
-5.9285715E-02 -1.0740101e-09
-5.8285713E-02 -1.1326498000000002e-09
-5.7285715E-02 -1.1911556e-09
-5.6285713E-02 -1.2494017000000002e-09
-5.5285715E-02 -1.3072659e-09
-5.4285713E-02 -1.3646299999999999e-09
-5.3285714E-02 -1.4213809e-09
-5.2285716E-02 -1.4774102e-09
-5.1285714E-02 -1.5326152e-09
-5.0285716E-02 -1.5868983e-09
-4.9285714E-02 -1.6401683999999998e-09
-4.8285715E-02 -1.6923393e-09
-4.7285713E-02 -1.7433313e-09
-4.6285715E-02 -1.7930706e-09
-4.5285713E-02 -1.8414884e-09
-4.4285715E-02 -1.8885222e-09
-4.3285713E-02 -1.9341147e-09
-4.2285714E-02 -1.9782133999999998e-09
-4.1285716E-02 -2.0207714e-09
-4.0285714E-02 -2.0617452e-09
-3.9285716E-02 -2.1010966e-09
-3.8285714E-02 -2.1387905e-09
-3.7285715E-02 -2.1747958e-09
-3.6285713E-02 -2.2090836e-09
-3.5285715E-02 -2.2416283999999997e-09
-3.4285713E-02 -2.2724066999999998e-09
-3.3285715E-02 -2.3013969e-09
-3.2285713E-02 -2.3285783e-09
-3.1285714E-02 -2.3539319999999998e-09
-3.0285714E-02 -2.377439e-09
-2.9285714E-02 -2.3990816e-09
-2.8285714E-02 -2.4188413e-09
-2.7285714E-02 -2.4366995e-09
-2.6285714E-02 -2.4526371000000002e-09
-2.5285713E-02 -2.4666340000000002e-09
-2.4285715E-02 -2.4786697e-09
-2.3285715E-02 -2.4887215999999997e-09
-2.2285715E-02 -2.496766e-09
-2.1285715E-02 -2.5027777e-09
-2.0285714E-02 -2.5067297e-09
-1.9285714E-02 -2.5085934999999998e-09
-1.8285714E-02 -2.5083383e-09
-1.7285714E-02 -2.5059316e-09
-1.6285714E-02 -2.5013387e-09
-1.5285715E-02 -2.4945233e-09
-1.4285714E-02 -2.4854467e-09
-1.3285714E-02 -2.4740683e-09
-1.2285714E-02 -2.4603453000000002e-09
-1.1285714E-02 -2.444233e-09
-1.0285715E-02 -2.4256843e-09
-9.2857145E-03 -2.4046506e-09
-8.2857143E-03 -2.3810802e-09
-7.2857141E-03 -2.3549201e-09
-6.2857145E-03 -2.326115e-09
-5.2857143E-03 -2.2946074e-09
-4.2857141E-03 -2.2603372e-09
-3.2857142E-03 -2.2232424000000002e-09
-2.2857143E-03 -2.1832587999999998e-09
-1.2857143E-03 -2.140319e-09
-2.8571428E-04 -2.0943542e-09
7.1428571E-04 -2.0452921e-09
1.7142857E-03 -1.9930580000000003e-09
2.7142856E-03 -1.9375748e-09
3.7142858E-03 -1.8787622e-09
4.7142855E-03 -1.8165369999999999e-09
5.7142857E-03 -1.7508134000000001e-09
6.7142858E-03 -1.6815018e-09
7.7142855E-03 -1.60851e-09
8.7142857E-03 -1.5317424e-09
9.7142858E-03 -1.4511e-09
1.0714286E-02 -1.3664810000000001e-09
1.1714286E-02 -1.2777797e-09
1.2714285E-02 -1.1848881e-09
1.3714286E-02 -1.0876939e-09
1.4714286E-02 -9.8608248e-10
1.5714286E-02 -8.7993579e-10
1.6714286E-02 -7.6913337e-10
1.7714286E-02 -6.5355178e-10
1.8714286E-02 -5.3306539e-10
1.9714287E-02 -4.0754613e-10
2.0714285E-02 -2.7686447e-10
2.1714285E-02 -1.4088875e-10
2.2714285E-02 5.1368567e-13
2.3714285E-02 1.4747614e-10
2.4714286E-02 3.0013255e-10
2.5714286E-02 4.5861683e-10
2.6714286E-02 6.2306241e-10
2.7714286E-02 7.9360164e-10
2.8714286E-02 9.703657100000002e-10
2.9714286E-02 1.1534835000000001e-09
3.0714286E-02 1.3430815e-09
3.1714287E-02 1.5392833e-09
3.2714285E-02 1.742209e-09
3.3714287E-02 1.9519742e-09
3.4714285E-02 2.1686907e-09
3.5714287E-02 2.3924645e-09
3.6714286E-02 2.6233963e-09
3.7714284E-02 2.8615808000000002e-09
3.8714286E-02 3.1071062e-09
3.9714284E-02 3.3600542000000003e-09
4.0714286E-02 3.6204994000000003e-09
4.1714285E-02 3.8885083e-09
4.2714287E-02 4.1641406e-09
4.3714285E-02 4.4474473e-09
4.4714287E-02 4.7384718e-09
4.5714285E-02 5.0372494e-09
4.6714287E-02 5.343807e-09
4.7714286E-02 5.6581632e-09
4.8714284E-02 5.980328699999999e-09
4.9714286E-02 6.310306400000001e-09
5.0714284E-02 6.6480911e-09
5.1714286E-02 6.9936702e-09
5.2714285E-02 7.3470251e-09
5.3714287E-02 7.708127200000001e-09
5.4714285E-02 8.076943999999999e-09
5.5714287E-02 8.4534366e-09
5.6714285E-02 8.8375605e-09
5.7714287E-02 9.229266e-09
5.8714285E-02 9.628498e-09
5.9714288E-02 1.0035199e-08
6.0714286E-02 1.0449307e-08
6.1714284E-02 1.0870757e-08
6.2714286E-02 1.1299484000000001e-08
6.3714288E-02 1.1735421e-08
6.4714283E-02 1.2178497000000001e-08
6.5714285E-02 1.2628647e-08
6.6714287E-02 1.3085800000000001e-08
6.7714289E-02 1.3549892e-08
6.8714283E-02 1.4020858000000001e-08
6.9714285E-02 1.4498633999999999e-08
7.0714287E-02 1.4983161e-08
7.1714282E-02 1.547438e-08
7.2714284E-02 1.5972242e-08
7.3714286E-02 1.6476699e-08
7.4714288E-02 1.6987707e-08
7.5714283E-02 1.7505228e-08
7.6714285E-02 1.8029229e-08
7.7714287E-02 1.8559687e-08
7.8714289E-02 1.9096577e-08
7.9714283E-02 1.963989e-08
8.0714285E-02 2.0189611000000003e-08
8.1714287E-02 2.0745744e-08
8.2714289E-02 2.1308290999999998e-08
8.3714284E-02 2.1877265e-08
8.4714286E-02 2.2452682999999998e-08
8.5714288E-02 2.3034571e-08
8.6714283E-02 2.3622959e-08
8.7714285E-02 2.4217882999999998e-08
8.8714287E-02 2.4819388e-08
8.9714289E-02 2.5427520999999997e-08
9.0714283E-02 2.6042337999999998e-08
9.1714285E-02 2.6663896e-08
9.2714287E-02 2.7292257e-08
9.3714289E-02 2.7927496e-08
9.4714284E-02 2.8569688e-08
9.5714286E-02 2.9218905e-08
9.6714288E-02 2.987523e-08
9.7714283E-02 3.0538749e-08
9.8714285E-02 3.1209549e-08
9.9714287E-02 3.188772e-08
0.1007143 3.257335e-08
0.1017143 3.3266539999999995e-08
0.1027143 3.3967384e-08
0.1037143 3.4675984e-08
0.1047143 3.5392436e-08
0.1057143 3.611684e-08
0.1067143 3.6849295999999996e-08
0.1077143 3.7589906000000004e-08
0.1087143 3.8338765e-08
0.1097143 3.9095979e-08
0.1107143 3.9861642e-08
0.1117143 4.0635855999999995e-08
0.1127143 4.1418713e-08
0.1137143 4.2210316e-08
0.1147143 4.3010753e-08
0.1157143 4.3820123e-08
0.1167143 4.4638507e-08
0.1177143 4.5466002999999996e-08
0.1187143 4.6302695e-08
0.1197143 4.7148668e-08
0.1207143 4.8004012e-08
0.1217143 4.8868792000000006e-08
0.1227143 4.9743093000000004e-08
0.1237143 5.0626990999999994e-08
0.1247143 5.1520559999999994e-08
0.1257143 5.2423870999999995e-08
0.1267143 5.3336985e-08
0.1277143 5.4259969000000004e-08
0.1287143 5.5192884e-08
0.1297143 5.6135802e-08
0.1307143 5.7088773e-08
0.1317143 5.8051852e-08
0.1327143 5.9025089999999996e-08
0.1337143 6.0008554e-08
0.1347143 6.1002275e-08
0.1357143 6.2006317e-08
0.1367143 6.302072199999999e-08
0.1377143 6.4045547e-08
0.1387143 6.508083500000001e-08
0.1397143 6.6126632e-08
0.1407143 6.718298699999999e-08
0.1417143 6.824995599999999e-08
0.1427143 6.9327588e-08
0.1437143 7.0415934e-08
0.1447143 7.1515055e-08
0.1457143 7.2625012e-08
0.1467143 7.3745865e-08
0.1477143 7.4877682e-08
0.1487143 7.602054e-08
0.1497143 7.717451700000001e-08
0.1507143 7.8339701e-08
0.1517143 7.9516188e-08
0.1527143 8.070406e-08
0.1537143 8.190344e-08
0.1547143 8.3114438e-08
0.1557143 8.4337182e-08
0.1567143 8.5571811e-08
0.1577143 8.681847499999999e-08
0.1587143 8.8077323e-08
0.1597143 8.9348529e-08
0.1607143 9.063226799999999e-08
0.1617143 9.1928731e-08
0.1627143 9.323812799999999e-08
0.1637143 9.4560682e-08
0.1647143 9.5896624e-08
0.1657143 9.7246178e-08
0.1667143 9.860961999999999e-08
0.1677143 9.998721900000001e-08
0.1687143 1.0137923e-07
0.1697143 1.0278596e-07
0.1707143 1.042077e-07
0.1717143 1.0564479e-07
0.1727143 1.0709754999999999e-07
0.1737143 1.0856631e-07
0.1747143 1.1005142e-07
0.1757143 1.1155326e-07
0.1767143 1.1307215000000001e-07
0.1777143 1.146085e-07
0.1787143 1.1616267e-07
0.1797143 1.1773506000000001e-07
0.1807143 1.1932606e-07
0.1817143 1.2093607e-07
0.1827143 1.2256548e-07
0.1837143 1.2421471e-07
0.1847143 1.2588416000000002e-07
0.1857143 1.2757423000000002e-07
0.1867143 1.2928533e-07
0.1877143 1.3101789e-07
0.1887143 1.3277228999999999e-07
0.1897143 1.3454895999999998e-07
0.1907143 1.3634829e-07
0.1917143 1.3817069000000001e-07
0.1927143 1.4001654e-07
0.1937143 1.4188626e-07
0.1947143 1.4378021e-07
0.1957143 1.4569879e-07
0.1967143 1.4764238e-07
0.1977143 1.4961136e-07
0.1987143 1.5160609e-07
0.1997143 1.5362698e-07
0.2007143 1.5567435e-07
0.2017143 1.5774858e-07
0.2027143 1.5985003e-07
0.2037143 1.6197906e-07
0.2047143 1.6413599e-07
0.2057143 1.6632119999999998e-07
0.2067143 1.6853503e-07
0.2077143 1.7077784e-07
0.2087143 1.7304995e-07
0.2097143 1.7535174e-07
0.2107143 1.7768355e-07
0.2117143 1.8004571999999999e-07
0.2127143 1.8243862e-07
0.2137143 1.8486259e-07
0.2147143 1.8731803e-07
0.2157143 1.8980526000000001e-07
0.2167143 1.9232469e-07
0.2177143 1.9487669e-07
0.2187143 1.9746165e-07
0.2197143 2.0007996999999997e-07
0.2207143 2.0273205000000001e-07
0.2217143 2.0541830000000002e-07
0.2227143 2.0813913e-07
0.2237143 2.1089495000000001e-07
0.2247143 2.1368619999999998e-07
0.2257143 2.1651335999999998e-07
0.2267143 2.1937687e-07
0.2277143 2.2227715e-07
0.2287143 2.2521469e-07
0.2297143 2.2818998000000001e-07
0.2307143 2.3120347999999998e-07
0.2317143 2.3425573000000003e-07
0.2327143 2.3734719e-07
0.2337143 2.4047835e-07
0.2347143 2.4364977e-07
0.2357143 2.4686193e-07
0.2367143 2.501154e-07
0.2377143 2.5341067e-07
0.2387143 2.5674829e-07
0.2397143 2.6012881e-07
0.2407143 2.6355274e-07
0.2417143 2.6702063000000003e-07
0.2427143 2.7053306e-07
0.2437143 2.7409053e-07
0.2447143 2.7769366999999997e-07
0.2457143 2.8134295e-07
0.2467143 2.8503897e-07
0.2477143 2.8878229e-07
0.2487143 2.9257348e-07
0.2497143 2.9641312000000003e-07
0.2507143 3.0030173999999997e-07
0.2517143 3.0423992e-07
0.2527143 3.0822826999999997e-07
0.2537143 3.1226730000000003e-07
0.2547143 3.1635765e-07
0.2557143 3.2049992e-07
0.2567143 3.2469465e-07
0.2577143 3.2894245e-07
0.2587143 3.3324394e-07
0.2597143 3.3759973e-07
0.2607143 3.4201041999999997e-07
0.2617143 3.4647665e-07
0.2627143 3.5099907e-07
0.2637143 3.5557834e-07
0.2647143 3.6021512e-07
0.2657143 3.6491004e-07
0.2667143 3.6966377e-07
0.2677143 3.7447707e-07
0.2687143 3.7935059999999997e-07
0.2697143 3.8428505000000005e-07
0.2707143 3.8928119000000003e-07
0.2717143 3.9433980999999997e-07
0.2727143 3.9946153e-07
0.2737143 4.0464725000000004e-07
0.2747143 4.0989772e-07
0.2757143 4.1521372999999995e-07
0.2767143 4.2059608999999995e-07
0.2777143 4.2604560000000006e-07
0.2787143 4.3156314000000004e-07
0.2797143 4.3714956e-07
0.2807143 4.4280566e-07
0.2817143 4.4853237e-07
0.2827143 4.5433048e-07
0.2837143 4.6020094000000003e-07
0.2847143 4.6614459000000004e-07
0.2857143 4.7216235e-07
0.2867143 4.782550799999999e-07
0.2877143 4.844237e-07
0.2887143 4.9066906e-07
0.2897143 4.9699209e-07
0.2907143 5.033937299999999e-07
0.2917143 5.0987481e-07
0.2927143 5.1643627e-07
0.2937143 5.230789599999999e-07
0.2947143 5.298038e-07
0.2957143 5.3661164e-07
0.2967143 5.4350342e-07
0.2977143 5.5047997e-07
0.2987143 5.5754215e-07
0.2997143 5.6469083e-07
0.3007143 5.7192682e-07
0.3017143 5.7925105e-07
0.3027143 5.8666427e-07
0.3037143 5.9416747e-07
0.3047143 6.017614e-07
0.3057143 6.0944689e-07
0.3067143 6.1722476e-07
0.3077143 6.2509593e-07
0.3087143 6.3306116e-07
0.3097143 6.411213799999999e-07
0.3107143 6.4927734e-07
0.3117143 6.575299399999999e-07
0.3127143 6.6588006e-07
0.3137143 6.743285e-07
0.3147143 6.8287624e-07
0.3157143 6.9152408e-07
0.3167143 7.00273e-07
0.3177143 7.091238300000001e-07
0.3187143 7.1807755e-07
0.3197143 7.271352e-07
0.3207143 7.3629765e-07
0.3217143 7.455659199999999e-07
0.3227143 7.54941e-07
0.3237143 7.644239899999999e-07
0.3247143 7.7401596e-07
0.3257143 7.8371807e-07
0.3267143 7.9353129e-07
0.3277143 8.0345686e-07
0.3287143 8.1349603e-07
0.3297143 8.236498600000001e-07
0.3307143 8.339196899999999e-07
0.3317143 8.4430667e-07
0.3327143 8.5481213e-07
0.3337143 8.654375e-07
0.3347143 8.7618401e-07
0.3357143 8.8705319e-07
0.3367143 8.9804626e-07
0.3377143 9.0916474e-07
0.3387143 9.2041006e-07
0.3397143 9.3178372e-07
0.3407143 9.4328714e-07
0.3417143 9.5492183e-07
0.3427143 9.6668931e-07
0.3437143 9.7859107e-07
0.3447143 9.9062873e-07
0.3457143 1.0028039e-06
0.3467143 1.0151179e-06
0.3477143 1.0275727e-06
0.3487143 1.0401696e-06
0.3497143 1.0529103e-06
0.3507143 1.0657963e-06
0.3517143 1.0788294e-06
0.3527143 1.0920111e-06
0.3537143 1.1053430999999999e-06
0.3547143 1.1188269e-06
0.3557143 1.1324642000000001e-06
0.3567143 1.1462566e-06
0.3577143 1.1602059e-06
0.3587143 1.1743136e-06
0.3597143 1.1885814e-06
0.3607143 1.2030109e-06
0.3617143 1.2176038e-06
0.3627143 1.2323619e-06
0.3637143 1.2472865e-06
0.3647143 1.2623796e-06
0.3657143 1.2776429e-06
0.3667143 1.2930779e-06
0.3677143 1.3086865e-06
0.3687143 1.3244703e-06
0.3697143 1.3404311e-06
0.3707143 1.3565706e-06
0.3717143 1.3728904999999999e-06
0.3727143 1.3893928000000001e-06
0.3737143 1.4060789e-06
0.3747143 1.422951e-06
0.3757143 1.4400106999999998e-06
0.3767143 1.4572599e-06
0.3777143 1.4747005e-06
0.3787143 1.4923344000000002e-06
0.3797143 1.5101635000000001e-06
0.3807143 1.5281898e-06
0.3817143 1.5464151e-06
0.3827143 1.5648416e-06
0.3837143 1.5834711e-06
0.3847143 1.6023058e-06
0.3857143 1.6213479000000002e-06
0.3867143 1.6405993e-06
0.3877143 1.6600621e-06
0.3887143 1.6797383000000002e-06
0.3897143 1.6996305e-06
0.3907143 1.7197406e-06
0.3917143 1.7400705e-06
0.3927143 1.7606229e-06
0.3937143 1.7813997e-06
0.3947143 1.8024032e-06
0.3957143 1.8236360000000001e-06
0.3967143 1.8450999e-06
0.3977143 1.8667974e-06
0.3987143 1.8887309e-06
0.3997143 1.9109027000000003e-06
0.4007143 1.933315e-06
0.4017143 1.9559703e-06
0.4027143 1.9788709e-06
0.4037143 2.0020192000000003e-06
0.4047143 2.0254175e-06
0.4057143 2.0490682999999998e-06
0.4067143 2.072974e-06
0.4077143 2.0971367e-06
0.4087143 2.1215591e-06
0.4097143 2.1462437e-06
0.4107143 2.1711927999999998e-06
0.4117143 2.1964089e-06
0.4127143 2.2218945000000002e-06
0.4137143 2.247652e-06
0.4147143 2.273684e-06
0.4157143 2.2999927e-06
0.4167143 2.3265812000000003e-06
0.4177143 2.3534515e-06
0.4187143 2.3806066e-06
0.4197143 2.408049e-06
0.4207143 2.4357812e-06
0.4217143 2.463806e-06
0.4227143 2.4921261e-06
0.4237143 2.5207443e-06
0.4247143 2.5496632e-06
0.4257143 2.5788855e-06
0.4267143 2.6084143e-06
0.4277143 2.6382523e-06
0.4287143 2.6684022e-06
0.4297143 2.6988670999999998e-06
0.4307143 2.7296499e-06
0.4317143 2.7607538e-06
0.4327143 2.7921812e-06
0.4337143 2.8239359e-06
0.4347143 2.8560205e-06
0.4357143 2.8884381000000003e-06
0.4367143 2.9211918e-06
0.4377143 2.954285e-06
0.4387143 2.9877209999999997e-06
0.4397143 3.0215027000000003e-06
0.4407143 3.0556333e-06
0.4417143 3.0901163e-06
0.4427143 3.1249548999999996e-06
0.4437143 3.1601526999999998e-06
0.4447143 3.1957128e-06
0.4457143 3.231639e-06
0.4467143 3.2679342e-06
0.4477143 3.3046021e-06
0.4487143 3.3416462e-06
0.4497143 3.3790702e-06
0.4507143 3.4168774e-06
0.4517143 3.4550713000000003e-06
0.4527143 3.4936551000000003e-06
0.4537143 3.532633e-06
0.4547143 3.5720081e-06
0.4557143 3.6117843e-06
0.4567143 3.6519644e-06
0.4577143 3.6925528e-06
0.4587143 3.7335521e-06
0.4597143 3.7749665e-06
0.4607143 3.8167997e-06
0.4617143 3.8590542e-06
0.4627143 3.9017348e-06
0.4637143 3.9448441e-06
0.4647143 3.9883862e-06
0.4657143 4.0323645e-06
0.4667143 4.0767819e-06
0.4677143 4.1216428e-06
0.4687143 4.1669505e-06
0.4697143 4.2127083999999995e-06
0.4707143 4.2589207e-06
0.4717143 4.3055902e-06
0.4727143 4.3527212e-06
0.4737143 4.4003166e-06
0.4747143 4.4483805e-06
0.4757143 4.496917e-06
0.4767143 4.5459299000000004e-06
0.4777143 4.5954224e-06
0.4787143 4.6453984000000006e-06
0.4797143 4.6958622e-06
0.4807143 4.746818e-06
0.4817143 4.7982692e-06
0.4827143 4.8502194e-06
0.4837143 4.9026728e-06
0.4847143 4.9556341e-06
0.4857143 5.0091067e-06
0.4867143 5.0630952e-06
0.4877143 5.1176031e-06
0.4887143 5.1726349e-06
0.4897143 5.2281948e-06
0.4907143 5.2842868e-06
0.4917143 5.3409156e-06
0.4927143 5.3980852e-06
0.4937143 5.4558001e-06
0.4947143 5.5140649000000004e-06
0.4957143 5.5728837e-06
0.4967143 5.6322608999999995e-06
0.4977143 5.692201599999999e-06
0.4987143 5.75271e-06
0.4997143 5.8137903e-06
0.5007143 5.875448e-06
0.5017143 5.9376877e-06
0.5027143 6.0005135e-06
0.5037143 6.0639302e-06
0.5047143 6.1279437e-06
0.5057143 6.1925576e-06
0.5067143 6.2577776e-06
0.5077143 6.323607900000001e-06
0.5087143 6.390053599999999e-06
0.5097143 6.4571195999999995e-06
0.5107143 6.5248116e-06
0.5117143 6.5931346e-06
0.5127143 6.6620926999999995e-06
0.5137143 6.7316911e-06
0.5147143 6.8019354e-06
0.5157143 6.8728298e-06
0.5167143 6.94438e-06
0.5177143 7.0165903e-06
0.5187143 7.0894664e-06
0.5197143 7.1630133e-06
0.5207143 7.2372352e-06
0.5217143 7.312139200000001e-06
0.5227143 7.3877280999999995e-06
0.5237143 7.4640084e-06
0.5247143 7.5409844000000005e-06
0.5257143 7.618663e-06
0.5267143 7.6970466e-06
0.5277143 7.7761428e-06
0.5287143 7.8559559e-06
0.5297143 7.9364924e-06
0.5307143 8.017755e-06
0.5317143 8.0997516e-06
0.5327143 8.182486500000001e-06
0.5337143 8.265966e-06
0.5347143 8.3501938e-06
0.5357143 8.4351775e-06
0.5367143 8.520921599999999e-06
0.5377143 8.6074316e-06
0.5387143 8.694713199999999e-06
0.5397143 8.7827722e-06
0.5407143 8.8716135e-06
0.5417143 8.9612449e-06
0.5427143 9.05167e-06
0.5437143 9.1428966e-06
0.5447143 9.234929600000001e-06
0.5457143 9.327774799999999e-06
0.5467143 9.4214379e-06
0.5477143 9.515926499999999e-06
0.5487143 9.611243700000001e-06
0.5497143 9.7073972e-06
0.5507143 9.8043913e-06
0.5517143 9.9022337e-06
0.5527143 1.000093e-05
0.5537143 1.0100486000000001e-05
0.5547143 1.0200907e-05
0.5557143 1.0302199e-05
0.5567143 1.0404369e-05
0.5577143 1.0507421e-05
0.5587143 1.0611364999999999e-05
0.5597143 1.0716204e-05
0.5607143 1.0821944000000001e-05
0.5617143 1.0928593e-05
0.5627143 1.1036155999999999e-05
0.5637143 1.114464e-05
0.5647143 1.125405e-05
0.5657143 1.1364394e-05
0.5667143 1.1475677e-05
0.5677143 1.1587906e-05
0.5687143 1.1701085999999999e-05
0.5697143 1.1815225e-05
0.5707143 1.1930328e-05
0.5717143 1.2046402000000001e-05
0.5727143 1.2163453999999999e-05
0.5737143 1.2281490000000002e-05
0.5747143 1.2400514999999999e-05
0.5757143 1.2520537000000001e-05
0.5767143 1.2641564000000001e-05
0.5777143 1.2763597e-05
0.5787143 1.2886648999999999e-05
0.5797143 1.3010721000000001e-05
0.5807143 1.3135822e-05
0.5817143 1.3261960000000002e-05
0.5827143 1.3389139e-05
0.5837143 1.3517366e-05
0.5847143 1.3646651e-05
0.5857143 1.3776996999999999e-05
0.5867143 1.3908411e-05
0.5877143 1.40409e-05
0.5887143 1.4174472e-05
0.5897143 1.4309134000000001e-05
0.5907143 1.4444889e-05
0.5917143 1.4581748000000001e-05
0.5927143 1.471972e-05
0.5937143 1.4858806e-05
0.5947143 1.4999016e-05
0.5957143 1.5140358e-05
0.5967143 1.5282839000000002e-05
0.5977143 1.5426467000000002e-05
0.5987143 1.5571248000000002e-05
0.5997143 1.5717190000000002e-05
0.6007143 1.5864299e-05
0.6017143 1.6012584e-05
0.6027143 1.6162052e-05
0.6037143 1.6312711e-05
0.6047143 1.646457e-05
0.6057143 1.6617632e-05
0.6067143 1.6771908e-05
0.6077143 1.6927402999999998e-05
0.6087143 1.7084126e-05
0.6097143 1.7242084000000002e-05
0.6107143 1.7401284000000002e-05
0.6117143 1.7561736e-05
0.6127143 1.7723444e-05
0.6137143 1.7886417e-05
0.6147143 1.8050664999999997e-05
0.6157143 1.821619e-05
0.6167143 1.8383002e-05
0.6177143 1.855111e-05
0.6187143 1.8720519e-05
0.6197143 1.8891240000000002e-05
0.6207143 1.9063276e-05
0.6217143 1.9236637e-05
0.6227143 1.9411331e-05
0.6237143 1.9587365e-05
0.6247143 1.9764745e-05
0.6257143 1.9943481e-05
0.6267143 2.0123578e-05
0.6277143 2.0305043e-05
0.6287143 2.0487884e-05
0.6297143 2.0672110000000002e-05
0.6307143 2.0857728000000002e-05
0.6317143 2.1044742e-05
0.6327143 2.1233164e-05
0.6337143 2.1422998e-05
0.6347143 2.1614254e-05
0.6357143 2.1806935e-05
0.6367143 2.2001050999999998e-05
0.6377143 2.2196606e-05
0.6387143 2.2393613e-05
0.6397143 2.2592074000000002e-05
0.6407143 2.2791999999999998e-05
0.6417143 2.2993395e-05
0.6427143 2.3196269000000002e-05
0.6437143 2.3400628e-05
0.6447143 2.3606481e-05
0.6457143 2.3813831e-05
0.6467143 2.4022688e-05
0.6477143 2.4233063e-05
0.6487143 2.4444958e-05
0.6497143 2.4658385000000003e-05
0.6507143 2.4873347000000003e-05
0.6517143 2.5089858e-05
0.6527143 2.5307917999999998e-05
0.6537143 2.5527541e-05
0.6547143 2.5748730000000002e-05
0.6557143 2.5971497000000002e-05
0.6567143 2.6195843000000002e-05
0.6577143 2.6421785e-05
0.6587143 2.664932e-05
0.6597143 2.6878464999999998e-05
0.6607143 2.7109220000000003e-05
0.6617143 2.7341599e-05
0.6627143 2.7575609e-05
0.6637143 2.7811256999999998e-05
0.6647143 2.8048548999999998e-05
0.6657143 2.8287494e-05
0.6667143 2.8528097999999997e-05
0.6677143 2.8770372999999998e-05
0.6687143 2.9014325000000003e-05
0.6697143 2.9259959000000002e-05
0.6707143 2.9507288000000002e-05
0.6717143 2.9756313e-05
0.6727143 3.0007047e-05
0.6737143 3.0259493999999997e-05
0.6747143 3.0513661e-05
0.6757143 3.0769556000000004e-05
0.6767143 3.1027187e-05
0.6777143 3.1286564e-05
0.6787143 3.1547691e-05
0.6797143 3.1810575e-05
0.6807143 3.2075226e-05
0.6817143 3.2341651e-05
0.6827143 3.2609859e-05
0.6837143 3.2879848e-05
0.6847143 3.3151636e-05
0.6857143 3.3425223e-05
0.6867143 3.3700621e-05
0.6877143 3.3977832e-05
0.6887143 3.4256868e-05
0.6897143 3.4537736999999994e-05
0.6907143 3.4820445e-05
0.6917143 3.5104994999999996e-05
0.6927143 3.5391399999999995e-05
0.6937143 3.5679668e-05
0.6947143 3.5969799e-05
0.6957143 3.6261803999999997e-05
0.6967143 3.655569e-05
0.6977143 3.6851458e-05
0.6987143 3.7149124e-05
0.6997143 3.7448686e-05
0.7007143 3.7750155e-05
0.7017143 3.8053537e-05
0.7027143 3.835884e-05
0.7037143 3.8666062e-05
0.7047143 3.8975216e-05
0.7057143 3.9286306e-05
0.7067143 3.9599342e-05
0.7077143 3.9914325999999996e-05
0.7087143 4.0231265e-05
0.7097143 4.0550164999999994e-05
0.7107143 4.0871038e-05
0.7117143 4.1193880000000004e-05
0.7127143 4.1518705999999996e-05
0.7137143 4.1845519e-05
0.7147143 4.2174321000000005e-05
0.7157143 4.2505127e-05
0.7167143 4.2837934000000005e-05
0.7177143 4.3172756e-05
0.7187143 4.3509592999999995e-05
0.7197143 4.3848456e-05
0.7207143 4.4189352e-05
0.7217143 4.453228e-05
0.7227143 4.4877248e-05
0.7237143 4.5224269e-05
0.7247143 4.5573344e-05
0.7257143 4.5924475e-05
0.7267143 4.6277671e-05
0.7277143 4.6632937e-05
0.7287143 4.6990274e-05
0.7297143 4.7349698e-05
0.7307143 4.7711205000000005e-05
0.7317143 4.8074804e-05
0.7327143 4.8440495000000005e-05
0.7337143 4.8808283e-05
0.7347143 4.917818e-05
0.7357143 4.9550186999999996e-05
0.7367143 4.9924307e-05
0.7377143 5.0300542e-05
0.7387143 5.0678904e-05
0.7397143 5.1059390999999996e-05
0.7407143 5.1442009000000004e-05
0.7417143 5.1826776999999994e-05
0.7427143 5.2213676e-05
0.7437143 5.2602729e-05
0.7447143 5.2993931e-05
0.7457143 5.3387294e-05
0.7467143 5.378281600000001e-05
0.7477143 5.4180498e-05
0.7487143 5.458035699999999e-05
0.7497143 5.4982382e-05
0.7507143 5.5386589999999995e-05
0.7517143 5.5792975000000004e-05
0.7527143 5.6201543000000005e-05
0.7537143 5.6612294e-05
0.7547143 5.702523300000001e-05
0.7557143 5.7440377e-05
0.7567143 5.785771e-05
0.7577143 5.8277237e-05
0.7587143 5.869897e-05
0.7597143 5.9122914e-05
0.7607143 5.9549062999999994e-05
0.7617143 5.9977418e-05
0.7627143 6.040799e-05
0.7637143 6.0840772999999995e-05
0.7647143 6.1275773e-05
0.7657143 6.171299000000001e-05
0.7667143 6.2152429e-05
0.7677143 6.259409099999999e-05
0.7687143 6.3037982e-05
0.7697143 6.34841e-05
0.7707143 6.3932441e-05
0.7717143 6.4383022e-05
0.7727143 6.483582e-05
0.7737143 6.529086199999999e-05
0.7747143 6.5748139e-05
0.7757143 6.6207645e-05
0.7767143 6.6669389e-05
0.7777143 6.7133374e-05
0.7787143 6.7599598e-05
0.7797143 6.8068056e-05
0.7807143 6.8538759e-05
0.7817143 6.901169599999999e-05
0.7827143 6.9486873e-05
0.7837143 6.996429e-05
0.7847143 7.044394599999999e-05
0.7857143 7.0925842e-05
0.7867143 7.140997699999999e-05
0.7877143 7.1896346e-05
0.7887143 7.238495e-05
0.7897143 7.287579799999999e-05
0.7907143 7.3368869e-05
0.7917143 7.386418e-05
0.7927143 7.4361714e-05
0.7937143 7.4861475e-05
0.7947143 7.5363471e-05
0.7957143 7.5867695e-05
0.7967143 7.637412999999999e-05
0.7977143 7.6882793e-05
0.7987143 7.7393668e-05
0.7997143 7.7906759e-05
0.8007143 7.8422056e-05
0.8017143 7.893957e-05
0.8027143 7.9459278e-05
0.8037143 7.998119699999999e-05
0.8047143 8.050531099999999e-05
0.8057143 8.1031629e-05
0.8067143 8.1560142e-05
0.8077143 8.2090844e-05
0.8087143 8.262373399999999e-05
0.8097143 8.3158801e-05
0.8107143 8.3696057e-05
0.8117143 8.423548900000001e-05
0.8127143 8.477708799999999e-05
0.8137143 8.5320858e-05
0.8147143 8.5866787e-05
0.8157143 8.6414872e-05
0.8167143 8.6965116e-05
0.8177143 8.7517498e-05
0.8187143 8.8072028e-05
0.8197143 8.862869e-05
0.8207143 8.9187472e-05
0.8217143 8.974838e-05
0.8227143 9.031139700000001e-05
0.8237143 9.0876523e-05
0.8247143 9.144374099999999e-05
0.8257143 9.2013056e-05
0.8267143 9.2584452e-05
0.8277143 9.3157922e-05
0.8287143 9.3733462e-05
0.8297143 9.431105900000001e-05
0.8307143 9.489070900000001e-05
0.8317143 9.547239899999999e-05
0.8327143 9.605613499999999e-05
0.8337143 9.664189500000001e-05
0.8347143 9.7229668e-05
0.8357143 9.7819452e-05
0.8367143 9.8411249e-05
0.8377143 9.9005024e-05
0.8387143 9.9600788e-05
0.8397143 0.00010019852999999999
0.8407143 0.00010079822
0.8417143 0.00010139988
0.8427143 0.00010200347000000001
0.8437143 0.00010260899
0.8447143 0.00010321643
0.8457143 0.00010382579
0.8467143 0.00010443704
0.8477143 0.00010505016999999999
0.8487143 0.00010566516
0.8497143 0.00010628202
0.8507143 0.00010690070999999999
0.8517143 0.00010752123999999999
0.8527143 0.00010814357000000001
0.8537143 0.00010876770999999999
0.8547143 0.00010939365
0.8557143 0.00011002136000000001
0.8567143 0.00011065083
0.8577143 0.00011128204000000001
0.8587143 0.00011191498
0.8597143 0.00011254963999999999
0.8607143 0.00011318600000000001
0.8617143 0.00011382403
0.8627143 0.00011446373999999999
0.8637143 0.0001151051
0.8647143 0.00011574811
0.8657143 0.00011639272999999999
0.8667143 0.00011703897
0.8677143 0.00011768681
0.8687143 0.00011833622
0.8697143 0.00011898718999999999
0.8707143 0.0001196397
0.8717143 0.00012029372999999999
0.8727143 0.00012094926
0.8737143 0.0001216063
0.8747143 0.00012226479
0.8757143 0.00012292475
0.8767143 0.00012358611
0.8777143 0.00012424889
0.8787143 0.00012491304
0.8797143 0.00012557856
0.8807143 0.00012624542
0.8817143 0.00012691362
0.8827143 0.0001275831
0.8837143 0.00012825386999999999
0.8847143 0.00012892587999999998
0.8857143 0.00012959912999999999
0.8867143 0.00013027358000000002
0.8877143 0.00013094922
0.8887143 0.00013162603
0.8897143 0.00013230398
0.8907143 0.00013298303999999999
0.8917143 0.00013366322
0.8927143 0.00013434448
0.8937143 0.00013502677
0.8947143 0.0001357101
0.8957143 0.00013639444
0.8967143 0.00013707976
0.8977143 0.00013776602999999998
0.8987143 0.00013845324000000001
0.8997143 0.00013914137
0.9007143 0.00013983034000000002
0.9017143 0.00014052018
0.9027143 0.00014121084
0.9037143 0.00014190229
0.9047143 0.00014259451
0.9057143 0.00014328746
0.9067143 0.00014398111999999998
0.9077143 0.00014467545999999998
0.9087143 0.00014537044
0.9097143 0.00014606604
0.9107143 0.00014676223
0.9117143 0.00014745897
0.9127143 0.00014815624
0.9137143 0.00014885401
0.9147143 0.00014955224
0.9157143 0.0001502509
0.9167143 0.00015094998
0.9177143 0.00015164943
0.9187143 0.00015234921
0.9197143 0.00015304931
0.9207143 0.00015374968
0.9217143 0.00015445029
0.9227143 0.00015515112
0.9237143 0.00015585213999999998
0.9247143 0.00015655329
0.9257143 0.00015725456
0.9267143 0.00015795590999999998
0.9277143 0.00015865731
0.9287143 0.00015935873
0.9297143 0.00016006009
0.9307143 0.00016076140000000002
0.9317143 0.00016146261
0.9327143 0.00016216368
0.9337143 0.00016286456
0.9347143 0.00016356522
0.9357143 0.00016426562000000002
0.9367143 0.00016496573
0.9377143 0.00016566552000000002
0.9387143 0.00016636492
0.9397143 0.00016706390999999998
0.9407143 0.00016776244000000001
0.9417143 0.00016846049
0.9427143 0.00016915799999999998
0.9437143 0.00016985495
0.9447143 0.00017055128
0.9457143 0.00017124696
0.9467143 0.00017194195
0.9477143 0.00017263619999999998
0.9487143 0.00017332968
0.9497143 0.00017402234000000002
0.9507143 0.00017471413000000002
0.9517143 0.00017540501
0.9527143 0.00017609497
0.9537143 0.00017678392
0.9547143 0.00017747183999999999
0.9557143 0.00017815867000000002
0.9567143 0.00017884437
0.9577143 0.00017952889
0.9587143 0.00018021219
0.9597143 0.00018089421999999998
0.9607143 0.00018157493
0.9617143 0.00018225427999999999
0.9627143 0.00018293219000000002
0.9637143 0.00018360865
0.9647143 0.0001842836
0.9657143 0.00018495697
0.9667143 0.00018562873
0.9677143 0.00018629885
0.9687143 0.00018696723999999998
0.9697143 0.00018763387
0.9707143 0.00018829870000000001
0.9717143 0.00018896168000000002
0.9727143 0.00018962273
0.9737143 0.00019028182999999998
0.9747143 0.00019093894999999998
0.9757143 0.00019159399
0.9767143 0.00019224691999999999
0.9777143 0.00019289771000000002
0.9787143 0.00019354627
0.9797143 0.00019419256
0.9807143 0.00019483653
0.9817143 0.00019547812999999998
0.9827143 0.00019611727999999999
0.9837143 0.00019675396999999998
0.9847143 0.00019738811
0.9857143 0.00019801967
0.9867143 0.00019864855999999998
0.9877143 0.00019927475
0.9887143 0.00019989814
0.9897143 0.00020051873
0.9907143 0.00020113639
0.9917143 0.00020175112000000002
0.9927143 0.00020236282
0.9937143 0.00020297145999999998
0.9947143 0.00020357697
0.9957143 0.00020417931
0.9967143 0.00020477839
0.9977143 0.00020537418
0.9987143 0.00020596657999999999
0.9997143 0.00020655557
1.000714 0.00020714108
1.001714 0.00020772300000000002
1.002714 0.00020830137
1.003714 0.00020887602999999997
1.004714 0.00020944697
1.005714 0.00021001412999999998
1.006714 0.00021057745
1.007714 0.00021113685
1.008714 0.00021169228000000002
1.009714 0.00021224366
1.010714 0.00021279097
1.011714 0.00021333408
1.012714 0.000213873
1.013714 0.00021440757999999997
1.014714 0.00021493781
1.015714 0.00021546361000000002
1.016714 0.00021598490999999998
1.017714 0.00021650167
1.018714 0.00021701378
1.019714 0.00021752116000000002
1.020714 0.0002180238
1.021714 0.00021852156000000002
1.022714 0.00021901446
1.023714 0.00021950235999999997
1.024714 0.00021998521000000002
1.025714 0.00022046297000000002
1.026714 0.00022093552000000002
1.027714 0.0002214028
1.028714 0.00022186475000000001
1.029714 0.00022232132
1.030714 0.00022277243
1.031714 0.00022321799
1.032714 0.00022365796
1.033714 0.00022409224
1.034714 0.00022452077
1.035714 0.00022494348
1.036714 0.00022536030000000002
1.037714 0.00022577119
1.038714 0.00022617603
1.039714 0.00022657475000000001
1.040714 0.00022696731
1.041714 0.00022735362
1.042714 0.00022773360999999998
1.043714 0.00022810721000000002
1.044714 0.00022847430000000002
1.045714 0.00022883487
1.046714 0.00022918880000000002
1.047714 0.00022953602000000002
1.048714 0.00022987647000000003
1.049714 0.00023021003000000002
1.050714 0.00023053665
1.051714 0.0002308562
1.052714 0.00023116865999999999
1.053714 0.00023147393
1.054714 0.00023177192
1.055714 0.00023206260000000002
1.056714 0.00023234581
1.057714 0.00023262155000000002
1.058714 0.00023288969
1.059714 0.00023315019
1.060714 0.00023340294
1.061714 0.00023364789000000002
1.062714 0.00023388498000000003
1.063714 0.00023411408
1.064714 0.00023433515
1.065714 0.00023454811
1.066714 0.00023475287999999997
1.067714 0.0002349494
1.068714 0.00023513758
1.069714 0.00023531732
1.070714 0.00023548856999999998
1.071714 0.00023565126000000002
1.072714 0.00023580527999999998
1.073714 0.00023595057
1.074714 0.00023608702
1.075714 0.00023621457999999998
1.076714 0.00023633313
1.077714 0.00023644263
1.078714 0.00023654296999999999
1.079714 0.00023663406
1.080714 0.0002367158
1.081714 0.00023678813
1.082714 0.00023685096999999998
1.083714 0.00023690421999999998
1.084714 0.00023694777
1.085714 0.00023698155
1.086714 0.00023700552000000002
1.087714 0.00023701957
1.088714 0.00023702359999999998
1.089714 0.00023701753
1.090714 0.00023700130999999998
1.091714 0.00023697482
1.092714 0.00023693801
1.093714 0.00023689081
1.094714 0.00023683312999999998
1.095714 0.00023676484
1.096714 0.0002366859
1.097714 0.00023659627
1.098714 0.00023649581999999998
1.099714 0.00023638448999999999
1.100714 0.00023626214
1.101714 0.00023612874000000002
1.102714 0.00023598422999999998
1.103714 0.00023582845
1.104714 0.00023566138000000002
1.105714 0.00023548289000000001
1.106714 0.00023529290000000002
1.107714 0.00023509131
1.108714 0.00023487802999999999
1.109714 0.00023465299999999998
1.110714 0.00023441607
1.111714 0.00023416719000000002
1.112714 0.00023390633000000002
1.113714 0.00023363332
1.114714 0.00023334809999999998
1.115714 0.00023305060000000001
1.116714 0.00023274072
1.117714 0.00023241836999999998
1.118714 0.00023208348999999997
1.119714 0.00023173602000000002
1.120714 0.00023137582000000003
1.121714 0.00023100283
1.122714 0.00023061705
1.123714 0.00023021828
1.124714 0.00022980652999999998
1.125714 0.00022938167999999998
1.126714 0.00022894367
1.127714 0.0002284924
1.128714 0.00022802778
1.129714 0.00022754978
1.130714 0.00022705824
1.131714 0.00022655313000000002
1.132714 0.00022603433000000002
1.133714 0.00022550178000000002
1.134714 0.0002249554
1.135714 0.00022439508
1.136714 0.00022382073
1.137714 0.00022323231000000003
1.138714 0.00022262971
1.139714 0.00022201282
1.140714 0.00022138156000000003
1.141714 0.00022073584
1.142714 0.00022007562
1.143714 0.00021940077
1.144714 0.00021871123999999998
1.145714 0.00021800693000000002
1.146714 0.00021728777
1.147714 0.00021655368999999998
1.148714 0.00021580458
1.149714 0.00021504038
1.150714 0.00021426100999999997
1.151714 0.00021346643
1.152714 0.00021265651
1.153714 0.00021183121
1.154714 0.00021099045
1.155714 0.00021013416
1.156714 0.00020926225
1.157714 0.00020837463
1.158714 0.00020747127
1.159714 0.00020655207
1.160714 0.00020561695
1.161714 0.00020466581999999998
1.162714 0.00020369864
1.163714 0.00020271531999999998
1.164714 0.00020171576
1.165714 0.00020069990000000002
1.166714 0.00019966765000000003
1.167714 0.00019861891
1.168714 0.00019755364
1.169714 0.0001964718
1.170714 0.00019537322
1.171714 0.0001942579
1.172714 0.00019312572
1.173714 0.00019197662
1.174714 0.00019081053000000002
1.175714 0.00018962739
1.176714 0.00018842711
1.177714 0.00018720966
1.178714 0.00018597493000000002
1.179714 0.00018472289
1.180714 0.00018345344
1.181714 0.00018216654
1.182714 0.00018086211
1.183714 0.00017954009
1.184714 0.00017820043
1.185714 0.00017684308
1.186714 0.00017546797
1.187714 0.00017407503
1.188714 0.00017266422000000001
1.189714 0.00017123542
1.190714 0.00016978862
1.191714 0.00016832374
1.192714 0.00016684071
1.193714 0.00016533947
1.194714 0.00016381996
1.195714 0.00016228208
1.196714 0.00016072581
1.197714 0.00015915106
1.198714 0.00015755777
1.199714 0.0001559459
1.200714 0.00015431534
1.201714 0.00015266609
1.202714 0.00015099803
1.203714 0.00014931114
1.204714 0.00014760539
1.205714 0.00014588065
1.206714 0.00014413695
1.207714 0.00014237419
1.208714 0.00014059233999999998
1.209714 0.00013879135
1.210714 0.00013697119
1.211714 0.00013513177
1.212714 0.00013327308
1.213714 0.00013139507
1.214714 0.0001294977
1.215714 0.00012758092
1.216714 0.00012564468
1.217714 0.00012368895999999998
1.218714 0.00012171369999999999
1.219714 0.00011971886000000001
1.220714 0.00011770438
1.221714 0.00011567025
1.222714 0.00011361641
1.223714 0.00011154282
1.224714 0.00010944941
1.225714 0.00010733618000000002
1.226714 0.00010520307000000001
1.227714 0.00010305005
1.228714 0.00010087706000000001
1.229714 9.8684086e-05
1.230714 9.647108100000001e-05
1.231714 9.4237998e-05
1.232714 9.1984828e-05
1.233714 8.9711511e-05
1.234714 8.7418033e-05
1.235714 8.5104364e-05
1.236714 8.277047e-05
1.237714 8.0416339e-05
1.238714 7.8041933e-05
1.239714 7.5647239e-05
1.240714 7.3232246e-05
1.241714 7.079691500000001e-05
1.242714 6.834123999999999e-05
1.243714 6.5865191e-05
1.244714 6.336875900000001e-05
1.245714 6.0851914e-05
1.246714 5.8314651999999994e-05
1.247714 5.5756942e-05
1.248714 5.3178780000000005e-05
1.249714 5.0580132e-05
1.250714 4.7961004e-05
1.251714 4.5321369e-05
1.252714 4.2661213e-05
1.253714 3.9980526e-05
1.254714 3.7279284000000004e-05
1.255714 3.4557482e-05
1.256714 3.18151e-05
1.257714 2.9052134e-05
1.258714 2.6268572e-05
1.259714 2.3464406e-05
1.260714 2.0639628e-05
1.261714 1.7794234e-05
1.262714 1.4928227e-05
1.263714 1.2041605e-05
1.264714 9.1343637e-06
1.265714 6.2065119e-06
1.266714 3.2580537e-06
1.267714 2.8899347e-07
1.268714 -2.7006562e-06
1.269714 -5.7108874e-06
1.270714 -8.7416858e-06
1.271714 -1.1793041000000001e-05
1.272714 -1.4864936e-05
1.273714 -1.7957359e-05
1.274714 -2.1070292000000002e-05
1.275714 -2.420372e-05
1.276714 -2.7357622999999997e-05
1.277714 -3.0531986999999996e-05
1.278714 -3.3726795e-05
1.279714 -3.6942026000000004e-05
1.280714 -4.0177662e-05
1.281714 -4.3433684e-05
1.282714 -4.6710069999999996e-05
1.283714 -5.0006793e-05
1.284714 -5.3323844999999996e-05
1.285714 -5.6661195999999995e-05
1.286714 -6.0018816999999995e-05
1.287714 -6.339668600000001e-05
1.288714 -6.679478e-05
1.289714 -7.021305900000001e-05
1.290714 -7.3651501e-05
1.291714 -7.7110076e-05
1.292714 -8.058874e-05
1.293714 -8.4087458e-05
1.294714 -8.7606196e-05
1.295714 -9.1144909e-05
1.296714 -9.4703557e-05
1.297714 -9.828208899999999e-05
1.298714 -0.00010188047
1.299714 -0.00010549862999999999
1.300714 -0.00010913653999999999
1.301714 -0.00011279415
1.302714 -0.00011647139
1.303714 -0.00012016824
1.304714 -0.00012388459999999998
1.305714 -0.00012762045999999998
1.306714 -0.00013137574
1.307714 -0.00013515038
1.308714 -0.00013894434
1.309714 -0.00014275755
1.310714 -0.00014658997
1.311714 -0.00015044152
1.312714 -0.00015431214
1.313714 -0.00015820178
1.314714 -0.00016211038
1.315714 -0.00016603785
1.316714 -0.00016998417
1.317714 -0.00017394924
1.318714 -0.000177933
1.319714 -0.00018193537
1.320714 -0.00018595629
1.321714 -0.00018999566
1.322714 -0.00019405345
1.323714 -0.00019812952999999998
1.324714 -0.00020222382999999998
1.325714 -0.00020633629
1.326714 -0.00021046683000000002
1.327714 -0.00021461528000000002
1.328714 -0.00021878166000000002
1.329714 -0.00022296581
1.330714 -0.00022716765000000002
1.331714 -0.00023138709
1.332714 -0.00023562406999999997
1.333714 -0.00023987843
1.334714 -0.00024415012
1.335714 -0.00024843901
1.336714 -0.00025274499
1.337714 -0.000257068
1.338714 -0.00026140787999999997
1.339714 -0.00026576458
1.340714 -0.000270138
1.341714 -0.000274528
1.342714 -0.00027893452000000003
1.343714 -0.00028335742
1.344714 -0.00028779659
1.345714 -0.00029225196
1.346714 -0.00029672337
1.347714 -0.00030121075
1.348714 -0.00030571396
1.349714 -0.00031023286999999996
1.350714 -0.00031476741
1.351714 -0.00031931743
1.352714 -0.00032388282000000003
1.353714 -0.00032846342
1.354714 -0.00033305914
1.355714 -0.00033766985
1.356714 -0.00034229540000000003
1.357714 -0.00034693566999999996
1.358714 -0.00035159053
1.359714 -0.00035625985
1.360714 -0.00036094345
1.361714 -0.00036564124
1.362714 -0.00037035306
1.363714 -0.00037507878
1.364714 -0.00037981822
1.365714 -0.00038457129000000004
1.366714 -0.00038933781
1.367714 -0.00039411766000000005
1.368714 -0.00039891069999999995
1.369714 -0.00040371674000000006
1.370714 -0.00040853565
1.371714 -0.00041336734
1.372714 -0.00041821163
1.373714 -0.00042306833
1.374714 -0.00042793731000000004
1.375714 -0.00043281843
1.376714 -0.00043771155999999996
1.377714 -0.00044261651000000003
1.378714 -0.00044753306000000004
1.379714 -0.00045246115
1.380714 -0.00045740056999999995
1.381714 -0.00046235118000000005
1.382714 -0.00046731269999999997
1.383714 -0.00047228509000000004
1.384714 -0.00047726817
1.385714 -0.00048226166
1.386714 -0.00048726547000000004
1.387714 -0.00049227938
1.388714 -0.0004973032400000001
1.389714 -0.0005023368399999999
1.390714 -0.0005073799899999999
1.391714 -0.00051243255
1.392714 -0.00051749435
1.393714 -0.0005225651
1.394714 -0.00052764472
1.395714 -0.0005327329700000001
1.396714 -0.00053782974
1.397714 -0.00054293473
1.398714 -0.00054804782
1.399714 -0.00055316882
1.400714 -0.00055829755
1.401714 -0.0005634337
1.402714 -0.00056857716
1.403714 -0.00057372777
1.404714 -0.00057888528
1.405714 -0.00058404953
1.406714 -0.00058922028
1.407714 -0.0005943974
1.408714 -0.00059958061
1.409714 -0.00060476978
1.410714 -0.00060996467
1.411714 -0.00061516507
1.412714 -0.00062037075
1.413714 -0.00062558156
1.414714 -0.00063079719
1.415714 -0.00063601747
1.416714 -0.00064124215
1.417714 -0.00064647111
1.418714 -0.0006517040199999999
1.419714 -0.00065694076
1.420714 -0.00066218104
1.421714 -0.0006674245899999999
1.422714 -0.00067267124
1.423714 -0.00067792075
1.424714 -0.00068317299
1.425714 -0.00068842755
1.426714 -0.0006936843899999999
1.427714 -0.00069894313
1.428714 -0.0007042036
1.429714 -0.00070946558
1.430714 -0.00071472882
1.431714 -0.00071999316
1.432714 -0.00072525827
1.433714 -0.00073052406
1.434714 -0.00073579017
1.435714 -0.0007410564200000001
1.436714 -0.0007463225299999999
1.437714 -0.00075158832
1.438714 -0.00075685348
1.439714 -0.00076211786
1.440714 -0.00076738106
1.441714 -0.0007726430299999999
1.442714 -0.00077790337
1.443714 -0.00078316189
1.444714 -0.00078841831
1.445714 -0.0007936722799999999
1.446714 -0.0007989237900000001
1.447714 -0.00080417249
1.448714 -0.00080941791
1.449714 -0.00081466014
1.450714 -0.00081989865
1.451714 -0.0008251332500000001
1.452714 -0.00083036384
1.453714 -0.00083558989
1.454714 -0.0008408113
1.455714 -0.00084602789
1.456714 -0.0008512392899999999
1.457714 -0.00085644524
1.458714 -0.0008616456400000001
1.459714 -0.00086684004
1.460714 -0.00087202816
1.461714 -0.00087720991
1.462714 -0.0008823848499999999
1.463714 -0.00088755287
1.464714 -0.00089271371
1.465714 -0.0008978669
1.466714 -0.00090301237
1.467714 -0.00090814992
1.468714 -0.0009132790199999999
1.469714 -0.0009183996599999999
1.470714 -0.00092351147
1.471714 -0.0009286141
1.472714 -0.00093370736
1.473714 -0.00093879098
1.474714 -0.00094386469
1.475714 -0.0009489280299999999
1.476714 -0.000953981
1.477714 -0.00095902315
1.478714 -0.0009640542000000001
1.479714 -0.00096907397
1.480714 -0.00097408201
1.481714 -0.00097907823
1.482714 -0.00098406226
1.483714 -0.00098903374
1.484714 -0.00099399258
1.485714 -0.00099893832
1.486714 -0.0010038709000000001
1.487714 -0.0010087897
1.488714 -0.0010136947
1.489714 -0.0010185856
1.490714 -0.001023462
1.491714 -0.0010283237
1.492714 -0.0010331706
1.493714 -0.0010380022000000002
1.494714 -0.0010428183
1.495714 -0.0010476186
1.496714 -0.0010524027999999999
1.497714 -0.0010571705
1.498714 -0.0010619216
1.499714 -0.0010666558
1.500714 -0.0010713726
1.501714 -0.0010760717
1.502714 -0.0010807533
1.503714 -0.0010854166
1.504714 -0.0010900615
1.505714 -0.0010946876
1.506714 -0.0010992947
1.507714 -0.0011038826
1.508714 -0.0011084508
1.509714 -0.001112999
1.510714 -0.0011175272
1.511714 -0.001122035
1.512714 -0.0011265220999999998
1.513714 -0.0011309881
1.514714 -0.0011354327
1.515714 -0.0011398559
1.516714 -0.0011442571000000001
1.517714 -0.0011486362
1.518714 -0.001152993
1.519714 -0.0011573269999999999
1.520714 -0.0011616379
1.521714 -0.0011659256
1.522714 -0.0011701897
1.523714 -0.00117443
1.524714 -0.0011786461
1.525714 -0.001182838
1.526714 -0.001187005
1.527714 -0.0011911471
1.528714 -0.0011952638999999999
1.529714 -0.0011993551
1.530714 -0.0012034205
1.531714 -0.0012074597
1.532714 -0.0012114726
1.533714 -0.0012154586
1.534714 -0.0012194178
1.535714 -0.0012233496
1.536714 -0.0012272538
1.537714 -0.0012311301
1.538714 -0.0012349783
1.539714 -0.0012387981
1.540714 -0.001242589
1.541714 -0.001246351
1.542714 -0.0012500838
1.543714 -0.0012537868999999999
1.544714 -0.0012574602
1.545714 -0.0012611033999999999
1.546714 -0.0012647161
1.547714 -0.0012682983
1.548714 -0.0012718495
1.549714 -0.0012753694
1.550714 -0.0012788579
1.551714 -0.0012823146
1.552714 -0.0012857394
1.553714 -0.0012891319
1.554714 -0.0012924918
1.555714 -0.0012958189
1.556714 -0.0012991129
1.557714 -0.0013023734999999999
1.558714 -0.0013056005
1.559714 -0.0013087934
1.560714 -0.0013119522
1.561714 -0.0013150766
1.562714 -0.0013181661
1.563714 -0.0013212207
1.564714 -0.0013242399
1.565714 -0.0013272236
1.566714 -0.0013301714
1.567714 -0.0013330831
1.568714 -0.0013359585
1.569714 -0.0013387972
1.570714 -0.001341599
1.571714 -0.0013443637000000001
1.572714 -0.0013470911
1.573714 -0.0013497808
1.574714 -0.0013524326
1.575714 -0.0013550464
1.576714 -0.0013576219
1.577714 -0.0013601589
1.578714 -0.001362657
1.579714 -0.001365116
1.580714 -0.0013675357
1.581714 -0.0013699158
1.582714 -0.0013722562000000002
1.583714 -0.0013745566
1.584714 -0.0013768168000000002
1.585714 -0.0013790363
1.586714 -0.0013812153
1.587714 -0.0013833532
1.588714 -0.0013854497
1.589714 -0.0013875047000000001
1.590714 -0.0013895182
1.591714 -0.0013914896
1.592714 -0.0013934187
1.593714 -0.0013953056
1.594714 -0.0013971496
1.595714 -0.0013989507
1.596714 -0.0014007089
1.597714 -0.0014024235
1.598714 -0.0014040947
1.599714 -0.0014057221000000001
1.600714 -0.0014073055
1.601714 -0.0014088448
1.602714 -0.0014103395
1.603714 -0.0014117898
1.604714 -0.0014131951000000002
1.605714 -0.0014145554
1.606714 -0.0014158705
1.607714 -0.0014171402
1.608714 -0.0014183642000000002
1.609714 -0.0014195424000000001
1.610714 -0.0014206746999999998
1.611714 -0.0014217606
1.612714 -0.0014228001
1.613714 -0.0014237929
1.614714 -0.0014247391
1.615714 -0.0014256381
1.616714 -0.0014264901000000001
1.617714 -0.0014272946
1.618714 -0.0014280516
1.619714 -0.0014287608000000001
1.620714 -0.0014294222
1.621714 -0.0014300354
1.622714 -0.0014306003999999999
1.623714 -0.001431117
1.624714 -0.001431585
1.625714 -0.0014320042999999998
1.626714 -0.0014323747
1.627714 -0.0014326959
1.628714 -0.0014329677999999999
1.629714 -0.0014331903
1.630714 -0.0014333632999999999
1.631714 -0.0014334864
1.632714 -0.0014335596
1.633714 -0.0014335826999999999
1.634714 -0.0014335556
1.635714 -0.0014334781
1.636714 -0.0014333501
1.637714 -0.0014331715
1.638714 -0.0014329422
1.639714 -0.0014326618999999999
1.640714 -0.0014323306
1.641714 -0.0014319481
1.642714 -0.0014315143000000002
1.643714 -0.0014310292
1.644714 -0.0014304923
1.645714 -0.0014299039999999999
1.646714 -0.0014292638
1.647714 -0.0014285718
1.648714 -0.0014278277
1.649714 -0.0014270316999999999
1.650714 -0.0014261833
1.651714 -0.0014252827000000002
1.652714 -0.0014243297
1.653714 -0.0014233240000000001
1.654714 -0.0014222658
1.655714 -0.0014211548
1.656714 -0.001419991
1.657714 -0.0014187743000000001
1.658714 -0.0014175045
1.659714 -0.0014161817
1.660714 -0.0014148056
1.661714 -0.0014133762
1.662714 -0.0014118936
1.663714 -0.0014103574
1.664714 -0.0014087678
1.665714 -0.0014071245
1.666714 -0.0014054275999999999
1.667714 -0.001403677
1.668714 -0.0014018727
1.669714 -0.0014000144000000001
1.670714 -0.0013981022
1.671714 -0.001396136
1.672714 -0.0013941159000000001
1.673714 -0.0013920416
1.674714 -0.0013899132
1.675714 -0.0013877307
1.676714 -0.001385494
1.677714 -0.0013832032
1.678714 -0.0013808581999999998
1.679714 -0.0013784588
1.680714 -0.0013760053000000001
1.681714 -0.0013734975
1.682714 -0.0013709354000000001
1.683714 -0.001368319
1.684714 -0.0013656483
1.685714 -0.0013629232000000001
1.686714 -0.0013601439
1.687714 -0.0013573101999999999
1.688714 -0.0013544221000000001
1.689714 -0.0013514797
1.690714 -0.0013484827
1.691714 -0.0013454314
1.692714 -0.0013423257
1.693714 -0.0013391656
1.694714 -0.0013359511
1.695714 -0.0013326822
1.696714 -0.0013293589
1.697714 -0.0013259813
1.698714 -0.0013225495
1.699714 -0.0013190633
1.700714 -0.0013155229
1.701714 -0.0013119282
1.702714 -0.0013082793
1.703714 -0.0013045763
1.704714 -0.0013008193
1.705714 -0.0012970083
1.706714 -0.0012931434
1.707714 -0.0012892247
1.708714 -0.0012852520000000002
1.709714 -0.0012812257
1.710714 -0.0012771457
1.711714 -0.0012730122
1.712714 -0.0012688251
1.713714 -0.0012645845
1.714714 -0.0012602906
1.715714 -0.0012559433000000001
1.716714 -0.0012515426999999998
1.717714 -0.001247089
1.718714 -0.0012425823
1.719714 -0.0012380226
1.720714 -0.0012334099
1.721714 -0.0012287443
1.722714 -0.0012240259
1.723714 -0.001219255
1.724714 -0.0012144314
1.725714 -0.0012095554
1.726714 -0.0012046269
1.727714 -0.0011996462
1.728714 -0.0011946135
1.729714 -0.0011895288
1.730714 -0.0011843924
1.731714 -0.0011792043
1.732714 -0.0011739644000000001
1.733714 -0.0011686732000000001
1.734714 -0.0011633309
1.735714 -0.0011579374
1.736714 -0.001152493
1.737714 -0.0011469978
1.738714 -0.001141452
1.739714 -0.0011358558
1.740714 -0.0011302094
1.741714 -0.0011245129
1.742714 -0.0011187664
1.743714 -0.0011129702
1.744714 -0.0011071243
1.745714 -0.001101229
1.746714 -0.0010952843999999999
1.747714 -0.0010892904
1.748714 -0.0010832475999999998
1.749714 -0.0010771559
1.750714 -0.0010710154
1.751714 -0.0010648266
1.752714 -0.0010585893
1.753714 -0.0010523038
1.754714 -0.0010459706
1.755714 -0.0010395894
1.756714 -0.0010331607
1.757714 -0.0010266847
1.758714 -0.0010201617000000001
1.759714 -0.0010135918
1.760714 -0.0010069753
1.761714 -0.0010003125
1.762714 -0.0009936035
1.763714 -0.00098684859
1.764714 -0.00098004812
1.765714 -0.00097320217
1.766714 -0.0009663111100000001
1.767714 -0.00095937512
1.768714 -0.00095239457
1.769714 -0.0009453694500000001
1.770714 -0.00093830022
1.771714 -0.00093118715
1.772714 -0.00092403034
1.773714 -0.00091683005
1.774714 -0.00090958665
1.775714 -0.00090230033
1.776714 -0.0008949712499999999
1.777714 -0.00088759971
1.778714 -0.0008801860499999999
1.779714 -0.00087273038
1.780714 -0.0008652332299999999
1.781714 -0.0008576945200000001
1.782714 -0.0008501146999999999
1.783714 -0.0008424940500000001
1.784714 -0.0008348328300000001
1.785714 -0.0008271313200000001
1.786714 -0.0008193898800000001
1.787714 -0.0008116087900000001
1.788714 -0.00080378823
1.789714 -0.00079592883
1.790714 -0.0007880305000000001
1.791714 -0.0007800938900000001
1.792714 -0.00077211917
1.793714 -0.00076410661
1.794714 -0.00075605672
1.795714 -0.00074796972
1.796714 -0.00073984593
1.797714 -0.0007316856700000001
1.798714 -0.00072348935
1.799714 -0.00071525728
1.800714 -0.0007069897499999999
1.801714 -0.00069868711
1.802714 -0.00069034973
1.803714 -0.0006819778699999999
1.804714 -0.00067357182
1.805714 -0.00066513198
1.806714 -0.0006566586800000001
1.807714 -0.00064815222
1.808714 -0.00063961293
1.809714 -0.00063104117
1.810714 -0.0006224373000000001
1.811714 -0.0006138016
1.812714 -0.0006051343900000001
1.813714 -0.00059643608
1.814714 -0.0005877070200000001
1.815714 -0.00057894763
1.816714 -0.00057015818
1.817714 -0.00056133908
1.818714 -0.00055249075
1.819714 -0.0005436134900000001
1.820714 -0.00053470771
1.821714 -0.00052577384
1.822714 -0.00051681232
1.823714 -0.00050782346
1.824714 -0.00049880769
1.825714 -0.0004897654400000001
1.826714 -0.00048069709999999996
1.827714 -0.00047160297
1.828714 -0.00046248355999999995
1.829714 -0.00045333932000000005
1.830714 -0.00044417047
1.831714 -0.00043497753
1.832714 -0.0004257608
1.833714 -0.00041652074
1.834714 -0.00040725768000000006
1.835714 -0.00039797205
1.836714 -0.00038866424
1.837714 -0.00037933467000000003
1.838714 -0.00036998373999999997
1.839714 -0.00036061181
1.840714 -0.00035121931999999997
1.841714 -0.00034180662
1.842714 -0.00033237418
1.843714 -0.00032292237
1.844714 -0.00031345166
1.845714 -0.00030396247
1.846714 -0.00029445519
1.847714 -0.00028493027
1.848714 -0.0002753882
1.849714 -0.00026582939
1.850714 -0.00025625425
1.851714 -0.00024666331
1.852714 -0.00023705695
1.853714 -0.00022743568000000003
1.854714 -0.0002177999
1.855714 -0.00020815006999999998
1.856714 -0.0001984866
1.857714 -0.00018881
1.858714 -0.00017912067
1.859714 -0.00016941909
1.860714 -0.00015970567
1.861714 -0.00014998083000000001
1.862714 -0.00014024504
1.863714 -0.00013049870000000002
1.864714 -0.00012074225
1.865714 -0.00011097612
1.866714 -0.00010120070999999999
1.867714 -9.1416518e-05
1.868714 -8.1623932e-05
1.869714 -7.1823393e-05
1.870714 -6.2015329e-05
1.871714 -5.2200221e-05
1.872714 -4.2378491e-05
1.873714 -3.2550593999999997e-05
1.874714 -2.2716968e-05
1.875714 -1.2878095e-05
1.876714 -3.0344207e-06
1.877714 6.813572599999999e-06
1.878714 1.6665419e-05
1.879714 2.6520624e-05
1.880714 3.6378734e-05
1.881714 4.6239245e-05
1.882714 5.610170299999999e-05
1.883714 6.596561700000001e-05
1.884714 7.5830508e-05
1.885714 8.5695905e-05
1.886714 9.5561336e-05
1.887714 0.00010542633000000001
1.888714 0.00011529039999999999
1.889714 0.00012515311
1.890714 0.00013501397
1.891714 0.00014487252
1.892714 0.00015472832
1.893714 0.0001645809
1.894714 0.00017442979
1.895714 0.00018427456
1.896714 0.00019411475
1.897714 0.00020394989
1.898714 0.00021377954999999999
1.899714 0.00022360326999999999
1.900714 0.00023342058999999997
1.901714 0.00024323105999999998
1.902714 0.00025303416
1.903714 0.00026282946
1.904714 0.00027261650999999996
1.905714 0.00028239481
1.906714 0.00029216387
1.907714 0.00030192327
1.908714 0.00031167251
1.909714 0.00032141108
1.910714 0.00033113852
1.911714 0.00034085435
1.912714 0.00035055809
1.913714 0.00036024924
1.914714 0.00036992735
1.915714 0.00037959189
1.916714 0.0003892424
1.917714 0.00039887846
1.918714 0.00040849955
1.919714 0.00041810522
1.920714 0.00042769502
1.921714 0.00043726850000000005
1.922714 0.00044682519999999994
1.923714 0.00045636457
1.924714 0.0004658863
1.925714 0.00047538988
1.926714 0.00048487482
1.927714 0.00049434084
1.928714 0.00050378735
1.929714 0.00051321394
1.930714 0.0005226201200000001
1.931714 0.00053200556
1.932714 0.00054136972
1.933714 0.00055071214
1.934714 0.0005600325
1.935714 0.0005693302199999999
1.936714 0.0005786048
1.937714 0.00058785581
1.938714 0.00059708286
1.939714 0.0006062854
1.940714 0.0006154630199999999
1.941714 0.00062461522
1.942714 0.0006337415
1.943714 0.0006428414499999999
1.944714 0.00065191457
1.945714 0.00066096045
1.946714 0.00066997854
1.947714 0.0006789684900000001
1.948714 0.00068792979
1.949714 0.00069686203
1.950714 0.00070576471
1.951714 0.00071463751
1.952714 0.0007234798900000001
1.953714 0.00073229144
1.954714 0.0007410718399999999
1.955714 0.00074982063
1.956714 0.0007585373600000001
1.957714 0.00076722163
1.958714 0.0007758730099999999
1.959714 0.00078449111
1.960714 0.00079307565
1.961714 0.0008016259900000001
1.962714 0.00081014196
1.963714 0.00081862281
1.964714 0.0008270685600000001
1.965714 0.0008354783899999999
1.966714 0.0008438521
1.967714 0.00085218926
1.968714 0.0008604894
1.969714 0.00086875207
1.970714 0.00087697699
1.971714 0.00088516363
1.972714 0.00089331152
1.973714 0.0009014203900000001
1.974714 0.00090948979
1.975714 0.0009175192599999999
1.976714 0.00092550836
1.977714 0.0009334567899999999
1.978714 0.0009413641199999999
1.979714 0.0009492298000000001
1.980714 0.0009570536299999999
1.981714 0.00096483509
1.982714 0.00097257398
1.983714 0.0009802698499999998
1.984714 0.00098792234
1.985714 0.00099553099
1.986714 0.0010030956
1.987714 0.0010106157
1.988714 0.001018091
1.989714 0.0010255212
1.990714 0.0010329057999999998
1.991714 0.0010402446
1.992714 0.0010475372
1.993714 0.001054783
1.994714 0.001061982
1.995714 0.0010691337
1.996714 0.0010762376999999999
1.997714 0.0010832939
1.998714 0.0010903014
1.999714 0.0010972602
2.000714 0.00110417
2.001714 0.0011110303
2.002714 0.0011178407
2.003714 0.001124601
2.004714 0.0011313108
2.005714 0.0011379698
2.006714 0.0011445774999999999
2.007714 0.0011511337000000002
2.008714 0.0011576380000000001
2.009714 0.00116409
2.010714 0.0011704895
2.011714 0.0011768361000000001
2.012714 0.0011831297
2.013714 0.00118937
2.014714 0.0011955563
2.015714 0.0012016889
2.016714 0.0012077671
2.017714 0.0012137908
2.018714 0.0012197595
2.019714 0.0012256733
2.020714 0.0012315318
2.021714 0.0012373345
2.022714 0.0012430814
2.023714 0.0012487719
2.024714 0.0012544059
2.025714 0.0012599832
2.026714 0.0012655035
2.027714 0.0012709665
2.028714 0.0012763718
2.029714 0.0012817192
2.030714 0.0012870085
2.031714 0.0012922393
2.032714 0.0012974114
2.033714 0.0013025247
2.034714 0.0013075785
2.035714 0.0013125729
2.036714 0.0013175075999999999
2.037714 0.0013223822
2.038714 0.0013271965999999999
2.039714 0.0013319506
2.040714 0.0013366438
2.041714 0.0013412762
2.042714 0.0013458473
2.043714 0.0013503573
2.044714 0.0013548055000000001
2.045714 0.0013591921
2.046714 0.0013635166
2.047714 0.0013677791
2.048714 0.0013719791
2.049714 0.0013761167
2.050714 0.0013801915
2.051714 0.0013842035
2.052714 0.0013881523
2.053714 0.0013920379000000001
2.054714 0.00139586
2.055714 0.0013996185
2.056714 0.001403313
2.057714 0.0014069436
2.058714 0.00141051
2.059714 0.0014140121
2.060714 0.0014174494999999998
2.061714 0.0014208223
2.062714 0.0014241301
2.063714 0.0014273729
2.064714 0.0014305504
2.065714 0.0014336624
2.066714 0.001436709
2.067714 0.0014396898000000001
2.068714 0.0014426047000000001
2.069714 0.0014454536
2.070714 0.0014482363
2.071714 0.0014509526
2.072714 0.0014536025
2.073714 0.0014561861
2.074714 0.0014587028
2.075714 0.0014611528000000001
2.076714 0.0014635359999999999
2.077714 0.0014658523
2.078714 0.0014681014
2.079714 0.0014702835
2.080714 0.0014723984
2.081714 0.001474446
2.082714 0.0014764262
2.083714 0.0014783390000000002
2.084714 0.0014801842
2.085714 0.0014819618
2.086714 0.0014836717
2.087714 0.0014853138
2.088714 0.001486888
2.089714 0.0014883944
2.090714 0.0014898325
2.091714 0.0014912026999999999
2.092714 0.0014925045
2.093714 0.0014937383
2.094714 0.0014949034999999999
2.095714 0.0014960004
2.096714 0.0014970286
2.097714 0.0014979883000000001
2.098714 0.0014988795
2.099714 0.0014997020000000001
2.100714 0.0015004558
2.101714 0.0015011408
2.102714 0.0015017572
2.103714 0.0015023048
2.104714 0.0015027837
2.105714 0.0015031937000000001
2.106714 0.0015035349
2.107714 0.0015038075
2.108714 0.0015040113
2.109714 0.0015041463000000001
2.110714 0.0015042127
2.111714 0.0015042102999999999
2.112714 0.0015041393000000001
2.113714 0.0015039995
2.114714 0.001503791
2.115714 0.0015035138
2.116714 0.001503168
2.117714 0.0015027535
2.118714 0.0015022704000000001
2.119714 0.0015017187
2.120714 0.0015010984000000001
2.121714 0.0015004096
2.122714 0.0014996521
2.123714 0.001498826
2.124714 0.0014979314
2.125714 0.0014969683
2.126714 0.0014959366999999998
2.127714 0.0014948367
2.128714 0.0014936683
2.129714 0.0014924315
2.130714 0.0014911265
2.131714 0.0014897531000000002
2.132714 0.0014883117
2.133714 0.0014868022
2.134714 0.0014852246
2.135714 0.0014835792
2.136714 0.0014818659
2.137714 0.0014800848
2.138714 0.0014782364
2.139714 0.0014763203
2.140714 0.0014743368
2.141714 0.0014722861
2.142714 0.0014701681999999998
2.143714 0.0014679832
2.144714 0.0014657313
2.145714 0.0014634125
2.146714 0.0014610271
2.147714 0.001458575
2.148714 0.0014560564
2.149714 0.0014534713000000001
2.150714 0.0014508199
2.151714 0.0014481022
2.152714 0.0014453183
2.153714 0.0014424683
2.154714 0.0014395525
2.155714 0.0014365708000000001
2.156714 0.0014335235
2.157714 0.0014304105
2.158714 0.0014272322000000001
2.159714 0.0014239885
2.160714 0.0014206796
2.161714 0.0014173055
2.162714 0.0014138667
2.163714 0.0014103633
2.164714 0.0014067954
2.165714 0.0014031630999999998
2.166714 0.0013994665
2.167714 0.0013957059
2.168714 0.0013918816
2.169714 0.0013879937
2.170714 0.0013840424
2.171714 0.0013800276999999998
2.172714 0.00137595
2.173714 0.0013718094
2.174714 0.0013676062
2.175714 0.0013633403
2.176714 0.0013590121
2.177714 0.0013546216
2.178714 0.0013501693000000001
2.179714 0.0013456549
2.180714 0.001341079
2.181714 0.0013364415
2.182714 0.0013317426000000001
2.183714 0.0013269828
2.184714 0.0013221619
2.185714 0.0013172802000000002
2.186714 0.0013123378999999999
2.187714 0.0013073352
2.188714 0.0013022724
2.189714 0.0012971495
2.190714 0.0012919671
2.191714 0.0012867251
2.192714 0.0012814236999999999
2.193714 0.0012760634000000002
2.194714 0.0012706444
2.195714 0.0012651666999999999
2.196714 0.0012596308
2.197714 0.0012540369
2.198714 0.0012483849
2.199714 0.0012426755
2.200714 0.0012369087
2.201714 0.0012310848
2.202714 0.0012252041
2.203714 0.0012192665999999999
2.204714 0.0012132727
2.205714 0.0012072227
2.206714 0.0012011168
2.207714 0.0011949551
2.208714 0.001188738
2.209714 0.0011824653999999999
2.210714 0.001176138
2.211714 0.0011697557
2.212714 0.0011633189
2.213714 0.0011568276999999998
2.214714 0.0011502824
2.215714 0.0011436833
2.216714 0.0011370306999999998
2.217714 0.0011303247
2.218714 0.0011235656
2.219714 0.0011167537
2.220714 0.0011098893999999999
2.221714 0.0011029728
2.222714 0.0010960043
2.223714 0.0010889841000000001
2.224714 0.0010819125
2.225714 0.0010747898
2.226714 0.0010676163999999999
2.227714 0.0010603923
2.228714 0.0010531179
2.229714 0.0010457937
2.230714 0.0010384198000000001
2.231714 0.0010309963
2.232714 0.0010235237
2.233714 0.0010160023000000001
2.234714 0.0010084323
2.235714 0.0010008139
2.236714 0.0009931475699999999
2.237714 0.00098543333
2.238714 0.00097767161
2.239714 0.00096986269
2.240714 0.00096200674
2.241714 0.00095410405
2.242714 0.00094615507
2.243714 0.0009381597899999999
2.244714 0.00093011877
2.245714 0.000922032
2.246714 0.00091390002
2.247714 0.0009057231199999999
2.248714 0.00089750147
2.249714 0.0008892354300000001
2.250714 0.00088092529
2.251714 0.0008725713100000001
2.252714 0.0008641738499999999
2.253714 0.00085573311
2.254714 0.00084724943
2.255714 0.0008387232800000001
2.256714 0.00083015466
2.257714 0.00082154411
2.258714 0.0008128918999999999
2.259714 0.00080419832
2.260714 0.0007954635300000001
2.261714 0.0007866879999999999
2.262714 0.00077787199
2.263714 0.0007690156099999999
2.264714 0.00076011938
2.265714 0.00075118351
2.266714 0.00074220834
2.267714 0.0007331941099999999
2.268714 0.00072414118
2.269714 0.00071504983
2.270714 0.00070592018
2.271714 0.00069675275
2.272714 0.00068754762
2.273714 0.0006783052399999999
2.274714 0.0006690258
2.275714 0.00065970962
2.276714 0.00065035701
2.277714 0.00064096826
2.278714 0.00063154366
2.279714 0.00062208355
2.280714 0.0006125882
2.281714 0.00060305788
2.282714 0.00059349286
2.283714 0.0005838936
2.284714 0.00057426037
2.285714 0.0005645933500000001
2.286714 0.00055489295
2.287714 0.00054515949
2.288714 0.00053539316
2.289714 0.00052559435
2.290714 0.0005157634000000001
2.291714 0.0005059005200000001
2.292714 0.00049600608
2.293714 0.00048608040000000004
2.294714 0.00047612371
2.295714 0.00046613627
2.296714 0.00045611851
2.297714 0.00044607064
2.298714 0.00043599293000000003
2.299714 0.00042588567
2.300714 0.00041574917000000006
2.301714 0.00040558366
2.302714 0.00039538941
2.303714 0.00038516681999999997
2.304714 0.00037491607000000003
2.305714 0.00036463746
2.306714 0.00035433127
2.307714 0.00034399775
2.308714 0.00033363722
2.309714 0.00032324992
2.310714 0.00031283616
2.311714 0.00030239622999999997
2.312714 0.00029193044999999997
2.313714 0.00028143904
2.314714 0.00027092235
2.315714 0.00026038063
2.316714 0.00024981418
2.317714 0.00023922335
2.318714 0.00022860834
2.319714 0.00021796948
2.320714 0.00020730704
2.321714 0.00019662136
2.322714 0.00018591265
2.323714 0.00017518128
2.324714 0.00016442744
2.325714 0.00015365147
2.326714 0.00014285361999999998
2.327714 0.00013203415
2.328714 0.00012119335
2.329714 0.00011033147
2.330714 9.9448778e-05
2.331714 8.854555100000001e-05
2.332714 7.7622042e-05
2.333714 6.6678507e-05
2.334714 5.571523e-05
2.335714 4.4732454e-05
2.336714 3.3730441e-05
2.337714 2.2709453e-05
2.338714 1.1669754e-05
2.339714 6.1159628e-07
2.340714 -1.046477e-05
2.341714 -2.1559086e-05
2.342714 -3.267109e-05
2.343714 -4.3800536999999996e-05
2.344714 -5.4947162e-05
2.345714 -6.6110709e-05
2.346714 -7.7290917e-05
2.347714 -8.8487542e-05
2.348714 -9.970032099999999e-05
2.349714 -0.00011092900000000001
2.350714 -0.00012217331
2.351714 -0.00013343302
2.352714 -0.00014470788
2.353714 -0.00015599762
2.354714 -0.00016730201
2.355714 -0.00017862076999999998
2.356714 -0.00018995369
2.357714 -0.00020130049
2.358714 -0.00021266096000000003
2.359714 -0.00022403485
2.360714 -0.00023542193
2.361714 -0.00024682199
2.362714 -0.00025823476000000003
2.363714 -0.00026966009
2.364714 -0.00028109766000000003
2.365714 -0.00029254734
2.366714 -0.00030400886
2.367714 -0.00031548198
2.368714 -0.00032696653000000004
2.369714 -0.00033846222
2.370714 -0.00034996892
2.371714 -0.00036148633000000004
2.372714 -0.00037301425
2.373714 -0.00038455246000000003
2.374714 -0.00039610072
2.375714 -0.00040765885000000005
2.376714 -0.00041922658
2.377714 -0.00043080372000000005
2.378714 -0.00044239005
2.379714 -0.00045398533
2.380714 -0.00046558935000000004
2.381714 -0.00047720182
2.382714 -0.00048882257
2.383714 -0.00050045151
2.384714 -0.00051208822
2.385714 -0.00052373266
2.386714 -0.00053538452
2.387714 -0.00054704365
2.388714 -0.0005587098299999999
2.389714 -0.00057038287
2.390714 -0.00058206256
2.391714 -0.00059374865
2.392714 -0.00060544107
2.393714 -0.0006171395400000001
2.394714 -0.00062884387
2.395714 -0.00064055394
2.396714 -0.0006522694500000001
2.397714 -0.00066399025
2.398714 -0.00067571623
2.399714 -0.00068744712
2.400714 -0.0006991827799999999
2.401714 -0.000710923
2.402714 -0.00072266757
2.403714 -0.0007344162899999999
2.404714 -0.00074616905
2.405714 -0.0007579256399999999
2.406714 -0.0007696858100000001
2.407714 -0.0007814494
2.408714 -0.0007932162600000001
2.409714 -0.0008049862999999999
2.410714 -0.00081675917
2.411714 -0.00082853467
2.412714 -0.00084031262
2.413714 -0.00085209313
2.414714 -0.00086387563
2.415714 -0.0008756601299999999
2.416714 -0.00088744655
2.417714 -0.00089923469
2.418714 -0.0009110241999999999
2.419714 -0.0009228149799999999
2.420714 -0.0009346071200000001
2.421714 -0.0009464000900000001
2.422714 -0.00095819396
2.423714 -0.0009699884699999999
2.424714 -0.00098178343
2.425714 -0.0009935788499999998
2.426714 -0.0010053745
2.427714 -0.0010171701
2.428714 -0.0010289656
2.429714 -0.0010407609
2.430714 -0.0010525558
2.431714 -0.0010643500000000001
2.432714 -0.0010761436
2.433714 -0.0010879363
2.434714 -0.0010997278999999999
2.435714 -0.0011115183999999998
2.436714 -0.0011233074
2.437714 -0.001135095
2.438714 -0.0011468808
2.439714 -0.0011586648999999999
2.440714 -0.0011704469
2.441714 -0.0011822267
2.442714 -0.0011940043
2.443714 -0.0012057792
2.444714 -0.0012175515999999999
2.445714 -0.0012293211
2.446714 -0.0012410875999999999
2.447714 -0.0012528511
2.448714 -0.0012646114
2.449714 -0.001276368
2.450714 -0.0012881213
2.451714 -0.0012998708
2.452714 -0.0013116166
2.453714 -0.0013233583999999999
2.454714 -0.001335096
2.455714 -0.0013468295
2.456714 -0.0013585586
2.457714 -0.0013702832
2.458714 -0.0013820031
2.459714 -0.0013937181
2.460714 -0.0014054283000000001
2.461714 -0.0014171335
2.462714 -0.0014288335000000002
2.463714 -0.001440528
2.464714 -0.0014522171
2.465714 -0.0014639005
2.466714 -0.001475578
2.467714 -0.0014872497
2.468714 -0.0014989152
2.469714 -0.0015105745
2.470714 -0.0015222273
2.471714 -0.0015338734999999998
2.472714 -0.0015455131
2.473714 -0.0015571457
2.474714 -0.0015687714
2.475714 -0.0015803898
2.476714 -0.001592001
2.477714 -0.0016036046999999998
2.478714 -0.0016152007
2.479714 -0.0016267893000000001
2.480714 -0.0016383699
2.481714 -0.0016499423999999999
2.482714 -0.0016615068
2.483714 -0.0016730628
2.484714 -0.0016846105000000002
2.485714 -0.0016961494
2.486714 -0.0017076799999999998
2.487714 -0.0017192016
2.488714 -0.0017307142
2.489714 -0.0017422177000000001
2.490714 -0.0017537119000000001
2.491714 -0.0017651968
2.492714 -0.0017766721000000002
2.493714 -0.0017881376999999998
2.494714 -0.0017995935000000001
2.495714 -0.0018110392999999999
2.496714 -0.0018224749999999998
2.497714 -0.0018339002000000001
2.498714 -0.0018453149
2.499714 -0.0018567189000000001
2.500714 -0.0018681117999999998
2.501714 -0.0018794935
2.502714 -0.0018908642
2.503714 -0.0019022234
2.504714 -0.0019135712
2.505714 -0.001924907
2.506714 -0.0019362309
2.507714 -0.0019475428
2.508714 -0.0019588428
2.509714 -0.0019701301
2.510714 -0.0019814051
2.511714 -0.0019926673999999998
2.512714 -0.002003917
2.513714 -0.0020151532
2.514714 -0.0020263766
2.515714 -0.0020375865
2.516714 -0.0020487829
2.517714 -0.0020599654999999997
2.518714 -0.0020711343
2.519714 -0.0020822889999999998
2.520714 -0.0020934296
2.521714 -0.002104556
2.522714 -0.0021156677
2.523714 -0.0021267646
2.524714 -0.0021378466
2.525714 -0.0021489133000000002
2.526714 -0.0021599646
2.527714 -0.0021710004000000003
2.528714 -0.0021820204
2.529714 -0.0021930246000000002
2.530714 -0.0022040127
2.531714 -0.0022149843000000002
2.532714 -0.0022259389999999997
2.533714 -0.0022368771
2.534714 -0.0022477980999999997
2.535714 -0.0022587019
2.536714 -0.0022695884
2.537714 -0.0022804571999999997
2.538714 -0.002291308
2.539714 -0.0023021406
2.540714 -0.0023129551
2.541714 -0.0023237509999999998
2.542714 -0.0023345281
2.543714 -0.0023452863
2.544714 -0.0023560255
2.545714 -0.0023667451
2.546714 -0.0023774452
2.547714 -0.0023881253999999998
2.548714 -0.0023987852
2.549714 -0.0024094247999999997
2.550714 -0.0024200439
2.551714 -0.0024306421
2.552714 -0.0024412193000000002
2.553714 -0.0024517754
2.554714 -0.0024623096
2.555714 -0.0024728221
2.556714 -0.0024833125
2.557714 -0.0024937806
2.558714 -0.002504226
2.559714 -0.0025146483
2.560714 -0.0025250476
2.561714 -0.0025354233
2.562714 -0.0025457752
2.563714 -0.002556103
2.564714 -0.0025664067
2.565714 -0.0025766854
2.566714 -0.0025869393
2.567714 -0.0025971682
2.568714 -0.0026073712
2.569714 -0.0026175487
2.570714 -0.0026277000999999998
2.571714 -0.0026378251
2.572714 -0.0026479233999999996
2.573714 -0.0026579948
2.574714 -0.0026680389
2.575714 -0.0026780554
2.576714 -0.0026880442999999998
2.577714 -0.0026980048
2.578714 -0.002707937
2.579714 -0.0027178402999999997
2.580714 -0.0027277143
2.581714 -0.0027375589
2.582714 -0.0027473735999999998
2.583714 -0.0027571581
2.584714 -0.0027669121
2.585714 -0.0027766351
2.586714 -0.0027863269
2.587714 -0.002795987
2.588714 -0.0028056151
2.589714 -0.0028152106
2.590714 -0.0028247738000000003
2.591714 -0.0028343036
2.592714 -0.0028438
2.593714 -0.0028532626
2.594714 -0.0028626908
2.595714 -0.0028720844
2.596714 -0.0028814429
2.597714 -0.0028907658
2.598714 -0.002900053
2.599714 -0.0029093037
2.600714 -0.0029185178999999997
2.601714 -0.0029276951
2.602714 -0.0029368344
2.603714 -0.0029459361
2.604714 -0.0029549994
2.605714 -0.002964024
2.606714 -0.0029730093999999997
2.607714 -0.002981955
2.608714 -0.002990861
2.609714 -0.0029997262
2.610714 -0.0030085503999999997
2.611714 -0.0030173334000000002
2.612714 -0.0030260746
2.613714 -0.0030347734
2.614714 -0.0030434296
2.615714 -0.0030520427000000003
2.616714 -0.0030606116
2.617714 -0.0030691368000000004
2.618714 -0.0030776169
2.619714 -0.0030860523000000003
2.620714 -0.0030944419
2.621714 -0.0031027851999999995
2.622714 -0.0031110820000000003
2.623714 -0.0031193314000000005
2.624714 -0.0031275336000000003
2.625714 -0.0031356871
2.626714 -0.0031437918000000002
2.627714 -0.0031518476999999995
2.628714 -0.0031598538000000005
2.629714 -0.0031678101
2.630714 -0.0031757154
2.631714 -0.0031835694
2.632714 -0.0031913711
2.633714 -0.0031991207
2.634714 -0.0032068176
2.635714 -0.0032144609999999996
2.636714 -0.0032220505000000003
2.637714 -0.0032295855
2.638714 -0.0032370652
2.639714 -0.0032444888
2.640714 -0.0032518560999999996
2.641714 -0.0032591666
2.642714 -0.0032664197000000002
2.643714 -0.0032736145000000004
2.644714 -0.0032807504
2.645714 -0.0032878272999999998
2.646714 -0.0032948445999999997
2.647714 -0.0033018008000000004
2.648714 -0.0033086955
2.649714 -0.0033155287
2.650714 -0.0033222997
2.651714 -0.0033290074
2.652714 -0.0033356518999999997
2.653714 -0.0033422319
2.654714 -0.0033487468
2.655714 -0.0033551964999999997
2.656714 -0.0033615797
2.657714 -0.0033678967
2.658714 -0.0033741459999999997
2.659714 -0.0033803273000000003
2.660714 -0.0033864395
2.661714 -0.0033924821999999997
2.662714 -0.0033984550000000003
2.663714 -0.0034043573
2.664714 -0.0034101874999999996
2.665714 -0.0034159457
2.666714 -0.0034216311
2.667714 -0.0034272422999999997
2.668714 -0.0034327793
2.669714 -0.0034382414000000004
2.670714 -0.0034436278
2.671714 -0.0034489378000000003
2.672714 -0.0034541703000000004
2.673714 -0.0034593252999999997
2.674714 -0.0034644014
2.675714 -0.0034693985000000004
2.676714 -0.0034743156
2.677714 -0.0034791516
2.678714 -0.003483906
2.679714 -0.0034885779
2.680714 -0.0034931671999999998
2.681714 -0.0034976725
2.682714 -0.0035020934
2.683714 -0.0035064284
2.684714 -0.0035106776
2.685714 -0.0035148398
2.686714 -0.0035189143000000003
2.687714 -0.0035229008
2.688714 -0.0035267978
2.689714 -0.003530605
2.690714 -0.0035343208
2.691714 -0.0035379449
2.692714 -0.0035414771
2.693714 -0.0035449152999999997
2.694714 -0.0035482601
2.695714 -0.0035515090999999996
2.696714 -0.0035546629000000004
2.697714 -0.0035577202999999996
2.698714 -0.0035606798
2.699714 -0.0035635414
2.700714 -0.0035663040999999998
2.701714 -0.0035689667
2.702714 -0.0035715289000000003
2.703714 -0.0035739897
2.704714 -0.0035763477999999995
2.705714 -0.003578603
2.706714 -0.0035807545000000004
2.707714 -0.0035828000999999997
2.708714 -0.0035847406
2.709714 -0.0035865745
2.710714 -0.0035883004
2.711714 -0.0035899182
2.712714 -0.0035914265
2.713714 -0.0035928249
2.714714 -0.0035941128
2.715714 -0.0035952881999999995
2.716714 -0.0035963512000000003
2.717714 -0.0035973000000000003
2.718714 -0.0035981346
2.719714 -0.0035988538000000002
2.720714 -0.0035994566
2.721714 -0.0035999418999999996
2.722714 -0.0036003093999999996
2.723714 -0.0036005574999999996
2.724714 -0.0036006858999999996
2.725714 -0.0036006932000000004
2.726714 -0.0036005786000000003
2.727714 -0.0036003414
2.728714 -0.0035999805
2.729714 -0.0035994948000000002
2.730714 -0.0035988836
2.731714 -0.0035981458
2.732714 -0.0035972807000000002
2.733714 -0.0035962876000000003
2.734714 -0.0035951653
2.735714 -0.0035939131000000003
2.736714 -0.0035925291999999998
2.737714 -0.0035910132
2.738714 -0.0035893645
2.739714 -0.0035875823000000003
2.740714 -0.0035856658
2.741714 -0.0035836132000000003
2.742714 -0.0035814239
2.743714 -0.0035790967
2.744714 -0.0035766312000000003
2.745714 -0.0035740264000000002
2.746714 -0.0035712805
2.747714 -0.0035683937000000002
2.748714 -0.0035653644000000003
2.749714 -0.0035621917
2.750714 -0.0035588746
2.751714 -0.0035554116000000003
2.752714 -0.0035518031
2.753714 -0.0035480469000000003
2.754714 -0.0035441422
2.755714 -0.0035400881000000003
2.756714 -0.0035358837
2.757714 -0.0035315282999999996
2.758714 -0.0035270205000000002
2.759714 -0.0035223598
2.760714 -0.0035175453
2.761714 -0.0035125759000000003
2.762714 -0.0035074507
2.763714 -0.0035021680000000004
2.764714 -0.0034967281
2.765714 -0.0034911291999999996
2.766714 -0.0034853703000000003
2.767714 -0.0034794505999999996
2.768714 -0.003473369
2.769714 -0.0034671255
2.770714 -0.0034607178999999997
2.771714 -0.0034541459000000004
2.772714 -0.0034474084
2.773714 -0.0034405042
2.774714 -0.0034334327
2.775714 -0.0034261935
2.776714 -0.0034187844
2.777714 -0.0034112049999999996
2.778714 -0.0034034539999999998
2.779714 -0.0033955312000000003
2.780714 -0.0033874352
2.781714 -0.003379165
2.782714 -0.0033707190999999995
2.783714 -0.003362097
2.784714 -0.0033532982000000003
2.785714 -0.0033443212
2.786714 -0.0033351651
2.787714 -0.0033258293
2.788714 -0.003316312
2.789714 -0.0033066131000000004
2.790714 -0.0032967317
2.791714 -0.0032866665
2.792714 -0.0032764168
2.793714 -0.0032659816
2.794714 -0.0032553606000000003
2.795714 -0.0032445520999999995
2.796714 -0.0032335549000000003
2.797714 -0.0032223688
2.798714 -0.0032109929
2.799714 -0.0031994262999999997
2.800714 -0.0031876676
2.801714 -0.0031757161000000003
2.802714 -0.0031635711000000005
2.803714 -0.0031512318000000003
2.804714 -0.0031386968
2.805714 -0.0031259653
2.806714 -0.0031130367
2.807714 -0.0030999094000000002
2.808714 -0.0030865831000000004
2.809714 -0.0030730571
2.810714 -0.0030593303
2.811714 -0.0030454012
2.812714 -0.0030312698
2.813714 -0.0030169349
2.814714 -0.0030023959
2.815714 -0.0029876514999999998
2.816714 -0.0029727014
2.817714 -0.0029575445
2.818714 -0.0029421803
2.819714 -0.0029266075
2.820714 -0.0029108251999999998
2.821714 -0.0028948332
2.822714 -0.00287863
2.823714 -0.0028622153
2.824714 -0.0028455881
2.825714 -0.0028287479
2.826714 -0.0028116934000000002
2.827714 -0.0027944241000000002
2.828714 -0.0027769391
2.829714 -0.0027592378999999998
2.830714 -0.0027413198
2.831714 -0.0027231836
2.832714 -0.0027048289
2.833714 -0.0026862548
2.834714 -0.0026674602999999996
2.835714 -0.0026484453
2.836714 -0.0026292082
2.837714 -0.0026097492
2.838714 -0.0025900668
2.839714 -0.0025701609
2.840714 -0.0025500305
2.841714 -0.0025296749
2.842714 -0.0025090935999999998
2.843714 -0.0024882856
2.844714 -0.0024672507
2.845714 -0.002445988
2.846714 -0.0024244964
2.847714 -0.002402776
2.848714 -0.0023808259000000003
2.849714 -0.0023586455
2.850714 -0.0023362343
2.851714 -0.0023135917
2.852714 -0.0022907170000000003
2.853714 -0.0022676098999999997
2.854714 -0.0022442695
2.855714 -0.0022206954
2.856714 -0.0021968870000000002
2.857714 -0.0021728440999999998
2.858714 -0.0021485657
2.859714 -0.0021240518
2.860714 -0.0020993011
2.861714 -0.0020743139000000002
2.862714 -0.002049089
2.863714 -0.0020236263
2.864714 -0.0019979250000000002
2.865714 -0.0019719848
2.866714 -0.0019458053
2.867714 -0.0019193861999999998
2.868714 -0.0018927265
2.869714 -0.0018658262
2.870714 -0.0018386847
2.871714 -0.0018113013999999999
2.872714 -0.0017836763
2.873714 -0.0017558086
2.874714 -0.0017276983
2.875714 -0.0016993452000000002
2.876714 -0.0016707487
2.877714 -0.0016419084
2.878714 -0.0016128244
2.879714 -0.0015834961
2.880714 -0.0015539234000000002
2.881714 -0.0015241058
2.882714 -0.0014940431
2.883714 -0.0014637353
2.884714 -0.001433182
2.885714 -0.0014023829999999999
2.886714 -0.0013713377999999999
2.887714 -0.0013400467
2.888714 -0.0013085091
2.889714 -0.001276725
2.890714 -0.0012446941
2.891714 -0.0012124161
2.892714 -0.0011798911
2.893714 -0.001147119
2.894714 -0.0011140995
2.895714 -0.0010808323
2.896714 -0.0010473175999999999
2.897714 -0.0010135554
2.898714 -0.0009795450800000002
2.899714 -0.0009452871399999999
2.900714 -0.0009107813599999999
2.901714 -0.00087602775
2.902714 -0.0008410262100000001
2.903714 -0.00080577693
2.904714 -0.0007702798
2.905714 -0.00073453493
2.906714 -0.00069854245
2.907714 -0.00066230241
2.908714 -0.0006258149799999999
2.909714 -0.00058908026
2.910714 -0.00055209834
2.911714 -0.0005148695
2.912714 -0.00047739380999999996
2.913714 -0.00043967148
2.914714 -0.00040170265999999995
2.915714 -0.00036348758
2.916714 -0.00032502649
2.917714 -0.0002863196
2.918714 -0.0002473671
2.919714 -0.00020816930999999997
2.920714 -0.00016872641
2.921714 -0.00012903872
2.922714 -8.9106527e-05
2.923714 -4.8930121e-05
2.924714 -8.509803000000001e-06
2.925714 3.2154082e-05
2.926714 7.3061187e-05
2.927714 0.00011421112999999999
2.928714 0.00015560354000000002
2.929714 0.00019723798
2.930714 0.00023911407
2.931714 0.00028123127
2.932714 0.00032358914
2.933714 0.00036618717
2.934714 0.00040902482
2.935714 0.00045210159000000003
2.936714 0.00049541682
2.937714 0.00053897002
2.938714 0.00058276055
2.939714 0.00062678773
2.940714 0.00067105102
2.941714 0.00071554964
2.942714 0.0007602830500000001
2.943714 0.00080525042
2.944714 0.00085045112
2.945714 0.0008958844799999999
2.946714 0.0009415495700000001
2.947714 0.0009874459499999999
2.948714 0.0010335726
2.949714 0.0010799289999999999
2.950714 0.0011265141
2.951714 0.0011733275
2.952714 0.0012203679
2.953714 0.0012676349
2.954714 0.0013151273
2.955714 0.0013628445
2.956714 0.0014107854
2.957714 0.0014589494
2.958714 0.0015073352000000001
2.959714 0.0015559420999999999
2.960714 0.0016047688
2.961714 0.0016538148000000003
2.962714 0.0017030788999999999
2.963714 0.0017525599000000002
2.964714 0.0018022569000000002
2.965714 0.0018521685000000001
2.966714 0.0019022938
2.967714 0.0019526316
2.968714 0.0020031806
2.969714 0.0020539401000000002
2.970714 0.0021049083
2.971714 0.0021560842
2.972714 0.0022074666
2.973714 0.0022590542
2.974714 0.0023108458
2.975714 0.0023628399999999997
2.976714 0.0024150357
2.977714 0.0024674315
2.978714 0.0025200261
2.979714 0.0025728179
2.980714 0.002625806
2.981714 0.0026789887
2.982714 0.0027323647
2.983714 0.0027859329
2.984714 0.0028396915
2.985714 0.0028936392
2.986714 0.0029477747
2.987714 0.0030020961
2.988714 0.0030566021000000003
2.989714 0.0031112911999999996
2.990714 0.0031661617
2.991714 0.0032212123
2.992714 0.0032764412000000002
2.993714 0.0033318473000000003
2.994714 0.0033874283
2.995714 0.0034431821000000004
2.996714 0.0034991081
2.997714 0.0035552042000000002
2.998714 0.0036114678
2.999714 0.0036678972000000003
3.000714 0.0037244918
3.001714 0.0037812489999999995
3.002714 0.0038381669999999995
3.003714 0.0038952443
3.004714 0.0039524784
3.005714 0.0040098676
3.006714 0.0040674106
3.007714 0.0041251049
3.008714 0.0041829491
3.009714 0.0042409407
3.010714 0.0042990781
3.011714 0.0043573593
3.012714 0.004415782300000001
3.013714 0.004474345
3.014714 0.0045330456000000005
3.015714 0.004591882
3.016714 0.0046508521
3.017714 0.0047099547
3.018714 0.0047691865
3.019714 0.0048285463
3.020714 0.0048880315999999995
3.021714 0.0049476403
3.022714 0.0050073697
3.023714 0.0050672181
3.024714 0.0051271829
3.025714 0.0051872622999999994
3.026714 0.0052474541
3.027714 0.0053077551
3.028714 0.0053681633
3.029714 0.0054286775
3.030714 0.005489293100000001
3.031714 0.0055500099
3.032714 0.0056108242000000004
3.033714 0.0056717334
3.034714 0.0057327361
3.035714 0.005793829
3.036714 0.00585501
3.037714 0.0059162764999999996
3.038714 0.005977626999999999
3.039714 0.0060390576
3.040714 0.006100567
3.041714 0.0061621518000000005
3.042714 0.0062238098
3.043714 0.006285539
3.044714 0.0063473359
3.045714 0.006409198999999999
3.046714 0.0064711254
3.047714 0.0065331114
3.048714 0.0065951557
3.049714 0.0066572546
3.050714 0.0067194065
3.051714 0.006781608
3.052714 0.0068438566999999995
3.053714 0.0069061498
3.054714 0.0069684844
3.055714 0.0070308574999999995
3.056714 0.0070932663
3.057714 0.007155707900000001
3.058714 0.0072181785
3.059714 0.0072806775
3.060714 0.0073432013
3.061714 0.007405746899999999
3.062714 0.0074683106999999995
3.063714 0.007530890399999999
3.064714 0.0075934833
3.065714 0.0076560848999999995
3.066714 0.0077186945
3.067714 0.0077813078
3.068714 0.007843921799999999
3.069714 0.007906535
3.070714 0.0079691432
3.071714 0.0080317433
3.072714 0.0080943326
3.073714 0.0081569073
3.074714 0.008219466
3.075714 0.0082820043
3.076714 0.00834452
3.077714 0.0084070103
3.078714 0.0084694708
3.079714 0.0085318992
3.080714 0.008594292699999999
3.081714 0.008656647
3.082714 0.008718960500000001
3.083714 0.008781228799999999
3.084714 0.0088434499
3.085714 0.0089056201
3.086714 0.0089677349
3.087714 0.009029793000000001
3.088714 0.00909179
3.089714 0.0091537237
3.090714 0.009215589699999999
3.091714 0.0092773858
3.092714 0.0093391085
3.093714 0.0094007533
3.094714 0.0094623181
3.095714 0.0095237992
3.096714 0.009585193799999999
3.097714 0.009646497300000001
3.098714 0.0097077071
3.099714 0.0097688207
3.100714 0.0098298326
3.101714 0.009890740299999999
3.102714 0.009951541900000001
3.103714 0.010012232
3.104714 0.010072809
3.105714 0.010133268
3.106714 0.010193608
3.107714 0.010253822000000001
3.108714 0.010313911
3.109714 0.010373868
3.110714 0.010433689999999999
3.111714 0.010493376
3.112714 0.01055292
3.113714 0.01061232
3.114714 0.010671571999999999
3.115714 0.010730673
3.116714 0.01078962
3.117714 0.010848409
3.118714 0.010907037
3.119714 0.010965499
3.120714 0.011023792000000001
3.121714 0.011081912000000001
3.122714 0.011139858
3.123714 0.011197624
3.124714 0.011255207
3.125714 0.011312604
3.126714 0.011369812
3.127714 0.011426826000000001
3.128714 0.011483642
3.129714 0.011540259
3.130714 0.011596671000000001
3.131714 0.011652876000000001
3.132714 0.011708869
3.133714 0.011764647999999999
3.134714 0.011820209
3.135714 0.01187555
3.136714 0.011930665
3.137714 0.011985552
3.138714 0.012040206
3.139714 0.012094625999999999
3.140714 0.012148806
3.141714 0.012202744000000001
3.142714 0.012256435999999999
3.143714 0.012309878
3.144714 0.012363066
3.145714 0.012416
3.146714 0.01246867
3.147714 0.012521079
3.148714 0.01257322
3.149714 0.012625089999999999
3.150714 0.012676686999999999
3.151714 0.012728007000000001
3.152714 0.012779044
3.153714 0.012829796
3.154714 0.012880260000000001
3.155714 0.012930432
3.156714 0.012980308000000001
3.157714 0.013029885000000001
3.158714 0.01307916
3.159714 0.013128130000000002
3.160714 0.01317679
3.161714 0.013225136
3.162714 0.013273166
3.163714 0.013320876
3.164714 0.013368261
3.165714 0.013415319999999998
3.166714 0.013462051000000001
3.167714 0.013508446999999998
3.168714 0.013554505000000001
3.169714 0.013600223
3.170714 0.013645596
3.171714 0.013690621
3.172714 0.013735295000000002
3.173714 0.013779616
3.174714 0.013823578999999999
3.175714 0.013867179
3.176714 0.013910416000000002
3.177714 0.013953286
3.178714 0.013995783000000001
3.179714 0.014037905000000002
3.180714 0.014079652000000002
3.181714 0.014121017999999999
3.182714 0.014161997999999999
3.183714 0.014202590999999999
3.184714 0.014242791999999999
3.185714 0.014282598999999998
3.186714 0.014322008
3.187714 0.014361016999999998
3.188714 0.014399621
3.189714 0.014437818
3.190714 0.014475604000000001
3.191714 0.014512973
3.192714 0.014549926
3.193714 0.01458646
3.194714 0.014622569
3.195714 0.014658250000000001
3.196714 0.014693501
3.197714 0.014728319
3.198714 0.014762702999999999
3.199714 0.014796646
3.200714 0.014830145999999999
3.201714 0.014863201000000001
3.202714 0.014895808000000002
3.203714 0.014927961
3.204714 0.014959660999999999
3.205714 0.014990904
3.206714 0.015021685
3.207714 0.015052001999999998
3.208714 0.015081854
3.209714 0.015111236000000002
3.210714 0.015140144000000001
3.211714 0.015168576999999999
3.212714 0.015196533000000002
3.213714 0.015224009000000002
3.214714 0.015250999
3.215714 0.015277503
3.216714 0.015303517
3.217714 0.015329039999999999
3.218714 0.015354067999999998
3.219714 0.015378595
3.220714 0.015402623
3.221714 0.015426145
3.222714 0.015449163000000002
3.223714 0.01547167
3.224714 0.015493667000000001
3.225714 0.015515147000000002
3.226714 0.015536111000000002
3.227714 0.015556556
3.228714 0.015576479
3.229714 0.015595877999999999
3.230714 0.015614748
3.231714 0.015633091000000002
3.232714 0.015650898
3.233714 0.015668172
3.234714 0.015684908
3.235714 0.015701106
3.236714 0.015716761
3.237714 0.015731870000000002
3.238714 0.015746434
3.239714 0.01576045
3.240714 0.015773915
3.241714 0.015786826
3.242714 0.015799183
3.243714 0.015810982
3.244714 0.015822222
3.245714 0.0158329
3.246714 0.015843012
3.247714 0.015852558
3.248714 0.015861537000000002
3.249714 0.015869943
3.250714 0.015877777
3.251714 0.015885038
3.252714 0.015891722
3.253714 0.015897826
3.254714 0.015903352
3.255714 0.015908291999999997
3.256714 0.015912648999999997
3.257714 0.015916418
3.258714 0.015919599
3.259714 0.015922189
3.260714 0.01592419
3.261714 0.015925596
3.262714 0.015926406
3.263714 0.01592662
3.264714 0.015926237
3.265714 0.015925250999999998
3.266714 0.015923665
3.267714 0.015921476
3.268714 0.015918682
3.269714 0.015915284000000002
3.270714 0.015911277
3.271714 0.015906661
3.272714 0.015901435000000002
3.273714 0.015895598
3.274714 0.015889149
3.275714 0.015882085
3.276714 0.015874404999999998
3.277714 0.015866109
3.278714 0.015857193999999998
3.279714 0.01584766
3.280714 0.015837505999999998
3.281714 0.015826729999999997
3.282714 0.015815334
3.283714 0.015803312
3.284714 0.015790666
3.285714 0.015777393
3.286714 0.015763495
3.287714 0.015748969999999998
3.288714 0.015733815999999998
3.289714 0.015718033
3.290714 0.01570162
3.291714 0.015684575
3.292714 0.015666898000000002
3.293714 0.015648587999999998
3.294714 0.015629648
3.295714 0.015610069
3.296714 0.01558986
3.297714 0.015569016000000001
3.298714 0.015547538
3.299714 0.015525422
3.300714 0.015502672
3.301714 0.015479286000000002
3.302714 0.01545526
3.303714 0.015430599000000001
3.304714 0.015405302
3.305714 0.015379365
3.306714 0.015352791999999999
3.307714 0.015325581
3.308714 0.015297733
3.309714 0.015269243
3.310714 0.015240119
3.311714 0.015210353999999999
3.312714 0.015179953000000001
3.313714 0.01514891
3.314714 0.015117226999999999
3.315714 0.015084905000000001
3.316714 0.015051944999999999
3.317714 0.015018345
3.318714 0.014984107
3.319714 0.014949232
3.320714 0.014913717
3.321714 0.014877561999999999
3.322714 0.014840772
3.323714 0.014803342999999998
3.324714 0.014765278
3.325714 0.014726577999999999
3.326714 0.014687241
3.327714 0.01464727
3.328714 0.014606664
3.329714 0.014565425
3.330714 0.014523554
3.331714 0.014481049000000001
3.332714 0.014437911
3.333714 0.014394144999999999
3.334714 0.014349747
3.335714 0.01430472
3.336714 0.014259065000000001
3.337714 0.014212783
3.338714 0.014165873
3.339714 0.014118338
3.340714 0.014070178
3.341714 0.014021395
3.342714 0.013971988
3.343714 0.013921958000000002
3.344714 0.013871308999999998
3.345714 0.01382004
3.346714 0.013768153000000002
3.347714 0.01371565
3.348714 0.013662529999999999
3.349714 0.013608795000000002
3.350714 0.013554448
3.351714 0.013499487000000001
3.352714 0.013443915999999998
3.353714 0.013387737
3.354714 0.01333095
3.355714 0.013273555999999999
3.356714 0.013215559000000002
3.357714 0.013156957
3.358714 0.013097757
3.359714 0.013037957
3.360714 0.012977562000000002
3.361714 0.012916571
3.362714 0.012854986
3.363714 0.01279281
3.364714 0.012730044999999999
3.365714 0.012666690999999999
3.366714 0.012602753
3.367714 0.01253823
3.368714 0.012473126
3.369714 0.012407442999999999
3.370714 0.012341181
3.371714 0.012274344
3.372714 0.012206932
3.373714 0.012138949000000001
3.374714 0.012070397
3.375714 0.012001277
3.376714 0.011931592
3.377714 0.011861345
3.378714 0.011790537
3.379714 0.011719172
3.380714 0.011647252
3.381714 0.011574779
3.382714 0.011501754999999999
3.383714 0.011428185
3.384714 0.011354069999999999
3.385714 0.011279413
3.386714 0.011204216999999999
3.387714 0.011128483
3.388714 0.011052216
3.389714 0.010975418
3.390714 0.010898092
3.391714 0.010820239
3.392714 0.010741864
3.393714 0.010662969000000001
3.394714 0.010583557
3.395714 0.010503631
3.396714 0.010423194
3.397714 0.010342249
3.398714 0.0102608
3.399714 0.010178848
3.400714 0.010096397
3.401714 0.010013451
3.402714 0.0099300109
3.403714 0.009846082
3.404714 0.009761666300000001
3.405714 0.009676769
3.406714 0.0095913922
3.407714 0.009505538000000001
3.408714 0.0094192124
3.409714 0.0093324161
3.410714 0.0092451541
3.411714 0.009157429299999999
3.412714 0.0090692462
3.413714 0.0089806075
3.414714 0.0088915178
3.415714 0.0088019791
3.416714 0.0087119959
3.417714 0.0086215718
3.418714 0.0085307103
3.419714 0.008439415300000001
3.420714 0.0083476909
3.421714 0.0082555402
3.422714 0.0081629674
3.423714 0.0080699763
3.424714 0.0079765705
3.425714 0.0078827543
3.426714 0.0077885299000000005
3.427714 0.0076939039
3.428714 0.0075988784
3.429714 0.007503457900000001
3.430714 0.0074076459
3.431714 0.0073114461000000006
3.432714 0.007214864300000001
3.433714 0.0071179027
3.434714 0.0070205657
3.435714 0.0069228568
3.436714 0.0068247813
3.437714 0.0067263426999999995
3.438714 0.0066275454000000004
3.439714 0.0065283937
3.440714 0.0064288921
3.441714 0.0063290441
3.442714 0.0062288542
3.443714 0.0061283274
3.444714 0.006027467
3.445714 0.0059262787999999995
3.446714 0.0058247664000000005
3.447714 0.005722933899999999
3.448714 0.0056207868
3.449714 0.0055183282
3.450714 0.0054155644000000005
3.451714 0.0053124986
3.452714 0.0052091356
3.453714 0.0051054798
3.454714 0.0050015358
3.455714 0.0048973085
3.456714 0.0047928017
3.457714 0.004688021
3.458714 0.0045829707
3.459714 0.0044776549
3.460714 0.0043720782
3.461714 0.004266245
3.462714 0.0041601601
3.463714 0.0040538282
3.464714 0.0039472539
3.465714 0.0038404418
3.466714 0.0037333972000000003
3.467714 0.0036261241
3.468714 0.0035186276
3.469714 0.0034109124999999996
3.470714 0.0033029835000000004
3.471714 0.0031948453
3.472714 0.0030865031
3.473714 0.0029779614
3.474714 0.0028692253
3.475714 0.0027603002
3.476714 0.0026511906999999997
3.477714 0.0025419014
3.478714 0.0024324379
3.479714 0.0023228049
3.480714 0.0022130072
3.481714 0.0021030503999999997
3.482714 0.0019929386000000003
3.483714 0.0018826773
3.484714 0.0017722714
3.485714 0.0016617256
3.486714 0.001551045
3.487714 0.0014402347
3.488714 0.0013292994
3.489714 0.0012182440999999999
3.490714 0.0011070738
3.491714 0.0009957931999999999
3.492714 0.0008844074700000001
3.493714 0.00077292152
3.494714 0.0006613403
3.495714 0.0005496689
3.496714 0.00043791228999999997
3.497714 0.00032607554
3.498714 0.00021416374000000001
3.499714 0.00010218199
3.500714 -9.864568500000001e-06
3.501714 -0.00012197079
3.502714 -0.00023413152
3.503714 -0.00034634152
3.504714 -0.00045859565
3.505714 -0.00057088864
3.506714 -0.0006832153799999999
3.507714 -0.00079557067
3.508714 -0.0009079492
3.509714 -0.0010203458
3.510714 -0.0011327555
3.511714 -0.0012451729
3.512714 -0.0013575929
3.513714 -0.0014700105
3.514714 -0.0015824206
3.515714 -0.0016948176999999997
3.516714 -0.0018071974
3.517714 -0.0019195541000000002
3.518714 -0.0020318832
3.519714 -0.0021441796
3.520714 -0.002256438
3.521714 -0.0023686534
3.522714 -0.0024808211000000003
3.523714 -0.0025929356
3.524714 -0.0027049926
3.525714 -0.0028169865000000002
3.526714 -0.0029289124
3.527714 -0.0030407646
3.528714 -0.0031525388999999997
3.529714 -0.00326423
3.530714 -0.0033758321999999997
3.531714 -0.0034873414000000003
3.532714 -0.0035987512
3.533714 -0.0037100574
3.534714 -0.0038212547000000003
3.535714 -0.0039323375
3.536714 -0.0040433013
3.537714 -0.0041541407
3.538714 -0.0042648509000000005
3.539714 -0.0043754266
3.540714 -0.0044858629
3.541714 -0.0045961544
3.542714 -0.004706296400000001
3.543714 -0.0048162841
3.544714 -0.0049261122
3.545714 -0.0050357761
3.546714 -0.0051452706
3.547714 -0.0052545915
3.548714 -0.0053637341
3.549714 -0.0054726923
3.550714 -0.005581462
3.551714 -0.005690038600000001
3.552714 -0.0057984173
3.553714 -0.0059065926
3.554714 -0.0060145601
3.555714 -0.0061223152
3.556714 -0.0062298532
3.557714 -0.0063371692
3.558714 -0.0064442582
3.559714 -0.006551115099999999
3.560714 -0.0066577355
3.561714 -0.006764115100000001
3.562714 -0.006870248
3.563714 -0.0069761300000000005
3.564714 -0.0070817549999999995
3.565714 -0.007187119600000001
3.566714 -0.0072922194
3.567714 -0.0073970484999999996
3.568714 -0.007501602499999999
3.569714 -0.0076058779
3.570714 -0.0077098695
3.571714 -0.0078135723
3.572714 -0.0079169818
3.573714 -0.0080200931
3.574714 -0.0081229031
3.575714 -0.008225405299999999
3.576714 -0.0083275969
3.577714 -0.0084294727
3.578714 -0.0085310283
3.579714 -0.0086322594
3.580714 -0.0087331631
3.581714 -0.0088337329
3.582714 -0.008933966500000001
3.583714 -0.0090338574
3.584714 -0.0091334041
3.585714 -0.0092326001
3.586714 -0.0093314426
3.587714 -0.0094299263
3.588714 -0.0095280469
3.589714 -0.009625801600000001
3.590714 -0.0097231845
3.591714 -0.0098201926
3.592714 -0.009916821
3.593714 -0.010013066
3.594714 -0.010108922999999999
3.595714 -0.010204387
3.596714 -0.010299454999999999
3.597714 -0.010394124000000001
3.598714 -0.010488387
3.599714 -0.010582242
3.600714 -0.010675684999999999
3.601714 -0.010768712
3.602714 -0.01086132
3.603714 -0.010953502
3.604714 -0.011045258
3.605714 -0.011136582
3.606714 -0.011227471
3.607714 -0.011317922
3.608714 -0.01140793
3.609714 -0.011497492
3.610714 -0.011586603999999999
3.611714 -0.011675264
3.612714 -0.011763466
3.613714 -0.011851206999999999
3.614714 -0.011938486
3.615714 -0.012025297
3.616714 -0.012111637
3.617714 -0.012197501999999999
3.618714 -0.01228289
3.619714 -0.012367798000000001
3.620714 -0.012452221000000001
3.621714 -0.012536158
3.622714 -0.0126196
3.623714 -0.01270255
3.624714 -0.012785001
3.625714 -0.012866952
3.626714 -0.012948399000000001
3.627714 -0.013029337
3.628714 -0.013109764000000001
3.629714 -0.013189676
3.630714 -0.013269072
3.631714 -0.013347948
3.632714 -0.013426301000000002
3.633714 -0.013504127999999999
3.634714 -0.013581428
3.635714 -0.013658195000000001
3.636714 -0.013734428000000002
3.637714 -0.013810124
3.638714 -0.01388528
3.639714 -0.013959892000000002
3.640714 -0.01403396
3.641714 -0.014107476
3.642714 -0.014180446
3.643714 -0.01425286
3.644714 -0.014324718
3.645714 -0.014396018000000002
3.646714 -0.014466756999999998
3.647714 -0.014536934000000001
3.648714 -0.014606545
3.649714 -0.014675589000000001
3.650714 -0.01474406
3.651714 -0.014811961
3.652714 -0.014879284
3.653714 -0.014946029
3.654714 -0.015012194999999999
3.655714 -0.015077779000000001
3.656714 -0.015142778
3.657714 -0.015207191000000002
3.658714 -0.015271014
3.659714 -0.015334246999999999
3.660714 -0.015396885
3.661714 -0.01545893
3.662714 -0.015520377000000002
3.663714 -0.015581224999999999
3.664714 -0.015641471
3.665714 -0.015701115999999998
3.666714 -0.015760154999999998
3.667714 -0.01581859
3.668714 -0.015876415
3.669714 -0.015933629999999997
3.670714 -0.015990234000000002
3.671714 -0.016046225
3.672714 -0.016101604
3.673714 -0.016156366000000002
3.674714 -0.016210512
3.675714 -0.016264038
3.676714 -0.016316945
3.677714 -0.016369228
3.678714 -0.016420892
3.679714 -0.016471928
3.680714 -0.016522339
3.681714 -0.016572123
3.682714 -0.016621278
3.683714 -0.016669805
3.684714 -0.0167177
3.685714 -0.016764963
3.686714 -0.016811593
3.687714 -0.016857590999999998
3.688714 -0.01690295
3.689714 -0.016947674
3.690714 -0.016991761
3.691714 -0.017035210999999998
3.692714 -0.01707802
3.693714 -0.017120189
3.694714 -0.017161718
3.695714 -0.017202605
3.696714 -0.01724285
3.697714 -0.017282451
3.698714 -0.01732141
3.699714 -0.017359721999999998
3.700714 -0.017397391999999998
3.701714 -0.017434417
3.702714 -0.017470797
3.703714 -0.017506530000000003
3.704714 -0.017541618000000002
3.705714 -0.017576058
3.706714 -0.017609852
3.707714 -0.017642998
3.708714 -0.017675497
3.709714 -0.017707348
3.710714 -0.01773855
3.711714 -0.017769104
3.712714 -0.017799008999999998
3.713714 -0.017828267
3.714714 -0.017856875
3.715714 -0.017884834999999998
3.716714 -0.017912147
3.717714 -0.017938811
3.718714 -0.017964823999999997
3.719714 -0.017990189
3.720714 -0.018014906
3.721714 -0.018038972
3.722714 -0.018062392
3.723714 -0.018085164
3.724714 -0.018107287
3.725714 -0.018128764
3.726714 -0.018149594
3.727714 -0.018169776999999998
3.728714 -0.018189313
3.729714 -0.018208203000000003
3.730714 -0.018226448
3.731714 -0.018244049
3.732714 -0.018261005
3.733714 -0.018277318
3.734714 -0.018292987
3.735714 -0.018308015
3.736714 -0.018322401
3.737714 -0.018336148
3.738714 -0.018349252
3.739714 -0.018361719
3.740714 -0.018373548
3.741714 -0.018384738
3.742714 -0.018395293
3.743714 -0.018405213
3.744714 -0.018414497
3.745714 -0.018423148
3.746714 -0.018431168
3.747714 -0.018438554
3.748714 -0.018445311
3.749714 -0.018451437
3.750714 -0.018456935
3.751714 -0.018461804999999998
3.752714 -0.018466047
3.753714 -0.018469666
3.754714 -0.018472660999999998
3.755714 -0.018475033000000002
3.756714 -0.018476785
3.757714 -0.018477917
3.758714 -0.018478431
3.759714 -0.018478328
3.760714 -0.01847761
3.761714 -0.018476279
3.762714 -0.018474333
3.763714 -0.018471777999999998
3.764714 -0.018468613000000002
3.765714 -0.018464842
3.766714 -0.018460465
3.767714 -0.018455484999999997
3.768714 -0.018449899999999998
3.769714 -0.018443716000000002
3.770714 -0.018436933
3.771714 -0.018429554
3.772714 -0.018421578
3.773714 -0.01841301
3.774714 -0.018403849
3.775714 -0.0183941
3.776714 -0.01838376
3.777714 -0.018372838
3.778714 -0.018361329000000003
3.779714 -0.018349239
3.780714 -0.018336569
3.781714 -0.018323321
3.782714 -0.018309495
3.783714 -0.018295094
3.784714 -0.018280123
3.785714 -0.018264582
3.786714 -0.018248471
3.787714 -0.018231798
3.788714 -0.01821456
3.789714 -0.01819676
3.790714 -0.018178402
3.791714 -0.018159487999999998
3.792714 -0.018140019
3.793714 -0.018119998000000002
3.794714 -0.018099427999999997
3.795714 -0.018078311
3.796714 -0.018056649
3.797714 -0.018034445
3.798714 -0.018011700999999998
3.799714 -0.017988423
3.800714 -0.017964609
3.801714 -0.017940262
3.802714 -0.017915387
3.803714 -0.017889984999999997
3.804714 -0.017864058
3.805714 -0.017837611
3.806714 -0.017810643
3.807714 -0.017783161
3.808714 -0.017755164
3.809714 -0.017726656
3.810714 -0.017697639
3.811714 -0.017668118
3.812714 -0.017638091
3.813714 -0.017607566
3.814714 -0.017576542
3.815714 -0.017545024
3.816714 -0.017513013
3.817714 -0.017480514
3.818714 -0.017447527
3.819714 -0.017414053999999998
3.820714 -0.017380102
3.821714 -0.017345673000000002
3.822714 -0.017310769
3.823714 -0.017275392
3.824714 -0.017239545000000002
3.825714 -0.017203233000000002
3.826714 -0.017166458
3.827714 -0.017129224
3.828714 -0.017091533000000003
3.829714 -0.017053387
3.830714 -0.017014790999999998
3.831714 -0.016975745
3.832714 -0.016936257
3.833714 -0.016896328
3.834714 -0.016855961000000003
3.835714 -0.016815157
3.836714 -0.016773921
3.837714 -0.016732258
3.838714 -0.016690168
3.839714 -0.016647653999999998
3.840714 -0.016604722
3.841714 -0.016561373
3.842714 -0.016517610000000002
3.843714 -0.016473436
3.844714 -0.016428855
3.845714 -0.016383872
3.846714 -0.016338484
3.847714 -0.016292701
3.848714 -0.016246522
3.849714 -0.016199953
3.850714 -0.016152997
3.851714 -0.016105654
3.852714 -0.016057929
3.853714 -0.016009828
3.854714 -0.015961352999999998
3.855714 -0.015912506
3.856714 -0.015863290000000002
3.857714 -0.015813709999999998
3.858714 -0.01576377
3.859714 -0.015713469
3.860714 -0.015662817
3.861714 -0.015611813
3.862714 -0.015560460000000002
3.863714 -0.015508762999999998
3.864714 -0.015456726
3.865714 -0.01540435
3.866714 -0.01535164
3.867714 -0.015298602
3.868714 -0.015245234
3.869714 -0.015191544999999999
3.870714 -0.015137534000000001
3.871714 -0.015083206999999998
3.872714 -0.015028567999999999
3.873714 -0.014973617
3.874714 -0.014918358999999999
3.875714 -0.014862798000000002
3.876714 -0.014806939000000002
3.877714 -0.014750782
3.878714 -0.014694330000000002
3.879714 -0.014637590999999998
3.880714 -0.014580564
3.881714 -0.014523252
3.882714 -0.014465661999999999
3.883714 -0.014407795
3.884714 -0.014349654
3.885714 -0.014291244000000002
3.886714 -0.014232568
3.887714 -0.014173629
3.888714 -0.014114431
3.889714 -0.014054978000000001
3.890714 -0.013995272
3.891714 -0.013935317
3.892714 -0.013875119
3.893714 -0.013814679
3.894714 -0.013753999999999999
3.895714 -0.013693087
3.896714 -0.013631943
3.897714 -0.01357057
3.898714 -0.013508975000000001
3.899714 -0.013447160000000001
3.900714 -0.013385125
3.901714 -0.013322878
3.902714 -0.013260423
3.903714 -0.013197759
3.904714 -0.01313489
3.905714 -0.013071822
3.906714 -0.013008557
3.907714 -0.012945097000000001
3.908714 -0.012881447
3.909714 -0.012817611
3.910714 -0.012753590999999998
3.911714 -0.012689391
3.912714 -0.01262501
3.913714 -0.012560458000000002
3.914714 -0.012495735
3.915714 -0.012430844
3.916714 -0.012365790000000002
3.917714 -0.012300575
3.918714 -0.012235201000000001
3.919714 -0.012169675000000001
3.920714 -0.012103999
3.921714 -0.012038175
3.922714 -0.011972208
3.923714 -0.011906102
3.924714 -0.011839859
3.925714 -0.011773483
3.926714 -0.011706977
3.927714 -0.011640345
3.928714 -0.011573591
3.929714 -0.011506717
3.930714 -0.011439726
3.931714 -0.011372623
3.932714 -0.01130541
3.933714 -0.011238091
3.934714 -0.011170666
3.935714 -0.011103143000000001
3.936714 -0.011035521
3.937714 -0.010967804000000001
3.938714 -0.010899996
3.939714 -0.010832099
3.940714 -0.010764118
3.941714 -0.010696054
3.942714 -0.010627908
3.943714 -0.010559688000000001
3.944714 -0.010491395
3.945714 -0.010423032
3.946714 -0.010354602000000001
3.947714 -0.010286109
3.948714 -0.010217554
3.949714 -0.010148942000000001
3.950714 -0.010080277
3.951714 -0.010011559
3.952714 -0.0099427947
3.953714 -0.009873986
3.954714 -0.0098051343
3.955714 -0.0097362448
3.956714 -0.0096673197
3.957714 -0.0095983625
3.958714 -0.0095293763
3.959714 -0.0094603638
3.960714 -0.009391328099999999
3.961714 -0.0093222712
3.962714 -0.0092531976
3.963714 -0.0091841073
3.964714 -0.009115006100000001
3.965714 -0.009045894
3.966714 -0.0089767746
3.967714 -0.0089076515
3.968714 -0.008838526999999999
3.969714 -0.0087694025
3.970714 -0.008700282299999999
3.971714 -0.0086311687
3.972714 -0.0085620639
3.973714 -0.0084929707
3.974714 -0.0084238927
3.975714 -0.0083548315
3.976714 -0.008285790000000001
3.977714 -0.0082167717
3.978714 -0.008147778100000001
3.979714 -0.008078812999999999
3.980714 -0.0080098791
3.981714 -0.007940978
3.982714 -0.0078721154
3.983714 -0.0078032914
3.984714 -0.0077345088
3.985714 -0.0076657707
3.986714 -0.007597080500000001
3.987714 -0.007528440599999999
3.988714 -0.0074598523
3.989714 -0.0073913194000000005
3.990714 -0.007322843900000001
3.991714 -0.0072544273
3.992714 -0.0071860741
3.993714 -0.0071177848
3.994714 -0.0070495618000000005
3.995714 -0.0069814086999999995
3.996714 -0.0069133261000000005
3.997714 -0.006845317
3.998714 -0.0067773828000000005
3.999714 -0.0067095265
4.000714 -0.0066417494999999995
4.001714 -0.0065740533
4.002714 -0.006506442900000001
4.003714 -0.0064389176
4.004714 -0.0063714826
4.005714 -0.0063041363
4.006714 -0.0062368847
4.007714 -0.0061697283
4.008714 -0.006102669099999999
4.009714 -0.0060357095
4.010714 -0.0059688529
4.011714 -0.0059021011
4.012714 -0.0058354562
4.013714 -0.0057689205
4.014714 -0.0057024961
4.015714 -0.0056361852
4.016714 -0.0055699904000000005
4.017715 -0.0055039131
4.018714 -0.0054379554
4.019714 -0.0053721196
4.020714 -0.0053064075
4.021714 -0.0052408206
4.022714 -0.005175361
4.023714 -0.0051100302
4.024714 -0.0050448303
4.025714 -0.0049797625
4.026714 -0.004914829
4.027714 -0.0048500307
4.028714 -0.00478537
4.029714 -0.0047208479
4.030715 -0.0046564659
4.031714 -0.0045922261
4.032714 -0.0045281296
4.033714 -0.0044641787
4.034714 -0.0044003751
4.035714 -0.004336721
4.036714 -0.0042732175999999995
4.037714 -0.0042098662
4.038714 -0.0041466694
4.039714 -0.0040836283
4.040714 -0.0040207451
4.041714 -0.0039580216
4.042714 -0.0038954597
4.043715 -0.0038330607
4.044714 -0.0037708262
4.045714 -0.0037087581999999996
4.046714 -0.003646858
4.047714 -0.0035851277
4.048714 -0.0035235684
4.049714 -0.0034621815
4.050714 -0.0034009681000000003
4.051714 -0.0033399294000000003
4.052714 -0.0032790667
4.053714 -0.0032183816
4.054714 -0.0031578751
4.055714 -0.0030975476
4.056714 -0.0030374007
4.057714 -0.0029774355000000002
4.058714 -0.0029176534000000002
4.059714 -0.0028580551
4.060714 -0.0027986418
4.061714 -0.0027394145999999997
4.062714 -0.0026803747
4.063715 -0.0026215232
4.064714 -0.0025628609
4.065714 -0.0025043899
4.066714 -0.0024461109
4.067714 -0.0023880251
4.068714 -0.0023301338
4.069714 -0.0022724384
4.070714 -0.0022149399
4.071714 -0.0021576398
4.072714 -0.0021005391
4.073714 -0.002043639
4.074714 -0.0019869406999999998
4.075714 -0.0019304454
4.076715 -0.0018741543000000002
4.077714 -0.0018180677
4.078714 -0.0017621873
4.079714 -0.0017065135
4.080714 -0.0016510469999999999
4.081714 -0.0015957888999999998
4.082714 -0.0015407397
4.083714 -0.0014858999999999999
4.084714 -0.0014312705
4.085714 -0.0013768517
4.086714 -0.0013226441999999998
4.087714 -0.0012686486
4.088714 -0.0012148654
4.089714 -0.0011612951
4.090714 -0.0011079384
4.091714 -0.0010547958
4.092714 -0.0010018677
4.093714 -0.0009491551299999999
4.094714 -0.00089665864
4.095714 -0.00084437897
4.096714 -0.00079231677
4.097714 -0.0007404728
4.098714 -0.00068884779
4.099714 -0.00063744255
4.100714 -0.00058625787
4.101714 -0.00053529448
4.102714 -0.00048455304
4.103714 -0.00043403429
4.104714 -0.00038373891999999996
4.105714 -0.00033366748
4.106714 -0.00028382055
4.107714 -0.00023419861000000003
4.108714 -0.00018480213
4.109715 -0.00013563147
4.110714 -8.6686947e-05
4.111714 -3.7968837e-05
4.112714 1.0522648e-05
4.113714 5.8787344e-05
4.114714 0.00010682511
4.115714 0.00015463585
4.116714 0.00020221943999999999
4.117714 0.00024957581
4.118714 0.00029670489000000003
4.119714 0.00034360658
4.120714 0.00039028068
4.121714 0.00043672717
4.122715 0.00048294578000000006
4.123714 0.00052893633
4.124714 0.00057469865
4.125714 0.00062023237
4.126714 0.00066553716
4.127714 0.00071061277
4.128714 0.00075545895
4.129714 0.00080007521
4.130714 0.00084446128
4.131714 0.0008886167099999999
4.132714 0.00093254139
4.133714 0.00097623488
4.134714 0.0010196971
4.135714 0.0010629277
4.136714 0.0011059267000000002
4.137714 0.001148694
4.138714 0.0011912294
4.139714 0.001233533
4.140714 0.001275605
4.141714 0.0013174455
4.142715 0.0013590547
4.143714 0.0014004328000000001
4.144714 0.0014415803
4.145714 0.0014824971
4.146714 0.0015231837999999998
4.147714 0.0015636402
4.148714 0.0016038672999999998
4.149714 0.0016438649
4.150714 0.0016836333
4.151714 0.0017231729
4.152714 0.0017624838
4.153714 0.001801566
4.154714 0.00184042
4.155715 0.0018790455
4.156714 0.0019174425999999999
4.157714 0.0019556114999999996
4.158714 0.0019935524
4.159714 0.0020312649
4.160714 0.0020687492
4.161714 0.0021060054
4.162714 0.0021430333
4.163714 0.0021798329
4.164714 0.0022164045999999997
4.165714 0.0022527483000000003
4.166714 0.0022888647
4.167714 0.0023247534
4.168715 0.0023604151
4.169714 0.0023958497
4.170714 0.0024310581
4.171714 0.0024660405
4.172714 0.0025007976
4.173714 0.0025353298
4.174714 0.0025696376000000003
4.175714 0.0026037218
4.176714 0.0026375827999999997
4.177714 0.0026712216
4.178714 0.0027046381
4.179714 0.0027378333
4.180714 0.0027708078
4.181714 0.0028035618
4.182714 0.0028360961
4.183714 0.0028684106
4.184714 0.0029005061
4.185714 0.0029323827999999997
4.186714 0.0029640412000000002
4.187714 0.0029954814
4.188715 0.0030267032
4.189714 0.0030577074
4.190714 0.0030884945000000004
4.191714 0.0031190644
4.192714 0.0031494175
4.193714 0.0031795538
4.194714 0.003209474
4.195714 0.0032391785000000003
4.196714 0.0032686676
4.197714 0.0032979417
4.198714 0.0033270007
4.199714 0.0033558466
4.200714 0.0033844789999999997
4.201715 0.0034128989
4.202714 0.0034411074000000002
4.203714 0.0034691046000000004
4.204714 0.0034968914000000004
4.205714 0.0035244688
4.206714 0.0035518376999999998
4.207714 0.0035789983999999996
4.208714 0.0036059522000000004
4.209714 0.0036326994000000002
4.210714 0.003659241
4.211714 0.0036855781
4.212714 0.0037117108
4.213714 0.0037376398
4.214714 0.0037633654
4.215714 0.0037888884
4.216714 0.0038142087
4.217714 0.0038393275
4.218714 0.0038642447000000004
4.219714 0.0038889611
4.220714 0.0039134768
4.221714 0.0039377922999999995
4.222714 0.003961908399999999
4.223714 0.0039858245
4.224714 0.004009542
4.225714 0.0040330615
4.226714 0.0040563827
4.227714 0.0040795079
4.228714 0.0041024367
4.229714 0.0041251697
4.230714 0.004147708
4.231714 0.0041700518
4.232714 0.004192202700000001
4.233714 0.0042141615
4.234715 0.004235929
4.235714 0.0042575059
4.236714 0.0042788935
4.237714 0.0043000928
4.238714 0.0043211036
4.239714 0.0043419277000000004
4.240714 0.004362566
4.241714 0.0043830183
4.242714 0.0044032859
4.243714 0.004423369700000001
4.244714 0.0044432698
4.245714 0.0044629869
4.246714 0.0044825221000000005
4.247715 0.0045018751
4.248714 0.0045210472
4.249714 0.0045400386
4.250714 0.0045588495
4.251714 0.004577481
4.252714 0.0045959332
4.253714 0.0046142068
4.254714 0.0046323021
4.255714 0.0046502206
4.256714 0.0046679619
4.257714 0.0046855268
4.258714 0.0047029171000000005
4.259714 0.0047201327
4.260714 0.0047371745
4.261714 0.0047540429999999995
4.262714 0.0047707399
4.263714 0.0047872658
4.264714 0.0048036218
4.265714 0.0048198082
4.266714 0.0048358263
4.267715 0.0048516769
4.268714 0.004867361000000001
4.269714 0.0048828798999999996
4.270714 0.0048982335999999994
4.271714 0.0049134233
4.272714 0.0049284496
4.273714 0.0049433133
4.274714 0.0049580154
4.275714 0.0049725561
4.276714 0.0049869359
4.277714 0.0050011549
4.278714 0.0050152143
4.279714 0.0050291143
4.280715 0.005042856
4.281714 0.0050564395
4.282714 0.0050698647
4.283714 0.0050831331
4.284714 0.0050962448
4.285714 0.0051092004000000005
4.286714 0.0051220002
4.287714 0.0051346458
4.288714 0.0051471368
4.289714 0.0051594753999999994
4.290714 0.0051716615
4.291714 0.005183696000000001
4.292714 0.0051955802
4.293715 0.0052073145
4.294714 0.0052189003
4.295714 0.0052303381
4.296714 0.0052416286
4.297714 0.0052527736
4.298714 0.005263773
4.299714 0.005274628
4.300714 0.0052853393
4.301714 0.005295908
4.302714 0.0053063348000000005
4.303714 0.0053166201
4.304714 0.0053267642
4.305714 0.0053367687
4.306714 0.0053466327
4.307714 0.0053563577
4.308714 0.0053659445
4.309714 0.0053753927
4.310714 0.0053847027000000006
4.311714 0.0053938758
4.312714 0.0054029115
4.313715 0.0054118114
4.314714 0.0054205749999999995
4.315714 0.005429203200000001
4.316714 0.0054376971
4.317714 0.0054460572
4.318714 0.0054542837
4.319714 0.0054623779
4.320714 0.005470340299999999
4.321714 0.0054781722
4.322714 0.0054858734
4.323714 0.0054934451
4.324714 0.0055008888
4.325714 0.0055082047999999995
4.326715 0.0055153938
4.327714 0.0055224566
4.328714 0.0055293945
4.329714 0.0055362078
4.330714 0.0055428973
4.331714 0.0055494635
4.332714 0.0055559067
4.333714 0.005562228000000001
4.334714 0.0055684282
4.335714 0.0055745069
4.336714 0.0055804659
4.337714 0.0055863045
4.338714 0.0055920231
4.339714 0.005597623
4.340714 0.0056031036
4.341714 0.005608466
4.342714 0.0056137102
4.343714 0.0056188368
4.344714 0.0056238459000000005
4.345714 0.0056287383
4.346714 0.0056335149999999995
4.347714 0.0056381758999999995
4.348714 0.0056427216
4.349714 0.0056471534
4.350714 0.0056514713
4.351714 0.0056556761
4.352714 0.0056597695
4.353714 0.0056637509
4.354714 0.0056676214
4.355714 0.0056713827
4.356714 0.0056750348
4.357714 0.0056785782
4.358714 0.0056820143
4.359715 0.005685343099999999
4.360714 0.0056885652
4.361714 0.005691681499999999
4.362714 0.0056946927
4.363714 0.005697598999999999
4.364714 0.005700401
4.365714 0.0057030985999999995
4.366714 0.0057056928
4.367714 0.0057081837
4.368714 0.0057105721
4.369714 0.0057128575
4.370714 0.0057150405999999996
4.371714 0.0057171215
4.372715 0.0057191006
4.373714 0.0057209789
4.374714 0.005722756
4.375714 0.0057244328
4.376714 0.0057260098
4.377714 0.0057274865
4.378714 0.0057288642
4.379714 0.0057301437
4.380714 0.0057313249
4.381714 0.005732409
4.382714 0.0057333968
4.383714 0.0057342877
4.384714 0.0057350833
4.385714 0.005735784
4.386714 0.0057363908
4.387714 0.0057369034
4.388714 0.0057373236
4.389714 0.0057376506
4.390714 0.0057378864
4.391714 0.0057380301
4.392715 0.0057380832
4.393714 0.0057380454
4.394714 0.0057379173
4.395714 0.005737699000000001
4.396714 0.0057373916
4.397714 0.0057369944
4.398714 0.005736508
4.399714 0.005735932399999999
4.400714 0.0057352680999999996
4.401714 0.0057345154
4.402714 0.0057336747
4.403714 0.0057327463
4.404714 0.0057317302
4.405715 0.0057306268
4.406714 0.005729436500000001
4.407714 0.0057281599
4.408714 0.0057267971
4.409714 0.0057253485000000005
4.410714 0.005723815
4.411714 0.0057221969
4.412714 0.0057204947
4.413714 0.0057187088
4.414714 0.0057168403000000005
4.415714 0.0057148893
4.416714 0.0057128564
4.417714 0.0057107423
4.418715 0.0057085472
4.419714 0.0057062716
4.420714 0.005703915699999999
4.421714 0.0057014804
4.422714 0.0056989655
4.423714 0.005696372
4.424714 0.0056936999
4.425714 0.0056909488
4.426714 0.0056881196
4.427714 0.0056852125
4.428714 0.0056822274999999995
4.429714 0.0056791647
4.430714 0.005676024
4.431714 0.0056728055
4.432714 0.0056695098
4.433714 0.0056661374
4.434714 0.0056626879
4.435714 0.005659162
4.436714 0.0056555597
4.437714 0.0056518817
4.438715 0.0056481280000000005
4.439714 0.0056442993999999995
4.440714 0.0056403962
4.441714 0.0056364181
4.442714 0.005632366099999999
4.443714 0.005628241
4.444714 0.0056240431
4.445714 0.0056197729
4.446714 0.0056154301999999994
4.447714 0.0056110162
4.448714 0.0056065306
4.449714 0.0056019744
4.450714 0.0055973476
4.451715 0.0055926510000000006
4.452714 0.0055878838
4.453714 0.0055830471
4.454714 0.0055781408999999995
4.455714 0.0055731645
4.456714 0.0055681197000000005
4.457714 0.0055630058
4.458714 0.0055578228
4.459714 0.0055525714
4.460714 0.0055472508
4.461714 0.005541861899999999
4.462714 0.0055364046
4.463714 0.0055308788
4.464714 0.0055252858
4.465714 0.0055196248
4.466714 0.005513896
4.467714 0.0055081004
4.468714 0.0055022381
4.469714 0.0054963093
4.470714 0.0054903143
4.471714 0.0054842534
4.472714 0.0054781278000000004
4.473714 0.0054719367
4.474714 0.0054656808
4.475714 0.005459360900000001
4.476714 0.0054529769999999995
4.477714 0.0054465294
4.478714 0.0054400188999999995
4.479714 0.0054334454
4.480714 0.0054268094
4.481714 0.005420110400000001
4.482714 0.0054133496
4.483714 0.0054065262
4.484715 0.0053996413
4.485714 0.0053926942
4.486714 0.0053856857
4.487714 0.005378614899999999
4.488714 0.005371483
4.489714 0.0053642896
4.490714 0.0053570351
4.491714 0.0053497195
4.492714 0.005342342799999999
4.493714 0.0053349053
4.494714 0.0053274074
4.495714 0.0053198492
4.496714 0.0053122305
4.497715 0.0053045525
4.498714 0.0052968149
4.499714 0.0052890176
4.500714 0.0052811618
4.501714 0.005273247
4.502714 0.005265274
4.503714 0.0052572428
4.504714 0.0052491538
4.505714 0.005241008
4.506714 0.0052328046999999996
4.507714 0.0052245454
4.508714 0.0052162293
4.509714 0.005207857200000001
4.510714 0.0051994295
4.511714 0.0051909456999999996
4.512714 0.005182407
4.513714 0.0051738123
4.514714 0.0051651627
4.515714 0.0051564581
4.516714 0.0051476985
4.517715 0.0051388844
4.518714 0.0051300158
4.519714 0.0051210925000000004
4.520714 0.0051121151
4.521714 0.0051030831
4.522714 0.0050939969
4.523714 0.0050848568
4.524714 0.0050756633
4.525714 0.0050664159
4.526714 0.005057115
4.527714 0.0050477614
4.528714 0.005038354399999999
4.529714 0.0050288949
4.530715 0.0050193834
4.531714 0.005009819899999999
4.532714 0.0050002047
4.533714 0.0049905379000000005
4.534714 0.0049808201
4.535714 0.0049710514
4.536714 0.0049612325
4.537714 0.0049513633999999996
4.538714 0.0049414444
4.539714 0.0049314764
4.540714 0.0049214581000000006
4.541714 0.0049113911
4.542714 0.004901275
4.543715 0.0048911101
4.544714 0.0048808961
4.545714 0.0048706333
4.546714 0.0048603226
4.547714 0.0048499631
4.548714 0.0048395554999999995
4.549714 0.0048290996
4.550714 0.0048185961
4.551714 0.0048080445
4.552714 0.0047974449
4.553714 0.004786798300000001
4.554714 0.004776104099999999
4.555714 0.004765363
4.556714 0.0047545753
4.557714 0.0047437414
4.558714 0.0047328609
4.559714 0.0047219346
4.560714 0.004710962799999999
4.561714 0.0046999458999999995
4.562714 0.0046888838999999995
4.563715 0.0046777772
4.564714 0.0046666257
4.565714 0.0046554309
4.566714 0.0046441917
4.567714 0.0046329095999999995
4.568714 0.0046215835
4.569714 0.0046102152
4.570714 0.0045988032
4.571714 0.004587349
4.572714 0.0045758527
4.573714 0.0045643141
4.574714 0.0045527332999999994
4.575714 0.004541111
4.576715 0.0045294477000000005
4.577714 0.0045177425
4.578714 0.0045059969
4.579714 0.004494209900000001
4.580714 0.0044823817
4.581714 0.0044705132
4.582714 0.0044586039
4.583714 0.0044466549
4.584714 0.0044346656
4.585714 0.0044226366
4.586714 0.0044105676
4.587714 0.0043984594000000005
4.588714 0.0043863121
4.589714 0.004374126
4.590714 0.0043619013
4.591714 0.0043496384
4.592714 0.0043373377
4.593714 0.0043249995
4.594714 0.0043126238
4.595714 0.0043002114
4.596714 0.0042877622
4.597714 0.0042752763
4.598714 0.0042627547
4.599714 0.0042501968
4.600714 0.0042376036
4.601714 0.0042249754
4.602714 0.0042123123
4.603714 0.0041996147
4.604714 0.0041868825
4.605714 0.0041741157
4.606714 0.0041613148
4.607714 0.0041484799999999995
4.608714 0.0041356117
4.609715 0.0041227097
4.610714 0.0041097748
4.611714 0.0040968065
4.612714 0.0040838055
4.613714 0.0040707724
4.614714 0.0040577073
4.615714 0.0040446099
4.616714 0.0040314810999999996
4.617714 0.00401832
4.618714 0.0040051287
4.619714 0.0039919061
4.620714 0.0039786529999999995
4.621714 0.0039653696
4.622715 0.0039520564
4.623714 0.0039387134
4.624714 0.0039253416999999995
4.625714 0.0039119404
4.626714 0.0038985108000000003
4.627714 0.0038850532
4.628714 0.0038715676
4.629714 0.0038580547000000003
4.630714 0.0038445137999999998
4.631714 0.0038309463
4.632714 0.0038173519
4.633714 0.0038037309
4.634714 0.0037900842000000005
4.635714 0.0037764115
4.636714 0.0037627135
4.637714 0.0037489903000000003
4.638714 0.0037352413
4.639714 0.0037214679
4.640714 0.0037076694
4.641714 0.0036938462000000003
4.642715 0.0036799993000000003
4.643714 0.003666128
4.644714 0.0036522334999999997
4.645714 0.0036383149999999996
4.646714 0.0036243739
4.647714 0.0036104101999999997
4.648714 0.0035964233
4.649714 0.0035824149000000002
4.650714 0.0035683845999999997
4.651714 0.0035543326
4.652714 0.0035402598
4.653714 0.0035261663
4.654714 0.0035120524000000005
4.655715 0.0034979184
4.656714 0.0034837649
4.657714 0.003469592
4.658714 0.0034554003000000005
4.659714 0.0034411895999999997
4.660714 0.0034269608000000004
4.661714 0.0034127141
4.662714 0.0033984496
4.663714 0.0033841679000000003
4.664714 0.0033698689
4.665714 0.0033555534
4.666714 0.0033412216000000003
4.667714 0.0033268738
4.668715 0.0033125103
4.669714 0.0032981312000000002
4.670714 0.0032837364
4.671714 0.0032693275
4.672714 0.003254904
4.673714 0.0032404656
4.674714 0.0032260134
4.675714 0.0032115476999999997
4.676714 0.0031970680999999996
4.677714 0.0031825755
4.678714 0.0031680702000000003
4.679714 0.0031535521
4.680714 0.0031390224
4.681714 0.0031244806
4.682714 0.0031099276000000004
4.683714 0.0030953634
4.684714 0.0030807885
4.685714 0.0030662035
4.686714 0.0030516086999999997
4.687714 0.0030370042
4.688715 0.0030223906
4.689714 0.0030077681
4.690714 0.0029931371
4.691714 0.0029784978
4.692714 0.002963851
4.693714 0.0029491963
4.694714 0.0029345347
4.695714 0.002919866
4.696714 0.0029051910999999997
4.697714 0.0028905097
4.698714 0.0028758221999999997
4.699714 0.0028611293999999997
4.700714 0.0028464312
4.701715 0.0028317279
4.702714 0.00281702
4.703714 0.0028023078
4.704714 0.0027875914
4.705714 0.0027728714
4.706714 0.0027581482000000003
4.707714 0.0027434218
4.708714 0.0027286929
4.709714 0.0027139616999999998
4.710714 0.0026992281999999998
4.711714 0.0026844935
4.712714 0.0026697575
4.713714 0.0026550208
4.714714 0.0026402835
4.715714 0.002625546
4.716714 0.002610809
4.717714 0.0025960723999999998
4.718714 0.002581337
4.719714 0.002566603
4.720714 0.0025518706
4.721714 0.0025371404
4.722714 0.0025224128
4.723714 0.0025076880999999997
4.724714 0.0024929666
4.725714 0.0024782486
4.726714 0.0024635343
4.727714 0.0024488243
4.728714 0.0024341185
4.729714 0.0024194176
4.730714 0.002404722
4.731714 0.0023900316999999997
4.732714 0.002375347
4.733714 0.0023606683
4.734715 0.0023459959
4.735714 0.0023313303
4.736714 0.0023166716
4.737714 0.0023020201999999997
4.738714 0.0022873764
4.739714 0.0022727407000000003
4.740714 0.0022581131
4.741714 0.0022434942
4.742714 0.0022288843
4.743714 0.002214284
4.744714 0.0021996933
4.745714 0.0021851129
4.746714 0.0021705431
4.747715 0.0021559840999999997
4.748714 0.0021414362
4.749714 0.0021269000999999997
4.750714 0.0021123757000000003
4.751714 0.0020978638
4.752714 0.0020833644
4.753714 0.0020688782
4.754714 0.0020544052
4.755714 0.0020399459000000003
4.756714 0.0020255004999999997
4.757714 0.0020110700000000002
4.758714 0.0019966539
4.759714 0.0019822526
4.760714 0.0019678668000000002
4.761714 0.0019534964
4.762714 0.001939142
4.763714 0.0019248038
4.764714 0.0019104826000000002
4.765714 0.0018961779
4.766714 0.0018818904000000001
4.767715 0.0018676206
4.768714 0.0018533682999999999
4.769714 0.0018391342
4.770714 0.0018249186
4.771714 0.0018107217000000002
4.772714 0.0017965442
4.773714 0.0017823859
4.774714 0.0017682476
4.775714 0.0017541292
4.776714 0.0017400316000000002
4.777714 0.0017259548
4.778714 0.0017118990999999998
4.779714 0.0016978651
4.780715 0.0016838529
4.781714 0.0016698627999999999
4.782714 0.0016558954999999998
4.783714 0.0016419510000000002
4.784714 0.0016280296999999998
4.785714 0.0016141318999999999
4.786714 0.0016002579
4.787714 0.001586408
4.788714 0.0015725827000000001
4.789714 0.0015587818999999998
4.790714 0.0015450061
4.791714 0.0015312558
4.792714 0.0015175308999999999
4.793715 0.0015038319999999999
4.794714 0.0014901593000000001
4.795714 0.0014765128
4.796714 0.001462893
4.797714 0.0014493002
4.798714 0.0014357345
4.799714 0.0014221964
4.800714 0.0014086861
4.801714 0.0013952039
4.802714 0.00138175
4.803714 0.0013683247
4.804714 0.0013549284
4.805714 0.0013415614000000001
4.806714 0.0013282241
4.807714 0.0013149166
4.808714 0.0013016393
4.809714 0.0012883927
4.810714 0.001275177
4.811714 0.0012619925
4.812714 0.0012488395
4.813715 0.0012357184
4.814714 0.0012226295
4.815714 0.0012095729
4.816714 0.0011965491
4.817714 0.0011835584
4.818714 0.0011706010999999999
4.819714 0.0011576771
4.820714 0.001144787
4.821714 0.0011319308
4.822714 0.0011191089
4.823714 0.0011063215000000001
4.824714 0.0010935689
4.825714 0.0010808511
4.826715 0.0010681685
4.827714 0.0010555213000000001
4.828714 0.0010429098
4.829714 0.0010303339
4.830714 0.0010177941999999999
4.831714 0.0010052907
4.832714 0.00099282379
4.833714 0.0009803936299999998
4.834714 0.0009680005000000001
4.835714 0.00095564465
4.836714 0.00094332636
4.837714 0.000931046
4.838714 0.00091880393
4.839714 0.00090660023
4.840714 0.00089443529
4.841714 0.00088230954
4.842714 0.00087022299
4.843714 0.0008581761899999999
4.844714 0.00084616904
4.845714 0.00083420209
4.846714 0.00082227552
4.847714 0.00081038943
4.848714 0.00079854417
4.849714 0.00078673984
4.850714 0.0007749768000000001
4.851714 0.00076325514
4.852714 0.000751575
4.853714 0.00073993647
4.854714 0.00072833986
4.855714 0.00071678528
4.856714 0.00070527281
4.857714 0.00069380267
4.858714 0.00068237496
4.859715 0.0006709899
4.860714 0.00065964773
4.861714 0.00064834853
4.862714 0.00063709253
4.863714 0.00062587997
4.864714 0.00061471096
4.865714 0.0006035858000000001
4.866714 0.00059250465
4.867714 0.00058146779
4.868714 0.0005704755
4.869714 0.00055952792
4.870714 0.00054862535
4.871714 0.00053776798
4.872715 0.00052695609
4.873714 0.0005161898599999999
4.874714 0.00050546955
4.875714 0.0004947953999999999
4.876714 0.0004841675
4.877714 0.00047358611999999997
4.878714 0.00046305136
4.879714 0.00045256338
4.880714 0.00044212238
4.881714 0.00043172839999999996
4.882714 0.00042138158
4.883714 0.00041108195999999995
4.884714 0.00040082978
4.885714 0.00039062497000000003
4.886714 0.00038046768999999995
4.887714 0.00037035802
4.888714 0.00036029601000000004
4.889714 0.00035028177
4.890714 0.00034031546
4.891714 0.0003303971
4.892715 0.0003205269
4.893714 0.00031070495
4.894714 0.0003009314
4.895714 0.00029120642
4.896714 0.00028153017
4.897714 0.00027190282999999996
4.898714 0.00026232456
4.899714 0.0002527956
4.900714 0.00024331607
4.901714 0.0002338862
4.902714 0.00022450613000000002
4.903714 0.00021517606
4.904714 0.00020589614
4.905715 0.00019666652
4.906714 0.00018748733
4.907714 0.00017835866
4.908714 0.00016928064
4.909714 0.00016025335
4.910714 0.00015127681
4.911714 0.00014235109
4.912714 0.00013347624
4.913714 0.00012465226000000002
4.914714 0.00011587920000000001
4.915714 0.00010715704000000001
4.916714 9.848579299999999e-05
4.917714 8.986549500000001e-05
4.918715 8.1296139e-05
4.919714 7.2777766e-05
4.920714 6.431041e-05
4.921714 5.5894122e-05
4.922714 4.7528965e-05
4.923714 3.9215016e-05
4.924714 3.095237e-05
4.925714 2.2741136e-05
4.926714 1.458143e-05
4.927714 6.4733833000000005e-06
4.928714 -1.5828707000000001e-06
4.929714 -9.5871869e-06
4.930714 -1.7539425e-05
4.931714 -2.5439451e-05
4.932714 -3.3287131e-05
4.933714 -4.1082347e-05
4.934714 -4.882499e-05
4.935714 -5.6514966000000004e-05
4.936714 -6.4152209e-05
4.937714 -7.1736662e-05
4.938715 -7.9268295e-05
4.939714 -8.674711000000001e-05
4.940714 -9.4173095e-05
4.941714 -0.00010154629
4.942714 -0.00010886674
4.943714 -0.00011613452
4.944714 -0.00012334966000000002
4.945714 -0.00013051227
4.946714 -0.00013762241
4.947714 -0.00014468013
4.948714 -0.00015168554
4.949714 -0.00015863867
4.950714 -0.00016553955
4.951715 -0.00017238825
4.952714 -0.00017918476
4.953714 -0.00018592912999999998
4.954714 -0.00019262125
4.955714 -0.00019926115
4.956714 -0.00020584878
4.957714 -0.00021238403999999998
4.958714 -0.00021886687999999997
4.959714 -0.00022529720999999998
4.960714 -0.00023167493
4.961714 -0.00023799998
4.962714 -0.00024427227000000003
4.963714 -0.00025049176
4.964714 -0.00025665838
4.965714 -0.00026277207
4.966714 -0.00026883285
4.967714 -0.00027484075
4.968714 -0.00028079571
4.969714 -0.00028669785
4.970714 -0.0002925472
4.971714 -0.00029834387
4.972714 -0.00030408796
4.973714 -0.00030977960000000003
4.974714 -0.0003154189
4.975714 -0.00032100600000000004
4.976714 -0.00032654104
4.977714 -0.00033202414
4.978714 -0.00033745544
4.979714 -0.00034283503000000004
4.980714 -0.00034816303
4.981714 -0.00035343953
4.982714 -0.0003586646
4.983714 -0.00036383829
4.984715 -0.00036896058
4.985714 -0.00037403152
4.986714 -0.00037905113
4.987714 -0.00038401935999999995
4.988714 -0.00038893613
4.989714 -0.00039380146999999996
4.990714 -0.00039861538
4.991714 -0.00040337772999999997
4.992714 -0.00040808854
4.993714 -0.00041274775
4.994714 -0.00041735548
4.995714 -0.00042191168
4.996714 -0.00042641635999999996
4.997715 -0.00043086960999999996
4.998714 -0.00043527166
4.999714 -0.00043962250000000003
5.000714 -0.00044392222999999997
5.001714 -0.00044817107
5.002714 -0.0004523693
5.003714 -0.00045651700000000003
5.004714 -0.00046061441
5.005714 -0.00046466175
5.006714 -0.00046865924999999994
5.007714 -0.00047260710000000003
5.008714 -0.00047650551
5.009714 -0.00048035458
5.010714 -0.00048415459
5.011714 -0.00048790566
5.012714 -0.0004916079
5.013714 -0.00049526143
5.014714 -0.0004988662100000001
5.015714 -0.00050242238
5.016714 -0.00050592994
5.017715 -0.00050938902
5.018714 -0.0005127994900000001
5.019714 -0.0005161613400000001
5.020714 -0.0005194745899999999
5.021714 -0.0005227392600000001
5.022714 -0.00052595533
5.023714 -0.00052912283
5.024714 -0.00053224176
5.025714 -0.00053531212
5.026714 -0.00053833414
5.027714 -0.00054130783
5.028714 -0.0005442334
5.029714 -0.0005471108999999999
5.030715 -0.00054994061
5.031714 -0.0005527227600000001
5.032714 -0.00055545747
5.033714 -0.00055814508
5.034714 -0.00056078588
5.035714 -0.00056338004
5.036714 -0.00056592794
5.037714 -0.00056842973
5.038714 -0.00057088573
5.039714 -0.00057329621
5.040714 -0.00057566135
5.041714 -0.0005779813399999999
5.042714 -0.0005802563
5.043715 -0.00058248647
5.044714 -0.00058467185
5.045714 -0.00058681267
5.046714 -0.0005889088700000001
5.047714 -0.00059096064
5.048714 -0.00059296794
5.049714 -0.00059493082
5.050714 -0.00059684935
5.051714 -0.00059872355
5.052714 -0.0006005534
5.053714 -0.00060233906
5.054714 -0.00060408051
5.055714 -0.00060577786
5.056714 -0.00060743132
5.057714 -0.00060904099
5.058714 -0.00061060709
5.059714 -0.00061212972
5.060714 -0.00061360925
5.061714 -0.00061504588
5.062714 -0.00061643991
5.063715 -0.00061779165
5.064714 -0.00061910137
5.065714 -0.00062036943
5.066714 -0.00062159615
5.067714 -0.00062278177
5.068714 -0.00062392664
5.069714 -0.00062503095
5.070714 -0.00062609506
5.071714 -0.00062711911
5.072714 -0.00062810332
5.073714 -0.00062904783
5.074714 -0.00062995286
5.075714 -0.00063081848
5.076715 -0.0006316447100000001
5.077714 -0.00063243169
5.078714 -0.0006331793900000001
5.079714 -0.00063388793
5.080714 -0.00063455736
5.081714 -0.0006351877300000001
5.082714 -0.00063577904
5.083714 -0.00063633138
5.084714 -0.0006368448300000001
5.085714 -0.00063731964
5.086714 -0.00063775574
5.087714 -0.00063815341
5.088714 -0.00063851294
5.089714 -0.00063883449
5.090714 -0.00063911834
5.091714 -0.00063936482
5.092714 -0.00063957423
5.093714 -0.0006397469
5.094714 -0.00063988318
5.095714 -0.00063998345
5.096714 -0.00064004798
5.097714 -0.0006400772700000001
5.098714 -0.00064007149
5.099714 -0.0006400310699999999
5.100714 -0.00063995622
5.101714 -0.00063984717
5.102714 -0.00063970415
5.103714 -0.00063952739
5.104714 -0.0006393170200000001
5.105714 -0.00063907323
5.106714 -0.00063879602
5.107714 -0.00063848547
5.108714 -0.00063814173
5.109715 -0.0006377647399999999
5.110714 -0.00063735461
5.111714 -0.00063691141
5.112714 -0.00063643515
5.113714 -0.00063592588
5.114714 -0.00063538378
5.115714 -0.00063480893
5.116714 -0.00063420148
5.117714 -0.0006335616
5.118714 -0.00063288962
5.119714 -0.00063218563
5.120714 -0.00063145003
5.121714 -0.0006306831
5.122715 -0.00062988524
5.123714 -0.00062905674
5.124714 -0.00062819804
5.125714 -0.00062730956
5.126714 -0.0006263915099999999
5.127714 -0.00062544436
5.128714 -0.00062446843
5.129714 -0.00062346408
5.130714 -0.00062243157
5.131714 -0.00062137119
5.132714 -0.00062028316
5.133714 -0.00061916771
5.134714 -0.00061802493
5.135714 -0.0006168549999999999
5.136714 -0.00061565802
5.137714 -0.00061443402
5.138714 -0.0006131831499999999
5.139714 -0.00061190535
5.140714 -0.00061060068
5.141714 -0.0006092692700000001
5.142715 -0.00060791117
5.143714 -0.0006065263700000001
5.144714 -0.0006051150200000001
5.145714 -0.00060367729
5.146714 -0.00060221328
5.147714 -0.00060072321
5.148714 -0.0005992074000000001
5.149714 -0.00059766608
5.150714 -0.00059609952
5.151714 -0.00059450804
5.152714 -0.000592892
5.153714 -0.00059125177
5.154714 -0.00058958776
5.155715 -0.00058790047
5.156714 -0.00058619007
5.157714 -0.00058445703
5.158714 -0.0005827017
5.159714 -0.00058092442
5.160714 -0.00057912544
5.161714 -0.00057730504
5.162714 -0.00057546349
5.163714 -0.0005736008499999999
5.164714 -0.00057171742
5.165714 -0.00056981321
5.166714 -0.00056788826
5.167714 -0.0005659428100000001
5.168715 -0.00056397671
5.169714 -0.00056199001
5.170714 -0.0005599828
5.171714 -0.00055795504
5.172714 -0.00055590676
5.173714 -0.00055383807
5.174714 -0.00055174905
5.175714 -0.0005496398
5.176714 -0.00054751049
5.177714 -0.00054536122
5.178714 -0.00054319235
5.179714 -0.0005410041
5.180714 -0.00053879676
5.181714 -0.00053657063
5.182714 -0.00053432614
5.183714 -0.00053206359
5.184714 -0.00052978344
5.185714 -0.00052748605
5.186714 -0.00052517184
5.187714 -0.00052284117
5.188715 -0.00052049436
5.189714 -0.00051813176
5.190714 -0.0005157536599999999
5.191714 -0.00051336028
5.192714 -0.00051095185
5.193714 -0.00050852864
5.194714 -0.0005060905999999999
5.195714 -0.00050363801
5.196714 -0.00050117073
5.197714 -0.0004986889500000001
5.198714 -0.00049619266
5.199714 -0.00049368186
5.200714 -0.00049115656
5.201715 -0.0004886167100000001
5.202714 -0.00048606234
5.203714 -0.00048349351999999997
5.204714 -0.00048091028000000005
5.205714 -0.00047831277
5.206714 -0.00047570106
5.207714 -0.00047307544
5.208714 -0.00047043609000000004
5.209714 -0.00046778318
5.210714 -0.00046511714
5.211714 -0.00046243813
5.212714 -0.00045974671
5.213714 -0.00045704314
5.214714 -0.0004543278
5.215714 -0.00045160104
5.216714 -0.00044886328
5.217714 -0.00044611488
5.218714 -0.00044335615999999996
5.219714 -0.00044058752
5.220714 -0.0004378091
5.221714 -0.00043502118
5.222714 -0.00043222393999999996
5.223714 -0.00042941756
5.224714 -0.00042660208000000005
5.225714 -0.00042377765
5.226714 -0.0004209443
5.227714 -0.00041810194
5.228714 -0.00041525063
5.229714 -0.00041239032
5.230714 -0.00040952095
5.231714 -0.00040664248999999997
5.232714 -0.00040375498
5.233714 -0.00040085838
5.234715 -0.00039795273000000004
5.235714 -0.00039503815999999997
5.236714 -0.00039211468
5.237714 -0.00038918251
5.238714 -0.00038624179999999995
5.239714 -0.00038329285
5.240714 -0.00038033586
5.241714 -0.00037737116
5.242714 -0.00037439913
5.243714 -0.00037142007999999997
5.244714 -0.00036843439
5.245714 -0.00036544245
5.246714 -0.0003624446
5.247715 -0.00035944115
5.248714 -0.00035643247
5.249714 -0.00035341886
5.250714 -0.00035040052
5.251714 -0.0003473777
5.252714 -0.00034435054
5.253714 -0.00034131917
5.254714 -0.00033828367
5.255714 -0.00033524404
5.256714 -0.00033220033
5.257714 -0.00032915248
5.258714 -0.00032610038999999997
5.259714 -0.00032304408
5.260714 -0.00031998343
5.261714 -0.00031691839000000003
5.262714 -0.00031384891
5.263714 -0.00031077495
5.264714 -0.00030769656000000003
5.265714 -0.00030461379
5.266714 -0.00030152667
5.267715 -0.00029843536
5.268714 -0.00029534006
5.269714 -0.00029224093
5.270714 -0.00028913830000000003
5.271714 -0.00028603238
5.272714 -0.00028292357
5.273714 -0.00027981216
5.274714 -0.00027669853
5.275714 -0.00027358303
5.276714 -0.00027046599
5.277714 -0.00026734775999999997
5.278714 -0.00026422863
5.279714 -0.00026110881
5.280715 -0.00025798861
5.281714 -0.0002548682
5.282714 -0.00025174766
5.283714 -0.00024862709000000004
5.284714 -0.00024550654
5.285714 -0.00024238601999999998
5.286714 -0.00023926546
5.287714 -0.00023614477000000002
5.288714 -0.00023302391
5.289714 -0.00022990275000000002
5.290714 -0.00022678114
5.291714 -0.000223659
5.292714 -0.00022053625
5.293715 -0.0002174128
5.294714 -0.00021428864
5.295714 -0.00021116377
5.296714 -0.00020803823000000002
5.297714 -0.00020491211
5.298714 -0.00020178561
5.299714 -0.00019865884
5.300714 -0.00019553207999999998
5.301714 -0.00019240555999999997
5.302714 -0.00018927963
5.303714 -0.00018615458
5.304714 -0.00018303071999999998
5.305714 -0.00017990842
5.306714 -0.00017678798000000001
5.307714 -0.00017366971
5.308714 -0.00017055387
5.309714 -0.00016744073
5.310714 -0.00016433044
5.311714 -0.00016122317999999998
5.312714 -0.00015811906
5.313715 -0.00015501814
5.314714 -0.00015192039
5.315714 -0.0001488258
5.316714 -0.00014573428
5.317714 -0.00014264572999999998
5.318714 -0.00013956000999999999
5.319714 -0.00013647698
5.320714 -0.0001333965
5.321714 -0.0001303184
5.322714 -0.00012724258
5.323714 -0.00012416893
5.324714 -0.00012109741
5.325714 -0.00011802797
5.326715 -0.00011496064000000001
5.327714 -0.00011189549
5.328714 -0.00010883264000000001
5.329714 -0.00010577226000000001
5.330714 -0.00010271453
5.331714 -9.9659746e-05
5.332714 -9.660813e-05
5.333714 -9.3560004e-05
5.334714 -9.0515675e-05
5.335714 -8.7475445e-05
5.336714 -8.4439614e-05
5.337714 -8.140845e-05
5.338714 -7.8382203e-05
5.339714 -7.5361095e-05
5.340714 -7.234528999999999e-05
5.341714 -6.933489699999999e-05
5.342714 -6.633e-05
5.343714 -6.3330612e-05
5.344714 -6.0336691e-05
5.345714 -5.7348177000000005e-05
5.346714 -5.4364937999999996e-05
5.347714 -5.1386832e-05
5.348714 -4.8413699e-05
5.349714 -4.5445344e-05
5.350714 -4.2481585e-05
5.351714 -3.9522251e-05
5.352714 -3.6567181e-05
5.353714 -3.361624e-05
5.354714 -3.0669344e-05
5.355714 -2.7726431999999997e-05
5.356714 -2.4787505e-05
5.357714 -2.1852611e-05
5.358714 -1.8921843e-05
5.359715 -1.5995344e-05
5.360714 -1.3073304e-05
5.361714 -1.015595e-05
5.362714 -7.2435384000000006e-06
5.363714 -4.3363459999999995e-06
5.364714 -1.4346612e-06
5.365714 1.4612276e-06
5.366714 4.3510433e-06
5.367714 7.2345294e-06
5.368714 1.0111461e-05
5.369714 1.2981651e-05
5.370714 1.5844955e-05
5.371714 1.8701286000000002e-05
5.372715 2.1550603e-05
5.373714 2.4392921e-05
5.374714 2.7228302e-05
5.375714 3.0056859e-05
5.376714 3.2878741999999996e-05
5.377714 3.5694134e-05
5.378714 3.8503248e-05
5.379714 4.1306302e-05
5.380714 4.4103521e-05
5.381714 4.6895119e-05
5.382714 4.9681285e-05
5.383714 5.2462184000000004e-05
5.384714 5.5237955999999995e-05
5.385714 5.8008680999999994e-05
5.386714 6.0774390999999994e-05
5.387714 6.3535066e-05
5.388714 6.629064700000001e-05
5.389714 6.9041016e-05
5.390714 7.1786008e-05
5.391714 7.4525423e-05
5.392715 7.7259017e-05
5.393714 7.9986546e-05
5.394714 8.2707754e-05
5.395714 8.542235699999999e-05
5.396714 8.813011e-05
5.397714 9.0830764e-05
5.398714 9.3524125e-05
5.399714 9.621001e-05
5.400714 9.8888313e-05
5.401714 0.00010155896
5.402714 0.00010422193000000001
5.403714 0.00010687725999999999
5.404714 0.00010952500999999999
5.405715 0.00011216532
5.406714 0.00011479838
5.407714 0.00011742437
5.408714 0.00012004352
5.409714 0.00012265608
5.410714 0.00012526227
5.411714 0.00012786235
5.412714 0.00013045648999999998
5.413714 0.00013304488
5.414714 0.00013562766
5.415714 0.00013820492
5.416714 0.00014077671
5.417714 0.00014334303
5.418715 0.00014590381
5.419714 0.00014845895999999998
5.420714 0.00015100832
5.421714 0.00015355167
5.422714 0.00015608883000000002
5.423714 0.00015861955
5.424714 0.00016114354
5.425714 0.00016366059
5.426714 0.00016617046
5.427714 0.00016867289000000002
5.428714 0.00017116773000000002
5.429714 0.00017365483000000002
5.430714 0.00017613407
5.431714 0.00017860543
5.432714 0.0001810689
5.433714 0.00018352456
5.434714 0.00018597250999999998
5.435714 0.0001884129
5.436714 0.00019084594000000002
5.437714 0.0001932719
5.438715 0.00019569097
5.439714 0.00019810343
5.440714 0.00020050957000000003
5.441714 0.00020290965
5.442714 0.0002053039
5.443714 0.00020769252999999999
5.444714 0.00021007570000000002
5.445714 0.00021245355
5.446714 0.00021482615
5.447714 0.00021719345
5.448714 0.00021955548
5.449714 0.00022191214
5.450714 0.00022426327
5.451715 0.00022660874
5.452714 0.00022894826
5.453714 0.00023128168
5.454714 0.00023360874
5.455714 0.00023592916
5.456714 0.00023824273
5.457714 0.00024054920999999998
5.458714 0.0002428485
5.459714 0.0002451404
5.460714 0.0002474248
5.461714 0.00024970172
5.462714 0.00025197114
5.463714 0.0002542331
5.464714 0.00025648774
5.465714 0.00025873524
5.466714 0.0002609758
5.467714 0.00026320961
5.468714 0.00026543698
5.469714 0.00026765817
5.470714 0.00026987343
5.471714 0.00027208307
5.472714 0.00027428725
5.473714 0.00027648621
5.474714 0.00027868014
5.475714 0.00028086911
5.476714 0.00028305326
5.477714 0.00028523255
5.478714 0.00028740697
5.479714 0.00028957641000000004
5.480714 0.00029174073
5.481714 0.00029389980000000003
5.482714 0.00029605342
5.483714 0.00029820133
5.484715 0.00030034332000000003
5.485714 0.00030247913
5.486714 0.00030460858
5.487714 0.00030673143
5.488714 0.00030884755
5.489714 0.00031095681
5.490714 0.0003130591
5.491714 0.00031515444
5.492714 0.00031724286999999996
5.493714 0.00031932442999999997
5.494714 0.00032139928
5.495714 0.00032346759
5.496714 0.00032552955000000005
5.497715 0.00032758546
5.498714 0.00032963553
5.499714 0.00033168008
5.500714 0.00033371934
5.501714 0.00033575368
5.502714 0.00033778324
5.503714 0.00033980828
5.504714 0.00034182897
5.505714 0.00034384541
5.506714 0.00034585767
5.507714 0.00034786576000000004
5.508714 0.0003498697
5.509714 0.00035186936
5.510714 0.00035386458
5.511714 0.00035585526
5.512714 0.00035784115
5.513714 0.000359822
5.514714 0.00036179761
5.515714 0.00036376773000000004
5.516714 0.00036573217
5.517715 0.00036769068
5.518714 0.00036964313
5.519714 0.00037158941
5.520714 0.00037352936
5.521714 0.00037546304000000004
5.522714 0.00037739039000000003
5.523714 0.00037931156
5.524714 0.00038122669000000003
5.525714 0.00038313588
5.526714 0.00038503936
5.527714 0.00038693743000000003
5.528714 0.00038883026999999995
5.529714 0.00039071820000000004
5.530715 0.0003926014
5.531714 0.00039448018
5.532714 0.00039635483999999997
5.533714 0.00039822548
5.534714 0.0004000924
5.535714 0.00040195559000000004
5.536714 0.00040381519
5.537714 0.00040567110999999997
5.538714 0.00040752343
5.539714 0.00040937202
5.540714 0.00041121675
5.541714 0.00041305748
5.542714 0.00041489393
5.543715 0.00041672592
5.544714 0.00041855323999999996
5.545714 0.00042037559
5.546714 0.00042219281
5.547714 0.00042400475
5.548714 0.00042581114
5.549714 0.00042761194
5.550714 0.00042940701
5.551714 0.00043119634999999997
5.552714 0.00043297999999999996
5.553714 0.00043475807000000003
5.554714 0.00043653066999999995
5.555714 0.00043829787
5.556714 0.00044006001
5.557714 0.0004418172
5.558714 0.0004435698
5.559714 0.00044531807
5.560714 0.00044706221
5.561714 0.00044880248
5.562714 0.00045053916000000003
5.563715 0.00045227234000000003
5.564714 0.00045400225
5.565714 0.00045572892000000004
5.566714 0.00045745241999999996
5.567714 0.00045917282
5.568714 0.00046088999
5.569714 0.00046260379
5.570714 0.00046431418999999996
5.571714 0.00046602099
5.572714 0.00046772393
5.573714 0.00046942281999999997
5.574714 0.00047111744000000004
5.575714 0.00047280751
5.576715 0.0004744928
5.577714 0.00047617317999999997
5.578714 0.00047784847000000003
5.579714 0.00047951849
5.580714 0.00048118318000000003
5.581714 0.00048284259999999997
5.582714 0.00048449665
5.583714 0.00048614538
5.584714 0.00048778898
5.585714 0.0004894275700000001
5.586714 0.00049106138
5.587714 0.00049269056
5.588714 0.00049431546
5.589714 0.00049593627
5.590714 0.00049755317
5.591714 0.0004991665299999999
5.592714 0.00050077638
5.593714 0.00050238295
5.594714 0.0005039864400000001
5.595714 0.00050558683
5.596714 0.0005071842699999999
5.597714 0.0005087786600000001
5.598714 0.0005103699600000001
5.599714 0.00051195807
5.600714 0.00051354282
5.601714 0.00051512411
5.602714 0.00051670158
5.603714 0.0005182751500000001
5.604714 0.00051984443
5.605714 0.00052140931
5.606714 0.00052296955
5.607714 0.00052452483
5.608714 0.00052607506
5.609715 0.00052762007
5.610714 0.0005291598
5.611714 0.00053069416
5.612714 0.00053222325
5.613714 0.00053374706
5.614714 0.00053526564
5.615714 0.00053677913
5.616714 0.00053828776
5.617714 0.00053979165
5.618714 0.0005412910899999999
5.619714 0.00054278621
5.620714 0.00054427737
5.621714 0.00054576458
5.622715 0.0005472481
5.623714 0.00054872817
5.624714 0.0005502048200000001
5.625714 0.00055167811
5.626714 0.00055314813
5.627714 0.00055461478
5.628714 0.00055607798
5.629714 0.0005575377100000001
5.630714 0.00055899377
5.631714 0.00056044596
5.632714 0.00056189401
5.633714 0.00056333784
5.634714 0.00056477711
5.635714 0.00056621161
5.636714 0.0005676411099999999
5.637714 0.00056906547
5.638714 0.0005704844200000001
5.639714 0.00057189795
5.640714 0.00057330585
5.641714 0.00057470816
5.642715 0.0005761048699999999
5.643714 0.00057749594
5.644714 0.00057888155
5.645714 0.0005802618
5.646714 0.0005816368199999999
5.647714 0.00058300679
5.648714 0.00058437195
5.649714 0.00058573241
5.650714 0.00058708847
5.651714 0.00058844021
5.652714 0.0005897878099999999
5.653714 0.00059113145
5.654714 0.00059247113
5.655715 0.000593807
5.656714 0.000595139
5.657714 0.00059646709
5.658714 0.00059779118
5.659714 0.00059911117
5.660714 0.0006004268
5.661714 0.00060173797
5.662714 0.00060304437
5.663714 0.00060434581
5.664714 0.00060564203
5.665714 0.0006069327799999999
5.666714 0.0006082179
5.667714 0.00060949706
5.668715 0.00061077017
5.669714 0.00061203691
5.670714 0.0006132973299999999
5.671714 0.00061455139
5.672714 0.00061579894
5.673714 0.00061704009
5.674714 0.0006182748600000001
5.675714 0.00061950332
5.676714 0.0006207255900000001
5.677714 0.00062194185
5.678714 0.0006231522500000001
5.679714 0.00062435693
5.680714 0.00062555614
5.681714 0.00062674994
5.682714 0.00062793847
5.683714 0.00062912191
5.684714 0.00063030025
5.685714 0.00063147354
5.686714 0.00063264183
5.687714 0.00063380494
5.688715 0.00063496295
5.689714 0.00063611565
5.690714 0.00063726279
5.691714 0.0006384043000000001
5.692714 0.00063953989
5.693714 0.00064066935
5.694714 0.00064179253
5.695714 0.0006429091200000001
5.696714 0.00064401888
5.697714 0.00064512174
5.698714 0.0006462174000000001
5.699714 0.0006473058
5.700714 0.00064838673
5.701715 0.00064946025
5.702714 0.0006505263199999999
5.703714 0.00065158483
5.704714 0.0006526359799999999
5.705714 0.00065367976
5.706714 0.00065471631
5.707714 0.00065574573
5.708714 0.0006567682199999999
5.709714 0.00065778386
5.710714 0.0006587928499999999
5.711714 0.00065979516
5.712714 0.0006607910600000001
5.713714 0.0006617805
5.714714 0.00066276361
5.715714 0.0006637403699999999
5.716714 0.00066471071
5.717714 0.00066567459
5.718714 0.00066663188
5.719714 0.0006675824799999999
5.720714 0.00066852622
5.721714 0.0006694628599999999
5.722714 0.00067039218
5.723714 0.00067131391
5.724714 0.00067222786
5.725714 0.00067313381
5.726714 0.00067403148
5.727714 0.0006749206899999999
5.728714 0.0006758012700000001
5.729714 0.00067667306
5.730714 0.0006775359499999999
5.731714 0.00067838982
5.732714 0.0006792347
5.733714 0.00068007053
5.734715 0.0006808973500000001
5.735714 0.00068171521
5.736714 0.00068252425
5.737714 0.0006833245600000001
5.738714 0.0006841161800000001
5.739714 0.0006848993099999999
5.740714 0.00068567401
5.741714 0.00068644035
5.742714 0.00068719846
5.743714 0.00068794839
5.744714 0.0006886902199999999
5.745714 0.0006894239
5.746714 0.00069014941
5.747715 0.00069086664
5.748714 0.0006915755
5.749714 0.00069227585
5.750714 0.0006929675199999999
5.751714 0.0006936503300000001
5.752714 0.00069432413
5.753714 0.00069498865
5.754714 0.0006956436699999999
5.755714 0.000696289
5.756714 0.00069692433
5.757714 0.0006975495599999999
5.758714 0.00069816456
5.759714 0.0006987691
5.760714 0.00069936314
5.761714 0.00069994667
5.762714 0.00070051947
5.763714 0.00070108163
5.764714 0.00070163319
5.765714 0.00070217416
5.766714 0.00070270457
5.767715 0.00070322462
5.768714 0.00070373426
5.769714 0.00070423366
5.770714 0.00070472292
5.771714 0.00070520205
5.772714 0.00070567107
5.773714 0.00070613014
5.774714 0.00070657916
5.775714 0.00070701813
5.776714 0.0007074469499999999
5.777714 0.00070786559
5.778714 0.0007082738600000001
5.779714 0.00070867172
5.780715 0.00070905894
5.781714 0.00070943534
5.782714 0.0007098007200000001
5.783714 0.00071015484
5.784714 0.00071049758
5.785714 0.0007108286799999999
5.786714 0.00071114796
5.787714 0.00071145523
5.788714 0.00071175036
5.789714 0.0007120331699999999
5.790714 0.00071230365
5.791714 0.00071256163
5.792714 0.0007128071
5.793715 0.0007130401199999999
5.794714 0.00071326067
5.795714 0.00071346872
5.796714 0.00071366439
5.797714 0.0007138477
5.798714 0.00071401878
5.799714 0.00071417762
5.800714 0.00071432437
5.801714 0.00071445907
5.802714 0.0007145817599999999
5.803714 0.0007146924399999999
5.804714 0.00071479108
5.805714 0.0007148777099999999
5.806714 0.0007149522399999999
5.807714 0.00071501458
5.808714 0.0007150646500000001
5.809714 0.00071510226
5.810714 0.00071512723
5.811714 0.00071513946
5.812714 0.00071513864
5.813715 0.0007151247200000001
5.814714 0.00071509744
5.815714 0.0007150565600000001
5.816714 0.00071500199
5.817714 0.00071493359
5.818714 0.0007148511
5.819714 0.00071475456
5.820714 0.00071464374
5.821714 0.00071451859
5.822714 0.00071437908
5.823714 0.00071422528
5.824714 0.0007140571099999999
5.825714 0.00071387458
5.826715 0.00071367776
5.827714 0.0007134666700000001
5.828714 0.0007132413
5.829714 0.0007130017799999999
5.830714 0.00071274812
5.831714 0.00071248041
5.832714 0.00071219856
5.833714 0.0007119027
5.834714 0.00071159279
5.835714 0.00071126869
5.836714 0.00071093036
5.837714 0.0007105777999999999
5.838714 0.00071021082
5.839714 0.00070982933
5.840714 0.00070943324
5.841714 0.00070902233
5.842714 0.00070859646
5.843714 0.00070815549
5.844714 0.00070769925
5.845714 0.00070722754
5.846714 0.0007067402700000001
5.847714 0.00070623728
5.848714 0.00070571846
5.849714 0.00070518372
5.850714 0.00070463298
5.851714 0.00070406622
5.852714 0.00070348342
5.853714 0.00070288447
5.854714 0.00070226952
5.855714 0.00070163846
5.856714 0.0007009914
5.857714 0.00070032838
5.858714 0.00069964944
5.859715 0.00069895459
5.860714 0.00069824387
5.861714 0.00069751736
5.862714 0.00069677494
5.863714 0.00069601665
5.864714 0.0006952425299999999
5.865714 0.00069445241
5.866714 0.00069364623
5.867714 0.00069282405
5.868714 0.00069198563
5.869714 0.00069113089
5.870714 0.00069025955
5.871714 0.00068937165
5.872715 0.00068846698
5.873714 0.00068754534
5.874714 0.00068660665
5.875714 0.00068565068
5.876714 0.00068467739
5.877714 0.00068368659
5.878714 0.00068267818
5.879714 0.00068165218
5.880714 0.00068060835
5.881714 0.00067954675
5.882714 0.0006784674
5.883714 0.00067737019
5.884714 0.00067625519
5.885714 0.0006751223699999999
5.886714 0.0006739717700000001
5.887714 0.00067280344
5.888714 0.00067161745
5.889714 0.00067041374
5.890714 0.00066919242
5.891714 0.0006679534199999999
5.892715 0.00066669677
5.893714 0.00066542252
5.894714 0.00066413058
5.895714 0.00066282096
5.896714 0.00066149355
5.897714 0.0006601483200000001
5.898714 0.00065878517
5.899714 0.0006574040100000001
5.900714 0.0006560048
5.901714 0.00065458735
5.902714 0.00065315157
5.903714 0.00065169734
5.904714 0.00065022455
5.905715 0.0006487331100000001
5.906714 0.0006472229400000001
5.907714 0.0006456939
5.908714 0.0006441460299999999
5.909714 0.0006425792
5.910714 0.00064099336
5.911714 0.00063938846
5.912714 0.00063776465
5.913714 0.00063612174
5.914714 0.00063445978
5.915714 0.00063277889
5.916714 0.000631079
5.917714 0.0006293601
5.918715 0.0006276223300000001
5.919714 0.00062586564
5.920714 0.00062409003
5.921714 0.0006222955099999999
5.922714 0.00062048202
5.923714 0.00061864962
5.924714 0.00061679816
5.925714 0.00061492769
5.926714 0.00061303808
5.927714 0.00061112924
5.928714 0.00060920102
5.929714 0.00060725338
5.930714 0.00060528628
5.931714 0.00060329953
5.932714 0.000601293
5.933714 0.00059926665
5.934714 0.0005972203800000001
5.935714 0.00059515419
5.936714 0.00059306785
5.937714 0.00059096133
5.938715 0.00058883465
5.939714 0.00058668779
5.940714 0.0005845206499999999
5.941714 0.00058233331
5.942714 0.00058012565
5.943714 0.00057789784
5.944714 0.0005756498000000001
5.945714 0.0005733816099999999
5.946714 0.00057109328
5.947714 0.00056878484
5.948714 0.00056645636
5.949714 0.00056410781
5.950714 0.0005617392600000001
5.951715 0.00055935056
5.952714 0.0005569418600000001
5.953714 0.0005545131
5.954714 0.00055206424
5.955714 0.00054959519
5.956714 0.0005471059000000001
5.957714 0.0005445963800000001
5.958714 0.0005420665300000001
5.959714 0.00053951621
5.960714 0.0005369454800000001
5.961714 0.00053435415
5.962714 0.00053174217
5.963714 0.00052910959
5.964714 0.0005264562300000001
5.965714 0.0005237820900000001
5.966714 0.00052108717
5.967714 0.00051837137
5.968714 0.0005156347000000001
5.969714 0.00051287716
5.970714 0.00051009874
5.971714 0.00050729955
5.972714 0.00050447948
5.973714 0.0005016385800000001
5.974714 0.00049877685
5.975714 0.0004958944400000001
5.976714 0.00049299128
5.977714 0.0004900673500000001
5.978714 0.00048712268
5.979714 0.00048415736
5.980714 0.00048117126
5.981714 0.00047816443
5.982714 0.00047513686000000006
5.983714 0.00047208846
5.984715 0.00046901919000000004
5.985714 0.00046592904
5.986714 0.00046281793
5.987714 0.00045968577
5.988714 0.00045653251
5.989714 0.00045335805
5.990714 0.00045016236
5.991714 0.00044694547999999995
5.992714 0.00044370722000000004
5.993714 0.00044044759000000003
5.994714 0.00043716659000000004
5.995714 0.00043386422
5.996714 0.00043054042000000004
5.997715 0.00042719521000000003
5.998714 0.00042382857999999997
5.999714 0.00042044053
6.000714 0.00041703123999999996
6.001714 0.00041360058
6.002714 0.00041014869
6.003714 0.00040667564
6.004714 0.00040318137
6.005714 0.00039966599
6.006714 0.00039612954999999997
6.007714 0.00039257205999999997
6.008714 0.00038899357
6.009714 0.00038539397
6.010714 0.00038177336
6.011714 0.0003781317
6.012714 0.000374469
6.013714 0.00037078516
6.014714 0.00036708016
6.015714 0.00036335398
6.016714 0.00035960654
6.017715 0.0003558378
6.018714 0.00035204771
6.019714 0.0003482362
6.020714 0.00034440325
6.021714 0.00034054881
6.022714 0.00033667288
6.023714 0.00033277543
6.024714 0.00032885646
6.025714 0.00032491598
6.026714 0.00032095402
6.027714 0.00031697059
6.028714 0.00031296577
6.029714 0.00030893957
6.030715 0.00030489207
6.031714 0.00030082333
6.032714 0.0002967334
6.033714 0.0002926223
6.034714 0.00028849015
6.035714 0.00028433694000000003
6.036714 0.00028016274999999996
6.037714 0.00027596759
6.038714 0.00027175144999999997
6.039714 0.00026751436
6.040714 0.00026325631
6.041714 0.00025897727
6.042714 0.00025467723
6.043715 0.00025035613
6.044714 0.00024601395
6.045714 0.00024165063
6.046714 0.00023726613999999998
6.047714 0.00023286043
6.048714 0.00022843341999999997
6.049714 0.00022398515000000003
6.050714 0.00021951552999999998
6.051714 0.0002150246
6.052714 0.0002105123
6.053714 0.00020597874000000002
6.054714 0.00020142387999999998
6.055714 0.00019684777999999997
6.056714 0.00019225051
6.057714 0.00018763212
6.058714 0.00018299269
6.059714 0.00017833231000000002
6.060714 0.00017365105
6.061714 0.00016894900999999999
6.062714 0.00016422629
6.063715 0.00015948292999999999
6.064714 0.00015471902999999998
6.065714 0.00014993466
6.066714 0.00014512985
6.067714 0.00014030466999999998
6.068714 0.00013545908999999998
6.069714 0.00013059315
6.070714 0.00012570683
6.071714 0.00012080011
6.072714 0.00011587296
6.073714 0.00011092532
6.074714 0.00010595717
6.075714 0.00010096843
6.076715 9.595909199999999e-05
6.077714 9.0929109e-05
6.078714 8.5878406e-05
6.079714 8.0806984e-05
6.080714 7.5714814e-05
6.081714 7.060191399999999e-05
6.082714 6.5468276e-05
6.083714 6.031395399999999e-05
6.084714 5.513898e-05
6.085714 4.9943429e-05
6.086714 4.4727382999999995e-05
6.087714 3.9490934000000005e-05
6.088714 3.4234176e-05
6.089714 2.8957226000000002e-05
6.090714 2.3660188999999997e-05
6.091714 1.8343182e-05
6.092714 1.3006314e-05
6.093714 7.6496875e-06
6.094714 2.2733963999999998e-06
6.095714 -3.1224783e-06
6.096714 -8.5378694e-06
6.097714 -1.3972725e-05
6.098714 -1.9427009e-05
6.099714 -2.49007e-05
6.100714 -3.0393792e-05
6.101714 -3.5906294e-05
6.102714 -4.1438224e-05
6.103714 -4.6989607e-05
6.104714 -5.2560471999999996e-05
6.105714 -5.8150857e-05
6.106714 -6.376078500000001e-05
6.107714 -6.9390279e-05
6.108714 -7.5039367e-05
6.109715 -8.0708037e-05
6.110714 -8.6396284e-05
6.111714 -9.2104079e-05
6.112714 -9.783136600000001e-05
6.113714 -0.00010357808
6.114714 -0.00010934415999999999
6.115714 -0.00011512948000000001
6.116714 -0.00012093394
6.117714 -0.0001267574
6.118714 -0.00013259975
6.119714 -0.00013846081
6.120714 -0.00014434048
6.121714 -0.00015023861
6.122715 -0.00015615504
6.123714 -0.00016208969
6.124714 -0.00016804244
6.125714 -0.00017401317000000001
6.126714 -0.00018000181
6.127714 -0.00018600832
6.128714 -0.00019203264
6.129714 -0.00019807478000000002
6.130714 -0.00020413472
6.131714 -0.00021021248999999998
6.132714 -0.00021630808
6.133714 -0.00022242155000000002
6.134714 -0.00022855293
6.135714 -0.00023470225
6.136714 -0.00024086958
6.137714 -0.00024705489
6.138714 -0.00025325824
6.139714 -0.00025947957
6.140714 -0.00026571893
6.141714 -0.00027197623
6.142715 -0.00027825145
6.143714 -0.00028454447
6.144714 -0.0002908552
6.145714 -0.00029718351
6.146714 -0.00030352924
6.147714 -0.00030989229
6.148714 -0.00031627242
6.149714 -0.00032266946
6.150714 -0.00032908326
6.151714 -0.00033551362
6.152714 -0.00034196037
6.153714 -0.00034842335
6.154714 -0.00035490243
6.155715 -0.00036139745
6.156714 -0.00036790829999999996
6.157714 -0.00037443492
6.158714 -0.00038097721
6.159714 -0.00038753510000000003
6.160714 -0.00039410861
6.161714 -0.00040069766999999997
6.162714 -0.00040730229000000005
6.163714 -0.00041392245
6.164714 -0.00042055822
6.165714 -0.00042720952999999995
6.166714 -0.00043387645
6.167714 -0.00044055901
6.168715 -0.00044725715999999996
6.169714 -0.00045397082
6.170714 -0.00046069999
6.171714 -0.00046744462000000004
6.172714 -0.00047420463
6.173714 -0.00048097986
6.174714 -0.00048777024
6.175714 -0.00049457558
6.176714 -0.00050139565
6.177714 -0.00050823032
6.178714 -0.00051507941
6.179714 -0.00052194264
6.180714 -0.00052881987
6.181714 -0.00053571084
6.182714 -0.0005426155
6.183714 -0.00054953348
6.184714 -0.0005564646900000001
6.185714 -0.000563409
6.186714 -0.00057036623
6.187714 -0.00057733632
6.188715 -0.0005843191500000001
6.189714 -0.00059131471
6.190714 -0.00059832296
6.191714 -0.00060534385
6.192714 -0.00061237729
6.193714 -0.0006194234200000001
6.194714 -0.00062648214
6.195714 -0.0006335536
6.196714 -0.00064063765
6.197714 -0.00064773435
6.198714 -0.0006548436399999999
6.199714 -0.0006619655300000001
6.200714 -0.00066909988
6.201715 -0.00067624665
6.202714 -0.0006834056900000001
6.203714 -0.00069057692
6.204714 -0.00069776006
6.205714 -0.00070495507
6.206714 -0.00071216159
6.207714 -0.00071937939
6.208714 -0.00072660837
6.209714 -0.00073384813
6.210714 -0.00074109848
6.211714 -0.00074835921
6.212714 -0.00075562998
6.213714 -0.0007629105800000001
6.214714 -0.00077020077
6.215714 -0.00077750046
6.216714 -0.00078480944
6.217714 -0.0007921275
6.218714 -0.00079945457
6.219714 -0.00080679038
6.220714 -0.0008141350900000001
6.221714 -0.00082148854
6.222714 -0.00082885081
6.223714 -0.00083622162
6.224714 -0.00084360126
6.225714 -0.00085098945
6.226714 -0.00085838647
6.227714 -0.00086579203
6.228714 -0.00087320614
6.229714 -0.0008806288900000001
6.230714 -0.00088806
6.231714 -0.0008954994
6.232714 -0.00090294707
6.233714 -0.00091040274
6.234715 -0.00091786624
6.235714 -0.00092533728
6.236714 -0.0009328157800000001
6.237714 -0.0009403013799999999
6.238714 -0.0009477938
6.239714 -0.0009552927599999999
6.240714 -0.0009627980000000001
6.241714 -0.00097030916
6.242714 -0.00097782604
6.243714 -0.00098534838
6.244714 -0.00099287572
6.245714 -0.0010004081
6.246714 -0.001007945
6.247715 -0.0010154866000000001
6.248714 -0.0010230324999999998
6.249714 -0.0010305826
6.250714 -0.001038137
6.251714 -0.0010456953999999998
6.252714 -0.0010532577
6.253714 -0.0010608241
6.254714 -0.0010683943
6.255714 -0.0010759686
6.256714 -0.0010835467
6.257714 -0.0010911286
6.258714 -0.0010987142
6.259714 -0.0011063034
6.260714 -0.0011138962000000001
6.261714 -0.0011214924000000001
6.262714 -0.0011290916
6.263714 -0.0011366938
6.264714 -0.0011442989
6.265714 -0.0011519062000000001
6.266714 -0.0011595159
6.267715 -0.0011671274
6.268714 -0.0011747404
6.269714 -0.0011823546
6.270714 -0.0011899696
6.271714 -0.0011975852
6.272714 -0.001205201
6.273714 -0.0012128166
6.274714 -0.0012204319
6.275714 -0.0012280464000000001
6.276714 -0.0012356601
6.277714 -0.0012432725
6.278714 -0.0012508836
6.279714 -0.0012584934
6.280715 -0.0012661015000000001
6.281714 -0.0012737078999999999
6.282714 -0.0012813126000000002
6.283714 -0.0012889154
6.284714 -0.0012965163
6.285714 -0.0013041152999999999
6.286714 -0.0013117123
6.287714 -0.0013193071999999999
6.288714 -0.0013268999
6.289714 -0.0013344904
6.290714 -0.0013420784
6.291714 -0.0013496639
6.292714 -0.0013572465999999999
6.293715 -0.0013648263
6.294714 -0.0013724027999999998
6.295714 -0.0013799755999999999
6.296714 -0.0013875446
6.297714 -0.0013951093
6.298714 -0.0014026694
6.299714 -0.0014102245999999998
6.300714 -0.0014177744
6.301714 -0.0014253184
6.302714 -0.0014328562
6.303714 -0.0014403877
6.304714 -0.0014479122999999999
6.305714 -0.0014554298000000001
6.306714 -0.0014629401
6.307714 -0.0014704426
6.308714 -0.0014779372
6.309714 -0.0014854237999999999
6.310714 -0.001492902
6.311714 -0.0015003719
6.312714 -0.0015078334
6.313715 -0.0015152863000000001
6.314714 -0.0015227303
6.315714 -0.0015301656999999998
6.316714 -0.0015375921
6.317714 -0.0015450096
6.318714 -0.001552418
6.319714 -0.0015598171999999999
6.320714 -0.0015672071
6.321714 -0.0015745873
6.322714 -0.0015819578
6.323714 -0.0015893182999999998
6.324714 -0.0015966685
6.325714 -0.001604008
6.326715 -0.0016113361000000001
6.327714 -0.0016186532
6.328714 -0.0016259581
6.329714 -0.0016332507999999998
6.330714 -0.0016405309000000002
6.331714 -0.0016477979
6.332714 -0.0016550513
6.333714 -0.0016622911
6.334714 -0.0016695165
6.335714 -0.0016767272
6.336714 -0.0016839231000000002
6.337714 -0.0016911036999999998
6.338714 -0.0016982691000000001
6.339714 -0.0017054185999999998
6.340714 -0.0017125525
6.341714 -0.0017196702
6.342714 -0.0017267718999999999
6.343714 -0.0017338576
6.344714 -0.0017409266999999999
6.345714 -0.0017479797
6.346714 -0.0017550161
6.347714 -0.0017620359
6.348714 -0.0017690389999999998
6.349714 -0.0017760252
6.350714 -0.0017829946999999998
6.351714 -0.0017899465000000001
6.352714 -0.001796881
6.353714 -0.0018037977
6.354714 -0.0018106961000000001
6.355714 -0.001817576
6.356714 -0.0018244373
6.357714 -0.0018312790000000001
6.358714 -0.0018381013
6.359715 -0.0018449031
6.360714 -0.0018516843
6.361714 -0.0018584444000000002
6.362714 -0.0018651829999999999
6.363714 -0.0018718997999999998
6.364714 -0.0018785942
6.365714 -0.0018852659000000002
6.366714 -0.0018919143
6.367714 -0.0018985394
6.368714 -0.0019051409
6.369714 -0.0019117182
6.370714 -0.0019182715
6.371714 -0.0019248004
6.372715 -0.0019313049
6.373714 -0.0019377849
6.374714 -0.0019442398999999998
6.375714 -0.0019506702
6.376714 -0.0019570754
6.377714 -0.0019634557
6.378714 -0.0019698105
6.379714 -0.0019761399
6.380714 -0.001982444
6.381714 -0.001988722
6.382714 -0.0019949740999999997
6.383714 -0.0020012001
6.384714 -0.0020073991
6.385714 -0.0020135712
6.386714 -0.002019716
6.387714 -0.0020258329000000003
6.388714 -0.0020319216
6.389714 -0.0020379814
6.390714 -0.0020440122
6.391714 -0.0020500131
6.392715 -0.0020559837
6.393714 -0.0020619238
6.394714 -0.0020678328
6.395714 -0.0020737105
6.396714 -0.0020795562000000003
6.397714 -0.0020853701999999997
6.398714 -0.0020911513
6.399714 -0.0020968999
6.400714 -0.0021026157
6.401714 -0.0021082982
6.402714 -0.0021139476
6.403714 -0.0021195638
6.404714 -0.0021251463999999998
6.405715 -0.0021306954
6.406714 -0.0021362107999999998
6.407714 -0.0021416925
6.408714 -0.00214714
6.409714 -0.0021525537
6.410714 -0.0021579332
6.411714 -0.0021632777
6.412714 -0.0021685877
6.413714 -0.0021738626
6.414714 -0.002179102
6.415714 -0.0021843056
6.416714 -0.0021894732
6.417714 -0.0021946042000000002
6.418715 -0.0021996979
6.419714 -0.0022047538999999997
6.420714 -0.0022097722
6.421714 -0.0022147518
6.422714 -0.0022196926
6.423714 -0.0022245938000000002
6.424714 -0.0022294551
6.425714 -0.002234276
6.426714 -0.0022390560999999997
6.427714 -0.0022437955
6.428714 -0.0022484934
6.429714 -0.0022531495999999996
6.430714 -0.0022577642
6.431714 -0.0022623369999999997
6.432714 -0.0022668675
6.433714 -0.0022713559
6.434714 -0.0022758019
6.435714 -0.0022802055999999998
6.436714 -0.0022845668
6.437714 -0.0022888852999999997
6.438715 -0.0022931612
6.439714 -0.0022973942
6.440714 -0.002301584
6.441714 -0.0023057308
6.442714 -0.0023098341000000002
6.443714 -0.0023138934999999998
6.444714 -0.0023179089
6.445714 -0.0023218799
6.446714 -0.0023258061999999998
6.447714 -0.002329687
6.448714 -0.0023335224
6.449714 -0.0023373115
6.450714 -0.0023410543
6.451715 -0.0023447497
6.452714 -0.0023483975
6.453714 -0.0023519977
6.454714 -0.0023555493
6.455714 -0.0023590521
6.456714 -0.0023625058
6.457714 -0.0023659099
6.458714 -0.0023692644
6.459714 -0.0023725688
6.460714 -0.0023758232
6.461714 -0.0023790268
6.462714 -0.0023821804
6.463714 -0.0023852828
6.464714 -0.0023883347
6.465714 -0.0023913361
6.466714 -0.0023942863
6.467714 -0.0023971856
6.468714 -0.0024000336
6.469714 -0.0024028306
6.470714 -0.0024055762
6.471714 -0.0024082705
6.472714 -0.0024109131000000002
6.473714 -0.0024135039
6.474714 -0.0024160423
6.475714 -0.0024185283
6.476714 -0.0024209614000000003
6.477714 -0.0024233412
6.478714 -0.0024256675
6.479714 -0.0024279396
6.480714 -0.0024301569
6.481714 -0.0024323195000000002
6.482714 -0.0024344266
6.483714 -0.0024364779
6.484715 -0.0024384732
6.485714 -0.0024404118000000002
6.486714 -0.0024422938
6.487714 -0.0024441184
6.488714 -0.0024458855000000002
6.489714 -0.0024475949000000003
6.490714 -0.0024492466999999998
6.491714 -0.0024508401
6.492714 -0.0024523757
6.493714 -0.0024538534
6.494714 -0.0024552728
6.495714 -0.0024566341
6.496714 -0.0024579374
6.497715 -0.0024591825
6.498714 -0.0024603694
6.499714 -0.0024614983
6.500714 -0.0024625684
6.501714 -0.0024635803
6.502714 -0.0024645335
6.503714 -0.0024654279
6.504714 -0.0024662633
6.505714 -0.0024670393
6.506714 -0.0024677558
6.507714 -0.0024684121
6.508714 -0.002469008
6.509714 -0.0024695433
6.510714 -0.0024700172
6.511714 -0.0024704299
6.512714 -0.0024707806
6.513714 -0.0024710689
6.514714 -0.0024712945000000004
6.515714 -0.0024714573000000004
6.516714 -0.0024715569
6.517715 -0.0024715931
6.518714 -0.0024715657
6.519714 -0.002471474
6.520714 -0.0024713187
6.521714 -0.0024710991
6.522714 -0.0024708155
6.523714 -0.0024704681
6.524714 -0.0024700563
6.525714 -0.0024695808
6.526714 -0.0024690411
6.527714 -0.0024684374
6.528714 -0.0024677698
6.529714 -0.0024670382
6.530715 -0.0024662426
6.531714 -0.0024653829
6.532714 -0.0024644592
6.533714 -0.0024634714
6.534714 -0.0024624189
6.535714 -0.0024613017999999998
6.536714 -0.0024601197
6.537714 -0.0024588728000000002
6.538714 -0.0024575604
6.539714 -0.0024561823
6.540714 -0.0024547381999999998
6.541714 -0.0024532279
6.542714 -0.0024516508
6.543715 -0.0024500067999999996
6.544714 -0.0024482955
6.545714 -0.0024465167
6.546714 -0.0024446701
6.547714 -0.0024427558000000003
6.548714 -0.0024407736
6.549714 -0.0024387231
6.550714 -0.0024366047
6.551714 -0.0024344181000000003
6.552714 -0.0024321633000000003
6.553714 -0.0024298406
6.554714 -0.0024274497
6.555714 -0.002424991
6.556714 -0.0024224648
6.557714 -0.0024198709
6.558714 -0.0024172097
6.559714 -0.0024144812
6.560714 -0.0024116849
6.561714 -0.0024088215
6.562714 -0.0024058909
6.563715 -0.0024028926
6.564714 -0.0023998271000000002
6.565714 -0.0023966941
6.566714 -0.002393493
6.567714 -0.0023902241
6.568714 -0.0023868872
6.569714 -0.0023834818
6.570714 -0.0023800079
6.571714 -0.0023764653
6.572714 -0.0023728531
6.573714 -0.0023691719
6.574714 -0.0023654211
6.575714 -0.0023616005
6.576715 -0.0023577099
6.577714 -0.0023537496
6.578714 -0.0023497194
6.579714 -0.0023456192
6.580714 -0.0023414494
6.581714 -0.0023372095
6.582714 -0.0023328999
6.583714 -0.0023285207
6.584714 -0.0023240724
6.585714 -0.0023195549
6.586714 -0.0023149682
6.587714 -0.002310313
6.588714 -0.0023055891
6.589714 -0.0023007968
6.590714 -0.0022959360999999998
6.591714 -0.0022910075
6.592714 -0.0022860109
6.593714 -0.0022809461
6.594714 -0.0022758135
6.595714 -0.0022706128
6.596714 -0.0022653441000000003
6.597714 -0.0022600072
6.598714 -0.0022546019
6.599714 -0.0022491283999999997
6.600714 -0.0022435862999999998
6.601714 -0.0022379754
6.602714 -0.0022322956
6.603714 -0.0022265470999999998
6.604714 -0.0022207292000000003
6.605714 -0.0022148424
6.606714 -0.0022088863
6.607714 -0.0022028611
6.608714 -0.0021967668
6.609715 -0.0021906035
6.610714 -0.0021843714
6.611714 -0.0021780706
6.612714 -0.0021717015
6.613714 -0.0021652642
6.614714 -0.0021587592
6.615714 -0.0021521862
6.616714 -0.002145546
6.617714 -0.0021388389
6.618714 -0.0021320649000000002
6.619714 -0.0021252243
6.620714 -0.0021183176
6.621714 -0.0021113447
6.622715 -0.0021043057
6.623714 -0.0020972015
6.624714 -0.0020900312
6.625714 -0.0020827958
6.626714 -0.0020754947
6.627714 -0.0020681284
6.628714 -0.0020606964
6.629714 -0.0020531987000000002
6.630714 -0.0020456355
6.631714 -0.0020380068
6.632714 -0.0020303125
6.633714 -0.0020225523
6.634714 -0.0020147265
6.635714 -0.0020068352000000003
6.636714 -0.0019988784
6.637714 -0.0019908559
6.638714 -0.0019827683
6.639714 -0.0019746156
6.640714 -0.0019663985
6.641714 -0.0019581164
6.642715 -0.0019497704
6.643714 -0.0019413605
6.644714 -0.0019328871000000001
6.645714 -0.0019243505
6.646714 -0.0019157514999999998
6.647714 -0.0019070896
6.648714 -0.0018983660999999999
6.649714 -0.0018895809000000002
6.650714 -0.0018807341
6.651714 -0.0018718267
6.652714 -0.0018628585
6.653714 -0.0018538299999999999
6.654714 -0.001844741
6.655715 -0.001835592
6.656714 -0.0018263832
6.657714 -0.0018171144
6.658714 -0.0018077859
6.659714 -0.0017983978999999998
6.660714 -0.0017889502000000002
6.661714 -0.0017794431
6.662714 -0.0017698767000000001
6.663714 -0.0017602511
6.664714 -0.0017505663
6.665714 -0.0017408223
6.666714 -0.0017310196
6.667714 -0.0017211583
6.668715 -0.0017112388
6.669714 -0.0017012613
6.670714 -0.001691226
6.671714 -0.0016811333
6.672714 -0.0016709836999999998
6.673714 -0.0016607773
6.674714 -0.0016505152
6.675714 -0.0016401973
6.676714 -0.0016298241000000002
6.677714 -0.0016193968
6.678714 -0.0016089150000000003
6.679714 -0.0015983797999999999
6.680714 -0.0015877909
6.681714 -0.0015771491
6.682714 -0.0015664547000000001
6.683714 -0.0015557083000000001
6.684714 -0.0015449101
6.685714 -0.00153406
6.686714 -0.0015231588
6.687714 -0.0015122061000000001
6.688715 -0.0015012027000000001
6.689714 -0.0014901482
6.690714 -0.0014790433
6.691714 -0.0014678878
6.692714 -0.0014566820000000002
6.693714 -0.0014454262
6.694714 -0.0014341205
6.695714 -0.0014227651000000001
6.696714 -0.0014113603
6.697714 -0.0013999066
6.698714 -0.0013884041999999998
6.699714 -0.0013768536000000001
6.700714 -0.0013652550000000001
6.701715 -0.0013536092
6.702714 -0.0013419165
6.703714 -0.0013301774
6.704714 -0.0013183925
6.705714 -0.0013065625
6.706714 -0.0012946878
6.707714 -0.001282769
6.708714 -0.0012708065000000001
6.709714 -0.001258801
6.710714 -0.0012467529
6.711714 -0.0012346628
6.712714 -0.001222531
6.713714 -0.0012103578999999999
6.714714 -0.0011981441
6.715714 -0.0011858896999999999
6.716714 -0.0011735952
6.717714 -0.0011612608
6.718714 -0.0011488868999999999
6.719714 -0.0011364736999999998
6.720714 -0.0011240213
6.721714 -0.0011115302
6.722714 -0.0010990007
6.723714 -0.0010864329
6.724714 -0.0010738272
6.725714 -0.0010611839000000001
6.726714 -0.0010485033
6.727714 -0.001035786
6.728714 -0.0010230321
6.729714 -0.0010102424
6.730714 -0.00099741728
6.731714 -0.0009845573000000002
6.732714 -0.0009716628500000001
6.733714 -0.00095873484
6.734715 -0.00094577354
6.735714 -0.0009327795899999999
6.736714 -0.0009197538
6.737714 -0.00090669664
6.738714 -0.0008936085599999999
6.739714 -0.0008804903700000001
6.740714 -0.00086734262
6.741714 -0.00085416577
6.742714 -0.0008409603699999999
6.743714 -0.0008277269399999999
6.744714 -0.00081446578
6.745714 -0.00080117752
6.746714 -0.0007878625199999999
6.747715 -0.00077452096
6.748714 -0.00076115334
6.749714 -0.00074775999
6.750714 -0.0007343412599999999
6.751714 -0.00072089747
6.752714 -0.00070742904
6.753714 -0.0006939361800000001
6.754714 -0.00068041941
6.755714 -0.00066687912
6.756714 -0.00065331574
6.757714 -0.00063972957
6.758714 -0.00062612135
6.759714 -0.0006124914300000001
6.760714 -0.00059884051
6.761714 -0.00058516907
6.762714 -0.00057147777
6.763714 -0.0005577671299999999
6.764714 -0.00054403795
6.765714 -0.00053029075
6.766714 -0.00051652628
6.767715 -0.0005027451199999999
6.768714 -0.00048894785
6.769714 -0.00047513517999999994
6.770714 -0.00046130762999999997
6.771714 -0.00044746585000000005
6.772714 -0.00043361033000000005
6.773714 -0.00041974153999999996
6.774714 -0.0004058601
6.775714 -0.00039196639
6.776714 -0.00037806083
6.777714 -0.00036414381
6.778714 -0.00035021578
6.779714 -0.00033627714
6.780715 -0.0003223282
6.781714 -0.00030836939000000003
6.782714 -0.00029440109
6.783714 -0.00028042375
6.784714 -0.00026643775
6.785714 -0.00025244353000000003
6.786714 -0.00023844159000000002
6.787714 -0.00022443243999999997
6.788714 -0.00021041658
6.789714 -0.00019639456000000003
6.790714 -0.00018236697999999998
6.791714 -0.00016833447
6.792714 -0.00015429765
6.793715 -0.00014025715000000002
6.794714 -0.00012621364
6.795714 -0.00011216777
6.796714 -9.812019900000001e-05
6.797714 -8.4071598e-05
6.798714 -7.002260500000001e-05
6.799714 -5.5973845000000006e-05
6.800714 -4.1925927e-05
6.801714 -2.7879435e-05
6.802714 -1.3834926000000001e-05
6.803714 2.0706523e-07
6.804714 1.4246035e-05
6.805714 2.8281499e-05
6.806714 4.2312999000000004e-05
6.807714 5.6340092999999994e-05
6.808714 7.036235800000001e-05
6.809714 8.4379377e-05
6.810714 9.839072799999999e-05
6.811714 0.00011239601
6.812714 0.00012639482
6.813715 0.0001403867
6.814714 0.00015437124
6.815714 0.00016834796
6.816714 0.00018231638
6.817714 0.00019627598
6.818714 0.00021022627
6.819714 0.00022416664000000003
6.820714 0.00023809653
6.821714 0.00025201532
6.822714 0.00026592243
6.823714 0.00027981723
6.824714 0.00029369905
6.825714 0.0003075673
6.826715 0.00032142129
6.827714 0.00033526044
6.828714 0.00034908410000000003
6.829714 0.00036289168
6.830714 0.00037668256
6.831714 0.00039045622
6.832714 0.00040421214
6.833714 0.00041794974
6.834714 0.00043166859999999995
6.835714 0.00044536828
6.836714 0.00045904821
6.837714 0.00047270805
6.838714 0.00048634734000000003
6.839714 0.0004999656999999999
6.840714 0.00051356274
6.841714 0.0005271379
6.842714 0.00054069096
6.843714 0.00055422138
6.844714 0.00056772883
6.845714 0.00058121277
6.846714 0.0005946727
6.847714 0.00060810821
6.848714 0.00062151876
6.849714 0.00063490374
6.850714 0.00064826272
6.851714 0.000661595
6.852714 0.00067490009
6.853714 0.00068817735
6.854714 0.00070142623
6.855714 0.0007146461499999999
6.856714 0.00072783637
6.857714 0.0007409964800000001
6.858714 0.00075412581
6.859715 0.0007672238999999999
6.860714 0.00078028997
6.861714 0.00079332394
6.862714 0.0008063249899999999
6.863714 0.00081929265
6.864714 0.00083222658
6.865714 0.00084512631
6.866714 0.00085799147
6.867714 0.0008708216199999999
6.868714 0.00088361639
6.869714 0.00089637542
6.870714 0.0009090983399999999
6.871714 0.00092178479
6.872715 0.0009344342299999999
6.873714 0.00094704656
6.874714 0.00095962132
6.875714 0.0009721579800000001
6.876714 0.00098465607
6.877714 0.00099711533
6.878714 0.0010095351
6.879714 0.001021915
6.880714 0.0010342545
6.881714 0.001046553
6.882714 0.0010588102
6.883714 0.0010710254
6.884714 0.0010831983000000002
6.885714 0.001095328
6.886714 0.0011074144
6.887714 0.0011194566999999998
6.888714 0.0011314543000000002
6.889714 0.0011434071
6.890714 0.0011553144
6.891714 0.0011671756
6.892715 0.0011789905000000002
6.893714 0.0011907588
6.894714 0.0012024798
6.895714 0.0012141534
6.896714 0.0012257792
6.897714 0.0012373568
6.898714 0.0012488858
6.899714 0.0012603661
6.900714 0.0012717971
6.901714 0.0012831788000000001
6.902714 0.0012945105
6.903714 0.0013057921
6.904714 0.0013170232000000001
6.905715 0.0013282034000000002
6.906714 0.0013393326000000001
6.907714 0.0013504100999999998
6.908714 0.0013614356
6.909714 0.0013724088
6.910714 0.001383329
6.911714 0.0013941961
6.912714 0.0014050094
6.913714 0.0014157687
6.914714 0.0014264736
6.915714 0.0014371235
6.916714 0.001447718
6.917714 0.0014582566
6.918715 0.0014687391
6.919714 0.0014791649
6.920714 0.0014895339
6.921714 0.0014998456
6.922714 0.0015100996
6.923714 0.0015202958
6.924714 0.0015304337
6.925714 0.001540513
6.926714 0.0015505340000000001
6.927714 0.0015604956999999999
6.928714 0.0015703980999999998
6.929714 0.001580241
6.930714 0.0015900243
6.931714 0.0015997477000000001
6.932714 0.0016094107000000002
6.933714 0.0016190132
6.934714 0.0016285552000000001
6.935714 0.0016380362
6.936714 0.0016474556
6.937714 0.0016568136
6.938715 0.0016661099
6.939714 0.0016753436
6.940714 0.0016845152000000002
6.941714 0.0016936236
6.942714 0.001702669
6.943714 0.0017116509999999998
6.944714 0.0017205691999999998
6.945714 0.0017294231
6.946714 0.0017382124
6.947714 0.0017469371
6.948714 0.0017555967
6.949714 0.0017641909
6.950714 0.0017727196
6.951715 0.0017811823000000002
6.952714 0.0017895791000000002
6.953714 0.0017979093
6.954714 0.0018061733
6.955714 0.0018143706
6.956714 0.0018225010999999998
6.957714 0.0018305645
6.958714 0.0018385608
6.959714 0.0018464896
6.960714 0.0018543506999999999
6.961714 0.0018621446
6.962714 0.0018698704
6.963714 0.0018775278999999998
6.964714 0.0018851177
6.965714 0.0018926390000000002
6.966714 0.0019000917999999999
6.967714 0.001907476
6.968714 0.001914791
6.969714 0.0019220372
6.970714 0.001929214
6.971714 0.0019363213
6.972714 0.0019433588000000001
6.973714 0.0019503263
6.974714 0.0019572237
6.975714 0.0019640509
6.976714 0.0019708074
6.977714 0.0019774930000000003
6.978714 0.0019841078
6.979714 0.0019906516
6.980714 0.0019971241000000003
6.981714 0.0020035253
6.982714 0.0020098553999999998
6.983714 0.0020161136
6.984715 0.0020223006
6.985714 0.0020284158
6.986714 0.0020344594
6.987714 0.0020404312
6.988714 0.0020463312000000003
6.989714 0.0020521593
6.990714 0.0020579153
6.991714 0.0020635993000000003
6.992714 0.0020692112
6.993714 0.0020747511
6.994714 0.0020802188
6.995714 0.0020856145
6.996714 0.0020909378
6.997715 0.0020961887
6.998714 0.0021013671
6.999714 0.002106473
7.000714 0.0021115062
7.001714 0.0021164666
7.002714 0.0021213539999999998
7.003714 0.0021261687
7.004714 0.0021309104
7.005714 0.0021355789
7.006714 0.0021401740000000003
7.007714 0.0021446958
7.008714 0.0021491444999999997
7.009714 0.0021535195999999998
7.010714 0.0021578213
7.011714 0.0021620495
7.012714 0.0021662045
7.013714 0.0021702859
7.014714 0.0021742939
7.015714 0.0021782287
7.016714 0.0021820904
7.017715 0.0021858785
7.018714 0.0021895938
7.019714 0.0021932356
7.020714 0.0021968041999999998
7.021714 0.0022002998
7.022714 0.0022037223999999997
7.023714 0.0022070719
7.024714 0.0022103482
7.025714 0.0022135515
7.026714 0.0022166817999999997
7.027714 0.0022197392999999998
7.028714 0.0022227236
7.029714 0.002225635
7.030715 0.0022284734
7.031714 0.002231239
7.032714 0.0022339318
7.033714 0.0022365515
7.034714 0.0022390985
7.035714 0.0022415727
7.036714 0.0022439741
7.037714 0.0022463029000000002
7.038714 0.0022485592
7.039714 0.0022507427000000003
7.040714 0.002252854
7.041714 0.0022548931
7.042714 0.00225686
7.043715 0.002258755
7.044714 0.0022605778
7.045714 0.0022623291
7.046714 0.0022640088
7.047714 0.002265617
7.048714 0.0022671538
7.049714 0.0022686195999999997
7.050714 0.0022700142
7.051714 0.0022713381
7.052714 0.0022725908
7.053714 0.0022737731
7.054714 0.0022748849
7.055714 0.0022759258999999997
7.056714 0.0022768967000000003
7.057714 0.0022777975
7.058714 0.002278628
7.059714 0.0022793885
7.060714 0.0022800792
7.061714 0.0022807
7.062714 0.0022812512
7.063715 0.0022817328
7.064714 0.002282145
7.065714 0.0022824881
7.066714 0.002282762
7.067714 0.002282967
7.068714 0.0022831033
7.069714 0.0022831709
7.070714 0.00228317
7.071714 0.0022831011
7.072714 0.0022829638
7.073714 0.0022827589
7.074714 0.0022824865
7.075714 0.0022821467000000003
7.076715 0.0022817399
7.077714 0.0022812661
7.078714 0.0022807259
7.079714 0.0022801192
7.080714 0.0022794464
7.081714 0.0022787073
7.082714 0.0022779026000000003
7.083714 0.0022770324
7.084714 0.0022760969
7.085714 0.0022750963
7.086714 0.0022740305
7.087714 0.0022729002
7.088714 0.0022717050999999998
7.089714 0.0022704457
7.090714 0.0022691222000000002
7.091714 0.0022677345
7.092714 0.0022662827
7.093714 0.0022647675
7.094714 0.0022631892
7.095714 0.0022615474999999998
7.096714 0.0022598430999999997
7.097714 0.002258076
7.098714 0.0022562464
7.099714 0.0022543549
7.100714 0.0022524016
7.101714 0.0022503869
7.102714 0.0022483108999999998
7.103714 0.0022461742999999998
7.104714 0.0022439768000000002
7.105714 0.0022417193
7.106714 0.0022394013000000003
7.107714 0.0022370239
7.108714 0.002234587
7.109715 0.002232091
7.110714 0.002229536
7.111714 0.0022269222
7.112714 0.0022242502
7.113714 0.0022215201
7.114714 0.0022187323
7.115714 0.0022158874000000003
7.116714 0.0022129849
7.117714 0.0022100254
7.118714 0.0022070091
7.119714 0.0022039363
7.120714 0.0022008073
7.121714 0.0021976224
7.122715 0.0021943817000000003
7.123714 0.0021910859
7.124714 0.0021877348
7.125714 0.0021843287
7.126714 0.0021808683
7.127714 0.0021773536
7.128714 0.0021737849
7.129714 0.0021701626
7.130714 0.002166487
7.131714 0.0021627586
7.132714 0.0021589774
7.133714 0.0021551445
7.134714 0.0021512595
7.135714 0.0021473232
7.136714 0.0021433358
7.137714 0.0021392978
7.138714 0.0021352094
7.139714 0.0021310711
7.140714 0.0021268832
7.141714 0.0021226462
7.142715 0.0021183601
7.143714 0.0021140253
7.144714 0.0021096421
7.145714 0.0021052107
7.146714 0.0021007318
7.147714 0.0020962054
7.148714 0.0020916317000000003
7.149714 0.0020870109
7.150714 0.0020823438
7.151714 0.0020776301999999996
7.152714 0.0020728705000000003
7.153714 0.0020680653
7.154714 0.0020632146
7.155715 0.0020583188000000002
7.156714 0.0020533782
7.157714 0.0020483933
7.158714 0.0020433645
7.159714 0.0020382922
7.160714 0.0020331767
7.161714 0.0020280182
7.162714 0.0020228174
7.163714 0.0020175743
7.164714 0.00201229
7.165714 0.0020069643
7.166714 0.0020015977
7.167714 0.0019961906
7.168715 0.0019907437
7.169714 0.0019852570000000003
7.170714 0.0019797308
7.171714 0.0019741656
7.172714 0.0019685618
7.173714 0.0019629197
7.174714 0.0019572394999999997
7.175714 0.0019515217
7.176714 0.0019457664
7.177714 0.001939974
7.178714 0.0019341449000000001
7.179714 0.0019282791999999998
7.180714 0.0019223777
7.181714 0.0019164403
7.182714 0.0019104673
7.183714 0.0019044594
7.184714 0.0018984165000000002
7.185714 0.0018923392000000001
7.186714 0.0018862282
7.187714 0.0018800833000000002
7.188715 0.0018739052
7.189714 0.0018676943000000001
7.190714 0.0018614512
7.191714 0.0018551758
7.192714 0.0018488690000000002
7.193714 0.0018425308999999999
7.194714 0.0018361623
7.195714 0.0018297635
7.196714 0.0018233346
7.197714 0.0018168763
7.198714 0.0018103886999999998
7.199714 0.0018038723
7.200714 0.0017973276
7.201715 0.0017907551
7.202714 0.0017841545000000002
7.203714 0.0017775266
7.204714 0.0017708719000000001
7.205714 0.0017641902
7.206714 0.0017574823
7.207714 0.0017507484
7.208714 0.0017439887
7.209714 0.0017372033
7.210714 0.0017303926
7.211714 0.001723557
7.212714 0.0017166968999999999
7.213714 0.0017098126
7.214714 0.0017029044
7.215714 0.0016959726
7.216714 0.0016890179
7.217714 0.0016820402000000002
7.218714 0.0016750402
7.219714 0.0016680184
7.220714 0.0016609745000000001
7.221714 0.0016539097
7.222714 0.0016468244
7.223714 0.0016397184999999998
7.224714 0.0016325926
7.225714 0.0016254473
7.226714 0.0016182828
7.227714 0.0016110997
7.228714 0.0016038978999999998
7.229714 0.0015966781999999999
7.230714 0.0015894408
7.231714 0.0015821863
7.232714 0.0015749145000000001
7.233714 0.0015676260000000001
7.234715 0.0015603211
7.235714 0.001553
7.236714 0.0015456630999999999
7.237714 0.0015383108
7.238714 0.0015309433
7.239714 0.0015235608
7.240714 0.0015161635
7.241714 0.0015087518999999999
7.242714 0.0015013264
7.243714 0.0014938871
7.244714 0.0014864343000000001
7.245714 0.0014789685000000002
7.246714 0.0014714901
7.247715 0.0014639993
7.248714 0.0014564967
7.249714 0.0014489824999999999
7.250714 0.0014414572
7.251714 0.0014339208999999999
7.252714 0.0014263742999999999
7.253714 0.0014188176
7.254714 0.0014112515
7.255714 0.0014036761
7.256714 0.0013960918
7.257714 0.0013884991
7.258714 0.0013808982
7.259714 0.0013732897
7.260714 0.0013656735
7.261714 0.0013580504
7.262714 0.0013504202
7.263714 0.0013427835
7.264714 0.0013351406
7.265714 0.0013274915
7.266714 0.0013198367
7.267715 0.0013121764
7.268714 0.0013045107
7.269714 0.0012968399
7.270714 0.0012891644000000001
7.271714 0.0012814842
7.272714 0.0012737998
7.273714 0.0012661114
7.274714 0.0012584192999999999
7.275714 0.0012507238
7.276714 0.0012430253
7.277714 0.001235324
7.278714 0.0012276203
7.279714 0.0012199145
7.280715 0.001212207
7.281714 0.0012044981
7.282714 0.0011967883
7.283714 0.0011890777
7.284714 0.0011813668
7.285714 0.0011736558
7.286714 0.0011659451
7.287714 0.0011582349999999999
7.288714 0.001150526
7.289714 0.0011428182
7.290714 0.0011351119000000002
7.291714 0.0011274074
7.292714 0.0011197047999999999
7.293715 0.0011120047
7.294714 0.0011043070000000001
7.295714 0.001096612
7.296714 0.0010889200000000002
7.297714 0.001081231
7.298714 0.0010735454
7.299714 0.0010658633000000001
7.300714 0.0010581849
7.301714 0.0010505106
7.302714 0.0010428403999999999
7.303714 0.0010351747
7.304714 0.0010275137
7.305714 0.0010198577
7.306714 0.0010122068
7.307714 0.0010045615000000001
7.308714 0.00099692206
7.309714 0.00098928867
7.310714 0.00098166174
7.311714 0.0009740414500000001
7.312714 0.0009664281599999999
7.313715 0.00095882215
7.314714 0.00095122386
7.315714 0.00094363331
7.316714 0.00093605104
7.317714 0.0009284771300000001
7.318714 0.0009209120400000001
7.319714 0.00091335587
7.320714 0.0009058087899999999
7.321714 0.0008982711699999999
7.322714 0.0008907431899999999
7.323714 0.00088322504
7.324714 0.0008757168000000001
7.325714 0.0008682187400000001
7.326715 0.00086073105
7.327714 0.00085325391
7.328714 0.0008457875100000001
7.329714 0.00083833183
7.330714 0.0008308869800000001
7.331714 0.0008234533200000001
7.332714 0.00081603093
7.333714 0.0008086201
7.334714 0.00080122081
7.335714 0.00079383335
7.336714 0.00078645789
7.337714 0.0007790948099999999
7.338714 0.00077174427
7.339714 0.00076440638
7.340714 0.0007570814899999999
7.341714 0.00074976992
7.342714 0.00074247178
7.343714 0.0007351874
7.344714 0.0007279169900000001
7.345714 0.00072066086
7.346714 0.00071341919
7.347714 0.00070619217
7.348714 0.00069898001
7.349714 0.0006917829499999999
7.350714 0.0006846010800000001
7.351714 0.00067743467
7.352714 0.00067028382
7.353714 0.0006631486900000001
7.354714 0.00065602944
7.355714 0.00064892611
7.356714 0.00064183882
7.357714 0.00063476773
7.358714 0.00062771287
7.359715 0.00062067438
7.360714 0.0006136524
7.361714 0.00060664702
7.362714 0.00059965828
7.363714 0.00059268641
7.364714 0.0005857315
7.365714 0.0005787937
7.366714 0.0005718731199999999
7.367714 0.00056497001
7.368714 0.0005580845
7.369714 0.00055121677
7.370714 0.0005443669999999999
7.371714 0.00053753533
7.372715 0.00053072208
7.373714 0.00052392738
7.374714 0.00051715137
7.375714 0.00051039424
7.376714 0.00050365625
7.377714 0.00049693745
7.378714 0.00049023802
7.379714 0.00048355814
7.380714 0.00047689787
7.381714 0.00047025737000000006
7.382714 0.00046363674999999995
7.383714 0.00045703605
7.384714 0.0004504554
7.385714 0.00044389475999999996
7.386714 0.00043735436
7.387714 0.00043083410000000004
7.388714 0.00042433403
7.389714 0.00041785433
7.390714 0.00041139492000000005
7.391714 0.00040495597
7.392715 0.00039853749
7.393714 0.00039213955
7.394714 0.00038576230999999995
7.395714 0.00037940574
7.396714 0.00037307000000000003
7.397714 0.00036675522
7.398714 0.00036046147000000004
7.399714 0.00035418893
7.400714 0.00034793774999999997
7.401714 0.00034170798
7.402714 0.00033549984
7.403714 0.00032931343000000004
7.404714 0.00032314895
7.405715 0.00031700645
7.406714 0.00031088609
7.407714 0.00030478798
7.408714 0.00029871221
7.409714 0.00029265889
7.410714 0.0002866281
7.411714 0.00028061987999999997
7.412714 0.00027463429
7.413714 0.00026867137000000004
7.414714 0.00026273115
7.415714 0.00025681365999999996
7.416714 0.00025091886
7.417714 0.00024504679
7.418715 0.00023919744999999998
7.419714 0.00023337088
7.420714 0.00022756703
7.421714 0.00022178592000000002
7.422714 0.00021602756999999998
7.423714 0.000210292
7.424714 0.00020457921
7.425714 0.00019888928
7.426714 0.00019322226000000002
7.427714 0.00018757819
7.428714 0.00018195711
7.429714 0.00017635913
7.430714 0.0001707843
7.431714 0.00016523272000000002
7.432714 0.00015970444
7.433714 0.00015419957000000002
7.434714 0.00014871819
7.435714 0.00014326035
7.436714 0.00013782615000000002
7.437714 0.00013241564
7.438715 0.00012702886
7.439714 0.00012166588
7.440714 0.00011632671
7.441714 0.00011101139
7.442714 0.00010571990999999999
7.443714 0.00010045230000000001
7.444714 9.5208514e-05
7.445714 8.9988561e-05
7.446714 8.4792407e-05
7.447714 7.9620031e-05
7.448714 7.4471399e-05
7.449714 6.934648699999999e-05
7.450714 6.4245262e-05
7.451715 5.9167695e-05
7.452714 5.4113775e-05
7.453714 4.9083491e-05
7.454714 4.4076828e-05
7.455714 3.9093791000000004e-05
7.456714 3.4134391e-05
7.457714 2.9198645e-05
7.458714 2.4286578e-05
7.459714 1.9398223e-05
7.460714 1.4533613e-05
7.461714 9.6927906e-06
7.462714 4.8757947e-06
7.463714 8.2667884e-08
7.464714 -4.6865516e-06
7.465714 -9.4318288e-06
7.466714 -1.4153133e-05
7.467714 -1.8850443e-05
7.468714 -2.3523749e-05
7.469714 -2.8173042e-05
7.470714 -3.2798334e-05
7.471714 -3.7399641e-05
7.472714 -4.1976992e-05
7.473714 -4.6530423e-05
7.474714 -5.1059992999999997e-05
7.475714 -5.5565738e-05
7.476714 -6.0047734e-05
7.477714 -6.4506031e-05
7.478714 -6.894071000000001e-05
7.479714 -7.335183899999999e-05
7.480714 -7.773948e-05
7.481714 -8.2103702e-05
7.482714 -8.6444561e-05
7.483714 -9.0762114e-05
7.484715 -9.5056413e-05
7.485714 -9.932749699999999e-05
7.486714 -0.00010357541
7.487714 -0.00010780014000000001
7.488714 -0.00011200176
7.489714 -0.00011618024
7.490714 -0.00012033560000000001
7.491714 -0.00012446783
7.492714 -0.00012857696
7.493714 -0.00013266295999999998
7.494714 -0.00013672584
7.495714 -0.00014076561
7.496714 -0.00014478225000000001
7.497715 -0.00014877578999999999
7.498714 -0.00015274624
7.499714 -0.00015669361000000001
7.500714 -0.00016061791999999998
7.501714 -0.00016451923999999998
7.502714 -0.00016839758999999998
7.503714 -0.00017225306
7.504714 -0.00017608567
7.505714 -0.00017989549
7.506714 -0.00018368264
7.507714 -0.00018744718
7.508714 -0.00019118915999999999
7.509714 -0.00019490869
7.510714 -0.00019860583999999998
7.511714 -0.00020228067
7.512714 -0.00020593327
7.513714 -0.00020956369999999998
7.514714 -0.00021317205000000002
7.515714 -0.00021675839
7.516714 -0.00022032277
7.517715 -0.00022386521
7.518714 -0.00022738579000000002
7.519714 -0.00023088455000000002
7.520714 -0.00023436152999999998
7.521714 -0.00023781673999999999
7.522714 -0.00024125027
7.523714 -0.0002446621
7.524714 -0.00024805222
7.525714 -0.00025142076000000003
7.526714 -0.00025476768
7.527714 -0.00025809302
7.528714 -0.00026139685
7.529714 -0.00026467919000000003
7.530715 -0.00026794014
7.531714 -0.00027117974
7.532714 -0.00027439805
7.533714 -0.00027759511
7.534714 -0.00028077106
7.535714 -0.00028392597
7.536714 -0.00028705992
7.537714 -0.00029017301
7.538714 -0.00029326532
7.539714 -0.00029633695
7.540714 -0.00029938803
7.541714 -0.00030241861
7.542714 -0.00030542883
7.543715 -0.00030841875
7.544714 -0.00031138845
7.545714 -0.00031433801
7.546714 -0.00031726752
7.547714 -0.00032017706
7.548714 -0.00032306665999999996
7.549714 -0.00032593639
7.550714 -0.00032878636
7.551714 -0.00033161655
7.552714 -0.00033442705
7.553714 -0.00033721792
7.554714 -0.00033998915
7.555714 -0.00034274086999999995
7.556714 -0.00034547309
7.557714 -0.00034818584
7.558714 -0.00035087919
7.559714 -0.00035355324
7.560714 -0.00035620801
7.561714 -0.00035884357
7.562714 -0.00036146002
7.563715 -0.00036405745000000003
7.564714 -0.00036663593999999996
7.565714 -0.00036919553
7.566714 -0.00037173634
7.567714 -0.00037425848
7.568714 -0.00037676205
7.569714 -0.00037924715000000003
7.570714 -0.00038171388000000006
7.571714 -0.00038416233
7.572714 -0.00038659264
7.573714 -0.00038900484000000004
7.574714 -0.00039139904
7.575714 -0.00039377537
7.576715 -0.00039613392
7.577714 -0.00039847478
7.578714 -0.00040079794000000003
7.579714 -0.0004031036
7.580714 -0.00040539175999999995
7.581714 -0.00040766249000000004
7.582714 -0.00040991594999999995
7.583714 -0.00041215216999999996
7.584714 -0.00041437110999999996
7.585714 -0.00041657295
7.586714 -0.00041875774
7.587714 -0.00042092556000000004
7.588714 -0.00042307643
7.589714 -0.00042521046
7.590714 -0.00042732763
7.591714 -0.00042942805999999996
7.592714 -0.00043151189999999996
7.593714 -0.00043357909
7.594714 -0.00043562973
7.595714 -0.00043766395
7.596714 -0.00043968184
7.597714 -0.00044168351
7.598714 -0.00044366893
7.599714 -0.00044563835
7.600714 -0.00044759172000000005
7.601714 -0.00044952922
7.602714 -0.00045145089
7.603714 -0.00045335686999999997
7.604714 -0.00045524721
7.605714 -0.000457122
7.606714 -0.00045898132000000004
7.607714 -0.00046082528
7.608714 -0.000462654
7.609715 -0.00046446744
7.610714 -0.00046626587
7.611714 -0.00046804926
7.612714 -0.00046981767999999997
7.613714 -0.00047157122999999995
7.614714 -0.00047330996
7.615714 -0.00047503399000000003
7.616714 -0.00047674334
7.617714 -0.00047843813999999996
7.618714 -0.00048011843
7.619714 -0.00048178435
7.620714 -0.00048343586000000003
7.621714 -0.00048507312999999995
7.622715 -0.00048669622000000005
7.623714 -0.0004883052
7.624714 -0.0004899001899999999
7.625714 -0.00049148116
7.626714 -0.00049304831
7.627714 -0.00049460168
7.628714 -0.00049614137
7.629714 -0.0004976675
7.630714 -0.00049918008
7.631714 -0.00050067924
7.632714 -0.00050216504
7.633714 -0.0005036376499999999
7.634714 -0.00050509711
7.635714 -0.00050654348
7.636714 -0.00050797694
7.637714 -0.00050939748
7.638714 -0.00051080524
7.639714 -0.00051220036
7.640714 -0.00051358288
7.641714 -0.00051495285
7.642715 -0.00051631037
7.643714 -0.00051765551
7.644714 -0.00051898828
7.645714 -0.00052030887
7.646714 -0.00052161731
7.647714 -0.00052291361
7.648714 -0.00052419796
7.649714 -0.0005254703
7.650714 -0.00052673072
7.651714 -0.00052797932
7.652714 -0.00052921614
7.653714 -0.0005304412800000001
7.654714 -0.0005316547199999999
7.655715 -0.0005328566200000001
7.656714 -0.00053404697
7.657714 -0.00053522576
7.658714 -0.0005363931899999999
7.659714 -0.0005375492899999999
7.660714 -0.0005386940799999999
7.661714 -0.00053982767
7.662714 -0.00054095012
7.663714 -0.00054206148
7.664714 -0.00054316183
7.665714 -0.0005442512699999999
7.666714 -0.00054532989
7.667714 -0.00054639772
7.668715 -0.00054745487
7.669714 -0.00054850138
7.670714 -0.00054953744
7.671714 -0.00055056312
7.672714 -0.00055157843
7.673714 -0.0005525835100000001
7.674714 -0.00055357841
7.675714 -0.00055456321
7.676714 -0.0005555380099999999
7.677714 -0.00055650294
7.678714 -0.000557458
7.679714 -0.00055840333
7.680714 -0.00055933897
7.681714 -0.00056026497
7.682714 -0.00056118142
7.683714 -0.00056208837
7.684714 -0.00056298582
7.685714 -0.0005638739399999999
7.686714 -0.00056475265
7.687714 -0.00056562212
7.688715 -0.00056648237
7.689714 -0.00056733338
7.690714 -0.0005681753
7.691714 -0.00056900813
7.692714 -0.00056983195
7.693714 -0.00057064681
7.694714 -0.0005714527600000001
7.695714 -0.00057224988
7.696714 -0.00057303828
7.697714 -0.00057381799
7.698714 -0.00057458906
7.699714 -0.00057535158
7.700714 -0.00057610569
7.701715 -0.00057685143
7.702714 -0.00057758875
7.703714 -0.00057831785
7.704714 -0.00057903876
7.705714 -0.0005797515799999999
7.706714 -0.00058045634
7.707714 -0.00058115311
7.708714 -0.00058184196
7.709714 -0.0005825229
7.710714 -0.0005831960199999999
7.711714 -0.0005838614
7.712714 -0.00058451901
7.713714 -0.00058516889
7.714714 -0.00058581118
7.715714 -0.00058644578
7.716714 -0.00058707283
7.717714 -0.00058769233
7.718714 -0.00058830424
7.719714 -0.00058890869
7.720714 -0.00058950573
7.721714 -0.00059009531
7.722714 -0.0005906775199999999
7.723714 -0.00059125236
7.724714 -0.00059181993
7.725714 -0.00059238023
7.726714 -0.00059293334
7.727714 -0.0005934794
7.728714 -0.00059401832
7.729714 -0.00059455033
7.730714 -0.0005950754299999999
7.731714 -0.00059559366
7.732714 -0.00059610516
7.733714 -0.00059661002
7.734715 -0.0005971081900000001
7.735714 -0.0005975998200000001
7.736714 -0.00059808499
7.737714 -0.00059856375
7.738714 -0.00059903614
7.739714 -0.0005995023
7.740714 -0.0005999622300000001
7.741714 -0.00060041598
7.742714 -0.0006008635
7.743714 -0.0006013049600000001
7.744714 -0.00060174034
7.745714 -0.00060216962
7.746714 -0.00060259285
7.747715 -0.00060301004
7.748714 -0.00060342118
7.749714 -0.00060382627
7.750714 -0.00060422544
7.751714 -0.0006046186199999999
7.752714 -0.00060500588
7.753714 -0.0006053871400000001
7.754714 -0.00060576249
7.755714 -0.00060613197
7.756714 -0.00060649559
7.757714 -0.0006068534699999999
7.758714 -0.0006072055799999999
7.759714 -0.00060755197
7.760714 -0.00060789266
7.761714 -0.00060822786
7.762714 -0.00060855755
7.763714 -0.0006088817800000001
7.764714 -0.00060920061
7.765714 -0.00060951406
7.766714 -0.00060982229
7.767715 -0.00061012529
7.768714 -0.0006104231
7.769714 -0.00061071578
7.770714 -0.00061100345
7.771714 -0.00061128608
7.772714 -0.0006115637
7.773714 -0.00061183628
7.774714 -0.0006121039400000001
7.775714 -0.0006123666
7.776714 -0.00061262435
7.777714 -0.00061287715
7.778714 -0.00061312494
7.779714 -0.00061336782
7.780715 -0.00061360574
7.781714 -0.00061383867
7.782714 -0.00061406663
7.783714 -0.0006142896800000001
7.784714 -0.00061450778
7.785714 -0.0006147209199999999
7.786714 -0.00061492915
7.787714 -0.00061513256
7.788714 -0.0006153311
7.789714 -0.00061552487
7.790714 -0.00061571382
7.791714 -0.00061589817
7.792714 -0.00061607775
7.793715 -0.00061625278
7.794714 -0.00061642331
7.795714 -0.00061658934
7.796714 -0.00061675087
7.797714 -0.0006169081200000001
7.798714 -0.000617061
7.799714 -0.00061720957
7.800714 -0.00061735395
7.801714 -0.00061749411
7.802714 -0.00061763008
7.803714 -0.00061776186
7.804714 -0.00061788942
7.805714 -0.00061801279
7.806714 -0.00061813203
7.807714 -0.00061824703
7.808714 -0.00061835785
7.809714 -0.0006184644
7.810714 -0.00061856667
7.811714 -0.00061866467
7.812714 -0.0006187583
7.813715 -0.00061884766
7.814714 -0.0006189327
7.815714 -0.00061901337
7.816714 -0.00061908972
7.817714 -0.00061916176
7.818714 -0.0006192295099999999
7.819714 -0.00061929304
7.820714 -0.00061935225
7.821714 -0.00061940741
7.822714 -0.00061945834
7.823714 -0.0006195051799999999
7.824714 -0.0006195480200000001
7.825714 -0.00061958685
7.826715 -0.00061962178
7.827714 -0.0006196528400000001
7.828714 -0.00061968008
7.829714 -0.00061970354
7.830714 -0.00061972328
7.831714 -0.00061973928
7.832714 -0.00061975156
7.833714 -0.0006197601599999999
7.834714 -0.00061976507
7.835714 -0.0006197663
7.836714 -0.0006197638
7.837714 -0.00061975761
7.838714 -0.0006197476999999999
7.839714 -0.00061973396
7.840714 -0.0006197164100000001
7.841714 -0.00061969499
7.842714 -0.00061966962
7.843714 -0.0006196403300000001
7.844714 -0.00061960704
7.845714 -0.00061956985
7.846714 -0.0006195286
7.847714 -0.0006194834
7.848714 -0.0006194341
7.849714 -0.0006193809000000001
7.850714 -0.00061932369
7.851714 -0.0006192625299999999
7.852714 -0.0006191975
7.853714 -0.00061912856
7.854714 -0.00061905575
7.855714 -0.00061897917
7.856714 -0.00061889882
7.857714 -0.00061881478
7.858714 -0.0006187271500000001
7.859715 -0.00061863584
7.860714 -0.00061854098
7.861714 -0.00061844248
7.862714 -0.0006183404799999999
7.863714 -0.00061823494
7.864714 -0.0006181258
7.865714 -0.00061801306
7.866714 -0.00061789674
7.867714 -0.00061777682
7.868714 -0.0006176531800000001
7.869714 -0.00061752585
7.870714 -0.00061739474
7.871714 -0.0006172597799999999
7.872715 -0.00061712103
7.873714 -0.00061697838
7.874714 -0.00061683177
7.875714 -0.0006166812000000001
7.876714 -0.00061652663
7.877714 -0.00061636797
7.878714 -0.00061620531
7.879714 -0.0006160386000000001
7.880714 -0.00061586788
7.881714 -0.00061569312
7.882714 -0.00061551445
7.883714 -0.00061533178
7.884714 -0.0006151452500000001
7.885714 -0.0006149548
7.886714 -0.00061476053
7.887714 -0.00061456253
7.888714 -0.00061436081
7.889714 -0.00061415544
7.890714 -0.0006139464900000001
7.891714 -0.00061373385
7.892715 -0.00061351761
7.893714 -0.00061329783
7.894714 -0.00061307451
7.895714 -0.00061284759
7.896714 -0.00061261703
7.897714 -0.00061238284
7.898714 -0.00061214496
7.899714 -0.00061190335
7.900714 -0.00061165797
7.901714 -0.00061140868
7.902714 -0.00061115552
7.903714 -0.0006108983100000001
7.904714 -0.00061063715
7.905715 -0.00061037181
7.906714 -0.00061010232
7.907714 -0.00060982866
7.908714 -0.00060955085
7.909714 -0.0006092686799999999
7.910714 -0.00060898233
7.911714 -0.0006086917
7.912714 -0.00060839689
7.913714 -0.00060809784
7.914714 -0.00060779457
7.915714 -0.00060748721
7.916714 -0.00060717571
7.917714 -0.00060686011
7.918715 -0.00060654052
7.919714 -0.00060621696
7.920714 -0.0006058895
7.921714 -0.00060555808
7.922714 -0.00060522279
7.923714 -0.0006048836
7.924714 -0.00060454054
7.925714 -0.00060419356
7.926714 -0.00060384264
7.927714 -0.0006034878
7.928714 -0.00060312891
7.929714 -0.00060276598
7.930714 -0.00060239895
7.931714 -0.00060202769
7.932714 -0.00060165221
7.933714 -0.00060127236
7.934714 -0.0006008881
7.935714 -0.00060049947
7.936714 -0.00060010625
7.937714 -0.0005997085300000001
7.938715 -0.0005993061699999999
7.939714 -0.00059889921
7.940714 -0.00059848762
7.941714 -0.0005980713499999999
7.942714 -0.00059765043
7.943714 -0.00059722493
7.944714 -0.00059679483
7.945714 -0.00059636022
7.946714 -0.00059592112
7.947714 -0.00059547751
7.948714 -0.00059502959
7.949714 -0.0005945773
7.950714 -0.0005941206800000001
7.951715 -0.00059365984
7.952714 -0.00059319482
7.953714 -0.0005927256100000001
7.954714 -0.0005922522199999999
7.955714 -0.00059177464
7.956714 -0.00059129288
7.957714 -0.00059080689
7.958714 -0.00059031663
7.959714 -0.000589822
7.960714 -0.00058932305
7.961714 -0.00058881956
7.962714 -0.00058831151
7.963714 -0.00058779879
7.964714 -0.00058728137
7.965714 -0.0005867591
7.966714 -0.00058623186
7.967714 -0.00058569967
7.968714 -0.00058516243
7.969714 -0.0005846201
7.970714 -0.00058407263
7.971714 -0.00058351998
7.972714 -0.0005829621800000001
7.973714 -0.00058239925
7.974714 -0.00058183118
7.975714 -0.00058125802
7.976714 -0.0005806798100000001
7.977714 -0.00058009664
7.978714 -0.0005795085100000001
7.979714 -0.00057891557
7.980714 -0.0005783178
7.981714 -0.00057771531
7.982714 -0.0005771080900000001
7.983714 -0.0005764961800000001
7.984715 -0.0005758796800000001
7.985714 -0.00057525854
7.986714 -0.00057463271
7.987714 -0.00057400221
7.988714 -0.00057336702
7.989714 -0.00057272705
7.990714 -0.0005720822600000001
7.991714 -0.0005714326599999999
7.992714 -0.000570778
7.993714 -0.00057011835
7.994714 -0.00056945355
7.995714 -0.00056878343
7.996714 -0.000568108
7.997715 -0.0005674271500000001
7.998714 -0.0005667408
7.999714 -0.00056604886
8.000714 -0.00056535137
8.001715 -0.00056464828
8.002714 -0.00056393956
8.003715 -0.00056322524
8.004714 -0.00056250533
8.005714 -0.00056177992
8.006714 -0.00056104896
8.007714 -0.00056031258
8.008715 -0.0005595708
8.009714 -0.00055882374
8.010715 -0.0005580715
8.011714 -0.00055731402
8.012714 -0.00055655146
8.013714 -0.0005557838899999999
8.014714 -0.0005550113699999999
8.015715 -0.00055423384
8.016714 -0.00055345131
8.017715 -0.00055266382
8.018714 -0.0005518712
8.019714 -0.0005510735300000001
8.020715 -0.00055027072
8.021714 -0.0005494627200000001
8.022715 -0.00054864931
8.023714 -0.00054783054
8.024714 -0.00054700618
8.025714 -0.00054617622
8.026714 -0.00054534048
8.027715 -0.0005444988800000001
8.028714 -0.00054365128
8.029715 -0.0005427977599999999
8.030714 -0.0005419381099999999
8.031714 -0.00054107231
8.032714 -0.00054020038
8.033714 -0.0005393223500000001
8.034715 -0.00053843823
8.035714 -0.00053754807
8.036715 -0.0005366519
8.037714 -0.00053574981
8.038714 -0.00053484196
8.039714 -0.00053392828
8.040714 -0.00053300892
8.041715 -0.000532084
8.042714 -0.00053115364
8.043715 -0.00053021786
8.044714 -0.0005292768
8.045714 -0.0005283304299999999
8.046714 -0.00052737882
8.047714 -0.0005264219
8.048715 -0.0005254597500000001
8.049714 -0.00052449222
8.050714 -0.00052351938
8.051714 -0.0005225410399999999
8.052714 -0.00052155715
8.053715 -0.0005205675299999999
8.054714 -0.0005195721800000001
8.055715 -0.0005185708200000001
8.056714 -0.00051756351
8.057714 -0.00051654997
8.058714 -0.0005155302
8.059714 -0.00051450411
8.060715 -0.00051347165
8.061714 -0.00051243264
8.062715 -0.00051138727
8.063714 -0.0005103353900000001
8.064714 -0.00050927702
8.065714 -0.00050821227
8.066714 -0.00050714116
8.067715 -0.00050606377
8.068714 -0.0005049802399999999
8.069715 -0.00050389067
8.070714 -0.00050279514
8.071714 -0.0005016937400000001
8.072714 -0.00050058661
8.073714 -0.00049947389
8.074715 -0.00049835558
8.075714 -0.0004972317999999999
8.076715 -0.00049610258
8.077714 -0.00049496789
8.078714 -0.00049382779
8.079714 -0.00049268219
8.080714 -0.00049153109
8.081715 -0.0004903743
8.082714 -0.00048921193
8.083714 -0.00048804368000000006
8.084714 -0.00048686948000000005
8.085714 -0.00048568921999999997
8.086715 -0.00048450273999999996
8.087714 -0.00048330994
8.088715 -0.00048211073
8.089714 -0.00048090496000000006
8.090714 -0.0004796927
8.091714 -0.00047847369999999995
8.092714 -0.00047724807000000004
8.093715 -0.00047601575000000003
8.094714 -0.00047477679
8.095715 -0.00047353128
8.096714 -0.00047227923000000004
8.097714 -0.00047102085
8.098714 -0.00046975611
8.099714 -0.00046848518
8.100715 -0.00046720828999999997
8.101714 -0.00046592545
8.102715 -0.00046463687999999994
8.103714 -0.00046334267000000003
8.104714 -0.00046204286
8.105714 -0.00046073768999999997
8.106714 -0.00045942711
8.107715 -0.00045811116
8.108714 -0.00045678985
8.109715 -0.00045546312
8.110714 -0.00045413102999999997
8.111714 -0.00045279339
8.112714 -0.00045145015999999995
8.113714 -0.0004501012
8.114715 -0.00044874636999999996
8.115714 -0.00044738549
8.116714 -0.00044601852
8.117714 -0.00044464522999999997
8.118714 -0.00044326557
8.119715 -0.00044187941
8.120714 -0.00044048666
8.121715 -0.00043908722
8.122714 -0.00043768114
8.123714 -0.00043626832999999995
8.124714 -0.00043484888
8.125714 -0.00043342283999999994
8.126715 -0.00043199028999999997
8.127714 -0.00043055134
8.128715 -0.00042910615
8.129714 -0.00042765482
8.130714 -0.00042619749
8.131714 -0.00042473444
8.132714 -0.00042326574
8.133715 -0.00042179163
8.134714 -0.00042031211000000005
8.135715 -0.0004188274
8.136714 -0.00041733756000000003
8.137714 -0.00041584258000000005
8.138714 -0.00041434254999999997
8.139714 -0.00041283747
8.140715 -0.00041132726
8.141714 -0.00040981176
8.142715 -0.00040829108999999994
8.143714 -0.00040676496
8.144714 -0.00040523332000000004
8.145715 -0.00040369600000000005
8.146714 -0.00040215286
8.147715 -0.00040060371999999997
8.148714 -0.00039904849
8.149714 -0.00039748693
8.150714 -0.0003959191
8.151714 -0.00039434485000000005
8.152715 -0.0003927642
8.153714 -0.00039117704
8.154715 -0.00038958355999999997
8.155714 -0.00038798371
8.156714 -0.00038637763
8.157714 -0.00038476542
8.158714 -0.00038314729
8.159715 -0.00038152339
8.160714 -0.00037989387
8.161715 -0.00037825894
8.162714 -0.00037661878
8.163714 -0.00037497357
8.164714 -0.0003733235
8.165714 -0.00037166867
8.166715 -0.00037000916
8.167714 -0.0003683451
8.168715 -0.0003666765
8.169714 -0.00036500337
8.170714 -0.00036332569
8.171714 -0.00036164336
8.172714 -0.00035995633
8.173715 -0.00035826445
8.174714 -0.00035656756
8.175714 -0.00035486554999999997
8.176714 -0.00035315823
8.177714 -0.00035144546
8.178715 -0.00034972709
8.179714 -0.00034800296
8.180715 -0.00034627301
8.181714 -0.00034453717
8.182714 -0.00034279537
8.183714 -0.00034104764
8.184714 -0.00033929402
8.185715 -0.00033753461
8.186714 -0.00033576948
8.187715 -0.00033399879
8.188714 -0.00033222275
8.189714 -0.0003304415
8.190714 -0.0003286553
8.191714 -0.00032686432
8.192715 -0.00032506880000000003
8.193714 -0.00032326893
8.194715 -0.00032146492999999995
8.195714 -0.00031965697
8.196714 -0.00031784514
8.197714 -0.00031602953999999996
8.198714 -0.00031421023
8.199715 -0.00031238721
8.200714 -0.00031056049
8.201715 -0.00030873
8.202714 -0.00030689562
8.203714 -0.00030505723
8.204714 -0.00030321469
8.205714 -0.00030136785
8.206715 -0.00029951657
8.207714 -0.00029766058999999997
8.208714 -0.00029579985
8.209714 -0.00029393416
8.210714 -0.0002920634
8.211715 -0.00029018752
8.212714 -0.0002883065
8.213715 -0.00028642028
8.214714 -0.00028452901
8.215714 -0.00028263265999999997
8.216714 -0.00028073146
8.217714 -0.00027882552
8.218715 -0.00027691501
8.219714 -0.00027500021
8.220715 -0.00027308135
8.221714 -0.00027115863999999996
8.222714 -0.00026923235
8.223714 -0.00026730267999999996
8.224714 -0.00026536984
8.225715 -0.00026343404999999996
8.226714 -0.00026149542
8.227715 -0.0002595541
8.228714 -0.00025761015
8.229714 -0.00025566354999999997
8.230714 -0.00025371437
8.231714 -0.00025176248
8.232715 -0.00024980782
8.233714 -0.00024785022
8.234715 -0.00024588957999999996
8.235714 -0.00024392568
8.236714 -0.00024195838000000002
8.237714 -0.0002399875
8.238714 -0.00023801285
8.239715 -0.00023603429
8.240714 -0.00023405171
8.241714 -0.00023206505
8.242714 -0.00023007424
8.243714 -0.00022807933000000002
8.244715 -0.00022608030999999998
8.245714 -0.00022407733
8.246715 -0.00022207046
8.247714 -0.00022005995000000001
8.248714 -0.00021804597000000002
8.249714 -0.00021602877
8.250714 -0.00021400863
8.251715 -0.00021198578
8.252714 -0.00020996051
8.253715 -0.00020793307
8.254714 -0.00020590371
8.255714 -0.00020387261
8.256714 -0.00020183993000000001
8.257714 -0.00019980582
8.258715 -0.00019777042
8.259714 -0.00019573369999999999
8.260715 -0.00019369566
8.261714 -0.00019165631999999998
8.262714 -0.0001896155
8.263714 -0.00018757312999999998
8.264714 -0.00018552902
8.265715 -0.00018348302
8.266714 -0.00018143493
8.267715 -0.00017938456
8.268714 -0.00017733175
8.269714 -0.00017527636
8.270715 -0.00017321825
8.271714 -0.00017115733999999998
8.272715 -0.0001690936
8.273714 -0.00016702702
8.274714 -0.00016495768
8.275714 -0.00016288567000000002
8.276714 -0.00016081113
8.277715 -0.00015873428
8.278714 -0.00015665532
8.279715 -0.00015457454
8.280714 -0.0001524922
8.281714 -0.00015040858
8.282714 -0.000148324
8.283714 -0.00014623871
8.284715 -0.00014415297
8.285714 -0.00014206701999999998
8.286715 -0.00013998101
8.287714 -0.00013789512
8.288714 -0.00013580944
8.289714 -0.00013372398
8.290714 -0.00013163879
8.291715 -0.00012955376
8.292714 -0.00012746882999999998
8.293715 -0.00012538384
8.294714 -0.00012329862
8.295714 -0.00012121299
8.296714 -0.00011912675
8.297714 -0.00011703971
8.298715 -0.00011495171
8.299714 -0.00011286256
8.300714 -0.00011077213
8.301714 -0.00010868033999999999
8.302714 -0.00010658715
8.303715 -0.00010449256
8.304714 -0.00010239665
8.305715 -0.00010029953
8.306714 -9.820136e-05
8.307714 -9.6102337e-05
8.308714 -9.4002735e-05
8.309714 -9.1902814e-05
8.310715 -8.9802887e-05
8.311714 -8.7703262e-05
8.312715 -8.5604245e-05
8.313714 -8.350614300000001e-05
8.314714 -8.1409229e-05
8.315714 -7.9313742e-05
8.316714 -7.7219897e-05
8.317715 -7.5127849e-05
8.318714 -7.3037694e-05
8.319715 -7.0949488e-05
8.320714 -6.8863221e-05
8.321714 -6.677883e-05
8.322714 -6.4696223e-05
8.323714 -6.261526e-05
8.324715 -6.0535757e-05
8.325714 -5.8457533e-05
8.326715 -5.6380366999999996e-05
8.327714 -5.4304058e-05
8.328714 -5.2228420999999994e-05
8.329714 -5.0153267e-05
8.330714 -4.8078476e-05
8.331715 -4.6003947000000004e-05
8.332714 -4.3929634e-05
8.333714 -4.1855546e-05
8.334714 -3.9781744e-05
8.335714 -3.7708349999999996e-05
8.336715 -3.5635529e-05
8.337714 -3.3563508999999996e-05
8.338715 -3.1492547e-05
8.339714 -2.9422934999999998e-05
8.340714 -2.7354992e-05
8.341714 -2.528904e-05
8.342714 -2.3225417e-05
8.343715 -2.1164425e-05
8.344714 -1.9106362e-05
8.345715 -1.705148e-05
8.346714 -1.4999995e-05
8.347714 -1.2952071e-05
8.348714 -1.0907819e-05
8.349714 -8.867292e-06
8.350715 -6.8304870999999994e-06
8.351714 -4.7973469e-06
8.352715 -2.7677648999999997e-06
8.353714 -7.4159345e-07
8.354714 1.2813492e-06
8.355714 3.3012668e-06
8.356714 5.3183744e-06
8.357715 7.332887e-06
8.358714 9.3450048e-06
8.359715 1.1354906e-05
8.360714 1.3362732000000001e-05
8.361714 1.5368585e-05
8.362714 1.7372511e-05
8.363714 1.9374502e-05
8.364715 2.1374495e-05
8.365714 2.3372367e-05
8.366714 2.5367945e-05
8.367714 2.7360994e-05
8.368714 2.9351256e-05
8.369715 3.1338425e-05
8.370714 3.3322172e-05
8.371715 3.5302167999999995e-05
8.372714 3.7278076e-05
8.373714 3.9249579e-05
8.374714 4.1216376e-05
8.375714 4.3178215e-05
8.376715 4.5134885e-05
8.377714 4.7086215e-05
8.378715 4.9032099e-05
8.379714 5.0972506000000003e-05
8.380714 5.2907427e-05
8.381714 5.4836954e-05
8.382714 5.6761183e-05
8.383715 5.8680291e-05
8.384714 6.0594476000000005e-05
8.385715 6.250394300000001e-05
8.386714 6.4408937e-05
8.387714 6.6309678e-05
8.388714 6.8206384e-05
8.389714 7.0099236e-05
8.390715 7.1988387e-05
8.391714 7.3873946e-05
8.392715 7.575596300000001e-05
8.393714 7.763442799999999e-05
8.394714 7.9509272e-05
8.395715 8.1380369e-05
8.396714 8.3247528e-05
8.397715 8.5110514e-05
8.398714 8.696904999999999e-05
8.399714 8.8822821e-05
8.400714 9.0671489e-05
8.401714 9.2514705e-05
8.402715 9.435211200000001e-05
8.403714 9.6183373e-05
8.404715 9.8008206e-05
8.405714 9.9826309e-05
8.406714 0.00010163750000000001
8.407714 0.00010344157
8.408714 0.00010523845
8.409715 0.00010702807
8.410714 0.00010881046
8.411715 0.00011058569
8.412714 0.00011235388000000001
8.413714 0.00011411521
8.414714 0.0001158699
8.415714 0.00011761815000000001
8.416715 0.00011936023
8.417714 0.00012109639000000001
8.418715 0.00012282685
8.419714 0.00012455181999999998
8.420714 0.00012627146
8.421714 0.00012798588
8.422714 0.00012969516999999998
8.423715 0.0001313993
8.424714 0.00013309825
8.425714 0.00013479188
8.426714 0.00013648001
8.427714 0.00013816243
8.428715 0.00013983883
8.429714 0.00014150895
8.430715 0.00014317241
8.431714 0.00014482888
8.432714 0.00014647803
8.433714 0.00014811951
8.434714 0.00014975303000000002
8.435715 0.00015137832
8.436714 0.00015299518
8.437715 0.00015460344
8.438714 0.00015620299
8.439714 0.00015779378
8.440714 0.00015937587
8.441714 0.00016094933
8.442715 0.00016251429
8.443714 0.00016407095
8.444715 0.00016561952
8.445714 0.00016716023000000002
8.446714 0.00016869333
8.447714 0.00017021908
8.448714 0.00017173771999999998
8.449715 0.00017324944
8.450714 0.00017475442
8.451715 0.00017625277
8.452714 0.00017774455
8.453714 0.00017922976
8.454714 0.00018070833
8.455714 0.00018218017000000002
8.456715 0.00018364509000000001
8.457714 0.00018510282
8.458714 0.00018655312
8.459714 0.00018799565999999998
8.460714 0.00018943011
8.461715 0.00019085614
8.462714 0.00019227336000000002
8.463715 0.00019368149
8.464714 0.00019508022
8.465714 0.0001964693
8.466714 0.0001978485
8.467714 0.0001992177
8.468715 0.00020057682000000003
8.469714 0.00020192579
8.470715 0.00020326471999999998
8.471714 0.00020459367999999998
8.472714 0.00020591281
8.473714 0.00020722234
8.474714 0.00020852249000000001
8.475715 0.00020981352
8.476714 0.00021109573999999998
8.477715 0.00021236939999999999
8.478714 0.00021363473
8.479714 0.00021489197
8.480714 0.00021614132
8.481714 0.00021738294000000003
8.482715 0.00021861686
8.483714 0.00021984313
8.484715 0.00022106167
8.485714 0.00022227239000000002
8.486714 0.00022347513000000002
8.487714 0.00022466963000000002
8.488714 0.00022585564
8.489715 0.00022703287
8.490714 0.00022820097
8.491714 0.00022935963
8.492714 0.00023050844999999997
8.493714 0.00023164714
8.494715 0.00023277544
8.495714 0.00023389307
8.496715 0.00023499981
8.497714 0.00023609552
8.498714 0.00023718017
8.499714 0.00023825369000000002
8.500714 0.00023931614
8.501715 0.00024036763
8.502714 0.00024140833999999997
8.503715 0.00024243845
8.504714 0.00024345825
8.505714 0.00024446799
8.506714 0.00024546796
8.507714 0.00024645838
8.508715 0.00024743960999999996
8.509714 0.00024841181
8.510715 0.00024937524
8.511714 0.00025033003
8.512714 0.00025127622
8.513714 0.00025221389
8.514714 0.00025314298
8.515715 0.00025406341
8.516714 0.00025497502
8.517715 0.00025587756
8.518714 0.00025677082
8.519714 0.00025765445999999996
8.520715 0.00025852819
8.521714 0.00025939171
8.522715 0.00026024463
8.523714 0.00026108671
8.524714 0.00026191763
8.525714 0.00026273717
8.526714 0.00026354517000000004
8.527715 0.00026434145
8.528714 0.00026512603
8.529715 0.00026589885
8.530714 0.00026666003
8.531714 0.00026740961000000003
8.532714 0.00026814785
8.533714 0.00026887494
8.534715 0.00026959117
8.535714 0.0002702968
8.536715 0.00027099213
8.537714 0.00027167746
8.538714 0.00027235303
8.539714 0.00027301912
8.540714 0.00027367594
8.541715 0.00027432361
8.542714 0.00027496226
8.543715 0.00027559188
8.544714 0.00027621249999999997
8.545714 0.00027682397
8.546714 0.00027742616999999997
8.547714 0.00027801889
8.548715 0.00027860183
8.549714 0.00027917479
8.550714 0.0002797374
8.551714 0.00028028937
8.552714 0.00028083040999999997
8.553715 0.00028136021
8.554714 0.00028187849
8.555715 0.00028238505000000003
8.556714 0.00028287973
8.557714 0.00028336240000000003
8.558714 0.00028383304
8.559714 0.00028429163
8.560715 0.00028473828
8.561714 0.00028517316
8.562715 0.00028559639
8.563714 0.0002860083
8.564714 0.00028640914
8.565714 0.00028679920000000003
8.566714 0.00028717879999999997
8.567715 0.00028754823
8.568714 0.00028790778
8.569715 0.00028825773
8.570714 0.00028859829
8.571714 0.0002889296
8.572714 0.00028925183
8.573714 0.00028956497
8.574715 0.00028986904
8.575714 0.00029016396
8.576715 0.00029044959
8.577714 0.00029072573
8.578714 0.00029099215
8.579714 0.00029124858
8.580714 0.00029149473
8.581715 0.00029173034
8.582714 0.00029195505
8.583714 0.00029216867
8.584714 0.00029237085
8.585714 0.00029256147999999997
8.586715 0.00029274036
8.587714 0.00029290737999999997
8.588715 0.00029306252
8.589714 0.00029320581
8.590714 0.00029333737
8.591714 0.00029345731
8.592714 0.00029356586
8.593715 0.00029366327
8.594714 0.00029374977999999997
8.595715 0.00029382577
8.596714 0.00029389148
8.597714 0.00029394721
8.598714 0.0002939933
8.599714 0.00029403002
8.600715 0.00029405755
8.601714 0.00029407609
8.602715 0.00029408575
8.603714 0.00029408659
8.604714 0.00029407861
8.605714 0.00029406174
8.606714 0.00029403584
8.607715 0.00029400076
8.608714 0.00029395626
8.609715 0.00029390212
8.610714 0.00029383801999999996
8.611714 0.00029376374
8.612714 0.00029367900000000003
8.613714 0.00029358353
8.614715 0.00029347709
8.615714 0.00029335952
8.616714 0.00029323068999999996
8.617714 0.00029309052999999997
8.618714 0.00029293901
8.619715 0.00029277619
8.620714 0.00029260218
8.621715 0.00029241712
8.622714 0.00029222126
8.623714 0.00029201485
8.624714 0.00029179818999999996
8.625714 0.00029157159
8.626715 0.00029133541
8.627714 0.0002910899
8.628715 0.0002908354
8.629714 0.00029057217
8.630714 0.00029030045
8.631714 0.00029002042
8.632714 0.00028973225
8.633715 0.00028943592999999997
8.634714 0.00028913155
8.635715 0.00028881898
8.636714 0.00028849818
8.637714 0.00028816892
8.638714 0.00028783102000000003
8.639714 0.00028748426999999997
8.640715 0.00028712843
8.641714 0.0002867632
8.642715 0.00028638833000000003
8.643714 0.00028600359
8.644714 0.0002856088
8.645715 0.00028520376
8.646714 0.00028478835
8.647715 0.00028436248
8.648714 0.00028392617
8.649714 0.00028347945
8.650714 0.0002830225
8.651714 0.0002825554
8.652715 0.00028207844
8.653714 0.00028159186
8.654715 0.00028109594
8.655714 0.00028059098
8.656714 0.00028007735
8.657714 0.00027955534
8.658714 0.00027902522
8.659715 0.0002784873
8.660714 0.00027794181
8.661715 0.00027738895
8.662714 0.00027682884
8.663714 0.00027626155999999996
8.664714 0.00027568717
8.665714 0.00027510557
8.666715 0.0002745167
8.667714 0.00027392041
8.668715 0.0002733165
8.669714 0.00027270478
8.670714 0.00027208496000000003
8.671714 0.00027145684
8.672714 0.00027082021000000004
8.673715 0.00027017486
8.674714 0.00026952055
8.675714 0.00026885714
8.676714 0.00026818452
8.677714 0.00026750267
8.678715 0.00026681157
8.679714 0.00026611133
8.680715 0.00026540201
8.681714 0.00026468383
8.682714 0.00026395703
8.683714 0.00026322183999999996
8.684714 0.00026247856
8.685715 0.00026172754
8.686714 0.00026096909
8.687715 0.00026020350000000004
8.688714 0.00025943111
8.689714 0.0002586522
8.690714 0.00025786699
8.691714 0.00025707569999999997
8.692715 0.00025627846
8.693714 0.00025547536
8.694715 0.00025466641
8.695714 0.00025385164
8.696714 0.00025303087999999996
8.697714 0.00025220409
8.698714 0.00025137106
8.699715 0.00025053159
8.700714 0.00024968547
8.701715 0.00024883248
8.702714 0.00024797237
8.703714 0.00024710496
8.704714 0.00024623007
8.705714 0.00024534755999999997
8.706715 0.00024445737
8.707714 0.00024355938
8.708714 0.00024265366000000003
8.709714 0.00024174026
8.710714 0.00024081926
8.711715 0.00023989086999999997
8.712714 0.00023895532
8.713715 0.00023801285
8.714714 0.0002370638
8.715714 0.00023610839000000002
8.716714 0.00023514699
8.717714 0.0002341799
8.718715 0.00023320745
8.719714 0.00023222988
8.720715 0.00023124744000000002
8.721714 0.00023026033999999998
8.722714 0.0002292687
8.723714 0.00022827262
8.724714 0.00022727211
8.725715 0.00022626718
8.726714 0.00022525778000000003
8.727715 0.00022424374
8.728714 0.00022322495
8.729714 0.00022220121999999998
8.730714 0.00022117237999999998
8.731714 0.00022013821
8.732715 0.00021909846
8.733714 0.00021805299000000002
8.734715 0.00021700166
8.735714 0.00021594428
8.736714 0.00021488081
8.737714 0.0002138112
8.738714 0.00021273549
8.739715 0.00021165374
8.740714 0.00021056605
8.741714 0.00020947261
8.742714 0.00020837363
8.743714 0.00020726934
8.744715 0.00020616010000000003
8.745714 0.00020504617
8.746715 0.00020392786
8.747714 0.00020280544999999998
8.748714 0.00020167930999999997
8.749714 0.00020054960999999998
8.750714 0.00019941666999999998
8.751715 0.00019828065
8.752714 0.00019714171
8.753715 0.00019599992999999998
8.754714 0.00019485537
8.755714 0.00019370801999999998
8.756714 0.00019255785
8.757714 0.00019140472999999998
8.758715 0.0001902485
8.759714 0.00018908902
8.760715 0.00018792614
8.761714 0.0001867596
8.762714 0.00018558926
8.763714 0.00018441492999999998
8.764714 0.00018323644
8.765715 0.00018205368
8.766714 0.00018086656
8.767715 0.00017967508
8.768714 0.00017847921999999998
8.769714 0.00017727904
8.770715 0.00017607466
8.771714 0.00017486626
8.772715 0.00017365403000000002
8.773714 0.00017243823
8.774714 0.00017121912
8.775714 0.000169997
8.776714 0.00016877216
8.777715 0.0001675449
8.778714 0.0001663155
8.779715 0.00016508424
8.780714 0.00016385131
8.781714 0.00016261695
8.782714 0.00016138127
8.783714 0.00016014441
8.784715 0.00015890637
8.785714 0.00015766718000000002
8.786715 0.00015642677
8.787714 0.00015518507
8.788714 0.00015394196
8.789714 0.00015269727
8.790714 0.00015145082
8.791715 0.00015020246
8.792714 0.00014895198
8.793715 0.00014769925
8.794714 0.00014644409000000002
8.795714 0.00014518638
8.796714 0.00014392605999999998
8.797714 0.00014266308
8.798715 0.00014139745999999998
8.799714 0.00014012926
8.800714 0.00013885857
8.801714 0.00013758555
8.802714 0.0001363104
8.803715 0.00013503334
8.804714 0.00013375462
8.805715 0.00013247454
8.806714 0.00013119337
8.807714 0.00012991136999999998
8.808714 0.00012862884
8.809714 0.00012734602999999999
8.810715 0.00012606316
8.811714 0.00012478041
8.812715 0.00012349794
8.813714 0.00012221584
8.814714 0.00012093415999999999
8.815714 0.00011965294
8.816714 0.00011837209999999999
8.817715 0.00011709159
8.818714 0.00011581128
8.819715 0.00011453104000000001
8.820714 0.00011325072
8.821714 0.00011197016
8.822714 0.00011068915000000001
8.823714 0.00010940757
8.824715 0.00010812528
8.825714 0.00010684215
8.826715 0.00010555812000000002
8.827714 0.00010427312
8.828714 0.00010298719
8.829714 0.00010170037
8.830714 0.00010041275000000001
8.831715 9.912447500000001e-05
8.832714 9.7835698e-05
8.833714 9.654667100000001e-05
8.834714 9.5257616e-05
8.835714 9.3968771e-05
8.836715 9.268041999999999e-05
8.837714 9.1392809e-05
8.838715 9.0106209e-05
8.839714 8.8820849e-05
8.840714 8.7536944e-05
8.841714 8.625467e-05
8.842714 8.497415800000001e-05
8.843715 8.3695511e-05
8.844714 8.2418779e-05
8.845715 8.1143969e-05
8.846714 7.9871046e-05
8.847714 7.8599936e-05
8.848714 7.7330537e-05
8.849714 7.6062702e-05
8.850715 7.479629899999999e-05
8.851714 7.353114600000001e-05
8.852715 7.226709e-05
8.853714 7.100396099999999e-05
8.854714 6.9741645e-05
8.855714 6.848001099999999e-05
8.856714 6.721897999999999e-05
8.857715 6.5958506e-05
8.858714 6.469859400000001e-05
8.859715 6.3439268e-05
8.860714 6.2180624e-05
8.861714 6.0922775e-05
8.862714 5.9665887999999995e-05
8.863714 5.8410154e-05
8.864715 5.7155790999999994e-05
8.865714 5.5903035000000006e-05
8.866714 5.4652144999999994e-05
8.867714 5.3403357e-05
8.868714 5.2156923e-05
8.869715 5.0913070000000003e-05
8.870714 4.9671991e-05
8.871715 4.8433866999999994e-05
8.872714 4.7198833e-05
8.873714 4.5966987999999996e-05
8.874714 4.473838e-05
8.875714 4.3513029e-05
8.876715 4.2290903999999996e-05
8.877714 4.1071939e-05
8.878715 3.9856036000000004e-05
8.879714 3.8643074e-05
8.880714 3.7432901e-05
8.881714 3.6225367e-05
8.882714 3.5020312e-05
8.883715 3.3817579e-05
8.884714 3.2617032000000004e-05
8.885715 3.1418548e-05
8.886714 3.0222046e-05
8.887714 2.9027458e-05
8.888714 2.783477e-05
8.889714 2.6644003e-05
8.890715 2.5455216e-05
8.891714 2.4268508000000002e-05
8.892715 2.3084015999999998e-05
8.893714 2.1901909e-05
8.894714 2.0722374999999998e-05
8.895715 1.9545629e-05
8.896714 1.8371897e-05
8.897715 1.7201401e-05
8.898714 1.6034366e-05
8.899714 1.4870996e-05
8.900714 1.3711482e-05
8.901714 1.2555985999999998e-05
8.902715 1.1404633e-05
8.903714 1.0257516e-05
8.904715 9.1146902e-06
8.905714 7.9761698e-06
8.906714 6.841930400000001e-06
8.907714 5.7119138e-06
8.908714 4.5860293e-06
8.909715 3.4641619e-06
8.910714 2.3461757e-06
8.911715 1.2319237e-06
8.912714 1.212549e-07
8.913714 -9.8597788e-07
8.914714 -2.0899103e-06
8.915714 -3.1906584e-06
8.916715 -4.2883141e-06
8.917714 -5.3829382e-06
8.918715 -6.4745571e-06
8.919714 -7.563161100000001e-06
8.920714 -8.6487027e-06
8.921714 -9.7310988e-06
8.922714 -1.0810231e-05
8.923715 -1.1885952e-05
8.924714 -1.2958090000000001e-05
8.925714 -1.4026453e-05
8.926714 -1.5090839e-05
8.927714 -1.6151043e-05
8.928715 -1.7206865e-05
8.929714 -1.8258113e-05
8.930715 -1.9304619e-05
8.931714 -2.0346236e-05
8.932714 -2.1382849000000002e-05
8.933714 -2.2414376e-05
8.934714 -2.3440772e-05
8.935715 -2.4462031e-05
8.936714 -2.5478184000000002e-05
8.937715 -2.6489288999999997e-05
8.938714 -2.7495446e-05
8.939714 -2.8496768e-05
8.940714 -2.9493401e-05
8.941714 -3.0485494999999998e-05
8.942715 -3.1473203000000004e-05
8.943714 -3.2456686e-05
8.944715 -3.3436083e-05
8.945714 -3.4411525e-05
8.946714 -3.5383115e-05
8.947714 -3.6350926e-05
8.948714 -3.7315001999999996e-05
8.949715 -3.8275350999999995e-05
8.950714 -3.9231944e-05
8.951715 -4.0184719e-05
8.952714 -4.1133575e-05
8.953714 -4.2078383e-05
8.954714 -4.3018991e-05
8.955714 -4.3955225e-05
8.956715 -4.4886895000000005e-05
8.957714 -4.5813812e-05
8.958714 -4.6735781e-05
8.959714 -4.765262e-05
8.960714 -4.8564169e-05
8.961715 -4.947027e-05
8.962714 -5.0370811999999995e-05
8.963715 -5.1265714999999994e-05
8.964714 -5.2154922999999994e-05
8.965714 -5.3038411e-05
8.966714 -5.3916204e-05
8.967714 -5.478834700000001e-05
8.968715 -5.5654925e-05
8.969714 -5.6516046000000005e-05
8.970715 -5.7371841e-05
8.971714 -5.8222446e-05
8.972714 -5.9068013999999996e-05
8.973714 -5.9908705999999994e-05
8.974714 -6.074465100000001e-05
8.975715 -6.1575992e-05
8.976714 -6.240283600000001e-05
8.977715 -6.3225269e-05
8.978714 -6.404336e-05
8.979714 -6.4857124e-05
8.980714 -6.5666563e-05
8.981714 -6.647163100000001e-05
8.982715 -6.7272271e-05
8.983714 -6.806838e-05
8.984715 -6.8859833e-05
8.985714 -6.9646495e-05
8.986714 -7.0428212e-05
8.987714 -7.1204823e-05
8.988714 -7.197617200000001e-05
8.989715 -7.2742102e-05
8.990714 -7.3502468e-05
8.991714 -7.4257161e-05
8.992714 -7.5006062e-05
8.993714 -7.5749119e-05
8.994715 -7.6486293e-05
8.995714 -7.7217567e-05
8.996715 -7.7942968e-05
8.997714 -7.866255499999999e-05
8.998714 -7.9376417e-05
8.999714 -8.0084664e-05
9.000714 -8.0787419e-05
9.001715 -8.1484825e-05
9.002714 -8.2177036e-05
9.003715 -8.286418700000001e-05
9.004714 -8.3546439e-05
9.005714 -8.422391e-05
9.006714 -8.489671999999999e-05
9.007714 -8.5564949e-05
9.008715 -8.6228675e-05
9.009714 -8.6887923e-05
9.010715 -8.7542696e-05
9.011714 -8.8192945e-05
9.012714 -8.8838618e-05
9.013714 -8.947963e-05
9.014714 -9.0115861e-05
9.015715 -9.074718200000001e-05
9.016714 -9.1373443e-05
9.017715 -9.1994485e-05
9.018714 -9.2610156e-05
9.019714 -9.3220302e-05
9.020715 -9.3824787e-05
9.021714 -9.442349e-05
9.022715 -9.501631e-05
9.023714 -9.5603173e-05
9.024714 -9.6184044e-05
9.025714 -9.6758902e-05
9.026714 -9.732780199999999e-05
9.027715 -9.789077899999999e-05
9.028714 -9.8447913e-05
9.029715 -9.8999305e-05
9.030714 -9.9545116e-05
9.031714 -0.00010008547000000001
9.032714 -0.00010062051
9.033714 -0.00010115041000000001
9.034715 -0.00010167533
9.035714 -0.00010219543
9.036715 -0.00010271081
9.037714 -0.00010322157999999999
9.038714 -0.00010372784
9.039714 -0.00010422965
9.040714 -0.00010472702
9.041715 -0.00010521997000000001
9.042714 -0.00010570844
9.043715 -0.0001061924
9.044714 -0.00010667175000000001
9.045714 -0.00010714635
9.046714 -0.00010761613999999999
9.047714 -0.00010808095000000001
9.048715 -0.00010854067
9.049714 -0.00010899514
9.050714 -0.00010944426
9.051714 -0.00010988790000000001
9.052714 -0.00011032598999999999
9.053715 -0.00011075845
9.054714 -0.00011118524
9.055715 -0.00011160635
9.056714 -0.00011202179
9.057714 -0.00011243162000000001
9.058714 -0.0001128359
9.059714 -0.00011323475
9.060715 -0.00011362827
9.061714 -0.0001140166
9.062715 -0.00011439988000000001
9.063714 -0.00011477824
9.064714 -0.00011515185000000001
9.065714 -0.00011552086
9.066714 -0.00011588536
9.067715 -0.00011624545999999999
9.068714 -0.00011660126
9.069715 -0.00011695281
9.070714 -0.00011730014
9.071714 -0.00011764324
9.072714 -0.00011798211
9.073714 -0.00011831668
9.074715 -0.00011864687
9.075714 -0.00011897260000000001
9.076715 -0.00011929377
9.077714 -0.00011961025
9.078714 -0.00011992192
9.079714 -0.00012022866
9.080714 -0.00012053036000000001
9.081715 -0.00012082693
9.082714 -0.00012111825999999999
9.083714 -0.00012140432
9.084714 -0.00012168508
9.085714 -0.00012196052
9.086715 -0.00012223069
9.087714 -0.00012249559999999999
9.088715 -0.00012275536
9.089714 -0.00012301007000000002
9.090714 -0.00012325986
9.091714 -0.00012350484
9.092714 -0.0001237452
9.093715 -0.00012398106
9.094714 -0.0001242126
9.095715 -0.00012443995
9.096714 -0.00012466325
9.097714 -0.00012488259
9.098714 -0.00012509811999999998
9.099714 -0.00012530986
9.100715 -0.00012551787
9.101714 -0.00012572216999999998
9.102715 -0.00012592275
9.103714 -0.00012611955
9.104714 -0.00012631252
9.105714 -0.00012650156
9.106714 -0.00012668659000000001
9.107715 -0.0001268675
9.108714 -0.00012704414
9.109715 -0.00012721642
9.110714 -0.00012738423
9.111714 -0.00012754744999999998
9.112714 -0.00012770601
9.113714 -0.00012785985
9.114715 -0.00012800894
9.115714 -0.00012815323999999998
9.116714 -0.00012829279
9.117714 -0.00012842761
9.118714 -0.00012855779
9.119715 -0.00012868342000000002
9.120714 -0.0001288046
9.121715 -0.00012892147000000001
9.122714 -0.00012903418999999998
9.123714 -0.00012914287
9.124714 -0.00012924767
9.125714 -0.00012934873
9.126715 -0.00012944621
9.127714 -0.00012954022
9.128715 -0.00012963084
9.129714 -0.00012971817
9.130714 -0.00012980227000000002
9.131714 -0.00012988313
9.132714 -0.00012996077999999998
9.133715 -0.00013003517999999998
9.134714 -0.00013010629
9.135715 -0.00013017404
9.136714 -0.00013023836
9.137714 -0.00013029913
9.138714 -0.00013035626
9.139714 -0.00013040966
9.140715 -0.00013045922
9.141714 -0.00013050485
9.142715 -0.00013054649
9.143714 -0.00013058409
9.144714 -0.00013061762
9.145715 -0.00013064705
9.146714 -0.00013067241000000001
9.147715 -0.00013069376
9.148714 -0.00013071116
9.149714 -0.00013072466999999998
9.150714 -0.00013073443
9.151714 -0.00013074056
9.152715 -0.00013074319
9.153714 -0.00013074246
9.154715 -0.00013073851
9.155714 -0.00013073147
9.156714 -0.00013072149
9.157714 -0.00013070864
9.158714 -0.00013069305
9.159715 -0.00013067475000000001
9.160714 -0.00013065384
9.161715 -0.0001306303
9.162714 -0.00013060414
9.163714 -0.00013057531999999998
9.164714 -0.0001305438
9.165714 -0.00013050950000000001
9.166715 -0.00013047234
9.167714 -0.00013043222
9.168715 -0.00013038901
9.169714 -0.00013034266
9.170714 -0.00013029304
9.171714 -0.00013024006
9.172714 -0.00013018364000000001
9.173715 -0.00013012375
9.174714 -0.00013006032
9.175714 -0.00012999337
9.176714 -0.0001299229
9.177714 -0.00012984895
9.178715 -0.00012977157000000001
9.179714 -0.00012969087
9.180715 -0.00012960696
9.181714 -0.00012951994000000002
9.182714 -0.00012942995
9.183714 -0.00012933714999999998
9.184714 -0.00012924166
9.185715 -0.00012914363999999998
9.186714 -0.0001290432
9.187715 -0.00012894047
9.188714 -0.00012883555
9.189714 -0.0001287285
9.190714 -0.00012861941
9.191714 -0.00012850829
9.192715 -0.00012839517
9.193714 -0.00012828003
9.194715 -0.00012816281
9.195714 -0.00012804348
9.196714 -0.00012792195
9.197714 -0.00012779814999999998
9.198714 -0.00012767199
9.199715 -0.00012754334
9.200714 -0.00012741215
9.201715 -0.0001272783
9.202714 -0.00012714175
9.203714 -0.00012700243
9.204714 -0.00012686031
9.205714 -0.00012671538
9.206715 -0.00012656764
9.207714 -0.00012641709999999999
9.208714 -0.00012626384
9.209714 -0.00012610792000000001
9.210714 -0.00012594943
9.211715 -0.00012578847000000002
9.212714 -0.00012562516
9.213715 -0.00012545963
9.214714 -0.00012529198
9.215714 -0.00012512235
9.216714 -0.00012495083000000002
9.217714 -0.00012477752999999998
9.218715 -0.00012460254
9.219714 -0.0001244259
9.220715 -0.00012424769
9.221714 -0.00012406789
9.222714 -0.00012388651
9.223714 -0.00012370355
9.224714 -0.00012351892000000002
9.225715 -0.0001233326
9.226714 -0.00012314449
9.227715 -0.00012295452
9.228714 -0.00012276259
9.229714 -0.00012256862
9.230714 -0.00012237248999999998
9.231714 -0.00012217414
9.232715 -0.00012197348999999999
9.233714 -0.00012177052
9.234715 -0.00012156517
9.235714 -0.00012135743000000001
9.236714 -0.00012114731
9.237714 -0.00012093485
9.238714 -0.00012072012999999999
9.239715 -0.00012050318000000001
9.240714 -0.00012028411
9.241714 -0.00012006303
9.242714 -0.00011984007000000001
9.243714 -0.00011961533000000001
9.244715 -0.00011938896000000002
9.245714 -0.00011916106000000001
9.246715 -0.00011893176000000002
9.247714 -0.00011870114000000001
9.248714 -0.00011846930000000001
9.249714 -0.00011823631
9.250714 -0.00011800221
9.251715 -0.000117767
9.252714 -0.00011753070999999999
9.253715 -0.00011729332999999999
9.254714 -0.00011705476
9.255714 -0.000116815
9.256714 -0.00011657394
9.257714 -0.00011633149999999999
9.258715 -0.00011608761
9.259714 -0.00011584215
9.260715 -0.00011559504000000001
9.261714 -0.0001153462
9.262714 -0.00011509554
9.263714 -0.00011484302
9.264714 -0.00011458858000000001
9.265715 -0.00011433222
9.266714 -0.00011407392
9.267715 -0.0001138137
9.268714 -0.00011355160999999999
9.269714 -0.00011328768
9.270715 -0.00011302201
9.271714 -0.00011275467
9.272715 -0.00011248575999999999
9.273714 -0.00011221539000000001
9.274714 -0.00011194365000000001
9.275714 -0.00011167067
9.276714 -0.00011139651000000001
9.277715 -0.00011112127999999999
9.278714 -0.00011084503
9.279715 -0.00011056782999999999
9.280714 -0.00011028969000000001
9.281714 -0.00011001066
9.282714 -0.00010973071
9.283714 -0.00010944982
9.284715 -0.00010916797
9.285714 -0.00010888507999999999
9.286715 -0.00010860109
9.287714 -0.00010831593
9.288714 -0.00010802949999999999
9.289714 -0.00010774173
9.290714 -0.00010745254000000001
9.291715 -0.00010716184
9.292714 -0.00010686958000000001
9.293715 -0.00010657571000000001
9.294714 -0.00010628021000000001
9.295714 -0.00010598304
9.296714 -0.00010568422
9.297714 -0.00010538375
9.298715 -0.00010508169000000001
9.299714 -0.00010477810000000001
9.300714 -0.00010447302999999999
9.301714 -0.00010416657
9.302714 -0.00010385882000000001
9.303715 -0.00010354985
9.304714 -0.00010323977999999999
9.305715 -0.00010292869
9.306714 -0.00010261663999999999
9.307714 -0.00010230372000000001
9.308714 -0.00010198999
9.309714 -0.00010167548000000001
9.310715 -0.00010136023
9.311714 -0.00010104420999999999
9.312715 -0.00010072744
9.313714 -0.00010040984999999999
9.314714 -0.00010009143
9.315714 -9.977208000000001e-05
9.316714 -9.9451745e-05
9.317715 -9.913033e-05
9.318714 -9.8807743e-05
9.319715 -9.848390599999998e-05
9.320714 -9.8158739e-05
9.321714 -9.783215099999999e-05
9.322714 -9.750406199999999e-05
9.323714 -9.7174438e-05
9.324715 -9.684323499999999e-05
9.325714 -9.651043899999999e-05
9.326715 -9.6176052e-05
9.327714 -9.584007299999998e-05
9.328714 -9.550256e-05
9.329714 -9.5163546e-05
9.330714 -9.482309299999999e-05
9.331715 -9.44813e-05
9.332714 -9.413823200000001e-05
9.333714 -9.3793983e-05
9.334714 -9.3448637e-05
9.335714 -9.3102278e-05
9.336715 -9.275499899999999e-05
9.337714 -9.240685e-05
9.338715 -9.20579e-05
9.339714 -9.1708176e-05
9.340714 -9.1357708e-05
9.341714 -9.100649e-05
9.342714 -9.0654527e-05
9.343715 -9.0301779e-05
9.344714 -8.9948202e-05
9.345715 -8.9593738e-05
9.346714 -8.923830700000001e-05
9.347714 -8.888184799999999e-05
9.348714 -8.852426800000001e-05
9.349714 -8.816548400000001e-05
9.350715 -8.7805427e-05
9.351714 -8.744400499999999e-05
9.352715 -8.7081173e-05
9.353714 -8.6716869e-05
9.354714 -8.6351059e-05
9.355714 -8.5983703e-05
9.356714 -8.5614806e-05
9.357715 -8.524438e-05
9.358714 -8.4872443e-05
9.359715 -8.4499027e-05
9.360714 -8.4124173e-05
9.361714 -8.374796000000001e-05
9.362714 -8.3370423e-05
9.363714 -8.2991653e-05
9.364715 -8.2611706e-05
9.365714 -8.2230645e-05
9.366714 -8.184852599999999e-05
9.367714 -8.146539e-05
9.368714 -8.108128199999999e-05
9.369715 -8.0696213e-05
9.370714 -8.0310195e-05
9.371715 -7.9923223e-05
9.372714 -7.9535261e-05
9.373714 -7.9146281e-05
9.374714 -7.8756221e-05
9.375714 -7.8365036e-05
9.376715 -7.7972646e-05
9.377714 -7.7578983e-05
9.378715 -7.7183972e-05
9.379714 -7.6787541e-05
9.380714 -7.6389614e-05
9.381714 -7.599014099999999e-05
9.382714 -7.5589065e-05
9.383715 -7.5186364e-05
9.384714 -7.4781985e-05
9.385715 -7.4375941e-05
9.386714 -7.3968221e-05
9.387714 -7.355885700000001e-05
9.388714 -7.3147874e-05
9.389714 -7.2735321e-05
9.390715 -7.2321257e-05
9.391714 -7.1905743e-05
9.392715 -7.148883000000001e-05
9.393714 -7.1070599e-05
9.394714 -7.0651117e-05
9.395715 -7.023044199999999e-05
9.396714 -6.9808618e-05
9.397715 -6.9385703e-05
9.398714 -6.896170800000001e-05
9.399714 -6.853666199999999e-05
9.400714 -6.8110563e-05
9.401714 -6.7683396e-05
9.402715 -6.725513200000001e-05
9.403714 -6.6825726e-05
9.404715 -6.6395125e-05
9.405714 -6.5963258e-05
9.406714 -6.5530065e-05
9.407714 -6.5095475e-05
9.408714 -6.465938900000001e-05
9.409715 -6.4221751e-05
9.410714 -6.3782477e-05
9.411715 -6.3341508e-05
9.412714 -6.2898789e-05
9.413714 -6.2454279e-05
9.414714 -6.200794999999999e-05
9.415714 -6.155978e-05
9.416715 -6.1109768e-05
9.417714 -6.0657924999999996e-05
9.418715 -6.0204269e-05
9.419714 -5.9748845e-05
9.420714 -5.9291688e-05
9.421714 -5.8832842e-05
9.422714 -5.837236500000001e-05
9.423715 -5.7910313e-05
9.424714 -5.7446726e-05
9.425714 -5.6981667999999996e-05
9.426714 -5.6515176999999994e-05
9.427714 -5.6047281e-05
9.428715 -5.5578004999999996e-05
9.429714 -5.5107353e-05
9.430715 -5.4635336e-05
9.431714 -5.4161922e-05
9.432714 -5.3687103000000005e-05
9.433714 -5.3210828999999995e-05
9.434714 -5.2733059999999996e-05
9.435715 -5.2253745e-05
9.436714 -5.1772821e-05
9.437715 -5.129023200000001e-05
9.438714 -5.0805902999999996e-05
9.439714 -5.0319795e-05
9.440714 -4.9831851e-05
9.441714 -4.9342015000000004e-05
9.442715 -4.8850262000000005e-05
9.443714 -4.8356549e-05
9.444715 -4.7860874000000003e-05
9.445714 -4.7363233000000004e-05
9.446714 -4.6863630000000005e-05
9.447714 -4.6362084e-05
9.448714 -4.5858624e-05
9.449715 -4.5353286e-05
9.450714 -4.4846109e-05
9.451715 -4.4337145e-05
9.452714 -4.3826435e-05
9.453714 -4.3314026000000004e-05
9.454714 -4.2799968e-05
9.455714 -4.2284296e-05
9.456715 -4.1767032e-05
9.457714 -4.1248202e-05
9.458714 -4.0727818e-05
9.459714 -4.0205876e-05
9.460714 -3.9682368e-05
9.461715 -3.9157263000000004e-05
9.462714 -3.8630535e-05
9.463715 -3.8102135e-05
9.464714 -3.7572019e-05
9.465714 -3.7040132e-05
9.466714 -3.6506415e-05
9.467714 -3.5970811e-05
9.468715 -3.5433259999999996e-05
9.469714 -3.4893716000000005e-05
9.470715 -3.4352132e-05
9.471714 -3.3808467e-05
9.472714 -3.3262704999999996e-05
9.473714 -3.271482e-05
9.474714 -3.2164806e-05
9.475715 -3.1612672e-05
9.476714 -3.1058431e-05
9.477715 -3.0502115999999998e-05
9.478714 -2.9943757000000002e-05
9.479714 -2.9383398000000002e-05
9.480714 -2.8821086e-05
9.481714 -2.8256869e-05
9.482715 -2.76908e-05
9.483714 -2.712292e-05
9.484715 -2.6553275e-05
9.485714 -2.5981905e-05
9.486714 -2.5408832e-05
9.487714 -2.4834085000000002e-05
9.488714 -2.4257668000000002e-05
9.489715 -2.3679579999999998e-05
9.490714 -2.3099807e-05
9.491714 -2.2518331e-05
9.492714 -2.1935122e-05
9.493714 -2.1350139e-05
9.494715 -2.0763341e-05
9.495714 -2.0174677e-05
9.496715 -1.95841e-05
9.497714 -1.8991557e-05
9.498714 -1.8397006e-05
9.499714 -1.7800403e-05
9.500714 -1.7201711e-05
9.501715 -1.6600903e-05
9.502714 -1.5997960999999998e-05
9.503715 -1.5392874000000002e-05
9.504714 -1.4785644e-05
9.505714 -1.4176281e-05
9.506714 -1.3564808e-05
9.507714 -1.2951249999999999e-05
9.508715 -1.2335640999999998e-05
9.509714 -1.1718023e-05
9.510715 -1.1098437e-05
9.511714 -1.0476928e-05
9.512714 -9.853539500000001e-06
9.513714 -9.2283102e-06
9.514714 -8.6012754e-06
9.515715 -7.972465699999999e-06
9.516714 -7.3419017e-06
9.517715 -6.7095961e-06
9.518714 -6.0755545999999995e-06
9.519714 -5.4397713e-06
9.520715 -4.8022343e-06
9.521714 -4.1629228e-06
9.522715 -3.5218097e-06
9.523714 -2.8788632e-06
9.524714 -2.2340481e-06
9.525714 -1.5873283e-06
9.526714 -9.3866781e-07
9.527715 -2.8803366e-07
9.528714 3.6460295e-07
9.529715 1.0192647e-06
9.530714 1.6759669e-06
9.531714 2.3347164e-06
9.532714 2.9955107e-06
9.533714 3.6583391e-06
9.534715 4.3231804000000004e-06
9.535714 4.9900063e-06
9.536715 5.6587805e-06
9.537714 6.329460000000001e-06
9.538714 7.0019986e-06
9.539714 7.676347e-06
9.540714 8.3524547e-06
9.541715 9.030272e-06
9.542714 9.7097541e-06
9.543715 1.0390860999999999e-05
9.544714 1.1073558e-05
9.545714 1.1757819e-05
9.546714 1.2443624e-05
9.547714 1.3130965000000001e-05
9.548715 1.3819844000000001e-05
9.549714 1.4510269000000001e-05
9.550714 1.5202257e-05
9.551714 1.5895831e-05
9.552714 1.6591021e-05
9.553715 1.728786e-05
9.554714 1.7986385e-05
9.555715 1.868663e-05
9.556714 1.9388628e-05
9.557714 2.0092411e-05
9.558714 2.0797999e-05
9.559714 2.1505411e-05
9.560715 2.2214655e-05
9.561714 2.2925732e-05
9.562715 2.3638634e-05
9.563714 2.4353340999999998e-05
9.564714 2.5069825999999996e-05
9.565714 2.5788054e-05
9.566714 2.650799e-05
9.567715 2.7229586e-05
9.568714 2.7952785e-05
9.569715 2.8677544999999998e-05
9.570714 2.9403807e-05
9.571714 3.0131531e-05
9.572714 3.0860667e-05
9.573714 3.1591176e-05
9.574715 3.2323026999999996e-05
9.575714 3.3056185e-05
9.576715 3.3790644e-05
9.577714 3.4526386e-05
9.578714 3.5263412000000005e-05
9.579714 3.6001725e-05
9.580714 3.6741341e-05
9.581715 3.7482275e-05
9.582714 3.8224544999999996e-05
9.583714 3.8968173000000004e-05
9.584714 3.9713183e-05
9.585714 4.0459591e-05
9.586715 4.1207414e-05
9.587714 4.1956662e-05
9.588715 4.2707333e-05
9.589714 4.3459431e-05
9.590714 4.4212939e-05
9.591714 4.4967837e-05
9.592714 4.5724093e-05
9.593715 4.6481668e-05
9.594714 4.7240519e-05
9.595715 4.8000584e-05
9.596714 4.8761819e-05
9.597714 4.9524158e-05
9.598714 5.0287537e-05
9.599714 5.1051898999999995e-05
9.600715 5.1817187e-05
9.601714 5.2583357000000005e-05
9.602715 5.3350345e-05
9.603714 5.4118124000000005e-05
9.604714 5.488666399999999e-05
9.605714 5.5655937e-05
9.606714 5.6425921e-05
9.607715 5.7196621000000005e-05
9.608714 5.7968042999999996e-05
9.609715 5.8740198e-05
9.610714 5.9513103999999995e-05
9.611714 6.0286766e-05
9.612714 6.106122300000001e-05
9.613714 6.1836494e-05
9.614715 6.26126e-05
9.615714 6.3389558e-05
9.616714 6.4167381e-05
9.617714 6.4946073e-05
9.618714 6.5725641e-05
9.619715 6.6506078e-05
9.620714 6.7287357e-05
9.621715 6.806944300000001e-05
9.622714 6.8852307e-05
9.623714 6.9635905e-05
9.624714 7.0420185e-05
9.625714 7.1205079e-05
9.626715 7.1990542e-05
9.627714 7.2776493e-05
9.628715 7.3562865e-05
9.629714 7.4349606e-05
9.630714 7.5136649e-05
9.631714 7.5923947e-05
9.632714 7.6711439e-05
9.633715 7.7499095e-05
9.634714 7.8286882e-05
9.635715 7.9074772e-05
9.636714 7.9862758e-05
9.637714 8.0650824e-05
9.638714 8.1438975e-05
9.639714 8.2227217e-05
9.640715 8.301555599999999e-05
9.641714 8.380400199999999e-05
9.642715 8.4592585e-05
9.643714 8.5381299e-05
9.644714 8.617016099999999e-05
9.645715 8.695918699999999e-05
9.646714 8.7748356e-05
9.647715 8.8537672e-05
9.648714 8.9327108e-05
9.649714 9.011664600000001e-05
9.650714 9.0906241e-05
9.651714 9.1695853e-05
9.652715 9.2485425e-05
9.653714 9.32749e-05
9.654715 9.406420500000001e-05
9.655714 9.4853272e-05
9.656714 9.5642031e-05
9.657714 9.6430415e-05
9.658714 9.7218322e-05
9.659715 9.8005717e-05
9.660714 9.8792532e-05
9.661715 9.957871000000001e-05
9.662714 0.00010036422
9.663714 0.00010114899
9.664714 0.00010193302
9.665714 0.00010271629
9.666715 0.00010349876999999999
9.667714 0.00010428048
9.668715 0.00010506142
9.669714 0.00010584159999999999
9.670714 0.00010662104000000001
9.671714 0.00010739975
9.672714 0.00010817776
9.673715 0.00010895507000000001
9.674714 0.00010973168
9.675714 0.00011050762000000001
9.676714 0.00011128285
9.677714 0.00011205736000000001
9.678715 0.00011283115
9.679714 0.00011360418
9.680715 0.00011437637
9.681714 0.0001151477
9.682714 0.00011591809999999999
9.683714 0.00011668748000000001
9.684714 0.00011745577999999999
9.685715 0.00011822291999999999
9.686714 0.00011898881000000001
9.687715 0.00011975337
9.688714 0.00012051653
9.689714 0.00012127820999999999
9.690714 0.00012203833
9.691714 0.00012279685
9.692715 0.00012355373
9.693714 0.00012430892
9.694715 0.00012506239
9.695714 0.00012581412
9.696714 0.00012656412
9.697714 0.00012731236
9.698714 0.00012805887
9.699715 0.00012880364
9.700714 0.00012954671
9.701715 0.00013028808
9.702714 0.00013102778
9.703714 0.00013176578
9.704714 0.00013250213
9.705714 0.00013323681
9.706715 0.0001339698
9.707714 0.00013470108
9.708714 0.00013543064000000001
9.709714 0.00013615840999999998
9.710714 0.00013688435999999998
9.711715 0.00013760844
9.712714 0.00013833056
9.713715 0.00013905067
9.714714 0.00013976869
9.715714 0.00014048452
9.716714 0.00014119809
9.717714 0.00014190932
9.718715 0.00014261814000000002
9.719714 0.00014332448
9.720715 0.0001440283
9.721714 0.00014472950999999998
9.722714 0.00014542808999999998
9.723714 0.000146124
9.724714 0.00014681723000000002
9.725715 0.00014750774
9.726714 0.00014819555
9.727715 0.00014888066000000002
9.728714 0.00014956306999999998
9.729714 0.00015024279
9.730714 0.00015091985
9.731714 0.00015159425
9.732715 0.00015226599
9.733714 0.00015293512
9.734715 0.00015360158
9.735714 0.00015426541
9.736714 0.00015492654
9.737714 0.00015558498
9.738714 0.00015624067000000001
9.739715 0.00015689358
9.740714 0.0001575436
9.741714 0.00015819070999999998
9.742714 0.0001588348
9.743714 0.00015947580000000002
9.744715 0.00016011364
9.745714 0.00016074821
9.746715 0.00016137943
9.747714 0.00016200722
9.748714 0.00016263151
9.749714 0.00016325223000000002
9.750714 0.00016386932
9.751715 0.00016448273
9.752714 0.00016509241
9.753715 0.00016569836
9.754714 0.00016630054
9.755714 0.00016689897
9.756714 0.00016749364
9.757714 0.00016808454999999998
9.758715 0.00016867174
9.759714 0.00016925524
9.760715 0.00016983504999999998
9.761714 0.0001704112
9.762714 0.00017098373
9.763714 0.00017155264
9.764714 0.00017211793
9.765715 0.00017267959000000002
9.766714 0.00017323762
9.767715 0.00017379199000000002
9.768714 0.00017434267999999999
9.769714 0.00017488961
9.770715 0.00017543276
9.771714 0.00017597205
9.772715 0.00017650738
9.773714 0.00017703870000000002
9.774714 0.00017756591000000002
9.775714 0.00017808893
9.776714 0.00017860766999999999
9.777715 0.00017912207
9.778714 0.00017963205
9.779715 0.00018013752
9.780714 0.00018063847
9.781714 0.00018113483
9.782714 0.00018162656
9.783714 0.00018211363
9.784715 0.00018259603
9.785714 0.00018307380000000002
9.786715 0.00018354690000000002
9.787714 0.00018401535
9.788714 0.00018447918
9.789714 0.0001849384
9.790714 0.00018539303999999998
9.791715 0.00018584312
9.792714 0.00018628864
9.793715 0.00018672962
9.794714 0.00018716605000000002
9.795714 0.00018759795
9.796714 0.00018802529
9.797714 0.00018844802
9.798715 0.00018886610999999998
9.799714 0.00018927954
9.800714 0.00018968821
9.801714 0.00019009207
9.802714 0.00019049102
9.803715 0.00019088502
9.804714 0.00019127397
9.805715 0.00019165779999999997
9.806714 0.00019203642
9.807714 0.00019240978999999998
9.808714 0.00019277778999999997
9.809714 0.00019314041
9.810715 0.00019349759
9.811714 0.00019384934
9.812715 0.00019419556000000002
9.813714 0.0001945363
9.814714 0.00019487155999999998
9.815714 0.00019520135
9.816714 0.00019552567000000003
9.817715 0.00019584456
9.818714 0.00019615809
9.819715 0.00019646619999999997
9.820714 0.00019676902
9.821714 0.00019706652
9.822714 0.00019735876
9.823714 0.00019764575
9.824715 0.00019792748999999997
9.825714 0.00019820396999999999
9.826715 0.00019847521
9.827714 0.00019874115
9.828714 0.00019900174
9.829714 0.00019925697
9.830714 0.00019950677999999998
9.831715 0.00019975112
9.832714 0.00019998986
9.833714 0.00020022296
9.834714 0.00020045036
9.835714 0.00020067193
9.836715 0.00020088767000000002
9.837714 0.00020109746000000002
9.838715 0.00020130128
9.839714 0.00020149907
9.840714 0.0002016908
9.841714 0.00020187642000000003
9.842714 0.00020205596000000002
9.843715 0.00020222938
9.844714 0.00020239670000000003
9.845715 0.00020255795
9.846714 0.00020271316
9.847714 0.00020286236
9.848714 0.00020300558
9.849714 0.00020314288999999998
9.850715 0.00020327426999999998
9.851714 0.00020339983
9.852715 0.00020351954
9.853714 0.00020363345
9.854714 0.00020374156999999999
9.855714 0.00020384389
9.856714 0.00020394043
9.857715 0.00020403113000000002
9.858714 0.00020411601000000002
9.859715 0.00020419498
9.860714 0.00020426798999999998
9.861714 0.00020433497
9.862714 0.00020439588
9.863714 0.00020445063
9.864715 0.0002044992
9.865714 0.00020454147
9.866714 0.0002045774
9.867714 0.00020460697999999999
9.868714 0.00020463008
9.869715 0.00020464674
9.870714 0.00020465693
9.871715 0.00020466061
9.872714 0.00020465779
9.873714 0.0002046485
9.874714 0.00020463269
9.875714 0.00020461048
9.876715 0.0002045819
9.877714 0.00020454695
9.878715 0.0002045057
9.879714 0.00020445821000000003
9.880714 0.00020440452
9.881714 0.00020434468000000001
9.882714 0.00020427869000000002
9.883715 0.00020420662
9.884714 0.00020412845
9.885715 0.00020404419999999997
9.886714 0.00020395389
9.887714 0.00020385746
9.888714 0.00020375492
9.889714 0.00020364621
9.890715 0.00020353129
9.891714 0.00020341013000000003
9.892715 0.00020328262
9.893714 0.00020314876
9.894714 0.00020300849
9.895715 0.00020286175
9.896714 0.00020270847
9.897715 0.00020254865000000002
9.898714 0.00020238224
9.899714 0.00020220923000000002
9.900714 0.00020202961000000003
9.901714 0.00020184339
9.902715 0.00020165057
9.903714 0.00020145121000000003
9.904715 0.00020124535
9.905714 0.000201033
9.906714 0.00020081427
9.907714 0.00020058917
9.908714 0.00020035777
9.909715 0.00020012012
9.910714 0.00019987631
9.911715 0.00019962633
9.912714 0.00019937029
9.913714 0.00019910817
9.914714 0.00019883998
9.915714 0.00019856574999999998
9.916715 0.00019828551
9.917714 0.00019799919999999999
9.918715 0.00019770682
9.919714 0.00019740832999999997
9.920714 0.00019710369
9.921714 0.00019679285
9.922714 0.00019647574999999998
9.923715 0.00019615235999999997
9.924714 0.00019582264000000003
9.925714 0.00019548652000000001
9.926714 0.000195144
9.927714 0.00019479502999999998
9.928715 0.0001944396
9.929714 0.00019407771
9.930715 0.00019370937
9.931714 0.00019333461
9.932714 0.00019295346
9.933714 0.00019256595
9.934714 0.00019217213999999999
9.935715 0.00019177209999999997
9.936714 0.00019136584999999997
9.937715 0.00019095351
9.938714 0.00019053512
9.939714 0.00019011075
9.940714 0.00018968044000000002
9.941714 0.00018924426999999998
9.942715 0.00018880229
9.943714 0.00018835452
9.944715 0.00018790099000000002
9.945714 0.00018744173
9.946714 0.00018697672
9.947714 0.00018650596
9.948714 0.00018602943
9.949715 0.00018554712
9.950714 0.00018505899
9.951715 0.00018456502
9.952714 0.00018406517
9.953714 0.00018355938999999998
9.954714 0.00018304765
9.955714 0.00018252994
9.956715 0.00018200623999999998
9.957714 0.00018147653000000002
9.958714 0.00018094082000000002
9.959714 0.00018039914
9.960714 0.0001798515
9.961715 0.00017929793
9.962714 0.00017873850000000002
9.963715 0.00017817325
9.964714 0.00017760224
9.965714 0.00017702556000000002
9.966714 0.00017644327
9.967714 0.00017585544
9.968715 0.00017526216
9.969714 0.00017466351
9.970715 0.00017405955
9.971714 0.00017345033999999998
9.972714 0.00017283591
9.973714 0.00017221631
9.974714 0.00017159158
9.975715 0.00017096173
9.976714 0.00017032676
9.977715 0.00016968666999999998
9.978714 0.00016904145
9.979714 0.00016839106999999999
9.980714 0.0001677355
9.981714 0.00016707473
9.982715 0.00016640874
9.983714 0.00016573749999999998
9.984715 0.00016506099
9.985714 0.0001643792
9.986714 0.00016369211999999999
9.987714 0.00016299975
9.988714 0.00016230213
9.989715 0.00016159928
9.990714 0.00016089122999999998
9.991714 0.00016017805000000001
9.992714 0.00015945978
9.993714 0.00015873652
9.994715 0.00015800834
9.995714 0.0001572753
9.996715 0.00015653751
9.997714 0.00015579503
9.998714 0.00015504796
9.999714 0.00015429636
10.00071 0.0001535403
10.00171 0.00015277984
10.00271 0.00015201504
10.00371 0.00015124592
10.00471 0.00015047253000000002
10.00571 0.00014969486
10.00671 0.00014891292
10.00771 0.00014812671
10.00871 0.00014733621
10.00971 0.00014654141000000002
10.01071 0.00014574232
10.01171 0.00014493888
10.01271 0.00014413112000000001
10.01371 0.00014331897
10.01471 0.00014250247
10.01571 0.00014168162000000002
10.01671 0.00014085642000000002
10.01771 0.0001400269
10.01871 0.00013919309
10.01971 0.00013835504
10.02071 0.00013751281
10.02171 0.00013666648
10.02271 0.00013581612
10.02371 0.00013496179
10.02471 0.00013410363
10.02571 0.0001332417
10.02671 0.0001323761
10.02771 0.00013150692999999998
10.02871 0.00013063429
10.02971 0.00012975825
10.03071 0.00012887884
10.03171 0.00012799618
10.03271 0.00012711029
10.03371 0.00012622121
10.03471 0.00012532896
10.03571 0.00012443357
10.03671 0.00012353504
10.03771 0.00012263337000000002
10.03871 0.00012172854
10.03971 0.00012082055
10.04071 0.00011990936999999999
10.04171 0.00011899501000000001
10.04271 0.00011807745
10.04371 0.00011715667000000001
10.04471 0.00011623270999999999
10.04571 0.00011530555999999999
10.04671 0.00011437525
10.04771 0.00011344180999999999
10.04871 0.00011250532000000002
10.04971 0.00011156582
10.05071 0.00011062339
10.05171 0.00010967809
10.05271 0.00010873003
10.05371 0.00010777931000000001
10.05471 0.00010682600999999998
10.05571 0.00010587025
10.05671 0.00010491211
10.05771 0.00010395170999999999
10.05871 0.0001029891
10.05971 0.00010202438000000001
10.06071 0.00010105758999999999
10.06171 0.00010008883
10.06271 9.911811999999999e-05
10.06371 9.814549499999999e-05
10.06471 9.7170971e-05
10.06571 9.619456e-05
10.06671 9.5216285e-05
10.06771 9.423612300000001e-05
10.06871 9.3254073e-05
10.06971 9.2270113e-05
10.07071 9.1284238e-05
10.07171 9.0296442e-05
10.07271 8.9306718e-05
10.07371 8.8315079e-05
10.07471 8.732152399999999e-05
10.07571 8.6326105e-05
10.07671 8.5328838e-05
10.07771 8.4329793e-05
10.07871 8.3329019e-05
10.07971 8.2326596e-05
10.08071 8.132261699999999e-05
10.08171 8.031717000000001e-05
10.08271 7.931036e-05
10.08371 7.8302287e-05
10.08471 7.729306e-05
10.08571 7.6282794e-05
10.08671 7.527156599999999e-05
10.08771 7.4259486e-05
10.08871 7.3246639e-05
10.08971 7.2233092e-05
10.09071 7.1218915e-05
10.09171 7.0204146e-05
10.09271 6.9188826e-05
10.09371 6.8172989e-05
10.09471 6.7156623e-05
10.09571 6.6139751e-05
10.09671 6.512236200000001e-05
10.09771 6.4104438e-05
10.09871 6.308597400000001e-05
10.09971 6.206696e-05
10.10071 6.104737100000001e-05
10.10171 6.0027213e-05
10.10271 5.9006487e-05
10.10371 5.7985199e-05
10.10471 5.6963386999999995e-05
10.10571 5.5941075000000004e-05
10.10671 5.4918331e-05
10.10771 5.3895212e-05
10.10871 5.2871803e-05
10.10971 5.1848189999999995e-05
10.11071 5.0824474e-05
10.11171 4.9800764e-05
10.11271 4.8777190000000004e-05
10.11371 4.7753844e-05
10.11471 4.6730855e-05
10.11571 4.570833e-05
10.11671 4.4686373999999995e-05
10.11771 4.3665082e-05
10.11871 4.2644541e-05
10.11971 4.1624821e-05
10.12071 4.0605974e-05
10.12171 3.9588048e-05
10.12271 3.8571065e-05
10.12371 3.7555043e-05
10.12471 3.6539976e-05
10.12571 3.5525863000000004e-05
10.12671 3.4512686e-05
10.12771 3.3500427e-05
10.12871 3.2489061e-05
10.12971 3.1478564e-05
10.13071 3.0468922e-05
10.13171 2.9460128e-05
10.13271 2.8452179999999997e-05
10.13371 2.7445088e-05
10.13471 2.6438883e-05
10.13571 2.5433604e-05
10.13671 2.4429306e-05
10.13771 2.3426055e-05
10.13871 2.2423936000000002e-05
10.13971 2.1423044e-05
10.14071 2.0423482000000003e-05
10.14171 1.942536e-05
10.14271 1.8428793e-05
10.14371 1.7433891e-05
10.14471 1.6440772e-05
10.14571 1.5449538000000002e-05
10.14671 1.4460289000000001e-05
10.14771 1.3473112000000001e-05
10.14871 1.248808e-05
10.14971 1.1505252e-05
10.15071 1.0524673e-05
10.15171 9.5463726e-06
10.15271 8.570365399999999e-06
10.15371 7.5966526e-06
10.15471 6.6252241e-06
10.15571 5.6560634e-06
10.15671 4.6891451e-06
10.15771 3.7244437000000004e-06
10.15871 2.7619325e-06
10.15971 1.8015903e-06
10.16071 8.434024100000001e-07
10.16171 -1.1263581e-07
10.16271 -1.0665163999999999e-06
10.16371 -2.0182171e-06
10.16471 -2.9676995e-06
10.16571 -3.9149104e-06
10.16671 -4.8597791e-06
10.16771 -5.802222e-06
10.16871 -6.7421404e-06
10.16971 -7.6794244e-06
10.17071 -8.613958599999999e-06
10.17171 -9.5456201e-06
10.17271 -1.0474285e-05
10.17371 -1.1399832e-05
10.17471 -1.2322147e-05
10.17571 -1.3241119999999999e-05
10.17671 -1.4156659e-05
10.17771 -1.5068682e-05
10.17871 -1.5977123e-05
10.17971 -1.6881935e-05
10.18071 -1.7783090999999998e-05
10.18171 -1.8680578000000002e-05
10.18271 -1.9574397999999998e-05
10.18371 -2.046457e-05
10.18471 -2.1351126e-05
10.18571 -2.2234103e-05
10.18671 -2.3113546e-05
10.18771 -2.3989499999999998e-05
10.18871 -2.4862013000000002e-05
10.18971 -2.5731116999999998e-05
10.19071 -2.6596841999999997e-05
10.19171 -2.7459205e-05
10.19271 -2.8318208999999997e-05
10.19371 -2.9173833000000002e-05
10.19471 -3.0026049999999997e-05
10.19571 -3.087481e-05
10.19671 -3.1720036999999996e-05
10.19771 -3.2561655e-05
10.19871 -3.3399562e-05
10.19971 -3.4233648e-05
10.20071 -3.5063795e-05
10.20171 -3.588988e-05
10.20271 -3.6711782e-05
10.20371 -3.7529378e-05
10.20471 -3.8342557000000004e-05
10.20571 -3.9151212e-05
10.20671 -3.9955259e-05
10.20771 -4.0754622000000005e-05
10.20871 -4.1549248e-05
10.20971 -4.2339096000000005e-05
10.21071 -4.3124149e-05
10.21171 -4.390441e-05
10.21271 -4.4679891e-05
10.21371 -4.5450625e-05
10.21471 -4.6216658e-05
10.21571 -4.6978036e-05
10.21671 -4.7734818000000005e-05
10.21771 -4.8487055e-05
10.21871 -4.9234797e-05
10.21971 -4.9978087e-05
10.22071 -5.0716960000000006e-05
10.22171 -5.1451434000000006e-05
10.22271 -5.2181508e-05
10.22371 -5.2907171e-05
10.22471 -5.3628377999999996e-05
10.22571 -5.4345077e-05
10.22671 -5.5057205e-05
10.22771 -5.5764666999999995e-05
10.22871 -5.6467366e-05
10.22971 -5.7165192000000004e-05
10.23071 -5.7858017e-05
10.23171 -5.8545714e-05
10.23271 -5.9228176000000004e-05
10.23371 -5.9905278000000004e-05
10.23471 -6.0576912e-05
10.23571 -6.1242991e-05
10.23671 -6.190344400000001e-05
10.23771 -6.255820000000001e-05
10.23871 -6.320722700000001e-05
10.23971 -6.3850501e-05
10.24071 -6.4488034e-05
10.24171 -6.5119832e-05
10.24271 -6.5745945e-05
10.24371 -6.636641400000001e-05
10.24471 -6.6981301e-05
10.24571 -6.759069e-05
10.24671 -6.819464e-05
10.24771 -6.8793236e-05
10.24871 -6.938652700000001e-05
10.24971 -6.9974584e-05
10.25071 -7.0557445e-05
10.25171 -7.1135133e-05
10.25271 -7.170765500000001e-05
10.25371 -7.2275003e-05
10.25471 -7.283713299999999e-05
10.25571 -7.3393994e-05
10.25671 -7.3945512e-05
10.25771 -7.4491595e-05
10.25871 -7.5032142e-05
10.25971 -7.556702699999999e-05
10.26071 -7.6096143e-05
10.26171 -7.6619352e-05
10.26271 -7.713654199999999e-05
10.26371 -7.7647599e-05
10.26471 -7.8152419e-05
10.26571 -7.8650908e-05
10.26671 -7.914299499999999e-05
10.26771 -7.9628643e-05
10.26871 -8.010781e-05
10.26971 -8.0580503e-05
10.27071 -8.104674399999999e-05
10.27171 -8.150655e-05
10.27271 -8.1959996e-05
10.27371 -8.2407149e-05
10.27471 -8.2848095e-05
10.27571 -8.3282913e-05
10.27671 -8.371170000000001e-05
10.27771 -8.4134547e-05
10.27871 -8.4551527e-05
10.27971 -8.4962716e-05
10.28071 -8.5368168e-05
10.28171 -8.5767925e-05
10.28271 -8.6162004e-05
10.28371 -8.6550386e-05
10.28471 -8.6933056e-05
10.28571 -8.730996199999999e-05
10.28671 -8.768103e-05
10.28771 -8.804617599999999e-05
10.28871 -8.840530100000001e-05
10.28971 -8.8758293e-05
10.29071 -8.9105032e-05
10.29171 -8.944541e-05
10.29271 -8.977930900000001e-05
10.29371 -9.0106613e-05
10.29471 -9.0427233e-05
10.29571 -9.0741094e-05
10.29671 -9.1048139e-05
10.29771 -9.1348329e-05
10.29871 -9.164164699999999e-05
10.29971 -9.1928109e-05
10.30071 -9.220775e-05
10.30171 -9.2480622e-05
10.30271 -9.2746802e-05
10.30371 -9.3006361e-05
10.30471 -9.3259411e-05
10.30571 -9.3506043e-05
10.30671 -9.3746365e-05
10.30771 -9.3980481e-05
10.30871 -9.420848e-05
10.30971 -9.443043e-05
10.31071 -9.464641299999999e-05
10.31171 -9.4856455e-05
10.31271 -9.5060585e-05
10.31371 -9.5258781e-05
10.31471 -9.5451037e-05
10.31571 -9.563729e-05
10.31671 -9.581747199999999e-05
10.31771 -9.5991504e-05
10.31871 -9.615929500000001e-05
10.31971 -9.6320719e-05
10.32071 -9.6475674e-05
10.32171 -9.6624035e-05
10.32271 -9.6765689e-05
10.32371 -9.6900544e-05
10.32471 -9.702851e-05
10.32571 -9.714953e-05
10.32671 -9.7263546e-05
10.32771 -9.7370548e-05
10.32871 -9.747053599999999e-05
10.32971 -9.7563543e-05
10.33071 -9.7649604e-05
10.33171 -9.772881e-05
10.33271 -9.780125100000001e-05
10.33371 -9.786699599999999e-05
10.33471 -9.7926215e-05
10.33571 -9.797901200000001e-05
10.33671 -9.802549799999999e-05
10.33771 -9.80658e-05
10.33871 -9.810003100000001e-05
10.33971 -9.812828199999999e-05
10.34071 -9.815060999999999e-05
10.34171 -9.8167095e-05
10.34271 -9.817777e-05
10.34371 -9.8182636e-05
10.34471 -9.8181658e-05
10.34571 -9.8174837e-05
10.34671 -9.8162081e-05
10.34771 -9.814332300000001e-05
10.34871 -9.8118483e-05
10.34971 -9.808741199999999e-05
10.35071 -9.8050043e-05
10.35171 -9.8006262e-05
10.35271 -9.795596699999999e-05
10.35371 -9.7899056e-05
10.35471 -9.783545900000001e-05
10.35571 -9.776511e-05
10.35671 -9.7687996e-05
10.35771 -9.7604084e-05
10.35871 -9.751339599999999e-05
10.35971 -9.7415955e-05
10.36071 -9.731182899999998e-05
10.36171 -9.7201121e-05
10.36271 -9.7083921e-05
10.36371 -9.6960332e-05
10.36471 -9.683047899999999e-05
10.36571 -9.6694498e-05
10.36671 -9.6552503e-05
10.36771 -9.6404642e-05
10.36871 -9.6251017e-05
10.36971 -9.609171900000001e-05
10.37071 -9.5926839e-05
10.37171 -9.5756423e-05
10.37271 -9.558050400000001e-05
10.37371 -9.5399105e-05
10.37471 -9.5212209e-05
10.37571 -9.501977699999999e-05
10.37671 -9.4821752e-05
10.37771 -9.461804199999999e-05
10.37871 -9.4408568e-05
10.37971 -9.4193223e-05
10.38071 -9.3971926e-05
10.38171 -9.3744558e-05
10.38271 -9.351104499999999e-05
10.38371 -9.3271279e-05
10.38471 -9.3025216e-05
10.38571 -9.277279100000001e-05
10.38671 -9.2514e-05
10.38771 -9.2248837e-05
10.38871 -9.197733e-05
10.38971 -9.1699542e-05
10.39071 -9.1415535e-05
10.39171 -9.1125429e-05
10.39271 -9.082932599999999e-05
10.39371 -9.052735699999999e-05
10.39471 -9.0219675e-05
10.39571 -8.9906422e-05
10.39671 -8.9587752e-05
10.39771 -8.926379599999999e-05
10.39871 -8.8934684e-05
10.39971 -8.8600524e-05
10.40071 -8.8261413e-05
10.40171 -8.7917419e-05
10.40271 -8.7568594e-05
10.40371 -8.7214966e-05
10.40471 -8.6856511e-05
10.40571 -8.649321299999999e-05
10.40671 -8.6125016e-05
10.40771 -8.575185600000001e-05
10.40871 -8.5373648e-05
10.40971 -8.4990307e-05
10.41071 -8.4601731e-05
10.41171 -8.4207829e-05
10.41271 -8.380851e-05
10.41371 -8.340370000000001e-05
10.41471 -8.2993336e-05
10.41571 -8.2577384e-05
10.41671 -8.2155816e-05
10.41771 -8.1728638e-05
10.41871 -8.129588300000001e-05
10.41971 -8.0857615e-05
10.42071 -8.0413906e-05
10.42171 -7.996486e-05
10.42271 -7.951059e-05
10.42371 -7.9051244e-05
10.42471 -7.8586942e-05
10.42571 -7.8117847e-05
10.42671 -7.7644097e-05
10.42771 -7.7165839e-05
10.42871 -7.6683199e-05
10.42971 -7.619628399999999e-05
10.43071 -7.5705196e-05
10.43171 -7.5210005e-05
10.43271 -7.4710772e-05
10.43371 -7.4207509e-05
10.43471 -7.3700227e-05
10.43571 -7.3188897e-05
10.43671 -7.2673492e-05
10.43771 -7.215394400000001e-05
10.43871 -7.1630183e-05
10.43971 -7.1102141e-05
10.44071 -7.0569729e-05
10.44171 -7.003286e-05
10.44271 -6.949147700000001e-05
10.44371 -6.8945508e-05
10.44471 -6.8394911e-05
10.44571 -6.7839665e-05
10.44671 -6.7279763e-05
10.44771 -6.671522200000001e-05
10.44871 -6.6146094e-05
10.44971 -6.5572436e-05
10.45071 -6.4994344e-05
10.45171 -6.441193199999999e-05
10.45271 -6.3825331e-05
10.45371 -6.3234677e-05
10.45471 -6.2640112e-05
10.45571 -6.2041806e-05
10.45671 -6.1439891e-05
10.45771 -6.0834526000000006e-05
10.45871 -6.0225835000000004e-05
10.45971 -5.9613921999999995e-05
10.46071 -5.899891e-05
10.46171 -5.8380850999999995e-05
10.46271 -5.7759820000000004e-05
10.46371 -5.7135816e-05
10.46471 -5.6508856e-05
10.46571 -5.5878922000000005e-05
10.46671 -5.5245982000000003e-05
10.46771 -5.4609967000000004e-05
10.46871 -5.3970814e-05
10.46971 -5.3328444e-05
10.47071 -5.2682776e-05
10.47171 -5.2033732e-05
10.47271 -5.1381243999999996e-05
10.47371 -5.0725254e-05
10.47471 -5.0065722e-05
10.47571 -4.9402609999999994e-05
10.47671 -4.8735927e-05
10.47771 -4.806568700000001e-05
10.47871 -4.7391933e-05
10.47971 -4.6714743e-05
10.48071 -4.6034197e-05
10.48171 -4.5350415999999996e-05
10.48271 -4.4663528e-05
10.48371 -4.3973674000000004e-05
10.48471 -4.3281e-05
10.48571 -4.2585665e-05
10.48671 -4.1887824e-05
10.48771 -4.1187624000000004e-05
10.48871 -4.0485205e-05
10.48971 -3.9780684e-05
10.49071 -3.9074176999999996e-05
10.49171 -3.8365766000000005e-05
10.49271 -3.7655510999999996e-05
10.49371 -3.6943456e-05
10.49471 -3.6229616e-05
10.49571 -3.5513992000000004e-05
10.49671 -3.4796562e-05
10.49771 -3.4077283e-05
10.49871 -3.3356108e-05
10.49971 -3.2632977e-05
10.50071 -3.1907823e-05
10.50171 -3.1180585e-05
10.50271 -3.0451204000000002e-05
10.50371 -2.9719634999999998e-05
10.50471 -2.8985843e-05
10.50571 -2.8249804e-05
10.50671 -2.7511527e-05
10.50771 -2.6771028e-05
10.50871 -2.6028351000000002e-05
10.50971 -2.5283557999999998e-05
10.51071 -2.4536735e-05
10.51171 -2.378798e-05
10.51271 -2.3037409999999998e-05
10.51371 -2.2285157e-05
10.51471 -2.1531353e-05
10.51571 -2.0776142e-05
10.51671 -2.0019657e-05
10.51771 -1.9262033e-05
10.51871 -1.8503394e-05
10.51971 -1.7743851e-05
10.52071 -1.6983496e-05
10.52171 -1.6222407e-05
10.52271 -1.546064e-05
10.52371 -1.4698233e-05
10.52471 -1.3935201e-05
10.52571 -1.317154e-05
10.52671 -1.2407229e-05
10.52771 -1.1642236e-05
10.52871 -1.0876517e-05
10.52971 -1.0110021e-05
10.53071 -9.3426941e-06
10.53171 -8.5744844e-06
10.53271 -7.8053446e-06
10.53371 -7.0352392e-06
10.53471 -6.264144e-06
10.53571 -5.4920513e-06
10.53671 -4.7189722e-06
10.53771 -3.9449375e-06
10.53871 -3.1699983e-06
10.53971 -2.3942238e-06
10.54071 -1.6177039999999999e-06
10.54171 -8.405455899999999e-07
10.54271 -6.286790499999999e-08
10.54371 7.1519817e-07
10.54471 1.4935136000000002e-06
10.54571 2.2719373e-06
10.54671 3.0503291000000004e-06
10.54771 3.8285534999999995e-06
10.54871 4.6064841e-06
10.54971 5.3840068e-06
10.55071 6.1610229999999995e-06
10.55171 6.9374508e-06
10.55271 7.713227e-06
10.55371 8.4883105e-06
10.55471 9.262677e-06
10.55571 1.0036319999999999e-05
10.55671 1.0809252e-05
10.55771 1.1581499999999999e-05
10.55871 1.23531e-05
10.55971 1.3124097e-05
10.56071 1.3894541000000001e-05
10.56171 1.4664482e-05
10.56271 1.5433966e-05
10.56371 1.6203035e-05
10.56471 1.6971713e-05
10.56571 1.7740021e-05
10.56671 1.8507961e-05
10.56771 1.9275515e-05
10.56871 2.0042651e-05
10.56971 2.080932e-05
10.57071 2.1575453999999998e-05
10.57171 2.2340971e-05
10.57271 2.3105775e-05
10.57371 2.3869762e-05
10.57471 2.4632817e-05
10.57571 2.539482e-05
10.57671 2.6155655e-05
10.57771 2.6915203e-05
10.57871 2.7673357e-05
10.57971 2.8430011e-05
10.58071 2.9185077e-05
10.58171 2.9938478999999997e-05
10.58271 3.0690151e-05
10.58371 3.1440044000000004e-05
10.58471 3.2188132e-05
10.58571 3.2934392e-05
10.58671 3.3678825e-05
10.58771 3.4421433e-05
10.58871 3.5162239e-05
10.58971 3.5901266e-05
10.59071 3.6638536e-05
10.59171 3.7374086999999996e-05
10.59271 3.8107945e-05
10.59371 3.8840122e-05
10.59471 3.9570637e-05
10.59571 4.0299494e-05
10.59671 4.1026681e-05
10.59771 4.1752176e-05
10.59871 4.2475946e-05
10.59971 4.3197946e-05
10.60071 4.3918101e-05
10.60171 4.463634e-05
10.60271 4.5352576e-05
10.60371 4.6066714e-05
10.60471 4.6778658000000005e-05
10.60571 4.7488297e-05
10.60671 4.8195528e-05
10.60771 4.890024999999999e-05
10.60871 4.9602363e-05
10.60971 5.0301787000000005e-05
10.61071 5.0998432e-05
10.61171 5.1692228e-05
10.61271 5.2383132e-05
10.61371 5.3071079000000003e-05
10.61471 5.3756065e-05
10.61571 5.4438055e-05
10.61671 5.511705600000001e-05
10.61771 5.5793072e-05
10.61871 5.6466120999999995e-05
10.61971 5.7136219e-05
10.62071 5.7803401999999995e-05
10.62171 5.8467691e-05
10.62271 5.912911e-05
10.62371 5.9787703000000005e-05
10.62471 6.0443472e-05
10.62571 6.1096438e-05
10.62671 6.1746601e-05
10.62771 6.239395700000001e-05
10.62871 6.3038493e-05
10.62971 6.3680159e-05
10.63071 6.4318931e-05
10.63171 6.4954747e-05
10.63271 6.5587551e-05
10.63371 6.621726799999999e-05
10.63471 6.6843813e-05
10.63571 6.7467118e-05
10.63671 6.8087081e-05
10.63771 6.8703616e-05
10.63871 6.9316644e-05
10.63971 6.9926085e-05
10.64071 7.0531854e-05
10.64171 7.1133888e-05
10.64271 7.173212600000001e-05
10.64371 7.232652e-05
10.64471 7.2917027e-05
10.64571 7.350361699999999e-05
10.64671 7.4086262e-05
10.64771 7.4664962e-05
10.64871 7.5239706e-05
10.64971 7.5810487e-05
10.65071 7.6377336e-05
10.65171 7.694025e-05
10.65271 7.7499237e-05
10.65371 7.8054325e-05
10.65471 7.8605512e-05
10.65571 7.9152829e-05
10.65671 7.9696252e-05
10.65771 8.0235799e-05
10.65871 8.0771457e-05
10.65971 8.1303205e-05
10.66071 8.1831018e-05
10.66171 8.2354882e-05
10.66271 8.287473200000001e-05
10.66371 8.339054e-05
10.66471 8.390225e-05
10.66571 8.44098e-05
10.66671 8.4913142e-05
10.66771 8.541220500000001e-05
10.66871 8.5906925e-05
10.66971 8.6397239e-05
10.67071 8.6883102e-05
10.67171 8.7364447e-05
10.67271 8.7841227e-05
10.67371 8.8313391e-05
10.67471 8.8780911e-05
10.67571 8.9243747e-05
10.67671 8.9701882e-05
10.67771 9.015528800000001e-05
10.67871 9.0603965e-05
10.67971 9.1047912e-05
10.68071 9.1487118e-05
10.68171 9.192160600000001e-05
10.68271 9.2351377e-05
10.68371 9.2776435e-05
10.68471 9.3196803e-05
10.68571 9.361249900000001e-05
10.68671 9.402352199999999e-05
10.68771 9.442989000000001e-05
10.68871 9.4831609e-05
10.68971 9.5228671e-05
10.69071 9.5621067e-05
10.69171 9.6008819e-05
10.69271 9.639186400000001e-05
10.69371 9.6770202e-05
10.69471 9.714379999999999e-05
10.69571 9.7512623e-05
10.69671 9.7876625e-05
10.69771 9.823577300000001e-05
10.69871 9.859002100000001e-05
10.69971 9.893930200000001e-05
10.70071 9.928356800000001e-05
10.70171 9.9622775e-05
10.70271 9.9956856e-05
10.70371 0.00010028579
10.70471 0.00010060951000000001
10.70571 0.00010092798
10.70671 0.00010124116
10.70771 0.00010154902000000001
10.70871 0.00010185153000000001
10.70971 0.00010214866999999999
10.71071 0.00010244044999999999
10.71171 0.00010272682
10.71271 0.00010300784000000002
10.71371 0.00010328347999999999
10.71471 0.00010355376000000002
10.71571 0.00010381871000000001
10.71671 0.00010407832000000001
10.71771 0.00010433264000000001
10.71871 0.00010458168
10.71971 0.00010482546999999999
10.72071 0.00010506403
10.72171 0.00010529739
10.72271 0.00010552552
10.72371 0.00010574847
10.72471 0.00010596622000000001
10.72571 0.00010617878
10.72671 0.00010638614
10.72771 0.00010658828
10.72871 0.00010678518
10.72971 0.0001069768
10.73071 0.00010716311
10.73171 0.00010734409000000001
10.73271 0.00010751967999999999
10.73371 0.00010768985000000001
10.73471 0.00010785452
10.73571 0.00010801367999999999
10.73671 0.00010816727
10.73771 0.00010831527
10.73871 0.00010845763
10.73971 0.00010859433000000001
10.74071 0.00010872532
10.74171 0.0001088506
10.74271 0.00010897019000000001
10.74371 0.00010908404
10.74471 0.00010919222
10.74571 0.00010929469000000001
10.74671 0.00010939152
10.74771 0.00010948272
10.74871 0.00010956832
10.74971 0.00010964836
10.75071 0.00010972288
10.75171 0.00010979193
10.75271 0.00010985550999999999
10.75371 0.00010991369
10.75471 0.00010996645999999999
10.75571 0.00011001387
10.75671 0.00011005591
10.75771 0.00011009259
10.75871 0.00011012393
10.75971 0.00011014986
10.76071 0.00011017039
10.76171 0.00011018548
10.76271 0.00011019508
10.76371 0.00011019915
10.76471 0.00011019766000000001
10.76571 0.00011019052
10.76671 0.0001101777
10.76771 0.00011015913999999998
10.76871 0.00011013477999999999
10.76971 0.00011010462
10.77071 0.00011006862
10.77171 0.00011002672000000002
10.77271 0.00010997896
10.77371 0.00010992532000000001
10.77471 0.00010986581
10.77571 0.00010980046
10.77671 0.00010972932
10.77771 0.00010965241
10.77871 0.00010956981000000001
10.77971 0.00010948155999999999
10.78071 0.00010938776000000001
10.78171 0.00010928845
10.78271 0.00010918372
10.78371 0.00010907362000000001
10.78471 0.00010895822
10.78571 0.00010883755000000001
10.78671 0.00010871166999999999
10.78771 0.00010858063
10.78871 0.00010844441000000001
10.78971 0.00010830304
10.79071 0.00010815647999999999
10.79171 0.00010800475
10.79271 0.00010784778000000001
10.79371 0.00010768553
10.79471 0.00010751796
10.79571 0.00010734500000000001
10.79671 0.00010716659
10.79771 0.00010698266999999999
10.79871 0.00010679316
10.79971 0.00010659802
10.80071 0.00010639719999999999
10.80171 0.00010619066999999999
10.80271 0.0001059784
10.80371 0.00010576039999999999
10.80471 0.00010553663999999999
10.80571 0.00010530717
10.80671 0.00010507201
10.80771 0.00010483122
10.80871 0.00010458485999999999
10.80971 0.00010433300999999999
10.81071 0.00010407573999999999
10.81171 0.00010381314
10.81271 0.00010354531
10.81371 0.00010327232999999999
10.81471 0.00010299427999999999
10.81571 0.00010271124999999999
10.81671 0.00010242328000000001
10.81771 0.00010213046
10.81871 0.00010183279000000001
10.81971 0.00010153029999999999
10.82071 0.00010122299
10.82171 0.00010091084999999999
10.82271 0.00010059385000000001
10.82371 0.00010027196000000002
10.82471 9.9945123e-05
10.82571 9.9613271e-05
10.82671 9.9276326e-05
10.82771 9.8934242e-05
10.82871 9.8586929e-05
10.82971 9.823432900000001e-05
10.83071 9.7876409e-05
10.83171 9.7513123e-05
10.83271 9.7144436e-05
10.83371 9.6770361e-05
10.83471 9.639087499999999e-05
10.83571 9.6006045e-05
10.83671 9.5615906e-05
10.83771 9.5220537e-05
10.83871 9.4820018e-05
10.83971 9.4414446e-05
10.84071 9.4003929e-05
10.84171 9.3588574e-05
10.84271 9.3168512e-05
10.84371 9.2743863e-05
10.84471 9.2314718e-05
10.84571 9.1881202e-05
10.84671 9.144338799999999e-05
10.84771 9.100136299999999e-05
10.84871 9.0555164e-05
10.84971 9.0104822e-05
10.85071 8.9650365e-05
10.85171 8.9191781e-05
10.85271 8.8729035e-05
10.85371 8.8262095e-05
10.85471 8.779088e-05
10.85571 8.7315328e-05
10.85671 8.683536e-05
10.85771 8.635088300000001e-05
10.85871 8.5861819e-05
10.85971 8.5368077e-05
10.86071 8.486959500000001e-05
10.86171 8.436630300000001e-05
10.86271 8.3858185e-05
10.86371 8.3345213e-05
10.86471 8.2827387e-05
10.86571 8.2304723e-05
10.86671 8.1777296e-05
10.86771 8.1245156e-05
10.86871 8.070840599999999e-05
10.86971 8.0167143e-05
10.87071 7.9621515e-05
10.87171 7.907163999999999e-05
10.87271 7.851765e-05
10.87371 7.7959692e-05
10.87471 7.7397914e-05
10.87571 7.6832424e-05
10.87671 7.6263348e-05
10.87771 7.569077e-05
10.87871 7.5114764e-05
10.87971 7.453539299999999e-05
10.88071 7.3952668e-05
10.88171 7.3366596e-05
10.88271 7.2777169e-05
10.88371 7.2184332e-05
10.88471 7.1588045e-05
10.88571 7.098821e-05
10.88671 7.0384755e-05
10.88771 6.977759300000001e-05
10.88871 6.9166623e-05
10.88971 6.855177e-05
10.89071 6.7932945e-05
10.89171 6.7310094e-05
10.89271 6.6683174e-05
10.89371 6.6052172e-05
10.89471 6.5417078e-05
10.89571 6.477793e-05
10.89671 6.4134787e-05
10.89771 6.348772699999999e-05
10.89871 6.2836847e-05
10.89971 6.2182284e-05
10.90071 6.1524167e-05
10.90171 6.0862652000000005e-05
10.90271 6.0197896999999993e-05
10.90371 5.9530055000000005e-05
10.90471 5.8859290999999996e-05
10.90571 5.8185731000000006e-05
10.90671 5.7509516000000006e-05
10.90771 5.683075399999999e-05
10.90871 5.6149536999999996e-05
10.90971 5.546591e-05
10.91071 5.4779906000000004e-05
10.91171 5.4091543999999996e-05
10.91271 5.34008e-05
10.91371 5.2707622000000004e-05
10.91471 5.2011944e-05
10.91571 5.131368e-05
10.91671 5.0612738e-05
10.91771 4.9909011e-05
10.91871 4.9202401e-05
10.91971 4.8492791000000006e-05
10.92071 4.7780105e-05
10.92171 4.7064259000000004e-05
10.92271 4.6345204e-05
10.92371 4.5622905999999996e-05
10.92471 4.4897368e-05
10.92571 4.4168613000000005e-05
10.92671 4.3436701999999996e-05
10.92771 4.2701717000000005e-05
10.92871 4.1963776e-05
10.92971 4.1223012e-05
10.93071 4.0479574e-05
10.93171 3.9733641e-05
10.93271 3.8985382e-05
10.93371 3.8234984e-05
10.93471 3.7482619000000005e-05
10.93571 3.6728451e-05
10.93671 3.5972636e-05
10.93771 3.5215294e-05
10.93871 3.4456536e-05
10.93971 3.3696437999999995e-05
10.94071 3.293504e-05
10.94171 3.2172362999999996e-05
10.94271 3.1408391000000004e-05
10.94371 3.0643081999999995e-05
10.94471 2.9876369e-05
10.94571 2.9108164999999998e-05
10.94671 2.8338371e-05
10.94771 2.7566872999999998e-05
10.94871 2.6793552e-05
10.94971 2.6018304000000002e-05
10.95071 2.5241024999999996e-05
10.95171 2.4461627e-05
10.95271 2.368005e-05
10.95371 2.2896251e-05
10.95471 2.2110221e-05
10.95571 2.1321982e-05
10.95671 2.0531586e-05
10.95771 1.9739119e-05
10.95871 1.8944691e-05
10.95971 1.8148442e-05
10.96071 1.7350533e-05
10.96171 1.6551135e-05
10.96271 1.5750437e-05
10.96371 1.4948625e-05
10.96471 1.4145883999999999e-05
10.96571 1.3342388e-05
10.96671 1.2538297e-05
10.96771 1.1733747e-05
10.96871 1.0928848e-05
10.96971 1.0123679e-05
10.97071 9.3182905e-06
10.97171 8.5126977e-06
10.97271 7.7068833e-06
10.97371 6.9008031e-06
10.97471 6.0943833e-06
10.97571 5.2875286e-06
10.97671 4.4801283e-06
10.97771 3.67206e-06
10.97871 2.8632e-06
10.97971 2.0534271e-06
10.98071 1.2426295e-06
10.98171 4.307148e-07
10.98271 -3.8238834e-07
10.98371 -1.196723e-06
10.98471 -2.0123020000000003e-06
10.98571 -2.8291037e-06
10.98671 -3.6470738e-06
10.98771 -4.4661228e-06
10.98871 -5.2861303e-06
10.98971 -6.1069478000000005e-06
10.99071 -6.9284027000000005e-06
10.99171 -7.750306699999999e-06
10.99271 -8.5724572e-06
10.99371 -9.3946518e-06
10.99471 -1.0216686e-05
10.99571 -1.103837e-05
10.99671 -1.1859527e-05
10.99771 -1.2680009e-05
10.99871 -1.3499691e-05
10.99971 -1.4318482999999999e-05
11.00071 -1.5136328e-05
11.00171 -1.5953204e-05
11.00271 -1.6769125e-05
11.00371 -1.7584139e-05
11.00471 -1.8398323e-05
11.00571 -1.921178e-05
11.00671 -2.0024627999999998e-05
11.00771 -2.0837003000000002e-05
11.00871 -2.1649042e-05
11.00971 -2.2460884e-05
11.01071 -2.3272656e-05
11.01171 -2.4084466e-05
11.01271 -2.4896403e-05
11.01371 -2.5708529999999998e-05
11.01471 -2.6520874e-05
11.01571 -2.7333425e-05
11.01671 -2.8146147000000003e-05
11.01771 -2.8958955999999998e-05
11.01871 -2.9771746e-05
11.01971 -3.0584377e-05
11.02071 -3.1396678000000004e-05
11.02171 -3.2208465e-05
11.02271 -3.3019535e-05
11.02371 -3.3829687e-05
11.02471 -3.4638717000000004e-05
11.02571 -3.5446427999999997e-05
11.02671 -3.6252644e-05
11.02771 -3.7057214e-05
11.02871 -3.7859999e-05
11.02971 -3.8660917e-05
11.03071 -3.9459903e-05
11.03171 -4.025693e-05
11.03271 -4.1052013e-05
11.03371 -4.1845198e-05
11.03471 -4.263656e-05
11.03571 -4.3426206e-05
11.03671 -4.4214251999999996e-05
11.03771 -4.500084e-05
11.03871 -4.5786112e-05
11.03971 -4.6570202e-05
11.04071 -4.7353248e-05
11.04171 -4.8135354e-05
11.04271 -4.8916621e-05
11.04371 -4.969710400000001e-05
11.04471 -5.0476842000000006e-05
11.04571 -5.1255819000000003e-05
11.04671 -5.2034e-05
11.04771 -5.2811299e-05
11.04871 -5.3587615e-05
11.04971 -5.4362795e-05
11.05071 -5.5136661000000004e-05
11.05171 -5.5909027000000003e-05
11.05271 -5.6679681e-05
11.05371 -5.7448426e-05
11.05471 -5.8215039000000004e-05
11.05571 -5.8979327e-05
11.05671 -5.9741109e-05
11.05771 -6.0500213e-05
11.05871 -6.1256515e-05
11.05971 -6.2009923e-05
11.06071 -6.2760381e-05
11.06171 -6.3507866e-05
11.06271 -6.425238399999999e-05
11.06371 -6.4994003e-05
11.06471 -6.5732797e-05
11.06571 -6.646889099999999e-05
11.06671 -6.720240400000001e-05
11.06771 -6.7933507e-05
11.06871 -6.8662354e-05
11.06971 -6.9389102e-05
11.07071 -7.0113902e-05
11.07171 -7.083688200000001e-05
11.07271 -7.1558162e-05
11.07371 -7.2277805e-05
11.07471 -7.299588000000001e-05
11.07571 -7.3712391e-05
11.07671 -7.4427317e-05
11.07771 -7.5140588e-05
11.07871 -7.585210800000001e-05
11.07971 -7.6561741e-05
11.08071 -7.7269317e-05
11.08171 -7.7974659e-05
11.08271 -7.867755e-05
11.08371 -7.9377793e-05
11.08471 -8.0075171e-05
11.08571 -8.0769479e-05
11.08671 -8.1460541e-05
11.08771 -8.2148176e-05
11.08871 -8.2832264e-05
11.08971 -8.351269699999999e-05
11.09071 -8.4189401e-05
11.09171 -8.4862347e-05
11.09271 -8.553157e-05
11.09371 -8.6197093e-05
11.09471 -8.6859012e-05
11.09571 -8.751742400000001e-05
11.09671 -8.8172482e-05
11.09771 -8.8824316e-05
11.09871 -8.9473104e-05
11.09971 -9.0118999e-05
11.10071 -9.0762154e-05
11.10171 -9.1402705e-05
11.10271 -9.2040773e-05
11.10371 -9.267644700000001e-05
11.10471 -9.3309779e-05
11.10571 -9.3940776e-05
11.10671 -9.4569447e-05
11.10771 -9.5195713e-05
11.10871 -9.5819485e-05
11.10971 -9.6440635e-05
11.11071 -9.7059012e-05
11.11171 -9.767443299999999e-05
11.11271 -9.8286705e-05
11.11371 -9.8895623e-05
11.11471 -9.950098300000001e-05
11.11571 -0.00010010259
11.11671 -0.00010070026999999999
11.11771 -0.00010129385999999999
11.11871 -0.00010188321
11.11971 -0.00010246825
11.12071 -0.00010304891999999999
11.12171 -0.00010362519
11.12271 -0.00010419707
11.12371 -0.00010476463999999999
11.12471 -0.00010532796
11.12571 -0.00010588718
11.12671 -0.00010644243
11.12771 -0.00010699388
11.12871 -0.00010754169
11.12971 -0.00010808604
11.13071 -0.00010862709
11.13171 -0.00010916499999999999
11.13271 -0.00010969989
11.13371 -0.00011023185999999999
11.13471 -0.00011076097
11.13571 -0.00011128727
11.13671 -0.00011181074000000001
11.13771 -0.00011233133
11.13871 -0.00011284894999999999
11.13971 -0.00011336351000000001
11.14071 -0.00011387483
11.14171 -0.00011438275999999999
11.14271 -0.00011488709
11.14371 -0.00011538761999999999
11.14471 -0.00011588414
11.14571 -0.00011637648999999999
11.14671 -0.00011686445
11.14771 -0.00011734788000000001
11.14871 -0.00011782663
11.14971 -0.00011830061999999999
11.15071 -0.00011876977999999999
11.15171 -0.00011923407000000001
11.15271 -0.00011969353
11.15371 -0.0001201482
11.15471 -0.00012059817000000001
11.15571 -0.00012104356000000001
11.15671 -0.0001214845
11.15771 -0.00012192119000000001
11.15871 -0.00012235377999999999
11.15971 -0.00012278244
11.16071 -0.00012320738000000001
11.16171 -0.00012362873
11.16271 -0.00012404663
11.16371 -0.00012446120000000001
11.16471 -0.00012487255
11.16571 -0.00012528071
11.16671 -0.00012568566000000002
11.16771 -0.00012608741
11.16871 -0.00012648586
11.16971 -0.00012688091
11.17071 -0.00012727245000000002
11.17171 -0.00012766031
11.17271 -0.00012804433
11.17371 -0.0001284243
11.17471 -0.00012880006000000002
11.17571 -0.00012917141
11.17671 -0.00012953817
11.17771 -0.0001299002
11.17871 -0.00013025736999999998
11.17971 -0.0001306096
11.18071 -0.00013095681000000001
11.18171 -0.00013129899
11.18271 -0.00013163615
11.18371 -0.00013196834999999998
11.18471 -0.0001322957
11.18571 -0.00013261828
11.18671 -0.00013293625
11.18771 -0.00013324977
11.18871 -0.00013355904
11.18971 -0.00013386418
11.19071 -0.00013416543000000002
11.19171 -0.00013446290999999998
11.19271 -0.00013475677
11.19371 -0.00013504715
11.19471 -0.00013533411
11.19571 -0.00013561771999999998
11.19671 -0.00013589797
11.19771 -0.00013617485999999998
11.19871 -0.00013644832
11.19971 -0.00013671826
11.20071 -0.00013698456
11.20171 -0.00013724706
11.20271 -0.00013750559
11.20371 -0.00013775999999999998
11.20471 -0.00013801009
11.20571 -0.00013825569
11.20671 -0.0001384966
11.20771 -0.00013873273
11.20871 -0.00013896391
11.20971 -0.00013919006
11.21071 -0.00013941113
11.21171 -0.00013962713
11.21271 -0.00013983803
11.21371 -0.00014004390999999998
11.21471 -0.00014024487
11.21571 -0.00014044102
11.21671 -0.00014063252
11.21771 -0.00014081954
11.21871 -0.00014100227
11.21971 -0.0001411809
11.22071 -0.00014135558
11.22171 -0.00014152654
11.22271 -0.00014169389
11.22371 -0.00014185778
11.22471 -0.00014201831
11.22571 -0.00014217558
11.22671 -0.00014232958
11.22771 -0.00014248033
11.22871 -0.00014262775
11.22971 -0.00014277183
11.23071 -0.00014291243
11.23171 -0.0001430494
11.23271 -0.00014318261
11.23371 -0.0001433119
11.23471 -0.0001434371
11.23571 -0.00014355802
11.23671 -0.00014367453
11.23771 -0.00014378646
11.23871 -0.00014389371
11.23971 -0.0001439962
11.24071 -0.00014409384
11.24171 -0.00014418662
11.24271 -0.00014427455
11.24371 -0.00014435769000000002
11.24471 -0.00014443612999999998
11.24571 -0.00014450995
11.24671 -0.00014457933
11.24771 -0.00014464441
11.24871 -0.00014470537
11.24971 -0.00014476238
11.25071 -0.00014481564
11.25171 -0.00014486529
11.25271 -0.00014491151
11.25371 -0.00014495441
11.25471 -0.00014499411
11.25571 -0.00014503069
11.25671 -0.00014506417
11.25771 -0.00014509458
11.25871 -0.00014512186000000001
11.25971 -0.00014514596
11.26071 -0.0001451668
11.26171 -0.00014518425
11.26271 -0.0001451982
11.26371 -0.00014520848
11.26471 -0.00014521494000000002
11.26571 -0.0001452174
11.26671 -0.00014521576999999998
11.26771 -0.00014520989
11.26871 -0.00014519965
11.26971 -0.00014518498
11.27071 -0.00014516584
11.27171 -0.0001451422
11.27271 -0.00014511410000000001
11.27371 -0.00014508157
11.27471 -0.00014504471
11.27571 -0.00014500365
11.27671 -0.00014495851
11.27771 -0.00014490944
11.27871 -0.00014485665000000002
11.27971 -0.00014480031
11.28071 -0.00014474060000000001
11.28171 -0.00014467769
11.28271 -0.00014461174
11.28371 -0.00014454289999999998
11.28471 -0.00014447126
11.28571 -0.0001443969
11.28671 -0.00014431989
11.28771 -0.00014424023
11.28871 -0.00014415791
11.28971 -0.00014407285000000002
11.29071 -0.00014398499
11.29171 -0.00014389423
11.29271 -0.00014380042
11.29371 -0.00014370344
11.29471 -0.00014360312
11.29571 -0.00014349932
11.29671 -0.00014339189
11.29771 -0.00014328072
11.29871 -0.00014316568999999998
11.29971 -0.00014304671
11.30071 -0.00014292373999999998
11.30171 -0.00014279675
11.30271 -0.00014266576
11.30371 -0.00014253083
11.30471 -0.00014239199000000001
11.30571 -0.00014224941
11.30671 -0.00014210318
11.30771 -0.00014195347
11.30871 -0.00014180046
11.30971 -0.00014164431999999998
11.31071 -0.00014148521
11.31171 -0.00014132332999999998
11.31271 -0.00014115884
11.31371 -0.00014099188
11.31471 -0.00014082258
11.31571 -0.00014065103
11.31671 -0.00014047727
11.31771 -0.00014030135999999998
11.31871 -0.00014012328
11.31971 -0.00013994301
11.32071 -0.00013976048
11.32171 -0.0001395756
11.32271 -0.00013938828
11.32371 -0.00013919839
11.32471 -0.00013900581
11.32571 -0.0001388104
11.32671 -0.00013861202
11.32771 -0.00013841058
11.32871 -0.00013820596
11.32971 -0.00013799811
11.33071 -0.00013778695
11.33171 -0.00013757249
11.33271 -0.00013735473
11.33371 -0.0001371337
11.33471 -0.00013690947
11.33571 -0.00013668215
11.33671 -0.00013645187000000002
11.33771 -0.00013621873
11.33871 -0.00013598292
11.33971 -0.00013574461
11.34071 -0.00013550396
11.34171 -0.00013526111
11.34271 -0.00013501623
11.34371 -0.00013476945
11.34471 -0.00013452085999999999
11.34571 -0.00013427057
11.34671 -0.00013401865
11.34771 -0.0001337651
11.34871 -0.00013350995
11.34971 -0.00013325313
11.35071 -0.00013299461
11.35171 -0.00013273431
11.35271 -0.00013247211
11.35371 -0.00013220791
11.35471 -0.00013194158
11.35571 -0.00013167302
11.35671 -0.00013140207999999998
11.35771 -0.00013112867
11.35871 -0.00013085269
11.35971 -0.00013057407000000002
11.36071 -0.00013029279
11.36171 -0.00013000881
11.36271 -0.00012972215
11.36371 -0.00012943285
11.36471 -0.00012914098000000001
11.36571 -0.00012884663
11.36671 -0.00012854993
11.36771 -0.00012825103
11.36871 -0.00012795008
11.36971 -0.00012764725
11.37071 -0.00012734268
11.37171 -0.00012703657
11.37271 -0.00012672906
11.37371 -0.00012642026
11.37471 -0.00012611033
11.37571 -0.00012579936
11.37671 -0.00012548741
11.37771 -0.00012517453
11.37871 -0.00012486072000000002
11.37971 -0.00012454597
11.38071 -0.00012423022
11.38171 -0.00012391343
11.38271 -0.0001235955
11.38371 -0.00012327631
11.38471 -0.00012295576
11.38571 -0.00012263374
11.38671 -0.00012231013
11.38771 -0.00012198484
11.38871 -0.00012165776
11.38971 -0.00012132880999999999
11.39071 -0.00012099795
11.39171 -0.00012066512999999999
11.39271 -0.00012033038
11.39371 -0.00011999369
11.39471 -0.00011965514
11.39571 -0.00011931478999999999
11.39671 -0.00011897273
11.39771 -0.00011862909
11.39871 -0.00011828402000000001
11.39971 -0.00011793763000000001
11.40071 -0.00011759008
11.40171 -0.00011724152000000001
11.40271 -0.00011689208
11.40371 -0.00011654189
11.40471 -0.00011619104
11.40571 -0.00011583965
11.40671 -0.00011548779
11.40771 -0.00011513548000000001
11.40871 -0.00011478273
11.40971 -0.00011442957000000001
11.41071 -0.00011407594
11.41171 -0.00011372179999999999
11.41271 -0.00011336707
11.41371 -0.00011301167
11.41471 -0.00011265553
11.41571 -0.00011229852
11.41671 -0.00011194055000000001
11.41771 -0.00011158154
11.41871 -0.00011122140000000001
11.41971 -0.00011086009
11.42071 -0.00011049756
11.42171 -0.00011013378000000001
11.42271 -0.00010976877
11.42371 -0.00010940252999999999
11.42471 -0.00010903512
11.42571 -0.00010866664
11.42671 -0.00010829716
11.42771 -0.0001079268
11.42871 -0.00010755567999999999
11.42971 -0.00010718394
11.43071 -0.00010681171
11.43171 -0.00010643911000000001
11.43271 -0.0001060663
11.43371 -0.00010569335999999999
11.43471 -0.00010532041
11.43571 -0.00010494755
11.43671 -0.00010457481
11.43771 -0.00010420225000000001
11.43871 -0.00010382987
11.43971 -0.00010345766
11.44071 -0.0001030856
11.44171 -0.00010271364
11.44271 -0.00010234169
11.44371 -0.00010196965999999999
11.44471 -0.00010159749
11.44571 -0.00010122507
11.44671 -0.0001008523
11.44771 -0.00010047908
11.44871 -0.00010010533
11.44971 -9.9730983e-05
11.45071 -9.9355998e-05
11.45171 -9.8980331e-05
11.45271 -9.8603971e-05
11.45371 -9.822694e-05
11.45471 -9.784926099999999e-05
11.45571 -9.7471013e-05
11.45671 -9.709225399999999e-05
11.45771 -9.671308599999999e-05
11.45871 -9.633362200000001e-05
11.45971 -9.595396499999999e-05
11.46071 -9.5574251e-05
11.46171 -9.5194599e-05
11.46271 -9.481513e-05
11.46371 -9.4435956e-05
11.46471 -9.4057179e-05
11.46571 -9.3678887e-05
11.46671 -9.3301145e-05
11.46771 -9.2924e-05
11.46871 -9.2547481e-05
11.46971 -9.2171587e-05
11.47071 -9.1796301e-05
11.47171 -9.1421589e-05
11.47271 -9.1047411e-05
11.47371 -9.0673694e-05
11.47471 -9.030036400000001e-05
11.47571 -8.9927346e-05
11.47671 -8.9554555e-05
11.47771 -8.9181913e-05
11.47871 -8.880935000000001e-05
11.47971 -8.843680300000001e-05
11.48071 -8.8064212e-05
11.48171 -8.769156400000001e-05
11.48271 -8.7318824e-05
11.48371 -8.6946005e-05
11.48471 -8.6573129e-05
11.48571 -8.620024199999999e-05
11.48671 -8.5827395e-05
11.48771 -8.5454661e-05
11.48871 -8.5082121e-05
11.48971 -8.470988199999999e-05
11.49071 -8.4338029e-05
11.49171 -8.3966665e-05
11.49271 -8.3595887e-05
11.49371 -8.322578e-05
11.49471 -8.285643400000001e-05
11.49571 -8.2487907e-05
11.49671 -8.212026e-05
11.49771 -8.1753518e-05
11.49871 -8.1387714e-05
11.49971 -8.1022841e-05
11.50071 -8.0658879e-05
11.50171 -8.0295797e-05
11.50271 -7.9933551e-05
11.50371 -7.957207799999999e-05
11.50471 -7.9211304e-05
11.50571 -7.885117300000001e-05
11.50671 -7.8491598e-05
11.50771 -7.8132507e-05
11.50871 -7.7773842e-05
11.50971 -7.7415552e-05
11.51071 -7.7057587e-05
11.51171 -7.6699916e-05
11.51271 -7.6342519e-05
11.51371 -7.5985406e-05
11.51471 -7.56286e-05
11.51571 -7.5272135e-05
11.51671 -7.491606800000001e-05
11.51771 -7.4560455e-05
11.51871 -7.4205383e-05
11.51971 -7.385092999999999e-05
11.52071 -7.349719299999999e-05
11.52171 -7.3144264e-05
11.52271 -7.2792227e-05
11.52371 -7.2441179e-05
11.52471 -7.2091194e-05
11.52571 -7.1742335e-05
11.52671 -7.1394663e-05
11.52771 -7.1048214e-05
11.52871 -7.070301e-05
11.52971 -7.0359056e-05
11.53071 -7.0016347e-05
11.53171 -6.9674854e-05
11.53271 -6.9334533e-05
11.53371 -6.8995337e-05
11.53471 -6.8657209e-05
11.53571 -6.8320082e-05
11.53671 -6.7983888e-05
11.53771 -6.764854e-05
11.53871 -6.7313982e-05
11.53971 -6.698016400000001e-05
11.54071 -6.664701599999999e-05
11.54171 -6.6314504e-05
11.54271 -6.5982601e-05
11.54371 -6.565128999999999e-05
11.54471 -6.5320563e-05
11.54571 -6.4990439e-05
11.54671 -6.4660952e-05
11.54771 -6.4332124e-05
11.54871 -6.4004018e-05
11.54971 -6.367668e-05
11.55071 -6.3350183e-05
11.55171 -6.3024584e-05
11.55271 -6.2699957e-05
11.55371 -6.237637e-05
11.55471 -6.2053891e-05
11.55571 -6.1732555e-05
11.55671 -6.1412413e-05
11.55771 -6.109350500000001e-05
11.55871 -6.0775847000000004e-05
11.55971 -6.0459449999999996e-05
11.56071 -6.0144310999999996e-05
11.56171 -5.983041e-05
11.56271 -5.9517726000000006e-05
11.56371 -5.9206218000000005e-05
11.56471 -5.8895853000000005e-05
11.56571 -5.8586585e-05
11.56671 -5.8278350999999993e-05
11.56771 -5.7971112999999993e-05
11.56871 -5.7664806e-05
11.56971 -5.7359403999999996e-05
11.57071 -5.7054853999999996e-05
11.57171 -5.6751134e-05
11.57271 -5.6448226e-05
11.57371 -5.6146115e-05
11.57471 -5.5844799e-05
11.57571 -5.5544302e-05
11.57671 -5.5244635e-05
11.57771 -5.4945825999999996e-05
11.57871 -5.464793299999999e-05
11.57971 -5.4350983e-05
11.58071 -5.4055045e-05
11.58171 -5.3760169e-05
11.58271 -5.3466407999999995e-05
11.58371 -5.3173818000000005e-05
11.58471 -5.2882433e-05
11.58571 -5.2592309999999995e-05
11.58671 -5.2303477e-05
11.58771 -5.2015963e-05
11.58871 -5.1729773999999996e-05
11.58971 -5.1444931000000004e-05
11.59071 -5.1161419e-05
11.59171 -5.087922e-05
11.59271 -5.0598311e-05
11.59371 -5.031864699999999e-05
11.59471 -5.0040199999999996e-05
11.59571 -4.9762905999999994e-05
11.59671 -4.9486726999999995e-05
11.59771 -4.9211593e-05
11.59871 -4.8937466000000004e-05
11.59971 -4.8664293e-05
11.60071 -4.8392019e-05
11.60171 -4.8120619999999996e-05
11.60271 -4.7850045e-05
11.60371 -4.7580284e-05
11.60471 -4.7311309e-05
11.60571 -4.7043122e-05
11.60671 -4.6775719000000005e-05
11.60771 -4.650912e-05
11.60871 -4.6243349e-05
11.60971 -4.5978425e-05
11.61071 -4.5714387e-05
11.61171 -4.545127e-05
11.61271 -4.5189117000000004e-05
11.61371 -4.4927967e-05
11.61471 -4.466786e-05
11.61571 -4.4408839e-05
11.61671 -4.4150934e-05
11.61771 -4.3894174999999996e-05
11.61871 -4.3638582e-05
11.61971 -4.3384171e-05
11.62071 -4.3130947e-05
11.62171 -4.2878915e-05
11.62271 -4.2628059e-05
11.62371 -4.2378368999999996e-05
11.62471 -4.2129824000000003e-05
11.62571 -4.1882393e-05
11.62671 -4.1636048e-05
11.62771 -4.1390751e-05
11.62871 -4.114647e-05
11.62971 -4.0903166e-05
11.63071 -4.0660808e-05
11.63171 -4.0419357e-05
11.63271 -4.0178793e-05
11.63371 -3.9939084e-05
11.63471 -3.970022e-05
11.63571 -3.9462185e-05
11.63671 -3.9224972e-05
11.63771 -3.8988574000000004e-05
11.63871 -3.8753004000000004e-05
11.63971 -3.8518263000000006e-05
11.64071 -3.8284375e-05
11.64171 -3.8051354e-05
11.64271 -3.781922e-05
11.64371 -3.7587992e-05
11.64471 -3.7357697e-05
11.64571 -3.7128348e-05
11.64671 -3.6899970999999996e-05
11.64771 -3.6672577e-05
11.64871 -3.6446184e-05
11.64971 -3.6220791e-05
11.65071 -3.5996405e-05
11.65171 -3.5773019e-05
11.65271 -3.5550624e-05
11.65371 -3.5329207999999996e-05
11.65471 -3.5108749e-05
11.65571 -3.4889225999999996e-05
11.65671 -3.4670612e-05
11.65771 -3.4452876e-05
11.65871 -3.4235984e-05
11.65971 -3.4019904999999996e-05
11.66071 -3.3804611e-05
11.66171 -3.3590067e-05
11.66271 -3.3376244e-05
11.66371 -3.3163112999999997e-05
11.66471 -3.2950655e-05
11.66571 -3.2738848000000004e-05
11.66671 -3.2527683e-05
11.66771 -3.2317146e-05
11.66871 -3.2107238e-05
11.66971 -3.1897957e-05
11.67071 -3.1689314e-05
11.67171 -3.1481315e-05
11.67271 -3.1273976e-05
11.67371 -3.1067313e-05
11.67471 -3.0861352000000004e-05
11.67571 -3.0656102e-05
11.67671 -3.0451594000000002e-05
11.67771 -3.0247841e-05
11.67871 -3.0044865e-05
11.67971 -2.9842683999999998e-05
11.68071 -2.9641308e-05
11.68171 -2.9440749999999998e-05
11.68271 -2.9241014e-05
11.68371 -2.9042096e-05
11.68471 -2.8843996000000003e-05
11.68571 -2.8646707e-05
11.68671 -2.8450214000000002e-05
11.68771 -2.8254495999999998e-05
11.68871 -2.8059532e-05
11.68971 -2.7865297999999997e-05
11.69071 -2.7671766e-05
11.69171 -2.7478904e-05
11.69271 -2.7286680000000003e-05
11.69371 -2.7095064000000002e-05
11.69471 -2.6904021e-05
11.69571 -2.6713525000000003e-05
11.69671 -2.6523543000000002e-05
11.69771 -2.6334052e-05
11.69871 -2.6145031000000003e-05
11.69971 -2.5956462e-05
11.70071 -2.576833e-05
11.70171 -2.558063e-05
11.70271 -2.5393351000000003e-05
11.70371 -2.5206495e-05
11.70471 -2.5020066e-05
11.70571 -2.4834068e-05
11.70671 -2.4648517e-05
11.70771 -2.4463421e-05
11.70871 -2.4278799e-05
11.70971 -2.409466e-05
11.71071 -2.3911024999999997e-05
11.71171 -2.372791e-05
11.71271 -2.3545324000000002e-05
11.71371 -2.3363279e-05
11.71471 -2.3181784e-05
11.71571 -2.3000844000000002e-05
11.71671 -2.2820457e-05
11.71771 -2.2640621e-05
11.71871 -2.2461329e-05
11.71971 -2.2282565e-05
11.72071 -2.2104314e-05
11.72171 -2.1926554e-05
11.72271 -2.1749264e-05
11.72371 -2.1572416e-05
11.72471 -2.1395978e-05
11.72571 -2.1219923e-05
11.72671 -2.1044224e-05
11.72771 -2.0868850000000003e-05
11.72871 -2.0693777999999998e-05
11.72971 -2.0518982999999998e-05
11.73071 -2.0344443e-05
11.73171 -2.0170144e-05
11.73271 -1.9996074000000002e-05
11.73371 -1.9822224e-05
11.73471 -1.9648594e-05
11.73571 -1.9475188e-05
11.73671 -1.9302013e-05
11.73771 -1.9129078000000003e-05
11.73871 -1.8956401e-05
11.73971 -1.8783996e-05
11.74071 -1.8611885000000003e-05
11.74171 -1.8440089e-05
11.74271 -1.8268624e-05
11.74371 -1.8097508e-05
11.74471 -1.7926759e-05
11.74571 -1.7756383000000002e-05
11.74671 -1.758639e-05
11.74771 -1.7416781e-05
11.74871 -1.7247552e-05
11.74971 -1.7078693e-05
11.75071 -1.6910188e-05
11.75171 -1.6742017e-05
11.75271 -1.6574153e-05
11.75371 -1.6406565e-05
11.75471 -1.6239218e-05
11.75571 -1.6072075e-05
11.75671 -1.5905094e-05
11.75771 -1.573824e-05
11.75871 -1.5571476e-05
11.75971 -1.5404764e-05
11.76071 -1.5238074e-05
11.76171 -1.507138e-05
11.76271 -1.4904664e-05
11.76371 -1.473791e-05
11.76471 -1.4571111e-05
11.76571 -1.4404269e-05
11.76671 -1.4237389e-05
11.76771 -1.4070488e-05
11.76871 -1.3903584999999999e-05
11.76971 -1.3736707000000001e-05
11.77071 -1.3569884e-05
11.77171 -1.3403145e-05
11.77271 -1.3236527000000002e-05
11.77371 -1.3070063999999999e-05
11.77471 -1.2903787e-05
11.77571 -1.2737725e-05
11.77671 -1.2571902999999999e-05
11.77771 -1.2406337999999999e-05
11.77871 -1.2241044e-05
11.77971 -1.2076022999999999e-05
11.78071 -1.1911273e-05
11.78171 -1.1746783e-05
11.78271 -1.1582532e-05
11.78371 -1.1418496e-05
11.78471 -1.1254641e-05
11.78571 -1.1090929e-05
11.78671 -1.0927319e-05
11.78771 -1.0763769e-05
11.78871 -1.0600232e-05
11.78971 -1.0436668e-05
11.79071 -1.0273033e-05
11.79171 -1.0109293e-05
11.79271 -9.9454169e-06
11.79371 -9.7813817e-06
11.79471 -9.6171696e-06
11.79571 -9.4527742e-06
11.79671 -9.288196200000001e-06
11.79771 -9.123444800000001e-06
11.79871 -8.958536299999999e-06
11.79971 -8.7934964e-06
11.80071 -8.6283528e-06
11.80171 -8.4631409e-06
11.80271 -8.2978971e-06
11.80371 -8.1326597e-06
11.80471 -7.9674678e-06
11.80571 -7.802354699999999e-06
11.80671 -7.6373531e-06
11.80771 -7.4724873e-06
11.80871 -7.307775700000001e-06
11.80971 -7.143227500000001e-06
11.81071 -6.9788456e-06
11.81171 -6.8146221e-06
11.81271 -6.6505414999999995e-06
11.81371 -6.4865787e-06
11.81471 -6.322703400000001e-06
11.81571 -6.1588764e-06
11.81671 -5.995055100000001e-06
11.81771 -5.8311947e-06
11.81871 -5.6672487e-06
11.81971 -5.5031713e-06
11.82071 -5.3389197000000006e-06
11.82171 -5.1744575e-06
11.82271 -5.0097526e-06
11.82371 -4.8447816e-06
11.82471 -4.6795310999999996e-06
11.82571 -4.5139963e-06
11.82671 -4.3481829999999995e-06
11.82771 -4.1821075e-06
11.82871 -4.0157946e-06
11.82971 -3.8492793000000004e-06
11.83071 -3.6826016e-06
11.83171 -3.5158091999999998e-06
11.83271 -3.3489528e-06
11.83371 -3.1820836e-06
11.83471 -3.0152545000000003e-06
11.83571 -2.8485145e-06
11.83671 -2.6819067999999998e-06
11.83771 -2.51547e-06
11.83871 -2.3492328000000003e-06
11.83971 -2.1832156e-06
11.84071 -2.0174275e-06
11.84171 -1.8518668999999998e-06
11.84271 -1.6865216999999998e-06
11.84371 -1.5213686e-06
11.84471 -1.3563761e-06
11.84571 -1.1915033e-06
11.84671 -1.0267038e-06
11.84771 -8.6192617e-07
11.84871 -6.9711734e-07
11.84971 -5.322238200000001e-07
11.85071 -3.6719487e-07
11.85171 -2.0198441e-07
11.85271 -3.6553105e-08
11.85371 1.2912987999999998e-07
11.85471 2.950854e-07
11.85571 4.613232e-07
11.85671 6.2784147e-07
11.85771 7.946265000000001e-07
11.85871 9.6165342e-07
11.85971 1.1288872e-06
11.86071 1.2962839e-06
11.86171 1.4637918e-06
11.86271 1.6313541e-06
11.86371 1.7989114e-06
11.86471 1.9664041e-06
11.86571 2.1337733e-06
11.86671 2.300966e-06
11.86771 2.4679347000000002e-06
11.86871 2.6346410999999997e-06
11.86971 2.8010561e-06
11.87071 2.9671625e-06
11.87171 3.1329542e-06
11.87271 3.2984373999999998e-06
11.87371 3.4636301e-06
11.87471 3.6285602e-06
11.87571 3.7932647000000004e-06
11.87671 3.9577888000000005e-06
11.87771 4.1221824e-06
11.87871 4.2864976e-06
11.87971 4.4507882e-06
11.88071 4.6151044e-06
11.88171 4.7794927e-06
11.88271 4.9439922e-06
11.88371 5.1086317e-06
11.88471 5.2734311e-06
11.88571 5.4383971e-06
11.88671 5.603524399999999e-06
11.88771 5.7687952e-06
11.88871 5.934179e-06
11.88971 6.0996335e-06
11.89071 6.265109000000001e-06
11.89171 6.430543899999999e-06
11.89271 6.5958751e-06
11.89371 6.7610343999999996e-06
11.89471 6.925949899999999e-06
11.89571 7.090557800000001e-06
11.89671 7.2547962e-06
11.89771 7.418608999999999e-06
11.89871 7.5819513999999995e-06
11.89971 7.7447901e-06
11.90071 7.9071015e-06
11.90171 8.0688771e-06
11.90271 8.2301206e-06
11.90371 8.3908482e-06
11.90471 8.5510898e-06
11.90571 8.710883e-06
11.90671 8.870277e-06
11.90771 9.0293227e-06
11.90871 9.1880786e-06
11.90971 9.3466021e-06
11.91071 9.5049472e-06
11.91171 9.6631652e-06
11.91271 9.8212965e-06
11.91371 9.9793766e-06
11.91471 1.0137425e-05
11.91571 1.0295451e-05
11.91671 1.0453449000000001e-05
11.91771 1.0611401e-05
11.91871 1.0769273e-05
11.91971 1.092702e-05
11.92071 1.1084587e-05
11.92171 1.1241906999999999e-05
11.92271 1.139891e-05
11.92371 1.1555519e-05
11.92471 1.1711658e-05
11.92571 1.1867251e-05
11.92671 1.2022228000000001e-05
11.92771 1.2176527e-05
11.92871 1.2330095999999998e-05
11.92971 1.2482893e-05
11.93071 1.2634888e-05
11.93171 1.2786067000000001e-05
11.93271 1.2936432e-05
11.93371 1.3085995e-05
11.93471 1.3234782e-05
11.93571 1.3382831000000001e-05
11.93671 1.3530189e-05
11.93771 1.3676906000000001e-05
11.93871 1.3823043e-05
11.93971 1.3968655999999999e-05
11.94071 1.4113801999999999e-05
11.94171 1.4258529e-05
11.94271 1.4402885000000001e-05
11.94371 1.45469e-05
11.94471 1.4690595999999999e-05
11.94571 1.4833980999999999e-05
11.94671 1.4977047000000001e-05
11.94771 1.5119771999999999e-05
11.94871 1.5262124e-05
11.94971 1.5404049e-05
11.95071 1.5545489999999998e-05
11.95171 1.5686373e-05
11.95271 1.5826626e-05
11.95371 1.5966162e-05
11.95471 1.61049e-05
11.95571 1.6242763000000002e-05
11.95671 1.637967e-05
11.95771 1.6515555999999998e-05
11.95871 1.665036e-05
11.95971 1.6784038e-05
11.96071 1.691656e-05
11.96171 1.7047907e-05
11.96271 1.7178077e-05
11.96371 1.7307083e-05
11.96471 1.7434949e-05
11.96571 1.7561715e-05
11.96671 1.7687424e-05
11.96771 1.7812137e-05
11.96871 1.7935909e-05
11.96971 1.8058802e-05
11.97071 1.8180872e-05
11.97171 1.8302173999999998e-05
11.97271 1.8422755e-05
11.97371 1.8542649000000002e-05
11.97471 1.8661876e-05
11.97571 1.8780449e-05
11.97671 1.8898353e-05
11.97771 1.9015575e-05
11.97871 1.9132069e-05
11.97971 1.9247791e-05
11.98071 1.9362675000000002e-05
11.98171 1.9476647e-05
11.98271 1.9589625e-05
11.98371 1.9701525e-05
11.98471 1.9812261e-05
11.98571 1.9921745e-05
11.98671 2.0029898e-05
11.98771 2.013665e-05
11.98871 2.0241939e-05
11.98971 2.0345715000000002e-05
11.99071 2.0447945e-05
11.99171 2.0548609e-05
11.99271 2.0647705e-05
11.99371 2.0745243e-05
11.99471 2.0841249e-05
11.99571 2.0935764000000002e-05
11.99671 2.1028832999999998e-05
11.99771 2.1120516e-05
11.99871 2.1210873e-05
11.99971 2.1299965e-05
12.00071 2.1387854e-05
12.00171 2.147459e-05
12.00271 2.1560224e-05
12.00371 2.1644793e-05
12.00471 2.1728314e-05
12.00571 2.1810801e-05
12.00671 2.1892247e-05
12.00771 2.1972627e-05
12.00871 2.2051903e-05
12.00971 2.2130019999999998e-05
12.01071 2.2206919e-05
12.01171 2.2282521e-05
12.01271 2.2356741e-05
12.01371 2.2429495e-05
12.01471 2.2500693e-05
12.01571 2.2570248e-05
12.01671 2.2638074999999998e-05
12.01771 2.2704106e-05
12.01871 2.2768273e-05
12.01971 2.2830532e-05
12.02071 2.2890846e-05
12.02171 2.29492e-05
12.02271 2.3005589e-05
12.02371 2.3060028e-05
12.02471 2.3112545e-05
12.02571 2.316318e-05
12.02671 2.3211988999999997e-05
12.02771 2.3259027e-05
12.02871 2.3304361e-05
12.02971 2.3348056e-05
12.03071 2.339018e-05
12.03171 2.3430784999999998e-05
12.03271 2.3469927e-05
12.03371 2.3507643e-05
12.03471 2.354396e-05
12.03571 2.3578883e-05
12.03671 2.3612415e-05
12.03771 2.3644527e-05
12.03871 2.3675182e-05
12.03971 2.3704328e-05
12.04071 2.3731899e-05
12.04171 2.3757818e-05
12.04271 2.3782e-05
12.04371 2.3804355e-05
12.04471 2.3824794e-05
12.04571 2.3843222e-05
12.04671 2.3859559000000002e-05
12.04771 2.3873729999999997e-05
12.04871 2.388567e-05
12.04971 2.3895333000000002e-05
12.05071 2.3902675000000002e-05
12.05171 2.3907688000000002e-05
12.05271 2.391036e-05
12.05371 2.3910704e-05
12.05471 2.3908759999999998e-05
12.05571 2.3904565000000002e-05
12.05671 2.3898170000000002e-05
12.05771 2.3889640000000002e-05
12.05871 2.3879044999999996e-05
12.05971 2.3866451e-05
12.06071 2.3851922e-05
12.06171 2.3835526e-05
12.06271 2.3817316e-05
12.06371 2.3797330999999998e-05
12.06471 2.3775603999999997e-05
12.06571 2.3752149e-05
12.06671 2.3726962999999997e-05
12.06771 2.3700031e-05
12.06871 2.3671321e-05
12.06971 2.3640777e-05
12.07071 2.3608340999999998e-05
12.07171 2.3573941e-05
12.07271 2.35375e-05
12.07371 2.3498927e-05
12.07471 2.3458138e-05
12.07571 2.3415048e-05
12.07671 2.336958e-05
12.07771 2.3321664000000002e-05
12.07871 2.3271238e-05
12.07971 2.3218259999999998e-05
12.08071 2.3162698e-05
12.08171 2.3104545999999998e-05
12.08271 2.3043805e-05
12.08371 2.2980494999999998e-05
12.08471 2.2914655e-05
12.08571 2.2846335e-05
12.08671 2.2775596e-05
12.08771 2.2702507e-05
12.08871 2.2627142e-05
12.08971 2.2549577000000002e-05
12.09071 2.2469884e-05
12.09171 2.2388133e-05
12.09271 2.230438e-05
12.09371 2.2218671000000002e-05
12.09471 2.2131043e-05
12.09571 2.2041509e-05
12.09671 2.1950069e-05
12.09771 2.1856705e-05
12.09871 2.1761385e-05
12.09971 2.166406e-05
12.10071 2.1564664e-05
12.10171 2.1463123e-05
12.10271 2.1359355e-05
12.10371 2.1253272999999998e-05
12.10471 2.1144787e-05
12.10571 2.1033813e-05
12.10671 2.0920267e-05
12.10771 2.0804082e-05
12.10871 2.0685195e-05
12.10971 2.0563564e-05
12.11071 2.0439161000000002e-05
12.11171 2.0311975e-05
12.11271 2.0182015999999998e-05
12.11371 2.0049302e-05
12.11471 1.9913881e-05
12.11571 1.9775806e-05
12.11671 1.9635142e-05
12.11771 1.9491966000000003e-05
12.11871 1.9346361e-05
12.11971 1.9198409e-05
12.12071 1.9048193e-05
12.12171 1.889579e-05
12.12271 1.8741271e-05
12.12371 1.8584689000000002e-05
12.12471 1.8426086999999997e-05
12.12571 1.8265496e-05
12.12671 1.8102923999999998e-05
12.12771 1.7938362e-05
12.12871 1.7771789e-05
12.12971 1.7603165e-05
12.13071 1.7432438e-05
12.13171 1.7259542999999997e-05
12.13271 1.7084409e-05
12.13371 1.6906954e-05
12.13471 1.6727098e-05
12.13571 1.6544765999999998e-05
12.13671 1.6359884000000002e-05
12.13771 1.6172392e-05
12.13871 1.5982236e-05
12.13971 1.5789381e-05
12.14071 1.5593805e-05
12.14171 1.5395504e-05
12.14271 1.5194492e-05
12.14371 1.4990799999999999e-05
12.14471 1.4784477e-05
12.14571 1.4575582e-05
12.14671 1.4364186999999998e-05
12.14771 1.4150375e-05
12.14871 1.3934229e-05
12.14971 1.3715839e-05
12.15071 1.3495288e-05
12.15171 1.327266e-05
12.15271 1.3048019999999999e-05
12.15371 1.2821432000000001e-05
12.15471 1.2592936e-05
12.15571 1.2362563999999999e-05
12.15671 1.2130326000000001e-05
12.15771 1.1896213e-05
12.15871 1.1660204e-05
12.15971 1.1422259e-05
12.16071 1.1182328000000001e-05
12.16171 1.0940344999999999e-05
12.16271 1.0696236999999999e-05
12.16371 1.0449931e-05
12.16471 1.0201345e-05
12.16571 9.950407799999999e-06
12.16671 9.6970489e-06
12.16771 9.4412101e-06
12.16871 9.1828468e-06
12.16971 8.9219292e-06
12.17071 8.658443599999999e-06
12.17171 8.3923958e-06
12.17271 8.123807799999999e-06
12.17371 7.8527236e-06
12.17471 7.5792009e-06
12.17571 7.3033142e-06
12.17671 7.0251466999999994e-06
12.17771 6.7447941999999995e-06
12.17871 6.462357e-06
12.17971 6.177938199999999e-06
12.18071 5.8916356e-06
12.18171 5.6035443e-06
12.18271 5.3137494e-06
12.18371 5.0223232e-06
12.18471 4.7293224e-06
12.18571 4.4347900000000004e-06
12.18671 4.1387462e-06
12.18771 3.8411975999999995e-06
12.18871 3.5421301000000003e-06
12.18971 3.2415140999999997e-06
12.19071 2.939305e-06
12.19171 2.6354460000000002e-06
12.19271 2.3298711e-06
12.19371 2.0225094e-06
12.19471 1.7132884999999998e-06
12.19571 1.4021373e-06
12.19671 1.0889908999999999e-06
12.19771 7.7379356e-07
12.19871 4.5650306e-07
12.19971 1.370917e-07
12.20071 -1.8445141e-07
12.20171 -5.081187899999999e-07
12.20271 -8.3388407e-07
12.20371 -1.1617031e-06
12.20471 -1.4915145000000001e-06
12.20571 -1.8232413e-06
12.20671 -2.1567949e-06
12.20771 -2.4920769000000003e-06
12.20871 -2.8289828999999997e-06
12.20971 -3.1674062000000004e-06
12.21071 -3.5072429e-06
12.21171 -3.8483925e-06
12.21271 -4.190765799999999e-06
12.21371 -4.5342840999999994e-06
12.21471 -4.8788834e-06
12.21571 -5.224516600000001e-06
12.21671 -5.5711542e-06
12.21771 -5.9187858e-06
12.21871 -6.2674161e-06
12.21971 -6.6170685e-06
12.22071 -6.9677803e-06
12.22171 -7.3196006e-06
12.22271 -7.6725847e-06
12.22371 -8.0267981e-06
12.22471 -8.3823025e-06
12.22571 -8.7391605e-06
12.22671 -9.0974254e-06
12.22771 -9.457144e-06
12.22871 -9.8183477e-06
12.22971 -1.0181053999999999e-05
12.23071 -1.0545259e-05
12.23171 -1.0910947e-05
12.23271 -1.1278078000000001e-05
12.23371 -1.1646596e-05
12.23471 -1.2016429000000002e-05
12.23571 -1.2387486000000001e-05
12.23671 -1.2759668e-05
12.23771 -1.3132863e-05
12.23871 -1.3506957e-05
12.23971 -1.3881831999999999e-05
12.24071 -1.4257375000000002e-05
12.24171 -1.4633477e-05
12.24271 -1.501004e-05
12.24371 -1.5386979e-05
12.24471 -1.5764225000000002e-05
12.24571 -1.6141728e-05
12.24671 -1.6519451e-05
12.24771 -1.6897381e-05
12.24871 -1.7275525e-05
12.24971 -1.7653903e-05
12.25071 -1.8032551e-05
12.25171 -1.8411521e-05
12.25271 -1.8790871e-05
12.25371 -1.9170665e-05
12.25471 -1.9550968000000002e-05
12.25571 -1.9931845e-05
12.25671 -2.031335e-05
12.25771 -2.0695528e-05
12.25871 -2.1078414e-05
12.25971 -2.1462021e-05
12.26071 -2.184635e-05
12.26171 -2.2231377e-05
12.26271 -2.2617063e-05
12.26371 -2.3003339e-05
12.26471 -2.3390135e-05
12.26571 -2.3777349e-05
12.26671 -2.4164870999999997e-05
12.26771 -2.4552588e-05
12.26871 -2.4940371e-05
12.26971 -2.5328092e-05
12.27071 -2.5715622000000002e-05
12.27171 -2.6102845e-05
12.27271 -2.648965e-05
12.27371 -2.6875938000000002e-05
12.27471 -2.7261629e-05
12.27571 -2.7646658000000003e-05
12.27671 -2.8030985e-05
12.27771 -2.8414578e-05
12.27871 -2.8797439e-05
12.27971 -2.9179574e-05
12.28071 -2.9561011e-05
12.28171 -2.9941791e-05
12.28271 -3.0321965e-05
12.28371 -3.0701591e-05
12.28471 -3.1080721999999996e-05
12.28571 -3.1459419000000004e-05
12.28671 -3.1837729e-05
12.28771 -3.2215692e-05
12.28871 -3.2593337e-05
12.28971 -3.2970672e-05
12.29071 -3.3347692e-05
12.29171 -3.3724368e-05
12.29271 -3.4100654e-05
12.29371 -3.4476486e-05
12.29471 -3.485178e-05
12.29571 -3.5226435e-05
12.29671 -3.560034e-05
12.29771 -3.5973375e-05
12.29871 -3.6345409e-05
12.29971 -3.6716312e-05
12.30071 -3.7085962e-05
12.30171 -3.7454230999999996e-05
12.30271 -3.7821013e-05
12.30371 -3.8186209e-05
12.30471 -3.854974e-05
12.30571 -3.8911545999999994e-05
12.30671 -3.9271583e-05
12.30771 -3.9629825e-05
12.30871 -3.9986276e-05
12.30971 -4.0340947e-05
12.31071 -4.0693871e-05
12.31171 -4.1045095e-05
12.31271 -4.1394674e-05
12.31371 -4.1742660999999996e-05
12.31471 -4.2089124e-05
12.31571 -4.2434121e-05
12.31671 -4.27777e-05
12.31771 -4.3119906e-05
12.31871 -4.3460764000000004e-05
12.31971 -4.3800284e-05
12.32071 -4.4138454e-05
12.32171 -4.4475245999999996e-05
12.32271 -4.4810602e-05
12.32371 -4.5144461e-05
12.32471 -4.5476719e-05
12.32571 -4.580728e-05
12.32671 -4.6136019999999995e-05
12.32771 -4.6462807e-05
12.32871 -4.67875e-05
12.32971 -4.7109961e-05
12.33071 -4.7430058e-05
12.33171 -4.7747659e-05
12.33271 -4.8062634e-05
12.33371 -4.8374886000000005e-05
12.33471 -4.8684336e-05
12.33571 -4.8990904e-05
12.33671 -4.9294539e-05
12.33771 -4.9595218e-05
12.33871 -4.989293e-05
12.33971 -5.0187697e-05
12.34071 -5.0479537e-05
12.34171 -5.0768506e-05
12.34271 -5.105465e-05
12.34371 -5.1338026e-05
12.34471 -5.1618701000000004e-05
12.34571 -5.1896728000000004e-05
12.34671 -5.2172169000000004e-05
12.34771 -5.2445068e-05
12.34871 -5.2715438000000004e-05
12.34971 -5.2983307e-05
12.35071 -5.3248664e-05
12.35171 -5.3511461999999993e-05
12.35271 -5.3771669e-05
12.35371 -5.4029209000000006e-05
12.35471 -5.4283998e-05
12.35571 -5.4535923000000004e-05
12.35671 -5.4784863e-05
12.35771 -5.5030694000000005e-05
12.35871 -5.527326700000001e-05
12.35971 -5.5512459e-05
12.36071 -5.5748120000000004e-05
12.36171 -5.598013800000001e-05
12.36271 -5.6208387e-05
12.36371 -5.6432758999999994e-05
12.36471 -5.6653180999999996e-05
12.36571 -5.6869578e-05
12.36671 -5.7081917e-05
12.36771 -5.7290168e-05
12.36871 -5.7494333000000006e-05
12.36971 -5.7694433e-05
12.37071 -5.7890503e-05
12.37171 -5.8082588e-05
12.37271 -5.8270757e-05
12.37371 -5.8455066e-05
12.37471 -5.8635595e-05
12.37571 -5.8812407e-05
12.37671 -5.8985557e-05
12.37771 -5.9155098999999996e-05
12.37871 -5.9321059e-05
12.37971 -5.9483443e-05
12.38071 -5.9642257999999995e-05
12.38171 -5.9797463000000003e-05
12.38271 -5.9949019000000004e-05
12.38371 -6.0096845999999996e-05
12.38471 -6.0240853e-05
12.38571 -6.0380933e-05
12.38671 -6.0516959e-05
12.38771 -6.064879e-05
12.38871 -6.0776301e-05
12.38971 -6.0899333e-05
12.39071 -6.1017755e-05
12.39171 -6.1131448e-05
12.39271 -6.124028000000001e-05
12.39371 -6.134415e-05
12.39471 -6.144297800000001e-05
12.39571 -6.1536701e-05
12.39671 -6.1625269e-05
12.39771 -6.170867e-05
12.39871 -6.1786915e-05
12.39971 -6.1860015e-05
12.40071 -6.192801700000001e-05
12.40171 -6.1990983e-05
12.40271 -6.2048974e-05
12.40371 -6.210207199999999e-05
12.40471 -6.215034299999999e-05
12.40571 -6.2193874e-05
12.40671 -6.2232732e-05
12.40771 -6.2266963e-05
12.40871 -6.2296618e-05
12.40971 -6.232171499999999e-05
12.41071 -6.2342241e-05
12.41171 -6.2358197e-05
12.41271 -6.236952000000001e-05
12.41371 -6.2376154e-05
12.41471 -6.2378018e-05
12.41571 -6.2375005e-05
12.41671 -6.2366991e-05
12.41771 -6.235386e-05
12.41871 -6.2335477e-05
12.41971 -6.2311699e-05
12.42071 -6.2282396e-05
12.42171 -6.2247443e-05
12.42271 -6.2206732e-05
12.42371 -6.2160166e-05
12.42471 -6.210766499999999e-05
12.42571 -6.2049179e-05
12.42671 -6.1984673e-05
12.42771 -6.1914142e-05
12.42871 -6.1837585e-05
12.42971 -6.175504799999999e-05
12.43071 -6.1666583e-05
12.43171 -6.1572246e-05
12.43271 -6.1472122e-05
12.43371 -6.1366296e-05
12.43471 -6.1254838e-05
12.43571 -6.1137837e-05
12.43671 -6.1015368e-05
12.43771 -6.0887487e-05
12.43871 -6.0754235e-05
12.43971 -6.0615645e-05
12.44071 -6.0471712e-05
12.44171 -6.0322418000000006e-05
12.44271 -6.0167730000000005e-05
12.44371 -6.000757399999999e-05
12.44471 -5.9841869e-05
12.44571 -5.9670504e-05
12.44671 -5.9493385e-05
12.44771 -5.9310355000000004e-05
12.44871 -5.912130499999999e-05
12.44971 -5.8926098999999995e-05
12.45071 -5.8724606e-05
12.45171 -5.8516713000000004e-05
12.45271 -5.8302311e-05
12.45371 -5.8081315e-05
12.45471 -5.7853651000000004e-05
12.45571 -5.7619297e-05
12.45671 -5.7378219e-05
12.45771 -5.7130420999999995e-05
12.45871 -5.6875939e-05
12.45971 -5.6614823e-05
12.46071 -5.6347147e-05
12.46171 -5.6072992e-05
12.46271 -5.5792447e-05
12.46371 -5.5505626000000004e-05
12.46471 -5.521263200000001e-05
12.46571 -5.4913562e-05
12.46671 -5.46085e-05
12.46771 -5.4297544e-05
12.46871 -5.3980739e-05
12.46971 -5.3658124e-05
12.47071 -5.3329728e-05
12.47171 -5.2995529000000004e-05
12.47271 -5.2655513999999996e-05
12.47371 -5.2309627999999995e-05
12.47471 -5.195778999999999e-05
12.47571 -5.1599903e-05
12.47671 -5.1235872000000005e-05
12.47771 -5.0865565999999997e-05
12.47871 -5.0488865e-05
12.47971 -5.0105643e-05
12.48071 -4.9715777e-05
12.48171 -4.9319158000000006e-05
12.48271 -4.8915683000000003e-05
12.48371 -4.8505268e-05
12.48471 -4.808786700000001e-05
12.48571 -4.7663434e-05
12.48671 -4.723195e-05
12.48771 -4.6793431e-05
12.48871 -4.6347918e-05
12.48971 -4.5895456e-05
12.49071 -4.5436127e-05
12.49171 -4.497002e-05
12.49271 -4.4497241e-05
12.49371 -4.4017895000000004e-05
12.49471 -4.3532091e-05
12.49571 -4.3039938e-05
12.49671 -4.2541527e-05
12.49771 -4.203695e-05
12.49871 -4.1526269e-05
12.49971 -4.1009534e-05
12.50071 -4.0486773e-05
12.50171 -3.9957982000000003e-05
12.50271 -3.9423142e-05
12.50371 -3.8882209e-05
12.50471 -3.8335122e-05
12.50571 -3.7781803e-05
12.50671 -3.7222151000000004e-05
12.50771 -3.665607e-05
12.50871 -3.6083443e-05
12.50971 -3.5504174999999996e-05
12.51071 -3.4918153e-05
12.51171 -3.4325294e-05
12.51271 -3.3725516e-05
12.51371 -3.3118771999999995e-05
12.51471 -3.2505019e-05
12.51571 -3.1884252e-05
12.51671 -3.1256479e-05
12.51771 -3.0621746e-05
12.51871 -2.9980112e-05
12.51971 -2.9331656e-05
12.52071 -2.8676484e-05
12.52171 -2.8014713e-05
12.52271 -2.7346471e-05
12.52371 -2.6671881000000003e-05
12.52471 -2.5991073000000002e-05
12.52571 -2.5304175e-05
12.52671 -2.4611299000000003e-05
12.52771 -2.3912543e-05
12.52871 -2.3207984e-05
12.52971 -2.2497676e-05
12.53071 -2.1781653e-05
12.53171 -2.1059925e-05
12.53271 -2.033247e-05
12.53371 -1.9599246e-05
12.53471 -1.886019e-05
12.53571 -1.8115219e-05
12.53671 -1.7364239e-05
12.53771 -1.6607144000000003e-05
12.53871 -1.5843828e-05
12.53971 -1.5074177e-05
12.54071 -1.4298092000000001e-05
12.54171 -1.3515482e-05
12.54271 -1.2726274000000001e-05
12.54371 -1.1930412999999999e-05
12.54471 -1.112787e-05
12.54571 -1.0318639e-05
12.54671 -9.5027417e-06
12.54771 -8.6802238e-06
12.54871 -7.8511597e-06
12.54971 -7.015642500000001e-06
12.55071 -6.1737893e-06
12.55171 -5.3257288e-06
12.55271 -4.4716021e-06
12.55371 -3.6115555e-06
12.55471 -2.7457363999999997e-06
12.55571 -1.8742861e-06
12.55671 -9.9733599e-07
12.55771 -1.1500256e-07
12.55871 7.7261628e-07
12.55971 1.6654441e-06
12.56071 2.5634286000000003e-06
12.56171 3.4665415000000004e-06
12.56271 4.3747796e-06
12.56371 5.2881632e-06
12.56471 6.206733599999999e-06
12.56571 7.1305493e-06
12.56671 8.0596841e-06
12.56771 8.9942176e-06
12.56871 9.9342365e-06
12.56971 1.0879825e-05
12.57071 1.1831061e-05
12.57171 1.2788011e-05
12.57271 1.3750724000000001e-05
12.57371 1.4719229999999998e-05
12.57471 1.5693541e-05
12.57571 1.6673636e-05
12.57671 1.7659478e-05
12.57771 1.8650998e-05
12.57871 1.9648104e-05
12.57971 2.0650689999999998e-05
12.58071 2.1658627e-05
12.58171 2.2671773e-05
12.58271 2.3689978000000002e-05
12.58371 2.4713090999999998e-05
12.58471 2.574096e-05
12.58571 2.6773437999999997e-05
12.58671 2.7810398000000002e-05
12.58771 2.8851720999999998e-05
12.58871 2.9897313e-05
12.58971 3.0947100999999997e-05
12.59071 3.2001034e-05
12.59171 3.3059092e-05
12.59271 3.4121271e-05
12.59371 3.51876e-05
12.59471 3.6258118e-05
12.59571 3.7332884999999995e-05
12.59671 3.8411974e-05
12.59771 3.9495464e-05
12.59871 4.0583433e-05
12.59971 4.1675958e-05
12.60071 4.2773107e-05
12.60171 4.3874931e-05
12.60271 4.4981471000000004e-05
12.60371 4.6092736999999994e-05
12.60471 4.7208715e-05
12.60571 4.8329371999999995e-05
12.60671 4.9454633e-05
12.60771 5.058441799999999e-05
12.60871 5.1718609e-05
12.60971 5.2857064e-05
12.61071 5.3999639000000004e-05
12.61171 5.5146159999999994e-05
12.61271 5.629645399999999e-05
12.61371 5.7450341999999996e-05
12.61471 5.8607651000000004e-05
12.61571 5.9768211999999994e-05
12.61671 6.0931876e-05
12.61771 6.2098502e-05
12.61871 6.3267987e-05
12.61971 6.444022899999999e-05
12.62071 6.5615177e-05
12.62171 6.6792785e-05
12.62271 6.797304799999999e-05
12.62371 6.9155976e-05
12.62471 7.0341599e-05
12.62571 7.1529968e-05
12.62671 7.272116099999999e-05
12.62771 7.3915226e-05
12.62871 7.5112257e-05
12.62971 7.6312301e-05
12.63071 7.7515443e-05
12.63171 7.8721712e-05
12.63271 7.9931141e-05
12.63371 8.1143742e-05
12.63471 8.2359492e-05
12.63571 8.3578351e-05
12.63671 8.4800251e-05
12.63771 8.6025096e-05
12.63871 8.7252772e-05
12.63971 8.8483137e-05
12.64071 8.9716031e-05
12.64171 9.0951295e-05
12.64271 9.2188748e-05
12.64371 9.3428207e-05
12.64471 9.4669514e-05
12.64571 9.591248e-05
12.64671 9.715697599999999e-05
12.64771 9.8402859e-05
12.64871 9.9650015e-05
12.64971 0.00010089832999999999
12.65071 0.00010214778
12.65171 0.0001033983
12.65271 0.00010464987999999999
12.65371 0.00010590253
12.65471 0.00010715625999999999
12.65571 0.0001084111
12.65671 0.00010966713000000001
12.65771 0.00011092437
12.65871 0.0001121829
12.65971 0.00011344274999999999
12.66071 0.00011470397999999999
12.66171 0.0001159666
12.66271 0.00011723059999999999
12.66371 0.000118496
12.66471 0.00011976271999999999
12.66571 0.0001210307
12.66671 0.00012229984
12.66771 0.00012357006
12.66871 0.00012484116
12.66971 0.00012611305
12.67071 0.0001273855
12.67171 0.00012865834999999998
12.67271 0.00012993141
12.67371 0.00013120449
12.67471 0.00013247741
12.67571 0.00013374998
12.67671 0.00013502208
12.67771 0.00013629357
12.67871 0.00013756433
12.67971 0.00013883426
12.68071 0.00014010334
12.68171 0.00014137149999999998
12.68271 0.00014263876
12.68371 0.00014390511999999998
12.68471 0.0001451706
12.68571 0.00014643525
12.68671 0.00014769915000000002
12.68771 0.00014896234
12.68871 0.00015022488999999998
12.68971 0.00015148684
12.69071 0.00015274824
12.69171 0.00015400910000000002
12.69271 0.00015526945
12.69371 0.00015652923
12.69471 0.00015778845
12.69571 0.000159047
12.69671 0.0001603048
12.69771 0.00016156172
12.69871 0.00016281762
12.69971 0.00016407232
12.70071 0.00016532566
12.70171 0.00016657746
12.70271 0.0001678275
12.70371 0.00016907562
12.70471 0.00017032162
12.70571 0.00017156533
12.70671 0.0001728066
12.70771 0.00017404528999999998
12.70871 0.00017528128
12.70971 0.00017651448
12.71071 0.00017774483
12.71171 0.00017897229000000001
12.71271 0.00018019684
12.71371 0.00018141851
12.71471 0.00018263728999999999
12.71571 0.00018385324
12.71671 0.00018506639
12.71771 0.00018627679
12.71871 0.0001874845
12.71971 0.00018868953
12.72071 0.00018989191999999998
12.72171 0.00019109168000000002
12.72271 0.0001922888
12.72371 0.00019348323999999998
12.72471 0.00019467498000000003
12.72571 0.00019586391
12.72671 0.00019704989
12.72771 0.00019823287
12.72871 0.00019941262999999997
12.72971 0.00020058903
12.73071 0.00020176192000000002
12.73171 0.00020293105000000002
12.73271 0.0002040963
12.73371 0.00020525745
12.73471 0.00020641431999999997
12.73571 0.00020756679
12.73671 0.00020871471000000002
12.73771 0.00020985794
12.73871 0.0002109964
12.73971 0.00021213
12.74071 0.00021325872999999998
12.74171 0.00021438252
12.74271 0.0002155014
12.74371 0.00021661535
12.74471 0.00021772446
12.74571 0.00021882875
12.74671 0.00021992828
12.74771 0.00022102308
12.74871 0.00022211323
12.74971 0.00022319878000000003
12.75071 0.00022427972999999998
12.75171 0.00022535612000000002
12.75271 0.00022642793999999998
12.75371 0.00022749509
12.75471 0.00022855759
12.75571 0.00022961535
12.75671 0.00023066821
12.75771 0.00023171604
12.75871 0.00023275873
12.75971 0.00023379612000000002
12.76071 0.00023482800999999998
12.76171 0.00023585424
12.76271 0.00023687462000000003
12.76371 0.00023788891
12.76471 0.00023889704000000002
12.76571 0.00023989878
12.76671 0.00024089402000000002
12.76771 0.00024188266
12.76871 0.00024286458
12.76971 0.00024383971
12.77071 0.00024480801
12.77171 0.00024576948
12.77271 0.00024672410999999997
12.77371 0.00024767191000000003
12.77471 0.00024861296999999997
12.77571 0.00024954727000000003
12.77671 0.00025047489
12.77771 0.00025139593000000004
12.77871 0.00025231038
12.77971 0.00025321831
12.78071 0.00025411973
12.78171 0.00025501467
12.78271 0.00025590311000000003
12.78371 0.00025678505
12.78471 0.00025766042
12.78571 0.00025852905
12.78671 0.00025939094
12.78771 0.00026024592999999996
12.78871 0.00026109387
12.78971 0.00026193463
12.79071 0.00026276807
12.79171 0.00026359394
12.79271 0.00026441212
12.79371 0.00026522248
12.79471 0.00026602484
12.79571 0.00026681904999999997
12.79671 0.00026760499
12.79771 0.00026838263000000004
12.79871 0.00026915184
12.79971 0.00026991261
12.80071 0.00027066487
12.80171 0.00027140866
12.80271 0.00027214397999999996
12.80371 0.00027287092
12.80471 0.00027358951
12.80571 0.00027429976
12.80671 0.00027500178
12.80771 0.00027569563
12.80871 0.00027638134
12.80971 0.00027705903
12.81071 0.00027772869
12.81171 0.0002783903
12.81271 0.00027904387
12.81371 0.00027968936
12.81471 0.00028032675
12.81571 0.00028095596
12.81671 0.00028157683
12.81771 0.00028218931
12.81871 0.00028279321
12.81971 0.00028338836
12.82071 0.00028397469
12.82171 0.00028455197
12.82271 0.00028512009
12.82371 0.00028567886
12.82471 0.00028622819
12.82571 0.00028676791
12.82671 0.00028729794
12.82771 0.00028781822
12.82871 0.00028832867
12.82971 0.00028882928
12.83071 0.00028932006
12.83171 0.00028980098
12.83271 0.00029027212
12.83371 0.00029073349
12.83471 0.00029118519
12.83571 0.00029162729
12.83671 0.00029205987
12.83771 0.00029248299
12.83871 0.00029289672
12.83971 0.00029330113
12.84071 0.00029369623000000003
12.84171 0.00029408209
12.84271 0.00029445864
12.84371 0.00029482592
12.84471 0.00029518387
12.84571 0.00029553246
12.84671 0.00029587156
12.84771 0.0002962011
12.84871 0.00029652093999999997
12.84971 0.00029683094
12.85071 0.00029713101
12.85171 0.000297421
12.85271 0.00029770076
12.85371 0.00029797018000000003
12.85471 0.00029822915999999996
12.85571 0.00029847756000000005
12.85671 0.00029871534999999997
12.85771 0.00029894245
12.85871 0.00029915886
12.85971 0.00029936452
12.86071 0.00029955945
12.86171 0.00029974374
12.86271 0.00029991737999999997
12.86371 0.00030008046
12.86471 0.00030023305000000003
12.86571 0.00030037527
12.86671 0.00030050713999999997
12.86771 0.00030062879
12.86871 0.00030074027
12.86971 0.00030084161
12.87071 0.00030093292
12.87171 0.00030101419
12.87271 0.00030108542000000004
12.87371 0.00030114661
12.87471 0.00030119768
12.87571 0.00030123865
12.87671 0.00030126938999999996
12.87771 0.00030128983000000004
12.87871 0.00030129984
12.87971 0.00030129934
12.88071 0.00030128817
12.88171 0.00030126628000000003
12.88271 0.00030123351
12.88371 0.00030118979
12.88471 0.00030113497
12.88571 0.00030106905
12.88671 0.00030099197
12.88771 0.00030090366
12.88871 0.00030080414
12.88971 0.00030069343
12.89071 0.00030057156
12.89171 0.00030043861
12.89271 0.00030029464
12.89371 0.00030013973
12.89471 0.00029997401999999997
12.89571 0.00029979756
12.89671 0.00029961045
12.89771 0.00029941285999999996
12.89871 0.00029920484
12.89971 0.00029898646999999997
12.90071 0.00029875778
12.90171 0.00029851885
12.90271 0.00029826972
12.90371 0.00029801035
12.90471 0.00029774078
12.90571 0.00029746091
12.90671 0.00029717071
12.90771 0.00029687012000000003
12.90871 0.00029655901
12.90971 0.00029623733999999997
12.91071 0.00029590499
12.91171 0.0002955619
12.91271 0.00029520793
12.91371 0.00029484299
12.91471 0.00029446708
12.91571 0.00029408009
12.91671 0.00029368198
12.91771 0.00029327275
12.91871 0.00029285241
12.91971 0.00029242099
12.92071 0.00029197854
12.92171 0.00029152511
12.92271 0.00029106081
12.92371 0.00029058569
12.92471 0.00029009989
12.92571 0.00028960355
12.92671 0.00028909672
12.92771 0.00028857951
12.92871 0.00028805207
12.92971 0.0002875144
12.93071 0.00028696666
12.93171 0.00028640884
12.93271 0.00028584097
12.93371 0.00028526313000000003
12.93471 0.0002846753
12.93571 0.00028407742
12.93671 0.00028346947
12.93771 0.00028285142
12.93871 0.00028222321
12.93971 0.00028158474
12.94071 0.00028093596
12.94171 0.00028027682
12.94271 0.00027960726999999997
12.94371 0.0002789272
12.94471 0.00027823662
12.94571 0.00027753554
12.94671 0.00027682388
12.94771 0.00027610172
12.94871 0.00027536903
12.94971 0.0002746259
12.95071 0.00027387240999999997
12.95171 0.00027310866
12.95271 0.00027233475000000004
12.95371 0.00027155077000000003
12.95471 0.00027075689
12.95571 0.00026995318999999997
12.95671 0.00026913983
12.95771 0.00026831692
12.95871 0.00026748457
12.95971 0.00026664284
12.96071 0.00026579182
12.96171 0.0002649316
12.96271 0.00026406221
12.96371 0.00026318373
12.96471 0.00026229611
12.96571 0.00026139937
12.96671 0.00026049345
12.96771 0.00025957829
12.96871 0.00025865394999999996
12.96971 0.00025772026
12.97071 0.00025677725
12.97171 0.00025582481
12.97271 0.00025486293
12.97371 0.00025389153999999997
12.97471 0.00025291067
12.97571 0.00025192028
12.97671 0.00025092033
12.97771 0.00024991095
12.97871 0.00024889209
12.97971 0.00024786389
12.98071 0.00024682638
12.98171 0.00024577969
12.98271 0.00024472392
12.98371 0.00024365922
12.98471 0.00024258568
12.98571 0.00024150345
12.98671 0.00024041267
12.98771 0.00023931344999999997
12.98871 0.00023820594000000003
12.98971 0.00023709022
12.99071 0.0002359664
12.99171 0.00023483453
12.99271 0.00023369471
12.99371 0.00023254702
12.99471 0.00023139146
12.99571 0.00023022801000000003
12.99671 0.00022905672000000002
12.99771 0.00022787756
12.99871 0.00022669053
12.99971 0.00022549559
13.00071 0.00022429269
13.00171 0.00022308186
13.00271 0.00022186305
13.00371 0.00022063623000000002
13.00471 0.00021940141
13.00571 0.00021815861
13.00671 0.00021690782
13.00771 0.00021564913
13.00871 0.00021438259
13.00971 0.00021310823
13.01071 0.00021182618000000001
13.01171 0.00021053652000000003
13.01271 0.00020923939999999998
13.01371 0.00020793492999999998
13.01471 0.00020662324
13.01571 0.00020530445
13.01671 0.00020397868
13.01771 0.00020264606
13.01871 0.00020130678
13.01971 0.00019996089
13.02071 0.00019860853999999998
13.02171 0.00019724975999999998
13.02271 0.00019588463000000001
13.02371 0.00019451325
13.02471 0.00019313561
13.02571 0.00019175174999999997
13.02671 0.0001903617
13.02771 0.00018896545
13.02871 0.00018756300000000002
13.02971 0.00018615434
13.03071 0.00018473945
13.03171 0.00018331833
13.03271 0.00018189098
13.03371 0.0001804574
13.03471 0.0001790176
13.03571 0.0001775716
13.03671 0.00017611943000000002
13.03771 0.00017466116
13.03871 0.00017319685
13.03971 0.00017172660999999998
13.04071 0.00017025048
13.04171 0.00016876863
13.04271 0.00016728115000000002
13.04371 0.00016578821
13.04471 0.00016428991000000002
13.04571 0.0001627864
13.04671 0.00016127781999999998
13.04771 0.00015976431
13.04871 0.00015824597
13.04971 0.00015672297
13.05071 0.00015519538
13.05171 0.00015366331000000002
13.05271 0.00015212685
13.05371 0.00015058605
13.05471 0.00014904097999999998
13.05571 0.00014749170000000002
13.05671 0.0001459382
13.05771 0.00014438053
13.05871 0.00014281869
13.05971 0.00014125267
13.06071 0.00013968249000000002
13.06171 0.00013810812999999998
13.06271 0.00013652962
13.06371 0.00013494694
13.06471 0.00013336011
13.06571 0.00013176916
13.06671 0.00013017413
13.06771 0.00012857506999999999
13.06871 0.00012697204999999998
13.06971 0.00012536514
13.07071 0.00012375442
13.07171 0.00012213998
13.07271 0.00012052196
13.07371 0.00011890047000000001
13.07471 0.00011727564000000001
13.07571 0.00011564758
13.07671 0.00011401645
13.07771 0.00011238237
13.07871 0.00011074545000000002
13.07971 0.00010910585
13.08071 0.00010746367
13.08171 0.00010581899000000001
13.08271 0.00010417194
13.08371 0.00010252256
13.08471 0.00010087097
13.08571 9.9217164e-05
13.08671 9.7561247e-05
13.08771 9.5903226e-05
13.08871 9.4243143e-05
13.08971 9.2581007e-05
13.09071 9.0916836e-05
13.09171 8.9250665e-05
13.09271 8.7582498e-05
13.09371 8.5912365e-05
13.09471 8.4240287e-05
13.09571 8.256628200000001e-05
13.09671 8.089041300000001e-05
13.09771 7.921272e-05
13.09871 7.7533275e-05
13.09971 7.5852142e-05
13.10071 7.4169401e-05
13.10171 7.248515299999999e-05
13.10271 7.0799501e-05
13.10371 6.9112559e-05
13.10471 6.7424435e-05
13.10571 6.5735264e-05
13.10671 6.4045156e-05
13.10771 6.2354246e-05
13.10871 6.0662649e-05
13.10971 5.8970487999999994e-05
13.11071 5.7277867e-05
13.11171 5.5584900000000004e-05
13.11271 5.3891671e-05
13.11371 5.2198271e-05
13.11471 5.050476399999999e-05
13.11571 4.8811216e-05
13.11671 4.7117689e-05
13.11771 4.5424216e-05
13.11871 4.3730827e-05
13.11971 4.2037556e-05
13.12071 4.0344418e-05
13.12171 3.865143e-05
13.12271 3.6958604999999996e-05
13.12371 3.5265967e-05
13.12471 3.3573527999999996e-05
13.12571 3.1881314e-05
13.12671 3.0189355000000003e-05
13.12771 2.8497685999999998e-05
13.12871 2.6806355999999998e-05
13.12971 2.5115423000000003e-05
13.13071 2.3424954e-05
13.13171 2.1735026e-05
13.13271 2.0045728e-05
13.13371 1.8357154e-05
13.13471 1.6669412e-05
13.13571 1.4982608999999999e-05
13.13671 1.3296861e-05
13.13771 1.1612288e-05
13.13871 9.9290098e-06
13.13971 8.2471431e-06
13.14071 6.5668026000000005e-06
13.14171 4.8880991999999995e-06
13.14271 3.2111355e-06
13.14371 1.5360071e-06
13.14471 -1.3720010999999999e-07
13.14571 -1.8084096e-06
13.14671 -3.4775553e-06
13.14771 -5.1445802e-06
13.14871 -6.8094387e-06
13.14971 -8.472093099999999e-06
13.15071 -1.0132514e-05
13.15171 -1.1790677999999999e-05
13.15271 -1.3446568000000002e-05
13.15371 -1.5100167000000001e-05
13.15471 -1.675146e-05
13.15571 -1.8400432000000002e-05
13.15671 -2.0047065e-05
13.15771 -2.1691336e-05
13.15871 -2.3333218999999997e-05
13.15971 -2.497267e-05
13.16071 -2.6609649e-05
13.16171 -2.8244107999999998e-05
13.16271 -2.9875972e-05
13.16371 -3.1505175e-05
13.16471 -3.3131639e-05
13.16571 -3.4755270999999996e-05
13.16671 -3.637598e-05
13.16771 -3.7993655e-05
13.16871 -3.9608199e-05
13.16971 -4.1219508e-05
13.17071 -4.2827469e-05
13.17171 -4.443198e-05
13.17271 -4.6032946e-05
13.17371 -4.763026e-05
13.17471 -4.9223848e-05
13.17571 -5.0813622000000004e-05
13.17671 -5.2399514000000004e-05
13.17771 -5.3981466000000005e-05
13.17871 -5.5559428000000005e-05
13.17971 -5.7133359999999995e-05
13.18071 -5.870322800000001e-05
13.18171 -6.0269008e-05
13.18271 -6.183069e-05
13.18371 -6.338826800000001e-05
13.18471 -6.4941736e-05
13.18571 -6.6491089e-05
13.18671 -6.8036314e-05
13.18771 -6.9577425e-05
13.18871 -7.1114385e-05
13.18971 -7.2647202e-05
13.19071 -7.417584699999999e-05
13.19171 -7.5700279e-05
13.19271 -7.722046599999999e-05
13.19371 -7.8736355e-05
13.19471 -8.024787800000001e-05
13.19571 -8.1754968e-05
13.19671 -8.3257544e-05
13.19771 -8.475551e-05
13.19871 -8.6248775e-05
13.19971 -8.7737243e-05
13.20071 -8.9220805e-05
13.20171 -9.0699359e-05
13.20271 -9.217279199999999e-05
13.20371 -9.364101699999999e-05
13.20471 -9.5103945e-05
13.20571 -9.656147299999999e-05
13.20671 -9.801353799999999e-05
13.20771 -9.9460078e-05
13.20871 -0.00010090104
13.20971 -0.00010233637
13.21071 -0.00010376604999999999
13.21171 -0.00010519007
13.21271 -0.00010660841
13.21371 -0.00010802111000000001
13.21471 -0.00010942813999999999
13.21571 -0.00011082952
13.21671 -0.0001122253
13.21771 -0.00011361548
13.21871 -0.00011500009000000001
13.21971 -0.00011637913999999999
13.22071 -0.00011775263000000001
13.22171 -0.00011912056
13.22271 -0.00012048293000000001
13.22371 -0.00012183972
13.22471 -0.00012319088
13.22571 -0.00012453636
13.22671 -0.00012587611
13.22771 -0.00012721008
13.22871 -0.00012853814000000002
13.22971 -0.00012986022000000002
13.23071 -0.00013117625
13.23171 -0.00013248608
13.23271 -0.00013378964
13.23371 -0.00013508683000000002
13.23471 -0.00013637751
13.23571 -0.00013766164
13.23671 -0.00013893911
13.23771 -0.00014020984
13.23871 -0.00014147379
13.23971 -0.00014273091
13.24071 -0.00014398117
13.24171 -0.00014522454
13.24271 -0.00014646105
13.24371 -0.00014769067
13.24471 -0.00014891345000000002
13.24571 -0.00015012943
13.24671 -0.00015133861999999998
13.24771 -0.00015254108
13.24871 -0.00015373684999999998
13.24971 -0.00015492595
13.25071 -0.00015610844
13.25171 -0.00015728436
13.25271 -0.00015845371
13.25371 -0.00015961649
13.25471 -0.0001607727
13.25571 -0.00016192231
13.25671 -0.00016306528
13.25771 -0.00016420157
13.25871 -0.00016533111
13.25971 -0.00016645381000000002
13.26071 -0.00016756959
13.26171 -0.00016867835
13.26271 -0.00016978000000000002
13.26371 -0.00017087444
13.26471 -0.00017196157
13.26571 -0.0001730413
13.26671 -0.00017411355
13.26771 -0.00017517824999999999
13.26871 -0.00017623531999999998
13.26971 -0.00017728477
13.27071 -0.00017832655
13.27171 -0.00017936067
13.27271 -0.00018038712
13.27371 -0.00018140594
13.27471 -0.00018241717
13.27571 -0.00018342087
13.27671 -0.00018441709
13.27771 -0.00018540592
13.27871 -0.00018638742000000002
13.27971 -0.00018736166
13.28071 -0.00018832872
13.28171 -0.00018928866
13.28271 -0.0001902415
13.28371 -0.00019118727
13.28471 -0.00019212603000000003
13.28571 -0.00019305771000000001
13.28671 -0.00019398233
13.28771 -0.00019489983
13.28871 -0.00019581018000000002
13.28971 -0.00019671329
13.29071 -0.00019760907
13.29171 -0.00019849745
13.29271 -0.00019937824999999998
13.29371 -0.00020025145
13.29471 -0.00020111687999999997
13.29571 -0.00020197449000000002
13.29671 -0.00020282419
13.29771 -0.00020366585000000003
13.29871 -0.00020449944999999999
13.29971 -0.00020532493000000003
13.30071 -0.00020614232000000003
13.30171 -0.00020695152
13.30271 -0.00020775262000000003
13.30371 -0.00020854561000000003
13.30471 -0.00020933060000000002
13.30571 -0.00021010762000000003
13.30671 -0.00021087678
13.30771 -0.00021163817
13.30871 -0.00021239185999999999
13.30971 -0.00021313797000000002
13.31071 -0.00021387659000000002
13.31171 -0.00021460785
13.31271 -0.00021533178
13.31371 -0.00021604842000000002
13.31471 -0.00021675787
13.31571 -0.00021746016
13.31671 -0.00021815526
13.31771 -0.00021884314000000001
13.31871 -0.0002195238
13.31971 -0.00022019715
13.32071 -0.00022086312999999998
13.32171 -0.00022152161999999998
13.32271 -0.00022217255
13.32371 -0.00022281583
13.32471 -0.00022345134
13.32571 -0.00022407899
13.32671 -0.00022469867
13.32771 -0.0002253103
13.32871 -0.00022591385
13.32971 -0.00022650921999999997
13.33071 -0.00022709643999999999
13.33171 -0.00022767548999999998
13.33271 -0.0002282464
13.33371 -0.00022880927
13.33471 -0.0002293641
13.33571 -0.00022991102999999998
13.33671 -0.00023045013
13.33771 -0.0002309815
13.33871 -0.00023150535
13.33971 -0.00023202173999999998
13.34071 -0.00023253078
13.34171 -0.00023303262
13.34271 -0.00023352732
13.34371 -0.00023401500999999998
13.34471 -0.00023449569999999998
13.34571 -0.00023496948
13.34671 -0.00023543632000000002
13.34771 -0.00023589622999999998
13.34871 -0.00023634916
13.34971 -0.00023679508999999998
13.35071 -0.00023723392
13.35171 -0.00023766555999999998
13.35271 -0.00023808991
13.35371 -0.00023850691
13.35471 -0.00023891641
13.35571 -0.00023931827
13.35671 -0.00023971243
13.35771 -0.00024009878000000003
13.35871 -0.00024047729000000002
13.35971 -0.00024084788000000001
13.36071 -0.00024121057
13.36171 -0.00024156532
13.36271 -0.0002419122
13.36371 -0.00024225126
13.36471 -0.00024258256
13.36571 -0.00024290623
13.36671 -0.00024322237
13.36771 -0.00024353114
13.36871 -0.00024383271000000001
13.36971 -0.00024412718
13.37071 -0.00024441472000000003
13.37171 -0.00024469549999999997
13.37271 -0.00024496961999999995
13.37371 -0.00024523715
13.37471 -0.00024549822
13.37571 -0.00024575286
13.37671 -0.00024600109999999996
13.37771 -0.00024624303000000004
13.37871 -0.00024647854
13.37971 -0.00024670762
13.38071 -0.0002469302
13.38171 -0.00024714618
13.38271 -0.0002473555
13.38371 -0.00024755798
13.38471 -0.00024775356
13.38571 -0.0002479421
13.38671 -0.0002481235
13.38771 -0.00024829772
13.38871 -0.00024846458
13.38971 -0.00024862413
13.39071 -0.00024877631
13.39171 -0.00024892111
13.39271 -0.0002490586
13.39371 -0.00024918882000000004
13.39471 -0.00024931185
13.39571 -0.00024942783
13.39671 -0.0002495369
13.39771 -0.00024963920000000003
13.39871 -0.0002497349
13.39971 -0.00024982414
13.40071 -0.00024990713
13.40171 -0.00024998401
13.40271 -0.00025005493
13.40371 -0.00025011998
13.40471 -0.0002501793
13.40571 -0.00025023297999999996
13.40671 -0.00025028105
13.40771 -0.0002503235
13.40871 -0.00025036034000000003
13.40971 -0.00025039151
13.41071 -0.00025041696999999997
13.41171 -0.00025043660000000003
13.41271 -0.00025045033
13.41371 -0.00025045799
13.41471 -0.00025045952
13.41571 -0.00025045476
13.41671 -0.00025044362
13.41771 -0.00025042598
13.41871 -0.00025040176
13.41971 -0.00025037093
13.42071 -0.00025033344
13.42171 -0.0002502893
13.42271 -0.00025023855
13.42371 -0.00025018128
13.42471 -0.00025011752
13.42571 -0.00025004747
13.42671 -0.00024997125
13.42771 -0.00024988904
13.42871 -0.000249801
13.42971 -0.0002497073
13.43071 -0.00024960815999999997
13.43171 -0.00024950374999999997
13.43271 -0.00024939419999999996
13.43371 -0.00024927967
13.43471 -0.00024916027999999997
13.43571 -0.00024903613000000003
13.43671 -0.00024890728
13.43771 -0.00024877374
13.43871 -0.00024863546
13.43971 -0.00024849244000000004
13.44071 -0.00024834465
13.44171 -0.00024819194
13.44271 -0.00024803423
13.44371 -0.00024787139
13.44471 -0.00024770325
13.44571 -0.00024752969
13.44671 -0.00024735064
13.44771 -0.00024716596
13.44871 -0.00024697556
13.44971 -0.00024677938
13.45071 -0.00024657741
13.45171 -0.00024636963
13.45271 -0.00024615608
13.45371 -0.0002459368
13.45471 -0.00024571193
13.45571 -0.00024548156
13.45671 -0.00024524588
13.45771 -0.00024500507
13.45871 -0.0002447593
13.45971 -0.00024450876
13.46071 -0.00024425362
13.46171 -0.00024399412000000002
13.46271 -0.00024373039
13.46371 -0.00024346261
13.46471 -0.0002431909
13.46571 -0.00024291537000000003
13.46671 -0.00024263604000000002
13.46771 -0.00024235297999999997
13.46871 -0.00024206620000000002
13.46971 -0.00024177560999999998
13.47071 -0.00024148119000000001
13.47171 -0.00024118278
13.47271 -0.00024088033
13.47371 -0.00024057365
13.47471 -0.00024026267
13.47571 -0.00023994724
13.47671 -0.00023962716000000003
13.47771 -0.00023930238000000002
13.47871 -0.00023897277999999997
13.47971 -0.00023863827
13.48071 -0.00023829887
13.48171 -0.00023795449
13.48271 -0.00023760524000000002
13.48371 -0.00023725113
13.48471 -0.00023689227
13.48571 -0.00023652881
13.48671 -0.00023616087
13.48771 -0.00023578866
13.48871 -0.00023541238
13.48971 -0.00023503219
13.49071 -0.00023464833999999998
13.49171 -0.00023426098
13.49271 -0.00023387036
13.49371 -0.00023347654
13.49471 -0.00023307973
13.49571 -0.00023268001
13.49671 -0.00023227744
13.49771 -0.00023187206000000002
13.49871 -0.00023146386
13.49971 -0.00023105281
13.50071 -0.00023063883
13.50171 -0.0002302218
13.50271 -0.00022980164
13.50371 -0.00022937818
13.50471 -0.00022895128000000002
13.50571 -0.00022852082
13.50671 -0.00022808660999999999
13.50771 -0.00022764855
13.50871 -0.00022720653
13.50971 -0.00022676045
13.51071 -0.00022631027
13.51171 -0.00022585598000000003
13.51271 -0.00022539762
13.51371 -0.00022493518
13.51471 -0.00022446882
13.51571 -0.00022399863
13.51671 -0.00022352476
13.51771 -0.00022304743999999998
13.51871 -0.00022256679
13.51971 -0.00022208308
13.52071 -0.00022159645
13.52171 -0.00022110712
13.52271 -0.00022061529
13.52371 -0.00022012114
13.52471 -0.00021962478
13.52571 -0.00021912629000000002
13.52671 -0.00021862581000000003
13.52771 -0.00021812332000000002
13.52871 -0.00021761884
13.52971 -0.00021711232
13.53071 -0.00021660371
13.53171 -0.00021609287
13.53271 -0.00021557968999999998
13.53371 -0.00021506403
13.53471 -0.00021454573000000002
13.53571 -0.00021402460999999997
13.53671 -0.00021350056
13.53771 -0.00021297343999999999
13.53871 -0.00021244311
13.53971 -0.00021190949
13.54071 -0.00021137253
13.54171 -0.00021083217000000002
13.54271 -0.00021028844999999998
13.54371 -0.00020974142
13.54471 -0.00020919113
13.54571 -0.00020863773999999999
13.54671 -0.00020808138000000002
13.54771 -0.00020752223
13.54871 -0.00020696044999999997
13.54971 -0.00020639632
13.55071 -0.00020582995
13.55171 -0.00020526159
13.55271 -0.00020469139999999998
13.55371 -0.00020411953
13.55471 -0.00020354616
13.55571 -0.00020297136
13.55671 -0.00020239527
13.55771 -0.00020181787
13.55871 -0.00020123914
13.55971 -0.00020065906
13.56071 -0.00020007756
13.56171 -0.0001994945
13.56271 -0.00019890981
13.56371 -0.00019832328
13.56471 -0.00019773474
13.56571 -0.00019714407
13.56671 -0.00019655107999999997
13.56771 -0.00019595566
13.56871 -0.00019535762
13.56971 -0.0001947569
13.57071 -0.00019415338000000002
13.57171 -0.00019354709
13.57271 -0.00019293795999999997
13.57371 -0.00019232605
13.57471 -0.00019171143
13.57571 -0.00019109423
13.57671 -0.00019047452
13.57771 -0.00018985254
13.57871 -0.00018922843000000001
13.57971 -0.00018860241
13.58071 -0.00018797466
13.58171 -0.00018734537
13.58271 -0.00018671473
13.58371 -0.00018608289
13.58471 -0.00018544999
13.58571 -0.00018481613
13.58671 -0.0001841814
13.58771 -0.00018354582
13.58871 -0.00018290939000000002
13.58971 -0.00018227207
13.59071 -0.00018163378
13.59171 -0.0001809944
13.59271 -0.00018035381
13.59371 -0.00017971187
13.59471 -0.00017906839
13.59571 -0.00017842319
13.59671 -0.00017777612
13.59771 -0.00017712704000000002
13.59871 -0.00017647578
13.59971 -0.00017582224
13.60071 -0.00017516633999999998
13.60171 -0.00017450802
13.60271 -0.00017384727
13.60371 -0.00017318413
13.60471 -0.00017251863
13.60571 -0.00017185089
13.60671 -0.00017118103
13.60771 -0.0001705092
13.60871 -0.0001698356
13.60971 -0.00016916038
13.61071 -0.00016848373
13.61171 -0.00016780589
13.61271 -0.00016712697
13.61371 -0.00016644716
13.61471 -0.00016576658
13.61571 -0.00016508534
13.61671 -0.00016440351
13.61771 -0.00016372113
13.61871 -0.00016303817
13.61971 -0.0001623546
13.62071 -0.00016167036000000001
13.62171 -0.0001609853
13.62271 -0.00016029930999999999
13.62371 -0.00015961219
13.62471 -0.00015892382
13.62571 -0.00015823399
13.62671 -0.00015754254
13.62771 -0.00015684928
13.62871 -0.00015615408
13.62971 -0.00015545678999999998
13.63071 -0.00015475733
13.63171 -0.00015405564
13.63271 -0.00015335168
13.63371 -0.00015264546
13.63471 -0.00015193704999999998
13.63571 -0.00015122649
13.63671 -0.00015051392000000002
13.63771 -0.00014979946999999999
13.63871 -0.00014908330000000002
13.63971 -0.00014836559
13.64071 -0.00014764653
13.64171 -0.00014692628
13.64271 -0.00014620501
13.64371 -0.00014548289
13.64471 -0.00014476002
13.64571 -0.00014403654
13.64671 -0.00014331249
13.64771 -0.00014258793
13.64871 -0.00014186283999999998
13.64971 -0.00014113717
13.65071 -0.00014041087
13.65171 -0.00013968383
13.65271 -0.0001389559
13.65371 -0.00013822691
13.65471 -0.00013749674
13.65571 -0.00013676519
13.65671 -0.00013603207
13.65771 -0.00013529723
13.65871 -0.00013456051
13.65971 -0.0001338218
13.66071 -0.00013308097000000002
13.66171 -0.00013233796
13.66271 -0.00013159273
13.66371 -0.00013084527
13.66471 -0.00013009563
13.66571 -0.00012934386
13.66671 -0.00012859008
13.66771 -0.00012783439
13.66871 -0.00012707696000000001
13.66971 -0.00012631792
13.67071 -0.00012555747
13.67171 -0.00012479574999999999
13.67271 -0.00012403293
13.67371 -0.00012326914
13.67471 -0.00012250451
13.67571 -0.00012173915
13.67671 -0.00012097311
13.67771 -0.0001202064
13.67871 -0.00011943904000000001
13.67971 -0.00011867098
13.68071 -0.00011790213
13.68171 -0.00011713241
13.68271 -0.00011636166
13.68371 -0.00011558972999999999
13.68471 -0.00011481645000000001
13.68571 -0.00011404167
13.68671 -0.00011326517
13.68771 -0.00011248679000000001
13.68871 -0.00011170638
13.68971 -0.00011092380000000001
13.69071 -0.00011013893
13.69171 -0.0001093517
13.69271 -0.00010856204
13.69371 -0.00010776994999999999
13.69471 -0.00010697545999999999
13.69571 -0.00010617862
13.69671 -0.00010537948999999999
13.69771 -0.00010457823999999999
13.69871 -0.00010377496
13.69971 -0.00010296981
13.70071 -0.00010216295999999999
13.70171 -0.00010135455999999999
13.70271 -0.00010054476
13.70371 -9.973373400000001e-05
13.70471 -9.8921578e-05
13.70571 -9.8108399e-05
13.70671 -9.7294253e-05
13.70771 -9.6479187e-05
13.70871 -9.5663211e-05
13.70971 -9.484629100000001e-05
13.71071 -9.4028354e-05
13.71171 -9.320932e-05
13.71271 -9.2389058e-05
13.71371 -9.1567421e-05
13.71471 -9.074424800000001e-05
13.71571 -8.9919371e-05
13.71671 -8.9092606e-05
13.71771 -8.826380099999999e-05
13.71871 -8.7432784e-05
13.71971 -8.659942e-05
13.72071 -8.5763588e-05
13.72171 -8.492519299999999e-05
13.72271 -8.4084184e-05
13.72371 -8.3240525e-05
13.72471 -8.2394223e-05
13.72571 -8.1545329e-05
13.72671 -8.06939e-05
13.72771 -7.984002099999999e-05
13.72871 -7.8983823e-05
13.72971 -7.812542999999999e-05
13.73071 -7.7264986e-05
13.73171 -7.640262e-05
13.73271 -7.5538492e-05
13.73371 -7.4672727e-05
13.73471 -7.380543300000001e-05
13.73571 -7.2936706e-05
13.73671 -7.2066621e-05
13.73771 -7.11952e-05
13.73871 -7.0322449e-05
13.73971 -6.944835e-05
13.74071 -6.8572837e-05
13.74171 -6.7695828e-05
13.74271 -6.6817205e-05
13.74371 -6.5936837e-05
13.74471 -6.505457e-05
13.74571 -6.417025700000001e-05
13.74671 -6.3283716e-05
13.74771 -6.2394798e-05
13.74871 -6.1503351e-05
13.74971 -6.0609239e-05
13.75071 -5.9712357000000004e-05
13.75171 -5.8812606e-05
13.75271 -5.7909937999999997e-05
13.75371 -5.7004308e-05
13.75471 -5.6095735e-05
13.75571 -5.5184249999999996e-05
13.75671 -5.4269918e-05
13.75771 -5.3352824e-05
13.75871 -5.243308e-05
13.75971 -5.1510813000000004e-05
13.76071 -5.0586158e-05
13.76171 -4.9659258e-05
13.76271 -4.8730249000000004e-05
13.76371 -4.7799267e-05
13.76471 -4.6866415e-05
13.76571 -4.5931796e-05
13.76671 -4.4995480000000005e-05
13.76771 -4.4057504e-05
13.76871 -4.3117879e-05
13.76971 -4.2176589e-05
13.77071 -4.1233585e-05
13.77171 -4.0288785e-05
13.77271 -3.9342089e-05
13.77371 -3.839337e-05
13.77471 -3.7442479e-05
13.77571 -3.6489266e-05
13.77671 -3.5533574000000004e-05
13.77771 -3.4575248e-05
13.77871 -3.3614128e-05
13.77971 -3.2650084e-05
13.78071 -3.1683001e-05
13.78171 -3.0712781e-05
13.78271 -2.9739354000000003e-05
13.78371 -2.8762685e-05
13.78471 -2.7782764000000003e-05
13.78571 -2.6799609e-05
13.78671 -2.581327e-05
13.78771 -2.4823825e-05
13.78871 -2.3831367e-05
13.78971 -2.2836012e-05
13.79071 -2.1837887e-05
13.79171 -2.0837122e-05
13.79271 -1.983385e-05
13.79371 -1.88282e-05
13.79471 -1.7820284e-05
13.79571 -1.6810203000000002e-05
13.79671 -1.5798035e-05
13.79771 -1.4783835e-05
13.79871 -1.3767626999999999e-05
13.79971 -1.2749409e-05
13.80071 -1.1729155e-05
13.80171 -1.0706807e-05
13.80271 -9.6822859e-06
13.80371 -8.6554913e-06
13.80471 -7.6263063000000006e-06
13.80571 -6.5946011e-06
13.80671 -5.560240300000001e-06
13.80771 -4.523089799999999e-06
13.80871 -3.4830197000000003e-06
13.80971 -2.4399107e-06
13.81071 -1.3936593e-06
13.81171 -3.4418131e-07
13.81271 7.085824800000001e-07
13.81371 1.7646673e-06
13.81471 2.8240821e-06
13.81571 3.8868066e-06
13.81671 4.9527976e-06
13.81771 6.0219868000000005e-06
13.81871 7.094286e-06
13.81971 8.1695923e-06
13.82071 9.247786900000001e-06
13.82171 1.032875e-05
13.82271 1.141236e-05
13.82371 1.2498495e-05
13.82471 1.3587051e-05
13.82571 1.4677933e-05
13.82671 1.5771064e-05
13.82771 1.6866396e-05
13.82871 1.7963897e-05
13.82971 1.9063566e-05
13.83071 2.0165423e-05
13.83171 2.1269519999999998e-05
13.83271 2.237592e-05
13.83371 2.3484723e-05
13.83471 2.4596025e-05
13.83571 2.5709946e-05
13.83671 2.6826606e-05
13.83771 2.7946132e-05
13.83871 2.9068639e-05
13.83971 3.0194241000000002e-05
13.84071 3.1323029e-05
13.84171 3.245508e-05
13.84271 3.3590447e-05
13.84371 3.4729160000000003e-05
13.84471 3.587123e-05
13.84571 3.7016628e-05
13.84671 3.8165310999999995e-05
13.84771 3.9317211999999996e-05
13.84871 4.0472236e-05
13.84971 4.1630281e-05
13.85071 4.2791228e-05
13.85171 4.3954955e-05
13.85271 4.5121331e-05
13.85371 4.6290231000000004e-05
13.85471 4.7461535e-05
13.85571 4.8635144000000005e-05
13.85671 4.9810967e-05
13.85771 5.0988922e-05
13.85871 5.2168974e-05
13.85971 5.3351096e-05
13.86071 5.4535275000000004e-05
13.86171 5.5721546e-05
13.86271 5.6909943000000006e-05
[truncated: 214,816 more chars]
