# Supplementary material for: 2D Synthetic dataset of numerical simulations of long-period seismicity in a volcanic edifice and related sensitivity kernels
Source: Data Brief. 2021 Jan 25;34:106673. doi: 10.1016/j.dib.2020.106673 (PMC7841316; doi:10.1016/j.dib.2020.106673)
Supplement: Supplementary Data S1 — Supplementary Raw Research Data. This is open data under the CC BY license http://creativecommons.org/licenses/by/4.0/ [file mmc1.zip › Dataset/OUTPUT_SEISMOGRAMS/9000_3000/disp_Z_homo_3000_1551_SVF7e-1Hz.semd]

-1.714286 0.0
-1.713286 0.0
-1.712286 0.0
-1.711286 0.0
-1.710286 0.0
-1.709286 0.0
-1.708286 0.0
-1.707286 0.0
-1.706286 0.0
-1.705286 0.0
-1.704286 0.0
-1.703286 0.0
-1.702286 0.0
-1.701286 0.0
-1.700286 0.0
-1.699286 0.0
-1.698286 0.0
-1.697286 0.0
-1.696286 0.0
-1.695286 0.0
-1.694286 0.0
-1.693286 0.0
-1.692286 0.0
-1.691286 0.0
-1.690286 0.0
-1.689286 0.0
-1.688286 0.0
-1.687286 0.0
-1.686286 0.0
-1.685286 0.0
-1.684286 0.0
-1.683286 0.0
-1.682286 0.0
-1.681286 0.0
-1.680286 0.0
-1.679286 0.0
-1.678286 0.0
-1.677286 0.0
-1.676286 0.0
-1.675286 0.0
-1.674286 0.0
-1.673286 0.0
-1.672286 0.0
-1.671286 0.0
-1.670286 0.0
-1.669286 0.0
-1.668286 0.0
-1.667286 0.0
-1.666286 0.0
-1.665286 0.0
-1.664286 0.0
-1.663286 0.0
-1.662286 0.0
-1.661286 0.0
-1.660286 0.0
-1.659286 0.0
-1.658286 0.0
-1.657286 0.0
-1.656286 0.0
-1.655286 0.0
-1.654286 0.0
-1.653286 0.0
-1.652286 0.0
-1.651286 0.0
-1.650286 0.0
-1.649286 0.0
-1.648286 0.0
-1.647286 0.0
-1.646286 0.0
-1.645286 0.0
-1.644286 0.0
-1.643286 0.0
-1.642286 0.0
-1.641286 0.0
-1.640286 0.0
-1.639286 0.0
-1.638286 0.0
-1.637286 0.0
-1.636286 0.0
-1.635286 0.0
-1.634286 0.0
-1.633286 0.0
-1.632286 0.0
-1.631286 0.0
-1.630286 0.0
-1.629286 0.0
-1.628286 0.0
-1.627286 0.0
-1.626286 0.0
-1.625286 0.0
-1.624286 0.0
-1.623286 0.0
-1.622286 0.0
-1.621286 0.0
-1.620286 0.0
-1.619286 0.0
-1.618286 0.0
-1.617286 0.0
-1.616286 0.0
-1.615286 0.0
-1.614286 0.0
-1.613286 0.0
-1.612286 0.0
-1.611286 0.0
-1.610286 0.0
-1.609286 0.0
-1.608286 0.0
-1.607286 0.0
-1.606286 0.0
-1.605286 0.0
-1.604286 0.0
-1.603286 0.0
-1.602286 0.0
-1.601286 0.0
-1.600286 0.0
-1.599286 0.0
-1.598286 0.0
-1.597286 0.0
-1.596286 0.0
-1.595286 0.0
-1.594286 0.0
-1.593286 0.0
-1.592286 0.0
-1.591286 0.0
-1.590286 0.0
-1.589286 0.0
-1.588286 0.0
-1.587286 0.0
-1.586286 0.0
-1.585286 0.0
-1.584286 0.0
-1.583286 0.0
-1.582286 0.0
-1.581286 0.0
-1.580286 0.0
-1.579286 0.0
-1.578286 0.0
-1.577286 0.0
-1.576286 0.0
-1.575286 0.0
-1.574286 0.0
-1.573286 -4.0952180000000005e-36
-1.572286 -1.1814397e-35
-1.571286 -1.6015666999999999e-35
-1.570286 -1.6128812e-35
-1.569286 -1.104031e-35
-1.568286 -2.2011387e-36
-1.567286 9.1622796e-36
-1.566286 2.2972999e-35
-1.565286 3.7251477e-35
-1.564286 5.0573906e-35
-1.563286 5.9418032e-35
-1.562286 6.2805933e-35
-1.561286 5.9165202e-35
-1.560286 4.4143727e-35
-1.559286 1.3514964e-35
-1.558286 -4.0679008e-35
-1.557286 -1.2589821e-34
-1.556286 -2.4409982e-34
-1.555286 -3.9031532e-34
-1.554286 -5.5228099e-34
-1.553286 -7.1244787e-34
-1.552286 -8.475674400000001e-34
-1.551286 -9.2635756e-34
-1.550286 -9.0893788e-34
-1.549286 -7.4684694e-34
-1.548286 -3.8591109e-34
-1.547286 2.2568032999999996e-34
-1.546286 1.1265749e-33
-1.545286 2.3289142e-33
-1.544286 3.803293e-33
-1.543286 5.464869800000001e-33
-1.542286 7.160746e-33
-1.541286 8.6602446e-33
-1.540286 9.6508649e-33
-1.539286 9.7440423e-33
-1.538286 8.4974122e-33
-1.537286 5.4580068e-33
-1.536286 2.300748e-34
-1.535286 -7.4331123e-33
-1.534286 -1.7518587e-32
-1.533286 -2.9634422e-32
-1.532286 -4.2896966e-32
-1.531286 -5.584528e-32
-1.530286 -6.640789100000001e-32
-1.529286 -7.1950531e-32
-1.528286 -6.9432571e-32
-1.527286 -5.5695937e-32
-1.526286 -2.7897615e-32
-1.525286 1.5921631000000002e-32
-1.524286 7.6164811e-32
-1.523286 1.5096407e-31
-1.522286 2.3551545e-31
-1.521286 3.2158175e-31
-1.520286 3.9730107000000005e-31
-1.519286 4.4744649e-31
-1.518286 4.5427173999999994e-31
-1.517286 3.9904566e-31
-1.516286 2.6432102e-31
-1.515286 3.689922e-32
-1.514286 -2.8865744e-31
-1.513286 -7.0624545e-31
-1.512286 -1.1945909000000001e-30
-1.511286 -1.7143298e-30
-1.510286 -2.2064686e-30
-1.509286 -2.5929645000000004e-30
-1.508286 -2.7801538000000002e-30
-1.507286 -2.6656482999999998e-30
-1.506286 -2.1490707999999997e-30
-1.505286 -1.1466127e-30
-1.504286 3.9115985e-31
-1.503286 2.4595077e-30
-1.502286 4.9797708e-30
-1.501286 7.7824961e-30
-1.500286 1.0596944e-29
-1.499286 1.3050886e-29
-1.498286 1.468459e-29
-1.497286 1.4982253000000002e-29
-1.496286 1.3422802e-29
-1.495286 9.549844800000001e-30
-1.494286 3.0576459000000003e-30
-1.493286 -6.1134064e-30
-1.492286 -1.7682112e-29
-1.491286 -3.0946217e-29
-1.490286 -4.4732910999999997e-29
-1.489286 -5.7397381e-29
-1.488286 -6.6885718e-29
-1.487286 -7.0874673e-29
-1.486286 -6.699415000000001e-29
-1.485286 -5.312870100000001e-29
-1.484286 -2.7782285e-29
-1.483286 9.5227438e-30
-1.482286 5.7855034e-29
-1.481286 1.1454637e-28
-1.480286 1.7498892e-28
-1.479286 2.3262249e-28
-1.478286 2.7917082e-28
-1.477286 3.0517235e-28
-1.476286 3.0082563e-28
-1.475286 2.5713696e-28
-1.474286 1.6731404000000002e-28
-1.473286 2.8303588e-29
-1.472286 -1.5767901e-28
-1.471286 -3.8182433999999995e-28
-1.470286 -6.2783729e-28
-1.469286 -8.717230599999999e-28
-1.468286 -1.0824833e-27
-1.467286 -1.2239093e-27
-1.466286 -1.2575752e-27
-1.465286 -1.1470131e-27
-1.464286 -8.6289072e-28
-1.463286 -3.8882878e-28
-1.462286 2.7269908e-28
-1.461286 1.0951211999999999e-27
-1.460286 2.0240505e-27
-1.459286 2.9760291000000002e-27
-1.458286 3.8406179e-27
-1.457286 4.4865348e-27
-1.456286 4.7722131e-27
-1.455286 4.5606746e-27
-1.454286 3.7380128e-27
-1.453286 2.2341087e-27
-1.452286 4.3533568000000005e-29
-1.451286 -2.7559964000000002e-27
-1.450286 -5.9906292e-27
-1.449286 -9.385962999999999e-27
-1.448286 -1.2574028e-26
-1.447286 -1.5113763e-26
-1.446286 -1.6525908e-26
-1.445286 -1.6341644e-26
-1.444286 -1.4162449999999998e-26
-1.443286 -9.7265998e-27
-1.442286 -2.9758624e-27
-1.441286 5.8857021e-27
-1.440286 1.6349869e-26
-1.439286 2.7588489e-26
-1.438286 3.8472078e-26
-1.437286 4.7628907e-26
-1.436286 5.3547377e-26
-1.435286 5.4720099e-26
-1.434286 4.9822753e-26
-1.433286 3.7915073e-26
-1.432286 1.8645754e-26
-1.431286 -7.562017699999999e-27
-1.430286 -3.9370887999999996e-26
-1.429286 -7.4463241e-26
-1.428286 -1.0957446e-25
-1.427286 -1.4064587000000002e-25
-1.426286 -1.6310864e-25
-1.425286 -1.7229655999999999e-25
-1.424286 -1.6397017000000002e-25
-1.423286 -1.349165e-25
-1.422286 -8.3570751e-26
-1.421286 -1.0590796e-26
-1.420286 8.069622399999999e-26
-1.419286 1.8405922000000002e-25
-1.418286 2.9041868e-25
-1.417286 3.8825333999999996e-25
-1.416286 4.6439032e-25
-1.415286 5.0517108e-25
-1.414286 4.9793817e-25
-1.413286 4.3273619999999995e-25
-1.412286 3.0407063e-25
-1.411286 1.1252775e-25
-1.410286 -1.3396658e-25
-1.409286 -4.1947463e-25
-1.408286 -7.2016352e-25
-1.407286 -1.0053608e-24
-1.406286 -1.2396187e-24
-1.405286 -1.3857539000000001e-24
-1.404286 -1.4087085e-24
-1.403286 -1.2799563999999999e-24
-1.402286 -9.8206134e-25
-1.401286 -5.1290226e-25
-1.400286 1.1097449e-25
-1.399286 8.524214500000001e-25
-1.398286 1.6536675000000002e-24
-1.397286 2.4385845e-24
-1.396286 3.1174375e-24
-1.395286 3.5940873e-24
-1.394286 3.7753268e-24
-1.393286 3.5817545e-24
-1.392286 2.9592828999999997e-24
-1.391286 1.8901446e-24
-1.390286 4.0207713e-25
-1.389286 -1.4256961e-24
-1.388286 -3.4609981000000004e-24
-1.387286 -5.5228121e-24
-1.386286 -7.3916495e-24
-1.385286 -8.8262534e-24
-1.384286 -9.586033100000001e-24
-1.383286 -9.4578321e-24
-1.382286 -8.2848656e-24
-1.381286 -5.9949503000000004e-24
-1.380286 -2.6246885e-24
-1.379286 1.6639443e-24
-1.378286 6.5779376000000005e-24
-1.377286 1.1701227999999999e-23
-1.376286 1.6517948999999998e-23
-1.375286 2.0451094e-23
-1.374286 2.2915021000000002e-23
-1.373286 2.3378270000000003e-23
-1.372286 2.1431467e-23
-1.371286 1.6853549e-23
-1.370286 9.668643500000001e-24
-1.369286 1.8573559e-25
-1.368286 -1.0986085e-23
-1.367286 -2.2952411e-23
-1.366286 -3.4581552e-23
-1.365286 -4.4585896000000004e-23
-1.364286 -5.1633116e-23
-1.363286 -5.4480085e-23
-1.362286 -5.2118832e-23
-1.361286 -4.3921113e-23
-1.360286 -2.9766362e-23
-1.359286 -1.0137038e-23
-1.358286 1.3833503e-23
-1.357286 4.0373078e-23
-1.356286 6.715098600000001e-23
-1.355286 9.1429245e-23
-1.354286 1.1028073e-22
-1.353286 1.2086268e-22
-1.352286 1.2072638e-22
-1.351286 1.0813693e-22
-1.350286 8.2371446e-23
-1.349286 4.3960319000000004e-23
-1.348286 -5.1631578e-24
-1.347286 -6.163673499999999e-23
-1.346286 -1.2079026e-22
-1.345286 -1.7692584e-22
-1.344286 -2.2375339e-22
-1.343286 -2.5496032e-22
-1.342286 -2.6487502e-22
-1.341286 -2.4916696e-22
-1.340286 -2.0551258000000002e-22
-1.339286 -1.3414848999999999e-22
-1.338286 -3.823418e-23
-1.337286 7.6043963e-23
-1.336286 1.9967673e-22
-1.335286 3.2136604e-22
-1.334286 4.283769899999999e-22
-1.333286 5.0765984e-22
-1.332286 5.471581e-22
-1.331286 5.371882e-22
-1.330286 4.7175547e-22
-1.329286 3.4966149e-22
-1.328286 1.752647e-22
-1.327286 -4.122558e-23
-1.326286 -2.8400501e-22
-1.325286 -5.3252004e-22
-1.324286 -7.628891600000001e-22
-1.323286 -9.4982931e-22
-1.322286 -1.0689617e-21
-1.321286 -1.0993227e-21
-1.320286 -1.0258668e-21
-1.319286 -8.4172192e-22
-1.318286 -5.4995332e-22
-1.317286 -1.6460249e-22
-1.316286 2.8919684e-22
-1.315286 7.761671099999999e-22
-1.314286 1.252961e-21
-1.313286 1.671325e-21
-1.312286 1.9822011e-21
-1.311286 2.1404998e-21
-1.310286 2.1101619e-21
-1.309286 1.8690335e-21
-1.308286 1.4130211e-21
-1.307286 7.5898264e-22
-1.306286 -5.414000700000001e-23
-1.305286 -9.6632313e-22
-1.304286 -1.8997956999999998e-21
-1.303286 -2.7646713e-21
-1.302286 -3.4665789e-21
-1.301286 -3.9157329e-21
-1.300286 -4.0366404e-21
-1.299286 -3.7774876e-21
-1.298286 -3.1181627e-21
-1.297286 -2.0759165e-21
-1.296286 -7.0782596e-22
-1.295286 8.9051731e-22
-1.294286 2.5903095e-21
-1.293286 4.2386484000000004e-21
-1.292286 5.6708812e-21
-1.291286 6.7252404999999996e-21
-1.290286 7.2585585e-21
-1.289286 7.1616617e-21
-1.288286 6.3730242e-21
-1.287286 4.8893169999999996e-21
-1.286286 2.7716879999999997e-21
-1.285286 1.4688256e-22
-1.284286 -2.7973418e-21
-1.283286 -5.8226593000000006e-21
-1.282286 -8.6561997e-21
-1.281286 -1.1011429e-20
-1.280286 -1.2612708000000001e-20
-1.279286 -1.3221883e-20
-1.278286 -1.2664873e-20
-1.277286 -1.0855846999999999e-20
-1.276286 -7.8164056e-21
-1.275286 -3.6871812999999995e-21
-1.274286 1.2704624000000001e-21
-1.273286 6.6843472e-21
-1.272286 1.2093792e-20
-1.271286 1.6983874999999998e-20
-1.270286 2.0829788e-20
-1.269286 2.3147943000000002e-20
-1.268286 2.3549204e-20
-1.267286 2.1788699e-20
-1.266286 1.7806278e-20
-1.265286 1.1752117e-20
-1.264286 3.9930090999999995e-21
-1.263286 -4.9032416e-21
-1.262286 -1.4205625e-20
-1.261286 -2.3077655e-20
-1.260286 -3.0650330999999997e-20
-1.259286 -3.6103639e-20
-1.258286 -3.8748714e-20
-1.257286 -3.8102360000000004e-20
-1.256286 -3.3946409e-20
-1.255286 -2.6365731e-20
-1.254286 -1.5760921e-20
-1.253286 -2.833985e-21
-1.252286 1.1452282999999999e-20
-1.251286 2.5938539e-20
-1.250286 3.9352484e-20
-1.249286 5.0406545999999994e-20
-1.248286 5.7903683e-20
-1.247286 6.084492e-20
-1.246286 5.8531823e-20
-1.245286 5.0656511999999997e-20
-1.244286 3.7371363e-20
-1.243286 1.9329957000000002e-20
-1.242286 -2.3089312999999998e-21
-1.241286 -2.5921636e-20
-1.240286 -4.9509011e-20
-1.239286 -7.0835766e-20
-1.238286 -8.761508799999999e-20
-1.237286 -9.7727058e-20
-1.236286 -9.9452797e-20
-1.235286 -9.1700251e-20
-1.234286 -7.419388500000001e-20
-1.233286 -4.7600473e-20
-1.232286 -1.3566943e-20
-1.231286 2.5345629000000002e-20
-1.230286 6.5836069e-20
-1.229286 1.0413561e-19
-1.228286 1.3635532e-19
-1.227286 1.588733e-19
-1.226286 1.6871872e-19
-1.225286 1.639083e-19
-1.224286 1.4369532000000002e-19
-1.223286 1.0870166e-19
-1.222286 6.0918207e-20
-1.221286 3.5748021000000004e-21
-1.220286 -5.910313000000001e-20
-1.219286 -1.2222311e-19
-1.218286 -1.8060447e-19
-1.217286 -2.2917273e-19
-1.216286 -2.6333961e-19
-1.215286 -2.7934655e-19
-1.214286 -2.7455924e-19
-1.213286 -2.4770656999999998e-19
-1.212286 -1.9905974e-19
-1.211286 -1.3054565e-19
-1.210286 -4.578088799999999e-20
-1.209286 4.9993733000000005e-20
-1.208286 1.5010443000000001e-19
-1.207286 2.4678661e-19
-1.206286 3.3169294e-19
-1.205286 3.9656222e-19
-1.204286 4.3401508e-19
-1.203286 4.3840900000000005e-19
-1.202286 4.0665503e-19
-1.201286 3.3887780000000003e-19
-1.200286 2.387966e-19
-1.199286 1.1372469e-19
-1.198286 -2.5875395e-20
-1.197286 -1.6728252e-19
-1.196286 -2.9678521e-19
-1.195286 -4.0119152e-19
-1.194286 -4.6939083e-19
-1.193286 -4.9375239e-19
-1.192286 -4.711545200000001e-19
-1.191286 -4.0348396000000004e-19
-1.190286 -2.9751976000000003e-19
-1.189286 -1.6421151000000001e-19
-1.188286 -1.7455147e-20
-1.187286 1.2745172e-19
-1.186286 2.5544957e-19
-1.185286 3.5322434000000003e-19
-1.184286 4.1039673000000003e-19
-1.183286 4.2028331999999996e-19
-1.182286 3.8021236e-19
-1.181286 2.9146531e-19
-1.180286 1.5897651e-19
-1.179286 -9.0560329e-21
-1.178286 -2.0152527e-19
-1.177286 -4.0468135000000004e-19
-1.176286 -6.0235042e-19
-1.175286 -7.7623865e-19
-1.174286 -9.065129700000001e-19
-1.173286 -9.7285407e-19
-1.172286 -9.5611101e-19
-1.171286 -8.4055614e-19
-1.170286 -6.1656488e-19
-1.169286 -2.8336538e-19
-1.168286 1.4863848e-19
-1.167286 6.5652489e-19
-1.166286 1.2049926e-18
-1.165286 1.7483023e-18
-1.164286 2.2340628e-18
-1.163286 2.6085656e-18
-1.162286 2.8230349999999998e-18
-1.161286 2.839913e-18
-1.160286 2.6381806e-18
-1.159286 2.2167904e-18
-1.158286 1.5955509e-18
-1.157286 8.1320918e-19
-1.156286 -7.7023733e-20
-1.155286 -1.0137883e-18
-1.154286 -1.9346577000000002e-18
-1.153286 -2.7827574e-18
-1.152286 -3.511793e-18
-1.151286 -4.088695e-18
-1.150286 -4.4936102e-18
-1.149286 -4.7175628999999994e-18
-1.148286 -4.7586434e-18
-1.147286 -4.6179238e-18
-1.146286 -4.2963664e-18
-1.145286 -3.793735e-18
-1.144286 -3.1099836e-18
-1.143286 -2.2489076e-18
-1.142286 -1.2231291e-18
-1.141286 -5.896453800000001e-20
-1.140286 1.2004823e-18
-1.139286 2.4954465000000002e-18
-1.138286 3.7536648e-18
-1.137286 4.8984594999999995e-18
-1.136286 5.8595937e-18
-1.135286 6.584821e-18
-1.134286 7.049544e-18
-1.133286 7.2619976e-18
-1.132286 7.2620383e-18
-1.131286 7.1128195e-18
-1.130286 6.886183e-18
-1.129286 6.6441674e-18
-1.128286 6.4202533999999996e-18
-1.127286 6.2045364e-18
-1.126286 5.9366979e-18
-1.125286 5.5094294e-18
-1.124286 4.7830048e-18
-1.123286 3.6093731999999996e-18
-1.122286 1.8619416e-18
-1.121286 -5.3439107e-19
-1.120286 -3.5789349e-18
-1.119286 -7.1819466e-18
-1.118286 -1.1165806e-17
-1.117286 -1.5281239e-17
-1.116286 -1.9236101e-17
-1.115286 -2.2731453e-17
-1.114286 -2.5497902e-17
-1.113286 -2.7324901e-17
-1.112286 -2.8077108e-17
-1.111286 -2.7694689000000002e-17
-1.110286 -2.6178232e-17
-1.109286 -2.3562757e-17
-1.108286 -1.9888304999999998e-17
-1.107286 -1.5176002e-17
-1.106286 -9.417716900000001e-18
-1.105286 -2.5846948e-18
-1.104286 5.3440346e-18
-1.103286 1.4337843e-17
-1.102286 2.4264415e-17
-1.101286 3.4845632e-17
-1.100286 4.5632177999999995e-17
-1.099286 5.6007159e-17
-1.098286 6.5223801e-17
-1.097286 7.247531600000001e-17
-1.096286 7.6987643e-17
-1.095286 7.8119614e-17
-1.094286 7.545197800000001e-17
-1.093286 6.8847266e-17
-1.092286 5.8467313e-17
-1.091286 4.474328e-17
-1.090286 2.8303111999999996e-17
-1.089286 9.870934299999999e-18
-1.088286 -9.839933100000001e-18
-1.087286 -3.0215959e-17
-1.086286 -5.0792772e-17
-1.085286 -7.125133700000001e-17
-1.084286 -9.1359338e-17
-1.083286 -1.1086958e-16
-1.082286 -1.2939914e-16
-1.081286 -1.4632036999999999e-16
-1.080286 -1.6069585e-16
-1.079286 -1.7128267e-16
-1.078286 -1.7661832e-16
-1.077286 -1.7518325e-16
-1.076286 -1.6561694e-16
-1.075286 -1.469505e-16
-1.074286 -1.1881056e-16
-1.073286 -8.1552274e-17
-1.072286 -3.6290272e-17
-1.071286 1.5183876e-17
-1.070286 7.058557100000001e-17
-1.069286 1.2738818000000002e-16
-1.068286 1.8309088999999997e-16
-1.067286 2.3544757e-16
-1.066286 2.8260849e-16
-1.065286 3.2314513999999997e-16
-1.064286 3.5595666e-16
-1.063286 3.8008589e-16
-1.062286 3.9449844e-16
-1.061286 3.9789356e-16
-1.060286 3.8861446e-16
-1.059286 3.6470856000000003e-16
-1.058286 3.2415643000000003e-16
-1.057286 2.6524897e-16
-1.056286 1.8705298e-16
-1.055286 8.987499299999999e-17
-1.054286 -2.4377777999999998e-17
-1.053286 -1.5203205e-16
-1.052286 -2.8773926e-16
-1.051286 -4.2483545000000005e-16
-1.050286 -5.5592828e-16
-1.049286 -6.7361887e-16
-1.048286 -7.7123202e-16
-1.047286 -8.4342098e-16
-1.046286 -8.865331400000001e-16
-1.045286 -8.9867119e-16
-1.044286 -8.794498200000001e-16
-1.043286 -8.295180600000001e-16
-1.042286 -7.499746300000001e-16
-1.041286 -6.4183607e-16
-1.040286 -5.0571263e-16
-1.039286 -3.4180757e-16
-1.038286 -1.5028137e-16
-1.037286 6.806561699999999e-17
-1.036286 3.1092443e-16
-1.035286 5.7361915e-16
-1.034286 8.4847869e-16
-1.033286 1.1246339e-15
-1.032286 1.3883633e-15
-1.031286 1.6240039999999998e-15
-1.030286 1.8153269e-15
-1.029286 1.947166e-15
-1.028286 2.0070255e-15
-1.027286 1.9863771000000003e-15
-1.026286 1.8814069e-15
-1.025286 1.6930834e-15
-1.024286 1.4265575000000001e-15
-1.023286 1.0900524e-15
-1.022286 6.9352187e-16
-1.021286 2.4741299e-16
-1.020286 -2.3814644e-16
-1.019286 -7.5351075e-16
-1.018286 -1.2889624999999999e-15
-1.017286 -1.8335616000000003e-15
-1.016286 -2.3736927e-15
-1.015286 -2.8917254999999998e-15
-1.014286 -3.3652401000000002e-15
-1.013286 -3.7671933e-15
-1.012286 -4.0672390999999996e-15
-1.011286 -4.2341824e-15
-1.010286 -4.2392864e-15
-1.009286 -4.0599401e-15
-1.008286 -3.6830604e-15
-1.007286 -3.1075981e-15
-1.006286 -2.3456493e-15
-1.005286 -1.4219140000000001e-15
-1.004286 -3.7156597e-16
-1.003286 7.630913200000001e-16
-1.002286 1.9365501e-15
-1.001286 3.1038526000000005e-15
-1.000286 4.2234628e-15
-0.9992857 5.2587462e-15
-0.9982857 6.1778778e-15
-0.9972857 6.9523922000000005e-15
-0.9962857 7.5549436e-15
-0.9952857 7.9570924e-15
-0.9942857 8.1279872e-15
-0.9932857 8.0346759e-15
-0.9922857 7.644426700000001e-15
-0.9912857 6.9289889e-15
-0.9902857 5.8702016999999995e-15
-0.9892857 4.4659743e-15
-0.9882857 2.7354135e-15
-0.9872857 7.2190484e-16
-0.9862857 -1.5067472e-15
-0.9852857 -3.8614981e-15
-0.9842857 -6.238305699999999e-15
-0.9832857 -8.526541399999999e-15
-0.9822857 -1.0618216e-14
-0.9812857 -1.2416433999999999e-14
-0.9802857 -1.384165e-14
-0.9792857 -1.4834723e-14
-0.9782857 -1.5356468e-14
-0.9772857 -1.5384197999999998e-14
-0.9762857 -1.4906475e-14
-0.9752857 -1.3917710000000001e-14
-0.9742857 -1.2414392999999999e-14
-0.9732857 -1.0394379000000001e-14
-0.9722857 -7.859963500000001e-15
-0.9712857 -4.8245531e-15
-0.9702857 -1.3217330000000001e-15
-0.9692857 2.5852193e-15
-0.9682857 6.7957559e-15
-0.9672857 1.1168684e-14
-0.9662857 1.5524642e-14
-0.9652857 1.9655016e-14
-0.9642857 2.333661e-14
-0.9632857 2.6350181e-14
-0.9622857 2.8500009e-14
-0.9612857 2.9631357e-14
-0.9602857 2.9642919e-14
-0.9592857 2.8492346e-14
-0.9582857 2.619425e-14
-0.9572857 2.2811661e-14
-0.9562857 1.8443322e-14
-0.9552857 1.3210038999999999e-14
-0.9542857 7.2434962e-15
-0.9532857 6.803124999999999e-16
-0.9522857 -6.3372524000000005e-15
-0.9512857 -1.3654248e-14
-0.9502857 -2.1091793e-14
-0.9492857 -2.8435182e-14
-0.9482857 -3.5425594e-14
-0.9472857 -4.1759337999999996e-14
-0.9462857 -4.7097345e-14
-0.9452857 -5.1085558e-14
-0.9442857 -5.3384564e-14
-0.9432857 -5.3704515e-14
-0.9422857 -5.1839856e-14
-0.9412857 -4.7697859999999995e-14
-0.9402857 -4.131567e-14
-0.9392857 -3.2862528e-14
-0.9382857 -2.2626495e-14
-0.9372857 -1.098805e-14
-0.9362857 1.6145474999999998e-15
-0.9352857 1.4721565e-14
-0.9342857 2.7882996e-14
-0.9332857 4.0679165e-14
-0.9322857 5.2727779999999996e-14
-0.9312857 6.3677862e-14
-0.9302857 7.3194277e-14
-0.9292857 8.0939297e-14
-0.9282857 8.655880499999999e-14
-0.9272857 8.9680249e-14
-0.9262857 8.9927074e-14
-0.9252857 8.6950754e-14
-0.9242857 8.0477146e-14
-0.9232857 7.0360057e-14
-0.9222857 5.6632178e-14
-0.9212857 3.9542717000000004e-14
-0.9202857 1.9572758e-14
-0.9192857 -2.5771419e-15
-0.9182857 -2.6027528e-14
-0.9172857 -4.9783752999999997e-14
-0.9162857 -7.281318100000001e-14
-0.9152857 -9.4123381e-14
-0.9142857 -1.1282864000000002e-13
-0.9132857 -1.2819457e-13
-0.9122857 -1.3965518000000002e-13
-0.9112857 -1.4680336000000002e-13
-0.9102857 -1.493611e-13
-0.9092857 -1.4714127e-13
-0.9082857 -1.4001414000000001e-13
-0.9072857 -1.2789162e-13
-0.9062857 -1.1073725e-13
-0.9052857 -8.8604141e-14
-0.9042857 -6.1695069e-14
-0.9032857 -3.0432485999999997e-14
-0.9022857 4.4784531e-15
-0.9012857 4.2011579999999995e-14
-0.9002857 8.0820893e-14
-0.8992857 1.1928939e-13
-0.8982857 1.5562461e-13
-0.8972857 1.8799058e-13
-0.8962857 2.1465769000000002e-13
-0.8952857 2.3414752e-13
-0.8942857 2.4534962e-13
-0.8932857 2.4759198999999997e-13
-0.8922857 2.4065592999999997e-13
-0.8912857 2.2473681e-13
-0.8902857 2.0036346000000002e-13
-0.8892857 1.6829699e-13
-0.8882857 1.294341e-13
-0.8872857 8.4737758e-14
-0.8862857 3.5211088e-14
-0.8852857 -1.8080658e-14
-0.8842857 -7.3948433e-14
-0.8832857 -1.3099783e-13
-0.8822857 -1.8755505000000003e-13
-0.8812857 -2.4162959000000004e-13
-0.8802857 -2.9093723000000003e-13
-0.8792857 -3.3299597e-13
-0.8782857 -3.6529222999999997e-13
-0.8772857 -3.8549854e-13
-0.8762857 -3.9171094e-13
-0.8752857 -3.8266729e-13
-0.8742857 -3.5790776000000004e-13
-0.8732857 -3.1784825e-13
-0.8722857 -2.6375232e-13
-0.8712857 -1.9760682000000002e-13
-0.8702857 -1.2192473e-13
-0.8692857 -3.9512966999999996e-14
-0.8682857 4.6750607e-14
-0.8672857 1.3409020999999999e-13
-0.8662857 2.1992670000000002e-13
-0.8652857 3.0188443e-13
-0.8642857 3.7772277999999996e-13
-0.8632857 4.4522487e-13
-0.8622857 5.020879699999999e-13
-0.8612857 5.4586356e-13
-0.8602857 5.7398561e-13
-0.8592857 5.8390724e-13
-0.8582857 5.733404700000001e-13
-0.8572857 5.405679999999999e-13
-0.8562857 4.8477445e-13
-0.8552857 4.0633361000000004e-13
-0.8542857 3.0699009e-13
-0.8532857 1.8988867e-13
-0.8522857 5.9431474e-14
-0.8512857 -7.9024955e-14
-0.8502857 -2.1958954e-13
-0.8492857 -3.5630703999999995e-13
-0.8482857 -4.8360186e-13
-0.8472857 -5.9662447e-13
-0.8462857 -6.9145023e-13
-0.8452857 -7.6511266e-13
-0.8442857 -8.1548961e-13
-0.8432857 -8.4109423e-13
-0.8422857 -8.408431700000001e-13
-0.8412857 -8.1388177e-13
-0.8402857 -7.5952928e-13
-0.8392857 -6.7738051e-13
-0.8382857 -5.675593799999999e-13
-0.8372857 -4.310776e-13
-0.8362857 -2.7022003e-13
-0.8352857 -8.8859272e-14
-0.8342857 1.0739407e-13
-0.8332857 3.112736e-13
-0.8322857 5.141982099999999e-13
-0.8312857 7.0684705e-13
-0.8302857 8.7989418e-13
-0.8292857 1.0247922e-12
-0.8282857 1.1344798e-12
-0.8272857 1.2038974e-12
-0.8262857 1.2302334e-12
-0.8252857 1.2128722e-12
-0.8242857 1.1530787e-12
-0.8232857 1.0535063000000001e-12
-0.8222857 9.1765025e-13
-0.8212857 7.4937657e-13
-0.8202857 5.5263877e-13
-0.8192857 3.3144469e-13
-0.8182857 9.007357900000001e-14
-0.8172857 -1.6652211000000002e-13
-0.8162857 -4.3224992999999995e-13
-0.8152857 -6.9949357e-13
-0.8142857 -9.589559e-13
-0.8132857 -1.1998332e-12
-0.8122857 -1.4103613e-12
-0.8112857 -1.5786928999999999e-12
-0.8102857 -1.6939903e-12
-0.8092857 -1.7475613e-12
-0.8082857 -1.7338421999999999e-12
-0.8072857 -1.6510542000000001e-12
-0.8062857 -1.5014071e-12
-0.8052857 -1.2908153e-12
-0.8042857 -1.0281807e-12
-0.8032857 -7.243838499999999e-13
-0.8022857 -3.9118082000000003e-13
-0.8012857 -4.0218114e-14
-0.8002857 3.1765326e-13
-0.7992857 6.7265588e-13
-0.7982857 1.0159449e-12
-0.7972857 1.3391393e-12
-0.7962857 1.6337006e-12
-0.7952857 1.8903803e-12
-0.7942857 2.0989536999999998e-12
-0.7932857 2.248398e-12
-0.7922857 2.3275799999999997e-12
-0.7912857 2.3263943000000002e-12
-0.7902857 2.2371812e-12
-0.7892857 2.0561704e-12
-0.7882857 1.7846601e-12
-0.7872857 1.4296691e-12
-0.7862857 1.0038901e-12
-0.7852857 5.2489425e-13
-0.7842857 1.3687021000000001e-14
-0.7832857 -5.0715839e-13
-0.7822857 -1.0154756e-12
-0.7812857 -1.4912503000000001e-12
-0.7802857 -1.9178481e-12
-0.7792857 -2.2825454e-12
-0.7782857 -2.5763348999999998e-12
-0.7772857 -2.7931372e-12
-0.7762857 -2.9286798000000003e-12
-0.7752857 -2.9793824999999996e-12
-0.7742857 -2.9415872e-12
-0.7732857 -2.8113887e-12
-0.7722857 -2.5851803e-12
-0.7712857 -2.2608568e-12
-0.7702857 -1.8394391e-12
-0.7692857 -1.3267619e-12
-0.7682857 -7.3480871e-13
-0.7672857 -8.2319384e-14
-0.7662857 6.0558231e-13
-0.7652857 1.2988071e-12
-0.7642857 1.9646172e-12
-0.7632857 2.5705033e-12
-0.7622857 3.0871542e-12
-0.7612857 3.4910165000000002e-12
-0.7602857 3.7660101e-12
-0.7592857 3.9041324e-12
-0.7582857 3.9048995e-12
-0.7572857 3.7738228e-12
-0.7562857 3.5203045e-12
-0.7552857 3.1554667e-12
-0.7542857 2.6904226e-12
-0.7532857 2.1353974999999997e-12
-0.7522857 1.4998975e-12
-0.7512857 7.9386638e-13
-0.7502857 2.9522608e-14
-0.7492857 -7.766287500000001e-13
-0.7482857 -1.602193e-12
-0.7472857 -2.4182328000000003e-12
-0.7462857 -3.1899287999999996e-12
-0.7452857 -3.8786540000000005e-12
-0.7442857 -4.4452567e-12
-0.7432857 -4.8540602e-12
-0.7422857 -5.076911200000001e-12
-0.7412857 -5.0965437e-12
-0.7402857 -4.9086307999999995e-12
-0.7392857 -4.5221245999999995e-12
-0.7382857 -3.9578204000000004e-12
-0.7372857 -3.2454206000000005e-12
-0.7362857 -2.4196801999999998e-12
-0.7352857 -1.5163922999999999e-12
-0.7342857 -5.689961600000001e-13
-0.7332857 3.9355945999999996e-13
-0.7322857 1.347355e-12
-0.7312857 2.2724657000000003e-12
-0.7302857 3.1507504999999996e-12
-0.7292857 3.9631482e-12
-0.7282857 4.6873025e-12
-0.7272857 5.2962937e-12
-0.7262857 5.759022399999999e-12
-0.7252857 6.0424349e-12
-0.7242857 6.115336599999999e-12
-0.7232857 5.953163e-12
-0.7222857 5.5427929e-12
-0.7212857 4.886406e-12
-0.7202857 4.0035087e-12
-0.7192857 2.9305815e-12
-0.7182857 1.7182546000000001e-12
-0.7172857 4.2641091e-13
-0.7162857 -8.8195713e-13
-0.7152857 -2.1470470999999998e-12
-0.7142857 -3.3175702e-12
-0.7132857 -4.3541680999999995e-12
-0.7122857 -5.2303946e-12
-0.7112857 -5.9312493e-12
-0.7102857 -6.449798099999999e-12
-0.7092857 -6.7828169e-12
-0.7082857 -6.926633599999999e-12
-0.7072857 -6.8742965e-12
-0.7062857 -6.6148977e-12
-0.7052857 -6.135389000000001e-12
-0.7042857 -5.424625e-12
-0.7032857 -4.47883e-12
-0.7022857 -3.3072571e-12
-0.7012857 -1.9366863e-12
-0.7002857 -4.1354774e-13
-0.6992857 1.1971108e-12
-0.6982857 2.8159756e-12
-0.6972857 4.3566133e-12
-0.6962857 5.7342857e-12
-0.6952857 6.8749171999999995e-12
-0.6942857 7.722623700000001e-12
-0.6932857 8.2444603e-12
-0.6922857 8.4315794e-12
-0.6912857 8.296730400000001e-12
-0.6902857 7.868760600000001e-12
-0.6892857 7.1853995e-12
-0.6882857 6.285954200000001e-12
-0.6872857 5.2055358e-12
-0.6862857 3.9720736e-12
-0.6852857 2.6067111999999998e-12
-0.6842857 1.1273914e-12
-0.6832857 -4.4535027e-13
-0.6822857 -2.0819314e-12
-0.6812857 -3.7383989000000005e-12
-0.6802857 -5.3538625e-12
-0.6792857 -6.8517837e-12
-0.6782857 -8.145392e-12
-0.6772857 -9.1466101e-12
-0.6762857 -9.7770174e-12
-0.6752857 -9.9788687e-12
-0.6742857 -9.724027e-12
-0.6732857 -9.01899e-12
-0.6722857 -7.904912599999999e-12
-0.6712857 -6.452487600000001e-12
-0.6702857 -4.7525738e-12
-0.6692857 -2.9043459e-12
-0.6682857 -1.003224e-12
-0.6672857 8.6910061e-13
-0.6662857 2.6507015e-12
-0.6652857 4.3005200999999996e-12
-0.6642857 5.794631699999999e-12
-0.6632857 7.118850499999999e-12
-0.6622857 8.2596744e-12
-0.6612857 9.1959894e-12
-0.6602857 9.8938049e-12
-0.6592857 1.0305652e-11
-0.6582857 1.0375233e-11
-0.6572857 1.0046706999999999e-11
-0.6562857 9.2768661e-12
-0.6552857 8.0476797e-12
-0.6542857 6.376437600000001e-12
-0.6532857 4.3210522e-12
-0.6522857 1.9789839e-12
-0.6512857 -5.2050607e-13
-0.6502857 -3.0296897999999997e-12
-0.6492857 -5.3990442e-12
-0.6482857 -7.4942677e-12
-0.6472857 -9.2105272e-12
-0.6462857 -1.0481356e-11
-0.6452857 -1.1280714e-11
-0.6442857 -1.1618132e-11
-0.6432857 -1.1528315e-11
-0.6422857 -1.1057774e-11
-0.6412857 -1.0251623999999999e-11
-0.6402857 -9.1436861e-12
-0.6392857 -7.7522122e-12
-0.6382857 -6.082299000000001e-12
-0.6372857 -4.1344559e-12
-0.6362857 -1.9173124000000002e-12
-0.6352857 5.3863143e-13
-0.6342857 3.1697378999999998e-12
-0.6332857 5.8736192e-12
-0.6322857 8.5112791e-12
-0.6312857 1.0917513e-11
-0.6302857 1.2918303999999999e-11
-0.6292857 1.4352376e-11
-0.6282857 1.5093032000000002e-11
-0.6272857 1.5066175e-11
-0.6262857 1.4260986999999999e-11
-0.6252857 1.2731146e-11
-0.6242857 1.0586292e-11
-0.6232857 7.9753837e-12
-0.6222857 5.0652574e-12
-0.6212857 2.0185932e-12
-0.6202857 -1.0243789e-12
-0.6192857 -3.9570001e-12
-0.6182857 -6.7082773e-12
-0.6172857 -9.236115e-12
-0.6162857 -1.151385e-11
-0.6152857 -1.3513793e-11
-0.6142857 -1.5192201e-11
-0.6132857 -1.6479885000000002e-11
-0.6122857 -1.7281414e-11
-0.6112857 -1.7484016000000002e-11
-0.6102857 -1.6975001e-11
-0.6092857 -1.5664515e-11
-0.6082857 -1.3509014999999999e-11
-0.6072857 -1.0530371e-11
-0.6062857 -6.8261369e-12
-0.6052857 -2.5681742e-12
-0.6042857 2.0109513e-12
-0.6032857 6.641872e-12
-0.6022857 1.104856e-11
-0.6012857 1.4979318e-11
-0.6002857 1.8232971999999998e-11
-0.5992857 2.0675588e-11
-0.5982857 2.2244976e-11
-0.5972857 2.2942791e-11
-0.5962857 2.2816631e-11
-0.5952857 2.1936675e-11
-0.5942857 2.0372487999999998e-11
-0.5932857 1.8175584e-11
-0.5922857 1.5371961000000002e-11
-0.5912857 1.1966554e-11
-0.5902857 7.958754800000001e-12
-0.5892857 3.3654804e-12
-0.5882857 -1.7536921e-12
-0.5872857 -7.2756064e-12
-0.5862857 -1.3002543999999999e-11
-0.5852857 -1.8665057e-11
-0.5842857 -2.393971e-11
-0.5832857 -2.8479741e-11
-0.5822857 -3.1953799e-11
-0.5812857 -3.4086061e-11
-0.5802857 -3.4690537e-11
-0.5792857 -3.3693206000000005e-11
-0.5782857 -3.1138056e-11
-0.5772857 -2.7176129e-11
-0.5762857 -2.2040093e-11
-0.5752857 -1.6009675e-11
-0.5742857 -9.3750427e-12
-0.5732857 -2.4054485e-12
-0.5722857 4.670888e-12
-0.5712857 1.1672313000000001e-11
-0.5702857 1.8454727e-11
-0.5692857 2.4891441e-11
-0.5682857 3.0847983e-11
-0.5672857 3.6159219e-11
-0.5662857 4.0615872e-11
-0.5652857 4.3965545000000005e-11
-0.5642857 4.593016e-11
-0.5632857 4.6238046e-11
-0.5622857 4.4665375e-11
-0.5612857 4.1079136e-11
-0.5602857 3.5472989e-11
-0.5592857 2.7988262000000003e-11
-0.5582857 1.89149e-11
-0.5572857 8.6710553e-12
-0.5562857 -2.2359327e-12
-0.5552857 -1.3260625e-11
-0.5542857 -2.3873766e-11
-0.5532857 -3.3610259e-11
-0.5522857 -4.2102685e-11
-0.5512857 -4.909532e-11
-0.5502857 -5.4437694e-11
-0.5492857 -5.8061086e-11
-0.5482857 -5.9944931e-11
-0.5472857 -6.0082256e-11
-0.5462857 -5.8453242e-11
-0.5452857 -5.5014164e-11
-0.5442857 -4.9705329999999995e-11
-0.5432857 -4.2477128e-11
-0.5422857 -3.3328882000000004e-11
-0.5412857 -2.2351909e-11
-0.5402857 -9.766502e-12
-0.5392857 4.0567125e-12
-0.5382857 1.859792e-11
-0.5372857 3.321429e-11
-0.5362857 4.7188691e-11
-0.5352857 5.9793837e-11
-0.5342857 7.0361436e-11
-0.5332857 7.8344725e-11
-0.5322857 8.3363958e-11
-0.5312857 8.5227685e-11
-0.5302857 8.3927499e-11
-0.5292857 7.9609274e-11
-0.5282857 7.2528371e-11
-0.5272857 6.299957799999999e-11
-0.5262857 5.135294300000001e-11
-0.5252857 3.7905112e-11
-0.5242857 2.2951763e-11
-0.5232857 6.7816236e-12
-0.5222857 -1.0292831e-11
-0.5212857 -2.789717e-11
-0.5202857 -4.5560848e-11
-0.5192857 -6.2698425e-11
-0.5182857 -7.8614616e-11
-0.5172857 -9.253700200000001e-11
-0.5162857 -1.0367406000000001e-10
-0.5152857 -1.1129087e-10
-0.5142857 -1.1479024e-10
-0.5132857 -1.1378523e-10
-0.5122857 -1.0815025e-10
-0.5112857 -9.804105199999999e-11
-0.5102857 -8.3880038e-11
-0.5092857 -6.6309512e-11
-0.5082857 -4.6121559e-11
-0.5072857 -2.4177492e-11
-0.5062857 -1.3314313e-12
-0.5052857 2.1628988e-11
-0.5042857 4.4015776e-11
-0.5032857 6.524469e-11
-0.5022857 8.48139e-11
-0.5012857 1.0226654e-10
-0.5002857 1.1715007e-10
-0.4992857 1.2898620999999998e-10
-0.4982857 1.3726254e-10
-0.4972857 1.4145233e-10
-0.4962857 1.4106198e-10
-0.4952857 1.3569939e-10
-0.4942857 1.2515066e-10
-0.4932857 1.0944961e-10
-0.4922857 8.8925389e-11
-0.4912857 6.421617299999999e-11
-0.4902857 3.6243803e-11
-0.4892857 6.1510780000000005e-12
-0.4882857 -2.4789109000000002e-11
-0.4872857 -5.5278346e-11
-0.4862857 -8.4093881e-11
-0.4852857 -1.1017035e-10
-0.4842857 -1.3265013e-10
-0.4832857 -1.5089721e-10
-0.4822857 -1.6447704e-10
-0.4812857 -1.7311194999999999e-10
-0.4802857 -1.7662671000000002e-10
-0.4792857 -1.7490044e-10
-0.4782857 -1.6783898e-10
-0.4772857 -1.5537736e-10
-0.4762857 -1.3751344999999999e-10
-0.4752857 -1.1436710000000001e-10
-0.4742857 -8.6251432e-11
-0.4732857 -5.3739316e-11
-0.4722857 -1.7707155000000002e-11
-0.4712857 2.0658356e-11
-0.4702857 5.9898299e-11
-0.4692857 9.8363819e-11
-0.4682857 1.3433313e-10
-0.4672857 1.6614689e-10
-0.4662857 1.9234159e-10
-0.4652857 2.1176028e-10
-0.4642857 2.2362502e-10
-0.4632857 2.2756165e-10
-0.4622857 2.2357705999999998e-10
-0.4612857 2.1199815e-10
-0.4602857 1.9338817e-10
-0.4592857 1.6845968e-10
-0.4582857 1.3800271000000002e-10
-0.4572857 1.0284184999999999e-10
-0.4562857 6.3828278e-11
-0.4552857 2.1863801e-11
-0.4542857 -2.2054396000000002e-11
-0.4532857 -6.6785298e-11
-0.4522857 -1.1101094000000001e-10
-0.4512857 -1.5323518999999998e-10
-0.4502857 -1.9182470000000001e-10
-0.4492857 -2.250934e-10
-0.4482857 -2.5142234000000003e-10
-0.4472857 -2.6939792e-10
-0.4462857 -2.7794704e-10
-0.4452857 -2.7644636000000003e-10
-0.4442857 -2.6478657e-10
-0.4432857 -2.433809e-10
-0.4422857 -2.1311657e-10
-0.4412857 -1.7525848e-10
-0.4402857 -1.3132325000000002e-10
-0.4392857 -8.2946193e-11
-0.4382857 -3.1764302e-11
-0.4372857 2.0666337e-11
-0.4362857 7.2908633e-11
-0.4352857 1.2363834e-10
-0.4342857 1.7160418000000002e-10
-0.4332857 2.1557263e-10
-0.4322857 2.5427945e-10
-0.4312857 2.8640864e-10
-0.4302857 3.1061367e-10
-0.4292857 3.2558624e-10
-0.4282857 3.3016662e-10
-0.4272857 3.234797e-10
-0.4262857 3.0507283e-10
-0.4252857 2.7503019e-10
-0.4242857 2.3403989000000003e-10
-0.4232857 1.8339827999999997e-10
-0.4222857 1.2494712e-10
-0.4212857 6.0950458e-11
-0.4202857 -6.0703673e-12
-0.4192857 -7.3518443e-11
-0.4182857 -1.3889243e-10
-0.4172857 -1.9992291e-10
-0.4162857 -2.546581e-10
-0.4152857 -3.0149366000000003e-10
-0.4142857 -3.3915405e-10
-0.4132857 -3.6664174000000004e-10
-0.4122857 -3.8317743000000004e-10
-0.4112857 -3.8815418e-10
-0.4102857 -3.8112486e-10
-0.4092857 -3.6183142e-10
-0.4082857 -3.3027476e-10
-0.4072857 -2.8681106999999997e-10
-0.4062857 -2.3225267e-10
-0.4052857 -1.6794701e-10
-0.4042857 -9.5809157e-11
-0.4032857 -1.8290070999999998e-11
-0.4022857 6.1725164e-11
-0.4012857 1.4108237e-10
-0.4002857 2.1656693e-10
-0.3992857 2.851278e-10
-0.3982857 3.4408483e-10
-0.3972857 3.912903e-10
-0.3962857 4.2522379e-10
-0.3952857 4.4501182000000004e-10
-0.3942857 4.5037809999999996e-10
-0.3932857 4.4154242000000003e-10
-0.3922857 4.1909484000000005e-10
-0.3912857 3.8387517999999995e-10
-0.3902857 3.3688375000000004e-10
-0.3892857 2.7924064999999996e-10
-0.3882857 2.1219825e-10
-0.3872857 1.3719737e-10
-0.3862857 5.5946805e-11
-0.3852857 -2.9501946e-11
-0.3842857 -1.1671323e-10
-0.3832857 -2.0288257e-10
-0.3822857 -2.84921e-10
-0.3812857 -3.5960705e-10
-0.3802857 -4.237903e-10
-0.3792857 -4.7461961e-10
-0.3782857 -5.0976228e-10
-0.3772857 -5.2758145e-10
-0.3762857 -5.272451299999999e-10
-0.3752857 -5.087535e-10
-0.3742857 -4.7288484e-10
-0.3732857 -4.2107515e-10
-0.3722857 -3.5525844e-10
-0.3712857 -2.7769849999999997e-10
-0.3702857 -1.90843e-10
-0.3692857 -9.72221e-11
-0.3682857 5.9816967e-13
-0.3672857 1.0001216e-10
-0.3662857 1.9833826e-10
-0.3652857 2.9277652e-10
-0.3642857 3.8038990000000004e-10
-0.3632857 4.581344e-10
-0.3622857 5.2295351e-10
-0.3612857 5.7193738e-10
-0.3602857 6.025318699999999e-10
-0.3592857 6.127696e-10
-0.3582857 6.0148657e-10
-0.3572857 5.6848736e-10
-0.3562857 5.1462784e-10
-0.3552857 4.4179786e-10
-0.3542857 3.5280182e-10
-0.3532857 2.511535e-10
-0.3522857 1.4081513e-10
-0.3512857 2.591955e-11
-0.3502857 -8.9484572e-11
-0.3492857 -2.0163142e-10
-0.3482857 -3.0716007e-10
-0.3472857 -4.0315658999999994e-10
-0.3462857 -4.8712839e-10
-0.3452857 -5.5693787e-10
-0.3442857 -6.1072748e-10
-0.3432857 -6.4687006e-10
-0.3422857 -6.639684e-10
-0.3412857 -6.6091616e-10
-0.3402857 -6.370145300000001e-10
-0.3392857 -5.9212513e-10
-0.3382857 -5.2682646e-10
-0.3372857 -4.4253767e-10
-0.3362857 -3.4157677e-10
-0.3352857 -2.2712972999999998e-10
-0.3342857 -1.0312411e-10
-0.3332857 2.5982664e-11
-0.3322857 1.5547353e-10
-0.3312857 2.8066336e-10
-0.3302857 3.9717092e-10
-0.3292857 5.011351599999999e-10
-0.3282857 5.8935131e-10
-0.3272857 6.5931939e-10
-0.3262857 7.0921433e-10
-0.3252857 7.378026100000001e-10
-0.3242857 7.4433992e-10
-0.3232857 7.2848611e-10
-0.3222857 6.9026573e-10
-0.3212857 6.3009173e-10
-0.3202857 5.4884946e-10
-0.3192857 4.4802309000000003e-10
-0.3182857 3.2983093e-10
-0.3172857 1.9733006000000001e-10
-0.3162857 5.4451868999999996e-11
-0.3152857 -9.4060057e-11
-0.3142857 -2.428215e-10
-0.3132857 -3.8608057999999997e-10
-0.3122857 -5.180649700000001e-10
-0.3112857 -6.333609899999999e-10
-0.3102857 -7.2727514e-10
-0.3092857 -7.9613061e-10
-0.3082857 -8.3746187e-10
-0.3072857 -8.500879700000001e-10
-0.3062857 -8.340657200000001e-10
-0.3052857 -7.905447999999999e-10
-0.3042857 -7.2155988e-10
-0.3032857 -6.298034599999999e-10
-0.3022857 -5.1842103e-10
-0.3012857 -3.9085870000000003e-10
-0.3002857 -2.5077837e-10
-0.2992857 -1.0203603999999999e-10
-0.2982857 5.1297795e-11
-0.2972857 2.0490872e-10
-0.2962857 3.5423592999999997e-10
-0.2952857 4.945282e-10
-0.2942857 6.2097666e-10
-0.2932857 7.289243e-10
-0.2922857 8.1413461e-10
-0.2912857 8.7308381e-10
-0.2902857 9.032332999999999e-10
-0.2892857 9.0323868e-10
-0.2882857 8.730580499999999e-10
-0.2872857 8.139427499999999e-10
-0.2862857 7.283097699999999e-10
-0.2852857 6.195183300000001e-10
-0.2842857 4.9158902e-10
-0.2832857 3.4891154999999996e-10
-0.2822857 1.9598774e-10
-0.2812857 3.7245687e-11
-0.2802857 -1.2305591999999998e-10
-0.2792857 -2.8083577e-10
-0.2782857 -4.3213224000000004e-10
-0.2772857 -5.730182e-10
-0.2762857 -6.9953292e-10
-0.2752857 -8.076725899999999e-10
-0.2742857 -8.9346872e-10
-0.2732857 -9.5316385e-10
-0.2722857 -9.8347216e-10
-0.2712857 -9.8189026e-10
-0.2702857 -9.4701148e-10
-0.2692857 -8.787883600000001e-10
-0.2682857 -7.786962e-10
-0.2672857 -6.4976206e-10
-0.2662857 -4.964475e-10
-0.2652857 -3.2439572e-10
-0.2642857 -1.4007675e-10
-0.2632857 4.9621185000000005e-11
-0.2622857 2.3779938999999997e-10
-0.2612857 4.1790482000000004e-10
-0.2602857 5.8399821e-10
-0.2592857 7.3091715e-10
-0.2582857 8.543395999999999e-10
-0.2572857 9.5077219e-10
-0.2562857 1.0174995e-09
-0.2552857 1.0525363e-09
-0.2542857 1.0546133e-09
-0.2532857 1.0232195e-09
-0.2522857 9.5869614e-10
-0.2512857 8.623662499999999e-10
-0.2502857 7.3666177e-10
-0.2492857 5.8520654e-10
-0.2482857 4.1281371000000003e-10
-0.2472857 2.2537007e-10
-0.2462857 2.9597052e-11
-0.2452857 -1.6729724999999998e-10
-0.2442857 -3.5803966e-10
-0.2432857 -5.35735e-10
-0.2422857 -6.9427281e-10
-0.2412857 -8.286441e-10
-0.2402857 -9.3512897e-10
-0.2392857 -1.0113388e-09
-0.2382857 -1.0561221000000001e-09
-0.2372857 -1.0693686000000002e-09
-0.2362857 -1.0517592e-09
-0.2352857 -1.0045206e-09
-0.2342857 -9.2923499e-10
-0.2332857 -8.2774126e-10
-0.2322857 -7.021429e-10
-0.2312857 -5.549098500000001e-10
-0.2302857 -3.8904067e-10
-0.2292857 -2.0823475e-10
-0.2282857 -1.701936e-11
-0.2272857 1.7921762e-10
-0.2262857 3.7432018999999997e-10
-0.2252857 5.615907500000001e-10
-0.2242857 7.341322e-10
-0.2232857 8.8526504e-10
-0.2222857 1.0089639e-09
-0.2212857 1.1002537e-09
-0.2202857 1.1555140000000001e-09
-0.2192857 1.1726551e-09
-0.2182857 1.1511558e-09
-0.2172857 1.0919722e-09
-0.2162857 9.9735272e-10
-0.2152857 8.7060532e-10
-0.2142857 7.1586326e-10
-0.2132857 5.3789061e-10
-0.2122857 3.4194931999999996e-10
-0.2112857 1.3372960999999998e-10
-0.2102857 -8.0676308e-11
-0.2092857 -2.9479266e-10
-0.2082857 -5.0181348e-10
-0.2072857 -6.947279099999999e-10
-0.2062857 -8.6654208e-10
-0.2052857 -1.0105985e-09
-0.2042857 -1.1209709e-09
-0.2032857 -1.1928888999999999e-09
-0.2022857 -1.2231351e-09
-0.2012857 -1.2103508e-09
-0.2002857 -1.155197e-09
-0.1992857 -1.0603371e-09
-0.1982857 -9.302344500000001e-10
-0.1972857 -7.7078838e-10
-0.1962857 -5.8885696e-10
-0.1952857 -3.91735e-10
-0.1942857 -1.866585e-10
-0.1932857 1.959843e-11
-0.1922857 2.2098957e-10
-0.1912857 4.1230721e-10
-0.1902857 5.89149e-10
-0.1892857 7.4778005e-10
-0.1882857 8.849449000000001e-10
-0.1872857 9.9769247e-10
-0.1862857 1.0832667e-09
-0.1852857 1.1391006e-09
-0.1842857 1.1629247e-09
-0.1832857 1.1529728999999999e-09
-0.1822857 1.1082466000000001e-09
-0.1812857 1.0287833e-09
-0.1802857 9.158718899999999e-10
-0.1792857 7.721658399999999e-10
-0.1782857 6.0166633e-10
-0.1772857 4.0956938e-10
-0.1762857 2.0199965999999999e-10
-0.1752857 -1.4329269e-11
-0.1742857 -2.324745e-10
-0.1732857 -4.4559135e-10
-0.1722857 -6.4718769e-10
-0.1712857 -8.3128461e-10
-0.1702857 -9.9248543e-10
-0.1692857 -1.1259793e-09
-0.1682857 -1.2275183e-09
-0.1672857 -1.2934169000000001e-09
-0.1662857 -1.3206116000000002e-09
-0.1652857 -1.3068041e-09
-0.1642857 -1.2506889e-09
-0.1632857 -1.1522362e-09
-0.1622857 -1.0129811e-09
-0.1612857 -8.3625693e-10
-0.1602857 -6.2730853e-10
-0.1592857 -3.9323536000000004e-10
-0.1582857 -1.4273821e-10
-0.1572857 1.1432555e-10
-0.1562857 3.6754101999999995e-10
-0.1552857 6.066228200000001e-10
-0.1542857 8.221087000000001e-10
-0.1532857 1.0059731e-09
-0.1522857 1.1520866e-09
-0.1512857 1.2564731e-09
-0.1502857 1.3173446e-09
-0.1492857 1.3349325e-09
-0.1482857 1.3111634e-09
-0.1472857 1.2492449e-09
-0.1462857 1.1532384e-09
-0.1452857 1.0276848e-09
-0.1442857 8.7733128e-10
-0.1432857 7.0697961e-10
-0.1422857 5.2144651e-10
-0.1412857 3.2560443e-10
-0.1402857 1.2445357e-10
-0.1392857 -7.6826777e-11
-0.1382857 -2.7288996e-10
-0.1372857 -4.5832131e-10
-0.1362857 -6.278251799999999e-10
-0.1352857 -7.7647619e-10
-0.1342857 -8.9999284e-10
-0.1332857 -9.949825699999999e-10
-0.1322857 -1.0591127000000001e-09
-0.1312857 -1.0911744e-09
-0.1302857 -1.0910294e-09
-0.1292857 -1.0594583e-09
-0.1282857 -9.979444399999999e-10
-0.1272857 -9.0845022e-10
-0.1262857 -7.932379600000001e-10
-0.1252857 -6.5478126e-10
-0.1242857 -4.9579095e-10
-0.1232857 -3.1935036e-10
-0.1222857 -1.2912801e-10
-0.1212857 7.0388595e-11
-0.1202857 2.7370791999999997e-10
-0.1192857 4.7426551e-10
-0.1182857 6.6452399e-10
-0.1172857 8.362669900000001e-10
-0.1162857 9.810768500000001e-10
-0.1152857 1.0909516e-09
-0.1142857 1.1589871e-09
-0.1132857 1.180032e-09
-0.1122857 1.1512262e-09
-0.1112857 1.0723413e-09
-0.1102857 9.458771400000001e-10
-0.1092857 7.7690059e-10
-0.1082857 5.726504800000001e-10
-0.1072857 3.4196868e-10
-0.1062857 9.4636614e-11
-0.1052857 -1.592967e-10
-0.1042857 -4.1011521e-10
-0.1032857 -6.4890745e-10
-0.1022857 -8.678795500000001e-10
-0.1012857 -1.0605123e-09
-0.1002857 -1.22159e-09
-9.9285714E-02 -1.3471477e-09
-9.8285712E-02 -1.4343870000000001e-09
-9.7285718E-02 -1.4816025e-09
-9.6285716E-02 -1.4881478000000002e-09
-9.5285714E-02 -1.4544410000000001e-09
-9.4285712E-02 -1.3819934e-09
-9.3285717E-02 -1.2734275e-09
-9.2285715E-02 -1.1324449e-09
-9.1285713E-02 -9.6371123e-10
-9.0285711E-02 -7.7264011e-10
-8.9285716E-02 -5.6508457e-10
-8.8285714E-02 -3.4696464e-10
-8.7285712E-02 -1.238831e-10
-8.6285718E-02 9.9209237e-11
-8.5285716E-02 3.1823938e-10
-8.4285714E-02 5.3008496e-10
-8.3285712E-02 7.324760600000001e-10
-8.2285717E-02 9.2374034e-10
-8.1285715E-02 1.1024386e-09
-8.0285713E-02 1.266962e-09
-7.9285711E-02 1.4151753e-09
-7.8285716E-02 1.5441875e-09
-7.7285714E-02 1.6503106e-09
-7.6285712E-02 1.7292378999999999e-09
-7.5285718E-02 1.7764309000000001e-09
-7.4285716E-02 1.7876679e-09
-7.3285714E-02 1.7596744e-09
-7.2285712E-02 1.6907364e-09
-7.1285717E-02 1.5811991e-09
-7.0285715E-02 1.4337626e-09
-6.9285713E-02 1.253524e-09
-6.8285711E-02 1.0477501e-09
-6.7285717E-02 8.254060600000001e-10
-6.6285715E-02 5.9650418e-10
-6.5285712E-02 3.7135546000000004e-10
-6.4285718E-02 1.5981979e-10
-6.3285716E-02 -2.9359417e-11
-6.2285714E-02 -1.8907113000000002e-10
-6.1285716E-02 -3.1416866000000004e-10
-6.0285714E-02 -4.0161407e-10
-5.9285715E-02 -4.5046024e-10
-5.8285713E-02 -4.6171344e-10
-5.7285715E-02 -4.3812639999999995e-10
-5.6285713E-02 -3.8396591e-10
-5.5285715E-02 -3.0478352e-10
-5.4285713E-02 -2.0719852e-10
-5.3285714E-02 -9.8682282e-11
-5.2285716E-02 1.2679156e-11
-5.1285714E-02 1.1847239e-10
-5.0285716E-02 2.1031258e-10
-4.9285714E-02 2.802711e-10
-4.8285715E-02 3.2135221e-10
-4.7285713E-02 3.2797545e-10
-4.6285715E-02 2.9640136e-10
-4.5285713E-02 2.2503314000000003e-10
-4.4285715E-02 1.1453404999999999e-10
-4.3285713E-02 -3.2278788e-11
-4.2285714E-02 -2.1077044e-10
-4.1285716E-02 -4.1502331000000004e-10
-4.0285714E-02 -6.3850635e-10
-3.9285716E-02 -8.7478505e-10
-3.8285714E-02 -1.1181677000000002e-09
-3.7285715E-02 -1.3641894e-09
-3.6285713E-02 -1.6098567e-09
-3.5285715E-02 -1.8536148e-09
-3.4285713E-02 -2.0950434e-09
-3.3285715E-02 -2.3343336e-09
-3.2285713E-02 -2.5716341000000002e-09
-3.1285714E-02 -2.8063772e-09
-3.0285714E-02 -3.0366959000000004e-09
-2.9285714E-02 -3.2590340000000005e-09
-2.8285714E-02 -3.4680096e-09
-2.7285714E-02 -3.6565614999999997e-09
-2.6285714E-02 -3.8163535e-09
-2.5285713E-02 -3.9383805e-09
-2.4285715E-02 -4.0136910999999995e-09
-2.3285715E-02 -4.0341289e-09
-2.2285715E-02 -3.993e-09
-2.1285715E-02 -3.885598399999999e-09
-2.0285714E-02 -3.7095466e-09
-1.9285714E-02 -3.4649391000000004e-09
-1.8285714E-02 -3.1543136000000004e-09
-1.7285714E-02 -2.7824828999999998e-09
-1.6285714E-02 -2.3562806000000002e-09
-1.5285715E-02 -1.8842533e-09
-1.4285714E-02 -1.3763332000000001e-09
-1.3285714E-02 -8.434977499999999e-10
-1.2285714E-02 -2.9740865e-10
-1.1285714E-02 2.4998393e-10
-1.0285715E-02 7.8689086e-10
-9.2857145E-03 1.3021924e-09
-8.2857143E-03 1.7859931e-09
-7.2857141E-03 2.2301869e-09
-6.2857145E-03 2.6289745e-09
-5.2857143E-03 2.979262e-09
-4.2857141E-03 3.2808634e-09
-3.2857142E-03 3.5364474999999997e-09
-2.2857143E-03 3.7511955e-09
-1.2857143E-03 3.9321824e-09
-2.8571428E-04 4.0875227e-09
7.1428571E-04 4.2253822e-09
1.7142857E-03 4.3529665999999994e-09
2.7142856E-03 4.4756213e-09
3.7142858E-03 4.596161e-09
4.7142855E-03 4.7145177000000005e-09
5.7142857E-03 4.8277563e-09
6.7142858E-03 4.9304515e-09
7.7142855E-03 5.0153659e-09
8.7142857E-03 5.0743298000000005e-09
9.7142858E-03 5.0991898e-09
1.0714286E-02 5.0826985e-09
1.1714286E-02 5.0192211e-09
1.2714285E-02 4.9051742e-09
1.3714286E-02 4.7391615e-09
1.4714286E-02 4.521811399999999e-09
1.5714286E-02 4.2553707e-09
1.6714286E-02 3.9431329999999995e-09
1.7714286E-02 3.588798e-09
1.8714286E-02 3.1958547e-09
1.9714287E-02 2.7670652e-09
2.0714285E-02 2.3040961e-09
2.1714285E-02 1.8073168e-09
2.2714285E-02 1.275755e-09
2.3714285E-02 7.0718197e-10
2.4714286E-02 9.8292013e-11
2.5714286E-02 -5.5504806e-10
2.6714286E-02 -1.2575021e-09
2.7714286E-02 -2.0139178999999998e-09
2.8714286E-02 -2.8289293e-09
2.9714286E-02 -3.7064827000000002e-09
3.0714286E-02 -4.6492864999999995e-09
3.1714287E-02 -5.6581958e-09
3.2714285E-02 -6.7315562999999995e-09
3.3714287E-02 -7.8645611e-09
3.4714285E-02 -9.0487139e-09
3.5714287E-02 -1.0271475e-08
3.6714286E-02 -1.151617e-08
3.7714284E-02 -1.2762238e-08
3.8714286E-02 -1.3985822e-08
3.9714284E-02 -1.5160699e-08
4.0714286E-02 -1.6259476e-08
4.1714285E-02 -1.7254909e-08
4.2714287E-02 -1.8121235000000003e-08
4.3714285E-02 -1.8835329e-08
4.4714287E-02 -1.9377562e-08
4.5714285E-02 -1.9732252000000002e-08
4.6714287E-02 -1.9887667e-08
4.7714286E-02 -1.9835564e-08
4.8714284E-02 -1.9570372000000002e-08
4.9714286E-02 -1.9088076e-08
5.0714284E-02 -1.8385002e-08
5.1714286E-02 -1.7456639e-08
5.2714285E-02 -1.6296635e-08
5.3714287E-02 -1.4896118000000001e-08
5.4714285E-02 -1.3243312e-08
5.5714287E-02 -1.1323503e-08
5.6714285E-02 -9.1193407e-09
5.7714287E-02 -6.6113587e-09
5.8714285E-02 -3.7786531e-09
5.9714288E-02 -5.9963328e-10
6.0714286E-02 2.9472656999999998e-09
6.1714284E-02 6.8829199000000004e-09
6.2714286E-02 1.1227014e-08
6.3714288E-02 1.5997664e-08
6.4714283E-02 2.1211145e-08
6.5714285E-02 2.688173e-08
6.6714287E-02 3.302166e-08
6.7714289E-02 3.9641238e-08
6.8714283E-02 4.6749038e-08
6.9714285E-02 5.4352272999999994e-08
7.0714287E-02 6.2457323e-08
7.1714282E-02 7.1070427e-08
7.2714284E-02 8.0198492e-08
7.3714286E-02 8.984994400000001e-08
7.4714288E-02 1.0003556999999999e-07
7.5714283E-02 1.1076922e-07
7.6714285E-02 1.2206831e-07
7.7714287E-02 1.3395396e-07
7.8714289E-02 1.4645072e-07
7.9714283E-02 1.5958599e-07
8.0714285E-02 1.733889e-07
8.1714287E-02 1.8788898999999999e-07
8.2714289E-02 2.0311466000000001e-07
8.3714284E-02 2.1909183e-07
8.4714286E-02 2.3584261000000002e-07
8.5714288E-02 2.5338436e-07
8.6714283E-02 2.7172917e-07
8.7714285E-02 2.9088412e-07
8.8714287E-02 3.1085168e-07
8.9714289E-02 3.3163083e-07
9.0714283E-02 3.532185e-07
9.1714285E-02 3.7561101e-07
9.2714287E-02 3.9880557000000003e-07
9.3714289E-02 4.2280166000000004e-07
9.4714284E-02 4.4760218000000003e-07
9.5714286E-02 4.7321405e-07
9.6714288E-02 4.9964859e-07
9.7714283E-02 5.2692131e-07
9.8714285E-02 5.550516e-07
9.9714287E-02 5.8406213e-07
0.1007143 6.1397789e-07
0.1017143 6.4482526e-07
0.1027143 6.7663097e-07
0.1037143 7.094212799999999e-07
0.1047143 7.432210800000001e-07
0.1057143 7.780535299999999e-07
0.1067143 8.139394e-07
0.1077143 8.5089686e-07
0.1087143 8.889411e-07
0.1097143 9.280843600000001e-07
0.1107143 9.6833679e-07
0.1117143 1.0097066e-06
0.1127143 1.0522017e-06
0.1137143 1.0958304000000001e-06
0.1147143 1.1406027e-06
0.1157143 1.1865313e-06
0.1167143 1.2336326e-06
0.1177143 1.2819269000000001e-06
0.1187143 1.3314392e-06
0.1197143 1.3821988000000002e-06
0.1207143 1.4342389e-06
0.1217143 1.4875952e-06
0.1227143 1.5423048e-06
0.1237143 1.5984038999999998e-06
0.1247143 1.6559259e-06
0.1257143 1.7149008e-06
0.1267143 1.7753532e-06
0.1277143 1.8373022e-06
0.1287143 1.9007611e-06
0.1297143 1.9657378e-06
0.1307143 2.032235e-06
0.1317143 2.1002524e-06
0.1327143 2.1697877000000002e-06
0.1337143 2.2408384e-06
0.1347143 2.3134044e-06
0.1357143 2.3874883e-06
0.1367143 2.4630969e-06
0.1377143 2.5402418e-06
0.1387143 2.6189383e-06
0.1397143 2.6992062e-06
0.1407143 2.7810685e-06
0.1417143 2.8645517999999997e-06
0.1427143 2.9496841000000002e-06
0.1437143 3.0364936999999997e-06
0.1447143 3.1250067e-06
0.1457143 3.2152467e-06
0.1467143 3.3072332e-06
0.1477143 3.400983e-06
0.1487143 3.496508e-06
0.1497143 3.5938157e-06
0.1507143 3.6929105000000002e-06
0.1517143 3.7937912e-06
0.1527143 3.8964544e-06
0.1537143 4.0008938e-06
0.1547143 4.1071036e-06
0.1557143 4.2150784e-06
0.1567143 4.3248161e-06
0.1577143 4.4363194e-06
0.1587143 4.5495955e-06
0.1597143 4.6646568999999995e-06
0.1607143 4.7815195e-06
0.1617143 4.9002036000000005e-06
0.1627143 5.0207341e-06
0.1637143 5.14314e-06
0.1647143 5.2674504999999996e-06
0.1657143 5.3936932999999995e-06
0.1667143 5.5218916e-06
0.1677143 5.6520637e-06
0.1687143 5.7842204e-06
0.1697143 5.9183670000000005e-06
0.1707143 6.0545026999999994e-06
0.1717143 6.192622200000001e-06
0.1727143 6.3327192000000006e-06
0.1737143 6.4747843999999996e-06
0.1747143 6.6188079e-06
0.1757143 6.7647811e-06
0.1767143 6.9127005e-06
0.1777143 7.0625688e-06
0.1787143 7.2143976000000005e-06
0.1797143 7.368206000000001e-06
0.1807143 7.524021599999999e-06
0.1817143 7.6818779e-06
0.1827143 7.8418132e-06
0.1837143 8.0038681e-06
0.1847143 8.1680845e-06
0.1857143 8.3345064e-06
0.1867143 8.5031786e-06
0.1877143 8.6741444e-06
0.1887143 8.8474437e-06
0.1897143 9.0231119e-06
0.1907143 9.2011788e-06
0.1917143 9.381668100000001e-06
0.1927143 9.5645994e-06
0.1937143 9.7499921e-06
0.1947143 9.9378639e-06
0.1957143 1.0128233e-05
0.1967143 1.0321115999999999e-05
0.1977143 1.0516533e-05
0.1987143 1.0714506e-05
0.1997143 1.0915063e-05
0.2007143 1.1118242999999999e-05
0.2017143 1.1324092e-05
0.2027143 1.1532662e-05
0.2037143 1.1744011e-05
0.2047143 1.1958196999999999e-05
0.2057143 1.2175282e-05
0.2067143 1.2395323000000001e-05
0.2077143 1.2618383000000001e-05
0.2087143 1.2844519e-05
0.2097143 1.3073782e-05
0.2107143 1.3306213e-05
0.2117143 1.3541842e-05
0.2127143 1.3780694e-05
0.2137143 1.4022787e-05
0.2147143 1.4268142e-05
0.2157143 1.4516780000000002e-05
0.2167143 1.4768729e-05
0.2177143 1.5024013e-05
0.2187143 1.5282657e-05
0.2197143 1.5544698e-05
0.2207143 1.5810180000000002e-05
0.2217143 1.6079156e-05
0.2227143 1.635169e-05
0.2237143 1.6627851e-05
0.2247143 1.6907708e-05
0.2257143 1.7191337e-05
0.2267143 1.7478804e-05
0.2277143 1.7770179e-05
0.2287143 1.8065531e-05
0.2297143 1.8364925000000003e-05
0.2307143 1.8668425e-05
0.2317143 1.8976085000000002e-05
0.2327143 1.9287953e-05
0.2337143 1.9604066e-05
0.2347143 1.9924457e-05
0.2357143 2.0249156e-05
0.2367143 2.0578194e-05
0.2377143 2.0911608e-05
0.2387143 2.1249434e-05
0.2397143 2.159171e-05
0.2407143 2.1938472e-05
0.2417143 2.2289763e-05
0.2427143 2.2645636e-05
0.2437143 2.3006156e-05
0.2447143 2.3371398e-05
0.2457143 2.3741446999999998e-05
0.2467143 2.4116389e-05
0.2477143 2.4496313e-05
0.2487143 2.48813e-05
0.2497143 2.5271427000000004e-05
0.2507143 2.5666764999999997e-05
0.2517143 2.6067389e-05
0.2527143 2.6473359e-05
0.2537143 2.6884725999999998e-05
0.2547143 2.7301539e-05
0.2557143 2.7723836999999998e-05
0.2567143 2.8151660999999997e-05
0.2577143 2.8585055000000002e-05
0.2587143 2.9024071000000003e-05
0.2597143 2.9468774e-05
0.2607143 2.9919235000000002e-05
0.2617143 3.037554e-05
0.2627143 3.0837776e-05
0.2637143 3.1306035000000004e-05
0.2647143 3.1780419000000004e-05
0.2657143 3.226103e-05
0.2667143 3.274798e-05
0.2677143 3.324138e-05
0.2687143 3.3741347e-05
0.2697143 3.4247986e-05
0.2707143 3.4761402e-05
0.2717143 3.5281695e-05
0.2727143 3.5808958e-05
0.2737143 3.6343269e-05
0.2747143 3.688472e-05
0.2757143 3.7433395e-05
0.2767143 3.7989369e-05
0.2777143 3.8552707e-05
0.2787143 3.9123458e-05
0.2797143 3.9701672e-05
0.2807143 4.0287412e-05
0.2817143 4.0880755e-05
0.2827143 4.1481788999999996e-05
0.2837143 4.2090608e-05
0.2847143 4.270731e-05
0.2857143 4.3332003e-05
0.2867143 4.3964801e-05
0.2877143 4.4605838e-05
0.2887143 4.5255254e-05
0.2897143 4.5913185e-05
0.2907143 4.6579754000000005e-05
0.2917143 4.7255074e-05
0.2927143 4.7939244000000004e-05
0.2937143 4.8632364e-05
0.2947143 4.9334522999999996e-05
0.2957143 5.0045816e-05
0.2967143 5.0766328999999995e-05
0.2977143 5.1496158e-05
0.2987143 5.223537900000001e-05
0.2997143 5.2984063e-05
0.3007143 5.3742303000000004e-05
0.3017143 5.4510207e-05
0.3027143 5.528788700000001e-05
0.3037143 5.6075497999999997e-05
0.3047143 5.6873171e-05
0.3057143 5.7681024000000005e-05
0.3067143 5.8499177e-05
0.3077143 5.9327759999999995e-05
0.3087143 6.0166916999999995e-05
0.3097143 6.1016823e-05
0.3107143 6.1877643e-05
0.3117143 6.274953e-05
0.3127143 6.3632615e-05
0.3137143 6.4527023e-05
0.3147143 6.5432869e-05
0.3157143 6.635027600000001e-05
0.3167143 6.7279365e-05
0.3177143 6.8220271e-05
0.3187143 6.917311999999999e-05
0.3197143 7.013802e-05
0.3207143 7.1115062e-05
0.3217143 7.2104336e-05
0.3227143 7.3105952e-05
0.3237143 7.4120038e-05
0.3247143 7.514675e-05
0.3257143 7.6186268e-05
0.3267143 7.7238769e-05
0.3277143 7.830445300000001e-05
0.3287143 7.9383511e-05
0.3297143 8.0476144e-05
0.3307143 8.1582567e-05
0.3317143 8.2702985e-05
0.3327143 8.3837608e-05
0.3337143 8.4986641e-05
0.3347143 8.6150249e-05
0.3357143 8.7328567e-05
0.3367143 8.8521728e-05
0.3377143 8.9729895e-05
0.3387143 9.0953256e-05
0.3397143 9.2191993e-05
0.3407143 9.3446295e-05
0.3417143 9.471633599999999e-05
0.3427143 9.6002293e-05
0.3437143 9.7304337e-05
0.3447143 9.862263799999999e-05
0.3457143 9.995740100000002e-05
0.3467143 0.00010130883
0.3477143 0.00010267712999999999
0.3487143 0.00010406251
0.3497143 0.00010546516
0.3507143 0.00010688534
0.3517143 0.00010832325999999999
0.3527143 0.00010977915999999999
0.3537143 0.00011125329000000001
0.3547143 0.00011274589
0.3557143 0.00011425718
0.3567143 0.00011578740000000001
0.3577143 0.0001173367
0.3587143 0.00011890525
0.3597143 0.00012049321
0.3607143 0.00012210078
0.3617143 0.00012372809999999999
0.3627143 0.00012537538
0.3637143 0.00012704285
0.3647143 0.00012873072
0.3657143 0.00013043923999999998
0.3667143 0.00013216865
0.3677143 0.00013391917
0.3687143 0.00013569113
0.3697143 0.00013748478
0.3707143 0.00013930041
0.3717143 0.00014113832
0.3727143 0.00014299878
0.3737143 0.00014488206
0.3747143 0.0001467884
0.3757143 0.00014871803
0.3767143 0.00015067124
0.3777143 0.00015264827999999999
0.3787143 0.00015464946
0.3797143 0.00015667503
0.3807143 0.00015872523999999999
0.3817143 0.00016080037
0.3827143 0.00016290066
0.3837143 0.00016502635
0.3847143 0.00016717769
0.3857143 0.00016935494
0.3867143 0.00017155841
0.3877143 0.00017378837
0.3887143 0.00017604514
0.3897143 0.00017832899
0.3907143 0.00018064028
0.3917143 0.00018297936
0.3927143 0.00018534661
0.3937143 0.00018774238
0.3947143 0.00019016703999999999
0.3957143 0.00019262096999999998
0.3967143 0.00019510448999999997
0.3977143 0.00019761789999999998
0.3987143 0.00020016146
0.3997143 0.00020273545999999998
0.4007143 0.00020534018999999998
0.4017143 0.00020797600000000002
0.4027143 0.00021064319999999998
0.4037143 0.0002133422
0.4047143 0.00021607328999999998
0.4057143 0.00021883683999999998
0.4067143 0.00022163324000000001
0.4077143 0.00022446286
0.4087143 0.00022732613000000002
0.4097143 0.00023022344
0.4107143 0.00023315511
0.4117143 0.00023612149000000002
0.4127143 0.00023912305
0.4137143 0.00024216017
0.4147143 0.00024523329
0.4157143 0.00024834287
0.4167143 0.00025148936
0.4177143 0.00025467318
0.4187143 0.00025789473
0.4197143 0.00026115436
0.4207143 0.00026445241
0.4217143 0.00026778928
0.4227143 0.00027116541
0.4237143 0.00027458123000000004
0.4247143 0.00027803708000000003
0.4257143 0.00028153331
0.4267143 0.00028507027
0.4277143 0.00028864829
0.4287143 0.00029226786999999996
0.4297143 0.00029592957
0.4307143 0.00029963394000000003
0.4317143 0.00030338142
0.4327143 0.00030717244
0.4337143 0.00031100742000000003
0.4347143 0.00031488682
0.4357143 0.00031881119999999997
0.4367143 0.00032278108
0.4377143 0.00032679698
0.4387143 0.00033085942000000003
0.4397143 0.00033496883
0.4407143 0.00033912563
0.4417143 0.00034333025
0.4427143 0.0003475832
0.4437143 0.00035188509
0.4447143 0.00035623646
0.4457143 0.00036063782
0.4467143 0.00036508957
0.4477143 0.00036959218
0.4487143 0.00037414613
0.4497143 0.00037875204
0.4507143 0.0003834105
0.4517143 0.00038812223
0.4527143 0.00039288789
0.4537143 0.00039770798
0.4547143 0.00040258305
0.4557143 0.00040751355999999996
0.4567143 0.00041250008999999996
0.4577143 0.00041754329
0.4587143 0.00042264383000000004
0.4597143 0.00042780233999999996
0.4607143 0.00043301943
0.4617143 0.00043829563999999994
0.4627143 0.00044363146
0.4637143 0.00044902749
0.4647143 0.00045448428000000003
0.4657143 0.0004600025
0.4667143 0.00046558289
0.4677143 0.00047122603000000003
0.4687143 0.00047693242999999997
0.4697143 0.00048270249
0.4707143 0.0004885369
0.4717143 0.00049443638
0.4727143 0.0005004018
0.4737143 0.00050643403
0.4747143 0.00051253373
0.4757143 0.00051870165
0.4767143 0.00052493838
0.4777143 0.0005312445
0.4787143 0.00053762074
0.4797143 0.00054406783
0.4807143 0.00055058667
0.4817143 0.00055717796
0.4827143 0.00056384238
0.4837143 0.00057058051
0.4847143 0.00057739289
0.4857143 0.0005842802199999999
0.4867143 0.00059124332
0.4877143 0.0005982829399999999
0.4887143 0.00060540006
0.4897143 0.00061259557
0.4907143 0.00061987007
0.4917143 0.00062722411
0.4927143 0.00063465836
0.4937143 0.00064217361
0.4947143 0.00064977085
0.4957143 0.00065745112
0.4967143 0.00066521534
0.4977143 0.0006730643700000001
0.4987143 0.00068099885
0.4997143 0.00068901941
0.5007143 0.00069712678
0.5017143 0.0007053219599999999
0.5027143 0.00071360614
0.5037143 0.0007219803600000001
0.5047143 0.00073044534
0.5057143 0.0007390016
0.5067143 0.00074764976
0.5077143 0.0007563905
0.5087143 0.00076522483
0.5097143 0.0007741540699999999
0.5107143 0.00078317917
0.5117143 0.00079230113
0.5127143 0.00080152086
0.5137143 0.00081083899
0.5147143 0.00082025663
0.5157143 0.00082977476
0.5167143 0.00083939467
0.5177143 0.0008491172600000001
0.5187143 0.00085894353
0.5197143 0.0008688742999999999
0.5207143 0.0008789103999999999
0.5217143 0.00088905281
0.5227143 0.0008993027200000001
0.5237143 0.0009096614999999999
0.5247143 0.0009201302399999999
0.5257143 0.00093070994
0.5267143 0.00094140141
0.5277143 0.0009522055699999999
0.5287143 0.0009631233300000001
0.5297143 0.0009741559599999999
0.5307143 0.0009853044500000002
0.5317143 0.0009965699100000002
0.5327143 0.0010079532
0.5337143 0.0010194553
0.5347143 0.0010310776
0.5357143 0.0010428213
0.5367143 0.001054688
0.5377143 0.0010666788
0.5387143 0.0010787947000000001
0.5397143 0.0010910368000000001
0.5407143 0.0011034062
0.5417143 0.0011159035999999999
0.5427143 0.0011285305000000002
0.5437143 0.001141288
0.5447143 0.0011541772
0.5457143 0.0011671996
0.5467143 0.0011803561999999999
0.5477143 0.0011936484
0.5487143 0.0012070775
0.5497143 0.0012206447000000001
0.5507143 0.0012343513
0.5517143 0.0012481984
0.5527143 0.0012621873
0.5537143 0.0012763194
0.5547143 0.0012905958
0.5557143 0.0013050175
0.5567143 0.0013195859
0.5577143 0.0013343022
0.5587143 0.0013491683
0.5597143 0.0013641856
0.5607143 0.0013793557
0.5617143 0.0013946797999999999
0.5627143 0.0014101593
0.5637143 0.0014257953
0.5647143 0.0014415888
0.5657143 0.0014575417
0.5667143 0.0014736552
0.5677143 0.0014899308999999999
0.5687143 0.0015063702
0.5697143 0.0015229744
0.5707143 0.0015397447
0.5717143 0.0015566826
0.5727143 0.0015737897999999998
0.5737143 0.0015910682
0.5747143 0.0016085192000000002
0.5757143 0.0016261445
0.5767143 0.0016439451
0.5777143 0.0016619224
0.5787143 0.0016800777000000001
0.5797143 0.0016984126
0.5807143 0.001716929
0.5817143 0.0017356286000000001
0.5827143 0.0017545131000000001
0.5837143 0.0017735843000000002
0.5847143 0.0017928436000000001
0.5857143 0.0018122922
0.5867143 0.0018319321
0.5877143 0.001851765
0.5887143 0.001871793
0.5897143 0.0018920176
0.5907143 0.0019124403000000002
0.5917143 0.0019330624
0.5927143 0.0019538851
0.5937143 0.0019749099000000003
0.5947143 0.0019961391
0.5957143 0.002017575
0.5967143 0.0020392203
0.5977143 0.0020610765
0.5987143 0.0020831448999999998
0.5997143 0.0021054266
0.6007143 0.0021279226999999998
0.6017143 0.0021506356
0.6027143 0.0021735674
0.6037143 0.0021967213
0.6047143 0.0022200988
0.6057143 0.0022437009
0.6067143 0.0022675283999999997
0.6077143 0.0022915825
0.6087143 0.0023158655
0.6097143 0.0023403803
0.6107143 0.0023651301
0.6117143 0.0023901169999999998
0.6127143 0.0024153427
0.6137143 0.0024408084
0.6147143 0.0024665151000000003
0.6157143 0.0024924642
0.6167143 0.0025186582
0.6177143 0.0025451000000000002
0.6187143 0.0025717922
0.6197143 0.0025987369
0.6207143 0.0026259355
0.6217143 0.0026533889
0.6227143 0.0026810992
0.6237143 0.0027090687999999996
0.6247143 0.0027373011
0.6257143 0.002765799
0.6267143 0.0027945649
0.6277143 0.0028236
0.6287143 0.002852905
0.6297143 0.0028824811999999997
0.6307143 0.0029123312
0.6317143 0.0029424577999999997
0.6327143 0.0029728648
0.6337143 0.003003555
0.6347143 0.0030345302
0.6357143 0.0030657912999999997
0.6367143 0.0030973395
0.6377143 0.0031291769
0.6387143 0.0031613063999999997
0.6397143 0.0031937324999999996
0.6407143 0.0032264575999999996
0.6417143 0.0032594835
0.6427143 0.003292811
0.6437143 0.0033264416000000005
0.6447143 0.0033603770000000003
0.6457143 0.0033946202
0.6467143 0.0034291751999999997
0.6477143 0.0034640456
0.6487143 0.0034992342999999996
0.6497143 0.0035347428000000003
0.6507143 0.0035705711000000003
0.6517143 0.0036067217
0.6527143 0.0036431979000000002
0.6537143 0.0036800032999999995
0.6547143 0.0037171412000000003
0.6557143 0.0037546149999999998
0.6567143 0.0037924259
0.6577143 0.003830576
0.6587143 0.0038690658
0.6597143 0.0039078972
0.6607143 0.0039470742
0.6617143 0.0039866009
0.6627143 0.0040264815
0.6637143 0.0040667182
0.6647143 0.0041073123
0.6657143 0.0041482635
0.6667143 0.004189575
0.6677143 0.0042312498
0.6687143 0.004273293599999999
0.6697143 0.0043157102
0.6707143 0.0043585023
0.6717143 0.0044016706
0.6727143 0.0044452161
0.6737143 0.0044891403
0.6747143 0.0045334466
0.6757143 0.0045781399
0.6767143 0.0046232246
0.6777143 0.0046687041
0.6787143 0.0047145808
0.6797143 0.0047608555
0.6807143 0.0048075293
0.6817143 0.0048546048
0.6827143 0.0049020869
0.6837143 0.0049499806
0.6847143 0.004998289699999999
0.6857143 0.0050470171
0.6867143 0.0050961637
0.6877143 0.0051457293000000005
0.6887143 0.0051957155
0.6897143 0.0052461262
0.6907143 0.0052969684
0.6917143 0.0053482483
0.6927143 0.0053999695
0.6937143 0.005452133
0.6947143 0.0055047392
0.6957143 0.0055577882
0.6967143 0.0056112829
0.6977143 0.0056652294
0.6987143 0.0057196343
0.6997143 0.0057745019
0.7007143 0.0058298338
0.7017143 0.0058856302
0.7027143 0.0059418908
0.7037143 0.0059986185
0.7047143 0.0060558195
0.7057143 0.0061135004
0.7067143 0.0061716665999999995
0.7077143 0.0062303210000000005
0.7087143 0.0062894636000000005
0.7097143 0.006349094499999999
0.7107143 0.006409215
0.7117143 0.0064698295
0.7127143 0.0065309454
0.7137143 0.006592568399999999
0.7147143 0.0066547022
0.7157143 0.0067173482
0.7167143 0.0067805078
0.7177143 0.006844181899999999
0.7187143 0.006908375499999999
0.7197143 0.0069730936999999995
0.7207143 0.0070383423
0.7217143 0.007104125
0.7227143 0.0071704431
0.7237143 0.0072372975
0.7247143 0.007304689600000001
0.7257143 0.007372622299999999
0.7267143 0.0074411015
0.7277143 0.0075101336
0.7287143 0.0075797238
0.7297143 0.007649876399999999
0.7307143 0.0077205943
0.7317143 0.0077918783
0.7327143 0.007863732
0.7337143 0.0079361584
0.7347143 0.0080091624
0.7357143 0.0080827478
0.7367143 0.008156918899999999
0.7377143 0.0082316779
0.7387143 0.008307027
0.7397143 0.0083829691
0.7407143 0.008459508499999999
0.7417143 0.0085366504
0.7427143 0.008614402
0.7437143 0.008692766999999999
0.7447143 0.0087717483
0.7457143 0.008851348
0.7467143 0.008931569
0.7477143 0.0090124129
0.7487143 0.0090938847
0.7497143 0.0091759888
0.7507143 0.0092587296
0.7517143 0.009342111299999999
0.7527143 0.0094261362
0.7537143 0.0095108087
0.7547143 0.0095961324
0.7557143 0.0096821124
0.7567143 0.0097687545
0.7577143 0.0098560646
0.7587143 0.0099440447
0.7597143 0.010032696
0.7607143 0.010122022
0.7617143 0.010212022999999999
0.7627143 0.010302706
0.7637143 0.010394076
0.7647143 0.010486137999999999
0.7657143 0.010578897
0.7667143 0.010672356
0.7677143 0.010766518000000001
0.7687143 0.010861385000000001
0.7697143 0.010956963
0.7707143 0.011053256000000001
0.7717143 0.011150273
0.7727143 0.011248017
0.7737143 0.011346492000000001
0.7747143 0.011445699
0.7757143 0.011545637
0.7767143 0.011646307
0.7777143 0.011747717
0.7787143 0.011849873
0.7797143 0.011952785
0.7807143 0.012056455
0.7817143 0.012160886
0.7827143 0.01226608
0.7837143 0.012372037999999998
0.7847143 0.012478771
0.7857143 0.012586283000000002
0.7867143 0.012694582
0.7877143 0.012803669
0.7887143 0.012913543
0.7897143 0.013024201
0.7907143 0.013135649999999999
0.7917143 0.013247894999999999
0.7927143 0.013360948999999999
0.7937143 0.013474818999999999
0.7947143 0.013589510999999999
0.7957143 0.013705025999999999
0.7967143 0.01382136
0.7977143 0.013938513999999999
0.7987143 0.014056497999999999
0.7997143 0.014175318999999999
0.8007143 0.014294984
0.8017143 0.014415497
0.8027143 0.014536857
0.8037143 0.014659062
0.8047143 0.014782116
0.8057143 0.014906026000000001
0.8067143 0.015030803999999998
0.8077143 0.015156459999999998
0.8087143 0.015283001999999999
0.8097143 0.015410430000000001
0.8107143 0.015538742
0.8117143 0.015667932
0.8127143 0.015798006
0.8137143 0.01592897
0.8147143 0.016060837999999997
0.8157143 0.016193614000000002
0.8167143 0.016327297
0.8177143 0.016461886000000002
0.8187143 0.016597385
0.8197143 0.016733802
0.8207143 0.016871147
0.8217143 0.017009431000000002
0.8227143 0.017148659
0.8237143 0.017288834
0.8247143 0.017429949
0.8257143 0.017572004999999998
0.8267143 0.017715002
0.8277143 0.017858949
0.8287143 0.018003852
0.8297143 0.018149725000000002
0.8307143 0.018296574
0.8317143 0.0184444
0.8327143 0.0185932
0.8337143 0.018742977
0.8347143 0.018893737
0.8357143 0.019045487
0.8367143 0.019198236
0.8377143 0.019351985000000002
0.8387143 0.019506738
0.8397143 0.019662487
0.8407143 0.019819233000000002
0.8417143 0.019976986000000002
0.8427143 0.020135756999999997
0.8437143 0.020295562
0.8447143 0.020456403
0.8457143 0.02061828
0.8467143 0.020781194
0.8477143 0.020945143
0.8487143 0.021110133
0.8497143 0.021276169
0.8507143 0.021443258
0.8517143 0.021611408999999998
0.8527143 0.021780624000000002
0.8537143 0.021950899
0.8547143 0.022122233
0.8557143 0.022294634
0.8567143 0.022468112
0.8577143 0.022642680000000002
0.8587143 0.022818346
0.8597143 0.022995112999999998
0.8607143 0.023172975
0.8617143 0.023351926999999998
0.8627143 0.023531965000000002
0.8637143 0.023713097
0.8647143 0.023895336
0.8657143 0.024078696
0.8667143 0.024263181999999998
0.8677143 0.024448789000000002
0.8687143 0.024635515999999996
0.8697143 0.024823363999999997
0.8707143 0.025012338
0.8717143 0.02520245
0.8727143 0.025393712
0.8737143 0.025586131999999998
0.8747143 0.02577971
0.8757143 0.025974441
0.8767143 0.026170319
0.8777143 0.026367342999999998
0.8787143 0.026565521999999998
0.8797143 0.026764869
0.8807143 0.026965397
0.8817143 0.02716711
0.8827143 0.027370007999999998
0.8837143 0.027574078
0.8847143 0.027779323999999998
0.8857143 0.027985749
0.8867143 0.028193366999999997
0.8877143 0.028402195
0.8887143 0.028612243
0.8897143 0.028823505
0.8907143 0.029035975
0.8917143 0.029249643999999998
0.8927143 0.029464511
0.8937143 0.029680592999999998
0.8947143 0.029897899
0.8957143 0.030116445999999998
0.8967143 0.030336238
0.8977143 0.030557267
0.8987143 0.030779518000000002
0.8997143 0.031002986
0.9007143 0.031227685
0.9017143 0.031453639
0.9027143 0.031680861000000005
0.9037143 0.031909349
0.9047143 0.032139095
0.9057143 0.032370086
0.9067143 0.032602318
0.9077143 0.0328358
0.9087143 0.033070552
0.9097143 0.033306589
0.9107143 0.033543917
0.9117143 0.033782533000000003
0.9127143 0.034022421
0.9137143 0.034263578999999995
0.9147143 0.034506005
0.9157143 0.03474972
0.9167143 0.034994737
0.9177143 0.035241063
0.9187143 0.035488696
0.9197143 0.035737623999999996
0.9207143 0.035987838
0.9217143 0.036239341999999994
0.9227143 0.036492148999999995
0.9237143 0.036746281
0.9247143 0.037001749
0.9257143 0.037258546
0.9267143 0.037516653999999997
0.9277143 0.037776065
0.9287143 0.03803678
0.9297143 0.03829881
0.9307143 0.038562174000000005
0.9317143 0.038826875999999996
0.9327143 0.03909292
0.9337143 0.039360291
0.9347143 0.039628986
0.9357143 0.039899015
0.9367143 0.040170384
0.9377143 0.040443108000000005
0.9387143 0.04071719
0.9397143 0.040992635
0.9407143 0.041269432
0.9417143 0.041547566
0.9427143 0.041827027
0.9437143 0.042107824
0.9447143 0.042389974000000004
0.9457143 0.042673488
0.9467143 0.042958374
0.9477143 0.043244622
0.9487143 0.043532222999999995
0.9497143 0.043821178
0.9507143 0.044111494
0.9517143 0.044403179
0.9527143 0.044696237
0.9537143 0.044990663
0.9547143 0.045286448
0.9557143 0.045583578
0.9567143 0.045882057999999996
0.9577143 0.046181903
0.9587143 0.046483128
0.9597143 0.04678574
0.9607143 0.047089747
0.9617143 0.047395137
0.9627143 0.047701891
0.9637143 0.048009996
0.9647143 0.048319456999999996
0.9657143 0.048630292
0.9667143 0.048942509
0.9677143 0.049256108
0.9687143 0.049571064000000005
0.9697143 0.049887376000000004
0.9707143 0.050205045000000004
0.9717143 0.050524087
0.9727143 0.050844526
0.9737143 0.051166373
0.9747143 0.051489624
0.9757143 0.051814248
0.9767143 0.052140222
0.9777143 0.052467542
0.9787143 0.05279621699999999
0.9797143 0.05312626
0.9807143 0.053457683
0.9817143 0.053790478999999995
0.9827143 0.054124649999999996
0.9837143 0.054460176
0.9847143 0.054797058999999995
0.9857143 0.05513530900000001
0.9867143 0.055474938999999994
0.9877143 0.055815949000000004
0.9887143 0.056158338
0.9897143 0.056502094999999995
0.9907143 0.056847197
0.9917143 0.057193630999999995
0.9927143 0.057541392999999996
0.9937143 0.057890505
0.9947143 0.058240979
0.9957143 0.058592833
0.9967143 0.058946059999999995
0.9977143 0.059300632
0.9987143 0.059656531000000006
0.9997143 0.06001374600000001
1.000714 0.060372287
1.001714 0.06073217400000001
1.002714 0.061093422
1.003714 0.061456021
1.004714 0.061819958999999994
1.005714 0.062185216999999994
1.006714 0.06255178
1.007714 0.062919664
1.008714 0.063288887
1.009714 0.063659466
1.010714 0.064031401
1.011714 0.064404676
1.012714 0.064779242
1.013714 0.065155077
1.014714 0.065532175
1.015714 0.065910554
1.016714 0.06629025399999999
1.017714 0.066671276
1.018714 0.067053607
1.019714 0.067437225
1.020714 0.06782208799999999
1.021714 0.068208197
1.022714 0.068595551
1.023714 0.06898418099999999
1.024714 0.069374108
1.025714 0.069765327
1.026714 0.070157798
1.027714 0.07055149799999999
1.028714 0.07094640199999999
1.029714 0.071342505
1.030714 0.071739848
1.031714 0.07213847100000001
1.032714 0.072538381
1.033714 0.07293956
1.034714 0.073341979
1.035714 0.073745591
1.036714 0.074150378
1.037714 0.07455633
1.038714 0.07496346400000001
1.039714 0.07537179599999999
1.040714 0.075781322
1.041714 0.076192035
1.042714 0.07660392399999999
1.043714 0.07701697199999999
1.044714 0.077431177
1.045714 0.07784653
1.046714 0.07826304099999999
1.047714 0.07868071
1.048714 0.079099525
1.049714 0.07951947
1.050714 0.079940521
1.051714 0.08036265499999999
1.052714 0.080785865
1.053714 0.08121015300000001
1.054714 0.08163553999999999
1.055714 0.08206203899999999
1.056714 0.08248965600000001
1.057714 0.08291835
1.058714 0.083348091
1.059714 0.083778857
1.060714 0.084210641
1.061714 0.08464345000000001
1.062714 0.085077289
1.063714 0.085512182
1.064714 0.085948093
1.065714 0.08638498800000001
1.066714 0.086822838
1.067714 0.087261648
1.068714 0.087701424
1.069714 0.088142179
1.070714 0.088583917
1.071714 0.089026621
1.072714 0.089470251
1.073714 0.089914782
1.074714 0.090360205
1.075714 0.090806524
1.076714 0.091253745
1.077714 0.091701868
1.078714 0.092150865
1.079714 0.092600711
1.080714 0.093051366
1.081714 0.09350282500000001
1.082714 0.093955093
1.083714 0.094408181
1.084714 0.094862096
1.085714 0.095316814
1.086714 0.095772301
1.087714 0.096228538
1.088714 0.096685515
1.089714 0.097143237
1.090714 0.097601704
1.091714 0.098060898
1.092714 0.09852082000000001
1.093714 0.09898142900000001
1.094714 0.09944269
1.095714 0.09990459100000001
1.096714 0.10036713
1.097714 0.10083033
1.098714 0.10129418999999999
1.099714 0.1017587
1.100714 0.10222383
1.101714 0.10268954
1.102714 0.10315578
1.103714 0.10362255
1.104714 0.10408985999999999
1.105714 0.10455772999999999
1.106714 0.10502613999999999
1.107714 0.10549506
1.108714 0.10596444999999999
1.109714 0.10643428999999999
1.110714 0.10690456
1.111714 0.10737526
1.112714 0.10784642
1.113714 0.10831802
1.114714 0.10879005000000001
1.115714 0.10926247
1.116714 0.10973524999999999
1.117714 0.11020836
1.118714 0.11068180000000001
1.119714 0.11115553
1.120714 0.11162955
1.121714 0.11210386
1.122714 0.11257846
1.123714 0.11305333000000001
1.124714 0.11352843
1.125714 0.11400373999999999
1.126714 0.11447928
1.127714 0.11495501999999999
1.128714 0.11543097000000001
1.129714 0.11590715
1.130714 0.11638348999999999
1.131714 0.11685994999999999
1.132714 0.11733645000000001
1.133714 0.11781297
1.134714 0.1182895
1.135714 0.11876606999999999
1.136714 0.11924267999999999
1.137714 0.11971929
1.138714 0.12019591999999998
1.139714 0.12067254
1.140714 0.12114913
1.141714 0.12162564999999999
1.142714 0.12210209000000001
1.143714 0.12257841
1.144714 0.12305458000000001
1.145714 0.12353056999999999
1.146714 0.12400639000000001
1.147714 0.12448205
1.148714 0.12495754
1.149714 0.12543280999999998
1.150714 0.12590783
1.151714 0.12638259
1.152714 0.12685711
1.153714 0.12733139
1.154714 0.12780541
1.155714 0.12827911
1.156714 0.12875244000000002
1.157714 0.12922529
1.158714 0.12969765
1.159714 0.13016951000000002
1.160714 0.1306409
1.161714 0.13111185
1.162714 0.13158236
1.163714 0.13205245
1.164714 0.13252203
1.165714 0.13299104
1.166714 0.13345942
1.167714 0.13392718
1.168714 0.13439431000000002
1.169714 0.13486077999999999
1.170714 0.13532655999999998
1.171714 0.13579162
1.172714 0.13625595
1.173714 0.13671951999999998
1.174714 0.13718229
1.175714 0.13764433
1.176714 0.13810566000000002
1.177714 0.13856625
1.178714 0.13902599
1.179714 0.13948482
1.180714 0.13994266
1.181714 0.14039951
1.182714 0.14085536999999998
1.183714 0.14131021000000002
1.184714 0.14176404
1.185714 0.14221679
1.186714 0.14266844
1.187714 0.14311897
1.188714 0.14356842
1.189714 0.14401679
1.190714 0.14446408
1.191714 0.14491023
1.192714 0.14535515999999998
1.193714 0.14579875
1.194714 0.14624095
1.195714 0.14668175
1.196714 0.14712116
1.197714 0.14755919
1.198714 0.14799584999999998
1.199714 0.14843114
1.200714 0.14886501
1.201714 0.14929741
1.202714 0.14972833
1.203714 0.15015781
1.204714 0.15058581
1.205714 0.15101226
1.206714 0.15143703
1.207714 0.15186003
1.208714 0.15228123
1.209714 0.15270065
1.210714 0.15311836
1.211714 0.15353439000000002
1.212714 0.15394873
1.213714 0.15436132
1.214714 0.15477209
1.215714 0.15518095
1.216714 0.15558787
1.217714 0.15599283
1.218714 0.15639584
1.219714 0.15679686
1.220714 0.15719584
1.221714 0.15759267000000002
1.222714 0.15798728
1.223714 0.15837972
1.224714 0.15877003
1.225714 0.15915834
1.226714 0.15954459
1.227714 0.15992873
1.228714 0.16031057999999998
1.229714 0.16069005
1.230714 0.16106708
1.231714 0.16144168
1.232714 0.16181387
1.233714 0.16218367
1.234714 0.16255103
1.235714 0.16291589
1.236714 0.16327819999999998
1.237714 0.16363795
1.238714 0.16399516
1.239714 0.16434989
1.240714 0.16470212
1.241714 0.16505172
1.242714 0.16539857
1.243714 0.16574253
1.244714 0.16608351999999998
1.245714 0.1664216
1.246714 0.16675687
1.247714 0.1670894
1.248714 0.16741914
1.249714 0.16774602
1.250714 0.16806987
1.251714 0.16839065
1.252714 0.16870838999999999
1.253714 0.16902313
1.254714 0.16933487
1.255714 0.16964355
1.256714 0.16994902
1.257714 0.17025117
1.258714 0.17054992
1.259714 0.17084538
1.260714 0.17113762
1.261714 0.17142673
1.262714 0.17171266
1.263714 0.17199529
1.264714 0.17227445
1.265714 0.17255007
1.266714 0.17282212
1.267714 0.17309062
1.268714 0.17335562999999998
1.269714 0.17361713
1.270714 0.17387505
1.271714 0.17412929
1.272714 0.17437976
1.273714 0.17462645
1.274714 0.17486943
1.275714 0.17510874
1.276714 0.17534434000000002
1.277714 0.17557616
1.278714 0.17580404
1.279714 0.17602786
1.280714 0.17624758
1.281714 0.17646325999999998
1.282714 0.17667501
1.283714 0.17688283
1.284714 0.17708668
1.285714 0.17728644
1.286714 0.17748201
1.287714 0.17767332
1.288714 0.17786039
1.289714 0.17804326
1.290714 0.17822196
1.291714 0.17839642
1.292714 0.17856649
1.293714 0.17873205
1.294714 0.17889304
1.295714 0.1790495
1.296714 0.17920149000000002
1.297714 0.17934909999999998
1.298714 0.17949229
1.299714 0.17963093
1.300714 0.17976486
1.301714 0.17989402000000002
1.302714 0.18001839
1.303714 0.18013801000000002
1.304714 0.18025294
1.305714 0.18036318
1.306714 0.18046858
1.307714 0.18056904
1.308714 0.18066445
1.309714 0.18075486
1.310714 0.18084033
1.311714 0.18092095
1.312714 0.1809967
1.313714 0.18106744000000002
1.314714 0.18113296
1.315714 0.18119311
1.316714 0.18124790000000002
1.317714 0.18129739
1.318714 0.18134171999999998
1.319714 0.18138088
1.320714 0.18141479
1.321714 0.18144328
1.322714 0.18146619
1.323714 0.18148350000000002
1.324714 0.18149532999999998
1.325714 0.18150178
1.326714 0.18150285
1.327714 0.18149844999999998
1.328714 0.18148843
1.329714 0.1814726
1.330714 0.18145095
1.331714 0.18142349
1.332714 0.18139031
1.333714 0.18135151
1.334714 0.18130702
1.335714 0.1812567
1.336714 0.18120040999999998
1.337714 0.1811381
1.338714 0.18106973999999998
1.339714 0.18099542
1.340714 0.18091517
1.341714 0.18082898
1.342714 0.18073675
1.343714 0.18063831
1.344714 0.18053353
1.345714 0.18042236
1.346714 0.18030494
1.347714 0.18018137
1.348714 0.18005171
1.349714 0.17991588
1.350714 0.17977372
1.351714 0.17962508
1.352714 0.17946985
1.353714 0.17930807999999998
1.354714 0.17913983
1.355714 0.17896513
1.356714 0.178784
1.357714 0.17859631
1.358714 0.17840193000000001
1.359714 0.17820080000000002
1.360714 0.17799294999999998
1.361714 0.17777848
1.362714 0.17755746
1.363714 0.17732988
1.364714 0.17709561
1.365714 0.17685448
1.366714 0.17660635
1.367714 0.17635116
1.368714 0.17608894
1.369714 0.17581981
1.370714 0.17554382000000002
1.371714 0.17526092000000001
1.372714 0.17497097
1.373714 0.17467389
1.374714 0.17436963
1.375714 0.17405821999999999
1.376714 0.17373975
1.377714 0.17341429
1.378714 0.17308178
1.379714 0.17274213
1.380714 0.17239519
1.381714 0.17204084
1.382714 0.17167907
1.383714 0.17130993
1.384714 0.17093355
1.385714 0.17054998
1.386714 0.17015919
1.387714 0.16976101
1.388714 0.16935528
1.389714 0.16894193000000002
1.390714 0.16852097
1.391714 0.16809253000000002
1.392714 0.16765667
1.393714 0.16721339
1.394714 0.16676256
1.395714 0.16630406
1.396714 0.16583779
1.397714 0.16536377
1.398714 0.16488208
1.399714 0.1643928
1.400714 0.16389594999999998
1.401714 0.16339145
1.402714 0.16287917
1.403714 0.16235899
1.404714 0.16183089
1.405714 0.16129494
1.406714 0.16075121
1.407714 0.16019973
1.408714 0.15964044
1.409714 0.15907321
1.410714 0.15849798
1.411714 0.15791468
1.412714 0.15732336
1.413714 0.1567241
1.414714 0.15611695
1.415714 0.15550187000000001
1.416714 0.15487878000000002
1.417714 0.15424759000000002
1.418714 0.15360822000000002
1.419714 0.15296071
1.420714 0.15230511
1.421714 0.15164142
1.422714 0.15096961
1.423714 0.15028960000000002
1.424714 0.14960133
1.425714 0.14890481
1.426714 0.14820007000000002
1.427714 0.14748712
1.428714 0.14676595
1.429714 0.14603655000000001
1.430714 0.14529887
1.431714 0.14455290999999998
1.432714 0.1437986
1.433714 0.14303594
1.434714 0.14226495
1.435714 0.14148559
1.436714 0.14069785
1.437714 0.13990166999999998
1.438714 0.13909702
1.439714 0.13828387
1.440714 0.13746227
1.441714 0.13663226
1.442714 0.13579386999999998
1.443714 0.13494703
1.444714 0.13409167
1.445714 0.13322772
1.446714 0.13235516
1.447714 0.13147407
1.448714 0.13058446
1.449714 0.12968633
1.450714 0.12877964
1.451714 0.12786435000000002
1.452714 0.12694049999999998
1.453714 0.12600815
1.454714 0.12506733
1.455714 0.12411803
1.456714 0.12316015999999999
1.457714 0.12219360000000001
1.458714 0.12121828000000001
1.459714 0.12023421
1.460714 0.1192415
1.461714 0.11824025
1.462714 0.1172305
1.463714 0.11621213
1.464714 0.11518503
1.465714 0.11414911
1.466714 0.11310444
1.467714 0.11205116
1.468714 0.11098937
1.469714 0.10991907
1.470714 0.10884013000000001
1.471714 0.10775233000000001
1.472714 0.10665559
1.473714 0.10554993
1.474714 0.10443553
1.475714 0.1033126
1.476714 0.10218121
1.477714 0.1010413
1.478714 0.099892693
1.479714 0.098735222
1.480714 0.097568874
1.481714 0.09639379599999999
1.482714 0.095210178
1.483714 0.094018137
1.484714 0.09281761
1.485714 0.091608369
1.486714 0.090390194
1.487714 0.089163048
1.488714 0.08792709
1.489714 0.086682598
1.490714 0.08542979499999999
1.491714 0.084168685
1.492714 0.082899071
1.493714 0.08162071500000001
1.494714 0.080333452
1.495714 0.079037331
1.496714 0.077732565
1.497714 0.07641938899999999
1.498714 0.075097906
1.499714 0.073767971
1.500714 0.072429329
1.501714 0.071081816
1.502714 0.06972551299999999
1.503714 0.06836067800000001
1.504714 0.066987606
1.505714 0.065606437
1.506714 0.064217061
1.507714 0.062819186
1.508714 0.061412581
1.509714 0.059997232
1.510714 0.058573321
1.511714 0.057141192
1.512714 0.055701053
1.513714 0.054252887
1.514714 0.052796421
1.515714 0.05133138
1.516714 0.049857679
1.517714 0.04837547
1.518714 0.046885081
1.519714 0.045386757
1.520714 0.043880526
1.521714 0.042366152000000004
1.522714 0.040843314000000006
1.523714 0.039311842
1.524714 0.037771861999999996
1.525714 0.036223765
1.526714 0.034667927
1.527714 0.03310449
1.528714 0.031533296
1.529714 0.029954038
1.530714 0.028366449999999998
1.531714 0.026770544
1.532714 0.025166624000000002
1.533714 0.023555049999999998
1.534714 0.021935994
1.535714 0.020309327000000002
1.536714 0.018674729
1.537714 0.017031935999999998
1.538714 0.015380926
1.539714 0.013721986
1.540714 0.012055546
1.541714 0.010381914
1.542714 0.0087010674
1.543714 0.0070126989
1.544714 0.0053164195999999995
1.545714 0.0036120538
1.546714 0.0018997862
1.547714 0.00017999822
1.548714 -0.0015469386
1.549714 -0.0032809072
1.550714 -0.0050221057000000005
1.551714 -0.0067708497000000005
1.552714 -0.0085273372
1.553714 -0.01029146
1.554714 -0.012062842
1.555714 -0.013841067
1.556714 -0.015625964
1.557714 -0.017417702
1.558714 -0.019216674
1.559714 -0.021023187999999998
1.560714 -0.022837243
1.561714 -0.024658516999999998
1.562714 -0.026486555000000002
1.563714 -0.028321051
1.564714 -0.030162013999999997
1.565714 -0.032009746
1.566714 -0.033864583
1.567714 -0.035726637
1.568714 -0.037595697000000004
1.569714 -0.03947134
1.570714 -0.041353192999999996
1.571714 -0.043241176
1.572714 -0.045135500999999995
1.573714 -0.047036519
1.574714 -0.048944401
1.575714 -0.050859019
1.576714 -0.052779971
1.577714 -0.054706854
1.578714 -0.056639523
1.579714 -0.058578158000000005
1.580714 -0.060523133
1.581714 -0.062474748
1.582714 -0.064432982
1.583714 -0.06639749
1.584714 -0.068367802
1.585714 -0.070343597
1.586714 -0.07232487
1.587714 -0.074311905
1.588714 -0.076305011
1.589714 -0.078304275
1.590714 -0.080309471
1.591714 -0.082320196
1.592714 -0.084336131
1.593714 -0.086357212
1.594714 -0.088383647
1.595714 -0.090415747
1.596714 -0.09245363200000001
1.597714 -0.094497128
1.598714 -0.096545811
1.599714 -0.098599237
1.600714 -0.10065723
1.601714 -0.10271991
1.602714 -0.10478766999999999
1.603714 -0.10686079999999999
1.604714 -0.10893935999999999
1.605714 -0.1110231
1.606714 -0.11311161
1.607714 -0.11520454
1.608714 -0.11730187
1.609714 -0.11940377
1.610714 -0.12151046
1.611714 -0.12362198
1.612714 -0.12573809
1.613714 -0.12785839999999998
1.614714 -0.12998261
1.615714 -0.13211067
1.616714 -0.1342428
1.617714 -0.13637935
1.618714 -0.13852052
1.619714 -0.14066618
1.620714 -0.14281598
1.621714 -0.14496945
1.622714 -0.1471263
1.623714 -0.14928649000000002
1.624714 -0.15145022000000002
1.625714 -0.15361771
1.626714 -0.15578902
1.627714 -0.15796396000000001
1.628714 -0.16014227
1.629714 -0.16232372
1.630714 -0.16450827
1.631714 -0.16669611
1.632714 -0.16888743
1.633714 -0.1710823
1.634714 -0.1732805
1.635714 -0.17548162
1.636714 -0.17768523
1.637714 -0.17989116
1.638714 -0.18209949
1.639714 -0.18431050000000002
1.640714 -0.18652445
1.641714 -0.18874138
1.642714 -0.19096107
1.643714 -0.19318322
1.644714 -0.19540752
1.645714 -0.19763387
1.646714 -0.19986233999999997
1.647714 -0.20209306
1.648714 -0.20432605
1.649714 -0.20656111
1.650714 -0.20879790999999998
1.651714 -0.21103621000000003
1.652714 -0.21327590000000002
1.653714 -0.21551715000000002
1.654714 -0.21776024
1.655714 -0.22000537999999997
1.656714 -0.22225252
1.657714 -0.22450138
1.658714 -0.22675155
1.659714 -0.22900264999999997
1.660714 -0.23125458999999998
1.661714 -0.23350748000000002
1.662714 -0.23576152
1.663714 -0.23801680999999997
1.664714 -0.24027324
1.665714 -0.24253051
1.666714 -0.24478829000000002
1.667714 -0.24704647000000002
1.668714 -0.24930511
1.669714 -0.25156445
1.670714 -0.25382459
1.671714 -0.25608542
1.672714 -0.25834658
1.673714 -0.26060764
1.674714 -0.26286833
1.675714 -0.26512864999999997
1.676714 -0.26738882999999997
1.677714 -0.2696492
1.678714 -0.27190989
1.679714 -0.27417073000000003
1.680714 -0.27643128
1.681714 -0.27869116
1.682714 -0.28095015
1.683714 -0.28320833
1.684714 -0.28546588
1.685714 -0.28772291
1.686714 -0.28997941
1.687714 -0.29223503
1.688714 -0.29448941
1.689714 -0.29674238000000003
1.690714 -0.29899399
1.691714 -0.30124455
1.692714 -0.30349426
1.693714 -0.30574312
1.694714 -0.30799077
1.695714 -0.31023673
1.696714 -0.31248054000000003
1.697714 -0.31472209
1.698714 -0.31696155
1.699714 -0.31919922
1.700714 -0.32143528
1.701714 -0.32366966
1.702714 -0.32590195
1.703714 -0.32813174
1.704714 -0.33035886
1.705714 -0.33258341999999996
1.706714 -0.33480567
1.707714 -0.3370258
1.708714 -0.33924365
1.709714 -0.34145885
1.710714 -0.34367088
1.711714 -0.34587942
1.712714 -0.34808450999999996
1.713714 -0.35028649
1.714714 -0.35248569
1.715714 -0.35468218999999995
1.716714 -0.35687573
1.717714 -0.35906588
1.718714 -0.36125213
1.719714 -0.36343429
1.720714 -0.36561245
1.721714 -0.36778689999999997
1.722714 -0.36995779
1.723714 -0.37212502
1.724714 -0.37428825
1.725714 -0.37644708
1.726714 -0.37860132
1.727714 -0.38075105
1.728714 -0.38289649000000003
1.729714 -0.3850379
1.730714 -0.38717522
1.731714 -0.38930811
1.732714 -0.39143604
1.733714 -0.39355867
1.734714 -0.39567589000000003
1.735714 -0.3977879
1.736714 -0.39989496999999996
1.737714 -0.40199724000000003
1.738714 -0.40409467
1.739714 -0.40618684
1.740714 -0.40827338
1.741714 -0.410354
1.742714 -0.41242884
1.743714 -0.4144981
1.744714 -0.41656191000000004
1.745714 -0.41862014
1.746714 -0.4206724
1.747714 -0.42271833000000003
1.748714 -0.42475765
1.749714 -0.42679049
1.750714 -0.42881705
1.751714 -0.43083755
1.752714 -0.43285199999999996
1.753714 -0.43486020999999997
1.754714 -0.43686172
1.755714 -0.43885619
1.756714 -0.44084354
1.757714 -0.44282386
1.758714 -0.44479729000000007
1.759714 -0.44676391000000004
1.760714 -0.44872360000000006
1.761714 -0.45067603
1.762714 -0.45262096
1.763714 -0.45455825
1.764714 -0.45648795
1.765714 -0.45841023999999997
1.766714 -0.46032523000000003
1.767714 -0.46223289999999995
1.768714 -0.46413294
1.769714 -0.46602492
1.770714 -0.46790862
1.771714 -0.46978383
1.772714 -0.47165076
1.773714 -0.47350959
1.774714 -0.47536036
1.775714 -0.47720303
1.776714 -0.47903731
1.777714 -0.48086289000000004
1.778714 -0.48267958000000005
1.779714 -0.48448741000000006
1.780714 -0.48628654000000004
1.781714 -0.48807705999999995
1.782714 -0.48985896
1.783714 -0.49163196
1.784714 -0.49339574999999997
1.785714 -0.49514999
1.786714 -0.49689473
1.787714 -0.49863015
1.788714 -0.5003565
1.789714 -0.50207381
1.790714 -0.5037820000000001
1.791714 -0.50548054
1.792714 -0.50716922
1.793714 -0.50884779
1.794714 -0.51051634
1.795714 -0.51217512
1.796714 -0.5138243100000001
1.797714 -0.51546376
1.798714 -0.51709306
1.799714 -0.51871184
1.800714 -0.5203199599999999
1.801714 -0.5219174099999999
1.802714 -0.5235044799999999
1.803714 -0.52508144
1.804714 -0.5266483399999999
1.805714 -0.52820486
1.806714 -0.5297505800000001
1.807714 -0.5312851199999999
1.808714 -0.53280834
1.809714 -0.53432044
1.810714 -0.53582168
1.811714 -0.53731222
1.812714 -0.53879204
1.813714 -0.54026078
1.814714 -0.54171807
1.815714 -0.54316376
1.816714 -0.54459791
1.817714 -0.54602074
1.818714 -0.54743243
1.819714 -0.54883291
1.820714 -0.55022188
1.821714 -0.55159898
1.822714 -0.55296384
1.823714 -0.5543163999999999
1.824714 -0.55565694
1.825714 -0.55698571
1.826714 -0.55830283
1.827714 -0.55960803
1.828714 -0.5609010799999999
1.829714 -0.56218174
1.830714 -0.56344992
1.831714 -0.56470563
1.832714 -0.5659489400000001
1.833714 -0.56717992
1.834714 -0.5683985100000001
1.835714 -0.56960462
1.836714 -0.57079801
1.837714 -0.57197856
1.838714 -0.5731461600000001
1.839714 -0.57430086
1.840714 -0.57544275
1.841714 -0.5765719300000001
1.842714 -0.57768831
1.843714 -0.57879169
1.844714 -0.57988181
1.845714 -0.58095846
1.846714 -0.58202166
1.847714 -0.58307154
1.848714 -0.5841082400000001
1.849714 -0.5851317699999999
1.850714 -0.58614197
1.851714 -0.58713872
1.852714 -0.58812173
1.853714 -0.5890909599999999
1.854714 -0.5900464
1.855714 -0.59098825
1.856714 -0.59191664
1.857714 -0.59283148
1.858714 -0.59373258
1.859714 -0.59461966
1.860714 -0.59549259
1.861714 -0.59635127
1.862714 -0.5971958399999999
1.863714 -0.59802649
1.864714 -0.59884316
1.865714 -0.5996457799999999
1.866714 -0.60043409
1.867714 -0.6012078399999999
1.868714 -0.60196696
1.869714 -0.6027115000000001
1.870714 -0.60344166
1.871714 -0.60415762
1.872714 -0.60485946
1.873714 -0.60554701
1.874714 -0.60621984
1.875714 -0.60687764
1.876714 -0.60752034
1.877714 -0.60814824
1.878714 -0.60876166
1.879714 -0.60936087
1.880714 -0.6099456
1.881714 -0.61051548
1.882714 -0.6110701700000001
1.883714 -0.61160964
1.884714 -0.61213407
1.885714 -0.61264378
1.886714 -0.61313901
1.887714 -0.61361957
1.888714 -0.6140851
1.889714 -0.6145351099999999
1.890714 -0.6149693399999999
1.891714 -0.61538788
1.892714 -0.61579109
1.893714 -0.61617931
1.894714 -0.61655268
1.895714 -0.61691096
1.896714 -0.61725378
1.897714 -0.61758095
1.898714 -0.61789253
1.899714 -0.61818874
1.900714 -0.61846985
1.901714 -0.61873603
1.902714 -0.61898688
1.903714 -0.61922204
1.904714 -0.6194411799999999
1.905714 -0.6196443
1.906714 -0.61983168
1.907714 -0.6200037
1.908714 -0.62016053
1.909714 -0.6203020499999999
1.910714 -0.62042796
1.911714 -0.6205379
1.912714 -0.62063169
1.913714 -0.62070945
1.914714 -0.6207716200000001
1.915714 -0.62081842
1.916714 -0.62084971
1.917714 -0.62086526
1.918714 -0.6208647
1.919714 -0.62084785
1.920714 -0.6208149700000001
1.921714 -0.6207665
1.922714 -0.6207026099999999
1.923714 -0.6206233999999999
1.924714 -0.6205284999999999
1.925714 -0.62041753
1.926714 -0.62029026
1.927714 -0.6201466099999999
1.928714 -0.61998689
1.929714 -0.61981142
1.930714 -0.61962032
1.931714 -0.61941333
1.932714 -0.61919028
1.933714 -0.61895093
1.934714 -0.6186952299999999
1.935714 -0.61842347
1.936714 -0.61813593
1.937714 -0.6178326900000001
1.938714 -0.61751371
1.939714 -0.61717858
1.940714 -0.6168270499999999
1.941714 -0.6164589899999999
1.942714 -0.61607463
1.943714 -0.6156744399999999
1.944714 -0.61525884
1.945714 -0.61482782
1.946714 -0.61438112
1.947714 -0.6139182
1.948714 -0.6134389
1.949714 -0.61294339
1.950714 -0.612432
1.951714 -0.6119049599999999
1.952714 -0.61136219
1.953714 -0.6108033900000001
1.954714 -0.61022821
1.955714 -0.60963645
1.956714 -0.6090282899999999
1.957714 -0.60840417
1.958714 -0.6077643899999999
1.959714 -0.60710907
1.960714 -0.60643801
1.961714 -0.60575088
1.962714 -0.60504745
1.963714 -0.60432767
1.964714 -0.60359179
1.965714 -0.60284017
1.966714 -0.6020730799999999
1.967714 -0.60129031
1.968714 -0.60049151
1.969714 -0.59967646
1.970714 -0.5988452099999999
1.971714 -0.59799803
1.972714 -0.5971353
1.973714 -0.59625725
1.974714 -0.59536383
1.975714 -0.59445463
1.976714 -0.59352932
1.977714 -0.59258775
1.978714 -0.59163016
1.979714 -0.59065688
1.980714 -0.58966824
1.981714 -0.58866409
1.982714 -0.58764415
1.983714 -0.58660824
1.984714 -0.58555631
1.985714 -0.58448855
1.986714 -0.58340547
1.987714 -0.58230734
1.988714 -0.58119413
1.989714 -0.58006546
1.990714 -0.57892082
1.991714 -0.57776012
1.992714 -0.57658362
1.993714 -0.57539181
1.994714 -0.5741850500000001
1.995714 -0.57296338
1.996714 -0.5717264
1.997714 -0.57047377
1.998714 -0.56920545
1.999714 -0.56792162
2.000714 -0.5666226600000001
2.001714 -0.5653088
2.002714 -0.56398008
2.003714 -0.56263618
2.004714 -0.56127673
2.005714 -0.5599016299999999
2.006714 -0.55851098
2.007714 -0.55710515
2.008714 -0.5556846
2.009714 -0.55424948
2.010714 -0.55279974
2.011714 -0.55133505
2.012714 -0.5498550799999999
2.013714 -0.54835994
2.014714 -0.5468498900000001
2.015714 -0.54532536
2.016714 -0.5437864
2.017714 -0.54223263
2.018714 -0.54066377
2.019714 -0.53907949
2.020714 -0.53747999
2.021714 -0.53586583
2.022714 -0.5342375
2.023714 -0.53259516
2.024714 -0.53093876
2.025714 -0.52926783
2.026714 -0.52758204
2.027714 -0.52588135
2.028714 -0.52416604
2.029714 -0.52243657
2.030714 -0.52069318
2.031714 -0.51893573
2.032714 -0.5171638000000001
2.033714 -0.51537706
2.034714 -0.51357551
2.035714 -0.51175961
2.036714 -0.50993003
2.037714 -0.50808713
2.038714 -0.50623072
2.039714 -0.50436039
2.040714 -0.50247577
2.041714 -0.50057662
2.042714 -0.49866321
2.043714 -0.49673594000000004
2.044714 -0.49479525
2.045714 -0.4928411
2.046714 -0.49087321000000006
2.047714 -0.48889117
2.048714 -0.48689488
2.049714 -0.48488472
2.050714 -0.48286133000000003
2.051714 -0.48082517
2.052714 -0.47877622000000003
2.053714 -0.47671385000000005
2.054714 -0.47463751000000004
2.055714 -0.47254697
2.056714 -0.47044260000000004
2.057714 -0.46832501000000004
2.058714 -0.46619469999999996
2.059714 -0.46405168
2.060714 -0.46189561999999995
2.061714 -0.45972597
2.062714 -0.45754258000000003
2.063714 -0.45534587
2.064714 -0.45313658
2.065714 -0.45091524
2.066714 -0.44868178999999997
2.067714 -0.44643572
2.068714 -0.44417623
2.069714 -0.44190306
2.070714 -0.43961643
2.071714 -0.437317
2.072714 -0.43500550000000004
2.073714 -0.43268222
2.074714 -0.43034683999999995
2.075714 -0.4279987
2.076714 -0.42563742000000004
2.077714 -0.42326315000000003
2.078714 -0.42087655
2.079714 -0.4184783
2.080714 -0.4160685
2.081714 -0.41364673999999996
2.082714 -0.41121220999999997
2.083714 -0.40876450999999997
2.084714 -0.40630377
2.085714 -0.40383073999999997
2.086714 -0.4013462
2.087714 -0.39885067
2.088714 -0.39634407
2.089714 -0.39382572
2.090714 -0.39129495000000003
2.091714 -0.38875153
2.092714 -0.38619593
2.093714 -0.3836289
2.094714 -0.38105098
2.095714 -0.37846202
2.096714 -0.37586144
2.097714 -0.37324855
2.098714 -0.37062326
2.099714 -0.36798618
2.100714 -0.36533815
2.101714 -0.36267992
2.102714 -0.36001153999999996
2.103714 -0.35733231
2.104714 -0.3546413
2.105714 -0.35193793
2.106714 -0.34922235999999995
2.107714 -0.34649542
2.108714 -0.34375798
2.109714 -0.34101037
2.110714 -0.33825219
2.111714 -0.33548272
2.112714 -0.33270156
2.113714 -0.32990896000000003
2.114714 -0.32710575000000003
2.115714 -0.32429275999999996
2.116714 -0.32147029
2.117714 -0.31863784
2.118714 -0.31579447
2.119714 -0.31293936
2.120714 -0.31007237
2.121714 -0.30719419000000003
2.122714 -0.30430579
2.123714 -0.30140793
2.124714 -0.29850069
2.125714 -0.29558345999999996
2.126714 -0.2926555
2.127714 -0.28971652999999997
2.128714 -0.28676703
2.129714 -0.28380782
2.130714 -0.28083951
2.131714 -0.277862
2.132714 -0.27487453
2.133714 -0.27187617999999997
2.134714 -0.26886661
2.135714 -0.26584629000000004
2.136714 -0.26281616
2.137714 -0.25977718
2.138714 -0.25672959
2.139714 -0.2536728
2.140714 -0.25060591000000004
2.141714 -0.24752826
2.142714 -0.24443987999999997
2.143714 -0.24134142
2.144714 -0.23823376000000002
2.145714 -0.23511732
2.146714 -0.23199189
2.147714 -0.22885681
2.148714 -0.22571154000000002
2.149714 -0.22255625
2.150714 -0.21939173
2.151714 -0.21621895
2.152714 -0.21303832
2.153714 -0.2098494
2.154714 -0.20665121
2.155714 -0.20344273999999998
2.156714 -0.20022369
2.157714 -0.19699458
2.158714 -0.19375638
2.159714 -0.19050982
2.160714 -0.18725496
2.161714 -0.18399131999999999
2.162714 -0.18071821000000002
2.163714 -0.17743537
2.164714 -0.17414314
2.165714 -0.17084235
2.166714 -0.16753367
2.167714 -0.16421708
2.168714 -0.16089194
2.169714 -0.15755737
2.170714 -0.15421298
2.171714 -0.15085908
2.172714 -0.14749655
2.173714 -0.14412632
2.174714 -0.14074871
2.175714 -0.13736326000000001
2.176714 -0.13396913
2.177714 -0.1305657
2.178714 -0.12715287
2.179714 -0.12373121
2.180714 -0.12030147000000001
2.181714 -0.11686403
2.182714 -0.11341864
2.183714 -0.10996463000000001
2.184714 -0.10650151999999999
2.185714 -0.10302932999999999
2.186714 -0.09954868600000001
2.187714 -0.096060464
2.188714 -0.092565088
2.189714 -0.089062308
2.190714 -0.08555133200000001
2.191714 -0.082031381
2.192714 -0.078502146
2.193714 -0.074963993
2.194714 -0.071417721
2.195714 -0.067864021
2.196714 -0.064303068
2.197714 -0.060734455
2.198714 -0.057157577
2.199714 -0.053572077999999995
2.200714 -0.04997822700000001
2.201714 -0.046376654
2.202714 -0.042767896
2.203714 -0.039151986
2.204714 -0.035528410999999996
2.205714 -0.031896401
2.206714 -0.028255465000000004
2.207714 -0.024605781
2.208714 -0.020948038999999998
2.209714 -0.017283112
2.210714 -0.013611493
2.211714 -0.009932993999999999
2.212714 -0.006246966999999999
2.213714 -0.0025528152
2.214714 0.0011496811
2.215714 0.0048602582
2.216714 0.0085783526
2.217714 0.012303606000000002
2.218714 0.016036119
2.219714 0.019776403
2.220714 0.023525018
2.221714 0.027282137
2.222714 0.031047323
2.223714 0.03481982
2.224714 0.038599016
2.225714 0.042384825
2.226714 0.046177697
2.227714 0.049978390000000004
2.228714 0.053787341999999995
2.229714 0.057604525000000004
2.230714 0.061429466999999995
2.231714 0.065261638
2.232714 0.069100817
2.233714 0.072947232
2.234714 0.0768014
2.235714 0.08066364699999999
2.236714 0.08453382200000001
2.237714 0.088411442
2.238714 0.092296017
2.239714 0.096187362
2.240714 0.10008572
2.241714 0.10399158
2.242714 0.10790544
2.243714 0.11182738
2.244714 0.11575706999999999
2.245714 0.11969401000000002
2.246714 0.12363783
2.247714 0.12758856
2.248714 0.13154648
2.249714 0.13551201000000002
2.250714 0.13948532
2.251714 0.14346628
2.252714 0.14745459
2.253714 0.15145001
2.254714 0.15545251
2.255714 0.15946232999999999
2.256714 0.1634798
2.257714 0.16750505
2.258714 0.17153792
2.259714 0.17557807
2.260714 0.17962516
2.261714 0.18367908000000002
2.262714 0.18773997
2.263714 0.19180817
2.264714 0.19588391
2.265714 0.19996732
2.266714 0.20405825000000002
2.267714 0.20815644
2.268714 0.21226178
2.269714 0.21637431000000001
2.270714 0.22049427
2.271714 0.22462189999999999
2.272714 0.22875716000000001
2.273714 0.23289993
2.274714 0.23704998000000002
2.275714 0.24120719
2.276714 0.24537165
2.277714 0.24954358000000001
2.278714 0.25372317
2.279714 0.25791045999999995
2.280714 0.2621053
2.281714 0.26630741
2.282714 0.27051666
2.283714 0.27473303000000004
2.284714 0.27895665000000003
2.285714 0.28318772000000003
2.286714 0.28742638
2.287714 0.29167261
2.288714 0.29592637
2.289714 0.30018764
2.290714 0.30445637999999997
2.291714 0.30873262
2.292714 0.3130164
2.293714 0.31730772
2.294714 0.3216065
2.295714 0.32591256
2.296714 0.33022584
2.297714 0.33454632
2.298714 0.33887406000000003
2.299714 0.34320916
2.300714 0.34755173
2.301714 0.35190186
2.302714 0.35625958999999996
2.303714 0.36062484
2.304714 0.36499759
2.305714 0.36937776
2.306714 0.37376529000000003
2.307714 0.37816016
2.308714 0.38256235
2.309714 0.38697189000000004
2.310714 0.39138881999999997
2.311714 0.39581326
2.312714 0.40024524
2.313714 0.40468485000000004
2.314714 0.40913201000000005
2.315714 0.41358676
2.316714 0.418049
2.317714 0.4225187
2.318714 0.42699589
2.319714 0.43148049
2.320714 0.43597245
2.321714 0.44047167000000004
2.322714 0.4449781
2.323714 0.44949179999999994
2.324714 0.45401295999999997
2.325714 0.45854169999999994
2.326714 0.46307817
2.327714 0.46762237
2.328714 0.47217421
2.329714 0.47673350000000003
2.330714 0.4813002
2.331714 0.48587439000000004
2.332714 0.49045616999999997
2.333714 0.49504553999999995
2.334714 0.4996425
2.335714 0.50424691
2.336714 0.50885878
2.337714 0.5134780400000001
2.338714 0.51810481
2.339714 0.52273916
2.340714 0.52738111
2.341714 0.53203059
2.342714 0.53668744
2.343714 0.5413515
2.344714 0.54602269
2.345714 0.55070096
2.346714 0.5553864900000001
2.347714 0.56007951
2.348714 0.56478009
2.349714 0.56948829
2.350714 0.57420405
2.351714 0.5789272
2.352714 0.58365772
2.353714 0.5883955399999999
2.354714 0.59314077
2.355714 0.59789335
2.356714 0.60265316
2.357714 0.60742008
2.358714 0.612194
2.359714 0.6169748
2.360714 0.6217625
2.361714 0.62655732
2.362714 0.63135945
2.363714 0.63616894
2.364714 0.64098574
2.365714 0.64580962
2.366714 0.65064039
2.367714 0.6554781
2.368714 0.66032289
2.369714 0.66517498
2.370714 0.67003444
2.371714 0.67490125
2.372714 0.67977528
2.373714 0.68465625
2.374714 0.68954406
2.375714 0.69443891
2.376714 0.6993408799999999
2.377714 0.70425007
2.378714 0.70916624
2.379714 0.71408907
2.380714 0.7190182300000001
2.381714 0.7239536799999999
2.382714 0.72889547
2.383714 0.73384382
2.384714 0.73879901
2.385714 0.7437610499999999
2.386714 0.74872971
2.387714 0.75370474
2.388714 0.75868592
2.389714 0.7636732
2.390714 0.76866681
2.391714 0.7736669899999999
2.392714 0.77867387
2.393714 0.78368736
2.394714 0.78870719
2.395714 0.79373317
2.396714 0.7987652
2.397714 0.80380356
2.398714 0.80884825
2.399714 0.81389938
2.400714 0.81895674
2.401714 0.82401978
2.402714 0.82908813
2.403714 0.8341615099999999
2.404714 0.8392401
2.405714 0.84432438
2.406714 0.8494145200000001
2.407714 0.85451053
2.408714 0.85961232
2.409714 0.8647195099999999
2.410714 0.86983191
2.411714 0.87494953
2.412714 0.8800723599999999
2.413714 0.8852004099999999
2.414714 0.8903335800000001
2.415714 0.89547159
2.416714 0.9006143499999999
2.417714 0.90576159
2.418714 0.9109134799999999
2.419714 0.91607012
2.420714 0.9212318800000001
2.421714 0.92639895
2.422714 0.93157105
2.423714 0.93674771
2.424714 0.94192857
2.425714 0.9471134299999999
2.426714 0.9523020099999999
2.427714 0.95749423
2.428714 0.9626903600000001
2.429714 0.9678904
2.430714 0.97309425
2.431714 0.97830184
2.432714 0.9835131500000001
2.433714 0.98872827
2.434714 0.99394713
2.435714 0.9991697
2.436714 1.0043957
2.437714 1.009625
2.438714 1.0148570000000001
2.439714 1.0200914
2.440714 1.025328
2.441714 1.0305666999999998
2.442714 1.0358078
2.443714 1.0410517
2.444714 1.0462984
2.445714 1.0515480000000001
2.446714 1.0568005
2.447714 1.0620555
2.448714 1.0673124
2.449714 1.0725709
2.450714 1.0778305
2.451714 1.0830914
2.452714 1.0883533
2.453714 1.0936163
2.454714 1.0988802
2.455714 1.1041447
2.456714 1.1094098000000001
2.457714 1.1146757999999999
2.458714 1.119943
2.459714 1.1252114
2.460714 1.1304808
2.461714 1.1357508
2.462714 1.1410206
2.463714 1.1462897
2.464714 1.1515579
2.465714 1.1568251999999999
2.466714 1.1620919
2.467714 1.1673582999999998
2.468714 1.1726242
2.469714 1.1778893000000001
2.470714 1.1831533
2.471714 1.1884159
2.472714 1.1936772
2.473714 1.1989369
2.474714 1.204195
2.475714 1.2094511000000001
2.476714 1.2147046
2.477714 1.2199548
2.478714 1.2252015
2.479714 1.2304449
2.480714 1.2356855
2.481714 1.2409234999999998
2.482714 1.2461592000000001
2.483714 1.2513921000000001
2.484714 1.2566215
2.485714 1.2618469
2.486714 1.2670677
2.487714 1.2722838
2.488714 1.2774953
2.489714 1.2827022000000001
2.490714 1.2879041
2.491714 1.2931004
2.492714 1.2982908
2.493714 1.3034753
2.494714 1.3086543000000002
2.495714 1.3138285
2.496714 1.3189978
2.497714 1.3241616
2.498714 1.329319
2.499714 1.3344688
2.500714 1.3396108
2.501714 1.3447448
2.502714 1.3498713
2.503714 1.3549905
2.504714 1.3601023
2.505714 1.3652058
2.506714 1.3703007
2.507714 1.3753865
2.508714 1.3804633
2.509714 1.3855313
2.510714 1.3905905
2.511714 1.3956406
2.512714 1.4006807
2.513714 1.4057098000000001
2.514714 1.4107273999999999
2.515714 1.4157336
2.516714 1.420729
2.517714 1.425714
2.518714 1.4306889
2.519714 1.4356529
2.520714 1.4406052
2.521714 1.445545
2.522714 1.4504716000000002
2.523714 1.4553851
2.524714 1.4602857
2.525714 1.4651731
2.526714 1.4700466
2.527714 1.4749054
2.528714 1.479749
2.529714 1.4845773
2.530714 1.4893908
2.531714 1.4941901
2.532714 1.4989752
2.533714 1.5037457
2.534714 1.5085002
2.535714 1.5132379
2.536714 1.5179579
2.537714 1.5226603
2.538714 1.527345
2.539714 1.5320122
2.540714 1.5366619
2.541714 1.5412932000000001
2.542714 1.5459057
2.543714 1.5504989
2.544714 1.5550731
2.545714 1.5596284999999999
2.546714 1.5641652
2.547714 1.5686827
2.548714 1.5731798000000001
2.549714 1.5776554000000003
2.550714 1.5821083999999999
2.551714 1.5865387000000002
2.552714 1.5909467
2.553714 1.5953328
2.554714 1.5996972000000003
2.555714 1.6040392
2.556714 1.6083583
2.557714 1.6126534000000001
2.558714 1.6169241
2.559714 1.6211703000000002
2.560714 1.6253922
2.561714 1.6295897
2.562714 1.6337624
2.563714 1.6379089999999998
2.564714 1.6420284
2.565714 1.6461203
2.566714 1.6501846
2.567714 1.6542219
2.568714 1.6582324999999998
2.569714 1.6622167
2.570714 1.6661733
2.571714 1.6701009
2.572714 1.6739983
2.573714 1.677865
2.574714 1.6817012999999998
2.575714 1.6855072
2.576714 1.6892825999999999
2.577714 1.6930271000000001
2.578714 1.6967399
2.579714 1.7004201
2.580714 1.7040673999999998
2.581714 1.7076816000000001
2.582714 1.7112633
2.583714 1.7148126
2.584714 1.7183291
2.585714 1.7218113
2.586714 1.7252579000000001
2.587714 1.7286679
2.588714 1.7320406
2.589714 1.7353767999999998
2.590714 1.7386772000000001
2.591714 1.7419418
2.592714 1.74517
2.593714 1.7483603
2.594714 1.7515117
2.595714 1.7546235000000001
2.596714 1.7576957
2.597714 1.7607287999999999
2.598714 1.7637229
2.599714 1.7666769999999998
2.600714 1.7695896
2.601714 1.7724596
2.602714 1.7752862
2.603714 1.7780697
2.604714 1.7808111000000002
2.605714 1.7835108999999998
2.606714 1.7861683
2.607714 1.7887823
2.608714 1.7913512999999999
2.609714 1.7938739
2.610714 1.7963502999999998
2.611714 1.7987808
2.612714 1.8011658
2.613714 1.8035047
2.614714 1.8057964999999998
2.615714 1.80804
2.616714 1.8102342
2.617714 1.8123789000000001
2.618714 1.8144744000000002
2.619714 1.816521
2.620714 1.8185186999999998
2.621714 1.8204669
2.622714 1.8223636
2.623714 1.8242074000000001
2.624714 1.8259974
2.625714 1.8277338
2.626714 1.8294172000000002
2.627714 1.8310482
2.628714 1.8326266
2.629714 1.8341508
2.630714 1.8356195
2.631714 1.8370317
2.632714 1.8383871999999999
2.633714 1.8396862
2.634714 1.8409291
2.635714 1.8421158
2.636714 1.843245
2.637714 1.844315
2.638714 1.845325
2.639714 1.8462744999999998
2.640714 1.8471634000000001
2.641714 1.8479925000000001
2.642714 1.8487617
2.643714 1.8494707
2.644714 1.8501177
2.645714 1.8507017000000001
2.646714 1.8512214999999999
2.647714 1.8516769999999998
2.648714 1.8520681
2.649714 1.8523953999999998
2.650714 1.8526584
2.651714 1.8528564
2.652714 1.8529879
2.653714 1.8530522
2.654714 1.8530484
2.655714 1.8529769000000003
2.656714 1.8528381
2.657714 1.8526318
2.658714 1.8523572
2.659714 1.852013
2.660714 1.8515976
2.661714 1.8511102000000001
2.662714 1.8505506
2.663714 1.8499194
2.664714 1.8492166
2.665714 1.8484418999999999
2.666714 1.8475948
2.667714 1.8466737
2.668714 1.8456776000000001
2.669714 1.844606
2.670714 1.8434591999999999
2.671714 1.8422372999999999
2.672714 1.8409399
2.673714 1.8395663999999998
2.674714 1.8381154
2.675714 1.8365854000000001
2.676714 1.8349757000000002
2.677714 1.8332865
2.678714 1.8315181
2.679714 1.8296709000000002
2.680714 1.8277446
2.681714 1.8257378000000002
2.682714 1.8236492
2.683714 1.8214779
2.684714 1.8192235
2.685714 1.8168861
2.686714 1.8144656
2.687714 1.8119618
2.688714 1.8093739000000002
2.689714 1.8067010000000001
2.690714 1.8039421999999998
2.691714 1.8010966
2.692714 1.7981641
2.693714 1.7951447999999999
2.694714 1.7920390000000002
2.695714 1.788846
2.696714 1.785565
2.697714 1.7821947
2.698714 1.7787339
2.699714 1.7751822000000002
2.700714 1.7715398
2.701714 1.7678067
2.702714 1.7639831000000001
2.703714 1.760068
2.704714 1.7560605
2.705714 1.7519595
2.706714 1.7477645
2.707714 1.7434752000000002
2.708714 1.7390917999999997
2.709714 1.7346144000000001
2.710714 1.7300422999999998
2.711714 1.7253745
2.712714 1.7206097
2.713714 1.7157467
2.714714 1.7107856000000001
2.715714 1.7057263999999999
2.716714 1.7005698999999999
2.717714 1.6953161
2.718714 1.6899642
2.719714 1.6845128
2.720714 1.6789604
2.721714 1.6733067000000001
2.722714 1.6675514999999999
2.723714 1.6616954
2.724714 1.6557381999999998
2.725714 1.6496796
2.726714 1.6435182
2.727714 1.6372524
2.728714 1.6308814
2.729714 1.6244056
2.730714 1.6178253999999999
2.731714 1.6111417
2.732714 1.6043544
2.733714 1.597462
2.734714 1.590463
2.735714 1.5833559000000001
2.736714 1.5761403
2.737714 1.5688167999999998
2.738714 1.5613861999999998
2.739714 1.5538488
2.740714 1.5462036000000001
2.741714 1.5384491
2.742714 1.5305835
2.743714 1.5226063
2.744714 1.5145181
2.745714 1.5063198999999998
2.746714 1.4980124
2.747714 1.489595
2.748714 1.4810659
2.749714 1.4724231
2.750714 1.4636657000000002
2.751714 1.4547940000000001
2.752714 1.4458094
2.753714 1.4367128
2.754714 1.4275039
2.755714 1.4181812
2.756714 1.4087429
2.757714 1.3991877
2.758714 1.3895155
2.759714 1.3797273
2.760714 1.3698242
2.761714 1.3598064
2.762714 1.3496726000000001
2.763714 1.3394209000000001
2.764714 1.3290497000000001
2.765714 1.3185591
2.766714 1.3079498999999999
2.767714 1.2972237
2.768714 1.286381
2.769714 1.2754209
2.770714 1.2643415
2.771714 1.2531408000000002
2.772714 1.2418181000000001
2.773714 1.2303741
2.774714 1.2188101999999998
2.775714 1.2071273
2.776714 1.1953251
2.777714 1.1834017000000001
2.778714 1.1713552999999999
2.779714 1.1591851
2.780714 1.1468915
2.781714 1.1344763
2.782714 1.1219407000000001
2.783714 1.1092845
2.784714 1.0965063000000002
2.785714 1.0836040999999998
2.786714 1.0705763
2.787714 1.0574231
2.788714 1.0441459
2.789714 1.0307458999999999
2.790714 1.0172237000000002
2.791714 1.0035782
2.792714 0.9898078600000001
2.793714 0.97591104
2.794714 0.96188746
2.795714 0.94773807
2.796714 0.93346443
2.797714 0.9190674899999999
2.798714 0.90454668
2.799714 0.8899004199999999
2.800714 0.8751269399999999
2.801714 0.8602255
2.802714 0.8451968400000001
2.803714 0.83004246
2.804714 0.81476364
2.805714 0.79936013
2.806714 0.7838306899999999
2.807714 0.76817353
2.808714 0.75238775
2.809714 0.73647387
2.810714 0.72043338
2.811714 0.70426753
2.812714 0.6879765999999999
2.813714 0.67155957
2.814714 0.65501486
2.815714 0.6383414399999999
2.816714 0.6215394
2.817714 0.60461001
2.818714 0.58755456
2.819714 0.57037366
2.820714 0.55306666
2.821714 0.53563216
2.822714 0.51806895
2.823714 0.5003769
2.824714 0.48255701999999995
2.825714 0.46461080000000005
2.826714 0.44653909
2.827714 0.42834166
2.828714 0.41001728000000004
2.829714 0.39156475
2.830714 0.37298375
2.831714 0.35427504
2.832714 0.33544006000000004
2.833714 0.31647999
2.834714 0.29739493
2.835714 0.27818396
2.836714 0.25884593
2.837714 0.23938026
2.838714 0.21978747
2.839714 0.20006881
2.840714 0.18022546
2.841714 0.16025775
2.842714 0.14016503
2.843714 0.1199462
2.844714 0.099600642
2.845714 0.079128728
2.846714 0.058531697
2.847714 0.037810917
2.848714 0.016967098
2.849714 -0.0040000214000000004
2.850714 -0.025091294
2.851714 -0.046307367
2.852714 -0.0676481
2.853714 -0.089112489
2.854714 -0.11069929
2.855714 -0.13240774
2.856714 -0.15423789999999998
2.857714 -0.17619042
2.858714 -0.19826591
2.859714 -0.22046423999999998
2.860714 -0.24278448
2.861714 -0.26522535
2.862714 -0.28778587
2.863714 -0.31046579
2.864714 -0.33326556
2.865714 -0.35618574000000003
2.866714 -0.37922636
2.867714 -0.40238667
2.868714 -0.42566555000000006
2.869714 -0.44906191
2.870714 -0.47257529
2.871714 -0.49620591999999997
2.872714 -0.5199542300000001
2.873714 -0.54382021
2.874714 -0.5678033
2.875714 -0.59190234
2.876714 -0.61611626
2.877714 -0.64044441
2.878714 -0.66488683
2.879714 -0.68944376
2.880714 -0.71411519
2.881714 -0.73890053
2.882714 -0.7637986
2.883714 -0.78880833
2.884714 -0.8139289900000001
2.885714 -0.8391603799999999
2.886714 -0.86450269
2.887714 -0.8899558300000001
2.888714 -0.91551924
2.889714 -0.94119189
2.890714 -0.9669726700000001
2.891714 -0.9928606499999999
2.892714 -1.0188556
2.893714 -1.0449574
2.894714 -1.0711661000000001
2.895714 -1.0974809
2.896714 -1.1239008
2.897714 -1.1504247
2.898714 -1.1770518
2.899714 -1.2037816
2.900714 -1.2306141
2.901714 -1.2575492000000001
2.902714 -1.2845865
2.903714 -1.3117246
2.904714 -1.3389625
2.905714 -1.3662989
2.906714 -1.3937333
2.907714 -1.4212653
2.908714 -1.4488949
2.909714 -1.4766214
2.910714 -1.5044435
2.911714 -1.53236
2.912714 -1.5603698
2.913714 -1.5884725
2.914714 -1.6166678
2.915714 -1.6449554000000002
2.916714 -1.6733345
2.917714 -1.7018041000000002
2.918714 -1.7303625
2.919714 -1.7590090999999999
2.920714 -1.7877428000000002
2.921714 -1.8165635
2.922714 -1.8454708
2.923714 -1.8744644000000001
2.924714 -1.9035427
2.925714 -1.9327044000000002
2.926714 -1.9619484999999999
2.927714 -1.9912740000000002
2.928714 -2.0206803
2.929714 -2.0501671
2.930714 -2.0797337999999996
2.931714 -2.1093789000000003
2.932714 -2.1391008
2.933714 -2.1688981
2.934714 -2.1987699
2.935714 -2.2287162
2.936714 -2.2587366
2.937714 -2.2888308
2.938714 -2.3189973
2.939714 -2.3492346
2.940714 -2.3795405
2.941714 -2.4099141
2.942714 -2.440355
2.943714 -2.4708625
2.944714 -2.5014361
2.945714 -2.532075
2.946714 -2.562777
2.947714 -2.5935403999999997
2.948714 -2.624364
2.949714 -2.655248
2.950714 -2.6861919000000003
2.951714 -2.7171955000000003
2.952714 -2.7482573
2.953714 -2.7793752
2.954714 -2.8105471
2.955714 -2.8417716
2.956714 -2.8730474
2.957714 -2.9043747
2.958714 -2.9357528
2.959714 -2.9671809000000002
2.960714 -2.998657
2.961714 -3.0301793
2.962714 -3.0617464
2.963714 -3.0933579
2.964714 -3.1250134
2.965714 -3.1567127
2.966714 -3.188454
2.967714 -3.2202348
2.968714 -3.2520529
2.969714 -3.2839067
2.970714 -3.3157951999999997
2.971714 -3.3477180000000004
2.972714 -3.3796754
2.973714 -3.4116659
2.974714 -3.4436885
2.975714 -3.4757413
2.976714 -3.5078213
2.977714 -3.5399277
2.978714 -3.5720594
2.979714 -3.6042165
2.980714 -3.6363977999999997
2.981714 -3.6686014000000005
2.982714 -3.7008251999999997
2.983714 -3.7330672000000003
2.984714 -3.7653256
2.985714 -3.7976
2.986714 -3.8298905000000003
2.987714 -3.8621966
2.988714 -3.8945164999999995
2.989714 -3.9268482000000002
2.990714 -3.959189
2.991714 -3.9915372
2.992714 -4.0238913
2.993714 -4.0562507
2.994714 -4.0886145
2.995714 -4.1209824
2.996714 -4.1533522000000005
2.997714 -4.1857217
2.998714 -4.2180888
2.999714 -4.2504519
3.000714 -4.2828109
3.001714 -4.3151654
3.002714 -4.3475147
3.003714 -4.3798566
3.004714 -4.4121884
3.005714 -4.4445071
3.006714 -4.476811
3.007714 -4.5090996
3.008714 -4.5413718
3.009714 -4.5736279
3.010714 -4.605867
3.011714 -4.6380859
3.012714 -4.670282500000001
3.013714 -4.7024536999999995
3.014714 -4.7345988
3.015714 -4.7667183
3.016714 -4.798812
3.017714 -4.8308782
3.018714 -4.862913900000001
3.019714 -4.8949156
3.020714 -4.9268812
3.021714 -4.9588095
3.022714 -4.990700599999999
3.023714 -5.0225552
3.024714 -5.0543718
3.025714 -5.0861482
3.026714 -5.1178802
3.027714 -5.1495653
3.028714 -5.1812015
3.029714 -5.2127894
3.030714 -5.2443292
3.031714 -5.2758202
3.032714 -5.3072594
3.033714 -5.3386431
3.034714 -5.3699683
3.035714 -5.401234
3.036714 -5.4324403
3.037714 -5.463588199999999
3.038714 -5.4946769
3.039714 -5.5257037
3.040714 -5.5566654
3.041714 -5.587557299999999
3.042714 -5.618377799999999
3.043714 -5.6491259000000005
3.044714 -5.679803
3.045714 -5.7104088
3.046714 -5.7409413
3.047714 -5.7713966999999995
3.048714 -5.8017715999999995
3.049714 -5.8320638
3.050714 -5.8622729
3.051714 -5.8923996999999995
3.052714 -5.9224442
3.053714 -5.9524048
3.054714 -5.9822775
3.055714 -6.012059
3.056714 -6.041746600000001
3.057714 -6.0713392
3.058714 -6.1008371
3.059714 -6.1302409
3.060714 -6.1595488
3.061714 -6.1887588000000004
3.062714 -6.2178668
3.063714 -6.2468693
3.064714 -6.2757648999999995
3.065714 -6.3045539
3.066714 -6.3332357
3.067714 -6.3618101
3.068714 -6.3902758
3.069714 -6.418628999999999
3.070714 -6.4468659
3.071714 -6.4749844
3.072714 -6.5029837
3.073714 -6.530865299999999
3.074714 -6.5586275999999994
3.075714 -6.5862693
3.076714 -6.613788
3.077714 -6.641179299999999
3.078714 -6.6684403
3.079714 -6.6955708000000005
3.080714 -6.7225702
3.081714 -6.7494392
3.082714 -6.7761771
3.083714 -6.8027802
3.084714 -6.829244600000001
3.085714 -6.8555668
3.086714 -6.881745899999999
3.087714 -6.907782
3.088714 -6.9336765
3.089714 -6.9594294
3.090714 -6.985036999999999
3.091714 -7.0104957
3.092714 -7.0358008
3.093714 -7.0609516999999995
3.094714 -7.0859492
3.095714 -7.1107930999999995
3.096714 -7.135483600000001
3.097714 -7.1600176
3.098714 -7.1843922000000005
3.099714 -7.208603600000001
3.100714 -7.2326481
3.101714 -7.2565257999999995
3.102714 -7.280238
3.103714 -7.3037855
3.104714 -7.3271669
3.105714 -7.3503792
3.106714 -7.3734179
3.107714 -7.3962785
3.108714 -7.4189596
3.109714 -7.4414625999999995
3.110714 -7.4637896999999995
3.111714 -7.4859411
3.112714 -7.5079136
3.113714 -7.5297028
3.114714 -7.551302799999999
3.115714 -7.5727135
3.116714 -7.5939357
3.117714 -7.614971700000001
3.118714 -7.635821399999999
3.119714 -7.6564811
3.120714 -7.676946399999999
3.121714 -7.6972127
3.122714 -7.717278599999999
3.123714 -7.7371441
3.124714 -7.756811399999999
3.125714 -7.7762812
3.126714 -7.7955521999999995
3.127714 -7.8146197
3.128714 -7.833477899999999
3.129714 -7.8521259
3.130714 -7.8705631
3.131714 -7.8887925
3.132714 -7.906814700000001
3.133714 -7.9246283
3.134714 -7.942229500000001
3.135714 -7.9596125
3.136714 -7.9767741
3.137714 -7.9937138
3.138714 -8.010432100000001
3.139714 -8.0269329
3.140714 -8.0432177
3.141714 -8.0592819
3.142714 -8.075121000000001
3.143714 -8.0907308
3.144714 -8.106108800000001
3.145714 -8.1212565
3.146714 -8.1361763
3.147714 -8.150868899999999
3.148714 -8.1653304
3.149714 -8.179558100000001
3.150714 -8.1935465
3.151714 -8.2072943
3.152714 -8.2208015
3.153714 -8.2340717
3.154714 -8.247105000000001
3.155714 -8.2599014
3.156714 -8.2724564
3.157714 -8.2847647
3.158714 -8.2968242
3.159714 -8.3086342
3.160714 -8.3201967
3.161714 -8.3315141
3.162714 -8.342585
3.163714 -8.3534062
3.164714 -8.3639726
3.165714 -8.374282
3.166714 -8.3843336
3.167714 -8.394130299999999
3.168714 -8.4036738
3.169714 -8.412963900000001
3.170714 -8.421998499999999
3.171714 -8.430773
3.172714 -8.4392831
3.173714 -8.4475271
3.174714 -8.455506
3.175714 -8.4632233
3.176714 -8.4706798
3.177714 -8.4778734
3.178714 -8.4848002
3.179714 -8.4914558
3.180714 -8.4978372
3.181714 -8.5039467
3.182714 -8.5097872
3.183714 -8.5153595
3.184714 -8.5206635
3.185714 -8.5256949
3.186714 -8.5304499
3.187714 -8.5349254
3.188714 -8.5391223
3.189714 -8.543042100000001
3.190714 -8.5466862
3.191714 -8.5500553
3.192714 -8.5531473
3.193714 -8.5559584
3.194714 -8.5584857
3.195714 -8.5607268
3.196714 -8.562684800000001
3.197714 -8.564361199999999
3.198714 -8.5657567
3.199714 -8.5668705
3.200714 -8.5676983
3.201714 -8.568237700000001
3.202714 -8.5684881
3.203714 -8.5684493
3.204714 -8.5681245
3.205714 -8.5675135
3.206714 -8.566614999999999
3.207714 -8.5654251
3.208714 -8.563941699999999
3.209714 -8.562164
3.210714 -8.560092699999998
3.211714 -8.5577302
3.212714 -8.5550763
3.213714 -8.5521303
3.214714 -8.5488908
3.215714 -8.5453555
3.216714 -8.5415244
3.217714 -8.5373968
3.218714 -8.5329741
3.219714 -8.5282572
3.220714 -8.523244400000001
3.221714 -8.5179344
3.222714 -8.5123248
3.223714 -8.506415
3.224714 -8.500205
3.225714 -8.4936962
3.226714 -8.486889999999999
3.227714 -8.4797874
3.228714 -8.472385300000001
3.229714 -8.464682799999999
3.230714 -8.456677899999999
3.231714 -8.4483713
3.232714 -8.4397636
3.233714 -8.4308565
3.234714 -8.4216498
3.235714 -8.412141400000001
3.236714 -8.4023289
3.237714 -8.3922118
3.238714 -8.3817914
3.239714 -8.37107
3.240714 -8.3600491
3.241714 -8.3487272
3.242714 -8.337102100000001
3.243714 -8.3251722
3.244714 -8.3129376
3.245714 -8.3003998
3.246714 -8.2875609
3.247714 -8.274421799999999
3.248714 -8.260980199999999
3.249714 -8.2472347
3.250714 -8.2331844
3.251714 -8.2188301
3.252714 -8.2041733
3.253714 -8.1892155
3.254714 -8.1739567
3.255714 -8.1583962
3.256714 -8.142532399999999
3.257714 -8.126364599999999
3.258714 -8.1098936
3.259714 -8.0931202
3.260714 -8.0760457
3.261714 -8.058670900000001
3.262714 -8.040995200000001
3.263714 -8.0230169
3.264714 -8.0047354
3.265714 -7.9861522
3.266714 -7.967268700000001
3.267714 -7.9480864
3.268714 -7.9286061000000005
3.269714 -7.9088278
3.270714 -7.888748499999999
3.271714 -7.868368200000001
3.272714 -7.8476883
3.273714 -7.8267112
3.274714 -7.8054383000000005
3.275714 -7.7838696999999994
3.276714 -7.7620037
3.277714 -7.739839699999999
3.278714 -7.717378399999999
3.279714 -7.6946206
3.280714 -7.6715685
3.281714 -7.6482236
3.282714 -7.624586699999999
3.283714 -7.6006561999999995
3.284714 -7.5764306
3.285714 -7.5519115
3.286714 -7.527100300000001
3.287714 -7.502000000000001
3.288714 -7.476612200000001
3.289714 -7.450936700000001
3.290714 -7.4249722
3.291714 -7.398717100000001
3.292714 -7.3721722000000005
3.293714 -7.3453382
3.294714 -7.318217300000001
3.295714 -7.290811799999999
3.296714 -7.2631225
3.297714 -7.235148499999999
3.298714 -7.2068907
3.299714 -7.178349000000001
3.300714 -7.149525700000001
3.301714 -7.1204222999999995
3.302714 -7.091040899999999
3.303714 -7.0613831000000005
3.304714 -7.0314474
3.305714 -7.001233099999999
3.306714 -6.9707401
3.307714 -6.93997
3.308714 -6.9089256
3.309714 -6.8776079
3.310714 -6.846018099999999
3.311714 -6.8141571999999995
3.312714 -6.7820251
3.313714 -6.749622500000001
3.314714 -6.716951
3.315714 -6.684012
3.316714 -6.650807
3.317714 -6.617338200000001
3.318714 -6.5836049999999995
3.319714 -6.5496072000000005
3.320714 -6.515345
3.321714 -6.480820499999999
3.322714 -6.4460367000000005
3.323714 -6.4109944
3.324714 -6.3756958
3.325714 -6.3401423
3.326714 -6.3043325999999995
3.327714 -6.2682688
3.328714 -6.2319513
3.329714 -6.195382
3.330714 -6.158562
3.331714 -6.1214931
3.332714 -6.0841769
3.333714 -6.0466129
3.334714 -6.0088023999999995
3.335714 -5.970747
3.336714 -5.9324503
3.337714 -5.8939140000000005
3.338714 -5.8551393
3.339714 -5.816127
3.340714 -5.776877
3.341714 -5.737390700000001
3.342714 -5.6976695
3.343714 -5.657715
3.344714 -5.6175292
3.345714 -5.5771135
3.346714 -5.5364691
3.347714 -5.495597
3.348714 -5.4544989
3.349714 -5.4131761
3.350714 -5.3716313
3.351714 -5.3298667
3.352714 -5.287884200000001
3.353714 -5.2456837
3.354714 -5.2032661000000004
3.355714 -5.160632
3.356714 -5.1177833
3.357714 -5.0747238
3.358714 -5.0314564
3.359714 -4.9879838
3.360714 -4.9443055
3.361714 -4.9004216000000005
3.362714 -4.856332399999999
3.363714 -4.8120398
3.364714 -4.7675483
3.365714 -4.7228601
3.366714 -4.6779774000000005
3.367714 -4.6328999
3.368714 -4.5876276
3.369714 -4.5421608
3.370714 -4.496501
3.371714 -4.4506527
3.372714 -4.4046208
3.373714 -4.3584086
3.374714 -4.3120168
3.375714 -4.2654444
3.376714 -4.2186908
3.377714 -4.171757
3.378714 -4.1246459
3.379714 -4.0773626
3.380714 -4.0299106
3.381714 -3.9822925000000002
3.382714 -3.9345078
3.383714 -3.8865548
3.384714 -3.8384337
3.385714 -3.7901480000000003
3.386714 -3.7417027999999997
3.387714 -3.693103
3.388714 -3.6443513
3.389714 -3.5954463999999997
3.390714 -3.5463865999999995
3.391714 -3.4971718
3.392714 -3.4478046
3.393714 -3.3982898999999995
3.394714 -3.3486336
3.395714 -3.2988388
3.396714 -3.2489058
3.397714 -3.1988334
3.398714 -3.1486206
3.399714 -3.0982688
3.400714 -3.0477829
3.401714 -2.9971687
3.402714 -2.9464299
3.403714 -2.8955676
3.404714 -2.8445804000000003
3.405714 -2.7934672000000003
3.406714 -2.7422292
3.407714 -2.6908708999999997
3.408714 -2.6393983999999997
3.409714 -2.5878170999999996
3.410714 -2.5361282999999997
3.411714 -2.4843311
3.412714 -2.4324227
3.413714 -2.3804026
3.414714 -2.3282744
3.415714 -2.2760445000000002
3.416714 -2.2237189
3.417714 -2.1713006999999998
3.418714 -2.1187898
3.419714 -2.0661842
3.420714 -2.0134830999999997
3.421714 -1.960689
3.422714 -1.9078080000000002
3.423714 -1.8548460999999998
3.424714 -1.8018074
3.425714 -1.7486921
3.426714 -1.6954975
3.427714 -1.6422221000000001
3.428714 -1.5888672
3.429714 -1.5354379
3.430714 -1.4819412
3.431714 -1.4283826
3.432714 -1.3747639
3.433714 -1.3210839
3.434714 -1.2673404
3.435714 -1.2135337
3.436714 -1.1596677
3.437714 -1.1057482
3.438714 -1.051781
3.439714 -0.9977684400000001
3.440714 -0.94370991
3.441714 -0.88960286
3.442714 -0.8354467299999999
3.443714 -0.78124451
3.444714 -0.7270026500000001
3.445714 -0.67272829
3.446714 -0.61842552
3.447714 -0.5640946800000001
3.448714 -0.5097335700000001
3.449714 -0.45534051000000003
3.450714 -0.40091694999999994
3.451714 -0.34646811
3.452714 -0.29200055
3.453714 -0.23751919999999999
3.454714 -0.18302567
3.455714 -0.12851848
3.456714 -0.07399586600000001
3.457714 -0.019458344
3.458714 0.035090148
3.459714 0.089643395
3.460714 0.14419566
3.461714 0.19874420999999998
3.462714 0.25328959
3.463714 0.30783351999999997
3.464714 0.36237629
3.465714 0.41691489
3.466714 0.47144373
3.467714 0.5259568800000001
3.468714 0.58045038
3.469714 0.63492358
3.470714 0.68937819
3.471714 0.7438154
3.472714 0.7982338800000001
3.473714 0.85262936
3.474714 0.9069961499999999
3.475714 0.96132997
3.476714 1.0156290000000001
3.477714 1.0698935
3.478714 1.1241245
3.479714 1.1783209
3.480714 1.232479
3.481714 1.2865934
3.482714 1.3406591
3.483714 1.3946735
3.484714 1.4486364
3.485714 1.5025488999999999
3.486714 1.5564111
3.487714 1.6102208
3.488714 1.6639737000000001
3.489714 1.7176649
3.490714 1.7712906
3.491714 1.8248495
3.492714 1.8783412999999998
3.493714 1.9317662
3.494714 1.9851230000000002
3.495714 2.0384084000000002
3.496714 2.0916183
3.497714 2.1447487
3.498714 2.1977976
3.499714 2.2507649
3.500714 2.3036504
3.501714 2.3564534000000004
3.502714 2.4091713
3.503714 2.4617994
3.504714 2.5143338
3.505714 2.5667714
3.506714 2.6191108
3.507714 2.6713522
3.508714 2.723496
3.509714 2.7755408
3.510714 2.8274838
3.511714 2.879321
3.512714 2.9310487
3.513714 2.9826647
3.514714 3.0341683
3.515714 3.0855592
3.516714 3.1368359999999997
3.517714 3.1879965
3.518714 3.2390367
3.519714 3.2899532000000002
3.520714 3.3407435
3.521714 3.3914059000000005
3.522714 3.441941
3.523714 3.4923482999999997
3.524714 3.5426270000000004
3.525714 3.5927746000000003
3.526714 3.6427878
3.527714 3.6926623
3.528714 3.7423957
3.529714 3.7919875
3.530714 3.8414366999999996
3.531714 3.8907427
3.532714 3.9399038999999996
3.533714 3.9889178999999997
3.534714 4.0377811
3.535714 4.0864907
3.536714 4.1350458
3.537714 4.183446200000001
3.538714 4.2316914
3.539714 4.2797789
3.540714 4.3277062
3.541714 4.3754704
3.542714 4.4230681
3.543714 4.4704977
3.544714 4.517759
3.545714 4.5648519
3.546714 4.611776
3.547714 4.6585295
3.548714 4.7051098
3.549714 4.7515139
3.550714 4.7977388
3.551714 4.843783
3.552714 4.889645799999999
3.553714 4.9353267999999995
3.554714 4.9808249
3.555714 5.0261378
3.556714 5.0712634
3.557714 5.1161986
3.558714 5.1609423
3.559714 5.2054938
3.560714 5.2498531
3.561714 5.2940201
3.562714 5.337993399999999
3.563714 5.3817696999999995
3.564714 5.4253448
3.565714 5.4687149999999995
3.566714 5.5118792
3.567714 5.5548377
3.568714 5.5975918
3.569714 5.6401413
3.570714 5.6824844
3.571714 5.7246175
3.572714 5.7665374
3.573714 5.8082427999999995
3.574714 5.8497351
3.575714 5.8910143
3.576714 5.93208
3.577714 5.9729304
3.578714 6.0135618
3.579714 6.0539700000000005
3.580714 6.0941532
3.581714 6.134111099999999
3.582714 6.173845399999999
3.583714 6.2133573
3.584714 6.2526456999999995
3.585714 6.2917076000000005
3.586714 6.3305393
3.587714 6.369137800000001
3.588714 6.407502299999999
3.589714 6.445634399999999
3.590714 6.483534000000001
3.591714 6.521200400000001
3.592714 6.5586321000000005
3.593714 6.595825399999999
3.594714 6.6327788
3.595714 6.6694893
3.596714 6.7059584
3.597714 6.7421876
3.598714 6.7781784
3.599714 6.813928499999999
3.600714 6.8494335
3.601714 6.8846904
3.602714 6.9196969
3.603714 6.9544546
3.604714 6.988964999999999
3.605714 7.0232294
3.606714 7.0572466
3.607714 7.0910141
3.608714 7.124527499999999
3.609714 7.1577847
3.610714 7.190785600000001
3.611714 7.2235323000000005
3.612714 7.2560251000000004
3.613714 7.2882644999999995
3.614714 7.3202468000000005
3.615714 7.3519692
3.616714 7.3834285
3.617714 7.4146247999999995
3.618714 7.4455604
3.619714 7.4762382
3.620714 7.506658099999999
3.621714 7.5368173
3.622714 7.5667128
3.623714 7.596340799999999
3.624714 7.625700500000001
3.625714 7.6547928
3.626714 7.6836221
3.627714 7.7121884000000005
3.628714 7.740490899999999
3.629714 7.7685244
3.630714 7.796285999999999
3.631714 7.8237742
3.632714 7.8509918999999995
3.633714 7.877943699999999
3.634714 7.9046294
3.635714 7.931047700000001
3.636714 7.957193999999999
3.637714 7.983062400000001
3.638714 8.0086522
3.639714 8.033966300000001
3.640714 8.0590092
3.641714 8.083784600000001
3.642714 8.108291
3.643714 8.132523299999999
3.644714 8.1564777
3.645714 8.1801511
3.646714 8.2035467
3.647714 8.2266681
3.648714 8.249519
3.649714 8.272098
3.650714 8.2943998
3.651714 8.316418500000001
3.652714 8.338151100000001
3.653714 8.3596013
3.654714 8.3807759
3.655714 8.4016792
3.656714 8.4223121
3.657714 8.4426686
3.658714 8.4627435
3.659714 8.4825315
3.660714 8.5020341
3.661714 8.521258099999999
3.662714 8.5402086
3.663714 8.558888000000001
3.664714 8.5772909
3.665714 8.595410000000001
3.666714 8.613240699999999
3.667714 8.630783899999999
3.668714 8.6480469
3.669714 8.6650379
3.670714 8.6817592
3.671714 8.6982064
3.672714 8.7143712
3.673714 8.7302476
3.674714 8.7458342
3.675714 8.7611377
3.676714 8.776167
3.677714 8.7909274
3.678714 8.8054165
3.679714 8.8196248
3.680714 8.833544
3.681714 8.8471733
3.682714 8.8605203
3.683714 8.8735931
3.684714 8.8863976
3.685714 8.898934
3.686714 8.911195399999999
3.687714 8.9231715
3.688714 8.934857000000001
3.689714 8.9462571
3.690714 8.9573815
3.691714 8.9682408
3.692714 8.9788362
3.693714 8.9891598
3.694714 8.999201699999999
3.695714 9.0089545
3.696714 9.0184204
3.697714 9.02761
3.698714 9.036534999999999
3.699714 9.0451993
3.700714 9.0535983
3.701714 9.0617195
3.702714 9.0695553
3.703714 9.0771057
3.704714 9.0843797
3.705714 9.0913907
3.706714 9.0981454
3.707714 9.10464
3.708714 9.110863499999999
3.709714 9.1168053
3.710714 9.1224626
3.711714 9.1278434
3.712714 9.1329612
3.713714 9.1378264
3.714714 9.1424398
3.715714 9.146789499999999
3.716714 9.150864200000001
3.717714 9.154658
3.718714 9.1581762
3.719714 9.1614313
3.720714 9.164436199999999
3.721714 9.1671936
3.722714 9.1696948
3.723714 9.171927
3.724714 9.1738828
3.725714 9.1755651
3.726714 9.1769852
3.727714 9.178157200000001
3.728714 9.1790877
3.729714 9.1797702
3.730714 9.1801941
3.731714 9.1803484
3.732714 9.1802329
3.733714 9.1798581
3.734714 9.179239
3.735714 9.178382899999999
3.736714 9.1772869
3.737714 9.175939099999999
3.738714 9.174328299999999
3.739714 9.1724522
3.740714 9.170319899999999
3.741714 9.167943900000001
3.742714 9.165334699999999
3.743714 9.1624923
3.744714 9.159408500000001
3.745714 9.1560729
3.746714 9.1524787
3.747714 9.148630500000001
3.748714 9.1445394
3.749714 9.1402173
3.750714 9.135667999999999
3.751714 9.1308869
3.752714 9.125863800000001
3.753714 9.120591000000001
3.754714 9.1150716
3.755714 9.1093153
3.756714 9.1033332
3.757714 9.0971313
3.758714 9.0907067
3.759714 9.0840496
3.760714 9.077151899999999
3.761714 9.070012
3.762714 9.0626374
3.763714 9.055037800000001
3.764714 9.0472221
3.765714 9.039190399999999
3.766714 9.0309374
3.767714 9.0224557
3.768714 9.013743
3.769714 9.0048037
3.770714 8.9956462
3.771714 8.9862786
3.772714 8.9767024
3.773714 8.9669123
3.774714 8.956904
3.775714 8.9466736
3.776714 8.9362226
3.777714 8.9255586
3.778714 8.9146882
3.779714 8.9036144
3.780714 8.8923372
3.781714 8.880851400000001
3.782714 8.869154799999999
3.783714 8.8572465
3.784714 8.8451311
3.785714 8.8328145
3.786714 8.8203013
3.787714 8.8075913
3.788714 8.794684
3.789714 8.7815754
3.790714 8.7682664
3.791714 8.7547585
3.792714 8.7410562
3.793714 8.7271646
3.794714 8.713085900000001
3.795714 8.6988188
3.796714 8.6843617
3.797714 8.6697109
3.798714 8.6548686
3.799714 8.6398378
3.800714 8.624623
3.801714 8.6092271
3.802714 8.5936509
3.803714 8.5778952
3.804714 8.5619591
3.805714 8.5458435
3.806714 8.5295498
3.807714 8.5130796
3.808714 8.496435700000001
3.809714 8.4796198
3.810714 8.462633199999999
3.811714 8.445477499999999
3.812714 8.4281527
3.813714 8.4106579
3.814714 8.3929949
3.815714 8.3751649
3.816714 8.357171
3.817714 8.3390154
3.818714 8.3207004
3.819714 8.3022259
3.820714 8.283591999999999
3.821714 8.2647987
3.822714 8.245845899999999
3.823714 8.2267359
3.824714 8.2074724
3.825714 8.1880607
3.826714 8.1685014
3.827714 8.1487946
3.828714 8.1289381
3.829714 8.1089303
3.830714 8.0887735
3.831714 8.0684714
3.832714 8.0480292
3.833714 8.02745
3.834714 8.0067337
3.835714 7.985877199999999
3.836714 7.9648778
3.837714 7.9437359999999995
3.838714 7.9224564
3.839714 7.901045700000001
3.840714 7.879509
3.841714 7.857848000000001
3.842714 7.8360579999999995
3.843714 7.814133900000001
3.844714 7.7920742
3.845714 7.769883399999999
3.846714 7.747570400000001
3.847714 7.725141900000001
3.848714 7.7025995
3.849714 7.67994
3.850714 7.6571569
3.851714 7.6342471
3.852714 7.611214400000001
3.853714 7.5880662
3.854714 7.5648114
3.855714 7.5414538
3.856714 7.517989699999999
3.857714 7.4944139000000005
3.858714 7.470720999999999
3.859714 7.446911200000001
3.860714 7.4229933
3.861714 7.3989764
3.862714 7.3748678
3.863714 7.3506661
3.864714 7.3263645
3.865714 7.3019549
3.866714 7.2774366
3.867714 7.252815399999999
3.868714 7.2281018
3.869714 7.203304000000001
3.870714 7.1784236
3.871714 7.1534552
3.872714 7.1283907
3.873714 7.1032263
3.874714 7.077966600000001
3.875714 7.0526227
3.876714 7.0272051
3.877714 7.001716600000001
3.878714 6.9761522000000005
3.879714 6.9505028
3.880714 6.9247618
3.881714 6.8989313999999995
3.882714 6.8730213
3.883714 6.847044100000001
3.884714 6.8210065
3.885714 6.794905699999999
3.886714 6.768731
3.887714 6.7424752
3.888714 6.716137399999999
3.889714 6.6897272999999995
3.890714 6.6632569
3.891714 6.6367343
3.892714 6.6101581000000005
3.893714 6.58352
3.894714 6.5568104
3.895714 6.530026299999999
3.896714 6.5031759
3.897714 6.4762734
3.898714 6.4493276
3.899714 6.422340899999999
3.900714 6.3953042
3.901714 6.3682064
3.902714 6.341042400000001
3.903714 6.313817200000001
3.904714 6.2865436
3.905714 6.2592328
3.906714 6.2318888
3.907714 6.2045053
3.908714 6.177071499999999
3.909714 6.149581400000001
3.910714 6.1220381
3.911714 6.0944535
3.912714 6.0668405000000005
3.913714 6.039204799999999
3.914714 6.0115419
3.915714 5.9838407
3.916714 5.9560917
3.917714 5.9282959
3.918714 5.9004623
3.919714 5.8726043
3.920714 5.844729399999999
3.921714 5.8168359
3.922714 5.7889149
3.923714 5.7609566
3.924714 5.7329595
3.925714 5.7049312
3.926714 5.6768853
3.927714 5.6488312999999994
3.928714 5.620769
3.929714 5.5926897
3.930714 5.5645827
3.931714 5.5364434
3.932714 5.5082778999999995
3.933714 5.4800995
3.934714 5.4519188000000005
3.935714 5.4237383999999995
3.936714 5.3955514
3.937714 5.3673469
3.938714 5.3391181
3.939714 5.310869599999999
3.940714 5.2826132999999995
3.941714 5.2543618
3.942714 5.2261185
3.943714 5.197877399999999
3.944714 5.1696271000000005
3.945714 5.1413603000000005
3.946714 5.1130794
3.947714 5.0847955
3.948714 5.056522
3.949714 5.0282646
3.950714 5.0000187
3.951714 4.9717735
3.952714 4.9435195
3.953714 4.9152572
3.954714 4.8869967
3.955714 4.8587508
3.956714 4.8305277
3.957714 4.802325000000001
3.958714 4.7741327
3.959714 4.7459409
3.960714 4.7177470999999995
3.961714 4.6895593
3.962714 4.6613898
3.963714 4.6332486
3.964714 4.605135300000001
3.965714 4.577041400000001
3.966714 4.5489561
3.967714 4.5208748
3.968714 4.4928029
3.969714 4.4647533
3.970714 4.4367373
3.971714 4.408757
3.972714 4.3808054
3.973714 4.352871299999999
3.974714 4.324948
3.975714 4.297039300000001
3.976714 4.2691558999999994
3.977714 4.2413096999999995
3.978714 4.2135049
3.979714 4.1857358
3.980714 4.1579920999999995
3.981714 4.1302658999999995
3.982714 4.1025586
3.983714 4.0748801
3.984714 4.0472429
3.985714 4.0196531
3.986714 3.9921067999999997
3.987714 3.9645936
3.988714 3.9371050999999997
3.989714 3.9096408
3.990714 3.8822081
3.991714 3.8548194000000002
3.992714 3.8274821
3.993714 3.8001947
3.994714 3.7729486999999997
3.995714 3.7457347000000003
3.996714 3.7185505
3.997714 3.6914025
3.998714 3.6643017
3.999714 3.6372560999999997
4.000714 3.6102655999999995
4.001714 3.5833228000000004
4.002714 3.5564172999999997
4.003714 3.5295452999999997
4.004714 3.5027120000000003
4.005714 3.4759279
4.006714 3.4492027000000003
4.007714 3.4225382
4.008714 3.3959287999999996
4.009714 3.3693656
4.010714 3.3428434
4.011714 3.3163644
4.012714 3.2899382999999998
4.013714 3.2635737
4.014714 3.2372732
4.015714 3.2110315
4.016714 3.1848397
4.017715 3.1586926
4.018714 3.1325914000000004
4.019714 3.1065445
4.020714 3.0805612
4.021714 3.0546457
4.022714 3.0287946
4.023714 3.0030007000000003
4.024714 2.9772575999999997
4.025714 2.951565
4.026714 2.9259296
4.027714 2.9003602
4.028714 2.8748615
4.029714 2.8494313
4.030715 2.8240627000000003
4.031714 2.7987495
4.032714 2.7734915
4.033714 2.7482942
4.034714 2.7231652
4.035714 2.6981095
4.036714 2.6731255
4.037714 2.6482066
4.038714 2.6233466
4.039714 2.5985444
4.040714 2.5738047
4.041714 2.5491353
4.042714 2.5245415
4.043715 2.5000228
4.044714 2.4755741
4.045714 2.4511890000000003
4.046714 2.4268657
4.047714 2.4026077
4.048714 2.3784216000000002
4.049714 2.3543123
4.050714 2.3302797
4.051714 2.3063190000000002
4.052714 2.2824239
4.053714 2.2585925
4.054714 2.2348288000000003
4.055714 2.2111403000000003
4.056714 2.1875331
4.057714 2.1640077
4.058714 2.1405591
4.059714 2.1171805
4.060714 2.0938687000000002
4.061714 2.0706266
4.062714 2.0474605
4.063715 2.0243764
4.064714 2.0013748000000002
4.065714 1.9784506
4.066714 1.9555970999999999
4.067714 1.9328109999999998
4.068714 1.9100956999999998
4.069714 1.8874589000000002
4.070714 1.8649077
4.071714 1.8424427
4.072714 1.8200586
4.073714 1.7977472
4.074714 1.7755039
4.075714 1.7533313
4.076715 1.7312372
4.077714 1.7092296999999999
4.078714 1.6873103999999999
4.079714 1.6654744999999997
4.080714 1.6437136
4.081714 1.6220222999999998
4.082714 1.6004029999999998
4.083714 1.5788635
4.084714 1.557413
4.085714 1.5360543
4.086714 1.5147824
4.087714 1.4935879
4.088714 1.4724634
4.089714 1.4514097
4.090714 1.4304350000000001
4.091714 1.4095495
4.092714 1.3887582
4.093714 1.3680573
4.094714 1.3474365
4.095714 1.3268866000000001
4.096714 1.3064061
4.097714 1.2860023999999999
4.098714 1.2656868
4.099714 1.2454662
4.100714 1.2253387
4.101714 1.2052939
4.102714 1.1853213
4.103714 1.1654177
4.104714 1.1455896
4.105714 1.1258494000000001
4.106714 1.1062066000000002
4.107714 1.0866611
4.108714 1.0672032
4.109715 1.0478201
4.110714 1.0285051
4.111714 1.009262
4.112714 0.99010309
4.113714 0.9710400399999999
4.114714 0.95207561
4.115714 0.93320161
4.116714 0.9144046299999999
4.117714 0.89567564
4.118714 0.8770165999999999
4.119714 0.8584396
4.120714 0.83995853
4.121714 0.8215794300000001
4.122715 0.8032958
4.123714 0.78509338
4.124714 0.76695974
4.125714 0.74889329
4.126714 0.7309042800000001
4.127714 0.71300762
4.128714 0.69521214
4.129714 0.6775145
4.130714 0.659901
4.131714 0.6423573499999999
4.132714 0.62487856
4.133714 0.60747284
4.134714 0.59015583
4.135714 0.57293987
4.136714 0.55582533
4.137714 0.53880019
4.138714 0.52184849
4.139714 0.5049615599999999
4.140714 0.48814402
4.141714 0.47141076
4.142715 0.45477645
4.143714 0.4382452
4.144714 0.42180739999999994
4.145714 0.40544635
4.146714 0.38914979
4.147714 0.37291844
4.148714 0.35676539
4.149714 0.34070697
4.150714 0.32475111
4.151714 0.3088919
4.152714 0.29311352
4.153714 0.27740127
4.154714 0.26175191
4.155715 0.24617594
4.156714 0.23069035000000002
4.157714 0.21530674
4.158714 0.20002324999999999
4.159714 0.18482569000000001
4.160714 0.16969744
4.161714 0.15463078
4.162714 0.1396321
4.163714 0.12471724000000001
4.164714 0.10990027
4.165714 0.0951836
4.166714 0.080556236
4.167714 0.06600139299999999
4.168715 0.05150818
4.169714 0.037079072000000005
4.170714 0.0227282
4.171714 0.0084714135
4.172714 -0.0056847566
4.173714 -0.019747661
4.174714 -0.033733476
4.175714 -0.04765605
4.176714 -0.0615175
4.177714 -0.075306999
4.178714 -0.08900857599999999
4.179714 -0.10261229000000001
4.180714 -0.11612120000000001
4.181714 -0.12954916
4.182714 -0.14291123
4.183714 -0.15621337000000002
4.184714 -0.1694485
4.185714 -0.18260162
4.186714 -0.19566042
4.187714 -0.20862382
4.188715 -0.22150276
4.189714 -0.23431256
4.190714 -0.24706260000000002
4.191714 -0.25974987
4.192714 -0.27236140000000003
4.193714 -0.2848834
4.194714 -0.29731086
4.195714 -0.30965086
4.196714 -0.32191760999999997
4.197714 -0.33412263999999997
4.198714 -0.34626711
4.199714 -0.35834132999999996
4.200714 -0.37033192000000004
4.201715 -0.38223122
4.202714 -0.39404272
4.203714 -0.40577869
4.204714 -0.4174517
4.205714 -0.42906641
4.206714 -0.44061644
4.207714 -0.45208922
4.208714 -0.46347458999999996
4.209714 -0.47477167
4.210714 -0.48598927000000003
4.211714 -0.49713952
4.212714 -0.50822967
4.213714 -0.51925727
4.214714 -0.5302124699999999
4.215714 -0.54108505
4.216714 -0.55187191
4.217714 -0.56257918
4.218714 -0.57321819
4.219714 -0.5837978300000001
4.220714 -0.59431884
4.221714 -0.60477355
4.222714 -0.61515137
4.223714 -0.62544593
4.224714 -0.63565914
4.225714 -0.64579975
4.226714 -0.65587698
4.227714 -0.66589452
4.228714 -0.67584859
4.229714 -0.685731
4.230714 -0.69553517
4.231714 -0.70526106
4.232714 -0.71491534
4.233714 -0.72450656
4.234715 -0.7340397200000001
4.235714 -0.743513
4.236714 -0.75291912
4.237714 -0.76225051
4.238714 -0.77150427
4.239714 -0.78068417
4.240714 -0.78979768
4.241714 -0.7988512499999999
4.242714 -0.8078462399999999
4.243714 -0.81677847
4.244714 -0.8256418600000001
4.245714 -0.83443252
4.246714 -0.84315147
4.247715 -0.85180392
4.248714 -0.86039566
4.249714 -0.8689289899999999
4.250714 -0.8774017000000001
4.251714 -0.8858091199999999
4.252714 -0.89414697
4.253714 -0.9024150700000001
4.254714 -0.91061722
4.255714 -0.9187586600000001
4.256714 -0.92684291
4.257714 -0.93486952
4.258714 -0.94283484
4.259714 -0.95073432
4.260714 -0.9585654399999999
4.261714 -0.96632931
4.262714 -0.9740294
4.263714 -0.9816695
4.264714 -0.9892516800000001
4.265714 -0.9967751800000001
4.266714 -1.0042379000000001
4.267715 -1.0116382
4.268714 -1.0189761
4.269714 -1.0262541
4.270714 -1.0334746000000001
4.271714 -1.0406393
4.272714 -1.0477473
4.273714 -1.0547962
4.274714 -1.0617833
4.275714 -1.0687073
4.276714 -1.0755692000000001
4.277714 -1.0823714
4.278714 -1.0891166
4.279714 -1.0958067
4.280715 -1.1024418
4.281714 -1.1090206
4.282714 -1.1155415
4.283714 -1.1220037999999999
4.284714 -1.1284078
4.285714 -1.1347548
4.286714 -1.1410462
4.287714 -1.1472823
4.288714 -1.1534628
4.289714 -1.159587
4.290714 -1.1656544
4.291714 -1.1716656
4.292714 -1.1776221
4.293715 -1.1835256
4.294714 -1.1893772
4.295714 -1.1951766000000001
4.296714 -1.2009228
4.297714 -1.2066139999999999
4.298714 -1.2122491000000002
4.299714 -1.2178283
4.300714 -1.2233529
4.301714 -1.228825
4.302714 -1.2342462
4.303714 -1.2396173
4.304714 -1.2449379
4.305714 -1.2502073
4.306714 -1.255425
4.307714 -1.2605909
4.308714 -1.265706
4.309714 -1.2707707000000001
4.310714 -1.2757846
4.311714 -1.2807473
4.312714 -1.2856578
4.313715 -1.2905157
4.314714 -1.2953221
4.315714 -1.3000783999999999
4.316714 -1.3047868
4.317714 -1.3094485
4.318714 -1.3140638
4.319714 -1.3186322000000001
4.320714 -1.3231525
4.321714 -1.3276241
4.322714 -1.3320466
4.323714 -1.33642
4.324714 -1.3407449999999999
4.325714 -1.3450218999999999
4.326715 -1.3492513
4.327714 -1.3534336
4.328714 -1.3575691
4.329714 -1.3616581
4.330714 -1.3657012
4.331714 -1.3696987
4.332714 -1.373651
4.333714 -1.3775581000000001
4.334714 -1.3814199
4.335714 -1.3852362999999999
4.336714 -1.3890068
4.337714 -1.3927313000000001
4.338714 -1.3964094
4.339714 -1.4000418000000001
4.340714 -1.4036292000000001
4.341714 -1.407173
4.342714 -1.4106744
4.343714 -1.4141341
4.344714 -1.4175517
4.345714 -1.4209262
4.346714 -1.4242566
4.347714 -1.4275426
4.348714 -1.4307853000000001
4.349714 -1.4339863
4.350714 -1.4371472
4.351714 -1.4402679999999999
4.352714 -1.4433473
4.353714 -1.4463833000000001
4.354714 -1.4493749
4.355714 -1.4523230999999999
4.356714 -1.4552304999999999
4.357714 -1.4580994999999999
4.358714 -1.4609307
4.359715 -1.4637227
4.360714 -1.4664725
4.361714 -1.4691782
4.362714 -1.4718402
4.363714 -1.4744617
4.364714 -1.477047
4.365714 -1.4795984
4.366714 -1.482115
4.367714 -1.4845929
4.368714 -1.4870282000000001
4.369714 -1.4894196
4.370714 -1.4917696
4.371714 -1.4940830999999999
4.372715 -1.4963638
4.373714 -1.4986117
4.374714 -1.5008233
4.375714 -1.5029931
4.376714 -1.5051187000000001
4.377714 -1.5072018
4.378714 -1.5092484
4.379714 -1.511264
4.380714 -1.5132508
4.381714 -1.5152052
4.382714 -1.5171207
4.383714 -1.5189922999999999
4.384714 -1.5208202
4.385714 -1.52261
4.386714 -1.524369
4.387714 -1.5261017
4.388714 -1.5278059
4.389714 -1.529475
4.390714 -1.5311019000000001
4.391714 -1.5326846
4.392715 -1.5342276
4.393714 -1.5357393000000001
4.394714 -1.5372265
4.395714 -1.5386896
4.396714 -1.5401221
4.397714 -1.541515
4.398714 -1.5428632
4.399714 -1.5441695
4.400714 -1.5454427
4.401714 -1.5466918
4.402714 -1.5479199000000001
4.403714 -1.5491216
4.404714 -1.5502867999999999
4.405715 -1.5514078
4.406714 -1.5524844
4.407714 -1.5535246
4.408714 -1.5545394000000001
4.409714 -1.5555354000000001
4.410714 -1.5565101
4.411714 -1.5574536
4.412714 -1.5583557
4.413714 -1.5592129
4.414714 -1.5600315
4.415714 -1.5608238
4.416714 -1.5615992
4.417714 -1.562358
4.418715 -1.5630908
4.419714 -1.5637849999999998
4.420714 -1.5644332
4.421714 -1.565039
4.422714 -1.5656142000000002
4.423714 -1.5661713000000002
4.424714 -1.5667141999999998
4.425714 -1.5672365000000001
4.426714 -1.5677250999999999
4.427714 -1.5681699
4.428714 -1.5685707
4.429714 -1.5689386
4.430714 -1.5692873
4.431714 -1.5696248
4.432714 -1.5699474000000002
4.433714 -1.5702418999999999
4.434714 -1.5704952
4.435714 -1.5707031
4.436714 -1.5708737
4.437714 -1.5710216
4.438715 -1.5711583
4.439714 -1.5712838999999998
4.440714 -1.5713871000000001
4.441714 -1.5714531999999999
4.442714 -1.5714743999999998
4.443714 -1.5714546999999999
4.444714 -1.5714081000000002
4.445714 -1.5713489
4.446714 -1.5712814
4.447714 -1.5711975999999999
4.448714 -1.5710825000000002
4.449714 -1.5709246
4.450714 -1.5707241
4.451715 -1.5704934
4.452714 -1.5702473000000001
4.453714 -1.5699944000000001
4.454714 -1.5697297
4.455714 -1.5694390999999999
4.456714 -1.5691083000000001
4.457714 -1.5687335
4.458714 -1.5683236999999999
4.459714 -1.5678944000000001
4.460714 -1.5674576
4.461714 -1.5670127999999999
4.462714 -1.5665486
4.463714 -1.5660504
4.464714 -1.5655105999999999
4.465714 -1.5649336999999999
4.466714 -1.564334
4.467714 -1.5637249
4.468714 -1.5631099999999998
4.469714 -1.5624803
4.470714 -1.5618207
4.471714 -1.5611202
4.472714 -1.5603795999999999
4.473714 -1.5596111
4.474714 -1.5588303
4.475714 -1.5580449
4.476714 -1.5572506
4.477714 -1.5564336
4.478714 -1.5555809999999999
4.479714 -1.5546896
4.480714 -1.5537676
4.481714 -1.5528296000000001
4.482714 -1.5518857000000001
4.483714 -1.5509347999999998
4.484715 -1.5499656000000002
4.485714 -1.5489643000000002
4.486714 -1.5479242
4.487714 -1.5468503999999998
4.488714 -1.5457563
4.489714 -1.5446545
4.490714 -1.5435481
4.491714 -1.542429
4.492714 -1.5412839
4.493714 -1.5401036
4.494714 -1.538889
4.495714 -1.5376505
4.496714 -1.5364008
4.497715 -1.5351460000000001
4.498714 -1.5338818
4.499714 -1.5325966
4.500714 -1.53128
4.501714 -1.5299295
4.502714 -1.5285525
4.503714 -1.5271608
4.504714 -1.5257629
4.505714 -1.5243579
4.506714 -1.5229367
4.507714 -1.5214884
4.508714 -1.5200078000000001
4.509714 -1.5184993
4.510714 -1.5169729
4.511714 -1.515438
4.512714 -1.513897
4.513714 -1.5123434999999998
4.514714 -1.5107676
4.515714 -1.5091627
4.516714 -1.5075294
4.517715 -1.5058756
4.518714 -1.5042105000000001
4.519714 -1.5025385
4.520714 -1.5008567
4.521714 -1.4991569999999999
4.522714 -1.4974318
4.523714 -1.4956794
4.524714 -1.4939046
4.525714 -1.4921156
4.526714 -1.4903183
4.527714 -1.4885123999999998
4.528714 -1.4866917
4.529714 -1.4848497
4.530715 -1.4829828
4.531714 -1.4810937
4.532714 -1.4791887
4.533714 -1.4772736
4.534714 -1.4753501
4.535714 -1.4734146
4.536714 -1.4714614000000001
4.537714 -1.4694859
4.538714 -1.4674881000000002
4.539714 -1.4654719999999999
4.540714 -1.4634429
4.541714 -1.4614038
4.542714 -1.4593543
4.543715 -1.4572907
4.544714 -1.455209
4.545714 -1.4531079
4.546714 -1.4509891000000001
4.547714 -1.4488566
4.548714 -1.4467133
4.549714 -1.4445597
4.550714 -1.4423937
4.551714 -1.4402119
4.552714 -1.4380123
4.553714 -1.4357946
4.554714 -1.4335613
4.555714 -1.4313152
4.556714 -1.4290585
4.557714 -1.4267915
4.558714 -1.4245124
4.559714 -1.4222189
4.560714 -1.4199097
4.561714 -1.4175846
4.562714 -1.4152454
4.563715 -1.4128942
4.564714 -1.4105322999999999
4.565714 -1.4081597
4.566714 -1.4057755
4.567714 -1.403378
4.568714 -1.4009656000000001
4.569714 -1.3985386
4.570714 -1.3960983999999999
4.571714 -1.3936472
4.572714 -1.3911868
4.573714 -1.3887173
4.574714 -1.3862364
4.575714 -1.3837418000000001
4.576715 -1.3812318000000001
4.577714 -1.3787071
4.578714 -1.3761706
4.579714 -1.3736255
4.580714 -1.3710738
4.581714 -1.3685142000000001
4.582714 -1.3659433
4.583714 -1.3633579
4.584714 -1.3607569
4.585714 -1.3581421999999999
4.586714 -1.355518
4.587714 -1.3528876
4.588714 -1.3502512
4.589714 -1.3476059
4.590714 -1.3449474
4.591714 -1.3422734
4.592714 -1.3395851
4.593714 -1.3368866
4.594714 -1.3341829
4.595714 -1.3314757
4.596714 -1.3287625
4.597714 -1.3260387
4.598714 -1.3232999
4.599714 -1.320546
4.600714 -1.3177809
4.601714 -1.3150105
4.602714 -1.3122382
4.603714 -1.3094628000000001
4.604714 -1.3066792
4.605714 -1.3038817
4.606714 -1.3010683
4.607714 -1.2982416
4.608714 -1.2954077
4.609715 -1.2925712
4.610714 -1.2897328
4.611714 -1.2868882
4.612714 -1.2840317
4.613714 -1.2811602
4.614714 -1.278276
4.615714 -1.275385
4.616714 -1.2724933
4.617714 -1.2696028
4.618714 -1.2667095
4.619714 -1.2638066
4.620714 -1.260889
4.621714 -1.2579571
4.622715 -1.2550162999999999
4.623714 -1.2520731999999999
4.624714 -1.2491311999999999
4.625714 -1.246188
4.626714 -1.2432376
4.627714 -1.2402741
4.628714 -1.2372967000000001
4.629714 -1.2343098000000001
4.630714 -1.2313204
4.631714 -1.2283327
4.632714 -1.2253456
4.633714 -1.2223528000000001
4.634714 -1.2193478
4.635714 -1.2163284
4.636714 -1.2132985
4.637714 -1.2102652999999999
4.638714 -1.2072349
4.639714 -1.2042074999999999
4.640714 -1.2011781
4.641714 -1.1981397
4.642715 -1.1950886
4.643714 -1.192027
4.644714 -1.1889612
4.645714 -1.1858975
4.646714 -1.1828368
4.647714 -1.1797747
4.648714 -1.1767039
4.649714 -1.17362
4.650714 -1.1705248
4.651714 -1.1674246
4.652714 -1.1643267000000002
4.653714 -1.1612342
4.654714 -1.1581437
4.655715 -1.1550481
4.656714 -1.151942
4.657714 -1.1488251999999999
4.658714 -1.1457033
4.659714 -1.1425833
4.660714 -1.1394688
4.661714 -1.1363572
4.662714 -1.1332414000000002
4.663714 -1.1301152
4.664714 -1.1269778
4.665714 -1.1238342000000001
4.666714 -1.1206922
4.667714 -1.1175566
4.668715 -1.1144261
4.669714 -1.1112937999999999
4.670714 -1.1081527
4.671714 -1.1050005
4.672714 -1.1018417
4.673714 -1.0986838
4.674714 -1.0955325999999999
4.675714 -1.0923877
4.676714 -1.0892431
4.677714 -1.0860915
4.678714 -1.0829297999999998
4.679714 -1.0797614
4.680714 -1.0765943
4.681714 -1.0734349
4.682714 -1.0702839
4.683714 -1.067135
4.684714 -1.06398
4.685714 -1.0608139
4.686714 -1.0576390999999998
4.687714 -1.0544632
4.688715 -1.0512943000000001
4.689714 -1.0481352
4.690714 -1.0449811999999998
4.691714 -1.0418241
4.692714 -1.0386581000000001
4.693714 -1.0354844
4.694714 -1.0323104
4.695714 -1.0291443
4.696714 -1.0259896
4.697714 -1.0228418
4.698714 -1.0196918
4.699714 -1.0165319000000002
4.700714 -1.0133617
4.701715 -1.0101884
4.702714 -1.0070219
4.703714 -1.0038679
4.704714 -1.0007241
4.705714 -0.9975818
4.706714 -0.99443216
4.707714 -0.99127265
4.708714 -0.9881090400000001
4.709714 -0.9849511099999999
4.710714 -0.9818058500000001
4.711714 -0.9786724099999999
4.712714 -0.9755425200000001
4.713714 -0.9724067499999999
4.714714 -0.96926102
4.715714 -0.9661100800000001
4.716714 -0.96296435
4.717714 -0.95983278
4.718714 -0.95671648
4.719714 -0.9536078200000001
4.720714 -0.9504957099999999
4.721714 -0.9473732699999999
4.722714 -0.9442426300000001
4.723714 -0.9411133800000001
4.724714 -0.9379960600000001
4.725714 -0.93489457
4.726714 -0.9318036999999999
4.727714 -0.92871254
4.728714 -0.92561301
4.729714 -0.92250528
4.730714 -0.9193980100000001
4.731714 -0.9163023899999999
4.732714 -0.9132241799999999
4.733714 -0.9101595699999999
4.734715 -0.90709776
4.735714 -0.9040284000000001
4.736714 -0.9009491700000001
4.737714 -0.89786742
4.738714 -0.8947953599999999
4.739714 -0.89174146
4.740714 -0.88870488
4.741714 -0.88567585
4.742714 -0.88264281
4.743714 -0.87960027
4.744714 -0.8765526100000001
4.745714 -0.8735110100000001
4.746714 -0.8704855100000001
4.747715 -0.8674778
4.748714 -0.86448053
4.749714 -0.86148214
4.750714 -0.85847545
4.751714 -0.8554630000000001
4.752714 -0.8524552
4.753714 -0.84946342
4.754714 -0.84649203
4.755714 -0.84353508
4.756714 -0.8405808400000001
4.757714 -0.8376194199999999
4.758714 -0.8346498900000001
4.759714 -0.8316805599999999
4.760714 -0.8287235199999999
4.761714 -0.82578612
4.762714 -0.82286606
4.763714 -0.8199536199999999
4.764714 -0.81703821
4.765714 -0.8141161900000001
4.766714 -0.81119305
4.767715 -0.80827959
4.768714 -0.80538439
4.769714 -0.8025074400000001
4.770714 -0.79964036
4.771714 -0.7967723499999999
4.772714 -0.7938976400000001
4.773714 -0.79101985
4.774714 -0.78814942
4.775714 -0.78529697
4.776714 -0.7824657500000001
4.777714 -0.77965008
4.778714 -0.77683907
4.779714 -0.7740243299999999
4.780715 -0.77120531
4.781714 -0.76838955
4.782714 -0.76558697
4.783714 -0.76280306
4.784714 -0.76003526
4.785714 -0.7572748699999999
4.786714 -0.7545135
4.787714 -0.75174915
4.788714 -0.74898745
4.789714 -0.74623809
4.790714 -0.74350783
4.791714 -0.74079591
4.792714 -0.73809461
4.793715 -0.73539447
4.794714 -0.73269047
4.795714 -0.72998554
4.796714 -0.72728815
4.797714 -0.72460673
4.798714 -0.72194412
4.799714 -0.7192965100000001
4.800714 -0.7166563100000001
4.801714 -0.71401773
4.802714 -0.71138083
4.803714 -0.7087512899999999
4.804714 -0.70613613
4.805714 -0.70353858
4.806714 -0.70095584
4.807714 -0.69838082
4.808714 -0.69580707
4.809714 -0.69323294
4.810714 -0.69066258
4.811714 -0.68810335
4.812714 -0.68556075
4.813715 -0.68303538
4.814714 -0.68052285
4.815714 -0.6780173199999999
4.816714 -0.67551527
4.817714 -0.67301784
4.818714 -0.67052967
4.819714 -0.6680553300000001
4.820714 -0.66559636
4.821714 -0.66315024
4.822714 -0.66071232
4.823714 -0.65827901
4.824714 -0.6558503
4.825714 -0.65342952
4.826715 -0.65102107
4.827714 -0.64862766
4.828714 -0.64624874
4.829714 -0.64388122
4.830714 -0.6415216300000001
4.831714 -0.63916827
4.832714 -0.63682217
4.833714 -0.63448618
4.834714 -0.63216304
4.835714 -0.62985383
4.836714 -0.62755742
4.837714 -0.62527158
4.838714 -0.62299431
4.839714 -0.6207249100000001
4.840714 -0.61846436
4.841714 -0.61621452
4.842714 -0.61397692
4.843714 -0.61175199
4.844714 -0.60953894
4.845714 -0.60733617
4.846714 -0.60514244
4.847714 -0.6029573300000001
4.848714 -0.60078171
4.849714 -0.59861736
4.850714 -0.59646615
4.851714 -0.59432904
4.852714 -0.5922053899999999
4.853714 -0.59009325
4.854714 -0.58799037
4.855714 -0.58589559
4.856714 -0.58380966
4.857714 -0.5817347199999999
4.858714 -0.5796731900000001
4.859715 -0.57762587
4.860714 -0.57559148
4.861714 -0.57356707
4.862714 -0.57154996
4.863714 -0.56953984
4.864714 -0.56753922
4.865714 -0.56555197
4.866714 -0.5635811000000001
4.867714 -0.56162658
4.868714 -0.55968547
4.869714 -0.55775358
4.870714 -0.55582845
4.871714 -0.55391104
4.872715 -0.55200523
4.873714 -0.55011506
4.874714 -0.5482418
4.875714 -0.54638274
4.876714 -0.54453276
4.877714 -0.54268786
4.878714 -0.54084803
4.879714 -0.53901765
4.880714 -0.5372029700000001
4.881714 -0.5354079
4.882714 -0.5336314
4.883714 -0.53186817
4.884714 -0.53011202
4.885714 -0.5283603
4.886714 -0.52661556
4.887714 -0.5248839
4.888714 -0.52317064
4.889714 -0.5214762399999999
4.890714 -0.5197959999999999
4.891714 -0.51812311
4.892715 -0.51645343
4.893714 -0.5147887400000001
4.894714 -0.51313578
4.895714 -0.51150178
4.896714 -0.50988966
4.897714 -0.5082957
4.898714 -0.50671203
4.899714 -0.5051319000000001
4.900714 -0.5035542900000001
4.901714 -0.50198464
4.902714 -0.5004311
4.903714 -0.49889884
4.904714 -0.49738656000000003
4.905715 -0.49588731
4.906714 -0.49439324
4.907714 -0.49290122000000003
4.908714 -0.49141510000000005
4.909714 -0.4899431
4.910714 -0.48849191999999997
4.911714 -0.48706200999999993
4.912714 -0.48564704999999997
4.913714 -0.48423824000000004
4.914714 -0.48283045
4.915714 -0.48142597000000004
4.916714 -0.48003299
4.917714 -0.47866032
4.918715 -0.47731129
4.919714 -0.4759816
4.920714 -0.47466224
4.921714 -0.47334563
4.922714 -0.47203088
4.923714 -0.47072419
4.924714 -0.46943430999999997
4.925714 -0.46816631
4.926714 -0.46691796999999996
4.927714 -0.46568126
4.928714 -0.46444800999999997
4.929714 -0.46321568
4.930714 -0.46198936
4.931714 -0.46077846000000006
4.932714 -0.45959017999999996
4.933714 -0.45842463
4.934714 -0.45727468000000004
4.935714 -0.45613088
4.936714 -0.454988
4.937714 -0.45384839
4.938715 -0.45272033
4.939714 -0.45161219
4.940714 -0.45052655
4.941714 -0.44945851000000003
4.942714 -0.44839932000000005
4.943714 -0.44734245
4.944714 -0.44628815
4.945714 -0.44524325
4.946714 -0.44421627999999996
4.947714 -0.44321133999999995
4.948714 -0.4422253
4.949714 -0.44124982999999995
4.950714 -0.44027716
4.951715 -0.43930565
4.952714 -0.43834071
4.953714 -0.43739104
4.954714 -0.4364626
4.955714 -0.43555475
4.956714 -0.43466073000000005
4.957714 -0.43377243
4.958714 -0.43288618
4.959714 -0.43200515
4.960714 -0.43113687999999994
4.961714 -0.43028798
4.962714 -0.42945943000000003
4.963714 -0.42864615
4.964714 -0.42784051
4.965714 -0.42703785
4.966714 -0.42623952
4.967714 -0.42545194999999997
4.968714 -0.42468184000000003
4.969714 -0.42393151999999995
4.970714 -0.42319717
4.971714 -0.42247166999999997
4.972714 -0.42174938000000006
4.973714 -0.42103007
4.974714 -0.42031895999999996
4.975714 -0.41962288999999997
4.976714 -0.41894577000000005
4.977714 -0.41828603
4.978714 -0.41763792
4.979714 -0.41699586
4.980714 -0.41635837
4.981714 -0.41572885
4.982714 -0.41511292
4.983714 -0.41451431
4.984715 -0.41393195000000005
4.985714 -0.41336087000000005
4.986714 -0.41279554999999996
4.987714 -0.41223377999999994
4.988714 -0.41167829
4.989714 -0.41113468000000003
4.990714 -0.41060749999999996
4.991714 -0.41009736999999996
4.992714 -0.40960073999999996
4.993714 -0.40911278
4.994714 -0.40863067999999997
4.995714 -0.40815566000000003
4.996714 -0.40769172000000004
4.997715 -0.40724235999999997
4.998714 -0.40680799
4.999714 -0.40638554
5.000714 -0.40597059
5.001714 -0.40556053
5.002714 -0.40515657
5.003714 -0.40476265999999994
5.004714 -0.40438292
5.005714 -0.40401858
5.006714 -0.40366747000000003
5.007714 -0.40332573
5.008714 -0.40299068
5.009714 -0.40266267
5.010714 -0.40234462
5.011714 -0.40203943
5.012714 -0.40174783000000003
5.013714 -0.40146755
5.014714 -0.40119505
5.015714 -0.40092812999999994
5.016714 -0.40066768
5.017715 -0.40041701999999996
5.018714 -0.40017948
5.019714 -0.39995624999999996
5.020714 -0.39974529999999997
5.021714 -0.39954311000000003
5.022714 -0.39934721
5.023714 -0.39915792000000005
5.024714 -0.39897808
5.025714 -0.39881062999999994
5.026714 -0.39865635
5.027714 -0.39851312000000005
5.028714 -0.39837746999999996
5.029714 -0.39824718
5.030715 -0.39812303000000004
5.031714 -0.39800842999999997
5.032714 -0.39790682
5.033714 -0.39781922999999997
5.034714 -0.39774328
5.035714 -0.39767496999999996
5.036714 -0.39761141
5.037714 -0.39755283
5.038714 -0.39750244
5.039714 -0.39746406999999995
5.040714 -0.39743935
5.041714 -0.39742645
5.042714 -0.39742147
5.043715 -0.39742128
5.044714 -0.39742598
5.045714 -0.39743888
5.046714 -0.39746417
5.047714 -0.39750369999999996
5.048714 -0.39755544000000004
5.049714 -0.39761481
5.050714 -0.39767772
5.051714 -0.39774356
5.052714 -0.3978156
5.053714 -0.39789882000000004
5.054714 -0.39799628000000004
5.055714 -0.39810711
5.056714 -0.39822697
5.057714 -0.39835125000000005
5.058714 -0.39847833
5.059714 -0.39861085999999996
5.060714 -0.39875372000000003
5.061714 -0.39891051
5.062714 -0.39908085
5.063715 -0.39926046
5.064714 -0.39944416
5.065714 -0.39962953999999995
5.066714 -0.39981878
5.067714 -0.40001725000000005
5.068714 -0.40022964
5.069714 -0.40045651000000004
5.070714 -0.40069394999999997
5.071714 -0.40093613999999994
5.072714 -0.40117945
5.073714 -0.40142494
5.074714 -0.40167761
5.075714 -0.40194280000000004
5.076715 -0.40222243
5.077714 -0.40251371
5.078714 -0.40281098
5.079714 -0.40310998
5.080714 -0.40341079999999996
5.081714 -0.40371786
5.082714 -0.40403656
5.083714 -0.40436932000000003
5.084714 -0.40471372
5.085714 -0.40506418
5.086714 -0.40541561000000004
5.087714 -0.40576728
5.088714 -0.40612319
5.089714 -0.40648947
5.090714 -0.40687001
5.091714 -0.40726401
5.092714 -0.40766643
5.093714 -0.40807179
5.094714 -0.40847785
5.095714 -0.40888702
5.096714 -0.40930454
5.097714 -0.40973438999999995
5.098714 -0.41017644000000003
5.099714 -0.41062632
5.100714 -0.41107866000000004
5.101714 -0.411531
5.102714 -0.41198557999999996
5.103714 -0.41244789
5.104714 -0.41292281999999997
5.105714 -0.41341134
5.106714 -0.41390969
5.107714 -0.41441224000000004
5.108714 -0.4149152
5.109715 -0.41541932
5.110714 -0.41592907999999995
5.111714 -0.41644932
5.112714 -0.41698162
5.113714 -0.41752322999999997
5.114714 -0.41806921
5.115714 -0.41861599
5.116714 -0.41916398
5.117714 -0.41971728
5.118714 -0.42028083000000005
5.119714 -0.42085657
5.120714 -0.42144223000000003
5.121714 -0.42203283
5.122715 -0.42262441
5.123714 -0.42321663000000004
5.124714 -0.42381319
5.125714 -0.42441892
5.126714 -0.42503643999999996
5.127714 -0.42566415
5.128714 -0.42629749999999994
5.129714 -0.42693232999999997
5.130714 -0.42756763
5.131714 -0.42820629000000004
5.132714 -0.42885275999999994
5.133714 -0.42950963
5.134714 -0.43017562000000004
5.135714 -0.43084659
5.136714 -0.43151868
5.137714 -0.43219114
5.138714 -0.43286714000000004
5.139714 -0.43355143
5.140714 -0.43424703
5.141714 -0.43495297
5.142715 -0.43566483
5.143714 -0.43637804
5.144714 -0.43709096000000003
5.145714 -0.43780603
5.146714 -0.43852785999999994
5.147714 -0.43925969000000004
5.148714 -0.44000102
5.149714 -0.44074789999999997
5.150714 -0.44149598
5.151714 -0.44224374
5.152714 -0.44299378000000006
5.153714 -0.44375104
5.154714 -0.44451915
5.155715 -0.44529764
5.156714 -0.44608195
5.157714 -0.44686683
5.158714 -0.44764988
5.159714 -0.44843331
5.160714 -0.44922251
5.161714 -0.45002215
5.162714 -0.45083291
5.163714 -0.45165088999999997
5.164714 -0.45247055
5.165714 -0.45328876000000007
5.166714 -0.45410724999999996
5.167714 -0.45493132999999997
5.168715 -0.45576597999999996
5.169714 -0.456612
5.170714 -0.45746509
5.171714 -0.45831888
5.172714 -0.45916917999999995
5.173714 -0.46001729
5.174714 -0.46086916999999994
5.175714 -0.46173142999999994
5.176714 -0.46260664
5.177714 -0.46349154
5.178714 -0.46437932000000004
5.179714 -0.46526464
5.180714 -0.46614734
5.181714 -0.46703257000000004
5.182714 -0.4679271
5.183714 -0.46883430000000004
5.184714 -0.46975138
5.185714 -0.47067115000000004
5.186714 -0.47158706
5.187714 -0.47249775
5.188715 -0.47340835
5.189714 -0.47432682000000004
5.190714 -0.47525852
5.191714 -0.47620246000000005
5.192714 -0.47715181
5.193714 -0.47809868000000005
5.194714 -0.47903992
5.195714 -0.47997925
5.196714 -0.48092478000000005
5.197714 -0.48188325
5.198714 -0.48285526999999995
5.199714 -0.48383469999999995
5.200714 -0.48481295999999996
5.201715 -0.48578507000000004
5.202714 -0.48675323
5.203714 -0.48772544
5.204714 -0.4887097
5.205714 -0.4897085
5.206714 -0.49071671
5.207714 -0.49172495
5.208714 -0.49272622
5.209714 -0.49372064
5.210714 -0.49471565999999995
5.211714 -0.49572065000000004
5.212714 -0.49674059000000004
5.213714 -0.49777254
5.214714 -0.4988078
5.215714 -0.49983807999999996
5.216714 -0.50086137
5.217714 -0.5018836799999999
5.218714 -0.50291456
5.219714 -0.5039604799999999
5.220714 -0.50502019
5.221714 -0.50608511
5.222714 -0.50714542
5.223714 -0.5081967500000001
5.224714 -0.50924313
5.225714 -0.51029422
5.226714 -0.5113586800000001
5.227714 -0.5124381299999999
5.228714 -0.51352596
5.229714 -0.51461221
5.230714 -0.51569045
5.231714 -0.5167623100000001
5.232714 -0.51783649
5.233714 -0.51892255
5.234715 -0.5200243099999999
5.235714 -0.52113696
5.236714 -0.5222505
5.237714 -0.5233565800000001
5.238714 -0.52445433
5.239714 -0.5255511
5.240714 -0.52665723
5.241714 -0.5277789199999999
5.242714 -0.52891388
5.243714 -0.53005279
5.244714 -0.53118598
5.245714 -0.5323099
5.246714 -0.53342963
5.247715 -0.5345553599999999
5.248714 -0.53569525
5.249714 -0.53684972
5.250714 -0.53801131
5.251714 -0.53916988
5.252714 -0.5403197799999999
5.253714 -0.54146377
5.254714 -0.54261116
5.255714 -0.5437711700000001
5.256714 -0.5449465
5.257714 -0.54613133
5.258714 -0.54731541
5.259714 -0.54849107
5.260714 -0.54965853
5.261714 -0.5508258
5.262714 -0.55200304
5.263714 -0.55319569
5.264714 -0.55440068
5.265714 -0.55560884
5.266714 -0.55681108
5.267715 -0.5580049
5.268714 -0.55919578
5.269714 -0.56039328
5.270714 -0.5616042299999999
5.271714 -0.5628278
5.272714 -0.5640561700000001
5.273714 -0.5652797900000001
5.274714 -0.56649433
5.275714 -0.5677036
5.276714 -0.56891702
5.277714 -0.57014334
5.278714 -0.5713845599999999
5.279714 -0.57263486
5.280715 -0.57388465
5.281714 -0.57512722
5.282714 -0.57636332
5.283714 -0.57760039
5.284714 -0.57884725
5.285714 -0.5801077499999999
5.286714 -0.58137802
5.287714 -0.58264942
5.288714 -0.5839142900000001
5.289714 -0.58517144
5.290714 -0.58642696
5.291714 -0.58768988
5.292714 -0.58896597
5.293715 -0.5902538500000001
5.294714 -0.5915459700000001
5.295714 -0.59283399
5.296714 -0.59411447
5.297714 -0.59539126
5.298714 -0.5966728099999999
5.299714 -0.59796628
5.300714 -0.59927255
5.301714 -0.60058576
5.302714 -0.60189753
5.303714 -0.60320264
5.304714 -0.60450267
5.305714 -0.60580466
5.306714 -0.6071161900000001
5.307714 -0.6084398799999999
5.308714 -0.60977167
5.309714 -0.6111036999999999
5.310714 -0.61242976
5.311714 -0.6137496800000001
5.312714 -0.61506936
5.313715 -0.61639678
5.314714 -0.6177364799999999
5.315714 -0.61908634
5.316714 -0.6204393699999999
5.317714 -0.62178844
5.318714 -0.62313131
5.319714 -0.62447195
5.320714 -0.6258178
5.321714 -0.62717455
5.322714 -0.62854206
5.323714 -0.62991469
5.324714 -0.63128518
5.325714 -0.63264985
5.326715 -0.63401111
5.327714 -0.63537569
5.328714 -0.6367499000000001
5.329714 -0.6381352
5.330714 -0.6395271
5.331714 -0.64091855
5.332714 -0.6423045399999999
5.333714 -0.6436858799999999
5.334714 -0.64506838
5.335714 -0.6464590299999999
5.336714 -0.64786077
5.337714 -0.6492708300000001
5.338714 -0.65068253
5.339714 -0.6520899
5.340714 -0.65349196
5.341714 -0.65489314
5.342714 -0.65630018
5.343714 -0.6577172299999999
5.344714 -0.65914323
5.345714 -0.66057234
5.346714 -0.66199843
5.347714 -0.6634193899999999
5.348714 -0.66483864
5.349714 -0.66626291
5.350714 -0.66769752
5.351714 -0.66914256
5.352714 -0.67059309
5.353714 -0.67204223
5.354714 -0.67348615
5.355714 -0.67492644
5.356714 -0.67636892
5.357714 -0.6778195499999999
5.358714 -0.6792801900000001
5.359715 -0.6807472999999999
5.360714 -0.68221446
5.361714 -0.68367696
5.362714 -0.68513528
5.363714 -0.6865945600000001
5.364714 -0.68806121
5.365714 -0.6895382400000001
5.366714 -0.69102319
5.367714 -0.69250967
5.368714 -0.6939918300000001
5.369714 -0.69546853
5.370714 -0.69694398
5.371714 -0.6984248799999999
5.372715 -0.69991574
5.373714 -0.70141586
5.374714 -0.70291976
5.375714 -0.7044211499999999
5.376714 -0.70591737
5.377714 -0.7074113
5.378714 -0.7089091900000001
5.379714 -0.71041654
5.380714 -0.71193371
5.381714 -0.71345591
5.382714 -0.71497625
5.383714 -0.71649058
5.384714 -0.7180003899999999
5.385714 -0.71951179
5.386714 -0.72103129
5.387714 -0.72256131
5.388714 -0.7240985099999999
5.389714 -0.72563617
5.390714 -0.72716894
5.391714 -0.7286966300000001
5.392715 -0.73022433
5.393714 -0.73175877
5.394714 -0.73330356
5.395714 -0.73485663
5.396714 -0.73641152
5.397714 -0.7379619900000001
5.398714 -0.7395062099999999
5.399714 -0.7410482
5.400714 -0.7425949900000001
5.401714 -0.74415179
5.402714 -0.74571837
5.403714 -0.74728909
5.404714 -0.7488568800000001
5.405715 -0.75041801
5.406714 -0.7519748500000001
5.407714 -0.7535340300000001
5.408714 -0.75510186
5.409714 -0.75667999
5.410714 -0.75826417
5.411714 -0.75984751
5.412714 -0.76142508
5.413714 -0.76299766
5.414714 -0.76457113
5.415714 -0.7661523299999999
5.416714 -0.76774438
5.417714 -0.76934421
5.418715 -0.77094454
5.419714 -0.77253883
5.420714 -0.7741256200000001
5.421714 -0.7757095599999999
5.422714 -0.77729817
5.423714 -0.7788965
5.424714 -0.78050406
5.425714 -0.78211501
5.426714 -0.78372257
5.427714 -0.78532351
5.428714 -0.7869209199999999
5.429714 -0.7885214899999999
5.430714 -0.7901311899999999
5.431714 -0.79175066
5.432714 -0.79337489
5.433714 -0.79499632
5.434714 -0.7966101200000001
5.435714 -0.7982173
5.436714 -0.7998243
5.437714 -0.80143856
5.438715 -0.80306353
5.439714 -0.80469614
5.440714 -0.8063293100000001
5.441714 -0.8079567899999999
5.442714 -0.8095772899999999
5.443714 -0.81119547
5.444714 -0.8128183000000001
5.445714 -0.81445053
5.446714 -0.81609106
5.447714 -0.8177335399999999
5.448714 -0.81937108
5.449714 -0.82100071
5.450714 -0.82262568
5.451715 -0.82425317
5.452714 -0.82588941
5.453714 -0.82753533
5.454714 -0.8291860999999999
5.455714 -0.8308342700000001
5.456714 -0.83247498
5.457714 -0.83410898
5.458714 -0.8357420600000001
5.459714 -0.83738109
5.460714 -0.83902916
5.461714 -0.8406835600000001
5.462714 -0.84233768
5.463714 -0.8439855700000001
5.464714 -0.8456259
5.465714 -0.8472628899999999
5.466714 -0.8489036
5.467714 -0.8505526899999999
5.468714 -0.8522095199999999
5.469714 -0.8538684799999999
5.470714 -0.85552288
5.471714 -0.85716946
5.472714 -0.85881064
5.473714 -0.8604526499999999
5.474714 -0.86210156
5.475714 -0.86375894
5.476714 -0.8654207
5.477714 -0.86708022
5.478714 -0.86873248
5.479714 -0.8703775699999999
5.480714 -0.87202052
5.481714 -0.87366765
5.482714 -0.8753223299999999
5.483714 -0.8769826999999999
5.484715 -0.87864297
5.485714 -0.88029718
5.486714 -0.88194329
5.487714 -0.88358456
5.488714 -0.88522723
5.489714 -0.8868761399999999
5.490714 -0.8885315600000001
5.491714 -0.8901890399999999
5.492714 -0.8918426
5.493714 -0.8934886200000001
5.494714 -0.89512831
5.495714 -0.89676706
5.496714 -0.8984106599999999
5.497715 -0.9000613399999999
5.498714 -0.9017162000000001
5.499714 -0.90336939
5.500714 -0.90501551
5.501714 -0.90665333
5.502714 -0.9082863999999999
5.503714 -0.9099205000000001
5.504714 -0.9115596300000001
5.505714 -0.91320332
5.506714 -0.91484729
5.507714 -0.91648605
5.508714 -0.91811707
5.509714 -0.9197422300000001
5.510714 -0.9213665500000001
5.511714 -0.92299487
5.512714 -0.9246285999999999
5.513714 -0.9262646500000001
5.514714 -0.92789736
5.515714 -0.9295223300000001
5.516714 -0.9311390100000001
5.517715 -0.9327512200000001
5.518714 -0.93436446
5.519714 -0.93598226
5.520714 -0.93760379
5.521714 -0.9392245699999999
5.522714 -0.9408393899999999
5.523714 -0.94244573
5.524714 -0.94404565
5.525714 -0.94564417
5.526714 -0.9472458600000001
5.527714 -0.94885174
5.528714 -0.9504584599999999
5.529714 -0.95206071
5.530715 -0.95365448
5.531714 -0.9552399600000001
5.532714 -0.9568212600000001
5.533714 -0.9584036699999999
5.534714 -0.95999008
5.535714 -0.96157892
5.536714 -0.9631651499999999
5.537714 -0.9647434599999999
5.538714 -0.9663119
5.539714 -0.9678730700000001
5.540714 -0.9694323899999999
5.541714 -0.97099431
5.542714 -0.9725594900000001
5.543715 -0.97412439
5.544714 -0.9756836099999999
5.545714 -0.97723342
5.546714 -0.97877439
5.547714 -0.9803108899999999
5.548714 -0.9818483100000001
5.549714 -0.98338891
5.550714 -0.98493034
5.551714 -0.98646702
5.552714 -0.98799383
5.553714 -0.9895094700000001
5.554714 -0.99101728
5.555714 -0.99252332
5.556714 -0.9940321599999999
5.557714 -0.9955437899999999
5.558714 -0.9970534600000001
5.559714 -0.99855512
5.560714 -1.0000453
5.561714 -1.0015256
5.562714 -1.0030013
5.563715 -1.0044780999999998
5.564714 -1.0059574999999998
5.565714 -1.007436
5.566714 -1.0089074999999998
5.567714 -1.0103671
5.568714 -1.0118146
5.569714 -1.0132551
5.570714 -1.0146948
5.571714 -1.0161372
5.572714 -1.0175808
5.573714 -1.0190198
5.574714 -1.020448
5.575714 -1.021863
5.576715 -1.0232679999999998
5.577714 -1.0246693
5.578714 -1.0260724
5.579714 -1.0274773
5.580714 -1.028879
5.581714 -1.0302708
5.582714 -1.0316486999999999
5.583714 -1.0330143
5.584714 -1.0343735
5.585714 -1.0357327
5.586714 -1.0370938
5.587714 -1.0384534
5.588714 -1.0398044
5.589714 -1.0411416999999998
5.590714 -1.042465
5.591714 -1.0437794
5.592714 -1.0450915
5.593714 -1.0464055
5.594714 -1.047719
5.595714 -1.0490256
5.596714 -1.0503189
5.597714 -1.0515965
5.598714 -1.0528621
5.599714 -1.0541228999999999
5.600714 -1.0553839
5.601714 -1.0566453
5.602714 -1.0579019
5.603714 -1.0591464
5.604714 -1.0603754
5.605714 -1.0615909
5.606714 -1.0627993
5.607714 -1.0640072
5.608714 -1.0652158999999999
5.609715 -1.0664211
5.610714 -1.067615
5.611714 -1.0687924
5.612714 -1.0699537000000001
5.613714 -1.0711045000000001
5.614714 -1.0722521
5.615714 -1.0733998
5.616714 -1.0745451
5.617714 -1.0756809
5.618714 -1.0768011
5.619714 -1.0779042
5.620714 -1.0789949
5.621714 -1.0800806
5.622715 -1.0811661
5.623714 -1.0822502
5.624714 -1.0833262
5.625714 -1.0843867
5.626714 -1.0854291
5.627714 -1.0864566
5.628714 -1.0874766
5.629714 -1.0884951
5.630714 -1.0895125
5.631714 -1.090523
5.632714 -1.0915192
5.633714 -1.0924964000000001
5.634714 -1.0934566
5.635714 -1.0944066000000001
5.636714 -1.0953533
5.637714 -1.0962987
5.638714 -1.0972389
5.639714 -1.0981661999999999
5.640714 -1.0990752
5.641714 -1.0999661
5.642715 -1.1008449
5.643714 -1.1017188
5.644714 -1.1025912
5.645714 -1.1034586000000002
5.646714 -1.1043138
5.647714 -1.1051499
5.648714 -1.1059659
5.649714 -1.1067666
5.650714 -1.1075598
5.651714 -1.1083503
5.652714 -1.1091369
5.653714 -1.1099130000000001
5.654714 -1.1106713000000001
5.655715 -1.1114092
5.656714 -1.1121306
5.657714 -1.1128427
5.658714 -1.1135517
5.659714 -1.1142572
5.660714 -1.1149533999999999
5.661714 -1.1156323
5.662714 -1.1162897999999999
5.663714 -1.1169282
5.664714 -1.1175548
5.665714 -1.1181762
5.666714 -1.1187943
5.667714 -1.1194039
5.668715 -1.119997
5.669714 -1.120568
5.670714 -1.1211176999999999
5.671714 -1.1216531
5.672714 -1.1221818
5.673714 -1.1227073
5.674714 -1.1232262
5.675714 -1.1237303
5.676714 -1.1242131
5.677714 -1.1246737999999998
5.678714 -1.1251181000000001
5.679714 -1.1255542
5.680714 -1.1259864
5.681714 -1.1264125
5.682714 -1.1268245
5.683714 -1.1272145
5.684714 -1.12758
5.685714 -1.1279257
5.686714 -1.1282603
5.687714 -1.1285903
5.688715 -1.1289153
5.689714 -1.1292286
5.690714 -1.1295218
5.691714 -1.1297905000000001
5.692714 -1.1300379
5.693714 -1.1302721999999998
5.694714 -1.1305004
5.695714 -1.1307239
5.696714 -1.1309364
5.697714 -1.1311293
5.698714 -1.1312967
5.699714 -1.1314401
5.700714 -1.1315673
5.701715 -1.1316868
5.702714 -1.1318019000000001
5.703714 -1.1319084
5.704714 -1.1319975
5.705714 -1.1320619
5.706714 -1.1321006999999998
5.707714 -1.1321206
5.708714 -1.1321303
5.709714 -1.1321350000000001
5.710714 -1.1321322
5.711714 -1.1321135
5.712714 -1.1320704
5.713714 -1.1320003
5.714714 -1.1319082
5.715714 -1.1318032
5.716714 -1.1316918
5.717714 -1.1315739
5.718714 -1.1314421
5.719714 -1.1312875
5.720714 -1.1311055
5.721714 -1.1308991
5.722714 -1.1306768999999999
5.723714 -1.1304468
5.724714 -1.1302107000000001
5.725714 -1.129963
5.726714 -1.1296944
5.727714 -1.1293983
5.728714 -1.1290755
5.729714 -1.1287335
5.730714 -1.1283811
5.731714 -1.1280223
5.732714 -1.1276533
5.733714 -1.1272656
5.734715 -1.1268513
5.735714 -1.1264093
5.736714 -1.1259453000000001
5.737714 -1.1254684
5.738714 -1.1249843000000002
5.739714 -1.1244915
5.740714 -1.1239824
5.741714 -1.1234482000000001
5.742714 -1.1228852
5.743714 -1.1222973
5.744714 -1.1216930999999999
5.745714 -1.1210799
5.746714 -1.1204587
5.747715 -1.1198235
5.748714 -1.1191652
5.749714 -1.1184785
5.750714 -1.1177645999999999
5.751714 -1.1170312
5.752714 -1.1162866
5.753714 -1.1155339
5.754714 -1.1147691
5.755714 -1.1139834
5.756714 -1.1131698
5.757714 -1.1123277
5.758714 -1.1114633
5.759714 -1.1105851
5.760714 -1.1096985
5.761714 -1.1088015999999998
5.762714 -1.1078864000000002
5.763714 -1.106945
5.764714 -1.105974
5.765714 -1.1049774
5.766714 -1.1039637
5.767715 -1.1029392
5.768714 -1.1019045
5.769714 -1.1008532999999998
5.770714 -1.0997776000000001
5.771714 -1.0986729
5.772714 -1.0975411
5.773714 -1.0963897999999999
5.774714 -1.0952264
5.775714 -1.0940536
5.776714 -1.0928669
5.777714 -1.0916584
5.778714 -1.0904215
5.779714 -1.0891559
5.780715 -1.0878668
5.781714 -1.0865619
5.782714 -1.0852457
5.783714 -1.0839164000000001
5.784714 -1.0825675
5.785714 -1.081192
5.786714 -1.0797878
5.787714 -1.0783587000000001
5.788714 -1.0769119
5.789714 -1.0754532
5.790714 -1.0739828
5.791714 -1.0724954
5.792714 -1.0709837
5.793715 -1.0694432
5.794714 -1.0678752999999999
5.795714 -1.066286
5.796714 -1.0646818
5.797714 -1.063065
5.798714 -1.0614325
5.799714 -1.0597779
5.800714 -1.0580962
5.801714 -1.0563867
5.802714 -1.0546541
5.803714 -1.0529047999999999
5.804714 -1.0511426000000001
5.805714 -1.0493660999999999
5.806714 -1.0475698
5.807714 -1.0457475
5.808714 -1.0438968
5.809714 -1.0420205999999999
5.810714 -1.0401245
5.811714 -1.0382135000000001
5.812714 -1.0362885
5.813715 -1.0343455
5.814714 -1.0323788
5.815714 -1.0303847
5.816714 -1.0283641
5.817714 -1.0263214999999999
5.818714 -1.0242624
5.819714 -1.0221892
5.820714 -1.0200996
5.821714 -1.0179887
5.822714 -1.0158516
5.823714 -1.0136872
5.824714 -1.0114986
5.825714 -1.0092914
5.826715 -1.0070691
5.827714 -1.0048313
5.828714 -1.002574
5.829714 -1.000292
5.830714 -0.99798301
5.831714 -0.99564847
5.832714 -0.99329278
5.833714 -0.99092061
5.834714 -0.98853363
5.835714 -0.98612914
5.836714 -0.98370221
5.837714 -0.98124864
5.838714 -0.9787680599999999
5.839714 -0.97626382
5.840714 -0.97374078
5.841714 -0.97120209
5.842714 -0.968647
5.843714 -0.96607162
5.844714 -0.96347164
5.845714 -0.96084503
5.846714 -0.9581936500000001
5.847714 -0.95552225
5.848714 -0.9528350099999999
5.849714 -0.9501327800000001
5.850714 -0.9474124800000001
5.851714 -0.94466889
5.852714 -0.9418985799999999
5.853714 -0.9391016300000001
5.854714 -0.9362818700000001
5.855714 -0.9334442199999999
5.856714 -0.9305913000000001
5.857714 -0.9277218
5.858714 -0.92483154
5.859715 -0.9219161199999999
5.860714 -0.91897417
5.861714 -0.91600837
5.862714 -0.9130235800000001
5.863714 -0.91002332
5.864714 -0.9070077
5.865714 -0.90397289
5.866714 -0.9009136799999999
5.867714 -0.8978273700000001
5.868714 -0.8947152599999999
5.869714 -0.8915821100000001
5.870714 -0.88843303
5.871714 -0.88526979
5.872715 -0.8820898799999999
5.873714 -0.8788880000000001
5.874714 -0.87565975
5.875714 -0.8724046900000001
5.876714 -0.8691266200000001
5.877714 -0.8658308499999999
5.878714 -0.86252065
5.879714 -0.85919471
5.880714 -0.85584819
5.881714 -0.8524759700000001
5.882714 -0.84907627
5.883714 -0.84565217
5.884714 -0.8422096299999999
5.885714 -0.83875358
5.886714 -0.83528422
5.887714 -0.83179707
5.888714 -0.82828607
5.889714 -0.82474742
5.890714 -0.8211826
5.891714 -0.8175971900000001
5.892715 -0.8139970700000001
5.893714 -0.8103842800000001
5.894714 -0.80675576
5.895714 -0.80310507
5.896714 -0.7994272700000001
5.897714 -0.79572238
5.898714 -0.79199551
5.899714 -0.78825336
5.900714 -0.7844996599999999
5.901714 -0.78073256
5.902714 -0.77694552
5.903714 -0.77313213
5.904714 -0.76929051
5.905715 -0.76542478
5.906714 -0.76154224
5.907714 -0.75764838
5.908714 -0.75374297
5.909714 -0.74982033
5.910714 -0.74587311
5.911714 -0.7418977099999999
5.912714 -0.7378967000000001
5.913714 -0.73387721
5.914714 -0.72984612
5.915714 -0.72580497
5.916714 -0.72174892
5.917714 -0.7176701
5.918715 -0.7135631100000001
5.919714 -0.70942901
5.920714 -0.7052747100000001
5.921714 -0.7011083
5.922714 -0.69693341
5.923714 -0.69274656
5.924714 -0.68853945
5.925714 -0.68430495
5.926714 -0.68004206
5.927714 -0.6757566700000001
5.928714 -0.67145759
5.929714 -0.66715027
5.930714 -0.6628330800000001
5.931714 -0.65849824
5.932714 -0.6541374600000001
5.933714 -0.6497478099999999
5.934714 -0.6453339
5.935714 -0.6409049
5.936714 -0.6364681799999999
5.937714 -0.632024
5.938715 -0.6275653800000001
5.939714 -0.62308293
5.940714 -0.61857137
5.941714 -0.61403345
5.942714 -0.60947826
5.943714 -0.60491483
5.944714 -0.6003459
5.945714 -0.59576598
5.946714 -0.5911652
5.947714 -0.5865362
5.948714 -0.5818794
5.949714 -0.57720295
5.950714 -0.5725169999999999
5.951715 -0.5678265800000001
5.952714 -0.56312797
5.953714 -0.55841138
5.954714 -0.55366764
5.955714 -0.54889498
5.956714 -0.54410021
5.957714 -0.5392943499999999
5.958714 -0.5344848600000001
5.959714 -0.5296703899999999
5.960714 -0.52484176
5.961714 -0.51998827
5.962714 -0.51510539
5.963714 -0.51019806
5.964714 -0.50527733
5.965714 -0.50035277
5.966714 -0.49542566
5.967714 -0.49048825
5.968714 -0.48552910000000005
5.969714 -0.48054121
5.970714 -0.47552697
5.971714 -0.47049671
5.972714 -0.46546147000000004
5.973714 -0.46042521000000003
5.974714 -0.455382
5.975714 -0.45032003000000004
5.976714 -0.44523011999999995
5.977714 -0.44011208
5.978714 -0.43497514
5.979714 -0.42983172000000003
5.980714 -0.42468868000000004
5.981714 -0.41954274999999996
5.982714 -0.41438262
5.983714 -0.40919716
5.984715 -0.4039831
5.985714 -0.39874743999999995
5.986714 -0.39350260000000004
5.987714 -0.38825767
5.988714 -0.38301211
5.989714 -0.37775615
5.990714 -0.37247767000000004
5.991714 -0.36717087
5.992714 -0.36184052
5.993714 -0.35649876
5.994714 -0.35115671000000004
5.995714 -0.34581671999999997
5.996714 -0.34047076
5.997715 -0.33510597
5.998714 -0.32971369
5.999714 -0.32429548
6.000714 -0.31886217
6.001714 -0.31342623000000003
6.002714 -0.30799315
6.003714 -0.30255767
6.004714 -0.29710764
6.005714 -0.29163272
6.006714 -0.28613175
6.007714 -0.28061366
6.008714 -0.27509138
6.009714 -0.26957276
6.010714 -0.26405512000000003
6.011714 -0.25852714
6.012714 -0.25297683
6.013714 -0.2473999
6.014714 -0.24180284000000002
6.015714 -0.23619838
6.016714 -0.23059666
6.017715 -0.22499824
6.018714 -0.21939392
6.019714 -0.2137712
6.020714 -0.20812335
6.021714 -0.20245411
6.022714 -0.19677517
6.023714 -0.19109795999999998
6.024714 -0.18542579
6.025714 -0.17975151
6.026714 -0.17406263
6.027714 -0.16835015
6.028714 -0.16261487
6.029714 -0.15686681000000002
6.030715 -0.15111821
6.031714 -0.14537503000000002
6.032714 -0.13963298
6.033714 -0.13388066
6.034714 -0.12810779
6.035714 -0.12231254
6.036714 -0.11650288999999998
6.037714 -0.11069109999999999
6.038714 -0.10488514000000002
6.039714 -0.099083199
6.040714 -0.09327505800000001
6.041714 -0.08744929800000001
6.042714 -0.081601308
6.043715 -0.07573643199999999
6.044714 -0.06986612
6.045714 -0.063999899
6.046714 -0.058138777999999995
6.047714 -0.052274793
6.048714 -0.046396806
6.049714 -0.040498536
6.050714 -0.034583095
6.051714 -0.028660841
6.052714 -0.022742189
6.053714 -0.016830409
6.054714 -0.010919523
6.055714 -0.00499866
6.056714 0.0009402070600000001
6.057714 0.0068966343
6.058714 0.012862101999999999
6.059714 0.018826060000000002
6.060714 0.02478332
6.061714 0.030737562
6.062714 0.036698557
6.063715 0.042675153
6.064714 0.048668994
6.065714 0.054673391
6.066714 0.06067807
6.067714 0.06667632799999999
6.068714 0.07266957
6.069714 0.078666053
6.070714 0.08467482400000001
6.071714 0.09069917699999999
6.072714 0.09673432200000001
6.073714 0.10277076
6.074714 0.108801
6.075714 0.11482472999999999
6.076715 0.12084892
6.077714 0.12688279
6.078714 0.13293126
6.079714 0.13899151
6.080714 0.14505511000000001
6.081714 0.15111391
6.082714 0.15716571
6.083714 0.16321552
6.084714 0.1692717
6.085714 0.17533982
6.086714 0.18141861
6.087714 0.18750081999999998
6.088714 0.19357841
6.089714 0.19964823
6.090714 0.20571411999999997
6.091714 0.21178406
6.092714 0.21786441
6.093714 0.22395537
6.094714 0.23005094999999998
6.095714 0.23614310000000002
6.096714 0.24222748000000002
6.097714 0.24830622
6.098714 0.25438624000000004
6.099714 0.26047402
6.100714 0.26657088
6.101714 0.27267201999999996
6.102714 0.27876997000000003
6.103714 0.28485991
6.104714 0.29094305
6.105714 0.29702571
6.106714 0.30311458
6.107714 0.30921192
6.108714 0.31531395
6.109715 0.32141348
6.110714 0.32750501
6.111714 0.33358855
6.112714 0.33966947999999997
6.113714 0.34575441
6.114714 0.35184633
6.115714 0.35794242
6.116714 0.36403593
6.117714 0.37012105
6.118714 0.37619696999999996
6.119714 0.38226829
6.120714 0.38834158
6.121714 0.39442061
6.122715 0.40050345
6.123714 0.40658377
6.124714 0.41265553
6.125714 0.41871709
6.126714 0.4247725
6.127714 0.43082838
6.128714 0.43688929
6.129714 0.44295429
6.130714 0.44901767
6.131714 0.45507294
6.132714 0.46111746000000003
6.133714 0.46715415
6.134714 0.47318917
6.135714 0.47922729999999997
6.136714 0.48526819
6.137714 0.49130637000000005
6.138714 0.49733501
6.139714 0.5033507
6.140714 0.50935592
6.141714 0.5153571299999999
6.142715 0.52136034
6.143714 0.52736676
6.144714 0.53337198
6.145714 0.53936928
6.146714 0.54535428
6.147714 0.55132806
6.148714 0.5572961599999999
6.149714 0.56326445
6.150714 0.56923465
6.151714 0.57520284
6.152714 0.581162
6.153714 0.58710692
6.154714 0.59303786
6.155715 0.59896046
6.156714 0.60488172
6.157714 0.61080521
6.158714 0.61672842
6.159714 0.62264451
6.160714 0.6285472799999999
6.161714 0.6344351
6.162714 0.64031207
6.163714 0.64618485
6.164714 0.65205758
6.165714 0.6579288299999999
6.166714 0.66379225
6.167714 0.66964128
6.168715 0.6754736
6.169714 0.6812931
6.170714 0.6871071200000001
6.171714 0.6929213200000001
6.172714 0.69873556
6.173714 0.70454418
6.174714 0.71033947
6.175714 0.71611716
6.176714 0.72187912
6.177714 0.7276318
6.178714 0.7333816
6.179714 0.7391301
6.180714 0.74487305
6.181714 0.75060315
6.182714 0.75631537
6.183714 0.76201055
6.184714 0.76769465
6.185714 0.77337455
6.186714 0.77905296
6.187714 0.7847265299999999
6.188715 0.7903879500000001
6.189714 0.7960309299999999
6.190714 0.8016544400000001
6.191714 0.80726342
6.192714 0.81286533
6.193714 0.81846463
6.194714 0.8240599200000001
6.195714 0.8296448700000001
6.196714 0.8352126
6.197714 0.84076021
6.198714 0.84629087
6.199714 0.8518110000000001
6.200714 0.85732602
6.201715 0.8628359999999999
6.202714 0.8683356499999999
6.203714 0.87381816
6.204714 0.8792798
6.205714 0.88472264
6.206714 0.89015337
6.207714 0.89557813
6.208714 0.9009984299999999
6.209714 0.9064101600000001
6.210714 0.91180624
6.211714 0.91718128
6.212714 0.9225350800000001
6.213714 0.9278727699999999
6.214714 0.9332005900000001
6.215714 0.9385216999999999
6.216714 0.9438340599999999
6.217714 0.94913179
6.218714 0.9544095
6.219714 0.95966579
6.220714 0.96490458
6.221714 0.97013181
6.222714 0.9753514099999999
6.223714 0.98056216
6.224714 0.98575875
6.225714 0.99093514
6.226714 0.99608861
6.227714 1.0012216
6.228714 1.0063399
6.229714 1.0114484
6.230714 1.016548
6.231714 1.021635
6.232714 1.0267036
6.233714 1.0317501999999998
6.234715 1.0367754999999998
6.235714 1.0417839
6.236714 1.0467801
6.237714 1.0517657
6.238714 1.0567379
6.239714 1.0616917
6.240714 1.0666232
6.241714 1.0715322
6.242714 1.0764224
6.243714 1.0812987
6.244714 1.0861631999999999
6.245714 1.0910146
6.246714 1.0958481
6.247715 1.1006592000000002
6.248714 1.1054466
6.249714 1.1102129
6.250714 1.1149622
6.251714 1.1196982
6.252714 1.1244205999999999
6.253714 1.1291263
6.254714 1.1338112
6.255714 1.1384734
6.256714 1.1431139
6.257714 1.147736
6.258714 1.1523424
6.259714 1.1569331
6.260714 1.1615056000000001
6.261714 1.1660557999999999
6.262714 1.1705819
6.263714 1.1750844999999999
6.264714 1.179567
6.265714 1.1840328
6.266714 1.1884832
6.267715 1.1929166999999998
6.268714 1.1973298
6.269714 1.2017198999999998
6.270714 1.2060865
6.271714 1.2104313
6.272714 1.2147566
6.273714 1.2190636
6.274714 1.2233513
6.275714 1.2276171
6.276714 1.2318589
6.277714 1.2360767
6.278714 1.2402722
6.279714 1.2444482
6.280715 1.2486063
6.281714 1.2527457
6.282714 1.256864
6.283714 1.2609584999999999
6.284714 1.2650283
6.285714 1.2690742
6.286714 1.2730979999999998
6.287714 1.2771016
6.288714 1.2810848
6.289714 1.2850461
6.290714 1.2889835
6.291714 1.2928963
6.292714 1.2967849999999999
6.293715 1.3006514
6.294714 1.3044968000000001
6.295714 1.3083211000000001
6.296714 1.3121228
6.297714 1.3158995999999998
6.298714 1.3196504
6.299714 1.3233759
6.300714 1.3270779
6.301714 1.3307581000000002
6.302714 1.3344168
6.303714 1.3380527
6.304714 1.341664
6.305714 1.3452492999999999
6.306714 1.3488087
6.307714 1.3523434
6.308714 1.355855
6.309714 1.3593437
6.310714 1.3628084
6.311714 1.3662474
6.312714 1.3696596
6.313715 1.3730451
6.314714 1.3764056
6.315714 1.3797428
6.316714 1.3830571
6.317714 1.3863479
6.318714 1.3896127
6.319714 1.3928499
6.320714 1.3960592
6.321714 1.3992417
6.322714 1.4023991
6.323714 1.4055325
6.324714 1.4086413
6.325714 1.4117241
6.326715 1.4147791
6.327714 1.4178058
6.328714 1.4208052
6.329714 1.4237792
6.330714 1.426729
6.331714 1.4296544
6.332714 1.4325535999999999
6.333714 1.4354243
6.334714 1.4382656
6.335714 1.4410778000000002
6.336714 1.4438631
6.337714 1.4466232
6.338714 1.4493585999999998
6.339714 1.4520678
6.340714 1.4547484
6.341714 1.4573989
6.342714 1.4600194
6.343714 1.4626116
6.344714 1.4651779999999999
6.345714 1.4677195
6.346714 1.4702351
6.347714 1.4727225
6.348714 1.4751797
6.349714 1.4776061
6.350714 1.4800034
6.351714 1.4823738
6.352714 1.4847187
6.353714 1.4870375999999998
6.354714 1.489328
6.355714 1.4915874
6.356714 1.4938145999999999
6.357714 1.4960106
6.358714 1.4981779
6.359715 1.500319
6.360714 1.5024344
6.361714 1.5045223
6.362714 1.5065799
6.363714 1.5086051
6.364714 1.5105983
6.365714 1.5125618
6.366714 1.5144983
6.367714 1.5164088
6.368714 1.5182919
6.369714 1.5201447
6.370714 1.5219646
6.371714 1.5237509
6.372715 1.5255056
6.373714 1.5272316
6.374714 1.5289308
6.375714 1.530603
6.376714 1.5322458
6.377714 1.5338561
6.378714 1.5354322999999999
6.379714 1.5369755
6.380714 1.5384885
6.381714 1.5399739000000001
6.382714 1.5414325
6.383714 1.5428621999999999
6.384714 1.54426
6.385714 1.5456233
6.386714 1.5469524000000001
6.387714 1.5482498
6.388714 1.5495187000000001
6.389714 1.5507604
6.390714 1.5519741
6.391714 1.5531568
6.392715 1.5543053
6.393714 1.5554188
6.394714 1.5564989
6.395714 1.5575489
6.396714 1.5585708999999999
6.397714 1.5595649
6.398714 1.5605285
6.399714 1.5614583
6.400714 1.5623527
6.401714 1.5632125000000001
6.402714 1.5640404
6.403714 1.5648393
6.404714 1.5656102
6.405715 1.5663518
6.406714 1.5670606999999999
6.407714 1.5677342
6.408714 1.5683722
6.409714 1.5689762
6.410714 1.5695499000000002
6.411714 1.5700951
6.412714 1.5706114
6.413714 1.5710963000000002
6.414714 1.5715467
6.415714 1.5719611000000002
6.416714 1.5723409000000002
6.417714 1.572689
6.418715 1.5730076999999998
6.419714 1.5732972
6.420714 1.5735553999999998
6.421714 1.5737793999999998
6.422714 1.5739670000000001
6.423714 1.5741184
6.424714 1.5742367
6.425714 1.574325
6.426714 1.5743846
6.427714 1.5744148
6.428714 1.5744124000000002
6.429714 1.5743745
6.430714 1.5743006
6.431714 1.574192
6.432714 1.5740514
6.433714 1.5738806
6.434714 1.573679
6.435714 1.5734445
6.436714 1.573175
6.437714 1.5728692999999998
6.438715 1.5725284999999998
6.439714 1.572155
6.440714 1.5717512
6.441714 1.5713179000000002
6.442714 1.5708536
6.443714 1.5703551
6.444714 1.5698208000000002
6.445714 1.5692504
6.446714 1.5686456000000002
6.447714 1.5680086
6.448714 1.5673409999999999
6.449714 1.5666425000000002
6.450714 1.5659113999999998
6.451715 1.5651457
6.452714 1.5643445999999999
6.453714 1.5635086
6.454714 1.5626397
6.455714 1.5617394999999998
6.456714 1.5608084
6.457714 1.5598451
6.458714 1.5588473999999999
6.459714 1.5578142
6.460714 1.5567455
6.461714 1.5556429999999999
6.462714 1.5545085
6.463714 1.5533431
6.464714 1.5521464
6.465714 1.5509167000000001
6.466714 1.5496520999999999
6.467714 1.5483518
6.468714 1.5470164
6.469714 1.5456474
6.470714 1.5442465
6.471714 1.5428144
6.472714 1.5413507
6.473714 1.5398541
6.474714 1.5383232
6.475714 1.5367581
6.476714 1.5351592
6.477714 1.5335278
6.478714 1.5318648000000001
6.479714 1.5301702000000001
6.480714 1.5284427
6.481714 1.5266804999999999
6.482714 1.5248828
6.483714 1.5230497
6.484715 1.5211829
6.485714 1.5192844
6.486714 1.5173555
6.487714 1.5153961
6.488714 1.5134048
6.489714 1.5113796000000002
6.490714 1.5093195
6.491714 1.5072249
6.492714 1.5050971
6.493714 1.5029378
6.494714 1.5007476
6.495714 1.4985259000000002
6.496714 1.4962708
6.497715 1.4939809
6.498714 1.4916563
6.499714 1.4892982000000001
6.500714 1.4869089
6.501714 1.4844901000000001
6.502714 1.4820415999999998
6.503714 1.4795616
6.504714 1.4770477
6.505714 1.4744983999999999
6.506714 1.4719141
6.507714 1.469297
6.508714 1.4666496
6.509714 1.4639732
6.510714 1.4612668
6.511714 1.458528
6.512714 1.4557541999999999
6.513714 1.4529451
6.514714 1.4501025
6.515714 1.4472294
6.516714 1.4443279999999998
6.517715 1.4413984
6.518714 1.4384383
6.519714 1.4354444
6.520714 1.4324153
6.521714 1.4293519
6.522714 1.4262574
6.523714 1.4231347
6.524714 1.4199849
6.525714 1.4168059
6.526714 1.413594
6.527714 1.4103467
6.528714 1.4070638
6.529714 1.4037484
6.530715 1.4004045999999999
6.531714 1.3970349
6.532714 1.3936387
6.533714 1.3902127
6.534714 1.3867529
6.535714 1.383258
6.536714 1.3797299
6.537714 1.3761726
6.538714 1.3725895
6.539714 1.3689809000000002
6.540714 1.3653437
6.541714 1.3616734
6.542714 1.3579676
6.543715 1.3542273
6.544714 1.3504568
6.545714 1.3466608
6.546714 1.3428407999999998
6.547714 1.3389948
6.548714 1.3351181
6.549714 1.3312068
6.550714 1.3272609
6.551714 1.3232839
6.552714 1.3192811
6.553714 1.3152553
6.554714 1.3112056
6.555714 1.3071277
6.556714 1.3030168
6.557714 1.2988713
6.558714 1.2946937
6.559714 1.2904892
6.560714 1.2862615000000002
6.561714 1.2820109
6.562714 1.2777337
6.563715 1.2734253
6.564714 1.269083
6.565714 1.2647086
6.566714 1.2603069999999998
6.567714 1.255883
6.568714 1.2514382
6.569714 1.2469696000000001
6.570714 1.2424721
6.571714 1.2379418
6.572714 1.2333785
6.573714 1.2287861
6.574714 1.2241698
6.575714 1.2195326
6.576715 1.2148735000000002
6.577714 1.2101879
6.578714 1.2054715
6.579714 1.2007236
6.580714 1.1959472
6.581714 1.1911477
6.582714 1.1863286
6.583714 1.1814892000000001
6.584714 1.1766254999999999
6.585714 1.1717322000000001
6.586714 1.1668074000000002
6.587714 1.1618530999999999
6.588714 1.1568744
6.589714 1.1518755
6.590714 1.1468577
6.591714 1.1418181
6.592714 1.1367521
6.593714 1.1316567
6.594714 1.1265326
6.595714 1.121384
6.596714 1.1162152
6.597714 1.1110280000000001
6.598714 1.1058203
6.599714 1.1005879
6.600714 1.0953276
6.601714 1.0900393
6.602714 1.0847268
6.603714 1.0793944999999998
6.604714 1.0740450000000001
6.605714 1.068677
6.606714 1.0632865999999999
6.607714 1.0578698
6.608714 1.0524258
6.609715 1.0469569
6.610714 1.0414672999999999
6.611714 1.0359602
6.612714 1.0304356000000001
6.613714 1.0248906
6.614714 1.0193219
6.615714 1.0137284
6.616714 1.0081122
6.617714 1.0024768
6.618714 0.99682556
6.619714 0.9911582800000001
6.620714 0.9854719
6.621714 0.97976252
6.622715 0.97402828
6.623714 0.96827028
6.624714 0.96249226
6.625714 0.9566977600000001
6.626714 0.9508879899999999
6.627714 0.9450610700000001
6.628714 0.9392142299999999
6.629714 0.93334578
6.630714 0.92745665
6.631714 0.9215499300000001
6.632714 0.91562839
6.633714 0.9096927899999999
6.634714 0.90374099
6.635714 0.89776944
6.636714 0.89177601
6.637714 0.88576125
6.638714 0.87972842
6.639714 0.87368125
6.640714 0.8676213199999999
6.641714 0.8615475100000001
6.642715 0.8554569399999999
6.643714 0.84934747
6.644714 0.84321946
6.645714 0.8370756199999999
6.646714 0.8309189200000001
6.647714 0.8247504900000001
6.648714 0.8185684699999999
6.649714 0.81236968
6.650714 0.8061515199999999
6.651714 0.7999144499999999
6.652714 0.79366155
6.653714 0.7873969200000001
6.654714 0.7811225500000001
6.655715 0.77483756
6.656714 0.7685387499999999
6.657714 0.76222327
6.658714 0.75589092
6.659714 0.74954433
6.660714 0.74318708
6.661714 0.73682107
6.662714 0.73044524
6.663714 0.7240561799999999
6.664714 0.71765082
6.665714 0.71122902
6.666714 0.70479386
6.667714 0.69834972
6.668715 0.6918993299999999
6.669714 0.68544201
6.670714 0.67897406
6.671714 0.67249155
6.672714 0.6659931499999999
6.673714 0.65948125
6.674714 0.65296027
6.675714 0.6464337
6.676714 0.63990159
6.677714 0.63336082
6.678714 0.62680752
6.679714 0.62024002
6.680714 0.61366064
6.681714 0.60707419
6.682714 0.60048467
6.683714 0.59389239
6.684714 0.58729374
6.685714 0.58068368
6.686714 0.57405923
6.687714 0.56742188
6.688715 0.56077661
6.689714 0.55412864
6.690714 0.5474800200000001
6.691714 0.54082819
6.692714 0.53416821
6.693714 0.5274964
6.694714 0.52081323
6.695714 0.51412331
6.696714 0.5074320400000001
6.697714 0.50074188
6.698714 0.49405046999999996
6.699714 0.48735235
6.700714 0.48064287000000006
6.701715 0.47392164999999997
6.702714 0.46719322
6.703714 0.46046413
6.704714 0.4537385
6.705714 0.44701537
6.706714 0.44028944999999997
6.707714 0.43355506
6.708714 0.42681028
6.709714 0.42005843
6.710714 0.41330573000000004
6.711714 0.40655717999999996
6.712714 0.39981291999999996
6.713714 0.39306828
6.714714 0.38631726
6.715714 0.37955693
6.716714 0.3727898
6.717714 0.36602219999999996
6.718714 0.35926009999999997
6.719714 0.3525049
6.720714 0.34575248
6.721714 0.33899625
6.722714 0.33223179999999997
6.723714 0.32546027
6.724714 0.31868768999999997
6.725714 0.31192097999999996
6.726714 0.30516328000000004
6.727714 0.29841193
6.728714 0.29166061
6.729714 0.28490389
6.730714 0.2781413
6.731714 0.27137764
6.732714 0.26461973
6.733714 0.25787149
6.734715 0.25113125000000003
6.735714 0.24439294000000003
6.736714 0.23765061
6.737714 0.23090277999999997
6.738714 0.22415381
6.739714 0.21741115
6.740714 0.21068039
6.741714 0.20396153
6.742714 0.19724921
6.743714 0.19053665
6.744714 0.18382046
6.745714 0.17710302
6.746714 0.17039081
6.747715 0.16368973
6.748714 0.15700107
6.749714 0.15032063999999998
6.750714 0.14364206999999998
6.751714 0.13696154
6.752714 0.13028082
6.753714 0.12360626
6.754714 0.11694459
6.755714 0.11029830000000002
6.756714 0.10366405999999999
6.757714 0.097035174
6.758714 0.090406375
6.759714 0.083777576
6.760714 0.077153911
6.761714 0.07054213200000001
6.762714 0.063945918
6.763714 0.057363493
6.764714 0.050789124000000005
6.765714 0.044217493000000004
6.766714 0.037647678999999996
6.767715 0.031083964999999998
6.768714 0.024532892999999997
6.769714 0.017998708
6.770714 0.011480433
6.771714 0.0049726961
6.772714 -0.0015303243000000001
6.773714 -0.0080306323
6.774714 -0.014524891
6.775714 -0.021006666
6.776714 -0.027470867
6.777714 -0.033917167
6.778714 -0.040350013000000004
6.779714 -0.046775205
6.780715 -0.053195615
6.781714 -0.059609034000000005
6.782714 -0.066009705
6.783714 -0.072392425
6.784714 -0.078756135
6.785714 -0.085104525
6.786714 -0.091443188
6.787714 -0.09777540099999998
6.788714 -0.10409964999999999
6.789714 -0.11041058000000001
6.790714 -0.11670275
6.791714 -0.12297446000000001
6.792714 -0.12922883000000002
6.793715 -0.13547145000000002
6.794714 -0.14170622
6.795714 -0.14793244
6.796714 -0.15414524999999998
6.797714 -0.16033897
6.798714 -0.16651107
6.799714 -0.17266375
6.800714 -0.17880212
6.801714 -0.18493024
6.802714 -0.19104806
6.803714 -0.19715128
6.804714 -0.20323447
6.805714 -0.20929496
6.806714 -0.21533465000000002
6.807714 -0.22135867999999997
6.808714 -0.22737151
6.809714 -0.23337357999999997
6.810714 -0.23936081999999997
6.811714 -0.24532748
6.812714 -0.25127013000000004
6.813715 -0.25719000999999997
6.814714 -0.26309199
6.815714 -0.26898086
6.816714 -0.27485776
6.817714 -0.2807192
6.818714 -0.28655949999999997
6.819714 -0.29237485
6.820714 -0.29816595
6.821714 -0.30393752
6.822714 -0.30969467
6.823714 -0.31543903
6.824714 -0.3211674
6.825714 -0.32687394
6.826715 -0.33255429000000003
6.827714 -0.33820868000000004
6.828714 -0.34384183
6.829714 -0.34945940000000003
6.830714 -0.35506387
6.831714 -0.36065241
6.832714 -0.3662189
6.833714 -0.37175808
6.834714 -0.37726925
6.835714 -0.38275672
6.836714 -0.38822659
6.837714 -0.39368221
6.838714 -0.39912169000000003
6.839714 -0.40453905
6.840714 -0.40992866
6.841714 -0.41528911999999996
6.842714 -0.42062439
6.843714 -0.42594075000000003
6.844714 -0.43124235
6.845714 -0.43652789000000003
6.846714 -0.44179116
6.847714 -0.44702552
6.848714 -0.45222836000000005
6.849714 -0.45740302
6.850714 -0.46255640000000003
6.851714 -0.46769398999999995
6.852714 -0.47281594
6.853714 -0.47791669999999997
6.854714 -0.4829891
6.855714 -0.48802923000000004
6.856714 -0.49303938
6.857714 -0.49802624
6.858714 -0.5029960099999999
6.859715 -0.5079498
6.860714 -0.5128826000000001
6.861714 -0.51778667
6.862714 -0.52265702
6.863714 -0.52749505
6.864714 -0.5323074799999999
6.865714 -0.53710165
6.866714 -0.54188026
6.867714 -0.54663918
6.868714 -0.5513703
6.869714 -0.5560670999999999
6.870714 -0.56072921
6.871714 -0.56536268
6.872715 -0.56997552
6.873714 -0.5745719699999999
6.874714 -0.57914942
6.875714 -0.5837002800000001
6.876714 -0.58821728
6.877714 -0.59269876
6.878714 -0.59714988
6.879714 -0.60157878
6.880714 -0.60599092
6.881714 -0.6103849
6.882714 -0.61475318
6.883714 -0.61908728
6.884714 -0.62338379
6.885714 -0.62764664
6.886714 -0.6318843000000001
6.887714 -0.63610398
6.888714 -0.64030634
6.889714 -0.64448514
6.890714 -0.64863162
6.891714 -0.65274066
6.892715 -0.6568145
6.893714 -0.66086082
6.894714 -0.6648873900000001
6.895714 -0.6688962199999999
6.896714 -0.672882
6.897714 -0.6768357899999999
6.898714 -0.68075126
6.899714 -0.68462919
6.900714 -0.688477
6.901714 -0.69230353
6.902714 -0.69611301
6.903714 -0.69990181
6.904714 -0.70366133
6.905715 -0.70738392
6.906714 -0.71106809
6.907714 -0.7147194800000001
6.908714 -0.7183468000000001
6.909714 -0.7219552100000001
6.910714 -0.7255427099999999
6.911714 -0.72910162
6.912714 -0.7326236899999999
6.913714 -0.7361062300000001
6.914714 -0.7395539
6.915714 -0.7429756200000001
6.916714 -0.74637821
6.917714 -0.74976166
6.918715 -0.75311922
6.919714 -0.7564421299999999
6.920714 -0.75972578
6.921714 -0.76297284
6.922714 -0.76619121
6.923714 -0.7693882099999999
6.924714 -0.77256528
6.925714 -0.77571701
6.926714 -0.77883503
6.927714 -0.7819139399999999
6.928714 -0.78495517
6.929714 -0.78796605
6.930714 -0.79095447
6.931714 -0.79392344
6.932714 -0.7968690199999999
6.933714 -0.7997831299999999
6.934714 -0.8026592399999999
6.935714 -0.80549708
6.936714 -0.80830231
6.937714 -0.81108278
6.938715 -0.8138425600000001
6.939714 -0.81657944
6.940714 -0.8192864200000001
6.941714 -0.82195662
6.942714 -0.8245883500000001
6.943714 -0.8271862799999999
6.944714 -0.8297579399999999
6.945714 -0.83230836
6.946714 -0.83483653
6.947714 -0.8373361100000001
6.948714 -0.83980011
6.949714 -0.84222555
6.950714 -0.8446157899999999
6.951715 -0.8469780899999999
6.952714 -0.8493183200000001
6.953714 -0.8516371300000001
6.954714 -0.85392939
6.955714 -0.85618822
6.956714 -0.85840961
6.957714 -0.86059524
6.958714 -0.8627511600000001
6.959714 -0.8648832299999999
6.960714 -0.86699305
6.961714 -0.86907642
6.962714 -0.8711268200000001
6.963714 -0.87314006
6.964714 -0.87511735
6.965714 -0.87706447
6.966714 -0.87898774
6.967714 -0.88088969
6.968714 -0.88276733
6.969714 -0.8846144199999999
6.970714 -0.88642593
6.971714 -0.88820141
6.972714 -0.88994503
6.973714 -0.89166258
6.974714 -0.89335702
6.975714 -0.89502642
6.976714 -0.89666573
6.977714 -0.8982703099999999
6.978714 -0.8998395899999999
6.979714 -0.9013775700000001
6.980714 -0.90289004
6.981714 -0.9043805300000001
6.982714 -0.90584774
6.983714 -0.90728663
6.984715 -0.90869199
6.985714 -0.91006197
6.986714 -0.91139954
6.987714 -0.9127099099999999
6.988714 -0.9139969
6.989714 -0.91526024
6.990714 -0.9164960099999999
6.991714 -0.91769947
6.992714 -0.91886865
6.993714 -0.92000589
6.994714 -0.92111621
6.995714 -0.92220353
6.996714 -0.9232678500000001
6.997715 -0.92430543
6.998714 -0.9253115399999999
6.999714 -0.92628375
7.000714 -0.9272239200000001
7.001714 -0.9281369899999999
7.002714 -0.92902714
7.003714 -0.92989532
7.004714 -0.93073826
7.005714 -0.93155103
7.006714 -0.93233073
7.007714 -0.9330783
7.008714 -0.9337979399999999
7.009714 -0.9344940100000001
7.010714 -0.93516801
7.011714 -0.93581723
7.012714 -0.9364371200000001
7.013714 -0.93702469
7.014714 -0.93758088
7.015714 -0.9381101500000001
7.016714 -0.93861734
7.017715 -0.93910415
7.018714 -0.93956795
7.019714 -0.94000353
7.020714 -0.9404071599999999
7.021714 -0.94077867
7.022714 -0.94112186
7.023714 -0.9414414899999999
7.024714 -0.9417398800000001
7.025714 -0.9420154599999999
7.026714 -0.94226412
7.027714 -0.9424822399999999
7.028714 -0.94266972
7.029714 -0.9428301800000001
7.030715 -0.9429686700000001
7.031714 -0.94308788
7.032714 -0.9431861300000001
7.033714 -0.94325887
7.034714 -0.9433018
7.035714 -0.94331373
7.036714 -0.9432975200000001
7.037714 -0.94325803
7.038714 -0.9431985199999999
7.039714 -0.9431186100000001
7.040714 -0.9430144899999999
7.041714 -0.9428819600000001
7.042714 -0.9427196299999999
7.043715 -0.9425298299999999
7.044714 -0.9423174
7.045714 -0.94208596
7.046714 -0.94183562
7.047714 -0.94156265
7.048714 -0.94126267
7.049714 -0.94093326
7.050714 -0.94057629
7.051714 -0.94019631
7.052714 -0.9397976100000001
7.053714 -0.93938075
7.054714 -0.93894275
7.055714 -0.93847923
7.056714 -0.93798731
7.057714 -0.93746809
7.058714 -0.9369257799999999
7.059714 -0.93636476
7.060714 -0.9357864
7.061714 -0.9351883999999999
7.062714 -0.93456637
7.063715 -0.93391724
7.064714 -0.9332417500000001
7.065714 -0.9325438199999999
7.066714 -0.93182791
7.067714 -0.9310957999999999
7.068714 -0.93034534
7.069714 -0.92957197
7.070714 -0.92877215
7.071714 -0.92794579
7.072714 -0.92709633
7.073714 -0.92622852
7.074714 -0.9253447899999999
7.075714 -0.92444392
7.076715 -0.92352219
7.077714 -0.92257606
7.078714 -0.92160525
7.079714 -0.9206126400000001
7.080714 -0.91960263
7.081714 -0.9185778
7.082714 -0.91753714
7.083714 -0.91647655
7.084714 -0.9153919300000001
7.085714 -0.91428217
7.086714 -0.91314977
7.087714 -0.9119993999999999
7.088714 -0.9108343200000001
7.089714 -0.90965452
7.090714 -0.9084568399999999
7.091714 -0.90723727
7.092714 -0.90599433
7.093714 -0.9047299599999999
7.094714 -0.90344846
7.095714 -0.9021532699999999
7.096714 -0.90084467
7.097714 -0.8995194
7.098714 -0.8981733599999999
7.099714 -0.89680422
7.100714 -0.8954137600000001
7.101714 -0.89400634
7.102714 -0.89258598
7.103714 -0.89115342
7.104714 -0.8897057700000001
7.105714 -0.8882385700000001
7.106714 -0.8867491999999999
7.107714 -0.88523878
7.108714 -0.8837115
7.109715 -0.8821717499999999
7.110714 -0.880621
7.111714 -0.8790568400000001
7.112714 -0.8774749000000001
7.113714 -0.8758720899999999
7.114714 -0.8742489900000001
7.115714 -0.87260976
7.116714 -0.8709590899999999
7.117714 -0.8692986300000001
7.118714 -0.86762607
7.119714 -0.86593656
7.120714 -0.8642264599999999
7.121714 -0.8624957900000001
7.122715 -0.8607485300000001
7.123714 -0.8589899200000001
7.124714 -0.85722283
7.125714 -0.85544595
7.126714 -0.8536549299999999
7.127714 -0.85184556
7.128714 -0.8500167200000001
7.129714 -0.84817177
7.130714 -0.8463158300000001
7.131714 -0.8444523400000001
7.132714 -0.8425803900000001
7.133714 -0.8406954799999999
7.134714 -0.8387927
7.135714 -0.83687026
7.136714 -0.8349309699999999
7.137714 -0.8329804999999999
7.138714 -0.8310234200000001
7.139714 -0.82906019
7.140714 -0.8270866199999999
7.141714 -0.8250973199999999
7.142715 -0.82308929
7.143714 -0.82106451
7.144714 -0.81902826
7.145714 -0.8169859599999999
7.146714 -0.8149389199999999
7.147714 -0.81288386
7.148714 -0.81081521
7.149714 -0.8087287699999999
7.150714 -0.80662519
7.151714 -0.8045095999999999
7.152714 -0.80238776
7.153714 -0.8002623
7.154714 -0.79813078
7.155715 -0.79598762
7.156714 -0.79382788
7.157714 -0.7916509199999999
7.158714 -0.7894611899999999
7.159714 -0.7872652299999999
7.160714 -0.7850673
7.161714 -0.7828664000000001
7.162714 -0.78065703
7.163714 -0.77843326
7.164714 -0.77619292
7.165714 -0.7739389799999999
7.166714 -0.77167773
7.167714 -0.76941438
7.168715 -0.7671494
7.169714 -0.76487819
7.170714 -0.76259435
7.171714 -0.76029426
7.172714 -0.75797969
7.173714 -0.75565693
7.174714 -0.7533323
7.175714 -0.7510080899999999
7.176714 -0.74868095
7.177714 -0.74634422
7.178714 -0.7439928600000001
7.179714 -0.74162679
7.180714 -0.73925122
7.181714 -0.73687299
7.182714 -0.73449612
7.183714 -0.73211892
7.184714 -0.7297352
7.185714 -0.72733872
7.186714 -0.72492752
7.187714 -0.72250539
7.188715 -0.72007934
7.189714 -0.7176548700000001
7.190714 -0.7152321700000001
7.191714 -0.71280622
7.192714 -0.71037021
7.193714 -0.70792041
7.194714 -0.70545883
7.195714 -0.7029919
7.196714 -0.70052603
7.197714 -0.6980635199999999
7.198714 -0.6956007799999999
7.199714 -0.69313105
7.200714 -0.6906488900000001
7.201715 -0.6881542
7.202714 -0.68565225
7.203714 -0.6831502500000001
7.204714 -0.68065254
7.205714 -0.67815757
7.206714 -0.6756593
7.207714 -0.67315111
7.208714 -0.6706305800000001
7.209714 -0.6681010599999999
7.210714 -0.66556945
7.211714 -0.6630417000000001
7.212714 -0.66051856
7.213714 -0.65799542
7.214714 -0.65546534
7.215714 -0.6529240900000001
7.216714 -0.65037296
7.217714 -0.64781811
7.218714 -0.64526643
7.219714 -0.6427208400000001
7.220714 -0.6401784699999999
7.221714 -0.63763242
7.222714 -0.63507664
7.223714 -0.63251001
7.224714 -0.62993709
7.225714 -0.62736529
7.226714 -0.62479987
7.227714 -0.62224055
7.228714 -0.61968178
7.229714 -0.6171166
7.230714 -0.61454149
7.231714 -0.61195875
7.232714 -0.60937484
7.233714 -0.60679619
7.234715 -0.6042247199999999
7.235714 -0.6016564999999999
7.236714 -0.59908461
7.237714 -0.59650368
7.238714 -0.59391395
7.239714 -0.59132106
7.240714 -0.58873254
7.241714 -0.58615291
7.242714 -0.5835807000000001
7.243714 -0.58100936
7.244714 -0.57843179
7.245714 -0.57584504
7.246714 -0.5732523300000001
7.247715 -0.57066078
7.248714 -0.56807669
7.249714 -0.5655013
7.250714 -0.56293006
7.251714 -0.5603558399999999
7.252714 -0.55777375
7.253714 -0.5551848100000001
7.254714 -0.55259531
7.255714 -0.55001266
7.256714 -0.5474404
7.257714 -0.5448758100000001
7.258714 -0.5423116
7.259714 -0.53974069
7.260714 -0.53716111
7.261714 -0.53457734
7.262714 -0.53199749
7.263714 -0.52942797
7.264714 -0.5268693
7.265714 -0.52431594
7.266714 -0.5217600099999999
7.267715 -0.51919688
7.268714 -0.51662819
7.269714 -0.51406091
7.270714 -0.51150247
7.271714 -0.50895563
7.272714 -0.50641652
7.273714 -0.50387718
7.274714 -0.5013308999999999
7.275714 -0.49877698
7.276714 -0.49622132999999996
7.277714 -0.49367281999999996
7.278714 -0.49113734000000003
7.279714 -0.48861406
7.280715 -0.48609589999999997
7.281714 -0.48357438999999997
7.282714 -0.48104543
7.283714 -0.47851191
7.284714 -0.47598188
7.285714 -0.47346293
7.286714 -0.47095707000000003
7.287714 -0.46845917
7.288714 -0.46596066
7.289714 -0.46345526000000004
7.290714 -0.46094363000000005
7.291714 -0.45843287
7.292714 -0.45593223
7.293715 -0.45344671
7.294714 -0.45097363
7.295714 -0.44850450999999997
7.296714 -0.44603068
7.297714 -0.44354913
7.298714 -0.44106469
7.299714 -0.43858667
7.300714 -0.43612258000000004
7.301714 -0.43367314999999995
7.302714 -0.43123174
7.303714 -0.42878897000000005
7.304714 -0.42633921999999996
7.305714 -0.42388458
7.306714 -0.42143357000000004
7.307714 -0.41899537000000003
7.308714 -0.41657346
7.309714 -0.41416334
7.310714 -0.41175541000000004
7.311714 -0.40934156
7.312714 -0.40692072
7.313715 -0.40449975000000005
7.314714 -0.40208874
7.315714 -0.39969422
7.316714 -0.39731488000000004
7.317714 -0.39494224000000006
7.318714 -0.39256662
7.319714 -0.39018367
7.320714 -0.38779734
7.321714 -0.38541725
7.322714 -0.38305202
7.323714 -0.38070348000000004
7.324714 -0.37836537
7.325714 -0.37602770999999996
7.326715 -0.37368368
7.327714 -0.37133447
7.328714 -0.36898847
7.329714 -0.36665567
7.330714 -0.36434084
7.331714 -0.36204022
7.332714 -0.359744
7.333714 -0.35744295
7.334714 -0.35513474
7.335714 -0.35282543
7.336714 -0.35052539
7.337714 -0.34824219
7.338714 -0.34597549
7.339714 -0.34371745
7.340714 -0.34145822
7.341714 -0.33919276
7.342714 -0.33692443
7.343714 -0.33466269
7.344714 -0.33241659
7.345714 -0.33018859
7.346714 -0.32797272
7.347714 -0.32575869
7.348714 -0.32353883
7.349714 -0.32131334
7.350714 -0.31909011
7.351714 -0.31687927
7.352714 -0.31468638
7.353714 -0.31250867
7.354714 -0.31033705
7.355714 -0.30816246
7.356714 -0.30598207
7.357714 -0.30380122000000004
7.358714 -0.30162972
7.359715 -0.29947518
7.360714 -0.29733761
7.361714 -0.29520965
7.362714 -0.29308153
7.363714 -0.29094785
7.364714 -0.28881121
7.365714 -0.28668039
7.366714 -0.28456433
7.367714 -0.28246602000000004
7.368714 -0.28038046
7.369714 -0.27829825
7.370714 -0.27621202
7.371714 -0.27412144
7.372715 -0.27203343
7.373714 -0.26995738
7.374714 -0.26789864
7.375714 -0.26585508999999996
7.376714 -0.26381858999999996
7.377714 -0.26178067
7.378714 -0.2597383
7.379714 -0.25769586
7.380714 -0.25566202
7.381714 -0.25364377
7.382714 -0.25164157
7.383714 -0.24964914000000002
7.384714 -0.24765783000000002
7.385714 -0.24566257
7.386714 -0.24366524999999997
7.387714 -0.24167339000000002
7.388714 -0.23969500000000002
7.389714 -0.23773309999999997
7.390714 -0.23578384
7.391714 -0.23383922
7.392715 -0.23189262
7.393714 -0.22994329
7.394714 -0.22799673
7.395714 -0.22606076999999997
7.396714 -0.22414017
7.397714 -0.22223343
7.398714 -0.22033387999999998
7.399714 -0.21843434999999997
7.400714 -0.21653196
7.401714 -0.21463004
7.402714 -0.21273567999999998
7.403714 -0.21085485
7.404714 -0.20898846
7.405715 -0.20713187000000002
7.406714 -0.20527821
7.407714 -0.20342311000000002
7.408714 -0.20156763000000003
7.409714 -0.19971752
7.410714 -0.19787904
7.411714 -0.19605489999999998
7.412714 -0.19424233999999999
7.413714 -0.19243513
7.414714 -0.19062783
7.415714 -0.18881926999999998
7.416714 -0.18701321999999998
7.417714 -0.18521561
7.418715 -0.18343048
7.419714 -0.18165734
7.420714 -0.17989170999999998
7.421714 -0.17812831
7.422714 -0.17636477
7.423714 -0.17460317
7.424714 -0.17284853
7.425714 -0.17110539
7.426714 -0.16937472
7.427714 -0.16765338000000002
7.428714 -0.16593622
7.429714 -0.16421948
7.430714 -0.16250316
7.431714 -0.16079081
7.432714 -0.159087
7.433714 -0.15739426
7.434714 -0.15571153000000001
7.435714 -0.15403509999999998
7.436714 -0.15236125
7.437714 -0.15068884
7.438715 -0.1490199
7.439714 -0.14735821
7.440714 -0.1457067
7.441714 -0.1440654
7.442714 -0.14243154
7.443714 -0.14080130000000002
7.444714 -0.13917237999999998
7.445714 -0.13754527
7.446714 -0.1359229
7.447714 -0.13430858
7.448714 -0.13270390999999998
7.449714 -0.13110791
7.450714 -0.12951783
7.451715 -0.12793102
7.452714 -0.12634665
7.453714 -0.12476609999999999
7.454714 -0.12319186
7.455714 -0.12162585
7.456714 -0.12006813
7.457714 -0.11851686000000002
7.458714 -0.11696956000000001
7.459714 -0.11542469999999999
7.460714 -0.11388266000000001
7.461714 -0.1123455
7.462714 -0.11081563
7.463714 -0.10929428000000001
7.464714 -0.10778083000000001
7.465714 -0.10627321
7.466714 -0.10476916000000001
7.467714 -0.10326758000000001
7.468714 -0.10176912
7.469714 -0.10027562
7.470714 -0.098788936
7.471714 -0.097309751
7.472714 -0.095837208
7.473714 -0.09436952
7.474714 -0.092905137
7.475714 -0.09144379899999999
7.476714 -0.08998672099999999
7.477714 -0.088535814
7.478714 -0.087092421
7.479714 -0.085656333
7.480714 -0.08422581600000001
7.481714 -0.08279857
7.482714 -0.081373123
7.483714 -0.079949788
7.484715 -0.078530476
7.485714 -0.077117566
7.486714 -0.075712445
7.487714 -0.074314635
7.488714 -0.072922162
7.489714 -0.07153285
7.490714 -0.070145761
7.491714 -0.06876181
7.492714 -0.067383127
7.493714 -0.066011527
7.494714 -0.064647163
7.495714 -0.063288229
7.496714 -0.061932072
7.497715 -0.060576893
7.498714 -0.059223041
7.499714 -0.057872868
7.500714 -0.056529278
7.501714 -0.055193820000000005
7.502714 -0.053865637
7.503714 -0.052541989
7.504714 -0.051220064
7.505714 -0.049898855
7.506714 -0.048579843
7.507714 -0.047265983
7.508714 -0.045959625000000004
7.509714 -0.044660826
7.510714 -0.043367202
7.511714 -0.042075489
7.512714 -0.040783759
7.513714 -0.039492797999999996
7.514714 -0.038205634
7.515714 -0.036925517
7.516714 -0.03565365
7.517715 -0.034388309
7.518714 -0.033125922
7.519714 -0.031863482
7.520714 -0.030600626
7.521714 -0.029339912000000003
7.522714 -0.028085083
7.523714 -0.026838467
7.524714 -0.025599316
7.525714 -0.024364238
7.526714 -0.023129473
7.527714 -0.021893479
7.528714 -0.020658008
7.529714 -0.019426941
7.530715 -0.018203589
7.531714 -0.016988353
7.532714 -0.01577839
7.533714 -0.014569525
7.534714 -0.013359137
7.535714 -0.012148015
7.536714 -0.010939873999999999
7.537714 -0.0097388154
7.538714 -0.0085464737
7.539714 -0.0073608113
7.540714 -0.0061774474
7.541714 -0.0049926206
7.542714 -0.0038057591
7.543715 -0.0026198506
7.544714 -0.0014393398
7.545714 -0.00026700293
7.546714 0.00089803689
7.547714 0.0020597552
7.548714 0.0032224680999999996
7.549714 0.0043877822
7.550714 0.0055533852
7.551714 0.00671456
7.552714 0.0078673991
7.553714 0.0090115216
7.554714 0.010150408
7.555714 0.011289076
7.556714 0.012430703
7.557714 0.013574508
7.558714 0.014716370999999999
7.559714 0.015851757999999997
7.560714 0.016978937
7.561714 0.018100218
7.562714 0.019220355999999997
7.563715 0.020343214000000002
7.564714 0.021468992
7.565714 0.022593993
7.566714 0.023713127
7.567714 0.024823434000000002
7.568714 0.025926201000000003
7.569714 0.027026183999999998
7.570714 0.028128436
7.571714 0.029234917
7.572714 0.030343188
7.573714 0.031448127
7.574714 0.032545475000000004
7.575714 0.033634761
7.576715 0.03471958
7.577714 0.035805049
7.578714 0.036894201
7.579714 0.037985851
7.580714 0.039075402
7.581714 0.040158074
7.582714 0.041232325
7.583714 0.042301056000000004
7.584714 0.043369715999999996
7.585714 0.044442635
7.586714 0.045520053
7.587714 0.046597936
7.588714 0.047670689
7.589714 0.048734937000000006
7.590714 0.049791794
7.591714 0.050846039
7.592714 0.051902793
7.593714 0.052963977
7.594714 0.054027053
7.595714 0.055086811000000006
7.596714 0.056139071000000006
7.597714 0.057183653999999993
7.598714 0.058224587999999994
7.599714 0.059267372
7.600714 0.060315209
7.601714 0.061366771
7.602714 0.062417064
7.603714 0.063460838
7.604714 0.064496184
7.605714 0.065525837
7.606714 0.066555321
7.607714 0.06758917
7.608714 0.068627828
7.609715 0.069667381
7.610714 0.070702255
7.611714 0.07172905
7.612714 0.07274891800000001
7.613714 0.073766772
7.614714 0.074787944
7.615714 0.075814541
7.616714 0.076844037
7.617714 0.077871047
7.618714 0.078891031
7.619714 0.079903449
7.620714 0.080912153
7.621714 0.081922713
7.622715 0.082938594
7.623714 0.083958748
7.624714 0.084978313
7.625714 0.085991918
7.626714 0.086997391
7.627714 0.087997271
7.628714 0.088997139
7.629714 0.09000187300000001
7.630714 0.09101240399999999
7.631714 0.092025142
7.632714 0.09303445099999999
7.633714 0.094036513
7.634714 0.095031888
7.635714 0.096025103
7.636714 0.097021466
7.637714 0.098023389
7.638714 0.09902868199999999
7.639714 0.10003204
7.640714 0.10102869
7.641714 0.10201766
7.642715 0.10300254
7.643714 0.1039891
7.644714 0.10498145
7.645714 0.10597925999999999
7.646714 0.10697807000000001
7.647714 0.10797230000000001
7.648714 0.10895906999999999
7.649714 0.10994011999999999
7.650714 0.11092054
7.651714 0.11190536000000001
7.652714 0.11289595999999999
7.653714 0.11388918
7.654714 0.11487942999999999
7.655715 0.1158625
7.656714 0.11683842
7.657714 0.11781148999999999
7.658714 0.11878742
7.659714 0.11976949
7.660714 0.12075638999999999
7.661714 0.12174319
7.662714 0.12272474
7.663714 0.1236992
7.664714 0.12466925
7.665714 0.12564026
7.666714 0.12661653
7.667714 0.12759832999999998
7.668715 0.12858162
7.669714 0.12956074
7.670714 0.13053224
7.671714 0.13149722
7.672714 0.13246065
7.673714 0.13342809
7.674714 0.13440199
7.675714 0.13538011
7.676714 0.13635717
7.677714 0.13732841
7.678714 0.13829286000000002
7.679714 0.13925389999999999
7.680714 0.14021691
7.681714 0.14118551000000001
7.682714 0.14215909
7.683714 0.1431332
7.684714 0.14410256000000002
7.685714 0.14506477
7.686714 0.14602193
7.687714 0.14697928
7.688715 0.14794173
7.689714 0.14891052
7.690714 0.14988234
7.691714 0.1508516
7.692714 0.15181411
7.693714 0.15276991
7.694714 0.15372312999999999
7.695714 0.15467919
7.696714 0.15564116
7.697714 0.15660775000000002
7.698714 0.15757425
7.699714 0.15853586
7.700714 0.15949095
7.701715 0.16044208
7.702714 0.16139433
7.703714 0.16235159999999998
7.704714 0.16331401
7.705714 0.16427771
7.706714 0.1652375
7.707714 0.16619035
7.708714 0.16713755
7.709714 0.16808386
7.710714 0.16903442999999999
7.711714 0.16999134000000002
7.712714 0.17095231
7.713714 0.17191229000000002
7.714714 0.17286675
7.715714 0.17381475
7.716714 0.17475926
7.717714 0.17570506
7.718714 0.17665535999999998
7.719714 0.17760962
7.720714 0.17856399
7.721714 0.17951406
7.722714 0.18045797
7.723714 0.1813978
7.724714 0.18233813999999998
7.725714 0.18328311
7.726714 0.18423349
7.727714 0.1851863
7.728714 0.18613669
7.729714 0.18708121
7.730714 0.18801995999999999
7.731714 0.18895641999999999
7.732714 0.18989502
7.733714 0.19083814
7.734715 0.19178459
7.735714 0.19273056
7.736714 0.19367217
7.737714 0.19460819
7.738714 0.1955407
7.739714 0.19647369999999997
7.740714 0.19741021000000003
7.741714 0.19835038
7.742714 0.19929139
7.743714 0.20022948999999998
7.744714 0.2011626
7.745714 0.20209178
7.746714 0.20302037999999997
7.747715 0.20395182000000003
7.748714 0.20488726
7.749714 0.20582485
7.750714 0.20676085
7.751714 0.20769220000000002
7.752714 0.20861828000000002
7.753714 0.20954124999999998
7.754714 0.21046449
7.755714 0.21139034
7.756714 0.21231873
7.757714 0.21324742000000002
7.758714 0.21417368999999997
7.759714 0.21509628
7.760714 0.21601613
7.761714 0.21693564
7.762714 0.21785693
7.763714 0.21878032
7.764714 0.21970414
7.765714 0.22062585
7.766714 0.22154357000000002
7.767715 0.22245739
7.768714 0.2233691
7.769714 0.22428113
7.770714 0.22519492000000002
7.771714 0.22611022000000003
7.772714 0.22702534
7.773714 0.22793829
7.774714 0.22884805
7.775714 0.22975497
7.776714 0.23066048
7.777714 0.23156600000000002
7.778714 0.23247211
7.779714 0.23337828
7.780715 0.23428334
7.781714 0.23518621
7.782714 0.23608662000000002
7.783714 0.23698511
7.784714 0.2378827
7.785714 0.23878013999999997
7.786714 0.23967756
7.787714 0.24057429
7.788714 0.24146927
7.789714 0.24236164000000002
7.790714 0.24325126000000002
7.791714 0.24413874
7.792714 0.24502524
7.793715 0.24591191
7.794714 0.24679927
7.795714 0.24768687
7.796714 0.24857342
7.797714 0.24945741
7.798714 0.25033795000000003
7.799714 0.25121518
7.800714 0.25209021
7.801714 0.25296444
7.802714 0.25383874
7.803714 0.25471279
7.804714 0.25558537000000003
7.805714 0.25645518
7.806714 0.25732184
7.807714 0.25818630000000004
7.808714 0.25905035
7.809714 0.25991546
7.810714 0.26078161
7.811714 0.26164702
7.812714 0.26250904999999997
7.813715 0.26336582000000003
7.814714 0.26421755999999996
7.815714 0.26506644
7.816714 0.26591539
7.817714 0.26676617999999996
7.818714 0.26761820000000003
7.819714 0.26846877
7.820714 0.26931502
7.821714 0.27015572
7.822714 0.27099233
7.823714 0.27182797999999997
7.824714 0.27266543
7.825714 0.2735049
7.826715 0.27434390999999997
7.827714 0.2751787
7.828714 0.2760068
7.829714 0.27682884
7.830714 0.27764826
7.831714 0.27846904
7.832714 0.279293
7.833714 0.28011841
7.834714 0.28094093
7.835714 0.28175656
7.836714 0.28256429
7.837714 0.28336693
7.838714 0.28416931
7.839714 0.28497501999999997
7.840714 0.28578392
7.841714 0.2865921
7.842714 0.28739446
7.843714 0.28818825
7.844714 0.28897489
7.845714 0.28975916
7.846714 0.29054594
7.847714 0.29133679
7.848714 0.29212869999999996
7.849714 0.29291606
7.850714 0.29369441
7.851714 0.29446364
7.852714 0.29522812
7.853714 0.29599387
7.854714 0.29676449
7.855714 0.29753861
7.856714 0.29831062999999997
7.857714 0.2990745
7.858714 0.29982778
7.859715 0.30057342
7.860714 0.30131775
7.861714 0.30206619
7.862714 0.30281949
7.863714 0.30357311
7.864714 0.30432022000000003
7.865714 0.30505635999999997
7.866714 0.30578251
7.867714 0.30650452
7.868714 0.30722918
7.869714 0.30795948
7.870714 0.30869255
7.871714 0.30942149
7.872715 0.31014000999999997
7.873714 0.31084686
7.874714 0.31154668
7.875714 0.31224699
7.876714 0.31295309
7.877714 0.3136643
7.878714 0.31437427
7.879714 0.31507532
7.880714 0.31576351999999996
7.881714 0.31644139
7.882714 0.31711617
7.883714 0.31779497
7.884714 0.31847972
7.885714 0.31916599
7.886714 0.31984588
7.887714 0.32051345
7.888714 0.32116885
7.889714 0.32181826
7.890714 0.32246980999999997
7.891714 0.32312796
7.892715 0.32379036
7.893714 0.32444939
7.894714 0.32509712
7.895714 0.32573086
7.896714 0.32635485
7.897714 0.32697741
7.898714 0.32760529
7.899714 0.32823905
7.900714 0.32887266
7.901714 0.32949755000000003
7.902714 0.33010859
7.903714 0.3307075
7.904714 0.33130175
7.905715 0.33189947999999997
7.906714 0.33250388000000003
7.907714 0.33311099
7.908714 0.33371223
7.909714 0.33430022
7.910714 0.33487384000000003
7.911714 0.33543899
7.912714 0.33600454
7.913714 0.33657637
7.914714 0.33715349
7.915714 0.33772860000000005
7.916714 0.33829315000000004
7.917714 0.33884305000000003
7.918715 0.33938151
7.919714 0.33991674
7.920714 0.34045621
7.921714 0.34100153
7.922714 0.34154716
7.923714 0.34208428
7.924714 0.34260659
7.925714 0.34311474
7.926714 0.34361600000000003
7.927714 0.34411938000000003
7.928714 0.34462961000000003
7.929714 0.34514403
7.930714 0.34565448
7.931714 0.34615276
7.932714 0.34663617
7.933714 0.34710909
7.934714 0.34757995
7.935714 0.34805525000000004
7.936714 0.34853516
7.937714 0.34901332
7.938715 0.34948115
7.939714 0.34993377000000003
7.940714 0.35037346999999996
7.941714 0.35080819
7.942714 0.35124616999999997
7.943714 0.35169045
7.944714 0.35213686
7.945714 0.3525767
7.946714 0.35300262
7.947714 0.35341342
7.948714 0.35381471000000003
7.949714 0.35421494000000003
7.950714 0.35461977
7.951715 0.35502815
7.952714 0.35543332
7.953714 0.35582739
7.954714 0.35620676
7.955714 0.35657464
7.956714 0.35693869
7.957714 0.35730593
7.958714 0.35767781
7.959714 0.35804919999999996
7.960714 0.35841186
7.961714 0.35875991
7.962714 0.35909379
7.963714 0.35941992
7.964714 0.35974638999999997
7.965714 0.36007757
7.966714 0.3604112
7.967714 0.36074007
7.968714 0.36105686
7.969714 0.36135893
7.970714 0.36164997
7.971714 0.36193735
7.972714 0.36222709
7.973714 0.36251973
7.974714 0.36281007
7.975714 0.36309074999999996
7.976714 0.3633573
7.977714 0.36361119999999997
7.978714 0.36385886
7.979714 0.36410736
7.980714 0.36435961
7.981714 0.36461249
7.982714 0.36485884
7.983714 0.36509226
7.984715 0.36531119
7.985714 0.36551992
7.986714 0.36572558
7.987714 0.3659334
7.988714 0.36614335000000003
7.989714 0.36635022
7.990714 0.36654730999999996
7.991714 0.36673089000000003
7.992714 0.3669027
7.993714 0.36706859
7.994714 0.36723458
7.995714 0.36740273
7.996714 0.36756978
7.997715 0.3677293
7.998714 0.36787598
7.999714 0.36800918000000005
8.000714 0.36813326
8.001715 0.36825466
8.002714 0.36837766
8.003715 0.36850169
8.004714 0.36862162
8.005714 0.36873124
8.006714 0.36882742
8.007714 0.36891201
8.008715 0.36899063
8.009714 0.36906884
8.010715 0.36914852
8.011714 0.36922668
8.012714 0.3692975
8.013714 0.36935625
8.014714 0.36940232
8.015715 0.3694396
8.016714 0.36947373
8.017715 0.36950837999999997
8.018714 0.36954277
8.019714 0.36957207999999997
8.020715 0.36959068
8.021714 0.36959588
8.022715 0.36958959
8.023714 0.3695773
8.024714 0.36956444
8.025714 0.36955292
8.026714 0.3695399
8.027715 0.36951983
8.028714 0.36948791
8.029715 0.36944335
8.030714 0.3693897
8.031714 0.36933252
8.032714 0.36927543
8.033714 0.36921776
8.034715 0.36915492
8.035714 0.36908137
8.036715 0.36899429
8.037714 0.36889554
8.038714 0.36879047
8.039714 0.36868450999999997
8.040714 0.36857966000000003
8.041715 0.36847319
8.042714 0.36835943000000004
8.043715 0.36823353999999997
8.044714 0.36809479
8.045714 0.36794699000000003
8.046714 0.36779596
8.047714 0.36764562
8.048715 0.36749525
8.049714 0.36733989
8.050714 0.36717341
8.051714 0.36699276000000003
8.052714 0.36679987999999997
8.053715 0.3666006
8.054714 0.36640069
8.055715 0.36620216
8.056714 0.36600195
8.057714 0.36579387
8.058714 0.36557284
8.059714 0.3653384
8.060715 0.36509493
8.061714 0.3648489
8.062715 0.36460438
8.063714 0.36436019000000003
8.064714 0.36411057
8.065714 0.36384896
8.066714 0.36357241
8.067715 0.36328367
8.068714 0.36298939999999996
8.069715 0.36269577999999997
8.070714 0.36240432
8.071714 0.36211087999999997
8.072714 0.36180829999999997
8.073714 0.3614912
8.074715 0.36115981999999996
8.075714 0.36081977
8.076715 0.36047827000000005
8.077714 0.36013932
8.078714 0.35980085
8.079714 0.35945608
8.080714 0.35909812
8.081715 0.35872476000000003
8.082714 0.35833998
8.083714 0.35795136
8.084714 0.357565
8.085714 0.35718118
8.086715 0.35679413
8.087714 0.3563958
8.088715 0.35598129
8.089714 0.35555239
8.090714 0.3551163
8.091714 0.35468086
8.092714 0.35424924
8.093715 0.35381771
8.094714 0.35337822
8.095715 0.35292385
8.096714 0.35245363
8.097714 0.35197325
8.098714 0.3514912
8.099714 0.35101287000000003
8.100715 0.3505368
8.101714 0.35005559
8.102715 0.34956087
8.103714 0.3490492
8.104714 0.34852442
8.105714 0.34799522
8.106714 0.34746916
8.107715 0.34694753
8.108714 0.34642436
8.109715 0.3458905
8.110714 0.34533988000000004
8.111714 0.34477368
8.112714 0.34419955
8.113714 0.34362634
8.114715 0.34305803
8.115714 0.3424909
8.116714 0.34191613
8.117714 0.34132584
8.118714 0.34071864
8.119715 0.34010068
8.120714 0.33948137
8.121715 0.33886698
8.122714 0.3382562
8.123714 0.33764099
8.124714 0.33701209000000004
8.125714 0.33636549
8.126715 0.33570519
8.127714 0.33504048
8.128715 0.33437975000000003
8.129714 0.33372454
8.130714 0.33306861
8.131714 0.33240218
8.132714 0.33171871
8.133715 0.33101939999999996
8.134714 0.33031227
8.135715 0.32960660999999997
8.136714 0.32890646
8.137714 0.32820778
8.138714 0.32750126
8.139714 0.32677882999999996
8.140715 0.32603934
8.141714 0.32528953
8.142715 0.32453944
8.143714 0.3237956
8.144714 0.32305645
8.145715 0.32231347
8.146714 0.32155692999999996
8.147715 0.32078258
8.148714 0.31999443
8.149714 0.3192019
8.150714 0.3184132
8.151714 0.31762973
8.152715 0.31684503999999997
8.153714 0.31604955
8.154715 0.3152373
8.155714 0.31441019000000003
8.156714 0.31357689
8.157714 0.31274673999999997
8.158714 0.31192333
8.159715 0.31110195
8.160714 0.31027275000000004
8.161715 0.30942746
8.162714 0.30856507
8.163714 0.30769247
8.164714 0.30681966
8.165714 0.30595292
8.166715 0.3050905
8.167714 0.30422402
8.168715 0.30334445
8.169714 0.30244833
8.170714 0.30154025
8.171714 0.30062951
8.172714 0.29972361
8.173715 0.29882293
8.174714 0.29792038
8.175714 0.29700641
8.176714 0.2960756
8.177714 0.29513056000000004
8.178715 0.29418031
8.179714 0.29323401
8.180715 0.29229487
8.181714 0.29135786
8.182714 0.29041343000000003
8.183714 0.28945394
8.184714 0.28847891000000003
8.185715 0.28749511
8.186714 0.28651175
8.187715 0.285534
8.188714 0.28455937
8.189714 0.28357962
8.190714 0.28258662
8.191714 0.28157819
8.192715 0.28055976
8.193714 0.27954064
8.194715 0.27852763999999997
8.195714 0.27752032
8.196714 0.27651127999999997
8.197714 0.27549125
8.198714 0.27445531
8.199715 0.27340633999999997
8.200714 0.27235283
8.201715 0.27130307000000004
8.202714 0.27025943
8.203714 0.26921695
8.204714 0.26816695
8.205714 0.26710317
8.206715 0.2660261
8.207714 0.2649426
8.208714 0.26386101
8.209714 0.26278524000000003
8.210714 0.26171207
8.211715 0.26063335
8.212714 0.2595417
8.213715 0.25843575
8.214714 0.25732107
8.215714 0.25620649
8.216714 0.25509801
8.217714 0.25399483
8.218715 0.25289005
8.219714 0.2517754
8.220715 0.25064691
8.221714 0.24950756
8.222714 0.24836487
8.223714 0.24722577
8.224714 0.24609164999999997
8.225715 0.24495760000000003
8.226714 0.24381597
8.227715 0.24266181999999997
8.228714 0.24149646000000002
8.229714 0.24032656000000002
8.230714 0.23915959
8.231714 0.23799864999999998
8.232715 0.23684028999999998
8.233714 0.23567697
8.234715 0.2345022
8.235714 0.23331488
8.236714 0.23212
8.237714 0.23092509
8.238714 0.22973511
8.239715 0.22854924000000001
8.240714 0.22736159
8.241714 0.22616552
8.242714 0.22495822000000001
8.243714 0.22374266
8.244715 0.22252535
8.245714 0.22131188
8.246715 0.22010298
8.247714 0.21889408000000002
8.248714 0.21767847
8.249714 0.21645193999999998
8.250714 0.21521561
8.251715 0.21397511000000002
8.252714 0.21273678000000001
8.253715 0.21150329
8.254714 0.21027210000000002
8.255714 0.20903725999999997
8.256714 0.20779364
8.257714 0.20654039
8.258715 0.20528145000000003
8.259714 0.20402283
8.260715 0.20276848
8.261714 0.20151766999999998
8.262714 0.20026565
8.263714 0.19900694
8.264714 0.19773904
8.265715 0.19646407999999999
8.266714 0.19518719999999998
8.267715 0.19391304
8.268714 0.19264257
8.269714 0.19137257
8.270715 0.19009794
8.271714 0.18881522
8.272715 0.18752497
8.273714 0.18623135999999998
8.274714 0.18493936
8.275714 0.18365144
8.276714 0.18236606
8.277715 0.18107879
8.278714 0.17978535
8.279715 0.17848443
8.280714 0.17717843
8.281714 0.17587171
8.282714 0.17456767
8.283714 0.17326653
8.284715 0.17196535
8.285714 0.1706601
8.286715 0.16934841
8.287714 0.16803116999999998
8.288714 0.16671189
8.289714 0.16539436
8.290714 0.16408016
8.291715 0.16276774
8.292714 0.1614535
8.293715 0.1601342
8.294714 0.15880908
8.295714 0.15748027
8.296714 0.15615136000000002
8.297714 0.15482508
8.298715 0.15350153
8.299714 0.15217825999999998
8.300714 0.15085188
8.301714 0.14952031000000002
8.302714 0.14818409
8.303715 0.14684602
8.304714 0.14550934999999998
8.305715 0.14417570000000002
8.306714 0.14284409
8.307714 0.14151171
8.308714 0.14017570000000001
8.309714 0.13883510999999998
8.310715 0.13749149
8.311714 0.13614794
8.312715 0.13480709
8.313714 0.13346941
8.314714 0.13213286000000002
8.315714 0.1307942
8.316714 0.12945107
8.317715 0.12810354
8.318714 0.1267541
8.319715 0.12540616000000002
8.320714 0.12406189000000001
8.321714 0.12272088
8.322714 0.12138038999999999
8.323714 0.12003719
8.324715 0.11868972
8.325714 0.11733916999999999
8.326715 0.11598876000000001
8.327714 0.11464165999999999
8.328714 0.11329885
8.329714 0.11195835999999999
8.330714 0.1106165
8.331715 0.10927026000000001
8.332714 0.10791938000000001
8.333714 0.10656661
8.334714 0.10521607
8.335714 0.10387058
8.336715 0.10252977999999999
8.337714 0.10119036
8.338715 0.099848269
8.339714 0.098501437
8.340714 0.097151293
8.341714 0.095801841
8.342714 0.094457046
8.343715 0.093118084
8.344714 0.091782463
8.345715 0.09044558999999999
8.346714 0.089103897
8.347714 0.087757339
8.348714 0.086409569
8.349714 0.085065613
8.350715 0.083728513
8.351714 0.082397246
8.352715 0.081067317
8.353714 0.07973377899999999
8.354714 0.078394625
8.355714 0.07705224
8.356714 0.07571188000000001
8.357715 0.074378157
8.358714 0.073051872
8.359715 0.071729434
8.360714 0.07040528
8.361714 0.069075677
8.362714 0.067741383
8.363714 0.06640720500000001
8.364715 0.06507879
8.365714 0.06375871000000001
8.366714 0.062444626
8.367714 0.061130815000000005
8.368714 0.059812079000000004
8.369715 0.058487389
8.370714 0.057160738
8.371715 0.055838592
8.372714 0.054525537
8.373714 0.053221173999999996
8.374714 0.051920343
8.375714 0.050616631
8.376715 0.049306714
8.377714 0.047992624
8.378715 0.046680361000000004
8.379714 0.045375759
8.380714 0.044080443000000004
8.381714 0.042790719
8.382714 0.041500138
8.383715 0.040204043
8.384714 0.038902916
8.385715 0.037602207
8.386714 0.036308693
8.387714 0.035025846
8.388714 0.033751386
8.389714 0.03247874
8.390715 0.031201451
8.391714 0.029917553
8.392715 0.028630905
8.393714 0.027348576000000003
8.394714 0.026076048
8.395715 0.024813556
8.396714 0.023556016000000003
8.397715 0.022296621
8.398714 0.021031596
8.399714 0.019762830999999998
8.400714 0.01849657
8.401714 0.017239075
8.402715 0.015992261
8.403714 0.014752339
8.404715 0.013512402
8.405714 0.012267202
8.406714 0.011016818000000001
8.407714 0.0097666845
8.408714 0.008523948100000001
8.409715 0.0072926487
8.410714 0.0060710037
8.411715 0.0048526485999999995
8.412714 0.003630967
8.413714 0.0024035424
8.414714 0.0011737078
8.415714 -5.1819922e-05
8.416715 -0.0012675489000000002
8.417714 -0.0024728873999999997
8.418715 -0.0036723879
8.419714 -0.0048724512
8.420714 -0.0060768103
8.421714 -0.0072839248
8.422714 -0.0084880645
8.423715 -0.0096833028
8.424714 -0.010867647999999999
8.425714 -0.012044459
8.426714 -0.013220197
8.427714 -0.014400047
8.428715 -0.015584413
8.429714 -0.016768636
8.430715 -0.017946099
8.431714 -0.019112561
8.432714 -0.020268824
8.433714 -0.021419953999999998
8.434714 -0.022571716
8.435715 -0.023726693
8.436714 -0.024882713
8.437715 -0.026034563999999996
8.438714 -0.027177727000000002
8.439714 -0.028311522
8.440714 -0.029439514
8.441714 -0.030566962000000003
8.442715 -0.031697142
8.443714 -0.032829031
8.444715 -0.033957945
8.445714 -0.035078629
8.446714 -0.036188698
8.447714 -0.037290124
8.448714 -0.038387839
8.449715 -0.039486453
8.450714 -0.04058732
8.451715 -0.041687841
8.452714 -0.042783373
8.453714 -0.043870363
8.454714 -0.044948576000000004
8.455714 -0.046021023
8.456715 -0.047091741
8.457714 -0.048162988999999996
8.458714 -0.04923378
8.459714 -0.05030066799999999
8.460714 -0.051360123
8.461715 -0.0524109
8.462714 -0.053454831
8.463715 -0.054495531
8.464714 -0.055536028
8.465714 -0.056576799
8.466714 -0.057615503
8.467714 -0.058648532
8.468715 -0.059673289000000004
8.469714 -0.060689711
8.470715 -0.061700185000000005
8.471714 -0.062707951
8.472714 -0.063715072
8.473714 -0.064721261
8.474714 -0.065724226
8.475715 -0.06672117699999999
8.476714 -0.067710568
8.477715 -0.068692933
8.478714 -0.069670408
8.479714 -0.070645288
8.480714 -0.071618496
8.481714 -0.072589034
8.482715 -0.073554582
8.483714 -0.074512971
8.484715 -0.07546359
8.485714 -0.076407829
8.486714 -0.077348331
8.487714 -0.07828740099999999
8.488714 -0.07922560299999999
8.489715 -0.080161338
8.490714 -0.0810917
8.491714 -0.082014169
8.492714 -0.082928111
8.493714 -0.083835144
8.494715 -0.08473815400000001
8.495714 -0.085639447
8.496715 -0.08653925600000001
8.497714 -0.087435555
8.498714 -0.088325341
8.499714 -0.08920664
8.500714 -0.090079929
8.501715 -0.09094798
8.502714 -0.091814128
8.503715 -0.092680042
8.504714 -0.093544455
8.505714 -0.09440377500000001
8.506714 -0.095254328
8.507714 -0.09609476
8.508715 -0.096927054
8.509714 -0.09775531900000001
8.510715 -0.098583102
8.511714 -0.099410932
8.512714 -0.10023585
8.513714 -0.10105328
8.514714 -0.10186011999999998
8.515715 -0.10265695999999999
8.516714 -0.10344787999999999
8.517715 -0.10423778
8.518714 -0.10502910000000001
8.519714 -0.10581996
8.520715 -0.10660531
8.521714 -0.10738023999999999
8.522715 -0.10814334
8.523714 -0.10889776999999999
8.524714 -0.10964921
8.525714 -0.11040198
8.526714 -0.11115599999999999
8.527715 -0.11190665999999999
8.528714 -0.11264789
8.529715 -0.11337631
8.530714 -0.11409372999999999
8.531714 -0.11480607000000001
8.532714 -0.11551937
8.533714 -0.11623562000000001
8.534715 -0.11695131
8.535714 -0.11765958
8.536715 -0.11835494
8.537714 -0.11903707999999999
8.538714 -0.11971116000000001
8.539714 -0.12038439000000001
8.540714 -0.12106103000000001
8.541715 -0.12173935999999999
8.542714 -0.12241271000000001
8.543715 -0.12307401999999999
8.544714 -0.12372067
8.545714 -0.12435648
8.546714 -0.12498915000000001
8.547714 -0.12562502
8.548715 -0.12626466
8.549714 -0.12690242
8.550714 -0.1275302
8.551714 -0.12814312
8.552714 -0.12874287
8.553715 -0.12933668
8.554714 -0.12993232999999998
8.555715 -0.13053271
8.556714 -0.13113365
8.557714 -0.13172667999999998
8.558714 -0.13230482999999998
8.559714 -0.13286746
8.560715 -0.13342085
8.561714 -0.13397394
8.562715 -0.13453228
8.563714 -0.13509416
8.564714 -0.13565180999999998
8.565714 -0.13619674999999998
8.566714 -0.13672565
8.567715 -0.13724265
8.568714 -0.13775645
8.569715 -0.13827425
8.570714 -0.1387967
8.571714 -0.13931731
8.572714 -0.1398269
8.573714 -0.14031995
8.574715 -0.14079853
8.575714 -0.14127092
8.576715 -0.14174599999999998
8.577714 -0.14222716
8.578714 -0.14270991
8.579714 -0.14318507
8.580714 -0.14364499
8.581715 -0.14408890000000002
8.582714 -0.14452335
8.583714 -0.14495768
8.584714 -0.14539758
8.585714 -0.1458411
8.586715 -0.14628007
8.587714 -0.14670573
8.588715 -0.14711475999999998
8.589714 -0.14751164
8.590714 -0.14790539
8.591714 -0.1483034
8.592714 -0.14870622
8.593715 -0.1491072
8.594714 -0.14949713
8.595715 -0.14987065
8.596714 -0.15022997
8.597714 -0.15058341
8.598714 -0.15093969
8.599714 -0.15130201
8.600715 -0.15166588
8.601714 -0.15202231
8.602715 -0.15236397000000002
8.603714 -0.15269013
8.604714 -0.15300703
8.605714 -0.1533234
8.606714 -0.15364434999999999
8.607715 -0.15396789
8.608714 -0.15428640999999998
8.609715 -0.15459202
8.610714 -0.15488206
8.611714 -0.15516104
8.612714 -0.15543742
8.613714 -0.15571788
8.614715 -0.15600269
8.615714 -0.15628565
8.616714 -0.15655831
8.617714 -0.15681579
8.618714 -0.15705999999999998
8.619715 -0.15729812
8.620714 -0.15753761
8.621715 -0.15778111
8.622714 -0.15802474
8.623714 -0.15826103
8.624714 -0.15848411
8.625714 -0.15869371999999998
8.626715 -0.15889539
8.627714 -0.15909642
8.628715 -0.15930088
8.629714 -0.15950688000000002
8.630714 -0.15970798
8.631714 -0.15989761
8.632714 -0.16007362
8.633715 -0.16023961
8.634714 -0.16040236
8.635715 -0.16056712
8.636714 -0.16073412
8.637714 -0.16089857000000002
8.638714 -0.16105403000000001
8.639714 -0.16119686
8.640715 -0.16132854
8.641714 -0.16145451
8.642715 -0.16158037
8.643714 -0.16170809
8.644714 -0.16183486
8.645715 -0.16195525
8.646714 -0.16206501
8.647715 -0.16216398
8.648714 -0.16225606
8.649714 -0.16234639
8.650714 -0.16243783
8.651714 -0.162529
8.652715 -0.16261536
8.653714 -0.16269225
8.654715 -0.16275803
8.655714 -0.16281494999999999
8.656714 -0.16286755
8.657714 -0.16291956
8.658714 -0.16297158
8.659715 -0.16302095
8.660714 -0.16306385
8.661715 -0.16309799
8.662714 -0.16312407
8.663714 -0.16314515000000002
8.664714 -0.16316446
8.665714 -0.16318309
8.666715 -0.16319938
8.667714 -0.16321001000000002
8.668715 -0.1632122
8.669714 -0.16320545
8.670714 -0.16319168
8.671714 -0.16317389000000002
8.672714 -0.16315418999999998
8.673715 -0.16313273
8.674714 -0.16310781
8.675714 -0.16307721
8.676714 -0.16303977
8.677714 -0.16299597000000002
8.678715 -0.16294748
8.679714 -0.16289601
8.680715 -0.16284216999999998
8.681714 -0.16278512
8.682714 -0.16272317
8.683714 -0.16265482
8.684714 -0.16257960999999999
8.685715 -0.16249829
8.686714 -0.16241234
8.687715 -0.16232315
8.688714 -0.16223125
8.689714 -0.16213622
8.690714 -0.16203691
8.691714 -0.16193218
8.692715 -0.16182145
8.693714 -0.16170511
8.694715 -0.16158422
8.695714 -0.16145998
8.696714 -0.16133301
8.697714 -0.16120288
8.698714 -0.16106834
8.699715 -0.16092801
8.700714 -0.16078127
8.701715 -0.16062877
8.702714 -0.16047215
8.703714 -0.16031311
8.704714 -0.16015224
8.705714 -0.1599886
8.706715 -0.15982018
8.707714 -0.1596452
8.708714 -0.15946336
8.709714 -0.15927615
8.710714 -0.15908605
8.711715 -0.15889489
8.712714 -0.15870251
8.713715 -0.15850679
8.714714 -0.15830495
8.715714 -0.15809542
8.716714 -0.15787899
8.717714 -0.15765842000000002
8.718715 -0.1574366
8.719714 -0.15721453999999999
8.720715 -0.15699054
8.721714 -0.15676131000000001
8.722714 -0.15652422
8.723714 -0.15627923
8.724714 -0.15602915
8.725715 -0.15577783
8.726714 -0.15552755000000001
8.727715 -0.15527736
8.728714 -0.15502361
8.729714 -0.15476234
8.730714 -0.15449205
8.731714 -0.15421477
8.732715 -0.15393477
8.733714 -0.15365561
8.734715 -0.15337765
8.735714 -0.15309771
8.736714 -0.1528112
8.737714 -0.15251539
8.738714 -0.15221145
8.739715 -0.15190376
8.740714 -0.15159699999999998
8.741714 -0.15129283999999998
8.742714 -0.15098869
8.743714 -0.15067939
8.744715 -0.15036069999999999
8.745714 -0.15003233
8.746715 -0.14969818
8.747714 -0.14936375000000002
8.748714 -0.14903228
8.749714 -0.14870250999999998
8.750714 -0.14836949
8.751715 -0.14802797
8.752714 -0.1476762
8.753715 -0.1473172
8.754714 -0.14695678
8.755714 -0.14659951
8.756714 -0.14624554
8.757714 -0.14589037
8.758715 -0.14552795000000002
8.759714 -0.14515494
8.760715 -0.14477301
8.761714 -0.14438784
8.762714 -0.14400514
8.763714 -0.14362663
8.764714 -0.14324886
8.765715 -0.14286544
8.766714 -0.14247161
8.767715 -0.14206751
8.768714 -0.14165824999999999
8.769714 -0.1412504
8.770715 -0.14084746
8.771714 -0.14044746
8.772715 -0.14004431
8.773714 -0.13963209000000001
8.774714 -0.1392092
8.775714 -0.1387795
8.776714 -0.13834963
8.777715 -0.13792432999999998
8.778714 -0.13750305
8.779715 -0.13708023
8.780714 -0.13664915
8.781714 -0.13620665
8.782714 -0.13575534
8.783714 -0.13530195
8.784715 -0.1348527
8.785714 -0.13440907000000002
8.786715 -0.13396676999999999
8.787714 -0.13351882
8.788714 -0.13306037
8.789714 -0.13259211999999998
8.790714 -0.13211973
8.791715 -0.13164985
8.792714 -0.13118543
8.793715 -0.1307236
8.794714 -0.13025766
8.795714 -0.12978183
8.796714 -0.12929532999999999
8.797714 -0.12880304
8.798715 -0.12831221
8.799714 -0.12782742
8.800714 -0.12734747
8.801714 -0.12686612
8.802714 -0.12637652000000002
8.803715 -0.12587577
8.804714 -0.12536697
8.805715 -0.12485695999999999
8.806714 -0.12435146
8.807714 -0.12385121
8.808714 -0.12335143999999999
8.809714 -0.12284534999999999
8.810715 -0.12232892000000001
8.811714 -0.12180383
8.812715 -0.12127629
8.813714 -0.12075275999999999
8.814714 -0.12023543
8.815714 -0.11972071000000001
8.816714 -0.11920170999999999
8.817715 -0.11867298
8.818714 -0.11813431
8.819715 -0.11759085
8.820714 -0.11704948000000001
8.821714 -0.1165141
8.822714 -0.11598292
8.823714 -0.11544984
8.824715 -0.11490869
8.825714 -0.11435752
8.826715 -0.1137999
8.827714 -0.11324234999999999
8.828714 -0.1126898
8.829714 -0.11214215
8.830714 -0.11159447
8.831715 -0.11104053
8.832714 -0.11047720999999999
8.833714 -0.10990673
8.834714 -0.10933512000000001
8.835714 -0.10876802
8.836715 -0.1082068
8.837714 -0.10764754
8.838715 -0.10708379999999999
8.839714 -0.10651096
8.840714 -0.10592936
8.841714 -0.10534391
8.842714 -0.10476067
8.843715 -0.10418268000000001
8.844714 -0.10360803999999998
8.845715 -0.10303139
8.846714 -0.1024478
8.847714 -0.10185626
8.848714 -0.10126038
8.849714 -0.10066578000000001
8.850715 -0.10007618
8.851714 -0.099490699
8.852715 -0.09890456
8.853714 -0.098312332
8.854714 -0.097711652
8.855714 -0.09710479600000001
8.856714 -0.096497074
8.857715 -0.095893163
8.858714 -0.095293997
8.859715 -0.094696274
8.860714 -0.094094861
8.861714 -0.09348638699999999
8.862714 -0.092871516
8.863714 -0.092254364
8.864715 -0.091639551
8.865714 -0.09102904
8.866714 -0.090420846
8.867714 -0.08981051500000001
8.868714 -0.089194271
8.869715 -0.088571617
8.870714 -0.087945617
8.871715 -0.087320711
8.872714 -0.086699659
8.873714 -0.08608168
8.874714 -0.085463072
8.875714 -0.084839837
8.876715 -0.084210373
8.877714 -0.083576544
8.878715 -0.082942314
8.879714 -0.082311063
8.880714 -0.081683387
8.881714 -0.08105686299999999
8.882714 -0.080427818
8.883715 -0.079793856
8.884714 -0.07915538200000001
8.885715 -0.078515144
8.886714 -0.07787620399999999
8.887714 -0.077239802
8.888714 -0.07660457600000001
8.889714 -0.07596760999999999
8.890715 -0.075326476
8.891714 -0.074680935
8.892715 -0.074033102
8.893714 -0.073385995
8.894714 -0.072741607
8.895715 -0.072099682
8.896714 -0.07145802400000001
8.897715 -0.070814049
8.898714 -0.070166436
8.899714 -0.069515844
8.900714 -0.068864296
8.901714 -0.06821370900000001
8.902715 -0.067564624
8.903714 -0.066915958
8.904715 -0.066265825
8.905714 -0.06561284
8.906714 -0.06495700800000001
8.907714 -0.064299675
8.908714 -0.063642638
8.909715 -0.06298704
8.910714 -0.062332739
8.911715 -0.061678554999999996
8.912714 -0.061023084000000005
8.913714 -0.060365593999999995
8.914714 -0.059706374
8.915714 -0.059046474
8.916715 -0.058386981
8.917714 -0.057728344
8.918715 -0.05707012
8.919714 -0.05641125
8.920714 -0.055750675
8.921714 -0.055087946
8.922714 -0.054423464000000005
8.923715 -0.053758337
8.924714 -0.053093792
8.925714 -0.052430551
8.926714 -0.051768479
8.927714 -0.05110667000000001
8.928715 -0.050443945999999996
8.929714 -0.049779564000000005
8.930715 -0.049113651
8.931714 -0.048447141
8.932714 -0.04778119
8.933714 -0.047116406
8.934714 -0.046452388
8.935715 -0.045787892000000004
8.936714 -0.045121645
8.937715 -0.044453226000000005
8.938714 -0.043783506
8.939714 -0.043114243
8.940714 -0.042446962
8.941714 -0.041781925000000004
8.942715 -0.041117804
8.943714 -0.040452446999999996
8.944715 -0.039784241000000005
8.945714 -0.039113263
8.946714 -0.038441364
8.947714 -0.037771041
8.948714 -0.037103833
8.949715 -0.036439243999999996
8.950714 -0.035775005
8.951715 -0.035108559
8.952714 -0.034438795
8.953714 -0.03376684
8.954714 -0.033095328
8.955714 -0.032426568
8.956715 -0.031760876
8.957714 -0.031096264000000002
8.958714 -0.030429781
8.959714 -0.029759646999999997
8.960714 -0.029086709000000002
8.961715 -0.028414105
8.962714 -0.027745290000000002
8.963715 -0.027081661
8.964714 -0.026421458
8.965714 -0.025760719999999997
8.966714 -0.025095814
8.967714 -0.02442578
8.968715 -0.023752965
8.969714 -0.023081427
8.970715 -0.022414191
8.971714 -0.021751212000000002
8.972714 -0.021089491000000002
8.973714 -0.020425284000000002
8.974714 -0.019756894
8.975715 -0.019086052
8.976714 -0.018416868
8.977715 -0.017752976
8.978714 -0.017094863999999998
8.979714 -0.016439248
8.980714 -0.015781068999999998
8.981714 -0.015116827999999999
8.982715 -0.01444699
8.983714 -0.013775794999999999
8.984715 -0.013108515
8.985714 -0.012447992
8.986714 -0.011792796
8.987714 -0.011138288000000001
8.988714 -0.010479875999999999
8.989715 -0.009816222199999999
8.990714 -0.0091501694
8.991714 -0.0084867366
8.992714 -0.0078295161
8.993714 -0.0071780341
8.994715 -0.0065279236999999995
8.995714 -0.0058738722
8.996715 -0.0052133521000000006
8.997714 -0.004548534
8.998714 -0.003884983
8.999714 -0.003227976
9.000714 -0.0025788995
9.001715 -0.0019342377
9.002714 -0.0012878763
9.003715 -0.00063520565
9.004714 2.3770937e-05
9.005714 0.00068445647
9.006714 0.0013408123
9.007714 0.0019894764
9.008715 0.0026320218
9.009714 0.0032737891
9.010715 0.0039200921
9.011714 0.0045724442
9.012714 0.0052274222999999995
9.013714 0.0058790149
9.014714 0.0065228625000000005
9.015715 0.0071594273
9.016714 0.0077938785
9.017715 0.0084327141
9.018714 0.009079354599999999
9.019714 0.009731739599999999
9.020715 0.010383609
9.021714 0.011028607
9.022715 0.01166446
9.023714 0.012294382000000001
9.024714 0.012924765000000001
9.025714 0.013560745
9.026714 0.014202719
9.027715 0.014846179999999999
9.028714 0.015484970999999998
9.029715 0.016115708
9.030714 0.016740272
9.031714 0.017364607
9.032714 0.017994642
9.033714 0.018632113999999998
9.034715 0.019273194
9.035714 0.019910901
9.036715 0.02053971
9.037714 0.021159225
9.038714 0.021774411
9.039714 0.022392244
9.040714 0.023017052
9.041715 0.023647696
9.042714 0.024278519
9.043715 0.024903353
9.044714 0.025519804
9.045714 0.026130897
9.046714 0.026742913
9.047714 0.027360948
9.048715 0.027985274
9.049714 0.028610998
9.050714 0.029231308
9.051714 0.029842107
9.052714 0.030444807
9.053715 0.031045458
9.054714 0.031650698000000005
9.055715 0.032263334
9.056714 0.032880524
9.057714 0.03349577
9.058714 0.034103377
9.059714 0.034702275
9.060715 0.035296666
9.061714 0.035893044
9.062715 0.036495671
9.063714 0.037103638
9.064714 0.037711492
9.065714 0.038312987
9.066714 0.038905398
9.067715 0.039491436
9.068714 0.040077405999999996
9.069715 0.040668935999999996
9.070714 0.041267122
9.071714 0.041867774999999996
9.072714 0.042464241
9.073714 0.043051853
9.074715 0.043631057
9.075714 0.044207033
9.076715 0.044786144
9.077714 0.045371635
9.078714 0.045961491
9.079714 0.046549918
9.080714 0.047131347999999997
9.081715 0.047704269
9.082714 0.048272239
9.083714 0.048841425
9.084714 0.049416348
9.085714 0.049996737
9.086715 0.050577678
9.087714 0.051152922
9.088715 0.05171909
9.089714 0.052277941999999994
9.090714 0.052835158
9.091714 0.053396518
9.092714 0.053964008
9.093715 0.054534571000000004
9.094714 0.055102240999999996
9.095715 0.055662234000000005
9.096714 0.056214177000000004
9.097714 0.056762295000000004
9.098714 0.057312468000000005
9.099714 0.057868171
9.100715 0.058428075999999995
9.101714 0.058986939
9.102715 0.059539154999999996
9.103714 0.060082558999999994
9.104714 0.06061988
9.105714 0.061156868
9.106714 0.061698433
9.107715 0.06224534
9.108714 0.062793773
9.109715 0.063337962
9.110714 0.063874107
9.111714 0.064402929
9.112714 0.064929127
9.113714 0.06545811800000001
9.114715 0.06599233
9.115714 0.066529546
9.116714 0.067064405
9.117714 0.067592051
9.118714 0.068111432
9.119715 0.068625977
9.120714 0.069141277
9.121715 0.069661322
9.122714 0.070185814
9.123714 0.070710439
9.124714 0.071229821
9.125714 0.071741163
9.126715 0.072246097
9.127714 0.07274950599999999
9.128715 0.073256146
9.129714 0.07376737800000001
9.130714 0.074280257
9.131714 0.074789539
9.132714 0.07529126
9.133715 0.07578544899999999
9.134714 0.076276099
9.135715 0.07676844799999999
9.136714 0.077265454
9.137714 0.077765813
9.138714 0.078264868
9.139714 0.078757806
9.140715 0.07924285
9.141714 0.079722452
9.142715 0.08020153599999999
9.143714 0.080684113
9.144714 0.081170566
9.145715 0.08165743199999999
9.146714 0.082139811
9.147715 0.082614704
9.148714 0.08308304799999999
9.149714 0.083549024
9.150714 0.084017171
9.151714 0.084489252
9.152715 0.084963051
9.153714 0.085433887
9.154715 0.085897831
9.155714 0.086354365
9.156714 0.086806755
9.157714 0.087259826
9.158714 0.087716739
9.159715 0.088176894
9.160714 0.088636414
9.161715 0.089090812
9.162714 0.089537998
9.163714 0.08997957300000001
9.164714 0.090419606
9.165714 0.090861722
9.166715 0.091306568
9.167714 0.091751368
9.168715 0.092191884
9.169714 0.092625391
9.170714 0.093052624
9.171714 0.09347733600000001
9.172714 0.093903794
9.173715 0.094333955
9.174714 0.09476617
9.175714 0.095196354
9.176714 0.095620687
9.177714 0.096038118
9.178715 0.096450886
9.179714 0.096862821
9.180715 0.097276678
9.181714 0.097692234
9.182714 0.098106579
9.183714 0.09851622199999999
9.184714 0.098919612
9.185715 0.09931825300000001
9.186714 0.099715684
9.187715 0.10011502
9.188714 0.10051685
9.189714 0.10091873
9.190714 0.10131687999999998
9.191714 0.10170864
9.192715 0.1020942
9.193714 0.10247633
9.194715 0.10285847
9.195714 0.10324239
9.196714 0.10362719
9.197714 0.10401004000000001
9.198714 0.10438826999999999
9.199715 0.10476123
9.200714 0.10513066000000001
9.201715 0.10549938
9.202714 0.10586925999999999
9.203714 0.10623982000000001
9.204714 0.10660856
9.205714 0.10697267
9.206715 0.10733091
9.207714 0.10768446
9.208714 0.1080361
9.209714 0.10838829999999999
9.210714 0.1087417
9.211715 0.10909473
9.212714 0.10944481
9.213715 0.10979015
9.214714 0.1101308
9.215714 0.11046853999999999
9.216714 0.11080543999999999
9.217714 0.11114242
9.218715 0.11147863999999999
9.219714 0.1118122
9.220715 0.11214154999999999
9.221714 0.11246664
9.222714 0.11278893999999999
9.223714 0.11311041
9.224714 0.11343213999999999
9.225715 0.11375363999999999
9.226714 0.11407309
9.227715 0.11438863999999999
9.228714 0.11469945999999999
9.229714 0.11500625
9.230714 0.11531055999999999
9.231714 0.11561372
9.232715 0.11591602999999999
9.233714 0.11621676
9.234715 0.11651486
9.235714 0.1168098
9.236714 0.11710201
9.237714 0.11739247
9.238714 0.11768189999999999
9.239715 0.1179702
9.240714 0.11825645
9.241714 0.11853944999999999
9.242714 0.11881847999999999
9.243714 0.11909375
9.244715 0.11936612
9.245714 0.11963656
9.246715 0.11990550000000001
9.247714 0.12017282000000001
9.248714 0.12043806000000001
9.249714 0.12070092
9.250714 0.12096145999999999
9.251715 0.12121993
9.252714 0.12147644
9.253715 0.12173068000000001
9.254714 0.12198207
9.255714 0.12223017000000001
9.256714 0.12247501
9.257714 0.12271709
9.258715 0.12295702
9.259714 0.12319514
9.260715 0.12343128
9.261714 0.12366502
9.262714 0.1238961
9.263714 0.12412465
9.264714 0.1243511
9.265715 0.12457576000000001
9.266714 0.12479839999999999
9.267715 0.12501831
9.268714 0.12523467
9.269714 0.12544724999999998
9.270715 0.12565664999999998
9.271714 0.12586401
9.272715 0.12607028
9.273714 0.12627555
9.274714 0.12647889
9.275714 0.12667908
9.276714 0.12687537999999998
9.277715 0.12706810000000002
9.278714 0.12725842
9.279715 0.12744741
9.280714 0.12763524
9.281714 0.12782098
9.282714 0.12800317
9.283714 0.12818095000000002
9.284715 0.12835476999999998
9.285714 0.12852618000000002
9.286715 0.12869682
9.287714 0.12886721
9.288714 0.12903623
9.289714 0.12920183
9.290714 0.12936237
9.291715 0.12951778
9.292714 0.12966974
9.293715 0.12982048999999998
9.294714 0.1299713
9.295714 0.13012163000000002
9.296714 0.13026944
9.297714 0.1304127
9.298715 0.1305509
9.299714 0.13068545
9.300714 0.13081871
9.301714 0.13095227
9.302714 0.13108563
9.303715 0.13121647
9.304714 0.13134214
9.305715 0.13146157
9.306714 0.13157608
9.307714 0.13168859
9.308714 0.13180166
9.309714 0.13191566
9.310715 0.13202853
9.311714 0.13213712
9.312715 0.13223946
9.313714 0.13233611
9.314714 0.13242981
9.315714 0.13252356999999998
9.316714 0.13261846
9.317715 0.13271283
9.318714 0.13280343
9.319715 0.13288774
9.320714 0.13296581000000002
9.321714 0.13304034
9.322714 0.13311483
9.323714 0.13319108
9.324715 0.13326785000000002
9.325714 0.13334154
9.326715 0.13340870000000002
9.327714 0.13346837
9.328714 0.13352284
9.329714 0.13357612
9.330714 0.13363111
9.331715 0.13368769
9.332714 0.13374272
9.333714 0.13379228999999998
9.334714 0.1338345
9.335714 0.13387083
9.336715 0.13390512
9.337714 0.13394082
9.338715 0.13397847999999998
9.339714 0.13401522999999999
9.340714 0.13404674
9.341714 0.13407025
9.342714 0.13408662999999998
9.343715 0.13409986999999998
9.344714 0.13411433
9.345715 0.13413177
9.346714 0.13415002
9.347714 0.13416448
9.348714 0.13417126999999998
9.349714 0.13416992
9.350715 0.13416373
9.351714 0.13415746
9.352715 0.13415393
9.353714 0.13415208
9.354714 0.13414765
9.355714 0.1341362
9.356714 0.13411635
9.357715 0.13409074
9.358714 0.13406428
9.359715 0.13404069
9.360714 0.1340198
9.361714 0.13399753
9.362714 0.13396872
9.363714 0.13393073
9.364715 0.13388533
9.365714 0.13383755
9.366714 0.13379222999999998
9.367714 0.13375068
9.368714 0.13370973
9.369715 0.1336639
9.370714 0.13360927
9.371715 0.13354612000000002
9.372714 0.13347873
9.373714 0.1334124
9.374714 0.13334961
9.375714 0.13328827000000001
9.376715 0.13322317
9.377714 0.13314971
9.378715 0.13306721
9.379714 0.1329795
9.380714 0.1328924
9.381714 0.1328096
9.382714 0.13273006
9.383715 0.13264853
9.384714 0.13255919
9.385715 0.13245957
9.386714 0.13235222
9.387714 0.132243
9.388714 0.13213697
9.389714 0.13203492
9.390715 0.13193291
9.391714 0.13182508
9.392715 0.13170782
9.393714 0.13158238
9.394714 0.13145394999999999
9.395715 0.13132805
9.396714 0.13120653
9.397715 0.13108609999999998
9.398714 0.13096058
9.399714 0.13082512999999998
9.400714 0.13067968000000002
9.401714 0.13052911
9.402715 0.13037998
9.403714 0.13023608
9.404715 0.13009588
9.405714 0.12995361
9.406714 0.12980324999999998
9.407714 0.12964265
9.408714 0.12947492
9.409715 0.12930615
9.410714 0.12914108000000002
9.411715 0.12897969
9.412714 0.1288172
9.413714 0.12864744
9.414714 0.12846726
9.415714 0.12827887
9.416715 0.12808846
9.417714 0.12790200000000002
9.418715 0.1277211
9.419714 0.12754184000000002
9.420714 0.1273574
9.421714 0.12716266999999998
9.422714 0.12695771
9.423715 0.12674762
9.424714 0.12653902
9.425714 0.1263354
9.426714 0.1261348
9.427714 0.12593125
9.428715 0.12571899
9.429714 0.12549654
9.430715 0.12526778
9.431714 0.12503924
9.432714 0.12481555999999999
9.433714 0.12459617999999999
9.434714 0.12437563
9.435715 0.12414730000000002
9.436714 0.12390799
9.437715 0.1236601
9.438714 0.12341011
9.439714 0.12316409
9.440714 0.12292360999999999
9.441714 0.12268468
9.442715 0.12244050000000001
9.443714 0.12218615000000001
9.444715 0.12192192
9.445714 0.12165306
9.446714 0.12138608000000001
9.447714 0.12112423
9.448714 0.12086523
9.449715 0.12060293000000001
9.450714 0.12033160000000001
9.451715 0.12004999
9.452714 0.11976226
9.453714 0.11947518
9.454714 0.11919347
9.455714 0.11891649
9.456715 0.11863867
9.457714 0.11835323
9.458714 0.11805677
9.459714 0.11775156
9.460714 0.11744393000000002
9.461715 0.11713992999999999
9.462714 0.11684117000000001
9.463715 0.11654388
9.464714 0.11624153999999999
9.465714 0.11592946
9.466714 0.11560812000000001
9.467714 0.11528279
9.468715 0.1149599
9.469714 0.11464258000000001
9.470715 0.11432846
9.471714 0.11401119
9.472714 0.11368482
9.473714 0.1133478
9.474714 0.11300407
9.475715 0.11266037999999999
9.476714 0.11232166
9.477715 0.1119877
9.478714 0.11165338
9.479714 0.11131222999999998
9.480714 0.11096089
9.481714 0.11060139
9.482715 0.11023977
9.483714 0.10988184000000001
9.484715 0.10952920000000001
9.485714 0.10917811000000001
9.486714 0.10882203000000001
9.487714 0.10845616999999999
9.488714 0.10808074
9.489715 0.10770084
9.490714 0.10732293999999999
9.491714 0.10695044999999999
9.492714 0.10658148
9.493714 0.10621009
9.494715 0.10583043
9.495714 0.10544077
9.496715 0.10504466
9.497714 0.10464853999999998
9.498714 0.10425724
9.499714 0.10387081
9.500714 0.10348442
9.501715 0.10309172
9.502714 0.10268921
9.503715 0.1022786
9.504714 0.10186556000000001
9.505714 0.1014558
9.506714 0.10105111
9.507714 0.10064811000000001
9.508715 0.10024061
9.509714 0.099823833
9.510715 0.09939774199999998
9.511714 0.098967075
9.512714 0.098538131
9.513714 0.09811453099999999
9.514714 0.097694807
9.515715 0.0972735
9.516714 0.096844928
9.517715 0.096407102
9.518714 0.095963042
9.519714 0.09551862
9.520715 0.095078495
9.521714 0.09464283899999999
9.522715 0.094207237
9.523714 0.093765691
9.524714 0.093314744
9.525714 0.092855858
9.526714 0.092394382
9.527715 0.091935933
9.528714 0.091482588
9.529715 0.091031549
9.530714 0.09057713299999999
9.531714 0.090114714
9.532714 0.089643907
9.533714 0.089168787
9.534715 0.08869503499999999
9.535714 0.08822598599999999
9.536715 0.087760354
9.537714 0.087293133
9.538714 0.086819043
9.539714 0.086336164
9.540714 0.08584721399999999
9.541715 0.08535765799999999
9.542714 0.084871979
9.543715 0.084390637
9.544714 0.083909836
9.545714 0.083424221
9.546714 0.082930562
9.547714 0.082429952
9.548715 0.081927009
9.549714 0.081426621
9.550714 0.080930605
9.551714 0.080436474
9.552714 0.079939218
9.553715 0.079434755
9.554714 0.078922737
9.555715 0.078406744
9.556714 0.07789179800000001
9.557714 0.07738091500000001
9.558714 0.076873112
9.559714 0.076364144
9.560715 0.07584948899999999
9.561714 0.075327442
9.562715 0.07480023200000001
9.563714 0.07427241700000001
9.564714 0.073747727
9.565714 0.073226524
9.566714 0.07270566399999999
9.567715 0.07218073
9.568714 0.071649108
9.569715 0.071111752
9.570714 0.070572441
9.571714 0.070035108
9.572714 0.06950115800000001
9.573714 0.068968505
9.574715 0.068433105
9.575714 0.067891751
9.576715 0.06734427899999999
9.577714 0.066793611
9.578714 0.066243758
9.579714 0.065697095
9.580714 0.065152853
9.581715 0.06460779700000001
9.582714 0.06405852000000001
9.583714 0.06350375500000001
9.584714 0.062945107
9.585714 0.062385784
9.586715 0.061828288
9.587714 0.061272661
9.588715 0.060716532999999996
9.589714 0.060156849
9.590714 0.059592031
9.591714 0.059023097999999996
9.592714 0.058452964999999996
9.593715 0.057884492
9.594714 0.057318609
9.595715 0.056753785
9.596714 0.05618718599999999
9.597714 0.055616582000000005
9.598714 0.05504174
9.599714 0.05446439
9.600715 0.053886865
9.601714 0.05331047
9.602715 0.052734668000000005
9.603714 0.05215765
9.604714 0.051577733
9.605714 0.050994608
9.606714 0.050409563
9.607715 0.049824547
9.608714 0.049240806000000005
9.609715 0.048658063
9.610714 0.04807472
9.611714 0.047488959000000004
9.612714 0.0468999
9.613714 0.046308059
9.614715 0.045714871
9.615714 0.045121677
9.616714 0.044528922
9.617714 0.043936056
9.618714 0.043342105
9.619715 0.042746446
9.620714 0.042149198
9.621715 0.041551012000000005
9.622714 0.040952492
9.623714 0.040353727
9.624714 0.039754264000000004
9.625714 0.039153510999999995
9.626715 0.038551204000000006
9.627714 0.037947582
9.628715 0.037343206000000004
9.629714 0.036738551
9.630714 0.036133741
9.631714 0.035528591
9.632714 0.034922841999999996
9.633715 0.03431637
9.634714 0.03370918
9.635715 0.033101212
9.636714 0.032492197
9.637714 0.031881756
9.638714 0.03126974
9.639714 0.030656491
9.640715 0.030042802
9.641714 0.029429485
9.642715 0.028816851999999997
9.643714 0.028204449
9.644714 0.027591345000000003
9.645715 0.026976760000000002
9.646714 0.026360637
9.647715 0.025743683
9.648714 0.025126818000000002
9.649714 0.024510428
9.650714 0.023893973000000002
9.651714 0.023276325
9.652715 0.022656639
9.653714 0.022035124
9.654715 0.02141311
9.655714 0.020792267
9.656714 0.020173471
9.657714 0.019556099
9.658714 0.018938327
9.659715 0.018318287
9.660714 0.017695330999999998
9.661715 0.017070487
9.662714 0.016445774
9.663714 0.015822797
9.664714 0.015201609000000001
9.665714 0.014580674
9.666715 0.013958004
9.667714 0.013332663
9.668715 0.01270558
9.669714 0.012079006
9.670714 0.011454964
9.671714 0.010833758
9.672714 0.010213625
9.673715 0.0095918498
9.674714 0.008966607100000001
9.675714 0.008338254
9.676714 0.0077091412
9.677714 0.0070820228
9.678715 0.006458156
9.679714 0.0058364152
9.680715 0.0052140767
9.681714 0.0045887566
9.682714 0.0039601509
9.683714 0.0033303175000000003
9.684714 0.0027022931999999998
9.685715 0.00207797
9.686714 0.001456736
9.687715 0.00083586165
9.688714 0.00021239377
9.689714 -0.00041475632000000003
9.690714 -0.0010440086000000001
9.691714 -0.0016721799
9.692715 -0.0022967105999999998
9.693714 -0.0029174875
9.694715 -0.0035369685
9.695714 -0.0041584975
9.696714 -0.0047839683
9.697714 -0.005412471
9.698714 -0.0060408824
9.699715 -0.0066660068
9.700714 -0.007286777
9.701715 -0.007904969199999999
9.702714 -0.0085239284
9.703714 -0.009146192999999999
9.704714 -0.0097716897
9.705714 -0.010397763
9.706715 -0.011021041
9.707714 -0.011639814
9.708714 -0.012255272
9.709714 -0.012870705
9.710714 -0.013489228
9.711715 -0.014111615
9.712714 -0.014735748000000002
9.713715 -0.01535808
9.714714 -0.015976065
9.715714 -0.016589877
9.716714 -0.017202209
9.717714 -0.017816327
9.718715 -0.018433749
9.719714 -0.019053178
9.720715 -0.019671427
9.721714 -0.020285687
9.722714 -0.020895511
9.723714 -0.021503153
9.724714 -0.022112011
9.725715 -0.022724294
9.726714 -0.023339507
9.727715 -0.023954811
9.728714 -0.024566996999999997
9.729714 -0.025174645
9.730714 -0.025779012
9.731714 -0.026383047000000003
9.732715 -0.026989251
9.733714 -0.027597937000000003
9.734715 -0.028207051
9.735714 -0.028813674
9.736714 -0.029416084999999998
9.737714 -0.030014974999999996
9.738714 -0.030612943
9.739715 -0.031212682
9.740714 -0.031815114
9.741714 -0.032418789
9.742714 -0.033020906
9.743714 -0.033619226
9.744715 -0.034213543
9.745714 -0.034805722000000004
9.746715 -0.035398331
9.747714 -0.035992869999999996
9.748714 -0.0365888
9.749714 -0.037184029
9.750714 -0.037776431
9.751715 -0.038365301
9.752714 -0.038951757999999996
9.753715 -0.039537862
9.754714 -0.040125128
9.755714 -0.040713456
9.756714 -0.041301257
9.757714 -0.041886559000000004
9.758715 -0.042468368
9.759714 -0.043047274999999996
9.760715 -0.043625012000000005
9.761714 -0.044203261
9.762714 -0.044782578999999996
9.763714 -0.045362121
9.764714 -0.045940309
9.765715 -0.046515875
9.766714 -0.047088604
9.767715 -0.047659286
9.768714 -0.048229049
9.769714 -0.048798544
9.770715 -0.049367575999999996
9.771714 -0.049935374
9.772715 -0.050501188
9.773714 -0.051064853
9.774714 -0.051626883
9.775714 -0.05218811
9.776714 -0.052749156
9.777715 -0.053310079999999996
9.778714 -0.05387035800000001
9.779715 -0.054429174999999996
9.780714 -0.054985791
9.781714 -0.0555398
9.782714 -0.056091219
9.783714 -0.05664041400000001
9.784715 -0.057187967
9.785714 -0.057734485
9.786715 -0.058280362
9.787714 -0.058825646
9.788714 -0.059369991999999996
9.789714 -0.059912901
9.790714 -0.06045404
9.791715 -0.06099349700000001
9.792714 -0.061531732
9.793715 -0.06206918
9.794714 -0.062605762
9.795714 -0.063140719
9.796714 -0.06367292399999999
9.797714 -0.064201595
9.798715 -0.064726966
9.799714 -0.065250346
9.800714 -0.06577345799999999
9.801714 -0.06629737299999999
9.802714 -0.06682176000000001
9.803715 -0.067345001
9.804714 -0.067865226
9.805715 -0.068381528
9.806714 -0.068894605
9.807714 -0.069406279
9.808714 -0.069918169
9.809714 -0.070430426
9.810715 -0.070941524
9.811714 -0.071449281
9.812715 -0.07195248
9.813714 -0.07245191399999999
9.814714 -0.07295003700000001
9.815714 -0.073449349
9.816714 -0.073950546
9.817715 -0.07445185300000001
9.818714 -0.07495002399999999
9.819715 -0.07544245999999999
9.820714 -0.07592902400000001
9.821714 -0.076412212
9.822714 -0.076895527
9.823714 -0.077381084
9.824715 -0.077868102
9.825714 -0.078353478
9.826715 -0.078833976
9.827714 -0.079308625
9.828714 -0.079779484
9.829714 -0.08025025000000001
9.830714 -0.080723548
9.831715 -0.081198849
9.832714 -0.081672601
9.833714 -0.082140532
9.834714 -0.082600687
9.835714 -0.083054951
9.836715 -0.08350795800000001
9.837714 -0.083964021
9.838715 -0.084424159
9.839714 -0.084885349
9.840714 -0.085342588
9.841714 -0.085792341
9.842714 -0.086235022
9.843715 -0.086674653
9.844714 -0.08711596
9.845715 -0.087560894
9.846714 -0.088007067
9.847714 -0.088449341
9.848714 -0.088883482
9.849714 -0.089309335
9.850715 -0.089731195
9.851714 -0.090154994
9.852715 -0.0905842
9.853714 -0.091017323
9.854714 -0.091448764
9.855714 -0.09187263200000001
9.856714 -0.09228675
9.857715 -0.092694187
9.858714 -0.093101058
9.859715 -0.093512191
9.860714 -0.093927659
9.861714 -0.094342692
9.862714 -0.09475106500000001
9.863714 -0.09514961300000001
9.864715 -0.09554064000000001
9.865714 -0.095930451
9.866714 -0.096324965
9.867714 -0.09672544500000001
9.868714 -0.097127457
9.869715 -0.097523816
9.870714 -0.097909546
9.871715 -0.098285382
9.872714 -0.09865734000000001
9.873714 -0.099032512
9.874714 -0.09941409799999999
9.875714 -0.099799142
9.876715 -0.10018060000000001
9.877714 -0.10055230999999999
9.878715 -0.10091343
9.879714 -0.10126905000000001
9.880714 -0.10162666000000001
9.881714 -0.10199081
9.882714 -0.10235973999999999
9.883715 -0.10272656000000001
9.884714 -0.10308397
9.885715 -0.10342953
9.886714 -0.10376738999999999
9.887714 -0.10410549999999999
9.888714 -0.10445005
9.889714 -0.10480114000000001
9.890715 -0.10515264
9.891714 -0.10549648
9.892715 -0.10582831
9.893714 -0.10615058
9.894714 -0.10647078000000001
9.895715 -0.10679614
9.896714 -0.10712848999999999
9.897715 -0.10746281
9.898714 -0.10779087000000001
9.899714 -0.10810697000000001
9.900714 -0.10841212
9.901714 -0.10871339
9.902715 -0.10901901
9.903714 -0.10933259
9.904715 -0.1096505
9.905714 -0.10996442
9.906714 -0.11026709999999999
9.907714 -0.11055738
9.908714 -0.11084103000000001
9.909715 -0.11112654999999999
9.910714 -0.11141921
9.911715 -0.11171729
9.912714 -0.11201337
9.913714 -0.11229961000000001
9.914714 -0.11257342000000001
9.915714 -0.11283933
9.916715 -0.11310595
9.917714 -0.11337979000000001
9.918715 -0.11366071
9.919714 -0.1139419
9.920714 -0.11421457
9.921714 -0.11447405
9.922714 -0.11472297000000001
9.923715 -0.11496937
9.924714 -0.11522103
9.925714 -0.11548001
9.926714 -0.11574135
9.927714 -0.11599672999999999
9.928715 -0.11624044
9.929714 -0.11647348
9.930715 -0.11670287000000001
9.931714 -0.11693658999999999
9.932714 -0.1171779
9.933714 -0.11742286
9.934714 -0.11766305
9.935715 -0.11789137
9.936714 -0.11810706
9.937715 -0.11831610000000001
9.938714 -0.11852714
9.939714 -0.11874544000000001
9.940714 -0.11896936999999999
9.941714 -0.11919169
9.942715 -0.11940486
9.943714 -0.11960629
9.944715 -0.11980012000000001
9.945714 -0.11999412
9.946714 -0.12019400999999999
9.947714 -0.12039934999999999
9.948714 -0.12060376
9.949715 -0.12079949000000001
9.950714 -0.12098289999999999
9.951715 -0.12115709
9.952714 -0.12132969999999998
9.953714 -0.12150765
9.954714 -0.12169240999999999
9.955714 -0.12187897
9.956715 -0.12205956000000001
9.957714 -0.12222901
9.958714 -0.12238832
9.959714 -0.12254372000000001
9.960714 -0.12270204
9.961715 -0.12286595
9.962714 -0.12303207000000001
9.963715 -0.12319355
9.964714 -0.12334506
9.965714 -0.12348668000000002
9.966714 -0.12362379
9.967714 -0.12376326
9.968715 -0.1239085
9.969714 -0.12405711
9.970715 -0.12420253
9.971714 -0.12433861
9.972714 -0.12446387
9.973714 -0.12458237000000001
9.974714 -0.12470071999999999
9.975715 -0.12482343000000001
9.976714 -0.12494991999999999
9.977715 -0.12507515
9.978714 -0.12519351
9.979714 -0.12530285
9.980714 -0.12540597
9.981714 -0.12550845
9.982715 -0.12561453
9.983714 -0.12572397000000002
9.984715 -0.12583217
9.985714 -0.12593342000000002
9.986714 -0.12602492
9.987714 -0.12610874
9.988714 -0.12619024
9.989715 -0.12627433999999998
9.990714 -0.12636217
9.991714 -0.12645053
9.992714 -0.12653441
9.993714 -0.12661064
9.994715 -0.12668008
9.995714 -0.12674677
9.996715 -0.12681477000000002
9.997714 -0.12688508
9.998714 -0.12695485
9.999714 -0.12701956
10.00071 -0.12707624
10.00171 -0.12712574
10.00271 -0.1271721
10.00371 -0.12721968
10.00471 -0.12727014
10.00571 -0.12732142
10.00671 -0.12736934
10.00771 -0.12741073
10.00871 -0.12744562
10.00971 -0.12747701
10.01071 -0.1275085
10.01171 -0.12754145
10.01271 -0.12757401000000002
10.01371 -0.12760253
10.01471 -0.12762437000000001
10.01571 -0.12763992
10.01671 -0.1276524
10.01771 -0.12766549
10.01871 -0.12768061
10.01971 -0.12769591
10.02071 -0.1277076
10.02171 -0.12771278
10.02271 -0.12771151
10.02371 -0.12770673000000002
10.02471 -0.12770203
10.02571 -0.12769896
10.02671 -0.12769589
10.02771 -0.12768932
10.02871 -0.12767662
10.02971 -0.12765805
10.03071 -0.12763665999999999
10.03171 -0.12761604000000001
10.03271 -0.12759746
10.03371 -0.12757883
10.03471 -0.12755603999999998
10.03571 -0.12752592000000001
10.03671 -0.12748864
10.03771 -0.12744769
10.03871 -0.12740742000000002
10.03971 -0.12736997
10.04071 -0.12733372
10.04171 -0.12729451
10.04271 -0.12724876999999998
10.04371 -0.12719618
10.04471 -0.12713997999999999
10.04571 -0.12708450000000002
10.04671 -0.12703184
10.04771 -0.12698009000000002
10.04871 -0.12692452999999998
10.04971 -0.12686098
10.05071 -0.12678895
10.05171 -0.12671227000000002
10.05271 -0.12663651
10.05371 -0.12656513
10.05471 -0.12649704
10.05571 -0.12642731000000001
10.05671 -0.12635068
10.05771 -0.12626539
10.05871 -0.12617435
10.05971 -0.1260831
10.06071 -0.12599565
10.06171 -0.12591143999999999
10.06271 -0.12582559999999998
10.06371 -0.12573239
10.06471 -0.12562942000000002
10.06571 -0.12551958
10.06671 -0.12540922
10.06771 -0.12530371
10.06871 -0.12520357999999998
10.06971 -0.12510405000000002
10.07071 -0.12499830999999999
10.07171 -0.12488232
10.07271 -0.12475771
10.07371 -0.12463068000000001
10.07471 -0.1245076
10.07571 -0.12439046999999999
10.07671 -0.12427543999999999
10.07771 -0.12415549000000001
10.07871 -0.12402545000000001
10.07971 -0.12388582000000001
10.08071 -0.12374248
10.08171 -0.12360257
10.08271 -0.12346937000000001
10.08371 -0.12333983
10.08471 -0.12320663000000001
10.08571 -0.12306335
10.08671 -0.12290904000000001
10.08771 -0.12274906
10.08871 -0.1225914
10.08971 -0.12244108000000001
10.09071 -0.12229659
10.09171 -0.12215092
10.09271 -0.12199648999999999
10.09371 -0.12183045999999999
10.09471 -0.12165676
10.09571 -0.12148328
10.09671 -0.12131629
10.09771 -0.12115595
10.09871 -0.12099611
10.09971 -0.1208287
10.10071 -0.12064944
10.10171 -0.12046103
10.10271 -0.1202713
10.10371 -0.12008775999999999
10.10471 -0.11991234
10.10571 -0.11973997
10.10671 -0.1195621
10.10771 -0.11937269
10.10871 -0.11917243
10.10971 -0.11896826
10.11071 -0.11876844
10.11171 -0.11857674
10.11271 -0.1183898
10.11371 -0.11819949999999999
10.11471 -0.11799872
10.11571 -0.11778638
10.11671 -0.11756823000000001
10.11771 -0.11735285000000001
10.11871 -0.11714563
10.11971 -0.11694501
10.12071 -0.11674359
10.12171 -0.11653331
10.12271 -0.11631113
10.12371 -0.11608115000000001
10.12471 -0.11585166000000001
10.12571 -0.11562926
10.12671 -0.11541427
10.12771 -0.11520045000000001
10.12871 -0.11497948000000001
10.12971 -0.11474677999999999
10.13071 -0.11450473
10.13171 -0.114261
10.13271 -0.11402321
10.13371 -0.1137936
10.13471 -0.11356761
10.13571 -0.11333709
10.13671 -0.1130961
10.13771 -0.11284498
10.13871 -0.11259005
10.13971 -0.11233909
10.14071 -0.11209581
10.14171 -0.11185736999999998
10.14271 -0.11161631999999999
10.14371 -0.11136595999999999
10.14471 -0.11110496
10.14571 -0.11083829
10.14671 -0.11057369
10.14771 -0.11031624
10.14871 -0.11006491
10.14971 -0.10981339999999999
10.15071 -0.10955462
10.15171 -0.10928566999999999
10.15271 -0.10900981000000001
10.15371 -0.10873402000000001
10.15471 -0.10846414
10.15571 -0.1082008
10.15671 -0.10793904000000001
10.15771 -0.1076719
10.15871 -0.10739525999999999
10.15971 -0.10711061000000001
10.16071 -0.10682385
10.16171 -0.10654117
10.16271 -0.10626469000000001
10.16371 -0.10599111
10.16471 -0.10571427000000001
10.16571 -0.10542951
10.16671 -0.10513694000000001
10.16771 -0.10484128999999999
10.16871 -0.10454856000000001
10.16971 -0.10426177
10.17071 -0.10397893000000001
10.17171 -0.10369450000000001
10.17271 -0.10340331
10.17371 -0.10310403000000001
10.17471 -0.10279998
10.17571 -0.10249667
10.17671 -0.10219793
10.17771 -0.10190338
10.17871 -0.10160894999999999
10.17971 -0.10130982999999999
10.18071 -0.10100396
10.18171 -0.10069328
10.18271 -0.10038229
10.18371 -0.10007477
10.18471 -0.099771097
10.18571 -0.099468161
10.18671 -0.099161582
10.18771 -0.09884881999999999
10.18871 -0.098530925
10.18971 -0.098211668
10.19071 -0.097894878
10.19171 -0.09758183699999999
10.19271 -0.097270531
10.19371 -0.096957234
10.19471 -0.096639135
10.19571 -0.096316193
10.19671 -0.095990981
10.19771 -0.095666706
10.19871 -0.09534496299999999
10.19971 -0.09502476900000001
10.20071 -0.09470347999999999
10.20171 -0.094378815
10.20271 -0.094050483
10.20371 -0.09372029500000001
10.20471 -0.09339074
10.20571 -0.093063136
10.20671 -0.092736707
10.20771 -0.092409184
10.20871 -0.09207844300000001
10.20971 -0.091743947
10.21071 -0.091407046
10.21171 -0.091069943
10.21271 -0.090734183
10.21371 -0.09039978
10.21471 -0.09006548199999999
10.21571 -0.089729868
10.21671 -0.089392444
10.21771 -0.08905385
10.21871 -0.088715163
10.21971 -0.088376855
10.22071 -0.088038336
10.22171 -0.087698363
10.22271 -0.08735599100000001
10.22371 -0.087011344
10.22471 -0.086665567
10.22571 -0.08632005200000001
10.22671 -0.085975497
10.22771 -0.08563151899999999
10.22871 -0.085287128
10.22971 -0.084941578
10.23071 -0.084594963
10.23171 -0.084248045
10.23271 -0.0839015
10.23371 -0.083555205
10.23471 -0.083208154
10.23571 -0.08285920499999999
10.23671 -0.082508026
10.23771 -0.08215549800000001
10.23871 -0.08180323099999999
10.23971 -0.081452454
10.24071 -0.081103097
10.24171 -0.08075379299999999
10.24271 -0.080402836
10.24371 -0.08004943399999999
10.24471 -0.079694338
10.24571 -0.07933931200000001
10.24671 -0.07898584
10.24771 -0.078633986
10.24871 -0.07828230700000001
10.24971 -0.077928888
10.25071 -0.077572814
10.25171 -0.077214983
10.25271 -0.076857553
10.25371 -0.076502404
10.25471 -0.076149707
10.25571 -0.075797644
10.25671 -0.07544359
10.25771 -0.075085973
10.25871 -0.074725447
10.25971 -0.07436456500000001
10.26071 -0.074006064
10.26171 -0.073650962
10.26271 -0.07329784
10.26371 -0.072943832
10.26471 -0.072586653
10.26571 -0.07222626
10.26671 -0.07186490699999999
10.26771 -0.07150556200000001
10.26871 -0.071149739
10.26971 -0.070796342
10.27071 -0.070442376
10.27171 -0.07008505599999999
10.27271 -0.069723831
10.27371 -0.069360901
10.27471 -0.068999745
10.27571 -0.068642735
10.27671 -0.068289426
10.27771 -0.06793682699999999
10.27871 -0.06758146300000001
10.27971 -0.06722180999999999
10.28071 -0.066859415
10.28171 -0.06649787
10.28271 -0.06614034099999999
10.28371 -0.065787364
10.28471 -0.065436441
10.28571 -0.06508379
10.28671 -0.06472698299999999
10.28771 -0.06436663100000001
10.28871 -0.064005941
10.28971 -0.063648459
10.29071 -0.063295529
10.29171 -0.06294532800000001
10.29271 -0.06259416100000001
10.29371 -0.062239089000000004
10.29471 -0.061880080999999997
10.29571 -0.061520154
10.29671 -0.06116334699999999
10.29771 -0.060811936000000004
10.29871 -0.060464831999999996
10.29971 -0.060118263
10.30071 -0.059768325
10.30171 -0.059413619
10.30271 -0.059056154
10.30371 -0.058699929
10.30471 -0.058348151
10.30571 -0.058001082
10.30671 -0.057655945
10.30771 -0.057308999
10.30871 -0.056958233
10.30971 -0.056604861000000006
10.31071 -0.056252476999999995
10.31171 -0.05590450599999999
10.31271 -0.05556174999999999
10.31371 -0.055221742
10.31471 -0.054880342
10.31571 -0.054534577
10.31671 -0.054184656
10.31771 -0.05383385
10.31871 -0.053486275
10.31971 -0.053144142
10.32071 -0.052806322
10.32171 -0.05246925300000001
10.32271 -0.052129442
10.32371 -0.051785907
10.32471 -0.051440782000000004
10.32571 -0.051097746
10.32671 -0.050759438
10.32771 -0.050425582
10.32871 -0.05009321
10.32971 -0.049758801000000005
10.33071 -0.049420766000000005
10.33171 -0.049080612
10.33271 -0.048741934
10.33371 -0.048407936000000006
10.33471 -0.048079231
10.33571 -0.047753411
10.33671 -0.047426674
10.33771 -0.04709638
10.33871 -0.046762804
10.33971 -0.046428871999999996
10.34071 -0.04609813
10.34171 -0.045772351
10.34271 -0.045450442
10.34371 -0.04512934
10.34471 -0.044806249
10.34571 -0.044480604
10.34671 -0.044154428
10.34771 -0.043830861
10.34871 -0.043511894
10.34971 -0.043196947
10.35071 -0.042883228
10.35171 -0.042567664
10.35271 -0.042249006
10.35371 -0.041928721
10.35471 -0.041610017
10.35571 -0.041295702000000004
10.35671 -0.04098636
10.35771 -0.040680051
10.35871 -0.040373698
10.35971 -0.040065177
10.36071 -0.039754677
10.36171 -0.039444427
10.36271 -0.039137041
10.36371 -0.038833678
10.36471 -0.038533279
10.36571 -0.038233411
10.36671 -0.037932058
10.36771 -0.037629111
10.36871 -0.037326504
10.36971 -0.037026909000000004
10.37071 -0.036731915000000004
10.37171 -0.036440926
10.37271 -0.036151547
10.37371 -0.035861167
10.37471 -0.035568643999999996
10.37571 -0.035274975
10.37671 -0.034982539
10.37771 -0.034693448
10.37871 -0.034408193000000004
10.37971 -0.034125464
10.38071 -0.033843212
10.38171 -0.033560168
10.38271 -0.033276738
10.38371 -0.032994687
10.38471 -0.032715834
10.38571 -0.03244073
10.38671 -0.032168231
10.38771 -0.031896261
10.38871 -0.031623233
10.38971 -0.031349133
10.39071 -0.031075533
10.39171 -0.030804547999999998
10.39271 -0.030537449999999997
10.39371 -0.030273905999999996
10.39471 -0.030012298
10.39571 -0.029750881
10.39671 -0.029488940999999998
10.39771 -0.029227193000000002
10.39871 -0.028967164999999996
10.39971 -0.028710059000000003
10.40071 -0.028455906000000003
10.40171 -0.028203617
10.40271 -0.027951822
10.40371 -0.027699917
10.40471 -0.027448540999999996
10.40571 -0.027199156000000002
10.40671 -0.026953017
10.40771 -0.026710288000000002
10.40871 -0.026469905
10.40971 -0.026230254999999997
10.41071 -0.025990244
10.41171 -0.025749969
10.41271 -0.025510590000000003
10.41371 -0.025273534000000004
10.41471 -0.025039562
10.41571 -0.024808399000000002
10.41671 -0.024579099
10.41771 -0.024350842
10.41871 -0.024123560000000002
10.41971 -0.023897942000000002
10.42071 -0.023674828
10.42171 -0.023454452
10.42271 -0.023236143
10.42371 -0.023018694
10.42471 -0.022801163
10.42571 -0.022583541000000002
10.42671 -0.022366813
10.42771 -0.022152365
10.42871 -0.021941146
10.42971 -0.021733165
10.43071 -0.021527636
10.43171 -0.021323634
10.43271 -0.021120752
10.43371 -0.02091928
10.43471 -0.020719829
10.43571 -0.020522678
10.43671 -0.020327426
10.43771 -0.020133196
10.43871 -0.019939297999999998
10.43971 -0.019745836
10.44071 -0.019553803
10.44171 -0.019364528000000002
10.44271 -0.019178851
10.44371 -0.018996601000000002
10.44471 -0.01881674
10.44571 -0.018638068
10.44671 -0.018460013
10.44771 -0.018282916
10.44871 -0.018107652
10.44971 -0.017934871999999998
10.45071 -0.017764453
10.45171 -0.017595596999999998
10.45271 -0.017427508
10.45371 -0.017260137
10.45471 -0.017094414000000002
10.45571 -0.016931714
10.45671 -0.016772911
10.45771 -0.016617688999999998
10.45871 -0.016464625
10.45971 -0.016312061
10.46071 -0.016159171
10.46171 -0.016006498
10.46271 -0.015855562
10.46371 -0.0157078
10.46471 -0.015563607
10.46571 -0.015422136999999999
10.46671 -0.015282033999999998
10.46771 -0.015142540999999999
10.46871 -0.015004163000000001
10.46971 -0.014868358
10.47071 -0.014736438000000001
10.47171 -0.014608452000000001
10.47271 -0.014482929
10.47371 -0.014357707999999999
10.47471 -0.014231378999999999
10.47571 -0.014104300000000002
10.47671 -0.013978471000000001
10.47771 -0.013856284000000002
10.47871 -0.013738975
10.47971 -0.013625862
10.48071 -0.013514901000000001
10.48171 -0.013404178
10.48271 -0.013293296999999999
10.48371 -0.013183636
10.48471 -0.013077290000000002
10.48571 -0.012975418999999998
10.48671 -0.012877238999999999
10.48771 -0.012780406999999999
10.48871 -0.012682618000000001
10.48971 -0.012583306999999998
10.49071 -0.012484216
10.49171 -0.012388363999999999
10.49271 -0.012298056
10.49371 -0.012213301999999999
10.49471 -0.012131771
10.49571 -0.012050368
10.49671 -0.011967349
10.49771 -0.011883523
10.49871 -0.011801654
10.49971 -0.011724485
10.50071 -0.011652744
10.50171 -0.011584597
10.50271 -0.01151694
10.50371 -0.011447672
10.50471 -0.011377317
10.50571 -0.011308792000000002
10.50671 -0.011245425
10.50771 -0.011188556
10.50871 -0.011136449999999999
10.50971 -0.011085346
10.51071 -0.011031971
10.51171 -0.010975808
10.51271 -0.010919504
10.51371 -0.010867097000000001
10.51471 -0.010821247
10.51571 -0.010781411
10.51671 -0.010744252
10.51771 -0.01070602
10.51871 -0.010665254
10.51971 -0.010623859
10.52071 -0.010585783
10.52171 -0.010554168000000001
10.52271 -0.010528998
10.52371 -0.010506953
10.52471 -0.010483632000000001
10.52571 -0.010456654
10.52671 -0.010427434999999999
10.52771 -0.010400348
10.52871 -0.010379789
10.52971 -0.010367147
10.53071 -0.010359812
10.53171 -0.010352959
10.53271 -0.010342883
10.53371 -0.010329571000000001
10.53471 -0.010316692
10.53571 -0.010308975
10.53671 -0.010308814999999999
10.53771 -0.010314496
10.53871 -0.010321337
10.53971 -0.010324994
10.54071 -0.010324601
10.54171 -0.010323508
10.54271 -0.010327039000000001
10.54371 -0.010338785999999999
10.54471 -0.010358037
10.54571 -0.010380179
10.54671 -0.010399855
10.54771 -0.010414694
10.54871 -0.010427003
10.54971 -0.010442199
10.55071 -0.010465043
10.55171 -0.010496294
10.55271 -0.01053215
10.55371 -0.010566893
10.55471 -0.010596898
10.55571 -0.010623204
10.55671 -0.010650796
10.55771 -0.010685087
10.55871 -0.010728044999999999
10.55971 -0.01077673
10.56071 -0.010825296
10.56171 -0.010869104
10.56271 -0.010908062999999999
10.56371 -0.010946810999999999
10.56471 -0.01099157
10.56571 -0.011045826
10.56671 -0.011107862
10.56771 -0.011171902
10.56871 -0.011232081
10.56971 -0.0112865
10.57071 -0.011338515
10.57171 -0.011394339
10.57271 -0.011458636
10.57371 -0.011531208
10.57471 -0.011607102
10.57571 -0.011680114
10.57671 -0.011747201
10.57771 -0.011810719
10.57871 -0.011876853
10.57971 -0.011951316
10.58071 -0.012035328999999999
10.58171 -0.012124707
10.58271 -0.012212721000000001
10.58371 -0.012294768999999999
10.58471 -0.012371578
10.58571 -0.012448688
10.58671 -0.012532554999999999
10.58771 -0.012626019
10.58871 -0.012726287
10.58971 -0.012826886
10.59071 -0.012922201000000001
10.59171 -0.013011431
10.59271 -0.013099159999999999
10.59371 -0.013192158
10.59471 -0.013294627
10.59571 -0.013405232999999999
10.59671 -0.013518037
10.59771 -0.013626654
10.59871 -0.013728735
10.59971 -0.013827617999999998
10.60071 -0.013929985
10.60171 -0.014041165000000001
10.60271 -0.014161368
10.60371 -0.014285521
10.60471 -0.014406797999999998
10.60571 -0.0145214
10.60671 -0.01463121
10.60771 -0.014742472999999999
10.60871 -0.01486142
10.60971 -0.014989921
10.61071 -0.015124175
10.61171 -0.015257395
10.61271 -0.015384545
10.61371 -0.015505846
10.61471 -0.015626568
10.61571 -0.015753308
10.61671 -0.015889347999999998
10.61771 -0.016032376
10.61871 -0.016176140000000002
10.61971 -0.016314861
10.62071 -0.016447292
10.62171 -0.016577572
10.62271 -0.016712285
10.62371 -0.016855809
10.62471 -0.017007230999999998
10.62571 -0.017160964
10.62671 -0.017310641
10.62771 -0.017453528
10.62871 -0.017592404
10.62971 -0.017733585
10.63071 -0.017882537
10.63171 -0.01804012
10.63271 -0.018202096
10.63371 -0.018362171
10.63471 -0.018516414
10.63571 -0.018665931
10.63671 -0.018815958
10.63771 -0.018972074
10.63871 -0.019136218
10.63971 -0.019305322
10.64071 -0.019473491
10.64171 -0.019636165
10.64271 -0.019793322999999998
10.64371 -0.019949493000000002
10.64471 -0.020110604
10.64571 -0.020279887
10.64671 -0.020455687
10.64771 -0.020632678999999998
10.64871 -0.020805570000000002
10.64971 -0.020972686
10.65071 -0.021136973
10.65171 -0.021303789
10.65271 -0.021477111
10.65371 -0.021656821
10.65471 -0.021838938000000002
10.65571 -0.022018555
10.65671 -0.022193327000000002
10.65771 -0.022365068000000002
10.65871 -0.022538383
10.65971 -0.02271734
10.66071 -0.022902574
10.66171 -0.023090839000000002
10.66271 -0.023277273
10.66371 -0.02345875
10.66471 -0.023635989
10.66571 -0.023812988
10.66671 -0.023994254
10.66771 -0.024181796000000002
10.66871 -0.024373947
10.66971 -0.024566703000000002
10.67071 -0.024756562
10.67171 -0.024942835
10.67271 -0.025127837
10.67371 -0.025314995
10.67471 -0.025506271
10.67571 -0.025700769000000002
10.67671 -0.025895447000000002
10.67771 -0.026087367
10.67871 -0.026275829
10.67971 -0.026462894000000004
10.68071 -0.026651987
10.68171 -0.026845597
10.68271 -0.027043684
10.68371 -0.027243845
10.68471 -0.027442997
10.68571 -0.027639343
10.68671 -0.027833323000000004
10.68771 -0.028026971
10.68871 -0.028222301999999998
10.68971 -0.028419931000000002
10.69071 -0.028618859000000003
10.69171 -0.028817417
10.69271 -0.029014630000000003
10.69371 -0.029210914999999997
10.69471 -0.029407715
10.69571 -0.029606400999999997
10.69671 -0.029807285
10.69771 -0.030009428
10.69871 -0.030211342000000002
10.69971 -0.030411952
10.70071 -0.030611164000000003
10.70171 -0.030809719000000003
10.70271 -0.031008528
10.70371 -0.031208096
10.70471 -0.031408385000000004
10.70571 -0.031609129
10.70671 -0.031810181
10.70771 -0.032011591
10.70871 -0.032213351
10.70971 -0.032415142
10.71071 -0.032616395
10.71171 -0.032816699000000005
10.71271 -0.033016225999999996
10.71371 -0.033215745000000005
10.71471 -0.033416127999999996
10.71571 -0.033617651
10.71671 -0.033819687
10.71771 -0.034021094
10.71871 -0.03422109
10.71971 -0.034419959
10.72071 -0.034618957
10.72171 -0.034819369
10.72271 -0.035021384
10.72371 -0.035223668
10.72471 -0.0354241
10.72571 -0.03562129
10.72671 -0.035815785
10.72771 -0.036009983
10.72871 -0.036206664
10.72971 -0.036407037999999996
10.73071 -0.03660974
10.73171 -0.036811587
10.73271 -0.037009688
10.73371 -0.037203488
10.73471 -0.037395224
10.73571 -0.037588371
10.73671 -0.037785096000000004
10.73771 -0.037984535
10.73871 -0.038183227
10.73971 -0.038377551
10.74071 -0.038566434999999996
10.74171 -0.038752425
10.74271 -0.038940136
10.74371 -0.03913306
10.74471 -0.039330943
10.74571 -0.039529684
10.74671 -0.039723975
10.74771 -0.039910967
10.74871 -0.040092351
10.74971 -0.040273331
10.75071 -0.040459013
10.75171 -0.040650775
10.75271 -0.040845142
10.75371 -0.04103613
10.75471 -0.041219484
10.75571 -0.041395851
10.75671 -0.041570502999999995
10.75771 -0.041749713
10.75871 -0.041936247999999995
10.75971 -0.042127157000000005
10.76071 -0.042315613
10.76171 -0.042495588
10.76271 -0.042666182999999996
10.76371 -0.042832451
10.76471 -0.043002036
10.76571 -0.043179831
10.76671 -0.04336444
10.76771 -0.043548989999999996
10.76871 -0.043725868
10.76971 -0.043892112
10.77071 -0.044051612999999996
10.77171 -0.044212505
10.77271 -0.044381461
10.77371 -0.044558843
10.77471 -0.044738239
10.77571 -0.044910834
10.77671 -0.045071609
10.77771 -0.045223028
10.77871 -0.04537348
10.77971 -0.04553149
10.78071 -0.045699676
10.78171 -0.045872741999999994
10.78271 -0.046041046
10.78371 -0.046197322
10.78471 -0.046341837
10.78571 -0.046482327000000004
10.78671 -0.046628641
10.78771 -0.046785764
10.78871 -0.046950195
10.78971 -0.047112259000000004
10.79071 -0.047262869
10.79171 -0.047399983
10.79271 -0.047530193
10.79371 -0.047664228
10.79471 -0.047809398
10.79571 -0.047964364
10.79671 -0.048119892000000004
10.79771 -0.048265222
10.79871 -0.048395566
10.79971 -0.048515553
10.80071 -0.048636045999999995
10.80171 -0.048766553000000004
10.80271 -0.048908516
10.80371 -0.04905425
10.80471 -0.049192319
10.80571 -0.049315625999999994
10.80671 -0.049426523
10.80771 -0.049535261
10.80871 -0.049652788
10.80971 -0.049782975
10.81071 -0.049919704999999995
10.81171 -0.050050957
10.81271 -0.050167151
10.81371 -0.050267833
10.81471 -0.050362048
10.81571 -0.050462084000000004
10.81671 -0.05057489
10.81771 -0.050697283999999995
10.81871 -0.050818209999999996
10.81971 -0.050926593000000006
10.82071 -0.051019184
10.82171 -0.051102886
10.82271 -0.051189895
10.82371 -0.051289017
10.82471 -0.051399332000000006
10.82571 -0.051510683
10.82671 -0.051610696
10.82771 -0.05169342
10.82871 -0.051763537000000005
10.82971 -0.051833136
10.83071 -0.051913323000000004
10.83171 -0.052006467
10.83271 -0.052104611
10.83371 -0.052195089
10.83471 -0.052269432
10.83571 -0.052329286999999995
10.83671 -0.05238520099999999
10.83771 -0.052449142000000004
10.83871 -0.052526017
10.83971 -0.052610202999999994
10.84071 -0.052689516
10.84171 -0.052753784000000005
10.84271 -0.052802025999999995
10.84371 -0.052843121
10.84471 -0.052889558999999996
10.84571 -0.052948644999999996
10.84671 -0.053017348000000006
10.84771 -0.053084414999999996
10.84871 -0.053138263000000005
10.84971 -0.053175079
10.85071 -0.053201441
10.85171 -0.053229654
10.85271 -0.053269143
10.85371 -0.053319917
10.85471 -0.053372694000000005
10.85571 -0.053415528999999996
10.85671 -0.053442194000000005
10.85771 -0.053456484
10.85871 -0.053469365000000005
10.85971 -0.0534911
10.86071 -0.053523975999999994
10.86171 -0.053560686999999996
10.86271 -0.053589516999999996
10.86371 -0.053602614
10.86471 -0.053601526
10.86571 -0.053596112
10.86671 -0.053597637000000004
10.86771 -0.05361096099999999
10.86871 -0.053631280999999996
10.86971 -0.053647638000000004
10.87071 -0.05365063
10.87171 -0.053638901
10.87271 -0.053619844
10.87371 -0.053604157
10.87471 -0.053598185
10.87571 -0.053599482999999996
10.87671 -0.053598662000000005
10.87771 -0.053586095
10.87871 -0.053558760999999996
10.87971 -0.053522305000000006
10.88071 -0.053487019999999996
10.88171 -0.053460588
10.88271 -0.053442805
10.88371 -0.053425902
10.88471 -0.053400127
10.88571 -0.05336061599999999
10.88671 -0.053310668
10.88771 -0.053259182999999995
10.88871 -0.053214264000000004
10.88971 -0.053177495000000005
10.89071 -0.053142942
10.89171 -0.05310146400000001
10.89271 -0.053047168
10.89371 -0.052981445
10.89471 -0.052911799999999995
10.89571 -0.052846404
10.89671 -0.052788382
10.89771 -0.052733806999999994
10.89871 -0.052674731999999995
10.89971 -0.052604976
10.90071 -0.052524474
10.90171 -0.05243918299999999
10.90271 -0.05235667299999999
10.90371 -0.052280706999999996
10.90471 -0.052208605
10.90571 -0.052133254999999996
10.90671 -0.052048167
10.90771 -0.051951978999999995
10.90871 -0.051849184000000006
10.90971 -0.051746756
10.91071 -0.051649165
10.91171 -0.051555386999999994
10.91271 -0.051459925999999996
10.91371 -0.05135697400000001
10.91471 -0.051244634
10.91571 -0.05112614
10.91671 -0.051007327
10.91771 -0.050892326
10.91871 -0.050780596000000004
10.91971 -0.050667422999999996
10.92071 -0.050547422
10.92171 -0.050418422
10.92271 -0.05028288
10.92371 -0.050145929000000006
10.92471 -0.050011597
10.92571 -0.049879932
10.92671 -0.04974713100000001
10.92771 -0.049608469
10.92871 -0.04946176199999999
10.92971 -0.049308856
10.93071 -0.049154105
10.93171 -0.049001066
10.93271 -0.048849918000000006
10.93371 -0.048697498
10.93471 -0.048539821999999996
10.93571 -0.048375162
10.93671 -0.048205326
10.93771 -0.048034213
10.93871 -0.047864782
10.93971 -0.047696734000000005
10.94071 -0.047526677
10.94171 -0.047350643000000005
10.94271 -0.047167024
10.94371 -0.046977773
10.94471 -0.046786918999999996
10.94571 -0.046597552
10.94671 -0.046409559
10.94771 -0.046219816
10.94871 -0.046024693
10.94971 -0.045822927
10.95071 -0.045616695
10.95171 -0.045409973
10.95271 -0.045205434
10.95371 -0.045002226
10.95471 -0.044796380000000004
10.95571 -0.044583649
10.95671 -0.044362666
10.95771 -0.044136093
10.95871 -0.043908769
10.95971 -0.043684186
10.96071 -0.043461879
10.96171 -0.043237727000000004
10.96271 -0.043006998
10.96371 -0.042767944999999995
10.96471 -0.042523257
10.96571 -0.042278196999999997
10.96671 -0.04203672
10.96771 -0.041798412
10.96871 -0.041558582
10.96971 -0.041311566
10.97071 -0.041054882
10.97171 -0.040791198
10.97271 -0.040526548
10.97371 -0.040265973
10.97471 -0.04000976
10.97571 -0.039753047
10.97671 -0.039489218
10.97771 -0.039214730999999996
10.97871 -0.038931874
10.97971 -0.038647326
10.98071 -0.038367487
10.98171 -0.038093832
10.98271 -0.037821714
10.98371 -0.037543563
10.98471 -0.037254309
10.98571 -0.036955081
10.98671 -0.036652511000000006
10.98771 -0.036353988000000004
10.98871 -0.03606223
10.98971 -0.035773133
10.99071 -0.035478559
10.99171 -0.035172151
10.99271 -0.034854072
10.99371 -0.034531171
10.99471 -0.034212304
10.99571 -0.033902092
10.99671 -0.033597517
10.99771 -0.033289936
10.99871 -0.032971121
10.99971 -0.032639140000000004
11.00071 -0.032299806
11.00171 -0.031962612
11.00271 -0.031633928
11.00371 -0.03131236
11.00471 -0.030989593
11.00571 -0.030656255
11.00671 -0.030308662
11.00771 -0.029951621999999997
11.00871 -0.029595173
11.00971 -0.029247502
11.01071 -0.028909059
11.01171 -0.028572089000000002
11.01271 -0.028226039
11.01371 -0.027865055
11.01471 -0.027492279
11.01571 -0.027117776
11.01671 -0.026751505
11.01771 -0.026396231000000003
11.01871 -0.026045472000000004
11.01971 -0.025687966000000003
11.02071 -0.025315586
11.02171 -0.024929116
11.02271 -0.024537727999999998
11.02371 -0.024152522
11.02471 -0.023778625
11.02571 -0.023411502
11.02671 -0.023040144999999998
11.02771 -0.022654931
11.02871 -0.022254592
11.02971 -0.021847303
11.03071 -0.021445025
11.03171 -0.02105506
11.03271 -0.020674765
11.03371 -0.020293257
11.03471 -0.019898950999999998
11.03571 -0.01948768
11.03671 -0.019065633
11.03771 -0.018645021
11.03871 -0.018235507
11.03971 -0.01783742
11.04071 -0.017441597
11.04171 -0.017035936
11.04271 -0.016614076000000002
11.04371 -0.016179998
11.04471 -0.015745264
11.04571 -0.015320822
11.04671 -0.014909158999999998
11.04771 -0.014502399000000001
11.04871 -0.01408774
11.04971 -0.013656435
11.05071 -0.013209988999999998
11.05171 -0.012759157
11.05271 -0.012316456
11.05371 -0.011887409
11.05471 -0.011466724999999999
11.05571 -0.011042092
11.05671 -0.010602915999999999
11.05771 -0.010147819
11.05871 -0.0096855969
11.05971 -0.0092289745
11.06071 -0.008785569699999999
11.06171 -0.0083524763
11.06271 -0.0079183053
11.06371 -0.0074712349
11.06471 -0.0070073962
11.06571 -0.0065336346
11.06671 -0.0060627033
11.06771 -0.005604276500000001
11.06871 -0.0051581325999999995
11.06971 -0.0047143181
11.07071 -0.0042601769
11.07171 -0.0037892773
11.07271 -0.0033059346999999998
11.07371 -0.0028221588000000002
11.07471 -0.0023492035
11.07571 -0.0018896848
11.07671 -0.0014358196
11.07771 -0.00097499915
11.07871 -0.00049871305
11.07971 -8.5255692e-06
11.08071 0.00048510569
11.08171 0.0009702936
11.08271 0.0014421489000000002
11.08371 0.0019062143
11.08471 0.0023745007999999997
11.08571 0.0028569544
11.08671 0.0033544082
11.08771 0.0038579812
11.08871 0.0043553271000000005
11.08971 0.0048392892
11.09071 0.0053128679000000005
11.09171 0.0057870213
11.09271 0.0062729079
11.09371 0.006774073699999999
11.09471 0.0072840696
11.09571 0.0077911231
11.09671 0.0082864921
11.09771 0.008770577600000001
11.09871 0.0092525152
11.09971 0.0097436008
11.10071 0.010249265
11.10171 0.010765264
11.10271 0.011280749
11.10371 0.011785966
11.10471 0.012279110000000001
11.10571 0.012767510999999999
11.10671 0.013262374
11.10771 0.013770834
11.10871 0.01429097
11.10971 0.014813232999999999
11.11071 0.015327224
11.11171 0.015828977
11.11271 0.016323628
11.11371 0.016821667999999998
11.11471 0.017331506
11.11571 0.017853637000000002
11.11671 0.01838048
11.11771 0.018901888999999998
11.11871 0.019412339
11.11971 0.019914721
11.12071 0.020418073
11.12171 0.020931015
11.12271 0.021455572
11.12371 0.021985765
11.12471 0.022511903
11.12571 0.023027457
11.12671 0.023533632
11.12771 0.02403845
11.12871 0.024551069000000002
11.12971 0.025075420999999997
11.13071 0.025607637
11.13171 0.026138965
11.13271 0.026662002
11.13371 0.027175774
11.13471 0.027686132999999998
11.13571 0.028201320999999998
11.13671 0.028725970000000003
11.13771 0.029257854
11.13871 0.029789619000000003
11.13971 0.030314154
11.14071 0.030829705
11.14171 0.03134108
11.14271 0.031856177
11.14371 0.032380383
11.14471 0.032912829000000005
11.14571 0.033447134999999996
11.14671 0.033975972
11.14771 0.034496165
11.14871 0.035010694
11.14971 0.035526321
11.15071 0.036048630000000005
11.15171 0.036578122000000005
11.15271 0.037110085
11.15371 0.037638179
11.15471 0.038159074
11.15571 0.03867475
11.15671 0.039190898
11.15771 0.039712671000000005
11.15871 0.040240941
11.15971 0.040771713
11.16071 0.041299095
11.16171 0.041819556
11.16271 0.042334384999999995
11.16371 0.042848656
11.16471 0.04336751
11.16571 0.043892520000000004
11.16671 0.044420728
11.16771 0.044946952
11.16871 0.04546757
11.16971 0.045982993
11.17071 0.046497094
11.17171 0.047014133
11.17271 0.047535499
11.17371 0.048058739
11.17471 0.048579500000000005
11.17571 0.049094891
11.17671 0.049605704
11.17771 0.050115876000000004
11.17871 0.050629571
11.17971 0.051148108000000005
11.18071 0.051669019999999996
11.18171 0.052187847999999995
11.18271 0.05270140200000001
11.18371 0.053209992
11.18471 0.053717016
11.18571 0.054226263000000004
11.18671 0.054738990999999994
11.18771 0.055252993
11.18871 0.055764365
11.18971 0.056270574000000004
11.19071 0.05677251
11.19171 0.057273929
11.19271 0.057778636
11.19371 0.058287557
11.19471 0.058797875
11.19571 0.059305009
11.19671 0.059805991
11.19771 0.060301664
11.19871 0.06079615
11.19971 0.061293784999999996
11.20071 0.061795861
11.20171 0.062299561
11.20271 0.062799983
11.20371 0.063293771
11.20471 0.06378167900000001
11.20571 0.064268103
11.20671 0.064757862
11.20771 0.065252534
11.20871 0.065749133
11.20971 0.066242169
11.21071 0.066727697
11.21171 0.067206362
11.21271 0.067683158
11.21371 0.068163924
11.21471 0.068651006
11.21571 0.069141353
11.21671 0.06962847000000001
11.21771 0.07010697199999999
11.21871 0.070576498
11.21971 0.071042072
11.22071 0.071510585
11.22171 0.07198583900000001
11.22271 0.072465721
11.22371 0.072943646
11.22471 0.07341331200000001
11.22571 0.07387338
11.22671 0.07432865100000001
11.22771 0.074786722
11.22871 0.07525246499999999
11.22971 0.075724284
11.23071 0.076194928
11.23171 0.076656486
11.23271 0.077106018
11.23371 0.077547808
11.23471 0.077990524
11.23571 0.078441156
11.23671 0.078900042
11.23771 0.079360488
11.23871 0.079813472
11.23971 0.080254063
11.24071 0.080685015
11.24171 0.081114902
11.24271 0.08155203
11.24371 0.08199838899999999
11.24471 0.082448038
11.24571 0.082891149
11.24671 0.083320966
11.24771 0.083738752
11.24871 0.08415306800000001
11.24971 0.084573857
11.25071 0.085005362
11.25171 0.085442967
11.25271 0.085876271
11.25371 0.08629632100000001
11.25471 0.08670196399999999
11.25571 0.087100791
11.25671 0.087503868
11.25771 0.087917957
11.25871 0.088340708
11.25971 0.088762207
11.26071 0.08917193
11.26171 0.089566218
11.26271 0.0899509
11.26371 0.090337289
11.26471 0.090734148
11.26571 0.091141387
11.26671 0.091549964
11.26771 0.09194814500000001
11.26871 0.09232973700000001
11.26971 0.092698599
11.27071 0.093066029
11.27171 0.093442929
11.27271 0.093832141
11.27371 0.094226358
11.27471 0.094613171
11.27571 0.094983733
11.27671 0.09533895599999999
11.27771 0.095688924
11.27871 0.096045807
11.27971 0.096415344
11.28071 0.096792728
11.28171 0.09716596699999999
11.28271 0.09752427
11.28371 0.097865646
11.28471 0.09819833800000001
11.28571 0.09853506899999999
11.28671 0.098884059
11.28771 0.099243259
11.28871 0.099601655
11.28971 0.09994700100000001
11.29071 0.10027438
11.29171 0.10058971
11.29271 0.10090565000000001
11.29371 0.10123281
11.29471 0.10157232999999999
11.29571 0.10191507
11.29671 0.10224791
11.29771 0.10256292
11.29871 0.10286274
11.29971 0.1031587
11.30071 0.10346286
11.30171 0.10377955999999999
11.30271 0.10410246
11.30371 0.10441904
11.30471 0.10471942000000001
11.30571 0.10500334
11.30671 0.1052803
11.30771 0.10556297
11.30871 0.10585829000000001
11.30971 0.10616259
11.31071 0.10646408
11.31171 0.10675099
11.31271 0.10701968999999999
11.31371 0.10727709999999999
11.31471 0.10753591
11.31571 0.10780566
11.31671 0.10808634
11.31771 0.10836847
11.31871 0.10863983
11.31971 0.10889398
11.32071 0.10913470000000002
11.32171 0.10937316999999999
11.32271 0.10962013999999999
11.32371 0.10987838999999999
11.32471 0.11014084
11.32571 0.1103955
11.32671 0.11063379000000001
11.32771 0.11085647000000001
11.32871 0.11107303
11.32971 0.11129512999999999
11.33071 0.11152847
11.33171 0.11176902
11.33271 0.11200589
11.33371 0.11222892999999999
11.33471 0.11243565
11.33571 0.1126328
11.33671 0.11283158
11.33771 0.11303985999999999
11.33871 0.1132568
11.33971 0.1134736
11.34071 0.11367967000000001
11.34171 0.11386995
11.34271 0.11404826
11.34371 0.11422456
11.34471 0.11440793
11.34571 0.11460037000000001
11.34671 0.11479555
11.34771 0.11498327
11.34871 0.11515655
11.34971 0.11531633999999999
11.35071 0.11547077
11.35171 0.11562945
11.35271 0.11579685
11.35371 0.11596944999999999
11.35471 0.11613818000000001
11.35571 0.11629475
11.35671 0.1164372
11.35771 0.11657110000000001
11.35871 0.11670556
11.35971 0.11684695
11.36071 0.11699471
11.36171 0.11714184999999999
11.36271 0.11727993
11.36371 0.11740482000000001
11.36471 0.11751937
11.36571 0.1176313
11.36671 0.1177478
11.36771 0.11787062
11.36871 0.11799504000000001
11.36971 0.11811320000000002
11.37071 0.11821951
11.37171 0.11831439
11.37271 0.11840387999999999
11.37371 0.11849545
11.37471 0.11859303
11.37571 0.1186944
11.37671 0.11879286
11.37771 0.11888180999999999
11.37871 0.11895904
11.37971 0.11902804
11.38071 0.11909541
11.38171 0.1191664
11.38271 0.11924140999999999
11.38371 0.11931599999999999
11.38471 0.11938398
11.38571 0.11944176999999999
11.38671 0.11949063
11.38771 0.11953580999999999
11.38871 0.11958289
11.38971 0.11963404999999999
11.39071 0.11968666
11.39171 0.11973503999999999
11.39271 0.11977429
11.39371 0.11980343
11.39471 0.11982595000000001
11.39571 0.11984748
11.39671 0.11987204
11.39771 0.11989959000000001
11.39871 0.11992612
11.39971 0.11994647
11.40071 0.11995769
11.40171 0.11996089000000001
11.40271 0.11996038
11.40371 0.1199607
11.40471 0.11996364
11.40571 0.11996704
11.40671 0.11996634
11.40771 0.1199576
11.40871 0.11994013
11.40971 0.11991700000000001
11.41071 0.11989297
11.41171 0.11987144
11.41271 0.11985213
11.41371 0.11983134000000001
11.41471 0.11980427999999999
11.41571 0.11976821000000001
11.41671 0.11972421999999999
11.41771 0.11967649
11.41871 0.11962953999999999
11.41971 0.11958529999999999
11.42071 0.11954188
11.42171 0.11949480999999999
11.42271 0.11944008
11.42371 0.11937677999999999
11.42471 0.11930768
11.42571 0.11923745
11.42671 0.11916945000000001
11.42771 0.11910344
11.42871 0.11903571
11.42971 0.11896151
11.43071 0.11887829000000001
11.43171 0.11878747
11.43271 0.11869362
11.43371 0.11860137999999999
11.43471 0.11851242
11.43571 0.11842415999999999
11.43671 0.11833154
11.43771 0.11823033999999999
11.43871 0.11812001
11.43971 0.11800413
11.44071 0.11788793
11.44171 0.11777483000000001
11.44271 0.11766406
11.44371 0.11755119
11.44471 0.11743108999999999
11.44571 0.11730151
11.44671 0.11716464
11.44771 0.11702565
11.44871 0.1168892
11.44971 0.11675616000000001
11.45071 0.11662302
11.45171 0.11648422
11.45271 0.11633602000000001
11.45371 0.11617914
11.45471 0.11601833
11.45571 0.11585918
11.45671 0.11570422999999999
11.45771 0.11555122000000001
11.45871 0.11539455
11.45971 0.11522908000000001
11.46071 0.11505370000000001
11.46171 0.11487207
11.46271 0.11469011999999999
11.46371 0.11451195
11.46471 0.11433708
11.46571 0.11416072000000001
11.46671 0.11397718
11.46771 0.11378384999999999
11.46871 0.11358301
11.46971 0.11338031999999999
11.47071 0.11318082
11.47171 0.1129854
11.47271 0.11279016
11.47371 0.11258906
11.47471 0.11237818
11.47571 0.11215842
11.47671 0.111935
11.47771 0.11171381
11.47871 0.11149737
11.47971 0.11128305
11.48071 0.11106493999999999
11.48171 0.11083795
11.48271 0.11060130000000001
11.48371 0.11035907
11.48471 0.11011728999999999
11.48571 0.10987970000000001
11.48671 0.10964518999999999
11.48771 0.1094086
11.48871 0.10916442
11.48971 0.10891068999999999
11.49071 0.10865042999999999
11.49171 0.10838947
11.49271 0.10813238
11.49371 0.10787920000000001
11.49471 0.10762541
11.49571 0.10736508
11.49671 0.10709503999999999
11.49771 0.10681708000000001
11.49871 0.10653668
11.49971 0.10625919
11.50071 0.10598613
11.50171 0.10571418
11.50271 0.10543762
11.50371 0.10515237
11.50471 0.10485887
11.50571 0.10456166
11.50671 0.10426615
11.50771 0.10397469999999999
11.50871 0.10368504
11.50971 0.10339188
11.51071 0.10309074000000001
11.51171 0.10278112
11.51271 0.10246688999999999
11.51371 0.10215352999999999
11.51471 0.10184423
11.51571 0.10153771
11.51671 0.10122911000000001
11.51771 0.10091346000000001
11.51871 0.10058922000000001
11.51971 0.10025927999999999
11.52071 0.099928898
11.52171 0.099601934
11.52271 0.09927821799999999
11.52371 0.09895373399999999
11.52471 0.09862359100000001
11.52571 0.098285568
11.52671 0.097941642
11.52771 0.097596494
11.52871 0.097254099
11.52971 0.096914847
11.53071 0.096575264
11.53171 0.09623052300000001
11.53271 0.095877948
11.53371 0.095518946
11.53471 0.095158024
11.53571 0.09479958699999999
11.53671 0.094444863
11.53771 0.094091101
11.53871 0.093733607
11.53971 0.093369151
11.54071 0.092998223
11.54171 0.09262459399999999
11.54271 0.092252519
11.54371 0.091883598
11.54471 0.091515656
11.54571 0.091144332
11.54671 0.090766314
11.54771 0.090381777
11.54871 0.089994282
11.54971 0.08960822
11.55071 0.08922565
11.55171 0.088844838
11.55271 0.088461535
11.55371 0.088072044
11.55471 0.087675918
11.55571 0.087276258
11.55671 0.086877454
11.55771 0.086482003
11.55871 0.086088694
11.55971 0.085693534
11.56071 0.085292687
11.56171 0.084885256
11.56271 0.084473973
11.56371 0.084063195
11.56471 0.083655724
11.56571 0.083250745
11.56671 0.082844414
11.56771 0.082432706
11.56871 0.082014373
11.56971 0.08159193099999999
11.57071 0.081169885
11.57171 0.080751488
11.57271 0.080336351
11.57371 0.07992069
11.57471 0.07950004100000001
11.57571 0.079072476
11.57671 0.078640005
11.57771 0.078207097
11.57871 0.077777461
11.57971 0.07735134
11.58071 0.076925341
11.58171 0.07649494800000001
11.58271 0.07605789
11.58371 0.075615896
11.58471 0.075173535
11.58571 0.074734952
11.58671 0.074300857
11.58771 0.073867908
11.58871 0.073431066
11.58971 0.07298718600000001
11.59071 0.072537316
11.59171 0.072085939
11.59271 0.07163778100000001
11.59371 0.07119439500000001
11.59471 0.07075300699999999
11.59571 0.07030851
11.59671 0.069857185
11.59771 0.069399457
11.59871 0.068939687
11.59971 0.06848307099999999
11.60071 0.068031921
11.60171 0.06758392599999999
11.60271 0.067133794
11.60371 0.06667705
11.60471 0.066213286
11.60571 0.065746554
11.60671 0.065282511
11.60771 0.064824353
11.60871 0.064370461
11.60971 0.063915493
11.61071 0.063454156
11.61171 0.06298502
11.61271 0.062511594
11.61371 0.062039879
11.61471 0.061574095
11.61571 0.061113667
11.61671 0.060653605
11.61771 0.060188107000000005
11.61871 0.059714755999999994
11.61971 0.059236347
11.62071 0.058758946
11.62171 0.058287568000000005
11.62271 0.057822536
11.62371 0.057359155999999994
11.62471 0.056890974999999996
11.62571 0.056414393
11.62671 0.055931305
11.62771 0.055447831999999996
11.62871 0.054970058
11.62971 0.054499704999999996
11.63071 0.054032926
11.63171 0.053563016
11.63271 0.053085206
11.63371 0.052600114999999996
11.63471 0.052113335999999996
11.63571 0.051631441
11.63671 0.051157258000000004
11.63771 0.050687784
11.63871 0.050216226
11.63971 0.049736856999999995
11.64071 0.049249141
11.64171 0.048758247
11.64271 0.048271476
11.64371 0.047793137
11.64471 0.047321475
11.64571 0.046849877
11.64671 0.046371543
11.64771 0.045884307
11.64871 0.045392223
11.64971 0.044902699
11.65071 0.044421261
11.65171 0.043947584
11.65271 0.043475706
11.65371 0.042998244
11.65471 0.042511686
11.65571 0.042018961
11.65671 0.041527432
11.65771 0.041043694
11.65871 0.040568871
11.65971 0.040097727
11.66071 0.039622321
11.66171 0.039137618
11.66271 0.038645088
11.66371 0.038151749
11.66471 0.037665266
11.66571 0.037188566
11.66671 0.03671778
11.66771 0.036244979000000004
11.66871 0.035763811
11.66971 0.035274026
11.67071 0.0347817
11.67171 0.034294938
11.67271 0.033818115
11.67371 0.033348710999999996
11.67471 0.032879030999999996
11.67571 0.032401615
11.67671 0.031914546999999995
11.67771 0.031422879
11.67871 0.030935125
11.67971 0.030457303999999998
11.68071 0.029988691999999997
11.68171 0.029522313999999997
11.68271 0.029049871999999997
11.68371 0.028567624000000003
11.68471 0.028079073
11.68571 0.027592533
11.68671 0.027115294
11.68771 0.026648465
11.68871 0.026186169000000002
11.68971 0.02571966
11.69071 0.025243493000000002
11.69171 0.024759378999999998
11.69271 0.024275019
11.69371 0.023798679
11.69471 0.023333375
11.69571 0.022874726
11.69671 0.022414042999999998
11.69771 0.021944466
11.69871 0.021465852
11.69971 0.020984933
11.70071 0.020510619
11.70171 0.02004773
11.70271 0.019593582999999998
11.70371 0.019139839999999998
11.70471 0.018678338
11.70571 0.018206819
11.70671 0.017730544
11.70771 0.017258617
11.70871 0.016797629
11.70971 0.016347067
11.71071 0.015899705
11.71171 0.01544673
11.71271 0.01498396
11.71371 0.014514808
11.71471 0.014047875
11.71571 0.013590886
11.71671 0.013145219
11.71771 0.012704892999999998
11.71871 0.012260746999999999
11.71971 0.011806871
11.72071 0.011344792999999999
11.72171 0.010882461
11.72271 0.010428729999999999
11.72371 0.0099872028
11.72471 0.0095537405
11.72571 0.0091193659
11.72671 0.008676538
11.72771 0.0082243991
11.72871 0.007769330100000001
11.72971 0.0073204457
11.73071 0.0068832094
11.73171 0.0064556392
11.73271 0.006029764
11.73371 0.0055972803
11.73471 0.0051554343
11.73571 0.0047089863
11.73671 0.0042668871
11.73771 0.0038359933000000003
11.73871 0.0034162316
11.73971 0.0030005991
11.74071 0.0025800075
11.74171 0.0021495891
11.74271 0.0017120724999999998
11.74371 0.0012758872
11.74471 0.00084933681
11.74571 0.00043490772
11.74671 2.7660291999999998e-05
11.74771 -0.00038121640999999996
11.74871 -0.00079821039
11.74971 -0.0012229927999999998
11.75071 -0.0016487429
11.75171 -0.0020670203
11.75271 -0.0024737416
11.75371 -0.0028720655
11.75471 -0.0032701747999999997
11.75571 -0.0036755242
11.75671 -0.0040895855
11.75771 -0.0045067587
11.75871 -0.0049182006
11.75971 -0.0053179028
11.76071 -0.0057067922000000005
11.76171 -0.006092034200000001
11.76271 -0.0064820568
11.76371 -0.006880774199999999
11.76471 -0.0072850009
11.76571 -0.0076867989
11.76671 -0.0080790633
11.76771 -0.0084604289
11.76871 -0.008836098300000001
11.76971 -0.009214081399999999
11.77071 -0.0095995143
11.77171 -0.009991048899999999
11.77271 -0.010381804
11.77371 -0.010764188000000001
11.77471 -0.011135197
11.77571 -0.011498514999999999
11.77671 -0.01186196
11.77771 -0.012232098
11.77871 -0.012609753000000001
11.77971 -0.012989489
11.78071 -0.013363403999999999
11.78171 -0.013726526000000001
11.78271 -0.014080125
11.78371 -0.014430667000000001
11.78471 -0.014785251
11.78571 -0.015146699
11.78671 -0.015511716000000002
11.78771 -0.015873314
11.78871 -0.016225745
11.78971 -0.016568492
11.79071 -0.016906552
11.79171 -0.017246889
11.79271 -0.017593567
11.79371 -0.017944929
11.79471 -0.018294765
11.79571 -0.018636601
11.79671 -0.018968123
11.79771 -0.019292691
11.79871 -0.019616967
11.79971 -0.019946342000000002
11.80071 -0.02028132
11.80171 -0.020617319000000002
11.80271 -0.020947920000000002
11.80371 -0.02126928
11.80471 -0.02158265
11.80571 -0.021893343
11.80671 -0.02220695
11.80771 -0.02252546
11.80871 -0.022845955
11.80971 -0.023162729
11.81071 -0.023471269
11.81171 -0.023771345
11.81271 -0.024067116
11.81371 -0.024364213
11.81471 -0.024665898000000002
11.81571 -0.024970889
11.81671 -0.025274325
11.81771 -0.02557112
11.81871 -0.025859373
11.81971 -0.026141517
11.82071 -0.026422535
11.82171 -0.026706504
11.82271 -0.026993878
11.82371 -0.027281313999999997
11.82471 -0.027564057
11.82571 -0.027839219999999998
11.82671 -0.028107665
11.82771 -0.028373298
11.82871 -0.028640317
11.82971 -0.028910363
11.83071 -0.029181482
11.83171 -0.029449542999999998
11.83271 -0.029711078999999998
11.83371 -0.029965586
11.83471 -0.030215759999999998
11.83571 -0.030465587000000002
11.83671 -0.030717647
11.83771 -0.030971447000000003
11.83871 -0.03122385
11.83971 -0.031471255000000004
11.84071 -0.031711979
11.84171 -0.031947281
11.84271 -0.032180404999999995
11.84371 -0.032414345
11.84471 -0.032649891
11.84571 -0.032885195
11.84671 -0.033117112000000004
11.84771 -0.033343320999999995
11.84871 -0.033563803
11.84971 -0.033780746
11.85071 -0.033997023
11.85171 -0.034214268000000006
11.85271 -0.034431871999999995
11.85371 -0.034647455
11.85471 -0.034858499
11.85571 -0.035063963000000004
11.85671 -0.035264919
11.85771 -0.035463757
11.85871 -0.035662609
11.85971 -0.035861989999999996
11.86071 -0.036060531
11.86171 -0.036255910999999995
11.86271 -0.036446346
11.86371 -0.036631693
11.86471 -0.03681347
11.86571 -0.036993832000000004
11.86671 -0.037174202999999996
11.86771 -0.037354397000000004
11.86871 -0.037532792
11.86971 -0.037707391
11.87071 -0.037877084
11.87171 -0.03804233
11.87271 -0.038204837
11.87371 -0.038366452999999995
11.87471 -0.038527985
11.87571 -0.038688688
11.87671 -0.038846728
11.87771 -0.039000346
11.87871 -0.039148976999999995
11.87971 -0.03929362
11.88071 -0.039436240000000004
11.88171 -0.039578532
11.88271 -0.039720823
11.88371 -0.039861866
11.88471 -0.039999597000000005
11.88571 -0.040132453
11.88671 -0.0402604
11.88771 -0.040384976
11.88871 -0.040508309
11.88971 -0.04063173
11.89071 -0.040754853
11.89171 -0.040875768
11.89271 -0.040992262
11.89371 -0.041103272999999996
11.89471 -0.041209644000000004
11.89571 -0.041313638
11.89671 -0.041417457
11.89771 -0.041521777
11.89871 -0.041625233000000005
11.89971 -0.041725283
11.90071 -0.041819873
11.90171 -0.041908852
11.90271 -0.041994118
11.90371 -0.042078405
11.90471 -0.04216345
11.90571 -0.042248772999999996
11.90671 -0.042331961
11.90771 -0.042410244
11.90871 -0.042482407
11.90971 -0.042549658
11.91071 -0.042614873
11.91171 -0.042680666000000006
11.91271 -0.042747558
11.91371 -0.042813554000000004
11.91471 -0.042875405
11.91571 -0.042930816
11.91671 -0.042980013
11.91771 -0.043025680000000004
11.91871 -0.043071187000000004
11.91971 -0.043118311
11.92071 -0.043166018
11.92171 -0.043211125999999996
11.92271 -0.043250475
11.92371 -0.043283092
11.92471 -0.043310886
11.92571 -0.043337356
11.92671 -0.043365166999999996
11.92771 -0.043394248
11.92871 -0.043421768
11.92971 -0.043444047
11.93071 -0.043459094
11.93171 -0.043468052
11.93271 -0.043474506999999996
11.93371 -0.043482121
11.93471 -0.043492120999999995
11.93571 -0.043502440999999996
11.93671 -0.043509086
11.93771 -0.043508824
11.93871 -0.043501379
11.93971 -0.043489601
11.94071 -0.043477493
11.94171 -0.043467447
11.94271 -0.043458573
11.94371 -0.043447319
11.94471 -0.043429941
11.94571 -0.043405159
11.94671 -0.043375108999999995
11.94771 -0.043343924
11.94871 -0.043314908
11.94971 -0.043288199
11.95071 -0.043260609
11.95171 -0.043227719
11.95271 -0.043186874
11.95371 -0.043139003999999995
11.95471 -0.043087996999999996
11.95571 -0.043038072000000004
11.95671 -0.042990921
11.95771 -0.042944596
11.95871 -0.042894896
11.95971 -0.042838301
11.96071 -0.042774423
11.96171 -0.04270628
11.96271 -0.042638177
11.96371 -0.042572684
11.96471 -0.042508802
11.96571 -0.042442585
11.96671 -0.042369842000000005
11.96771 -0.042289033000000004
11.96871 -0.042202362
11.96971 -0.042114331000000005
11.97071 -0.042028684000000004
11.97171 -0.041945884
11.97271 -0.041862803999999997
11.97371 -0.041774902
11.97471 -0.041679313
11.97571 -0.041576789
11.97671 -0.041471119
11.97771 -0.041366485
11.97871 -0.041264531
11.97971 -0.041163244
11.98071 -0.041058351
11.98171 -0.040946301
11.98271 -0.040826757000000005
11.98371 -0.040702883
11.98471 -0.04057918
11.98571 -0.040458434
11.98671 -0.040339807
11.98771 -0.040219407000000006
11.98871 -0.040092957
11.98971 -0.039958701
11.99071 -0.039818569000000005
11.99171 -0.03967681
11.99271 -0.039537033
11.99371 -0.039399735
11.99471 -0.039261999
11.99571 -0.039119538
11.99671 -0.038969687999999995
11.99771 -0.038813252
11.99871 -0.03865397
11.99971 -0.038495936
12.00071 -0.038340797999999995
12.00171 -0.038186635
12.00271 -0.038029284999999996
12.00371 -0.037865195
12.00471 -0.037693832000000004
12.00571 -0.03751801
12.00671 -0.037341932
12.00771 -0.037168292
12.00871 -0.03699646
12.00971 -0.036822972
12.01071 -0.036643949
12.01171 -0.036457786
12.01271 -0.036266254
12.01371 -0.036073258000000004
12.01471 -0.035882153
12.01571 -0.035693432000000004
12.01671 -0.035504421
12.01771 -0.035311118999999995
12.01871 -0.035110945
12.01971 -0.034904495
12.02071 -0.034695095
12.02171 -0.034486526
12.02271 -0.034280447
12.02371 -0.034075323000000005
12.02471 -0.033867525
12.02571 -0.033653836
12.02671 -0.033433642
12.02771 -0.033209301000000004
12.02871 -0.032984483
12.02971 -0.03276162
12.03071 -0.032540257
12.03171 -0.032317397
12.03271 -0.03208959
12.03371 -0.031855298
12.03471 -0.031615951
12.03571 -0.031374957
12.03671 -0.03113538
12.03771 -0.030897892000000003
12.03871 -0.030660358999999998
12.03971 -0.030419341000000003
12.04071 -0.030172445
12.04171 -0.029919925000000003
12.04271 -0.029664463000000002
12.04371 -0.029409298
12.04471 -0.029156022
12.04571 -0.028903532000000003
12.04671 -0.028648827
12.04771 -0.028389072
12.04871 -0.028123532
12.04971 -0.027854019000000004
12.05071 -0.027583635999999998
12.05171 -0.027314652000000002
12.05271 -0.027046999000000002
12.05371 -0.026778373
12.05471 -0.026505871
12.05571 -0.026227972999999998
12.05671 -0.025945582
12.05771 -0.025661392
12.05871 -0.025378063
12.05971 -0.025096431000000002
12.06071 -0.024814974
12.06171 -0.024530859
12.06271 -0.024241855
12.06371 -0.023947791
12.06471 -0.02365062
12.06571 -0.023353067999999998
12.06671 -0.023056804
12.06771 -0.022761367
12.06871 -0.022464545
12.06971 -0.022163917
12.07071 -0.02185849
12.07171 -0.02154934
12.07271 -0.021238856
12.07371 -0.020929099
12.07471 -0.020620428
12.07571 -0.020311291
12.07671 -0.019999305
12.07771 -0.019682887000000003
12.07871 -0.019362332
12.07971 -0.019039623
12.08071 -0.018717126
12.08171 -0.018396038
12.08271 -0.018075615
12.08371 -0.017753681
12.08471 -0.017428060999999998
12.08571 -0.017097967999999998
12.08671 -0.016764467999999998
12.08771 -0.016429715
12.08871 -0.016095514
12.08971 -0.015762170000000002
12.09071 -0.015428355000000001
12.09171 -0.015092077
12.09271 -0.014752062000000002
12.09371 -0.014408633
12.09471 -0.014063487
12.09571 -0.013718553000000001
12.09671 -0.013374668000000001
12.09771 -0.013030984
12.09871 -0.012685482000000001
12.09971 -0.012336281000000001
12.10071 -0.011982873
12.10171 -0.011626483
12.10271 -0.011269322
12.10371 -0.010913216
12.10471 -0.010558494
12.10571 -0.010203844
12.10671 -0.0098472163
12.10771 -0.0094871706
12.10871 -0.0091237816
12.10971 -0.008758522
12.11071 -0.0083932107
12.11171 -0.0080287478
12.11271 -0.0076644747999999995
12.11371 -0.0072986055
12.11471 -0.0069294416
12.11571 -0.0065565735
12.11671 -0.006181252000000001
12.11771 -0.0058056554
12.11871 -0.0054315165000000006
12.11971 -0.0050589929999999995
12.12071 -0.0046865388999999995
12.12171 -0.004311878
12.12271 -0.0039334627
12.12371 -0.0035514709
12.12471 -0.0031676835
12.12571 -0.0027843158
12.12671 -0.0024025645
12.12771 -0.0020218362
12.12871 -0.0016401705999999998
12.12971 -0.0012555834000000001
12.13071 -0.00086743112
12.13171 -0.00047687436000000004
12.13271 -8.6110077e-05
12.13371 0.00030312633
12.13471 0.00069078346
12.13571 0.0010785935
12.13671 0.0014689441
12.13771 0.0018632521
12.13871 0.0022609356
12.13971 0.0026596932
12.14071 0.0030569532
12.14171 0.0034515509
12.14271 0.0038445109
12.14371 0.0042383977
12.14471 0.0046356348
12.14571 0.0050369079
12.14671 0.0054407254
12.14771 0.0058444464
12.14871 0.0062460807
12.14971 0.0066456567
12.15071 0.0070451992
12.15171 0.0074473181
12.15271 0.0078533485
12.15371 0.0082623279
12.15471 0.0086715423
12.15571 0.0090783142
12.15671 0.0094818424
12.15771 0.0098838245
12.15871 0.010287402999999999
12.15971 0.010695105
12.16071 0.011107152
12.16171 0.011521286
12.16271 0.011934263
12.16371 0.01234402
12.16471 0.012751047
12.16571 0.013158018
12.16671 0.013567918
12.16771 0.013981939
12.16871 0.014398595
12.16971 0.014814691000000001
12.17071 0.015227501
12.17171 0.015636688
12.17271 0.01604461
12.17371 0.016454773
12.17471 0.016869453
12.17571 0.017288102
12.17671 0.017707658
12.17771 0.018124573
12.17871 0.018537208
12.17971 0.018946946
12.18071 0.019357272999999998
12.18171 0.019771405
12.18271 0.020190065
12.18371 0.020610978
12.18471 0.021030397
12.18571 0.021445665
12.18671 0.021857039
12.18771 0.022267509
12.18871 0.022680729
12.18971 0.023098446
12.19071 0.023519229
12.19171 0.023939379
12.19271 0.02435544
12.19371 0.024766594
12.19471 0.025175302
12.19571 0.025585692
12.19671 0.026000809
12.19771 0.026420539
12.19871 0.026841677
12.19971 0.027260074
12.20071 0.027673421000000004
12.20171 0.028082766000000002
12.20271 0.028491729999999996
12.20371 0.028903940000000003
12.20471 0.029320464999999997
12.20571 0.029739048
12.20671 0.030155637000000002
12.20771 0.030567212
12.20871 0.030973941
12.20971 0.031379153
12.21071 0.031787137
12.21171 0.032200202000000004
12.21271 0.032617067
12.21371 0.033033651
12.21471 0.033445755
12.21571 0.033851841
12.21671 0.034254015
12.21771 0.034656539
12.21871 0.035062907000000004
12.21971 0.035473495
12.22071 0.035885358
12.22171 0.036294339
12.22271 0.036697998
12.22371 0.037097326
12.22471 0.037496083
12.22571 0.037898176000000006
12.22671 0.03830487
12.22771 0.038713799
12.22871 0.039120458
12.22971 0.039521189
12.23071 0.039915627
12.23171 0.040306966
12.23271 0.040699821000000004
12.23371 0.041097173
12.23471 0.041498413
12.23571 0.041899838999999994
12.23671 0.042297225
12.23771 0.042688689
12.23871 0.043075907000000004
12.23971 0.043462869
12.24071 0.043853046
12.24171 0.044246926
12.24271 0.044641632
12.24371 0.045032889
12.24471 0.045417986
12.24571 0.045797676999999995
12.24671 0.046175759000000004
12.24771 0.046556524
12.24871 0.046941865
12.24971 0.047329967
12.25071 0.047716487
12.25171 0.048097392
12.25271 0.048471597
12.25371 0.04884157099999999
12.25471 0.049211584999999995
12.25571 0.049584806999999995
12.25671 0.04996119499999999
12.25771 0.050337642
12.25871 0.050710212
12.25971 0.051076914
12.26071 0.051439099
12.26171 0.051800521999999995
12.26271 0.052164716
12.26371 0.052532507000000006
12.26471 0.052901317
12.26571 0.053266803
12.26671 0.053625699
12.26771 0.053977978
12.26871 0.054326828
12.26971 0.054676575
12.27071 0.055029837
12.27171 0.055385882000000004
12.27271 0.055741234
12.27371 0.056092079999999996
12.27471 0.056436815
12.27571 0.056777033
12.27671 0.057116331000000006
12.27771 0.057457731
12.27871 0.05780155199999999
12.27971 0.058145123
12.28071 0.05848459
12.28171 0.058817538
12.28271 0.059144682000000004
12.28371 0.059469456999999996
12.28471 0.059795781
12.28571 0.060125469
12.28671 0.060457073
12.28771 0.060786813
12.28871 0.061111065
12.28971 0.061428663
12.29071 0.061741569999999996
12.29171 0.062053423999999996
12.29271 0.062367057999999996
12.29371 0.062682596
12.29471 0.062997406
12.29571 0.063307956
12.29671 0.063612225
12.29771 0.063911115
12.29871 0.06420785799999999
12.29971 0.064505846
12.30071 0.06480632
12.30171 0.065107486
12.30271 0.065405649
12.30371 0.065697619
12.30471 0.065982784
12.30571 0.06626351400000001
12.30671 0.06654357999999999
12.30771 0.066825695
12.30871 0.06710972500000001
12.30971 0.067392847
12.31071 0.067671412
12.31171 0.067943393
12.31271 0.068209652
12.31371 0.06847331
12.31471 0.06873758399999999
12.31571 0.069003575
12.31671 0.06926948000000001
12.31771 0.069531781
12.31871 0.06978762699999999
12.31971 0.070036796
12.32071 0.070281915
12.32171 0.07052678300000001
12.32271 0.070773897
12.32371 0.071022741
12.32471 0.071270071
12.32571 0.071511994
12.32671 0.07174643700000001
12.32771 0.07197448299999999
12.32871 0.072199584
12.32971 0.07242522
12.33071 0.07265258499999999
12.33171 0.072879798
12.33271 0.073103228
12.33371 0.07331997600000001
12.33471 0.073529925
12.33571 0.073735887
12.33671 0.073941733
12.33771 0.074149761
12.33871 0.074359035
12.33971 0.074565865
12.34071 0.074766151
12.34171 0.074958085
12.34271 0.075143331
12.34371 0.075325964
12.34471 0.075509783
12.34571 0.07569579800000001
12.34671 0.075881544
12.34771 0.076062774
12.34871 0.07623632
12.34971 0.07640227
12.35071 0.076563918
12.35171 0.076725555
12.35271 0.076889491
12.35371 0.07705442800000001
12.35471 0.077216222
12.35571 0.077370665
12.35671 0.077516329
12.35771 0.077655615
12.35871 0.077793177
12.35971 0.07793280500000001
12.36071 0.078074791
12.36171 0.078215625
12.36271 0.078350288
12.36371 0.07847562699999999
12.36471 0.07859249
12.36571 0.078705233
12.36671 0.078818819
12.36771 0.078935467
12.36871 0.079053146
12.36971 0.079166912
12.37071 0.07927229699999999
12.37171 0.07936834000000001
12.37271 0.079458271
12.37371 0.079547311
12.37471 0.079639012
12.37571 0.07973271999999999
12.37671 0.079823891
12.37771 0.079907099
12.37871 0.079979777
12.37971 0.080044079
12.38071 0.080105534
12.38171 0.080169417
12.38271 0.080237142
12.38371 0.080305262
12.38471 0.08036774199999999
12.38571 0.08042001900000001
12.38671 0.08046210300000001
12.38771 0.080498541
12.38871 0.080535287
12.38971 0.080575567
12.39071 0.08061760999999999
12.39171 0.080655806
12.39271 0.08068453199999999
12.39371 0.08070211000000001
12.39471 0.08071207
12.39571 0.080720795
12.39671 0.080733158
12.39771 0.080749107
12.39871 0.08076357199999999
12.39971 0.080769847
12.40071 0.080764154
12.40171 0.080748292
12.40271 0.08072847300000001
12.40371 0.08071112700000001
12.40471 0.08069849000000001
12.40571 0.080687017
12.40671 0.080669764
12.40771 0.080641103
12.40871 0.08060059
12.40971 0.080553268
12.41071 0.08050618899999999
12.41171 0.080463506
12.41271 0.080423534
12.41371 0.08037989599999999
12.41471 0.080325932
12.41571 0.080259389
12.41671 0.08018415000000001
12.41771 0.080107653
12.41871 0.080035813
12.41971 0.07996887999999999
12.42071 0.079901086
12.42171 0.079824479
12.42271 0.07973425099999999
12.42371 0.079632021
12.42471 0.079524686
12.42571 0.079419703
12.42671 0.079319975
12.42771 0.07922189
12.42871 0.07911786700000001
12.42971 0.079001684
12.43071 0.078872906
12.43171 0.078737264
12.43271 0.078602735
12.43371 0.078473921
12.43471 0.078348746
12.43571 0.07821969299999999
12.43671 0.078078883
12.43771 0.077923492
12.43871 0.077757746
12.43971 0.077590096
12.44071 0.07742744600000001
12.44171 0.077270437
12.44271 0.07711302
12.44371 0.076946634
12.44471 0.076766132
12.44571 0.076573365
12.44671 0.076375884
12.44771 0.076181686
12.44871 0.075993594
12.44971 0.075807236
12.45071 0.075614022
12.45171 0.075407093
12.45271 0.075186143
12.45371 0.07495769499999999
12.45471 0.074730645
12.45571 0.074510102
12.45671 0.07429380199999999
12.45771 0.074073591
12.45871 0.073841034
12.45971 0.07359322
12.46071 0.073334819
12.46171 0.073074887
12.46271 0.072820636
12.46371 0.072572444
12.46471 0.072323607
12.46571 0.072064984
12.46671 0.071791356
12.46771 0.071505044
12.46871 0.071214279
12.46971 0.07092744299999999
12.47071 0.070647185
12.47171 0.070368499
12.47271 0.070082163
12.47371 0.069781125
12.47471 0.06946546499999999
12.47571 0.069142418
12.47671 0.068821438
12.47771 0.068507681
12.47871 0.06819844700000001
12.47971 0.067885057
12.48071 0.067558826
12.48171 0.067217072
12.48271 0.066864933
12.48371 0.066511787
12.48471 0.066164671
12.48571 0.065823388
12.48671 0.065480621
12.48771 0.065127033
12.48871 0.064757775
12.48971 0.064375886
12.49071 0.063990208
12.49171 0.063609256
12.49271 0.063235301
12.49371 0.062862772
12.49471 0.062482140000000005
12.49571 0.062086561
12.49671 0.061676628
12.49771 0.061259995000000005
12.49871 0.060846074
12.49971 0.0604395
12.50071 0.060036912
12.50171 0.05962929
12.50271 0.05920819199999999
12.50371 0.058771582999999995
12.50471 0.058325188
12.50571 0.05787847299999999
12.50671 0.057438027999999995
12.50771 0.057003036
12.50871 0.05656589099999999
12.50971 0.056117574999999996
12.51071 0.05565400399999999
12.51171 0.055178913
12.51271 0.054701284
12.51371 0.05422906300000001
12.51471 0.053763610999999996
12.51571 0.053298741000000004
12.51671 0.052824948
12.51771 0.052335968999999996
12.51871 0.051833066
12.51971 0.051324099000000005
12.52071 0.050818047
12.52171 0.050318846
12.52271 0.049822766000000004
12.52371 0.049321144
12.52471 0.048806524
12.52571 0.048277882
12.52671 0.047741286
12.52771 0.047205607
12.52871 0.046676249
12.52971 0.046151338
12.53071 0.045622996
12.53171 0.0450828
12.53271 0.044527618000000005
12.53371 0.043961755
12.53471 0.043393963
12.53571 0.042831386
12.53671 0.042274716999999996
12.53771 0.041717855
12.53871 0.041152252
12.53971 0.040572896000000004
12.54071 0.039981736
12.54171 0.039386199000000004
12.54271 0.038793919
12.54371 0.038207383000000004
12.54471 0.037622248
12.54571 0.037030427000000005
12.54671 0.03642579
12.54771 0.03580843
12.54871 0.035184574999999996
12.54971 0.03456221
12.55071 0.033945544
12.55171 0.03333214
12.55271 0.032714699
12.55371 0.03208617
12.55471 0.031444611000000004
12.55571 0.030794446
12.55671 0.030143282
12.55771 0.029496615999999996
12.55871 0.028854111
12.55971 0.028210005
12.56071 0.027557284999999997
12.56171 0.026892623
12.56271 0.026218634
12.56371 0.025541920000000003
12.56471 0.024868359
12.56571 0.024198959
12.56671 0.023529196999999998
12.56771 0.02285222
12.56871 0.022163636
12.56971 0.021464528
12.57071 0.020760637000000002
12.57171 0.020058359999999997
12.57271 0.019360411
12.57371 0.018664128
12.57471 0.017963546
12.57571 0.017253657
12.57671 0.016533847
12.57771 0.015808137
12.57871 0.015082168
12.57971 0.014359137
12.58071 0.013637573
12.58171 0.012912469
12.58271 0.012178883
12.58371 0.011435441
12.58471 0.010685271
12.58571 0.0099337864
12.58671 0.009184949900000001
12.58771 0.0084386455
12.58871 0.007690952
12.58971 0.0069370144
12.59071 0.006174419100000001
12.59171 0.0054047148
12.59271 0.0046320911
12.59371 0.0038602771
12.59471 0.0030899177
12.59571 0.0023182545000000002
12.59671 0.0015412483
12.59771 0.00075654002
12.59871 -3.4884050000000004e-05
12.59971 -0.00082946026
12.60071 -0.0016236119000000002
12.60171 -0.0024162355000000003
12.60271 -0.0032093488999999998
12.60371 -0.0040065199
12.60471 -0.0048102876
12.60571 -0.0056204374999999996
12.60671 -0.006434311200000001
12.60771 -0.007248831399999999
12.60871 -0.0080626996
12.60971 -0.0088771907
12.61071 -0.009695044
12.61171 -0.010518356
12.61271 -0.011347065
12.61371 -0.012179089
12.61471 -0.013011968
12.61571 -0.013844702
12.61671 -0.014678443
12.61771 -0.01551554
12.61871 -0.016357721000000002
12.61971 -0.017204795000000002
12.62071 -0.018054822
12.62171 -0.018905588
12.62271 -0.019756246
12.62371 -0.020607866
12.62471 -0.021462527000000002
12.62571 -0.022321659
12.62671 -0.023184938999999998
12.62771 -0.024050575999999997
12.62871 -0.024916758
12.62971 -0.025783124
12.63071 -0.026651091000000002
12.63171 -0.027522770999999998
12.63271 -0.028399285000000003
12.63371 -0.029279763
12.63471 -0.030161871
12.63571 -0.031043493
12.63671 -0.031924318
12.63771 -0.032806126
12.63871 -0.033691464
12.63971 -0.034581724
12.64071 -0.035476020999999996
12.64171 -0.036371793
12.64271 -0.037266730000000005
12.64371 -0.038160598999999996
12.64471 -0.039055556
12.64571 -0.039954626
12.64671 -0.040859421
12.64771 -0.041768772999999995
12.64871 -0.042679359
12.64971 -0.043588001
12.65071 -0.044493962
12.65171 -0.045399583
12.65271 -0.046308659
12.65371 -0.047223704
12.65471 -0.048144039
12.65571 -0.049066171
12.65671 -0.049986254
12.65771 -0.050902925
12.65871 -0.05181843900000001
12.65971 -0.052737148000000005
12.66071 -0.053662399
12.66171 -0.05459399499999999
12.66271 -0.055528141
12.66371 -0.056459993
12.66471 -0.057387108
12.66571 -0.058311241
12.66671 -0.059237232
12.66771 -0.060169561999999996
12.66871 -0.061109115
12.66971 -0.062052381999999996
12.67071 -0.062993815
12.67171 -0.06392973
12.67271 -0.064860989
12.67371 -0.06579249699999999
12.67471 -0.066729775
12.67571 -0.067675026
12.67671 -0.068625435
12.67771 -0.069575076
12.67871 -0.070519029
12.67971 -0.071456935
12.68071 -0.072393351
12.68171 -0.073334604
12.68271 -0.074284273
12.68371 -0.075240509
12.68471 -0.07619719300000001
12.68571 -0.077148096
12.68671 -0.07809126999999999
12.68771 -0.07903049699999999
12.68871 -0.07997268099999999
12.68971 -0.080923043
12.69071 -0.08188138
12.69171 -0.082842162
12.69271 -0.083798345
12.69371 -0.08474633200000001
12.69471 -0.08568854
12.69571 -0.086631731
12.69671 -0.087582221
12.69771 -0.088541326
12.69871 -0.089504319
12.69971 -0.090463622
12.70071 -0.09141409
12.70171 -0.092356652
12.70271 -0.09329775900000001
12.70371 -0.09424492599999999
12.70471 -0.09520147
12.70571 -0.096164172
12.70671 -0.097125478
12.70771 -0.09807874400000001
12.70871 -0.099022861
12.70971 -0.09996301999999999
12.71071 -0.10090703000000001
12.71171 -0.10185976
12.71271 -0.10281968999999999
12.71371 -0.10377985
12.71471 -0.10473272000000002
12.71571 -0.10567548
12.71671 -0.10661199
12.71771 -0.10755007000000001
12.71871 -0.10849608999999999
12.71971 -0.10945041000000001
12.72071 -0.11040722
12.72171 -0.11135847
12.72271 -0.11229955000000001
12.72371 -0.11323246000000001
12.72471 -0.1141644
12.72571 -0.11510268
12.72671 -0.11604962999999999
12.72771 -0.1170009
12.72871 -0.11794858
12.72971 -0.1188866
12.73071 -0.11981494000000001
12.73171 -0.12073955
12.73271 -0.12166809
12.73371 -0.12260455
12.73471 -0.12354649
12.73571 -0.12448678
12.73671 -0.12541866
12.73771 -0.12634046000000002
12.73871 -0.12725672
12.73971 -0.12817496
12.74071 -0.12910037
12.74171 -0.13003220000000001
12.74271 -0.13096428
12.74371 -0.13188928
12.74471 -0.13280377000000002
12.74571 -0.13371044999999998
12.74671 -0.13461619000000002
12.74771 -0.13552715999999998
12.74871 -0.13644455
12.74971 -0.13736396
12.75071 -0.13827848
12.75171 -0.13918364
12.75271 -0.14008043
12.75371 -0.14097437
12.75471 -0.14187163
12.75571 -0.14277454
12.75671 -0.14368007
12.75771 -0.14458194
12.75871 -0.14547508
12.75971 -0.14635905
12.76071 -0.14723828
12.76171 -0.14811887
12.76271 -0.14900435
12.76371 -0.14989331
12.76471 -0.15078054
12.76571 -0.15166069999999998
12.76671 -0.15253192999999998
12.76771 -0.15339694
12.76871 -0.15426089999999998
12.76971 -0.15512768
12.77071 -0.15599729
12.77171 -0.15686598999999998
12.77271 -0.15772913
12.77371 -0.15858443
12.77471 -0.15943347
12.77571 -0.16028041
12.77671 -0.16112889
12.77771 -0.16197952999999998
12.77871 -0.16282952
12.77971 -0.16367459
12.78071 -0.16451204
12.78171 -0.16534242
12.78271 -0.16616895
12.78371 -0.16699517
12.78471 -0.16782254
12.78571 -0.16864962
12.78671 -0.16947341999999999
12.78771 -0.17029159
12.78871 -0.17110393000000002
12.78971 -0.17191235000000002
12.79071 -0.17271909000000002
12.79171 -0.17352507
12.79271 -0.17432916999999998
12.79371 -0.1751292
12.79471 -0.17592348
12.79571 -0.17671209
12.79671 -0.17749668000000002
12.79771 -0.17827918
12.79871 -0.17906042
12.79971 -0.17983969
12.80071 -0.18061548
12.80171 -0.18138667
12.80271 -0.18215324
12.80371 -0.18291606
12.80471 -0.18367588
12.80571 -0.18443252
12.80671 -0.18518498
12.80771 -0.18593231
12.80871 -0.18667454
12.80971 -0.18741280999999999
12.81071 -0.18814857000000001
12.81171 -0.18888236
12.81271 -0.18961331
12.81371 -0.19033962
12.81471 -0.19105998999999999
12.81571 -0.19177464
12.81671 -0.19248524
12.81771 -0.19319362
12.81871 -0.19390023
12.81971 -0.19460355
12.82071 -0.19530108999999998
12.82171 -0.19599119999999998
12.82271 -0.19667456
12.82371 -0.19735387000000001
12.82471 -0.19803199
12.82571 -0.19870980000000002
12.82671 -0.19938524000000002
12.82771 -0.20005456
12.82871 -0.20071496
12.82971 -0.20136666
12.83071 -0.20201297000000001
12.83171 -0.20265804999999998
12.83271 -0.20330389999999998
12.83371 -0.20394875
12.83471 -0.20458811999999998
12.83571 -0.20521798000000002
12.83671 -0.20583766
12.83771 -0.20645054000000002
12.83871 -0.20706176
12.83971 -0.20767454999999999
12.84071 -0.20828762
12.84171 -0.20889591000000002
12.84271 -0.20949394
12.84371 -0.21007983000000002
12.84471 -0.21065681
12.84571 -0.21123111
12.84671 -0.21180764000000002
12.84771 -0.21238645999999997
12.84871 -0.21296243999999998
12.84971 -0.21352870000000002
12.85071 -0.21408158000000002
12.85171 -0.21462317
12.85271 -0.2151601
12.85371 -0.21569894
12.85471 -0.21624141000000002
12.85571 -0.216783
12.85671 -0.21731595
12.85771 -0.21783471999999998
12.85871 -0.21833994
12.85971 -0.21883817
12.86071 -0.21933734
12.86171 -0.21984106999999997
12.86271 -0.22034605000000002
12.86371 -0.22084415
12.86471 -0.22132799000000003
12.86571 -0.22179631
12.86671 -0.22225499
12.86771 -0.22271301
12.86871 -0.2231762
12.86971 -0.22364303
12.87071 -0.22410543
12.87171 -0.2245544
12.87271 -0.2249863
12.87371 -0.22540543999999998
12.87471 -0.22582117999999998
12.87571 -0.22624136999999997
12.87671 -0.22666676000000002
12.87771 -0.22709037
12.87871 -0.22750236
12.87971 -0.22789694000000002
12.88071 -0.22827657
12.88171 -0.22865038
12.88271 -0.22902769999999997
12.88371 -0.22941157
12.88471 -0.22979632000000003
12.88571 -0.23017152999999999
12.88671 -0.23052911
12.88771 -0.23086911999999998
12.88871 -0.23119962
12.88971 -0.23153119
12.89071 -0.23186947
12.89171 -0.23221122
12.89271 -0.23254647
12.89371 -0.23286566
12.89471 -0.23316627
12.89571 -0.23345475
12.89671 -0.23374197000000002
12.89771 -0.23403557
12.89871 -0.23433452
12.89971 -0.2346298
12.90071 -0.23491054
12.90171 -0.23517172999999997
12.90271 -0.23541762
12.90371 -0.23565881000000002
12.90471 -0.2359048
12.90571 -0.23615733000000003
12.90671 -0.23640923
12.90771 -0.23664942
12.90871 -0.23687071999999998
12.90971 -0.23707491000000003
12.91071 -0.23727146999999998
12.91171 -0.23747087
12.91271 -0.23767724999999998
12.91371 -0.23788543999999998
12.91471 -0.23808458000000002
12.91571 -0.23826569999999997
12.91671 -0.23842801
12.91771 -0.23857937
12.91871 -0.23873074
12.91971 -0.23888845
12.92071 -0.23904992
12.92171 -0.23920543
12.92271 -0.23934506
12.92371 -0.23946562
12.92471 -0.23957279
12.92571 -0.23967712
12.92671 -0.23978653
12.92771 -0.23990076000000002
12.92871 -0.24001165
12.92971 -0.24010891
12.93071 -0.24018735
12.93171 -0.24025043999999998
12.93271 -0.24030784
12.93371 -0.24036854000000002
12.93471 -0.24043458999999998
12.93571 -0.24049980999999998
12.93671 -0.24055410000000002
12.93771 -0.24059062999999997
12.93871 -0.24061048999999998
12.93971 -0.24062174
12.94071 -0.24063366
12.94171 -0.24065024000000002
12.94271 -0.24066747
12.94371 -0.24067638
12.94471 -0.24066945
12.94571 -0.24064579000000003
12.94671 -0.24061182
12.94771 -0.24057643
12.94871 -0.24054481000000003
12.94971 -0.24051482
12.95071 -0.24047855
12.95171 -0.24042797999999999
12.95271 -0.24036057
12.95371 -0.24028085
12.95471 -0.24019710000000002
12.95571 -0.24011552
12.95671 -0.24003602999999998
12.95771 -0.23995249
12.95871 -0.23985732999999998
12.95971 -0.2397469
12.96071 -0.23962385
12.96171 -0.23949505000000001
12.96271 -0.23936657
12.96371 -0.23923935000000002
12.96471 -0.23910863999999998
12.96571 -0.2389675
12.96671 -0.23881174
12.96771 -0.23864284
12.96871 -0.23846673000000002
12.96971 -0.23828954
12.97071 -0.23811329
12.97171 -0.23793473
12.97271 -0.23774785999999998
12.97371 -0.23754828000000003
12.97471 -0.23733616999999999
12.97571 -0.23711596000000001
12.97671 -0.23689291
12.97771 -0.23666927999999998
12.97871 -0.23644282
12.97971 -0.23620864
12.98071 -0.23596284
12.98171 -0.23570529
12.98271 -0.23543956000000002
12.98371 -0.23517031000000002
12.98471 -0.23489971999999998
12.98571 -0.23462609
12.98671 -0.2343453
12.98771 -0.2340538
12.98871 -0.23375132999999998
12.98971 -0.2334408
12.99071 -0.2331262
12.99171 -0.23280953000000001
12.99271 -0.23248943000000002
12.99371 -0.23216242
12.99471 -0.23182554
12.99571 -0.23147867
12.99671 -0.23112439
12.99771 -0.23076595
12.99871 -0.23040465999999998
12.99971 -0.23003890999999999
13.00071 -0.22966538
13.00171 -0.2292817
13.00271 -0.22888838
13.00371 -0.22848849
13.00471 -0.22808535
13.00571 -0.22767998999999997
13.00671 -0.22727039
13.00771 -0.226853
13.00871 -0.22642539999999997
13.00971 -0.22598826000000002
13.01071 -0.22554479000000002
13.01171 -0.22509831
13.01271 -0.22464958000000002
13.01371 -0.22419607000000003
13.01471 -0.22373388
13.01571 -0.22326063
13.01671 -0.22277753
13.01771 -0.22228872
13.01871 -0.22179829
13.01971 -0.22130713000000002
13.02071 -0.22081220999999998
13.02171 -0.2203085
13.02271 -0.21979283000000002
13.02371 -0.21926622999999998
13.02471 -0.21873346999999999
13.02571 -0.21819957
13.02671 -0.21766606000000002
13.02771 -0.21712976
13.02871 -0.21658491000000002
13.02971 -0.21602728
13.03071 -0.21545751999999999
13.03171 -0.21488077000000003
13.03271 -0.21430315
13.03371 -0.21372726000000003
13.03471 -0.21315004999999998
13.03571 -0.21256495
13.03671 -0.21196650000000003
13.03771 -0.21135458
13.03871 -0.21073468999999997
13.03971 -0.21011424
13.04071 -0.20949724000000003
13.04171 -0.20888119000000002
13.04271 -0.2082587
13.04371 -0.20762255999999998
13.04471 -0.20697098000000003
13.04571 -0.20630902
13.04671 -0.20564513
13.04771 -0.20498514999999998
13.04871 -0.2043281
13.04971 -0.20366673999999999
13.05071 -0.20299277000000002
13.05171 -0.20230284
13.05271 -0.20160126
13.05371 -0.20089701000000001
13.05471 -0.20019757
13.05571 -0.19950327
13.05671 -0.19880682
13.05771 -0.19809834
13.05871 -0.19737221
13.05971 -0.19663139
13.06071 -0.19588537999999997
13.06171 -0.19514367
13.06271 -0.19440907999999998
13.06371 -0.19367562
13.06471 -0.19293268
13.06571 -0.19217257000000001
13.06671 -0.19139609
13.06771 -0.19061211
13.06871 -0.18983139000000002
13.06971 -0.18905881
13.07071 -0.18828986
13.07171 -0.18751366
13.07271 -0.18672065
13.07371 -0.18590953999999998
13.07471 -0.18508843
13.07571 -0.18426925
13.07671 -0.18345937
13.07771 -0.18265625000000002
13.07871 -0.18184903
13.07971 -0.18102613
13.08071 -0.18018334
13.08171 -0.17932693
13.08271 -0.17846933
13.08371 -0.17762044
13.08471 -0.17678062
13.08571 -0.1759405
13.08671 -0.17508763
13.08771 -0.17421538
13.08871 -0.17332778
13.08971 -0.17243683
13.09071 -0.17155394
13.09171 -0.17068178
13.09271 -0.16981218
13.09371 -0.16893170999999998
13.09471 -0.16803110000000002
13.09571 -0.16711188999999999
13.09671 -0.16618545999999998
13.09771 -0.16526518
13.09871 -0.16435718
13.09971 -0.16345599
13.10071 -0.16254857
13.10171 -0.16162347
13.10271 -0.16067900000000002
13.10371 -0.15972444
13.10471 -0.15877343
13.10571 -0.15783426
13.10671 -0.15690388
13.10771 -0.15596996999999999
13.10871 -0.15501954
13.10971 -0.15404825
13.11071 -0.15306356
13.11171 -0.15207963
13.11271 -0.1511075
13.11371 -0.15014729999999998
13.11471 -0.14918828
13.11571 -0.14821631
13.11671 -0.14722389
13.11771 -0.14621542999999998
13.11871 -0.1452041
13.11971 -0.14420251
13.12071 -0.14321383
13.12171 -0.14222951
13.12271 -0.14123541
13.12371 -0.14022177
13.12471 -0.13919019
13.12571 -0.13815257
13.12671 -0.13712271
13.12771 -0.13610665
13.12871 -0.13509836
13.12971 -0.13408408000000002
13.13071 -0.13305194
13.13171 -0.13200041999999998
13.13271 -0.13093933
13.13371 -0.129883
13.13471 -0.12884018
13.13571 -0.12780795
13.13671 -0.1267739
13.13771 -0.12572493999999998
13.13871 -0.12465654
13.13971 -0.12357589999999999
13.14071 -0.12249686000000001
13.14171 -0.12143003000000001
13.14271 -0.12037535
13.14371 -0.11932213
13.14471 -0.11825664000000001
13.14571 -0.11717182000000001
13.14671 -0.11607229
13.14771 -0.11497106
13.14871 -0.11388045
13.14971 -0.11280351
13.15071 -0.11173203000000001
13.15171 -0.11065241
13.15271 -0.10955535999999999
13.15371 -0.10844233
13.15471 -0.10732439
13.15571 -0.10621436
13.15671 -0.10511766
13.15771 -0.10402855
13.15871 -0.10293425999999999
13.15971 -0.10182414
13.16071 -0.10069708000000001
13.16171 -0.099562411
13.16271 -0.098433299
13.16371 -0.097317522
13.16471 -0.09621218200000001
13.16571 -0.095105864
13.16671 -0.093986792
13.16771 -0.09285108
13.16871 -0.09170531999999999
13.16971 -0.090561772
13.17071 -0.08942963300000001
13.17171 -0.088308583
13.17271 -0.087189168
13.17371 -0.08605960800000001
13.17471 -0.08491420899999999
13.17571 -0.08375739600000001
13.17671 -0.082600518
13.17771 -0.08145388
13.17871 -0.080319506
13.17971 -0.079189881
13.18071 -0.07805335899999999
13.18171 -0.076902419
13.18271 -0.075738848
13.18371 -0.07457235499999999
13.18471 -0.073413621
13.18571 -0.072266819
13.18671 -0.07112684
13.18771 -0.0699831
13.18871 -0.068827154
13.18971 -0.067658635
13.19071 -0.066485378
13.19171 -0.065317733
13.19271 -0.064161199
13.19371 -0.06301261
13.19471 -0.061862532
13.19571 -0.060702034
13.19671 -0.059529061999999994
13.19771 -0.058349827
13.19871 -0.057174359
13.19971 -0.056009466
13.20071 -0.054854079
13.20171 -0.053700194
13.20271 -0.052538670999999995
13.20371 -0.051365676000000006
13.20471 -0.050185213000000006
13.20571 -0.049006043
13.20671 -0.047835340999999997
13.20771 -0.046673644
13.20871 -0.04551466
13.20971 -0.044349959
13.21071 -0.043175116
13.21171 -0.041992887
13.21271 -0.04081121
13.21371 -0.039637552
13.21471 -0.038473643
13.21571 -0.037314367
13.21671 -0.036151500999999996
13.21771 -0.034979539
13.21871 -0.033799474
13.21971 -0.0326179
13.22071 -0.031442172
13.22171 -0.030275207
13.22271 -0.029113601000000003
13.22371 -0.027950323000000003
13.22471 -0.026779954
13.22571 -0.025602608000000002
13.22671 -0.024423792000000003
13.22771 -0.023250362
13.22871 -0.022085563
13.22971 -0.020926732
13.23071 -0.019767294
13.23171 -0.018601521
13.23271 -0.017428625
13.23371 -0.016253234999999998
13.23471 -0.015082018
13.23571 -0.013918917000000001
13.23671 -0.012762447
13.23771 -0.011606963000000001
13.23871 -0.010446865
13.23971 -0.0092806644
13.24071 -0.0081119768
13.24171 -0.0069467795
13.24271 -0.0057890036
13.24371 -0.0046376947
13.24471 -0.0034877885
13.24571 -0.0023338909
13.24671 -0.0011742706999999998
13.24771 -1.2151192000000001e-05
13.24871 0.0011466185
13.24971 0.0022977923
13.25071 0.0034417666
13.25171 0.0045832337
13.25271 0.0057277321
13.25371 0.0068776215
13.25471 0.0080304177
13.25571 0.0091806622
13.25671 0.010323934
13.25771 0.011460052
13.25871 0.01259313
13.25971 0.01372847
13.26071 0.014868588
13.26171 0.016011281999999998
13.26271 0.017151197
13.26371 0.018283719
13.26471 0.019408368
13.26571 0.020529197
13.26671 0.021651888
13.26771 0.022779629
13.26871 0.023910796
13.26971 0.0250401
13.27071 0.026162408
13.27171 0.027276439
13.27271 0.028385644
13.27371 0.029495638
13.27471 0.030610032
13.27571 0.031727707
13.27671 0.032843542
13.27771 0.033952092
13.27871 0.035051574
13.27971 0.036145226
13.28071 0.037239055
13.28171 0.038337521
13.28271 0.039440291999999995
13.28371 0.040542416
13.28471 0.041637843
13.28571 0.042723748
13.28671 0.043802575
13.28771 0.044880263000000004
13.28871 0.045961948
13.28971 0.047048167
13.29071 0.048134392000000005
13.29171 0.049214192999999996
13.29271 0.050283839999999996
13.29371 0.051345048
13.29471 0.052403780999999997
13.29571 0.053466036
13.29671 0.054533529000000004
13.29771 0.055602414
13.29871 0.056665944
13.29971 0.057719287
13.30071 0.058762985
13.30171 0.059802615
13.30271 0.060844817
13.30371 0.061892526
13.30471 0.062942819
13.30571 0.063988881
13.30671 0.06502482600000001
13.30771 0.066049845
13.30871 0.06706882900000001
13.30971 0.0680889
13.31071 0.06911434500000001
13.31171 0.070143526
13.31271 0.071169983
13.31371 0.072186982
13.31471 0.073192321
13.31571 0.074189925
13.31671 0.07518712699999999
13.31771 0.076189486
13.31871 0.077196839
13.31971 0.07820331999999999
13.32071 0.07920144700000001
13.32171 0.080187363
13.32271 0.081163511
13.32371 0.08213690600000001
13.32471 0.083114184
13.32571 0.084096869
13.32671 0.08508027500000001
13.32771 0.086056779
13.32871 0.087021204
13.32971 0.087974494
13.33071 0.08892309300000001
13.33171 0.089874445
13.33271 0.090831757
13.33371 0.091791729
13.33471 0.092746789
13.33571 0.093690382
13.33671 0.094621518
13.33771 0.095545425
13.33871 0.09646987900000001
13.33971 0.097399717
13.34071 0.098333426
13.34171 0.09926420200000001
13.34271 0.10018472
13.34371 0.10109224
13.34471 0.10199053000000001
13.34571 0.10288726999999999
13.34671 0.10378863999999999
13.34771 0.10469505
13.34871 0.1056008
13.34971 0.1064981
13.35071 0.10738244000000001
13.35171 0.10825571
13.35271 0.10912490999999999
13.35371 0.10999715000000002
13.35471 0.11087472000000001
13.35571 0.11175349
13.35671 0.11262575
13.35771 0.11348555999999999
13.35871 0.11433291000000001
13.35971 0.11517369000000001
13.36071 0.11601555999999999
13.36171 0.11686266000000001
13.36271 0.11771278
13.36371 0.11855892
13.36471 0.11939416
13.36571 0.12021643
13.36671 0.12102992
13.36771 0.12184208
13.36871 0.1226584
13.36971 0.12347860999999999
13.37071 0.12429686999999999
13.37171 0.12510581
13.37271 0.12590162
13.37371 0.1266867
13.37471 0.12746798
13.37571 0.12825208
13.37671 0.1290408
13.37771 0.12982986
13.37871 0.13061197
13.37971 0.13138182
13.38071 0.13213966
13.38171 0.13289113
13.38271 0.13364328
13.38371 0.13439967
13.38471 0.13515801
13.38571 0.13591173
13.38671 0.13665457
13.38771 0.13738483999999998
13.38871 0.13810656000000002
13.38971 0.13882657999999998
13.39071 0.13954986
13.39171 0.14027606
13.39271 0.14099978
13.39371 0.14171431999999998
13.39471 0.14241629
13.39571 0.14310795
13.39671 0.14379559
13.39771 0.14448526
13.39871 0.14517864
13.39971 0.14587196
13.40071 0.14655859
13.40171 0.14723360000000002
13.40271 0.14789702999999998
13.40371 0.14855373
13.40471 0.14920997
13.40571 0.14986907
13.40671 0.15052918
13.40771 0.15118457
13.40871 0.15182969
13.40971 0.15246293
13.41071 0.1530878
13.41171 0.15371047000000002
13.41271 0.15433558
13.41371 0.15496310000000002
13.41471 0.15558836999999998
13.41571 0.15620525999999998
13.41671 0.15681033
13.41771 0.15740504
13.41871 0.15799472
13.41971 0.15858489
13.42071 0.1591775
13.42171 0.1597697
13.42271 0.16035586999999998
13.42371 0.16093145
13.42471 0.16149607
13.42571 0.16205375
13.42671 0.16261006
13.42771 0.16316836
13.42871 0.16372743
13.42971 0.16428239
13.43071 0.16482797
13.43171 0.16536213
13.43271 0.16588744
13.43371 0.16640934999999998
13.43471 0.16693248
13.43571 0.16745756
13.43671 0.16798094
13.43771 0.16849707
13.43871 0.16900225
13.43971 0.1694971
13.44071 0.16998597
13.44171 0.170474
13.44271 0.17096357
13.44371 0.17145278
13.44471 0.1719368
13.44571 0.17241122
13.44671 0.17287511
13.44771 0.17333166
13.44871 0.17378599
13.44971 0.17424166000000002
13.45071 0.17469822000000002
13.45171 0.17515151
13.45271 0.17559637
13.45371 0.17603011
13.45471 0.17645423999999998
13.45571 0.17687351
13.45671 0.17729261
13.45771 0.17771315000000001
13.45871 0.17813264
13.45971 0.17854628
13.46071 0.17895029
13.46171 0.17934442
13.46271 0.17973214
13.46371 0.18011818000000002
13.46471 0.18050525
13.46571 0.18089216
13.46671 0.18127457
13.46771 0.18164794
13.46871 0.18201057
13.46971 0.18236482
13.47071 0.18271551
13.47171 0.18306676
13.47271 0.18341923
13.47371 0.18376977
13.47471 0.18411353
13.47571 0.18444723999999998
13.47671 0.18477133
13.47771 0.18508958
13.47871 0.18540652999999999
13.47971 0.18572431
13.48071 0.1860413
13.48171 0.18635319
13.48271 0.18665598
13.48371 0.18694878
13.48471 0.18723442
13.48571 0.18751757
13.48671 0.18780159999999999
13.48771 0.18808629
13.48871 0.1883679
13.48971 0.18864169
13.49071 0.18890505999999999
13.49171 0.18915925
13.49271 0.18940854
13.49371 0.18965732
13.49471 0.1899072
13.49571 0.19015595000000002
13.49671 0.19039916
13.49771 0.19063318999999998
13.49871 0.19085765000000002
13.49971 0.19107568
13.50071 0.19129172
13.50171 0.19150852000000002
13.50271 0.19172515
13.50371 0.19193765
13.50471 0.1921417
13.50571 0.19233550000000002
13.50671 0.19252116
13.50771 0.19270323
13.50871 0.19288571
13.50971 0.19306946
13.51071 0.19325159
13.51171 0.19342744
13.51271 0.1935937
13.51371 0.19375057
13.51471 0.19390157
13.51571 0.19405111
13.51671 0.19420146
13.51771 0.19435128
13.51871 0.19449652
13.51971 0.1946332
13.52071 0.19476020000000002
13.52171 0.19488003
13.52271 0.19499717
13.52371 0.19511507
13.52471 0.1952338
13.52571 0.19534994000000003
13.52671 0.19545882999999997
13.52771 0.19555776000000002
13.52871 0.19564773
13.52971 0.19573281
13.53071 0.19581745999999997
13.53171 0.19590355999999998
13.53271 0.19598914999999997
13.53371 0.1960698
13.53471 0.19614163
13.53571 0.19620381999999997
13.53671 0.19625919
13.53771 0.1963122
13.53871 0.19636594000000002
13.53971 0.19641998
13.54071 0.19647067
13.54171 0.19651367
13.54271 0.19654694000000003
13.54371 0.19657217999999999
13.54471 0.19659381
13.54571 0.19661605
13.54671 0.19664003000000002
13.54771 0.19666308
13.54871 0.19668033000000001
13.54971 0.19668798999999998
13.55071 0.19668578
13.55171 0.19667712
13.55271 0.19666688
13.55371 0.19665807000000002
13.55471 0.19664993
13.55571 0.19663845
13.55671 0.19661924
13.55771 0.19659043999999998
13.55871 0.19655412
13.55971 0.19651476999999998
13.56071 0.19647633
13.56171 0.19643935
13.56271 0.19640048999999998
13.56371 0.19635472
13.56471 0.19629868
13.56571 0.19623302
13.56671 0.1961621
13.56771 0.1960912
13.56871 0.19602301
13.56971 0.19595593
13.57071 0.19588514999999998
13.57171 0.1958058
13.57271 0.19571623
13.57371 0.19561906999999998
13.57471 0.19551939
13.57571 0.19542120999999998
13.57671 0.1953247
13.57771 0.19522607
13.57871 0.19512009
13.57971 0.19500372
13.58071 0.1948784
13.58171 0.19474914
13.58271 0.19462126999999999
13.58371 0.19449675
13.58471 0.1943728
13.58571 0.19424355
13.58671 0.19410397999999998
13.58771 0.19395326999999998
13.58871 0.19379538
13.58971 0.19363640000000001
13.59071 0.19348057
13.59171 0.19332739
13.59271 0.19317204
13.59371 0.19300872000000002
13.59471 0.19283466
13.59571 0.19265204
13.59671 0.19246656
13.59771 0.19228351
13.59871 0.19210395
13.59971 0.19192386
13.60071 0.19173669000000002
13.60171 0.19153781
13.60271 0.19132782
13.60371 0.19111221
13.60471 0.19089791
13.60571 0.19068862
13.60671 0.19048236
13.60771 0.19027278
13.60871 0.19005347
13.60971 0.18982233
13.61071 0.18958295
13.61171 0.18934208000000002
13.61271 0.18910499
13.61371 0.18887171
13.61471 0.18863691
13.61571 0.18839353
13.61671 0.18813770000000002
13.61771 0.18787158
13.61871 0.18760214
13.61971 0.18733647
13.62071 0.18707697
13.62171 0.18681963000000001
13.62271 0.18655665999999999
13.62371 0.1862817
13.62471 0.18599413
13.62571 0.1856995
13.62671 0.18540573
13.62771 0.18511763
13.62871 0.18483353000000002
13.62971 0.18454648
13.63071 0.18424904
13.63171 0.18393853
13.63271 0.18361901
13.63371 0.18329869000000001
13.63471 0.18298422
13.63571 0.18267612
13.63671 0.18236819
13.63771 0.18205167
13.63871 0.18172117000000002
13.63971 0.18137844
13.64071 0.1810312
13.64171 0.18068795999999998
13.64271 0.18035218
13.64371 0.18001988000000002
13.64471 0.17968245
13.64571 0.17933255
13.64671 0.17896924
13.64771 0.17859873
13.64871 0.17823001
13.64971 0.17786864
13.65071 0.17751276
13.65171 0.1771542
13.65271 0.17678411
13.65371 0.17639911
13.65471 0.17600378
13.65571 0.17560766
13.65671 0.1752188
13.65771 0.17483822
13.65871 0.17445926
13.65971 0.174072
13.66071 0.17367015
13.66171 0.17325527000000002
13.66271 0.17283565
13.66371 0.17242056
13.66471 0.17201373
13.66571 0.17161072
13.66671 0.17120201
13.66771 0.17077966
13.66871 0.17034297
13.66971 0.16989915
13.67071 0.16945849999999998
13.67171 0.16902721
13.67271 0.16860316
13.67371 0.16817709
13.67471 0.16773898
13.67571 0.16728484999999998
13.67671 0.16681943
13.67771 0.16635295
13.67871 0.16589403
13.67971 0.16544377
13.68071 0.16499507000000002
13.68171 0.1645376
13.68271 0.16406513
13.68371 0.16357988
13.68471 0.16309110999999998
13.68571 0.1626086
13.68671 0.16213581999999999
13.68771 0.16166745
13.68871 0.16119287
13.68971 0.16070353
13.69071 0.16019884
13.69171 0.15968665999999998
13.69271 0.15917791
13.69371 0.15867904
13.69471 0.15818765
13.69571 0.15769412
13.69671 0.15718831
13.69771 0.15666662
13.69871 0.15613441
13.69971 0.1556023
13.70071 0.15507874
13.70171 0.15456413
13.70271 0.15405058
13.70371 0.15352737
13.70471 0.15298853
13.70571 0.15243698
13.70671 0.15188258
13.70771 0.15133522
13.70871 0.15079797
13.70971 0.15026485
13.71071 0.14972492
13.71171 0.14916987
13.71271 0.14859971
13.71371 0.14802282
13.71471 0.14745009
13.71571 0.14688745
13.71671 0.14633185
13.71771 0.14577344
13.71871 0.14520249
13.71971 0.1446162
13.72071 0.14402061
13.72171 0.1434263
13.72271 0.14284102
13.72371 0.1422642
13.72471 0.14168741999999998
13.72571 0.14110019
13.72671 0.14049725999999998
13.72771 0.13988235
13.72871 0.13926544
13.72971 0.13865591
13.73071 0.13805603
13.73171 0.13745944
13.73271 0.13685559
13.73371 0.13623715
13.73471 0.13560503000000002
13.73571 0.13496773
13.73671 0.1343354
13.73771 0.13371274
13.73871 0.13309588
13.73971 0.13247504
13.74071 0.13184142000000001
13.74171 0.13119327
13.74271 0.130537
13.74371 0.12988262
13.74471 0.12923676
13.74571 0.12859807
13.74671 0.12795826
13.74771 0.12730801
13.74871 0.12664349
13.74971 0.1259691
13.75071 0.12529434
13.75171 0.12462720000000001
13.75271 0.1239686
13.75371 0.12331177
13.75471 0.12264693000000002
13.75571 0.12196805000000001
13.75671 0.12127685
13.75771 0.12058149
13.75871 0.11989082
13.75971 0.11920828
13.76071 0.11852967
13.76171 0.11784629
13.76271 0.11715117000000001
13.76371 0.11644397
13.76471 0.11573114
13.76571 0.11502132000000001
13.76671 0.11431925000000001
13.76771 0.11362244
13.76871 0.11292287
13.76971 0.11221265999999999
13.77071 0.11148944000000001
13.77171 0.11075796
13.77271 0.11002672
13.77371 0.10930208999999999
13.77471 0.10858398
13.77571 0.10786609
13.77671 0.10714041
13.77771 0.10640278
13.77871 0.10565567
13.77971 0.10490625
13.78071 0.10416125000000001
13.78171 0.1034223
13.78271 0.10268491
13.78371 0.10194179
13.78471 0.10118806
13.78571 0.10042465
13.78671 0.09965762700000001
13.78771 0.09889384999999999
13.78871 0.098136172
13.78971 0.09738145200000001
13.79071 0.096622779
13.79171 0.095854257
13.79271 0.095075014
13.79371 0.09428964100000001
13.79471 0.093504938
13.79571 0.09272522899999999
13.79671 0.09194957699999999
13.79771 0.091172702
13.79871 0.090388866
13.79971 0.089595909
13.80071 0.08879661900000001
13.80171 0.087996537
13.80271 0.087199872
13.80371 0.086406484
13.80471 0.085611991
13.80571 0.084810914
13.80671 0.084000512
13.80771 0.083182723
13.80871 0.082362798
13.80971 0.081545708
13.81071 0.080732844
13.81171 0.079921237
13.81271 0.079105818
13.81371 0.078282924
13.81471 0.077452691
13.81571 0.07661867400000001
13.81671 0.075785123
13.81771 0.0749539
13.81871 0.074123265
13.81971 0.073289289
13.82071 0.072448765
13.82171 0.07160151099999999
13.82271 0.070750498
13.82371 0.069899688
13.82471 0.069051271
13.82571 0.06820420399999999
13.82671 0.067354995
13.82771 0.066500198
13.82871 0.06563875400000001
13.82971 0.064772565
13.83071 0.063905038
13.83171 0.063038652
13.83271 0.06217336
13.83371 0.061306822999999996
13.83471 0.06043624
13.83571 0.059560354999999995
13.83671 0.058680226
13.83771 0.057798292
13.83871 0.056916469
13.83971 0.056034786
13.84071 0.055151398
13.84171 0.054264039
13.84271 0.053371687
13.84371 0.052475306
13.84471 0.051577121
13.84571 0.050679065
13.84671 0.049781479
13.84771 0.048882992
13.84871 0.047981599
13.84971 0.04707608
13.85071 0.046166725
13.85171 0.045254908
13.85271 0.044341921
13.85371 0.043427997
13.85471 0.042512245
13.85571 0.041593477
13.85671 0.040671258
13.85771 0.039746318
13.85871 0.038820051
13.85971 0.037893458
13.86071 0.036966386999999996
13.86171 0.036037638
13.86271 0.035105823
13.86371 0.034170365
13.86471 0.033231822
13.86571 0.032291346
13.86671 0.031349737999999995
13.86771 0.030406829
13.86871 0.029461677
13.86971 0.028513436
13.87071 0.027562156999999997
13.87171 0.026608893
13.87271 0.025654954
13.87371 0.024700889000000004
13.87471 0.023745984
13.87571 0.022788693999999998
13.87671 0.021827758
13.87771 0.020863148
13.87871 0.019896125
13.87971 0.018928337
13.88071 0.017960578
13.88171 0.016992177
13.88271 0.016021474
13.88371 0.015047083000000001
13.88471 0.014068979
13.88571 0.013088596000000001
13.88671 0.012107797
13.88771 0.011127462
13.88871 0.010146761
13.88971 0.009163669900000001
13.89071 0.0081764512
13.89171 0.0071850016
13.89271 0.006191068
13.89371 0.005197095
13.89471 0.0042044943
13.89571 0.0032125885000000003
13.89671 0.0022190276
13.89771 0.0012214086
13.89871 0.00021899059
13.89971 -0.00078676758
13.90071 -0.0017932547
13.90171 -0.0027986092
13.90271 -0.0038031063
13.90371 -0.004808980500000001
13.90471 -0.0058187798
13.90571 -0.006833417099999999
13.90671 -0.0078513556
13.90771 -0.008869559
13.90871 -0.0098856115
13.90971 -0.010899484
13.91071 -0.011913675
13.91171 -0.012931541999999999
13.91271 -0.013954996999999998
13.91371 -0.014983171
13.91471 -0.016013028
13.91571 -0.017041505999999998
13.91671 -0.018067686
13.91771 -0.019093418
13.91871 -0.02012195
13.91971 -0.021155516
13.92071 -0.022193615
13.92171 -0.023233266
13.92271 -0.024271093
13.92371 -0.02530576
13.92471 -0.026339031000000002
13.92571 -0.027374635
13.92671 -0.028415685
13.92771 -0.029462470999999997
13.92871 -0.030512214
13.92971 -0.031560971
13.93071 -0.032606363
13.93171 -0.033649238
13.93271 -0.034693038
13.93371 -0.035741337
13.93471 -0.036795269
13.93571 -0.037852685999999997
13.93671 -0.038909688000000005
13.93771 -0.039963375
13.93871 -0.041013953
13.93971 -0.042064604
13.94071 -0.043119231
13.94171 -0.044179629
13.94271 -0.045244134
13.94371 -0.046308729
13.94471 -0.047369843
13.94571 -0.048426897
13.94671 -0.049482775
13.94771 -0.050541869
13.94871 -0.051607034
13.94971 -0.052677601000000004
13.95071 -0.053749839
13.95171 -0.054819544
13.95271 -0.05588495400000001
13.95371 -0.056947884
13.95471 -0.05801234500000001
13.95571 -0.05908162
13.95671 -0.060155854
13.95771 -0.061231920999999995
13.95871 -0.062305649
13.95971 -0.063374836
13.96071 -0.064440921
13.96171 -0.06550806
13.96271 -0.06658028
13.96371 -0.067658653
13.96471 -0.068740488
13.96571 -0.069821137
13.96671 -0.070897129
13.96771 -0.071968505
13.96871 -0.073038676
13.96971 -0.074111961
13.97071 -0.07519055499999999
13.97171 -0.076273002
13.97271 -0.077355304
13.97371 -0.078433822
13.97471 -0.079507905
13.97571 -0.08058037500000001
13.97671 -0.081655552
13.97771 -0.082736142
13.97871 -0.08382125500000001
13.97971 -0.084906945
13.98071 -0.085988874
13.98171 -0.087065279
13.98271 -0.08813818600000001
13.98371 -0.089211983
13.98471 -0.09029037300000001
13.98571 -0.091373856
13.98671 -0.092459412
13.98771 -0.09354265099999999
13.98871 -0.094620854
13.98971 -0.09569482600000001
13.99071 -0.09676824
13.99171 -0.09784497099999999
13.99271 -0.09892634100000001
13.99371 -0.10001014
13.99471 -0.10109221
13.99571 -0.10216937
13.99671 -0.10324167
13.99771 -0.10431240000000001
13.99871 -0.10538577999999998
13.99971 -0.10646406
14.00071 -0.10754587999999998
14.00171 -0.10862722
14.00271 -0.10970407000000001
14.00371 -0.11077513
14.00471 -0.11184257
14.00571 -0.11291051
14.00671 -0.11398206999999999
14.00771 -0.11505728
14.00871 -0.11613317000000001
14.00971 -0.11720586999999999
14.01071 -0.11827342
14.01171 -0.11933707
14.01271 -0.12040049
14.01371 -0.12146708
14.01471 -0.1225376
14.01571 -0.12360956
14.01671 -0.12467881
14.01771 -0.12574238
14.01871 -0.12680038
14.01971 -0.1278559
14.02071 -0.12891283
14.02171 -0.12997324
14.02271 -0.13103599999999999
14.02371 -0.13209766
14.02471 -0.13315482
14.02571 -0.13420652
14.02671 -0.13525482
14.02771 -0.13630337
14.02871 -0.13735479
14.02971 -0.13840887
14.03071 -0.13946262
14.03171 -0.14051237
14.03271 -0.14155618
14.03371 -0.14259513000000001
14.03471 -0.1436326
14.03571 -0.14467189
14.03671 -0.14571401
14.03771 -0.14675698
14.03871 -0.14779719000000002
14.03971 -0.14883181
14.04071 -0.14986072
14.04171 -0.15088652
14.04271 -0.15191266
14.04371 -0.15294109
14.04471 -0.15397094
14.04571 -0.15499903
14.04671 -0.15602211
14.04771 -0.15703901
14.04871 -0.15805144
14.04971 -0.15906281
14.05071 -0.16007592
14.05171 -0.16109099000000002
14.05271 -0.16210552
14.05371 -0.16311592
14.05471 -0.16411989000000002
14.05571 -0.16511794
14.05671 -0.16611301
14.05771 -0.16710844
14.05871 -0.16810572
14.05971 -0.16910344
14.06071 -0.17009828
14.06171 -0.17108724
14.06271 -0.17206967
14.06371 -0.17304772999999998
14.06471 -0.17402489000000002
14.06571 -0.17500351
14.06671 -0.17598323
14.06771 -0.17696104
14.06871 -0.17793333
14.06971 -0.1788982
14.07071 -0.17985681
14.07171 -0.1808126
14.07271 -0.18176895
14.07371 -0.1827269
14.07471 -0.18368444
14.07571 -0.18463787
14.07671 -0.18558428
14.07771 -0.18652354
14.07871 -0.18745839
14.07971 -0.18839251
14.08071 -0.18932794
14.08171 -0.19026364
14.08271 -0.19119603
14.08371 -0.19212142
14.08471 -0.19303848999999998
14.08571 -0.19394924
14.08671 -0.19485767
14.08771 -0.19576706000000002
14.08871 -0.19667773
14.08971 -0.19758674
14.09071 -0.19848989
14.09171 -0.19938448
14.09271 -0.20027120999999998
14.09371 -0.20115370999999999
14.09471 -0.20203600000000002
14.09571 -0.20291965999999997
14.09671 -0.20380267
14.09771 -0.20468071999999998
14.09871 -0.20555013
14.09971 -0.20641037
14.10071 -0.20726449000000002
14.10171 -0.20811697
14.10271 -0.20897074
14.10371 -0.20982497000000003
14.10471 -0.21067566999999998
14.10571 -0.21151833000000003
14.10671 -0.21235107
14.10771 -0.21317594
14.10871 -0.21399751
14.10971 -0.2148197
14.11071 -0.21564304
14.11171 -0.21646413999999997
14.11271 -0.21727797999999998
14.11371 -0.21808133
14.11471 -0.21887502999999997
14.11571 -0.21966335
14.11671 -0.22045108000000002
14.11771 -0.22124022000000002
14.11871 -0.22202847
14.11971 -0.22281088999999998
14.12071 -0.22358324
14.12171 -0.22434491999999998
14.12271 -0.22509948
14.12371 -0.22585201
14.12471 -0.22660560999999999
14.12571 -0.22735911999999997
14.12671 -0.22810779
14.12771 -0.22884659
14.12871 -0.22957360000000002
14.12971 -0.23029153000000002
14.13071 -0.23100572
14.13171 -0.23172048
14.13271 -0.23243611
14.13371 -0.23314861999999997
14.13471 -0.23385247
14.13571 -0.23454439
14.13671 -0.23522565999999998
14.13771 -0.23590107000000002
14.13871 -0.23657564999999997
14.13971 -0.237251
14.14071 -0.23792416
14.14171 -0.23858971
14.14271 -0.2392435
14.14371 -0.23988562
14.14471 -0.24052039000000003
14.14571 -0.24115326999999998
14.14671 -0.24178698999999998
14.14771 -0.24241959
14.14871 -0.24304574
14.14971 -0.24366031999999999
14.15071 -0.24426202
14.15171 -0.24485413
14.15271 -0.24544228999999998
14.15371 -0.24603046
14.15471 -0.24661825
14.15571 -0.24720107
14.15671 -0.24777353000000002
14.15771 -0.24833318
14.15871 -0.2488822
14.15971 -0.24942573999999998
14.16071 -0.24996831
14.16171 -0.25051048
14.16271 -0.25104837999999996
14.16371 -0.25157647
14.16471 -0.25209137
14.16571 -0.25259422
14.16671 -0.25308991000000003
14.16771 -0.25358363
14.16871 -0.25407721
14.16971 -0.2545679
14.17071 -0.25505021
14.17171 -0.25551985
14.17271 -0.25597662
14.17371 -0.25642442
14.17471 -0.25686841
14.17571 -0.25731118000000003
14.17671 -0.257751
14.17771 -0.25818299
14.17871 -0.25860271
14.17971 -0.25900931
14.18071 -0.25940612
14.18171 -0.25979839000000005
14.18271 -0.26018948
14.18371 -0.2605784
14.18471 -0.26096066
14.18571 -0.26133128
14.18671 -0.26168828
14.18771 -0.26203399
14.18871 -0.26237322
14.18971 -0.2627098
14.19071 -0.2630438
14.19171 -0.26337153
14.19271 -0.26368829
14.19371 -0.26399167
14.19471 -0.26428336
14.19571 -0.26456788000000003
14.19671 -0.26484921
14.19771 -0.26512793
14.19871 -0.26540083
14.19971 -0.26566312000000003
14.20071 -0.26591191999999997
14.20171 -0.26614827
14.20271 -0.26637627999999997
14.20371 -0.26660021
14.20471 -0.26682133
14.20571 -0.26703703
14.20671 -0.26724271
14.20771 -0.26743513999999996
14.20871 -0.26761477
14.20971 -0.26778528
14.21071 -0.26795083999999997
14.21171 -0.26811308
14.21271 -0.26826973
14.21371 -0.26841636
14.21471 -0.26854961
14.21571 -0.26866959
14.21671 -0.26877989999999996
14.21771 -0.268885
14.21871 -0.26898684
14.21971 -0.26908349
14.22071 -0.26917043
14.22171 -0.26924387
14.22271 -0.26930345
14.22371 -0.26935248
14.22471 -0.26939557999999997
14.22571 -0.26943507
14.22671 -0.26946939000000003
14.22771 -0.26949416
14.22871 -0.26950538
14.22971 -0.26950238
14.23071 -0.26948836000000004
14.23171 -0.26946813000000003
14.23271 -0.26944445
14.23371 -0.269416
14.23471 -0.26937812
14.23571 -0.2693262
14.23671 -0.26925902
14.23771 -0.26917972
14.23871 -0.26909352999999997
14.23971 -0.26900403
14.24071 -0.26891048
14.24171 -0.26880829
14.24271 -0.26869224
14.24371 -0.26856037
14.24471 -0.26841534
14.24571 -0.26826265000000005
14.24671 -0.26810658
14.24771 -0.26794700000000005
14.24871 -0.26777926999999996
14.24971 -0.26759747
14.25071 -0.26739885
14.25171 -0.26718576
14.25271 -0.26696422
14.25371 -0.26673958999999997
14.25471 -0.26651265
14.25571 -0.26627888
14.25671 -0.26603161999999997
14.25771 -0.26576669999999997
14.25871 -0.26548556
14.25971 -0.26519426999999995
14.26071 -0.2648992
14.26171 -0.26460246
14.26271 -0.26430022
14.26371 -0.26398539
14.26471 -0.26365267
14.26571 -0.26330254
14.26671 -0.26294093
14.26771 -0.26257515000000003
14.26871 -0.26220859
14.26971 -0.26183801
14.27071 -0.2614558
14.27171 -0.26105517
14.27271 -0.26063509
14.27371 -0.26020114
14.27471 -0.2597617
14.27571 -0.25932202
14.27671 -0.25888041
14.27771 -0.25842937
14.27871 -0.25796087
14.27971 -0.25747202
14.28071 -0.2569672
14.28171 -0.25645504
14.28271 -0.25594223
14.28371 -0.25542865
14.28471 -0.25490732
14.28571 -0.25436922
14.28671 -0.25380978
14.28771 -0.25323222
14.28871 -0.25264549
14.28971 -0.25205798
14.29071 -0.2514716
14.29171 -0.25088023000000004
14.29271 -0.2502739
14.29371 -0.24964572000000002
14.29471 -0.24899684
14.29571 -0.2483356
14.29671 -0.24767172999999998
14.29771 -0.24700954
14.29871 -0.24634476
14.29971 -0.24566754999999998
14.30071 -0.24496945999999997
14.30171 -0.24424947000000002
14.30271 -0.24351485
14.30371 -0.24277602999999998
14.30471 -0.24203926
14.30571 -0.24130200000000002
14.30671 -0.24055452
14.30771 -0.23978667
14.30871 -0.23899504000000002
14.30971 -0.23818546999999998
14.31071 -0.23736907000000002
14.31171 -0.23655451000000002
14.31271 -0.23574193
14.31371 -0.23492288
14.31471 -0.23408621
14.31571 -0.23322585
14.31671 -0.23234512
14.31771 -0.23145435999999997
14.31871 -0.23056355
14.31971 -0.2296753
14.32071 -0.22878286000000003
14.32171 -0.22787482000000003
14.32271 -0.22694325999999998
14.32371 -0.22598936
14.32471 -0.22502274000000003
14.32571 -0.22405479
14.32671 -0.22309076
14.32771 -0.22212600000000002
14.32871 -0.22114916
14.32971 -0.22015006
14.33071 -0.21912674
14.33171 -0.21808683
14.33271 -0.21704214000000002
14.33371 -0.21600041
14.33471 -0.21495989
14.33571 -0.21391069
14.33671 -0.21284166999999998
14.33771 -0.21174846
14.33871 -0.21063646
14.33971 -0.20951709999999998
14.34071 -0.20839982
14.34171 -0.20728533
14.34271 -0.20616520000000002
14.34371 -0.20502759
14.34471 -0.20386553
14.34571 -0.20268187
14.34671 -0.20148724
14.34771 -0.20029268000000003
14.34871 -0.19910205000000003
14.34971 -0.19790939999999999
14.35071 -0.19670322
14.35171 -0.19547453
14.35271 -0.19422311
14.35371 -0.19295756
14.35471 -0.19168915
14.35571 -0.19042392
14.35671 -0.18915841
14.35771 -0.18788218
14.35871 -0.18658508
14.35971 -0.1852645
14.36071 -0.18392712
14.36171 -0.18258432
14.36271 -0.18124434
14.36371 -0.17990653
14.36471 -0.17856198
14.36571 -0.17719978
14.36671 -0.17581453
14.36771 -0.17441001
14.36871 -0.17299643
14.36971 -0.17158313
14.37071 -0.17017223
14.37171 -0.16875714
14.37271 -0.1673274
14.37371 -0.16587604
14.37471 -0.16440443
14.37571 -0.16292133
14.37671 -0.16143676
14.37771 -0.15995504
14.37871 -0.15847189
14.37971 -0.15697755
14.38071 -0.15546351
14.38171 -0.1539284
14.38271 -0.15237874999999998
14.38371 -0.1508243
14.38471 -0.14927126
14.38571 -0.14771813
14.38671 -0.14615697
14.38771 -0.14457908
14.38871 -0.1429811
14.38971 -0.14136729
14.39071 -0.13974649
14.39171 -0.13812589
14.39271 -0.13650618
14.39371 -0.13488113
14.39471 -0.13324205
14.39571 -0.13158382
14.39671 -0.1299083
14.39771 -0.12822291
14.39871 -0.12653542
14.39971 -0.12484869999999999
14.40071 -0.12315896
14.40171 -0.12145859999999999
14.40271 -0.11974155
14.40371 -0.11800743
14.40471 -0.11626161
14.40571 -0.1145113
14.40671 -0.11276057999999999
14.40771 -0.11100766
14.40871 -0.10924637999999999
14.40971 -0.10747059
14.41071 -0.10567838
14.41171 -0.10387341
14.41271 -0.10206223
14.41371 -0.10024983
14.41471 -0.09843639600000001
14.41571 -0.096617395
14.41671 -0.094786822
14.41771 -0.092941255
14.41871 -0.091081986
14.41971 -0.089213869
14.42071 -0.08734187
14.42171 -0.085467735
14.42271 -0.0835891
14.42371 -0.081701396
14.42471 -0.079801166
14.42571 -0.077888439
14.42671 -0.075966638
14.42771 -0.074040162
14.42871 -0.072111434
14.42971 -0.07017939399999999
14.43071 -0.068240339
14.43171 -0.06629046400000001
14.43271 -0.064328278
14.43371 -0.062355416999999996
14.43471 -0.060375343
14.43571 -0.058391102
14.43671 -0.056403485
14.43771 -0.05441088
14.43871 -0.052410597
14.43971 -0.050400768
14.44071 -0.048381495
14.44171 -0.04635462
14.44271 -0.044322401
14.44371 -0.042286061
14.44471 -0.040245114
14.44571 -0.038197802
14.44671 -0.036142263
14.44771 -0.034077663
14.44871 -0.032004662
14.44971 -0.029924995000000003
14.45071 -0.027840509
14.45171 -0.025752198
14.45271 -0.023659758
14.45371 -0.021561825
14.45471 -0.01945675
14.45571 -0.017343521
14.45671 -0.015222341
14.45771 -0.013094579999999998
14.45871 -0.010962065
14.45971 -0.0088260582
14.46071 -0.006686519199999999
14.46171 -0.0045420962
14.46271 -0.0023909308
14.46371 -0.00023190216000000001
14.46471 0.0019345198
14.46571 0.0041063879
14.46671 0.0062814193
14.46771 0.008458511699999999
14.46871 0.010638611000000001
14.46971 0.012824252
14.47071 0.015017936
14.47171 0.017220332999999997
14.47271 0.01942957
14.47371 0.021642212
14.47471 0.023855429
14.47571 0.026068918000000003
14.47671 0.028285236000000002
14.47771 0.030508188999999998
14.47871 0.032740217
14.47971 0.03498061
14.48071 0.037225775
14.48171 0.039471593
14.48271 0.041716258
14.48371 0.043961618
14.48471 0.046212017
14.48571 0.048471259999999995
14.48671 0.050739809999999996
14.48771 0.053014187000000004
14.48871 0.055289122999999996
14.48971 0.057561137
14.49071 0.059831014
14.49171 0.06210340699999999
14.49271 0.064383703
14.49371 0.066674262
14.49471 0.068972592
14.49571 0.071272871
14.49671 0.073569908
14.49771 0.07586277200000001
14.49871 0.078155531
14.49971 0.080454518
14.50071 0.082763843
14.50171 0.085082353
14.50271 0.087404175
14.50371 0.089722627
14.50471 0.092034781
14.50571 0.094343576
14.50671 0.096655829
14.50771 0.098977447
14.50871 0.10130924999999999
14.50971 0.1036462
14.51071 0.10598082
14.51171 0.10830835
14.51271 0.1106302
14.51371 0.11295308
14.51471 0.11528437
14.51571 0.11762686
14.51671 0.11997661
14.51771 0.12232546
14.51871 0.12466655
14.51971 0.12699899
14.52071 0.12932854
14.52171 0.13166354
14.52271 0.13400905999999999
14.52371 0.13636329
14.52471 0.13871863
14.52571 0.14106702
14.52671 0.14340553
14.52771 0.14573847
14.52871 0.14807446
14.52971 0.15042032
14.53071 0.1527762
14.53171 0.15513527
14.53271 0.15748832000000001
14.53371 0.15983008
14.53471 0.16216285
14.53571 0.16449494
14.53671 0.16683486
14.53771 0.16918535
14.53871 0.17154142
14.53971 0.17389368
14.54071 0.17623486
14.54171 0.17856481
14.54271 0.18089053
14.54371 0.18322124
14.54471 0.18556184
14.54571 0.18790938
14.54671 0.19025502
14.54771 0.19259014
14.54871 0.1949123
14.54971 0.19722699999999999
14.55071 0.19954375
14.55171 0.20186952000000002
14.55271 0.20420374000000002
14.55371 0.20653865999999999
14.55471 0.20886457
14.55571 0.21117648999999997
14.55671 0.21347748000000002
14.55771 0.21577643000000002
14.55871 0.21808181999999998
14.55971 0.22039579
14.56071 0.22271262
14.56171 0.22502277999999998
14.56271 0.22731954000000001
14.56371 0.22960361
14.56471 0.23188253
14.56571 0.23416527999999998
14.56671 0.23645597999999998
14.56771 0.23875083
14.56871 0.24104065000000002
14.56971 0.24331716999999997
14.57071 0.24557861000000003
14.57171 0.2478308
14.57271 0.25008316
14.57371 0.25234213
14.57471 0.25460678
14.57571 0.25686959
14.57671 0.25912167
14.57771 0.26135894
14.57871 0.26358471
14.57971 0.26580726
14.58071 0.26803385
14.58171 0.27026555
14.58271 0.27249650999999997
14.58371 0.27471781
14.58471 0.27692369
14.58571 0.27911544
14.58671 0.28130035
14.58771 0.28348668
14.58871 0.28567794
14.58971 0.2878706
14.59071 0.29005648
14.59171 0.29222851
14.59271 0.29438536
14.59371 0.29653213
14.59471 0.29867664000000005
14.59571 0.30082391999999997
14.59671 0.30297271
14.59771 0.30511641
14.59871 0.30724765
14.59971 0.30936336
14.60071 0.31146668
14.60171 0.31356472
14.60271 0.3156635
14.60371 0.31776379
14.60471 0.31986067
14.60571 0.32194683
14.60671 0.32401755
14.60771 0.32607375
14.60871 0.32812112
14.60971 0.33016618999999997
14.61071 0.3322118
14.61171 0.33425523
14.61271 0.33629031
14.61371 0.33831152
14.61471 0.3403177
14.61571 0.34231258999999997
14.61671 0.34430202
14.61771 0.34628971
14.61871 0.34827492
14.61971 0.35025277
14.62071 0.35221775
14.62171 0.35416733
14.62271 0.3561036
14.62371 0.35803169
14.62471 0.35995624
14.62571 0.36187836
14.62671 0.36379492
14.62771 0.36570083
14.62871 0.36759223
14.62971 0.36946898
14.63071 0.3713344
14.63171 0.37319283
14.63271 0.3750466
14.63371 0.37689456
14.63471 0.37873285
14.63571 0.38055766
14.63671 0.38236766
14.63771 0.38416481
14.63871 0.38595286
14.63971 0.3877349
14.64071 0.38951132
14.64171 0.39127963
14.64271 0.39303601000000005
14.64371 0.39477777000000003
14.64471 0.39650491
14.64571 0.39821989
14.64671 0.39992593000000004
14.64771 0.4016248
14.64871 0.40331581
14.64971 0.40499624
14.65071 0.40666312000000004
14.65171 0.40831510000000004
14.65271 0.40995325
14.65371 0.41158018
14.65471 0.4131984
14.65571 0.41480861
14.65671 0.41640931999999997
14.65771 0.41799764000000006
14.65871 0.4195712
14.65971 0.42112949
14.66071 0.42267414000000003
14.66171 0.42420779000000003
14.66271 0.42573246
14.66371 0.42724818999999997
14.66471 0.42875296999999996
14.66571 0.43024383
14.66671 0.43171881999999995
14.66771 0.43317806
14.66871 0.43462379999999995
14.66971 0.43605891999999996
14.67071 0.43748496000000003
14.67171 0.43890113
14.67271 0.44030477
14.67371 0.44169285999999996
14.67471 0.44306414
14.67571 0.44441978
14.67671 0.44576274
14.67771 0.44709574
14.67871 0.44841943
14.67971 0.44973176
14.68071 0.45102909
14.68171 0.45230864
14.68271 0.45357021000000003
14.68371 0.45481655
14.68471 0.45605139000000006
14.68571 0.45727705999999996
14.68671 0.45849280000000003
14.68771 0.45969523
14.68871 0.46088062
14.68971 0.46204719999999994
14.69071 0.46319659
14.69171 0.46433248
14.69271 0.46545831
14.69371 0.46657454
14.69471 0.46767835
14.69571 0.46876529000000006
14.69671 0.46983231000000003
14.69771 0.47087980999999995
14.69871 0.47191144
14.69971 0.47293179999999996
14.70071 0.47394312
14.70171 0.47494392
14.70271 0.47592972
14.70371 0.47689615999999996
14.70471 0.47784187
14.70571 0.47876942000000006
14.70671 0.47968351
14.70771 0.48058773
14.70871 0.48148189999999996
14.70971 0.48236214000000005
14.71071 0.48322352
14.71171 0.48406338
14.71271 0.48488317999999997
14.71371 0.48568756
14.71471 0.48648128
14.71571 0.48726578000000004
14.71671 0.48803804
14.71771 0.48879269
14.71871 0.48952559
14.71971 0.49023660999999996
14.72071 0.49092965
14.72171 0.49161016999999996
14.72271 0.49228109000000003
14.72371 0.49294108
14.72471 0.49358518
14.72571 0.49420842000000004
14.72671 0.49480903000000004
14.72771 0.49538984999999996
14.72871 0.49595614
14.72971 0.49651191
14.73071 0.49705720000000003
14.73171 0.49758786
14.73271 0.49809851
14.73371 0.49858619000000004
14.73471 0.49905232000000005
14.73571 0.49950192
14.73671 0.49994006
14.73771 0.50036833
14.73871 0.5007837900000001
14.73971 0.50118109
14.74071 0.5015559
14.74171 0.50190794
14.74271 0.5022408899999999
14.74371 0.5025599599999999
14.74471 0.50286804
14.74571 0.50316388
14.74671 0.5034429
14.74771 0.50370051
14.74871 0.5039352500000001
14.74971 0.50414978
14.75071 0.50434922
14.75171 0.5045373
14.75271 0.50471397
14.75371 0.50487546
14.75471 0.50501679
14.75571 0.50513516
14.75671 0.5052316
14.75771 0.50531034
14.75871 0.50537577
14.75971 0.50542932
14.76071 0.50546871
14.76171 0.50548967
14.76271 0.50548869
14.76371 0.50546569
14.76471 0.50542383
14.76571 0.50536729
14.76671 0.5052984699999999
14.76771 0.50521628
14.76871 0.5051169999999999
14.76971 0.50499681
14.77071 0.50485441
14.77171 0.5046918499999999
14.77271 0.5045129500000001
14.77371 0.5043207200000001
14.77471 0.50411522
14.77571 0.5038938
14.77671 0.50365282
14.77771 0.50339024
14.77871 0.50310683
14.77971 0.5028056000000001
14.78071 0.5024896
14.78171 0.5021598199999999
14.78271 0.50181486
14.78371 0.50145187
14.78471 0.50106863
14.78571 0.5006649999999999
14.78671 0.5002428800000001
14.78771 0.49980483000000003
14.78871 0.49935239
14.78971 0.49888501
14.79071 0.49840049000000003
14.79171 0.49789659999999997
14.79271 0.4973725
14.79371 0.49682916
14.79471 0.49626864000000004
14.79571 0.49569267
14.79671 0.49510164999999995
14.79771 0.49449452
14.79871 0.4938696
14.79971 0.49322578
14.80071 0.49256315000000006
14.80171 0.49188280999999995
14.80271 0.49118605000000004
14.80371 0.4904734
14.80471 0.48974459000000004
14.80571 0.4889986
14.80671 0.48823445
14.80771 0.48745177
14.80871 0.48665096999999996
14.80971 0.48583294
14.81071 0.48499857
14.81171 0.48414837000000005
14.81271 0.4832821
14.81371 0.48239920000000003
14.81471 0.48149908
14.81571 0.48058140000000005
14.81671 0.47964617
14.81771 0.4786937
14.81871 0.47772452000000004
14.81971 0.47673909
14.82071 0.47573755
14.82171 0.47471956000000004
14.82271 0.47368449
14.82371 0.47263172
14.82471 0.47156112
14.82571 0.47047329000000004
14.82671 0.46936935
14.82771 0.46825026999999997
14.82871 0.46711620000000004
14.82971 0.46596644000000004
14.83071 0.46479972
14.83171 0.46361513000000004
14.83271 0.46241282999999994
14.83371 0.46119387
14.83471 0.45995982
14.83571 0.45871157
14.83671 0.45744864999999996
14.83771 0.45616953
14.83871 0.45487261
14.83971 0.45355734999999997
14.84071 0.45222477
14.84171 0.45087696000000005
14.84271 0.44951546
14.84371 0.4481405
14.84471 0.44675074
14.84571 0.44534402000000006
14.84671 0.44391905
14.84771 0.44247643
14.84871 0.44101826
14.84971 0.43954686
14.85071 0.43806312999999997
14.85171 0.43656598
14.85271 0.435053
14.85371 0.43352204
14.85471 0.43197284
14.85571 0.43040719000000005
14.85671 0.42882785
14.85771 0.42723669000000003
14.85871 0.42563345999999996
14.85971 0.42401594000000004
14.86071 0.42238151999999995
14.86171 0.42072916000000005
14.86271 0.41906023000000003
14.86371 0.41737761
14.86471 0.41568377
14.86571 0.41397912000000003
14.86671 0.41226172000000005
14.86771 0.41052848000000003
14.86871 0.40877736
14.86971 0.40700873
14.87071 0.40522525
14.87171 0.40343003
14.87271 0.40162462000000004
14.87371 0.39980793000000003
14.87471 0.39797723
14.87571 0.39613009
14.87671 0.39426605000000003
14.87771 0.3923872
14.87871 0.39049676
14.87971 0.38859688
14.88071 0.38668723
14.88171 0.38476516
14.88271 0.38282759
14.88371 0.38087305
14.88471 0.37890275
14.88571 0.3769198
14.88671 0.37492712
14.88771 0.37292548999999997
14.88871 0.37091323
14.88971 0.36888737
14.89071 0.36684584
14.89171 0.36478902
14.89271 0.36271946
14.89371 0.36064028000000004
14.89471 0.35855304
14.89571 0.35645673
14.89671 0.35434854
14.89771 0.35222583
14.89871 0.350088
14.89971 0.34793683000000003
14.90071 0.34577539
14.90171 0.34360595
14.90271 0.34142858
14.90371 0.33924121
14.90471 0.33704111999999997
14.90571 0.3348269
14.90671 0.33259933999999997
14.90771 0.33036099999999996
14.90871 0.32811458
14.90971 0.32586108
14.91071 0.32359934
14.91171 0.32132696
14.91271 0.31904199
14.91371 0.31674427
14.91471 0.31443567
14.91571 0.3121187
14.91671 0.309795
14.91771 0.3074643
14.91871 0.30512463
14.91971 0.30277374
14.92071 0.30041065
14.92171 0.29803626
14.92271 0.29565291
14.92371 0.29326288
14.92471 0.29086708
14.92571 0.28846455
14.92671 0.28605342
14.92771 0.28363203
14.92871 0.28120019
14.92971 0.27875923999999996
14.93071 0.27631116
14.93171 0.27385734
14.93271 0.27139769
14.93371 0.26893078
14.93471 0.26645479
14.93571 0.26396883
14.93671 0.26147356
14.93771 0.25897098
14.93871 0.25646326
14.93971 0.25395148
14.94071 0.25143516
14.94171 0.24891258
14.94271 0.2463819
14.94371 0.24384237
14.94471 0.2412949
14.94571 0.23874149
14.94671 0.23618393999999998
14.94771 0.23362280000000002
14.94871 0.23105703000000002
14.94971 0.22848476999999998
14.95071 0.22590458000000002
14.95171 0.22331668999999998
14.95271 0.22072289
14.95371 0.21812562
14.95471 0.21552645999999998
14.95571 0.21292507
14.95671 0.21031945999999999
14.95771 0.20770722000000003
14.95871 0.20508724
14.95971 0.20246061
14.96071 0.19983
14.96171 0.19719808000000003
14.96271 0.19456584
14.96371 0.19193188
14.96471 0.18929343
14.96571 0.18664823
14.96671 0.18399621
14.96771 0.18133972
14.96871 0.17868201
14.96971 0.17602517
14.97071 0.17336864000000002
14.97171 0.17070965
14.97271 0.16804512
14.97371 0.16537401
14.97471 0.16269819000000002
14.97571 0.1600215
14.97671 0.15734721000000002
14.97771 0.1546758
14.97871 0.15200465
14.97971 0.14932972
14.98071 0.14664833000000002
14.98171 0.14396119
14.98271 0.14127198000000002
14.98371 0.13858505000000002
14.98471 0.13590244
14.98571 0.1332226
14.98671 0.13054144
14.98771 0.12785536
14.98871 0.12516393
14.98971 0.12247047999999999
14.99071 0.11977995
14.99171 0.11709551
14.99271 0.11441638
14.99371 0.11173818
14.99471 0.10905602
14.99571 0.10636786
14.99671 0.10367620000000001
14.99771 0.10098647999999999
14.99871 0.098303542
14.99971 0.095628283
15.00071 0.092957151
15.00171 0.090284657
15.00271 0.087607373
15.00371 0.08492652
15.00471 0.082247314
15.00571 0.07957546600000001
15.00671 0.076913217
15.00771 0.07425770200000001
15.00871 0.071602932
15.00971 0.068943994
15.01071 0.06628065
15.01171 0.063617714
15.01271 0.060961866999999996
15.01371 0.058317109000000006
15.01471 0.05568199000000001
15.01571 0.053050631
15.01671 0.050416885999999994
15.01771 0.047778807
15.01871 0.045140216000000004
15.01971 0.042508211000000004
15.02071 0.039888307
15.02171 0.037280621
15.02271 0.034679775
15.02371 0.032078696
15.02471 0.029473705000000003
15.02571 0.026867268
15.02671 0.024266464
15.02771 0.021678118
15.02871 0.019104048
15.02971 0.016539767
15.03071 0.013977641
15.03171 0.011412336
15.03271 0.0088447501
15.03371 0.006281612099999999
15.03471 0.0037309321
15.03571 0.0011964888
15.03671 -0.0013248032
15.03771 -0.0038406954
15.03871 -0.0063580912
15.03971 -0.008878059499999999
15.04071 -0.011394922
15.04171 -0.013900112
15.04271 -0.016388146
15.04371 -0.018860513
15.04471 -0.021324641000000002
15.04571 -0.023788624
15.04671 -0.026255400999999998
15.04771 -0.028720475
15.04871 -0.031174871000000003
15.04971 -0.033611292
15.05071 -0.036029192
15.05171 -0.038435138
15.05271 -0.040838125
15.05371 -0.043243135
15.05471 -0.045647458
15.05571 -0.048042441
15.05671 -0.050419464
15.05771 -0.052775977999999994
15.05871 -0.05511734099999999
15.05971 -0.057453045
15.06071 -0.059789977999999994
15.06171 -0.062127452
15.06271 -0.064457505
15.06371 -0.06677035099999999
15.06471 -0.069061195
15.06571 -0.07133357600000001
15.06671 -0.073596812
15.06771 -0.075859379
15.06871 -0.078122749
15.06971 -0.080380164
15.07071 -0.082621246
15.07171 -0.084839226
15.07271 -0.087035698
15.07371 -0.089219544
15.07471 -0.091400679
15.07571 -0.09358301799999999
15.07671 -0.095761556
15.07771 -0.097925751
15.07871 -0.10006684
15.07971 -0.10218392999999999
15.08071 -0.10428455
15.08171 -0.1063793
15.08271 -0.10847424
15.08371 -0.11056649
15.08471 -0.11264608
15.08571 -0.1147029
15.08671 -0.11673375
15.08771 -0.11874470999999999
15.08871 -0.12074682
15.08971 -0.12274835
15.09071 -0.12474882
15.09171 -0.12673927000000001
15.09271 -0.12870832999999998
15.09371 -0.13065016000000002
15.09471 -0.13256844
15.09571 -0.13447378
15.09671 -0.13637615
15.09771 -0.13827778
15.09871 -0.14017147000000002
15.09971 -0.14204563
15.10071 -0.14389228
15.10171 -0.14571275
15.10271 -0.14751668
15.10371 -0.1493152
15.10471 -0.15111306
15.10571 -0.15290516
15.10671 -0.15467996
15.10771 -0.15642749
15.10871 -0.15814631
15.10971 -0.1598445
15.11071 -0.16153393
15.11171 -0.16322195
15.11271 -0.16490618999999998
15.11371 -0.1665761
15.11471 -0.16822033
15.11571 -0.16983453
15.11671 -0.17142438999999998
15.11771 -0.1730015
15.11871 -0.17457514
15.11971 -0.17614567
15.12071 -0.17770422
15.12171 -0.17923883
15.12271 -0.18074283
15.12371 -0.18221952
15.12471 -0.18367989
15.12571 -0.18513489
15.12671 -0.1865878
15.12771 -0.18803186
15.12871 -0.18945495
15.12971 -0.19084790000000001
15.13071 -0.19221083
15.13171 -0.19355287
15.13271 -0.19488566999999998
15.13371 -0.19621521
15.13471 -0.19753757
15.13571 -0.1988417
15.13671 -0.20011718999999997
15.13771 -0.20136156
15.13871 -0.20258189
15.13971 -0.20378992999999998
15.14071 -0.20499385
15.14171 -0.20619249
15.14271 -0.20737615
15.14371 -0.20853328
15.14471 -0.20965836000000002
15.14571 -0.21075566999999998
15.14671 -0.21183615999999997
15.14771 -0.21290979
15.14871 -0.21397856
15.14971 -0.21503523
15.15071 -0.21606851
15.15171 -0.21707085
15.15271 -0.21804366000000003
15.15371 -0.21899627
15.15471 -0.21993924999999998
15.15571 -0.2208771
15.15671 -0.22180505999999997
15.15771 -0.22271249999999998
15.15871 -0.22359013
15.15971 -0.22443646999999997
15.16071 -0.22525868999999998
15.16171 -0.22606759
15.16271 -0.22687011
15.16371 -0.22766459999999997
15.16471 -0.22844214000000002
15.16571 -0.22919273
15.16671 -0.22991224999999998
15.16771 -0.23060505999999997
15.16871 -0.23128092
15.16971 -0.23194805
15.17071 -0.23260752
15.17171 -0.23325252999999999
15.17271 -0.23387328
15.17371 -0.23446361999999998
15.17471 -0.23502531000000002
15.17571 -0.23556659000000002
15.17671 -0.23609651
15.17771 -0.23661865999999998
15.17871 -0.23712888
15.17971 -0.23761815
15.18071 -0.23807889999999998
15.18171 -0.23851002999999998
15.18271 -0.23891748999999998
15.18371 -0.23931006000000002
15.18471 -0.23969326
15.18571 -0.24006576
15.18671 -0.24042048
15.18771 -0.24074952
15.18871 -0.24104964
15.18971 -0.24132433
15.19071 -0.24158126
15.19171 -0.24182694
15.19271 -0.24206238
15.19371 -0.24228244999999998
15.19471 -0.24247949
15.19571 -0.24264845999999998
15.19671 -0.24279028
15.19771 -0.24291098
15.19871 -0.24301759
15.19971 -0.24311349000000002
15.20071 -0.24319623999999998
15.20171 -0.24325956999999998
15.20271 -0.24329768000000002
15.20371 -0.24330914000000003
15.20471 -0.24329764
15.20571 -0.24326935
15.20671 -0.2432287
15.20771 -0.24317545000000002
15.20871 -0.24310505999999998
15.20971 -0.24301175
15.21071 -0.24289237000000002
15.21171 -0.24274848
15.21271 -0.24258511000000002
15.21371 -0.24240746
15.21471 -0.24221751
15.21571 -0.242013
15.21671 -0.24178897000000002
15.21771 -0.24154115999999998
15.21871 -0.24126878
15.21971 -0.24097476
15.22071 -0.24066386
15.22171 -0.24033948
15.22271 -0.24000159
15.22371 -0.23964688
15.22471 -0.239271
15.22571 -0.23887136
15.22671 -0.23844887
15.22771 -0.2380071
15.22871 -0.23755014
15.22971 -0.23707999000000002
15.23071 -0.23659531
15.23171 -0.23609241
15.23271 -0.23556768
15.23371 -0.23501993
15.23471 -0.23445117
15.23571 -0.23386534
15.23671 -0.23326587
15.23771 -0.23265355
15.23871 -0.23202596
15.23971 -0.23137899
15.24071 -0.23070953
15.24171 -0.23001742
15.24271 -0.22930566000000002
15.24371 -0.22857853
15.24471 -0.22783895999999998
15.24571 -0.22708667000000002
15.24671 -0.22631828
15.24771 -0.2255297
15.24871 -0.22471873
15.24971 -0.22388668999999997
15.25071 -0.22303768999999998
15.25171 -0.22217601
15.25271 -0.22130322
15.25371 -0.22041708999999998
15.25471 -0.21951295999999998
15.25571 -0.21858681000000002
15.25671 -0.21763807000000002
15.25771 -0.21667024000000001
15.25871 -0.21568872000000003
15.25971 -0.21469737000000003
15.26071 -0.21369595
15.26171 -0.21268010999999998
15.26271 -0.21164434000000001
15.26371 -0.21058562999999997
15.26471 -0.20950572
15.26571 -0.20840995
15.26671 -0.20730385999999998
15.26771 -0.20618941999999998
15.26871 -0.20506370000000002
15.26971 -0.20392088
15.27071 -0.20275623999999998
15.27171 -0.20156959
15.27271 -0.2003656
15.27371 -0.19915080999999998
15.27471 -0.19792912
15.27571 -0.19669915000000002
15.27671 -0.19545497
15.27771 -0.19419013999999998
15.27871 -0.19290213
15.27971 -0.19159429
15.28071 -0.19027373
15.28171 -0.18894671
15.28271 -0.18761444000000002
15.28371 -0.18627233
15.28471 -0.18491312000000001
15.28571 -0.18353198
15.28671 -0.18212989
15.28771 -0.18071303
15.28871 -0.17928864
15.28971 -0.17785998
15.29071 -0.17642404
15.29171 -0.17497366
15.29271 -0.17350247
15.29371 -0.17200949
15.29471 -0.17050008
15.29571 -0.1689824
15.29671 -0.16746207
15.29771 -0.16593827
15.29871 -0.16440437
15.29971 -0.16285247
15.30071 -0.16127882000000002
15.30171 -0.15968648
15.30271 -0.15808326
15.30371 -0.15647641
15.30471 -0.15486772000000001
15.30571 -0.15325242
15.30671 -0.1516226
15.30771 -0.14997280999999998
15.30871 -0.14830399
15.30971 -0.14662299
15.31071 -0.14493787000000002
15.31171 -0.14325244
15.31271 -0.14156367
15.31371 -0.13986381
[truncated: 817,376 more chars]
